# Supplementary material for: Constrained by Design: Influence of Genetic Encodings on Evolved Traits of Robots
Source: Front Robot AI. 2021 Jun 15;8:672379. doi: 10.3389/frobt.2021.672379 (PMC8239187; doi:10.3389/frobt.2021.672379)
Supplement: Supplementary file 1 [file DataSheet3.ZIP]

Archive with 120 entries (120 files):
- plasticoding_plane_11_all_measures.tsv
- __MACOSX/._plasticoding_plane_11_all_measures.tsv
- plasticoding_plane_11_snapshots_ids.tsv
- __MACOSX/._plasticoding_plane_11_snapshots_ids.tsv
- plasticoding_plane_12_all_measures.tsv
- __MACOSX/._plasticoding_plane_12_all_measures.tsv
- plasticoding_plane_12_snapshots_ids.tsv
- __MACOSX/._plasticoding_plane_12_snapshots_ids.tsv
- plasticoding_plane_13_all_measures.tsv
- __MACOSX/._plasticoding_plane_13_all_measures.tsv
- plasticoding_plane_13_snapshots_ids.tsv
- __MACOSX/._plasticoding_plane_13_snapshots_ids.tsv
- plasticoding_plane_14_all_measures.tsv
- __MACOSX/._plasticoding_plane_14_all_measures.tsv
- plasticoding_plane_14_snapshots_ids.tsv
- __MACOSX/._plasticoding_plane_14_snapshots_ids.tsv
- plasticoding_plane_15_all_measures.tsv
- __MACOSX/._plasticoding_plane_15_all_measures.tsv
- plasticoding_plane_15_snapshots_ids.tsv
- __MACOSX/._plasticoding_plane_15_snapshots_ids.tsv
- plasticoding_plane_16_all_measures.tsv
- __MACOSX/._plasticoding_plane_16_all_measures.tsv
- plasticoding_plane_16_snapshots_ids.tsv
- __MACOSX/._plasticoding_plane_16_snapshots_ids.tsv
- plasticoding_plane_17_all_measures.tsv
- __MACOSX/._plasticoding_plane_17_all_measures.tsv
- plasticoding_plane_17_snapshots_ids.tsv
- __MACOSX/._plasticoding_plane_17_snapshots_ids.tsv
- plasticoding_plane_18_all_measures.tsv
- __MACOSX/._plasticoding_plane_18_all_measures.tsv
- plasticoding_plane_18_snapshots_ids.tsv
- __MACOSX/._plasticoding_plane_18_snapshots_ids.tsv
- plasticoding_plane_19_all_measures.tsv
- __MACOSX/._plasticoding_plane_19_all_measures.tsv
- plasticoding_plane_19_snapshots_ids.tsv
- __MACOSX/._plasticoding_plane_19_snapshots_ids.tsv
- plasticoding_plane_20_all_measures.tsv
- __MACOSX/._plasticoding_plane_20_all_measures.tsv
- plasticoding_plane_20_snapshots_ids.tsv
- __MACOSX/._plasticoding_plane_20_snapshots_ids.tsv
- plasticodingrep_plane_1_all_measures.tsv
- __MACOSX/._plasticodingrep_plane_1_all_measures.tsv
- plasticodingrep_plane_1_snapshots_ids.tsv
- __MACOSX/._plasticodingrep_plane_1_snapshots_ids.tsv
- plasticodingrep_plane_2_all_measures.tsv
- __MACOSX/._plasticodingrep_plane_2_all_measures.tsv
- plasticodingrep_plane_2_snapshots_ids.tsv
- __MACOSX/._plasticodingrep_plane_2_snapshots_ids.tsv
- plasticodingrep_plane_3_all_measures.tsv
- __MACOSX/._plasticodingrep_plane_3_all_measures.tsv
- plasticodingrep_plane_3_snapshots_ids.tsv
- __MACOSX/._plasticodingrep_plane_3_snapshots_ids.tsv
- plasticodingrep_plane_4_all_measures.tsv
- __MACOSX/._plasticodingrep_plane_4_all_measures.tsv
- plasticodingrep_plane_4_snapshots_ids.tsv
- __MACOSX/._plasticodingrep_plane_4_snapshots_ids.tsv
- plasticodingrep_plane_5_all_measures.tsv
- __MACOSX/._plasticodingrep_plane_5_all_measures.tsv
- plasticodingrep_plane_5_snapshots_ids.tsv
- __MACOSX/._plasticodingrep_plane_5_snapshots_ids.tsv
- plasticodingrep_plane_6_all_measures.tsv
- __MACOSX/._plasticodingrep_plane_6_all_measures.tsv
- plasticodingrep_plane_6_snapshots_ids.tsv
- __MACOSX/._plasticodingrep_plane_6_snapshots_ids.tsv
- plasticodingrep_plane_7_all_measures.tsv
- __MACOSX/._plasticodingrep_plane_7_all_measures.tsv
- plasticodingrep_plane_7_snapshots_ids.tsv
- __MACOSX/._plasticodingrep_plane_7_snapshots_ids.tsv
- plasticodingrep_plane_8_all_measures.tsv
- __MACOSX/._plasticodingrep_plane_8_all_measures.tsv
- plasticodingrep_plane_8_snapshots_ids.tsv
- __MACOSX/._plasticodingrep_plane_8_snapshots_ids.tsv
- plasticodingrep_plane_9_all_measures.tsv
- __MACOSX/._plasticodingrep_plane_9_all_measures.tsv
- plasticodingrep_plane_9_snapshots_ids.tsv
- __MACOSX/._plasticodingrep_plane_9_snapshots_ids.tsv
- plasticodingrep_plane_10_all_measures.tsv
- __MACOSX/._plasticodingrep_plane_10_all_measures.tsv
- plasticodingrep_plane_10_snapshots_ids.tsv
- __MACOSX/._plasticodingrep_plane_10_snapshots_ids.tsv
- plasticodingrep_plane_11_all_measures.tsv
- __MACOSX/._plasticodingrep_plane_11_all_measures.tsv
- plasticodingrep_plane_11_snapshots_ids.tsv
- __MACOSX/._plasticodingrep_plane_11_snapshots_ids.tsv
- plasticodingrep_plane_12_all_measures.tsv
- __MACOSX/._plasticodingrep_plane_12_all_measures.tsv
- plasticodingrep_plane_12_snapshots_ids.tsv
- __MACOSX/._plasticodingrep_plane_12_snapshots_ids.tsv
- plasticodingrep_plane_13_all_measures.tsv
- __MACOSX/._plasticodingrep_plane_13_all_measures.tsv
- plasticodingrep_plane_13_snapshots_ids.tsv
- __MACOSX/._plasticodingrep_plane_13_snapshots_ids.tsv
- plasticodingrep_plane_14_all_measures.tsv
- __MACOSX/._plasticodingrep_plane_14_all_measures.tsv
- plasticodingrep_plane_14_snapshots_ids.tsv
- __MACOSX/._plasticodingrep_plane_14_snapshots_ids.tsv
- plasticodingrep_plane_15_all_measures.tsv
- __MACOSX/._plasticodingrep_plane_15_all_measures.tsv
- plasticodingrep_plane_15_snapshots_ids.tsv
- __MACOSX/._plasticodingrep_plane_15_snapshots_ids.tsv
- plasticodingrep_plane_16_all_measures.tsv
- __MACOSX/._plasticodingrep_plane_16_all_measures.tsv
- plasticodingrep_plane_16_snapshots_ids.tsv
- __MACOSX/._plasticodingrep_plane_16_snapshots_ids.tsv
- plasticodingrep_plane_17_all_measures.tsv
- __MACOSX/._plasticodingrep_plane_17_all_measures.tsv
- plasticodingrep_plane_17_snapshots_ids.tsv
- __MACOSX/._plasticodingrep_plane_17_snapshots_ids.tsv
- plasticodingrep_plane_18_all_measures.tsv
- __MACOSX/._plasticodingrep_plane_18_all_measures.tsv
- plasticodingrep_plane_18_snapshots_ids.tsv
- __MACOSX/._plasticodingrep_plane_18_snapshots_ids.tsv
- plasticodingrep_plane_19_all_measures.tsv
- __MACOSX/._plasticodingrep_plane_19_all_measures.tsv
- plasticodingrep_plane_19_snapshots_ids.tsv
- __MACOSX/._plasticodingrep_plane_19_snapshots_ids.tsv
- plasticodingrep_plane_20_all_measures.tsv
- __MACOSX/._plasticodingrep_plane_20_all_measures.tsv
- plasticodingrep_plane_20_snapshots_ids.tsv
- __MACOSX/._plasticodingrep_plane_20_snapshots_ids.tsv
