# Supplementary material for: Constrained by Design: Influence of Genetic Encodings on Evolved Traits of Robots
Source: Front Robot AI. 2021 Jun 15;8:672379. doi: 10.3389/frobt.2021.672379 (PMC8239187; doi:10.3389/frobt.2021.672379)
Supplement: Supplementary file 1 [file DataSheet3.ZIP › plasticoding_plane_11_all_measures.tsv]

robot_id	velocity	displacement_velocity	displacement_velocity_hill	head_balance	contacts	branching	branching_modules_count	limbs	extremities	length_of_limbs	extensiveness	coverage	joints	hinge_count	active_hinges_count	brick_count	touch_sensor_count	brick_sensor_count	proportion	width	height	size	absolute_size	sensors	symmetry	avg_period	dev_period	avg_phase_offset	dev_phase_offset	avg_amplitude	dev_amplitude	avg_intra_dev_params	avg_inter_dev_params	sensors_reach	recurrence	synaptic_reception
4373	0.025712326981668008	0.021911556870364297	0.021067097866939638	0.8901052411928125	None	0	0	0.3333333333333333	4	0.6875	11	0.5625	0.375	8	6	9	1	0	0.125	16	2	1.2	18	0.05	0.11764705882352941	0.6448463673302018	0.9193753988007217	0.46916875139805647	0.850518063129602	0.5234763715277896	0.9042635510705355	0.835518503665437	0.8946703951439346	1.0	0.125	0.0
2773	0.0006920846193140287	0.0007001482757353571	0.0007000918835296555	0.9793112974507752	None	0	0	0.5	2	0.6666666666666666	2	0.625	0.3333333333333333	2	1	2	2	0	0.5	2	4	0.3333333333333333	5	0.2857142857142857	0	0.5278490818921862	0.9852883005327898	0.7087708551643525	0.6519626582842045	0.7320557863172663	0.8796632813717853	0.825967855227007	0.906678554534318	0.75	0.5	0.0
4104	0.07816019297468971	0.006615954208255837	0.005479263573441417	0.7109636904482719	None	0	0	0.2857142857142857	4	0.7777777777777778	14	0.5555555555555556	0.5555555555555556	11	10	8	0	0	0.1111111111111111	18	2	1.3333333333333333	20	0.0	0.1111111111111111	0.6448463673302018	0.9274773962365892	0.46916875139805647	0.8461520363551575	0.5234763715277896	0.8806939828705357	0.850963970844527	0.8893488977039105	0	0	0.0
4	None	None	None	None	None	0	0	0.25	3	0.8125	13	0.2571428571428571	0.75	14	12	3	0	0	0.35714285714285715	5	14	1.2	18	0.0	0	0.5713165253265782	0.9712896161058565	0.5897490553612965	0.9117339747726974	0.526134750716728	0.9287889303131789	0.9271229240464988	0.9431171892073079	0	0	0.0
7051	0.09015104190186324	0.04200165489207781	0.037858690383158144	0.7670269332511288	None	0	0	0.08333333333333333	1	1.0	15	1.0	0.7333333333333333	12	11	4	0	0	0.058823529411764705	17	1	1.1333333333333333	17	0.0	0	0.2985522830456915	0.907388601384999	0.31160327378642527	0.7676685561387806	0.48561301016210645	0.8591653214793121	0.8190885122748702	0.8534485590562438	0	0	0.0
1702	None	None	None	None	None	0	0	0.25	1	1.0	4	0.75	0.25	1	1	4	1	0	0.5	2	4	0.4	6	0.08333333333333333	0	0.1	0.5	1.0	0.5	1.0	0.5	0.9858339641233116	0.5	1.0	1.0	0.0
131	None	None	None	None	None	1.0	1	1.0	4	0.0	0	0.5555555555555556	0	2	0	2	1	0	1.0	3	3	0.3333333333333333	5	0.16666666666666666	1.0	0	0	0	0	0	0	0	0	0	0	0
4445	0.025977889607424726	0.01847390347737183	0.017401980400903252	0.9021024061184688	None	0	0	0.3333333333333333	4	0.6875	11	0.5625	0.375	8	6	9	1	0	0.125	16	2	1.2	18	0.05	0.11764705882352941	0.6448463673302018	0.9193753988007217	0.46916875139805647	0.850518063129602	0.5234763715277896	0.9042635510705355	0.835518503665437	0.8946703951439346	1.0	0	0.0
1977	None	None	None	None	None	0.5	1	0.5	3	0.5	3	0.4	0.5	6	3	1	0	0	0.8	4	5	0.5333333333333333	8	0.0	0.6666666666666666	0.6309143808012804	0.862006099757025	0.88543032747863	0.8206142972159964	0.5781284309404489	0.7562493667699566	0.8726512564024388	0.8168172493734884	0	0	0.0
784	None	None	None	None	None	0	0	0.5454545454545454	6	0.35714285714285715	5	0.6666666666666666	0.14285714285714285	2	2	13	1	0	0.6666666666666666	4	6	1.0666666666666667	16	0.03333333333333333	0.16666666666666666	0.5814566356793749	0.5256345640175997	0.7184789450537992	0.722578969753517	0.2264682328213706	0.779831091331605	0.8946607778848497	0.6845727794608477	1.0	0.5	0.0
4512	0.03716604150726506	0.00540934594934098	-0.0033100048334346183	0.9407778130741195	None	0	0	0.125	1	1.0	10	1.0	0.9	10	9	1	0	0	0.08333333333333333	12	1	0.8	12	0.0	0	0.4716993251879467	0.9121820160656146	0.3791781933137814	0.7901936591382183	0.6247410888379441	0.8642575846214633	0.8413515072938555	0.8628610922633224	0	0	0.0
6386	0.08900835124355745	0.03825855605744105	0.033996070499757114	0.7752301212366557	None	0	0	0.08333333333333333	1	1.0	15	1.0	0.7333333333333333	12	11	4	0	0	0.058823529411764705	17	1	1.1333333333333333	17	0.0	0	0.2985522830456915	0.907388601384999	0.31160327378642527	0.7531507786307577	0.48473006253966505	0.8581190458691074	0.8185369073155504	0.8497276958800055	0	0	0.0
3813	0.02682731692197828	0.021371643803288355	0.02069293562453718	0.8926778866225693	None	0	0	0.3333333333333333	4	0.6875	11	0.5625	0.375	8	6	9	1	0	0.125	16	2	1.2	18	0.05	0.11764705882352941	0.6448463673302018	0.9193753988007217	0.46916875139805647	0.850518063129602	0.5234763715277896	0.9042635510705355	0.835518503665437	0.8946703951439346	1.0	0.25	0.0
3266	0.02887054667248358	0.0026552339269341123	0.002654969039349362	0.9661369688067276	None	0.3333333333333333	1	0.5	4	0.5	5	0.375	0.5	8	5	3	1	0	0.5	4	8	0.8	12	0.14285714285714285	0.25	0.3752397951945074	0.9030189417283557	0.3294469312307003	0.689918787392583	0.6053679343438819	0.9659229600814454	0.9232151065692028	0.8933229941352606	1.0	0.25	0.0
5661	0.08907491126647207	0.03294031560939645	0.02993028453480577	0.7533991780412755	None	0	0	0.08333333333333333	1	1.0	15	1.0	0.7333333333333333	12	11	4	0	0	0.058823529411764705	17	1	1.1333333333333333	17	0.0	0	0.2985522830456915	0.907388601384999	0.31160327378642527	0.7646753572431673	0.48473006253966505	0.858949608984159	0.8185369073155504	0.8526760330642131	0	0	0.0
7224	0.09203684076972293	0.03777066390879759	0.033632178035572384	0.7457866564267743	None	0	0	0.08333333333333333	1	1.0	15	1.0	0.7333333333333333	12	11	4	0	0	0.058823529411764705	17	1	1.1333333333333333	17	0.0	0	0.2985522830456915	0.907388601384999	0.31160327378642527	0.7646753572431673	0.48561301016210645	0.8591653214793121	0.8190885122748702	0.852750618893722	0	0	0.0
4161	0.05294577547715373	0.007342920306863717	0.0060184908084095524	0.508535963159733	None	0	0	0.1111111111111111	1	1.0	11	1.0	0.8181818181818182	10	9	2	1	0	0.07692307692307693	13	1	0.8666666666666667	13	0.14285714285714285	0	0.2985522830456915	0.9132449774376774	0.31160327378642527	0.781481680030712	0.48473006253966505	0.8375651290590753	0.8185369073155504	0.8527272209160185	1.0	0	0.0
5138	0.09223386725248109	0.012990025202128703	0.011361631341571032	0.6787815428710384	None	0	0	0.1	1	1.0	12	1.0	0.8333333333333334	10	10	3	1	0	0.07142857142857142	14	1	0.9333333333333333	14	0.1	0	0.2985522830456915	0.8757253599954564	0.31160327378642527	0.6472286117546566	0.48473006253966505	0.8783482600021602	0.8016061719141641	0.8193731415705051	1.0	0.2	0.0
2140	None	None	None	None	None	1.0	1	0.8	4	0.2	1	0.5833333333333334	0.2	4	1	2	1	0	0.75	3	4	0.4666666666666667	7	0.2	0.5	0.7726961461368818	0.8758565164700102	0.628778787413161	0.9731027723231961	0.6578141689503512	0.8984623742488629	0.8127757012185256	0.929180066978479	1.0	0.5	0.0
4456	0.10615634901058713	0.003576212215839137	0.002686225407636514	0.7857333217723526	None	0	0	0.09090909090909091	1	1.0	14	1.0	0.7857142857142857	11	11	4	0	0	0.0625	16	1	1.0666666666666667	16	0.0	0	0.2985522830456915	0.9114316581391606	0.31160327378642527	0.7363192084730653	0.48473006253966505	0.868353623330591	0.835518503665437	0.851727574032374	0	0	0.0
7473	0.05393830153362952	0.003259222130463366	0.0016385808285923702	0.5695982531896032	None	0	0	0.125	2	0.9090909090909091	20	0.36363636363636365	0.8181818181818182	20	18	3	0	0	0.13636363636363635	3	22	1.6	24	0.0	0.19047619047619047	0.2985522830456915	0.9218978100919192	0.31160327378642527	0.8958109418024751	0.48473006253966505	0.8496523993921732	0.8413515072938555	0.8925706240368606	0	0	0.0
6934	0.0859180010690042	0.041276647736262405	0.03621153256386525	0.7626255138933739	None	0	0	0.08333333333333333	1	1.0	15	1.0	0.7333333333333333	12	11	4	0	0	0.058823529411764705	17	1	1.1333333333333333	17	0.0	0	0.2985522830456915	0.907388601384999	0.31160327378642527	0.7646753572431673	0.48473006253966505	0.8581190458691074	0.8185369073155504	0.8523894501567346	0	0	0.0
1051	None	None	None	None	None	0.4	2	0.6153846153846154	8	0.4117647058823529	7	0.5277777777777778	0.11764705882352941	4	2	14	0	0	1.0	6	6	1.2666666666666666	19	0.0	0.2857142857142857	0.48016325853778963	0.7840110890248809	0.3151414704570853	0.8406638656261521	0.6870737905107073	0.9547153708385363	0.867927280504827	0.8808256878913855	0	0	0.0
5181	0.09288136153045082	0.005030873519796666	0.0009569781654239018	0.7614466296412268	None	0	0	0.16666666666666666	2	0.8666666666666667	13	0.53125	0.7333333333333333	11	11	5	0	0	0.125	16	2	1.1333333333333333	17	0.0	0	0.2985522830456915	0.9114316581391606	0.31160327378642527	0.7734769602382536	0.48473006253966505	0.868353623330591	0.835518503665437	0.8599960318495247	0	0	0.0
3494	0.019254072052656893	0.00043853395448870087	-0.00043335516209220935	0.9903014398785099	None	0.3333333333333333	1	0.4444444444444444	4	0.5454545454545454	6	0.40625	0.18181818181818182	6	2	6	3	0	0.5	8	4	0.8666666666666667	13	0.25	0.4	0.29892658790610593	0.9033020075978943	0.36489806275170333	0.9612798149435647	0.5171375269655494	0.7841820173877991	0.9284225066521516	0.9042638190787476	0.3333333333333333	0.3333333333333333	0.0
1106	None	None	None	None	None	0	0	0	0	0	0	1.0	0	0	0	0	2	0	1.0	1	1	0.06666666666666667	1	0.5	0	0	0	0	0	0	0	0	0	0	0	0
1741	None	None	None	None	None	0	0	0.5	2	0.6666666666666666	2	0.5555555555555556	0.6666666666666666	4	2	0	0	0	1.0	3	3	0.3333333333333333	5	0.0	0	0.7054006331760381	0.7476673452228961	0.3998823196799069	0.7837398503332659	0.620847676468111	0.8205548750300463	0.6953347763070471	0.7854934917030416	0	0	0.0
5350	0.08699882382437142	0.014218726740966843	0.009353002838723562	0.7625740863424795	None	0	0	0.07142857142857142	1	1.0	18	1.0	0.7777777777777778	14	14	5	0	0	0.05	20	1	1.3333333333333333	20	0.0	0	0.6467223301443272	0.9173942522102286	0.31160327378642527	0.7908344471539143	0.5041032170337273	0.866737911196783	0.8413515072938555	0.8664520870028671	0	0	0.0
3302	0.022089950446038793	0.0018084941201252248	-0.0005444459831829464	0.9305061101911954	None	0	0	0.2	2	0.9166666666666666	11	0.3888888888888889	0.75	11	9	2	0	0	0.25	3	12	0.9333333333333333	14	0.0	0	0.6700986967157798	0.926680303853472	0.34016353491058143	0.8808763705570407	0.48473006253966505	0.8525242805416208	0.835518503665437	0.8906460902752472	0	0	0.0
1780	None	None	None	None	None	0	0	0.1	1	1.0	12	0.5	0.4166666666666667	6	5	7	3	0	0.5714285714285714	7	4	0.9333333333333333	14	0.17647058823529413	0	0.2993008927665204	0.9292557454156622	0.9246909350021367	0.9268633908342441	0.573264532998355	0.8868709587476071	0.9303454247407542	0.916163015162181	0.3333333333333333	0.16666666666666666	0.0
6925	0.08451072187497159	0.04114708157121113	0.03133925468466743	0.784616622021463	None	0	0	0.09090909090909091	1	1.0	14	1.0	0.7857142857142857	11	11	4	0	0	0.0625	16	1	1.0666666666666667	16	0.0	0	0.2985522830456915	0.9114316581391606	0.31160327378642527	0.7734769602382536	0.48473006253966505	0.868353623330591	0.835518503665437	0.8599960318495247	0	0	0.0
4933	0.08500720120879163	0.038977405471442586	0.03166405170431485	0.787582224413246	None	0	0	0.09090909090909091	1	1.0	14	1.0	0.7857142857142857	11	11	4	0	0	0.0625	16	1	1.0666666666666667	16	0.0	0	0.2985522830456915	0.9114316581391606	0.31160327378642527	0.7734769602382536	0.48473006253966505	0.868353623330591	0.835518503665437	0.8599960318495247	0	0	0.0
994	None	None	None	None	None	0	0	1.0	1	0	0	1.0	0	0	0	1	0	0	0.5	1	2	0.13333333333333333	2	0.0	0	0	0	0	0	0	0	0	0	0	0	0
3882	0.048392081997201346	0.0065158459817130435	-0.00090059084012752	0.7072467737830281	None	0	0	0.25	3	0.8125	13	0.5294117647058824	0.4375	8	7	9	0	0	0.11764705882352941	17	2	1.2	18	0.0	0.11764705882352941	0.6448463673302018	0.9193753988007217	0.46916875139805647	0.8662050094446084	0.5234763715277896	0.9042635510705355	0.835518503665437	0.8986586239427652	0	0	0.0
1542	None	None	None	None	None	0	0	0.2222222222222222	2	0.8181818181818182	9	0.65	0.5454545454545454	7	6	5	1	0	0.8	5	4	0.8666666666666667	13	0.07692307692307693	0.36363636363636365	0.7978348083716468	0.9408458305057702	0.5708170499583481	0.951084654522457	0.5234763715277896	0.8831338167785835	0.9122520622211212	0.9299245176575975	1.0	0.14285714285714285	0.0
6211	0.0511285168000794	0.008405393975245234	0.007158438656275291	0.5377762844589568	None	0	0	0.16666666666666666	2	0.9333333333333333	14	0.37777777777777777	0.6666666666666666	12	10	4	0	0	0.2	3	15	1.1333333333333333	17	0.0	0	0.4726373065950094	0.8973545203894185	0.31160327378642527	0.7748644562936714	0.48473006253966505	0.8531889532843592	0.8185369073155504	0.8483000722068902	0	0	0.0
6782	0.09297705481370609	0.038855490398326455	0.03468090806838328	0.7459594906669214	None	0	0	0.08333333333333333	1	1.0	15	1.0	0.7333333333333333	12	11	4	0	0	0.058823529411764705	17	1	1.1333333333333333	17	0.0	0	0.2985522830456915	0.907388601384999	0.31160327378642527	0.7646753572431673	0.48561301016210645	0.8583355290815418	0.8190885122748702	0.8524640559874617	0	0	0.0
6354	0.08965618335149339	0.0378777949440325	0.03405195776834178	0.7434622205351913	None	0	0	0.08333333333333333	1	1.0	15	1.0	0.7333333333333333	12	11	4	0	0	0.058823529411764705	17	1	1.1333333333333333	17	0.0	0	0.2985522830456915	0.907388601384999	0.31160327378642527	0.7646753572431673	0.48473006253966505	0.858949608984159	0.8185369073155504	0.8526760330642131	0	0	0.0
773	None	None	None	None	None	0	0	0.5	1	1.0	1	1.0	0	0	0	2	5	0	0.3333333333333333	1	3	0.2	3	0.625	0	0	0	0	0	0	0	0	0	0	0	0
1161	None	None	None	None	None	0.6666666666666666	2	0.7777777777777778	7	0.2727272727272727	3	0.4642857142857143	0.2727272727272727	9	3	3	0	0	0.5714285714285714	7	4	0.8666666666666667	13	0.0	0.5714285714285714	0.8448119502019604	0.9648154958235499	0.27198451316939976	0.8988748045364666	0.629536688116419	0.921417193053363	0.9338005861633231	0.9341726081759715	0	0	0.0
3923	0.04698846690726625	0.006578722849416623	0.0062669803170986105	0.7896857937025779	None	0	0	0.25	3	0.8125	13	0.5294117647058824	0.4375	8	7	9	1	0	0.11764705882352941	17	2	1.2	18	0.047619047619047616	0.11764705882352941	0.6448463673302018	0.9193753988007217	0.46916875139805647	0.850518063129602	0.5234763715277896	0.9042635510705355	0.835518503665437	0.8946703951439346	1.0	0.25	0.0
4479	0.06870023066599465	0.0033782233651976404	-0.0009626923161773926	0.6099075908122548	None	0	0	0.1111111111111111	1	1.0	11	1.0	0.9090909090909091	11	10	1	0	0	0.07692307692307693	13	1	0.8666666666666667	13	0.0	0	0.6448463673302018	0.9066722931265	0.4181928517169814	0.7690574940055247	0.48473006253966505	0.938557088972121	0.8853342874147255	0.8877171535596151	0	0	0.0
6722	0.08584188084703023	0.030886966903484588	0.02779213043183686	0.7678562207992565	None	0	0	0.08333333333333333	1	1.0	15	1.0	0.7333333333333333	12	11	4	0	0	0.058823529411764705	17	1	1.1333333333333333	17	0.0	0	0.2985522830456915	0.907388601384999	0.31160327378642527	0.7531507786307577	0.48561301016210645	0.8591653214793121	0.8190885122748702	0.8500942319542817	0	0	0.0
6588	0.04623239662077261	0.00412657619456425	-0.003967908729302126	0.8797067662498115	None	0	0	0.15384615384615385	2	0.8823529411764706	15	0.25333333333333335	0.6470588235294118	13	11	5	0	0	0.3333333333333333	5	15	1.2666666666666666	19	0.0	0	0.2985522830456915	0.9248031147087243	0.31160327378642527	0.8038820048313748	0.48473006253966505	0.8494722587546277	0.835518503665437	0.8680193076373537	0	0	0.0
4918	0.08295425987873496	0.04364886984927143	0.032146571547071456	0.7775196314879217	None	0	0	0.09090909090909091	1	1.0	14	1.0	0.7857142857142857	11	11	4	0	0	0.0625	16	1	1.0666666666666667	16	0.0	0	0.2985522830456915	0.9114316581391606	0.31160327378642527	0.7621969115887967	0.48473006253966505	0.868353623330591	0.835518503665437	0.8574367013328782	0	0	0.0
7145	0.09645748921704221	0.024749719012265338	0.023066763383448173	0.7180306624610346	None	0	0	0.08333333333333333	1	1.0	15	1.0	0.8666666666666667	14	13	2	0	0	0.058823529411764705	17	1	1.1333333333333333	17	0.0	0	0.2985522830456915	0.899924245468259	0.31160327378642527	0.8616825960229572	0.48473006253966505	0.8492654141876833	0.8413515072938555	0.8719364678313477	0	0	0.0
100	None	None	None	None	None	0	0	0.75	3	0.3333333333333333	1	0.5555555555555556	0.3333333333333333	4	1	0	0	0	1.0	3	3	0.3333333333333333	5	0.0	1.0	0.37277047626558346	0.9598038452116543	0.6852455847828208	0.9007686331993712	0.7109629317452457	0.8666095683146348	0.8421682046154843	0.9180909272713419	0	0	0.0
5758	0.09035670732949834	0.025543977408586445	0.025107660191846855	0.8267079040927883	None	0	0	0.1	1	1.0	13	1.0	0.8461538461538461	12	11	2	0	0	0.06666666666666667	15	1	1.0	15	0.0	0	0.2985522830456915	0.907388601384999	0.31160327378642527	0.7646753572431673	0.48473006253966505	0.8581062894169995	0.8191302070502605	0.852385055939528	0	0	0.0
3090	0.010358414669680493	0.0003438105315468251	7.886621920457057e-05	0.9959326292425377	None	0.5	1	0.5	3	0.5714285714285714	4	0.45	0.2857142857142857	5	2	3	1	0	0.8	5	4	0.6	9	0.14285714285714285	0.5	0.5779251970119696	0.9048379900299598	0.8142079848249807	0.9501319756034261	0.3529364656427412	0.8861453656319019	0.9116788800089765	0.9181233699427352	1.0	0.2	0.0
4098	0.05933698259804769	0.009081848555470574	0.0064662466782573905	0.6913628777990958	None	0	0	0.1	1	1.0	12	1.0	0.8333333333333334	11	10	2	0	0	0.07142857142857142	14	1	0.9333333333333333	14	0.0	0	0.2985522830456915	0.9083546587296144	0.31160327378642527	0.7810053493770132	0.5234763715277896	0.8623810987389507	0.835518503665437	0.858167293061816	0	0	0.0
6638	0.09153675139801776	0.03947307656416356	0.034824380272409354	0.767758617977621	None	0	0	0.08333333333333333	1	1.0	15	1.0	0.7333333333333333	12	11	4	0	0	0.058823529411764705	17	1	1.1333333333333333	17	0.0	0	0.2985522830456915	0.907388601384999	0.31160327378642527	0.7676685561387806	0.48473006253966505	0.8581190458691074	0.8185369073155504	0.8530888072829821	0	0	0.0
2916	0.019786794954364664	0.0005511730575835582	0.0002697697237330073	0.9875258463025953	None	0.3333333333333333	1	0.625	5	0.3	3	0.42857142857142855	0.2	6	2	5	0	0	0.5714285714285714	7	4	0.8	12	0.0	0.4	0.5014927337519939	0.7770831009938167	0.6342805332406971	0.8461652648607793	0.811078941130695	0.9195077857875472	0.8714339167978188	0.8577126706749629	0	0	0.0
3456	0.03197013969247139	0.0040755963075407705	-0.0028435170990367313	0.8581996627775242	None	0	0	0.3333333333333333	4	0.6875	11	0.5625	0.375	8	6	9	1	0	0.125	16	2	1.2	18	0.05	0.11764705882352941	0.6448463673302018	0.9193753988007217	0.39038601259224087	0.8433545649443919	0.5234763715277896	0.9042635510705355	0.835518503665437	0.8929216807393897	1.0	0.25	0.0
5667	0.013889623621612805	0.004914337859792404	-0.004743512770521895	0.9794564814841468	None	0	0	0.25	2	0.9	9	0.4	0.6	8	6	3	0	0	0.3	3	10	0.8	12	0.0	0	0.4279555556756061	0.8480299153408237	0.29786229664861047	0.7526785859634779	0.48473006253966505	0.8587171379410581	0.7631963165412956	0.824280094467284	0	0	0.0
6812	0.06717301024926987	0.010611291653265622	0.007169322529187742	0.718044293006455	None	0	0	0.08333333333333333	1	1.0	15	1.0	0.6666666666666666	11	10	5	0	0	0.058823529411764705	17	1	1.1333333333333333	17	0.0	0	0.2985522830456915	0.9323699893525821	0.31160327378642527	0.8209844729890013	0.48473006253966505	0.8493859973879628	0.835518503665437	0.8764067446643702	0	0	0.0
572	None	None	None	None	None	0	0	1.0	1	0	0	1.0	0	1	0	0	0	0	0.5	1	2	0.13333333333333333	2	0.0	0	0	0	0	0	0	0	0	0	0	0	0
3500	4.141044588711052e-05	1.5799442526434068e-05	3.5653831105061456e-07	0.9987247204209903	None	1.0	2	1.0	6	0.14285714285714285	1	0.6	0.14285714285714285	4	1	4	0	0	0.6	5	3	0.6	9	0.0	1.0	0.7801760500331808	0.9455716988582619	0.6985274839273992	0.9586741460815652	0.7869378555386705	0.9253920842262155	0.7872917149297802	0.9447462292700569	0	0	0.0
2294	None	None	None	None	None	0	0	0.5	2	0.75	3	1.0	0.75	5	3	0	0	0	0.16666666666666666	6	1	0.4	6	0.0	0.4	0.681215231564235	0.8643701348028802	0.89264934415363	0.8568104002328334	0.5781284309404489	0.8035651094856114	0.8751793395266458	0.8433386196239685	0	0	0.0
1045	None	None	None	None	None	0	0	1.0	1	0	0	1.0	0	0	0	1	3	0	0.5	1	2	0.13333333333333333	2	0.5	0	0	0	0	0	0	0	0	0	0	0	0
7183	0.10627923023162034	0.04090042758611747	0.040029534343530127	0.7600496188607682	None	0	0	0.08333333333333333	1	1.0	15	1.0	0.8666666666666667	14	13	2	0	0	0.058823529411764705	17	1	1.1333333333333333	17	0.0	0	0.2985522830456915	0.899924245468259	0.31160327378642527	0.8616825960229572	0.48473006253966505	0.8495212447560766	0.8415410643172377	0.872010886321197	0	0	0.0
4950	0.055425733564296455	0.000304958873624357	0.0002833149667927122	0.9519507416923809	None	0	0	0.1	1	1.0	12	0.3888888888888889	0.75	9	9	4	1	0	0.25	3	12	0.9333333333333333	14	0.08333333333333333	0	0.6700986967157798	0.9203714801365448	0.2841213195107956	0.7802232540576293	0.48473006253966505	0.8794108270469017	0.8957703108614364	0.8699381329425692	1.0	0.2222222222222222	0.0
2464	None	None	None	None	None	0	0	0.16666666666666666	1	1.0	6	0.8888888888888888	0	0	0	7	8	0	1.0	3	3	0.5333333333333333	8	0.4444444444444444	1.0	0	0	0	0	0	0	0	0	0	0	0
2842	0.008118669139457978	0.00048672597114856285	0.00048564907285584354	0.9680325960072313	None	0	0	0.14285714285714285	1	1.0	8	1.0	0.5	5	4	4	0	0	0.1	1	10	0.6666666666666666	10	0.0	0	0.4754584844266912	0.8171389411719047	0.1	0.9092604682757334	0.5441638181201723	0.5739470312390366	0.8756780774976277	0.796824580311462	0	0	0.0
5188	0.06542215979260316	0.025370376252974274	0.024968084453448766	0.7564854973335082	None	0	0	0.1111111111111111	1	1.0	11	1.0	0.8181818181818182	9	9	3	0	0	0.07692307692307693	13	1	0.8666666666666667	13	0.0	0	0.2985522830456915	0.8816962517387714	0.31160327378642527	0.6903383855729808	0.48473006253966505	0.8892799083681471	0.8470155307747832	0.8363385520728179	0	0	0.0
1615	None	None	None	None	None	0	0	1.0	2	0.0	0	1.0	0	2	0	0	0	0	0.3333333333333333	3	1	0.2	3	0.0	1.0	0	0	0	0	0	0	0	0	0	0	0
7285	0.07070208584085035	0.001964184655239339	0.0011932160998685193	0.9004704877382055	None	0	0	0.1	1	1.0	13	1.0	0.6923076923076923	10	9	4	0	0	0.06666666666666667	15	1	1.0	15	0.0	0	0.2985522830456915	0.906376244776561	0.31160327378642527	0.7796380659024609	0.598447541699734	0.8350192183326253	0.774051087375402	0.8479292742546866	0	0	0.0
1459	None	None	None	None	None	0	0	0.375	3	0.7	7	0.4	0.7	8	7	3	0	0	0.3	3	10	0.8	12	0.0	0.2222222222222222	0.17719429698766237	0.6156330800098813	0.49499186085615055	0.6898793448386955	0.9134416106217834	0.9280725475367149	0.9531532171847671	0.7817715710181918	0	0	0.0
1175	None	None	None	None	None	0	0	0.5	2	0.3333333333333333	1	0.8333333333333334	0	1	0	3	2	0	0.6666666666666666	2	3	0.3333333333333333	5	0.2222222222222222	0	0	0	0	0	0	0	0	0	0	0	0
4485	0.07809449516830322	0.035939135011912905	0.023543683240426716	0.7852287796892726	None	0	0	0.09090909090909091	1	1.0	14	1.0	0.7857142857142857	11	11	4	1	0	0.0625	16	1	1.0666666666666667	16	0.08333333333333333	0	0.2985522830456915	0.9114316581391606	0.31160327378642527	0.7734769602382536	0.48473006253966505	0.868353623330591	0.835518503665437	0.8599960318495247	1.0	0.18181818181818182	0.0
1212	None	None	None	None	None	0	0	0.5	2	0.75	3	1.0	0.75	5	3	0	0	0	0.16666666666666666	6	1	0.4	6	0.0	0.8	0.4240975377154988	0.8915066636652053	0.5948664989578047	0.9503924238044055	0.9078622482651604	0.921034899150844	0.9094731677521961	0.9245020082816953	0	0	0.0
2860	0.0026221040003911143	0.0002057000516093982	6.095282928411233e-05	0.9434770753514625	None	0	0	0.5555555555555556	5	0.45454545454545453	5	0.5416666666666666	0.18181818181818182	7	2	5	2	0	0.6666666666666666	4	6	0.8666666666666667	13	0.2222222222222222	0.2857142857142857	0.6808160604698326	0.9241976634413847	0.6950254161935214	0.9257340036949799	0.5331312465642076	0.9067752621748476	0.8180364869598394	0.9192997605599517	0.5714285714285714	0	0.0
4345	0.04621953026752681	0.011603916125834004	0.009511218848672759	0.8317609164999741	None	0	0	0.18181818181818182	2	0.9285714285714286	13	0.38095238095238093	0.7857142857142857	12	11	3	1	0	0.21428571428571427	3	14	1.0666666666666667	16	0.1111111111111111	0	0.4726373065950094	0.9117831963010709	0.31160327378642527	0.7804947163429508	0.48473006253966505	0.8708050451772593	0.8413515072938555	0.8626429745288613	1.0	0.16666666666666666	0.0
7088	0.10344085456980504	0.04187055613959219	0.04026381478786378	0.7514973633926734	None	0	0	0.08333333333333333	1	1.0	15	1.0	0.8666666666666667	14	13	2	0	0	0.058823529411764705	17	1	1.1333333333333333	17	0.0	0	0.2985522830456915	0.899924245468259	0.31160327378642527	0.8616825960229572	0.48473006253966505	0.8492654141876833	0.8413515072938555	0.8719364678313477	0	0	0.0
4785	0.08669728924966147	0.038307079616797336	0.027655114436508182	0.774812724703303	None	0	0	0.09090909090909091	1	1.0	14	1.0	0.7857142857142857	11	11	4	0	0	0.0625	16	1	1.0666666666666667	16	0.0	0	0.2985522830456915	0.9114316581391606	0.31160327378642527	0.7734769602382536	0.48473006253966505	0.868353623330591	0.835518503665437	0.8599960318495247	0	0	0.0
5925	0.08978084657049565	0.038255250641629414	0.03457869245909175	0.7416921668686358	None	0	0	0.08333333333333333	1	1.0	15	1.0	0.7333333333333333	12	11	4	0	0	0.058823529411764705	17	1	1.1333333333333333	17	0.0	0	0.2985522830456915	0.907388601384999	0.31160327378642527	0.7646753572431673	0.48473006253966505	0.8581190458691074	0.8185369073155504	0.8523894501567346	0	0	0.0
2424	None	None	None	None	None	0.3333333333333333	1	0.5	4	0.6666666666666666	6	0.6111111111111112	0.2222222222222222	5	2	5	0	0	0.5	6	3	0.7333333333333333	11	0.0	0.5	0.6467223301443272	0.807612015675097	0.5312519515306884	0.8623499702144267	0.46378940128715274	0.8917373670060134	0.8636038946701204	0.8572590465577453	0	0	0.0
2581	None	None	None	None	None	0	0	0.16666666666666666	1	1.0	7	1.0	0.42857142857142855	3	3	5	5	0	1.0	3	3	0.6	9	0.35714285714285715	1.0	0.4509948234973248	0.5	0.1	0.6401077562351374	0.668247700164013	0.6460677456145684	0.9013608462511001	0.5968948619152767	0.3333333333333333	0	0.0
3820	0.030495166693778795	0.0037177163924328877	-0.002474608040767986	0.7098902705787842	None	0	0	0.23076923076923078	3	0.8235294117647058	14	0.5277777777777778	0.35294117647058826	7	6	11	3	0	0.1111111111111111	18	2	1.2666666666666666	19	0.12	0.1111111111111111	0.6700986967157798	0.9128557562141258	0.31160327378642527	0.830543369349857	0.48473006253966505	0.8410618437885484	0.8735683405413894	0.8662516532093779	0.14285714285714285	0.14285714285714285	0.0
4208	0.025896214404842178	0.021806273309518544	0.021136566759347362	0.8899617610649733	None	0	0	0.3333333333333333	4	0.6875	11	0.5625	0.375	8	6	9	1	0	0.125	16	2	1.2	18	0.05	0.11764705882352941	0.6448463673302018	0.9193753988007217	0.46916875139805647	0.850518063129602	0.3826659708752521	0.9491191597583891	0.8853342874147255	0.9142135329773248	1.0	0.125	0.0
843	None	None	None	None	None	0	0	0.5	2	0.6666666666666666	2	0.8333333333333334	0	0	0	4	0	0	0.6666666666666666	3	2	0.3333333333333333	5	0.0	0.6666666666666666	0	0	0	0	0	0	0	0	0	0	0
4096	0.026599794520526816	0.023408439272942675	0.02250947243790826	0.8889922390149158	None	0	0	0.3333333333333333	4	0.6875	11	0.5625	0.375	8	6	9	1	0	0.125	16	2	1.2	18	0.05	0.11764705882352941	0.6448463673302018	0.9193753988007217	0.46916875139805647	0.850518063129602	0.5234763715277896	0.9042635510705355	0.835518503665437	0.8946703951439346	1.0	0.25	0.0
3377	0.04049527194554492	0.009197602925636044	0.008763435549096124	0.7842587294318119	None	0.14285714285714285	1	0.25	4	0.7619047619047619	16	0.38333333333333336	0.42857142857142855	11	9	11	1	0	0.15	20	3	1.5333333333333334	23	0.041666666666666664	0.6666666666666666	0.8499348703532131	0.7591718634249729	0.6539419537664272	0.8945875048251708	0.6623438552901059	0.8687706037707356	0.835518503665437	0.8488469664234393	1.0	0	0.0
802	None	None	None	None	None	0	0	0.25	1	1.0	3	0.625	0.6666666666666666	3	2	1	2	0	0.5	2	4	0.3333333333333333	5	0.4	0	0.9560219160937852	0.8794982279150181	0.9821335893510543	0.8325729505965664	0.433893003039437	0.7605592658006397	0.9142921613675093	0.8295539664085733	0.6666666666666666	0	0.0
3726	0.025903203188046987	0.018053671792529827	0.017281318726723748	0.8987915203113441	None	0	0	0.25	3	0.7333333333333333	11	0.5666666666666667	0.4	8	6	8	1	0	0.13333333333333333	15	2	1.1333333333333333	17	0.05555555555555555	0	0.6448463673302018	0.9193753988007217	0.46916875139805647	0.850518063129602	0.5234763715277896	0.9042635510705355	0.835518503665437	0.8946703951439346	1.0	0.25	0.0
3775	0.026579101274750546	0.021835229834477513	0.02098621418731184	0.8931176272335632	None	0	0	0.3333333333333333	4	0.6875	11	0.5625	0.375	8	6	9	1	0	0.125	16	2	1.2	18	0.05	0.11764705882352941	0.6448463673302018	0.9193753988007217	0.46916875139805647	0.850518063129602	0.5234763715277896	0.9042635510705355	0.835518503665437	0.8946703951439346	1.0	0.25	0.0
6057	0.09358743444200082	0.04282827724443307	0.037731283236004824	0.7640836163574447	None	0	0	0.08333333333333333	1	1.0	15	1.0	0.7333333333333333	12	11	4	0	0	0.058823529411764705	17	1	1.1333333333333333	17	0.0	0	0.2985522830456915	0.907388601384999	0.31160327378642527	0.7531507786307577	0.48473006253966505	0.8581190458691074	0.8185369073155504	0.8497276958800055	0	0	0.0
855	None	None	None	None	None	0	0	0	0	0	0	1.0	0	0	0	0	2	0	1.0	1	1	0.06666666666666667	1	0.5	0	0	0	0	0	0	0	0	0	0	0	0
6870	0.08866453420888622	0.03921998358868439	0.034277239956806434	0.7664823097846019	None	0	0	0.08333333333333333	1	1.0	15	1.0	0.7333333333333333	12	11	4	0	0	0.058823529411764705	17	1	1.1333333333333333	17	0.0	0	0.2985522830456915	0.907388601384999	0.31160327378642527	0.7646753572431673	0.48473006253966505	0.8581190458691074	0.8185369073155504	0.8523894501567346	0	0	0.0
4543	0.07909267720567464	0.03994261042621154	0.027257283983694182	0.783758642097195	None	0	0	0.09090909090909091	1	1.0	14	1.0	0.7857142857142857	11	11	4	1	0	0.0625	16	1	1.0666666666666667	16	0.08333333333333333	0	0.2985522830456915	0.9114316581391606	0.31160327378642527	0.7734769602382536	0.48473006253966505	0.868353623330591	0.835518503665437	0.8599960318495247	1.0	0.18181818181818182	0.0
3344	0.04344174108559915	0.004329899122279063	-0.0005258556143697593	0.7455276388956709	None	0	0	0.1	1	1.0	12	1.0	0.75	10	9	3	0	0	0.07142857142857142	14	1	0.9333333333333333	14	0.0	0	0.4716993251879467	0.9337546823135603	0.4232191559706117	0.8244153671534722	0.5234763715277896	0.8665065720932721	0.835518503665437	0.8829781630411299	0	0	0.0
2610	0.003565531082660443	0.0021392073194446692	0.0021196549372492664	0.9859618915350505	None	0.5	1	0.7142857142857143	5	0.25	2	0.5	0.25	6	2	3	0	0	0.8	4	5	0.6666666666666666	10	0.0	0.3333333333333333	0.7104172297131485	0.8987632228575602	0.44034745131511527	0.9462424701692019	0.49097594715439696	0.9765406172822896	0.9314425326226284	0.9491541547406949	0	0	0.0
7203	0.10775276517955125	0.014231466629909087	0.012924753317389603	0.6903388099628942	None	0	0	0.16666666666666666	2	0.875	14	0.5294117647058824	0.8125	14	13	3	0	0	0.11764705882352941	17	2	1.2	18	0.0	0	0.2985522830456915	0.899924245468259	0.31160327378642527	0.8616825960229572	0.48473006253966505	0.8492654141876833	0.8413515072938555	0.8719364678313477	0	0	0.0
4316	0.026029263014678075	0.02160297458782902	0.02081180015795441	0.890104405158297	None	0	0	0.3333333333333333	4	0.6875	11	0.5625	0.375	8	6	9	1	0	0.125	16	2	1.2	18	0.05	0.11764705882352941	0.6448463673302018	0.9193753988007217	0.46916875139805647	0.850518063129602	0.5234763715277896	0.9042635510705355	0.835518503665437	0.8946703951439346	1.0	0.25	0.0
4073	0.0241383473651002	0.004861951476892003	0.0016309455885660375	0.9528396688949521	None	0	0	0.3333333333333333	4	0.6875	11	0.225	0.375	8	6	9	1	0	0.8	8	10	1.2	18	0.05	0.11764705882352941	0.6448463673302018	0.9193753988007217	0.46916875139805647	0.850518063129602	0.5234763715277896	0.9042635510705355	0.835518503665437	0.8946703951439346	1.0	0.25	0.0
5457	0.08373813987895382	0.03441516477863553	0.025375820307869078	0.7780918207768062	None	0	0	0.09090909090909091	1	1.0	14	1.0	0.7857142857142857	11	11	4	0	0	0.0625	16	1	1.0666666666666667	16	0.0	0	0.2985522830456915	0.9114316581391606	0.31160327378642527	0.7734769602382536	0.48473006253966505	0.868353623330591	0.835518503665437	0.8599960318495247	0	0	0.0
795	None	None	None	None	None	0	0	0.2857142857142857	2	0.875	7	0.5555555555555556	0.875	9	7	0	0	0	0.2222222222222222	9	2	0.6666666666666666	10	0.0	0	0.547072282443604	0.9418822983603469	0.4167901746444776	0.9495417013913252	0.32884894599763015	0.9653283396504472	0.9589681147255452	0.9532737480433583	0	0	0.0
1534	None	None	None	None	None	0	0	0.5	2	0.6666666666666666	2	0.5555555555555556	0.3333333333333333	2	1	2	1	0	1.0	3	3	0.3333333333333333	5	0.14285714285714285	0.5	0.5430517004004339	0.6784618817358397	0.39751270809676076	0.9514377176339943	0.36930246394706545	0.5	0.8135195648316547	0.7756707138923359	1.0	0	0.0
3695	0.02592706104877787	0.023998264473083973	0.02290135967147454	0.8843319787690407	None	0	0	0.3333333333333333	4	0.6875	11	0.5625	0.375	8	6	9	1	0	0.125	16	2	1.2	18	0.05	0.11764705882352941	0.6448463673302018	0.9193753988007217	0.46916875139805647	0.850518063129602	0.5234763715277896	0.9042635510705355	0.835518503665437	0.8946703951439346	1.0	0.25	0.0
5418	0.08584838273718953	0.02598500216943586	0.01647097296221672	0.8353797843514206	None	0	0	0.09090909090909091	1	1.0	14	1.0	0.7142857142857143	11	10	4	0	0	0.0625	16	1	1.0666666666666667	16	0.0	0	0.2985522830456915	0.9077648250256395	0.31160327378642527	0.7612389161251203	0.48473006253966505	0.8281962148083128	0.8002212880135197	0.8419764843681486	0	0	0.0
1443	None	None	None	None	None	0	0	0.25	2	0.7777777777777778	7	0.55	0.7777777777777778	8	7	2	0	0	0.2	2	10	0.7333333333333333	11	0.0	0.2222222222222222	0.4395829065420086	0.8038142404339094	0.4314804462238504	0.9168376301682668	0.4464279878334093	0.7191538468296128	0.799846529711098	0.8297095207120896	0	0	0.0
7113	0.11585549782358728	0.0131304349680964	0.0067159358871945445	0.7565614099023774	None	0	0	0.08333333333333333	1	1.0	15	1.0	0.7333333333333333	12	11	4	0	0	0.058823529411764705	17	1	1.1333333333333333	17	0.0	0	0.4726373065950094	0.9075754078133207	0.31160327378642527	0.7217517636275776	0.5199743230679765	0.8680948601918074	0.8415410643172377	0.8464800855079169	0	0	0.0
2069	None	None	None	None	None	0.5	1	0.8571428571428571	6	0.125	1	0.6666666666666666	0	4	0	5	0	0	0.6	5	3	0.6666666666666666	10	0.0	0.6666666666666666	0	0	0	0	0	0	0	0	0	0	0
1010	None	None	None	None	None	0	0	0.5	4	0.4444444444444444	4	0.5238095238095238	0.3333333333333333	3	3	7	1	0	0.42857142857142855	3	7	0.7333333333333333	11	0.05555555555555555	0.5	0.6141815110111006	0.8244701471332853	0.1	0.5	0.5441638181201723	0.644687352320703	0.906942040119549	0.6713358356218792	1.0	0	0.0
4698	0.04421603078312576	0.012596214640690757	0.011179133277663643	0.8576911143294172	None	0	0	0.18181818181818182	2	0.9285714285714286	13	0.38095238095238093	0.7857142857142857	12	11	3	0	0	0.21428571428571427	3	14	1.0666666666666667	16	0.0	0	0.6020405792249239	0.8888507189100571	0.31160327378642527	0.8105440138760216	0.48473006253966505	0.8595503534301293	0.8185369073155504	0.8558681880118507	0	0	0.0
5162	0.08333389522451852	0.039589025933756364	0.030227298060573025	0.7825929942571345	None	0	0	0.09090909090909091	1	1.0	14	1.0	0.7857142857142857	11	11	4	0	0	0.0625	16	1	1.0666666666666667	16	0.0	0	0.2985522830456915	0.9114316581391606	0.31160327378642527	0.7734769602382536	0.48473006253966505	0.8675317735056647	0.835518503665437	0.8597080073784616	0	0	0.0
7456	0.03560437258596432	0.0035498035554786295	-0.00010731721991812763	0.9463223391690789	None	0	0	0.125	1	1.0	10	1.0	0.8	9	8	2	0	0	0.08333333333333333	12	1	0.8	12	0.0	0	0.2985522830456915	0.8489969977339509	0.31160327378642527	0.8719428608383908	0.48473006253966505	0.8382211002440915	0.8873394534634055	0.8536289186910268	0	0	0.0
5958	0.09445839530786199	0.031506640658421	0.028264027879262268	0.7636543562415572	None	0	0	0.08333333333333333	1	1.0	15	1.0	0.7333333333333333	12	11	4	0	0	0.058823529411764705	17	1	1.1333333333333333	17	0.0	0	0.2985522830456915	0.907388601384999	0.31160327378642527	0.7531507786307577	0.48473006253966505	0.8581190458691074	0.8185369073155504	0.8497276958800055	0	0	0.0
4379	0.08027379401480984	0.021814022565002433	0.0128470739278183	0.7276071109343043	None	0	0	0.21428571428571427	3	0.8421052631578947	16	0.525	0.5789473684210527	12	11	8	0	0	0.1	20	2	1.4	21	0.0	0.1	0.7796422677181252	0.9261985910706296	0.4784304487741628	0.8490273570732142	0.5234763715277896	0.87466129595145	0.843396236221923	0.8876049505062276	0	0	0.0
15	None	None	None	None	None	0	0	0.75	3	0.5	2	0.75	0.25	3	1	2	3	0	0.5	2	4	0.4	6	0.5	0.5	0.4819908988453843	0.9354030202368367	0.850986595752698	0.614995659726647	0.4242237740040702	0.8897243677668712	0.8668543938714364	0.8510719098181255	0.6666666666666666	1.0	0.0
4029	0.0248191388690912	0.020906660401030026	0.0202452856136452	0.8937059220485303	None	0	0	0.3333333333333333	4	0.6875	11	0.5625	0.375	8	6	9	1	0	0.125	16	2	1.2	18	0.05	0.11764705882352941	0.6448463673302018	0.9193753988007217	0.46916875139805647	0.850518063129602	0.5234763715277896	0.9042635510705355	0.835518503665437	0.8946703951439346	1.0	0.25	0.0
6521	0.09367734093999415	0.018029724833400415	0.013676836410496551	0.691188948839164	None	0	0	0.16666666666666666	2	0.875	14	0.5294117647058824	0.6875	12	11	5	0	0	0.11764705882352941	17	2	1.2	18	0.0	0	0.2985522830456915	0.907388601384999	0.31160327378642527	0.7646753572431673	0.48473006253966505	0.8581190458691074	0.8185369073155504	0.8523894501567346	0	0	0.0
6161	0.057968413780992795	0.010513596217755819	-0.009703787986196748	0.7479276294229831	None	0	0	0.16666666666666666	2	0.875	14	0.3	0.6875	13	11	4	0	0	0.26666666666666666	4	15	1.2	18	0.0	0	0.2985522830456915	0.9090513148873651	0.31160327378642527	0.7559213463222169	0.48473006253966505	0.8628479311310926	0.835518503665437	0.852862860697168	0	0	0.0
3549	0.04806080573917917	0.005337243323018814	0.005337106103644377	0.8221643487818104	None	0	0	0.2	3	0.8	16	0.55	0.45	11	9	10	1	0	0.1	20	2	1.4666666666666666	22	0.045454545454545456	0	0.6448463673302018	0.9215354312321473	0.46916875139805647	0.8411736985257151	0.5234763715277896	0.8956418232577303	0.835518503665437	0.8902565412995226	1.0	0.2727272727272727	0.0
4942	0.08536451373451477	0.039943921824438976	0.03274673417470613	0.7852022409481241	None	0	0	0.09090909090909091	1	1.0	14	1.0	0.7857142857142857	11	11	4	0	0	0.0625	16	1	1.0666666666666667	16	0.0	0	0.2985522830456915	0.9114316581391606	0.31160327378642527	0.7734769602382536	0.48473006253966505	0.868353623330591	0.835518503665437	0.8599960318495247	0	0	0.0
3389	0.007372460099723054	0.002070672813744173	0.0020586937990639724	0.9690783273330388	None	0	0	0.25	2	0.8	8	0.3333333333333333	0.3	5	3	6	0	0	0.4444444444444444	4	9	0.8	12	0.0	0	0.4754584844266912	0.8171389411719047	0.1	0.9092604682757334	0.5441638181201723	0.5739470312390366	0.8756780774976277	0.796824580311462	0	0	0.0
238	None	None	None	None	None	0.5	1	0.6666666666666666	4	0.5714285714285714	4	0.5	0.42857142857142855	6	3	2	1	0	0.5	3	6	0.6	9	0.2	0.6666666666666666	0.7312413787424468	0.930562987765427	0.57275675002489	0.915314975355979	0.8100281776632269	0.9195357492200276	0.7373649631562735	0.9220538221626264	1.0	0.16666666666666666	0.0
2855	0.008706201755939122	0.0030325898313932685	-0.0009346247571051549	0.9719675486644735	None	0.6666666666666666	2	0.6666666666666666	6	0.45454545454545453	5	0.43333333333333335	0.45454545454545453	10	5	2	0	0	0.8333333333333334	5	6	0.8666666666666667	13	0.0	0.5714285714285714	0.8448119502019604	0.9382022758712856	0.2861185521483718	0.9435228006334657	0.7813049377338668	0.924000135408699	0.9438765309776873	0.9357131825213756	0	0	0.0
2929	0.044190919018780896	0.01769835280260456	0.016699470551503857	0.8343748166425251	None	0	0	0.16666666666666666	2	0.875	14	0.375	0.6875	12	11	5	1	0	0.1875	16	3	1.2	18	0.07692307692307693	0	0.6584105134300536	0.9401486881246011	0.3309097086021337	0.8740463565743011	0.48473006253966505	0.8688419918798189	0.8413515072938555	0.899714005927756	1.0	0.16666666666666666	0.0
7185	0.09599681805863716	0.02686313930877544	0.024965465410811672	0.7132888532121349	None	0	0	0.08333333333333333	1	1.0	15	1.0	0.8666666666666667	14	13	2	0	0	0.058823529411764705	17	1	1.1333333333333333	17	0.0	0	0.2985522830456915	0.899924245468259	0.31160327378642527	0.8616825960229572	0.48473006253966505	0.8492654141876833	0.8413515072938555	0.8719364678313477	0	0	0.0
2775	0.033208457375187406	0.003316293925615349	9.987486147389558e-05	0.5881927355745921	None	0.25	1	0.45454545454545453	5	0.5714285714285714	8	0.2909090909090909	0.42857142857142855	8	6	7	0	0	0.45454545454545453	11	5	1.0666666666666667	16	0.0	0.4	0.8473734102775868	0.8035816686983384	0.7438460730751346	0.9470377651492193	0.5895113348506158	0.889067576169252	0.8583695937968608	0.8932726745926436	0	0	0.0
1338	None	None	None	None	None	0.5	1	0.8333333333333334	5	0.16666666666666666	1	0.8888888888888888	0	3	0	4	0	0	1.0	3	3	0.5333333333333333	8	0.0	0.8	0	0	0	0	0	0	0	0	0	0	0
1749	None	None	None	None	None	0	0	0.6666666666666666	2	0.5	1	1.0	0	1	0	2	2	0	1.0	2	2	0.26666666666666666	4	0.2857142857142857	0	0	0	0	0	0	0	0	0	0	0	0
4350	0.06649150072955654	0.008574931541629626	-0.003722193683477289	0.8870257237731677	None	0	0	0.16666666666666666	2	0.8666666666666667	13	0.37777777777777777	0.7333333333333333	12	11	4	1	0	0.2	15	3	1.1333333333333333	17	0.09090909090909091	0	0.4726373065950094	0.9117831963010709	0.3258834043485034	0.7632284358459095	0.48473006253966505	0.8708050451772593	0.8413515072938555	0.8587226046688607	1.0	0.16666666666666666	0.0
1819	None	None	None	None	None	0.3333333333333333	1	0.4444444444444444	4	0.7272727272727273	8	0.3939393939393939	0.7272727272727273	12	8	0	0	0	0.2727272727272727	11	3	0.8666666666666667	13	0.0	1.0	0.39554503567407806	0.9254667276550615	0.6643007266512745	0.959086610342449	0.4893971558239608	0.9730152490777572	0.9642036210393345	0.956321359144484	0	0	0.0
1214	None	None	None	None	None	0	0	0.75	3	0.5	2	0.6	0.25	3	1	2	1	0	0.4	5	2	0.4	6	0.16666666666666666	0.5	0.6539342969534715	0.9380641936619614	0.26544113827165783	0.9735757987302711	0.7296594580325075	0.6239776379824407	0.8879070548033808	0.9069508494043254	1.0	0.3333333333333333	0.0
2872	0.008931589271667586	0.0011531595084895703	0.001152168997320206	0.9647241820858253	None	0	0	0.125	1	1.0	9	1.0	0.5555555555555556	5	5	5	0	0	0.09090909090909091	1	11	0.7333333333333333	11	0.0	0	0.4754584844266912	0.8171389411719047	0.1	0.9092604682757334	0.5441638181201723	0.5739470312390366	0.8756780774976277	0.796824580311462	0	0	0.0
6551	0.09390577689156178	0.03724298352429129	0.0321489028058759	0.7604894098322812	None	0	0	0.08333333333333333	1	1.0	15	1.0	0.7333333333333333	12	11	4	0	0	0.058823529411764705	17	1	1.1333333333333333	17	0.0	0	0.2985522830456915	0.907388601384999	0.31160327378642527	0.7531507786307577	0.48561301016210645	0.8583355290815418	0.8190885122748702	0.8498034099707781	0	0	0.0
5675	0.09534388835552768	0.04347647226694546	0.03691916781499469	0.7775388333125239	None	0	0	0.08333333333333333	1	1.0	15	1.0	0.7333333333333333	12	11	4	0	0	0.058823529411764705	17	1	1.1333333333333333	17	0.0	0	0.2985522830456915	0.907388601384999	0.31160327378642527	0.7531507786307577	0.48473006253966505	0.858949608984159	0.8185369073155504	0.8500185372440554	0	0	0.0
14	None	None	None	None	None	0	0	0.2	2	0.9230769230769231	12	0.23809523809523808	0.6153846153846154	10	8	4	6	0	0.7777777777777778	7	9	1.0	15	0.6	0	0.4511033471102469	0.9524183753209642	0.5699195828815793	0.8942385661408067	0.7329188188046489	0.8844191882960718	0.8521790398678126	0.9159668288775314	0.2	0.8	0.0
5110	0.08447239014326052	0.04125843731534333	0.0325819524393838	0.7803872659140385	None	0	0	0.09090909090909091	1	1.0	14	1.0	0.7857142857142857	11	11	4	0	0	0.0625	16	1	1.0666666666666667	16	0.0	0	0.2985522830456915	0.9114316581391606	0.31160327378642527	0.7734769602382536	0.48473006253966505	0.9141781378373783	0.8470155307747832	0.8781486840981746	0	0	0.0
3874	0.027255828730457406	0.02477539033058222	0.024047794951271805	0.8809911174441762	None	0	0	0.3333333333333333	4	0.6875	11	0.5625	0.375	8	6	9	1	0	0.125	16	2	1.2	18	0.05	0.11764705882352941	0.6448463673302018	0.9193753988007217	0.46916875139805647	0.850518063129602	0.5234763715277896	0.9042635510705355	0.835518503665437	0.8946703951439346	1.0	0.25	0.0
4804	0.029094521133900292	0.0049052379880776915	0.0014773646661303452	0.9683936102369597	None	0	0	0.25	2	0.8	8	0.5454545454545454	0.6	7	6	4	0	0	0.18181818181818182	11	2	0.8	12	0.0	0	0.2985522830456915	0.8703595767438745	0.2841213195107956	0.6369385623462788	0.48473006253966505	0.8625493206166616	0.8002212880135197	0.807568872489338	0	0	0.0
3548	0.038872217595435986	0.018341964581241155	0.01820557398603039	0.9039975334030997	None	0	0	0.3157894736842105	6	0.6153846153846154	16	0.4057971014492754	0.34615384615384615	10	9	17	1	0	0.13043478260869565	23	3	1.8666666666666667	28	0.02702702702702703	0	0.8499348703532131	0.7443353950253245	0.5432579397957853	0.9478037443780819	0.5929101134089476	0.9006295965327985	0.8579342477284837	0.886686574803974	1.0	0	0.0
3023	0.023343807409819242	0.0026677812181589364	-0.0026055647003444533	0.9510786782488294	None	0	0	0.2857142857142857	2	0.75	6	0.5	0.375	5	3	4	1	0	0.8	5	4	0.6666666666666666	10	0.1	0.5	0.6141815110111006	0.902834226951346	0.17680614493897923	0.9559509990786579	0.5441638181201723	0.8192548957139252	0.9303454247407542	0.9065831177722533	1.0	0.6	0.0
70	None	None	None	None	None	0	0	0.5	2	0.6666666666666666	2	0.5555555555555556	0.6666666666666666	3	2	1	3	0	1.0	3	3	0.3333333333333333	5	0.6	0	0.8191354589016147	0.7633782249765241	0.5871605448761532	0.9037713408008599	0.6638272992856413	0.9345391369966389	0.629894280613129	0.8832163335152252	0.6666666666666666	0.6666666666666666	0.0
4476	0.051722630276003434	0.004919786735004445	-0.0032767065283008487	0.9134984820209828	None	0.14285714285714285	1	0.3125	5	0.6666666666666666	14	0.3382352941176471	0.5238095238095238	11	11	11	1	0	0.23529411764705882	4	17	1.5333333333333334	23	0.038461538461538464	0.10526315789473684	0.6700986967157798	0.9493722370825302	0.3350679479089024	0.8403050264685165	0.5234763715277896	0.8620334464429604	0.850963970844527	0.8948587316517248	1.0	0.18181818181818182	0.0
1809	None	None	None	None	None	0.3333333333333333	1	0.5	4	0.6666666666666666	6	0.5238095238095238	0.3333333333333333	6	3	4	1	0	0.42857142857142855	3	7	0.7333333333333333	11	0.1111111111111111	1.0	0.6323848115255231	0.7101981550148777	0.6934002250246154	0.6808741094045733	0.2873824285510936	0.5631520745925043	0.8750023814752043	0.6538564636398727	1.0	0.16666666666666666	0.0
522	None	None	None	None	None	1.0	1	0.8	4	0.4	2	0.4375	0.2	4	1	2	0	0	1.0	4	4	0.4666666666666667	7	0.0	0.6666666666666666	0.5029872012010385	0.8845426746650286	0.620416380113652	0.838962271938688	0.5405508735326424	0.9438340069766588	0.8831226263384123	0.897471929845515	0	0	0.0
476	None	None	None	None	None	0	0	0.3333333333333333	6	0.64	16	0.421875	0.28	13	7	13	3	0	1.0	8	8	1.8	27	0.125	0.43478260869565216	0.32748704634336295	0.9719913291899681	0.6466632247684172	0.8549838520064961	0.49921206722293665	0.8214933250008599	0.915172939135663	0.9074191943450766	0.07692307692307693	0.15384615384615385	0.0
5369	0.062268981734608195	0.027128921273957954	0.02493581415042563	0.7468216765390596	None	0	0	0.1	1	1.0	13	1.0	0.7692307692307693	10	10	4	0	0	0.06666666666666667	15	1	1.0	15	0.0	0	0.4726373065950094	0.9150883126733419	0.31160327378642527	0.7752675843061886	0.598447541699734	0.9218800167950515	0.8600343019594335	0.8837014421157529	0	0	0.0
1625	None	None	None	None	None	0	0	0.16666666666666666	1	1.0	6	1.0	0.16666666666666666	2	1	5	2	0	0.5	4	2	0.5333333333333333	8	0.15384615384615385	0.6666666666666666	0.4509948234973248	0.5	0.1	0.5	0.6155092225687716	0.5438358979107993	0.8957319877281968	0.5146453866189014	0.75	0	0.0
4803	0.08401749239854646	0.04457008469768284	0.03414542955654641	0.7795336188838929	None	0	0	0.09090909090909091	1	1.0	14	1.0	0.7857142857142857	11	11	4	0	0	0.0625	16	1	1.0666666666666667	16	0.0	0	0.2985522830456915	0.9114316581391606	0.31160327378642527	0.7734769602382536	0.48473006253966505	0.868353623330591	0.835518503665437	0.8599960318495247	0	0	0.0
6160	0.094495420384901	0.03329748423875285	0.03078711140938615	0.7594231425736545	None	0	0	0.08333333333333333	1	1.0	15	1.0	0.7333333333333333	12	11	4	0	0	0.058823529411764705	17	1	1.1333333333333333	17	0.0	0	0.2985522830456915	0.907388601384999	0.31160327378642527	0.7646753572431673	0.48473006253966505	0.858949608984159	0.8185369073155504	0.8526760330642131	0	0	0.0
6817	0.09539541985877668	0.03331004848867847	0.02954145799387292	0.7472386263459087	None	0	0	0.08333333333333333	1	1.0	15	1.0	0.7333333333333333	12	11	4	0	0	0.058823529411764705	17	1	1.1333333333333333	17	0.0	0	0.2985522830456915	0.907388601384999	0.31160327378642527	0.7646753572431673	0.48473006253966505	0.8581190458691074	0.8185369073155504	0.8523894501567346	0	0	0.0
2704	0.005692955081781245	0.0009926700782035974	3.553663561442934e-07	0.9476595584064832	None	0	0	0.25	1	1.0	4	1.0	1.0	5	4	0	0	0	0.16666666666666666	6	1	0.4	6	0.0	0	0.3253930047674107	0.9419560903735067	0.31160327378642527	0.9289648305030906	0.19828753415367859	0.8124204289633938	0.6708424226680035	0.9067421456561333	0	0	0.0
3683	0.026164367792998983	0.02135113491395759	0.020474777621151116	0.8922978534931264	None	0	0	0.3333333333333333	4	0.6875	11	0.5625	0.375	8	6	9	1	0	0.125	16	2	1.2	18	0.05	0.11764705882352941	0.6448463673302018	0.9193753988007217	0.46916875139805647	0.850518063129602	0.5234763715277896	0.9042635510705355	0.835518503665437	0.8946703951439346	1.0	0.25	0.0
1762	None	None	None	None	None	0	0	0.125	1	1.0	9	0.6875	0.6666666666666666	7	6	3	2	0	1.0	4	4	0.7333333333333333	11	0.2222222222222222	0.2222222222222222	0.3736257220884519	0.9327166583492067	0.9246909350021367	0.9591006843795755	0.5171375269655494	0.912707575021704	0.9303454247407542	0.9376379974187059	0.5714285714285714	0.14285714285714285	0.0
4072	0.025836058340176753	0.01808882603254789	0.01742831013984079	0.898249811101299	None	0	0	0.3333333333333333	4	0.6875	11	0.5625	0.375	8	6	9	1	0	0.125	16	2	1.2	18	0.05	0.11764705882352941	0.6448463673302018	0.9193753988007217	0.46916875139805647	0.850518063129602	0.3826659708752521	0.9491191597583891	0.8853342874147255	0.9142135329773248	1.0	0.25	0.0
7034	0.09668082784150843	0.026315637150399654	-0.014327994393737616	0.7139788183489741	None	0	0	0.0625	1	1.0	21	1.0	0.8095238095238095	18	17	4	0	0	0.043478260869565216	23	1	1.5333333333333334	23	0.0	0	0.6520652024328611	0.8899771509121766	0.31160327378642527	0.7384464717037661	0.48473006253966505	0.843198705262763	0.7988655777485264	0.832513527868698	0	0	0.0
375	None	None	None	None	None	0	0	0.75	3	0.3333333333333333	1	0.5555555555555556	0.3333333333333333	4	1	0	0	0	1.0	3	3	0.3333333333333333	5	0.0	1.0	0.37277047626558346	0.9598038452116543	0.6852455847828208	0.9007686331993712	0.7109629317452457	0.8666095683146348	0.8421682046154843	0.9180909272713419	0	0	0.0
3041	0.018933114610335942	0.0018621024271194577	0.0017907417209951574	0.9754517342526686	None	0.5	2	0.6	6	0.38461538461538464	5	0.4166666666666667	0.3076923076923077	6	4	8	0	0	1.0	6	6	1.0	15	0.0	0.2	0.3206355250457434	0.9590718601412477	0.4985055597426026	0.9261481012679627	0.8187512233420555	0.859502527155364	0.9314867268150352	0.92400816127139	0	0	0.0
5010	0.08585819526452065	0.03695305466631865	0.02576958374939659	0.7818017201794204	None	0	0	0.09090909090909091	1	1.0	14	1.0	0.7857142857142857	11	11	4	0	0	0.0625	16	1	1.0666666666666667	16	0.0	0	0.2985522830456915	0.9114316581391606	0.31160327378642527	0.7621969115887967	0.48473006253966505	0.8675317735056647	0.835518503665437	0.8571442862695307	0	0	0.0
7290	0.09269335886877904	0.028430678204675566	0.026667973102844356	0.7231300504875949	None	0	0	0.08333333333333333	1	1.0	15	1.0	0.8666666666666667	14	13	2	0	0	0.058823529411764705	17	1	1.1333333333333333	17	0.0	0	0.2985522830456915	0.899924245468259	0.31160327378642527	0.8616825960229572	0.48473006253966505	0.8492654141876833	0.8413515072938555	0.8719364678313477	0	0	0.0
2952	0.007410756903058106	0.001880747330138852	0.0018780053519024803	0.9898449107900461	None	1.0	1	0.8	4	0.4	2	0.4666666666666667	0.4	6	2	0	0	0	0.6	5	3	0.4666666666666667	7	0.0	1.0	0.6767297004006378	0.9068127163351926	0.8346405513322945	0.9453500766093275	0.46032310249757813	0.8890896317104899	0.8712919699987285	0.9170154047394278	0	0	0.0
330	None	None	None	None	None	0	0	0.6666666666666666	4	0.2857142857142857	2	0.375	0.2857142857142857	5	2	3	1	0	0.6666666666666666	6	4	0.6	9	0.14285714285714285	0.5	0.49727102833862913	0.6652395055127316	0.6405369538979493	0.9244540428813389	0.8251396103820465	0.8252085666314706	0.8305063131380694	0.829357261009981	1.0	0.4	0.0
7255	0.09665278219523044	0.025834775183849697	0.024491794028072816	0.7063476118047951	None	0	0	0.08333333333333333	1	1.0	15	1.0	0.8666666666666667	14	13	2	0	0	0.058823529411764705	17	1	1.1333333333333333	17	0.0	0	0.2985522830456915	0.899924245468259	0.31160327378642527	0.8616825960229572	0.48473006253966505	0.8492654141876833	0.8413515072938555	0.8719364678313477	0	0	0.0
5709	0.08564536969399936	0.036694535032633785	0.027216543634418566	0.7732787715747248	None	0	0	0.09090909090909091	1	1.0	14	1.0	0.7857142857142857	11	11	4	0	0	0.0625	16	1	1.0666666666666667	16	0.0	0	0.2985522830456915	0.9114316581391606	0.31160327378642527	0.7734769602382536	0.48473006253966505	0.8675317735056647	0.835518503665437	0.8597080073784616	0	0	0.0
7323	0.10625321364882506	0.04489481422933323	0.042838561720300775	0.7681755346356455	None	0	0	0.08333333333333333	1	1.0	15	1.0	0.8666666666666667	14	13	2	0	0	0.058823529411764705	17	1	1.1333333333333333	17	0.0	0	0.2985522830456915	0.899924245468259	0.3258834043485034	0.8598298123676122	0.48473006253966505	0.8492654141876833	0.8413515072938555	0.871359972912741	0	0	0.0
5488	0.09555632698952025	0.04444070909570824	0.038720462459407114	0.7785804469942211	None	0	0	0.08333333333333333	1	1.0	15	1.0	0.7333333333333333	12	11	4	0	0	0.058823529411764705	17	1	1.1333333333333333	17	0.0	0	0.2985522830456915	0.907388601384999	0.31160327378642527	0.7531507786307577	0.48473006253966505	0.8581190458691074	0.8185369073155504	0.8497276958800055	0	0	0.0
6084	0.0944840426102275	0.023055528237037024	-0.022894044207939647	0.7301984249338935	None	0	0	0.08333333333333333	1	1.0	15	1.0	0.7333333333333333	12	11	4	0	0	0.058823529411764705	17	1	1.1333333333333333	17	0.0	0	0.657408074721395	0.8405759649010791	0.39083665942985607	0.7487527091524145	0.32442114747948325	0.8832850276342491	0.8404225094844612	0.8310098658426395	0	0	0.0
3939	0.03283456281186456	0.0007459029353398633	0.00048356122882815757	0.9322426036421254	None	0	0	0.3076923076923077	4	0.6470588235294118	11	0.24358974358974358	0.35294117647058826	9	6	9	2	0	0.46153846153846156	6	13	1.2666666666666666	19	0.10526315789473684	0	0.6700986967157798	0.9401576958486169	0.2841213195107956	0.8107084067208911	0.5234763715277896	0.9195694391123395	0.8950986461240921	0.901602231148983	0.5555555555555556	0.1111111111111111	0.0
7114	0.0893477420486748	0.03720950689384345	0.03406608565821344	0.7462739213756043	None	0	0	0.08333333333333333	1	1.0	15	1.0	0.7333333333333333	12	11	4	0	0	0.058823529411764705	17	1	1.1333333333333333	17	0.0	0	0.2985522830456915	0.907388601384999	0.31160327378642527	0.7646753572431673	0.48473006253966505	0.858949608984159	0.8185369073155504	0.8526760330642131	0	0	0.0
7064	0.10363741366835899	0.04203446764250234	0.04006763455436184	0.7647201770909532	None	0	0	0.08333333333333333	1	1.0	15	1.0	0.8666666666666667	14	13	2	0	0	0.058823529411764705	17	1	1.1333333333333333	17	0.0	0	0.2985522830456915	0.899924245468259	0.31160327378642527	0.8616825960229572	0.48473006253966505	0.9008896147630576	0.8600343019594335	0.8887091052972935	0	0	0.0
5467	0.09250695561714233	0.0396972775191343	0.03393514615200597	0.773231660220361	None	0	0	0.08333333333333333	1	1.0	15	1.0	0.7333333333333333	12	11	4	0	0	0.058823529411764705	17	1	1.1333333333333333	17	0.0	0	0.2985522830456915	0.907388601384999	0.31160327378642527	0.7531507786307577	0.48561301016210645	0.8583355290815418	0.8190885122748702	0.8498034099707781	0	0	0.0
2064	None	None	None	None	None	0	0	0.3333333333333333	2	0.6666666666666666	4	0.5	0.5	4	3	3	0	0	1.0	4	4	0.5333333333333333	8	0.0	0.3333333333333333	0.7488792841801476	0.8953852380102176	0.531842304197518	0.9788105642368248	0.5144469403299187	0.9258696292460069	0.9391497804874861	0.9445331007076981	0	0	0.0
2306	None	None	None	None	None	0.5	1	0.8333333333333334	5	0.0	0	0.6666666666666666	0	2	0	5	2	0	0.75	4	3	0.5333333333333333	8	0.16666666666666666	1.0	0	0	0	0	0	0	0	0	0	0	0
5492	0.08564650775062757	0.03918544567785885	0.029645550142760713	0.7822670484063594	None	0	0	0.09090909090909091	1	1.0	14	1.0	0.7857142857142857	11	11	4	0	0	0.0625	16	1	1.0666666666666667	16	0.0	0	0.2985522830456915	0.9114316581391606	0.31160327378642527	0.7734769602382536	0.48473006253966505	0.8675317735056647	0.835518503665437	0.8597080073784616	0	0	0.0
7245	0.09676192191347048	0.024223155756157935	0.022273487862217486	0.7098288655022276	None	0	0	0.08333333333333333	1	1.0	15	1.0	0.8666666666666667	14	13	2	0	0	0.058823529411764705	17	1	1.1333333333333333	17	0.0	0	0.2985522830456915	0.899924245468259	0.31160327378642527	0.8616825960229572	0.48473006253966505	0.8492654141876833	0.8413515072938555	0.8719364678313477	0	0	0.0
342	None	None	None	None	None	0.6666666666666666	2	0.8888888888888888	8	0.09090909090909091	1	0.65	0	0	0	12	0	0	0.8	5	4	0.8666666666666667	13	0.0	0.75	0	0	0	0	0	0	0	0	0	0	0
7308	0.10463319865102697	0.038893321969117954	0.033953490496470506	0.7542004178985238	None	0	0	0.08333333333333333	1	1.0	15	1.0	0.8666666666666667	14	13	2	0	0	0.058823529411764705	17	1	1.1333333333333333	17	0.0	0	0.2985522830456915	0.899924245468259	0.31160327378642527	0.8616825960229572	0.48473006253966505	0.8492654141876833	0.8413515072938555	0.8719364678313477	0	0	0.0
2223	None	None	None	None	None	0	0	0.16666666666666666	1	1.0	7	1.0	0.42857142857142855	3	3	5	5	0	1.0	3	3	0.6	9	0.35714285714285715	1.0	0.4509948234973248	0.5	0.1	0.6401077562351374	0.668247700164013	0.6460677456145684	0.9013608462511001	0.5968948619152767	0.3333333333333333	0	0.0
2423	None	None	None	None	None	0	0	0.5	3	0.42857142857142855	3	0.5	0.42857142857142855	6	3	2	1	0	0.5	3	6	0.6	9	0.2	0.2857142857142857	0.5316502886623615	0.8723641723614469	0.2699946666008114	0.9263946647319383	0.701360291750125	0.9313327316273406	0.9226588712691473	0.9132503937302912	1.0	0.5	0.0
7305	0.07658435963146513	0.015476699190689905	-0.01137329734583278	0.8244468135255028	None	0	0	0.16666666666666666	2	0.875	14	0.375	0.8125	15	13	2	0	0	0.1875	16	3	1.2	18	0.0	0	0.2985522830456915	0.9037857121354876	0.34016353491058143	0.8501872820236595	0.48473006253966505	0.8519853433271828	0.8470155307747832	0.8708821425679664	0	0	0.0
6056	0.07143577008019003	0.006066594946693166	0.002024308397907938	0.9036907018370001	None	0	0	0.1	1	1.0	13	1.0	0.6923076923076923	10	9	4	0	0	0.06666666666666667	15	1	1.0	15	0.0	0	0.2985522830456915	0.906376244776561	0.31160327378642527	0.7796380659024609	0.4864959577845479	0.7568312740410837	0.7550986357300304	0.8258320266071113	0	0	0.0
5754	0.0934909438181743	0.039368534041576	0.03364116077683944	0.7653337782081322	None	0	0	0.08333333333333333	1	1.0	15	1.0	0.7333333333333333	12	11	4	0	0	0.058823529411764705	17	1	1.1333333333333333	17	0.0	0	0.2985522830456915	0.907388601384999	0.31160327378642527	0.7531507786307577	0.48473006253966505	0.8581190458691074	0.8185369073155504	0.8497276958800055	0	0	0.0
6022	0.09945096856115214	0.03722237134189314	0.032580437864519654	0.7597482114530203	None	0	0	0.08333333333333333	1	1.0	15	1.0	0.7333333333333333	12	11	4	0	0	0.058823529411764705	17	1	1.1333333333333333	17	0.0	0	0.2985522830456915	0.907388601384999	0.31160327378642527	0.7531507786307577	0.48473006253966505	0.858949608984159	0.8185369073155504	0.8500185372440554	0	0	0.0
7369	0.09608326921409878	0.04052687367368275	0.03346601681938736	0.7419327986448941	None	0	0	0.08333333333333333	1	1.0	15	1.0	0.7333333333333333	12	11	4	0	0	0.058823529411764705	17	1	1.1333333333333333	17	0.0	0	0.2985522830456915	0.907388601384999	0.31160327378642527	0.7646753572431673	0.4851715363508857	0.8591771946009072	0.8188127799500045	0.8527547260680012	0	0	0.0
4911	0.0826283923019414	0.03489630786233502	0.020142175390569637	0.7913049204133736	None	0	0	0.09090909090909091	1	1.0	14	1.0	0.7857142857142857	11	11	4	1	0	0.0625	16	1	1.0666666666666667	16	0.08333333333333333	0	0.2985522830456915	0.9114316581391606	0.31160327378642527	0.7734769602382536	0.48473006253966505	0.8675317735056647	0.835518503665437	0.8597080073784616	1.0	0.18181818181818182	0.0
5774	0.10100381258553841	0.006128418174398259	-0.0008084793228075555	0.6399875665324579	None	0	0	0.16666666666666666	2	0.875	14	0.5294117647058824	0.6875	12	11	5	0	0	0.11764705882352941	17	2	1.2	18	0.0	0	0.2985522830456915	0.907388601384999	0.31160327378642527	0.7531507786307577	0.48473006253966505	0.8581190458691074	0.8185369073155504	0.8497276958800055	0	0	0.0
6351	0.0998667778726482	0.010724267781647546	0.005564163721049929	0.6357123541278027	None	0	0	0.16666666666666666	2	0.875	14	0.5294117647058824	0.6875	12	11	5	0	0	0.11764705882352941	17	2	1.2	18	0.0	0	0.2985522830456915	0.907388601384999	0.31160327378642527	0.7531507786307577	0.48473006253966505	0.858949608984159	0.8185369073155504	0.8500185372440554	0	0	0.0
7526	0.10390484360917106	0.04401289680328741	0.04183072762730471	0.7635188280504603	None	0	0	0.08333333333333333	1	1.0	15	1.0	0.8666666666666667	14	13	2	0	0	0.058823529411764705	17	1	1.1333333333333333	17	0.0	0	0.2985522830456915	0.899924245468259	0.31160327378642527	0.8616825960229572	0.48473006253966505	0.8492654141876833	0.8413515072938555	0.8719364678313477	0	0	0.0
5164	0.05864687871537338	0.006503300323726922	-0.0005061956843846273	0.9150148394379531	None	0	0	0.1	1	1.0	12	1.0	0.75	10	9	3	0	0	0.07142857142857142	14	1	0.9333333333333333	14	0.0	0	0.2985522830456915	0.9132449774376774	0.31160327378642527	0.781481680030712	0.48473006253966505	0.8379227563329973	0.8185369073155504	0.8528373230072851	0	0	0.0
1674	None	None	None	None	None	0	0	0.6	3	0.4	2	0.5833333333333334	0	0	0	6	0	0	0.75	3	4	0.4666666666666667	7	0.0	0	0	0	0	0	0	0	0	0	0	0	0
6042	0.08673226604434775	0.017185185870640097	-0.015933990979003075	0.81062029737062	None	0	0	0.2857142857142857	4	0.6666666666666666	12	0.21978021978021978	0.6111111111111112	14	11	5	0	0	0.5384615384615384	13	7	1.3333333333333333	20	0.0	0	0.4726373065950094	0.9026388061221605	0.31160327378642527	0.7594142312433079	0.48473006253966505	0.8549106661744367	0.7995442916437235	0.847699535922092	0	0	0.0
3130	0.007302903407276566	0.0017495111826356295	0.0017326491423443342	0.9902639485494861	None	1.0	1	0.8	4	0.4	2	0.4666666666666667	0.4	6	2	0	0	0	0.6	5	3	0.4666666666666667	7	0.0	1.0	0.6767297004006378	0.9068127163351926	0.8346405513322945	0.9453500766093275	0.46032310249757813	0.8890896317104899	0.8712919699987285	0.9170154047394278	0	0	0.0
2324	None	None	None	None	None	0	0	1.0	2	0.0	0	0.75	0	0	0	2	2	0	1.0	2	2	0.2	3	0.25	0	0	0	0	0	0	0	0	0	0	0	0
1287	None	None	None	None	None	0	0	0.125	1	1.0	9	0.55	0.7777777777777778	8	7	2	2	0	0.8	5	4	0.7333333333333333	11	0.2857142857142857	0	0.7972231828390862	0.9472939977544345	0.932224143286333	0.9160514652921561	0.4236807876955502	0.9186103687757763	0.9394273293337981	0.9287373954968294	0.5625	0.125	0.0
3214	0.0166559879404963	0.00435108933536979	0.00324987952908398	0.9238741548899229	None	0	0	0.6	6	0.3076923076923077	4	0.5	0.3076923076923077	7	4	7	2	0	0.3	10	3	1.0	15	0.13333333333333333	0.14285714285714285	0.8448119502019604	0.853367550143897	0.44051467578799225	0.964606942133806	0.6623438552901059	0.8183135285507338	0.7697394173177566	0.8993910247578556	0.5714285714285714	0.14285714285714285	0.0
1877	None	None	None	None	None	0	0	0.3333333333333333	2	0.8333333333333334	5	0.5714285714285714	0.5	4	3	3	3	0	0.2857142857142857	2	7	0.5333333333333333	8	0.3333333333333333	0	0.8821865192296308	0.8382987881901032	0.7076996336267181	0.8465989878031831	0.5234763715277896	0.6841485073930688	0.8500186311826036	0.7982779812218626	0.25	0	0.0
4929	0.045236715357089646	0.011647667331077206	0.009756948497893402	0.8353189760736733	None	0	0	0.18181818181818182	2	0.9285714285714286	13	0.38095238095238093	0.7142857142857143	11	10	4	0	0	0.21428571428571427	3	14	1.0666666666666667	16	0.0	0	0.6467223301443272	0.8974608348026822	0.31160327378642527	0.7839100764680282	0.48473006253966505	0.8625280238325356	0.835518503665437	0.8538086381343921	0	0	0.0
1999	None	None	None	None	None	0.3333333333333333	2	0.5	7	0.4444444444444444	8	0.40816326530612246	0.2777777777777778	9	5	10	0	0	1.0	7	7	1.3333333333333333	20	0.0	0.2222222222222222	0.4279545800072192	0.8389035130651197	0.3970549678547983	0.8143867825024624	0.5425089368315216	0.9636100300755014	0.9048608511780954	0.8942668131805678	0	0	0.0
835	None	None	None	None	None	0	0	0.3333333333333333	2	0.7142857142857143	5	0.36	0.5714285714285714	4	4	4	1	0	1.0	5	5	0.6	9	0.08333333333333333	0	0.2277741552888307	0.6422573235990175	0.3149033264116009	0.8251568236619065	0.2435344928462219	0.8408283366304795	0.6578947953319285	0.7802438180174918	1.0	0	0.0
736	None	None	None	None	None	0	0	0.5	2	0.75	3	0.6666666666666666	0	1	0	4	1	0	1.0	3	3	0.4	6	0.09090909090909091	0.6666666666666666	0	0	0	0	0	0	0	0	0	0	0
5119	0.08570678591344869	0.03781689277605606	0.03161270534490475	0.7856936992897215	None	0	0	0.09090909090909091	1	1.0	14	1.0	0.7857142857142857	11	11	4	0	0	0.0625	16	1	1.0666666666666667	16	0.0	0	0.2985522830456915	0.9114316581391606	0.31160327378642527	0.7734769602382536	0.48473006253966505	0.868353623330591	0.835518503665437	0.8599960318495247	0	0	0.0
7270	0.09748875812580142	0.03587944335119223	-0.0007320537040062706	0.7430150927671948	None	0	0	0.08333333333333333	1	1.0	16	1.0	0.75	13	12	4	0	0	0.05555555555555555	18	1	1.2	18	0.0	0	0.2985522830456915	0.9031386848448318	0.31160327378642527	0.7566604512545521	0.48473006253966505	0.8493505257557585	0.8002212880135197	0.8453853030979822	0	0	0.0
3418	0.03578178382192473	0.012087995778028026	0.011655905717401494	0.7305091353880463	None	0.14285714285714285	1	0.25	4	0.7619047619047619	16	0.38333333333333336	0.42857142857142855	11	9	11	1	0	0.15	20	3	1.5333333333333334	23	0.041666666666666664	0.6666666666666666	0.8499348703532131	0.7591718634249729	0.6539419537664272	0.8725572662799169	0.6623438552901059	0.8687706037707356	0.835518503665437	0.8394326369493645	1.0	0	0.0
521	None	None	None	None	None	0	0	0.5	1	1.0	1	1.0	1.0	1	1	1	1	0	0.3333333333333333	3	1	0.2	3	0.16666666666666666	0	0.9280098148939432	0.5	0.7117323170571623	0.5	0.9278360749096425	0.5	0.7348036138254228	0.5	1.0	0	0.0
1768	None	None	None	None	None	0	0	0.4	4	0.5	6	0.35	0.5	7	6	6	3	0	0.4	10	4	0.9333333333333333	14	0.2	0.16666666666666666	0.5963301057378118	0.8118762288066538	0.2111313868998798	0.9459796492886013	0.9846709132512729	0.9343124883601994	0.9616109205800842	0.9110618859344393	0.14285714285714285	0	0.0
2875	0.005533240785365274	0.0002266707841816082	-0.00015227968477763866	0.9850320376864647	None	0.6666666666666666	2	0.7777777777777778	7	0.2727272727272727	3	0.52	0.18181818181818182	8	2	4	0	0	1.0	5	5	0.8666666666666667	13	0.0	0.75	0.6776317985216751	0.9248403831249726	0.38795890639188835	0.8666006819121711	0.8003314489871431	0.9790081699033146	0.9423543143179764	0.9394152849443099	0	0	0.0
6146	0.08672025715820636	0.043218527137716976	0.032066411890810526	0.785457034200383	None	0	0	0.09090909090909091	1	1.0	14	1.0	0.7857142857142857	11	11	4	0	0	0.0625	16	1	1.0666666666666667	16	0.0	0	0.2985522830456915	0.9114316581391606	0.31160327378642527	0.7621969115887967	0.48473006253966505	0.868353623330591	0.835518503665437	0.8574367013328782	0	0	0.0
1743	None	None	None	None	None	0	0	0.6666666666666666	2	0.5	1	1.0	0.5	3	1	0	0	0	0.25	4	1	0.26666666666666666	4	0.0	0.6666666666666666	0.47238062177056805	0.7965971928139345	0.7134269176865023	0.7528582296747793	0.46378940128715274	0.8869529054880513	0.8250693543007853	0.8195084897062388	0	0	0.0
1252	None	None	None	None	None	0.2	1	0.4166666666666667	5	0.5625	9	0.2857142857142857	0.3125	6	5	11	0	0	0.7777777777777778	7	9	1.2	18	0.0	0.13333333333333333	0.1733763123347098	0.5097132911117908	0.589139902420508	0.7252607370832269	0.9220765598131729	0.5806506912721547	0.9560149329657828	0.6094507261024769	0	0	0.0
2284	None	None	None	None	None	0	0	0.5	2	0.3333333333333333	1	0.8333333333333334	0	2	0	2	0	0	0.6666666666666666	3	2	0.3333333333333333	5	0.0	0	0	0	0	0	0	0	0	0	0	0	0
3830	0.08271396611419195	0.03980157816860501	0.025448463104568386	0.7895650910307412	None	0	0	0.09090909090909091	1	1.0	14	1.0	0.7857142857142857	11	11	4	1	0	0.0625	16	1	1.0666666666666667	16	0.08333333333333333	0	0.2985522830456915	0.9114316581391606	0.31160327378642527	0.7734769602382536	0.48473006253966505	0.868353623330591	0.835518503665437	0.8599960318495247	1.0	0.18181818181818182	0.0
7033	0.1036100386613799	0.04438117284812772	0.04181647254474642	0.7674601328104881	None	0	0	0.08333333333333333	1	1.0	15	1.0	0.8666666666666667	14	13	2	0	0	0.058823529411764705	17	1	1.1333333333333333	17	0.0	0	0.2985522830456915	0.899924245468259	0.31160327378642527	0.8616825960229572	0.48473006253966505	0.8492654141876833	0.8413515072938555	0.8719364678313477	0	0	0.0
7435	0.1076462619149697	0.03890933671054188	0.03693916879955539	0.752510533299013	None	0	0	0.08333333333333333	1	1.0	15	1.0	0.8666666666666667	14	13	2	0	0	0.058823529411764705	17	1	1.1333333333333333	17	0.0	0	0.2985522830456915	0.899924245468259	0.31160327378642527	0.8616825960229572	0.48473006253966505	0.8492654141876833	0.8413515072938555	0.8719364678313477	0	0	0.0
4971	0.08308168298325028	0.03572135040364892	0.028167742688236012	0.785085049385055	None	0	0	0.09090909090909091	1	1.0	14	1.0	0.7857142857142857	11	11	4	0	0	0.0625	16	1	1.0666666666666667	16	0.0	0	0.2985522830456915	0.9114316581391606	0.31160327378642527	0.7734769602382536	0.48473006253966505	0.868353623330591	0.835518503665437	0.8599960318495247	0	0	0.0
3844	0.026491013250711293	0.01836472438841389	0.017490249305264337	0.9019317132014675	None	0	0	0.3333333333333333	4	0.6875	11	0.5625	0.375	8	6	9	1	0	0.125	16	2	1.2	18	0.05	0.11764705882352941	0.6448463673302018	0.9193753988007217	0.46916875139805647	0.850518063129602	0.5234763715277896	0.9042635510705355	0.835518503665437	0.8946703951439346	1.0	0.25	0.0
6290	0.08668805888401306	0.03903062818837294	0.027134672091221237	0.7748232308401009	None	0	0	0.09090909090909091	1	1.0	14	1.0	0.7857142857142857	11	11	4	0	0	0.0625	16	1	1.0666666666666667	16	0.0	0	0.2985522830456915	0.9114316581391606	0.31160327378642527	0.7734769602382536	0.48473006253966505	0.8675317735056647	0.835518503665437	0.8597080073784616	0	0	0.0
3282	0.002934036428462042	0.0004387134640501019	-0.0003427525498536869	0.9861003984944421	None	0	0	0.8333333333333334	5	0.14285714285714285	1	0.5625	0.14285714285714285	5	1	3	1	0	1.0	4	4	0.6	9	0.16666666666666666	0.6666666666666666	0.3752397951945074	0.9335535034815029	0.3970549678547983	0.9448664907984796	0.29987375142592276	0.9483435286910372	0.9228271593489434	0.9425674446165506	1.0	0.2	0.0
5715	0.09164699032894577	0.03354143784418117	0.029678866219638618	0.7647782307931638	None	0	0	0.08333333333333333	1	1.0	15	1.0	0.7333333333333333	12	11	4	0	0	0.058823529411764705	17	1	1.1333333333333333	17	0.0	0	0.2985522830456915	0.907388601384999	0.31160327378642527	0.7646753572431673	0.48473006253966505	0.8581190458691074	0.8185369073155504	0.8523894501567346	0	0	0.0
3618	0.051214362544500056	0.005117956801614616	0.00509626376680813	0.8259206722047496	None	0	0	0.2	3	0.8	16	0.55	0.45	11	9	10	1	0	0.1	20	2	1.4666666666666666	22	0.045454545454545456	0	0.6448463673302018	0.9215354312321473	0.46916875139805647	0.8411736985257151	0.5234763715277896	0.8956418232577303	0.835518503665437	0.8902565412995226	1.0	0.2727272727272727	0.0
6150	0.07318650276491384	0.020295685269172522	0.010639280219482959	0.6681128287101874	None	0	0	0.1	1	1.0	13	1.0	0.7692307692307693	11	10	3	0	0	0.06666666666666667	15	1	1.0	15	0.0	0	0.2985522830456915	0.9094580685774958	0.31160327378642527	0.7739710170146842	0.48473006253966505	0.8490284470543326	0.8014074253315213	0.8525784961139937	0	0	0.0
344	None	None	None	None	None	0	0	1.0	3	0.0	0	0.6666666666666666	0	0	0	3	2	0	0.6666666666666666	2	3	0.26666666666666666	4	0.2	1.0	0	0	0	0	0	0	0	0	0	0	0
3134	0.02073760952148808	0.0035600738273462128	0.0032862205685838205	0.9750498866299108	None	0.6	3	0.6153846153846154	8	0.35294117647058826	6	0.38	0.17647058823529413	9	3	9	1	0	0.5	10	5	1.2666666666666666	19	0.0625	0.6666666666666666	0.8448119502019604	0.9510269831122319	0.20658957793055607	0.8166413827332474	0.6248815192476175	0.7165452125297478	0.9360129743049633	0.8576376286151469	1.0	0.1111111111111111	0.0
828	None	None	None	None	None	0.5	1	0.7142857142857143	5	0.375	3	0.6666666666666666	0.25	4	2	5	0	0	0.6	3	5	0.6666666666666666	10	0.0	0.8	0.4237082644730831	0.9125088354485721	0.513774971724324	0.9224365503452653	0.6371204741696067	0.8779085562741785	0.8812839698173637	0.9058898196514938	0	0	0.0
2254	None	None	None	None	None	0	0	1.0	2	0.0	0	0.75	0	0	0	2	3	0	1.0	2	2	0.2	3	0.375	0	0	0	0	0	0	0	0	0	0	0	0
5548	0.09059724963671509	0.03842486976766055	0.034748116830831864	0.746110202077578	None	0	0	0.08333333333333333	1	1.0	15	1.0	0.7333333333333333	12	11	4	0	0	0.058823529411764705	17	1	1.1333333333333333	17	0.0	0	0.2985522830456915	0.907388601384999	0.31160327378642527	0.7646753572431673	0.48473006253966505	0.858949608984159	0.8185369073155504	0.8526760330642131	0	0	0.0
6433	0.09976078621327937	0.031223913579807736	0.012365638029488809	0.7723399458244912	None	0	0	0.07692307692307693	1	1.0	17	1.0	0.7647058823529411	14	13	4	0	0	0.05263157894736842	19	1	1.2666666666666666	19	0.0	0	0.4726373065950094	0.9016210095917722	0.31160327378642527	0.7426043175633328	0.48473006253966505	0.8665256140862387	0.8413515072938555	0.8475051341939712	0	0	0.0
1159	None	None	None	None	None	0	0	0.6	3	0.2	1	0.7	0.2	2	1	4	0	0	0.4	2	5	0.4666666666666667	7	0.0	0	0.6196583728099061	0.5136887329393917	0.23964740640911905	0.648352520859747	0.7720819090600861	0.9071380708506972	0.9155718183047026	0.7274886828175374	0	0	0.0
4521	0.08116686188230562	0.039412806225671046	0.025244289816067345	0.7860386662627936	None	0	0	0.09090909090909091	1	1.0	14	1.0	0.7857142857142857	11	11	4	1	0	0.0625	16	1	1.0666666666666667	16	0.08333333333333333	0	0.2985522830456915	0.9114316581391606	0.31160327378642527	0.7734769602382536	0.48473006253966505	0.8675317735056647	0.835518503665437	0.8597080073784616	1.0	0.09090909090909091	0.0
1983	None	None	None	None	None	0.3333333333333333	1	0.375	3	0.7	7	0.3333333333333333	0.7	8	7	3	0	0	0.4444444444444444	4	9	0.8	12	0.0	0.5	0.3119726439065511	0.8543695212935694	0.2602960755566978	0.9316493419553383	0.5144469403299187	0.8746684929568074	0.8121431592019074	0.8916937397403332	0	0	0.0
3805	0.026675063695749186	0.02696204911946779	0.025867693992024838	0.870824509777633	None	0	0	0.3333333333333333	4	0.6875	11	0.5625	0.375	8	6	9	1	0	0.125	16	2	1.2	18	0.05	0.11764705882352941	0.6448463673302018	0.9193753988007217	0.46916875139805647	0.850518063129602	0.5234763715277896	0.9042635510705355	0.835518503665437	0.8946703951439346	1.0	0.25	0.0
1917	None	None	None	None	None	0	0	0.6666666666666666	2	0.5	1	1.0	0	1	0	2	2	0	1.0	2	2	0.26666666666666666	4	0.2857142857142857	0	0	0	0	0	0	0	0	0	0	0	0
2686	0.042160925411867466	0.0029276082999091877	-0.0012070870611246758	0.8865181996196894	None	0	0	0.3333333333333333	4	0.625	10	0.6428571428571429	0.375	9	6	8	1	0	0.14285714285714285	2	14	1.2	18	0.058823529411764705	0	0.5860094892743499	0.8973356543888527	0.8546957310680655	0.9474095834734552	0.7749454982986277	0.9161582323133497	0.8637508582933455	0.9229750989689449	1.0	0.1111111111111111	0.0
4953	0.10222913352160065	0.019904768693367932	0.005354298424914414	0.690521989038525	None	0	0	0.08333333333333333	1	1.0	16	1.0	0.75	12	12	5	0	0	0.05555555555555555	18	1	1.2	18	0.0	0	0.4726373065950094	0.9273522770631246	0.31160327378642527	0.8181579647798722	0.48473006253966505	0.8590522616816013	0.835518503665437	0.8757396305689676	0	0	0.0
6303	0.08604006880189395	0.021213431709313026	0.017760193733258486	0.6994919929698655	None	0	0	0.08333333333333333	1	1.0	16	1.0	0.75	13	12	4	0	0	0.05555555555555555	18	1	1.2	18	0.0	0	0.2985522830456915	0.9031386848448318	0.31160327378642527	0.7566604512545521	0.48473006253966505	0.8493505257557585	0.8002212880135197	0.8453853030979822	0	0	0.0
315	None	None	None	None	None	1.0	1	0.8	4	0.4	2	0.5833333333333334	0.2	2	1	4	3	0	0.75	3	4	0.4666666666666667	7	0.2727272727272727	0.5	0.4401734437519863	0.7028637430929354	0.35805422478658533	0.86193902443087	0.48613732119712233	0.9665927382554225	0.7570639281437404	0.8827936158474201	1.0	0.5	0.10189905818799844
3696	0.03239158535483341	0.021920566009935843	0.019982636882225076	0.6768486163360499	None	0	0	0.3333333333333333	4	0.6875	11	0.5625	0.375	8	6	9	1	0	0.125	16	2	1.2	18	0.05	0.11764705882352941	0.6448463673302018	0.9193753988007217	0.46916875139805647	0.804998073178446	0.3826659708752521	0.9491191597583891	0.8853342874147255	0.9054459840583148	1.0	0.25	0.0
1411	None	None	None	None	None	0	0	0.16666666666666666	1	1.0	6	0.5333333333333333	0.6666666666666666	5	4	2	1	0	0.6	3	5	0.5333333333333333	8	0.14285714285714285	0	0.6515777526059965	0.9246255823285714	0.4925027793502833	0.6339043845788848	0.9630246723904092	0.8552881246924849	0.8848283504086244	0.8335325204864157	1.0	0.4	0.0
2128	None	None	None	None	None	0	0	1.0	1	0	0	1.0	0	0	0	1	3	0	0.5	2	1	0.13333333333333333	2	0.5	0	0	0	0	0	0	0	0	0	0	0	0
3470	0.025217191025036566	0.026614459053713336	0.025429916576962416	0.8717785693860404	None	0	0	0.3333333333333333	4	0.6875	11	0.5625	0.375	8	6	9	1	0	0.125	16	2	1.2	18	0.05	0.11764705882352941	0.6448463673302018	0.9193753988007217	0.46916875139805647	0.850518063129602	0.5234763715277896	0.9042635510705355	0.835518503665437	0.8946703951439346	1.0	0.25	0.0
6861	0.03714189025527136	0.002256925417789445	-0.001791475001398409	0.9503947649208825	None	0	0	0.2	2	0.8333333333333334	10	0.3888888888888889	0.75	11	9	2	0	0	0.25	12	3	0.9333333333333333	14	0.0	0	0.2985522830456915	0.8714019262121739	0.31160327378642527	0.8685319963136091	0.48473006253966505	0.8749082804485827	0.8873394534634055	0.8716366886293851	0	0	0.0
1800	None	None	None	None	None	0	0	0.16666666666666666	1	1.0	6	1.0	0.16666666666666666	2	1	5	2	0	0.5	4	2	0.5333333333333333	8	0.15384615384615385	0.6666666666666666	0.2061358984564577	0.7429501633533095	0.1	0.5	0.6155092225687716	0.5438358979107993	0.9063013159456532	0.6016595319052599	0.75	0	0.0
6910	0.08836337658049757	0.03950825911743061	0.03544867888756939	0.7627321032740139	None	0	0	0.08333333333333333	1	1.0	15	1.0	0.7333333333333333	12	11	4	0	0	0.058823529411764705	17	1	1.1333333333333333	17	0.0	0	0.2985522830456915	0.907388601384999	0.31160327378642527	0.7676685561387806	0.48473006253966505	0.8581190458691074	0.8185369073155504	0.8530888072829821	0	0	0.0
1616	None	None	None	None	None	0	0	0.5	1	1.0	1	0.75	0	0	0	2	5	0	1.0	2	2	0.2	3	0.625	0	0	0	0	0	0	0	0	0	0	0	0
7312	0.09259092162534481	0.04266964504525668	0.0376404249292338	0.7777536739279102	None	0	0	0.08333333333333333	1	1.0	15	1.0	0.7333333333333333	12	11	4	0	0	0.058823529411764705	17	1	1.1333333333333333	17	0.0	0	0.2985522830456915	0.907388601384999	0.31160327378642527	0.7531507786307577	0.48473006253966505	0.8581190458691074	0.8185369073155504	0.8497276958800055	0	0	0.0
1767	None	None	None	None	None	0.2	1	0.6666666666666666	8	0.1875	3	0.5	0.125	8	2	9	0	0	1.0	6	6	1.2	18	0.0	0.15384615384615385	0.5151183771709252	0.9019351222039388	0.5749068515695562	0.8536911774750906	0.43282553912914307	0.9412521354142341	0.9018244749942163	0.9048435621908161	0	0	0.0
7420	0.09474534019065274	0.023754242470357265	0.0219552821476381	0.712169431314732	None	0	0	0.08333333333333333	1	1.0	15	1.0	0.8666666666666667	14	13	2	0	0	0.058823529411764705	17	1	1.1333333333333333	17	0.0	0	0.2985522830456915	0.899924245468259	0.31160327378642527	0.8616825960229572	0.48473006253966505	0.8492654141876833	0.8413515072938555	0.8719364678313477	0	0	0.0
5244	0.06492312819906701	0.009180173869612795	-0.00554784020576187	0.8883753199667104	None	0	0	0.16666666666666666	2	0.8666666666666667	13	0.37777777777777777	0.7333333333333333	12	11	4	0	0	0.2	15	3	1.1333333333333333	17	0.0	0	0.4726373065950094	0.9117831963010709	0.3258834043485034	0.7632284358459095	0.48473006253966505	0.8708050451772593	0.8413515072938555	0.8587226046688607	0	0	0.0
4988	0.06359629640187961	0.007440487312058656	0.0068748031829428445	0.8818628581801178	None	0	0	0.16666666666666666	2	0.8666666666666667	13	0.37777777777777777	0.7333333333333333	12	11	4	0	0	0.2	15	3	1.1333333333333333	17	0.0	0	0.4726373065950094	0.9117831963010709	0.31160327378642527	0.7565028306956116	0.48473006253966505	0.8714899857696993	0.8413515072938555	0.8574741636877004	0	0	0.0
2835	0.00012466769011026073	4.268162684401241e-05	6.990913553664112e-07	0.9999942442856664	None	0	0	0.5	2	0.5	2	0.5	0.25	3	1	2	1	0	0.75	4	3	0.4	6	0.16666666666666666	0	0.6448463673302018	0.9498205031210292	0.38604384758997745	0.7186369863135663	0.8104515470520607	0.7272786169892347	0.9136996437507832	0.8347600097377598	1.0	0.6666666666666666	0.0
5651	0.09618425449232047	0.03414526311033564	0.030124118037383664	0.760789627552215	None	0	0	0.08333333333333333	1	1.0	15	1.0	0.7333333333333333	12	11	4	0	0	0.058823529411764705	17	1	1.1333333333333333	17	0.0	0	0.2985522830456915	0.907388601384999	0.31160327378642527	0.7531507786307577	0.48473006253966505	0.8581190458691074	0.8185369073155504	0.8497276958800055	0	0	0.0
5037	0.08570539667621666	0.03602638432982143	0.02560800450743776	0.7736580364073414	None	0	0	0.09090909090909091	1	1.0	14	1.0	0.7857142857142857	11	11	4	0	0	0.0625	16	1	1.0666666666666667	16	0.0	0	0.2985522830456915	0.9114316581391606	0.31160327378642527	0.7734769602382536	0.48473006253966505	0.868353623330591	0.835518503665437	0.8599960318495247	0	0	0.0
2836	0.0010631806816088006	0.00021781039010181424	0.00021714570383764013	0.999150562384305	None	0	0	0.8333333333333334	5	0.14285714285714285	1	0.5625	0.14285714285714285	6	1	2	1	0	1.0	4	4	0.6	9	0.3333333333333333	0.4	0.7776145899575544	0.9179211939792402	0.4974852199253819	0.9637309563417964	0.7363977011710833	0.9482656917480381	0.8634349359748974	0.946221229815677	1.0	0	0.0
5433	0.08541033211724092	0.0353911957847422	0.029213323141270967	0.7277261916629013	None	0	0	0.09090909090909091	1	1.0	14	1.0	0.7857142857142857	11	11	4	0	0	0.0625	16	1	1.0666666666666667	16	0.0	0	0.2985522830456915	0.9114316581391606	0.31160327378642527	0.7734769602382536	0.48473006253966505	0.868353623330591	0.835518503665437	0.8599960318495247	0	0	0.0
4294	0.013703854179297552	0.001816232860450068	-0.0016857242419250865	0.9737362201439987	None	0	0	0.375	3	0.7777777777777778	7	0.4074074074074074	0.5555555555555556	8	5	2	3	0	0.3333333333333333	9	3	0.7333333333333333	11	0.6	1.0	0.4726373065950094	0.89394903695676	0.3258834043485034	0.6026095735023118	0.48473006253966505	0.8838830596770054	0.8399143686825641	0.8214108390506715	0.5	0.25	0.0
2251	None	None	None	None	None	0	0	0.5	3	0.5714285714285714	4	0.42857142857142855	0.5714285714285714	7	4	1	1	0	0.42857142857142855	3	7	0.6	9	0.3333333333333333	0.6666666666666666	0.45328683771638484	0.9118392685896645	0.24098514714071767	0.693444977808772	0.668247700164013	0.9473191478314578	0.9210223048610067	0.8822578096935608	1.0	0	0.0
5324	0.08568180164894527	0.0390679749415396	0.0315027726818148	0.7868667157533378	None	0	0	0.09090909090909091	1	1.0	14	1.0	0.7857142857142857	11	11	4	0	0	0.0625	16	1	1.0666666666666667	16	0.0	0	0.2985522830456915	0.9114316581391606	0.31160327378642527	0.7734769602382536	0.48473006253966505	0.868353623330591	0.835518503665437	0.8599960318495247	0	0	0.0
4565	0.047790159627722456	0.004095437490120929	0.00023068721627245414	0.9051431168063455	None	0	0	0.1	1	1.0	12	1.0	0.75	10	9	3	1	0	0.07142857142857142	14	1	0.9333333333333333	14	0.1111111111111111	0	0.4726373065950094	0.9137630198003552	0.31160327378642527	0.771239234077482	0.5041032170337273	0.8507600246148478	0.8413515072938555	0.8547214688132655	1.0	0.2	0.0
2559	1.5201954556095356e-08	1.4480735786455911e-08	7.040866091931882e-09	0.999998230082189	None	0	0	0.5	1	1.0	1	0.75	0	0	0	2	5	0	1.0	2	2	0.2	3	0.625	0	0	0	0	0	0	0	0	0	0	0	0
3997	0.025495628606072754	0.01780219008868894	0.017166658173935864	0.8991658918336382	None	0	0	0.3333333333333333	4	0.6875	11	0.5625	0.375	8	6	9	1	0	0.125	16	2	1.2	18	0.05	0.11764705882352941	0.6448463673302018	0.9193753988007217	0.46916875139805647	0.850518063129602	0.5234763715277896	0.9042635510705355	0.835518503665437	0.8946703951439346	1.0	0.25	0.0
4357	0.02578225709682587	0.021651454485548758	0.020961267238054894	0.8895281461866722	None	0	0	0.3333333333333333	4	0.6875	11	0.5625	0.375	8	6	9	1	0	0.125	16	2	1.2	18	0.05	0.11764705882352941	0.6448463673302018	0.9193753988007217	0.46916875139805647	0.850518063129602	0.5234763715277896	0.9042635510705355	0.835518503665437	0.8946703951439346	1.0	0.25	0.0
6498	0.0955503383011628	0.02408800175644553	0.022566694827399477	0.709772519201587	None	0	0	0.08333333333333333	1	1.0	15	1.0	0.8666666666666667	14	13	2	0	0	0.058823529411764705	17	1	1.1333333333333333	17	0.0	0	0.2985522830456915	0.899924245468259	0.31160327378642527	0.8616825960229572	0.48473006253966505	0.8492654141876833	0.8413515072938555	0.8719364678313477	0	0	0.0
4454	0.025749557284478843	0.018237992597054532	0.017439623156071532	0.9022842644412759	None	0	0	0.3333333333333333	4	0.6875	11	0.5625	0.375	8	6	9	1	0	0.125	16	2	1.2	18	0.05	0.11764705882352941	0.6448463673302018	0.9193753988007217	0.46916875139805647	0.850518063129602	0.5234763715277896	0.9042635510705355	0.835518503665437	0.8946703951439346	1.0	0.25	0.0
3059	0.025721164370636734	0.003972499460247738	0.003893745611573537	0.974945350365735	None	0	0	0.25	2	0.7777777777777778	7	0.3142857142857143	0.5555555555555556	7	5	3	1	0	0.7142857142857143	5	7	0.7333333333333333	11	0.125	0.2857142857142857	0.3752397951945074	0.8982418518195429	0.3472905886749753	0.6981144233091493	0.7260058061480988	0.9635409554386234	0.9236012650352317	0.8905982895365652	1.0	0.2857142857142857	0.0
3649	0.024568839952228822	0.012260437418608718	0.005638121289655535	0.9155530266582932	None	0	0	0.2727272727272727	3	0.7857142857142857	11	0.5714285714285714	0.42857142857142855	8	6	7	1	0	0.14285714285714285	2	14	1.0666666666666667	16	0.0625	0	0.6448463673302018	0.9193753988007217	0.46916875139805647	0.850518063129602	0.5234763715277896	0.9042635510705355	0.835518503665437	0.8946703951439346	1.0	0.25	0.0
6184	0.08322642991976681	0.04073526132125844	0.030797816677740748	0.7661273032708074	None	0	0	0.09090909090909091	1	1.0	14	1.0	0.7142857142857143	11	10	4	0	0	0.0625	16	1	1.0666666666666667	16	0.0	0	0.2985522830456915	0.9077648250256395	0.31160327378642527	0.7719014342108856	0.48473006253966505	0.8274485991214953	0.8002212880135197	0.8443720344877473	0	0	0.0
4151	0.025562102664429067	0.022240303815141724	0.021415089329828007	0.8918311287637859	None	0	0	0.3333333333333333	4	0.6875	11	0.5625	0.375	8	6	9	1	0	0.125	16	2	1.2	18	0.05	0.11764705882352941	0.6448463673302018	0.9193753988007217	0.46916875139805647	0.850518063129602	0.5234763715277896	0.9042635510705355	0.835518503665437	0.8946703951439346	1.0	0.25	0.0
426	None	None	None	None	None	0.5	1	0.6666666666666666	4	0.42857142857142855	3	0.45	0.2857142857142857	5	2	3	1	0	0.8	5	4	0.6	9	0.14285714285714285	0.4	0.7035495373648762	0.8432440055005299	0.8101154890543942	0.781626118722481	0.2812943968649572	0.6131591018395026	0.9075041147698746	0.7575783239494988	1.0	0.2	0.0
777	None	None	None	None	None	0	0	0.7142857142857143	5	0.25	2	0.5555555555555556	0.125	2	1	7	2	0	0.5	3	6	0.6666666666666666	10	0.11764705882352941	0.6666666666666666	0.4338944087700047	0.9407676424131535	0.166254363890404	0.5618865081050137	0.4940649525207535	0.9809349536214024	0.9563061885737144	0.9103758898880673	0.75	0	0.19838354222680718
2506	None	None	None	None	None	0	0	0.3333333333333333	2	0.8333333333333334	5	0.8888888888888888	0.16666666666666666	2	1	5	3	0	1.0	3	3	0.5333333333333333	8	0.23076923076923078	1.0	0.43676182745358777	0.6667706479688535	0.1183345680828702	0.5457084486628193	0.9815123361952047	0.5460879627648205	0.972900598132396	0.5875741011671439	0.5	0	0.11845865364996036
5842	0.03377035719020045	0.002652538185628563	-0.0002508924456633911	0.9427857649945233	None	0	0	0.125	1	1.0	10	1.0	0.8	8	8	3	1	0	0.08333333333333333	12	1	0.8	12	0.1	0	0.4726373065950094	0.9234632024938346	0.3258834043485034	0.8040114987194429	0.5049861646561687	0.859816988377661	0.8415410643172377	0.8704822263117495	1.0	0.375	0.0
5179	0.08308035056790951	0.03818929849716144	0.031067242727786135	0.7857886612599789	None	0	0	0.09090909090909091	1	1.0	14	1.0	0.7857142857142857	11	11	4	0	0	0.0625	16	1	1.0666666666666667	16	0.0	0	0.2985522830456915	0.9114316581391606	0.31160327378642527	0.7734769602382536	0.48473006253966505	0.868353623330591	0.835518503665437	0.8599960318495247	0	0	0.0
3063	0.01739775006837611	0.00035853230667970285	0.00011075816045631645	0.9718707994271416	None	0	0	0.125	1	1.0	10	0.2857142857142857	0.4	5	4	6	0	0	0.8571428571428571	7	6	0.8	12	0.0	0	0.17219571188863547	0.7814473040937127	0.1	0.9092604682757334	0.5441638181201723	0.5739470312390366	0.881469838329544	0.784526794243522	0	0	0.0
2197	None	None	None	None	None	0.5	1	0.5	3	0.5	3	0.4444444444444444	0.5	5	3	2	0	0	0.5	3	6	0.5333333333333333	8	0.0	0.4	0.2440177889045521	0.7355006382770629	0.11253451753225822	0.948925627083586	0.18911193464650636	0.9727282537058324	0.7177396563471776	0.9245849366586719	0	0	0.0
4314	0.08255015781885136	0.03566771007099885	0.026167359454998016	0.7760271008140316	None	0	0	0.09090909090909091	1	1.0	14	1.0	0.7857142857142857	11	11	4	0	0	0.0625	16	1	1.0666666666666667	16	0.0	0	0.2985522830456915	0.9114316581391606	0.31160327378642527	0.7734769602382536	0.48473006253966505	0.868353623330591	0.835518503665437	0.8599960318495247	0	0	0.0
3729	0.02698494884204201	0.01863117343041694	0.017889330102855948	0.8982797762159168	None	0	0	0.3333333333333333	4	0.6875	11	0.5625	0.375	8	6	9	1	0	0.125	16	2	1.2	18	0.05	0.11764705882352941	0.6448463673302018	0.9193753988007217	0.46916875139805647	0.850518063129602	0.5234763715277896	0.9042635510705355	0.835518503665437	0.8946703951439346	1.0	0.25	0.0
6438	0.07748949064485171	0.024593719523057993	0.022498658248368678	0.6741835109348023	None	0	0	0.08333333333333333	1	1.0	15	1.0	0.7333333333333333	12	11	4	0	0	0.058823529411764705	17	1	1.1333333333333333	17	0.0	0	0.4726373065950094	0.9087948398548569	0.31160327378642527	0.766036417270816	0.48561301016210645	0.8829011646312792	0.8415410643172377	0.8623668588973716	0	0	0.0
3144	0.0020177885745826605	0.00037113355550864044	-0.0003648325719402679	0.9857906710423293	None	0	0	0.6666666666666666	4	0.3333333333333333	2	0.6666666666666666	0.16666666666666666	4	1	3	1	0	0.75	3	4	0.5333333333333333	8	0.14285714285714285	0.8	0.5428285124538279	0.9317489202631712	0.3543291208206118	0.9532006188288902	0.42614508083230296	0.94931900386125	0.9324124814308479	0.9454566963882043	1.0	0.25	0.0
1078	None	None	None	None	None	0.5	1	0.8333333333333334	5	0.2857142857142857	2	0.5625	0.14285714285714285	2	1	6	0	0	1.0	4	4	0.6	9	0.0	0.4	0.4320237796011915	0.6939778991258513	0.7218044641195541	0.8885959380959023	0.6547974796420869	0.8710282231927929	0.8883915201667849	0.8322671295282991	0	0	0.0
5961	0.08874200133255788	0.0382150700309543	0.03443798407722984	0.7723793353559734	None	0	0	0.08333333333333333	1	1.0	15	1.0	0.7333333333333333	12	11	4	0	0	0.058823529411764705	17	1	1.1333333333333333	17	0.0	0	0.2985522830456915	0.907388601384999	0.31160327378642527	0.7646753572431673	0.48561301016210645	0.8591653214793121	0.8190885122748702	0.852750618893722	0	0	0.0
3328	0.007252210526015245	0.0019557862084672315	0.0019417134596933425	0.9691215621444236	None	0	0	0.25	2	0.8	8	0.3333333333333333	0.3	5	3	6	0	0	0.4444444444444444	4	9	0.8	12	0.0	0	0.4754584844266912	0.8171389411719047	0.1	0.9092604682757334	0.5441638181201723	0.5739470312390366	0.8756780774976277	0.796824580311462	0	0	0.0
2720	0.0014041173414317254	0.0001858028852583356	-2.0626394246789375e-05	0.9973529301658046	None	1.0	1	1.0	5	0.0	0	0.7777777777777778	0	5	0	1	1	0	1.0	3	3	0.4666666666666667	7	1.0	1.0	0	0	0	0	0	0	0	0	0	0	0
2091	None	None	None	None	None	0	0	0.4	4	0.5	6	0.5833333333333334	0.25	5	3	8	3	0	0.6666666666666666	6	4	0.9333333333333333	14	0.16666666666666666	0.18181818181818182	0.9144381681060485	0.8431092787517589	0.5708170499583481	0.814557575620979	0.5234763715277896	0.8866895840433902	0.850963970844527	0.8506367415140382	0.2	0.4	0.0
6554	0.01287888981142431	0.0033092878809135033	-0.0026978962762438355	0.9800590212336326	None	0	0	0.25	2	0.9	9	0.4	0.5	7	5	4	0	0	0.3	3	10	0.8	12	0.0	0	0.2985522830456915	0.8583389543031263	0.2841213195107956	0.5591675480364309	0.48473006253966505	0.8677036249974228	0.7321728700774673	0.7869633112711267	0	0	0.0
2960	0.06462616998252846	0.010030285855810278	-0.007557148741002977	0.6031509746768793	None	0	0	0.18181818181818182	2	0.8571428571428571	12	0.3076923076923077	0.7857142857142857	12	11	3	0	0	0.3076923076923077	4	13	1.0666666666666667	16	0.0	0	0.8187171321753643	0.9461264865308551	0.7293041472251445	0.914360647065602	0.5203069492466694	0.8602561869156344	0.894793037257366	0.9129669931043816	0	0	0.0
3982	0.02279423749613128	0.012309918907562148	0.006545824058052101	0.9195917234527563	None	0	0	0.2727272727272727	3	0.7857142857142857	11	0.5714285714285714	0.42857142857142855	8	6	7	1	0	0.14285714285714285	2	14	1.0666666666666667	16	0.0625	0	0.6448463673302018	0.9193753988007217	0.46916875139805647	0.850518063129602	0.5234763715277896	0.9042635510705355	0.835518503665437	0.8946703951439346	1.0	0.25	0.0
840	None	None	None	None	None	0.5	1	0.6666666666666666	4	0.5	3	0.5333333333333333	0.3333333333333333	5	2	2	1	0	0.6	3	5	0.5333333333333333	8	0.2	0.5	0.6448463673302018	0.9135129210032594	0.46916875139805647	0.8846037835263345	0.7628152980213668	0.892954575581886	0.748242281639726	0.8976869715224247	1.0	0.2	0.0
5107	0.03004854562526363	0.004535603956472722	0.0016181497699714424	0.9690370743786522	None	0	0	0.25	2	0.8	8	0.5454545454545454	0.6	7	6	4	1	0	0.18181818181818182	11	2	0.8	12	0.09090909090909091	0	0.2985522830456915	0.8703595767438745	0.31160327378642527	0.6818882638782171	0.48473006253966505	0.8636212542305008	0.8002212880135197	0.8181853444906123	1.0	0.2857142857142857	0.0
7190	0.10446175205631822	0.03467919244771415	0.03377973457356693	0.7502464880651294	None	0	0	0.08333333333333333	1	1.0	15	1.0	0.8666666666666667	14	13	2	0	0	0.058823529411764705	17	1	1.1333333333333333	17	0.0	0	0.2985522830456915	0.899924245468259	0.31160327378642527	0.8616825960229572	0.48473006253966505	0.8492654141876833	0.8413515072938555	0.8719364678313477	0	0	0.0
6148	0.08564825380637509	0.0427054445619699	0.031837447673697464	0.7820832666683879	None	0	0	0.09090909090909091	1	1.0	14	1.0	0.7857142857142857	11	11	4	0	0	0.0625	16	1	1.0666666666666667	16	0.0	0	0.2985522830456915	0.9114316581391606	0.31160327378642527	0.7621969115887967	0.48473006253966505	0.8675317735056647	0.835518503665437	0.8571442862695307	0	0	0.0
3910	0.07890479655352779	0.013955198676978456	0.013810638336391148	0.71601193106611	None	0	0	0.2	3	0.85	17	0.5238095238095238	0.55	12	11	9	0	0	0.09523809523809523	21	2	1.4666666666666666	22	0.0	0.09523809523809523	0.7796422677181252	0.9261985910706296	0.4784304487741628	0.8490273570732142	0.5234763715277896	0.87466129595145	0.843396236221923	0.8876049505062276	0	0	0.0
780	None	None	None	None	None	0	0	0	0	0	0	1.0	0	0	0	0	2	0	1.0	1	1	0.06666666666666667	1	0.5	0	0	0	0	0	0	0	0	0	0	0	0
3980	0.026259980049251966	0.018595495909540617	0.017806403201850368	0.9011496470642715	None	0	0	0.3333333333333333	4	0.6875	11	0.5625	0.375	8	6	9	1	0	0.125	16	2	1.2	18	0.05	0.11764705882352941	0.6448463673302018	0.9193753988007217	0.46916875139805647	0.850518063129602	0.5234763715277896	0.9042635510705355	0.835518503665437	0.8946703951439346	1.0	0.25	0.0
1753	None	None	None	None	None	0.5	1	0.5	3	0.5	3	0.4	0.5	6	3	1	0	0	0.8	4	5	0.5333333333333333	8	0.0	0.6666666666666666	0.6309143808012804	0.862006099757025	0.88543032747863	0.8206142972159964	0.5781284309404489	0.7562493667699566	0.8726512564024388	0.8168172493734884	0	0	0.0
1779	None	None	None	None	None	0	0	0.25	1	1.0	3	0.625	0	0	0	4	0	0	0.5	2	4	0.3333333333333333	5	0.0	0	0	0	0	0	0	0	0	0	0	0	0
2063	None	None	None	None	None	1.0	1	0.6	3	0.4	2	0.4666666666666667	0.4	3	2	3	0	0	0.6	3	5	0.4666666666666667	7	0.0	0.5	0.6141815110111006	0.8157614294608628	0.17846686960552893	0.6127939449538491	0.5441638181201723	0.569588737365504	0.8710697781702172	0.6775157571895487	0	0	0.0
3098	0.007765072419658699	0.00019134968934254312	-0.00018017299699691193	0.9279516148221822	None	0	0	0.5	4	0.6	6	0.4444444444444444	0.3	6	3	5	0	0	0.3333333333333333	3	9	0.8	12	0.0	0.6666666666666666	0.6601352173143258	0.939143360443224	0.17183514662738678	0.9228262839905732	0.6773076825861165	0.8323437009028234	0.9087096119294273	0.9066487825951812	0	0	0.0
916	None	None	None	None	None	0	0	0.2857142857142857	2	0.75	6	0.35714285714285715	0.625	7	5	2	0	0	0.5714285714285714	7	4	0.6666666666666666	10	0.0	0.6666666666666666	0.9200155293776495	0.9674016901616808	0.2976325922092212	0.88664180192925	0.30198394721764465	0.8963387718288057	0.9285436842620676	0.9265464312429815	0	0	0.0
3437	0.01816393410710252	0.008440788032082118	0.00843660559983115	0.6322780460769561	None	0	0	0.23076923076923078	3	0.8235294117647058	14	0.5277777777777778	0.35294117647058826	7	6	11	1	0	0.1111111111111111	18	2	1.2666666666666666	19	0.04	0.1111111111111111	0.6700986967157798	0.9128557562141258	0.31160327378642527	0.830543369349857	0.48473006253966505	0.8410618437885484	0.8735683405413894	0.8662516532093779	1.0	0	0.0
4634	0.08044090656079934	0.03448368041662779	0.02136854530671202	0.7490241801298537	None	0	0	0.09090909090909091	1	1.0	14	1.0	0.7857142857142857	11	11	4	1	0	0.0625	16	1	1.0666666666666667	16	0.08333333333333333	0	0.2985522830456915	0.9114316581391606	0.31160327378642527	0.7734769602382536	0.48473006253966505	0.868353623330591	0.835518503665437	0.8599960318495247	1.0	0.18181818181818182	0.0
3760	0.004142819451867704	0.001074284792072546	-0.00021655138411231197	0.9888837944231154	None	0	0	0.375	3	0.6	6	0.6	0.3	5	3	6	1	0	0.2	10	2	0.8	12	0.07142857142857142	0	0.6448463673302018	0.9131397914992093	0.46916875139805647	0.8468545974845902	0.5234763715277896	0.9075657746585702	0.835518503665437	0.8924165606769742	1.0	0.2	0.0
3411	0.025281467547144717	0.02125487664243309	0.020567421477668952	0.8922007631741768	None	0	0	0.3333333333333333	4	0.6875	11	0.5625	0.375	8	6	9	1	0	0.125	16	2	1.2	18	0.05	0.11764705882352941	0.6448463673302018	0.9193753988007217	0.46916875139805647	0.850518063129602	0.5234763715277896	0.9042635510705355	0.835518503665437	0.8946703951439346	1.0	0.25	0.0
3022	0.006381746302049198	0.0026606711830642732	0.0025203322949197532	0.9876482785245485	None	0	0	0.5714285714285714	4	0.5	4	0.4	0.375	6	3	3	1	0	1.0	5	5	0.6666666666666666	10	0.14285714285714285	0.6666666666666666	0.7776145899575544	0.9079338979227038	0.5507800088906599	0.9590586006491425	0.7541075209422684	0.9499800733986228	0.887134710763275	0.9424320722473893	1.0	0.16666666666666666	0.0
2857	0.05620928742550222	0.0031680036843049542	0.0022012928808670252	0.6430401196011524	None	0	0	0.09090909090909091	1	1.0	14	1.0	0.7142857142857143	10	10	5	1	0	0.0625	16	1	1.0666666666666667	16	0.07142857142857142	0	0.4726373065950094	0.9354408981329556	0.31160327378642527	0.8300466117787634	0.48473006253966505	0.8589295171104446	0.835518503665437	0.883081519583844	1.0	0.2	0.0
687	None	None	None	None	None	0.25	1	0.4	4	0.5833333333333334	7	0.35	0.3333333333333333	7	4	6	0	0	0.625	8	5	0.9333333333333333	14	0.0	0.3333333333333333	0.13715727335802183	0.9490538557910891	0.527176238230662	0.9156302210461889	0.4327920491030673	0.9015884167806759	0.8097466827124544	0.9247030571475806	0	0	0.0
472	None	None	None	None	None	0	0	1.0	2	0.0	0	1.0	0	0	0	2	2	0	0.3333333333333333	3	1	0.2	3	0.25	1.0	0	0	0	0	0	0	0	0	0	0	0
452	None	None	None	None	None	0	0	0.75	3	0.3333333333333333	1	0.625	0	3	0	1	0	0	0.5	4	2	0.3333333333333333	5	0.0	0.6666666666666666	0	0	0	0	0	0	0	0	0	0	0
2126	None	None	None	None	None	0.5	1	0.8571428571428571	6	0.125	1	0.625	0	3	0	6	0	0	1.0	4	4	0.6666666666666666	10	0.0	0.5714285714285714	0	0	0	0	0	0	0	0	0	0	0
2623	0.007980670880954308	0.0005712016316601875	0.00038874471432955076	0.9926620869172395	None	1.0	1	0.8	4	0.4	2	0.4666666666666667	0.4	6	2	0	0	0	0.6	5	3	0.4666666666666667	7	0.0	1.0	0.4237082644730831	0.8416394548418303	0.42716005800504886	0.8826224295345267	0.48473006253966505	0.8708743618282175	0.8555074459506447	0.8659441170771073	0	0	0.0
5821	0.08324917456695057	0.037843374969861315	0.034917083710703026	0.7699856449378482	None	0	0	0.08333333333333333	1	1.0	15	1.0	0.8	12	12	4	0	0	0.058823529411764705	17	1	1.1333333333333333	17	0.0	0	0.2985522830456915	0.907388601384999	0.31160327378642527	0.7646753572431673	0.48473006253966505	0.858949608984159	0.8185369073155504	0.8526760330642131	0	0	0.0
3920	0.014569906852577223	0.011825195659354162	0.011507752515216713	0.6348547569018111	None	0	0	0.3333333333333333	4	0.6875	11	0.5625	0.375	8	6	9	0	0	0.125	16	2	1.2	18	0.0	0.11764705882352941	0.6448463673302018	0.9193753988007217	0.46916875139805647	0.8662050094446084	0.5234763715277896	0.9042635510705355	0.835518503665437	0.8986586239427652	0	0	0.0
4892	0.08785374318404161	0.04523897048034925	0.034139742721206415	0.7781600291381587	None	0	0	0.09090909090909091	1	1.0	14	1.0	0.7857142857142857	11	11	4	0	0	0.0625	16	1	1.0666666666666667	16	0.0	0	0.2985522830456915	0.9114316581391606	0.31160327378642527	0.7734769602382536	0.48473006253966505	0.8675317735056647	0.835518503665437	0.8597080073784616	0	0	0.0
4501	0.06285056926985545	0.00902144892217486	0.007157313692637643	0.7019391114428479	None	0	0	0.09090909090909091	1	1.0	14	1.0	0.7857142857142857	11	11	4	0	0	0.0625	16	1	1.0666666666666667	16	0.0	0	0.6467223301443272	0.9252511891588432	0.31160327378642527	0.8535570260999503	0.48473006253966505	0.873044808604425	0.835518503665437	0.8878488132854963	0	0	0.0
1439	None	None	None	None	None	0	0	0.46153846153846156	6	0.47058823529411764	8	0.6333333333333333	0	0	0	18	0	0	0.8333333333333334	6	5	1.2666666666666666	19	0.0	0.5333333333333333	0	0	0	0	0	0	0	0	0	0	0
4351	0.07998926355705725	0.03521585850175963	0.021996162074745643	0.781741021020826	None	0	0	0.09090909090909091	1	1.0	14	1.0	0.7857142857142857	11	11	4	1	0	0.0625	16	1	1.0666666666666667	16	0.08333333333333333	0	0.2985522830456915	0.9114316581391606	0.31160327378642527	0.7734769602382536	0.48473006253966505	0.8675317735056647	0.835518503665437	0.8597080073784616	1.0	0.18181818181818182	0.0
2593	0.001907884280931404	0.00021490347490358576	-0.00018904425763605708	0.9933760333560453	None	0.5	1	1.0	6	0.0	0	0.5625	0	2	0	6	1	0	1.0	4	4	0.6	9	0.07142857142857142	0.8	0	0	0	0	0	0	0	0	0	0	0
3571	0.026562939297564148	0.023408247175023596	0.02243587614434684	0.8899405204665815	None	0	0	0.3333333333333333	4	0.6875	11	0.5625	0.375	8	6	9	1	0	0.125	16	2	1.2	18	0.05	0.11764705882352941	0.6448463673302018	0.9193753988007217	0.46916875139805647	0.850518063129602	0.5234763715277896	0.9042635510705355	0.835518503665437	0.8946703951439346	1.0	0.25	0.0
3372	4.251767516365861e-05	3.822017275491651e-05	-2.617004878118735e-07	0.9987258781768937	None	1.0	2	0.8571428571428571	6	0.25	2	0.5	0.125	4	1	5	0	0	0.8	5	4	0.6666666666666666	10	0.0	0.8	0.7776145899575544	0.9450931140911537	0.3389602190926243	0.9635668628878893	1.0	0.9798741147222266	0.9418952817038494	0.965623751188929	0	0	0.0
1577	None	None	None	None	None	0	0	0.25	2	0.7777777777777778	7	0.36666666666666664	0.3333333333333333	4	3	6	5	0	0.8333333333333334	6	5	0.7333333333333333	11	0.3333333333333333	0.6666666666666666	0.5638411210546173	0.9523936147941036	0.8901467328715735	0.9553657697153303	0.7862627891493918	0.9043104320713534	0.9226588712691473	0.9409528107058001	0.25	0.25	0.0
2241	None	None	None	None	None	0.3333333333333333	1	0.75	6	0.3	3	0.48	0.2	4	2	7	0	0	1.0	5	5	0.8	12	0.0	0.5714285714285714	0.7259087532762625	0.959165438972348	0.2995123229611983	0.947933978499839	0.44903468677571157	0.9282180558468277	0.8126895251481522	0.9464775938254066	0	0	0.0
5624	0.09387102408580782	0.03322825093782502	0.029833377379762948	0.7463749675373477	None	0	0	0.08333333333333333	1	1.0	15	1.0	0.7333333333333333	12	11	4	0	0	0.058823529411764705	17	1	1.1333333333333333	17	0.0	0	0.2985522830456915	0.907388601384999	0.31160327378642527	0.7646753572431673	0.48473006253966505	0.8581190458691074	0.8185369073155504	0.8523894501567346	0	0	0.0
6133	0.11901914401077472	0.019287751040205862	0.009398747382156741	0.7247173718454203	None	0	0	0.08333333333333333	1	1.0	16	1.0	0.9375	16	15	1	0	0	0.05555555555555555	18	1	1.2	18	0.0	0	0.2985522830456915	0.9331581021764318	0.31662957804005565	0.8935833972034842	0.48473006253966505	0.8532644835802088	0.8413515072938555	0.8979685063957245	0	0	0.0
6609	0.09060046203392402	0.03925159230494547	0.034870726025167595	0.7724386249556641	None	0	0	0.08333333333333333	1	1.0	15	1.0	0.7333333333333333	12	11	4	0	0	0.058823529411764705	17	1	1.1333333333333333	17	0.0	0	0.2985522830456915	0.907388601384999	0.31160327378642527	0.7676685561387806	0.48473006253966505	0.858949608984159	0.8185369073155504	0.8533742659656843	0	0	0.0
350	None	None	None	None	None	0	0	1.0	1	0	0	1.0	0	0	0	1	6	0	0.5	1	2	0.13333333333333333	2	1.0	0	0	0	0	0	0	0	0	0	0	0	0
7049	0.09608517817308883	0.039123163260675546	0.035161103055268296	0.7469349649982118	None	0	0	0.08333333333333333	1	1.0	15	1.0	0.7333333333333333	12	11	4	0	0	0.058823529411764705	17	1	1.1333333333333333	17	0.0	0	0.2985522830456915	0.907388601384999	0.31160327378642527	0.7646753572431673	0.48473006253966505	0.858949608984159	0.8185369073155504	0.8526760330642131	0	0	0.0
5930	0.05306548968677758	0.0038991258406093285	-0.003722284444978153	0.8492643884096238	None	0	0	0.16666666666666666	2	0.875	14	0.3	0.6875	13	11	4	0	0	0.26666666666666666	4	15	1.2	18	0.0	0	0.2985522830456915	0.9090513148873651	0.31160327378642527	0.7486174055241185	0.48473006253966505	0.862151874261794	0.835518503665437	0.8509678543585097	0	0	0.0
6875	0.09160037892543874	0.03475560109091385	0.030122842628084626	0.7641164562236297	None	0	0	0.08333333333333333	1	1.0	15	1.0	0.7333333333333333	12	11	4	0	0	0.058823529411764705	17	1	1.1333333333333333	17	0.0	0	0.2985522830456915	0.907388601384999	0.31160327378642527	0.7646753572431673	0.48473006253966505	0.8581190458691074	0.8185369073155504	0.8523894501567346	0	0	0.0
1773	None	None	None	None	None	0	0	0.2	2	0.8333333333333334	10	0.5833333333333334	0.16666666666666666	3	2	10	3	0	0.6666666666666666	4	6	0.9333333333333333	14	0.13043478260869565	0	0.10745864629404486	0.5310672061806183	0.9503755546526907	0.9585924294418963	1.0	0.9021748065584889	0.9841817439442601	0.8616845743986595	0.3333333333333333	1.0	0.0
1372	None	None	None	None	None	0	0	0.4	2	0.8	4	0.7	0.2	2	1	4	2	0	0.4	5	2	0.4666666666666667	7	0.18181818181818182	0.6666666666666666	0.7561254065766871	0.5541859394990177	0.28194786542200456	0.6009984809125353	0.46208266345985366	0.8239420928445863	0.8949671227379574	0.6733782115105597	1.0	0	0.09182596361808815
2431	None	None	None	None	None	0	0	0.4	2	0.6	3	0.4666666666666667	0.2	3	1	3	1	0	0.6	3	5	0.4666666666666667	7	0.125	0.6666666666666666	0.2993008927665204	0.914999621653806	0.6761596208246705	0.9344635573748838	0.7399846735035079	0.8600146896715218	0.9467631419036443	0.9074605787375931	1.0	1.0	0.0
1536	None	None	None	None	None	0	0	0.5	2	0.75	3	0.5	0.5	4	2	1	2	0	0.75	4	3	0.4	6	0.5	0.4	0.4371442304072663	0.8568881262934639	0.43539225842640283	0.8387548931157693	0.4270162632433653	0.6404085930162863	0.7209269402363951	0.792260254930561	0.75	0.25	0.0
5009	0.08560995631752442	0.03489520341956904	0.026590379017130798	0.7510665667833314	None	0	0	0.09090909090909091	1	1.0	14	1.0	0.7857142857142857	11	11	4	0	0	0.0625	16	1	1.0666666666666667	16	0.0	0	0.2985522830456915	0.9114316581391606	0.31160327378642527	0.7734769602382536	0.48473006253966505	0.8675317735056647	0.835518503665437	0.8597080073784616	0	0	0.0
5862	0.10237037634801388	0.011536294272653826	-0.0033920069600943733	0.7114004262160905	None	0	0	0.07692307692307693	1	1.0	17	1.0	0.7647058823529411	14	13	4	0	0	0.05263157894736842	19	1	1.2666666666666666	19	0.0	0	0.4738055111361513	0.9012383303033695	0.31160327378642527	0.7314043503748591	0.48473006253966505	0.8665256140862387	0.8415683951982765	0.8448107376450247	0	0	0.0
1964	None	None	None	None	None	0	0	0.4166666666666667	5	0.5	8	0.6	0.1875	7	3	10	5	0	0.8333333333333334	5	6	1.2	18	0.25	0.3076923076923077	0.6808160604698326	0.8525834919952746	0.34413463042671993	0.9274317160190325	0.36930246394706545	0.8800504940260572	0.8180364869598394	0.8907673169024494	0.14285714285714285	0.2857142857142857	0.0
6315	0.09219182630517034	0.03284091108492433	0.02968618390936249	0.7491767120506936	None	0	0	0.08333333333333333	1	1.0	15	1.0	0.7333333333333333	12	11	4	0	0	0.058823529411764705	17	1	1.1333333333333333	17	0.0	0	0.2985522830456915	0.907388601384999	0.31160327378642527	0.7646753572431673	0.48561301016210645	0.8591653214793121	0.8190885122748702	0.852750618893722	0	0	0.0
2112	None	None	None	None	None	1.0	2	1.0	7	0.0	0	0.625	0	4	0	5	0	0	1.0	4	4	0.6666666666666666	10	0.0	0.6666666666666666	0	0	0	0	0	0	0	0	0	0	0
5469	0.08806482265115124	0.03187787891956168	0.028724769417998224	0.7639555727167266	None	0	0	0.08333333333333333	1	1.0	15	1.0	0.7333333333333333	12	11	4	0	0	0.058823529411764705	17	1	1.1333333333333333	17	0.0	0	0.2985522830456915	0.907388601384999	0.31160327378642527	0.7646753572431673	0.48473006253966505	0.8581190458691074	0.8185369073155504	0.8523894501567346	0	0	0.0
4868	0.057907190422743816	0.0035587466250708503	-0.001926690529313755	0.9187190043541216	None	0	0	0.1	1	1.0	12	1.0	0.75	10	9	3	0	0	0.07142857142857142	14	1	0.9333333333333333	14	0.0	0	0.2985522830456915	0.9132449774376774	0.31160327378642527	0.781481680030712	0.48473006253966505	0.8379227563329973	0.8185369073155504	0.8528373230072851	0	0	0.0
1646	None	None	None	None	None	0	0	0.25	3	0.75	12	0.72	0.375	8	6	9	8	0	1.0	5	5	1.2	18	0.4	0	0.6808160604698326	0.8660447786320208	0.6224975626539851	0.9230155821429314	0.36930246394706545	0.831260826019027	0.8627138860912734	0.8788609733538716	0.125	0.25	0.0
2469	None	None	None	None	None	0	0	0.6666666666666666	2	0.0	0	0.6666666666666666	0	2	0	1	3	0	0.6666666666666666	3	2	0.26666666666666666	4	0.75	0	0	0	0	0	0	0	0	0	0	0	0
6086	0.04699129310799007	0.0011407995367034138	-0.0007817753295966888	0.6458524446810991	None	0	0	0.1111111111111111	1	1.0	11	1.0	0.6363636363636364	8	7	4	0	0	0.07692307692307693	13	1	0.8666666666666667	13	0.0	0	0.2985522830456915	0.9245228344417504	0.31160327378642527	0.7682082465658993	0.48473006253966505	0.8525784634719995	0.7884261551305604	0.8605116515072206	0	0	0.0
6167	0.08432175216924832	0.03349180334893697	0.022257486193933775	0.7351674832350679	None	0	0	0.09090909090909091	1	1.0	14	1.0	0.7857142857142857	11	11	4	0	0	0.0625	16	1	1.0666666666666667	16	0.0	0	0.2985522830456915	0.9114316581391606	0.31160327378642527	0.7734769602382536	0.48473006253966505	0.868353623330591	0.835518503665437	0.8599960318495247	0	0	0.0
4317	0.02656588886821398	0.02499021780777674	0.02405477289126154	0.8824443911536879	None	0	0	0.3333333333333333	4	0.6875	11	0.5625	0.375	8	6	9	1	0	0.125	16	2	1.2	18	0.05	0.11764705882352941	0.6448463673302018	0.9193753988007217	0.46916875139805647	0.850518063129602	0.5234763715277896	0.9042635510705355	0.835518503665437	0.8946703951439346	1.0	0.25	0.0
2779	0.004375109829942623	0.0006484693838828094	0.00040223631335595494	0.997580819442441	None	0	0	0.4	2	0.6	3	0.4375	0.4	4	2	2	1	0	1.0	4	4	0.4666666666666667	7	0.16666666666666666	0.5	0.2993008927665204	0.9386004852525063	0.9246909350021367	0.6550286579425425	0.5718996627360433	0.8790874851785202	0.9303454247407542	0.8561910175562347	1.0	0.5	0.0
4328	0.026784585066619123	0.02219918891997243	0.021411126340455684	0.8897368140603075	None	0	0	0.3333333333333333	4	0.6875	11	0.5625	0.375	8	6	9	1	0	0.125	16	2	1.2	18	0.05	0.11764705882352941	0.6448463673302018	0.9193753988007217	0.46916875139805647	0.850518063129602	0.5234763715277896	0.9042635510705355	0.835518503665437	0.8946703951439346	1.0	0.25	0.0
4462	0.07872447619442162	0.03812585525229579	0.025550879337759885	0.7890549756772088	None	0	0	0.09090909090909091	1	1.0	14	1.0	0.7857142857142857	11	11	4	1	0	0.0625	16	1	1.0666666666666667	16	0.08333333333333333	0	0.2985522830456915	0.9114316581391606	0.31160327378642527	0.7734769602382536	0.48473006253966505	0.8675317735056647	0.835518503665437	0.8597080073784616	1.0	0.18181818181818182	0.0
1347	None	None	None	None	None	0	0	0.6666666666666666	2	0.5	1	1.0	0.5	3	1	0	0	0	0.25	4	1	0.26666666666666666	4	0.0	0.6666666666666666	0.734365576485119	0.8309009826664787	0.24098514714071767	0.6466382919484649	0.6499453656502915	0.9087675371732413	0.8960960174567842	0.8173257479097952	0	0	0.0
744	None	None	None	None	None	0	0	0.23076923076923078	3	0.7647058823529411	13	0.30158730158730157	0.7647058823529411	16	13	2	0	0	0.7777777777777778	7	9	1.2666666666666666	19	0.0	0.15384615384615385	0.7812028699241373	0.9715193647867505	0.30982410697568497	0.9255706192251675	0.4947006679473958	0.8880829012343212	0.8988493031344267	0.9374482722684124	0	0	0.0
761	None	None	None	None	None	0.3333333333333333	1	0.375	3	0.7	7	0.4	0.6	8	6	3	0	0	0.3	10	3	0.8	12	0.0	1.0	0.6385474181523886	0.9268818326652568	0.4210295714326513	0.8624426845079703	0.5472527353417282	0.9418587946252042	0.9039222415598371	0.9158166734872337	0	0	0.0
6819	0.1126049444482044	0.007596480136296065	0.006260535965767121	0.7405914711322079	None	0	0	0.08333333333333333	1	1.0	15	1.0	0.8666666666666667	14	13	2	0	0	0.058823529411764705	17	1	1.1333333333333333	17	0.0	0	0.2985522830456915	0.899924245468259	0.31160327378642527	0.8636984201159378	0.48473006253966505	0.8495212447560766	0.8415410643172377	0.8726426589645078	0	0	0.0
1860	None	None	None	None	None	0	0	0.25	2	0.7777777777777778	7	0.55	0.7777777777777778	8	7	2	0	0	0.2	2	10	0.7333333333333333	11	0.0	0.2222222222222222	0.3752397951945074	0.8923065589399517	0.3721727782648868	0.8980076923258073	0.9255433367666217	0.9531858725983545	0.9321571747391737	0.9194187537317267	0	0	0.0
1053	None	None	None	None	None	0.3333333333333333	1	0.3333333333333333	3	0.7272727272727273	8	0.37142857142857144	0.2727272727272727	6	3	6	1	0	0.7142857142857143	7	5	0.8666666666666667	13	0.07692307692307693	0.5714285714285714	0.5773703277541691	0.957063473955613	0.6411184815807525	0.945998809143218	0.5556959305231011	0.8580875224280287	0.7621376988598858	0.9301476240960939	1.0	0.16666666666666666	0.0
2790	1.6673151033618678e-05	4.1325590264803097e-07	-4.0978175608603395e-07	0.9999985116307236	None	0	0	0.5	1	1.0	1	1.0	1.0	2	1	0	0	0	0.3333333333333333	3	1	0.2	3	0.0	0	0.6031669365350918	0.9262330009252245	0.7024755435113705	0.8679770638668972	0.6513311808525123	0.8748723716397775	0.8824070916643129	0.8927728390125422	0	0	0.0
7137	0.028332785570690584	0.0043640560586571805	-6.294299038110901e-05	0.9815312186880756	None	0	0	0.125	1	1.0	10	1.0	0.6	7	6	4	0	0	0.08333333333333333	12	1	0.8	12	0.0	0	0.2985522830456915	0.8703595767438745	0.31160327378642527	0.5680630339177057	0.48473006253966505	0.8636212542305008	0.7321728700774673	0.7926977788213303	0	0	0.0
2466	None	None	None	None	None	0.5	1	0.8571428571428571	6	0.125	1	0.625	0	3	0	6	0	0	1.0	4	4	0.6666666666666666	10	0.0	0.5714285714285714	0	0	0	0	0	0	0	0	0	0	0
3507	0.026083269670511725	0.021227698414437383	0.020556990112043188	0.8917928327449801	None	0	0	0.3333333333333333	4	0.6875	11	0.5625	0.375	8	6	9	1	0	0.125	16	2	1.2	18	0.05	0.11764705882352941	0.6448463673302018	0.9193753988007217	0.46916875139805647	0.850518063129602	0.5234763715277896	0.9042635510705355	0.835518503665437	0.8946703951439346	1.0	0.25	0.0
3028	0.010657490281386671	7.828098653628756e-05	6.936323744989355e-05	0.9921872700480214	None	0.3333333333333333	1	0.75	6	0.3	3	0.48	0.2	7	2	4	0	0	1.0	5	5	0.8	12	0.0	0.2857142857142857	0.7104172297131485	0.9198885860554201	0.3970549678547983	0.7238462534979806	0.8009639500316474	0.9687098615122228	0.9236012650352317	0.9071261336892638	0	0	0.0
4223	0.026965388351387166	0.021435069548881882	0.02069806886922149	0.8920682585834182	None	0	0	0.3333333333333333	4	0.6875	11	0.5625	0.375	8	6	9	1	0	0.125	16	2	1.2	18	0.05	0.11764705882352941	0.6448463673302018	0.9193753988007217	0.46916875139805647	0.850518063129602	0.5672938896239879	0.895609292750189	0.8623087271788987	0.8916114636057543	1.0	0.25	0.0
3735	0.026326451205167755	0.021179148157429363	0.020474817067546874	0.892655475409998	None	0	0	0.25	3	0.7333333333333333	11	0.5666666666666667	0.4	8	6	8	1	0	0.13333333333333333	15	2	1.1333333333333333	17	0.05555555555555555	0	0.6448463673302018	0.9193753988007217	0.46916875139805647	0.850518063129602	0.5234763715277896	0.9042635510705355	0.835518503665437	0.8946703951439346	1.0	0.25	0.0
4972	0.08676433488255758	0.03943257474340013	0.03100649921329741	0.7854166031824832	None	0	0	0.09090909090909091	1	1.0	14	1.0	0.7857142857142857	11	11	4	0	0	0.0625	16	1	1.0666666666666667	16	0.0	0	0.2985522830456915	0.9114316581391606	0.31160327378642527	0.7734769602382536	0.48473006253966505	0.868353623330591	0.835518503665437	0.8599960318495247	0	0	0.0
7509	0.08781003071807508	0.0412499865646096	0.03573427812094678	0.7710310039091803	None	0	0	0.08333333333333333	1	1.0	15	1.0	0.7333333333333333	12	11	4	0	0	0.058823529411764705	17	1	1.1333333333333333	17	0.0	0	0.2985522830456915	0.907388601384999	0.31160327378642527	0.7531507786307577	0.48473006253966505	0.8581190458691074	0.8185369073155504	0.8497276958800055	0	0	0.0
2684	0.013957993290825714	0.00046047213410158554	4.710182751050893e-05	0.9185088355087154	None	0	0	0.42857142857142855	3	0.5	4	0.35714285714285715	0.5	6	4	3	0	0	0.5714285714285714	7	4	0.6666666666666666	10	0.0	0.5	0.5841243660851555	0.9449981035015308	0.3970549678547983	0.9033287912281581	0.1491437670768393	0.8980281696963918	0.8892686705304519	0.9181919154707525	0	0	0.0
3314	0.007313649777913339	0.001958191146099769	0.001943433363474782	0.9896190057540104	None	1.0	1	0.8	4	0.4	2	0.4666666666666667	0.4	6	2	0	0	0	0.6	5	3	0.4666666666666667	7	0.0	1.0	0.6767297004006378	0.9068127163351926	0.8346405513322945	0.9453500766093275	0.46032310249757813	0.8890896317104899	0.8712919699987285	0.9170154047394278	0	0	0.0
7186	0.09478048344044367	0.024206066525034573	0.022090283562774777	0.7153978072320224	None	0	0	0.08333333333333333	1	1.0	15	1.0	0.8666666666666667	14	13	2	0	0	0.058823529411764705	17	1	1.1333333333333333	17	0.0	0	0.2985522830456915	0.899924245468259	0.31160327378642527	0.8616825960229572	0.48473006253966505	0.8492654141876833	0.8413515072938555	0.8719364678313477	0	0	0.0
3109	0.010035878431153016	0.00369029344695595	0.0035163735840099005	0.9680669956755177	None	0.5	1	0.7142857142857143	5	0.375	3	0.47619047619047616	0.25	6	2	3	1	0	0.42857142857142855	7	3	0.6666666666666666	10	0.16666666666666666	0.6666666666666666	0.7776145899575544	0.9079338979227038	0.5507800088906599	0.9590586006491425	0.7541075209422684	0.9499800733986228	0.887134710763275	0.9424320722473893	1.0	0.16666666666666666	0.0
933	None	None	None	None	None	0	0	0.75	3	0.25	1	0.6666666666666666	0	0	0	5	0	0	1.0	3	3	0.4	6	0.0	0	0	0	0	0	0	0	0	0	0	0	0
2031	None	None	None	None	None	0	0	0.5	2	0.75	3	1.0	0.75	5	3	0	0	0	0.16666666666666666	6	1	0.4	6	0.0	0.4	0.8561883724626466	0.8198691206261477	0.8539915029372629	0.9434479366266353	0.49661025714199913	0.73616800228032	0.8442127470769205	0.8563536161137827	0	0	0.0
2522	None	None	None	None	None	0	0	0.6	3	0.6	3	0.5833333333333334	0.6	6	3	0	0	0	0.3333333333333333	6	2	0.4666666666666667	7	0.0	0.8	0.37474527124145474	0.8654248512572201	0.28194786542200456	0.9508385636970681	0.4893971558239608	0.9649031306593909	0.8318487597063626	0.9377553271938287	0	0	0.0
1423	None	None	None	None	None	0	0	0.25	1	1.0	3	0.625	0	0	0	4	0	0	0.5	2	4	0.3333333333333333	5	0.0	0	0	0	0	0	0	0	0	0	0	0	0
1561	None	None	None	None	None	0	0	0.5	2	0.6666666666666666	2	0.625	0.6666666666666666	4	2	0	0	0	0.5	4	2	0.3333333333333333	5	0.0	0	0.41748667177812687	0.8857941651777869	0.3315370593069364	0.8575805487484602	0.5573483918160731	0.8652643966799936	0.8981564402750424	0.870025076449191	0	0	0.0
5220	0.08581019047596447	0.039964687751052295	0.030590813497092483	0.7827537626492684	None	0	0	0.09090909090909091	1	1.0	14	1.0	0.7857142857142857	11	11	4	0	0	0.0625	16	1	1.0666666666666667	16	0.0	0	0.2985522830456915	0.9114316581391606	0.31160327378642527	0.7734769602382536	0.48473006253966505	0.868353623330591	0.835518503665437	0.8599960318495247	0	0	0.0
545	None	None	None	None	None	0	0	1.0	4	0.0	0	0.6666666666666666	0	1	0	4	1	0	1.0	3	3	0.4	6	0.09090909090909091	0.6666666666666666	0	0	0	0	0	0	0	0	0	0	0
6324	0.08814219374899171	0.040139090758818434	0.0364341346565562	0.7649834953109323	None	0	0	0.08333333333333333	1	1.0	15	1.0	0.7333333333333333	12	11	4	0	0	0.058823529411764705	17	1	1.1333333333333333	17	0.0	0	0.2985522830456915	0.907388601384999	0.31160327378642527	0.7646753572431673	0.48561301016210645	0.8591653214793121	0.8190885122748702	0.852750618893722	0	0	0.0
2352	None	None	None	None	None	0	0	0	0	0	0	1.0	0	0	0	0	2	0	1.0	1	1	0.06666666666666667	1	0.5	0	0	0	0	0	0	0	0	0	0	0	0
6398	0.09164057987465964	0.04024190164599494	0.03440776518899991	0.7654358675629013	None	0	0	0.08333333333333333	1	1.0	15	1.0	0.7333333333333333	12	11	4	0	0	0.058823529411764705	17	1	1.1333333333333333	17	0.0	0	0.2985522830456915	0.907388601384999	0.31160327378642527	0.7531507786307577	0.48473006253966505	0.8581190458691074	0.8185369073155504	0.8497276958800055	0	0	0.0
2018	None	None	None	None	None	0	0	0.7142857142857143	5	0.25	2	0.5	0	3	0	6	2	0	0.8	5	4	0.6666666666666666	10	0.15384615384615385	1.0	0	0	0	0	0	0	0	0	0	0	0
948	None	None	None	None	None	0	0	1.0	4	0.0	0	0.75	0	2	0	3	1	0	0.5	2	4	0.4	6	0.125	0.5	0	0	0	0	0	0	0	0	0	0	0
5371	0.09032057161710975	0.041011554571062946	0.03376620367626162	0.768481548555217	None	0	0	0.08333333333333333	1	1.0	15	1.0	0.7333333333333333	12	11	4	0	0	0.058823529411764705	17	1	1.1333333333333333	17	0.0	0	0.2985522830456915	0.907388601384999	0.31160327378642527	0.7646753572431673	0.48473006253966505	0.906778191766546	0.8248458828102337	0.8712272212301184	0	0	0.0
6414	0.09093911340500418	0.0386846395656083	0.033807442625282104	0.7756422057408414	None	0	0	0.08333333333333333	1	1.0	15	1.0	0.7333333333333333	12	11	4	0	0	0.058823529411764705	17	1	1.1333333333333333	17	0.0	0	0.2985522830456915	0.907388601384999	0.31160327378642527	0.7531507786307577	0.48561301016210645	0.8591653214793121	0.8190885122748702	0.8500942319542817	0	0	0.0
6936	0.09164181032678388	0.0390967134251818	0.034678645406105504	0.7691370944344684	None	0	0	0.08333333333333333	1	1.0	15	1.0	0.7333333333333333	12	11	4	0	0	0.058823529411764705	17	1	1.1333333333333333	17	0.0	0	0.2985522830456915	0.907388601384999	0.31160327378642527	0.7676685561387806	0.48473006253966505	0.858949608984159	0.8185369073155504	0.8533742659656843	0	0	0.0
7281	0.09028885598242635	0.0351505564695592	0.03210413860313091	0.7687361197632998	None	0	0	0.08333333333333333	1	1.0	15	1.0	0.7333333333333333	12	11	4	0	0	0.058823529411764705	17	1	1.1333333333333333	17	0.0	0	0.2985522830456915	0.907388601384999	0.31160327378642527	0.7531507786307577	0.48473006253966505	0.8581190458691074	0.8185369073155504	0.8497276958800055	0	0	0.0
1220	None	None	None	None	None	0	0	1.0	4	0.0	0	0.75	0	2	0	3	1	0	0.5	2	4	0.4	6	0.125	0.5	0	0	0	0	0	0	0	0	0	0	0
2619	0.016447281604455403	0.0006189882302299708	-0.00018064581194848723	0.9965189004461442	None	0	0	0.6666666666666666	4	0.14285714285714285	1	0.75	0.14285714285714285	3	1	5	0	0	0.3333333333333333	6	2	0.6	9	0.0	0	0.33673545784228176	0.8003586378485814	0.1	0.5837985097928827	0.5441638181201723	0.7020776968312974	0.8756780774976277	0.7029485556051148	0	0	0.0
2234	None	None	None	None	None	0	0	0.3333333333333333	2	0.8333333333333334	5	0.4	0.3333333333333333	2	2	5	4	0	0.8	5	4	0.5333333333333333	8	0.2857142857142857	0.2857142857142857	0.8513450277408332	0.6527006251364761	0.34414836464700577	0.8403751622347795	0.6542844734132122	0.7871918637243909	0.9146703130867438	0.7685268315524386	0.5	0	0.0
6043	0.05159047476329722	0.010000602246485286	0.008221456554375917	0.5489982042103825	None	0	0	0.16666666666666666	2	0.9333333333333333	14	0.37777777777777777	0.7333333333333333	13	11	3	0	0	0.2	3	15	1.1333333333333333	17	0.0	0	0.2985522830456915	0.9090513148873651	0.31160327378642527	0.7664077861587151	0.48473006253966505	0.862151874261794	0.835518503665437	0.8550173261591668	0	0	0.0
519	None	None	None	None	None	0	0	0.25	1	1.0	3	1.0	1.0	3	3	1	3	0	0.2	5	1	0.3333333333333333	5	0.5	0	0.49727102833862913	0.8986791953861201	0.6898900086475748	0.8083631075358833	0.8003660937201932	0.8392354073435403	0.8750177864363665	0.8529838045232089	0.3333333333333333	0.3333333333333333	0.0
740	None	None	None	None	None	0	0	0.2857142857142857	2	0.75	6	0.4166666666666667	0.75	6	6	3	0	0	0.375	8	3	0.6666666666666666	10	0.0	1.0	0.8561883724626466	0.9471354770538372	0.8224378868312504	0.8849543882954238	0.5556839849242533	0.8880140742453775	0.8591410170586641	0.9115071084322757	0	0	0.0
4092	0.02719122712204141	0.018881858786867843	0.018045939418878332	0.8965214740223441	None	0	0	0.3333333333333333	4	0.6875	11	0.5625	0.375	8	6	9	1	0	0.125	16	2	1.2	18	0.05	0.11764705882352941	0.6448463673302018	0.9193753988007217	0.46916875139805647	0.850518063129602	0.5234763715277896	0.9042635510705355	0.835518503665437	0.8946703951439346	1.0	0.25	0.0
898	None	None	None	None	None	0	0	0.25	2	0.7777777777777778	7	0.3142857142857143	0.7777777777777778	7	7	3	2	0	0.7142857142857143	7	5	0.7333333333333333	11	0.2	0.5	0.5177937305736179	0.8378507839246512	0.7971379282141976	0.933504829486205	0.3247353325066579	0.9343366410771883	0.7772524205642879	0.9099598824505131	0.5714285714285714	0.14285714285714285	0.0
5674	0.09167787310410014	0.041634658149668616	0.03749122486412683	0.7651518981203806	None	0	0	0.08333333333333333	1	1.0	15	1.0	0.7333333333333333	12	11	4	0	0	0.058823529411764705	17	1	1.1333333333333333	17	0.0	0	0.2985522830456915	0.907388601384999	0.31160327378642527	0.7646753572431673	0.48561301016210645	0.8591653214793121	0.8190885122748702	0.852750618893722	0	0	0.0
615	None	None	None	None	None	0	0	0.3333333333333333	1	1.0	2	1.0	0	0	0	3	4	0	1.0	2	2	0.26666666666666666	4	0.4	0	0	0	0	0	0	0	0	0	0	0	0
4461	0.05080143933699128	0.004273366629855319	-0.001391688283151723	0.8983571116723784	None	0	0	0.2	2	0.9166666666666666	11	0.6363636363636364	0.75	10	9	3	2	0	0.18181818181818182	11	2	0.9333333333333333	14	0.2222222222222222	0	0.6020405792249239	0.8881514266045919	0.31160327378642527	0.7458480832482928	0.48473006253966505	0.8694706464089746	0.787657585572325	0.8431194783915242	0.55	0.3	0.0
1996	None	None	None	None	None	0.5	1	0.6666666666666666	4	0.5714285714285714	4	0.375	0.5714285714285714	5	4	3	0	0	0.6666666666666666	6	4	0.6	9	0.0	0.8	0.350145500607537	0.7517906186197527	0.5141565810995165	0.942714712353628	0.7994999073325768	0.8582943785650824	0.9096606484870313	0.8702721058243998	0	0	0.0
7198	0.04751359118784691	0.006208613919383114	-0.005819398910217095	0.5404329514901514	None	0	0	0.125	1	1.0	10	1.0	0.8	9	8	2	0	0	0.08333333333333333	12	1	0.8	12	0.0	0	0.2985522830456915	0.8489969977339509	0.31160327378642527	0.8689451561296957	0.48473006253966505	0.837601295031293	0.8873394534634055	0.8523269221907553	0	0	0.0
537	None	None	None	None	None	0	0	0.25	1	1.0	4	1.0	1.0	5	4	0	1	0	0.16666666666666666	6	1	0.4	6	0.3333333333333333	0	0.8036116918028426	0.889861829953952	0.16382136182823054	0.9493461789800173	0.3058340602661377	0.7482268045952943	0.9442557684892611	0.8845684605028269	1.0	0	0.0
5473	0.08507207750991672	0.041639614364953156	0.030901178415641686	0.7810903657750958	None	0	0	0.09090909090909091	1	1.0	14	1.0	0.7857142857142857	11	11	4	0	0	0.0625	16	1	1.0666666666666667	16	0.0	0	0.2985522830456915	0.9114316581391606	0.31160327378642527	0.7621969115887967	0.4864959577845479	0.8677416064927944	0.835518503665437	0.8572188459675796	0	0	0.0
2995	0.01106916506443111	0.0006610660584865766	0.0005125124773314305	0.9676905373698194	None	0.5	1	0.6666666666666666	4	0.5714285714285714	4	0.42857142857142855	0.5714285714285714	8	4	0	0	0	0.42857142857142855	7	3	0.6	9	0.0	1.0	0.8561883724626466	0.9004229052897101	0.6582903162800919	0.9364499227526092	0.4568568037080036	0.9315812501539332	0.9122043037661985	0.9242220899295861	0	0	0.0
3228	0.0559210923682725	0.0030921955957076822	0.00259496596045844	0.6522947812448254	None	0	0	0.09090909090909091	1	1.0	14	1.0	0.7142857142857143	10	10	5	1	0	0.0625	16	1	1.0666666666666667	16	0.07142857142857142	0	0.4726373065950094	0.9354408981329556	0.31160327378642527	0.8300466117787634	0.48473006253966505	0.8589295171104446	0.835518503665437	0.883081519583844	1.0	0.2	0.0
1469	None	None	None	None	None	0.5	1	0.5714285714285714	4	0.5	4	0.4166666666666667	0.375	6	3	3	1	0	0.6666666666666666	4	6	0.6666666666666666	10	0.14285714285714285	0.6666666666666666	0.6700986967157798	0.9519861834266166	0.2995123229611983	0.9306339922567937	0.32744994046273324	0.7697843214058921	0.875151918143496	0.9058122165894643	1.0	0.5	0.0
7044	0.09179399669627897	0.034037211645448644	0.030070248445115983	0.7534160911244974	None	0	0	0.08333333333333333	1	1.0	15	1.0	0.7333333333333333	12	11	4	0	0	0.058823529411764705	17	1	1.1333333333333333	17	0.0	0	0.2985522830456915	0.907388601384999	0.31160327378642527	0.7646753572431673	0.48473006253966505	0.8581190458691074	0.8185369073155504	0.8523894501567346	0	0	0.0
7089	0.09634382524591917	0.03982028856530464	0.03549053311839027	0.7630823683854668	None	0	0	0.08333333333333333	1	1.0	15	1.0	0.7333333333333333	12	11	4	0	0	0.058823529411764705	17	1	1.1333333333333333	17	0.0	0	0.2985522830456915	0.907388601384999	0.31160327378642527	0.7646753572431673	0.48561301016210645	0.8591653214793121	0.8190885122748702	0.852750618893722	0	0	0.0
1119	None	None	None	None	None	0	0	0.5	3	0.6666666666666666	4	0.4444444444444444	0.6666666666666666	6	4	1	1	0	0.5	6	3	0.5333333333333333	8	0.25	0.8	0.4769202515369367	0.9315183000992802	0.49331453319901464	0.9772727839194797	0.5379267456422575	0.9612067504962454	0.7847393621837945	0.9606002321993911	1.0	0	0.0
1883	None	None	None	None	None	0	0	0.5	1	1.0	1	1.0	0	0	0	2	0	0	0.3333333333333333	3	1	0.2	3	0.0	0	0	0	0	0	0	0	0	0	0	0	0
4214	0.025757859220117422	0.023399605402127353	0.022581353649332923	0.8837804760859062	None	0	0	0.3333333333333333	4	0.6875	11	0.5625	0.375	8	6	9	1	0	0.125	16	2	1.2	18	0.05	0.11764705882352941	0.6448463673302018	0.9193753988007217	0.46916875139805647	0.850518063129602	0.5234763715277896	0.9042635510705355	0.835518503665437	0.8946703951439346	1.0	0.25	0.0
3056	0.02407714623804957	0.0021174402277307574	0.001796125436455339	0.9703343275883176	None	0	0	0.4	4	0.5	6	0.3333333333333333	0.4166666666666667	8	5	5	0	0	0.8571428571428571	7	6	0.9333333333333333	14	0.0	0	0.3898964416488865	0.8954653488408888	0.5100153699703829	0.9220549348829348	0.8961520761132913	0.8379859146904675	0.9207409418840332	0.8896575417400999	0	0	0.0
1048	None	None	None	None	None	0	0	0.2857142857142857	2	0.75	6	0.5555555555555556	0.75	7	6	2	0	0	0.2222222222222222	9	2	0.6666666666666666	10	0.0	0	0.6467223301443272	0.9462462293312033	0.34016353491058143	0.8675582286467647	0.6576939300771016	0.8896892666994596	0.8470155307747832	0.9070722554119492	0	0	0.0
5168	0.0821155078214428	0.038221974524887424	0.02936353419982405	0.7949019492310578	None	0	0	0.09090909090909091	1	1.0	14	1.0	0.7857142857142857	11	11	4	0	0	0.0625	16	1	1.0666666666666667	16	0.0	0	0.2985522830456915	0.9114316581391606	0.31160327378642527	0.7621969115887967	0.48473006253966505	0.868353623330591	0.835518503665437	0.8574367013328782	0	0	0.0
2015	None	None	None	None	None	0	0	0.21428571428571427	3	0.7894736842105263	15	0.42	0.47368421052631576	12	9	8	0	0	0.5	10	5	1.4	21	0.0	0.11764705882352941	0.6463731256180516	0.9114994842521177	0.4460234143554745	0.925075432147297	0.27884095724517344	0.9616276688877575	0.8960533449130726	0.9363697983386844	0	0	0.0
623	None	None	None	None	None	0	0	0.4	4	0.5	6	0.5185185185185185	0.4166666666666667	8	5	5	1	0	0.3333333333333333	9	3	0.9333333333333333	14	0.09090909090909091	0	0.614148697255649	0.94112863749185	0.44126628159967807	0.7684875517364044	0.776614225331867	0.9704424989724871	0.8803407367838689	0.9232710280423796	1.0	0.125	0.0
7336	0.08935757705487705	0.03859876882576208	0.033749600803110985	0.7740490714320604	None	0	0	0.08333333333333333	1	1.0	15	1.0	0.7333333333333333	12	11	4	0	0	0.058823529411764705	17	1	1.1333333333333333	17	0.0	0	0.2985522830456915	0.907388601384999	0.31160327378642527	0.7531507786307577	0.48473006253966505	0.858949608984159	0.8185369073155504	0.8500185372440554	0	0	0.0
4762	0.08693635951472733	0.04655955341753057	0.036307128430189316	0.7769045298608648	None	0	0	0.09090909090909091	1	1.0	14	1.0	0.7857142857142857	11	11	4	0	0	0.0625	16	1	1.0666666666666667	16	0.0	0	0.2985522830456915	0.9114316581391606	0.31160327378642527	0.7734769602382536	0.48473006253966505	0.868353623330591	0.835518503665437	0.8599960318495247	0	0	0.0
3032	0.006981855351854562	0.000491854761317587	-0.00040447556434226157	0.9962705446688966	None	0	0	0.2	2	0.9230769230769231	12	0.5	0.15384615384615385	3	2	11	3	0	0.8333333333333334	6	5	1.0	15	0.12	0.14285714285714285	0.6448463673302018	0.5	0.46916875139805647	0.9243072743988068	1.0	0.5434658500966724	0.8853342874147255	0.7093484934794178	0.3333333333333333	0.3333333333333333	0.0
601	None	None	None	None	None	0.3333333333333333	1	0.625	5	0.4444444444444444	4	0.55	0.3333333333333333	5	3	5	1	0	0.8	4	5	0.7333333333333333	11	0.08333333333333333	0.8571428571428571	0.6808160604698326	0.6882234426208106	0.2874928968120978	0.9022471541725616	0.36930246394706545	0.8921746100175127	0.8180364869598394	0.8467247772690178	1.0	0.2	0.0
4729	0.08687590192895926	0.03396056408739432	0.02479033596521897	0.7913594314482031	None	0	0	0.09090909090909091	1	1.0	14	1.0	0.7857142857142857	11	11	4	0	0	0.0625	16	1	1.0666666666666667	16	0.0	0	0.2985522830456915	0.9114316581391606	0.31160327378642527	0.7734769602382536	0.48473006253966505	0.868353623330591	0.835518503665437	0.8599960318495247	0	0	0.0
6401	0.08663823877382665	0.02311906765227713	0.022991292645660584	0.830373423413232	None	0	0	0.1	1	1.0	13	1.0	0.8461538461538461	12	11	2	0	0	0.06666666666666667	15	1	1.0	15	0.0	0	0.2985522830456915	0.907388601384999	0.31160327378642527	0.7646753572431673	0.48473006253966505	0.8581190458691074	0.8185369073155504	0.8523894501567346	0	0	0.0
3131	0.03963973027813034	0.008688760871373057	0.0008583878762396806	0.7661022719349326	None	0	0	0.14285714285714285	2	0.8947368421052632	17	0.525	0.42105263157894735	9	8	11	4	0	0.1	20	2	1.4	21	0.16	0	0.6700986967157798	0.9116017641186913	0.2841213195107956	0.8125301473685033	0.48473006253966505	0.8728731133802172	0.8950986461240921	0.870887673447195	0.1111111111111111	0.1111111111111111	0.0
1310	None	None	None	None	None	0	0	0.6666666666666666	2	0.5	1	0.6666666666666666	0	0	0	3	0	0	0.6666666666666666	3	2	0.26666666666666666	4	0.0	0	0	0	0	0	0	0	0	0	0	0	0
5986	0.0897867888258076	0.04095058122510547	0.035898704823437544	0.7618530310298592	None	0	0	0.08333333333333333	1	1.0	15	1.0	0.7333333333333333	12	11	4	0	0	0.058823529411764705	17	1	1.1333333333333333	17	0.0	0	0.2985522830456915	0.907388601384999	0.31160327378642527	0.7646753572431673	0.48473006253966505	0.8581190458691074	0.8185369073155504	0.8523894501567346	0	0	0.0
3160	0.026726629154649427	0.005606022477987949	0.0046124988215431074	0.9757846297769583	None	0	0	0.25	2	0.7777777777777778	7	0.3142857142857143	0.5555555555555556	7	5	3	1	0	0.7142857142857143	5	7	0.7333333333333333	11	0.125	0.2857142857142857	0.3752397951945074	0.8982418518195429	0.3472905886749753	0.6981144233091493	0.7902113509222257	0.9698803379089543	0.9341025426492311	0.8968517507631194	1.0	0.2857142857142857	0.0
7046	0.08929185072172607	0.032427129626294925	0.028990580702487688	0.7483335526665742	None	0	0	0.08333333333333333	1	1.0	15	1.0	0.7333333333333333	12	11	4	0	0	0.058823529411764705	17	1	1.1333333333333333	17	0.0	0	0.2985522830456915	0.907388601384999	0.31160327378642527	0.7646753572431673	0.48473006253966505	0.858949608984159	0.8185369073155504	0.8526760330642131	0	0	0.0
6579	0.06662471204802332	0.010823670856339864	0.007667580473008672	0.716341716928403	None	0	0	0.08333333333333333	1	1.0	15	1.0	0.6666666666666666	11	10	5	0	0	0.058823529411764705	17	1	1.1333333333333333	17	0.0	0	0.2985522830456915	0.9323699893525821	0.31160327378642527	0.8209844729890013	0.48473006253966505	0.8495490659975354	0.835518503665437	0.8764527812573815	0	0	0.0
1493	None	None	None	None	None	0	0	0.5	3	0.5	3	0.8888888888888888	0	2	0	5	1	0	1.0	3	3	0.5333333333333333	8	0.08333333333333333	0.8	0	0	0	0	0	0	0	0	0	0	0
6194	0.0905535052291099	0.03575826541276308	0.032445168353440565	0.748611556224158	None	0	0	0.08333333333333333	1	1.0	15	1.0	0.7333333333333333	12	11	4	0	0	0.058823529411764705	17	1	1.1333333333333333	17	0.0	0	0.2985522830456915	0.907388601384999	0.31160327378642527	0.7646753572431673	0.48473006253966505	0.858949608984159	0.8185369073155504	0.8526760330642131	0	0	0.0
1097	None	None	None	None	None	0	0	0.5	2	0.6666666666666666	2	1.0	0.6666666666666666	3	2	1	2	0	0.2	5	1	0.3333333333333333	5	0.4	0.5	0.49727102833862913	0.91606363391385	0.5708170499583481	0.7877697180713232	0.5234763715277896	0.8426322387225144	0.850963970844527	0.8573153198884101	0.6666666666666666	0.3333333333333333	0.0
5781	0.09173663734938214	0.04131138044617092	0.036204160683209606	0.7657642165913533	None	0	0	0.08333333333333333	1	1.0	15	1.0	0.7333333333333333	12	11	4	0	0	0.058823529411764705	17	1	1.1333333333333333	17	0.0	0	0.2985522830456915	0.907388601384999	0.31160327378642527	0.7646753572431673	0.48473006253966505	0.8581190458691074	0.8185369073155504	0.8523894501567346	0	0	0.0
3821	0.026100729570600494	0.022035349624371484	0.021169786739542607	0.8902667840406161	None	0	0	0.3333333333333333	4	0.6875	11	0.5625	0.375	8	6	9	1	0	0.125	16	2	1.2	18	0.05	0.11764705882352941	0.6448463673302018	0.9193753988007217	0.46916875139805647	0.850518063129602	0.5234763715277896	0.9042635510705355	0.835518503665437	0.8946703951439346	1.0	0.25	0.0
1575	None	None	None	None	None	0	0	0.75	3	0.0	0	0.8333333333333334	0	2	0	2	2	0	0.6666666666666666	3	2	0.3333333333333333	5	0.3333333333333333	0	0	0	0	0	0	0	0	0	0	0	0
4439	0.019977336019070382	0.009745542863291998	0.008621682785661854	0.9279304990862431	None	0	0	0.3333333333333333	4	0.6875	11	0.5625	0.375	8	6	9	1	0	0.125	16	2	1.2	18	0.05	0.11764705882352941	0.6448463673302018	0.9193753988007217	0.39038601259224087	0.8447611834940731	0.5234763715277896	0.9042635510705355	0.835518503665437	0.8932617981929705	1.0	0.25	0.0
6253	0.09140618300406207	0.03754416009604526	0.03314714015460469	0.753717869959502	None	0	0	0.08333333333333333	1	1.0	15	1.0	0.7333333333333333	12	11	4	0	0	0.058823529411764705	17	1	1.1333333333333333	17	0.0	0	0.2985522830456915	0.907388601384999	0.31160327378642527	0.7646753572431673	0.48473006253966505	0.8581190458691074	0.8185369073155504	0.8523894501567346	0	0	0.0
7388	0.04774368620018054	0.002726407062952293	0.002243180835190066	0.9058431043538385	None	0	0	0.18181818181818182	2	0.9285714285714286	13	0.38095238095238093	0.7142857142857143	12	10	3	0	0	0.21428571428571427	3	14	1.0666666666666667	16	0.0	0	0.2985522830456915	0.8932994750339263	0.31160327378642527	0.8772627011814149	0.48473006253966505	0.8170626978241592	0.8188127799500045	0.8656163219093543	0	0	0.0
448	None	None	None	None	None	0	0	0.6666666666666666	2	0.0	0	0.6666666666666666	0	1	0	2	3	0	0.6666666666666666	3	2	0.26666666666666666	4	0.42857142857142855	0	0	0	0	0	0	0	0	0	0	0	0
6169	0.049738148221464926	0.007109403273905897	0.00098836159910441	0.9256577763893589	None	0	0	0.1111111111111111	1	1.0	11	0.5416666666666666	0.7272727272727273	8	8	4	2	0	0.16666666666666666	12	2	0.8666666666666667	13	0.16666666666666666	0	0.4726373065950094	0.9234632024938346	0.3258834043485034	0.8040114987194429	0.5041032170337273	0.8708044202643777	0.8413515072938555	0.8739857388511988	0.5625	0.375	0.0
169	None	None	None	None	None	0	0	0.5	2	0.75	3	1.0	0.5	3	2	2	1	0	0.16666666666666666	6	1	0.4	6	0.14285714285714285	0.4	0.6471877822754555	0.8108283947378063	0.8101154890543942	0.6670445474897677	0.1465694904870053	0.6832493142203826	0.9345567079140634	0.7257167144265159	1.0	0.3333333333333333	0.0
2396	None	None	None	None	None	0	0	0.1	1	1.0	13	0.625	0.07692307692307693	1	1	13	4	0	0.375	3	8	1.0	15	0.13333333333333333	0	0.17219571188863547	0.5	0.1	0.5	0.453703502642356	0.5	0.8214118663028784	0.5	1.0	1.0	0.28699559917746176
2122	None	None	None	None	None	0	0	0.16666666666666666	1	1.0	7	1.0	0.42857142857142855	3	3	5	5	0	1.0	3	3	0.6	9	0.35714285714285715	1.0	0.4509948234973248	0.5	0.1	0.6401077562351374	0.668247700164013	0.6460677456145684	0.9013608462511001	0.5968948619152767	0.3333333333333333	0	0.0
866	None	None	None	None	None	0	0	0.5	2	0.75	3	0.5	0.75	5	3	0	0	0	0.75	3	4	0.4	6	0.0	0	0.4656970665807454	0.7816120388101062	0.4533365324413108	0.70655061964951	0.5917499872859304	0.7530112058267513	0.6591594723118603	0.7482883237420687	0	0	0.0
434	None	None	None	None	None	0.5	1	0.6666666666666666	4	0.5	3	0.5333333333333333	0.3333333333333333	5	2	2	1	0	0.6	3	5	0.5333333333333333	8	0.2	0.4	0.2993008927665204	0.9519321593812573	0.9173940399157405	0.9554047078751547	0.5171375269655494	0.9333691180624967	0.9303454247407542	0.9476817382277216	1.0	0.4	0.0
2837	0.00802440374535414	0.0012998554202833627	0.0012998522101721522	0.9882713574382731	None	1.0	1	0.8	4	0.4	2	0.4666666666666667	0.4	6	2	0	0	0	0.6	5	3	0.4666666666666667	7	0.0	1.0	0.6457843487372645	0.7754699340598749	0.49166266624878646	0.8673557804192913	0.7410588659208959	0.9124813362499267	0.8803498737397635	0.8606282672662967	0	0	0.0
1437	None	None	None	None	None	1.0	1	0.75	3	0.0	0	0.5555555555555556	0	3	0	1	1	0	1.0	3	3	0.3333333333333333	5	0.3333333333333333	1.0	0	0	0	0	0	0	0	0	0	0	0
174	None	None	None	None	None	0	0	0.2	1	1.0	5	0.4666666666666667	0.8	5	4	1	2	0	0.6	5	3	0.4666666666666667	7	0.4	0	0.13715727335802183	0.959614062884999	0.38969306361879114	0.9230074922880506	0.38534888306143883	0.8905027330987255	0.9206886431630856	0.9297347386939013	0.6	0.2	0.0
5619	0.057045425546890315	0.01157063920091821	0.008937433128477048	0.7185122130326695	None	0	0	0.1	1	1.0	12	1.0	0.8333333333333334	10	10	3	0	0	0.07142857142857142	14	1	0.9333333333333333	14	0.0	0	0.2985522830456915	0.9132449774376774	0.31160327378642527	0.7712563728629402	0.48473006253966505	0.8380124278633855	0.8185369073155504	0.8503840067036723	0	0	0.0
6820	0.09288161212311256	0.03953500641565396	0.03561641058908563	0.7478762645695263	None	0	0	0.08333333333333333	1	1.0	15	1.0	0.7333333333333333	12	11	4	0	0	0.058823529411764705	17	1	1.1333333333333333	17	0.0	0	0.2985522830456915	0.907388601384999	0.31160327378642527	0.7646753572431673	0.48561301016210645	0.8591653214793121	0.8190885122748702	0.852750618893722	0	0	0.0
7498	0.0798333638960259	0.005598361374427479	0.0025961106515189625	0.7477333684328371	None	0	0	0.0625	1	1.0	22	1.0	0.8181818181818182	19	18	4	0	0	0.041666666666666664	24	1	1.6	24	0.0	0	0.2985522830456915	0.9238836518795517	0.34016353491058143	0.8468900243222265	0.48473006253966505	0.8355082206530918	0.8426789941517394	0.8747878994587005	0	0	0.0
6481	0.09439737951655129	0.037757760886194335	0.03375976196672747	0.7520478095205035	None	0	0	0.08333333333333333	1	1.0	15	1.0	0.7333333333333333	12	11	4	0	0	0.058823529411764705	17	1	1.1333333333333333	17	0.0	0	0.2985522830456915	0.907388601384999	0.31160327378642527	0.7646753572431673	0.48561301016210645	0.8591653214793121	0.8190885122748702	0.852750618893722	0	0	0.0
5432	0.06444466745558898	0.01048767346601813	0.01048272443541612	0.693691220691024	None	0	0	0.1	1	1.0	13	1.0	0.7692307692307693	10	10	4	0	0	0.06666666666666667	15	1	1.0	15	0.0	0	0.2985522830456915	0.9132449774376774	0.31160327378642527	0.781481680030712	0.598447541699734	0.8926250400009251	0.8248458828102337	0.8716200187004136	0	0	0.0
1349	None	None	None	None	None	0	0	0.5	2	0.3333333333333333	1	0.8333333333333334	0	1	0	3	2	0	0.6666666666666666	2	3	0.3333333333333333	5	0.2222222222222222	0	0	0	0	0	0	0	0	0	0	0	0
379	None	None	None	None	None	1.0	1	1.0	4	0.0	0	0.5555555555555556	0	2	0	2	1	0	1.0	3	3	0.3333333333333333	5	0.16666666666666666	1.0	0	0	0	0	0	0	0	0	0	0	0
6436	0.09211226357903711	0.03337539817161385	0.029446069699476926	0.749518820552596	None	0	0	0.08333333333333333	1	1.0	15	1.0	0.7333333333333333	12	11	4	0	0	0.058823529411764705	17	1	1.1333333333333333	17	0.0	0	0.2985522830456915	0.907388601384999	0.31160327378642527	0.7646753572431673	0.48561301016210645	0.8583355290815418	0.8190885122748702	0.8524640559874617	0	0	0.0
5549	0.0866341533122424	0.007562298903910289	0.007378196563905118	0.7558336067761605	None	0	0	0.08333333333333333	1	1.0	15	1.0	0.7333333333333333	12	11	4	0	0	0.058823529411764705	17	1	1.1333333333333333	17	0.0	0	0.6700986967157798	0.9121720415534096	0.31662957804005565	0.9083555591427307	0.5041032170337273	0.9499565489701446	0.774585055158663	0.925937515530498	0	0	0.0
715	None	None	None	None	None	0	0	0.25	2	0.7777777777777778	7	0.3142857142857143	0.7777777777777778	8	7	2	0	0	0.7142857142857143	7	5	0.7333333333333333	11	0.0	0.5	0.7816407084462279	0.9818527449901011	0.2909043100725424	0.8722561157800026	0.5745829164195259	0.9218068216476665	0.9402964535786179	0.9422987580613201	0	0	0.0
4717	0.08150734895187824	0.038813502374558814	0.03078786284545614	0.7836915478918614	None	0	0	0.09090909090909091	1	1.0	14	1.0	0.7857142857142857	11	11	4	0	0	0.0625	16	1	1.0666666666666667	16	0.0	0	0.2985522830456915	0.9114316581391606	0.31160327378642527	0.7734769602382536	0.48473006253966505	0.868353623330591	0.835518503665437	0.8599960318495247	0	0	0.0
5016	0.08500743474529655	0.035455447333703066	0.0283761980116999	0.7265170674389372	None	0	0	0.09090909090909091	1	1.0	14	1.0	0.7857142857142857	11	11	4	0	0	0.0625	16	1	1.0666666666666667	16	0.0	0	0.2985522830456915	0.9114316581391606	0.31160327378642527	0.7734769602382536	0.48473006253966505	0.8675317735056647	0.835518503665437	0.8597080073784616	0	0	0.0
6608	0.0891575494554321	0.032068537452429775	0.027681723834706257	0.7690551378124086	None	0	0	0.08333333333333333	1	1.0	15	1.0	0.7333333333333333	12	11	4	0	0	0.058823529411764705	17	1	1.1333333333333333	17	0.0	0	0.2985522830456915	0.907388601384999	0.31160327378642527	0.7531507786307577	0.48561301016210645	0.8583355290815418	0.8190885122748702	0.8498034099707781	0	0	0.0
3241	0.020488515869506875	0.0005691655639536855	-8.37074156670956e-05	0.9820485765474631	None	0.3333333333333333	1	0.375	3	0.7	7	0.3	0.2	5	2	6	0	0	0.625	8	5	0.8	12	0.0	0.5	0.4754584844266912	0.8735038761035427	0.1	0.7816093365000777	0.5441638181201723	0.755784364237307	0.906942040119549	0.8093344899323279	0	0	0.0
4986	0.08400491572823413	0.04079170195205638	0.03033765433039176	0.7856163440401717	None	0	0	0.09090909090909091	1	1.0	14	1.0	0.7857142857142857	11	11	4	0	0	0.0625	16	1	1.0666666666666667	16	0.0	0	0.2985522830456915	0.9114316581391606	0.31160327378642527	0.7734769602382536	0.48473006253966505	0.868353623330591	0.835518503665437	0.8599960318495247	0	0	0.0
2620	0.01605293998365038	0.0005888010299245116	-0.0001976078531251792	0.9965053074520344	None	0	0	0.6666666666666666	4	0.14285714285714285	1	0.75	0.14285714285714285	3	1	5	0	0	0.3333333333333333	6	2	0.6	9	0.0	0	0.33673545784228176	0.8003586378485814	0.1	0.5837985097928827	0.5441638181201723	0.7020776968312974	0.8756780774976277	0.7029485556051148	0	0	0.0
6328	0.094607327225483	0.04177594668164106	0.036060315230728314	0.7639947242485294	None	0	0	0.08333333333333333	1	1.0	15	1.0	0.7333333333333333	12	11	4	0	0	0.058823529411764705	17	1	1.1333333333333333	17	0.0	0	0.2985522830456915	0.907388601384999	0.31160327378642527	0.7646753572431673	0.48473006253966505	0.8581190458691074	0.8185369073155504	0.8523894501567346	0	0	0.0
4025	0.025569626545847136	0.017675943562027546	0.016914380689542385	0.8989427537215071	None	0	0	0.3333333333333333	4	0.6875	11	0.5625	0.375	8	6	9	1	0	0.125	16	2	1.2	18	0.05	0.11764705882352941	0.6448463673302018	0.9193753988007217	0.46916875139805647	0.850518063129602	0.5234763715277896	0.9042635510705355	0.835518503665437	0.8946703951439346	1.0	0.25	0.0
5947	0.020890896740709645	0.006561109827851513	-0.0008194630375540042	0.9505992738433566	None	0	0	0.125	1	1.0	10	1.0	0.8	8	8	3	1	0	0.08333333333333333	12	1	0.8	12	0.1	0	0.657408074721395	0.8833408916782812	0.38420449756741176	0.7911003144694526	0.42483170712607776	0.8951404758569762	0.8460861717501672	0.8621735856468172	1.0	0.375	0.0
1848	None	None	None	None	None	0.5	1	0.6666666666666666	4	0.3333333333333333	2	0.6666666666666666	0.16666666666666666	2	1	5	2	0	0.75	3	4	0.5333333333333333	8	0.15384615384615385	0.4	0.5496673990388258	0.5855235431899155	0.6286480609516095	0.7191144308851717	0.5145576629672125	0.9784573842270392	0.8830111191560659	0.8456003524301481	0.75	0	0.0
4937	0.025334564195172507	0.005468730082544438	0.0005080257352174049	0.9799733915551772	None	0	0	0.3	3	0.6923076923076923	9	0.45454545454545453	0.6153846153846154	10	8	4	0	0	0.2727272727272727	11	3	1.0	15	0.0	0	0.48432548988073565	0.9021991120203734	0.36489806275170333	0.7509018073385209	0.37714053020184635	0.84643920332423	0.8628844130812048	0.8425630864490196	0	0	0.0
7532	0.09042068562308528	0.04039171707801473	0.03523375844259348	0.7600169011834264	None	0	0	0.08333333333333333	1	1.0	15	1.0	0.7333333333333333	12	11	4	0	0	0.058823529411764705	17	1	1.1333333333333333	17	0.0	0	0.2985522830456915	0.907388601384999	0.31160327378642527	0.7646753572431673	0.48473006253966505	0.8581190458691074	0.8185369073155504	0.8523894501567346	0	0	0.0
6552	0.09257661833367503	0.03219526277736339	0.028888758620459653	0.7680672541093257	None	0	0	0.08333333333333333	1	1.0	15	1.0	0.7333333333333333	12	11	4	0	0	0.058823529411764705	17	1	1.1333333333333333	17	0.0	0	0.2985522830456915	0.907388601384999	0.31160327378642527	0.7531507786307577	0.48473006253966505	0.858949608984159	0.8185369073155504	0.8500185372440554	0	0	0.0
6027	0.09228784646502067	0.0401893393328209	0.0353749713174366	0.766340032383354	None	0	0	0.08333333333333333	1	1.0	15	1.0	0.7333333333333333	12	11	4	0	0	0.058823529411764705	17	1	1.1333333333333333	17	0.0	0	0.2985522830456915	0.907388601384999	0.31160327378642527	0.7646753572431673	0.48473006253966505	0.8581190458691074	0.8185369073155504	0.8523894501567346	0	0	0.0
7444	0.0894647439767919	0.03549681924957882	0.03260767618469317	0.7477343618766628	None	0	0	0.08333333333333333	1	1.0	15	1.0	0.7333333333333333	12	11	4	0	0	0.058823529411764705	17	1	1.1333333333333333	17	0.0	0	0.2985522830456915	0.907388601384999	0.31160327378642527	0.7646753572431673	0.48473006253966505	0.858949608984159	0.8185369073155504	0.8526760330642131	0	0	0.0
2236	None	None	None	None	None	0	0	0.5	2	0.6666666666666666	2	1.0	0.6666666666666666	4	2	0	2	0	0.2	5	1	0.3333333333333333	5	1.0	1.0	0.4362554117665683	0.8883017293129098	0.7743137490729148	0.9664775392687128	0.9457075146043327	0.8336210863965327	0.9149711775120534	0.9128404896461119	0.625	0.25	0.0
1647	None	None	None	None	None	0	0	0.125	1	1.0	10	0.75	0.3	3	3	8	4	0	1.0	4	4	0.8	12	0.2	0.4444444444444444	0.31227179691291534	0.5	0.1	0.5458650325531401	0.668247700164013	0.6300899708116219	0.9005225795159737	0.5594327050634789	0.3333333333333333	0.3333333333333333	0.0
7367	0.09643803295416696	0.02897705902661444	0.02652371444555591	0.7218331208787863	None	0	0	0.08333333333333333	1	1.0	15	1.0	0.8666666666666667	14	13	2	0	0	0.058823529411764705	17	1	1.1333333333333333	17	0.0	0	0.2985522830456915	0.899924245468259	0.31160327378642527	0.8616825960229572	0.48473006253966505	0.8495212447560766	0.8415410643172377	0.872010886321197	0	0	0.0
5904	0.08874492752423715	0.040702096827184536	0.029362128814362162	0.8032202615806371	None	0	0	0.09090909090909091	1	1.0	14	1.0	0.7857142857142857	11	11	4	0	0	0.0625	16	1	1.0666666666666667	16	0.0	0	0.2985522830456915	0.9114316581391606	0.31160327378642527	0.7621969115887967	0.48473006253966505	0.8675317735056647	0.835518503665437	0.8571442862695307	0	0	0.0
2632	3.363705662217532e-06	4.44747343889155e-08	7.1537489923153334e-09	0.9999955234376491	None	0	0	0.5	2	0.5	2	1.0	0	2	0	3	1	0	0.6666666666666666	3	2	0.4	6	0.125	0	0	0	0	0	0	0	0	0	0	0	0
3520	0.020976091521558358	0.004762172189978185	0.004502878994782287	0.9701784735116844	None	0.2	1	0.38461538461538464	5	0.6470588235294118	11	0.3958333333333333	0.35294117647058826	8	6	10	1	0	0.1875	16	3	1.2666666666666666	19	0.045454545454545456	0.6666666666666666	0.8499348703532131	0.7586636849152854	0.6539419537664272	0.8820737285080991	0.6847974735714976	0.8638396925207004	0.835518503665437	0.8413595995991373	1.0	0	0.0
3204	0.030551321605288815	0.0018670442977620709	0.0018661362841633391	0.9574092971262925	None	0	0	0.4444444444444444	4	0.45454545454545453	5	0.37142857142857144	0.2727272727272727	6	3	6	2	0	0.7142857142857143	5	7	0.8666666666666667	13	0.15384615384615385	0	0.48432548988073565	0.9510292239737175	0.29786229664861047	0.8448087078889404	0.5041032170337273	0.8857539159708047	0.8681367631351812	0.9034609882733714	0.5833333333333334	0.3333333333333333	0.0
1872	None	None	None	None	None	0	0	0.8333333333333334	5	0.14285714285714285	1	0.75	0.14285714285714285	3	1	5	1	0	0.75	3	4	0.6	9	0.08333333333333333	0.6666666666666666	0.3206355250457434	0.9708922919557845	0.37873677002566175	0.7130910612599038	0.8961520761132913	0.908663695785065	0.9300177672666922	0.9036418533792155	1.0	0.3333333333333333	0.0
2576	None	None	None	None	None	0	0	0.16666666666666666	2	0.8666666666666667	13	0.68	0.2	3	3	13	4	0	1.0	5	5	1.1333333333333333	17	0.13333333333333333	0.3076923076923077	0.2993008927665204	0.5000000000000001	0.9246909350021367	0.587832042981945	0.5171375269655494	0.9068896582829361	0.9303454247407542	0.7062171656794622	0.5	0.3333333333333333	0.0
5712	0.09809437059569572	0.041099223796684	0.02155911335084454	0.6793682830766643	None	0	0	0.08333333333333333	1	1.0	15	1.0	0.7333333333333333	12	11	4	0	0	0.058823529411764705	1	17	1.1333333333333333	17	0.0	0	0.2985522830456915	0.907388601384999	0.31160327378642527	0.7531507786307577	0.48473006253966505	0.858949608984159	0.8185369073155504	0.8500185372440554	0	0	0.0
1076	None	None	None	None	None	0.5	1	0.8333333333333334	5	0.0	0	0.6666666666666666	0	2	0	5	3	0	0.75	4	3	0.5333333333333333	8	0.25	1.0	0	0	0	0	0	0	0	0	0	0	0
3068	0.003509256432221894	0.0006288692346009062	0.0006239734348240307	0.9958260549930631	None	0.5	3	0.6428571428571429	9	0.3333333333333333	6	0.40816326530612246	0.16666666666666666	8	3	11	1	0	1.0	7	7	1.3333333333333333	20	0.047619047619047616	0.23529411764705882	0.6808160604698326	0.7913668948702715	0.25425335735643023	0.930732709688868	0.7414251568000498	0.9236427283504663	0.9213223714508059	0.8948588214400811	1.0	0	0.0
1322	None	None	None	None	None	0	0	1.0	1	0	0	1.0	0	1	0	0	0	0	0.5	1	2	0.13333333333333333	2	0.0	0	0	0	0	0	0	0	0	0	0	0	0
3687	0.03660665116521557	0.002207171909539293	0.0006655687430676385	0.9216731519929746	None	0	0	0.2	2	0.9166666666666666	11	0.3888888888888889	0.75	11	9	2	0	0	0.25	3	12	0.9333333333333333	14	0.0	0	0.6448463673302018	0.8947614915515302	0.34016353491058143	0.7915374764494416	0.48473006253966505	0.8908402752286649	0.835518503665437	0.8650597247630153	0	0	0.0
7283	0.10636002983051007	0.011976608359556409	0.011952859858083247	0.7080056109168554	None	0	0	0.08333333333333333	1	1.0	16	1.0	0.9375	16	15	1	0	0	0.05555555555555555	18	1	1.2	18	0.0	0	0.2985522830456915	0.9147332957794019	0.31662957804005565	0.87004450766152	0.48473006253966505	0.8423909620402693	0.835518503665437	0.8790476583796585	0	0	0.0
947	None	None	None	None	None	0	0	0.4444444444444444	4	0.45454545454545453	5	0.65	0.09090909090909091	4	1	8	0	0	0.8	4	5	0.8666666666666667	13	0.0	0	0.24175034592573336	0.8624598881349285	0.1041683707491325	0.885357520519961	0.19108595589773297	0.8642958164948591	0.8080383879562322	0.8710747059672707	0	0	0.0
892	None	None	None	None	None	0	0	0.6	3	0.6	3	0.5833333333333334	0.4	3	2	3	0	0	0.3333333333333333	6	2	0.4666666666666667	7	0.0	0.8	0.6535816102768633	0.8184304092172504	0.17846686960552893	0.6688568842266681	0.5196291447226327	0.8697980785827951	0.9135809824886676	0.7972693744270394	0	0	0.0
6219	0.09681876651974003	0.04062398671963458	0.0351624898168694	0.7462464264286444	None	0	0	0.08333333333333333	1	1.0	15	1.0	0.7333333333333333	12	11	4	0	0	0.058823529411764705	17	1	1.1333333333333333	17	0.0	0	0.2985522830456915	0.907388601384999	0.31160327378642527	0.7646753572431673	0.48473006253966505	0.8581190458691074	0.8185369073155504	0.8523894501567346	0	0	0.0
4538	0.020580279309970577	0.0009110307163582429	0.0007687892672180364	0.9980453882504009	None	0.25	1	0.45454545454545453	5	0.5	7	0.4444444444444444	0.14285714285714285	7	2	8	3	0	0.25	12	3	1.0666666666666667	16	0.2	0.5	0.6448463673302018	0.9449905723586602	0.26199565260808405	0.7502489865070852	0.8104515470520607	0.8408705738490848	0.9264507002350705	0.8663938883650096	0.14285714285714285	0.42857142857142855	0.0
2883	0.016957758438281022	0.0017018470624520171	0.0016388362144802945	0.9628931659832409	None	0	0	0.3	3	0.75	9	0.2857142857142857	0.5	8	6	5	1	0	1.0	7	7	0.9333333333333333	14	0.08333333333333333	0	0.7847826245099617	0.9278208276261345	0.6539419537664272	0.9159940739018008	0.6358605460702673	0.9232017093958427	0.8153750550375836	0.9224772787136456	1.0	0.25	0.0
1939	None	None	None	None	None	0	0	0.5	3	0.42857142857142855	3	0.45	0.42857142857142855	5	3	3	0	0	0.8	4	5	0.6	9	0.0	0.4	0.2985522830456915	0.8702705512730371	0.2089888773269704	0.6994479506459115	0.5441638181201723	0.7082698614636916	0.8710697781702172	0.7705948595835634	0	0	0.0
2801	0.042124051159502116	0.0019178371392109062	-0.00018964703060656091	0.9447949601184483	None	0	0	0.09090909090909091	1	1.0	14	1.0	0.7857142857142857	12	11	3	0	0	0.0625	16	1	1.0666666666666667	16	0.0	0	0.2993008927665204	0.9421404348397924	0.36489806275170333	0.9251753929342879	0.5203069492466694	0.8320969780160526	0.8653142631063009	0.9090297127267313	0	0	0.0
2634	None	None	None	None	None	0.3333333333333333	1	0.4444444444444444	4	0.5454545454545454	6	0.3611111111111111	0.45454545454545453	7	5	5	0	0	1.0	6	6	0.8666666666666667	13	0.0	0.5714285714285714	0.335220011090665	0.8038219269780745	0.32163336532274406	0.8245112065395361	0.7994999073325768	0.9217181090297026	0.9300177672666922	0.8590995534713329	0	0	0.0
7053	0.12012029787779022	0.024988458236711652	0.018829388839228533	0.6906485993410499	None	0	0	0.16666666666666666	2	0.875	14	0.5294117647058824	0.6875	12	11	5	0	0	0.11764705882352941	17	2	1.2	18	0.0	0	0.2985522830456915	0.907388601384999	0.31160327378642527	0.7297785437198173	0.48473006253966505	0.8581190458691074	0.7750255026029751	0.8444612715092781	0	0	0.0
1993	None	None	None	None	None	0	0	0.8333333333333334	5	0.14285714285714285	1	0.9	0	4	0	4	1	0	0.4	2	5	0.6	9	0.125	0.2857142857142857	0	0	0	0	0	0	0	0	0	0	0
5078	0.08715861931377182	0.03985888120637118	0.031101829409278803	0.7832602926244646	None	0	0	0.09090909090909091	1	1.0	14	1.0	0.7857142857142857	11	11	4	0	0	0.0625	16	1	1.0666666666666667	16	0.0	0	0.2985522830456915	0.9114316581391606	0.31160327378642527	0.7734769602382536	0.48473006253966505	0.8675317735056647	0.835518503665437	0.8597080073784616	0	0	0.0
277	None	None	None	None	None	0	0	0.75	3	0.5	2	0.6666666666666666	0	2	0	3	0	0	1.0	3	3	0.4	6	0.0	0.5	0	0	0	0	0	0	0	0	0	0	0
331	None	None	None	None	None	0	0	1.0	1	0	0	1.0	0	1	0	0	0	0	0.5	1	2	0.13333333333333333	2	0.0	0	0	0	0	0	0	0	0	0	0	0	0
640	None	None	None	None	None	0	0	0.6666666666666666	2	0.5	1	0.6666666666666666	0	1	0	2	0	0	0.6666666666666666	3	2	0.26666666666666666	4	0.0	0	0	0	0	0	0	0	0	0	0	0	0
6231	0.08348579486726483	0.01699305554936957	0.01674113753657487	0.7466771666568808	None	0	0	0.08333333333333333	1	1.0	15	1.0	0.7333333333333333	12	11	4	0	0	0.058823529411764705	17	1	1.1333333333333333	17	0.0	0	0.2985522830456915	0.907388601384999	0.31160327378642527	0.8186084857357575	0.48473006253966505	0.858949608984159	0.8186980481122965	0.8659057625003137	0	0	0.0
2477	None	None	None	None	None	0	0	0.5714285714285714	4	0.375	3	0.4	0.25	4	2	5	2	0	1.0	5	5	0.6666666666666666	10	0.16666666666666666	0	0.5926876613736377	0.8653091399240374	0.22208445229618992	0.9427928360601259	0.5441638181201723	0.7278513922939395	0.8717461751320712	0.8678414718935429	0.625	0.75	0.0
3578	None	None	None	None	None	0	0	0.16666666666666666	2	0.8666666666666667	13	0.4722222222222222	0.6	10	9	6	1	0	0.25	12	3	1.1333333333333333	17	0.06666666666666667	0.2857142857142857	0.2993008927665204	0.9503584420090833	0.36489806275170333	0.938328541215839	0.5203069492466694	0.83982101096574	0.8917392388534768	0.9201016460336577	1.0	0.3	0.0
3501	0.049933637394857046	0.00900553790677632	-0.008864303906962114	0.759252515535881	None	0	0	0.2727272727272727	3	0.7142857142857143	10	0.5714285714285714	0.5714285714285714	9	8	6	0	0	0.14285714285714285	14	2	1.0666666666666667	16	0.0	0	0.6448463673302018	0.9495300955605318	0.46916875139805647	0.7827322082822091	0.5234763715277896	0.8710341599722203	0.835518503665437	0.8851497643605569	0	0	0.0
6050	0.08674192164552644	0.029862960545832106	0.027204185570209878	0.7687534784023099	None	0	0	0.08333333333333333	1	1.0	15	1.0	0.7333333333333333	12	11	4	0	0	0.058823529411764705	17	1	1.1333333333333333	17	0.0	0	0.2985522830456915	0.907388601384999	0.31160327378642527	0.7531507786307577	0.48473006253966505	0.8581190458691074	0.8185369073155504	0.8497276958800055	0	0	0.0
1759	None	None	None	None	None	0	0	0.16666666666666666	1	1.0	6	1.0	0.5	4	3	3	1	0	0.125	8	1	0.5333333333333333	8	0.1111111111111111	0	0.8099194006410432	0.935190576053617	0.6476293621388379	0.8380870513547444	0.6459981496738364	0.816239422401902	0.8134643025112441	0.8737810967335526	1.0	0.25	0.0
2944	8.299382188234675e-05	4.380433030415466e-05	4.380313960648126e-05	0.9985123497620514	None	0	0	1.0	1	0	0	1.0	0	1	0	0	1	0	0.5	1	2	0.13333333333333333	2	0.3333333333333333	0	0	0	0	0	0	0	0	0	0	0	0
7187	0.09121277898526726	0.0389620174671513	0.03478726962392969	0.775261813956788	None	0	0	0.08333333333333333	1	1.0	15	1.0	0.7333333333333333	12	11	4	0	0	0.058823529411764705	17	1	1.1333333333333333	17	0.0	0	0.2985522830456915	0.907388601384999	0.31160327378642527	0.7531507786307577	0.48473006253966505	0.8581190458691074	0.8185369073155504	0.8497276958800055	0	0	0.0
2732	0.015261179228873748	0.0015511166290824569	-0.0015438861636445235	0.9763993389824654	None	0	0	0.16666666666666666	1	1.0	7	0.6	0.42857142857142855	4	3	4	1	0	0.6	5	3	0.6	9	0.09090909090909091	0.5714285714285714	0.45674120188881046	0.8992716187290699	0.16505355057288384	0.9684665436957499	0.5441638181201723	0.6971453371651787	0.919415497721967	0.8955928508348204	1.0	0.75	0.0
2295	None	None	None	None	None	0	0	0.1111111111111111	1	1.0	11	0.4642857142857143	0.18181818181818182	2	2	10	0	0	0.5714285714285714	7	4	0.8666666666666667	13	0.0	0.5454545454545454	0.1	0.5	0.438825823250191	0.9141116092444633	0.621571666556824	0.7396868123200675	0.9298430618211299	0.7570208452658683	0	0	0.0
153	None	None	None	None	None	0	0	0.2	2	0.9166666666666666	11	0.28	0.8333333333333334	11	10	2	0	0	0.5	10	5	0.9333333333333333	14	0.0	0.3076923076923077	0.6437182498425367	0.8035264042717859	0.3402503772407964	0.7818421784200946	0.3633701013376196	0.9378631650992872	0.7848390376270862	0.8581157093707049	0	0	0.0
3559	0.04214782140899485	0.002550690191478923	-0.0017636786411311352	0.7285137380528113	None	0	0	0.2	2	0.9166666666666666	11	0.3888888888888889	0.6666666666666666	10	8	3	0	0	0.25	3	12	0.9333333333333333	14	0.0	0	0.6448463673302018	0.91609963707896	0.4239591989733049	0.8149058872750485	0.5041032170337273	0.8945032056953199	0.835518503665437	0.8811567823380835	0	0	0.0
4577	0.08060695547661748	0.038902403737560556	0.025229723792476587	0.787517730089685	None	0	0	0.09090909090909091	1	1.0	14	1.0	0.7857142857142857	11	11	4	1	0	0.0625	16	1	1.0666666666666667	16	0.08333333333333333	0	0.2985522830456915	0.9114316581391606	0.31160327378642527	0.7734769602382536	0.48473006253966505	0.868353623330591	0.835518503665437	0.8599960318495247	1.0	0.18181818181818182	0.0
6664	0.09038395869635357	0.021674836759592205	0.003911596139698341	0.726207361966655	None	0	0	0.08333333333333333	1	1.0	15	1.0	0.7333333333333333	12	11	4	0	0	0.058823529411764705	17	1	1.1333333333333333	17	0.0	0	0.2985522830456915	0.907388601384999	0.29786229664861047	0.7682420051363941	0.48561301016210645	0.8583355290815418	0.8190885122748702	0.8532974492244962	0	0	0.0
2789	0.014319350581883442	0.0013457920189001095	0.001162707938878118	0.9701284361897953	None	0.5	1	0.6666666666666666	4	0.5714285714285714	4	0.42857142857142855	0.5714285714285714	8	4	0	0	0	0.42857142857142855	7	3	0.6	9	0.0	1.0	0.5710586978344155	0.837233346022552	0.41386689390080933	0.8600198877122579	0.6128944642302805	0.8988154198231811	0.8555074459506447	0.8675104631362422	0	0	0.0
2361	None	None	None	None	None	0.5	1	0.5714285714285714	4	0.625	5	0.4166666666666667	0.375	5	3	4	0	0	0.375	8	3	0.6666666666666666	10	0.0	1.0	0.3253930047674107	0.90319817133234	0.3229105837032914	0.9757132927019251	0.6499453656502915	0.9575804864335246	0.8960960174567842	0.953222186573629	0	0	0.0
2959	0.0005030211008741341	9.551005486869731e-05	-1.1923771618450163e-05	0.9998439223172008	None	0.75	3	0.8	8	0.3076923076923077	4	0.625	0.07692307692307693	8	1	6	0	0	0.6666666666666666	6	4	1.0	15	0.0	0.5454545454545454	0.7104172297131485	0.9538833838032216	0.4126502140395202	0.9290337731695321	0.754835083151607	0.9660140616920525	0.9200263376513238	0.9517931626270806	0	0	0.0
1884	None	None	None	None	None	0	0	0.6666666666666666	2	0.5	1	0.6666666666666666	0.5	3	1	0	0	0	0.6666666666666666	3	2	0.26666666666666666	4	0.0	0	0.7054006331760381	0.7692471421387933	0.3229105837032914	0.8191502793980341	0.6499453656502915	0.8678387808395535	0.6784668487263295	0.8223303886381906	0	0	0.0
3804	0.025474032804167202	0.018149518925698	0.017309401048824485	0.9036943677779228	None	0	0	0.3333333333333333	4	0.6875	11	0.5625	0.375	8	6	9	1	0	0.125	16	2	1.2	18	0.05	0.11764705882352941	0.6448463673302018	0.9193753988007217	0.46916875139805647	0.850518063129602	0.5234763715277896	0.9042635510705355	0.835518503665437	0.8946703951439346	1.0	0.25	0.0
3262	0.004931415146369538	0.002664108524001711	-4.141293275725977e-06	0.993928031537963	None	0	0	0.3076923076923077	4	0.7058823529411765	12	0.5588235294117647	0.4117647058823529	9	7	9	0	0	0.11764705882352941	17	2	1.2666666666666666	19	0.0	0.1111111111111111	0.4901284044182959	0.908396723534795	0.5423060166132181	0.8660975109048498	0.5234763715277896	0.9027508913839352	0.835518503665437	0.8937619263503558	0	0	0.0
3472	0.025434385617204337	0.0219611716300927	0.021168799923533998	0.890136045744368	None	0	0	0.3333333333333333	4	0.6875	11	0.5625	0.375	8	6	9	1	0	0.125	16	2	1.2	18	0.05	0.11764705882352941	0.6448463673302018	0.9193753988007217	0.46916875139805647	0.850518063129602	0.5234763715277896	0.9042635510705355	0.835518503665437	0.8946703951439346	1.0	0.25	0.0
1270	None	None	None	None	None	0	0	0	0	0	0	1.0	0	0	0	0	0	0	1.0	1	1	0.06666666666666667	1	0.0	0	0	0	0	0	0	0	0	0	0	0	0
5251	0.08682834702363551	0.039608434000898037	0.03193505961247093	0.7884186055047724	None	0	0	0.09090909090909091	1	1.0	14	1.0	0.7857142857142857	11	11	4	0	0	0.0625	16	1	1.0666666666666667	16	0.0	0	0.2985522830456915	0.9114316581391606	0.31160327378642527	0.7734769602382536	0.48473006253966505	0.9147074041747991	0.8470155307747832	0.878389768419509	0	0	0.0
5730	0.09770761757165806	0.023609178488069822	0.011383948643901324	0.6701313842367496	None	0	0	0.16666666666666666	2	0.875	14	0.5294117647058824	0.6875	12	11	5	0	0	0.11764705882352941	17	2	1.2	18	0.0	0	0.2985522830456915	0.907388601384999	0.31160327378642527	0.7646753572431673	0.48473006253966505	0.858949608984159	0.8185369073155504	0.8526760330642131	0	0	0.0
6980	0.08681935552164825	0.0394692472567306	0.035106252634009974	0.7719188353103146	None	0	0	0.08333333333333333	1	1.0	15	1.0	0.7333333333333333	12	11	4	0	0	0.058823529411764705	17	1	1.1333333333333333	17	0.0	0	0.2985522830456915	0.907388601384999	0.31160327378642527	0.7531507786307577	0.48473006253966505	0.8581190458691074	0.8185369073155504	0.8497276958800055	0	0	0.0
4315	0.084365756819555	0.027329221457434834	0.018837545609844932	0.7104560340760155	None	0	0	0.09090909090909091	1	1.0	14	1.0	0.7857142857142857	11	11	4	1	0	0.0625	16	1	1.0666666666666667	16	0.08333333333333333	0	0.2985522830456915	0.9114316581391606	0.31160327378642527	0.7734769602382536	0.48473006253966505	0.8603445360076856	0.8470155307747832	0.857231302269045	1.0	0.18181818181818182	0.0
5495	0.09989961001947326	0.01703754740159901	0.011162446990836922	0.8179189218124266	None	0	0	0.07692307692307693	1	1.0	17	1.0	0.7647058823529411	14	13	4	0	0	0.05263157894736842	19	1	1.2666666666666666	19	0.0	0	0.2985522830456915	0.8963782815880276	0.31160327378642527	0.7643137629826358	0.4864959577845479	0.912171917776628	0.8255870830893407	0.8689279732333033	0	0	0.0
4002	0.034300872907336126	0.00392565231599415	-0.0028782360355353	0.6808033304407088	None	0	0	0.23076923076923078	3	0.8235294117647058	14	0.5277777777777778	0.35294117647058826	7	6	11	3	0	0.1111111111111111	18	2	1.2666666666666666	19	0.12	0.1111111111111111	0.6700986967157798	0.9128557562141258	0.31160327378642527	0.830543369349857	0.48473006253966505	0.8425322790446529	0.8735683405413894	0.8666774989734711	0.14285714285714285	0.14285714285714285	0.0
1831	None	None	None	None	None	0	0	0.6666666666666666	2	0.5	1	1.0	0.5	3	1	0	0	0	0.25	4	1	0.26666666666666666	4	0.0	0.6666666666666666	0.49727102833862913	0.7332959598016077	0.5141565810995165	0.9679585649986655	0.8458055579970211	0.8911715486477825	0.8872096332566747	0.8979004701525579	0	0	0.0
308	None	None	None	None	None	0	0	0.16666666666666666	1	1.0	6	1.0	1.0	7	6	0	0	0	0.125	1	8	0.5333333333333333	8	0.0	0	0.2993008927665204	0.9260032381168628	0.32645558782885736	0.9604863415010783	0.5171375269655494	0.8611136185993151	0.9279657963860787	0.9251225432181536	0	0	0.0
3577	0.02610598516730552	0.01840826670528832	0.017446285192124964	0.9002484723311373	None	0	0	0.25	3	0.7333333333333333	11	0.5666666666666667	0.4	8	6	8	1	0	0.13333333333333333	15	2	1.1333333333333333	17	0.05555555555555555	0	0.6448463673302018	0.9193753988007217	0.46916875139805647	0.850518063129602	0.5234763715277896	0.9042635510705355	0.835518503665437	0.8946703951439346	1.0	0.25	0.0
2192	None	None	None	None	None	0	0	0.3333333333333333	2	0.8333333333333334	5	1.0	0.8333333333333334	6	5	1	0	0	0.125	8	1	0.5333333333333333	8	0.0	0.2857142857142857	0.769230770770916	0.8720606224517997	0.8780550381467123	0.8629711404675662	0.8455394441399988	0.8628087946501422	0.793990427287824	0.866006740687701	0	0	0.0
6526	0.06616412004389081	0.011656458588658361	0.000554480153066535	0.9246291719189297	None	0	0	0.16666666666666666	2	0.875	14	0.375	0.75	14	12	3	0	0	0.1875	16	3	1.2	18	0.0	0	0.4726373065950094	0.8797530054738251	0.31160327378642527	0.6554674704109897	0.48473006253966505	0.8797577243487075	0.8470155307747832	0.8236289982008029	0	0	0.0
4047	0.026168684577652885	0.024048181263717435	0.022925101131072493	0.8897799972342021	None	0	0	0.25	3	0.7333333333333333	11	0.5666666666666667	0.4	8	6	8	1	0	0.13333333333333333	15	2	1.1333333333333333	17	0.05555555555555555	0	0.6448463673302018	0.9193753988007217	0.46916875139805647	0.850518063129602	0.5234763715277896	0.9042635510705355	0.835518503665437	0.8946703951439346	1.0	0.25	0.0
6355	0.0946008900372691	0.04054834793903732	0.03489471048839606	0.7665964534283328	None	0	0	0.08333333333333333	1	1.0	15	1.0	0.7333333333333333	12	11	4	0	0	0.058823529411764705	17	1	1.1333333333333333	17	0.0	0	0.2985522830456915	0.907388601384999	0.31160327378642527	0.7531507786307577	0.48473006253966505	0.8581190458691074	0.8185369073155504	0.8497276958800055	0	0	0.0
2256	None	None	None	None	None	0.25	1	0.45454545454545453	5	0.5	7	0.4444444444444444	0.35714285714285715	6	5	9	2	0	1.0	6	6	1.0666666666666667	16	0.09523809523809523	0.5454545454545454	0.7393254344207396	0.7584364285334554	0.8173913838820253	0.9513632894422863	0.32954200669057937	0.7640330216592569	0.9238551795399138	0.8537333536818039	0.5833333333333334	0.16666666666666666	0.0
3603	0.05011289170705347	0.0009734039676804407	0.00015199363047978644	0.7822292082996538	None	0	0	0.25	3	0.8125	13	0.5294117647058824	0.4375	8	7	9	1	0	0.11764705882352941	17	2	1.2	18	0.047619047619047616	0.11764705882352941	0.6448463673302018	0.9193753988007217	0.46916875139805647	0.795809252569865	0.5234763715277896	0.9042635510705355	0.835518503665437	0.8821801091248758	1.0	0.25	0.0
915	None	None	None	None	None	0	0	0.5	2	0.75	3	1.0	0.25	2	1	3	4	0	0.16666666666666666	6	1	0.4	6	0.4444444444444444	0.4	0.7126220011564237	0.5	0.32144233853411114	0.6966189675671458	0.7760869978237294	0.7469889010466568	0.8854969729197023	0.6542911153755768	0.5	0	0.04754459446446388
3608	0.05066781259839692	0.006657654953837885	0.00662066179623985	0.817462574090406	None	0	0	0.2	3	0.8	16	0.55	0.45	11	9	10	1	0	0.1	20	2	1.4666666666666666	22	0.045454545454545456	0	0.6448463673302018	0.9215354312321473	0.46916875139805647	0.8411736985257151	0.5234763715277896	0.8956418232577303	0.835518503665437	0.8902565412995226	1.0	0.2727272727272727	0.0
2010	None	None	None	None	None	0	0	0.8	4	0.2	1	0.7777777777777778	0	3	0	3	1	0	1.0	3	3	0.4666666666666667	7	0.14285714285714285	1.0	0	0	0	0	0	0	0	0	0	0	0
4697	0.023181325570649766	0.0020465409491292465	0.001473839102958918	0.9845995109666026	None	0	0	0.2857142857142857	2	0.75	6	0.3333333333333333	0.625	6	5	3	0	0	0.8333333333333334	5	6	0.6666666666666666	10	0.0	0	0.2985522830456915	0.8832735552124461	0.29786229664861047	0.5723531353065985	0.48473006253966505	0.8784651725762745	0.8289751009090669	0.8070693096585161	0	0	0.0
7359	0.10162190402251357	0.029992075386749587	-0.02497042640744822	0.7354077858004175	None	0	0	0.09090909090909091	1	1.0	14	1.0	0.8571428571428571	13	12	2	0	0	0.0625	16	1	1.0666666666666667	16	0.0	0	0.657408074721395	0.8841942339861829	0.4415097839491307	0.8455939168738534	0.32618704272436605	0.8742080653616394	0.847383386471318	0.8688279078315144	0	0	0.0
535	None	None	None	None	None	0	0	0.25	2	0.9	9	0.3333333333333333	0.8	9	8	2	0	0	0.4444444444444444	9	4	0.8	12	0.0	0.36363636363636365	0.49094683163427844	0.8122355106384178	0.3402503772407964	0.8030387514051337	0.3633701013376196	0.9445427666075706	0.6853591506700957	0.8700833082931015	0	0	0.0
976	None	None	None	None	None	1.0	1	1.0	4	0.25	1	0.6666666666666666	0	4	0	1	1	0	1.0	3	3	0.4	6	0.5	0.6666666666666666	0	0	0	0	0	0	0	0	0	0	0
6569	0.06506247108025699	0.013262196857544276	0.013197865449464878	0.7336506836268057	None	0	0	0.09090909090909091	1	1.0	14	1.0	0.7142857142857143	11	10	4	0	0	0.0625	16	1	1.0666666666666667	16	0.0	0	0.2985522830456915	0.9114316581391606	0.31160327378642527	0.7657043609885076	0.48473006253966505	0.868353623330591	0.8325487522621497	0.8582274005620941	0	0	0.0
2359	None	None	None	None	None	0	0	0.5	2	0.75	3	0.6666666666666666	0.5	3	2	2	2	0	1.0	3	3	0.4	6	0.2857142857142857	0	0.5473997658582497	0.9230110450836336	0.6950254161935214	0.7116571178361609	0.5331312465642076	0.913603540002478	0.8281931341449225	0.8716124775267046	0.6666666666666666	0	0.0
207	None	None	None	None	None	0.3333333333333333	1	0.625	5	0.5	5	0.42857142857142855	0.5	7	5	4	1	0	0.5714285714285714	7	4	0.8	12	0.1	0.8	0.10963135416494722	0.89667334275864	0.589139902420508	0.935911638497135	0.887536763047615	0.9617130108796331	0.9599231533229028	0.9363478232486718	1.0	0.14285714285714285	0.0
3766	0.026469405143148095	0.021081074612819124	0.02048491385623497	0.8931744450115182	None	0	0	0.3333333333333333	4	0.6875	11	0.5625	0.375	8	6	9	1	0	0.125	16	2	1.2	18	0.05	0.11764705882352941	0.6448463673302018	0.9193753988007217	0.46916875139805647	0.850518063129602	0.5234763715277896	0.9042635510705355	0.835518503665437	0.8946703951439346	1.0	0.25	0.0
4851	0.0836650571582592	0.024176626579038497	0.019317318115691123	0.7288385581366261	None	0	0	0.09090909090909091	1	1.0	14	1.0	0.7857142857142857	11	11	4	0	0	0.0625	16	1	1.0666666666666667	16	0.0	0	0.2985522830456915	0.9114316581391606	0.31160327378642527	0.7734769602382536	0.48473006253966505	0.8675317735056647	0.835518503665437	0.8597080073784616	0	0	0.0
143	None	None	None	None	None	0	0	0.5	3	0.5	3	0.5	0.5	4	3	3	4	0	1.0	4	4	0.5333333333333333	8	0.4444444444444444	0.5	0.20940959969510425	0.965803460921275	0.2827569681335949	0.8636346962509643	0.5702564908195464	0.7469058880661904	0.8962038044943946	0.8898890937499053	0.25	0.25	0.0768258082497173
6257	0.08461588569821767	0.024032654875304215	0.02378127439712485	0.8315487610268909	None	0	0	0.1	1	1.0	13	1.0	0.8461538461538461	12	11	2	0	0	0.06666666666666667	15	1	1.0	15	0.0	0	0.2985522830456915	0.907388601384999	0.31160327378642527	0.7646753572431673	0.48473006253966505	0.8581190458691074	0.8185369073155504	0.8523894501567346	0	0	0.0
6082	0.09645128611749401	0.03318274928991449	0.029742874673380437	0.76197572197327	None	0	0	0.08333333333333333	1	1.0	15	1.0	0.7333333333333333	12	11	4	0	0	0.058823529411764705	17	1	1.1333333333333333	17	0.0	0	0.2985522830456915	0.907388601384999	0.31160327378642527	0.7531507786307577	0.48473006253966505	0.8581190458691074	0.8185369073155504	0.8497276958800055	0	0	0.0
7513	0.11169015603600824	0.025502230057387953	0.022783158125584027	0.7190583736984367	None	0	0	0.09090909090909091	1	1.0	14	1.0	0.9285714285714286	14	13	1	0	0	0.0625	16	1	1.0666666666666667	16	0.0	0	0.2985522830456915	0.899924245468259	0.31160327378642527	0.8616825960229572	0.48473006253966505	0.8492654141876833	0.8413515072938555	0.8719364678313477	0	0	0.0
4707	0.08387085504255039	0.03813352672629051	0.03225318955125688	0.7866428062917747	None	0	0	0.09090909090909091	1	1.0	14	1.0	0.7857142857142857	11	11	4	0	0	0.0625	16	1	1.0666666666666667	16	0.0	0	0.2985522830456915	0.9114316581391606	0.31160327378642527	0.7734769602382536	0.48473006253966505	0.868353623330591	0.835518503665437	0.8599960318495247	0	0	0.0
461	None	None	None	None	None	0	0	0.5	3	0.42857142857142855	3	0.75	0.14285714285714285	2	1	6	2	0	0.75	4	3	0.6	9	0.13333333333333333	0.5714285714285714	0.4802729171104418	0.9160221247974673	0.45420497070857346	0.9201977196179324	0.2552442243207114	0.6551111408592832	0.9022365440028043	0.8612090905799571	0.75	0.5	0.10061922577744381
5858	0.06981754454658136	0.006214720088487015	0.006206793372232432	0.8309445598466255	None	0	0	0.1	1	1.0	12	1.0	0.8333333333333334	11	10	2	0	0	0.07142857142857142	14	1	0.9333333333333333	14	0.0	0	0.2985522830456915	0.9114316581391606	0.31160327378642527	0.7734769602382536	0.4864959577845479	0.8677416064927944	0.835518503665437	0.8597814479026977	0	0	0.0
659	None	None	None	None	None	0	0	1.0	2	0.0	0	0.75	0	0	0	2	2	0	1.0	2	2	0.2	3	0.25	0	0	0	0	0	0	0	0	0	0	0	0
2259	None	None	None	None	None	0.3333333333333333	2	0.42857142857142855	6	0.5555555555555556	10	0.3125	0.5	14	9	5	0	0	1.0	8	8	1.3333333333333333	20	0.0	0.35294117647058826	0.7966115573065257	0.9523347458836199	0.9173940399157405	0.9405493931182328	0.5171375269655494	0.9337172245298898	0.9303454247407542	0.9426988002374177	0	0	0.0
6997	0.09124049627859968	0.041221418230709586	0.037259738191801416	0.7683673030791273	None	0	0	0.08333333333333333	1	1.0	15	1.0	0.7333333333333333	12	11	4	0	0	0.058823529411764705	17	1	1.1333333333333333	17	0.0	0	0.2985522830456915	0.907388601384999	0.31160327378642527	0.7646753572431673	0.48473006253966505	0.858949608984159	0.8185369073155504	0.8526760330642131	0	0	0.0
1116	None	None	None	None	None	0	0	0.4	2	0.8	4	1.0	0.8	6	4	0	0	0	0.14285714285714285	7	1	0.4666666666666667	7	0.0	0.3333333333333333	0.79058812454783	0.8786535854616524	0.8825211742919368	0.8609416725919397	0.6347691955394953	0.8593828961355066	0.868604113844364	0.8665758154715817	0	0	0.0
6421	0.0913649760335534	0.03708578805569388	0.033804453927833295	0.763106096634496	None	0	0	0.08333333333333333	1	1.0	15	1.0	0.7333333333333333	12	11	4	0	0	0.058823529411764705	17	1	1.1333333333333333	17	0.0	0	0.2985522830456915	0.907388601384999	0.31160327378642527	0.7646753572431673	0.48473006253966505	0.8581190458691074	0.8185369073155504	0.8523894501567346	0	0	0.0
861	None	None	None	None	None	0	0	0.6666666666666666	2	0.5	1	1.0	0	1	0	2	0	0	0.25	4	1	0.26666666666666666	4	0.0	0.6666666666666666	0	0	0	0	0	0	0	0	0	0	0
932	None	None	None	None	None	0	0	0.6666666666666666	4	0.2857142857142857	2	0.75	0	2	0	6	5	0	0.75	4	3	0.6	9	0.35714285714285715	0.6666666666666666	0	0	0	0	0	0	0	0	0	0	0
6728	0.09291577678512906	0.03897742717823163	0.03400305834283995	0.7452895978433107	None	0	0	0.08333333333333333	1	1.0	15	1.0	0.7333333333333333	12	11	4	0	0	0.058823529411764705	17	1	1.1333333333333333	17	0.0	0	0.2985522830456915	0.907388601384999	0.31160327378642527	0.7646753572431673	0.48561301016210645	0.8583355290815418	0.8190885122748702	0.8524640559874617	0	0	0.0
963	None	None	None	None	None	1.0	1	0.8	4	0.4	2	0.7777777777777778	0	1	0	5	0	0	1.0	3	3	0.4666666666666667	7	0.0	1.0	0	0	0	0	0	0	0	0	0	0	0
178	None	None	None	None	None	0	0	0.3333333333333333	2	0.8333333333333334	5	0.6666666666666666	0.3333333333333333	4	2	3	3	0	0.75	3	4	0.5333333333333333	8	0.375	0.4	0.13830529839323696	0.9202394976846213	0.47706506628651163	0.962311058389111	0.5594967119717917	0.9037080113667986	0.9263740793794664	0.9334892534757576	0.25	0	0.0
4872	0.03388867070208154	0.0027146600238352344	0.00024258277359931167	0.9408388003676617	None	0	0	0.125	1	1.0	10	1.0	0.8	8	8	3	1	0	0.08333333333333333	12	1	0.8	12	0.1	0	0.4726373065950094	0.9234632024938346	0.3258834043485034	0.8040114987194429	0.5041032170337273	0.8595680284360425	0.8413515072938555	0.8704046401464832	1.0	0.25	0.0
351	None	None	None	None	None	0	0	0.6666666666666666	4	0.42857142857142855	3	0.45	0.14285714285714285	4	1	4	1	0	0.8	5	4	0.6	9	0.1111111111111111	0.4	0.6295139391706512	0.6038146313112798	0.3561933583225425	0.7828325100934304	0.9433582174688621	0.8537437885396222	0.913479141313453	0.7605994344677257	1.0	0	0.0
3099	0.006545697890958958	0.0008362213148047405	-0.0005011612934452186	0.9690483806673437	None	0	0	0.42857142857142855	3	0.625	5	0.4166666666666667	0.25	3	2	6	0	0	0.375	3	8	0.6666666666666666	10	0.0	0.5714285714285714	0.4754584844266912	0.7563310746268656	0.1	0.5	0.5441638181201723	0.644687352320703	0.906942040119549	0.6401799771518585	0	0	0.0
5099	0.08394223672857257	0.02523725494869844	0.02103504652129648	0.7285252804002669	None	0	0	0.07142857142857142	1	1.0	19	1.0	0.7368421052631579	15	14	5	0	0	0.047619047619047616	21	1	1.4	21	0.0	0	0.6467223301443272	0.9164415406879989	0.31160327378642527	0.7843528704379629	0.48473006253966505	0.8590357722794522	0.835518503665437	0.8618995320757634	0	0	0.0
7349	0.06295274828478972	0.006670274519039176	0.006669726671480579	0.7129931830372016	None	0	0	0.1	1	1.0	13	1.0	0.7692307692307693	11	10	3	0	0	0.06666666666666667	15	1	1.0	15	0.0	0	0.2985522830456915	0.9077648250256395	0.31160327378642527	0.7719014342108856	0.48473006253966505	0.8281962148083128	0.8002212880135197	0.8446016513984259	0	0	0.0
2697	0.004100855881145941	0.00106984145759005	0.0001822408120066629	0.9738058373223171	None	0.5	1	0.6666666666666666	4	0.5714285714285714	4	0.5	0.2857142857142857	6	2	2	2	0	0.5	3	6	0.6	9	0.5	0.6666666666666666	0.5857302652300493	0.9559812413463281	0.6354728552676184	0.9568104058385598	0.7410982950757585	0.8932752423643265	0.9072637451267974	0.9408620247671049	0.5833333333333334	0	0.0
2166	None	None	None	None	None	0.5	1	0.6666666666666666	4	0.2857142857142857	2	0.45	0.2857142857142857	5	2	3	2	0	0.8	4	5	0.6	9	0.2857142857142857	0.3333333333333333	0.3752397951945074	0.9224457716679892	0.3970549678547983	0.8457954096436437	0.6880554180664455	0.967363734477281	0.9228271593489434	0.925697274906627	0.6	0.6	0.0
3019	0.02019967020969561	0.0036338349628365677	0.0033113986872774096	0.9870933655032782	None	0.5	1	0.5714285714285714	4	0.375	3	0.4166666666666667	0.375	7	3	2	0	0	0.6666666666666666	6	4	0.6666666666666666	10	0.0	0.5	0.571193811736175	0.9485155334844642	0.8142079848249807	0.8527422990946892	0.4568568037080036	0.9131492487008106	0.9064596796517215	0.9122055047780109	0	0	0.0
1446	None	None	None	None	None	0.5	1	0.8333333333333334	5	0.14285714285714285	1	0.75	0	3	0	5	3	0	0.75	4	3	0.6	9	0.2727272727272727	0.8571428571428571	0	0	0	0	0	0	0	0	0	0	0
6956	0.0914116014017539	0.03869470971131835	0.03448558770538884	0.7419048236202139	None	0	0	0.08333333333333333	1	1.0	15	1.0	0.7333333333333333	12	11	4	0	0	0.058823529411764705	17	1	1.1333333333333333	17	0.0	0	0.2985522830456915	0.907388601384999	0.31160327378642527	0.7646753572431673	0.48561301016210645	0.8583355290815418	0.8190885122748702	0.8524640559874617	0	0	0.0
5370	0.06472084818763593	0.0038825645448073067	-3.312854309698806e-05	0.8837366738478046	None	0	0	0.16666666666666666	2	0.8666666666666667	13	0.37777777777777777	0.7333333333333333	12	11	4	0	0	0.2	15	3	1.1333333333333333	17	0.0	0	0.4726373065950094	0.9117831963010709	0.3258834043485034	0.7632284358459095	0.48473006253966505	0.8708050451772593	0.8413515072938555	0.8587226046688607	0	0	0.0
1388	None	None	None	None	None	0	0	0.5	3	0.6666666666666666	4	0.4444444444444444	0.6666666666666666	6	4	1	1	0	0.5	6	3	0.5333333333333333	8	0.25	0.8	0.4769202515369367	0.9315183000992802	0.49331453319901464	0.9772727839194797	0.5379267456422575	0.9612067504962454	0.7847393621837945	0.9606002321993911	1.0	0	0.0
4777	0.06398878061471144	0.019047139723625574	0.018916360551954184	0.6807470052527702	None	0	0	0.1	1	1.0	12	1.0	0.8333333333333334	10	10	3	1	0	0.07142857142857142	14	1	0.9333333333333333	14	0.1	0	0.2985522830456915	0.9132449774376774	0.31160327378642527	0.781481680030712	0.48473006253966505	0.8372453674156733	0.8185369073155504	0.8526288842339568	1.0	0.2	0.0
6309	0.08407765929477316	0.0452016855187214	0.03334630414135596	0.7768353730868451	None	0	0	0.09090909090909091	1	1.0	14	1.0	0.7857142857142857	11	11	4	0	0	0.0625	16	1	1.0666666666666667	16	0.0	0	0.2985522830456915	0.9114316581391606	0.31160327378642527	0.7734769602382536	0.48473006253966505	0.8675317735056647	0.835518503665437	0.8597080073784616	0	0	0.0
904	None	None	None	None	None	1.0	1	0.8	4	0.4	2	0.7777777777777778	0	0	0	6	0	0	1.0	3	3	0.4666666666666667	7	0.0	1.0	0	0	0	0	0	0	0	0	0	0	0
7320	0.021815612449444428	0.006945931800314475	-0.0005070265353964239	0.9487438986075265	None	0	0	0.125	1	1.0	10	1.0	0.8	8	8	3	1	0	0.08333333333333333	12	1	0.8	12	0.1	0	0.657408074721395	0.8833408916782812	0.38420449756741176	0.7911003144694526	0.42483170712607776	0.8952343794971507	0.8460861717501672	0.862213223355629	1.0	0.375	0.0
5393	0.08549656205079074	0.04202377219590582	0.03143394355981197	0.7781646604384016	None	0	0	0.09090909090909091	1	1.0	14	1.0	0.7857142857142857	11	11	4	0	0	0.0625	16	1	1.0666666666666667	16	0.0	0	0.2985522830456915	0.9114316581391606	0.31160327378642527	0.7734769602382536	0.48473006253966505	0.868353623330591	0.835518503665437	0.8599960318495247	0	0	0.0
5224	0.014599269806868181	0.0023694868043683728	0.00045183110417242555	0.9884177797277938	None	0	0	0.16666666666666666	1	1.0	6	0.5714285714285714	0.6666666666666666	5	4	2	1	0	0.2857142857142857	7	2	0.5333333333333333	8	0.14285714285714285	0	0.6467223301443272	0.8896952681698993	0.2841213195107956	0.6813076078680252	0.7260058061480988	0.9421763173970431	0.8957703108614364	0.8675427204643932	1.0	0.4	0.0
90	None	None	None	None	None	0	0	0.5	4	0.5555555555555556	5	0.4583333333333333	0.5555555555555556	6	5	4	1	0	0.6666666666666666	6	4	0.7333333333333333	11	0.09090909090909091	0.8	0.10863366173542617	0.9080510818215203	0.589139902420508	0.8763045548278149	0.887536763047615	0.9370769876570837	0.9606287473435413	0.9102156385884232	1.0	0.16666666666666666	0.0
4371	0.07781315892727729	0.0401132682483501	0.025648891205618904	0.7822077689804796	None	0	0	0.09090909090909091	1	1.0	14	1.0	0.7857142857142857	11	11	4	1	0	0.0625	16	1	1.0666666666666667	16	0.08333333333333333	0	0.2985522830456915	0.9114316581391606	0.31160327378642527	0.7734769602382536	0.48473006253966505	0.868353623330591	0.835518503665437	0.8599960318495247	1.0	0.09090909090909091	0.0
5924	0.09096402855344904	0.031236140350796804	0.02849223821552763	0.7687020925065139	None	0	0	0.08333333333333333	1	1.0	15	1.0	0.7333333333333333	12	11	4	0	0	0.058823529411764705	17	1	1.1333333333333333	17	0.0	0	0.2985522830456915	0.907388601384999	0.31160327378642527	0.7531507786307577	0.48473006253966505	0.8581190458691074	0.8185369073155504	0.8497276958800055	0	0	0.0
4593	0.03385907061727929	0.004210238385077532	-0.00307064463858782	0.6911273383105712	None	0	0	0.23076923076923078	3	0.8235294117647058	14	0.5277777777777778	0.35294117647058826	7	6	11	3	0	0.1111111111111111	18	2	1.2666666666666666	19	0.12	0.1111111111111111	0.6700986967157798	0.9128557562141258	0.31160327378642527	0.830543369349857	0.48473006253966505	0.8425322790446529	0.8735683405413894	0.8666774989734711	0.14285714285714285	0	0.0
6537	0.09370902499801513	0.041662893357130595	0.035999290500356836	0.7619313799336851	None	0	0	0.08333333333333333	1	1.0	15	1.0	0.7333333333333333	12	11	4	0	0	0.058823529411764705	17	1	1.1333333333333333	17	0.0	0	0.2985522830456915	0.907388601384999	0.31160327378642527	0.7646753572431673	0.48473006253966505	0.8581190458691074	0.8185369073155504	0.8523894501567346	0	0	0.0
5232	0.08297923005307911	0.03939320962902334	0.030906875754127334	0.7855811746583411	None	0	0	0.09090909090909091	1	1.0	14	1.0	0.7857142857142857	11	11	4	0	0	0.0625	16	1	1.0666666666666667	16	0.0	0	0.2985522830456915	0.9114316581391606	0.31160327378642527	0.7734769602382536	0.48473006253966505	0.868353623330591	0.835518503665437	0.8599960318495247	0	0	0.0
2826	0.018205749276245145	0.0016119632426272379	0.0011218731085997553	0.9896934651446534	None	0	0	0.5	4	0.3333333333333333	3	0.5238095238095238	0.2222222222222222	5	2	5	0	0	0.42857142857142855	7	3	0.7333333333333333	11	0.0	0	0.44569458770044024	0.7769876024597359	0.5917852797165237	0.8319075191292448	0.8961520761132913	0.8917116203760748	0.8747204862308747	0.8391498772646948	0	0	0.0
7160	0.0867229995384451	0.034058516417837366	0.03038863748852369	0.7711475914952776	None	0	0	0.08333333333333333	1	1.0	15	1.0	0.7333333333333333	12	11	4	0	0	0.058823529411764705	17	1	1.1333333333333333	17	0.0	0	0.2985522830456915	0.907388601384999	0.31160327378642527	0.7646753572431673	0.48561301016210645	0.8591653214793121	0.8190885122748702	0.852750618893722	0	0	0.0
5870	0.0947075899543539	0.04275702620035331	0.03802054162799182	0.7779339615973113	None	0	0	0.08333333333333333	1	1.0	15	1.0	0.7333333333333333	12	11	4	0	0	0.058823529411764705	17	1	1.1333333333333333	17	0.0	0	0.2985522830456915	0.907388601384999	0.31160327378642527	0.7531507786307577	0.48473006253966505	0.8581190458691074	0.8185369073155504	0.8497276958800055	0	0	0.0
5632	0.09769071416541054	0.04195094735185261	0.036022200953241906	0.7626433887074984	None	0	0	0.08333333333333333	1	1.0	15	1.0	0.7333333333333333	12	11	4	0	0	0.058823529411764705	17	1	1.1333333333333333	17	0.0	0	0.2985522830456915	0.907388601384999	0.31160327378642527	0.7646753572431673	0.48473006253966505	0.8581190458691074	0.8185369073155504	0.8523894501567346	0	0	0.0
5404	0.0814604127868347	0.03443920008033128	0.027547133334624368	0.7559568234303017	None	0	0	0.09090909090909091	1	1.0	14	1.0	0.7857142857142857	11	11	4	0	0	0.0625	16	1	1.0666666666666667	16	0.0	0	0.2985522830456915	0.9114316581391606	0.31160327378642527	0.7734769602382536	0.48473006253966505	0.868353623330591	0.835518503665437	0.8599960318495247	0	0	0.0
27	None	None	None	None	None	0.16666666666666666	1	0.42857142857142855	6	0.5789473684210527	11	0.2916666666666667	0.5263157894736842	14	10	6	1	0	0.5	12	6	1.4	21	0.08333333333333333	0.4	0.6159748221222673	0.9349521596819406	0.27408418587112776	0.9535063437001208	0.5290056132081731	0.860350923575521	0.8904969008394976	0.9242448136744886	1.0	0.21428571428571427	0.0
7417	0.10719842304583575	0.04491182207311358	0.043445217659101455	0.7648045574302709	None	0	0	0.08333333333333333	1	1.0	15	1.0	0.8666666666666667	14	13	2	0	0	0.058823529411764705	17	1	1.1333333333333333	17	0.0	0	0.2985522830456915	0.899924245468259	0.31160327378642527	0.8616825960229572	0.48473006253966505	0.8492654141876833	0.8413515072938555	0.8719364678313477	0	0	0.0
6996	0.05802352357455929	0.010967205946320493	-0.010340541262249753	0.7210485392877066	None	0	0	0.15384615384615385	2	0.8823529411764706	15	0.296875	0.7058823529411765	14	12	4	0	0	0.25	4	16	1.2666666666666666	19	0.0	0	0.4726373065950094	0.9233293361296524	0.3258834043485034	0.792332527948716	0.48561301016210645	0.8546951699009561	0.835518503665437	0.8660497216864572	0	0	0.0
4531	0.08033523531062688	0.04030772789757224	0.024574599202650267	0.7850949711491882	None	0	0	0.09090909090909091	1	1.0	14	1.0	0.7857142857142857	11	11	4	1	0	0.0625	16	1	1.0666666666666667	16	0.08333333333333333	0	0.2985522830456915	0.9114316581391606	0.31160327378642527	0.7734769602382536	0.48473006253966505	0.8675317735056647	0.835518503665437	0.8597080073784616	1.0	0.18181818181818182	0.0
5937	0.09494753496558161	0.04302606671721038	0.03710537393886872	0.7769623713224777	None	0	0	0.08333333333333333	1	1.0	15	1.0	0.7333333333333333	12	11	4	0	0	0.058823529411764705	17	1	1.1333333333333333	17	0.0	0	0.2985522830456915	0.907388601384999	0.31160327378642527	0.7531507786307577	0.48561301016210645	0.8591653214793121	0.8190885122748702	0.8500942319542817	0	0	0.0
5639	0.08707958347443383	0.03967339148318604	0.030243606293913084	0.7836112843692576	None	0	0	0.09090909090909091	1	1.0	14	1.0	0.7857142857142857	11	11	4	0	0	0.0625	16	1	1.0666666666666667	16	0.0	0	0.2985522830456915	0.9114316581391606	0.31160327378642527	0.7734769602382536	0.4864959577845479	0.8685627453964739	0.835518503665437	0.860069484476195	0	0	0.0
4390	0.0792780044977565	0.038754528468961026	0.026055163830486814	0.7890838875604071	None	0	0	0.09090909090909091	1	1.0	14	1.0	0.7857142857142857	11	11	4	1	0	0.0625	16	1	1.0666666666666667	16	0.08333333333333333	0	0.2985522830456915	0.9114316581391606	0.31160327378642527	0.7734769602382536	0.48473006253966505	0.8675317735056647	0.835518503665437	0.8597080073784616	1.0	0.18181818181818182	0.0
954	None	None	None	None	None	0	0	0.25	2	0.8888888888888888	8	0.9166666666666666	0.1111111111111111	1	1	9	4	0	0.75	4	3	0.7333333333333333	11	0.18181818181818182	0.8571428571428571	0.7791486140606176	0.5	0.1	0.5	0.5979297300370245	0.5	0.9464117157617998	0.5	1.0	1.0	0.0
1596	None	None	None	None	None	0.3333333333333333	1	0.625	5	0.4444444444444444	4	0.4583333333333333	0.3333333333333333	5	3	5	0	0	0.375	8	3	0.7333333333333333	11	0.0	0.6666666666666666	0.3253930047674107	0.90319817133234	0.3229105837032914	0.9757132927019251	0.6499453656502915	0.9575804864335246	0.8960960174567842	0.953222186573629	0	0	0.0
5636	0.0837757894299956	0.035213520106428586	0.025844452836625082	0.7968312613851399	None	0	0	0.09090909090909091	1	1.0	14	1.0	0.7857142857142857	11	11	4	0	0	0.0625	16	1	1.0666666666666667	16	0.0	0	0.2985522830456915	0.9114316581391606	0.31160327378642527	0.7734769602382536	0.48473006253966505	0.868353623330591	0.835518503665437	0.8599960318495247	0	0	0.0
4398	0.09710737366519881	0.0097113488388708	0.009203241585874395	0.7981908152687138	None	0	0	0.16666666666666666	2	0.8666666666666667	13	0.53125	0.7333333333333333	11	11	5	1	0	0.125	16	2	1.1333333333333333	17	0.07142857142857142	0	0.2985522830456915	0.9114316581391606	0.31160327378642527	0.7734769602382536	0.48473006253966505	0.868353623330591	0.835518503665437	0.8599960318495247	1.0	0.18181818181818182	0.0
6356	0.06685044207632507	0.004367970430655642	0.0013500228817876563	0.899616586742575	None	0	0	0.1	1	1.0	13	1.0	0.6923076923076923	10	9	4	0	0	0.06666666666666667	15	1	1.0	15	0.0	0	0.2985522830456915	0.906376244776561	0.31160327378642527	0.7796380659024609	0.48473006253966505	0.7567703440626136	0.7536399536157217	0.8258161542402515	0	0	0.0
6957	0.08796401831094187	0.03974829226221469	0.03420771237250611	0.751810673503341	None	0	0	0.08333333333333333	1	1.0	15	1.0	0.7333333333333333	12	11	4	0	0	0.058823529411764705	17	1	1.1333333333333333	17	0.0	0	0.2985522830456915	0.907388601384999	0.31160327378642527	0.7646753572431673	0.48561301016210645	0.8583355290815418	0.8190885122748702	0.8524640559874617	0	0	0.0
940	None	None	None	None	None	0	0	0.6666666666666666	2	0.5	1	0.6666666666666666	0	1	0	2	0	0	0.6666666666666666	3	2	0.26666666666666666	4	0.0	0.6666666666666666	0	0	0	0	0	0	0	0	0	0	0
6798	0.09327081645653504	0.0383268401022894	0.03384162921291102	0.7434086215173108	None	0	0	0.08333333333333333	1	1.0	15	1.0	0.7333333333333333	12	11	4	0	0	0.058823529411764705	17	1	1.1333333333333333	17	0.0	0	0.2985522830456915	0.907388601384999	0.31160327378642527	0.7646753572431673	0.48561301016210645	0.8583355290815418	0.8190885122748702	0.8524640559874617	0	0	0.0
2776	0.0035918656372256968	0.001552246257211237	0.0015188853507604118	0.9856354046274808	None	0.5	1	0.7142857142857143	5	0.25	2	0.5	0.25	6	2	3	0	0	0.8	4	5	0.6666666666666666	10	0.0	0.3333333333333333	0.7104172297131485	0.8987632228575602	0.44034745131511527	0.9462424701692019	0.49097594715439696	0.9765406172822896	0.9314425326226284	0.9491541547406949	0	0	0.0
7504	0.10813192174610932	0.0400092086987135	0.037243060631363976	0.7533670642915706	None	0	0	0.08333333333333333	1	1.0	15	1.0	0.8666666666666667	14	13	2	0	0	0.058823529411764705	17	1	1.1333333333333333	17	0.0	0	0.2985522830456915	0.899924245468259	0.31160327378642527	0.8616825960229572	0.48473006253966505	0.8492654141876833	0.8413515072938555	0.8719364678313477	0	0	0.0
1040	None	None	None	None	None	0.5	1	0.7142857142857143	5	0.25	2	0.625	0.125	3	1	6	0	0	1.0	4	4	0.6666666666666666	10	0.0	0.2857142857142857	0.48487696040474937	0.974872927869353	0.6460031041726104	0.881480341967659	0.537059347032052	0.8994963055694044	0.7459215467071718	0.9320644100987983	0	0	0.0
1030	None	None	None	None	None	0.3333333333333333	1	0.4444444444444444	4	0.7272727272727273	8	0.3939393939393939	0.7272727272727273	12	8	0	0	0	0.2727272727272727	11	3	0.8666666666666667	13	0.0	1.0	0.39554503567407806	0.9254667276550615	0.6643007266512745	0.959086610342449	0.4893971558239608	0.9730152490777572	0.9642036210393345	0.956321359144484	0	0	0.0
2368	None	None	None	None	None	1.0	2	0.8571428571428571	6	0.25	2	0.5	0.125	4	1	5	0	0	0.8	5	4	0.6666666666666666	10	0.0	0.8	0.7776145899575544	0.9450931140911537	0.3389602190926243	0.9635668628878893	1.0	0.9798741147222266	0.9418952817038494	0.965623751188929	0	0	0.0
2385	None	None	None	None	None	0	0	0.8333333333333334	5	0.14285714285714285	1	0.5625	0	4	0	4	2	0	1.0	4	4	0.6	9	0.25	0.3333333333333333	0	0	0	0	0	0	0	0	0	0	0
1766	None	None	None	None	None	0	0	0.5	4	0.4	4	0.5	0.2	5	2	6	1	0	0.375	3	8	0.8	12	0.07692307692307693	0	0.4509948234973248	0.8406954883653817	0.48321743272033385	0.9303009916495546	0.668247700164013	0.964958593288122	0.8607317961311134	0.9257680876642939	1.0	0.4	0.0
5590	0.08926602317183681	0.03914751227889941	0.03469998530448031	0.769131525153901	None	0	0	0.08333333333333333	1	1.0	15	1.0	0.7333333333333333	12	11	4	0	0	0.058823529411764705	17	1	1.1333333333333333	17	0.0	0	0.2985522830456915	0.907388601384999	0.31160327378642527	0.7646753572431673	0.48473006253966505	0.8581190458691074	0.8185369073155504	0.8523894501567346	0	0	0.0
3542	0.0188054655982432	0.0071235337807555605	0.007074982215690137	0.6772895086474076	None	0	0	0.23076923076923078	3	0.8235294117647058	14	0.5277777777777778	0.35294117647058826	7	6	11	1	0	0.1111111111111111	18	2	1.2666666666666666	19	0.04	0.1111111111111111	0.6700986967157798	0.9128557562141258	0.31160327378642527	0.830543369349857	0.48473006253966505	0.8410618437885484	0.8735683405413894	0.8662516532093779	1.0	0.14285714285714285	0.0
544	None	None	None	None	None	0	0	0.5	1	1.0	1	1.0	1.0	2	1	0	0	0	0.3333333333333333	3	1	0.2	3	0.0	0	0.30763874467494556	0.8022201209988958	0.3101041904771567	0.5	0.3452020248609345	0.8466745584057461	0.6805911232151188	0.7381407415695262	0	0	0.0
7497	0.08581681758681069	0.03979628780236465	0.030828798473068023	0.7826820508681076	None	0	0	0.09090909090909091	1	1.0	14	1.0	0.7857142857142857	11	11	4	0	0	0.0625	16	1	1.0666666666666667	16	0.0	0	0.2985522830456915	0.9114316581391606	0.31160327378642527	0.7734769602382536	0.48473006253966505	0.8675317735056647	0.835518503665437	0.8597080073784616	0	0	0.0
5448	0.04711048827470434	0.003128653811929724	-0.0031276541281528695	0.7040192741070612	None	0	0	0.1111111111111111	1	1.0	11	1.0	0.7272727272727273	8	8	4	0	0	0.07692307692307693	13	1	0.8666666666666667	13	0.0	0	0.48432548988073565	0.9453060616022464	0.31160327378642527	0.8265599159923029	0.48473006253966505	0.8546892305923626	0.835518503665437	0.8870563783642114	0	0	0.0
3441	0.029736899342890005	0.005654782521236142	-0.005164825976712975	0.5699468822228744	None	0	0	0.4	4	0.6666666666666666	8	0.42424242424242425	0.4166666666666667	7	5	6	2	0	0.2727272727272727	11	3	0.9333333333333333	14	0.14285714285714285	0.3333333333333333	0.8448119502019604	0.9375637272184871	0.3350679479089024	0.9387427359844083	0.5234763715277896	0.8766737953905974	0.835518503665437	0.9217693227113937	0.5714285714285714	0.14285714285714285	0.0
2627	4.365677919767754e-05	1.8649729005499627e-05	-2.5294702829014734e-08	0.9986378846561379	None	1.0	2	0.8571428571428571	6	0.25	2	0.5	0.125	4	1	5	0	0	0.8	5	4	0.6666666666666666	10	0.0	0.8	0.7776145899575544	0.9450931140911537	0.3389602190926243	0.9635668628878893	1.0	0.9798741147222266	0.9418952817038494	0.965623751188929	0	0	0.0
1886	None	None	None	None	None	0	0	0.25	1	1.0	4	1.0	1.0	5	4	0	2	0	0.16666666666666666	1	6	0.4	6	0.6666666666666666	0	0.6808160604698326	0.7893008432659316	0.6950254161935214	0.8946820162612289	0.36930246394706545	0.7878650217510825	0.8390601376775229	0.8307241476921884	0.6	0.4	0.0
3938	0.07250893346739419	0.007068658957346229	0.006975477933257866	0.8066839729495131	None	0	0	0.1	1	1.0	13	1.0	0.7692307692307693	10	10	4	1	0	0.06666666666666667	15	1	1.0	15	0.08333333333333333	0	0.2985522830456915	0.9148487546597814	0.31160327378642527	0.7838064885807089	0.48473006253966505	0.8591509515301479	0.8185369073155504	0.8609885175406202	1.0	0.2	0.0
3333	0.011072437886689003	0.001422300292327032	-0.0003234569317884537	0.9808861824187736	None	0	0	0.3	3	0.7692307692307693	10	0.5357142857142857	0.3076923076923077	5	4	9	1	0	0.14285714285714285	14	2	1.0	15	0.047619047619047616	0.14285714285714285	0.6700986967157798	0.76799317514302	0.2841213195107956	0.8651178735288045	0.1687230282057556	0.8504238635862876	0.8950986461240921	0.831711049534064	1.0	0.2	0.0
2770	0.008401238486339635	0.0005720463752817782	0.0005294985078728814	0.9883746428278957	None	1.0	1	0.8	4	0.4	2	0.4666666666666667	0.4	6	2	0	0	0	0.6	5	3	0.4666666666666667	7	0.0	1.0	0.4237082644730831	0.9092579708772345	0.6765263469911067	0.9057861613463142	0.6316446543098648	0.8856184589821108	0.8812839698173637	0.9006854174204525	0	0	0.0
1635	None	None	None	None	None	0.5	1	0.7142857142857143	5	0.25	2	0.5	0.125	2	1	7	1	0	0.8	5	4	0.6666666666666666	10	0.058823529411764705	0.2857142857142857	0.5296235987802588	0.9568332024666313	0.7632254054378356	0.645712495523909	0.5678364870603836	0.9861166667748117	0.9616974744556376	0.9342548213417923	1.0	0.5	0.0
4156	0.02692435756028405	0.024106849615713757	0.023301170082266228	0.886612117943041	None	0	0	0.3333333333333333	4	0.6875	11	0.5625	0.375	8	6	9	1	0	0.125	16	2	1.2	18	0.05	0.11764705882352941	0.6448463673302018	0.9193753988007217	0.46916875139805647	0.850518063129602	0.5234763715277896	0.9042635510705355	0.835518503665437	0.8946703951439346	1.0	0.25	0.0
4034	0.02579097094832901	0.021116988698708292	0.020562383113547803	0.8930613936618784	None	0	0	0.3333333333333333	4	0.6875	11	0.5625	0.375	8	6	9	1	0	0.125	16	2	1.2	18	0.05	0.11764705882352941	0.6448463673302018	0.9193753988007217	0.46916875139805647	0.850518063129602	0.5234763715277896	0.9042635510705355	0.835518503665437	0.8946703951439346	1.0	0.25	0.0
2366	None	None	None	None	None	0	0	0.5	3	0.5	3	0.5714285714285714	0.5	4	3	3	0	0	0.2857142857142857	7	2	0.5333333333333333	8	0.0	0.5714285714285714	0.4237082644730831	0.9181984827152744	0.5516875662754227	0.896287023334867	0.5041032170337273	0.8252946241696799	0.8666519994421535	0.8851838861621049	0	0	0.0
173	None	None	None	None	None	0.5	1	0.8333333333333334	5	0.16666666666666666	1	0.5	0.16666666666666666	4	1	3	0	0	1.0	4	4	0.5333333333333333	8	0.0	0.5	0.5146173588460998	0.8525953482359849	0.2899444450189364	0.9439900520582061	0.5431327858532939	0.8700402152606361	0.8407591663372919	0.8966305772128893	0	0	0.0
5028	0.08624901748712174	0.043091169707601885	0.03174863534297988	0.7864391740007564	None	0	0	0.09090909090909091	1	1.0	14	1.0	0.7857142857142857	11	11	4	0	0	0.0625	16	1	1.0666666666666667	16	0.0	0	0.2985522830456915	0.9114316581391606	0.31160327378642527	0.7621969115887967	0.48473006253966505	0.868353623330591	0.835518503665437	0.8574367013328782	0	0	0.0
3769	0.026412165195231402	0.022442964868314586	0.021696776642320403	0.8908103700707224	None	0	0	0.3333333333333333	4	0.6875	11	0.5625	0.375	8	6	9	1	0	0.125	16	2	1.2	18	0.05	0.11764705882352941	0.6448463673302018	0.9193753988007217	0.46916875139805647	0.850518063129602	0.5234763715277896	0.9042635510705355	0.835518503665437	0.8946703951439346	1.0	0.25	0.0
7536	0.09802337685508271	0.022286098544181968	-0.006804513041457487	0.7500245998368085	None	0	0	0.07692307692307693	1	1.0	17	1.0	0.7058823529411765	13	12	5	0	0	0.05263157894736842	19	1	1.2666666666666666	19	0.0	0	0.2985522830456915	0.8738944750323994	0.31160327378642527	0.6502014615416882	0.48561301016210645	0.8747443127856493	0.847383386471318	0.8175416581731112	0	0	0.0
7317	0.09187269197895226	0.030335969269724938	0.00711762738354075	0.7210529698691706	None	0	0	0.07142857142857142	1	1.0	19	1.0	0.8421052631578947	17	16	3	0	0	0.047619047619047616	21	1	1.4	21	0.0	0	0.2985522830456915	0.9141911464143111	0.31160327378642527	0.8539267190486214	0.48473006253966505	0.8556669367090539	0.8470155307747832	0.8776616617153044	0	0	0.0
1353	None	None	None	None	None	0	0	0.8333333333333334	5	0.14285714285714285	1	0.75	0	3	0	5	2	0	0.3333333333333333	6	2	0.6	9	0.18181818181818182	0.2857142857142857	0	0	0	0	0	0	0	0	0	0	0
6884	0.08852439924114734	0.027106497577222447	0.0027803682212961746	0.7521680958166322	None	0	0	0.08333333333333333	1	1.0	16	1.0	0.75	13	12	4	0	0	0.05555555555555555	18	1	1.2	18	0.0	0	0.2985522830456915	0.9031386848448318	0.31160327378642527	0.7566604512545521	0.48473006253966505	0.850203039790636	0.8002212880135197	0.8456760471682442	0	0	0.0
76	None	None	None	None	None	0	0	0.5	3	0.5	3	0.4444444444444444	0.5	6	3	1	2	0	0.5	6	3	0.5333333333333333	8	0.6666666666666666	0	0.5560452568261598	0.921973614498216	0.6270836206042466	0.8392270253756781	0.5601381014984976	0.9068643840593912	0.8572941289183086	0.8940345445289541	0.5833333333333334	0.5	0.0
3069	0.017876997828629653	0.0014047404681543764	0.0006637913947179774	0.9723452884989667	None	0	0	0.14285714285714285	1	1.0	8	1.0	0.625	5	5	4	1	0	0.1	10	1	0.6666666666666666	10	0.08333333333333333	0	0.6700986967157798	0.9447593302794582	0.5347043919845479	0.8732009942377458	0.5234763715277896	0.8875244656774514	0.8860854435882034	0.9070524198761795	1.0	0.2	0.0
219	None	None	None	None	None	0	0	0.5	1	1.0	1	0.75	0	1	0	1	0	0	1.0	2	2	0.2	3	0.0	0	0	0	0	0	0	0	0	0	0	0	0
4691	0.08517416795578597	0.03080955786942904	0.023862760175115447	0.7824010625173312	None	0	0	0.09090909090909091	1	1.0	14	1.0	0.7857142857142857	11	11	4	0	0	0.0625	16	1	1.0666666666666667	16	0.0	0	0.2985522830456915	0.9114316581391606	0.31160327378642527	0.7734769602382536	0.48473006253966505	0.8675317735056647	0.835518503665437	0.8597080073784616	0	0	0.0
563	None	None	None	None	None	0	0	0.75	3	0.5	2	1.0	0	0	0	5	2	0	0.6666666666666666	3	2	0.4	6	0.14285714285714285	1.0	0	0	0	0	0	0	0	0	0	0	0
5768	0.08960829728981484	0.04107380728115481	0.036449239493738586	0.7645988454307759	None	0	0	0.08333333333333333	1	1.0	15	1.0	0.7333333333333333	12	11	4	0	0	0.058823529411764705	17	1	1.1333333333333333	17	0.0	0	0.2985522830456915	0.907388601384999	0.31160327378642527	0.7646753572431673	0.48473006253966505	0.8581190458691074	0.8185369073155504	0.8523894501567346	0	0	0.0
7508	0.09334453376292452	0.02535049361925814	0.023757479352597234	0.7160094534806292	None	0	0	0.08333333333333333	1	1.0	15	1.0	0.8666666666666667	14	13	2	0	0	0.058823529411764705	17	1	1.1333333333333333	17	0.0	0	0.2985522830456915	0.899924245468259	0.31160327378642527	0.8616825960229572	0.48473006253966505	0.8492654141876833	0.8413515072938555	0.8719364678313477	0	0	0.0
6336	0.09095079876074968	0.04102791346477336	0.03588663245496186	0.7614078811418186	None	0	0	0.08333333333333333	1	1.0	15	1.0	0.7333333333333333	12	11	4	0	0	0.058823529411764705	17	1	1.1333333333333333	17	0.0	0	0.2985522830456915	0.907388601384999	0.31160327378642527	0.7646753572431673	0.48473006253966505	0.8581190458691074	0.8185369073155504	0.8523894501567346	0	0	0.0
5248	0.04962911159709865	0.003292648118175564	-0.0030988553541570593	0.8730226080202272	None	0	0	0.16666666666666666	2	0.875	14	0.2571428571428571	0.75	13	12	4	0	0	0.35714285714285715	5	14	1.2	18	0.0	0	0.6467223301443272	0.927714109914076	0.31160327378642527	0.8595772757504899	0.48473006253966505	0.8793425785241266	0.8470155307747832	0.8925156799080408	0	0	0.0
2558	0.012799457275644471	0.0013839603245264268	-0.0009381980374787231	0.9940737435002575	None	0	0	0.2	1	1.0	5	0.4666666666666667	0.8	5	4	1	1	0	0.6	3	5	0.4666666666666667	7	0.2	0	0.2993008927665204	0.9469680833819581	0.36464577877751037	0.9132062054931512	0.6588666248253778	0.9356968697855376	0.9074280510760088	0.933256744795719	1.0	0.4	0.0
2736	0.000952135862724444	0.0002644825386816022	0.00025943271534130846	0.996863680942913	None	0.5	2	0.6363636363636364	7	0.35714285714285715	5	0.38095238095238093	0.07142857142857142	5	1	10	1	0	0.8571428571428571	7	6	1.0666666666666667	16	0.05	0.2857142857142857	0.6808160604698326	0.6907039742337994	0.17518213644194527	0.9360491028058521	0.4956838091275865	0.8816901639946917	0.91853069407089	0.8619799314919431	1.0	0	0.0
6921	0.09153412499224316	0.040000994346478455	0.03571383363748501	0.7704476962822278	None	0	0	0.08333333333333333	1	1.0	15	1.0	0.7333333333333333	12	11	4	0	0	0.058823529411764705	17	1	1.1333333333333333	17	0.0	0	0.2985522830456915	0.907388601384999	0.31160327378642527	0.7646753572431673	0.48473006253966505	0.858949608984159	0.8185369073155504	0.8526760330642131	0	0	0.0
5361	0.09408598269919878	0.01671364390198383	0.011598928731724004	0.693967490248049	None	0	0	0.16666666666666666	2	0.875	14	0.5294117647058824	0.6875	12	11	5	0	0	0.11764705882352941	17	2	1.2	18	0.0	0	0.2985522830456915	0.907388601384999	0.31160327378642527	0.7646753572431673	0.48473006253966505	0.8581190458691074	0.8185369073155504	0.8523894501567346	0	0	0.0
2674	0.0011802137122567473	0.0004873528045134923	-0.00029073431624607676	0.9971423597948433	None	0.16666666666666666	1	0.6428571428571429	9	0.3157894736842105	6	0.375	0.10526315789473684	9	2	11	1	0	0.875	7	8	1.4	21	0.05263157894736842	0.10526315789473684	0.8448119502019604	0.7709515477177241	0.17518213644194527	0.9018556566846055	0.8104515470520607	0.8712659187498258	0.9560128648129903	0.8558575416209898	1.0	0	0.0
1600	None	None	None	None	None	0	0	0.4444444444444444	4	0.5454545454545454	6	0.37142857142857144	0.45454545454545453	7	5	5	2	0	0.7142857142857143	7	5	0.8666666666666667	13	0.16666666666666666	0.3333333333333333	0.7953883062414046	0.8427437119429543	0.8566324477624502	0.9646684321983905	0.2897815494340933	0.8760291911137128	0.9269084555633486	0.9100066097406639	0.5714285714285714	0	0.0
1896	None	None	None	None	None	0	0	0.125	1	1.0	10	1.0	0.3	3	3	8	3	0	0.3333333333333333	2	6	0.8	12	0.15	0.8	0.6700986967157798	0.9127064061908696	0.2841213195107956	0.9669039256928309	0.1687230282057556	0.9805196653628308	0.8950986461240921	0.9613391434017966	0.3333333333333333	0.3333333333333333	0.0
874	None	None	None	None	None	0	0	0.3	3	0.75	9	0.6666666666666666	0.5	7	6	6	2	0	0.42857142857142855	7	3	0.9333333333333333	14	0.13333333333333333	0.16666666666666666	0.9144381681060485	0.9396620147247168	0.30982410697568497	0.8264197296736548	0.5234763715277896	0.8706224945463151	0.910672308807307	0.8880356790622235	0.5714285714285714	0	0.0
7117	0.10325098053579015	0.03821466994469973	0.02119527985009907	0.74259968066543	None	0	0	0.07692307692307693	1	1.0	17	1.0	0.8823529411764706	16	15	2	0	0	0.05263157894736842	19	1	1.2666666666666666	19	0.0	0	0.2985522830456915	0.8978821978610103	0.31160327378642527	0.8461281962101771	0.48473006253966505	0.8622757564927255	0.8470155307747832	0.8703730852610925	0	0	0.0
1196	None	None	None	None	None	0	0	0.5	2	0.5	2	0.5	0.5	4	2	1	0	0	0.75	3	4	0.4	6	0.0	0	0.7549387475403065	0.9289322458891444	0.7463209010836034	0.8767311356655657	0.4223707749705114	0.9288639412952009	0.9115040162790136	0.9142917660884998	0	0	0.0
292	None	None	None	None	None	0	0	0.2	2	0.8333333333333334	10	0.25925925925925924	0.75	11	9	2	0	0	0.6666666666666666	9	6	0.9333333333333333	14	0.0	0.8	0.8561883724626466	0.9454925481930473	0.321655882293686	0.9471284595343088	0.4568568037080036	0.8549873884577892	0.8673018902653202	0.9244497970349955	0	0	0.0
3420	0.02260628445688205	0.0052194419134969335	0.005210869549163224	0.9695648780808499	None	0.2	1	0.5	6	0.4666666666666667	7	0.34	0.3333333333333333	10	5	6	1	0	0.5	10	5	1.1333333333333333	17	0.09090909090909091	0	0.7847826245099617	0.77268347181689	0.6539419537664272	0.8926041659973197	0.6847974735714976	0.8738409359383993	0.8271705338935529	0.8530635963807227	1.0	0.2	0.0
1122	None	None	None	None	None	0	0	0.5	2	0.6666666666666666	2	0.5555555555555556	0	0	0	4	5	0	1.0	3	3	0.3333333333333333	5	0.4166666666666667	0.5	0	0	0	0	0	0	0	0	0	0	0
565	None	None	None	None	None	1.0	1	0.8	4	0.4	2	0.4375	0.4	6	2	0	0	0	1.0	4	4	0.4666666666666667	7	0.0	0.6666666666666666	0.3464339112300886	0.6378579049307769	0.5545115400286607	0.9310424779979553	0.8803034636616213	0.8395383981405669	0.9189470938633927	0.833119190561279	0	0	0.0
5036	0.0823172922315216	0.0323794034608504	0.023232695626772736	0.7809048625983428	None	0	0	0.09090909090909091	1	1.0	14	1.0	0.7857142857142857	11	11	4	0	0	0.0625	16	1	1.0666666666666667	16	0.0	0	0.2985522830456915	0.9114316581391606	0.31160327378642527	0.7734769602382536	0.48473006253966505	0.868353623330591	0.835518503665437	0.8599960318495247	0	0	0.0
5573	0.08869784415263239	0.04116800828562293	0.03663267820662703	0.7672366931106531	None	0	0	0.08333333333333333	1	1.0	15	1.0	0.7333333333333333	12	11	4	0	0	0.058823529411764705	17	1	1.1333333333333333	17	0.0	0	0.2985522830456915	0.907388601384999	0.31160327378642527	0.7646753572431673	0.48473006253966505	0.858949608984159	0.8185369073155504	0.8526760330642131	0	0	0.0
6077	0.09123265179307545	0.04104737950527699	0.036625153602790304	0.75793517541754	None	0	0	0.08333333333333333	1	1.0	15	1.0	0.7333333333333333	12	11	4	0	0	0.058823529411764705	17	1	1.1333333333333333	17	0.0	0	0.2985522830456915	0.907388601384999	0.31160327378642527	0.7646753572431673	0.48473006253966505	0.858949608984159	0.8185369073155504	0.8526760330642131	0	0	0.0
525	None	None	None	None	None	0	0	0.5	4	0.5555555555555556	5	0.4074074074074074	0.4444444444444444	8	4	2	0	0	0.3333333333333333	9	3	0.7333333333333333	11	0.0	0.4444444444444444	0.7612099462542739	0.9329931606359191	0.2909043100725424	0.9163442472063972	0.38490423834468074	0.9401452883874548	0.8764684723203928	0.9304614769372185	0	0	0.0
5167	0.08308145543563976	0.03908385829677622	0.03039345571083652	0.7833300039313621	None	0	0	0.09090909090909091	1	1.0	14	1.0	0.7857142857142857	11	11	4	0	0	0.0625	16	1	1.0666666666666667	16	0.0	0	0.2985522830456915	0.9114316581391606	0.31160327378642527	0.7734769602382536	0.48473006253966505	0.868353623330591	0.835518503665437	0.8599960318495247	0	0	0.0
5782	0.08357132911302811	0.03659997971622711	0.0279788476235381	0.7749947195200944	None	0	0	0.09090909090909091	1	1.0	14	1.0	0.7857142857142857	11	11	4	0	0	0.0625	16	1	1.0666666666666667	16	0.0	0	0.2985522830456915	0.9114316581391606	0.31160327378642527	0.7734769602382536	0.48473006253966505	0.868353623330591	0.835518503665437	0.8599960318495247	0	0	0.0
2792	0.00355862943898141	0.0007876150361531918	0.0006289697791534516	0.9727442695746147	None	0	0	0.4	2	0.8	4	0.5833333333333334	0.6	3	3	3	1	0	0.3333333333333333	6	2	0.4666666666666667	7	0.1	0	0.6467223301443272	0.8134656737673036	0.40456724234219016	0.8908444066131708	0.5401417631907095	0.8298878484372291	0.8680741315306236	0.8479963994971718	1.0	0.6666666666666666	0.0
441	None	None	None	None	None	0.5	1	0.42857142857142855	3	0.625	5	0.4	0.375	5	3	4	2	0	1.0	5	5	0.6666666666666666	10	0.2	0.4	0.6808160604698326	0.6882234426208106	0.2874928968120978	0.9022471541725616	0.36930246394706545	0.8921746100175127	0.8180364869598394	0.8467247772690178	0.6	0.2	0.0
5319	0.08770449100293942	0.03846464927304223	0.02692400874387008	0.7731870898555976	None	0	0	0.09090909090909091	1	1.0	14	1.0	0.7857142857142857	11	11	4	0	0	0.0625	16	1	1.0666666666666667	16	0.0	0	0.2985522830456915	0.9114316581391606	0.31160327378642527	0.7734769602382536	0.48473006253966505	0.8975444746903671	0.8266617533271151	0.8710013673582861	0	0	0.0
1299	None	None	None	None	None	0	0	0.3333333333333333	4	0.7333333333333333	11	0.3148148148148148	0.4666666666666667	10	7	6	4	0	0.6666666666666666	6	9	1.1333333333333333	17	0.3076923076923077	0.18181818181818182	0.7662801296525341	0.8221814239098855	0.7124042764478056	0.8554819441596906	0.5234763715277896	0.7047258709527673	0.850963970844527	0.8010900009600367	0.25	0.2	0.0
3876	0.014950109869571685	0.011722776017115624	0.011411898278101068	0.6360228999730828	None	0	0	0.3333333333333333	4	0.6875	11	0.5625	0.375	8	6	9	0	0	0.125	16	2	1.2	18	0.0	0.11764705882352941	0.6448463673302018	0.9193753988007217	0.46916875139805647	0.8662050094446084	0.3826659708752521	0.943276505295213	0.8645645504409846	0.9145857427235328	0	0	0.0
2698	0.000846084901038812	0.00031781588587123487	-0.00020057181685456871	0.9970006750983631	None	0	0	0.5	4	0.5	5	0.5	0.3	5	3	6	3	0	0.6666666666666666	6	4	0.8	12	0.21428571428571427	0.4	0.6418460846842989	0.600807637463683	0.5591812430663803	0.8784291003658677	0.36930246394706545	0.8774927452368505	0.8551578910716425	0.8102736310229478	0.2	0.2	0.0
1071	None	None	None	None	None	0.5	1	0.6666666666666666	4	0.5714285714285714	4	0.42857142857142855	0.5714285714285714	8	4	0	0	0	0.42857142857142855	7	3	0.6	9	0.0	1.0	0.3834099297840695	0.8550170742094739	0.5663147966063459	0.9457525109159299	0.9220737762360912	0.949063030462893	0.9061165114330553	0.9254818615395524	0	0	0.0
6178	0.07514042963154377	0.003094044977507982	0.001868388435822854	0.8849600847708811	None	0	0	0.1	1	1.0	13	1.0	0.7692307692307693	11	10	3	0	0	0.06666666666666667	15	1	1.0	15	0.0	0	0.2985522830456915	0.9077648250256395	0.31160327378642527	0.7719014342108856	0.4864959577845479	0.8276353174637558	0.8014074253315213	0.8444293336861269	0	0	0.0
366	None	None	None	None	None	0	0	0.6	3	0.6	3	0.4375	0.6	6	3	0	1	0	1.0	4	4	0.4666666666666667	7	1.0	0.6666666666666666	0.37277047626558346	0.942642683420859	0.7673017772237127	0.8826383167984136	0.7320557863172663	0.9451417397113538	0.908986222433272	0.927878014752458	1.0	0	0.0
2443	None	None	None	None	None	0	0	0.5	3	0.5	3	0.5	0.16666666666666666	3	1	4	1	0	1.0	4	4	0.5333333333333333	8	0.1	0	0.6808160604698326	0.7770833473128617	0.6950254161935214	0.9429441644975297	0.36930246394706545	0.5458953074275064	0.8180364869598394	0.8041770633029233	1.0	0	0.0
1271	None	None	None	None	None	0.5	1	1.0	6	0.0	0	0.6	0	2	0	6	6	0	0.6	5	3	0.6	9	0.42857142857142855	0.5	0	0	0	0	0	0	0	0	0	0	0
6583	0.08619950338293296	0.035420863128646014	0.03372537237697768	0.7494689509043199	None	0	0	0.08333333333333333	1	1.0	15	1.0	0.7333333333333333	12	11	4	0	0	0.058823529411764705	17	1	1.1333333333333333	17	0.0	0	0.2985522830456915	0.907388601384999	0.31160327378642527	0.7602278854434144	0.48561301016210645	0.8591653214793121	0.8177088378646767	0.8517198378303349	0	0	0.0
7267	0.12023035004323736	0.013510183354546772	0.010437753953316722	0.6756397332957376	None	0	0	0.16666666666666666	2	0.875	14	0.5294117647058824	0.8125	14	13	3	0	0	0.11764705882352941	17	2	1.2	18	0.0	0	0.2985522830456915	0.899924245468259	0.31160327378642527	0.8636984201159378	0.48473006253966505	0.8495212447560766	0.8415410643172377	0.8726426589645078	0	0	0.0
681	None	None	None	None	None	0	0	0.2	2	0.8333333333333334	10	0.56	0.5833333333333334	8	7	5	3	0	1.0	5	5	0.9333333333333333	14	0.23076923076923078	0.18181818181818182	0.48327013999902224	0.8858218601109112	0.7504926748799099	0.8172627601202881	0.7219016365656205	0.6967677884830142	0.7815349239632857	0.811462344899334	0.25	0.25	0.0
3867	0.025623212112925394	0.02136718701898547	0.02059069331959497	0.8928039085463406	None	0	0	0.25	3	0.7333333333333333	11	0.5666666666666667	0.4	8	6	8	1	0	0.13333333333333333	15	2	1.1333333333333333	17	0.05555555555555555	0	0.6448463673302018	0.9193753988007217	0.46916875139805647	0.850518063129602	0.5234763715277896	0.9042635510705355	0.835518503665437	0.8946703951439346	1.0	0.25	0.0
6144	0.08752491237746689	0.029627828365288836	0.025730308782045474	0.7247035119972414	None	0	0	0.08333333333333333	1	1.0	15	1.0	0.8	12	12	4	0	0	0.058823529411764705	17	1	1.1333333333333333	17	0.0	0	0.2985522830456915	0.907388601384999	0.31160327378642527	0.7646753572431673	0.48473006253966505	0.8581190458691074	0.8185369073155504	0.8523894501567346	0	0	0.0
6783	0.09062063539857841	0.033421026490479656	0.02942305376967389	0.7463349800737693	None	0	0	0.08333333333333333	1	1.0	15	1.0	0.7333333333333333	12	11	4	0	0	0.058823529411764705	17	1	1.1333333333333333	17	0.0	0	0.2985522830456915	0.907388601384999	0.31160327378642527	0.7646753572431673	0.48473006253966505	0.8581190458691074	0.8185369073155504	0.8523894501567346	0	0	0.0
6928	0.02437938828191456	0.006588357635133261	-0.006021376035391079	0.941510266322932	None	0	0	0.25	2	0.9	9	0.4	0.7	9	7	2	0	0	0.3	3	10	0.8	12	0.0	0	0.2985522830456915	0.8504450165373996	0.31160327378642527	0.8885764873525535	0.48473006253966505	0.8419173210029821	0.8873394534634055	0.8616402364598362	0	0	0.0
7012	0.09297239435482625	0.04275721578817384	0.037331089524471096	0.7616887372280516	None	0	0	0.08333333333333333	1	1.0	15	1.0	0.7333333333333333	12	11	4	0	0	0.058823529411764705	17	1	1.1333333333333333	17	0.0	0	0.2985522830456915	0.907388601384999	0.31160327378642527	0.7646753572431673	0.48473006253966505	0.8581190458691074	0.8185369073155504	0.8523894501567346	0	0	0.0
1219	None	None	None	None	None	0	0	0.5	2	0.75	3	1.0	0.25	1	1	4	3	0	0.6666666666666666	3	2	0.4	6	0.25	1.0	0.4509948234973248	0.5	0.1	0.5	0.5979297300370245	0.5	0.8898211811828941	0.5	1.0	0	0.0
6596	0.08786447674061629	0.03383190103147356	0.029186687929726514	0.7606095514044477	None	0	0	0.08333333333333333	1	1.0	15	1.0	0.7333333333333333	12	11	4	0	0	0.058823529411764705	17	1	1.1333333333333333	17	0.0	0	0.2985522830456915	0.907388601384999	0.31160327378642527	0.7646753572431673	0.48473006253966505	0.8581190458691074	0.8185369073155504	0.8523894501567346	0	0	0.0
5733	0.06506253202825607	0.014004565295733589	0.013255492416552703	0.7351100646349029	None	0	0	0.09090909090909091	1	1.0	14	1.0	0.7142857142857143	11	10	4	0	0	0.0625	16	1	1.0666666666666667	16	0.0	0	0.2985522830456915	0.9114316581391606	0.31160327378642527	0.7657043609885076	0.48473006253966505	0.8675317735056647	0.8325487522621497	0.8579363386109811	0	0	0.0
2288	None	None	None	None	None	0	0	0.3333333333333333	2	0.6666666666666666	4	0.8	0.3333333333333333	2	2	5	4	0	0.4	2	5	0.5333333333333333	8	0.2857142857142857	0.3333333333333333	0.6459605134612	0.7303838787254648	0.5425196385706983	0.795506321495981	0.2858685198446385	0.6616552845126784	0.852983088811418	0.7327390454745598	0.5	0	0.04379362405741413
4149	0.02641029801186975	0.02136178830609793	0.020738211049755654	0.8900768954734263	None	0	0	0.3333333333333333	4	0.6875	11	0.5625	0.375	8	6	9	1	0	0.125	16	2	1.2	18	0.05	0.11764705882352941	0.6448463673302018	0.9193753988007217	0.46916875139805647	0.850518063129602	0.5234763715277896	0.9042635510705355	0.835518503665437	0.8946703951439346	1.0	0.25	0.0
756	None	None	None	None	None	0	0	0.75	3	0.5	2	0.5	0.25	2	1	3	1	0	0.75	3	4	0.4	6	0.1111111111111111	0.5	0.6842312429036241	0.755907970373091	0.5119546538009268	0.9535817877561266	0.2720112107702371	0.6919502040989804	0.9128848938206332	0.839438125444169	1.0	0	0.0
1611	None	None	None	None	None	0	0	0.25	2	0.7777777777777778	7	0.4074074074074074	0.5555555555555556	7	5	3	2	0	0.3333333333333333	9	3	0.7333333333333333	11	0.25	0	0.2606639921264175	0.9452294659544433	0.6963540251684114	0.8283023475797366	0.5519965338519348	0.8919709224712081	0.9147648570151038	0.898224491872152	0.5714285714285714	0.14285714285714285	0.0
6937	0.09636090992979585	0.025774826565293202	0.014763447951508916	0.7014508169108515	None	0	0	0.08333333333333333	1	1.0	15	1.0	0.8	13	12	3	0	0	0.058823529411764705	17	1	1.1333333333333333	17	0.0	0	0.2985522830456915	0.9248031147087243	0.31160327378642527	0.7977905820510736	0.4864959577845479	0.8496847336695357	0.835518503665437	0.8666180214730697	0	0	0.0
7392	0.10561479681656108	0.04291358050448509	0.04095253991658655	0.7510639016277204	None	0	0	0.08333333333333333	1	1.0	15	1.0	0.8666666666666667	14	13	2	0	0	0.058823529411764705	17	1	1.1333333333333333	17	0.0	0	0.2985522830456915	0.899924245468259	0.31160327378642527	0.8616825960229572	0.48473006253966505	0.8492654141876833	0.8413515072938555	0.8719364678313477	0	0	0.0
1818	None	None	None	None	None	0	0	0.5	2	0.75	3	0.6666666666666666	0	1	0	4	1	0	1.0	3	3	0.4	6	0.09090909090909091	0.6666666666666666	0	0	0	0	0	0	0	0	0	0	0
5227	0.08247290897159139	0.04068263055992668	0.03168673419845447	0.782218185051808	None	0	0	0.09090909090909091	1	1.0	14	1.0	0.7857142857142857	11	11	4	0	0	0.0625	16	1	1.0666666666666667	16	0.0	0	0.2985522830456915	0.9114316581391606	0.31160327378642527	0.7734769602382536	0.48473006253966505	0.868353623330591	0.835518503665437	0.8599960318495247	0	0	0.0
5004	0.08484342019515849	0.03676387063524449	0.02725001642195639	0.7746702726627908	None	0	0	0.09090909090909091	1	1.0	14	1.0	0.7857142857142857	11	11	4	0	0	0.0625	16	1	1.0666666666666667	16	0.0	0	0.2985522830456915	0.9114316581391606	0.31160327378642527	0.7734769602382536	0.48473006253966505	0.868353623330591	0.835518503665437	0.8599960318495247	0	0	0.0
5536	0.08412326097098811	0.0413961520944085	0.032168221691728636	0.7868024488515488	None	0	0	0.09090909090909091	1	1.0	14	1.0	0.7857142857142857	11	11	4	0	0	0.0625	16	1	1.0666666666666667	16	0.0	0	0.2985522830456915	0.9114316581391606	0.31160327378642527	0.7734769602382536	0.48473006253966505	0.9147074041747991	0.8470155307747832	0.878389768419509	0	0	0.0
370	None	None	None	None	None	0.3333333333333333	1	0.625	5	0.4444444444444444	4	0.6111111111111112	0.4444444444444444	8	4	2	0	0	0.5	3	6	0.7333333333333333	11	0.0	0.75	0.34089270481070544	0.9530979986088626	0.3149033264116009	0.9569711648672092	0.6399764124934582	0.9105409356041686	0.9289536477063215	0.9432819446480446	0	0	0.0
6587	0.09362834145634433	0.03876247491672789	0.03404096576374299	0.7484422845090138	None	0	0	0.08333333333333333	1	1.0	15	1.0	0.7333333333333333	12	11	4	0	0	0.058823529411764705	17	1	1.1333333333333333	17	0.0	0	0.2985522830456915	0.907388601384999	0.31160327378642527	0.7646753572431673	0.48561301016210645	0.8583355290815418	0.8190885122748702	0.8524640559874617	0	0	0.0
7258	0.10422921262406733	0.03933517627863165	0.03691046183664827	0.7561259641496176	None	0	0	0.08333333333333333	1	1.0	15	1.0	0.8666666666666667	14	13	2	0	0	0.058823529411764705	17	1	1.1333333333333333	17	0.0	0	0.2985522830456915	0.899924245468259	0.31160327378642527	0.8616825960229572	0.48473006253966505	0.8492654141876833	0.8413515072938555	0.8719364678313477	0	0	0.0
4055	0.0056768974664973436	0.00013012155563580936	-2.176507548704587e-06	0.9888647575354449	None	0	0	0.3	3	0.7692307692307693	10	0.5357142857142857	0.3076923076923077	5	4	9	3	0	0.14285714285714285	14	2	1.0	15	0.14285714285714285	0.14285714285714285	0.2985522830456915	0.9533456923539948	0.31160327378642527	0.8504357983605703	0.48473006253966505	0.5473123705563275	0.8002212880135197	0.8386680528569692	0.2	0.2	0.0
4370	0.06107440706129637	0.006501553588543696	-0.0009423766067631155	0.9151000356484661	None	0	0	0.1	1	1.0	12	1.0	0.75	10	9	3	0	0	0.07142857142857142	14	1	0.9333333333333333	14	0.0	0	0.2985522830456915	0.9132449774376774	0.31160327378642527	0.781481680030712	0.48473006253966505	0.8372453674156733	0.8185369073155504	0.8526288842339568	0	0	0.0
3095	0.043449192902850854	0.014417511716733267	-0.012530087270105407	0.8650023695874247	None	0.3333333333333333	1	0.3333333333333333	3	0.7272727272727273	8	0.3939393939393939	0.45454545454545453	6	5	6	2	0	0.2727272727272727	11	3	0.8666666666666667	13	0.13333333333333333	1.0	0.8821865192296308	0.730822887847374	0.785408524979174	0.885439753337329	0.6358605460702673	0.8331064044403119	0.8226713214929019	0.8249902693132443	0.5833333333333334	0.16666666666666666	0.0
2849	0.01690283145650998	0.0005770393662507328	0.0005017467535022607	0.9669117886359092	None	0	0	0.14285714285714285	1	1.0	8	1.0	0.625	5	5	4	1	0	0.1	10	1	0.6666666666666666	10	0.08333333333333333	0	0.6768300819915745	0.9372099220647779	0.5347043919845479	0.8732009942377458	0.5234763715277896	0.8875244656774514	0.8889325282949232	0.9031557543267398	1.0	0.2	0.0
1771	None	None	None	None	None	0	0	0.4	2	0.8	4	1.0	0.8	5	4	1	0	0	0.14285714285714285	7	1	0.4666666666666667	7	0.0	0.6666666666666666	0.523484316314628	0.8744447677021077	0.5141565810995165	0.9105652499966873	0.46770556771591226	0.829189452214511	0.8751793395266458	0.8751298360438416	0	0	0.0
1413	None	None	None	None	None	0	0	0.5	3	0.6666666666666666	4	0.4444444444444444	0.6666666666666666	6	4	1	1	0	0.5	6	3	0.5333333333333333	8	0.25	0.8	0.4769202515369367	0.9315183000992802	0.49331453319901464	0.9772727839194797	0.5379267456422575	0.9612067504962454	0.7847393621837945	0.9606002321993911	1.0	0	0.0
6952	0.08766113668364371	0.03291841406242441	0.029980264518710876	0.7723344586566017	None	0	0	0.08333333333333333	1	1.0	15	1.0	0.7333333333333333	12	11	4	0	0	0.058823529411764705	17	1	1.1333333333333333	17	0.0	0	0.2985522830456915	0.907388601384999	0.31160327378642527	0.7646753572431673	0.48473006253966505	0.858949608984159	0.8185369073155504	0.8526760330642131	0	0	0.0
7124	0.1028552366825817	0.043352358164867495	0.041131283097897986	0.7654296468568156	None	0	0	0.08333333333333333	1	1.0	15	1.0	0.8666666666666667	14	13	2	0	0	0.058823529411764705	17	1	1.1333333333333333	17	0.0	0	0.2985522830456915	0.899924245468259	0.31160327378642527	0.8616825960229572	0.48473006253966505	0.8492654141876833	0.8413515072938555	0.8719364678313477	0	0	0.0
4205	0.08041989264066773	0.0402819178748722	0.029558647249812338	0.7792647176433904	None	0	0	0.09090909090909091	1	1.0	14	1.0	0.7857142857142857	11	11	4	1	0	0.0625	16	1	1.0666666666666667	16	0.08333333333333333	0	0.2985522830456915	0.9114316581391606	0.31160327378642527	0.7734769602382536	0.48473006253966505	0.868353623330591	0.835518503665437	0.8599960318495247	1.0	0.18181818181818182	0.0
3434	None	None	None	None	None	0	0	0.5384615384615384	7	0.35294117647058826	6	0.3958333333333333	0.29411764705882354	9	5	9	2	0	0.75	8	6	1.2666666666666666	19	0.1111111111111111	0.1111111111111111	0.8499348703532131	0.8546171313249723	0.35738977197991323	0.9588653486261111	0.657639093957026	0.7695194574367682	0.7697394173177566	0.8851293899562044	0.5555555555555556	0.1111111111111111	0.0
3318	0.02917666237885447	0.0027640456953788584	-0.002705108772842753	0.9225969105327922	None	0	0	0.2	2	0.8333333333333334	10	0.25	0.75	11	9	2	0	0	0.875	7	8	0.9333333333333333	14	0.0	0	0.6448463673302018	0.9321133732217461	0.46916875139805647	0.9116504134271869	0.48473006253966505	0.9171615262397986	0.8477502193171105	0.9207553030994978	0	0	0.0
6651	0.08005022833536232	0.019964022791240002	0.018181106031076512	0.6081893033453751	None	0	0	0.16666666666666666	2	0.875	14	0.375	0.6875	13	11	4	0	0	0.1875	16	3	1.2	18	0.0	0	0.2985522830456915	0.9090513148873651	0.31160327378642527	0.7559213463222169	0.48473006253966505	0.862151874261794	0.835518503665437	0.8526171842617726	0	0	0.0
1226	None	None	None	None	None	0	0	0.5	2	0.6666666666666666	2	1.0	0.6666666666666666	3	2	1	1	0	0.2	5	1	0.3333333333333333	5	0.2	0.5	0.734365576485119	0.8309009826664787	0.3229105837032914	0.5692164978786395	0.8197503604488251	0.9343538073729005	0.8747093378265065	0.8188762271880772	1.0	0.3333333333333333	0.0
5600	0.0918843916581978	0.03966949305285286	0.034617188357045275	0.7673254618424378	None	0	0	0.08333333333333333	1	1.0	15	1.0	0.7333333333333333	12	11	4	0	0	0.058823529411764705	17	1	1.1333333333333333	17	0.0	0	0.2985522830456915	0.907388601384999	0.31160327378642527	0.7646753572431673	0.48561301016210645	0.8583355290815418	0.8190885122748702	0.8524640559874617	0	0	0.0
468	None	None	None	None	None	0	0	0.2857142857142857	2	0.75	6	0.5555555555555556	0.75	7	6	2	0	0	0.2222222222222222	9	2	0.6666666666666666	10	0.0	0	0.6535816102768633	0.9582092380664518	0.321655882293686	0.9459976376916213	0.47231904908045913	0.8270418224090909	0.8673018902653202	0.9255414411698355	0	0	0.0
1707	None	None	None	None	None	0	0	0.5	2	0.5	2	1.0	0	2	0	3	2	0	0.6666666666666666	2	3	0.4	6	0.25	0	0	0	0	0	0	0	0	0	0	0	0
3667	0.02598160092167804	0.024200003587487917	0.02349137190797334	0.8852671396743502	None	0	0	0.3333333333333333	4	0.6875	11	0.5625	0.375	8	6	9	1	0	0.125	16	2	1.2	18	0.05	0.11764705882352941	0.6448463673302018	0.9193753988007217	0.46916875139805647	0.850518063129602	0.5234763715277896	0.9042635510705355	0.835518503665437	0.8946703951439346	1.0	0.25	0.0
5629	0.08076462262202964	0.010050679034760859	-0.007175457911619667	0.7592838594541983	None	0	0	0.15384615384615385	2	0.8823529411764706	15	0.5277777777777778	0.7647058823529411	14	13	4	0	0	0.1111111111111111	18	2	1.2666666666666666	19	0.0	0	0.6584105134300536	0.9121464840955197	0.3791781933137814	0.7788833087508834	0.48473006253966505	0.8566012556819466	0.8551303510374457	0.8576061225777687	0	0	0.0
3385	0.03584333532168436	0.012298512778517158	0.011985031986201732	0.7301983514640302	None	0.14285714285714285	1	0.25	4	0.7619047619047619	16	0.38333333333333336	0.42857142857142855	11	9	11	1	0	0.15	20	3	1.5333333333333334	23	0.041666666666666664	0.6666666666666666	0.8499348703532131	0.7591718634249729	0.6539419537664272	0.8725572662799169	0.6623438552901059	0.8687706037707356	0.835518503665437	0.8394326369493645	1.0	0	0.0
2892	0.007345648312261208	0.0010370025602389713	0.0010368864199362896	0.7924834996012288	None	0	0	0.6666666666666666	4	0.42857142857142855	3	0.6428571428571429	0.42857142857142855	5	3	3	1	0	0.2857142857142857	7	2	0.6	9	0.125	0.8571428571428571	0.7104172297131485	0.8789473576758717	0.3970549678547983	0.9359059441388601	0.8009639500316474	0.9765450943929115	0.928050372747255	0.942542458712464	1.0	0.2	0.0
1284	None	None	None	None	None	0	0	0.6666666666666666	2	0.5	1	0.6666666666666666	0.5	2	1	1	2	0	0.6666666666666666	3	2	0.26666666666666666	4	0.4	0	0.6710586403777017	0.5435816993420267	0.1	0.5	0.5318964814214026	0.5306299395064612	0.9191832481003721	0.5247666869845329	0.75	0.5	0.061810227981099364
2246	None	None	None	None	None	0.25	1	0.5454545454545454	6	0.42857142857142855	6	0.4444444444444444	0.14285714285714285	5	2	10	3	0	1.0	6	6	1.0666666666666667	16	0.14285714285714285	0.46153846153846156	0.9144381681060485	0.6347232872425589	0.8337501923838421	0.8410889411663816	0.6623438552901059	0.8549214276189131	0.7697394173177566	0.7909851011408238	0.4	0	0.0
2606	0.021986276773668944	0.0010253078988433344	0.00045627544725668147	0.9813508754497037	None	0.4	2	0.5384615384615384	7	0.4117647058823529	7	0.5277777777777778	0.29411764705882354	9	5	9	0	0	1.0	6	6	1.2666666666666666	19	0.0	0	0.23651676861009802	0.9127318839517942	0.3970549678547983	0.8046057408135304	0.6186571765291347	0.9728986581339921	0.9228271593489434	0.9204025378017926	0	0	0.0
2940	0.006121416893737207	0.0004281743900171785	0.0003045506791886823	0.9291671813996204	None	0.25	1	0.7	7	0.16666666666666666	2	0.5	0.16666666666666666	7	2	6	1	0	0.5714285714285714	4	7	0.9333333333333333	14	0.09090909090909091	0.2857142857142857	0.6032046377836515	0.9532819034338449	0.37873677002566175	0.8926780987207339	0.8104515470520607	0.8368353232290736	0.9300177672666922	0.9051965727482104	1.0	0.14285714285714285	0.0
1875	None	None	None	None	None	1.0	2	1.0	6	0.14285714285714285	1	0.5625	0.14285714285714285	4	1	4	3	0	1.0	4	4	0.6	9	0.3333333333333333	0.8	0.7721334447049298	0.9599877848970247	0.6161486831636708	0.9676374940702815	0.5960854263337785	0.8835445252288858	0.8239833228718232	0.9462082115642069	0.5	0.5	0.03760265925009407
2780	0.0021376058179728924	0.00023883953161139168	0.00021781840101235222	0.9877771339662917	None	0.5	1	0.5714285714285714	4	0.5	4	0.6666666666666666	0.125	3	1	6	2	0	0.6	3	5	0.6666666666666666	10	0.14285714285714285	0.5714285714285714	0.5151183771709252	0.8182892066752575	0.7226553748359427	0.5209326391183906	0.1329632498211337	0.9834917734415465	0.9199992692829428	0.8689769272550139	0.6666666666666666	0	0.0
2239	None	None	None	None	None	0	0	1.0	2	0.0	0	0.75	0	0	0	2	2	0	1.0	2	2	0.2	3	0.25	0	0	0	0	0	0	0	0	0	0	0	0
7252	0.0811270601985567	0.02206840595718745	0.022060602017574413	0.8338981123817859	None	0	0	0.1	1	1.0	13	1.0	0.8461538461538461	12	11	2	0	0	0.06666666666666667	15	1	1.0	15	0.0	0	0.2985522830456915	0.907388601384999	0.31160327378642527	0.7676685561387806	0.48473006253966505	0.858949608984159	0.8185369073155504	0.8533742659656843	0	0	0.0
2185	None	None	None	None	None	0.3333333333333333	1	0.75	6	0.2	2	0.6666666666666666	0.1	3	1	8	0	0	0.5	3	6	0.8	12	0.0	0.6666666666666666	0.5151183771709252	0.942910517244841	0.4313858462946253	0.8042400866855595	0.1329632498211337	0.97334356748216	0.9300177672666922	0.9311841092289648	0	0	0.0
4136	0.028309495933458818	0.021647880540648083	0.0209553757846448	0.8922707576839733	None	0	0	0.3333333333333333	4	0.6875	11	0.5625	0.375	8	6	9	1	0	0.125	16	2	1.2	18	0.05	0.11764705882352941	0.6448463673302018	0.9193753988007217	0.46916875139805647	0.850518063129602	0.5234763715277896	0.9042635510705355	0.835518503665437	0.8946703951439346	1.0	0.25	0.0
1942	None	None	None	None	None	0.3333333333333333	2	0.6428571428571429	9	0.2222222222222222	4	0.625	0.1111111111111111	9	2	10	0	0	0.5	4	8	1.3333333333333333	20	0.0	0.47058823529411764	0.43896320242464554	0.7944041610344512	0.4736540823144419	0.8080048103867201	0.6186571765291347	0.9564622637032976	0.9141834926416017	0.876474897961467	0	0	0.0
6955	0.08884541794757893	0.04131053368688434	0.031030315856218127	0.7811151583087202	None	0	0	0.09090909090909091	1	1.0	14	1.0	0.7857142857142857	11	11	4	0	0	0.0625	16	1	1.0666666666666667	16	0.0	0	0.2985522830456915	0.9114316581391606	0.31160327378642527	0.7734769602382536	0.4864959577845479	0.8685627453964739	0.835518503665437	0.860069484476195	0	0	0.0
4902	0.09222531307565825	0.0381468450963798	0.02486773945867087	0.7792129178331492	None	0	0	0.09090909090909091	1	1.0	14	1.0	0.7857142857142857	11	11	4	0	0	0.0625	16	1	1.0666666666666667	16	0.0	0	0.2985522830456915	0.9114316581391606	0.31160327378642527	0.7621969115887967	0.48473006253966505	0.8556358379302039	0.835518503665437	0.8530221121769334	0	0	0.0
767	None	None	None	None	None	0	0	0.75	3	0.5	2	0.5	0.5	2	2	3	4	0	0.75	3	4	0.4	6	0.4	1.0	0.3569464039139718	0.9086182209779337	0.6161486831636708	0.9531335770220742	0.38196674097760885	0.689937674108732	0.8003912469250642	0.8845648371185713	0.5	0.5	0.43776097338579434
788	None	None	None	None	None	1.0	1	0.8	4	0.4	2	0.7777777777777778	0	0	0	6	0	0	1.0	3	3	0.4666666666666667	7	0.0	1.0	0	0	0	0	0	0	0	0	0	0	0
1298	None	None	None	None	None	0.5	1	0.8333333333333334	5	0.16666666666666666	1	0.5333333333333333	0	2	0	5	0	0	0.6	5	3	0.5333333333333333	8	0.0	0.6666666666666666	0	0	0	0	0	0	0	0	0	0	0
220	None	None	None	None	None	0	0	1.0	4	0.0	0	0.6666666666666666	0	1	0	4	1	0	1.0	3	3	0.4	6	0.09090909090909091	0.6666666666666666	0	0	0	0	0	0	0	0	0	0	0
1155	None	None	None	None	None	0	0	0.5	2	0.6666666666666666	2	1.0	0.6666666666666666	4	2	0	0	0	0.2	5	1	0.3333333333333333	5	0.0	1.0	0.6000313215329323	0.8713979276949577	0.2080836417913315	0.6518196413760552	0.7453313845579672	0.9124692519035195	0.9340614823425948	0.8359223288847674	0	0	0.0
978	None	None	None	None	None	0	0	0	0	0	0	1.0	0	0	0	0	4	0	1.0	1	1	0.06666666666666667	1	1.0	0	0	0	0	0	0	0	0	0	0	0	0
2206	None	None	None	None	None	0	0	0.5	3	0.6666666666666666	4	0.4444444444444444	0.6666666666666666	7	4	0	0	0	0.5	3	6	0.5333333333333333	8	0.0	1.0	0.4448084766215673	0.9444868325013003	0.3586538145494887	0.9191535980664204	0.48473006253966505	0.8730227673372651	0.7598225645902614	0.9166460821262654	0	0	0.0
458	None	None	None	None	None	0.5	1	0.6666666666666666	4	0.5	3	0.4	0.5	6	3	1	1	0	0.8	4	5	0.5333333333333333	8	0.3333333333333333	0.6666666666666666	0.4237082644730831	0.9483672137934264	0.6755153963101278	0.9396411709052371	0.8426113752098505	0.8904918086931113	0.9257405206591973	0.9298149395451043	1.0	0	0.0
4130	0.025923051070283653	0.018174996479731344	0.017331945680682793	0.9022214447131226	None	0	0	0.3333333333333333	4	0.6875	11	0.5625	0.375	8	6	9	1	0	0.125	16	2	1.2	18	0.05	0.11764705882352941	0.6448463673302018	0.9193753988007217	0.46916875139805647	0.850518063129602	0.5234763715277896	0.9042635510705355	0.835518503665437	0.8946703951439346	1.0	0.25	0.0
4552	0.08326133875779977	0.040880637734149475	0.032471526632967915	0.7838182097931767	None	0	0	0.09090909090909091	1	1.0	14	1.0	0.7857142857142857	11	11	4	0	0	0.0625	16	1	1.0666666666666667	16	0.0	0	0.2985522830456915	0.9114316581391606	0.31160327378642527	0.7734769602382536	0.48473006253966505	0.868353623330591	0.835518503665437	0.8599960318495247	0	0	0.0
2161	None	None	None	None	None	0	0	0.5	2	0.75	3	1.0	0.75	5	3	0	2	0	0.16666666666666666	6	1	0.4	6	1.0	0.8	0.2606639921264175	0.7978048137543179	0.8759279761422242	0.9624610359125806	0.9078622482651604	0.9536959338517143	0.915760563815936	0.9273910129360897	0.6	0.2	0.0
1833	None	None	None	None	None	0	0	0.5	2	0.6666666666666666	2	0.8333333333333334	0.3333333333333333	1	1	3	3	0	0.6666666666666666	2	3	0.3333333333333333	5	0.3	0	0.7871293323774652	0.5	0.41412553598730756	0.5	0.2670755330854684	0.5	0.8992473696735093	0.5	1.0	0	0.0
6680	0.03198170643177872	0.0035564975300524304	-0.0002189620575303133	0.9397714769394355	None	0	0	0.125	1	1.0	10	1.0	0.8	8	8	3	1	0	0.08333333333333333	12	1	0.8	12	0.1	0	0.4726373065950094	0.9234632024938346	0.3258834043485034	0.8040114987194429	0.5041032170337273	0.8595680284360425	0.8413515072938555	0.8704046401464832	1.0	0.375	0.0
7413	0.08779972568286767	0.0073600327690627205	0.004032634915649806	0.8692378308830385	None	0	0	0.1	1	1.0	13	1.0	0.8461538461538461	12	11	2	0	0	0.06666666666666667	15	1	1.0	15	0.0	0	0.2985522830456915	0.9028448814324954	0.31160327378642527	0.8369712114621392	0.48473006253966505	0.8272170932224113	0.8185369073155504	0.8594076334791495	0	0	0.0
1620	None	None	None	None	None	0	0	0.5	3	0.5714285714285714	4	0.36	0.42857142857142855	5	3	3	1	0	1.0	5	5	0.6	9	0.125	0	0.7757151415216391	0.9493396437874287	0.6460031041726104	0.9018653124991168	0.5331312465642076	0.8949674003445384	0.8673018902653202	0.919117854486472	1.0	0	0.0
6858	0.06472391733507123	0.008256194487000854	0.007762155330822162	0.7135695092915871	None	0	0	0.1	1	1.0	13	1.0	0.7692307692307693	11	10	3	0	0	0.06666666666666667	15	1	1.0	15	0.0	0	0.2985522830456915	0.9077648250256395	0.31160327378642527	0.7719014342108856	0.4864959577845479	0.8276353174637558	0.8014074253315213	0.8444293336861269	0	0	0.0
6559	0.09257703343005709	0.03487077133385152	0.029115777526971046	0.7583842745777527	None	0	0	0.08333333333333333	1	1.0	15	1.0	0.8	12	12	4	0	0	0.058823529411764705	17	1	1.1333333333333333	17	0.0	0	0.2985522830456915	0.907388601384999	0.31160327378642527	0.7646753572431673	0.48473006253966505	0.906778191766546	0.8248458828102337	0.8712272212301184	0	0	0.0
356	None	None	None	None	None	0.5	1	0.6666666666666666	4	0.3333333333333333	2	0.5333333333333333	0.16666666666666666	5	1	2	0	0	0.6	5	3	0.5333333333333333	8	0.0	0.6666666666666666	0.350145500607537	0.9297335762578618	0.3970549678547983	0.9153422081370398	0.46378940128715274	0.9604766471438636	0.9236012650352317	0.9380770334134588	0	0	0.0
4428	0.08179239591218235	0.04196584652443642	0.025792128461723098	0.7787311531482728	None	0	0	0.09090909090909091	1	1.0	14	1.0	0.7857142857142857	11	11	4	1	0	0.0625	16	1	1.0666666666666667	16	0.08333333333333333	0	0.2985522830456915	0.9114316581391606	0.31160327378642527	0.7734769602382536	0.48473006253966505	0.868353623330591	0.835518503665437	0.8599960318495247	1.0	0.18181818181818182	0.0
7199	0.10418864874416126	0.042914203006232554	0.04122950283746589	0.748987899030366	None	0	0	0.08333333333333333	1	1.0	15	1.0	0.8666666666666667	14	13	2	0	0	0.058823529411764705	17	1	1.1333333333333333	17	0.0	0	0.2985522830456915	0.899924245468259	0.31160327378642527	0.8616825960229572	0.48473006253966505	0.8495212447560766	0.8415410643172377	0.872010886321197	0	0	0.0
4833	0.0828003788417471	0.03149845186635938	0.02020357232896622	0.7383187551468041	None	0	0	0.09090909090909091	1	1.0	14	1.0	0.7857142857142857	11	11	4	0	0	0.0625	16	1	1.0666666666666667	16	0.0	0	0.2985522830456915	0.9114316581391606	0.31160327378642527	0.7734769602382536	0.48473006253966505	0.868353623330591	0.835518503665437	0.8599960318495247	0	0	0.0
3161	0.004659946117623173	4.4154047468548966e-05	2.7908750025844018e-05	0.9903216239716092	None	0	0	0.6	3	0.2	1	0.5833333333333334	0.2	3	1	3	3	0	0.75	3	4	0.4666666666666667	7	0.375	0.6666666666666666	0.3752397951945074	0.9019642033491465	0.6761596208246705	0.9686421166241047	0.9148013693262215	0.9829894392698825	0.9678933958469456	0.9621477847467056	0.6666666666666666	0.6666666666666666	0.0
7136	0.09030526792954993	0.04036852232476442	0.03466348042679249	0.7649930404994691	None	0	0	0.08333333333333333	1	1.0	15	1.0	0.7333333333333333	12	11	4	0	0	0.058823529411764705	17	1	1.1333333333333333	17	0.0	0	0.2985522830456915	0.907388601384999	0.31160327378642527	0.7646753572431673	0.48561301016210645	0.8583355290815418	0.8190885122748702	0.8524640559874617	0	0	0.0
2809	0.007102917402185869	0.0013870790438031614	0.0013741777027396864	0.9717260391735097	None	0	0	0.25	2	0.8	8	0.3333333333333333	0.3	5	3	6	0	0	0.4444444444444444	4	9	0.8	12	0.0	0	0.4754584844266912	0.8171389411719047	0.1	0.9092604682757334	0.5441638181201723	0.5739470312390366	0.8756780774976277	0.796824580311462	0	0	0.0
5008	0.08383536347097649	0.044900188135860886	0.032467004878856745	0.7798616739550264	None	0	0	0.09090909090909091	1	1.0	14	1.0	0.7857142857142857	11	11	4	1	0	0.0625	16	1	1.0666666666666667	16	0.08333333333333333	0	0.2985522830456915	0.9114316581391606	0.31160327378642527	0.7734769602382536	0.48473006253966505	0.868353623330591	0.835518503665437	0.8599960318495247	1.0	0.18181818181818182	0.0
4665	0.058582469528192155	0.007386289500402028	0.000418224680142253	0.9237001442848728	None	0	0	0.2	2	0.8333333333333334	10	0.5384615384615384	0.5833333333333334	8	7	5	0	0	0.15384615384615385	13	2	0.9333333333333333	14	0.0	0	0.2985522830456915	0.9209439409872158	0.3258834043485034	0.8017395087057244	0.5041032170337273	0.7660757672019429	0.8185369073155504	0.8428483668313668	0	0	0.0
2060	None	None	None	None	None	0	0	0.625	5	0.3	3	0.42857142857142855	0.3	7	3	4	2	0	0.5714285714285714	7	4	0.8	12	0.25	0.36363636363636365	0.5041222012038967	0.7769591148712588	0.6950254161935214	0.8807126456547365	0.46378940128715274	0.927910218598738	0.8180364869598394	0.8737007457441588	0.5714285714285714	0	0.0
5288	0.07375698868086024	0.005644727252515769	0.002229201732996209	0.8826730899813361	None	0	0	0.1	1	1.0	13	1.0	0.7692307692307693	11	10	3	0	0	0.06666666666666667	15	1	1.0	15	0.0	0	0.2985522830456915	0.9077648250256395	0.31160327378642527	0.7719014342108856	0.48473006253966505	0.8481187965426648	0.8002212880135197	0.850925908423329	0	0	0.0
154	None	None	None	None	None	0	0	0.75	3	0.3333333333333333	1	0.5555555555555556	0.3333333333333333	4	1	0	0	0	1.0	3	3	0.3333333333333333	5	0.0	1.0	0.37277047626558346	0.9598038452116543	0.6852455847828208	0.9007686331993712	0.7109629317452457	0.8666095683146348	0.8421682046154843	0.9180909272713419	0	0	0.0
6535	0.06946910255076919	0.0018679193255666862	0.0013378080550791123	0.9025060296220573	None	0	0	0.1	1	1.0	13	1.0	0.6923076923076923	10	9	4	0	0	0.06666666666666667	15	1	1.0	15	0.0	0	0.2985522830456915	0.906376244776561	0.31160327378642527	0.7796380659024609	0.48473006253966505	0.7567703440626136	0.7536399536157217	0.8258161542402515	0	0	0.0
549	None	None	None	None	None	0.5	1	0.6666666666666666	4	0.5	3	0.5333333333333333	0.3333333333333333	3	2	4	1	0	0.6	3	5	0.5333333333333333	8	0.09090909090909091	0.4	0.2993008927665204	0.9294603594638146	0.9246909350021367	0.9544286564011387	0.5171375269655494	0.8651834604480745	0.9413089469490346	0.9236564473490622	1.0	0.3333333333333333	0.0
3815	0.027039240973691533	0.024276600269885883	0.02338842628042926	0.8868952991628642	None	0	0	0.3333333333333333	4	0.6875	11	0.5625	0.375	8	6	9	1	0	0.125	16	2	1.2	18	0.05	0.11764705882352941	0.6448463673302018	0.9193753988007217	0.46916875139805647	0.850518063129602	0.5234763715277896	0.9042635510705355	0.835518503665437	0.8946703951439346	1.0	0.25	0.0
2542	None	None	None	None	None	0	0	0.5	3	0.5	3	0.6666666666666666	0.3333333333333333	4	2	3	1	0	0.3333333333333333	6	2	0.5333333333333333	8	0.125	0.5714285714285714	0.4300583777996284	0.7353055786347219	0.4148995307937605	0.9442287381103033	0.7259303581791368	0.9012855827335646	0.9055803438075964	0.8829640851494884	1.0	0	0.0
6122	0.09740973180375723	0.03421168098590979	0.014470851466838757	0.7480616141309899	None	0	0	0.08333333333333333	1	1.0	16	1.0	0.75	13	12	4	0	0	0.05555555555555555	18	1	1.2	18	0.0	0	0.2985522830456915	0.9031386848448318	0.31160327378642527	0.7566604512545521	0.48473006253966505	0.850203039790636	0.8002212880135197	0.8456760471682442	0	0	0.0
2548	None	None	None	None	None	0.5	1	0.6666666666666666	4	0.5	3	0.6666666666666666	0	2	0	5	1	0	0.75	4	3	0.5333333333333333	8	0.08333333333333333	0.8	0	0	0	0	0	0	0	0	0	0	0
670	None	None	None	None	None	0	0	0.3333333333333333	2	0.8571428571428571	6	0.75	0.5714285714285714	6	4	2	0	0	0.75	4	3	0.6	9	0.0	0	0.34653990120359424	0.8496878115327755	0.4089512222797209	0.8145924827241269	0.3878891444605418	0.8077737484034152	0.7418077490845226	0.8248123814435754	0	0	0.0
1334	None	None	None	None	None	0	0	0.5	2	0.75	3	1.0	0.25	1	1	4	3	0	0.6666666666666666	3	2	0.4	6	0.25	1.0	0.4509948234973248	0.5	0.1	0.5	0.5979297300370245	0.5	0.8898211811828941	0.5	1.0	0	0.0
2682	0.010864678734654874	0.002631575960129929	0.002132980770636924	0.9794999973367564	None	0.5	1	0.6666666666666666	4	0.5714285714285714	4	0.42857142857142855	0.42857142857142855	5	3	3	0	0	0.42857142857142855	7	3	0.6	9	0.0	1.0	0.350145500607537	0.9016186474281133	0.5141565810995165	0.9000991819824137	0.7994999073325768	0.8653082465712997	0.8943318734074172	0.8900502810950505	0	0	0.0
2108	None	None	None	None	None	0	0	0.14285714285714285	1	1.0	8	0.3333333333333333	0.125	1	1	8	0	0	0.8333333333333334	6	5	0.6666666666666666	10	0.0	0	0.1	0.5	0.1	0.5	0.6710212481858393	0.5	0.9365422305715322	0.5	0	0	0.0
6984	0.10080624028690531	0.041344856914313464	0.04004601770388457	0.7481859190724236	None	0	0	0.08333333333333333	1	1.0	15	1.0	0.8666666666666667	14	13	2	0	0	0.058823529411764705	17	1	1.1333333333333333	17	0.0	0	0.2985522830456915	0.899924245468259	0.31160327378642527	0.8616825960229572	0.48473006253966505	0.8492654141876833	0.8413515072938555	0.8719364678313477	0	0	0.0
4828	0.03613374931347081	0.007189891552673665	-0.00567644070297943	0.9179873821718829	None	0	0	0.1111111111111111	1	1.0	11	1.0	0.45454545454545453	6	5	6	0	0	0.07692307692307693	13	1	0.8666666666666667	13	0.0	0	0.6584105134300536	0.9114305209865705	0.3028886009022408	0.8470060075040834	0.6247410888379441	0.9274571560168645	0.9023898428541475	0.8999739782831981	0	0	0.0
244	None	None	None	None	None	0	0	0.4	2	0.6	3	0.7	0.4	3	2	3	2	0	0.4	5	2	0.4666666666666667	7	0.2222222222222222	0	0.6448463673302018	0.8240071214856708	0.4970935556713732	0.7495639314363873	0.8538895816919141	0.7728531042363779	0.8492315786808661	0.7838376008684989	0.6666666666666666	0.3333333333333333	0.0
5088	0.06180750304315427	0.006806921925875683	-0.0031170902087460754	0.8855509661556091	None	0	0	0.16666666666666666	2	0.8666666666666667	13	0.37777777777777777	0.7333333333333333	12	11	4	0	0	0.2	15	3	1.1333333333333333	17	0.0	0	0.4726373065950094	0.9117831963010709	0.3258834043485034	0.7632284358459095	0.48473006253966505	0.8714899857696993	0.8413515072938555	0.8589691840214986	0	0	0.0
7381	0.09321659330187441	0.02166942584399048	0.01977246176271664	0.7124230421608895	None	0	0	0.08333333333333333	1	1.0	15	1.0	0.8666666666666667	14	13	2	0	0	0.058823529411764705	17	1	1.1333333333333333	17	0.0	0	0.2985522830456915	0.899924245468259	0.31160327378642527	0.8616825960229572	0.48473006253966505	0.8495212447560766	0.8415410643172377	0.872010886321197	0	0	0.0
1257	None	None	None	None	None	0	0	0.8	4	0.2	1	0.4375	0	2	0	4	1	0	1.0	4	4	0.4666666666666667	7	0.1	0.4	0	0	0	0	0	0	0	0	0	0	0
1653	None	None	None	None	None	0	0	0.3333333333333333	2	0.8571428571428571	6	1.0	0.8571428571428571	7	6	1	1	0	0.1111111111111111	9	1	0.6	9	0.2	0.25	0.5177937305736179	0.8601642462454234	0.8711051231571185	0.9411940640672004	0.8003660937201932	0.9530034285230657	0.893319033013392	0.9264254955698095	1.0	0	0.0
6860	0.08757843402143482	0.041073727196403134	0.036335448316549224	0.7672600902127461	None	0	0	0.08333333333333333	1	1.0	15	1.0	0.7333333333333333	12	11	4	0	0	0.058823529411764705	17	1	1.1333333333333333	17	0.0	0	0.2985522830456915	0.907388601384999	0.31160327378642527	0.7646753572431673	0.48473006253966505	0.858949608984159	0.8185369073155504	0.8526760330642131	0	0	0.0
3708	0.014007195429411963	0.011798078366753272	0.011490348007221875	0.6315674706383883	None	0	0	0.3333333333333333	4	0.6875	11	0.5625	0.375	8	6	9	0	0	0.125	16	2	1.2	18	0.0	0.11764705882352941	0.6448463673302018	0.9193753988007217	0.46916875139805647	0.8662050094446084	0.5234763715277896	0.9042635510705355	0.835518503665437	0.8986586239427652	0	0	0.0
2907	0.013141771547194689	0.0013599219250489429	0.001171451373741259	0.993416225388606	None	0.3333333333333333	1	0.5	4	0.5555555555555556	5	0.55	0.2222222222222222	5	2	5	0	0	0.8	5	4	0.7333333333333333	11	0.0	0.3333333333333333	0.3824845168548905	0.9467739177962239	0.6460031041726104	0.8971016552797352	0.8766693366291192	0.9009845743098815	0.8984609968220972	0.9181433484505664	0	0	0.0
324	None	None	None	None	None	0	0	0.25	1	1.0	3	0.8333333333333334	0.3333333333333333	1	1	3	2	0	0.6666666666666666	2	3	0.3333333333333333	5	0.2	0	0.8009000075387469	0.5	0.5883219702602871	0.5	0.9254151195548497	0.5	0.8008702646553933	0.5	1.0	1.0	0.0
5946	0.09173957794020252	0.03722749251993826	0.03416995349567264	0.7499546406283086	None	0	0	0.08333333333333333	1	1.0	15	1.0	0.7333333333333333	12	11	4	0	0	0.058823529411764705	17	1	1.1333333333333333	17	0.0	0	0.2985522830456915	0.907388601384999	0.31160327378642527	0.7646753572431673	0.48473006253966505	0.858949608984159	0.8185369073155504	0.8526760330642131	0	0	0.0
3247	0.050329822822479296	0.0056794885228254825	0.0052814217905193675	0.8460882703368846	None	0	0	0.2	2	0.8461538461538461	11	0.3125	0.7692307692307693	11	10	3	0	0	0.3333333333333333	4	12	1.0	15	0.0	0	0.8187171321753643	0.949163115304321	0.687741695321105	0.91739691360609	0.5234763715277896	0.861542483439995	0.9171329940085836	0.9158720255249183	0	0	0.0
5173	0.0870294318903569	0.034082675177798435	0.025677182995898	0.7919645499359244	None	0	0	0.09090909090909091	1	1.0	14	1.0	0.7857142857142857	11	11	4	0	0	0.0625	16	1	1.0666666666666667	16	0.0	0	0.2985522830456915	0.9114316581391606	0.31160327378642527	0.7734769602382536	0.48473006253966505	0.868353623330591	0.835518503665437	0.8599960318495247	0	0	0.0
5314	0.09243418414989488	0.03307107523776531	0.02951711534596858	0.7812998046252311	None	0	0	0.09090909090909091	1	1.0	14	1.0	0.7857142857142857	11	11	4	0	0	0.0625	16	1	1.0666666666666667	16	0.0	0	0.2985522830456915	0.9114316581391606	0.35271785397819067	0.7480365127146444	0.48473006253966505	0.868353623330591	0.7817611426223408	0.8542871909449546	0	0	0.0
5816	0.09144071851879176	0.03945512992671378	0.03513721287554732	0.7448788202831004	None	0	0	0.08333333333333333	1	1.0	15	1.0	0.7333333333333333	12	11	4	0	0	0.058823529411764705	17	1	1.1333333333333333	17	0.0	0	0.2985522830456915	0.907388601384999	0.31160327378642527	0.7646753572431673	0.48473006253966505	0.8581190458691074	0.8185369073155504	0.8523894501567346	0	0	0.0
4671	0.08866894448999911	0.04532610370966184	0.035464323565054336	0.7764976549633302	None	0	0	0.09090909090909091	1	1.0	14	1.0	0.7857142857142857	11	11	4	0	0	0.0625	16	1	1.0666666666666667	16	0.0	0	0.2985522830456915	0.9114316581391606	0.31160327378642527	0.7734769602382536	0.48473006253966505	0.868353623330591	0.835518503665437	0.8599960318495247	0	0	0.0
2727	0.005324652680542236	0.0003330428731228542	0.0002828211046690749	0.9824178070092043	None	0	0	0.5	3	0.7142857142857143	5	0.6428571428571429	0.5714285714285714	7	4	1	1	0	0.2857142857142857	2	7	0.6	9	0.3333333333333333	0.2857142857142857	0.2440177889045521	0.8335330343220202	0.6783638116978394	0.9820935514407311	0.3529364656427412	0.9676045546732835	0.8024839832246452	0.9527576239966159	1.0	0	0.0
4935	0.06222413084059572	0.00628931250020261	-0.0009302298412615101	0.9153672954295047	None	0	0	0.1	1	1.0	12	1.0	0.75	10	9	3	0	0	0.07142857142857142	14	1	0.9333333333333333	14	0.0	0	0.2985522830456915	0.9132449774376774	0.31160327378642527	0.781481680030712	0.48473006253966505	0.8379227563329973	0.8185369073155504	0.8528373230072851	0	0	0.0
3264	0.016649684320423717	0.005173980585604516	-0.0013430426680670427	0.9601962135494666	None	0	0	0.375	3	0.7	7	0.3	0.6	9	6	2	1	0	0.625	8	5	0.8	12	0.2	0	0.8499348703532131	0.7564273225797482	0.6539419537664272	0.8492487451995651	0.6093772368504287	0.8553021826107441	0.8184909197578513	0.8243699758927477	1.0	0.2222222222222222	0.0
4289	0.0330901529248545	0.0031401257021062196	-0.0022297196241499923	0.7244424639707541	None	0	0	0.23076923076923078	3	0.8235294117647058	14	0.5277777777777778	0.35294117647058826	7	6	11	3	0	0.1111111111111111	18	2	1.2666666666666666	19	0.12	0.1111111111111111	0.6700986967157798	0.9128557562141258	0.31160327378642527	0.830543369349857	0.48473006253966505	0.8425322790446529	0.8735683405413894	0.8666774989734711	0.14285714285714285	0.14285714285714285	0.0
2817	2.86512621112596e-06	9.901723837418894e-08	9.372101358365174e-08	0.9999966117004899	None	0.5	1	0.8333333333333334	5	0.16666666666666666	1	0.5333333333333333	0	3	0	4	1	0	0.6	3	5	0.5333333333333333	8	0.1111111111111111	0.6666666666666666	0	0	0	0	0	0	0	0	0	0	0
1676	None	None	None	None	None	0	0	0.25	1	1.0	4	1.0	1.0	4	4	1	3	0	0.16666666666666666	6	1	0.4	6	0.5	0	0.39984497576195965	0.9736302909724663	0.9086662469465555	0.9117318003677439	0.47941656853366776	0.9584691242736542	0.9570057586425741	0.9538038076309613	0.25	0.25	0.0
854	None	None	None	None	None	0	0	0.4	4	0.5384615384615384	7	0.75	0.23076923076923078	4	3	10	4	0	0.8	5	4	1.0	15	0.17391304347826086	0	0.34272232185264023	0.6766462928659415	0.7188410367377585	0.8057926602601856	0.9472762351666117	0.5646692528796572	0.9405416542176253	0.6915008645725425	0.25	0.5	0.0
1556	None	None	None	None	None	0	0	0.6666666666666666	2	0.5	1	1.0	0	1	0	2	2	0	1.0	2	2	0.26666666666666666	4	0.2857142857142857	0	0	0	0	0	0	0	0	0	0	0	0
7428	0.053772987988288515	0.009238860636635733	0.0052500872507306616	0.5456664073900617	None	0	0	0.16666666666666666	2	0.9333333333333333	14	0.37777777777777777	0.8	14	12	2	0	0	0.2	3	15	1.1333333333333333	17	0.0	0	0.2985522830456915	0.8956562232492575	0.31160327378642527	0.8643777217534866	0.48473006253966505	0.8408790346483248	0.8415410643172377	0.8686332905668697	0	0	0.0
4048	0.08457936737198453	0.028208280585886293	0.025657104895803255	0.7994736678126578	None	0	0	0.08333333333333333	1	1.0	15	1.0	0.8666666666666667	13	13	3	1	0	0.058823529411764705	17	1	1.1333333333333333	17	0.1	0	0.6467223301443272	0.9034770850664438	0.31160327378642527	0.7496662126309785	0.48473006253966505	0.8746598966813873	0.8470155307747832	0.8530470804852708	1.0	0.15384615384615385	0.0
2838	0.020642288373152913	0.0023008258349239727	0.0017510150521342423	0.9779106592755251	None	0.5	2	0.5	5	0.5	6	0.35	0.25	6	3	7	1	0	0.625	8	5	0.9333333333333333	14	0.06666666666666667	0.6666666666666666	0.6996575642553989	0.9622987522814704	0.21411607518694464	0.8501261803178097	0.5809704331398348	0.6717690857155701	0.8872525253653498	0.8695674914961361	1.0	0.16666666666666666	0.0
709	None	None	None	None	None	1.0	1	1.0	4	0.25	1	0.6666666666666666	0	4	0	1	1	0	1.0	3	3	0.4	6	0.5	0.6666666666666666	0	0	0	0	0	0	0	0	0	0	0
2337	None	None	None	None	None	0	0	0.6666666666666666	2	0.5	1	1.0	0	0	0	3	4	0	1.0	2	2	0.26666666666666666	4	0.4	0	0	0	0	0	0	0	0	0	0	0	0
4152	0.025635043853529393	0.02195166991939424	0.02102150244659771	0.8915577996281083	None	0	0	0.25	3	0.7333333333333333	11	0.5666666666666667	0.4	8	6	8	1	0	0.13333333333333333	15	2	1.1333333333333333	17	0.05555555555555555	0	0.6448463673302018	0.9193753988007217	0.46916875139805647	0.850518063129602	0.5672938896239879	0.895609292750189	0.8623087271788987	0.8916114636057543	1.0	0.25	0.0
5239	0.0853787367832201	0.04628838357504402	0.03507580738630894	0.7792552294608491	None	0	0	0.09090909090909091	1	1.0	14	1.0	0.7857142857142857	11	11	4	0	0	0.0625	16	1	1.0666666666666667	16	0.0	0	0.2985522830456915	0.9114316581391606	0.31160327378642527	0.7734769602382536	0.48473006253966505	0.868353623330591	0.835518503665437	0.8599960318495247	0	0	0.0
6659	0.06553886710305801	0.023306996779824854	0.023305572679503773	0.7151896056474979	None	0	0	0.1111111111111111	1	1.0	11	1.0	0.7272727272727273	9	8	3	0	0	0.07692307692307693	13	1	0.8666666666666667	13	0.0	0	0.2985522830456915	0.8816962517387714	0.31160327378642527	0.6718525228375553	0.4864959577845479	0.8887017691778768	0.8329510725968466	0.832144890561823	0	0	0.0
2600	0.021010755419813135	0.0012504803123781242	-7.387755782041925e-05	0.9804296003300752	None	0.3333333333333333	1	0.5	4	0.5	5	0.3333333333333333	0.4	8	4	3	1	0	1.0	6	6	0.8	12	0.16666666666666666	0.3333333333333333	0.2799824424464689	0.945948935631252	0.7843664220464127	0.8731705080881388	0.7155418610835754	0.8658798804351784	0.9240023033051009	0.9019297279624101	1.0	0.125	0.0
2519	None	None	None	None	None	0	0	0.42857142857142855	3	0.75	6	0.8333333333333334	0.25	4	2	5	2	0	0.3333333333333333	6	2	0.6666666666666666	10	0.16666666666666666	0.25	0.5719966792414782	0.8055430910241478	0.5971712788651489	0.8818928964595473	0.6024241336040242	0.9408693378283506	0.869500660199087	0.8875822988781586	0.625	0.25	0.0
3759	0.015053117316576478	0.0013942410441934497	-0.0012193343490758965	0.986679972603917	None	0	0	0.375	3	0.7777777777777778	7	0.3142857142857143	0.5555555555555556	8	5	2	3	0	0.7142857142857143	5	7	0.7333333333333333	11	0.6	0.3333333333333333	0.4726373065950094	0.89394903695676	0.3258834043485034	0.6026095735023118	0.48473006253966505	0.8838830596770054	0.8399143686825641	0.8214108390506715	0.25	0.375	0.0
486	None	None	None	None	None	0	0	0.25	1	1.0	3	0.625	0.6666666666666666	3	2	1	1	0	0.5	4	2	0.3333333333333333	5	0.2	0	0.6808160604698326	0.9494330273217944	0.6950254161935214	0.9422279254959572	0.36930246394706545	0.9268171484683871	0.8912150790569021	0.9401595495526925	1.0	0.3333333333333333	0.0
1892	None	None	None	None	None	0	0	1.0	1	0	0	1.0	0	0	0	1	0	0	0.5	1	2	0.13333333333333333	2	0.0	0	0	0	0	0	0	0	0	0	0	0	0
852	None	None	None	None	None	0	0	0.625	5	0.4	4	0.6	0.1	4	1	7	1	0	0.8	4	5	0.8	12	0.06666666666666667	0.2857142857142857	0.9512373759683435	0.9748686723121367	0.4489443802859599	0.905550629507133	0.8104515470520607	0.8115638890851026	0.9354870840810908	0.9212623672861696	1.0	0	0.0
5506	0.0945961475894523	0.01523061821887759	0.014988232687771013	0.71512785549281	None	0	0	0.09090909090909091	1	1.0	14	1.0	0.7857142857142857	11	11	4	0	0	0.0625	16	1	1.0666666666666667	16	0.0	0	0.2985522830456915	0.8796577938663153	0.31160327378642527	0.6745381110516446	0.48473006253966505	0.8918696771501751	0.8470155307747832	0.8333169185998892	0	0	0.0
7335	0.10437714298787526	0.039695374597578735	0.037188084213116646	0.7568384383538465	None	0	0	0.08333333333333333	1	1.0	15	1.0	0.8666666666666667	14	13	2	0	0	0.058823529411764705	17	1	1.1333333333333333	17	0.0	0	0.2985522830456915	0.899924245468259	0.31160327378642527	0.8616825960229572	0.48473006253966505	0.8492654141876833	0.8413515072938555	0.8719364678313477	0	0	0.0
2983	0.002468910137446705	0.001695512481042863	0.0005080107352847959	0.9848301935044826	None	1.0	1	0.8	4	0.4	2	0.5833333333333334	0.2	5	1	1	2	0	0.75	3	4	0.4666666666666667	7	1.0	0.6666666666666666	0.8515433354777551	0.9550498729574162	0.5101589310454692	0.8603153373148997	0.8104515470520607	0.8880944580560922	0.8797288863898363	0.9101265828925847	0.6000000000000001	0.4	0.0
6138	0.0938120103897485	0.03437961854618651	0.029492149800294742	0.7606023613468277	None	0	0	0.08333333333333333	1	1.0	15	1.0	0.7333333333333333	12	11	4	0	0	0.058823529411764705	17	1	1.1333333333333333	17	0.0	0	0.2985522830456915	0.907388601384999	0.31160327378642527	0.7531507786307577	0.48473006253966505	0.906778191766546	0.8248458828102337	0.8688528910837113	0	0	0.0
4609	0.08489272823452948	0.038866094981590556	0.031514045708515716	0.7875827150153405	None	0	0	0.09090909090909091	1	1.0	14	1.0	0.7857142857142857	11	11	4	0	0	0.0625	16	1	1.0666666666666667	16	0.0	0	0.2985522830456915	0.9114316581391606	0.31160327378642527	0.7734769602382536	0.48473006253966505	0.868353623330591	0.835518503665437	0.8599960318495247	0	0	0.0
5696	0.08591115164617909	0.036994056569222354	0.029030477188885462	0.7846288299768608	None	0	0	0.09090909090909091	1	1.0	14	1.0	0.7857142857142857	11	11	4	0	0	0.0625	16	1	1.0666666666666667	16	0.0	0	0.2985522830456915	0.9114316581391606	0.31160327378642527	0.7734769602382536	0.48473006253966505	0.868353623330591	0.835518503665437	0.8599960318495247	0	0	0.0
6814	0.09411336407809616	0.0381639462322636	0.034100221501804674	0.7459048022050845	None	0	0	0.08333333333333333	1	1.0	15	1.0	0.7333333333333333	12	11	4	0	0	0.058823529411764705	17	1	1.1333333333333333	17	0.0	0	0.2985522830456915	0.907388601384999	0.31160327378642527	0.7676685561387806	0.48473006253966505	0.8581190458691074	0.8185369073155504	0.8530888072829821	0	0	0.0
7031	0.08180906842739599	0.02293142977492484	0.01837266268802425	0.726886161550689	None	0	0	0.08333333333333333	1	1.0	16	1.0	0.75	13	12	4	0	0	0.05555555555555555	18	1	1.2	18	0.0	0	0.2985522830456915	0.9248031147087243	0.31160327378642527	0.8038820048313748	0.4864959577845479	0.8496847336695357	0.835518503665437	0.8680827857843565	0	0	0.0
1516	None	None	None	None	None	0.25	1	0.6	6	0.3076923076923077	4	0.5	0.3076923076923077	10	4	4	2	0	0.8333333333333334	6	5	1.0	15	0.3333333333333333	0.15384615384615385	0.6808160604698326	0.8443959055403789	0.6950254161935214	0.9566617240676781	0.4568568037080036	0.8851456048966722	0.8673018902653202	0.9068643386822757	0.55	0.1	0.0
4120	0.08118602038567463	0.03996485593684136	0.026065479217307903	0.7794678667583914	None	0	0	0.09090909090909091	1	1.0	14	1.0	0.7857142857142857	11	11	4	1	0	0.0625	16	1	1.0666666666666667	16	0.08333333333333333	0	0.2985522830456915	0.9114316581391606	0.31160327378642527	0.7734769602382536	0.48473006253966505	0.8675317735056647	0.835518503665437	0.8597080073784616	1.0	0.18181818181818182	0.0
4873	0.08585082684485756	0.04144489196171674	0.031118403583980284	0.775539254778944	None	0	0	0.09090909090909091	1	1.0	14	1.0	0.7857142857142857	11	11	4	0	0	0.0625	16	1	1.0666666666666667	16	0.0	0	0.2985522830456915	0.9114316581391606	0.31160327378642527	0.7734769602382536	0.48473006253966505	0.868353623330591	0.835518503665437	0.8599960318495247	0	0	0.0
6081	0.08541069678050228	0.01899192338615939	0.018721495079715912	0.6903053670528523	None	0	0	0.1	1	1.0	12	1.0	0.75	10	9	3	0	0	0.07142857142857142	14	1	0.9333333333333333	14	0.0	0	0.2985522830456915	0.8624132892443185	0.29786229664861047	0.6874947209401286	0.48473006253966505	0.8583352369277224	0.7746071338216716	0.8138386138905702	0	0	0.0
2700	0.0009684462641061463	0.00018926844544965265	0.00018094387934762939	0.9967569132861737	None	0.5	2	0.6363636363636364	7	0.35714285714285715	5	0.38095238095238093	0.07142857142857142	5	1	10	1	0	0.8571428571428571	7	6	1.0666666666666667	16	0.05	0.2857142857142857	0.6808160604698326	0.6907039742337994	0.17518213644194527	0.9360491028058521	0.4956838091275865	0.8816901639946917	0.91853069407089	0.8619799314919431	1.0	0	0.0
1305	None	None	None	None	None	0	0	0.5	1	1.0	1	0.75	0	1	0	1	2	0	1.0	2	2	0.2	3	0.4	0	0	0	0	0	0	0	0	0	0	0	0
5325	0.08347481226536635	0.03930424722155089	0.03026010544077765	0.7847592742646738	None	0	0	0.09090909090909091	1	1.0	14	1.0	0.7857142857142857	11	11	4	0	0	0.0625	16	1	1.0666666666666667	16	0.0	0	0.2985522830456915	0.9114316581391606	0.31160327378642527	0.7734769602382536	0.48473006253966505	0.8675317735056647	0.835518503665437	0.8597080073784616	0	0	0.0
7488	0.09016346925434504	0.034595859314982984	0.03151912042728866	0.7691288623404006	None	0	0	0.08333333333333333	1	1.0	15	1.0	0.7333333333333333	12	11	4	0	0	0.058823529411764705	17	1	1.1333333333333333	17	0.0	0	0.2985522830456915	0.907388601384999	0.31160327378642527	0.7676685561387806	0.48561301016210645	0.8591653214793121	0.8190885122748702	0.8534485590562438	0	0	0.0
7483	0.07124039534635813	0.006449024306966641	0.001575302521045813	0.9043883894513536	None	0	0	0.08333333333333333	1	1.0	15	1.0	0.7333333333333333	12	11	4	0	0	0.058823529411764705	17	1	1.1333333333333333	17	0.0	0	0.2985522830456915	0.8935138829226362	0.3258834043485034	0.8711252008810554	0.48473006253966505	0.7806507168219118	0.8185369073155504	0.854356248879119	0	0	0.0
7326	0.09392692709449244	0.0425324521938117	0.037986241702518055	0.7672670249837565	None	0	0	0.08333333333333333	1	1.0	15	1.0	0.7333333333333333	12	11	4	0	0	0.058823529411764705	17	1	1.1333333333333333	17	0.0	0	0.2985522830456915	0.907388601384999	0.31160327378642527	0.7646753572431673	0.48473006253966505	0.858949608984159	0.8185369073155504	0.8526760330642131	0	0	0.0
7396	0.1089278692580106	0.044957628627381355	0.0429415934550408	0.76780128875291	None	0	0	0.08333333333333333	1	1.0	15	1.0	0.8666666666666667	14	13	2	0	0	0.058823529411764705	17	1	1.1333333333333333	17	0.0	0	0.2985522830456915	0.899924245468259	0.31160327378642527	0.8616825960229572	0.48473006253966505	0.8492654141876833	0.8413515072938555	0.8719364678313477	0	0	0.0
7197	0.09443217575046697	0.04031026571296848	0.03583800202236728	0.7644709710415246	None	0	0	0.08333333333333333	1	1.0	15	1.0	0.7333333333333333	12	11	4	0	0	0.058823529411764705	17	1	1.1333333333333333	17	0.0	0	0.2985522830456915	0.907388601384999	0.31160327378642527	0.7646753572431673	0.48473006253966505	0.8581190458691074	0.8185369073155504	0.8523894501567346	0	0	0.0
103	None	None	None	None	None	0	0	0.75	3	0.3333333333333333	1	0.5555555555555556	0.3333333333333333	4	1	0	0	0	1.0	3	3	0.3333333333333333	5	0.0	1.0	0.37277047626558346	0.9598038452116543	0.6852455847828208	0.9007686331993712	0.7109629317452457	0.8666095683146348	0.8421682046154843	0.9180909272713419	0	0	0.0
91	None	None	None	None	None	0.5	3	0.6428571428571429	9	0.42105263157894735	8	0.4375	0.2631578947368421	7	5	13	1	0	0.75	8	6	1.4	21	0.03571428571428571	0.15384615384615385	0.7393816107071449	0.9016577068354293	0.24737858961581055	0.9299897491650665	0.3962467336599912	0.9414962563958419	0.7981782738921651	0.9260060499649737	1.0	0.14285714285714285	0.0
5276	0.09498068212887067	0.04084245231964444	0.03450763377283761	0.7657179581515072	None	0	0	0.08333333333333333	1	1.0	15	1.0	0.7333333333333333	12	11	4	0	0	0.058823529411764705	17	1	1.1333333333333333	17	0.0	0	0.2985522830456915	0.907388601384999	0.31160327378642527	0.7531507786307577	0.48561301016210645	0.8583355290815418	0.8190885122748702	0.8498034099707781	0	0	0.0
1801	None	None	None	None	None	0.25	1	0.5	5	0.6153846153846154	8	0.35714285714285715	0.46153846153846156	7	6	7	2	0	0.8571428571428571	6	7	1.0	15	0.11764705882352941	0.2222222222222222	0.5963301057378118	0.8381984748332881	0.6539419537664272	0.9390985926119709	0.5234763715277896	0.9172696427779894	0.8927466901523571	0.9056909672414195	0.5714285714285714	0.14285714285714285	0.0
6887	0.08187624665670082	0.022864443381601738	0.022796675302122368	0.8357537342902791	None	0	0	0.1	1	1.0	13	1.0	0.8461538461538461	12	11	2	0	0	0.06666666666666667	15	1	1.0	15	0.0	0	0.2985522830456915	0.907388601384999	0.31160327378642527	0.7646753572431673	0.48473006253966505	0.8581190458691074	0.8185369073155504	0.8523894501567346	0	0	0.0
628	None	None	None	None	None	0.25	1	0.6	6	0.38461538461538464	5	0.46875	0.3076923076923077	8	4	6	0	0	0.5	8	4	1.0	15	0.0	0.5714285714285714	0.5041222012038967	0.8470226983927943	0.7884415314313848	0.9389404393706724	0.8226697044666981	0.8038306614114156	0.8474356963677823	0.8756192059903443	0	0	0.0
2708	0.0032768830043984755	0.0019268165961917238	0.00016514581244427123	0.984828342629728	None	0.5	1	0.8333333333333334	5	0.16666666666666666	1	0.6666666666666666	0.16666666666666666	5	1	2	1	0	0.75	3	4	0.5333333333333333	8	0.25	1.0	0.8448119502019604	0.9630339253082139	0.17518213644194527	0.965157973550877	0.8768227821792414	0.6920891563849221	0.9560128648129903	0.9215662257125112	1.0	0.4	0.0
1383	None	None	None	None	None	0	0	1.0	2	0.0	0	1.0	0	0	0	2	4	0	0.3333333333333333	3	1	0.2	3	0.5	1.0	0	0	0	0	0	0	0	0	0	0	0
3206	0.040525735481401565	0.007783817685579419	0.006257446942835392	0.7781764666712386	None	0	0	0.16666666666666666	2	0.875	14	0.375	0.6875	12	11	5	0	0	0.1875	16	3	1.2	18	0.0	0	0.6584105134300536	0.9401486881246011	0.3309097086021337	0.8740463565743011	0.48473006253966505	0.8688419918798189	0.8413515072938555	0.899714005927756	0	0	0.0
5669	0.07199262527960386	0.004118066787852767	0.002954012885637854	0.7364537511788549	None	0	0	0.08333333333333333	1	1.0	15	1.0	0.6666666666666666	11	10	5	0	0	0.058823529411764705	17	1	1.1333333333333333	17	0.0	0	0.2985522830456915	0.9328697073678761	0.31160327378642527	0.8154800362986848	0.48473006253966505	0.8195980312065034	0.8002212880135197	0.867276747205296	0	0	0.0
1931	None	None	None	None	None	0.75	3	0.6363636363636364	7	0.35714285714285715	5	0.5333333333333333	0.2857142857142857	10	4	5	0	0	0.8333333333333334	6	5	1.0666666666666667	16	0.0	0.7272727272727273	0.5752182612112835	0.9233516193258358	0.3970549678547983	0.9202209949282648	0.45211300519779696	0.968940908499753	0.9236012650352317	0.9422138093346111	0	0	0.0
3366	0.027391666309688492	0.008416508340657535	0.002773543068710959	0.9256950583028963	None	0	0	0.5	6	0.4666666666666667	7	0.3090909090909091	0.3333333333333333	7	5	9	0	0	0.45454545454545453	11	5	1.1333333333333333	17	0.0	0.26666666666666666	0.8448119502019604	0.8673337439464961	0.21411607518694464	0.9488758810375617	0.537059347032052	0.9154459892907594	0.8934265050521817	0.9163336157513817	0	0	0.0
3933	0.027327964058335853	0.022727887446563337	0.0218739039237776	0.8900873076168884	None	0	0	0.3333333333333333	4	0.6875	11	0.5625	0.375	8	6	9	1	0	0.125	16	2	1.2	18	0.05	0.11764705882352941	0.6448463673302018	0.9193753988007217	0.46916875139805647	0.850518063129602	0.5234763715277896	0.9042635510705355	0.835518503665437	0.8946703951439346	1.0	0.25	0.0
3720	0.02658153204495155	0.02194605663104709	0.02101183575840378	0.8921908083963295	None	0	0	0.3333333333333333	4	0.6875	11	0.5625	0.375	8	6	9	1	0	0.125	16	2	1.2	18	0.05	0.11764705882352941	0.6448463673302018	0.9193753988007217	0.46916875139805647	0.850518063129602	0.5234763715277896	0.9042635510705355	0.835518503665437	0.8946703951439346	1.0	0.25	0.0
4374	0.021726229203087793	0.0024514308396340707	0.0004988953617641294	0.9605096837799669	None	0	0	0.2	2	0.9166666666666666	11	0.3888888888888889	0.75	10	9	3	1	0	0.25	3	12	0.9333333333333333	14	0.1111111111111111	0	0.6020405792249239	0.8932114618442326	0.3258834043485034	0.8148633253555394	0.48473006253966505	0.8471912669649461	0.8185369073155504	0.8548153903485138	1.0	0.2	0.0
2274	None	None	None	None	None	0.16666666666666666	1	0.35714285714285715	5	0.6111111111111112	11	0.2597402597402597	0.3333333333333333	10	6	9	0	0	0.6363636363636364	11	7	1.3333333333333333	20	0.0	0.11764705882352941	0.5790998291882647	0.941694425355375	0.6093876135835854	0.9456050229702537	0.5234763715277896	0.903012584674261	0.8673018902653202	0.9323207437559806	0	0	0.0
104	None	None	None	None	None	0	0	0.4166666666666667	10	0.47058823529411764	16	0.2647058823529412	0.35294117647058826	16	12	19	0	0	0.47058823529411764	8	17	2.4	36	0.0	0.35714285714285715	0.37618280626164374	0.9706208353166798	0.24377742363657912	0.9640434722841799	0.5614627994476518	0.8747892099660486	0.9458843556066505	0.9483460798864625	0	0	0.0
6685	0.09300666900799359	0.040941349561779215	0.03548256086050872	0.7412921618180839	None	0	0	0.08333333333333333	1	1.0	15	1.0	0.7333333333333333	12	11	4	0	0	0.058823529411764705	17	1	1.1333333333333333	17	0.0	0	0.2985522830456915	0.907388601384999	0.31160327378642527	0.7646753572431673	0.48561301016210645	0.8583355290815418	0.8190885122748702	0.8524640559874617	0	0	0.0
3525	0.026709509771523685	0.02129183297655958	0.02068092585643576	0.8901766264276391	None	0	0	0.3333333333333333	4	0.6875	11	0.5625	0.375	8	6	9	1	0	0.125	16	2	1.2	18	0.05	0.11764705882352941	0.6448463673302018	0.9193753988007217	0.46916875139805647	0.850518063129602	0.5234763715277896	0.9042635510705355	0.835518503665437	0.8946703951439346	1.0	0.25	0.0
6964	0.05901900159350879	0.009327952522388447	0.007620721527810004	0.6784299422359239	None	0	0	0.1	1	1.0	13	1.0	0.7692307692307693	11	10	3	0	0	0.06666666666666667	15	1	1.0	15	0.0	0	0.2985522830456915	0.9100276337712325	0.31160327378642527	0.7712074293245531	0.5234763715277896	0.8388784547370959	0.835518503665437	0.8489437005473145	0	0	0.0
1834	None	None	None	None	None	1.0	1	0.8	4	0.4	2	0.7777777777777778	0	3	0	3	0	0	1.0	3	3	0.4666666666666667	7	0.0	1.0	0	0	0	0	0	0	0	0	0	0	0
1399	None	None	None	None	None	0	0	0.75	3	0.5	2	0.5	0.5	2	2	3	1	0	0.75	4	3	0.4	6	0.1	1.0	0.5747892958763343	0.5972265197559992	0.13923343480276446	0.5968445195330195	0.5847691784110426	0.6001412304367153	0.8911270066692767	0.5980716444320814	1.0	0.5	0.0
6871	0.09185491243416267	0.02291729731423425	0.021001883541994913	0.7132194123212937	None	0	0	0.08333333333333333	1	1.0	15	1.0	0.8666666666666667	14	13	2	0	0	0.058823529411764705	17	1	1.1333333333333333	17	0.0	0	0.2985522830456915	0.899924245468259	0.31160327378642527	0.8616825960229572	0.48473006253966505	0.8492654141876833	0.8413515072938555	0.8719364678313477	0	0	0.0
4337	0.08246051344956125	0.0325118394581763	0.01943858264852897	0.7936413438230836	None	0	0	0.09090909090909091	1	1.0	14	1.0	0.7857142857142857	11	11	4	1	0	0.0625	16	1	1.0666666666666667	16	0.08333333333333333	0	0.2985522830456915	0.9114316581391606	0.31160327378642527	0.7734769602382536	0.48473006253966505	0.868353623330591	0.835518503665437	0.8599960318495247	1.0	0.18181818181818182	0.0
1900	None	None	None	None	None	0	0	0.3333333333333333	2	0.6666666666666666	4	0.5714285714285714	0.3333333333333333	3	2	4	0	0	0.2857142857142857	2	7	0.5333333333333333	8	0.0	0.6666666666666666	0.6141815110111006	0.5000000000000002	0.1	0.5	0.5441638181201723	0.644687352320703	0.906942040119549	0.5494847578394572	0	0	0.0
1313	None	None	None	None	None	0	0	0.6666666666666666	4	0.3333333333333333	2	0.5333333333333333	0	1	0	6	1	0	0.6	3	5	0.5333333333333333	8	0.06666666666666667	0.4	0	0	0	0	0	0	0	0	0	0	0
599	None	None	None	None	None	0	0	0.3333333333333333	2	0.6666666666666666	4	0.5714285714285714	0.3333333333333333	3	2	4	4	0	0.2857142857142857	7	2	0.5333333333333333	8	0.36363636363636365	0	0.5151183771709252	0.8265672232189049	0.7782210682858827	0.9532616728102915	0.2988084160796724	0.9158829460052929	0.9245326743355119	0.9106419486386746	0.3333333333333333	0.3333333333333333	0.0
2475	None	None	None	None	None	0	0	0.5	1	1.0	1	0.75	0	0	0	2	4	0	1.0	2	2	0.2	3	0.5	0	0	0	0	0	0	0	0	0	0	0	0
6880	0.09210460626871275	0.03584631539707874	0.03134879358158029	0.7682175717937985	None	0	0	0.08333333333333333	1	1.0	15	1.0	0.7333333333333333	12	11	4	0	0	0.058823529411764705	17	1	1.1333333333333333	17	0.0	0	0.2985522830456915	0.907388601384999	0.31160327378642527	0.7646753572431673	0.48473006253966505	0.8581190458691074	0.8185369073155504	0.8523894501567346	0	0	0.0
1085	None	None	None	None	None	0	0	1.0	2	0.0	0	0.75	0	2	0	0	0	0	1.0	2	2	0.2	3	0.0	0	0	0	0	0	0	0	0	0	0	0	0
1696	None	None	None	None	None	0	0	0.2	1	1.0	5	0.5833333333333334	0.8	5	4	1	0	0	0.3333333333333333	2	6	0.4666666666666667	7	0.0	0	0.7171486149889431	0.7191450219168646	0.6101034775456602	0.8154965488941268	0.5425089368315216	0.8789890788426951	0.7443453850243167	0.8130191455543613	0	0	0.0
2601	0.0023976677631970117	0.0003497246880787414	-0.0003198910827768502	0.9989429476546897	None	0.6666666666666666	2	0.75	6	0.4	4	0.6	0.3	9	3	2	0	0	0.8	5	4	0.8	12	0.0	0.75	0.7104172297131485	0.908381049700503	0.24098514714071767	0.7209457877495741	0.7902113509222257	0.962016584140776	0.9341025426492311	0.896446965928096	0	0	0.0
2084	None	None	None	None	None	0.3333333333333333	1	0.6666666666666666	6	0.36363636363636365	4	0.37142857142857144	0.2727272727272727	5	3	7	0	0	0.7142857142857143	5	7	0.8666666666666667	13	0.0	0.3333333333333333	0.3253930047674107	0.90319817133234	0.3229105837032914	0.9757132927019251	0.6499453656502915	0.9575804864335246	0.8960960174567842	0.953222186573629	0	0	0.0
1908	None	None	None	None	None	0	0	0.75	3	0.3333333333333333	1	0.8333333333333334	0	2	0	2	1	0	0.6666666666666666	2	3	0.3333333333333333	5	0.16666666666666666	0.6666666666666666	0	0	0	0	0	0	0	0	0	0	0
1178	None	None	None	None	None	0.5	1	0.6666666666666666	4	0.5	3	0.4	0.5	6	3	1	1	0	0.8	4	5	0.5333333333333333	8	0.3333333333333333	0.6666666666666666	0.4237082644730831	0.9483672137934264	0.6755153963101278	0.9396411709052371	0.8426113752098505	0.8904918086931113	0.9257405206591973	0.9298149395451043	1.0	0	0.0
2003	None	None	None	None	None	0	0	0.36363636363636365	4	0.6428571428571429	9	0.4444444444444444	0.5	9	7	6	0	0	1.0	6	6	1.0666666666666667	16	0.0	0.14285714285714285	0.350145500607537	0.9231355079297867	0.49499186085615055	0.9125896833473598	0.8458055579970211	0.940867362638596	0.8751793395266458	0.9264100217712675	0	0	0.0
4180	0.02688792083437499	0.02452991460663494	0.02376552399545153	0.8819726099050392	None	0	0	0.3333333333333333	4	0.6875	11	0.5625	0.375	8	6	9	1	0	0.125	16	2	1.2	18	0.05	0.11764705882352941	0.6448463673302018	0.9193753988007217	0.46916875139805647	0.850518063129602	0.5234763715277896	0.9042635510705355	0.835518503665437	0.8946703951439346	1.0	0.25	0.0
446	None	None	None	None	None	0	0	0.4	2	0.6	3	0.4666666666666667	0.6	3	3	3	2	0	0.6	5	3	0.4666666666666667	7	0.2	1.0	0.28906506476264815	0.9652953975236788	0.3578932228954253	0.8940398390778442	0.4008111284338944	0.9457355688720102	0.9207388822130655	0.9411502021059236	0.8333333333333333	0.3333333333333333	0.0
2375	None	None	None	None	None	0	0	0.3333333333333333	2	0.8571428571428571	6	0.5625	0.14285714285714285	1	1	7	1	0	0.25	8	2	0.6	9	0.05555555555555555	0	0.7882518873756178	0.5	0.1551925309179531	0.5	0.5234763715277896	0.5	0.9306000770997094	0.5	1.0	0	0.0
5515	0.09278790430712397	0.042469607627638586	0.035308144363567245	0.7315979316892648	None	0	0	0.08333333333333333	1	1.0	15	1.0	0.7333333333333333	12	11	4	0	0	0.058823529411764705	17	1	1.1333333333333333	17	0.0	0	0.3020568966691172	0.9068455962040749	0.31160327378642527	0.7531507786307577	0.48473006253966505	0.8581190458691074	0.8184943211439702	0.8494531786060334	0	0	0.0
3786	0.026563497856630258	0.02197617568160313	0.02134539923821805	0.8902067526449979	None	0	0	0.3333333333333333	4	0.6875	11	0.5625	0.375	8	6	9	1	0	0.125	16	2	1.2	18	0.05	0.11764705882352941	0.6448463673302018	0.9193753988007217	0.46916875139805647	0.850518063129602	0.5234763715277896	0.9042635510705355	0.835518503665437	0.8946703951439346	1.0	0.25	0.0
5132	0.0395223576767129	0.00486199559456839	-0.0005506871639746687	0.9309908281607683	None	0	0	0.125	1	1.0	10	1.0	0.8	8	8	3	2	0	0.08333333333333333	12	1	0.8	12	0.2	0	0.4726373065950094	0.9234632024938346	0.3258834043485034	0.8040114987194429	0.5041032170337273	0.8595680284360425	0.8413515072938555	0.8704046401464832	0.5625	0.25	0.0
7373	0.0926162460072561	0.025364748708077846	0.023712062270438	0.7182890748115354	None	0	0	0.08333333333333333	1	1.0	15	1.0	0.8666666666666667	14	13	2	0	0	0.058823529411764705	17	1	1.1333333333333333	17	0.0	0	0.2985522830456915	0.899924245468259	0.31160327378642527	0.8616825960229572	0.48473006253966505	0.8492654141876833	0.8413515072938555	0.8719364678313477	0	0	0.0
6327	0.03224706045528598	0.0027160896387913055	0.0007926667317983678	0.9413455668295956	None	0	0	0.125	1	1.0	9	1.0	0.8888888888888888	9	8	1	0	0	0.09090909090909091	11	1	0.7333333333333333	11	0.0	0	0.2985522830456915	0.9235957546460584	0.31160327378642527	0.7966611597127142	0.48473006253966505	0.8833763163584801	0.8470155307747832	0.8766263843928854	0	0	0.0
7115	0.09120156194433231	0.041281108222172284	0.03570812330566482	0.7641278198040231	None	0	0	0.08333333333333333	1	1.0	15	1.0	0.7333333333333333	12	11	4	0	0	0.058823529411764705	17	1	1.1333333333333333	17	0.0	0	0.2985522830456915	0.907388601384999	0.31160327378642527	0.7646753572431673	0.48561301016210645	0.8583355290815418	0.8190885122748702	0.8524640559874617	0	0	0.0
897	None	None	None	None	None	0.5	1	0.8333333333333334	5	0.2857142857142857	2	0.6	0.2857142857142857	5	2	3	0	0	0.6	5	3	0.6	9	0.0	1.0	0.835576821764221	0.8931921194830353	0.8539915029372629	0.9292332792663215	0.4568568037080036	0.9138494783010523	0.898768153247824	0.9132070261918335	0	0	0.0
5874	0.09313269125832478	0.038373162808210695	0.033937279194282646	0.7518430322845127	None	0	0	0.08333333333333333	1	1.0	15	1.0	0.7333333333333333	12	11	4	0	0	0.058823529411764705	17	1	1.1333333333333333	17	0.0	0	0.2985522830456915	0.907388601384999	0.31160327378642527	0.7646753572431673	0.48473006253966505	0.8581190458691074	0.8185369073155504	0.8523894501567346	0	0	0.0
7418	0.10435102574122447	0.04101653328358261	0.03899193909649636	0.7526488452784825	None	0	0	0.08333333333333333	1	1.0	15	1.0	0.8666666666666667	14	13	2	0	0	0.058823529411764705	17	1	1.1333333333333333	17	0.0	0	0.2985522830456915	0.899924245468259	0.31160327378642527	0.8616825960229572	0.48473006253966505	0.8492654141876833	0.8413515072938555	0.8719364678313477	0	0	0.0
3837	0.04724803374806718	0.007059161230399343	-0.002626097465199725	0.7014548257810531	None	0	0	0.25	3	0.8125	13	0.5294117647058824	0.4375	8	7	9	0	0	0.11764705882352941	17	2	1.2	18	0.0	0.11764705882352941	0.6448463673302018	0.9193753988007217	0.46916875139805647	0.8662050094446084	0.5234763715277896	0.9042635510705355	0.835518503665437	0.8986586239427652	0	0	0.0
1580	None	None	None	None	None	0	0	0.6	3	0.6	3	0.7	0.4	4	2	2	2	0	0.4	5	2	0.4666666666666667	7	0.3333333333333333	0.4	0.6000313215329323	0.9351492839003986	0.37841614898979425	0.8950351833106575	0.7251557296852423	0.9609804621189107	0.786810115600265	0.9353489834498622	0.625	0.25	0.0
158	None	None	None	None	None	0	0	1.0	2	0.0	0	1.0	0	1	0	1	5	0	0.3333333333333333	1	3	0.2	3	1.0	1.0	0	0	0	0	0	0	0	0	0	0	0
396	None	None	None	None	None	0	0	0.3	3	0.6923076923076923	9	0.375	0.38461538461538464	8	5	6	1	0	0.4	10	4	1.0	15	0.07692307692307693	0.18181818181818182	0.32748704634336295	0.9638485819915551	0.7275499014149054	0.9005748962490701	0.4919710648813009	0.7450081499506727	0.915172939135663	0.8990158207903197	1.0	0.25	0.0
7075	0.09614997635497495	0.02458237617964503	0.02323616242144772	0.7182465927418309	None	0	0	0.08333333333333333	1	1.0	15	1.0	0.8666666666666667	14	13	2	0	0	0.058823529411764705	17	1	1.1333333333333333	17	0.0	0	0.2985522830456915	0.899924245468259	0.31160327378642527	0.8616825960229572	0.48473006253966505	0.8492654141876833	0.8413515072938555	0.8719364678313477	0	0	0.0
1361	None	None	None	None	None	0	0	0.5	6	0.4375	7	0.42857142857142855	0.3125	6	5	11	0	0	0.21428571428571427	14	3	1.2	18	0.0	0.11764705882352941	0.8513450277408332	0.9500027443484057	0.4061810004907935	0.7842269645384328	0.6539936388305014	0.8305969525410994	0.9044425639780276	0.8745289864217649	0	0	0.0
400	None	None	None	None	None	0	0	0.6666666666666666	4	0.3333333333333333	2	0.4444444444444444	0.3333333333333333	4	2	3	1	0	0.5	3	6	0.5333333333333333	8	0.125	0.3333333333333333	0.10863366173542617	0.9384813218981214	0.589139902420508	0.8569342079660598	0.8777909630024425	0.9605690229785988	0.9621018729863157	0.9288606163853665	1.0	0.25	0.0
1828	None	None	None	None	None	0	0	0.6666666666666666	2	0.5	1	1.0	0.5	3	1	0	0	0	0.25	4	1	0.26666666666666666	4	0.0	0.6666666666666666	0.47238062177056805	0.7965971928139345	0.7134269176865023	0.7528582296747793	0.46378940128715274	0.8869529054880513	0.8250693543007853	0.8195084897062388	0	0	0.0
7334	0.08782382610349006	0.03781682231972278	0.03455953740626793	0.7684453488927301	None	0	0	0.08333333333333333	1	1.0	15	1.0	0.7333333333333333	12	11	4	0	0	0.058823529411764705	17	1	1.1333333333333333	17	0.0	0	0.2985522830456915	0.907388601384999	0.31160327378642527	0.7531507786307577	0.48473006253966505	0.8581190458691074	0.8185369073155504	0.8497276958800055	0	0	0.0
7300	0.09539294414458799	0.025689280981702593	0.02384358117186605	0.7165291989512468	None	0	0	0.08333333333333333	1	1.0	15	1.0	0.8666666666666667	14	13	2	0	0	0.058823529411764705	17	1	1.1333333333333333	17	0.0	0	0.2985522830456915	0.899924245468259	0.31160327378642527	0.8616825960229572	0.48473006253966505	0.8492654141876833	0.8413515072938555	0.8719364678313477	0	0	0.0
2005	None	None	None	None	None	1.0	1	1.0	4	0.25	1	0.6666666666666666	0	2	0	3	1	0	1.0	3	3	0.4	6	0.125	0.6666666666666666	0	0	0	0	0	0	0	0	0	0	0
2264	None	None	None	None	None	0	0	0.08333333333333333	1	1.0	15	0.5666666666666667	0.6666666666666666	10	10	6	3	0	0.8333333333333334	6	5	1.1333333333333333	17	0.1875	0	0.6808160604698326	0.917029319344469	0.6950254161935214	0.9394416730709833	0.36930246394706545	0.858943146639505	0.9254279471619374	0.910271696553492	0.1	0.2	0.0
1953	None	None	None	None	None	1.0	1	0.8	4	0.4	2	0.7777777777777778	0	3	0	3	1	0	1.0	3	3	0.4666666666666667	7	0.14285714285714285	1.0	0	0	0	0	0	0	0	0	0	0	0
3173	0.0070379344368442145	0.0010450447014563578	0.0010430615862747944	0.9923517031492682	None	0.5	1	0.6666666666666666	4	0.5	3	0.5333333333333333	0.3333333333333333	4	2	3	0	0	0.6	5	3	0.5333333333333333	8	0.0	0.8	0.5765983411202003	0.8699704970212465	0.604590998646519	0.8906566360669839	0.6371204741696067	0.8897896823145176	0.8770280513570384	0.8838001579091819	0	0	0.0
5581	0.024181092964850482	0.002606241277239459	-0.00024703226253253315	0.9498785354775857	None	0	0	0.125	1	1.0	9	1.0	0.8888888888888888	8	8	2	1	0	0.09090909090909091	11	1	0.7333333333333333	11	0.125	0	0.4726373065950094	0.9234632024938346	0.3258834043485034	0.8040114987194429	0.5041032170337273	0.8599321653919415	0.8413515072938555	0.870518145833621	1.0	0.25	0.0
5773	0.08876630349719179	0.03614521112573357	0.033694505354759936	0.7544843876891454	None	0	0	0.08333333333333333	1	1.0	15	1.0	0.7333333333333333	12	11	4	0	0	0.058823529411764705	17	1	1.1333333333333333	17	0.0	0	0.4726373065950094	0.9075754078133207	0.31160327378642527	0.764186041497841	0.48473006253966505	0.8728235211185802	0.8413515072938555	0.8575925072575927	0	0	0.0
352	None	None	None	None	None	0	0	0.3333333333333333	1	1.0	2	1.0	0	0	0	3	0	0	1.0	2	2	0.26666666666666666	4	0.0	0	0	0	0	0	0	0	0	0	0	0	0
2529	None	None	None	None	None	0	0	0.3333333333333333	2	0.7142857142857143	5	0.75	0.42857142857142855	4	3	4	1	0	0.75	3	4	0.6	9	0.09090909090909091	0.4	0.5857302652300493	0.9268116267031465	0.6006077871430611	0.9500731876407945	0.5400092352279389	0.9103448607723564	0.9206281299352864	0.9309162122291773	1.0	0.25	0.0
5866	0.04989060402727998	0.0075608165756910865	0.006526124704180665	0.5389074972627397	None	0	0	0.16666666666666666	2	0.9333333333333333	14	0.37777777777777777	0.6666666666666666	12	10	4	0	0	0.2	3	15	1.1333333333333333	17	0.0	0	0.4726373065950094	0.8973545203894185	0.31160327378642527	0.7748644562936714	0.48473006253966505	0.8531889532843592	0.8185369073155504	0.8483000722068902	0	0	0.0
3070	None	None	None	None	None	0.2	1	0.5833333333333334	7	0.4375	7	0.42857142857142855	0.375	13	6	4	2	0	0.8571428571428571	7	6	1.2	18	0.4	0.5333333333333333	0.2440177889045521	0.922423409626126	0.37201214111855585	0.9661392619917164	0.36930246394706545	0.9545502024747013	0.8475916785510607	0.9505998983031843	0.5384615384615384	0.23076923076923078	0.0
1701	None	None	None	None	None	0	0	0.3333333333333333	1	1.0	2	1.0	0	0	0	3	0	0	1.0	2	2	0.26666666666666666	4	0.0	0	0	0	0	0	0	0	0	0	0	0	0
7157	0.10463542945913766	0.018740049490088766	-0.003513787145201123	0.7553598281212109	None	0	0	0.08333333333333333	1	1.0	16	1.0	0.75	13	12	4	0	0	0.05555555555555555	18	1	1.2	18	0.0	0	0.2985522830456915	0.9031386848448318	0.31160327378642527	0.759100645025496	0.48473006253966505	0.8501865478144792	0.7732973083983189	0.846248057895509	0	0	0.0
4987	0.08438042002658984	0.039165345369466774	0.03032293662071061	0.7827717108295436	None	0	0	0.09090909090909091	1	1.0	14	1.0	0.7857142857142857	11	11	4	0	0	0.0625	16	1	1.0666666666666667	16	0.0	0	0.2985522830456915	0.9114316581391606	0.31160327378642527	0.7734769602382536	0.48473006253966505	0.868353623330591	0.835518503665437	0.8599960318495247	0	0	0.0
5672	0.046797693846727766	0.004611200981426068	-0.004260914389213544	0.8920182772374228	None	0	0	0.15384615384615385	2	0.8823529411764706	15	0.25333333333333335	0.6470588235294118	13	11	5	0	0	0.3333333333333333	5	15	1.2666666666666666	19	0.0	0	0.2985522830456915	0.9248031147087243	0.31160327378642527	0.8038820048313748	0.48473006253966505	0.8494722587546277	0.835518503665437	0.8680193076373537	0	0	0.0
1857	None	None	None	None	None	0	0	0.8333333333333334	10	0.0	0	0.6	0	6	0	11	0	0	0.8333333333333334	6	5	1.2	18	0.0	0.6666666666666666	0	0	0	0	0	0	0	0	0	0	0
2521	None	None	None	None	None	0	0	0.2857142857142857	4	0.6842105263157895	13	0.3	0.42105263157894735	10	8	10	3	0	0.7	10	7	1.4	21	0.13636363636363635	0.21052631578947367	0.8499348703532131	0.8779344617703713	0.5708170499583481	0.9551420130696808	0.6623438552901059	0.7833547416527925	0.850963970844527	0.8914429439159236	0.1	0	0.0
384	None	None	None	None	None	1.0	1	0.6	3	0.4	2	0.4666666666666667	0.2	3	1	3	1	0	0.6	5	3	0.4666666666666667	7	0.125	1.0	0.2992101335277373	0.7616971667445115	0.323083746251326	0.9678308623944218	0.15123883225447288	0.920468729141904	0.8699464069658145	0.9119967845464597	1.0	0.6666666666666666	0.0
3369	0.020704595910168794	0.003666833259563268	-0.0035352825390898533	0.9677533260980948	None	0	0	0.375	3	0.6666666666666666	6	0.3142857142857143	0.6666666666666666	9	6	1	0	0	0.7142857142857143	5	7	0.7333333333333333	11	0.0	0	0.7104172297131485	0.8832415484571089	0.5128504500377076	0.838127640393523	0.36161620377084525	0.953163558346717	0.8628844130812048	0.9026474286331635	0	0	0.0
5585	0.08594906182488384	0.038670004377232954	0.031014319952183966	0.784211256797825	None	0	0	0.09090909090909091	1	1.0	14	1.0	0.7857142857142857	11	11	4	0	0	0.0625	16	1	1.0666666666666667	16	0.0	0	0.2985522830456915	0.9114316581391606	0.31160327378642527	0.7734769602382536	0.48473006253966505	0.868353623330591	0.835518503665437	0.8599960318495247	0	0	0.0
5980	0.08875922879230334	0.033845263901400614	0.03029466216819452	0.7679121888992559	None	0	0	0.08333333333333333	1	1.0	15	1.0	0.7333333333333333	12	11	4	0	0	0.058823529411764705	17	1	1.1333333333333333	17	0.0	0	0.2985522830456915	0.907388601384999	0.31160327378642527	0.7646753572431673	0.48561301016210645	0.8591653214793121	0.8190885122748702	0.852750618893722	0	0	0.0
5194	0.08365312351916922	0.040077137304823235	0.030159157855746955	0.7834721687339798	None	0	0	0.09090909090909091	1	1.0	14	1.0	0.7857142857142857	11	11	4	0	0	0.0625	16	1	1.0666666666666667	16	0.0	0	0.2985522830456915	0.9114316581391606	0.31160327378642527	0.7734769602382536	0.48473006253966505	0.868353623330591	0.835518503665437	0.8599960318495247	0	0	0.0
6719	0.07928193208882298	0.02645571404689968	0.019507941233312873	0.6668415107850008	None	0	0	0.08333333333333333	1	1.0	16	1.0	0.6875	12	11	5	0	0	0.05555555555555555	18	1	1.2	18	0.0	0	0.2985522830456915	0.9289074689543181	0.31160327378642527	0.8098624575601723	0.48561301016210645	0.8391073775486705	0.8190885122748702	0.8687838442234803	0	0	0.0
2402	None	None	None	None	None	0.6666666666666666	4	0.7333333333333333	11	0.3	6	0.55	0.3	12	6	9	0	0	0.4	4	10	1.4666666666666666	22	0.0	0.6666666666666666	0.5391627734310361	0.9118414845155427	0.2685278559588552	0.9274405049924451	0.668247700164013	0.9306044429877756	0.8565476160476021	0.9236816668253385	0	0	0.0
3004	0.01745403616791326	0.00045538965802904965	-0.00033001123637521834	0.9950527352863493	None	0.3333333333333333	1	0.5	4	0.5	5	0.4444444444444444	0.1	4	1	7	0	0	0.3333333333333333	9	3	0.8	12	0.0	0.6666666666666666	0.6648444553033549	0.9657627937532027	0.14205362016469075	0.804426334115959	0.6754436626978582	0.737037147465005	0.9487969659641486	0.8730435172383114	0	0	0.0
5538	0.08762063797743672	0.03306929865773316	0.029866057301572248	0.7684171752393534	None	0	0	0.08333333333333333	1	1.0	15	1.0	0.7333333333333333	12	11	4	0	0	0.058823529411764705	17	1	1.1333333333333333	17	0.0	0	0.2985522830456915	0.907388601384999	0.31160327378642527	0.7531507786307577	0.48473006253966505	0.8581190458691074	0.8185369073155504	0.8497276958800055	0	0	0.0
466	None	None	None	None	None	0	0	0.5	3	0.6666666666666666	4	0.5714285714285714	0.5	5	3	2	1	0	0.2857142857142857	7	2	0.5333333333333333	8	0.16666666666666666	0.3333333333333333	0.7035495373648762	0.8036455789559795	0.8101154890543942	0.8441152908095811	0.2812943968649572	0.8048944341465017	0.9075041147698746	0.818347756617697	1.0	0.2	0.0
38	None	None	None	None	None	0	0	0.14285714285714285	1	1.0	8	0.3333333333333333	0.875	8	7	1	2	0	0.8333333333333334	5	6	0.6666666666666666	10	0.4	0	0.4984157644607713	0.8682126857435444	0.20621474841898188	0.930499180432081	0.8575365062174491	0.9249868789158964	0.9373860127068858	0.9113783684504129	0.625	0.5	0.0
7235	0.10111412503261347	0.04394767434705426	0.042171130994787455	0.7542705397124052	None	0	0	0.08333333333333333	1	1.0	15	1.0	0.8666666666666667	14	13	2	0	0	0.058823529411764705	17	1	1.1333333333333333	17	0.0	0	0.2985522830456915	0.899924245468259	0.31160327378642527	0.8616825960229572	0.48473006253966505	0.8492654141876833	0.8413515072938555	0.8719364678313477	0	0	0.0
3678	0.025700245066024256	0.023434571182334822	0.022453347407093118	0.8906143809272979	None	0	0	0.3333333333333333	4	0.6875	11	0.5625	0.375	8	6	9	1	0	0.125	16	2	1.2	18	0.05	0.11764705882352941	0.6448463673302018	0.9193753988007217	0.46916875139805647	0.850518063129602	0.5234763715277896	0.9042635510705355	0.835518503665437	0.8946703951439346	1.0	0.25	0.0
1797	None	None	None	None	None	0.6666666666666666	2	0.75	6	0.3333333333333333	3	0.9166666666666666	0	0	0	10	0	0	0.75	4	3	0.7333333333333333	11	0.0	0.8571428571428571	0	0	0	0	0	0	0	0	0	0	0
3271	0.024896317825940078	0.0016734045527279622	0.0013287638648860319	0.9884148515601048	None	0	0	0.3	3	0.6923076923076923	9	0.38461538461538464	0.38461538461538464	8	5	6	2	0	0.23076923076923078	13	3	1.0	15	0.15384615384615385	0	0.4716993251879467	0.9372960662850941	0.36489806275170333	0.8258651601482477	0.6247410888379441	0.8802145498652875	0.8623087271788987	0.8894576658786643	0.5625	0.375	0.0
5725	0.10147529706958983	0.019336899846136197	0.01786872675125359	0.7422654863175668	None	0	0	0.08333333333333333	1	1.0	15	1.0	0.7333333333333333	12	11	4	0	0	0.058823529411764705	17	1	1.1333333333333333	17	0.0	0	0.4726373065950094	0.9075754078133207	0.31160327378642527	0.764186041497841	0.48473006253966505	0.8728235211185802	0.8413515072938555	0.8575925072575927	0	0	0.0
4931	0.08613911700130153	0.041506917658764325	0.03027431299509821	0.775566938598792	None	0	0	0.09090909090909091	1	1.0	14	1.0	0.7857142857142857	11	11	4	0	0	0.0625	16	1	1.0666666666666667	16	0.0	0	0.2985522830456915	0.9114316581391606	0.31160327378642527	0.7734769602382536	0.48473006253966505	0.868353623330591	0.835518503665437	0.8599960318495247	0	0	0.0
4591	0.08249425498088506	0.02925984214825459	0.021945580103627488	0.7230550793128269	None	0	0	0.09090909090909091	1	1.0	14	1.0	0.7857142857142857	11	11	4	0	0	0.0625	16	1	1.0666666666666667	16	0.0	0	0.2985522830456915	0.9114316581391606	0.31160327378642527	0.7734769602382536	0.48473006253966505	0.868353623330591	0.835518503665437	0.8599960318495247	0	0	0.0
5962	0.09207634067653814	0.030738833210796193	0.02766279047663961	0.7697639239705676	None	0	0	0.08333333333333333	1	1.0	15	1.0	0.7333333333333333	12	11	4	0	0	0.058823529411764705	17	1	1.1333333333333333	17	0.0	0	0.2985522830456915	0.907388601384999	0.31160327378642527	0.7531507786307577	0.48473006253966505	0.8581190458691074	0.8185369073155504	0.8497276958800055	0	0	0.0
983	None	None	None	None	None	0	0	0.375	3	0.5555555555555556	5	0.36666666666666664	0.4444444444444444	6	4	4	0	0	0.8333333333333334	5	6	0.7333333333333333	11	0.0	0	0.643758891575372	0.9444042225476545	0.6951742981853934	0.9270489444448775	0.40871606605010075	0.8568425538063579	0.9133786225323206	0.9159069813333589	0	0	0.0
2002	None	None	None	None	None	0	0	0.6666666666666666	2	0.0	0	0.6666666666666666	0	2	0	1	1	0	0.6666666666666666	3	2	0.26666666666666666	4	0.25	0	0	0	0	0	0	0	0	0	0	0	0
1426	None	None	None	None	None	0	0	0.6666666666666666	2	0.0	0	0.6666666666666666	0	1	0	2	3	0	0.6666666666666666	3	2	0.26666666666666666	4	0.42857142857142855	0	0	0	0	0	0	0	0	0	0	0	0
3431	None	None	None	None	None	0	0	0.35714285714285715	5	0.5789473684210527	11	0.375	0.3684210526315789	11	7	9	0	0	0.875	8	7	1.4	21	0.0	0	0.48487696040474937	0.9503996589390762	0.15311606895051585	0.8699811652951224	0.537059347032052	0.6532770646872041	0.835518503665437	0.8616486132732014	0	0	0.0
4836	0.06769294407526545	0.011170735347668317	0.009493782775358195	0.7728747636833619	None	0	0	0.1111111111111111	1	1.0	11	1.0	0.8181818181818182	9	9	3	0	0	0.07692307692307693	13	1	0.8666666666666667	13	0.0	0	0.2985522830456915	0.8706794754474119	0.31160327378642527	0.6887608256892723	0.48473006253966505	0.8688034471606519	0.8002212880135197	0.8220908000397398	0	0	0.0
1618	None	None	None	None	None	0	0	0.1	1	1.0	12	0.5833333333333334	0.5833333333333334	7	7	6	6	0	0.6666666666666666	6	4	0.9333333333333333	14	0.375	0.3333333333333333	0.6808160604698326	0.9327961801082808	0.6950254161935214	0.85545320240042	0.36930246394706545	0.8254807582439599	0.9130484554396014	0.8794754184280128	0.14285714285714285	0.14285714285714285	0.0
10	None	None	None	None	None	0	0	0.25	2	0.8	8	0.34285714285714286	0.6	7	6	4	4	0	0.7142857142857143	5	7	0.8	12	0.36363636363636365	0	0.44758232838360945	0.699853388016099	0.6703682189317938	0.9668762342729598	0.5152602337054617	0.8329398703450591	0.8569371623054546	0.8746092452314069	0.14285714285714285	0	0.0
6742	0.08988255023396736	0.03921736163507069	0.03404597116566236	0.7744135250474067	None	0	0	0.08333333333333333	1	1.0	15	1.0	0.7333333333333333	12	11	4	0	0	0.058823529411764705	17	1	1.1333333333333333	17	0.0	0	0.2985522830456915	0.907388601384999	0.31160327378642527	0.7531507786307577	0.48561301016210645	0.8583355290815418	0.8190885122748702	0.8498034099707781	0	0	0.0
4985	0.08424824897412209	0.04020865610061166	0.031162518098847458	0.7813067784159248	None	0	0	0.09090909090909091	1	1.0	14	1.0	0.7857142857142857	11	11	4	0	0	0.0625	16	1	1.0666666666666667	16	0.0	0	0.2985522830456915	0.9114316581391606	0.31160327378642527	0.7734769602382536	0.48473006253966505	0.8675317735056647	0.835518503665437	0.8597080073784616	0	0	0.0
2081	None	None	None	None	None	0	0	0.6	3	0.6	3	0.5833333333333334	0.4	3	2	3	0	0	0.3333333333333333	6	2	0.4666666666666667	7	0.0	0.8	0.34272232185264023	0.7854502527742377	0.1	0.9309908972006772	0.7994999073325768	0.8383328849565846	0.9203457839943642	0.8639549036504145	0	0	0.0
973	None	None	None	None	None	0	0	0.5	1	1.0	1	1.0	0	1	0	1	3	0	0.3333333333333333	3	1	0.2	3	0.6	0	0	0	0	0	0	0	0	0	0	0	0
3251	0.05790983838173864	0.006183360228090292	0.00031403160241004073	0.7556145421232111	None	0	0	0.2	2	0.8461538461538461	11	0.3125	0.7692307692307693	11	10	3	0	0	0.3333333333333333	4	12	1.0	15	0.0	0	0.6448463673302018	0.9462694688858827	0.4282454602242421	0.87147144334367	0.5234763715277896	0.8654865701634353	0.835518503665437	0.9015649603403598	0	0	0.0
5622	0.0846583184654727	0.03903171905553281	0.028985421123340283	0.7832520979067531	None	0	0	0.09090909090909091	1	1.0	14	1.0	0.7857142857142857	11	11	4	0	0	0.0625	16	1	1.0666666666666667	16	0.0	0	0.2985522830456915	0.9114316581391606	0.31160327378642527	0.7734769602382536	0.48473006253966505	0.868353623330591	0.835518503665437	0.8599960318495247	0	0	0.0
980	None	None	None	None	None	0	0	0.75	3	0.25	1	0.6666666666666666	0	0	0	5	0	0	1.0	3	3	0.4	6	0.0	0	0	0	0	0	0	0	0	0	0	0	0
7159	0.08612101458393849	0.018173688168837618	0.013279831785632763	0.8351501442740537	None	0	0	0.09090909090909091	1	1.0	14	1.0	0.8571428571428571	13	12	2	0	0	0.0625	16	1	1.0666666666666667	16	0.0	0	0.2985522830456915	0.8978657548873767	0.34016353491058143	0.8640733717417629	0.48473006253966505	0.8257166032788545	0.835518503665437	0.8652520225321099	0	0	0.0
5502	0.09638699229150875	0.01644253161676309	0.016141662316928953	0.7530085013494372	None	0	0	0.09090909090909091	1	1.0	14	1.0	0.7857142857142857	11	11	4	0	0	0.0625	16	1	1.0666666666666667	16	0.0	0	0.2985522830456915	0.9114316581391606	0.31160327378642527	0.7363192084730653	0.48473006253966505	0.868353623330591	0.835518503665437	0.851727574032374	0	0	0.0
5121	0.08326330344572073	0.040227088124096914	0.03126472214191881	0.7830571553515844	None	0	0	0.09090909090909091	1	1.0	14	1.0	0.7857142857142857	11	11	4	0	0	0.0625	16	1	1.0666666666666667	16	0.0	0	0.2985522830456915	0.9114316581391606	0.31160327378642527	0.7734769602382536	0.48473006253966505	0.868353623330591	0.835518503665437	0.8599960318495247	0	0	0.0
1814	None	None	None	None	None	0.5	1	0.6666666666666666	4	0.5714285714285714	4	0.36	0.5714285714285714	8	4	0	0	0	1.0	5	5	0.6	9	0.0	1.0	0.4237082644730831	0.7164807920921286	0.6567203143918132	0.8756095003746044	0.8251396103820465	0.901607416736601	0.8812839698173637	0.8452637400426194	0	0	0.0
6036	0.07212704703532832	0.005824990285049274	0.002361398987466558	0.8800129487522302	None	0	0	0.1	1	1.0	13	1.0	0.7692307692307693	11	10	3	0	0	0.06666666666666667	15	1	1.0	15	0.0	0	0.2985522830456915	0.9077648250256395	0.31160327378642527	0.7719014342108856	0.48473006253966505	0.8274485991214953	0.8002212880135197	0.8443720344877473	0	0	0.0
6687	0.08955466092396247	0.04116963615620608	0.03599186884474863	0.7637308616756017	None	0	0	0.08333333333333333	1	1.0	15	1.0	0.7333333333333333	12	11	4	0	0	0.058823529411764705	17	1	1.1333333333333333	17	0.0	0	0.2985522830456915	0.907388601384999	0.31160327378642527	0.7646753572431673	0.48561301016210645	0.8583355290815418	0.8190885122748702	0.8524640559874617	0	0	0.0
997	None	None	None	None	None	0	0	0.6	3	0.4	2	0.4375	0	0	0	6	0	0	1.0	4	4	0.4666666666666667	7	0.0	0.3333333333333333	0	0	0	0	0	0	0	0	0	0	0
4393	0.08240939190333468	0.03962487234643721	0.02737597884863482	0.7822920323798809	None	0	0	0.09090909090909091	1	1.0	14	1.0	0.7857142857142857	11	11	4	1	0	0.0625	16	1	1.0666666666666667	16	0.08333333333333333	0	0.2985522830456915	0.9114316581391606	0.31160327378642527	0.7734769602382536	0.48473006253966505	0.8675317735056647	0.835518503665437	0.8597080073784616	1.0	0.09090909090909091	0.0
3783	0.026234259506239872	0.02288879509791248	0.02223681845918712	0.8912270897098342	None	0	0	0.3333333333333333	4	0.6875	11	0.5625	0.375	8	6	9	1	0	0.125	16	2	1.2	18	0.05	0.11764705882352941	0.6448463673302018	0.9193753988007217	0.46916875139805647	0.850518063129602	0.3826659708752521	0.943722422597264	0.8645645504409846	0.9113877955909606	1.0	0.25	0.0
5785	0.09694490328759735	0.03518755133956111	0.031192634063968976	0.7604314687294524	None	0	0	0.08333333333333333	1	1.0	15	1.0	0.7333333333333333	12	11	4	0	0	0.058823529411764705	17	1	1.1333333333333333	17	0.0	0	0.2985522830456915	0.907388601384999	0.31160327378642527	0.7531507786307577	0.48473006253966505	0.8581190458691074	0.8185369073155504	0.8497276958800055	0	0	0.0
11	None	None	None	None	None	0	0	0.5	2	0.75	3	1.0	0.75	4	3	1	1	0	0.16666666666666666	6	1	0.4	6	0.2	0.4	0.5041280562948345	0.9047213044914157	0.7485223911424284	0.8380618185192	0.5443250053589654	0.8942340654104114	0.9005100925636979	0.8818234660883517	1.0	0	0.0
136	None	None	None	None	None	0	0	0.3333333333333333	1	1.0	2	1.0	1.0	3	2	0	0	0	0.25	4	1	0.26666666666666666	4	0.0	0	0.8604839184984142	0.7024538280206397	0.8370864285371773	0.9262698577060703	0.496013757522641	0.9286229459961141	0.8663765114394267	0.879230519317853	0	0	0.0
2626	0.03374886598940359	0.005054531298849715	-0.004917143746406623	0.9739540039160266	None	0	0	0.25	3	0.7333333333333333	11	0.38636363636363635	0.26666666666666666	4	4	12	1	0	0.36363636363636365	11	4	1.1333333333333333	17	0.03571428571428571	0.4	0.5061233407457925	0.9468226360788995	0.40297707060666543	0.880835577002625	0.844515239269254	0.8625629513193751	0.9178441592243263	0.9036855081359156	1.0	0.5	0.0
7460	0.10406698848995563	0.04155191271505499	0.039716573783045814	0.7527909854377178	None	0	0	0.08333333333333333	1	1.0	15	1.0	0.8666666666666667	14	13	2	0	0	0.058823529411764705	17	1	1.1333333333333333	17	0.0	0	0.2985522830456915	0.899924245468259	0.31160327378642527	0.8616825960229572	0.48473006253966505	0.8492654141876833	0.8413515072938555	0.8719364678313477	0	0	0.0
4821	0.08219609442762918	0.040890866939600264	0.031426320906050464	0.7788196451967268	None	0	0	0.09090909090909091	1	1.0	14	1.0	0.7857142857142857	11	11	4	0	0	0.0625	16	1	1.0666666666666667	16	0.0	0	0.2985522830456915	0.9114316581391606	0.31160327378642527	0.7734769602382536	0.48473006253966505	0.868353623330591	0.835518503665437	0.8599960318495247	0	0	0.0
197	None	None	None	None	None	0	0	0.75	3	0.5	2	0.6666666666666666	0.25	3	1	2	2	0	1.0	3	3	0.4	6	0.3333333333333333	0.6666666666666666	0.46276729840169517	0.8587544688879767	0.30676485421230326	0.9353806957051406	0.11488356074166868	0.9366406016539265	0.8613248392458682	0.9160846362231292	0.6666666666666666	0	0.0
5184	0.09981073003030583	0.04287265451816913	0.03598200761149318	0.7750310613393452	None	0	0	0.08333333333333333	1	1.0	15	1.0	0.7333333333333333	12	11	4	0	0	0.058823529411764705	17	1	1.1333333333333333	17	0.0	0	0.2985522830456915	0.907388601384999	0.31160327378642527	0.7531507786307577	0.48561301016210645	0.8583355290815418	0.8190885122748702	0.8498034099707781	0	0	0.0
6919	0.07054280485564104	0.007227282302026537	0.0026653758899026145	0.6623505122542226	None	0	0	0.08333333333333333	1	1.0	15	1.0	0.8666666666666667	14	13	2	0	0	0.058823529411764705	17	1	1.1333333333333333	17	0.0	0	0.2985522830456915	0.899924245468259	0.3258834043485034	0.8631620674512935	0.48473006253966505	0.8492654141876833	0.8396550515762727	0.8723998718941488	0	0	0.0
7238	0.05760198784721143	0.012668866904802149	-0.010308614044744594	0.7512160486500234	None	0	0	0.15384615384615385	2	0.8823529411764706	15	0.296875	0.6470588235294118	13	11	5	0	0	0.25	4	16	1.2666666666666666	19	0.0	0	0.2985522830456915	0.9248031147087243	0.31160327378642527	0.8009702025105438	0.4864959577845479	0.8505265119534994	0.835518503665437	0.8676332088544768	0	0	0.0
2902	0.003857604480642146	0.0015997631095373117	0.0015480554898113653	0.9854958068610291	None	0.5	1	0.7142857142857143	5	0.25	2	0.5	0.25	6	2	3	0	0	0.8	4	5	0.6666666666666666	10	0.0	0.3333333333333333	0.7104172297131485	0.8987632228575602	0.44034745131511527	0.9462424701692019	0.49097594715439696	0.9765406172822896	0.9314425326226284	0.9491541547406949	0	0	0.0
3426	0.029089649210052082	0.003842945632283832	0.002996667839227889	0.5636766929079848	None	0	0	0.5	5	0.5	6	0.4666666666666667	0.4166666666666667	8	5	5	1	0	0.3	10	3	0.9333333333333333	14	0.09090909090909091	0.5	0.8448119502019604	0.9342589819109761	0.3233356108476638	0.9302536200004918	0.5302678592799208	0.9037396026161563	0.8458658231454933	0.9237695899832579	1.0	0	0.0
2453	None	None	None	None	None	0	0	0.4	2	0.6	3	0.4666666666666667	0.2	3	1	3	1	0	0.6	3	5	0.4666666666666667	7	0.125	0.6666666666666666	0.2993008927665204	0.914999621653806	0.6761596208246705	0.9344635573748838	0.7399846735035079	0.8600146896715218	0.9467631419036443	0.9074605787375931	1.0	1.0	0.0
4457	0.08072278788226549	0.036081940731586826	0.022932194160546593	0.7823933591509291	None	0	0	0.09090909090909091	1	1.0	14	1.0	0.7857142857142857	11	11	4	1	0	0.0625	16	1	1.0666666666666667	16	0.08333333333333333	0	0.2985522830456915	0.9114316581391606	0.31160327378642527	0.7734769602382536	0.48473006253966505	0.8675317735056647	0.835518503665437	0.8597080073784616	1.0	0.18181818181818182	0.0
6669	0.08948685066725184	0.037420978357555056	0.033975322057058936	0.7496921645604162	None	0	0	0.08333333333333333	1	1.0	15	1.0	0.7333333333333333	12	11	4	0	0	0.058823529411764705	17	1	1.1333333333333333	17	0.0	0	0.2985522830456915	0.907388601384999	0.31160327378642527	0.7646753572431673	0.48473006253966505	0.858949608984159	0.8185369073155504	0.8526760330642131	0	0	0.0
4455	0.11764911909936548	0.012268553409659353	0.010644795709462588	0.7526543851990597	None	0	0	0.16666666666666666	2	0.8666666666666667	13	0.53125	0.7333333333333333	11	11	5	1	0	0.125	16	2	1.1333333333333333	17	0.07142857142857142	0	0.2985522830456915	0.9114316581391606	0.31160327378642527	0.7170944210327462	0.48473006253966505	0.868353623330591	0.8470155307747832	0.8476049764592514	1.0	0.18181818181818182	0.0
2270	None	None	None	None	None	0	0	0.5	2	0.3333333333333333	1	0.625	0.3333333333333333	3	1	1	1	0	0.5	2	4	0.3333333333333333	5	0.25	0.6666666666666666	0.3824845168548905	0.8677325900699242	0.22937452277292478	0.7356238396966803	0.9458637797922466	0.9093068678821992	0.9560919735564676	0.850246404253702	1.0	0.3333333333333333	0.0
3287	0.020508267458424736	0.004910825754677211	0.0032191740081647137	0.9359770213604073	None	0	0	0.4	4	0.5833333333333334	7	0.4666666666666667	0.25	6	3	7	3	0	0.3	3	10	0.9333333333333333	14	0.2	0	0.6831763544055188	0.7840539828125398	0.407884696909803	0.8364627627548444	0.6322676187243428	0.9549211898266791	0.8919859771858467	0.8799125614135413	0.16666666666666666	0.16666666666666666	0.0
2016	None	None	None	None	None	0	0	0.75	3	0.5	2	0.6666666666666666	0	2	0	3	3	0	1.0	3	3	0.4	6	0.375	0.6666666666666666	0	0	0	0	0	0	0	0	0	0	0
2511	None	None	None	None	None	0	0	0.5	5	0.4166666666666667	5	0.4	0.25	5	3	8	3	0	0.7142857142857143	5	7	0.9333333333333333	14	0.16666666666666666	0.16666666666666666	0.571193811736175	0.900022871983475	0.7484204925379166	0.8596916311853938	0.3529364656427412	0.9581120883035458	0.8680741315306236	0.915294017749356	0.4	0.2	0.0
3376	0.021877197700387267	0.0050884059459988615	0.004414017416514539	0.9705627721417135	None	0.2	1	0.38461538461538464	5	0.6470588235294118	11	0.3958333333333333	0.35294117647058826	8	6	10	1	0	0.1875	16	3	1.2666666666666666	19	0.045454545454545456	0.6666666666666666	0.8499348703532131	0.7586636849152854	0.6539419537664272	0.8820737285080991	0.6847974735714976	0.8638396925207004	0.835518503665437	0.8413595995991373	1.0	0	0.0
5839	0.062364010375431274	0.004189654308710804	-0.0013223387840342533	0.8267524221753587	None	0	0	0.16666666666666666	2	0.875	14	0.375	0.6875	13	11	4	0	0	0.1875	16	3	1.2	18	0.0	0	0.2985522830456915	0.9090513148873651	0.31160327378642527	0.7486174055241185	0.48473006253966505	0.862151874261794	0.835518503665437	0.8509678543585097	0	0	0.0
1199	None	None	None	None	None	0.6666666666666666	2	0.75	6	0.2222222222222222	2	0.55	0.2222222222222222	6	2	4	0	0	0.8	4	5	0.7333333333333333	11	0.0	0.6666666666666666	0.5742822158603763	0.9573480190748735	0.6736603502334223	0.9106132667077319	0.5350952967981298	0.9428199604490314	0.915345290870487	0.939628640098065	0	0	0.0
1422	None	None	None	None	None	0	0	0.25	1	1.0	3	0.625	0	0	0	4	0	0	0.5	2	4	0.3333333333333333	5	0.0	0	0	0	0	0	0	0	0	0	0	0	0
524	None	None	None	None	None	0	0	0.375	6	0.5714285714285714	12	0.6388888888888888	0.42857142857142855	9	9	13	0	0	0.1111111111111111	18	2	1.5333333333333334	23	0.0	0	0.19640684204670822	0.8722429272911076	0.7918191447438794	0.9446633969983678	0.9217672495631426	0.8942988007051128	0.9514778577900778	0.9087044941952126	0	0	0.0
4418	0.08207456296381185	0.0408429238572964	0.02897118829048629	0.778660347268357	None	0	0	0.09090909090909091	1	1.0	14	1.0	0.7857142857142857	11	11	4	1	0	0.0625	16	1	1.0666666666666667	16	0.08333333333333333	0	0.2985522830456915	0.9114316581391606	0.31160327378642527	0.7734769602382536	0.48473006253966505	0.8675317735056647	0.835518503665437	0.8597080073784616	1.0	0.09090909090909091	0.0
3165	0.004334662744943171	0.002696253342708949	0.0026217562656076034	0.9856548793905336	None	0.5	1	0.7142857142857143	5	0.25	2	0.5	0.25	6	2	3	0	0	0.8	4	5	0.6666666666666666	10	0.0	0.3333333333333333	0.7104172297131485	0.8987632228575602	0.49364224028039344	0.945550209900284	0.49097594715439696	0.9765406172822896	0.9270300655011483	0.9489361050362597	0	0	0.0
4401	0.034276611419036464	0.00232467976737736	-0.002324377965659434	0.930583342569448	None	0	0	0.4	6	0.5	10	0.2619047619047619	0.25	11	5	10	2	0	0.42857142857142855	6	14	1.4666666666666666	22	0.1111111111111111	0	0.6448463673302018	0.9396851977592243	0.31160327378642527	0.8240761741712072	0.8104515470520607	0.8578249299952743	0.8853342874147255	0.8838262282120258	0.5454545454545454	0.18181818181818182	0.0
2340	None	None	None	None	None	0	0	0.6666666666666666	2	0.5	1	0.6666666666666666	0	1	0	2	1	0	0.6666666666666666	3	2	0.26666666666666666	4	0.14285714285714285	0.6666666666666666	0	0	0	0	0	0	0	0	0	0	0
6452	0.07607090920469582	0.020392953928621112	0.01918486151048654	0.7278349351808082	None	0	0	0.0625	1	1.0	22	1.0	0.8181818181818182	19	18	4	0	0	0.041666666666666664	24	1	1.6	24	0.0	0	0.2985522830456915	0.9244991323630151	0.31160327378642527	0.8895219231393395	0.48473006253966505	0.8407276375314817	0.835518503665437	0.889424461421571	0	0	0.0
2517	None	None	None	None	None	0	0	0.5	4	0.6	6	0.6666666666666666	0.6	10	6	1	2	0	0.2222222222222222	2	9	0.8	12	1.0	0.4	0.6215262179410695	0.9138886921153423	0.3275334306610912	0.9568712588506517	0.7519370819711313	0.9165362521092618	0.9331397388412187	0.9320899638824333	0.55	0.3	0.0
1526	None	None	None	None	None	0	0	0.75	3	0.5	2	0.5	0.5	2	2	3	1	0	0.75	4	3	0.4	6	0.1	1.0	0.5747892958763343	0.5972265197559992	0.13923343480276446	0.5968445195330195	0.5847691784110426	0.6001412304367153	0.8911270066692767	0.5980716444320814	1.0	0.5	0.0
515	None	None	None	None	None	0	0	1.0	2	0.0	0	0.75	0	0	0	2	2	0	1.0	2	2	0.2	3	0.25	0	0	0	0	0	0	0	0	0	0	0	0
4580	0.07653662313102959	0.014822924928699653	-0.006703671169557104	0.7882299722633895	None	0	0	0.09090909090909091	1	1.0	14	1.0	0.7857142857142857	11	11	4	1	0	0.0625	16	1	1.0666666666666667	16	0.08333333333333333	0	0.6700986967157798	0.9306781047330511	0.4282454602242421	0.936594419302741	0.5234763715277896	0.82906340202927	0.835518503665437	0.908013577295272	1.0	0.18181818181818182	0.0
701	None	None	None	None	None	0	0	0.75	3	0.3333333333333333	1	0.5555555555555556	0	1	0	3	2	0	1.0	3	3	0.3333333333333333	5	0.2222222222222222	0.6666666666666666	0	0	0	0	0	0	0	0	0	0	0
6822	0.0921447193742421	0.03441850655845308	0.03105110978772639	0.7682931042478364	None	0	0	0.08333333333333333	1	1.0	15	1.0	0.7333333333333333	12	11	4	0	0	0.058823529411764705	17	1	1.1333333333333333	17	0.0	0	0.2985522830456915	0.907388601384999	0.31160327378642527	0.7646753572431673	0.48561301016210645	0.8583355290815418	0.8190885122748702	0.8524640559874617	0	0	0.0
2215	None	None	None	None	None	0	0	0.4	2	0.6	3	0.4375	0.2	2	1	4	2	0	1.0	4	4	0.4666666666666667	7	0.18181818181818182	0	0.3336829485165708	0.911881655668236	0.23429261526932005	0.7929707343408556	0.7407363976189499	0.5367600312780004	0.9346222890200836	0.7817147455148176	0.75	1.0	0.0
7364	0.1089627119206843	0.041952939054541206	0.0398941269658052	0.7556486132249063	None	0	0	0.08333333333333333	1	1.0	15	1.0	0.8666666666666667	14	13	2	0	0	0.058823529411764705	17	1	1.1333333333333333	17	0.0	0	0.2985522830456915	0.899924245468259	0.31160327378642527	0.8616825960229572	0.48473006253966505	0.8495212447560766	0.8415410643172377	0.872010886321197	0	0	0.0
6284	0.09798343423954185	0.030972462213212967	0.007775907347291577	0.7857424092055147	None	0	0	0.07692307692307693	1	1.0	17	1.0	0.7647058823529411	14	13	4	0	0	0.05263157894736842	19	1	1.2666666666666666	19	0.0	0	0.4726373065950094	0.9016210095917722	0.31160327378642527	0.7426043175633328	0.48473006253966505	0.8672449998055147	0.8413515072938555	0.8477735065260992	0	0	0.0
3681	0.026260909763788715	0.026161139252596194	0.025185486060166275	0.8781325144248985	None	0	0	0.3333333333333333	4	0.6875	11	0.5625	0.375	8	6	9	1	0	0.125	16	2	1.2	18	0.05	0.11764705882352941	0.6448463673302018	0.9193753988007217	0.46916875139805647	0.850518063129602	0.5234763715277896	0.9042635510705355	0.835518503665437	0.8946703951439346	1.0	0.25	0.0
5869	0.0953773874549248	0.03196853033969319	0.028603408371492358	0.7604492089370074	None	0	0	0.08333333333333333	1	1.0	15	1.0	0.7333333333333333	12	11	4	0	0	0.058823529411764705	17	1	1.1333333333333333	17	0.0	0	0.2985522830456915	0.907388601384999	0.31160327378642527	0.7531507786307577	0.48473006253966505	0.8581190458691074	0.8185369073155504	0.8497276958800055	0	0	0.0
4329	0.03850144015692356	0.0016263057690256405	0.0015761630310225747	0.9142822997464692	None	0	0	0.18181818181818182	2	0.8571428571428571	12	0.2909090909090909	0.35714285714285715	6	5	9	0	0	0.45454545454545453	5	11	1.0666666666666667	16	0.0	0	0.2985522830456915	0.9334373307769072	0.3400942521625327	0.6383868648480023	0.5041032170337273	0.8571520721149533	0.8094212209320879	0.8411725018165279	0	0	0.0
1098	None	None	None	None	None	0	0	0.5	3	0.3333333333333333	2	0.6666666666666666	0.16666666666666666	2	1	5	0	0	0.3333333333333333	6	2	0.5333333333333333	8	0.0	0	0.7682050280182325	0.6625071662843545	0.5574054469374383	0.7302609876813566	0.33250214935664546	0.8709901850357098	0.8903051534541	0.767347197759615	0	0	0.0
6710	0.09399502592047887	0.04008786030014995	0.03550765912179276	0.7399379855834225	None	0	0	0.08333333333333333	1	1.0	15	1.0	0.7333333333333333	12	11	4	0	0	0.058823529411764705	17	1	1.1333333333333333	17	0.0	0	0.2985522830456915	0.907388601384999	0.31160327378642527	0.7646753572431673	0.48473006253966505	0.8581190458691074	0.8185369073155504	0.8523894501567346	0	0	0.0
3269	0.010434573777075056	0.0017575597612803009	-0.0017288656995138466	0.9515441087108403	None	0	0	0.38461538461538464	5	0.5882352941176471	10	0.24675324675324675	0.35294117647058826	9	6	9	0	0	0.6363636363636364	7	11	1.2666666666666666	19	0.0	0.16666666666666666	0.9144381681060485	0.9327273942187108	0.15311606895051585	0.8905056354655536	0.537059347032052	0.7001815409780439	0.8753375793855789	0.8650418203275744	0	0	0.0
3078	0.051214362544500056	0.005117956801614616	0.00509626376680813	0.8259206722047496	None	0	0	0.2	3	0.8	16	0.55	0.45	11	9	10	1	0	0.1	20	2	1.4666666666666666	22	0.045454545454545456	0	0.6448463673302018	0.9215354312321473	0.46916875139805647	0.8411736985257151	0.5234763715277896	0.8956418232577303	0.835518503665437	0.8902565412995226	1.0	0.2727272727272727	0.0
4236	0.02558531885963933	0.021354408355813415	0.020379564216409872	0.8923298529755128	None	0	0	0.25	3	0.7333333333333333	11	0.5666666666666667	0.4	8	6	8	1	0	0.13333333333333333	15	2	1.1333333333333333	17	0.05555555555555555	0	0.6448463673302018	0.9193753988007217	0.46916875139805647	0.850518063129602	0.5234763715277896	0.9042635510705355	0.835518503665437	0.8946703951439346	1.0	0.25	0.0
6841	0.10627718619096055	0.025424078850258314	0.011251001764952773	0.7172232876397314	None	0	0	0.08333333333333333	1	1.0	15	1.0	0.8	13	12	3	0	0	0.058823529411764705	17	1	1.1333333333333333	17	0.0	0	0.2985522830456915	0.9248031147087243	0.31160327378642527	0.7977905820510736	0.48473006253966505	0.850314793168525	0.835518503665437	0.8668083100368295	0	0	0.0
6400	0.09046327342840058	0.041068341205315016	0.03690824841206643	0.769740134839979	None	0	0	0.08333333333333333	1	1.0	15	1.0	0.7333333333333333	12	11	4	0	0	0.058823529411764705	17	1	1.1333333333333333	17	0.0	0	0.2985522830456915	0.907388601384999	0.31160327378642527	0.7531507786307577	0.48473006253966505	0.8581190458691074	0.8185369073155504	0.8497276958800055	0	0	0.0
2828	0.003499923456464978	0.0006125299467937944	0.000612368886260179	0.9406758094008482	None	0	0	0.6666666666666666	4	0.42857142857142855	3	0.5	0.14285714285714285	3	1	5	1	0	0.5	3	6	0.6	9	0.08333333333333333	0.6666666666666666	0.10741995890407659	0.9855891794454436	0.7244880653930312	0.8202391179002406	0.9078622482651604	0.8609775310716468	0.9104469250687559	0.9256849520248981	1.0	0	0.0
603	None	None	None	None	None	0	0	0.3333333333333333	2	0.8333333333333334	5	0.4	0.6666666666666666	5	4	2	1	0	0.8	5	4	0.5333333333333333	8	0.14285714285714285	0.2857142857142857	0.49727102833862913	0.9455703440444381	0.8002127945883771	0.7949130289578707	0.8003660937201932	0.8106323232998999	0.893319033013392	0.8685197790582885	1.0	0.2	0.0
4869	0.06695915384030691	0.0038102308452695522	-0.0025920096499468127	0.8948307198252573	None	0	0	0.1	1	1.0	12	1.0	0.8333333333333334	11	10	2	0	0	0.07142857142857142	14	1	0.9333333333333333	14	0.0	0	0.2985522830456915	0.9114316581391606	0.31160327378642527	0.7734769602382536	0.48473006253966505	0.8675221832538399	0.8366148250902788	0.8597046524248022	0	0	0.0
5886	0.018418698217774556	0.002050215831981592	-0.00116983992729013	0.9570248668424668	None	0	0	0.14285714285714285	1	1.0	8	1.0	0.875	7	7	2	2	0	0.1	10	1	0.6666666666666666	10	0.25	0	0.2985522830456915	0.8841588551870327	0.31160327378642527	0.6385367883482832	0.48473006253966505	0.9413092716702088	0.8470155307747832	0.8571896887894541	0.5714285714285714	0.7142857142857143	0.0
2612	0.0020175132034085845	0.0001124771012748341	-1.7777991628606698e-05	0.9799055311087401	None	0	0	0.25	1	1.0	4	0.5	0.25	1	1	4	5	0	0.75	4	3	0.4	6	0.4166666666666667	0	0.9144381681060485	0.5	0.24223989902159193	0.5	0.5234763715277896	0.5	0.9402736580024741	0.5	1.0	1.0	0.4515537073378666
4919	0.050419889920166557	0.0018600051819579128	-0.0018598158354199345	0.7045310268027029	None	0	0	0.1111111111111111	1	1.0	11	1.0	0.7272727272727273	8	8	4	0	0	0.07692307692307693	13	1	0.8666666666666667	13	0.0	0	0.48432548988073565	0.9453060616022464	0.31160327378642527	0.8265599159923029	0.48473006253966505	0.8546892305923626	0.835518503665437	0.8870563783642114	0	0	0.0
6944	0.08894646306493624	0.035554887711604456	0.0315866608254222	0.7736517270004978	None	0	0	0.08333333333333333	1	1.0	15	1.0	0.7333333333333333	12	11	4	0	0	0.058823529411764705	17	1	1.1333333333333333	17	0.0	0	0.2985522830456915	0.907388601384999	0.31160327378642527	0.7676685561387806	0.48473006253966505	0.858949608984159	0.8185369073155504	0.8533742659656843	0	0	0.0
4333	0.02623521993616774	0.024098092049162165	0.023343419983929442	0.882186459581141	None	0	0	0.3333333333333333	4	0.6875	11	0.5625	0.375	8	6	9	1	0	0.125	16	2	1.2	18	0.05	0.11764705882352941	0.6448463673302018	0.9193753988007217	0.46916875139805647	0.850518063129602	0.5234763715277896	0.9042635510705355	0.835518503665437	0.8946703951439346	1.0	0.25	0.0
4594	0.08136329890006438	0.033818313414871806	0.021123574160504147	0.7895241710621372	None	0	0	0.09090909090909091	1	1.0	14	1.0	0.7857142857142857	11	11	4	1	0	0.0625	16	1	1.0666666666666667	16	0.08333333333333333	0	0.2985522830456915	0.9114316581391606	0.31160327378642527	0.7734769602382536	0.48473006253966505	0.8675317735056647	0.835518503665437	0.8597080073784616	1.0	0.18181818181818182	0.0
930	None	None	None	None	None	1.0	1	0.6	3	0.4	2	0.4666666666666667	0.4	3	2	3	0	0	0.6	3	5	0.4666666666666667	7	0.0	0.5	0.6141815110111006	0.8157614294608628	0.17846686960552893	0.6127939449538491	0.5441638181201723	0.569588737365504	0.8710697781702172	0.6775157571895487	0	0	0.0
2543	None	None	None	None	None	0	0	0.5	2	0.6666666666666666	2	1.0	0.6666666666666666	3	2	1	2	0	0.2	5	1	0.3333333333333333	5	0.4	1.0	0.5040024136144238	0.7652279065577893	0.5141565810995165	0.9315309538201123	0.46378940128715274	0.952352216208629	0.9197142294839621	0.9057120745171489	1.0	0.3333333333333333	0.1766417318439143
6850	0.08977832934019725	0.03940865334359476	0.03447360285793473	0.7736236012665579	None	0	0	0.08333333333333333	1	1.0	15	1.0	0.7333333333333333	12	11	4	0	0	0.058823529411764705	17	1	1.1333333333333333	17	0.0	0	0.2985522830456915	0.907388601384999	0.31160327378642527	0.7531507786307577	0.48561301016210645	0.8591653214793121	0.8190885122748702	0.8500942319542817	0	0	0.0
4614	0.08168793004367841	0.03378302352717483	0.024694417170492748	0.7835240827181542	None	0	0	0.09090909090909091	1	1.0	14	1.0	0.7857142857142857	11	11	4	0	0	0.0625	16	1	1.0666666666666667	16	0.0	0	0.2985522830456915	0.9114316581391606	0.31160327378642527	0.7621969115887967	0.48473006253966505	0.868353623330591	0.835518503665437	0.8574367013328782	0	0	0.0
3731	0.027602345900866142	0.020670725678726635	0.020140843795128965	0.8898472575500568	None	0	0	0.3333333333333333	4	0.6875	11	0.5625	0.375	8	6	9	1	0	0.125	16	2	1.2	18	0.05	0.11764705882352941	0.6448463673302018	0.9193753988007217	0.46916875139805647	0.850518063129602	0.5234763715277896	0.9042635510705355	0.835518503665437	0.8946703951439346	1.0	0.25	0.0
5266	0.06583124720372989	0.015237020832361935	0.013859277681183169	0.7085037887683168	None	0	0	0.09090909090909091	1	1.0	14	1.0	0.7857142857142857	11	11	4	0	0	0.0625	16	1	1.0666666666666667	16	0.0	0	0.2985522830456915	0.9114316581391606	0.31160327378642527	0.7748479412377737	0.48473006253966505	0.8675317735056647	0.835518503665437	0.8600229695882295	0	0	0.0
6918	0.08929265724639511	0.042350835598494355	0.037860427257152426	0.766454120917376	None	0	0	0.08333333333333333	1	1.0	15	1.0	0.7333333333333333	12	11	4	0	0	0.058823529411764705	17	1	1.1333333333333333	17	0.0	0	0.2985522830456915	0.907388601384999	0.31160327378642527	0.7646753572431673	0.48473006253966505	0.858949608984159	0.8185369073155504	0.8526760330642131	0	0	0.0
168	None	None	None	None	None	0	0	0.6666666666666666	2	0.5	1	0.6666666666666666	0.5	3	1	0	0	0	0.6666666666666666	2	3	0.26666666666666666	4	0.0	0	0.2606639921264175	0.9748287972591626	0.7244880653930312	0.7469569224093524	0.8848665164584393	0.8552999001047277	0.9104469250687559	0.8977005845975153	0	0	0.0
2689	0.01767089861271714	0.0008779422671860476	0.0005858811943220896	0.9879621675404868	None	0.5	2	0.6	6	0.3333333333333333	4	0.4666666666666667	0.16666666666666666	4	2	9	3	0	0.8333333333333334	6	5	0.9333333333333333	14	0.15	0.5	0.6523992520193244	0.9706216139516862	0.15725643740919915	0.5707521480234604	0.6754436626978582	0.737037147465005	0.9532448290370628	0.832633541255412	0.5	0.25	0.0
7195	0.10601794873493979	0.04503389428244757	0.04255208096136029	0.7656002835891205	None	0	0	0.08333333333333333	1	1.0	15	1.0	0.8666666666666667	14	13	2	0	0	0.058823529411764705	17	1	1.1333333333333333	17	0.0	0	0.2985522830456915	0.899924245468259	0.31160327378642527	0.8616825960229572	0.48473006253966505	0.8492654141876833	0.8413515072938555	0.8719364678313477	0	0	0.0
1083	None	None	None	None	None	0	0	0.75	6	0.0	0	0.8571428571428571	0	4	0	7	3	0	0.2857142857142857	7	2	0.8	12	0.21428571428571427	0	0	0	0	0	0	0	0	0	0	0	0
996	None	None	None	None	None	0.3333333333333333	1	0.6666666666666666	6	0.36363636363636365	4	0.4642857142857143	0.36363636363636365	8	4	4	0	0	0.5714285714285714	4	7	0.8666666666666667	13	0.0	0.6666666666666666	0.33671540949537715	0.8940533296149724	0.2596973650233939	0.8670060678644324	0.616207525465982	0.8469215603391207	0.8408336504264361	0.8705777268152983	0	0	0.0
5766	0.09161392893453324	0.04007412743948794	0.036138401127094544	0.7693485320037634	None	0	0	0.08333333333333333	1	1.0	15	1.0	0.7333333333333333	12	11	4	0	0	0.058823529411764705	17	1	1.1333333333333333	17	0.0	0	0.2985522830456915	0.907388601384999	0.31160327378642527	0.7531507786307577	0.48473006253966505	0.8581190458691074	0.8185369073155504	0.8497276958800055	0	0	0.0
3222	0.038405004201458585	0.0010949645851211596	0.0009602568698758396	0.9135346888857517	None	0	0	0.09090909090909091	1	1.0	14	0.26666666666666666	0.6428571428571429	10	9	5	1	0	0.4166666666666667	5	12	1.0666666666666667	16	0.07692307692307693	0	0.2993008927665204	0.9503584420090833	0.36489806275170333	0.938328541215839	0.5203069492466694	0.83982101096574	0.8917392388534768	0.9201016460336577	1.0	0.3	0.0
710	None	None	None	None	None	0.5	1	1.0	6	0.0	0	0.75	0	2	0	6	1	0	0.75	4	3	0.6	9	0.07142857142857142	0.8	0	0	0	0	0	0	0	0	0	0	0
4330	0.026478142999292156	0.021550914662077803	0.020835812793347817	0.8916136256137769	None	0	0	0.3333333333333333	4	0.6875	11	0.5625	0.375	8	6	9	1	0	0.125	16	2	1.2	18	0.05	0.11764705882352941	0.6448463673302018	0.9193753988007217	0.46916875139805647	0.850518063129602	0.5234763715277896	0.9042635510705355	0.835518503665437	0.8946703951439346	1.0	0	0.0
1553	None	None	None	None	None	0.3333333333333333	1	0.3333333333333333	3	0.7272727272727273	8	0.37142857142857144	0.2727272727272727	6	3	6	1	0	0.7142857142857143	7	5	0.8666666666666667	13	0.07692307692307693	0.5714285714285714	0.5773703277541691	0.957063473955613	0.6411184815807525	0.945998809143218	0.5556959305231011	0.8580875224280287	0.7621376988598858	0.9301476240960939	1.0	0.16666666666666666	0.0
3283	0.011024115720106616	0.0035473591914751855	0.002810387495380613	0.9656930500228919	None	0.5	1	0.6666666666666666	4	0.5714285714285714	4	0.42857142857142855	0.5714285714285714	7	4	1	0	0	0.42857142857142855	7	3	0.6	9	0.0	1.0	0.8561883724626466	0.9083429524459885	0.5684744794226744	0.9321795430170324	0.4568568037080036	0.9421099071169667	0.9054789277740544	0.9287692111384153	0	0	0.0
1235	None	None	None	None	None	0	0	1.0	2	0.0	0	0.75	0	0	0	2	0	0	1.0	2	2	0.2	3	0.0	0	0	0	0	0	0	0	0	0	0	0	0
6325	0.09024158124343047	0.04037632894417235	0.03460135845293274	0.7644155248858603	None	0	0	0.08333333333333333	1	1.0	15	1.0	0.7333333333333333	12	11	4	0	0	0.058823529411764705	17	1	1.1333333333333333	17	0.0	0	0.2985522830456915	0.907388601384999	0.31160327378642527	0.7646753572431673	0.48473006253966505	0.8581190458691074	0.8185369073155504	0.8523894501567346	0	0	0.0
959	None	None	None	None	None	0	0	0.25	1	1.0	3	0.8333333333333334	0	1	0	3	3	0	0.6666666666666666	2	3	0.3333333333333333	5	0.3333333333333333	0	0	0	0	0	0	0	0	0	0	0	0
870	None	None	None	None	None	0.5	1	0.8333333333333334	5	0.2857142857142857	2	0.5625	0.14285714285714285	2	1	6	0	0	1.0	4	4	0.6	9	0.0	0.4	0.4320237796011915	0.6939778991258513	0.7218044641195541	0.8885959380959023	0.6547974796420869	0.8710282231927929	0.8883915201667849	0.8322671295282991	0	0	0.0
638	None	None	None	None	None	0	0	0.6	3	0.6	3	0.5833333333333334	0.4	3	2	3	1	0	0.75	4	3	0.4666666666666667	7	0.1111111111111111	0.4	0.5244642479484012	0.790498986029453	0.17846686960552893	0.6127939449538491	0.5441638181201723	0.569588737365504	0.8710697781702172	0.6657578568839176	1.0	0.6666666666666666	0.0
4267	0.08455358046047064	0.039274591930660775	0.027744781129477782	0.7936976050477951	None	0	0	0.09090909090909091	1	1.0	14	1.0	0.7857142857142857	11	11	4	1	0	0.0625	16	1	1.0666666666666667	16	0.08333333333333333	0	0.2985522830456915	0.9114316581391606	0.31160327378642527	0.7621969115887967	0.48473006253966505	0.8675317735056647	0.835518503665437	0.8571442862695307	1.0	0.18181818181818182	0.0
721	None	None	None	None	None	0.2	1	0.46153846153846156	6	0.47058823529411764	8	0.6333333333333333	0	0	0	18	0	0	0.8333333333333334	6	5	1.2666666666666666	19	0.0	0.5333333333333333	0	0	0	0	0	0	0	0	0	0	0
6791	0.09365855552944224	0.03859943496131558	0.034851105932971145	0.7450436368406064	None	0	0	0.08333333333333333	1	1.0	15	1.0	0.7333333333333333	12	11	4	0	0	0.058823529411764705	17	1	1.1333333333333333	17	0.0	0	0.2985522830456915	0.907388601384999	0.31160327378642527	0.7646753572431673	0.48561301016210645	0.8591653214793121	0.8190885122748702	0.852750618893722	0	0	0.0
6970	0.034734436147329205	0.0013376884198923389	0.0013193960740042305	0.9386092829788663	None	0	0	0.2	2	0.9166666666666666	11	0.3888888888888889	0.6666666666666666	9	8	4	1	0	0.25	3	12	0.9333333333333333	14	0.09090909090909091	0	0.2985522830456915	0.8936144349444956	0.31160327378642527	0.6653325215461149	0.48473006253966505	0.8662873581577389	0.8628844130812048	0.826538747435495	1.0	0.6666666666666666	0.0
3680	0.08434914487857305	0.012300856763302379	0.012042700800557131	0.7271410101612581	None	0	0	0.21428571428571427	3	0.8421052631578947	16	0.525	0.5789473684210527	12	11	8	0	0	0.1	20	2	1.4	21	0.0	0.1	0.7796422677181252	0.9261985910706296	0.4784304487741628	0.8490273570732142	0.5234763715277896	0.87466129595145	0.843396236221923	0.8876049505062276	0	0	0.0
2643	0.023046055893154768	2.790841908192845e-05	2.7401336884234295e-05	0.9727393609664798	None	0	0	0.2857142857142857	2	0.75	6	0.35714285714285715	0.25	3	2	6	2	0	0.5714285714285714	7	4	0.6666666666666666	10	0.13333333333333333	0	0.6141815110111006	0.9045395342375429	0.1204022708458774	0.6134767836426863	0.5441638181201723	0.8568469233689316	0.906942040119549	0.8175749270086639	0.6666666666666666	0.3333333333333333	0.0
262	None	None	None	None	None	0	0	0	0	0	0	1.0	0	0	0	0	2	0	1.0	1	1	0.06666666666666667	1	0.5	0	0	0	0	0	0	0	0	0	0	0	0
507	None	None	None	None	None	0.3333333333333333	1	0.4444444444444444	4	0.5454545454545454	6	0.30952380952380953	0.5454545454545454	10	6	2	0	0	0.8571428571428571	6	7	0.8666666666666667	13	0.0	0.2857142857142857	0.6887603779409952	0.945531010022956	0.6662848088555098	0.946041127205604	0.3152087644166559	0.92481028034968	0.9174347652706005	0.939493174624152	0	0	0.0
4736	0.08413539303340078	0.028081373201860254	0.02136443852163429	0.7302407594136764	None	0	0	0.09090909090909091	1	1.0	14	1.0	0.7857142857142857	11	11	4	1	0	0.0625	16	1	1.0666666666666667	16	0.08333333333333333	0	0.2985522830456915	0.9114316581391606	0.31160327378642527	0.7621969115887967	0.48473006253966505	0.8675317735056647	0.835518503665437	0.8571442862695307	1.0	0.18181818181818182	0.0
4297	0.02624419416995428	0.02674592975158078	0.025923870975304433	0.8680172754030407	None	0	0	0.25	3	0.7333333333333333	11	0.5666666666666667	0.4	8	6	8	1	0	0.13333333333333333	15	2	1.1333333333333333	17	0.05555555555555555	0	0.6448463673302018	0.9193753988007217	0.46916875139805647	0.850518063129602	0.3826659708752521	0.9491191597583891	0.8853342874147255	0.9142135329773248	1.0	0.25	0.0
1303	None	None	None	None	None	0.5	1	0.6666666666666666	4	0.42857142857142855	3	0.6	0.2857142857142857	5	2	3	1	0	0.6	3	5	0.6	9	0.14285714285714285	0.6666666666666666	0.3253930047674107	0.9635295045738006	0.7985903806469621	0.9818167290791051	0.42836529239816573	0.9514449084471507	0.9390513412883554	0.9681009962497816	1.0	0.2	0.0
5051	0.08786445726854852	0.03902315848318158	0.03091650459207321	0.7808486464567088	None	0	0	0.09090909090909091	1	1.0	14	1.0	0.7857142857142857	11	11	4	0	0	0.0625	16	1	1.0666666666666667	16	0.0	0	0.2985522830456915	0.9114316581391606	0.31160327378642527	0.7734769602382536	0.48473006253966505	0.868353623330591	0.835518503665437	0.8599960318495247	0	0	0.0
2806	0.009613032482151675	0.0004573867363556464	0.00015417363165874732	0.9431155292421142	None	0	0	0.2	1	1.0	5	1.0	1.0	6	5	0	0	0	0.14285714285714285	7	1	0.4666666666666667	7	0.0	0	0.2440177889045521	0.9749924759758344	0.6804521794786469	0.9701226053385558	0.283794999050372	0.9618215933570895	0.9426256359854259	0.9694306401598416	0	0	0.0
3665	0.025934163938971983	0.021843772994338363	0.02107675276832762	0.8922418618275171	None	0	0	0.3333333333333333	4	0.6875	11	0.5625	0.375	8	6	9	1	0	0.125	16	2	1.2	18	0.05	0.11764705882352941	0.6448463673302018	0.9193753988007217	0.46916875139805647	0.850518063129602	0.5234763715277896	0.9042635510705355	0.835518503665437	0.8946703951439346	1.0	0.25	0.0
241	None	None	None	None	None	0.5	3	0.6428571428571429	9	0.42105263157894735	8	0.4375	0.2631578947368421	7	5	13	1	0	0.75	8	6	1.4	21	0.03571428571428571	0.15384615384615385	0.7393816107071449	0.9005862801698014	0.24737858961581055	0.9299897491650665	0.3962467336599912	0.9414962563958419	0.793935705915936	0.9257309355077958	1.0	0.14285714285714285	0.0
503	None	None	None	None	None	0	0	0.5	2	0.75	3	1.0	0.75	5	3	0	0	0	0.16666666666666666	6	1	0.4	6	0.0	0.4	0.49727102833862913	0.9151126894170966	0.672101268766579	0.8086977597295222	0.8003660937201932	0.8328919746927084	0.8871285448655598	0.8591827766321948	0	0	0.0
6577	0.09300253792950823	0.04077866314905459	0.03567890419625464	0.7418429057719025	None	0	0	0.08333333333333333	1	1.0	15	1.0	0.7333333333333333	12	11	4	0	0	0.058823529411764705	17	1	1.1333333333333333	17	0.0	0	0.2985522830456915	0.907388601384999	0.31160327378642527	0.7646753572431673	0.48473006253966505	0.8581190458691074	0.8185369073155504	0.8523894501567346	0	0	0.0
7056	0.09259760120347149	0.03823050311323804	0.0341428690491158	0.7750958102838724	None	0	0	0.08333333333333333	1	1.0	15	1.0	0.7333333333333333	12	11	4	0	0	0.058823529411764705	17	1	1.1333333333333333	17	0.0	0	0.2985522830456915	0.907388601384999	0.31160327378642527	0.7531507786307577	0.48473006253966505	0.8581190458691074	0.8185369073155504	0.8497276958800055	0	0	0.0
4692	0.013630352728599257	0.0020006304144811965	0.0006784691566735336	0.9886610879956078	None	0	0	0.2	1	1.0	5	1.0	0.8	4	4	2	1	0	0.14285714285714285	7	1	0.4666666666666667	7	0.125	0	0.6467223301443272	0.9039802937087456	0.3121424272106885	0.6984545991559651	0.73241244179249	0.9215819036067739	0.9056439392428827	0.8639799051901176	1.0	0.5	0.0
3776	0.026346281220376966	0.021501764357899453	0.02058317206316355	0.8929283205493369	None	0	0	0.3333333333333333	4	0.6875	11	0.5625	0.375	8	6	9	1	0	0.125	16	2	1.2	18	0.05	0.11764705882352941	0.6448463673302018	0.9193753988007217	0.46916875139805647	0.850518063129602	0.5234763715277896	0.9042635510705355	0.835518503665437	0.8946703951439346	1.0	0.25	0.0
3048	0.01642009792565179	0.001058848269255274	-0.0007419889617343602	0.9823461661752769	None	0.5	1	0.5714285714285714	4	0.375	3	0.5	0.25	6	2	3	1	0	0.8	5	4	0.6666666666666666	10	0.16666666666666666	0.8	0.491608345680544	0.9555124145564535	0.29724097899502366	0.8824444482541017	0.5809704331398348	0.7970184641545932	0.8993353011800788	0.8956870052110849	1.0	0.3333333333333333	0.0
2997	0.015621379762161318	0.0003470468334922783	0.00031179895069699065	0.9472676873618004	None	0	0	0.14285714285714285	1	1.0	8	0.35714285714285715	0.5	4	4	5	0	0	0.5714285714285714	7	4	0.6666666666666666	10	0.0	0	0.4060969711344865	0.8697536383129643	0.1	0.8859992392856378	0.5441638181201723	0.5799494062930585	0.8923035832307498	0.8059573702943195	0	0	0.0
4177	0.02617751706183216	0.0191791887295085	0.018596169905294384	0.8923871551455889	None	0	0	0.3333333333333333	4	0.6875	11	0.5625	0.375	8	6	9	1	0	0.125	16	2	1.2	18	0.05	0.11764705882352941	0.6448463673302018	0.9193753988007217	0.46916875139805647	0.850518063129602	0.3826659708752521	0.9491191597583891	0.8853342874147255	0.9142135329773248	1.0	0.25	0.0
3033	0.0035257663806448044	0.0022045983569463114	0.0021843597529992197	0.9856738000754396	None	0.5	1	0.7142857142857143	5	0.25	2	0.5	0.25	6	2	3	0	0	0.8	4	5	0.6666666666666666	10	0.0	0.3333333333333333	0.7104172297131485	0.8987632228575602	0.44034745131511527	0.9462424701692019	0.49097594715439696	0.9765406172822896	0.9314425326226284	0.9491541547406949	0	0	0.0
1165	None	None	None	None	None	0	0	0.6666666666666666	2	0.5	1	1.0	0	0	0	3	4	0	0.25	4	1	0.26666666666666666	4	0.4	0.6666666666666666	0	0	0	0	0	0	0	0	0	0	0
737	None	None	None	None	None	0.5	1	0.6666666666666666	4	0.5	3	0.5333333333333333	0.3333333333333333	5	2	2	1	0	0.6	3	5	0.5333333333333333	8	0.2	0.6666666666666666	0.5963301057378118	0.8280120343346087	0.1349843733662644	0.9429577364084925	1.0	0.6693253027782893	0.971640591710343	0.8447480441709939	1.0	0.2	0.0
7517	0.04453956889802246	0.004851554036638302	-0.003914103339153293	0.5652774137614294	None	0	0	0.125	1	1.0	10	1.0	0.8	9	8	2	0	0	0.08333333333333333	12	1	0.8	12	0.0	0	0.2985522830456915	0.8489969977339509	0.31160327378642527	0.8719428608383908	0.48473006253966505	0.837601295031293	0.8873394534634055	0.8534387489516196	0	0	0.0
7324	0.1070951144353646	0.037883985052647555	0.03253977923060262	0.7559647180314397	None	0	0	0.08333333333333333	1	1.0	15	1.0	0.8666666666666667	14	13	2	0	0	0.058823529411764705	17	1	1.1333333333333333	17	0.0	0	0.2985522830456915	0.899924245468259	0.31160327378642527	0.8616825960229572	0.48473006253966505	0.8492654141876833	0.8413515072938555	0.8719364678313477	0	0	0.0
7434	0.10690233736540397	0.04000907804105274	0.03773624017840336	0.7550880431295515	None	0	0	0.08333333333333333	1	1.0	15	1.0	0.8666666666666667	14	13	2	0	0	0.058823529411764705	17	1	1.1333333333333333	17	0.0	0	0.2985522830456915	0.899924245468259	0.31160327378642527	0.8616825960229572	0.48473006253966505	0.8492654141876833	0.8413515072938555	0.8719364678313477	0	0	0.0
1427	None	None	None	None	None	0	0	0	0	0	0	1.0	0	0	0	0	2	0	1.0	1	1	0.06666666666666667	1	0.5	0	0	0	0	0	0	0	0	0	0	0	0
3927	0.028789321133082735	0.001234724468358598	-0.0010177277508092207	0.9590268003969801	None	0	0	0.2857142857142857	2	0.75	6	0.3333333333333333	0.625	6	5	3	1	0	0.8333333333333334	5	6	0.6666666666666666	10	0.1111111111111111	0	0.2985522830456915	0.8832735552124461	0.29786229664861047	0.6681703240798389	0.48473006253966505	0.8774450215148931	0.8170127813228073	0.8269350554645534	1.0	0.3333333333333333	0.0
4000	0.026282325046569053	0.018810562432176898	0.01824057932750004	0.8959200076420286	None	0	0	0.3333333333333333	4	0.6875	11	0.5625	0.375	8	6	9	1	0	0.125	16	2	1.2	18	0.05	0.11764705882352941	0.6448463673302018	0.9193753988007217	0.46916875139805647	0.850518063129602	0.5234763715277896	0.9042635510705355	0.835518503665437	0.8946703951439346	1.0	0.375	0.0
3207	0.024093345025957624	0.004700734892644467	0.003306990900807757	0.9831859047723367	None	0	0	0.2857142857142857	2	0.75	6	0.35714285714285715	0.625	6	5	3	0	0	0.5714285714285714	4	7	0.6666666666666666	10	0.0	0.6666666666666666	0.3752397951945074	0.910000516392017	0.3721727782648868	0.7111986855199673	0.7581085785351622	0.9751641670127645	0.9290310917045561	0.9084668740052342	0	0	0.0
4090	0.06602801727376005	0.004034611110168961	3.1939345482049666e-05	0.8860275459003243	None	0	0	0.16666666666666666	2	0.8666666666666667	13	0.37777777777777777	0.7333333333333333	12	11	4	1	0	0.2	15	3	1.1333333333333333	17	0.09090909090909091	0	0.4726373065950094	0.9117831963010709	0.3258834043485034	0.7632284358459095	0.48473006253966505	0.8714899857696993	0.8413515072938555	0.8589691840214986	1.0	0.16666666666666666	0.0
4024	0.02613533194655459	0.022116708870053826	0.02131948428459886	0.8905818908537917	None	0	0	0.3333333333333333	4	0.6875	11	0.5625	0.375	8	6	9	1	0	0.125	16	2	1.2	18	0.05	0.11764705882352941	0.6448463673302018	0.9193753988007217	0.46916875139805647	0.850518063129602	0.5234763715277896	0.9042635510705355	0.835518503665437	0.8946703951439346	1.0	0.25	0.0
2485	None	None	None	None	None	0	0	0.08333333333333333	1	1.0	16	0.2857142857142857	0.0625	1	1	16	0	0	0.7777777777777778	7	9	1.2	18	0.0	0	0.1	0.5	0.1	0.5	0.5086880606046156	0.5	0.8728697276436038	0.5	0	0	0.0
859	None	None	None	None	None	0	0	0.3333333333333333	3	0.7272727272727273	8	0.9285714285714286	0.45454545454545453	7	5	5	3	0	0.2857142857142857	7	2	0.8666666666666667	13	0.25	0.36363636363636365	0.681215231564235	0.8200993459336127	0.4659550583627716	0.9150956628368971	0.5781284309404489	0.8533068684333143	0.791929301317993	0.8681958450184497	0.42857142857142855	0	0.0
6299	0.08852818340995021	0.03720575985367565	0.0336280602163807	0.7742830917758653	None	0	0	0.08333333333333333	1	1.0	15	1.0	0.7333333333333333	12	11	4	0	0	0.058823529411764705	17	1	1.1333333333333333	17	0.0	0	0.2985522830456915	0.907388601384999	0.31160327378642527	0.7531507786307577	0.48473006253966505	0.8581190458691074	0.8185369073155504	0.8497276958800055	0	0	0.0
2317	None	None	None	None	None	0	0	0.5	3	0.7142857142857143	5	0.42857142857142855	0.7142857142857143	7	5	1	1	0	0.42857142857142855	7	3	0.6	9	0.25	0.6666666666666666	0.3253930047674107	0.9411107359912358	0.7456439192573117	0.9784191758895519	0.6623438552901059	0.9691841454983611	0.8285746590397632	0.9659293193888522	1.0	0	0.0
1174	None	None	None	None	None	0	0	0.75	3	0.3333333333333333	1	0.5555555555555556	0	2	0	2	2	0	1.0	3	3	0.3333333333333333	5	0.3333333333333333	1.0	0	0	0	0	0	0	0	0	0	0	0
3806	0.02620568513800924	0.023600939498118256	0.02276032762712385	0.8849181556738691	None	0	0	0.3333333333333333	4	0.6875	11	0.5625	0.375	8	6	9	1	0	0.125	16	2	1.2	18	0.05	0.11764705882352941	0.6448463673302018	0.9193753988007217	0.46916875139805647	0.850518063129602	0.5234763715277896	0.9042635510705355	0.835518503665437	0.8946703951439346	1.0	0.25	0.0
3273	0.04178072813432291	0.005856076284304868	0.004989808240402207	0.8470730121929451	None	0	0	0.1	1	1.0	12	1.0	0.75	10	9	3	0	0	0.07142857142857142	14	1	0.9333333333333333	14	0.0	0	0.4726373065950094	0.9354408981329556	0.31160327378642527	0.8300466117787634	0.48473006253966505	0.8589295171104446	0.835518503665437	0.883081519583844	0	0	0.0
7519	0.044109417273751714	0.00605008992079263	-0.005607095557248882	0.5457251533967293	None	0	0	0.125	1	1.0	10	1.0	0.8	9	8	2	0	0	0.08333333333333333	12	1	0.8	12	0.0	0	0.2985522830456915	0.8489969977339509	0.31160327378642527	0.8719428608383908	0.48473006253966505	0.837601295031293	0.8873394534634055	0.8534387489516196	0	0	0.0
6163	0.09139451024660913	0.04222591241929366	0.03685460088821892	0.7640368509070309	None	0	0	0.08333333333333333	1	1.0	15	1.0	0.7333333333333333	12	11	4	0	0	0.058823529411764705	17	1	1.1333333333333333	17	0.0	0	0.2985522830456915	0.907388601384999	0.31160327378642527	0.7646753572431673	0.48561301016210645	0.8591653214793121	0.8190885122748702	0.852750618893722	0	0	0.0
6513	0.06822599912634791	0.017009260715094645	0.014054388947811747	0.7359160843452731	None	0	0	0.09090909090909091	1	1.0	14	1.0	0.7142857142857143	11	10	4	0	0	0.0625	16	1	1.0666666666666667	16	0.0	0	0.2985522830456915	0.9114316581391606	0.31160327378642527	0.7621969115887967	0.4864959577845479	0.8685627453964739	0.835518503665437	0.8575112742309288	0	0	0.0
3854	0.0814368156784675	0.0403876001623118	0.026788072069348044	0.7842566812245427	None	0	0	0.09090909090909091	1	1.0	14	1.0	0.7857142857142857	11	11	4	1	0	0.0625	16	1	1.0666666666666667	16	0.08333333333333333	0	0.2985522830456915	0.9114316581391606	0.31160327378642527	0.7734769602382536	0.48473006253966505	0.8675317735056647	0.835518503665437	0.8597080073784616	1.0	0.18181818181818182	0.0
3535	0.021963627498496997	0.004689928879872989	0.004414111347758436	0.9699627938688441	None	0.2	1	0.38461538461538464	5	0.6470588235294118	11	0.3958333333333333	0.35294117647058826	8	6	10	1	0	0.1875	16	3	1.2666666666666666	19	0.045454545454545456	0.6666666666666666	0.8499348703532131	0.7586636849152854	0.6539419537664272	0.8820737285080991	0.6847974735714976	0.8638396925207004	0.835518503665437	0.8413595995991373	1.0	0	0.0
2613	0.010318744758186026	0.0005060426984605288	-0.00038413066352653276	0.9310246701566388	None	0	0	0.5	5	0.4166666666666667	5	0.3333333333333333	0.3333333333333333	7	4	6	2	0	0.8571428571428571	7	6	0.9333333333333333	14	0.15384615384615385	0.3076923076923077	0.3253930047674107	0.9524948654046633	0.3472905886749753	0.9585597016163765	0.18911193464650636	0.9713612738535571	0.9341025426492311	0.9616214141026412	0.7142857142857143	0.14285714285714285	0.0
3042	0.007331294290546962	0.0017388786856617068	0.0017278616978845527	0.9901908405800158	None	1.0	1	0.8	4	0.4	2	0.4666666666666667	0.4	6	2	0	0	0	0.6	5	3	0.4666666666666667	7	0.0	1.0	0.6767297004006378	0.9068127163351926	0.8346405513322945	0.9453500766093275	0.46032310249757813	0.8890896317104899	0.8712919699987285	0.9170154047394278	0	0	0.0
5171	0.08258475643897627	0.040880959238810806	0.032326012291681104	0.7840244812035775	None	0	0	0.09090909090909091	1	1.0	14	1.0	0.7857142857142857	11	11	4	0	0	0.0625	16	1	1.0666666666666667	16	0.0	0	0.2985522830456915	0.9114316581391606	0.31160327378642527	0.7734769602382536	0.48473006253966505	0.868353623330591	0.835518503665437	0.8599960318495247	0	0	0.0
6254	0.09080213483458621	0.038566504751192554	0.03505517196119865	0.746415971726099	None	0	0	0.08333333333333333	1	1.0	15	1.0	0.7333333333333333	12	11	4	0	0	0.058823529411764705	17	1	1.1333333333333333	17	0.0	0	0.2985522830456915	0.907388601384999	0.31160327378642527	0.7646753572431673	0.48473006253966505	0.858949608984159	0.8185369073155504	0.8526760330642131	0	0	0.0
7206	0.08916057722678934	0.033998387630054895	0.030662933065716474	0.7712379376984644	None	0	0	0.08333333333333333	1	1.0	15	1.0	0.7333333333333333	12	11	4	0	0	0.058823529411764705	17	1	1.1333333333333333	17	0.0	0	0.2985522830456915	0.907388601384999	0.31160327378642527	0.7646753572431673	0.48473006253966505	0.858949608984159	0.8185369073155504	0.8526760330642131	0	0	0.0
4877	0.08703834122830915	0.044992955348630986	0.034111134431204775	0.7765943045433484	None	0	0	0.09090909090909091	1	1.0	14	1.0	0.7857142857142857	11	11	4	0	0	0.0625	16	1	1.0666666666666667	16	0.0	0	0.2985522830456915	0.9114316581391606	0.31160327378642527	0.7734769602382536	0.48473006253966505	0.868353623330591	0.835518503665437	0.8599960318495247	0	0	0.0
6723	0.0873149811323595	0.038802441832603174	0.03437704303594404	0.7484473705920708	None	0	0	0.08333333333333333	1	1.0	15	1.0	0.7333333333333333	12	11	4	0	0	0.058823529411764705	17	1	1.1333333333333333	17	0.0	0	0.2985522830456915	0.907388601384999	0.31160327378642527	0.7646753572431673	0.48473006253966505	0.858949608984159	0.8185369073155504	0.8526760330642131	0	0	0.0
4287	0.00040472049929504516	4.483911233645e-06	4.327521781940306e-06	0.9985687697164576	None	0	0	0.75	3	0.25	1	0.75	0	1	0	4	2	0	0.5	4	2	0.4	6	0.18181818181818182	0.4	0	0	0	0	0	0	0	0	0	0	0
3412	0.01029981094835624	0.0032741187206959286	0.0022602196360886604	0.9848481462205851	None	0	0	0.25	3	0.8125	13	0.4	0.375	8	6	9	1	0	0.2	3	15	1.2	18	0.05	0.125	0.6448463673302018	0.9193753988007217	0.46916875139805647	0.850518063129602	0.5234763715277896	0.9042635510705355	0.835518503665437	0.8946703951439346	1.0	0.25	0.0
1114	None	None	None	None	None	0	0	0.4	2	0.8	4	0.5833333333333334	0	1	0	5	1	0	0.75	4	3	0.4666666666666667	7	0.07692307692307693	0.6666666666666666	0	0	0	0	0	0	0	0	0	0	0
35	None	None	None	None	None	0	0	0.3333333333333333	2	0.8333333333333334	5	0.5	0.5	4	3	3	2	0	1.0	4	4	0.5333333333333333	8	0.2222222222222222	0	0.6663100635427108	0.8725399757071727	0.43233822293280133	0.9490057141279812	0.7133234331721632	0.8127422270413027	0.8907487047110899	0.8913957801113841	0.625	0	0.0
3941	0.026582658537667826	0.02211527419732892	0.021357809335528326	0.8905666774576517	None	0	0	0.3333333333333333	4	0.6875	11	0.5625	0.375	8	6	9	1	0	0.125	16	2	1.2	18	0.05	0.11764705882352941	0.6448463673302018	0.9193753988007217	0.46916875139805647	0.850518063129602	0.5234763715277896	0.9042635510705355	0.835518503665437	0.8946703951439346	1.0	0.25	0.0
1570	None	None	None	None	None	0	0	0.5	3	0.6666666666666666	4	0.4444444444444444	0.6666666666666666	6	4	1	1	0	0.5	6	3	0.5333333333333333	8	0.25	0.8	0.45201962448444916	0.94260692469925	0.7340773374119376	0.9785143004130417	0.5630666282886293	0.9383318340114432	0.7519692545981094	0.957435445415326	1.0	0.16666666666666666	0.0
3174	0.015127713001951256	0.0009682466152352604	-0.0009670170142496312	0.9965362340861958	None	0	0	0.5454545454545454	6	0.2857142857142857	4	0.48484848484848486	0.07142857142857142	6	1	9	3	0	0.2727272727272727	11	3	1.0666666666666667	16	0.17647058823529413	0	0.3206355250457434	0.8345051681080468	0.3928222258540976	0.8275579519296211	0.8961520761132913	0.8804546019976696	0.9243890432099211	0.8491162396699868	0.16666666666666666	0.16666666666666666	0.0
1899	None	None	None	None	None	0	0	0.2222222222222222	2	0.8181818181818182	9	0.65	0.5454545454545454	7	6	5	4	0	0.8	4	5	0.8666666666666667	13	0.3076923076923077	0.36363636363636365	0.2985522830456915	0.9379788020753874	0.22847836997834628	0.7920557094814209	0.48473006253966505	0.547789795409384	0.7467482508715158	0.8045720965164324	0.14285714285714285	0.14285714285714285	0.0
5258	0.0619387828731872	0.004548588680459954	-0.004248471662091143	0.8986420327612203	None	0	0	0.1	1	1.0	12	1.0	0.8333333333333334	11	10	2	0	0	0.07142857142857142	14	1	0.9333333333333333	14	0.0	0	0.2985522830456915	0.9114316581391606	0.31160327378642527	0.7734769602382536	0.48473006253966505	0.868353623330591	0.835518503665437	0.8599960318495247	0	0	0.0
2961	0.00946202402613969	0.0014171547780622187	-0.0013111095368697177	0.9891817218140194	None	0.5	1	0.8333333333333334	5	0.2857142857142857	2	0.5	0.2857142857142857	4	2	4	0	0	0.5	6	3	0.6	9	0.0	0.6666666666666666	0.3464339112300886	0.6618180724956784	0.5830632423801194	0.9215871000094557	0.8910454311020214	0.8823030395190892	0.9040304196161784	0.8476963124682098	0	0	0.0
3750	0.026696439925244477	0.021982779722128018	0.021155579383655945	0.8903934793494438	None	0	0	0.3333333333333333	4	0.6875	11	0.5625	0.375	8	6	9	1	0	0.125	16	2	1.2	18	0.05	0.11764705882352941	0.6448463673302018	0.9193753988007217	0.46916875139805647	0.850518063129602	0.5234763715277896	0.9042635510705355	0.835518503665437	0.8946703951439346	1.0	0.25	0.0
2411	None	None	None	None	None	0.3333333333333333	1	0.6666666666666666	6	0.2727272727272727	3	0.65	0.09090909090909091	3	1	9	4	0	0.8	5	4	0.8666666666666667	13	0.2	0.5	0.8234024558834749	0.9622437558283007	0.3149033264116009	0.9608755742775812	0.2271614550038576	0.8963742439250324	0.7780247958413995	0.9461192660635743	0.3333333333333333	0.3333333333333333	0.0
3512	0.019637933042555657	0.004605776162562867	-0.0036125283467586893	0.7824018571108516	None	0	0	0.25	3	0.8	12	0.53125	0.4	7	6	9	1	0	0.125	16	2	1.1333333333333333	17	0.047619047619047616	0.125	0.6700986967157798	0.9128557562141258	0.31160327378642527	0.830543369349857	0.48473006253966505	0.8410618437885484	0.8735683405413894	0.8662516532093779	1.0	0.14285714285714285	0.0
5567	0.05852694620307087	0.012085248550656916	0.012068109696777653	0.6972065567452813	None	0	0	0.1111111111111111	1	1.0	11	1.0	0.8181818181818182	9	9	3	0	0	0.07692307692307693	13	1	0.8666666666666667	13	0.0	0	0.2985522830456915	0.8816962517387714	0.31160327378642527	0.6903383855729808	0.48473006253966505	0.8892799083681471	0.8470155307747832	0.8363385520728179	0	0	0.0
3973	0.08714558541839855	0.002722301949532089	-0.0018929010603648572	0.8146652565542953	None	0	0	0.1	1	1.0	12	1.0	0.8333333333333334	10	10	3	1	0	0.07142857142857142	14	1	0.9333333333333333	14	0.1	0	0.2985522830456915	0.8757253599954564	0.31160327378642527	0.6814846571325331	0.48473006253966505	0.8775476674733137	0.8248458828102337	0.826476297562689	1.0	0.2	0.0
1017	None	None	None	None	None	0	0	0.42857142857142855	3	0.625	5	0.5555555555555556	0.375	3	3	6	0	0	0.5	3	6	0.6666666666666666	10	0.0	0.2857142857142857	0.7312413787424468	0.9267351869093552	0.3352847195443947	0.7592766241320128	0.8226377164833092	0.644687352320703	0.8923671212131257	0.8064892493071614	0	0	0.0
2356	None	None	None	None	None	0	0	0.3333333333333333	1	1.0	2	0.6666666666666666	0	0	0	3	4	0	0.6666666666666666	2	3	0.26666666666666666	4	0.4	0	0	0	0	0	0	0	0	0	0	0	0
6071	0.08961336624643589	0.040846328986496844	0.03688648280155376	0.7692323900831151	None	0	0	0.08333333333333333	1	1.0	15	1.0	0.7333333333333333	12	11	4	0	0	0.058823529411764705	17	1	1.1333333333333333	17	0.0	0	0.2985522830456915	0.907388601384999	0.31160327378642527	0.7531507786307577	0.48473006253966505	0.8581190458691074	0.8185369073155504	0.8497276958800055	0	0	0.0
3935	0.08110416010506681	0.03778471855562117	0.025886014796824636	0.7858302882104593	None	0	0	0.09090909090909091	1	1.0	14	1.0	0.7857142857142857	11	11	4	1	0	0.0625	16	1	1.0666666666666667	16	0.08333333333333333	0	0.2985522830456915	0.9114316581391606	0.31160327378642527	0.7734769602382536	0.48473006253966505	0.8675317735056647	0.835518503665437	0.8597080073784616	1.0	0.18181818181818182	0.0
2651	0.009432526869897782	0.0006507412796265665	0.0002473729896846351	0.9428411673169743	None	0	0	0.25	2	0.7777777777777778	7	0.4074074074074074	0.4444444444444444	4	4	6	0	0	0.3333333333333333	9	3	0.7333333333333333	11	0.0	0	0.4754584844266912	0.7272907120327666	0.1	0.5	0.5441638181201723	0.5	0.8756780774976277	0.5810227546598504	0	0	0.0
5823	0.08160038734103289	0.023669484515243797	0.023543912259976596	0.8300359115824822	None	0	0	0.1	1	1.0	13	1.0	0.8461538461538461	12	11	2	0	0	0.06666666666666667	15	1	1.0	15	0.0	0	0.2985522830456915	0.907388601384999	0.31160327378642527	0.7646753572431673	0.48473006253966505	0.8581190458691074	0.8185369073155504	0.8523894501567346	0	0	0.0
3326	0.02048948858947165	0.0013565928318675293	0.0001301539550540914	0.8924493377262392	None	0	0	0.2222222222222222	2	0.8181818181818182	9	0.5416666666666666	0.5454545454545454	8	6	4	1	0	0.16666666666666666	12	2	0.8666666666666667	13	0.1	0	0.6448463673302018	0.9382101360834753	0.46916875139805647	0.825476920626451	0.5041032170337273	0.9191478564806065	0.8555819212295089	0.9033477362362358	1.0	0.125	0.0
2649	0.0006972294808369974	6.369507811308312e-05	6.048877766826952e-05	0.9907966446050103	None	0	0	0.6	3	0.4	2	0.4375	0.2	1	1	5	2	0	1.0	4	4	0.4666666666666667	7	0.14285714285714285	0	0.48487696040474937	0.5	0.1	0.5	0.7347947030645543	0.5	0.9315654389280447	0.5	1.0	1.0	0.792852860656266
360	None	None	None	None	None	0	0	0.5	3	0.7142857142857143	5	0.45	0.42857142857142855	3	3	5	2	0	0.8	4	5	0.6	9	0.14285714285714285	0.2857142857142857	0.6141815110111006	0.5941425035376476	0.17846686960552893	0.7216118933058404	0.5441638181201723	0.856818356839205	0.9093898515731694	0.7390236386495117	0.6666666666666666	0	0.0
7128	0.10718135238764603	0.04011130530562635	0.038073349972410415	0.7565163364981978	None	0	0	0.08333333333333333	1	1.0	15	1.0	0.8666666666666667	14	13	2	0	0	0.058823529411764705	17	1	1.1333333333333333	17	0.0	0	0.2985522830456915	0.899924245468259	0.31160327378642527	0.8616825960229572	0.48473006253966505	0.8492654141876833	0.8413515072938555	0.8719364678313477	0	0	0.0
3984	0.025737404506374826	0.02129976491380275	0.020612997328649456	0.8932738333699741	None	0	0	0.3333333333333333	4	0.6875	11	0.5625	0.375	8	6	9	1	0	0.125	16	2	1.2	18	0.05	0.11764705882352941	0.6448463673302018	0.9193753988007217	0.46916875139805647	0.850518063129602	0.5234763715277896	0.9042635510705355	0.835518503665437	0.8946703951439346	1.0	0.25	0.0
1958	None	None	None	None	None	0	0	0.5	2	0.6666666666666666	2	1.0	0.3333333333333333	1	1	3	2	0	0.2	5	1	0.3333333333333333	5	0.2	0.5	0.5108058342067989	0.5	0.1	0.5	0.5234763715277896	0.5	0.8772995254426523	0.5	1.0	0	0.0
7329	0.10517887778528992	0.039175344439712934	0.036819585504464375	0.75574578972417	None	0	0	0.08333333333333333	1	1.0	15	1.0	0.8666666666666667	14	13	2	0	0	0.058823529411764705	17	1	1.1333333333333333	17	0.0	0	0.2985522830456915	0.899924245468259	0.31160327378642527	0.8616825960229572	0.48473006253966505	0.8492654141876833	0.8413515072938555	0.8719364678313477	0	0	0.0
5124	0.08595438449202512	0.03737862692610948	0.027967331544769578	0.7740502425240396	None	0	0	0.09090909090909091	1	1.0	14	1.0	0.7857142857142857	11	11	4	0	0	0.0625	16	1	1.0666666666666667	16	0.0	0	0.2985522830456915	0.9114316581391606	0.31160327378642527	0.7734769602382536	0.48473006253966505	0.868353623330591	0.835518503665437	0.8599960318495247	0	0	0.0
4579	0.09072866621803878	0.012022237873668719	0.0020403735801589116	0.772053940011173	None	0	0	0.16666666666666666	2	0.8666666666666667	13	0.53125	0.7333333333333333	11	11	5	1	0	0.125	16	2	1.1333333333333333	17	0.07142857142857142	0	0.2985522830456915	0.9114316581391606	0.31160327378642527	0.7734769602382536	0.48473006253966505	0.8675317735056647	0.835518503665437	0.8597080073784616	1.0	0.18181818181818182	0.0
966	None	None	None	None	None	0.5	1	0.7142857142857143	5	0.375	3	0.625	0.125	5	1	4	0	0	1.0	4	4	0.6666666666666666	10	0.0	0.6666666666666666	0.6452082901477187	0.860211540207681	0.42333706993923903	0.9410876818659272	0.36930246394706545	0.9306998513574155	0.8673018902653202	0.9164586055207601	0	0	0.0
4206	0.026018809141912333	0.02453969355598816	0.023709829882768946	0.8803457131067266	None	0	0	0.3333333333333333	4	0.6875	11	0.5625	0.375	8	6	9	1	0	0.125	16	2	1.2	18	0.05	0.11764705882352941	0.6448463673302018	0.9193753988007217	0.46916875139805647	0.850518063129602	0.5234763715277896	0.9042635510705355	0.835518503665437	0.8946703951439346	1.0	0.25	0.0
4263	0.026005341215360248	0.0213433788325572	0.020495719415049105	0.8921678264340328	None	0	0	0.3333333333333333	4	0.6875	11	0.5625	0.375	8	6	9	1	0	0.125	16	2	1.2	18	0.05	0.11764705882352941	0.6448463673302018	0.9193753988007217	0.46916875139805647	0.850518063129602	0.5234763715277896	0.9042635510705355	0.835518503665437	0.8946703951439346	1.0	0.25	0.0
6072	0.09595931919308817	0.031062348912156718	0.028238412097999273	0.7647074471663433	None	0	0	0.08333333333333333	1	1.0	15	1.0	0.7333333333333333	12	11	4	0	0	0.058823529411764705	17	1	1.1333333333333333	17	0.0	0	0.2985522830456915	0.907388601384999	0.31160327378642527	0.7531507786307577	0.48473006253966505	0.8581190458691074	0.8185369073155504	0.8497276958800055	0	0	0.0
6679	0.05417749755822326	0.004780848555449074	-0.004764187241415218	0.7946856440719443	None	0	0	0.14285714285714285	2	0.8888888888888888	16	0.25	0.7222222222222222	15	13	4	0	0	0.3125	5	16	1.3333333333333333	20	0.0	0	0.6467223301443272	0.9335492681515004	0.31160327378642527	0.8558838411233016	0.4864959577845479	0.8969275884283809	0.847383386471318	0.8998774615920941	0	0	0.0
2832	9.592828980976928e-06	6.196142002840644e-06	-5.007170939854216e-07	0.998003853052712	None	0	0	0.2727272727272727	3	0.7142857142857143	10	0.6153846153846154	0	2	0	13	0	0	0.15384615384615385	13	2	1.0666666666666667	16	0.0	0	0	0	0	0	0	0	0	0	0	0	0
5703	0.08626415542916159	0.026785350536077366	0.02589127245061837	0.7158520438255901	None	0	0	0.08333333333333333	1	1.0	15	1.0	0.7333333333333333	12	11	4	0	0	0.058823529411764705	17	1	1.1333333333333333	17	0.0	0	0.2985522830456915	0.907388601384999	0.31160327378642527	0.7713377328830487	0.48473006253966505	0.858949608984159	0.8185369073155504	0.8542350025410518	0	0	0.0
77	None	None	None	None	None	0	0	0.375	3	0.5555555555555556	5	0.55	0.2222222222222222	5	2	5	1	0	0.8	5	4	0.7333333333333333	11	0.09090909090909091	0.2857142857142857	0.9632024854918584	0.9774231149448444	0.5708099500174558	0.7617422620626305	0.7097630353218015	0.7839554032494489	0.8566912776742333	0.8882549151526928	1.0	0.2	0.0
7499	0.07379782134351155	0.01666370130420236	0.014493671237642966	0.6000585020227909	None	0	0	0.15384615384615385	2	0.8823529411764706	15	0.37254901960784315	0.8235294117647058	16	14	2	0	0	0.17647058823529413	17	3	1.2666666666666666	19	0.0	0	0.2985522830456915	0.9227081335895915	0.31662957804005565	0.8873532424200095	0.48473006253966505	0.8598159837783083	0.8551303510374457	0.8927513037900002	0	0	0.0
6218	0.09274932097849048	0.038910343026444534	0.034971519183210974	0.772930609668707	None	0	0	0.08333333333333333	1	1.0	15	1.0	0.7333333333333333	12	11	4	0	0	0.058823529411764705	17	1	1.1333333333333333	17	0.0	0	0.2985522830456915	0.907388601384999	0.31160327378642527	0.7646753572431673	0.48473006253966505	0.858949608984159	0.8185369073155504	0.8526760330642131	0	0	0.0
3751	1.1178206771230245e-05	8.516459484817694e-07	1.9326856167896934e-08	0.9973949706097044	None	0	0	0.5555555555555556	5	0.36363636363636365	4	0.7222222222222222	0	3	0	9	3	0	0.2222222222222222	9	2	0.8666666666666667	13	0.15789473684210525	0.16666666666666666	0	0	0	0	0	0	0	0	0	0	0
4331	0.08304302360561146	0.04232252893467128	0.02780148214706319	0.7783583710309759	None	0	0	0.09090909090909091	1	1.0	14	1.0	0.7857142857142857	11	11	4	1	0	0.0625	16	1	1.0666666666666667	16	0.08333333333333333	0	0.2985522830456915	0.9114316581391606	0.31160327378642527	0.7734769602382536	0.48473006253966505	0.8675317735056647	0.835518503665437	0.8597080073784616	1.0	0.18181818181818182	0.0
1	None	None	None	None	None	0	0	0.5	3	0.42857142857142855	3	0.45	0.2857142857142857	4	2	4	3	0	0.8	4	5	0.6	9	0.3	0	0.3496378395148395	0.7730062634001814	0.5415958077341451	0.812364032619254	0.33793416054758163	0.9406672101246428	0.8780559475501658	0.8603354569421517	0.5	0.5	0.0
172	None	None	None	None	None	0	0	0.75	3	0.3333333333333333	1	0.5555555555555556	0.3333333333333333	2	1	2	3	0	1.0	3	3	0.3333333333333333	5	0.42857142857142855	1.0	0.920151684615892	0.6896499195619894	0.672177163882458	0.6719845371455287	0.9182574428674195	0.6936895872553956	0.7621734473273869	0.6851829993082396	1.0	1.0	0.0
1136	None	None	None	None	None	0	0	0.75	3	0.25	1	0.6	0	1	0	4	2	0	0.4	5	2	0.4	6	0.18181818181818182	0.8	0	0	0	0	0	0	0	0	0	0	0
5000	0.08754783621980576	0.0463511953120254	0.03515723123734451	0.7771579059037876	None	0	0	0.09090909090909091	1	1.0	14	1.0	0.7857142857142857	11	11	4	0	0	0.0625	16	1	1.0666666666666667	16	0.0	0	0.2985522830456915	0.9114316581391606	0.31160327378642527	0.7734769602382536	0.48473006253966505	0.868353623330591	0.835518503665437	0.8599960318495247	0	0	0.0
4367	0.07996308469626293	0.039210276799397724	0.02652162098085991	0.7853127982415544	None	0	0	0.09090909090909091	1	1.0	14	1.0	0.7857142857142857	11	11	4	1	0	0.0625	16	1	1.0666666666666667	16	0.08333333333333333	0	0.2985522830456915	0.9114316581391606	0.31160327378642527	0.7734769602382536	0.48473006253966505	0.868353623330591	0.835518503665437	0.8599960318495247	1.0	0.18181818181818182	0.0
7146	0.08979335831347535	0.038228373329793446	0.03465713897227323	0.7489251329468213	None	0	0	0.08333333333333333	1	1.0	15	1.0	0.7333333333333333	12	11	4	0	0	0.058823529411764705	17	1	1.1333333333333333	17	0.0	0	0.2985522830456915	0.907388601384999	0.31160327378642527	0.7676685561387806	0.48473006253966505	0.858949608984159	0.8185369073155504	0.8533742659656843	0	0	0.0
3291	0.04254266461587102	0.006757584317728432	0.005879783531231848	0.7744631717766355	None	0	0	0.16666666666666666	2	0.875	14	0.375	0.6875	12	11	5	1	0	0.1875	16	3	1.2	18	0.07692307692307693	0	0.6584105134300536	0.9401486881246011	0.3309097086021337	0.8740463565743011	0.48473006253966505	0.8688419918798189	0.8413515072938555	0.899714005927756	1.0	0.16666666666666666	0.0
2099	None	None	None	None	None	0	0	1.0	2	0.0	0	0.75	0	0	0	2	2	0	1.0	2	2	0.2	3	0.25	0	0	0	0	0	0	0	0	0	0	0	0
4894	0.08654114673073775	0.04132048259739256	0.03077662858314507	0.7773245001939366	None	0	0	0.09090909090909091	1	1.0	14	1.0	0.7857142857142857	11	11	4	0	0	0.0625	16	1	1.0666666666666667	16	0.0	0	0.2985522830456915	0.9114316581391606	0.31160327378642527	0.7734769602382536	0.48473006253966505	0.868353623330591	0.835518503665437	0.8599960318495247	0	0	0.0
2323	None	None	None	None	None	0	0	0.3333333333333333	2	0.7142857142857143	5	0.6	0.14285714285714285	2	1	6	8	0	0.6	3	5	0.6	9	0.5333333333333333	0	0.23589234706950454	0.6540673787203873	0.3714147019832872	0.8182905073662959	0.6991220068041667	0.6909679191052731	0.8787367635024851	0.7275328212732726	0.5	1.0	0.44839103211772546
1195	None	None	None	None	None	0	0	0.5	2	0.75	3	0.6	0.75	5	3	0	0	0	0.4	2	5	0.4	6	0.0	0	0.2985522830456915	0.947178433522395	0.3586538145494887	0.8556255134249717	0.48473006253966505	0.8515345842053677	0.7002656863824345	0.8945005167316175	0	0	0.0
3568	0.043761225151467915	0.016954685344959208	0.01616226787757563	0.8190248712533681	None	0	0	0.16666666666666666	2	0.875	14	0.375	0.6875	12	11	5	1	0	0.1875	16	3	1.2	18	0.07692307692307693	0	0.6584105134300536	0.9401486881246011	0.3309097086021337	0.8740463565743011	0.48473006253966505	0.8688419918798189	0.8413515072938555	0.899714005927756	1.0	0.16666666666666666	0.0
2499	None	None	None	None	None	0	0	0.6666666666666666	8	0.125	2	0.4	0.0625	6	1	11	0	0	0.5555555555555556	5	9	1.2	18	0.0	0	0.3002401758402361	0.7485668829739284	0.40007454856737035	0.5962940498602749	0.8961520761132913	0.6534180238855714	0.9247451393451495	0.6693048759077154	0	0	0.0
2470	None	None	None	None	None	0	0	0.5	1	1.0	1	0.75	0	0	0	2	1	0	1.0	2	2	0.2	3	0.125	0	0	0	0	0	0	0	0	0	0	0	0
4588	0.08110980069173437	0.03988051636431451	0.0276066873860797	0.7811656129717032	None	0	0	0.09090909090909091	1	1.0	14	1.0	0.7857142857142857	11	11	4	1	0	0.0625	16	1	1.0666666666666667	16	0.08333333333333333	0	0.2985522830456915	0.9114316581391606	0.31160327378642527	0.7734769602382536	0.48473006253966505	0.8675317735056647	0.835518503665437	0.8597080073784616	1.0	0.18181818181818182	0.0
3856	0.026267268006643203	0.02171666848943444	0.02084721205495825	0.8904795016629862	None	0	0	0.3333333333333333	4	0.6875	11	0.5625	0.375	8	6	9	1	0	0.125	16	2	1.2	18	0.05	0.11764705882352941	0.6448463673302018	0.9193753988007217	0.46916875139805647	0.850518063129602	0.5234763715277896	0.9042635510705355	0.835518503665437	0.8946703951439346	1.0	0.25	0.0
3635	0.025067704177294505	0.000832697377976686	0.0006479941675036196	0.9495026319624108	None	0	0	0.3333333333333333	4	0.6875	11	0.23376623376623376	0.375	8	6	9	0	0	0.6363636363636364	7	11	1.2	18	0.0	0.18181818181818182	0.6448463673302018	0.9193753988007217	0.46916875139805647	0.8662050094446084	0.5234763715277896	0.9042635510705355	0.835518503665437	0.8986586239427652	0	0	0.0
3905	0.026596676389951793	0.021477524814608066	0.020736422653777987	0.8915044195613333	None	0	0	0.3333333333333333	4	0.6875	11	0.5625	0.375	8	6	9	1	0	0.125	16	2	1.2	18	0.05	0.11764705882352941	0.6448463673302018	0.9193753988007217	0.46916875139805647	0.850518063129602	0.5234763715277896	0.9042635510705355	0.835518503665437	0.8946703951439346	1.0	0.25	0.0
59	None	None	None	None	None	0	0	0	0	0	0	1.0	0	0	0	0	1	0	1.0	1	1	0.06666666666666667	1	0.25	0	0	0	0	0	0	0	0	0	0	0	0
1841	None	None	None	None	None	0	0	0.75	3	0.3333333333333333	1	0.5555555555555556	0.3333333333333333	4	1	0	0	0	1.0	3	3	0.3333333333333333	5	0.0	1.0	0.37277047626558346	0.9598038452116543	0.6852455847828208	0.9007686331993712	0.7109629317452457	0.8666095683146348	0.8421682046154843	0.9180909272713419	0	0	0.0
2399	None	None	None	None	None	0	0	0.625	5	0.2	2	1.0	0.1	4	1	7	2	0	0.3333333333333333	6	2	0.8	12	0.13333333333333333	0.8	0.7628140053358965	0.8166856066243613	0.1375910682209726	0.9232276756223186	0.6530676780898237	0.9084184880680531	0.9317443881437394	0.8901088059820386	0.625	0	0.0
5847	0.08996478651792401	0.03801004568543496	0.017410454613152687	0.6679154195094419	None	0	0	0.08333333333333333	1	1.0	15	1.0	0.7333333333333333	12	11	4	0	0	0.058823529411764705	1	17	1.1333333333333333	17	0.0	0	0.2985522830456915	0.907388601384999	0.31160327378642527	0.7646753572431673	0.48473006253966505	0.8581190458691074	0.8185369073155504	0.8523894501567346	0	0	0.0
3306	0.009757987140486344	0.00047956089529893934	0.00026775569287360425	0.9882131951595632	None	0.5	1	0.8333333333333334	5	0.2857142857142857	2	0.5	0.2857142857142857	4	2	4	0	0	0.5	6	3	0.6	9	0.0	0.6666666666666666	0.3464339112300886	0.6618180724956784	0.5830632423801194	0.9215871000094557	0.8910454311020214	0.8823030395190892	0.9040304196161784	0.8476963124682098	0	0	0.0
5517	0.08705525591000435	0.030570233183708852	0.018848342994134674	0.7550139836386826	None	0	0	0.09090909090909091	1	1.0	14	1.0	0.7857142857142857	11	11	4	0	0	0.0625	16	1	1.0666666666666667	16	0.0	0	0.3032251012102592	0.9108103234648364	0.31160327378642527	0.7621969115887967	0.48473006253966505	0.868353623330591	0.835518503665437	0.8571237783489174	0	0	0.0
3936	0.025961465896843776	0.02143923214276137	0.02077192945102614	0.892417124675691	None	0	0	0.3333333333333333	4	0.6875	11	0.5625	0.375	8	6	9	1	0	0.125	16	2	1.2	18	0.05	0.11764705882352941	0.6448463673302018	0.9193753988007217	0.46916875139805647	0.850518063129602	0.5234763715277896	0.9042635510705355	0.835518503665437	0.8946703951439346	1.0	0.25	0.0
1641	None	None	None	None	None	0	0	0.8	4	0.2	1	0.875	0.2	4	1	2	1	0	0.5	2	4	0.4666666666666667	7	0.2	0.8	0.6505669720247451	0.7308899129545291	0.33878848926144534	0.848122851130001	0.4161161819767417	0.9106921400527302	0.8405684623930761	0.8429579866756954	1.0	0	0.0
2954	0.021649007145790482	0.0020604815949125024	0.0012823558422005107	0.9351870572555815	None	0	0	0.4	4	0.5384615384615384	7	0.30612244897959184	0.23076923076923078	5	3	9	0	0	1.0	7	7	1.0	15	0.0	0	0.4754584844266912	0.8171389411719047	0.1	0.9092604682757334	0.5441638181201723	0.5739470312390366	0.8756780774976277	0.796824580311462	0	0	0.0
5746	0.08622995465243509	0.028706780829494027	0.028658156274359522	0.7450807819790752	None	0	0	0.1	1	1.0	12	1.0	0.75	10	9	3	0	0	0.07142857142857142	14	1	0.9333333333333333	14	0.0	0	0.2985522830456915	0.8757253599954564	0.31160327378642527	0.62799612946479	0.48561301016210645	0.878560376125369	0.8255870830893407	0.8153294106636759	0	0	0.0
3627	0.05978660906740417	0.010550939097674265	0.008552143992075267	0.6813712575133792	None	0	0	0.1	1	1.0	12	1.0	0.8333333333333334	11	10	2	0	0	0.07142857142857142	14	1	0.9333333333333333	14	0.0	0	0.2985522830456915	0.9083546587296144	0.34016353491058143	0.782411702518462	0.5234763715277896	0.8623810987389507	0.835518503665437	0.8585013447479729	0	0	0.0
6834	0.047868277170004477	0.0036104211687595154	6.154583844888512e-05	0.929437605428847	None	0	0	0.1111111111111111	1	1.0	11	0.5416666666666666	0.7272727272727273	8	8	4	2	0	0.16666666666666666	12	2	0.8666666666666667	13	0.16666666666666666	0	0.4726373065950094	0.9234632024938346	0.3258834043485034	0.8040114987194429	0.5041032170337273	0.8595680284360425	0.8413515072938555	0.8704046401464832	0.5625	0.25	0.0
6838	0.08000960518002158	0.020035058933652147	0.018167361927966866	0.6102910917522847	None	0	0	0.16666666666666666	2	0.875	14	0.375	0.6875	13	11	4	0	0	0.1875	16	3	1.2	18	0.0	0	0.2985522830456915	0.9090513148873651	0.31160327378642527	0.7559213463222169	0.48561301016210645	0.8623827785694018	0.835518503665437	0.8526986047383506	0	0	0.0
4349	0.07635468835770069	0.004721462873338839	-0.0037769213909638203	0.8769318099376258	None	0	0	0.1	1	1.0	13	1.0	0.6923076923076923	10	9	4	1	0	0.06666666666666667	15	1	1.0	15	0.09090909090909091	0	0.4726373065950094	0.9150883126733419	0.31160327378642527	0.7831990489517672	0.48473006253966505	0.8776584584950317	0.8413515072938555	0.8673143829775213	1.0	0.2	0.0
2913	0.006200146195840445	0.002582973209689447	0.0024465981931682482	0.9876258589977828	None	0	0	0.5714285714285714	4	0.5	4	0.4	0.375	6	3	3	1	0	1.0	5	5	0.6666666666666666	10	0.14285714285714285	0.6666666666666666	0.7776145899575544	0.9079338979227038	0.5507800088906599	0.9590586006491425	0.7541075209422684	0.9499800733986228	0.887134710763275	0.9424320722473893	1.0	0.16666666666666666	0.0
1189	None	None	None	None	None	0.5	1	0.5714285714285714	4	0.625	5	0.4166666666666667	0.375	5	3	4	0	0	0.375	8	3	0.6666666666666666	10	0.0	1.0	0.3253930047674107	0.90319817133234	0.3229105837032914	0.9757132927019251	0.6499453656502915	0.9575804864335246	0.8960960174567842	0.953222186573629	0	0	0.0
3466	0.01992287246035349	0.002658184880548657	4.788505685510698e-05	0.8939345481679458	None	0	0	0.2222222222222222	2	0.8181818181818182	9	0.5416666666666666	0.5454545454545454	8	6	4	1	0	0.16666666666666666	12	2	0.8666666666666667	13	0.1	0	0.6448463673302018	0.9382101360834753	0.46916875139805647	0.825476920626451	0.5041032170337273	0.9191478564806065	0.8555819212295089	0.9033477362362358	1.0	0.125	0.0
6661	0.08673247868242207	0.036311736090286394	0.033143755896207404	0.747708296299443	None	0	0	0.08333333333333333	1	1.0	15	1.0	0.7333333333333333	12	11	4	0	0	0.058823529411764705	17	1	1.1333333333333333	17	0.0	0	0.2985522830456915	0.907388601384999	0.31160327378642527	0.7646753572431673	0.48473006253966505	0.858949608984159	0.8185369073155504	0.8526760330642131	0	0	0.0
2984	0.0013710447179127781	6.309360568511063e-05	4.2130920022808485e-05	0.993858428507201	None	0	0	0.6	3	0.4	2	0.4666666666666667	0.2	3	1	3	1	0	0.6	5	3	0.4666666666666667	7	0.125	0	0.6448463673302018	0.9700207811685534	0.6460031041726104	0.8327651842755114	0.930980326070325	0.8760330494285242	0.9104469250687559	0.9126039220706006	1.0	0	0.0
2695	0.0003586171373324587	0.00030159552825377285	9.306608678521111e-06	0.9979095358355007	None	0	0	0.6	3	0.6	3	0.4666666666666667	0.2	1	1	5	2	0	0.6	5	3	0.4666666666666667	7	0.14285714285714285	0.4	0.1	0.5	0.1	0.5	0.9810248059591735	0.5	0.984528919486773	0.5	1.0	1.0	0.33553820650074545
3021	0.010948353475881857	0.0005552078432381439	-0.0004655737355230219	0.9870153593913161	None	1.0	1	0.6	3	0.4	2	0.4375	0.4	4	2	2	0	0	1.0	4	4	0.4666666666666667	7	0.0	0.6666666666666666	0.4374227515687591	0.9452280678453041	0.5935663599425658	0.9511350274699196	0.6350848121341356	0.8589841778325158	0.9121710027757127	0.9269828458237656	0	0	0.0
5682	0.09337463767435208	0.016110852583316775	0.00940965968968614	0.7154423832079927	None	0	0	0.08333333333333333	1	1.0	16	1.0	0.75	13	12	4	0	0	0.05555555555555555	18	1	1.2	18	0.0	0	0.3032251012102592	0.9243201709680511	0.31160327378642527	0.8009702025105438	0.48473006253966505	0.850314793168525	0.835518503665437	0.8673040747992391	0	0	0.0
2693	0.007524249249505882	0.0007937841194334645	0.0007540738748636423	0.9500306260160581	None	0.4	2	0.4166666666666667	5	0.625	10	0.32142857142857145	0.125	4	2	13	0	0	0.875	7	8	1.2	18	0.0	0.25	0.6660635775043271	0.9771859339998027	0.15311606895051585	0.5996344939050327	0.5809704331398348	0.6080471463584469	0.9359652698603473	0.8225106722360066	0	0	0.0
1770	None	None	None	None	None	0	0	0.75	3	0.3333333333333333	1	0.8333333333333334	0	1	0	3	1	0	0.6666666666666666	3	2	0.3333333333333333	5	0.1111111111111111	0.6666666666666666	0	0	0	0	0	0	0	0	0	0	0
1806	None	None	None	None	None	1.0	2	1.0	6	0.0	0	0.6666666666666666	0	4	0	3	1	0	0.75	4	3	0.5333333333333333	8	0.16666666666666666	1.0	0	0	0	0	0	0	0	0	0	0	0
4131	1.508796788063358e-05	1.3381950331686172e-06	1.792968709394125e-08	0.9964141785187393	None	0	0	0.5	3	0.5714285714285714	4	0.6428571428571429	0	1	0	7	1	0	0.2857142857142857	7	2	0.6	9	0.058823529411764705	0.25	0	0	0	0	0	0	0	0	0	0	0
1344	None	None	None	None	None	0	0	0.25	1	1.0	3	0.625	0	0	0	4	0	0	0.5	2	4	0.3333333333333333	5	0.0	0	0	0	0	0	0	0	0	0	0	0	0
7171	0.09208078772491023	0.025507224854450193	0.024146875002869345	0.7087731485395543	None	0	0	0.08333333333333333	1	1.0	15	1.0	0.8666666666666667	14	13	2	0	0	0.058823529411764705	17	1	1.1333333333333333	17	0.0	0	0.2985522830456915	0.899924245468259	0.31160327378642527	0.8616825960229572	0.48473006253966505	0.8495212447560766	0.8415410643172377	0.872010886321197	0	0	0.0
1718	None	None	None	None	None	0	0	0.2	1	1.0	5	0.4666666666666667	0.4	2	2	4	0	0	0.6	3	5	0.4666666666666667	7	0.0	0	0.18385526187456044	0.6146686870750548	0.43749928653268977	0.5231180708191289	0.7335323360344973	0.5188074470830782	0.9044891575609317	0.5527021345127048	0	0	0.0
5430	0.08205324950973898	0.037987920536838554	0.02962505184398653	0.7933694205465269	None	0	0	0.09090909090909091	1	1.0	14	1.0	0.7857142857142857	11	11	4	1	0	0.0625	16	1	1.0666666666666667	16	0.08333333333333333	0	0.2985522830456915	0.9114316581391606	0.31160327378642527	0.7621969115887967	0.48473006253966505	0.8675317735056647	0.835518503665437	0.8571442862695307	1.0	0.09090909090909091	0.0
3319	0.026015987215839552	0.025392351914297458	0.024708406140151195	0.8808361276349912	None	0	0	0.3333333333333333	4	0.6875	11	0.5625	0.375	8	6	9	1	0	0.125	16	2	1.2	18	0.05	0.11764705882352941	0.6448463673302018	0.9193753988007217	0.46916875139805647	0.850518063129602	0.5234763715277896	0.9042635510705355	0.835518503665437	0.8946703951439346	1.0	0.25	0.0
4602	0.08483345641143385	0.04154847015404225	0.031760912276983466	0.7805482750835468	None	0	0	0.09090909090909091	1	1.0	14	1.0	0.7857142857142857	11	11	4	0	0	0.0625	16	1	1.0666666666666667	16	0.0	0	0.2985522830456915	0.9114316581391606	0.31160327378642527	0.7734769602382536	0.48473006253966505	0.868353623330591	0.835518503665437	0.8599960318495247	0	0	0.0
3084	0.016689372301182143	0.0008731703670689287	0.0008711306254546319	0.9908199436231233	None	0.3333333333333333	1	0.375	3	0.6666666666666666	6	0.36666666666666664	0.4444444444444444	7	4	3	1	0	0.8333333333333334	6	5	0.7333333333333333	11	0.14285714285714285	0.8	0.491608345680544	0.9366697189236115	0.5347043919845479	0.8997595880841865	0.7347947030645543	0.8592363534121312	0.9012880497828463	0.9031298611726077	1.0	0.14285714285714285	0.0
418	None	None	None	None	None	1.0	1	1.0	4	0.0	0	0.5555555555555556	0	2	0	2	1	0	1.0	3	3	0.3333333333333333	5	0.16666666666666666	1.0	0	0	0	0	0	0	0	0	0	0	0
410	None	None	None	None	None	0	0	0.5	2	0.75	3	1.0	0.5	3	2	2	1	0	0.16666666666666666	6	1	0.4	6	0.14285714285714285	0.4	0.6471877822754555	0.8108283947378063	0.8101154890543942	0.6670445474897677	0.1465694904870053	0.6832493142203826	0.9345567079140634	0.7257167144265159	1.0	0.3333333333333333	0.0
4582	0.05467266959650719	0.013882902674627903	0.01387525369704545	0.7038688621700033	None	0	0	0.16666666666666666	2	0.8666666666666667	13	0.30357142857142855	0.7333333333333333	11	11	5	1	0	0.2857142857142857	4	14	1.1333333333333333	17	0.07142857142857142	0	0.2985522830456915	0.9323699893525821	0.31160327378642527	0.8209844729890013	0.48473006253966505	0.8493859973879628	0.835518503665437	0.8764067446643702	1.0	0.18181818181818182	0.0
1514	None	None	None	None	None	0.25	1	0.8	8	0.15384615384615385	2	0.5	0.15384615384615385	7	2	7	2	0	0.8333333333333334	5	6	1.0	15	0.15384615384615385	0.18181818181818182	0.5151183771709252	0.9215860876504299	0.7226553748359427	0.7909137368455771	0.18682862463941635	0.7631795976076657	0.9199992692829428	0.8395534643971219	0.6428571428571428	0.42857142857142855	0.0
3990	0.03355794838504321	0.0031318698455396975	-0.0019009428569853972	0.6744296644138836	None	0	0	0.23076923076923078	3	0.8235294117647058	14	0.5277777777777778	0.35294117647058826	7	6	11	3	0	0.1111111111111111	18	2	1.2666666666666666	19	0.12	0.1111111111111111	0.6700986967157798	0.9128557562141258	0.31160327378642527	0.830543369349857	0.48473006253966505	0.8410618437885484	0.8735683405413894	0.8662516532093779	0.14285714285714285	0.14285714285714285	0.0
3495	0.02498961053205447	0.021933038587660082	0.021064460514787706	0.8903033704873071	None	0	0	0.3333333333333333	4	0.6875	11	0.5625	0.375	8	6	9	1	0	0.125	16	2	1.2	18	0.05	0.11764705882352941	0.6448463673302018	0.9193753988007217	0.46916875139805647	0.850518063129602	0.5234763715277896	0.9042635510705355	0.835518503665437	0.8946703951439346	1.0	0.25	0.0
3107	0.00581954439370158	5.5903778760490044e-05	-2.070567650057974e-05	0.996152125213201	None	0.3333333333333333	1	0.625	5	0.5	5	0.5	0.2	4	2	7	1	0	0.6666666666666666	6	4	0.8	12	0.0625	0.3333333333333333	0.5342324200374021	0.8601214233750878	0.8841030392746697	0.7075615024222892	0.7133731766306074	0.9085080702890984	0.8776654183021243	0.840926870466577	1.0	0.5	0.0
5046	0.08681575765824445	0.035756369012432385	0.025209097130847343	0.777567308238468	None	0	0	0.09090909090909091	1	1.0	14	1.0	0.7857142857142857	11	11	4	0	0	0.0625	16	1	1.0666666666666667	16	0.0	0	0.2985522830456915	0.9114316581391606	0.31160327378642527	0.7734769602382536	0.48473006253966505	0.8675317735056647	0.835518503665437	0.8597080073784616	0	0	0.0
3630	0.026214943910827692	0.01861783882326862	0.017703085570216586	0.8987498699592934	None	0	0	0.3333333333333333	4	0.6875	11	0.5625	0.375	8	6	9	1	0	0.125	16	2	1.2	18	0.05	0.11764705882352941	0.6448463673302018	0.9193753988007217	0.46916875139805647	0.850518063129602	0.5234763715277896	0.9042635510705355	0.835518503665437	0.8946703951439346	1.0	0.25	0.0
5060	0.011680276393995602	0.001121331173558859	-0.000668651199476318	0.9802995320367281	None	0	0	0.3333333333333333	2	0.8333333333333334	5	0.5714285714285714	0.5	5	3	2	0	0	0.2857142857142857	7	2	0.5333333333333333	8	0.0	0	0.2985522830456915	0.903706931882911	0.3466006424215494	0.6058512551515399	0.48473006253966505	0.8527729311979055	0.8325487522621497	0.8138430478147333	0	0	0.0
2571	0.029805936252879143	0.0006199688793881173	0.00013898356165453605	0.9262151009291844	None	0	0	0.07142857142857142	1	1.0	18	0.37037037037037035	0.2222222222222222	4	4	15	0	0	0.6666666666666666	6	9	1.3333333333333333	20	0.0	0.1111111111111111	0.4543466944590676	0.8813857509540222	0.7477539924802425	0.8932419450512766	0.5203069492466694	0.5079228924860915	0.8478059413944776	0.800145148535723	0	0	0.0
2996	0.007513366519390409	0.0018857026382301993	0.0018837770208494633	0.9894556693306611	None	1.0	1	0.8	4	0.4	2	0.4666666666666667	0.4	6	2	0	0	0	0.6	5	3	0.4666666666666667	7	0.0	1.0	0.6767297004006378	0.9068127163351926	0.8346405513322945	0.9453500766093275	0.46032310249757813	0.8890896317104899	0.8712919699987285	0.9170154047394278	0	0	0.0
4258	0.0797079773950483	0.03429515752526263	0.02176349670937119	0.7872424174797343	None	0	0	0.09090909090909091	1	1.0	14	1.0	0.7857142857142857	11	11	4	1	0	0.0625	16	1	1.0666666666666667	16	0.08333333333333333	0	0.2985522830456915	0.9114316581391606	0.31160327378642527	0.7734769602382536	0.48473006253966505	0.8675317735056647	0.835518503665437	0.8597080073784616	1.0	0.18181818181818182	0.0
5875	0.09170091412919644	0.03921490066532433	0.034633723885756425	0.76818777669554	None	0	0	0.08333333333333333	1	1.0	15	1.0	0.7333333333333333	12	11	4	0	0	0.058823529411764705	17	1	1.1333333333333333	17	0.0	0	0.2985522830456915	0.907388601384999	0.31160327378642527	0.7646753572431673	0.48473006253966505	0.8581190458691074	0.8185369073155504	0.8523894501567346	0	0	0.0
3143	0.044203487200209744	0.008403119914758958	0.007112696726539834	0.8083366683358542	None	0	0	0.16666666666666666	2	0.875	14	0.375	0.6875	12	11	5	1	0	0.1875	16	3	1.2	18	0.07692307692307693	0	0.6584105134300536	0.9401486881246011	0.3309097086021337	0.8740463565743011	0.48473006253966505	0.8688419918798189	0.8413515072938555	0.899714005927756	1.0	0.16666666666666666	0.0
3628	0.01614770759396191	0.002686185007140285	-0.0003608361777824452	0.9810290700680235	None	0	0	0.36363636363636365	4	0.6428571428571429	9	0.5714285714285714	0.35714285714285715	7	5	8	1	0	0.14285714285714285	14	2	1.0666666666666667	16	0.05555555555555555	0.13333333333333333	0.6448463673302018	0.902852802858232	0.46916875139805647	0.8352355586935138	0.5234763715277896	0.9107212895677623	0.835518503665437	0.8867870527192375	1.0	0.2857142857142857	0.0
1678	None	None	None	None	None	0	0	0.3333333333333333	4	0.6	9	0.5666666666666667	0.13333333333333333	5	2	11	2	0	0.8333333333333334	6	5	1.1333333333333333	17	0.08695652173913043	0	0.4509948234973248	0.8360000674975767	0.3564343446584383	0.9471007234160925	0.668247700164013	0.9439114107784834	0.8607317961311134	0.9202410091794587	0.6	0.4	0.0
5040	0.03077146806411494	0.004512991724919615	0.0010625508818787087	0.969173605982644	None	0	0	0.25	2	0.8	8	0.5454545454545454	0.6	7	6	4	0	0	0.18181818181818182	11	2	0.8	12	0.0	0	0.2985522830456915	0.8703595767438745	0.31160327378642527	0.6818882638782171	0.48473006253966505	0.8636212542305008	0.8002212880135197	0.8181853444906123	0	0	0.0
6147	0.0889990982545268	0.03957932216757032	0.03446063973722157	0.7673514622218838	None	0	0	0.08333333333333333	1	1.0	15	1.0	0.7333333333333333	12	11	4	0	0	0.058823529411764705	17	1	1.1333333333333333	17	0.0	0	0.2985522830456915	0.907388601384999	0.31160327378642527	0.7646753572431673	0.48561301016210645	0.8583355290815418	0.8190885122748702	0.8524640559874617	0	0	0.0
6425	0.08912886274595459	0.03231816469965701	0.029075468918826116	0.7660754235687371	None	0	0	0.08333333333333333	1	1.0	15	1.0	0.7333333333333333	12	11	4	0	0	0.058823529411764705	17	1	1.1333333333333333	17	0.0	0	0.2985522830456915	0.907388601384999	0.31160327378642527	0.7646753572431673	0.48561301016210645	0.8591653214793121	0.8190885122748702	0.852750618893722	0	0	0.0
5161	0.08115276810153926	0.0415655590526216	0.032469075295462294	0.7815255587678716	None	0	0	0.09090909090909091	1	1.0	14	1.0	0.7857142857142857	11	11	4	0	0	0.0625	16	1	1.0666666666666667	16	0.0	0	0.2985522830456915	0.9114316581391606	0.31160327378642527	0.7734769602382536	0.48473006253966505	0.868353623330591	0.835518503665437	0.8599960318495247	0	0	0.0
3841	0.07673816224465736	0.008153206118573281	0.004732424058533262	0.7171002647146744	None	0	0	0.2	3	0.85	17	0.2894736842105263	0.55	12	11	9	0	0	0.21052631578947367	4	19	1.4666666666666666	22	0.0	0.09523809523809523	0.7796422677181252	0.9261985910706296	0.4784304487741628	0.8490273570732142	0.5234763715277896	0.87466129595145	0.843396236221923	0.8876049505062276	0	0	0.0
1744	None	None	None	None	None	1.0	1	0.8	4	0.4	2	0.4666666666666667	0.4	6	2	0	0	0	0.6	5	3	0.4666666666666667	7	0.0	1.0	0.6767297004006378	0.9068127163351926	0.8346405513322945	0.9453500766093275	0.46319213039824075	0.8930555960001942	0.8712919699987285	0.9180460938477992	0	0	0.0
3633	0.030321797964267923	0.0033771836430520233	-0.000710054331467946	0.8623792641827954	None	0	0	0.3333333333333333	4	0.6875	11	0.5625	0.375	8	6	9	1	0	0.125	16	2	1.2	18	0.05	0.11764705882352941	0.6448463673302018	0.9193753988007217	0.39038601259224087	0.8433545649443919	0.5234763715277896	0.9042635510705355	0.835518503665437	0.8929216807393897	1.0	0.25	0.0
2165	None	None	None	None	None	0	0	1.0	3	0.0	0	0.6666666666666666	0	1	0	2	2	0	0.6666666666666666	2	3	0.26666666666666666	4	0.2857142857142857	1.0	0	0	0	0	0	0	0	0	0	0	0
2546	None	None	None	None	None	0.5	1	0.5714285714285714	4	0.5	4	0.6666666666666666	0.125	3	1	6	2	0	0.6	3	5	0.6666666666666666	10	0.14285714285714285	0.5714285714285714	0.5151183771709252	0.8182892066752575	0.7226553748359427	0.5209326391183906	0.1329632498211337	0.9834917734415465	0.9199992692829428	0.8689769272550139	0.6666666666666666	0	0.0
1125	None	None	None	None	None	0	0	0.5	2	0.6666666666666666	2	0.625	0.3333333333333333	2	1	2	0	0	0.5	2	4	0.3333333333333333	5	0.0	0	0.21269650238370535	0.7552783701938965	0.5396782008734491	0.986230537135155	0.5159853394210296	0.9633404900891503	0.9132503959786805	0.9473022426992598	0	0	0.0
1654	None	None	None	None	None	0.3333333333333333	1	0.625	5	0.4444444444444444	4	0.4583333333333333	0.3333333333333333	5	3	5	0	0	0.375	8	3	0.7333333333333333	11	0.0	0.6666666666666666	0.3253930047674107	0.90319817133234	0.3229105837032914	0.9757132927019251	0.6499453656502915	0.9575804864335246	0.8960960174567842	0.953222186573629	0	0	0.0
1552	None	None	None	None	None	0	0	0.75	3	0.25	1	0.75	0.25	3	1	2	1	0	0.5	2	4	0.4	6	0.16666666666666666	0.5	0.6700986967157798	0.7169663520707464	0.2841213195107956	0.7091167940548709	0.36930246394706545	0.9358665003671716	0.8950986461240921	0.8176275429649545	1.0	0	0.0
5806	0.08748381050929885	0.024215662667520076	0.02348749176608192	0.8334295010324024	None	0	0	0.1	1	1.0	13	1.0	0.8461538461538461	12	11	2	0	0	0.06666666666666667	15	1	1.0	15	0.0	0	0.2985522830456915	0.907388601384999	0.31160327378642527	0.7531507786307577	0.48473006253966505	0.906778191766546	0.8248458828102337	0.8688528910837113	0	0	0.0
6306	0.03245096039592207	0.0033481647651130435	0.0003114987718761006	0.9646047687511536	None	0	0	0.125	1	1.0	10	1.0	0.6	7	6	4	0	0	0.08333333333333333	12	1	0.8	12	0.0	0	0.2985522830456915	0.8703595767438745	0.2841213195107956	0.6369385623462788	0.48473006253966505	0.8632178673447632	0.8025898392828588	0.8078614041478186	0	0	0.0
2856	0.022390304863878465	0.002017833654627999	0.0018118348752760678	0.9802983002681833	None	0	0	0.4444444444444444	4	0.45454545454545453	5	0.37142857142857144	0.2727272727272727	6	3	6	0	0	0.7142857142857143	7	5	0.8666666666666667	13	0.0	0	0.5014927337519939	0.8316791170915748	0.4034911151249519	0.8147109839784001	0.811078941130695	0.9638819947412558	0.8951903258281941	0.8929170086935174	0	0	0.0
6681	0.09312610347540651	0.040064678616056816	0.03505676842194136	0.7440150302592171	None	0	0	0.08333333333333333	1	1.0	15	1.0	0.7333333333333333	12	11	4	0	0	0.058823529411764705	17	1	1.1333333333333333	17	0.0	0	0.2985522830456915	0.907388601384999	0.31160327378642527	0.7646753572431673	0.48473006253966505	0.8581190458691074	0.8185369073155504	0.8523894501567346	0	0	0.0
4112	0.026408609269769484	0.024235121690110786	0.023137064004280113	0.8849933818820549	None	0	0	0.3333333333333333	4	0.6875	11	0.5625	0.375	8	6	9	1	0	0.125	16	2	1.2	18	0.05	0.11764705882352941	0.6448463673302018	0.9193753988007217	0.46916875139805647	0.850518063129602	0.5234763715277896	0.9042635510705355	0.835518503665437	0.8946703951439346	1.0	0.25	0.0
4549	0.07827025505018169	0.03919605106705243	0.027136446136519336	0.7836060657887175	None	0	0	0.09090909090909091	1	1.0	14	1.0	0.7857142857142857	11	11	4	1	0	0.0625	16	1	1.0666666666666667	16	0.08333333333333333	0	0.2985522830456915	0.9114316581391606	0.31160327378642527	0.7734769602382536	0.48473006253966505	0.8675317735056647	0.835518503665437	0.8597080073784616	1.0	0.18181818181818182	0.0
2947	0.035096312982521666	0.0016912066579058552	-1.856402913359597e-05	0.996221108480269	None	0.2	1	0.5	6	0.4	6	0.3541666666666667	0.26666666666666666	8	4	8	3	0	0.75	6	8	1.1333333333333333	17	0.1875	0	0.5745595043740723	0.9242153602437518	0.8340997438811218	0.9220369973747642	0.4897991320746392	0.9320969413599339	0.8836075611763026	0.9262355770979059	0.125	0.5	0.0
[truncated: 6,350 more rows]
