# Supplementary material for: Constrained by Design: Influence of Genetic Encodings on Evolved Traits of Robots
Source: Front Robot AI. 2021 Jun 15;8:672379. doi: 10.3389/frobt.2021.672379 (PMC8239187; doi:10.3389/frobt.2021.672379)
Supplement: Supplementary file 1 [file DataSheet3.ZIP › plasticoding_plane_11_snapshots_ids.tsv]

generation	robot_id	fitness	novelty	novelty_pop	cons_fitness
145	7266	0.03406469765615165	None	0.0	0.03406469765615165
145	7195	0.04255208096136029	None	0.0	0.04255208096136029
145	7240	0.04273018971294989	None	0.0	0.04273018971294989
145	6511	0.035575881749482834	None	0.0	0.035575881749482834
145	7307	0.038557635017234505	None	0.0	0.038557635017234505
145	7233	0.03481310974638668	None	0.0	0.03481310974638668
145	7124	0.041131283097897986	None	0.0	0.041131283097897986
145	7334	0.03455953740626793	None	0.0	0.03455953740626793
145	7329	0.036819585504464375	None	0.0	0.036819585504464375
145	7028	0.04338405317503868	None	0.0	0.04338405317503868
145	6750	0.03681235523669342	None	0.0	0.03681235523669342
145	7282	0.03426174025020737	None	0.0	0.03426174025020737
145	7269	0.03548417067221219	None	0.0	0.03548417067221219
145	7264	0.03601674027502918	None	0.0	0.03601674027502918
145	7169	0.03904460458715792	None	0.0	0.03904460458715792
145	7319	0.03376098798087777	None	0.005085060262039994	0.03376098798087777
145	7213	0.04371497776664566	None	0.0	0.04371497776664566
145	7304	0.04298702886851516	None	0.0	0.04298702886851516
145	7312	0.0376404249292338	None	0.0	0.0376404249292338
145	7088	0.04026381478786378	None	0.0	0.04026381478786378
145	7235	0.042171130994787455	None	0.0	0.042171130994787455
145	7326	0.037986241702518055	None	0.0	0.037986241702518055
145	7281	0.03210413860313091	None	0.0	0.03210413860313091
145	6734	0.036389017350127804	None	0.0	0.036389017350127804
145	6378	0.0374542323790874	None	0.0	0.0374542323790874
145	7004	0.038274127770099954	None	0.0	0.038274127770099954
145	7256	0.03942686644764505	None	0.0	0.03942686644764505
145	7308	0.033953490496470506	None	0.0	0.033953490496470506
145	7272	0.03845452326271194	None	0.0	0.03845452326271194
145	6208	0.0361560500473425	None	0.0	0.0361560500473425
145	7302	0.03954076907557692	None	0.0	0.03954076907557692
145	6960	0.03622363320402902	None	0.0	0.03622363320402902
145	7231	0.03983923728034407	None	0.0	0.03983923728034407
145	6860	0.036335448316549224	None	0.0	0.036335448316549224
145	6837	0.040819067017377766	None	0.0	0.040819067017377766
145	7087	0.04263069344997614	None	0.0	0.04263069344997614
145	7348	0.030382573796320762	None	0.005085060262039994	0.030382573796320762
145	7211	0.03660130119445837	None	0.0	0.03660130119445837
145	7199	0.04122950283746589	None	0.0	0.04122950283746589
145	7037	0.036381443503437166	None	0.0	0.036381443503437166
145	6725	0.03894304094792129	None	0.0	0.03894304094792129
145	6951	0.040838895384836725	None	0.0	0.040838895384836725
145	7309	0.036296367578828835	None	0.0	0.036296367578828835
145	7227	0.03754580918833293	None	0.0	0.03754580918833293
145	7178	0.039178653490555666	None	0.0	0.039178653490555666
145	7310	0.037759294148572424	None	0.005085060262039994	0.037759294148572424
145	7202	0.03367141435962411	None	0.0	0.03367141435962411
145	7249	0.03751633020201148	None	0.0	0.03751633020201148
145	7299	0.03749115320909042	None	0.005085060262039994	0.03749115320909042
145	7325	0.008456008985102133	None	0.0324838193167919	0.008456008985102133
145	7335	0.037188084213116646	None	0.0	0.037188084213116646
145	7288	0.036252490358856734	None	0.0	0.036252490358856734
145	7122	0.028759770989521514	None	0.0	0.028759770989521514
145	7298	0.030600992810875718	None	0.0	0.030600992810875718
145	5814	0.03725892330978738	None	0.03032306299247347	0.03725892330978738
145	7067	0.03689519048903842	None	0.0	0.03689519048903842
145	6666	0.03819470346985165	None	0.0	0.03819470346985165
145	7012	0.037331089524471096	None	0.0	0.037331089524471096
145	7324	0.03253977923060262	None	0.0	0.03253977923060262
145	6520	0.03653064232778175	None	0.0	0.03653064232778175
145	7246	0.03924926027804326	None	0.0	0.03924926027804326
145	7188	0.03858909100828056	None	0.0	0.03858909100828056
145	6668	0.03733437865848503	None	0.0	0.03733437865848503
145	7322	0.0342229776483188	None	0.0	0.0342229776483188
145	7064	0.04006763455436184	None	0.0	0.04006763455436184
145	7328	0.03628316395172403	None	0.0	0.03628316395172403
145	6359	0.03567264670475254	None	0.0	0.03567264670475254
145	7110	0.035170175006646875	None	0.0	0.035170175006646875
145	7280	0.036768385268897086	None	0.0	0.036768385268897086
145	7106	0.0389557941701459	None	0.0	0.0389557941701459
145	6537	0.035999290500356836	None	0.0	0.035999290500356836
145	7258	0.03691046183664827	None	0.0	0.03691046183664827
145	7331	0.033131684322514524	None	0.0	0.033131684322514524
145	7318	0.039471966644912086	None	0.0	0.039471966644912086
145	7291	0.040764254349118116	None	0.0	0.040764254349118116
145	7183	0.040029534343530127	None	0.0	0.040029534343530127
145	7033	0.04181647254474642	None	0.0	0.04181647254474642
145	7001	0.04244425700870589	None	0.0	0.04244425700870589
145	6813	0.04057724947090219	None	0.0	0.04057724947090219
145	7224	0.033632178035572384	None	0.0	0.033632178035572384
145	7314	0.03536012940016259	None	0.0	0.03536012940016259
145	7294	0.04291411446434955	None	0.0	0.04291411446434955
145	7049	0.035161103055268296	None	0.0	0.035161103055268296
145	7094	0.03655731044416636	None	0.0	0.03655731044416636
145	7315	0.03557571555874298	None	0.0	0.03557571555874298
145	7268	0.03660422212483083	None	0.0	0.03660422212483083
145	6767	0.04043317989325463	None	0.0	0.04043317989325463
145	7343	0.031585370053051585	None	0.005085060262039994	0.031585370053051585
145	7036	0.03619968660252069	None	0.0	0.03619968660252069
145	7239	0.04321052151672309	None	0.0	0.04321052151672309
145	7261	0.03346038346878212	None	0.005085060262039994	0.03346038346878212
145	7330	-0.0009290926502110175	None	0.4322887958166078	-0.0009290926502110175
145	7096	0.03604336068619731	None	0.0	0.03604336068619731
145	5630	0.03875696775679942	None	0.0	0.03875696775679942
145	7051	0.037858690383158144	None	0.0	0.037858690383158144
145	6918	0.037860427257152426	None	0.0	0.037860427257152426
145	7345	0.03975536429208406	None	0.0	0.03975536429208406
145	7260	0.0347615438811252	None	0.0	0.0347615438811252
145	7332	0.02630333333887357	None	0.0	0.02630333333887357
145	7179	0.03645906101916795	None	0.0	0.03645906101916795
143	7195	0.04255208096136029	None	0.0	0.04255208096136029
143	7240	0.04273018971294989	None	0.0	0.04273018971294989
143	6511	0.035575881749482834	None	0.0	0.035575881749482834
143	7233	0.03481310974638668	None	0.0	0.03481310974638668
143	7124	0.041131283097897986	None	0.0	0.041131283097897986
143	7028	0.04338405317503868	None	0.0	0.04338405317503868
143	6994	0.03585260367460898	None	0.0	0.03585260367460898
143	6750	0.03681235523669342	None	0.0	0.03681235523669342
143	7169	0.03904460458715792	None	0.0	0.03904460458715792
143	7213	0.04371497776664566	None	0.0	0.04371497776664566
143	5680	0.03858392223675051	None	0.0	0.03858392223675051
143	6967	0.03657461857490217	None	0.0	0.03657461857490217
143	7217	0.03218803686842019	None	0.0	0.03218803686842019
143	7088	0.04026381478786378	None	0.0	0.04026381478786378
143	7235	0.042171130994787455	None	0.0	0.042171130994787455
143	6754	0.03904395498133679	None	0.0	0.03904395498133679
143	6874	0.03761408957029983	None	0.0	0.03761408957029983
143	6734	0.036389017350127804	None	0.0	0.036389017350127804
143	6378	0.0374542323790874	None	0.0	0.0374542323790874
143	7004	0.038274127770099954	None	0.0	0.038274127770099954
143	6208	0.0361560500473425	None	0.0	0.0361560500473425
143	6960	0.03622363320402902	None	0.0	0.03622363320402902
143	7231	0.03983923728034407	None	0.0	0.03983923728034407
143	6860	0.036335448316549224	None	0.0	0.036335448316549224
143	6837	0.040819067017377766	None	0.0	0.040819067017377766
143	7087	0.04263069344997614	None	0.0	0.04263069344997614
143	7211	0.03660130119445837	None	0.0	0.03660130119445837
143	7209	0.026396493844559252	None	0.0	0.026396493844559252
143	7115	0.03570812330566482	None	0.0	0.03570812330566482
143	7199	0.04122950283746589	None	0.0	0.04122950283746589
143	7037	0.036381443503437166	None	0.0	0.036381443503437166
143	7241	0.00860379708808119	None	0.008951206486798886	0.00860379708808119
143	6725	0.03894304094792129	None	0.0	0.03894304094792129
143	6951	0.040838895384836725	None	0.0	0.040838895384836725
143	7227	0.03754580918833293	None	0.0	0.03754580918833293
143	6733	0.035697213502626245	None	0.0	0.035697213502626245
143	7178	0.039178653490555666	None	0.0	0.039178653490555666
143	7243	0.030963520511531627	None	0.0	0.030963520511531627
143	7202	0.03367141435962411	None	0.0	0.03367141435962411
143	7249	0.03751633020201148	None	0.0	0.03751633020201148
143	6982	0.03834987289437526	None	0.0	0.03834987289437526
143	7122	0.028759770989521514	None	0.0	0.028759770989521514
143	6999	0.03767658910090156	None	0.0	0.03767658910090156
143	6888	0.03515964002212574	None	0.0	0.03515964002212574
143	5814	0.03725892330978738	None	0.03466510870138023	0.03725892330978738
143	7067	0.03689519048903842	None	0.0	0.03689519048903842
143	7105	0.03538611708552583	None	0.0	0.03538611708552583
143	7215	0.02794300688997669	None	0.0	0.02794300688997669
143	6666	0.03819470346985165	None	0.0	0.03819470346985165
143	7151	0.03629862581869329	None	0.0	0.03629862581869329
143	7012	0.037331089524471096	None	0.0	0.037331089524471096
143	6520	0.03653064232778175	None	0.0	0.03653064232778175
143	7246	0.03924926027804326	None	0.0	0.03924926027804326
143	7188	0.03858909100828056	None	0.0	0.03858909100828056
143	6668	0.03733437865848503	None	0.0	0.03733437865848503
143	7206	0.030662933065716474	None	0.0	0.030662933065716474
143	7064	0.04006763455436184	None	0.0	0.04006763455436184
143	7065	0.03506600356926698	None	0.0	0.03506600356926698
143	6359	0.03567264670475254	None	0.0	0.03567264670475254
143	7110	0.035170175006646875	None	0.0	0.035170175006646875
143	7237	0.029132459919693484	None	0.0	0.029132459919693484
143	7106	0.0389557941701459	None	0.0	0.0389557941701459
143	6537	0.035999290500356836	None	0.0	0.035999290500356836
143	7114	0.03406608565821344	None	0.0	0.03406608565821344
143	7232	0.027038439491816686	None	0.0164850254565025	0.027038439491816686
143	7143	0.036344112980436	None	0.0	0.036344112980436
143	6921	0.03571383363748501	None	0.0	0.03571383363748501
143	7075	0.02323616242144772	None	0.0	0.02323616242144772
143	7149	0.035097699725247414	None	0.0	0.035097699725247414
143	7201	0.022946520902423294	None	0.0	0.022946520902423294
143	7248	0.026110330187177174	None	0.0	0.026110330187177174
143	7183	0.040029534343530127	None	0.0	0.040029534343530127
143	7033	0.04181647254474642	None	0.0	0.04181647254474642
143	7001	0.04244425700870589	None	0.0	0.04244425700870589
143	6813	0.04057724947090219	None	0.0	0.04057724947090219
143	7170	0.029314466088727082	None	0.02767056014840828	0.029314466088727082
143	7234	0.035232383884927845	None	0.0	0.035232383884927845
143	7224	0.033632178035572384	None	0.0	0.033632178035572384
143	7049	0.035161103055268296	None	0.0	0.035161103055268296
143	7094	0.03655731044416636	None	0.0	0.03655731044416636
143	7203	0.012924753317389603	None	0.33743894340124436	0.012924753317389603
143	7147	0.03626739511448706	None	0.0	0.03626739511448706
143	6143	0.03632347564519604	None	0.0	0.03632347564519604
143	6767	0.04043317989325463	None	0.0	0.04043317989325463
143	7134	0.02395899825841213	None	0.0	0.02395899825841213
143	7221	0.018460760622478294	None	0.010170120524079986	0.018460760622478294
143	7139	0.02041053514322157	None	0.0	0.02041053514322157
143	7036	0.03619968660252069	None	0.0	0.03619968660252069
143	7239	0.04321052151672309	None	0.0	0.04321052151672309
143	7129	0.04083715419630975	None	0.0	0.04083715419630975
143	7017	0.03415290545542546	None	0.0	0.03415290545542546
143	7096	0.03604336068619731	None	0.0	0.03604336068619731
143	5630	0.03875696775679942	None	0.0	0.03875696775679942
143	7186	0.022090283562774777	None	0.0	0.022090283562774777
143	7051	0.037858690383158144	None	0.0	0.037858690383158144
143	6918	0.037860427257152426	None	0.0	0.037860427257152426
143	6897	0.036088556502235324	None	0.0	0.036088556502235324
143	7230	0.027252503748141865	None	0.0	0.027252503748141865
143	7179	0.03645906101916795	None	0.0	0.03645906101916795
143	7247	0.017406816787727195	None	0.02590927484137104	0.017406816787727195
106	5212	0.03448242892235704	None	0.0	0.03448242892235704
106	4981	0.03318575173206966	None	0.0	0.03318575173206966
106	4825	0.03274324088918338	None	0.0	0.03274324088918338
106	4942	0.03274673417470613	None	0.0	0.03274673417470613
106	5371	0.03376620367626162	None	0.0	0.03376620367626162
106	5135	0.03385653862947868	None	0.0	0.03385653862947868
106	5314	0.02951711534596858	None	0.0	0.02951711534596858
106	5382	0.030649222370007636	None	0.0	0.030649222370007636
106	5223	0.031177048664405647	None	0.0	0.031177048664405647
106	5373	0.033790760553295426	None	0.0	0.033790760553295426
106	5297	0.03221786959487034	None	0.0	0.03221786959487034
106	5368	0.034987218378183936	None	0.0	0.034987218378183936
106	5295	0.03065528848001774	None	0.0	0.03065528848001774
106	5184	0.03598200761149318	None	0.0	0.03598200761149318
106	4696	0.032103088771341104	None	0.0	0.032103088771341104
106	5257	0.03547143915932088	None	0.0	0.03547143915932088
106	4535	0.035820005731280115	None	0.0	0.035820005731280115
106	5309	0.031221274001401116	None	0.0	0.031221274001401116
106	5324	0.0315027726818148	None	0.0	0.0315027726818148
106	5366	0.030750556224432728	None	0.0	0.030750556224432728
106	5327	0.025407088304831772	None	0.0	0.025407088304831772
106	5293	0.03091923005512847	None	0.0	0.03091923005512847
106	5320	0.03406667705632351	None	0.0	0.03406667705632351
106	5386	0.034379642946387665	None	0.0	0.034379642946387665
106	5378	0.02482229759091648	None	0.0	0.02482229759091648
106	5387	0.03366470128854361	None	0.0	0.03366470128854361
106	5340	0.007515636607614134	None	0.06063603547643341	0.007515636607614134
106	5142	0.03421526709138434	None	0.0	0.03421526709138434
106	4803	0.03414542955654641	None	0.0	0.03414542955654641
106	4826	0.03455823329804579	None	0.0	0.03455823329804579
106	5303	0.02564394851152963	None	0.017351851902515775	0.02564394851152963
106	4707	0.03225318955125688	None	0.0	0.03225318955125688
106	5129	0.03272841560587484	None	0.0	0.03272841560587484
106	5033	0.033821009652438165	None	0.0	0.033821009652438165
106	5252	0.031887057075197046	None	0.0	0.031887057075197046
106	5230	0.03464201079541287	None	0.0	0.03464201079541287
106	5348	0.03377627302545588	None	0.0	0.03377627302545588
106	5380	0.0344479244527244	None	0.0	0.0344479244527244
106	5338	0.030286707673783202	None	0.0	0.030286707673783202
106	5330	0.03486929790955121	None	0.0	0.03486929790955121
106	5294	0.027393458627124757	None	0.06063603547643341	0.027393458627124757
106	5379	0.02634194363445501	None	0.0	0.02634194363445501
106	5345	0.03226522496633853	None	0.0	0.03226522496633853
106	4359	0.03145274093896097	None	0.0	0.03145274093896097
106	5331	0.039258468463681244	None	0.0	0.039258468463681244
106	5111	0.03424650572298946	None	0.0	0.03424650572298946
106	4905	0.03384114231673391	None	0.0	0.03384114231673391
106	5200	0.031740039143474265	None	0.0	0.031740039143474265
106	5145	0.029114492366919993	None	0.0	0.029114492366919993
106	4949	0.03482112866106146	None	0.0	0.03482112866106146
106	4823	0.032959177232874184	None	0.0	0.032959177232874184
106	5337	0.008826590546622416	None	0.12334276954181149	0.008826590546622416
106	5388	0.03109134691514152	None	0.0	0.03109134691514152
106	4974	0.03154127001241139	None	0.0	0.03154127001241139
106	5369	0.02493581415042563	None	0.017351851902515775	0.02493581415042563
106	5393	0.03143394355981197	None	0.0	0.03143394355981197
106	5165	0.03469276440838386	None	0.0	0.03469276440838386
106	5064	0.034460705486356304	None	0.0	0.034460705486356304
106	5238	0.03570344904590718	None	0.0	0.03570344904590718
106	4995	0.032524037910020114	None	0.0	0.032524037910020114
106	5008	0.032467004878856745	None	0.0	0.032467004878856745
106	5372	0.031111067794903757	None	0.0	0.031111067794903757
106	5178	0.03170802128948363	None	0.0	0.03170802128948363
106	5195	0.027662883306544157	None	0.0	0.027662883306544157
106	5358	0.02967658955181339	None	0.0	0.02967658955181339
106	5392	0.03366324955215665	None	0.0	0.03366324955215665
106	5156	0.03487403975480536	None	0.0	0.03487403975480536
106	5332	0.030286707673783202	None	0.0	0.030286707673783202
106	5321	0.0334169673247045	None	0.0	0.0334169673247045
106	5239	0.03507580738630894	None	0.0	0.03507580738630894
106	5365	0.031669125149337694	None	0.0	0.031669125149337694
106	5389	0.031053734144985596	None	0.0	0.031053734144985596
106	5256	0.03134369195549121	None	0.0	0.03134369195549121
106	5280	0.029172565109940388	None	0.0	0.029172565109940388
106	5265	0.038236317236347836	None	0.0	0.038236317236347836
106	5000	0.03515723123734451	None	0.0	0.03515723123734451
106	5311	0.03496044534710864	None	0.0	0.03496044534710864
106	5263	0.033686257271930316	None	0.0	0.033686257271930316
106	5282	0.03364841643507355	None	0.0	0.03364841643507355
106	5360	0.030474708842925562	None	0.0	0.030474708842925562
106	5397	0.03611505214891789	None	0.0	0.03611505214891789
106	5359	0.03329359946284357	None	0.0	0.03329359946284357
106	5322	0.03130826670528159	None	0.0	0.03130826670528159
106	5162	0.030227298060573025	None	0.0	0.030227298060573025
106	5277	0.031726771477267234	None	0.0	0.031726771477267234
106	4889	0.03304663243005589	None	0.0	0.03304663243005589
106	4730	0.03424876311411834	None	0.0	0.03424876311411834
106	5203	0.03055461803661236	None	0.0	0.03055461803661236
106	5385	0.026093542257401254	None	0.0	0.026093542257401254
106	5186	0.029650485400654937	None	0.0	0.029650485400654937
106	5250	0.034268966179743114	None	0.0	0.034268966179743114
106	5400	0.023754476763310235	None	0.0	0.023754476763310235
106	5235	0.03470704877454891	None	0.0	0.03470704877454891
106	5207	0.0340137175810288	None	0.0	0.0340137175810288
106	5351	0.03087008563434079	None	0.0	0.03087008563434079
106	5375	0.032168282777787584	None	0.0	0.032168282777787584
106	5334	0.03303324892084059	None	0.0	0.03303324892084059
106	5183	0.035356624259670746	None	0.0	0.035356624259670746
106	5284	0.03470362486782844	None	0.0	0.03470362486782844
106	4780	0.03408753781308965	None	0.0	0.03408753781308965
141	7113	0.0067159358871945445	None	0.0	0.0067159358871945445
141	6511	0.035575881749482834	None	0.0	0.035575881749482834
141	6899	0.03848518879972658	None	0.0	0.03848518879972658
141	7124	0.041131283097897986	None	0.0	0.041131283097897986
141	7040	0.036591887157612094	None	0.0	0.036591887157612094
141	7028	0.04338405317503868	None	0.0	0.04338405317503868
141	6994	0.03585260367460898	None	0.0	0.03585260367460898
141	6750	0.03681235523669342	None	0.0	0.03681235523669342
141	7128	0.038073349972410415	None	0.0	0.038073349972410415
141	6805	0.036466259382049414	None	0.0	0.036466259382049414
141	7069	0.03287667491429218	None	0.016660762627750746	0.03287667491429218
141	5680	0.03858392223675051	None	0.0	0.03858392223675051
141	7132	0.034926192031985305	None	0.0	0.034926192031985305
141	6967	0.03657461857490217	None	0.0	0.03657461857490217
141	7088	0.04026381478786378	None	0.0	0.04026381478786378
141	6754	0.03904395498133679	None	0.0	0.03904395498133679
141	6874	0.03761408957029983	None	0.0	0.03761408957029983
141	6734	0.036389017350127804	None	0.0	0.036389017350127804
141	6378	0.0374542323790874	None	0.0	0.0374542323790874
141	7004	0.038274127770099954	None	0.0	0.038274127770099954
141	6208	0.0361560500473425	None	0.0	0.0361560500473425
141	7081	0.0343196870487771	None	0.0	0.0343196870487771
141	6826	0.03580807050377045	None	0.0	0.03580807050377045
141	6960	0.03622363320402902	None	0.0	0.03622363320402902
141	6910	0.03544867888756939	None	0.0	0.03544867888756939
141	6860	0.036335448316549224	None	0.0	0.036335448316549224
141	6837	0.040819067017377766	None	0.0	0.040819067017377766
141	7087	0.04263069344997614	None	0.0	0.04263069344997614
141	7115	0.03570812330566482	None	0.0	0.03570812330566482
141	7126	0.03230030420310757	None	0.0	0.03230030420310757
141	7037	0.036381443503437166	None	0.0	0.036381443503437166
141	7142	-5.030195792735192e-05	None	0.5983927079146943	-5.030195792735192e-05
141	6725	0.03894304094792129	None	0.0	0.03894304094792129
141	7145	0.023066763383448173	None	0.0	0.023066763383448173
141	6827	0.023501488235144502	None	0.02205547021733267	0.023501488235144502
141	6951	0.040838895384836725	None	0.0	0.040838895384836725
141	7109	0.029986521491471987	None	0.0	0.029986521491471987
141	6733	0.035697213502626245	None	0.0	0.035697213502626245
141	7085	0.01269536228568483	None	0.03548362946347397	0.01269536228568483
141	5916	0.03548463047371586	None	0.0	0.03548463047371586
141	7133	0.03689519048903842	None	0.0	0.03689519048903842
141	6982	0.03834987289437526	None	0.0	0.03834987289437526
141	7122	0.028759770989521514	None	0.0	0.028759770989521514
141	6999	0.03767658910090156	None	0.0	0.03767658910090156
141	6888	0.03515964002212574	None	0.0	0.03515964002212574
141	5814	0.03725892330978738	None	0.03600196044136866	0.03725892330978738
141	7009	0.03856820422373093	None	0.0	0.03856820422373093
141	7067	0.03689519048903842	None	0.0	0.03689519048903842
141	7105	0.03538611708552583	None	0.0	0.03538611708552583
141	6666	0.03819470346985165	None	0.0	0.03819470346985165
141	7012	0.037331089524471096	None	0.0	0.037331089524471096
141	6520	0.03653064232778175	None	0.0	0.03653064232778175
141	6923	0.0371907366380895	None	0.0	0.0371907366380895
141	6991	0.041686658946714514	None	0.0	0.041686658946714514
141	7140	0.034814189044948936	None	0.0	0.034814189044948936
141	6668	0.03733437865848503	None	0.0	0.03733437865848503
141	7064	0.04006763455436184	None	0.0	0.04006763455436184
141	6758	0.03672174321884412	None	0.0	0.03672174321884412
141	7065	0.03506600356926698	None	0.0	0.03506600356926698
141	6359	0.03567264670475254	None	0.0	0.03567264670475254
141	6228	0.03796365356009415	None	0.0	0.03796365356009415
141	7110	0.035170175006646875	None	0.0	0.035170175006646875
141	7106	0.0389557941701459	None	0.0	0.0389557941701459
141	6537	0.035999290500356836	None	0.0	0.035999290500356836
141	7120	0.03838030964327333	None	0.0	0.03838030964327333
141	7114	0.03406608565821344	None	0.0	0.03406608565821344
141	7143	0.036344112980436	None	0.0	0.036344112980436
141	6921	0.03571383363748501	None	0.0	0.03571383363748501
141	7075	0.02323616242144772	None	0.0	0.02323616242144772
141	7149	0.035097699725247414	None	0.0	0.035097699725247414
141	6934	0.03621153256386525	None	0.0	0.03621153256386525
141	7083	0.024063518210420198	None	0.0	0.024063518210420198
141	7033	0.04181647254474642	None	0.0	0.04181647254474642
141	7001	0.04244425700870589	None	0.0	0.04244425700870589
141	6813	0.04057724947090219	None	0.0	0.04057724947090219
141	7059	0.036159896021353985	None	0.0	0.036159896021353985
141	6533	0.03563460608420611	None	0.0	0.03563460608420611
141	7136	0.03466348042679249	None	0.0	0.03466348042679249
141	6390	0.0357656586240782	None	0.0	0.0357656586240782
141	7049	0.035161103055268296	None	0.0	0.035161103055268296
141	7094	0.03655731044416636	None	0.0	0.03655731044416636
141	7047	0.03564270094320697	None	0.0	0.03564270094320697
141	7147	0.03626739511448706	None	0.0	0.03626739511448706
141	6997	0.037259738191801416	None	0.0	0.037259738191801416
141	6512	0.035999290500356836	None	0.0	0.035999290500356836
141	6143	0.03632347564519604	None	0.0	0.03632347564519604
141	6767	0.04043317989325463	None	0.0	0.04043317989325463
141	7134	0.02395899825841213	None	0.0	0.02395899825841213
141	7139	0.02041053514322157	None	0.0	0.02041053514322157
141	7036	0.03619968660252069	None	0.0	0.03619968660252069
141	7129	0.04083715419630975	None	0.0	0.04083715419630975
141	7056	0.0341428690491158	None	0.0	0.0341428690491158
141	7089	0.03549053311839027	None	0.0	0.03549053311839027
141	7017	0.03415290545542546	None	0.0	0.03415290545542546
141	7096	0.03604336068619731	None	0.0	0.03604336068619731
141	7003	0.025767985959433144	None	0.0	0.025767985959433144
141	5630	0.03875696775679942	None	0.0	0.03875696775679942
141	7051	0.037858690383158144	None	0.0	0.037858690383158144
141	6918	0.037860427257152426	None	0.0	0.037860427257152426
141	6897	0.036088556502235324	None	0.0	0.036088556502235324
72	3569	0.023117494537366844	None	0.0	0.023117494537366844
72	3680	0.012042700800557131	None	0.08056824683586397	0.012042700800557131
72	2982	0.021185086939559682	None	0.0	0.021185086939559682
72	3654	0.020991151928010827	None	0.0	0.020991151928010827
72	3558	0.017528062700810747	None	0.0	0.017528062700810747
72	3624	0.017389956383602127	None	0.0	0.017389956383602127
72	3484	0.01238656751400425	None	0.33288014021781903	0.01238656751400425
72	3509	0.010367843368681856	None	0.33288014021781903	0.010367843368681856
72	3665	0.02107675276832762	None	0.0	0.02107675276832762
72	3474	0.006134263013095907	None	0.12670786917452165	0.006134263013095907
72	3629	0.015164581718764017	None	0.0	0.015164581718764017
72	3634	0.01922499423714134	None	0.0	0.01922499423714134
72	3667	0.02349137190797334	None	0.0	0.02349137190797334
72	3507	0.020556990112043188	None	0.0	0.020556990112043188
72	3670	0.021300665740391134	None	0.0899618117517412	0.021300665740391134
72	3685	0.021231961867123228	None	0.0	0.021231961867123228
72	3545	0.021169325896979136	None	0.0	0.021169325896979136
72	3572	0.021075362421638003	None	0.0	0.021075362421638003
72	3657	0.00412666333592643	None	0.05602304481323358	0.00412666333592643
72	3644	0.022475454664296513	None	0.0899618117517412	0.022475454664296513
72	3391	0.024211266521688223	None	0.0	0.024211266521688223
72	3601	0.0233990882031148	None	0.0	0.0233990882031148
72	3692	0.0212315860356358	None	0.0	0.0212315860356358
72	3411	0.020567421477668952	None	0.0	0.020567421477668952
72	3676	0.021120153321849373	None	0.0	0.021120153321849373
72	3649	0.005638121289655535	None	0.08871125117205084	0.005638121289655535
72	3388	0.026288161635755956	None	0.0	0.026288161635755956
72	3661	0.02353605549643386	None	0.0	0.02353605549643386
72	3681	0.025185486060166275	None	0.0	0.025185486060166275
72	3583	0.021446042309454967	None	0.0	0.021446042309454967
72	3408	0.026567930988279555	None	0.3443069361369087	0.026567930988279555
72	3356	0.023696088798399045	None	0.0	0.023696088798399045
72	3526	0.020460990091844013	None	0.0	0.020460990091844013
72	3613	0.021219292670758817	None	0.0	0.021219292670758817
72	3639	0.007266826645175807	None	0.08056824683586397	0.007266826645175807
72	3679	0.020472862343052192	None	0.0	0.020472862343052192
72	3651	0.021532164943321545	None	0.3443069361369087	0.021532164943321545
72	3689	0.02298556312226367	None	0.0	0.02298556312226367
72	3641	0.01623638377563802	None	0.08056824683586397	0.01623638377563802
72	3554	0.023377262279343645	None	0.0	0.023377262279343645
72	3513	0.022409818061704577	None	0.0	0.022409818061704577
72	3011	0.017809370840596448	None	0.0	0.017809370840596448
72	3463	0.02333263215650455	None	0.0	0.02333263215650455
72	3653	0.01795755770608008	None	0.08056824683586397	0.01795755770608008
72	3588	0.022321585844507365	None	0.0	0.022321585844507365
72	3295	0.012746014582185447	None	0.33288014021781903	0.012746014582185447
72	3606	0.011597045384625049	None	0.33288014021781903	0.011597045384625049
72	3687	0.0006655687430676385	None	0.09776803914755967	0.0006655687430676385
72	3315	0.018719441742626883	None	0.0	0.018719441742626883
72	3413	0.01805454785675079	None	0.0	0.01805454785675079
72	3623	0.018822818132883147	None	0.0	0.018822818132883147
72	3163	0.025920520748802568	None	0.0	0.025920520748802568
72	3571	0.02243587614434684	None	0.0	0.02243587614434684
72	3495	0.021064460514787706	None	0.0	0.021064460514787706
72	3614	0.022388844399700254	None	0.0	0.022388844399700254
72	3674	0.023261532521683417	None	0.0	0.023261532521683417
72	3655	0.023990275522042227	None	0.0	0.023990275522042227
72	3604	0.017194926579022184	None	0.0	0.017194926579022184
72	3675	0.022006842475245297	None	0.0	0.022006842475245297
72	3690	0.02055956509682676	None	0.0	0.02055956509682676
72	3547	0.021389366590682257	None	0.0	0.021389366590682257
72	3677	0.02351426120069269	None	0.0	0.02351426120069269
72	3682	0.020948128492944928	None	0.0	0.020948128492944928
72	3319	0.024708406140151195	None	0.0	0.024708406140151195
72	3688	0.00786584877769951	None	0.11384347348531665	0.00786584877769951
72	3656	0.02025649878720636	None	0.0	0.02025649878720636
72	3477	0.02108555789781551	None	0.0	0.02108555789781551
72	3600	0.017566785580457225	None	0.0	0.017566785580457225
72	3669	0.0211695823222113	None	0.0	0.0211695823222113
72	3252	0.021802099966107075	None	0.0	0.021802099966107075
72	3625	0.02116449464262019	None	0.0	0.02116449464262019
72	3591	0.02788868142240214	None	0.3443069361369087	0.02788868142240214
72	3631	0.022785248075467755	None	0.0	0.022785248075467755
72	3280	0.025407867833660877	None	0.0	0.025407867833660877
72	3650	0.022149920818222577	None	0.0	0.022149920818222577
72	3557	0.021350841204762324	None	0.0	0.021350841204762324
72	3662	0.008221577908882324	None	0.36913496916341276	0.008221577908882324
72	2929	0.016699470551503857	None	0.0467740207108391	0.016699470551503857
72	3659	0.020259302741113375	None	0.0	0.020259302741113375
72	3671	0.02133542373503549	None	0.0	0.02133542373503549
72	3683	0.020474777621151116	None	0.0	0.020474777621151116
72	3568	0.01616226787757563	None	0.0467740207108391	0.01616226787757563
72	3658	0.021482302501320997	None	0.0	0.021482302501320997
72	3632	0.01824311222732688	None	0.0	0.01824311222732688
72	3643	0.024333823122383382	None	0.0	0.024333823122383382
72	3698	0.021224347691943115	None	0.0	0.021224347691943115
72	3617	0.02129769246928843	None	0.0	0.02129769246928843
72	3560	0.02721135217973917	None	0.3443069361369087	0.02721135217973917
72	3660	0.022441579893979144	None	0.0	0.022441579893979144
72	3562	0.018652451368336587	None	0.1904232455404547	0.018652451368336587
72	3515	0.0211241874477552	None	0.0	0.0211241874477552
72	3686	0.02115720745388066	None	0.0	0.02115720745388066
72	3353	0.021249550007357745	None	0.0	0.021249550007357745
72	3422	0.0230216883688098	None	0.0	0.0230216883688098
72	3486	0.006487788202786167	None	0.0467740207108391	0.006487788202786167
72	3672	0.021212166028150906	None	0.0	0.021212166028150906
72	3573	0.021213042635020808	None	0.0	0.021213042635020808
72	3636	0.02228139624782161	None	0.0	0.02228139624782161
72	3585	0.017956335715927953	None	0.0	0.017956335715927953
72	3619	0.017637407090925525	None	0.08056824683586397	0.017637407090925525
50	2265	None	None	0.510612015090182	None
50	2598	-0.1	None	0.2864614087341855	-0.1
50	2507	None	None	0.4402164507960545	None
50	2448	None	None	0.40890909106198225	None
50	2579	None	None	0.3685498355997291	None
50	2584	0.0006477254786811459	None	0.4062095769195591	0.0006477254786811459
50	2560	-3.122652457277337e-05	None	0.43542754999096156	-3.122652457277337e-05
50	2554	-1.9645254032575556e-05	None	0.4528683889153319	-1.9645254032575556e-05
50	2558	-9.381980374787231e-05	None	0.41968345174852884	-9.381980374787231e-05
50	2556	-3.203278631655271e-05	None	0.37608132978688785	-3.203278631655271e-05
50	2559	-0.1	None	0.4486387329919408	-0.1
50	1927	None	None	0.510612015090182	None
50	2541	None	None	0.3957385833941952	None
50	2520	None	None	0.4371493634247498	None
50	2436	None	None	0.3728461708634222	None
50	2568	-0.1	None	0.39669853547389616	-0.1
50	2479	None	None	0.34145437404111706	None
50	2502	None	None	0.33112133465677607	None
50	2566	-0.00011875582950858523	None	0.4049220393021346	-0.00011875582950858523
50	2374	None	None	0.3288990028833335	None
50	2468	None	None	0.4341595972407471	None
50	2577	-7.391733836724762e-05	None	0.6235916883879247	-7.391733836724762e-05
50	2072	None	None	0.38549777755485043	None
50	2597	5.098636463276372e-05	None	0.3843793448572202	5.098636463276372e-05
50	2354	None	None	0.6106248966750295	None
50	1993	None	None	0.5058851257093528	None
50	2552	-0.1	None	0.36031913283759304	-0.1
50	2571	0.00013898356165453605	None	0.3751519945376045	0.00013898356165453605
50	2469	None	None	0.44307722041280917	None
50	2504	None	None	0.4486387329919408	None
50	2529	None	None	0.37194080767501825	None
50	2245	None	None	0.2864614087341855	None
50	2600	-7.3877557820419245e-06	None	0.39429280620189566	-7.3877557820419245e-06
50	2585	-6.814256467310713e-06	None	0.4642998005653748	-6.814256467310713e-06
50	2496	None	None	0.5027969418838174	None
50	2197	None	None	0.5024482396553738	None
50	2544	None	None	0.39842062791786736	None
50	2534	None	None	0.3824236735568515	None
50	2252	None	None	0.4763685316530667	None
50	2596	0.0005265588698317334	None	0.3924817324731932	0.0005265588698317334
50	2553	0.0022699723702606367	None	0.34388981710133815	0.0022699723702606367
50	2209	None	None	0.43542754999096156	None
50	2531	None	None	0.3728461708634222	None
50	1932	None	None	0.425296370149732	None
50	2400	None	None	0.43235080890596667	None
50	2074	None	None	0.3704282665092446	None
50	2587	3.793560375516604e-05	None	0.406032191475615	3.793560375516604e-05
50	2474	None	None	0.43869793469651774	None
50	2557	1.1353382244097588e-08	None	0.4402164507960545	1.1353382244097588e-08
50	2291	None	None	0.4342790380076063	None
50	2594	-1.5127700818452788e-05	None	0.3873730152333654	-1.5127700818452788e-05
50	2103	None	None	0.40972600846067486	None
50	2570	None	None	0.40294755215137246	None
50	2398	None	None	0.3679618389674758	None
50	2491	None	None	0.4059136412011254	None
50	2368	None	None	0.3634963438400124	None
50	2589	-1.3252649756206474e-06	None	0.3506061234660688	-1.3252649756206474e-06
50	2370	None	None	0.37610697453123787	None
50	2339	None	None	0.4855567321252948	None
50	2352	None	None	0.5685096537847769	None
50	2582	0.00067561049597542	None	0.38060042387289306	0.00067561049597542
50	2578	-2.740433836767924e-05	None	0.4282254450477705	-2.740433836767924e-05
50	2481	None	None	0.37610697453123787	None
50	2433	None	None	0.5978658722258747	None
50	2546	None	None	0.407190070670569	None
50	2580	-7.698427301556795e-05	None	0.434095019829918	-7.698427301556795e-05
50	2550	None	None	0.48944044662167807	None
50	2434	None	None	0.3729099308585802	None
50	2569	-5.509130541470109e-05	None	0.38549777755485043	-5.509130541470109e-05
50	2563	1.886994541071216e-05	None	0.33427340261955	1.886994541071216e-05
50	2438	None	None	0.43930935812208993	None
50	2432	None	None	0.4778553070888398	None
50	2575	-0.1	None	0.42097192040272435	-0.1
50	2564	-0.1	None	0.37638710167737444	-0.1
50	2386	None	None	0.5685096537847769	None
50	2429	None	None	0.38945523011878175	None
50	2440	None	None	0.4359886183131258	None
50	2555	-3.043762666112926e-05	None	0.37056909258153914	-3.043762666112926e-05
50	2588	-0.1	None	0.48432032691270716	-0.1
50	2525	None	None	0.3459370903825201	None
50	2599	-1.9825576983939638e-05	None	0.371050104485015	-1.9825576983939638e-05
50	2215	None	None	0.3884873229627133	None
50	2551	0.0007945938926496045	None	0.4763685316530667	0.0007945938926496045
50	2427	None	None	0.39968640618470413	None
50	2471	None	None	0.4635921755972648	None
50	2361	None	None	0.5291801474137419	None
50	2567	-1.9553775262199195e-05	None	0.44643882398119733	-1.9553775262199195e-05
50	2308	None	None	0.4778553070888398	None
50	2586	0.0006667476568436861	None	0.43542754999096156	0.0006667476568436861
50	2549	None	None	0.3798556117864572	None
50	2325	None	None	0.4135618015840973	None
50	2591	1.7904135980474552e-07	None	0.3634963438400124	1.7904135980474552e-07
50	2573	-0.1	None	0.41071224010587226	-0.1
50	2593	-1.8904425763605708e-05	None	0.48944044662167807	-1.8904425763605708e-05
50	2590	-9.979715037040644e-05	None	0.37216822649979514	-9.979715037040644e-05
50	2452	None	None	0.4341595972407471	None
50	2515	None	None	0.39669853547389616	None
50	2562	-1.5374018117135202e-05	None	0.3988655252958206	-1.5374018117135202e-05
50	2572	3.9246878747313525e-05	None	0.38197142299319076	3.9246878747313525e-05
50	2583	4.596924466401731e-05	None	0.4860765907859218	4.596924466401731e-05
74	3569	0.023117494537366844	None	0.0	0.023117494537366844
74	3757	0.01839764490207611	None	0.10515925350128441	0.01839764490207611
74	3724	0.010983187124566975	None	0.0	0.010983187124566975
74	2982	0.021185086939559682	None	0.0	0.021185086939559682
74	3731	0.020140843795128965	None	0.0	0.020140843795128965
74	3717	0.025838922127342318	None	0.0	0.025838922127342318
74	3769	0.021696776642320403	None	0.0	0.021696776642320403
74	3798	0.025975126636576407	None	0.2311811040373919	0.025975126636576407
74	3730	0.0219694187581041	None	0.2311811040373919	0.0219694187581041
74	3624	0.017389956383602127	None	0.0	0.017389956383602127
74	3753	0.020810096086590013	None	0.0	0.020810096086590013
74	3761	0.02369201539987032	None	0.10515925350128441	0.02369201539987032
74	3783	0.02223681845918712	None	0.0	0.02223681845918712
74	3665	0.02107675276832762	None	0.0	0.02107675276832762
74	3710	0.017795417860503034	None	0.1638829326062014	0.017795417860503034
74	3667	0.02349137190797334	None	0.0	0.02349137190797334
74	3507	0.020556990112043188	None	0.0	0.020556990112043188
74	3685	0.021231961867123228	None	0.0	0.021231961867123228
74	3766	0.02048491385623497	None	0.0	0.02048491385623497
74	3767	0.02573513251669297	None	0.0	0.02573513251669297
74	3572	0.021075362421638003	None	0.0	0.021075362421638003
74	3644	0.022475454664296513	None	0.10515925350128441	0.022475454664296513
74	3391	0.024211266521688223	None	0.0	0.024211266521688223
74	3601	0.0233990882031148	None	0.0	0.0233990882031148
74	3692	0.0212315860356358	None	0.0	0.0212315860356358
74	3661	0.02353605549643386	None	0.0	0.02353605549643386
74	3773	0.021060577712949065	None	0.0	0.021060577712949065
74	3681	0.025185486060166275	None	0.0	0.025185486060166275
74	3583	0.021446042309454967	None	0.0	0.021446042309454967
74	3408	0.026567930988279555	None	0.2311811040373919	0.026567930988279555
74	3356	0.023696088798399045	None	0.0	0.023696088798399045
74	3526	0.020460990091844013	None	0.0	0.020460990091844013
74	3772	0.0182611421767517	None	0.0	0.0182611421767517
74	3746	0.025621872873307763	None	0.0	0.025621872873307763
74	3613	0.021219292670758817	None	0.0	0.021219292670758817
74	3689	0.02298556312226367	None	0.0	0.02298556312226367
74	3754	0.021576367689708255	None	0.0	0.021576367689708255
74	3790	0.02663945305481178	None	0.0	0.02663945305481178
74	3513	0.022409818061704577	None	0.0	0.022409818061704577
74	3463	0.02333263215650455	None	0.0	0.02333263215650455
74	3588	0.022321585844507365	None	0.0	0.022321585844507365
74	3758	0.02569472435571014	None	0.0	0.02569472435571014
74	3295	0.012746014582185447	None	0.48424163955108995	0.012746014582185447
74	3732	0.022417447240608034	None	0.0	0.022417447240608034
74	3315	0.018719441742626883	None	0.0	0.018719441742626883
74	3792	0.02110271093592944	None	0.0	0.02110271093592944
74	3623	0.018822818132883147	None	0.0	0.018822818132883147
74	3163	0.025920520748802568	None	0.0	0.025920520748802568
74	3748	0.022257087293782177	None	0.0	0.022257087293782177
74	3614	0.022388844399700254	None	0.0	0.022388844399700254
74	3750	0.021155579383655945	None	0.0	0.021155579383655945
74	3674	0.023261532521683417	None	0.0	0.023261532521683417
74	3655	0.023990275522042227	None	0.0	0.023990275522042227
74	3736	0.024271930285345498	None	0.0	0.024271930285345498
74	3725	0.018071108455198576	None	0.0	0.018071108455198576
74	3795	0.00872362715608054	None	0.1638829326062014	0.00872362715608054
74	3747	0.026796878449536675	None	0.0	0.026796878449536675
74	3675	0.022006842475245297	None	0.0	0.022006842475245297
74	3793	0.025778722289544562	None	0.0	0.025778722289544562
74	3690	0.02055956509682676	None	0.0	0.02055956509682676
74	3547	0.021389366590682257	None	0.0	0.021389366590682257
74	3744	0.026758326021966213	None	0.0	0.026758326021966213
74	3677	0.02351426120069269	None	0.0	0.02351426120069269
74	3776	0.02058317206316355	None	0.0	0.02058317206316355
74	3319	0.024708406140151195	None	0.0	0.024708406140151195
74	3784	0.026170709220211485	None	0.2311811040373919	0.026170709220211485
74	3656	0.02025649878720636	None	0.0	0.02025649878720636
74	3625	0.02116449464262019	None	0.0	0.02116449464262019
74	3780	0.022858281564697623	None	0.0	0.022858281564697623
74	3591	0.02788868142240214	None	0.2311811040373919	0.02788868142240214
74	3786	0.02134539923821805	None	0.0	0.02134539923821805
74	3280	0.025407867833660877	None	0.0	0.025407867833660877
74	3778	0.021222982112359776	None	0.0	0.021222982112359776
74	3557	0.021350841204762324	None	0.0	0.021350841204762324
74	3662	0.008221577908882324	None	0.26252144557013624	0.008221577908882324
74	3659	0.020259302741113375	None	0.0	0.020259302741113375
74	3671	0.02133542373503549	None	0.0	0.02133542373503549
74	3683	0.020474777621151116	None	0.0	0.020474777621151116
74	3658	0.021482302501320997	None	0.0	0.021482302501320997
74	3791	0.023050487108422613	None	0.0	0.023050487108422613
74	3643	0.024333823122383382	None	0.0	0.024333823122383382
74	3777	0.02379717736932998	None	0.0	0.02379717736932998
74	3617	0.02129769246928843	None	0.0	0.02129769246928843
74	3727	0.02407697692594519	None	0.0	0.02407697692594519
74	3560	0.02721135217973917	None	0.2311811040373919	0.02721135217973917
74	3660	0.022441579893979144	None	0.0	0.022441579893979144
74	3742	0.02060811299494751	None	0.0	0.02060811299494751
74	3515	0.0211241874477552	None	0.0	0.0211241874477552
74	3686	0.02115720745388066	None	0.0	0.02115720745388066
74	3353	0.021249550007357745	None	0.0	0.021249550007357745
74	3422	0.0230216883688098	None	0.0	0.0230216883688098
74	3797	0.02205093443857973	None	0.0	0.02205093443857973
74	3701	0.02561167957914965	None	0.0	0.02561167957914965
74	3672	0.021212166028150906	None	0.0	0.021212166028150906
74	3789	0.0214723764934341	None	0.0	0.0214723764934341
74	3573	0.021213042635020808	None	0.0	0.021213042635020808
74	3585	0.017956335715927953	None	0.0	0.017956335715927953
74	3719	0.02318321118224023	None	0.0	0.02318321118224023
74	3774	0.022979484487731818	None	0.0	0.022979484487731818
74	3782	0.025703285336720977	None	0.0	0.025703285336720977
60	3065	0.0001775877085196693	None	0.5585367194468869	0.0001775877085196693
60	3097	0.0009883069227607309	None	0.11111596083098915	0.0009883069227607309
60	2982	0.021185086939559682	None	0.2956425814661588	0.021185086939559682
60	2955	0.0019826302706314088	None	0.20223132356900483	0.0019826302706314088
60	3045	0.002082531339200459	None	0.33281889740975057	0.002082531339200459
60	2723	0.004770475907787312	None	0.2611126716545352	0.004770475907787312
60	2930	0.004293428029468753	None	0.18824630514839996	0.004293428029468753
60	2813	0.0006212750714423979	None	0.22169471412685504	0.0006212750714423979
60	2968	0.0015066296243730604	None	0.21873286849694837	0.0015066296243730604
60	2966	0.0012541042797321461	None	0.2656757760812672	0.0012541042797321461
60	2917	0.0011813035944798534	None	0.21873286849694837	0.0011813035944798534
60	3031	0.0009693746352435583	None	0.4399367729460401	0.0009693746352435583
60	2703	0.0008013129355826569	None	0.25843982548550626	0.0008013129355826569
60	3069	0.0006637913947179774	None	0.09860939425627249	0.0006637913947179774
60	2724	0.0008151473053830309	None	0.25843982548550626	0.0008151473053830309
60	3008	0.0009231954950711874	None	0.03126304113780161	0.0009231954950711874
60	3029	0.0011051587149793639	None	0.20223132356900483	0.0011051587149793639
60	2922	0.0011784397502745921	None	0.21633761997007578	0.0011784397502745921
60	3022	0.0025203322949197532	None	0.0886212955984736	0.0025203322949197532
60	2996	0.0018837770208494633	None	0.0	0.0018837770208494633
60	3053	0.000253442730237006	None	0.4418899157001509	0.000253442730237006
60	2768	0.0001863483784599605	None	0.24858631620006683	0.0001863483784599605
60	2905	0.0009329675957762854	None	0.24022354975645238	0.0009329675957762854
60	3074	0.00011261753180113187	None	0.2907668731479417	0.00011261753180113187
60	3078	0.00509626376680813	None	0.3333784950267214	0.00509626376680813
60	2942	0.002675201603333052	None	0.3619102315767366	0.002675201603333052
60	3060	0.00197922465853456	None	0.27881758491857805	0.00197922465853456
60	2946	0.0024455814009737287	None	0.0886212955984736	0.0024455814009737287
60	2997	0.00031179895069699065	None	0.2536601254748204	0.00031179895069699065
60	3036	0.002501433182209599	None	0.03126304113780161	0.002501433182209599
60	2764	0.00047972376603879754	None	0.3764045989582411	0.00047972376603879754
60	3057	0.0018790153064867933	None	0.0	0.0018790153064867933
60	2781	0.002082394907707393	None	0.1431911987899365	0.002082394907707393
60	3089	0.0010869361969281465	None	0.39529796546533386	0.0010869361969281465
60	2914	0.0025357824349904238	None	0.0886212955984736	0.0025357824349904238
60	3050	0.0015126699103373842	None	0.35707200073399303	0.0015126699103373842
60	3025	0.0002605865365410544	None	0.30998355508309583	0.0002605865365410544
60	3011	0.017809370840596448	None	0.2956425814661588	0.017809370840596448
60	2656	0.0027001794446251904	None	0.1431911987899365	0.0027001794446251904
60	2993	0.0018446516181137146	None	0.0	0.0018446516181137146
60	2833	0.0025185067828680215	None	0.0886212955984736	0.0025185067828680215
60	3100	0.0002098082603799999	None	0.33561787690416234	0.0002098082603799999
60	3076	0.005085915189250781	None	0.06355613645336956	0.005085915189250781
60	3014	0.0008892356414162756	None	0.3726250011642851	0.0008892356414162756
60	3056	0.001796125436455339	None	0.21633761997007578	0.001796125436455339
60	2950	0.0021834623764528044	None	0.1431911987899365	0.0021834623764528044
60	2857	0.0022012928808670252	None	0.03126304113780161	0.0022012928808670252
60	3091	0.005186219983286846	None	0.16245949115076114	0.005186219983286846
60	3083	0.0026196040603133465	None	0.0886212955984736	0.0026196040603133465
60	2938	0.009592701874675914	None	0.46863471931093653	0.009592701874675914
60	3019	0.0033113986872774096	None	0.2775894152091546	0.0033113986872774096
60	2973	0.00045786212694219175	None	0.26734782800459406	0.00045786212694219175
60	3063	0.00011075816045631645	None	0.21873286849694837	0.00011075816045631645
60	3059	0.003893745611573537	None	0.16245949115076114	0.003893745611573537
60	2838	0.0017510150521342423	None	0.2864970036334161	0.0017510150521342423
60	3005	0.004933563301757981	None	0.16245949115076114	0.004933563301757981
60	3061	0.0007348753615236254	None	0.33561787690416234	0.0007348753615236254
60	3003	0.00096649326311702	None	0.24022354975645238	0.00096649326311702
60	2931	0.003387520613008471	None	0.32451901789858884	0.003387520613008471
60	3024	-1.6148601527905342e-05	None	0.19661938441620955	-1.6148601527905342e-05
60	3043	0.0018472865654351783	None	0.18824630514839996	0.0018472865654351783
60	2716	0.0025188211138923488	None	0.0886212955984736	0.0025188211138923488
60	3079	0.0024428079161620195	None	0.1431911987899365	0.0024428079161620195
60	2896	0.0019554219685590096	None	0.0	0.0019554219685590096
60	2737	0.0008954210950113819	None	0.33561787690416234	0.0008954210950113819
60	3068	0.0006239734348240307	None	0.22169471412685504	0.0006239734348240307
60	2994	0.0002436168523651129	None	0.31621313113845034	0.0002436168523651129
60	3038	0.0014885310062046316	None	0.3095672175088447	0.0014885310062046316
60	3055	-1.5604158105575454e-05	None	0.30343144428329016	-1.5604158105575454e-05
60	2901	0.0038372908651393193	None	0.03126304113780161	0.0038372908651393193
60	3002	-4.2783144326586706e-05	None	0.42430821945989683	-4.2783144326586706e-05
60	2654	0.0013792349940092803	None	0.20223132356900483	0.0013792349940092803
60	2793	0.004512095959070174	None	0.16245949115076114	0.004512095959070174
60	2904	0.001964532088148632	None	0.0	0.001964532088148632
60	2894	0.0013031712561753755	None	0.03126304113780161	0.0013031712561753755
60	2873	0.0003145865551918455	None	0.414659572321386	0.0003145865551918455
60	2965	0.002619346749700563	None	0.37441249601140764	0.002619346749700563
60	2929	0.016699470551503857	None	0.2872995852344866	0.016699470551503857
60	2551	0.0007945938926496045	None	0.49291953122855636	0.0007945938926496045
60	3006	0.005305581593439267	None	0.16245949115076114	0.005305581593439267
60	2819	0.0015149447291617371	None	0.5361906835904418	0.0015149447291617371
60	3090	7.886621920457057e-05	None	0.302714540248317	7.886621920457057e-05
60	3099	-5.011612934452186e-05	None	0.39131202680800703	-5.011612934452186e-05
60	3066	0.0011348162940217781	None	0.03126304113780161	0.0011348162940217781
60	2913	0.0024465981931682482	None	0.0886212955984736	0.0024465981931682482
60	3085	0.003734399462354445	None	0.36201368224733904	0.003734399462354445
60	2899	0.0008210421547383003	None	0.34273875554394395	0.0008210421547383003
60	3052	0.0028727949205137847	None	0.20930209020318866	0.0028727949205137847
60	2941	0.011446976960500382	None	0.2956425814661588	0.011446976960500382
60	2963	0.0017145685178676531	None	0.2864970036334161	0.0017145685178676531
60	2722	0.0017699623842553755	None	0.03126304113780161	0.0017699623842553755
60	2618	0.0025172473535418024	None	0.0886212955984736	0.0025172473535418024
60	3084	0.0008711306254546319	None	0.4369506544437038	0.0008711306254546319
60	3033	0.0021843597529992197	None	0.1431911987899365	0.0021843597529992197
60	2757	0.0011472353767702228	None	0.20223132356900483	0.0011472353767702228
60	2954	0.0012823558422005107	None	0.2839903774656744	0.0012823558422005107
60	3073	0.005845248287416996	None	0.2611126716545352	0.005845248287416996
60	2883	0.0016388362144802945	None	0.29805356503810526	0.0016388362144802945
60	2884	0.004635182476906365	None	0.03126304113780161	0.004635182476906365
60	3082	0.00204548154920039	None	0.11111596083098915	0.00204548154920039
109	5548	0.034748116830831864	None	0.0	0.034748116830831864
109	5469	0.028724769417998224	None	0.0	0.028724769417998224
109	4981	0.03318575173206966	None	0.0	0.03318575173206966
109	4825	0.03274324088918338	None	0.0	0.03274324088918338
109	5515	0.035308144363567245	None	0.0	0.035308144363567245
109	5371	0.03376620367626162	None	0.0	0.03376620367626162
109	5463	0.031185124160444704	None	0.0	0.031185124160444704
109	5428	0.033515800620557784	None	0.0	0.033515800620557784
109	5498	0.037270726887694866	None	0.0	0.037270726887694866
109	5453	0.03732451045426146	None	0.0	0.03732451045426146
109	5223	0.031177048664405647	None	0.0	0.031177048664405647
109	5297	0.03221786959487034	None	0.0	0.03221786959487034
109	5545	0.020003046130058703	None	0.0	0.020003046130058703
109	5475	0.034110441161976215	None	0.0	0.034110441161976215
109	5539	0.02874235628055427	None	0.0	0.02874235628055427
109	5368	0.034987218378183936	None	0.0	0.034987218378183936
109	5487	0.010296339142260996	None	0.35708516030357984	0.010296339142260996
109	5295	0.03065528848001774	None	0.0	0.03065528848001774
109	5184	0.03598200761149318	None	0.0	0.03598200761149318
109	4696	0.032103088771341104	None	0.0	0.032103088771341104
109	5526	0.032698837660186164	None	0.0	0.032698837660186164
109	5257	0.03547143915932088	None	0.0	0.03547143915932088
109	4535	0.035820005731280115	None	0.0	0.035820005731280115
109	5309	0.031221274001401116	None	0.0	0.031221274001401116
109	5529	0.03513320263703424	None	0.0	0.03513320263703424
109	5540	0.024882977285542576	None	0.0	0.024882977285542576
109	5503	0.026973743836026576	None	0.0	0.026973743836026576
109	5386	0.034379642946387665	None	0.0	0.034379642946387665
109	5417	0.035748193277097454	None	0.0	0.035748193277097454
109	5387	0.03366470128854361	None	0.0	0.03366470128854361
109	5546	0.01888662660921993	None	0.3273537705443318	0.01888662660921993
109	5535	0.032896866525822445	None	0.0	0.032896866525822445
109	4803	0.03414542955654641	None	0.0	0.03414542955654641
109	4826	0.03455823329804579	None	0.0	0.03455823329804579
109	4707	0.03225318955125688	None	0.0	0.03225318955125688
109	5482	0.03584016523048687	None	0.0	0.03584016523048687
109	5129	0.03272841560587484	None	0.0	0.03272841560587484
109	5466	0.029908755120722334	None	0.0	0.029908755120722334
109	5530	0.030450909416635922	None	0.0	0.030450909416635922
109	5550	0.027875301491275505	None	0.0	0.027875301491275505
109	5533	0.035261826986543746	None	0.0	0.035261826986543746
109	5531	0.031108801272421997	None	0.0	0.031108801272421997
109	5348	0.03377627302545588	None	0.0	0.03377627302545588
109	5330	0.03486929790955121	None	0.0	0.03486929790955121
109	5519	0.026960972187087175	None	0.0	0.026960972187087175
109	5403	0.03453399464856608	None	0.0	0.03453399464856608
109	5345	0.03226522496633853	None	0.0	0.03226522496633853
109	5508	0.03578210258631186	None	0.0	0.03578210258631186
109	5111	0.03424650572298946	None	0.0	0.03424650572298946
109	4905	0.03384114231673391	None	0.0	0.03384114231673391
109	5504	0.025536749979407334	None	0.0	0.025536749979407334
109	5512	0.0296340452821143	None	0.0	0.0296340452821143
109	4949	0.03482112866106146	None	0.0	0.03482112866106146
109	4823	0.032959177232874184	None	0.0	0.032959177232874184
109	5472	0.03355999077880406	None	0.0	0.03355999077880406
109	5488	0.038720462459407114	None	0.0	0.038720462459407114
109	5165	0.03469276440838386	None	0.0	0.03469276440838386
109	5238	0.03570344904590718	None	0.0	0.03570344904590718
109	5450	0.03120839325100583	None	0.0	0.03120839325100583
109	5518	0.025940038352135868	None	0.0	0.025940038352135868
109	5478	0.03559068304249497	None	0.0	0.03559068304249497
109	5514	0.034273142987995144	None	0.0	0.034273142987995144
109	5178	0.03170802128948363	None	0.0	0.03170802128948363
109	5410	0.03280793702152486	None	0.0	0.03280793702152486
109	5392	0.03366324955215665	None	0.0	0.03366324955215665
109	5511	0.028188827915919114	None	0.0	0.028188827915919114
109	5452	0.03951822477836431	None	0.0	0.03951822477836431
109	5321	0.0334169673247045	None	0.0	0.0334169673247045
109	5541	0.030355267632218623	None	0.0	0.030355267632218623
109	5239	0.03507580738630894	None	0.0	0.03507580738630894
109	5443	0.034568262880991726	None	0.0	0.034568262880991726
109	5389	0.031053734144985596	None	0.0	0.031053734144985596
109	5256	0.03134369195549121	None	0.0	0.03134369195549121
109	5505	0.00035915759922724907	None	0.0203201799929053	0.00035915759922724907
109	5516	0.035589622092409574	None	0.0	0.035589622092409574
109	5499	0.03158284487638854	None	0.0	0.03158284487638854
109	5265	0.038236317236347836	None	0.0	0.038236317236347836
109	5000	0.03515723123734451	None	0.0	0.03515723123734451
109	5311	0.03496044534710864	None	0.0	0.03496044534710864
109	5282	0.03364841643507355	None	0.0	0.03364841643507355
109	5423	0.02800300471610865	None	0.0	0.02800300471610865
109	5543	0.034298376153086084	None	0.0	0.034298376153086084
109	5444	0.030935872831082702	None	0.0	0.030935872831082702
109	5480	0.027852787190284358	None	0.0	0.027852787190284358
109	5277	0.031726771477267234	None	0.0	0.031726771477267234
109	4889	0.03304663243005589	None	0.0	0.03304663243005589
109	4730	0.03424876311411834	None	0.0	0.03424876311411834
109	5536	0.032168221691728636	None	0.0	0.032168221691728636
109	5250	0.034268966179743114	None	0.0	0.034268966179743114
109	5538	0.029866057301572248	None	0.0	0.029866057301572248
109	5235	0.03470704877454891	None	0.0	0.03470704877454891
109	5407	0.03151692768462062	None	0.0	0.03151692768462062
109	5207	0.0340137175810288	None	0.0	0.0340137175810288
109	5351	0.03087008563434079	None	0.0	0.03087008563434079
109	5375	0.032168282777787584	None	0.0	0.032168282777787584
109	5334	0.03303324892084059	None	0.0	0.03303324892084059
109	5183	0.035356624259670746	None	0.0	0.035356624259670746
109	5284	0.03470362486782844	None	0.0	0.03470362486782844
109	4780	0.03408753781308965	None	0.0	0.03408753781308965
109	5473	0.030901178415641686	None	0.0	0.030901178415641686
110	5548	0.034748116830831864	None	0.0	0.034748116830831864
110	5469	0.028724769417998224	None	0.0	0.028724769417998224
110	4981	0.03318575173206966	None	0.0	0.03318575173206966
110	4825	0.03274324088918338	None	0.0	0.03274324088918338
110	5515	0.035308144363567245	None	0.0	0.035308144363567245
110	5463	0.031185124160444704	None	0.0	0.031185124160444704
110	5582	0.03613808545422588	None	0.0	0.03613808545422588
110	5498	0.037270726887694866	None	0.0	0.037270726887694866
110	5453	0.03732451045426146	None	0.0	0.03732451045426146
110	5223	0.031177048664405647	None	0.0	0.031177048664405647
110	5579	0.03161845784678353	None	0.0	0.03161845784678353
110	5297	0.03221786959487034	None	0.0	0.03221786959487034
110	5545	0.020003046130058703	None	0.0	0.020003046130058703
110	5475	0.034110441161976215	None	0.0	0.034110441161976215
110	5539	0.02874235628055427	None	0.0	0.02874235628055427
110	5368	0.034987218378183936	None	0.0	0.034987218378183936
110	5571	0.035025796814207026	None	0.0	0.035025796814207026
110	5295	0.03065528848001774	None	0.0	0.03065528848001774
110	5184	0.03598200761149318	None	0.0	0.03598200761149318
110	4696	0.032103088771341104	None	0.0	0.032103088771341104
110	5566	0.03202009693024781	None	0.0	0.03202009693024781
110	5257	0.03547143915932088	None	0.0	0.03547143915932088
110	4535	0.035820005731280115	None	0.0	0.035820005731280115
110	5529	0.03513320263703424	None	0.0	0.03513320263703424
110	5576	0.029902693593257493	None	0.0	0.029902693593257493
110	5584	0.03305290297216753	None	0.0	0.03305290297216753
110	5578	0.029547666115829433	None	0.0	0.029547666115829433
110	5540	0.024882977285542576	None	0.0	0.024882977285542576
110	5417	0.035748193277097454	None	0.0	0.035748193277097454
110	5552	0.02886337997191633	None	0.0	0.02886337997191633
110	5387	0.03366470128854361	None	0.0	0.03366470128854361
110	5557	0.03179156769701419	None	0.0	0.03179156769701419
110	5600	0.034617188357045275	None	0.0	0.034617188357045275
110	5535	0.032896866525822445	None	0.0	0.032896866525822445
110	4803	0.03414542955654641	None	0.0	0.03414542955654641
110	4826	0.03455823329804579	None	0.0	0.03455823329804579
110	5129	0.03272841560587484	None	0.0	0.03272841560587484
110	5466	0.029908755120722334	None	0.0	0.029908755120722334
110	5533	0.035261826986543746	None	0.0	0.035261826986543746
110	5577	0.03143323966816682	None	0.0	0.03143323966816682
110	5531	0.031108801272421997	None	0.0	0.031108801272421997
110	5555	0.03167119036821967	None	0.0	0.03167119036821967
110	5348	0.03377627302545588	None	0.0	0.03377627302545588
110	5562	0.03459660659175291	None	0.0	0.03459660659175291
110	5330	0.03486929790955121	None	0.0	0.03486929790955121
110	5403	0.03453399464856608	None	0.0	0.03453399464856608
110	5564	7.010647864079963e-05	None	0.018018592691318	7.010647864079963e-05
110	5345	0.03226522496633853	None	0.0	0.03226522496633853
110	5508	0.03578210258631186	None	0.0	0.03578210258631186
110	5512	0.0296340452821143	None	0.0	0.0296340452821143
110	4949	0.03482112866106146	None	0.0	0.03482112866106146
110	4823	0.032959177232874184	None	0.0	0.032959177232874184
110	5593	0.025805623499257246	None	0.0	0.025805623499257246
110	5472	0.03355999077880406	None	0.0	0.03355999077880406
110	5488	0.038720462459407114	None	0.0	0.038720462459407114
110	5165	0.03469276440838386	None	0.0	0.03469276440838386
110	5238	0.03570344904590718	None	0.0	0.03570344904590718
110	5599	0.035611975363050496	None	0.0	0.035611975363050496
110	5450	0.03120839325100583	None	0.0	0.03120839325100583
110	5478	0.03559068304249497	None	0.0	0.03559068304249497
110	5585	0.031014319952183966	None	0.0	0.031014319952183966
110	5514	0.034273142987995144	None	0.0	0.034273142987995144
110	5178	0.03170802128948363	None	0.0	0.03170802128948363
110	5410	0.03280793702152486	None	0.0	0.03280793702152486
110	5392	0.03366324955215665	None	0.0	0.03366324955215665
110	5595	0.03090444717676526	None	0.0	0.03090444717676526
110	5580	0.026765840122213006	None	0.0	0.026765840122213006
110	5452	0.03951822477836431	None	0.0	0.03951822477836431
110	5321	0.0334169673247045	None	0.0	0.0334169673247045
110	5541	0.030355267632218623	None	0.0	0.030355267632218623
110	5239	0.03507580738630894	None	0.0	0.03507580738630894
110	5570	0.029352871939309428	None	0.0	0.029352871939309428
110	5575	0.025475955055851263	None	0.0	0.025475955055851263
110	5389	0.031053734144985596	None	0.0	0.031053734144985596
110	5594	0.02048480643722029	None	0.0	0.02048480643722029
110	5553	0.030336592920066536	None	0.0	0.030336592920066536
110	5256	0.03134369195549121	None	0.0	0.03134369195549121
110	5516	0.035589622092409574	None	0.0	0.035589622092409574
110	5499	0.03158284487638854	None	0.0	0.03158284487638854
110	5265	0.038236317236347836	None	0.0	0.038236317236347836
110	5000	0.03515723123734451	None	0.0	0.03515723123734451
110	5282	0.03364841643507355	None	0.0	0.03364841643507355
110	5423	0.02800300471610865	None	0.0	0.02800300471610865
110	5543	0.034298376153086084	None	0.0	0.034298376153086084
110	5277	0.031726771477267234	None	0.0	0.031726771477267234
110	4889	0.03304663243005589	None	0.0	0.03304663243005589
110	4730	0.03424876311411834	None	0.0	0.03424876311411834
110	5536	0.032168221691728636	None	0.0	0.032168221691728636
110	5250	0.034268966179743114	None	0.0	0.034268966179743114
110	5538	0.029866057301572248	None	0.0	0.029866057301572248
110	5235	0.03470704877454891	None	0.0	0.03470704877454891
110	5407	0.03151692768462062	None	0.0	0.03151692768462062
110	5569	0.023960508682576147	None	0.0	0.023960508682576147
110	5351	0.03087008563434079	None	0.0	0.03087008563434079
110	5375	0.032168282777787584	None	0.0	0.032168282777787584
110	5334	0.03303324892084059	None	0.0	0.03303324892084059
110	5565	0.024505165408937622	None	0.0	0.024505165408937622
110	5284	0.03470362486782844	None	0.0	0.03470362486782844
110	4780	0.03408753781308965	None	0.0	0.03408753781308965
110	5473	0.030901178415641686	None	0.0	0.030901178415641686
76	3847	0.023840213763855783	None	0.0	0.023840213763855783
76	3877	0.026955206677816503	None	0.001927983544723975	0.026955206677816503
76	3569	0.023117494537366844	None	0.0	0.023117494537366844
76	3724	0.010983187124566975	None	0.0	0.010983187124566975
76	3885	0.022646329266900977	None	0.0	0.022646329266900977
76	3717	0.025838922127342318	None	0.0	0.025838922127342318
76	3769	0.021696776642320403	None	0.0	0.021696776642320403
76	3805	0.025867693992024838	None	0.0	0.025867693992024838
76	3798	0.025975126636576407	None	0.001927983544723975	0.025975126636576407
76	3878	0.017874047440766375	None	0.0	0.017874047440766375
76	3730	0.0219694187581041	None	0.001927983544723975	0.0219694187581041
76	3806	0.02276032762712385	None	0.0	0.02276032762712385
76	3899	0.01777544062671831	None	0.0	0.01777544062671831
76	3753	0.020810096086590013	None	0.0	0.020810096086590013
76	3761	0.02369201539987032	None	0.06129930942070564	0.02369201539987032
76	3783	0.02223681845918712	None	0.0	0.02223681845918712
76	3843	0.020570763787556748	None	0.0	0.020570763787556748
76	3710	0.017795417860503034	None	0.21228577518361041	0.017795417860503034
76	3667	0.02349137190797334	None	0.0	0.02349137190797334
76	3507	0.020556990112043188	None	0.0	0.020556990112043188
76	3854	0.026788072069348044	None	0.001927983544723975	0.026788072069348044
76	3685	0.021231961867123228	None	0.0	0.021231961867123228
76	3766	0.02048491385623497	None	0.0	0.02048491385623497
76	3767	0.02573513251669297	None	0.0	0.02573513251669297
76	3572	0.021075362421638003	None	0.0	0.021075362421638003
76	3391	0.024211266521688223	None	0.0	0.024211266521688223
76	3601	0.0233990882031148	None	0.0	0.0233990882031148
76	3692	0.0212315860356358	None	0.0	0.0212315860356358
76	3681	0.025185486060166275	None	0.0	0.025185486060166275
76	3829	0.021107914069490984	None	0.0	0.021107914069490984
76	3583	0.021446042309454967	None	0.0	0.021446042309454967
76	3856	0.02084721205495825	None	0.0	0.02084721205495825
76	3408	0.026567930988279555	None	0.001927983544723975	0.026567930988279555
76	3356	0.023696088798399045	None	0.0	0.023696088798399045
76	3831	0.02138911303526486	None	0.0	0.02138911303526486
76	3772	0.0182611421767517	None	0.0	0.0182611421767517
76	3874	0.024047794951271805	None	0.0	0.024047794951271805
76	3746	0.025621872873307763	None	0.0	0.025621872873307763
76	3613	0.021219292670758817	None	0.0	0.021219292670758817
76	3815	0.02338842628042926	None	0.0	0.02338842628042926
76	3818	0.02191149225341584	None	0.0	0.02191149225341584
76	3790	0.02663945305481178	None	0.0	0.02663945305481178
76	3513	0.022409818061704577	None	0.0	0.022409818061704577
76	3890	0.021355467663382987	None	0.0	0.021355467663382987
76	3463	0.02333263215650455	None	0.0	0.02333263215650455
76	3588	0.022321585844507365	None	0.0	0.022321585844507365
76	3869	0.025620877577388967	None	0.0	0.025620877577388967
76	3758	0.02569472435571014	None	0.0	0.02569472435571014
76	3892	0.017602831859183956	None	0.0	0.017602831859183956
76	3792	0.02110271093592944	None	0.0	0.02110271093592944
76	3807	0.02239777845369518	None	0.0	0.02239777845369518
76	3163	0.025920520748802568	None	0.0	0.025920520748802568
76	3866	0.020575755895843824	None	0.0	0.020575755895843824
76	3748	0.022257087293782177	None	0.0	0.022257087293782177
76	3873	0.017061419645674	None	0.0	0.017061419645674
76	3674	0.023261532521683417	None	0.0	0.023261532521683417
76	3655	0.023990275522042227	None	0.0	0.023990275522042227
76	3736	0.024271930285345498	None	0.0	0.024271930285345498
76	3747	0.026796878449536675	None	0.0	0.026796878449536675
76	3547	0.021389366590682257	None	0.0	0.021389366590682257
76	3744	0.026758326021966213	None	0.0	0.026758326021966213
76	3875	0.021208734549796764	None	0.0	0.021208734549796764
76	3677	0.02351426120069269	None	0.0	0.02351426120069269
76	3319	0.024708406140151195	None	0.0	0.024708406140151195
76	3784	0.026170709220211485	None	0.001927983544723975	0.026170709220211485
76	3811	0.020937821198161493	None	0.0	0.020937821198161493
76	3879	0.02106743183642663	None	0.0	0.02106743183642663
76	3780	0.022858281564697623	None	0.0	0.022858281564697623
76	3591	0.02788868142240214	None	0.001927983544723975	0.02788868142240214
76	3786	0.02134539923821805	None	0.0	0.02134539923821805
76	3280	0.025407867833660877	None	0.0	0.025407867833660877
76	3778	0.021222982112359776	None	0.0	0.021222982112359776
76	3557	0.021350841204762324	None	0.0	0.021350841204762324
76	3671	0.02133542373503549	None	0.0	0.02133542373503549
76	3683	0.020474777621151116	None	0.0	0.020474777621151116
76	3891	0.02069165934236827	None	0.0	0.02069165934236827
76	3658	0.021482302501320997	None	0.0	0.021482302501320997
76	3887	0.023120882847478565	None	0.0	0.023120882847478565
76	3643	0.024333823122383382	None	0.0	0.024333823122383382
76	3777	0.02379717736932998	None	0.0	0.02379717736932998
76	3855	0.01855917080491344	None	0.0	0.01855917080491344
76	3840	0.02068088779013019	None	0.0	0.02068088779013019
76	3727	0.02407697692594519	None	0.0	0.02407697692594519
76	3821	0.021169786739542607	None	0.0	0.021169786739542607
76	3560	0.02721135217973917	None	0.001927983544723975	0.02721135217973917
76	3660	0.022441579893979144	None	0.0	0.022441579893979144
76	3515	0.0211241874477552	None	0.0	0.0211241874477552
76	3353	0.021249550007357745	None	0.0	0.021249550007357745
76	3830	0.025448463104568386	None	0.001927983544723975	0.025448463104568386
76	3422	0.0230216883688098	None	0.0	0.0230216883688098
76	3863	0.02523627409967789	None	0.001927983544723975	0.02523627409967789
76	3864	0.022222423652442556	None	0.0	0.022222423652442556
76	3672	0.021212166028150906	None	0.0	0.021212166028150906
76	3789	0.0214723764934341	None	0.0	0.0214723764934341
76	3573	0.021213042635020808	None	0.0	0.021213042635020808
76	3719	0.02318321118224023	None	0.0	0.02318321118224023
76	3900	0.02043693312593133	None	0.0	0.02043693312593133
76	3774	0.022979484487731818	None	0.0	0.022979484487731818
76	3857	0.025140447786736447	None	0.0	0.025140447786736447
76	3782	0.025703285336720977	None	0.0	0.025703285336720977
30	858	0.3449109924868279	0.3449109924868279	0.35265244717785815	0.3449109924868279
30	1528	0.3821245017816005	0.3821245017816005	0.43467400190384586	0.3821245017816005
30	1599	0.3826390101700056	0.3826390101700056	0.4047080816131386	0.3826390101700056
30	1461	0.40568202524672026	0.40568202524672026	0.44288943027039585	0.40568202524672026
30	1483	0.35816273072515825	0.35816273072515825	0.3967289232997904	0.35816273072515825
30	1521	0.3821245017816005	0.3821245017816005	0.43467400190384586	0.3821245017816005
30	1336	0.4741884520695952	0.4741884520695952	0.4788033529021133	0.4741884520695952
30	1597	0.3424855452166546	0.3424855452166546	0.41200237536650314	0.3424855452166546
30	1452	0.4055500206183799	0.4055500206183799	0.5473480935572222	0.4055500206183799
30	1397	0.4451739874365061	0.4451739874365061	0.4835849791163227	0.4451739874365061
30	1550	0.4055074300290819	0.4055074300290819	0.40745317496806804	0.4055074300290819
30	1479	0.35835208365826343	0.35835208365826343	0.39799905086509646	0.35835208365826343
30	1151	0.3692724867214635	0.3692724867214635	0.3824193167930543	0.3692724867214635
30	1577	0.41809224949986545	0.41809224949986545	0.4182301961605477	0.41809224949986545
30	1274	0.35249377622297645	0.35249377622297645	0.36191469458338166	0.35249377622297645
30	1415	0.41900960635321594	0.41900960635321594	0.4530936351651942	0.41900960635321594
30	1463	0.36723187221459	0.36723187221459	0.5018768264815678	0.36723187221459
30	1549	0.40970270054971536	0.40970270054971536	0.40970270054971536	0.40970270054971536
30	641	0.3734019306087393	0.3734019306087393	0.4296126658420271	0.3734019306087393
30	1495	0.41225073532864587	0.41225073532864587	0.41530698882272254	0.41225073532864587
30	1175	0.37119954273141686	0.37119954273141686	0.39366761120695914	0.37119954273141686
30	1351	0.40372346500501094	0.40372346500501094	0.435628133652571	0.40372346500501094
30	1417	0.3641755895841543	0.3641755895841543	0.4096534144042754	0.3641755895841543
30	1368	0.3829831948425581	0.3829831948425581	0.39991918209161537	0.3829831948425581
30	1333	0.45257869195237116	0.45257869195237116	0.5068181298775633	0.45257869195237116
30	1278	0.4678114384126772	0.4678114384126772	0.48306491973397747	0.4678114384126772
30	1393	0.3958620082142194	0.3958620082142194	0.4094257593405256	0.3958620082142194
30	1556	0.4741884520695952	0.4741884520695952	0.4788033529021133	0.4741884520695952
30	1593	0.460861962643038	0.460861962643038	0.48462535406251783	0.460861962643038
30	1509	0.3449109924868279	0.3449109924868279	0.35265244717785815	0.3449109924868279
30	1408	0.4195675567343041	0.4195675567343041	0.4359868327487331	0.4195675567343041
30	1261	0.4139893947054677	0.4139893947054677	0.4318053922260813	0.4139893947054677
30	1471	0.3826390101700056	0.3826390101700056	0.4047080816131386	0.3826390101700056
30	1588	0.39364425659507224	0.39364425659507224	0.4374904928596515	0.39364425659507224
30	769	0.34292888088611656	0.34292888088611656	0.480606718391432	0.34292888088611656
30	1563	0.4195675567343041	0.4195675567343041	0.4359868327487331	0.4195675567343041
30	1219	0.3732547763009613	0.3732547763009613	0.49542766147254697	0.3732547763009613
30	1016	0.4619456856628613	0.4619456856628613	0.5199843340415755	0.4619456856628613
30	1451	0.3484401118643312	0.3484401118643312	0.40150948153500277	0.3484401118643312
30	1354	0.37637494127316173	0.37637494127316173	0.41551171022686423	0.37637494127316173
30	1574	0.3533997804821801	0.3533997804821801	0.3954785667089934	0.3533997804821801
30	1171	0.4630276853978782	0.4630276853978782	0.47549580926561513	0.4630276853978782
30	1153	0.4195675567343041	0.4195675567343041	0.4359868327487331	0.4195675567343041
30	1485	0.31006392865463034	0.31006392865463034	0.36482643320480623	0.31006392865463034
30	1342	0.390677992179001	0.390677992179001	0.390677992179001	0.390677992179001
30	1538	0.3645762896355745	0.3645762896355745	0.3975218260604755	0.3645762896355745
30	1289	0.4690163296288693	0.4690163296288693	0.5056456966883752	0.4690163296288693
30	1532	0.35816273072515825	0.35816273072515825	0.3967289232997904	0.35816273072515825
30	1447	0.3945528684920856	0.3945528684920856	0.4321201585750452	0.3945528684920856
30	1539	0.3533930881316677	0.3533930881316677	0.36001322477719244	0.3533930881316677
30	1385	0.4914221188110683	0.4914221188110683	0.5001516380922265	0.4914221188110683
30	1568	0.4359852583370298	0.4359852583370298	0.44676123002593543	0.4359852583370298
30	1467	0.33487284509759796	0.33487284509759796	0.40664222493690383	0.33487284509759796
30	1583	0.35249377622297645	0.35249377622297645	0.36191469458338166	0.35249377622297645
30	1464	0.4630276853978782	0.4630276853978782	0.47549580926561513	0.4630276853978782
30	1493	0.45508263567534923	0.45508263567534923	0.49937325184227105	0.45508263567534923
30	1112	0.40568202524672026	0.40568202524672026	0.44288943027039585	0.40568202524672026
30	1572	0.3734019306087393	0.3734019306087393	0.4296126658420271	0.3734019306087393
30	449	0.35816273072515825	0.35816273072515825	0.3967289232997904	0.35816273072515825
30	1380	0.45886818369752264	0.45886818369752264	0.4756116124596093	0.45886818369752264
30	1232	0.39364425659507224	0.39364425659507224	0.4374904928596515	0.39364425659507224
30	1503	0.47035591024607415	0.47035591024607415	0.5064673347313552	0.47035591024607415
30	1328	0.45838029450977463	0.45838029450977463	0.55284869437494	0.45838029450977463
30	1585	0.3667055567071899	0.3667055567071899	0.3772953037490616	0.3667055567071899
30	1366	0.3485531146254278	0.3485531146254278	0.3650750408417983	0.3485531146254278
30	1506	0.36954185958035535	0.36954185958035535	0.40523655880904014	0.36954185958035535
30	1566	0.3377818876009889	0.3377818876009889	0.40861632850643687	0.3377818876009889
30	1569	0.37614060026283946	0.37614060026283946	0.4359533966282642	0.37614060026283946
30	1554	0.3502619803031196	0.3502619803031196	0.3841006919873234	0.3502619803031196
30	1590	0.5953996264349133	0.5953996264349133	0.6236075152475206	0.5953996264349133
30	1591	0.3279949018912939	0.3279949018912939	0.4094965333963486	0.3279949018912939
30	1176	0.390677992179001	0.390677992179001	0.390677992179001	0.390677992179001
30	844	0.40970270054971536	0.40970270054971536	0.40970270054971536	0.40970270054971536
30	1332	0.39881884451013755	0.39881884451013755	0.4827981372309401	0.39881884451013755
30	1394	0.3692724867214635	0.3692724867214635	0.3824193167930543	0.3692724867214635
30	1560	0.3877372704045429	0.3877372704045429	0.42685896445323407	0.3877372704045429
30	1505	0.3305547911894684	0.3305547911894684	0.3735876669513501	0.3305547911894684
30	1285	0.45914557814310186	0.45914557814310186	0.45967154378781616	0.45914557814310186
30	1515	0.3602208933626604	0.3602208933626604	0.3698554138470859	0.3602208933626604
30	1201	0.4255566308781675	0.4255566308781675	0.45106248991542397	0.4255566308781675
30	914	0.3590800253957565	0.3590800253957565	0.44288322373053585	0.3590800253957565
30	1424	0.37738455700670437	0.37738455700670437	0.4362580575756218	0.37738455700670437
30	1586	0.43113515536245917	0.43113515536245917	0.44889320663138516	0.43113515536245917
30	1453	0.32103389412717903	0.32103389412717903	0.34993280759235806	0.32103389412717903
30	1508	0.5046096829312979	0.5046096829312979	0.5063676341614645	0.5046096829312979
30	1596	0.33714566096906035	0.33714566096906035	0.4107385003145626	0.33714566096906035
30	1595	0.3676310397459428	0.3676310397459428	0.40633730409028423	0.3676310397459428
30	1511	0.39812718386288715	0.39812718386288715	0.42026814898980874	0.39812718386288715
30	1594	0.5347763192280443	0.5347763192280443	0.5367875130463412	0.5347763192280443
30	1519	0.41874401749021056	0.41874401749021056	0.4409379467118447	0.41874401749021056
30	1478	0.3110347637474728	0.3110347637474728	0.3453602894754164	0.3110347637474728
30	1555	0.3692724867214635	0.3692724867214635	0.3824193167930543	0.3692724867214635
30	1513	0.41595404032909056	0.41595404032909056	0.42729236530858505	0.41595404032909056
30	1598	0.5046096829312979	0.5046096829312979	0.5063676341614645	0.5046096829312979
30	1347	0.3527505514900011	0.3527505514900011	0.3900308431796082	0.3527505514900011
30	1427	0.5514330970879995	0.5514330970879995	0.8215110516903004	0.5514330970879995
30	1457	0.3667055567071899	0.3667055567071899	0.3772953037490616	0.3667055567071899
30	1584	0.3741072480360544	0.3741072480360544	0.4336855332474987	0.3741072480360544
30	1546	0.33025753540370895	0.33025753540370895	0.36797718650885286	0.33025753540370895
30	1557	0.41208113722770345	0.41208113722770345	0.6513136466460632	0.41208113722770345
139	7013	0.03516470173188693	None	0.0	0.03516470173188693
139	6511	0.035575881749482834	None	0.0	0.035575881749482834
139	6899	0.03848518879972658	None	0.0	0.03848518879972658
139	7040	0.036591887157612094	None	0.0	0.036591887157612094
139	6496	0.03644570856186237	None	0.0	0.03644570856186237
139	7014	0.011921139436800015	None	0.020825953284688437	0.011921139436800015
139	7028	0.04338405317503868	None	0.0	0.04338405317503868
139	6994	0.03585260367460898	None	0.0	0.03585260367460898
139	6712	0.03638540950320802	None	0.0	0.03638540950320802
139	6750	0.03681235523669342	None	0.0	0.03681235523669342
139	6946	0.036597091570203875	None	0.0	0.036597091570203875
139	6805	0.036466259382049414	None	0.0	0.036466259382049414
139	7019	0.03425572561557494	None	0.0	0.03425572561557494
139	5680	0.03858392223675051	None	0.0	0.03858392223675051
139	6967	0.03657461857490217	None	0.0	0.03657461857490217
139	6682	0.036097419578815015	None	0.0	0.036097419578815015
139	6754	0.03904395498133679	None	0.0	0.03904395498133679
139	6920	0.03486308374731726	None	0.0	0.03486308374731726
139	6881	0.03381873919821218	None	0.0	0.03381873919821218
139	6874	0.03761408957029983	None	0.0	0.03761408957029983
139	6734	0.036389017350127804	None	0.0	0.036389017350127804
139	6378	0.0374542323790874	None	0.0	0.0374542323790874
139	7004	0.038274127770099954	None	0.0	0.038274127770099954
139	7042	0.03510882528544269	None	0.0	0.03510882528544269
139	6208	0.0361560500473425	None	0.0	0.0361560500473425
139	6826	0.03580807050377045	None	0.0	0.03580807050377045
139	6960	0.03622363320402902	None	0.0	0.03622363320402902
139	6984	0.04004601770388457	None	0.0	0.04004601770388457
139	6910	0.03544867888756939	None	0.0	0.03544867888756939
139	5723	0.0366650556628008	None	0.0	0.0366650556628008
139	6860	0.036335448316549224	None	0.0	0.036335448316549224
139	7020	0.036187378327960255	None	0.0	0.036187378327960255
139	6837	0.040819067017377766	None	0.0	0.040819067017377766
139	7037	0.036381443503437166	None	0.0	0.036381443503437166
139	6725	0.03894304094792129	None	0.0	0.03894304094792129
139	7032	0.03476232956658406	None	0.0	0.03476232956658406
139	7048	0.02096122039580115	None	0.0	0.02096122039580115
139	6827	0.023501488235144502	None	0.02205547021733267	0.023501488235144502
139	6951	0.040838895384836725	None	0.0	0.040838895384836725
139	6733	0.035697213502626245	None	0.0	0.035697213502626245
139	6706	0.0359520410689151	None	0.0	0.0359520410689151
139	5916	0.03548463047371586	None	0.0	0.03548463047371586
139	7008	0.030994570106590316	None	0.0	0.030994570106590316
139	6605	0.03654846838482912	None	0.0	0.03654846838482912
139	6982	0.03834987289437526	None	0.0	0.03834987289437526
139	6986	0.035224195685013227	None	0.0	0.035224195685013227
139	7050	0.0357001526193616	None	0.0	0.0357001526193616
139	6999	0.03767658910090156	None	0.0	0.03767658910090156
139	6888	0.03515964002212574	None	0.0	0.03515964002212574
139	5814	0.03725892330978738	None	0.02848326372222996	0.03725892330978738
139	7009	0.03856820422373093	None	0.0	0.03856820422373093
139	7024	0.04037509371807142	None	0.0	0.04037509371807142
139	7021	0.03467862246220391	None	0.0	0.03467862246220391
139	6990	0.03359401805414816	None	0.0	0.03359401805414816
139	6666	0.03819470346985165	None	0.0	0.03819470346985165
139	7046	0.028990580702487688	None	0.0	0.028990580702487688
139	7012	0.037331089524471096	None	0.0	0.037331089524471096
139	6943	0.03604373000293699	None	0.0	0.03604373000293699
139	6985	0.035071093186080426	None	0.0	0.035071093186080426
139	6520	0.03653064232778175	None	0.0	0.03653064232778175
139	6923	0.0371907366380895	None	0.0	0.0371907366380895
139	6991	0.041686658946714514	None	0.0	0.041686658946714514
139	6668	0.03733437865848503	None	0.0	0.03733437865848503
139	6758	0.03672174321884412	None	0.0	0.03672174321884412
139	6359	0.03567264670475254	None	0.0	0.03567264670475254
139	6856	0.035177961004101026	None	0.0	0.035177961004101026
139	6228	0.03796365356009415	None	0.0	0.03796365356009415
139	6670	0.03543773587371413	None	0.0	0.03543773587371413
139	6537	0.035999290500356836	None	0.0	0.035999290500356836
139	6978	0.026584352341972862	None	0.021556989749452055	0.026584352341972862
139	6921	0.03571383363748501	None	0.0	0.03571383363748501
139	6934	0.03621153256386525	None	0.0	0.03621153256386525
139	6808	0.036505175018694186	None	0.0	0.036505175018694186
139	7006	0.023335821095356372	None	0.02205547021733267	0.023335821095356372
139	6957	0.03420771237250611	None	0.0	0.03420771237250611
139	6968	0.03492420467140535	None	0.0	0.03492420467140535
139	7033	0.04181647254474642	None	0.0	0.04181647254474642
139	7001	0.04244425700870589	None	0.0	0.04244425700870589
139	6813	0.04057724947090219	None	0.0	0.04057724947090219
139	6533	0.03563460608420611	None	0.0	0.03563460608420611
139	6390	0.0357656586240782	None	0.0	0.0357656586240782
139	7049	0.035161103055268296	None	0.0	0.035161103055268296
139	7047	0.03564270094320697	None	0.0	0.03564270094320697
139	6427	0.035781066136391954	None	0.0	0.035781066136391954
139	6997	0.037259738191801416	None	0.0	0.037259738191801416
139	7005	0.03621355059916019	None	0.0	0.03621355059916019
139	6512	0.035999290500356836	None	0.0	0.035999290500356836
139	6143	0.03632347564519604	None	0.0	0.03632347564519604
139	6767	0.04043317989325463	None	0.0	0.04043317989325463
139	6742	0.03404597116566236	None	0.0	0.03404597116566236
139	7036	0.03619968660252069	None	0.0	0.03619968660252069
139	6710	0.03550765912179276	None	0.0	0.03550765912179276
139	7017	0.03415290545542546	None	0.0	0.03415290545542546
139	6829	0.035078116322157515	None	0.0	0.035078116322157515
139	7003	0.025767985959433144	None	0.0	0.025767985959433144
139	5630	0.03875696775679942	None	0.0	0.03875696775679942
139	6918	0.037860427257152426	None	0.0	0.037860427257152426
139	6897	0.036088556502235324	None	0.0	0.036088556502235324
139	6944	0.0315866608254222	None	0.0	0.0315866608254222
139	7018	0.037870306543722816	None	0.0	0.037870306543722816
71	3569	0.023117494537366844	None	0.0	0.023117494537366844
71	2982	0.021185086939559682	None	0.0	0.021185086939559682
71	3582	0.009702796898253338	None	0.03635372443772729	0.009702796898253338
71	3558	0.017528062700810747	None	0.0	0.017528062700810747
71	3624	0.017389956383602127	None	0.0	0.017389956383602127
71	3432	0.014701785245419938	None	0.09116245420672542	0.014701785245419938
71	3484	0.01238656751400425	None	0.03508589759127028	0.01238656751400425
71	3509	0.010367843368681856	None	0.03508589759127028	0.010367843368681856
71	3474	0.006134263013095907	None	0.11241185469722877	0.006134263013095907
71	3629	0.015164581718764017	None	0.0	0.015164581718764017
71	3634	0.01922499423714134	None	0.0	0.01922499423714134
71	3611	0.019229114729088743	None	0.16158340144155975	0.019229114729088743
71	3566	0.0071491522476202305	None	0.19115266027320285	0.0071491522476202305
71	3507	0.020556990112043188	None	0.0	0.020556990112043188
71	3626	0.015478064875052102	None	0.02695880711679207	0.015478064875052102
71	3545	0.021169325896979136	None	0.0	0.021169325896979136
71	3572	0.021075362421638003	None	0.0	0.021075362421638003
71	3644	0.022475454664296513	None	0.0887594200273967	0.022475454664296513
71	3391	0.024211266521688223	None	0.0	0.024211266521688223
71	3601	0.0233990882031148	None	0.0	0.0233990882031148
71	3411	0.020567421477668952	None	0.0	0.020567421477668952
71	3649	0.005638121289655535	None	0.08130109929160867	0.005638121289655535
71	3464	0.020426351936224618	None	0.0	0.020426351936224618
71	3388	0.026288161635755956	None	0.0	0.026288161635755956
71	3575	0.02116449464262019	None	0.0	0.02116449464262019
71	3583	0.021446042309454967	None	0.0	0.021446042309454967
71	3408	0.026567930988279555	None	0.16385571873047108	0.026567930988279555
71	3596	0.011056387383596046	None	0.0	0.011056387383596046
71	3356	0.023696088798399045	None	0.0	0.023696088798399045
71	3526	0.020460990091844013	None	0.0	0.020460990091844013
71	3613	0.021219292670758817	None	0.0	0.021219292670758817
71	3639	0.007266826645175807	None	0.09116245420672542	0.007266826645175807
71	3564	0.02115306093473278	None	0.0	0.02115306093473278
71	3537	0.02101823913054611	None	0.0	0.02101823913054611
71	3641	0.01623638377563802	None	0.09116245420672542	0.01623638377563802
71	3612	0.017290653007913832	None	0.0	0.017290653007913832
71	3554	0.023377262279343645	None	0.0	0.023377262279343645
71	3513	0.022409818061704577	None	0.0	0.022409818061704577
71	3011	0.017809370840596448	None	0.0	0.017809370840596448
71	3463	0.02333263215650455	None	0.0	0.02333263215650455
71	3588	0.022321585844507365	None	0.0	0.022321585844507365
71	3259	0.02171725812028321	None	0.0	0.02171725812028321
71	3240	0.022978147979657353	None	0.0	0.022978147979657353
71	3516	0.019794366580229095	None	0.0	0.019794366580229095
71	3295	0.012746014582185447	None	0.03508589759127028	0.012746014582185447
71	3606	0.011597045384625049	None	0.03508589759127028	0.011597045384625049
71	3594	0.005708965435681083	None	0.01797253807786138	0.005708965435681083
71	3648	0.0208161758762664	None	0.0	0.0208161758762664
71	3315	0.018719441742626883	None	0.0	0.018719441742626883
71	3429	0.02056664236596941	None	0.0	0.02056664236596941
71	3622	0.007036908964326664	None	0.0	0.007036908964326664
71	3413	0.01805454785675079	None	0.0	0.01805454785675079
71	3623	0.018822818132883147	None	0.0	0.018822818132883147
71	3163	0.025920520748802568	None	0.0	0.025920520748802568
71	3646	0.02254173455261066	None	0.0	0.02254173455261066
71	3571	0.02243587614434684	None	0.0	0.02243587614434684
71	3495	0.021064460514787706	None	0.0	0.021064460514787706
71	3614	0.022388844399700254	None	0.0	0.022388844399700254
71	3597	0.017406657861807822	None	0.0	0.017406657861807822
71	3604	0.017194926579022184	None	0.0	0.017194926579022184
71	3547	0.021389366590682257	None	0.0	0.021389366590682257
71	3455	0.020527910957285112	None	0.0	0.020527910957285112
71	3539	0.017964387307065188	None	0.02695880711679207	0.017964387307065188
71	3435	0.013181425108306334	None	0.13625906346860564	0.013181425108306334
71	3319	0.024708406140151195	None	0.0	0.024708406140151195
71	3580	0.005386623567122277	None	0.03635372443772729	0.005386623567122277
71	3477	0.02108555789781551	None	0.0	0.02108555789781551
71	3616	0.02116348738575135	None	0.0	0.02116348738575135
71	3600	0.017566785580457225	None	0.0	0.017566785580457225
71	3252	0.021802099966107075	None	0.0	0.021802099966107075
71	3625	0.02116449464262019	None	0.0	0.02116449464262019
71	3591	0.02788868142240214	None	0.16385571873047108	0.02788868142240214
71	3631	0.022785248075467755	None	0.0	0.022785248075467755
71	3530	0.005654683295257711	None	0.16663283608384008	0.005654683295257711
71	3280	0.025407867833660877	None	0.0	0.025407867833660877
71	3650	0.022149920818222577	None	0.0	0.022149920818222577
71	3346	0.020590803387810365	None	0.0887594200273967	0.020590803387810365
71	3476	0.005368555692048683	None	0.13865685683395174	0.005368555692048683
71	3557	0.021350841204762324	None	0.0	0.021350841204762324
71	2929	0.016699470551503857	None	0.01797253807786138	0.016699470551503857
71	3630	0.017703085570216586	None	0.0	0.017703085570216586
71	3568	0.01616226787757563	None	0.01797253807786138	0.01616226787757563
71	3632	0.01824311222732688	None	0.0	0.01824311222732688
71	3643	0.024333823122383382	None	0.0	0.024333823122383382
71	3610	0.020341089838830272	None	0.0	0.020341089838830272
71	3555	0.017146364791582488	None	0.02695880711679207	0.017146364791582488
71	3617	0.02129769246928843	None	0.0	0.02129769246928843
71	3492	0.0055636715906381825	None	0.03635372443772729	0.0055636715906381825
71	3560	0.02721135217973917	None	0.16385571873047108	0.02721135217973917
71	3562	0.018652451368336587	None	0.16158340144155975	0.018652451368336587
71	3515	0.0211241874477552	None	0.0	0.0211241874477552
71	3353	0.021249550007357745	None	0.0	0.021249550007357745
71	3422	0.0230216883688098	None	0.0	0.0230216883688098
71	3486	0.006487788202786167	None	0.01797253807786138	0.006487788202786167
71	3143	0.007112696726539834	None	0.01797253807786138	0.007112696726539834
71	3573	0.021213042635020808	None	0.0	0.021213042635020808
71	3636	0.02228139624782161	None	0.0	0.02228139624782161
71	3585	0.017956335715927953	None	0.0	0.017956335715927953
71	3619	0.017637407090925525	None	0.09116245420672542	0.017637407090925525
71	3508	0.015975397695659487	None	0.02695880711679207	0.015975397695659487
54	2640	6.355262432700189e-07	None	0.2724733608198938	6.355262432700189e-07
54	2683	0.00021982800517002916	None	0.3433328766218147	0.00021982800517002916
54	2717	4.208312547277171e-06	None	0.3714969487799575	4.208312547277171e-06
54	2800	-1.534475101009519e-05	None	0.44573398328999964	-1.534475101009519e-05
54	2584	0.0006477254786811459	None	0.39329484346463267	0.0006477254786811459
54	2776	0.0015188853507604118	None	0.15748165143712645	0.0015188853507604118
54	2723	0.004770475907787312	None	0.45992558078334367	0.004770475907787312
54	2602	7.630482367319223e-05	None	0.2952988006388681	7.630482367319223e-05
54	2710	0.0009395885412186285	None	0.2915725935300285	0.0009395885412186285
54	2771	-7.684430894514452e-06	None	0.3190188612988657	-7.684430894514452e-06
54	2615	0.0005922430814535173	None	0.5534296198730955	0.0005922430814535173
54	2556	-3.203278631655271e-05	None	0.37446721128393523	-3.203278631655271e-05
54	2728	-0.00010639330444767072	None	0.4268865132721668	-0.00010639330444767072
54	2759	0.00011166492325652308	None	0.26553072867121474	0.00011166492325652308
54	2707	0.0005105001348543771	None	0.44726259898572207	0.0005105001348543771
54	2703	0.0008013129355826569	None	0.1606459489176313	0.0008013129355826569
54	2625	-1.5851275264466756e-06	None	0.20320999796896552	-1.5851275264466756e-06
54	2724	0.0008151473053830309	None	0.1606459489176313	0.0008151473053830309
54	2676	-3.2665732728069833e-06	None	0.37057305929000206	-3.2665732728069833e-06
54	2624	0.004740647899234447	None	0.42821394941057883	0.004740647899234447
54	2758	0.0003673696574117077	None	0.3568224855370204	0.0003673696574117077
54	2571	0.00013898356165453605	None	0.3786359046763408	0.00013898356165453605
54	2768	0.0001863483784599605	None	0.1624314518935297	0.0001863483784599605
54	2658	0.000798162329983418	None	0.3190188612988657	0.000798162329983418
54	2553	0.0022699723702606367	None	0.22759121750272593	0.0022699723702606367
54	2767	0.0011742079640684954	None	0.23872055511046666	0.0011742079640684954
54	2764	0.00047972376603879754	None	0.40404675941495116	0.00047972376603879754
54	2653	0.000663380621440642	None	0.2069111603622856	0.000663380621440642
54	2781	0.002082394907707393	None	0.15748165143712645	0.002082394907707393
54	2727	0.0002828211046690749	None	0.3950735997110832	0.0002828211046690749
54	2660	0.0004129153464333735	None	0.24687522857745076	0.0004129153464333735
54	2606	0.00045627544725668147	None	0.41897950840623643	0.00045627544725668147
54	2775	9.987486147389558e-05	None	0.3937601716154253	9.987486147389558e-05
54	2765	0.0004959083743156422	None	0.329349754028114	0.0004959083743156422
54	2605	0.000585853604203852	None	0.32780822074378013	0.000585853604203852
54	2713	0.00018764803679510622	None	0.1624314518935297	0.00018764803679510622
54	2778	-5.243717084021278e-05	None	0.26897139178123386	-5.243717084021278e-05
54	2666	-9.393390629048342e-06	None	0.20320999796896552	-9.393390629048342e-06
54	2639	0.00027640804304504633	None	0.2892659377400096	0.00027640804304504633
54	2791	-5.318048170584628e-06	None	0.4855830741298643	-5.318048170584628e-06
54	2656	0.0027001794446251904	None	0.15748165143712645	0.0027001794446251904
54	2712	-3.444390186528585e-05	None	0.41406764817997466	-3.444390186528585e-05
54	2782	0.0016780145951566067	None	0.19754740507029606	0.0016780145951566067
54	2733	-5.975465348005063e-06	None	0.34439794899167486	-5.975465348005063e-06
54	2742	0.00033726191798952266	None	0.19754740507029606	0.00033726191798952266
54	2772	-3.0097258630008197e-05	None	0.25927613085156437	-3.0097258630008197e-05
54	2799	-2.9916927350796444e-05	None	0.20611267359522767	-2.9916927350796444e-05
54	2749	-0.0002969826165151136	None	0.3359383853886778	-0.0002969826165151136
54	2582	0.00067561049597542	None	0.4237812411162956	0.00067561049597542
54	2736	0.00025943271534130846	None	0.1624314518935297	0.00025943271534130846
54	2716	0.0025188211138923488	None	0.34875983507976765	0.0025188211138923488
54	2754	0.00013294281363367946	None	0.2720333589629425	0.00013294281363367946
54	2647	-4.1401720953853406e-07	None	0.313251792724592	-4.1401720953853406e-07
54	2711	0.00014906278329184037	None	0.1624314518935297	0.00014906278329184037
54	2780	0.00021781840101235222	None	0.3246746687225836	0.00021781840101235222
54	2627	-2.5294702829014733e-09	None	0.2096531293085934	-2.5294702829014733e-09
54	2620	-1.976078531251792e-05	None	0.3435611460436935	-1.976078531251792e-05
54	2737	0.0008954210950113819	None	0.3645128853412591	0.0008954210950113819
54	2770	0.0005294985078728814	None	0.19754740507029606	0.0005294985078728814
54	2726	1.096309631822907e-06	None	0.23944802233642548	1.096309631822907e-06
54	2746	0.00016501608283564577	None	0.23661565399367496	0.00016501608283564577
54	2745	5.0654233111308495e-05	None	0.43004423500295613	5.0654233111308495e-05
54	2632	7.1537489923153334e-09	None	0.5428841342275823	7.1537489923153334e-09
54	2685	5.467182588434167e-07	None	0.2096531293085934	5.467182588434167e-07
54	2744	0.0004279444489793057	None	0.20305349653569116	0.0004279444489793057
54	2769	0.0003764090986298168	None	0.19754740507029606	0.0003764090986298168
54	2555	-3.043762666112926e-05	None	0.3435611460436935	-3.043762666112926e-05
54	2774	0.0005370088764620495	None	0.3099930198628945	0.0005370088764620495
54	2750	4.342422938788627e-05	None	0.2952988006388681	4.342422938788627e-05
54	2705	1.5177415327807576e-09	None	0.3223096230447714	1.5177415327807576e-09
54	2721	-3.928675604210179e-05	None	0.3645128853412591	-3.928675604210179e-05
54	2779	0.00040223631335595494	None	0.3230363051260097	0.00040223631335595494
54	2654	0.0013792349940092803	None	0.23872055511046666	0.0013792349940092803
54	2793	0.004512095959070174	None	0.4050050616222699	0.004512095959070174
54	2747	6.423621101275812e-06	None	0.49060081466209027	6.423621101275812e-06
54	2763	-1.5821106017013524e-05	None	0.31689930599396365	-1.5821106017013524e-05
54	2669	4.2203736645671445e-10	None	0.625090201893098	4.2203736645671445e-10
54	2704	3.553663561442934e-07	None	0.49084651152651615	3.553663561442934e-07
54	2551	0.0007945938926496045	None	0.5653843872963216	0.0007945938926496045
54	2693	0.0007540738748636423	None	0.36787166376781955	0.0007540738748636423
54	2788	0.0007667392457788802	None	0.2717647305570455	0.0007667392457788802
54	2652	0.0002688047936803717	None	0.4384057281018897	0.0002688047936803717
54	2708	0.00016514581244427123	None	0.4633234749483254	0.00016514581244427123
54	2753	-6.689651141918447e-06	None	0.414770656416705	-6.689651141918447e-06
54	2586	0.0006667476568436861	None	0.19754740507029606	0.0006667476568436861
54	2773	0.0007000918835296555	None	0.24687522857745076	0.0007000918835296555
54	2761	-1.5659469031648387e-05	None	0.2632009960425967	-1.5659469031648387e-05
54	2638	0.0008348623283717033	None	0.1606459489176313	0.0008348623283717033
54	2792	0.0006289697791534516	None	0.3515716172443196	0.0006289697791534516
54	2787	0.00017847920985121987	None	0.3406632741083167	0.00017847920985121987
54	2722	0.0017699623842553755	None	0.42821394941057883	0.0017699623842553755
54	2665	8.108791055197459e-05	None	0.2952988006388681	8.108791055197459e-05
54	2618	0.0025172473535418024	None	0.34875983507976765	0.0025172473535418024
54	2757	0.0011472353767702228	None	0.23872055511046666	0.0011472353767702228
54	2668	1.343945989443579e-05	None	0.27253633149923767	1.343945989443579e-05
54	2696	-2.0702066288093366e-06	None	0.25040756090618266	-2.0702066288093366e-06
54	2572	3.9246878747313525e-05	None	0.37057305929000206	3.9246878747313525e-05
54	2583	4.596924466401731e-05	None	0.47681309230797614	4.596924466401731e-05
54	2702	-2.6168807427510503e-05	None	0.4789140720116481	-2.6168807427510503e-05
54	2738	-3.2941461003928576e-05	None	0.42153787442223756	-3.2941461003928576e-05
108	5469	0.028724769417998224	None	0.0	0.028724769417998224
108	4981	0.03318575173206966	None	0.0	0.03318575173206966
108	4825	0.03274324088918338	None	0.0	0.03274324088918338
108	4942	0.03274673417470613	None	0.0	0.03274673417470613
108	5490	0.028116039231670355	None	0.0	0.028116039231670355
108	5371	0.03376620367626162	None	0.0	0.03376620367626162
108	5463	0.031185124160444704	None	0.0	0.031185124160444704
108	5476	0.030251240468912317	None	0.0	0.030251240468912317
108	5314	0.02951711534596858	None	0.0	0.02951711534596858
108	5428	0.033515800620557784	None	0.0	0.033515800620557784
108	5498	0.037270726887694866	None	0.0	0.037270726887694866
108	5453	0.03732451045426146	None	0.0	0.03732451045426146
108	5223	0.031177048664405647	None	0.0	0.031177048664405647
108	5418	0.01647097296221672	None	0.020825953284688437	0.01647097296221672
108	5297	0.03221786959487034	None	0.0	0.03221786959487034
108	5475	0.034110441161976215	None	0.0	0.034110441161976215
108	5368	0.034987218378183936	None	0.0	0.034987218378183936
108	5487	0.010296339142260996	None	0.2628315468249805	0.010296339142260996
108	5295	0.03065528848001774	None	0.0	0.03065528848001774
108	5184	0.03598200761149318	None	0.0	0.03598200761149318
108	4696	0.032103088771341104	None	0.0	0.032103088771341104
108	5455	0.025606924940845842	None	0.0	0.025606924940845842
108	5257	0.03547143915932088	None	0.0	0.03547143915932088
108	4535	0.035820005731280115	None	0.0	0.035820005731280115
108	5309	0.031221274001401116	None	0.0	0.031221274001401116
108	5495	0.011162446990836922	None	0.022230503264239677	0.011162446990836922
108	5327	0.025407088304831772	None	0.0	0.025407088304831772
108	5500	0.03162558080953106	None	0.0	0.03162558080953106
108	5386	0.034379642946387665	None	0.0	0.034379642946387665
108	5417	0.035748193277097454	None	0.0	0.035748193277097454
108	5387	0.03366470128854361	None	0.0	0.03366470128854361
108	5142	0.03421526709138434	None	0.0	0.03421526709138434
108	4803	0.03414542955654641	None	0.0	0.03414542955654641
108	4826	0.03455823329804579	None	0.0	0.03455823329804579
108	4707	0.03225318955125688	None	0.0	0.03225318955125688
108	5482	0.03584016523048687	None	0.0	0.03584016523048687
108	5129	0.03272841560587484	None	0.0	0.03272841560587484
108	5466	0.029908755120722334	None	0.0	0.029908755120722334
108	5252	0.031887057075197046	None	0.0	0.031887057075197046
108	5230	0.03464201079541287	None	0.0	0.03464201079541287
108	5348	0.03377627302545588	None	0.0	0.03377627302545588
108	5380	0.0344479244527244	None	0.0	0.0344479244527244
108	5484	0.00200723335814424	None	0.3106178742674757	0.00200723335814424
108	5330	0.03486929790955121	None	0.0	0.03486929790955121
108	5403	0.03453399464856608	None	0.0	0.03453399464856608
108	5345	0.03226522496633853	None	0.0	0.03226522496633853
108	5111	0.03424650572298946	None	0.0	0.03424650572298946
108	4905	0.03384114231673391	None	0.0	0.03384114231673391
108	5200	0.031740039143474265	None	0.0	0.031740039143474265
108	4949	0.03482112866106146	None	0.0	0.03482112866106146
108	4823	0.032959177232874184	None	0.0	0.032959177232874184
108	5472	0.03355999077880406	None	0.0	0.03355999077880406
108	5488	0.038720462459407114	None	0.0	0.038720462459407114
108	5165	0.03469276440838386	None	0.0	0.03469276440838386
108	5238	0.03570344904590718	None	0.0	0.03570344904590718
108	5450	0.03120839325100583	None	0.0	0.03120839325100583
108	5478	0.03559068304249497	None	0.0	0.03559068304249497
108	5425	0.01864879902015615	None	0.04175939072079159	0.01864879902015615
108	5427	0.03387959133282117	None	0.0	0.03387959133282117
108	5178	0.03170802128948363	None	0.0	0.03170802128948363
108	5410	0.03280793702152486	None	0.0	0.03280793702152486
108	5195	0.027662883306544157	None	0.0	0.027662883306544157
108	5392	0.03366324955215665	None	0.0	0.03366324955215665
108	5452	0.03951822477836431	None	0.0	0.03951822477836431
108	5321	0.0334169673247045	None	0.0	0.0334169673247045
108	5477	0.0005358647952449293	None	0.0329420629320447	0.0005358647952449293
108	5239	0.03507580738630894	None	0.0	0.03507580738630894
108	5443	0.034568262880991726	None	0.0	0.034568262880991726
108	5365	0.031669125149337694	None	0.0	0.031669125149337694
108	5389	0.031053734144985596	None	0.0	0.031053734144985596
108	5256	0.03134369195549121	None	0.0	0.03134369195549121
108	5280	0.029172565109940388	None	0.0	0.029172565109940388
108	5499	0.03158284487638854	None	0.0	0.03158284487638854
108	5265	0.038236317236347836	None	0.0	0.038236317236347836
108	5000	0.03515723123734451	None	0.0	0.03515723123734451
108	5311	0.03496044534710864	None	0.0	0.03496044534710864
108	5496	0.031987721561870006	None	0.0	0.031987721561870006
108	5426	0.03084242976144908	None	0.0	0.03084242976144908
108	5497	0.017344840104290122	None	0.015150136844781083	0.017344840104290122
108	5282	0.03364841643507355	None	0.0	0.03364841643507355
108	5423	0.02800300471610865	None	0.0	0.02800300471610865
108	5397	0.03611505214891789	None	0.0	0.03611505214891789
108	5444	0.030935872831082702	None	0.0	0.030935872831082702
108	5480	0.027852787190284358	None	0.0	0.027852787190284358
108	5162	0.030227298060573025	None	0.0	0.030227298060573025
108	5277	0.031726771477267234	None	0.0	0.031726771477267234
108	4889	0.03304663243005589	None	0.0	0.03304663243005589
108	4730	0.03424876311411834	None	0.0	0.03424876311411834
108	5250	0.034268966179743114	None	0.0	0.034268966179743114
108	5235	0.03470704877454891	None	0.0	0.03470704877454891
108	5407	0.03151692768462062	None	0.0	0.03151692768462062
108	5207	0.0340137175810288	None	0.0	0.0340137175810288
108	5351	0.03087008563434079	None	0.0	0.03087008563434079
108	5375	0.032168282777787584	None	0.0	0.032168282777787584
108	5334	0.03303324892084059	None	0.0	0.03303324892084059
108	5430	0.02962505184398653	None	0.0	0.02962505184398653
108	5183	0.035356624259670746	None	0.0	0.035356624259670746
108	5284	0.03470362486782844	None	0.0	0.03470362486782844
108	4780	0.03408753781308965	None	0.0	0.03408753781308965
108	5473	0.030901178415641686	None	0.0	0.030901178415641686
34	1743	0.44167575298523865	0.44167575298523865	0.47654506524260876	0.44167575298523865
34	1751	0.32285335047855457	0.32285335047855457	0.3676426557205561	0.32285335047855457
34	1787	0.5224358378963934	0.5224358378963934	0.5412829035021901	0.5224358378963934
34	1599	0.4035108941597457	0.4035108941597457	0.418062340778417	0.4035108941597457
34	1521	0.4349143979637578	0.4349143979637578	0.48534879579470613	0.4349143979637578
34	1336	0.3978844697800835	0.3978844697800835	0.4091431358741608	0.3978844697800835
34	1760	0.4022921030081098	0.4022921030081098	0.5241924013092988	0.4022921030081098
34	1756	0.37923976200780407	0.37923976200780407	0.42008208118408213	0.37923976200780407
34	1608	0.34196957047702237	0.34196957047702237	0.34196957047702237	0.34196957047702237
34	1784	0.40772940216846953	0.40772940216846953	0.4168439619189546	0.40772940216846953
34	1772	0.39969354196986184	0.39969354196986184	0.45918108537953384	0.39969354196986184
34	1747	0.4741895988372257	0.4741895988372257	0.5335198465801796	0.4741895988372257
34	1550	0.4562159910829579	0.4562159910829579	0.49979750822547253	0.4562159910829579
34	1790	0.3607380645585389	0.3607380645585389	0.659358683822574	0.3607380645585389
34	1151	0.4022921030081098	0.4022921030081098	0.5241924013092988	0.4022921030081098
34	1415	0.4290481646792621	0.4290481646792621	0.5109976748746978	0.4290481646792621
34	1463	0.36094979424655693	0.36094979424655693	0.5158269009076892	0.36094979424655693
34	1767	0.412111862299017	0.412111862299017	0.4826139784688329	0.412111862299017
34	1775	0.3715485612437711	0.3715485612437711	0.4203496065057465	0.3715485612437711
34	1741	0.40284451798758647	0.40284451798758647	0.4271381755664959	0.40284451798758647
34	1630	0.37210337533043625	0.37210337533043625	0.4058300473818649	0.37210337533043625
34	1368	0.399526191443873	0.399526191443873	0.42818976417339993	0.399526191443873
34	1765	0.35129497773070006	0.35129497773070006	0.42367021662126525	0.35129497773070006
34	1708	0.5782198185456184	0.5782198185456184	0.5893033171122118	0.5782198185456184
34	1645	0.3666915889253536	0.3666915889253536	0.3867513427774109	0.3666915889253536
34	1278	0.44607672527835307	0.44607672527835307	0.46105610961667	0.44607672527835307
34	1761	0.3784198677026457	0.3784198677026457	0.40529824650415947	0.3784198677026457
34	1556	0.3978844697800835	0.3978844697800835	0.4091431358741608	0.3978844697800835
34	1662	0.37283059512265937	0.37283059512265937	0.44047155184675635	0.37283059512265937
34	1509	0.3698908718754857	0.3698908718754857	0.37198688611470815	0.3698908718754857
34	1408	0.4844022781930031	0.4844022781930031	0.5002272405250482	0.4844022781930031
34	1261	0.3328505249375867	0.3328505249375867	0.33783620663398156	0.3328505249375867
34	1471	0.4035108941597457	0.4035108941597457	0.418062340778417	0.4035108941597457
34	1728	0.39969354196986184	0.39969354196986184	0.45918108537953384	0.39969354196986184
34	1773	0.3173164484863996	0.3173164484863996	0.3173164484863996	0.3173164484863996
34	1720	0.40082638350949307	0.40082638350949307	0.4793290750466528	0.40082638350949307
34	769	0.36089595183990025	0.36089595183990025	0.49507157269459867	0.36089595183990025
34	1778	0.4198248209860287	0.4198248209860287	0.471419023091466	0.4198248209860287
34	1016	0.4601182346120357	0.4601182346120357	0.5288152720210195	0.4601182346120357
34	1669	0.4304046088178537	0.4304046088178537	0.46709130555422834	0.4304046088178537
34	1171	0.4513948291872909	0.4513948291872909	0.49021764781525795	0.4513948291872909
34	1799	0.3319088427934613	0.3319088427934613	0.48152281718134704	0.3319088427934613
34	1692	0.3553911248939527	0.3553911248939527	0.3553911248939527	0.3553911248939527
34	1289	0.480993549987306	0.480993549987306	0.5331878901166692	0.480993549987306
34	1532	0.5163626145897011	0.5163626145897011	0.5732967791139029	0.5163626145897011
34	1656	0.40238671711595686	0.40238671711595686	0.4445103156586626	0.40238671711595686
34	1742	0.41524058155970983	0.41524058155970983	0.4379831792169213	0.41524058155970983
34	1385	0.35376261541037574	0.35376261541037574	0.3611773283583288	0.35376261541037574
34	1568	0.4090542254126164	0.4090542254126164	0.4256409093556015	0.4090542254126164
34	1467	0.37306965071602727	0.37306965071602727	0.4838767531653219	0.37306965071602727
34	1659	0.32040101994542186	0.32040101994542186	0.3755890378795454	0.32040101994542186
34	1764	0.3954813518760433	0.3954813518760433	0.4005771230875377	0.3954813518760433
34	1633	0.38269869386798594	0.38269869386798594	0.4009260442679975	0.38269869386798594
34	1683	0.4165208708764506	0.4165208708764506	0.44028652739881113	0.4165208708764506
34	1769	0.34686019708379895	0.34686019708379895	0.38567039498323197	0.34686019708379895
34	1464	0.4513948291872909	0.4513948291872909	0.49021764781525795	0.4513948291872909
34	1750	0.3917791887584118	0.3917791887584118	0.47549419079821453	0.3917791887584118
34	1758	0.3553911248939527	0.3553911248939527	0.3553911248939527	0.3553911248939527
34	1789	0.4229012169044113	0.4229012169044113	0.44984124563017563	0.4229012169044113
34	1740	0.4295135378500213	0.4295135378500213	0.5820876199151693	0.4295135378500213
34	1781	0.37452862071177717	0.37452862071177717	0.4581091236623398	0.37452862071177717
34	1766	0.34040304297449675	0.34040304297449675	0.3721510984528724	0.34040304297449675
34	449	0.5163626145897011	0.5163626145897011	0.5732967791139029	0.5163626145897011
34	1632	0.3607380645585389	0.3607380645585389	0.659358683822574	0.3607380645585389
34	1677	0.46126311505596107	0.46126311505596107	0.547883521093761	0.46126311505596107
34	1609	0.38825870814186547	0.38825870814186547	0.4369859173487871	0.38825870814186547
34	1503	0.40867453292847156	0.40867453292847156	0.42638208089107754	0.40867453292847156
34	1774	0.37843662594202604	0.37843662594202604	0.4208612164911433	0.37843662594202604
34	1792	0.40867453292847156	0.40867453292847156	0.42638208089107754	0.40867453292847156
34	1735	0.34330548867497235	0.34330548867497235	0.545424058442938	0.34330548867497235
34	1744	0.46453272188918293	0.46453272188918293	0.5433143575037663	0.46453272188918293
34	1506	0.40214623775344044	0.40214623775344044	0.49260389585653	0.40214623775344044
34	1566	0.31664439639080805	0.31664439639080805	0.3800073947244216	0.31664439639080805
34	1554	0.3500188861849519	0.3500188861849519	0.38027913281613496	0.3500188861849519
34	1590	0.5224358378963934	0.5224358378963934	0.5412829035021901	0.5224358378963934
34	1670	0.34040304297449675	0.34040304297449675	0.3721510984528724	0.34040304297449675
34	1668	0.4022512169273744	0.4022512169273744	0.4795491105607887	0.4022512169273744
34	1794	0.3667793624966642	0.3667793624966642	0.4150048431055352	0.3667793624966642
34	1655	0.34812545866808714	0.34812545866808714	0.3938957936131674	0.34812545866808714
34	1601	0.37538682835321835	0.37538682835321835	0.38291237620359764	0.37538682835321835
34	1798	0.3951962031155687	0.3951962031155687	0.41955591838707856	0.3951962031155687
34	1285	0.45575115437541375	0.45575115437541375	0.4913816795975414	0.45575115437541375
34	1771	0.34330548867497235	0.34330548867497235	0.545424058442938	0.34330548867497235
34	1617	0.41524058155970983	0.41524058155970983	0.4379831792169213	0.41524058155970983
34	1713	0.494956381525349	0.494956381525349	0.5452221369079315	0.494956381525349
34	1631	0.35210018857858527	0.35210018857858527	0.3783070927136788	0.35210018857858527
34	1753	0.35210018857858527	0.35210018857858527	0.3783070927136788	0.35210018857858527
34	1424	0.39763341836503363	0.39763341836503363	0.4537129147468236	0.39763341836503363
34	1780	0.323309551281639	0.323309551281639	0.3479768736178857	0.323309551281639
34	1711	0.44423163909066893	0.44423163909066893	0.5511624785255014	0.44423163909066893
34	1658	0.41214915804264507	0.41214915804264507	0.41214915804264507	0.41214915804264507
34	1800	0.4844022781930031	0.4844022781930031	0.5002272405250482	0.4844022781930031
34	1777	0.358279814094877	0.358279814094877	0.40720448220850863	0.358279814094877
34	1646	0.41833193193898255	0.41833193193898255	0.41833193193898255	0.41833193193898255
34	1745	0.42833283397919136	0.42833283397919136	0.5088584426405041	0.42833283397919136
34	1598	0.479618332639056	0.479618332639056	0.479618332639056	0.479618332639056
34	1652	0.40772940216846953	0.40772940216846953	0.4168439619189546	0.40772940216846953
34	1457	0.43765755592184963	0.43765755592184963	0.4558021281723342	0.43765755592184963
34	1628	0.34124877891251393	0.34124877891251393	0.3983307063545256	0.34124877891251393
34	1700	0.3415121881191456	0.3415121881191456	0.4032333074891546	0.3415121881191456
0	67	0.27704664921531286	0.27704664921531286	0.27704664921531286	0.27704664921531286
0	78	0.40680803294698337	0.40680803294698337	0.40680803294698337	0.40680803294698337
0	27	0.30650516739850553	0.30650516739850553	0.30650516739850553	0.30650516739850553
0	40	0.3842552141337686	0.3842552141337686	0.3842552141337686	0.3842552141337686
0	44	0.3885352500372842	0.3885352500372842	0.3885352500372842	0.3885352500372842
0	66	0.31386771073428754	0.31386771073428754	0.31386771073428754	0.31386771073428754
0	95	0.5547904534192574	0.5547904534192574	0.5547904534192574	0.5547904534192574
0	21	0.4057738417860464	0.4057738417860464	0.4057738417860464	0.4057738417860464
0	37	0.6254818594003515	0.6254818594003515	0.6254818594003515	0.6254818594003515
0	58	0.31386771073428754	0.31386771073428754	0.31386771073428754	0.31386771073428754
0	52	0.5624074084340924	0.5624074084340924	0.5624074084340924	0.5624074084340924
0	15	0.42328893287840896	0.42328893287840896	0.42328893287840896	0.42328893287840896
0	92	0.38150436809611515	0.38150436809611515	0.38150436809611515	0.38150436809611515
0	84	0.5446940491887482	0.5446940491887482	0.5446940491887482	0.5446940491887482
0	53	0.2997467479058697	0.2997467479058697	0.2997467479058697	0.2997467479058697
0	12	0.39362167496092154	0.39362167496092154	0.39362167496092154	0.39362167496092154
0	41	0.40680803294698337	0.40680803294698337	0.40680803294698337	0.40680803294698337
0	91	0.49066311660039774	0.49066311660039774	0.49066311660039774	0.49066311660039774
0	77	0.38037904968763725	0.38037904968763725	0.38037904968763725	0.38037904968763725
0	38	0.45459579591590804	0.45459579591590804	0.45459579591590804	0.45459579591590804
0	64	0.3220003264674136	0.3220003264674136	0.3220003264674136	0.3220003264674136
0	19	0.3341372661646064	0.3341372661646064	0.3341372661646064	0.3341372661646064
0	85	0.3523663930954183	0.3523663930954183	0.3523663930954183	0.3523663930954183
0	49	0.32221722683765425	0.32221722683765425	0.32221722683765425	0.32221722683765425
0	45	0.312062404336413	0.312062404336413	0.312062404336413	0.312062404336413
0	86	0.5035438650582298	0.5035438650582298	0.5035438650582298	0.5035438650582298
0	35	0.3904616283053914	0.3904616283053914	0.3904616283053914	0.3904616283053914
0	88	0.459725627442184	0.459725627442184	0.459725627442184	0.459725627442184
0	70	0.417542289209962	0.417542289209962	0.417542289209962	0.417542289209962
0	80	0.4376537280134333	0.4376537280134333	0.4376537280134333	0.4376537280134333
0	17	0.410236581131597	0.410236581131597	0.410236581131597	0.410236581131597
0	23	0.4376537280134333	0.4376537280134333	0.4376537280134333	0.4376537280134333
0	57	0.4362495273376159	0.4362495273376159	0.4362495273376159	0.4362495273376159
0	39	0.5446940491887482	0.5446940491887482	0.5446940491887482	0.5446940491887482
0	62	0.5609318831278152	0.5609318831278152	0.5609318831278152	0.5609318831278152
0	22	0.360061139357203	0.360061139357203	0.360061139357203	0.360061139357203
0	29	0.3401550621021913	0.3401550621021913	0.3401550621021913	0.3401550621021913
0	4	0.3777234233612434	0.3777234233612434	0.3777234233612434	0.3777234233612434
0	76	0.2502317184640066	0.2502317184640066	0.2502317184640066	0.2502317184640066
0	25	1.0010157801139496	1.0010157801139496	1.0010157801139496	1.0010157801139496
0	61	0.4507335228980335	0.4507335228980335	0.4507335228980335	0.4507335228980335
0	60	0.27764776020278437	0.27764776020278437	0.27764776020278437	0.27764776020278437
0	81	0.23400167474266015	0.23400167474266015	0.23400167474266015	0.23400167474266015
0	73	0.3401550621021913	0.3401550621021913	0.3401550621021913	0.3401550621021913
0	72	0.31174324275122955	0.31174324275122955	0.31174324275122955	0.31174324275122955
0	89	0.3590119660113094	0.3590119660113094	0.3590119660113094	0.3590119660113094
0	51	0.5882410292504504	0.5882410292504504	0.5882410292504504	0.5882410292504504
0	3	0.43628859049653873	0.43628859049653873	0.43628859049653873	0.43628859049653873
0	11	0.5825411906184168	0.5825411906184168	0.5825411906184168	0.5825411906184168
0	24	0.27199086523315597	0.27199086523315597	0.27199086523315597	0.27199086523315597
0	10	0.29085346875966034	0.29085346875966034	0.29085346875966034	0.29085346875966034
0	33	0.3972838351289278	0.3972838351289278	0.3972838351289278	0.3972838351289278
0	56	0.3922356365215545	0.3922356365215545	0.3922356365215545	0.3922356365215545
0	75	0.47438925191325465	0.47438925191325465	0.47438925191325465	0.47438925191325465
0	59	0.4376537280134333	0.4376537280134333	0.4376537280134333	0.4376537280134333
0	43	0.24730681110223451	0.24730681110223451	0.24730681110223451	0.24730681110223451
0	47	0.31386771073428754	0.31386771073428754	0.31386771073428754	0.31386771073428754
0	32	0.5691740085582826	0.5691740085582826	0.5691740085582826	0.5691740085582826
0	74	0.4559754567254656	0.4559754567254656	0.4559754567254656	0.4559754567254656
0	90	0.5292479093023852	0.5292479093023852	0.5292479093023852	0.5292479093023852
0	99	0.3447414715700678	0.3447414715700678	0.3447414715700678	0.3447414715700678
0	7	0.42392977220664463	0.42392977220664463	0.42392977220664463	0.42392977220664463
0	1	0.3280082426786099	0.3280082426786099	0.3280082426786099	0.3280082426786099
0	5	0.31386771073428754	0.31386771073428754	0.31386771073428754	0.31386771073428754
0	26	0.3220003264674136	0.3220003264674136	0.3220003264674136	0.3220003264674136
0	13	0.42060208813760946	0.42060208813760946	0.42060208813760946	0.42060208813760946
0	71	0.27685594235057726	0.27685594235057726	0.27685594235057726	0.27685594235057726
0	31	0.7112266929181934	0.7112266929181934	0.7112266929181934	0.7112266929181934
0	63	0.5967820956871683	0.5967820956871683	0.5967820956871683	0.5967820956871683
0	54	0.2815448329936047	0.2815448329936047	0.2815448329936047	0.2815448329936047
0	100	0.5609318831278152	0.5609318831278152	0.5609318831278152	0.5609318831278152
0	6	0.4027269720606874	0.4027269720606874	0.4027269720606874	0.4027269720606874
0	96	0.4376537280134333	0.4376537280134333	0.4376537280134333	0.4376537280134333
0	82	0.26257675011703496	0.26257675011703496	0.26257675011703496	0.26257675011703496
0	48	0.2773296494548595	0.2773296494548595	0.2773296494548595	0.2773296494548595
0	83	0.3220003264674136	0.3220003264674136	0.3220003264674136	0.3220003264674136
0	79	0.3498992495543491	0.3498992495543491	0.3498992495543491	0.3498992495543491
0	69	0.7112266929181934	0.7112266929181934	0.7112266929181934	0.7112266929181934
0	87	0.29258867297778546	0.29258867297778546	0.29258867297778546	0.29258867297778546
0	46	0.6046861173305538	0.6046861173305538	0.6046861173305538	0.6046861173305538
0	18	0.5363901005608974	0.5363901005608974	0.5363901005608974	0.5363901005608974
0	20	0.3605151969479833	0.3605151969479833	0.3605151969479833	0.3605151969479833
0	94	0.31386771073428754	0.31386771073428754	0.31386771073428754	0.31386771073428754
0	16	0.3242225119436366	0.3242225119436366	0.3242225119436366	0.3242225119436366
0	36	0.5446940491887482	0.5446940491887482	0.5446940491887482	0.5446940491887482
0	14	0.3555927416051804	0.3555927416051804	0.3555927416051804	0.3555927416051804
0	34	0.5613730410038831	0.5613730410038831	0.5613730410038831	0.5613730410038831
0	9	0.3401550621021913	0.3401550621021913	0.3401550621021913	0.3401550621021913
0	28	0.5293872619908683	0.5293872619908683	0.5293872619908683	0.5293872619908683
0	68	0.4801458832786521	0.4801458832786521	0.4801458832786521	0.4801458832786521
0	98	0.30541786059660303	0.30541786059660303	0.30541786059660303	0.30541786059660303
0	93	0.30747533397126897	0.30747533397126897	0.30747533397126897	0.30747533397126897
0	30	0.4376537280134333	0.4376537280134333	0.4376537280134333	0.4376537280134333
0	97	0.2974895995485182	0.2974895995485182	0.2974895995485182	0.2974895995485182
0	55	0.4376537280134333	0.4376537280134333	0.4376537280134333	0.4376537280134333
0	65	0.3220003264674136	0.3220003264674136	0.3220003264674136	0.3220003264674136
0	50	0.37891268058830874	0.37891268058830874	0.37891268058830874	0.37891268058830874
0	8	0.6097434551183266	0.6097434551183266	0.6097434551183266	0.6097434551183266
0	42	0.37756671473667097	0.37756671473667097	0.37756671473667097	0.37756671473667097
0	2	0.3220003264674136	0.3220003264674136	0.3220003264674136	0.3220003264674136
87	4373	0.021067097866939638	None	0.0	0.021067097866939638
87	4361	0.026332633758438962	None	0.0	0.026332633758438962
87	4150	0.0286024787664343	None	0.0	0.0286024787664343
87	4184	0.025706255540480467	None	0.0	0.025706255540480467
87	4342	0.019304040367843705	None	0.0	0.019304040367843705
87	4333	0.023343419983929442	None	0.0	0.023343419983929442
87	4433	-3.5009539102678377e-07	None	0.1291166759740609	-3.5009539102678377e-07
87	4005	0.021515133562549478	None	0.0	0.021515133562549478
87	4355	0.02229160435408179	None	0.0	0.02229160435408179
87	4367	0.02652162098085991	None	0.0	0.02652162098085991
87	4151	0.021415089329828007	None	0.0	0.021415089329828007
87	4324	0.02447580757322856	None	0.0	0.02447580757322856
87	4214	0.022581353649332923	None	0.0	0.022581353649332923
87	4389	0.03304263461730656	None	0.0	0.03304263461730656
87	3854	0.026788072069348044	None	0.0	0.026788072069348044
87	4267	0.027744781129477782	None	0.0	0.027744781129477782
87	4352	0.001071217346412965	None	0.3110184450386618	0.001071217346412965
87	4012	0.023475449936742256	None	0.0	0.023475449936742256
87	4186	0.024342617757099824	None	0.0	0.024342617757099824
87	4381	0.026201816030179223	None	0.05273016059847942	0.026201816030179223
87	4331	0.02780148214706319	None	0.0	0.02780148214706319
87	4428	0.025792128461723098	None	0.0	0.025792128461723098
87	3408	0.026567930988279555	None	0.0	0.026567930988279555
87	4285	0.030154862193343065	None	0.0	0.030154862193343065
87	4209	0.028544340179127277	None	0.0	0.028544340179127277
87	4415	0.03348850188147158	None	0.0	0.03348850188147158
87	4426	0.02095885902949708	None	0.028689578269548384	0.02095885902949708
87	3993	0.02306901553994068	None	0.0	0.02306901553994068
87	4250	0.023219951817579652	None	0.0	0.023219951817579652
87	4365	0.02297917577774958	None	0.0	0.02297917577774958
87	4429	0.01926321087233449	None	0.04716072577689502	0.01926321087233449
87	4102	0.025496713446866433	None	0.0	0.025496713446866433
87	3815	0.02338842628042926	None	0.0	0.02338842628042926
87	4403	-0.00022652464727047436	None	0.06388894561038655	-0.00022652464727047436
87	4412	0.03098065466821718	None	0.0	0.03098065466821718
87	4224	0.0266481929759185	None	0.0	0.0266481929759185
87	4317	0.02405477289126154	None	0.0	0.02405477289126154
87	4442	0.022720876492129713	None	0.03411628666989569	0.022720876492129713
87	4430	0.00934927572190502	None	0.10549862646855183	0.00934927572190502
87	4162	0.024958280794923078	None	0.0	0.024958280794923078
87	4086	0.02729206857146959	None	0.0	0.02729206857146959
87	4047	0.022925101131072493	None	0.10549862646855183	0.022925101131072493
87	4431	0.028046381220563906	None	0.0	0.028046381220563906
87	4252	0.02186035356179074	None	0.0	0.02186035356179074
87	4335	0.021110309471558775	None	0.0	0.021110309471558775
87	4266	0.027183541331760177	None	0.0	0.027183541331760177
87	4437	0.032007409716860044	None	0.0	0.032007409716860044
87	4375	0.030139857964621746	None	0.0	0.030139857964621746
87	4399	0.021176364344921306	None	0.0	0.021176364344921306
87	4359	0.03145274093896097	None	0.0	0.03145274093896097
87	4366	0.02871870171183158	None	0.0	0.02871870171183158
87	4446	0.027040316771265317	None	0.0	0.027040316771265317
87	4010	0.02612052064119178	None	0.0	0.02612052064119178
87	4387	0.033776749158965266	None	0.0	0.033776749158965266
87	4172	0.02401022011503463	None	0.0	0.02401022011503463
87	4438	0.021146722958547092	None	0.0	0.021146722958547092
87	4297	0.025923870975304433	None	0.10549862646855183	0.025923870975304433
87	4435	0.0203613947584989	None	0.0	0.0203613947584989
87	4077	0.028182428719674156	None	0.0	0.028182428719674156
87	4364	0.028509372580513805	None	0.0	0.028509372580513805
87	3744	0.026758326021966213	None	0.0	0.026758326021966213
87	4191	0.02096548121907615	None	0.0	0.02096548121907615
87	4420	0.022583059629861166	None	0.0	0.022583059629861166
87	4117	0.023402837461627204	None	0.0	0.023402837461627204
87	3319	0.024708406140151195	None	0.0	0.024708406140151195
87	4066	0.024844266433730014	None	0.0	0.024844266433730014
87	4424	0.025568155216876935	None	0.0	0.025568155216876935
87	4445	0.017401980400903252	None	0.0	0.017401980400903252
87	3591	0.02788868142240214	None	0.0	0.02788868142240214
87	4358	0.022572326937211572	None	0.0	0.022572326937211572
87	4048	0.025657104895803255	None	0.05273016059847942	0.025657104895803255
87	4060	0.02708021431516789	None	0.0	0.02708021431516789
87	4280	0.03118275314839532	None	0.0	0.03118275314839532
87	4231	0.027170176016530496	None	0.0	0.027170176016530496
87	4447	0.028359935297602504	None	0.0	0.028359935297602504
87	4406	0.029443286431413123	None	0.0	0.029443286431413123
87	4443	0.011190106102178422	None	0.0	0.011190106102178422
87	4401	-0.00023243779656594338	None	0.46794034054320965	-0.00023243779656594338
87	4390	0.026055163830486814	None	0.0	0.026055163830486814
87	4434	0.011031735215499366	None	0.0	0.011031735215499366
87	4270	0.02830539623663432	None	0.0	0.02830539623663432
87	4316	0.02081180015795441	None	0.0	0.02081180015795441
87	4322	0.009314207988826258	None	0.0	0.009314207988826258
87	4388	0.020568442506069363	None	0.0	0.020568442506069363
87	4262	0.027274351089063373	None	0.0	0.027274351089063373
87	4034	0.020562383113547803	None	0.0	0.020562383113547803
87	4205	0.029558647249812338	None	0.0	0.029558647249812338
87	4281	0.027579472066449	None	0.0	0.027579472066449
87	3560	0.02721135217973917	None	0.0	0.02721135217973917
87	4229	0.02761730438933543	None	0.0	0.02761730438933543
87	4410	0.02632562054509478	None	0.0	0.02632562054509478
87	4116	0.026660498783248478	None	0.0	0.026660498783248478
87	4302	0.03386478077445739	None	0.0	0.03386478077445739
87	4284	0.02714503707872234	None	0.0	0.02714503707872234
87	4391	0.022306372312905883	None	0.10549862646855183	0.022306372312905883
87	4232	0.02293751198426186	None	0.0	0.02293751198426186
87	4418	0.02897118829048629	None	0.0	0.02897118829048629
87	4227	0.02165708592142218	None	0.0	0.02165708592142218
87	3719	0.02318321118224023	None	0.0	0.02318321118224023
87	3857	0.025140447786736447	None	0.0	0.025140447786736447
51	2617	-7.558021043364261e-08	None	0.2767502298543337	-7.558021043364261e-08
51	2598	-0.1	None	0.41360666036094934	-0.1
51	2601	-3.198910827768502e-05	None	0.3517347005766339	-3.198910827768502e-05
51	2640	6.355262432700189e-07	None	0.31404324798681515	6.355262432700189e-07
51	2448	None	None	0.4270082953065869	None
51	2584	0.0006477254786811459	None	0.4212134607390664	0.0006477254786811459
51	2560	-3.122652457277337e-05	None	0.3214828229704898	-3.122652457277337e-05
51	2629	-0.00010735244537687612	None	0.507292413466593	-0.00010735244537687612
51	2602	7.630482367319223e-05	None	0.38087491677073515	7.630482367319223e-05
51	2615	0.0005922430814535173	None	0.5577812424611943	0.0005922430814535173
51	2556	-3.203278631655271e-05	None	0.3517347005766339	-3.203278631655271e-05
51	2559	-0.1	None	0.4083456540209058	-0.1
51	2541	None	None	0.4232923693666015	None
51	2520	None	None	0.45640350979986977	None
51	2502	None	None	0.3075062744310296	None
51	2566	-0.00011875582950858523	None	0.347840334512432	-0.00011875582950858523
51	2374	None	None	0.33623312737962585	None
51	2621	-6.336387386611496e-08	None	0.39414629435779874	-6.336387386611496e-08
51	2625	-1.5851275264466756e-06	None	0.3142292247580327	-1.5851275264466756e-06
51	2624	0.004740647899234447	None	0.7292934219215095	0.004740647899234447
51	2622	None	None	0.40070630526113493	None
51	2577	-7.391733836724762e-05	None	0.6764012142982079	-7.391733836724762e-05
51	2631	-1.3938117744100607e-05	None	0.3710513984871222	-1.3938117744100607e-05
51	2645	-0.00016564892788482134	None	0.3607027450935184	-0.00016564892788482134
51	2597	5.098636463276372e-05	None	0.2800468869339877	5.098636463276372e-05
51	2628	None	None	0.39397756345922225	None
51	1993	None	None	0.45719401776137386	None
51	2552	-0.1	None	0.38359708694702366	-0.1
51	2571	0.00013898356165453605	None	0.3715491985491807	0.00013898356165453605
51	2504	None	None	0.4083456540209058	None
51	2529	None	None	0.3998419054206822	None
51	2600	-7.3877557820419245e-06	None	0.3757234846223635	-7.3877557820419245e-06
51	2585	-6.814256467310713e-06	None	0.3811059750491699	-6.814256467310713e-06
51	2641	2.3805471948485573e-09	None	0.431876235712999	2.3805471948485573e-09
51	2607	-0.1	None	0.29501611304227765	-0.1
51	2646	-1.9243492382974517e-05	None	0.3581723549012495	-1.9243492382974517e-05
51	2544	None	None	0.4981744758888288	None
51	2534	None	None	0.3750804298987445	None
51	2252	None	None	0.45453757783059867	None
51	2635	0.0007490474956209624	None	0.36143479723303784	0.0007490474956209624
51	2608	0.00018289753179108592	None	0.3811059750491699	0.00018289753179108592
51	2596	0.0005265588698317334	None	0.30947073633803623	0.0005265588698317334
51	2553	0.0022699723702606367	None	0.32030309572724097	0.0022699723702606367
51	2209	None	None	0.3214828229704898	None
51	2606	0.00045627544725668147	None	0.4097270627736078	0.00045627544725668147
51	1932	None	None	0.5282897932396718	None
51	2605	0.000585853604203852	None	0.3505651983667728	0.000585853604203852
51	2474	None	None	0.4575815299436499	None
51	2639	0.00027640804304504633	None	0.29571786802448263	0.00027640804304504633
51	2594	-1.5127700818452788e-05	None	0.3335689084022652	-1.5127700818452788e-05
51	2623	0.00038874471432955076	None	0.3214828229704898	0.00038874471432955076
51	2570	None	None	0.35976844844456174	None
51	2619	-1.8064581194848723e-05	None	0.2922042628019842	-1.8064581194848723e-05
51	2491	None	None	0.3720845562865085	None
51	2368	None	None	0.2767502298543337	None
51	2589	-1.3252649756206474e-06	None	0.3155789370569063	-1.3252649756206474e-06
51	2637	-0.1	None	0.2800468869339877	-0.1
51	2370	None	None	0.4525352413829998	None
51	2614	0.0005329254371024778	None	0.3176437889819309	0.0005329254371024778
51	2582	0.00067561049597542	None	0.4047965661866608	0.00067561049597542
51	2481	None	None	0.4525352413829998	None
51	2612	-1.7777991628606698e-06	None	0.313554699752417	-1.7777991628606698e-06
51	2433	None	None	0.591609547456269	None
51	2580	-7.698427301556795e-05	None	0.38936811284767664	-7.698427301556795e-05
51	2647	-4.1401720953853406e-07	None	0.32805156789812817	-4.1401720953853406e-07
51	2649	6.048877766826952e-05	None	0.3188379706911696	6.048877766826952e-05
51	2633	-0.1	None	0.303794655071438	-0.1
51	2563	1.886994541071216e-05	None	0.3009486274455231	1.886994541071216e-05
51	2627	-2.5294702829014733e-09	None	0.2767502298543337	-2.5294702829014733e-09
51	2620	-1.976078531251792e-05	None	0.2922042628019842	-1.976078531251792e-05
51	2610	0.0021196549372492664	None	0.3102470388759747	0.0021196549372492664
51	2432	None	None	0.45450864572276534	None
51	2632	7.1537489923153334e-09	None	0.48655471023479946	7.1537489923153334e-09
51	2575	-0.1	None	0.3742079604766161	-0.1
51	2564	-0.1	None	0.29501611304227765	-0.1
51	2386	None	None	0.7409606862547303	None
51	2616	0.0023899986254463626	None	0.4023267287051005	0.0023899986254463626
51	2440	None	None	0.4732403610753308	None
51	2609	-0.00019846424188095873	None	0.3717501977484038	-0.00019846424188095873
51	2555	-3.043762666112926e-05	None	0.2922042628019842	-3.043762666112926e-05
51	2588	-0.1	None	0.4560455578920222	-0.1
51	2215	None	None	0.3830916452541906	None
51	2648	-0.1	None	0.5634488440276921	-0.1
51	2604	1.9830418841215398e-05	None	0.3009486274455231	1.9830418841215398e-05
51	2626	-0.0004917143746406623	None	0.40744329702341525	-0.0004917143746406623
51	2644	-0.1	None	0.4416276716740401	-0.1
51	2551	0.0007945938926496045	None	0.45453757783059867	0.0007945938926496045
51	2427	None	None	0.40525660233274835	None
51	2567	-1.9553775262199195e-05	None	0.4459491054375557	-1.9553775262199195e-05
51	2643	2.7401336884234295e-05	None	0.3455848357554326	2.7401336884234295e-05
51	2586	0.0006667476568436861	None	0.3214828229704898	0.0006667476568436861
51	2634	None	None	0.36045392990942204	None
51	2630	-4.8114533631411e-05	None	0.5230024305927056	-4.8114533631411e-05
51	2638	0.0008348623283717033	None	0.30947073633803623	0.0008348623283717033
51	2591	1.7904135980474552e-07	None	0.2767502298543337	1.7904135980474552e-07
51	2593	-1.8904425763605708e-05	None	0.4760391193445841	-1.8904425763605708e-05
51	2618	0.0025172473535418024	None	0.4023267287051005	0.0025172473535418024
51	2572	3.9246878747313525e-05	None	0.41323537824878886	3.9246878747313525e-05
51	2583	4.596924466401731e-05	None	0.46454292398823166	4.596924466401731e-05
[truncated: 13,001 more rows]
