# Supplementary material for: Constrained by Design: Influence of Genetic Encodings on Evolved Traits of Robots
Source: Front Robot AI. 2021 Jun 15;8:672379. doi: 10.3389/frobt.2021.672379 (PMC8239187; doi:10.3389/frobt.2021.672379)
Supplement: Supplementary file 1 [file DataSheet3.ZIP › plasticoding_plane_12_all_measures.tsv]

robot_id	velocity	displacement_velocity	displacement_velocity_hill	head_balance	contacts	branching	branching_modules_count	limbs	extremities	length_of_limbs	extensiveness	coverage	joints	hinge_count	active_hinges_count	brick_count	touch_sensor_count	brick_sensor_count	proportion	width	height	size	absolute_size	sensors	symmetry	avg_period	dev_period	avg_phase_offset	dev_phase_offset	avg_amplitude	dev_amplitude	avg_intra_dev_params	avg_inter_dev_params	sensors_reach	recurrence	synaptic_reception
4373	0.05919157900719407	0.004816423983165731	-0.002405094961922602	0.6781904812522044	None	0	0	0.125	1	1.0	10	1.0	1.0	11	10	0	0	0	0.08333333333333333	1	12	0.8	12	0.0	0	0.39591084419817374	0.8146854035722352	0.7179793286662332	0.8801966957318074	0.7711034236088915	0.938794674797973	0.8846126402547375	0.8878004435062012	0	0	0.0
2773	0.003891422955813539	0.0015734524464504883	0.0015734517858254945	0.9988741021448941	None	1.0	1	0.6	3	0.4	2	0.4375	0.2	4	1	2	1	0	1.0	4	4	0.4666666666666667	7	0.2	0.6666666666666666	0.4901604362373739	0.9465797236810565	0.45181768746404705	0.7926760406293983	0.3420064469353476	0.8136550244501506	0.7316949933558927	0.8695037190875383	1.0	0.5	0.0
4104	0.0758959499212561	0.03356277426537826	0.03350819169230106	0.6338996812411644	None	0	0	0.1	1	1.0	12	1.0	1.0	13	12	0	0	0	0.07142857142857142	1	14	0.9333333333333333	14	0.0	0	0.39591084419817374	0.8556000669850803	0.5092297338109535	0.8795432267297885	0.6260563364177913	0.9556941338440752	0.8599252808426241	0.9071691262881967	0	0	0.0
4	None	None	None	None	None	0	0	1.0	2	0.0	0	0.75	0	0	0	2	0	0	1.0	2	2	0.2	3	0.0	0	0	0	0	0	0	0	0	0	0	0	0
7051	0.026947018941246747	0.004155819182681656	-0.001398012496773887	0.9499253694456549	None	0	0	0.125	1	1.0	9	1.0	1.0	10	9	0	0	0	0.09090909090909091	1	11	0.7333333333333333	11	0.0	0	0.3667902802246751	0.77762901193669	0.7529246896182608	0.79915935065829	0.6433203496060147	0.8947063607099353	0.8885066205758158	0.8307423882213167	0	0	0.0
1702	None	None	None	None	None	0	0	0.16666666666666666	1	1.0	7	1.0	1.0	8	7	0	0	0	0.1111111111111111	1	9	0.6	9	0.0	0	0.5296934619749674	0.8945087914127049	0.5852265646637361	0.810368194821461	0.8851658057994303	0.9330160297725804	0.8548864991054903	0.8884170984333495	0	0	0.0
131	None	None	None	None	None	0	0	0.5	3	0.6666666666666666	4	0.5714285714285714	0.6666666666666666	7	4	0	1	0	0.2857142857142857	2	7	0.5333333333333333	8	1.0	0.3333333333333333	0.509595591173774	0.8923292088439779	0.171504985591932	0.6905822438899238	0.42601372020820794	0.7636330015505182	0.8343990347496487	0.7963172011661014	1.0	0.2857142857142857	0.0
4445	0.10742162901835094	0.0364942849574737	0.033082372632838225	0.6359153707454912	None	0	0	0.08333333333333333	1	1.0	16	1.0	1.0	17	16	0	0	0	0.05555555555555555	1	18	1.2	18	0.0	0	0.4474666105186443	0.8271134224415455	0.5092297338109535	0.888818585767084	0.6260563364177913	0.952517216700165	0.8599252808426241	0.9015226856815131	0	0	0.0
1977	None	None	None	None	None	0.5	1	0.6666666666666666	4	0.3333333333333333	2	0.6666666666666666	0	4	0	3	0	0	0.75	4	3	0.5333333333333333	8	0.0	0.6666666666666666	0	0	0	0	0	0	0	0	0	0	0
784	None	None	None	None	None	0	0	0.75	3	0.5	2	0.6	0.5	5	2	0	1	0	0.4	2	5	0.4	6	1.0	0.5	0.854012902128036	0.9724628577695298	0.593351560361998	0.9409187739851403	0.6180765683310632	0.8155192709011243	0.8695148036752697	0.9312578256953824	1.0	0	0.0
4512	0.11861630621042075	0.03935782961126043	0.038385468442769514	0.6405037022800869	None	0	0	0.08333333333333333	1	1.0	16	1.0	1.0	17	16	0	0	0	0.05555555555555555	1	18	1.2	18	0.0	0	0.4474666105186443	0.8271134224415455	0.5092297338109535	0.888818585767084	0.6260563364177913	0.9525208453396798	0.8599252808426241	0.9015250599920959	0	0	0.0
6386	0.11375886073744942	0.04048442951995427	0.03970829597386309	0.6417565991707265	None	0	0	0.08333333333333333	1	1.0	16	1.0	1.0	17	16	0	0	0	0.05555555555555555	1	18	1.2	18	0.0	0	0.4474666105186443	0.8271134224415455	0.5092297338109535	0.888818585767084	0.6260563364177913	0.9525208453396798	0.8599252808426241	0.9015250599920959	0	0	0.0
3813	0.05707084083769042	0.025532512689730367	0.024949605935976425	0.7277935753692852	None	0	0	0.1111111111111111	1	1.0	11	1.0	1.0	12	11	0	0	0	0.07692307692307693	1	13	0.8666666666666667	13	0.0	0	0.49828477639512503	0.8583240919576801	0.4892294867764715	0.8720105157958292	0.4222958293228973	0.9571766228986629	0.8877124826519379	0.9068471541354328	0	0	0.0
3266	0.026394627387992774	0.005690997376609104	0.0017301089216850245	0.9385259723776571	None	0	0	0.4	4	0.5384615384615384	7	0.5357142857142857	0.38461538461538464	9	5	5	1	0	0.5714285714285714	4	7	1.0	15	0.1	0	0.5667677506226405	0.7687979520602685	0.5294347819997924	0.7521371586983386	0.4703158924958707	0.925938057702135	0.787076643046402	0.8337574918027162	1.0	0	0.0
5661	0.11237230448723373	0.03507213965920475	0.03428331108641607	0.6412437081256461	None	0	0	0.08333333333333333	1	1.0	16	1.0	1.0	17	16	0	0	0	0.05555555555555555	1	18	1.2	18	0.0	0	0.4474666105186443	0.8271134224415455	0.5092297338109535	0.888818585767084	0.6260563364177913	0.9525208453396798	0.8599252808426241	0.9015250599920959	0	0	0.0
7224	0.026623257451021863	0.004552229418784729	-0.0012216700752625991	0.9501869637108361	None	0	0	0.125	1	1.0	9	1.0	1.0	10	9	0	0	0	0.09090909090909091	1	11	0.7333333333333333	11	0.0	0	0.3667902802246751	0.77762901193669	0.7529246896182608	0.79915935065829	0.6433203496060147	0.8947063607099353	0.8885066205758158	0.8307423882213167	0	0	0.0
4161	0.07558066788294392	0.034105685151482185	0.03359502360028567	0.6596927370117679	None	0	0	0.1	1	1.0	12	1.0	1.0	13	12	0	0	0	0.07142857142857142	1	14	0.9333333333333333	14	0.0	0	0.39591084419817374	0.8556000669850803	0.5092297338109535	0.8795432267297885	0.6260563364177913	0.9556941338440752	0.8599252808426241	0.9071691262881967	0	0	0.0
5138	0.11538344241872767	0.0366248257168033	0.036549558551123434	0.6449511656009218	None	0	0	0.08333333333333333	1	1.0	16	1.0	1.0	17	16	0	0	0	0.05555555555555555	1	18	1.2	18	0.0	0	0.4474666105186443	0.8271134224415455	0.5092297338109535	0.888818585767084	0.6260563364177913	0.9525208453396798	0.8599252808426241	0.9015250599920959	0	0	0.0
2140	None	None	None	None	None	0	0	0.75	3	0.5	2	0.75	0.25	2	1	3	1	0	0.5	2	4	0.4	6	0.1111111111111111	0.5	0.6854354661478849	0.8987081287558272	0.5116478693701805	0.7442687173800402	0.294013052300054	0.5995313417244473	0.8824075504405631	0.7717548384562425	1.0	0	0.0
4456	0.11506311048700406	0.037773710111894884	0.03776822153430936	0.6160070790943615	None	0	0	0.08333333333333333	1	1.0	16	1.0	1.0	17	16	0	0	0	0.05555555555555555	1	18	1.2	18	0.0	0	0.4474666105186443	0.8271134224415455	0.5092297338109535	0.888818585767084	0.6260563364177913	0.952517216700165	0.8599252808426241	0.9015226856815131	0	0	0.0
7473	0.11694365639853996	0.042573553120603964	0.04227322311290681	0.6653199395472447	None	0	0	0.08333333333333333	1	1.0	16	1.0	1.0	17	16	0	0	0	0.05555555555555555	1	18	1.2	18	0.0	0	0.4474666105186443	0.8271134224415455	0.5092297338109535	0.888818585767084	0.6260563364177913	0.9686282881635098	0.8784825192222446	0.9135682852498559	0	0	0.0
6934	0.10928723003832107	0.016797808768182862	0.010431382183464954	0.6259622131798614	None	0	0	0.08333333333333333	1	1.0	15	1.0	1.0	16	15	0	0	0	0.058823529411764705	1	17	1.1333333333333333	17	0.0	0	0.49828477639512503	0.8321176151853014	0.4892294867764715	0.8842349354504306	0.3996019775487435	0.9652116620279679	0.8700626267179755	0.9104366756018337	0	0	0.0
1051	None	None	None	None	None	1.0	1	1.0	4	0.25	1	0.5	0.25	4	1	1	0	0	0.75	4	3	0.4	6	0.0	1.0	0.4130386985664112	0.9511846319511964	0.6588960947112618	0.8960015493539016	0.3100051474736804	0.9284935227997717	0.932860184133634	0.928397822186229	0	0	0.0
5181	0.11344990452291956	0.040505045541090856	0.03976595686759694	0.6409267774229226	None	0	0	0.08333333333333333	1	1.0	16	1.0	1.0	17	16	0	0	0	0.05555555555555555	1	18	1.2	18	0.0	0	0.4474666105186443	0.8271134224415455	0.5092297338109535	0.888818585767084	0.6260563364177913	0.9525208453396798	0.8599252808426241	0.9015250599920959	0	0	0.0
3494	0.015655530946924623	0.0013306950968656143	0.0005054541497069274	0.9595729760158065	None	0	0	0.16666666666666666	1	1.0	6	1.0	1.0	7	6	0	0	0	0.125	1	8	0.5333333333333333	8	0.0	0	0.3514591312724938	0.7422792376987489	0.7626449470259056	0.7170988133412616	0.7714582307058726	0.6747482207975377	0.9120805395255062	0.7121607732666915	0	0	0.0
1106	None	None	None	None	None	0.3333333333333333	1	0.75	6	0.0	0	0.7333333333333333	0	4	0	6	1	0	0.6	5	3	0.7333333333333333	11	0.08333333333333333	0	0	0	0	0	0	0	0	0	0	0	0
1741	None	None	None	None	None	0	0	0.16666666666666666	1	1.0	7	0.42857142857142855	0.7142857142857143	5	5	3	2	0	0.42857142857142855	7	3	0.6	9	0.2	0	0.526294386609221	0.847686944895911	0.3297107525965469	0.9151475764798958	0.5013918615621671	0.9153567904010363	0.7109150132187604	0.8964639372011572	0.6	0	0.0
5350	0.0958505759077037	0.014618667271314665	-0.0006803425187047282	0.6725636395266137	None	0	0	0.08333333333333333	1	1.0	16	1.0	1.0	17	16	0	0	0	0.05555555555555555	1	18	1.2	18	0.0	0	0.4474666105186443	0.8271134224415455	0.5092297338109535	0.9152281049846774	0.6260563364177913	0.9525208453396798	0.8728176287685478	0.9100663656213094	0	0	0.0
3302	0.04958613510269813	0.004616665774085579	-0.001398535096166564	0.6847308066041204	None	0	0	0.1111111111111111	1	1.0	11	1.0	1.0	12	11	0	0	0	0.07692307692307693	1	13	0.8666666666666667	13	0.0	0	0.5020375998781702	0.8712229582032582	0.6359373404184294	0.907677102234007	0.6985798800133415	0.9544468675157478	0.9124206017171398	0.9178299677985978	0	0	0.0
1780	None	None	None	None	None	0	0	0.75	3	0.25	1	0.5	0.25	4	1	1	2	0	0.75	4	3	0.4	6	0.6666666666666666	1.0	0.5592491735070118	0.8847310039916317	0.4760521050834113	0.8660865825845954	0.5513946011656083	0.9393398341331379	0.8318220687094366	0.9015794806685	0.625	0	0.0
6925	0.120153356341628	0.018080205544351358	0.013039117983242806	0.6863629557147939	None	0	0	0.08333333333333333	1	1.0	16	1.0	1.0	17	16	0	0	0	0.05555555555555555	1	18	1.2	18	0.0	0	0.4474666105186443	0.8271134224415455	0.5092297338109535	0.8912001219305268	0.6260563364177913	0.9686282881635098	0.8784825192222446	0.9142064875531912	0	0	0.0
4933	0.10882489377456808	0.020039240843324136	0.013017254852939595	0.6348294616866723	None	0	0	0.08333333333333333	1	1.0	15	1.0	1.0	16	15	0	0	0	0.058823529411764705	1	17	1.1333333333333333	17	0.0	0	0.5240626595553604	0.8278192794106969	0.4892294867764715	0.8842155851160194	0.4222958293228973	0.9533971425367453	0.8599252808426241	0.9008939407844048	0	0	0.0
994	None	None	None	None	None	0	0	0.3333333333333333	2	0.8333333333333334	5	1.0	0.8333333333333334	7	5	0	0	0	0.125	8	1	0.5333333333333333	8	0.0	0.5714285714285714	0.9397770136781466	0.9479883856400081	0.5796017596568684	0.9322206228657046	0.6180765683310632	0.8090250347785933	0.8905693350317053	0.9107335575779187	0	0	0.0
3882	0.057005227581384356	0.025858128991765334	0.025119398164630425	0.7216696892695706	None	0	0	0.1111111111111111	1	1.0	11	1.0	1.0	12	11	0	0	0	0.07692307692307693	1	13	0.8666666666666667	13	0.0	0	0.49828477639512503	0.8583240919576801	0.4892294867764715	0.8720105157958292	0.4222958293228973	0.9571766228986629	0.8877124826519379	0.9068471541354328	0	0	0.0
1542	None	None	None	None	None	0	0	0.3333333333333333	2	0.8571428571428571	6	0.5625	0.7142857142857143	6	5	2	1	0	0.25	2	8	0.6	9	0.14285714285714285	0	0.6887412732144211	0.7749838682385087	0.4883512778649723	0.9377651574886311	0.6998592550004046	0.9287042814918325	0.9132143277386886	0.8977131609737403	1.0	0.16666666666666666	0.0
6211	0.11685773153529373	0.035413668597805446	0.03537670672903431	0.6556234894780524	None	0	0	0.08333333333333333	1	1.0	16	1.0	1.0	17	16	0	0	0	0.05555555555555555	1	18	1.2	18	0.0	0	0.4474666105186443	0.8271134224415455	0.5092297338109535	0.888818585767084	0.6260563364177913	0.9525208453396798	0.8599252808426241	0.9015250599920959	0	0	0.0
6782	0.11421366809862125	0.025805330591735155	0.025804678292322317	0.7115538108490918	None	0	0	0.08333333333333333	1	1.0	15	1.0	1.0	16	15	0	0	0	0.058823529411764705	1	17	1.1333333333333333	17	0.0	0	0.421688727358409	0.8263956206624606	0.4892294867764715	0.8951120557346469	0.6985798800133415	0.9692637665367063	0.8694839535182541	0.9156877689687623	0	0	0.0
6354	0.026683501039189348	0.0035852160712954817	-0.0007135916832721089	0.9508324593239024	None	0	0	0.125	1	1.0	9	1.0	1.0	10	9	0	0	0	0.09090909090909091	1	11	0.7333333333333333	11	0.0	0	0.3667902802246751	0.77762901193669	0.7529246896182608	0.79915935065829	0.7711034236088915	0.8776471575538339	0.887354231976749	0.8226533882075641	0	0	0.0
773	None	None	None	None	None	0	0	0.4	2	0.8	4	0.5833333333333334	0.4	4	2	2	1	0	0.3333333333333333	2	6	0.4666666666666667	7	0.16666666666666666	0	0.6944877493747816	0.9473183675215046	0.7537041312166499	0.8149429935237249	0.7917046963948945	0.8578553620358806	0.7357234875092359	0.8865998458587271	1.0	0.25	0.0
1161	None	None	None	None	None	0	0	0.6	3	0.6	3	0.5833333333333334	0.6	5	3	1	0	0	0.3333333333333333	6	2	0.4666666666666667	7	0.0	0.4	0.7539210313093975	0.8108089621152662	0.31801246331612176	0.879155165103468	0.20003642972871738	0.9102677482567552	0.91998626383692	0.8720134033899111	0	0	0.0
3923	0.0767229725904211	0.03365389042633956	0.033559278506265694	0.651260353435834	None	0	0	0.1	1	1.0	12	1.0	1.0	13	12	0	0	0	0.07142857142857142	1	14	0.9333333333333333	14	0.0	0	0.39591084419817374	0.8556000669850803	0.5092297338109535	0.8795432267297885	0.6260563364177913	0.9556941338440752	0.8599252808426241	0.9071691262881967	0	0	0.0
4479	0.11703854086759517	0.03346279194463587	0.03324116172286096	0.6517141437699692	None	0	0	0.08333333333333333	1	1.0	16	1.0	1.0	17	16	0	0	0	0.05555555555555555	1	18	1.2	18	0.0	0	0.4474666105186443	0.8271134224415455	0.5092297338109535	0.888818585767084	0.6260563364177913	0.952517216700165	0.8599252808426241	0.9015226856815131	0	0	0.0
6722	0.1169678783393573	0.04579434979710359	0.04579359159492726	0.6564246670899808	None	0	0	0.08333333333333333	1	1.0	16	1.0	1.0	17	16	0	0	0	0.05555555555555555	1	18	1.2	18	0.0	0	0.4474666105186443	0.8271134224415455	0.5092297338109535	0.888818585767084	0.6260563364177913	0.9686282881635098	0.8784825192222446	0.9135682852498559	0	0	0.0
6588	0.11860864477496041	0.03529077155585045	0.03464012033575016	0.6538157223164934	None	0	0	0.08333333333333333	1	1.0	16	1.0	1.0	17	16	0	0	0	0.05555555555555555	1	18	1.2	18	0.0	0	0.4474666105186443	0.8271134224415455	0.5092297338109535	0.888818585767084	0.6260563364177913	0.952517216700165	0.8599252808426241	0.9015226856815131	0	0	0.0
4918	0.046358832832724184	0.0023037308799048997	0.0009348794008413477	0.7062384677855769	None	0	0	0.125	1	1.0	10	1.0	1.0	11	10	0	0	0	0.08333333333333333	1	12	0.8	12	0.0	0	0.3821214291768563	0.8487397827900834	0.7429417541140183	0.7816274282887551	0.7711034236088915	0.8737858331308488	0.9120805395255062	0.8382042696664656	0	0	0.0
7145	0.1311817868677656	0.04489684158763029	0.04455892736045945	0.6465859925911501	None	0	0	0.08333333333333333	1	1.0	16	1.0	1.0	17	16	0	0	0	0.05555555555555555	1	18	1.2	18	0.0	0	0.4474666105186443	0.8271134224415455	0.5092297338109535	0.888818585767084	0.6260563364177913	0.9686282881635098	0.8784825192222446	0.9135682852498559	0	0	0.0
100	None	None	None	None	None	0	0	0.6	3	0.4	2	0.7777777777777778	0.2	2	1	4	2	0	1.0	3	3	0.4666666666666667	7	0.18181818181818182	0	0.39678951045025673	0.9511024784633699	0.7212514764577203	0.8114702705900865	0.609911423146103	0.9759400494822407	0.9254140822097403	0.9376207707984808	0.75	0.5	0.0
5758	0.11551398846983549	0.03790479467607198	0.03790478809262901	0.634004723325568	None	0	0	0.08333333333333333	1	1.0	16	1.0	1.0	17	16	0	0	0	0.05555555555555555	1	18	1.2	18	0.0	0	0.4474666105186443	0.8271134224415455	0.5092297338109535	0.888818585767084	0.6260563364177913	0.9525208453396798	0.8599252808426241	0.9015250599920959	0	0	0.0
3090	0.03812025036482805	0.00414821356174722	-0.0003255641103373931	0.6588047373248992	None	0	0	0.375	3	0.8	8	0.5454545454545454	0.8	11	8	0	0	0	0.18181818181818182	11	2	0.8	12	0.0	0.2	0.3821214291768563	0.8602064290888879	0.5092297338109535	0.9024230485667817	0.7711034236088915	0.9587728170744445	0.8599252808426241	0.916521876405426	0	0	0.0
4098	0.06832501590514964	0.02810818659806136	0.02805331259292544	0.618888106917795	None	0	0	0.1111111111111111	1	1.0	11	1.0	1.0	12	11	0	0	0	0.07692307692307693	1	13	0.8666666666666667	13	0.0	0	0.49828477639512503	0.8583240919576801	0.5758390579447461	0.8886188642071187	0.4222958293228973	0.9571766228986629	0.8877124826519379	0.9111980199929969	0	0	0.0
6638	0.11658787460603039	0.03978463554338539	0.03958213318717603	0.6690386421756918	None	0	0	0.08333333333333333	1	1.0	16	1.0	1.0	17	16	0	0	0	0.05555555555555555	1	18	1.2	18	0.0	0	0.4474666105186443	0.8271134224415455	0.5092297338109535	0.888818585767084	0.6260563364177913	0.9686282881635098	0.8784825192222446	0.9135682852498559	0	0	0.0
2916	None	None	None	None	None	0.25	1	0.5	5	0.5	6	0.4375	0.25	7	3	6	0	0	0.5	4	8	0.9333333333333333	14	0.0	0.5	0.46597106214249867	0.7452387098366735	0.5586718997497016	0.7990607578713166	0.28546844957770146	0.9693593442959346	0.8890586275661475	0.8775437739190072	0	0	0.0
3456	0.07417981883739838	0.0020490919438351245	-0.0005098072406148709	0.7008379235582578	None	0	0	0.1	1	1.0	13	1.0	1.0	14	13	0	0	0	0.06666666666666667	1	15	1.0	15	0.0	0	0.4237653872966888	0.8442373722898218	0.6902904519167032	0.865005664827866	0.7711034236088915	0.9538062832760213	0.8619126311638143	0.8995053195761119	0	0	0.0
5667	0.11298099986495584	0.033736302322933835	0.032706220085809985	0.6565608323853558	None	0	0	0.08333333333333333	1	1.0	16	1.0	1.0	17	16	0	0	0	0.05555555555555555	1	18	1.2	18	0.0	0	0.4474666105186443	0.8271134224415455	0.5092297338109535	0.888818585767084	0.6260563364177913	0.9525208453396798	0.8599252808426241	0.9015250599920959	0	0	0.0
6812	0.11697433978696735	0.03301171786444448	0.033011650648159835	0.6246096157597287	None	0	0	0.08333333333333333	1	1.0	16	1.0	1.0	17	16	0	0	0	0.05555555555555555	1	18	1.2	18	0.0	0	0.4474666105186443	0.8271134224415455	0.5092297338109535	0.888818585767084	0.6260563364177913	0.9686282881635098	0.8784825192222446	0.9135682852498559	0	0	0.0
572	None	None	None	None	None	0	0	0.3333333333333333	2	0.8333333333333334	5	0.4444444444444444	0.3333333333333333	3	2	4	2	0	0.5	3	6	0.5333333333333333	8	0.18181818181818182	0.2857142857142857	0.46597106214249867	0.6185856133386535	0.5337094743019163	0.9135117277591172	0.4703158924958707	0.9138133949895062	0.8822979912377159	0.8499211467327166	0.8333333333333333	0	0.10970452122973118
3500	0.0	0.0	0.0	1.0	None	0	0	0	0	0	0	1.0	0	0	0	0	2	0	1.0	1	1	0.06666666666666667	1	0.5	0	0	0	0	0	0	0	0	0	0	0	0
2294	None	None	None	None	None	0	0	0.75	3	0.0	0	0.8333333333333334	0	1	0	3	3	0	0.6666666666666666	2	3	0.3333333333333333	5	0.3333333333333333	0.6666666666666666	0	0	0	0	0	0	0	0	0	0	0
1045	None	None	None	None	None	0.5	1	0.6666666666666666	4	0.5714285714285714	4	0.42857142857142855	0.5714285714285714	5	4	3	0	0	0.42857142857142855	7	3	0.6	9	0.0	1.0	0.7135910473990928	0.874651672013464	0.6586900924138229	0.8958351329718663	0.20003642972871738	0.9574213921181918	0.91998626383692	0.9170152661735114	0	0	0.0
7183	0.12977279786747636	0.04731123544503615	0.04712431192598181	0.6395289528225461	None	0	0	0.08333333333333333	1	1.0	16	1.0	1.0	17	16	0	0	0	0.05555555555555555	1	18	1.2	18	0.0	0	0.4474666105186443	0.8271134224415455	0.5092297338109535	0.888818585767084	0.6260563364177913	0.9686282881635098	0.8784825192222446	0.9135682852498559	0	0	0.0
4950	0.11227177464592027	0.018928735150729105	0.013529449838015638	0.7557289211907031	None	0	0	0.08333333333333333	1	1.0	15	1.0	1.0	16	15	0	0	0	0.058823529411764705	1	17	1.1333333333333333	17	0.0	0	0.421688727358409	0.8263956206624606	0.4892294867764715	0.8951120557346469	0.6985798800133415	0.9509634624995169	0.8599252808426241	0.9023036547713683	0	0	0.0
2464	None	None	None	None	None	0	0	0.6	3	0.4	2	0.5833333333333334	0.2	4	1	2	3	0	0.75	3	4	0.4666666666666667	7	0.6	0.4	0.5407066125594984	0.8899025412067526	0.7978834703600691	0.9353303209837748	0.6823968796826104	0.8539157805819771	0.7210777184394943	0.8980430663255328	0.5	0	0.14631585469295927
2842	1.1239538440228432e-05	9.675829438696228e-08	9.670930773637431e-08	0.9999949806946442	None	0	0	0.25	1	1.0	3	0.5555555555555556	0.3333333333333333	2	1	2	1	0	1.0	3	3	0.3333333333333333	5	0.14285714285714285	0	0.7329855310712493	0.9352417949909981	0.61162474162707	0.6854974668989239	0.28515794624793533	0.8643124433429376	0.8829969032075559	0.8540790779773364	1.0	1.0	0.0
5188	0.12782876432038756	0.03598760884403658	0.03198706898931436	0.5694683972659282	None	0	0	0.07692307692307693	1	1.0	17	1.0	1.0	18	17	0	0	0	0.05263157894736842	1	19	1.2666666666666666	19	0.0	0	0.421688727358409	0.8258559674162202	0.5983032061728812	0.8902778485871091	0.6985798800133415	0.9513814162029345	0.8599252808426241	0.9009664850163003	0	0	0.0
1615	None	None	None	None	None	0	0	0.42857142857142855	3	0.625	5	0.5	0.375	5	3	4	2	0	0.8	4	5	0.6666666666666666	10	0.2	0	0.685521234884434	0.8270773903300033	0.5792825424401431	0.8397423458955882	0.37946366140412857	0.9202322216262576	0.9183200621891263	0.8686366304870584	0.6000000000000001	0.4	0.0
7285	0.11590840434211842	0.04374380077701848	0.042979986107511074	0.6635986128887923	None	0	0	0.08333333333333333	1	1.0	16	1.0	1.0	17	16	0	0	0	0.05555555555555555	1	18	1.2	18	0.0	0	0.4474666105186443	0.8271134224415455	0.5092297338109535	0.888818585767084	0.6260563364177913	0.9686282881635098	0.8784825192222446	0.9135682852498559	0	0	0.0
1459	None	None	None	None	None	0	0	0.5	2	0.6666666666666666	2	0.5555555555555556	0.3333333333333333	3	1	1	0	0	1.0	3	3	0.3333333333333333	5	0.0	0	0.5121884909616351	0.8335733450811157	0.5399448724678111	0.7704301427219441	0.7711034236088915	0.5245789139480872	0.804021980716878	0.7258035416386117	0	0	0.0
1175	None	None	None	None	None	0	0	0.07692307692307693	1	1.0	17	0.5277777777777778	0.7647058823529411	14	13	4	6	0	1.0	6	6	1.2666666666666666	19	0.5454545454545454	0	0.4921452235259566	0.8335223485674339	0.4974420958134895	0.9346623533649983	0.33733965209376404	0.9132856383283572	0.8176275964520378	0.901020494391609	0.14285714285714285	0.21428571428571427	0.0
4485	0.09375159918759861	0.023041780832021033	0.015854351536327103	0.7956715522636557	None	0	0	0.08333333333333333	1	1.0	16	1.0	1.0	17	16	0	0	0	0.05555555555555555	1	18	1.2	18	0.0	0	0.6623145401718381	0.8732659640845549	0.5092297338109535	0.888818585767084	0.6260563364177913	0.9525208453396798	0.910560742551496	0.9118069564427845	0	0	0.0
1212	None	None	None	None	None	0	0	0.6	3	0.6	3	0.5833333333333334	0.6	5	3	1	1	0	0.3333333333333333	6	2	0.4666666666666667	7	0.25	0.8	0.6521481690019549	0.9398071023741248	0.7105275348687018	0.9653684321621508	0.6180858082043925	0.887377978103191	0.9067503859785081	0.9378107534363056	1.0	0	0.0
2860	0.016443456501523714	0.0033044112484580364	-0.0017217175278559308	0.947777874454009	None	0.3333333333333333	1	0.375	3	0.7	7	0.375	0.5	8	5	3	1	0	0.5	8	4	0.8	12	0.14285714285714285	0	0.6481451129553065	0.8774025671849666	0.5337094743019163	0.856374885656633	0.27029077596448153	0.8193023257201869	0.783052887343243	0.8525902719788014	1.0	0.25	0.0
4345	0.11559065800675063	0.033725151484783285	0.032183062480888876	0.6608460220187771	None	0	0	0.08333333333333333	1	1.0	16	1.0	1.0	17	16	0	0	0	0.05555555555555555	1	18	1.2	18	0.0	0	0.4474666105186443	0.8271134224415455	0.5092297338109535	0.888818585767084	0.6260563364177913	0.9525208453396798	0.8599252808426241	0.9015250599920959	0	0	0.0
7088	0.12203850739883325	0.046400984977287923	0.04596309288768928	0.6368983388788324	None	0	0	0.08333333333333333	1	1.0	16	1.0	1.0	17	16	0	0	0	0.05555555555555555	1	18	1.2	18	0.0	0	0.4474666105186443	0.8271134224415455	0.5092297338109535	0.888818585767084	0.6260563364177913	0.9686282881635098	0.8784825192222446	0.9135682852498559	0	0	0.0
4785	0.11367002979448704	0.03946305107407718	0.03873328771023149	0.6421655520815774	None	0	0	0.08333333333333333	1	1.0	16	1.0	1.0	17	16	0	0	0	0.05555555555555555	1	18	1.2	18	0.0	0	0.4474666105186443	0.8271134224415455	0.5092297338109535	0.888818585767084	0.6260563364177913	0.9525208453396798	0.8599252808426241	0.9015250599920959	0	0	0.0
5925	0.11258128634546448	0.0329759124217722	0.032971608776237386	0.6510175592590315	None	0	0	0.08333333333333333	1	1.0	16	1.0	1.0	17	16	0	0	0	0.05555555555555555	1	18	1.2	18	0.0	0	0.4474666105186443	0.8271134224415455	0.5092297338109535	0.888818585767084	0.6260563364177913	0.9525208453396798	0.8599252808426241	0.9015250599920959	0	0	0.0
2424	None	None	None	None	None	0	0	0.25	1	1.0	3	1.0	0.6666666666666666	2	2	2	2	0	0.2	1	5	0.3333333333333333	5	0.25	0	0.5504005104467073	0.961987653930986	0.637071595679004	0.8365697855479435	0.4360150339355423	0.9664356537355779	0.9456792488639578	0.9394251453209844	0.75	0.5	0.0
2581	0.004175475817489059	0.001050628626840723	-0.0002940435972988952	0.9842351706072424	None	0	0	0.4	2	0.8	4	0.5833333333333334	0.6	5	3	1	1	0	0.75	3	4	0.4666666666666667	7	0.25	0	0.514349810332249	0.8157913163647769	0.5092297338109535	0.9486441743380747	0.8785346642657267	0.9478764603627675	0.836634427338202	0.9194564077202383	1.0	0.2	0.0
3820	0.051827964296284466	0.0084848098751365	-0.002988541981977936	0.8133609880227423	None	0	0	0.3	3	0.8333333333333334	10	0.5384615384615384	0.8333333333333334	13	10	0	0	0	0.15384615384615385	13	2	0.9333333333333333	14	0.0	0.16666666666666666	0.39591084419817374	0.8556000669850803	0.5092297338109535	0.8795432267297885	0.6260563364177913	0.9556941338440752	0.8599252808426241	0.9071691262881967	0	0	0.0
4208	0.0770237487241766	0.032245765124407536	0.03188893613587884	0.6398254871500391	None	0	0	0.1	1	1.0	12	1.0	1.0	13	12	0	0	0	0.07142857142857142	1	14	0.9333333333333333	14	0.0	0	0.39591084419817374	0.8556000669850803	0.5092297338109535	0.8795432267297885	0.6260563364177913	0.9556941338440752	0.8599252808426241	0.9071691262881967	0	0	0.0
843	None	None	None	None	None	0	0	0.2	2	0.8333333333333334	10	0.25	0.8333333333333334	11	10	2	0	0	0.875	7	8	0.9333333333333333	14	0.0	0.2857142857142857	0.6411718434132212	0.9445358018125402	0.7297712141494078	0.89520972370231	0.8439321692025346	0.8939356082290256	0.837341523787061	0.9145535964231655	0	0	0.0
4096	0.07459706143590066	0.021325037216367408	0.02115058386331588	0.646678540984934	None	0	0	0.1	1	1.0	12	1.0	1.0	13	12	0	0	0	0.07142857142857142	1	14	0.9333333333333333	14	0.0	0	0.39591084419817374	0.8556000669850803	0.5092297338109535	0.8795432267297885	0.6260563364177913	0.9556941338440752	0.8599252808426241	0.9071691262881967	0	0	0.0
3377	0.053798414288034245	0.011262139462081206	0.009133761804439795	0.7438238018884769	None	0	0	0.125	1	1.0	9	1.0	1.0	10	9	0	0	0	0.09090909090909091	1	11	0.7333333333333333	11	0.0	0	0.38901613668751506	0.8660137817850397	0.4136210985635376	0.9017513837082463	0.49481937291844735	0.9612830800270111	0.8890660424824535	0.919210236527883	0	0	0.0
802	None	None	None	None	None	0	0	0.5	4	0.4444444444444444	4	0.4583333333333333	0.3333333333333333	4	3	6	1	0	0.375	8	3	0.7333333333333333	11	0.06666666666666667	0.2	0.6853792497512095	0.8114628007214252	0.48720018665708176	0.7655565030401542	0.6317350215994917	0.8024853715194953	0.7855714113837986	0.7938478837246039	1.0	0.25	0.0
3726	0.06255429132543915	0.02484861248423724	0.024824149260998143	0.6680883720122996	None	0	0	0.1111111111111111	1	1.0	11	1.0	1.0	12	11	0	0	0	0.07692307692307693	1	13	0.8666666666666667	13	0.0	0	0.49828477639512503	0.8583240919576801	0.4892294867764715	0.8720105157958292	0.4222958293228973	0.9571766228986629	0.8877124826519379	0.9068471541354328	0	0	0.0
3775	0.05046771450118164	0.01692168983542309	0.014562881314713984	0.7857702761612388	None	0	0	0.125	1	1.0	10	1.0	1.0	11	10	0	0	0	0.08333333333333333	1	12	0.8	12	0.0	0	0.39591084419817374	0.8608517737361818	0.4525137993572195	0.8795330063583909	0.6260563364177913	0.9559636077651936	0.8599252808426241	0.9085480251732708	0	0	0.0
6057	0.12950154764515223	0.018929475553460962	0.013194965291240602	0.6847087618159036	None	0	0	0.08333333333333333	1	1.0	16	1.0	1.0	17	16	0	0	0	0.05555555555555555	1	18	1.2	18	0.0	0	0.4474666105186443	0.8309463878137658	0.46922923974198955	0.8935948396840675	0.21853532222800323	0.9483373473947991	0.8599252808426241	0.9011535158357464	0	0	0.0
855	None	None	None	None	None	0	0	1.0	1	0	0	1.0	0	1	0	0	1	0	0.5	1	2	0.13333333333333333	2	0.3333333333333333	0	0	0	0	0	0	0	0	0	0	0	0
6870	0.12312006193989679	0.046115676863419955	0.04591814998184501	0.6584704074821375	None	0	0	0.08333333333333333	1	1.0	16	1.0	1.0	17	16	0	0	0	0.05555555555555555	1	18	1.2	18	0.0	0	0.4474666105186443	0.8271134224415455	0.5092297338109535	0.888818585767084	0.6260563364177913	0.9686282881635098	0.8784825192222446	0.9135682852498559	0	0	0.0
4543	0.11707078066532983	0.04028819208905654	0.04007265905554393	0.6299931544572177	None	0	0	0.08333333333333333	1	1.0	16	1.0	1.0	17	16	0	0	0	0.05555555555555555	1	18	1.2	18	0.0	0	0.4474666105186443	0.8271134224415455	0.5092297338109535	0.888818585767084	0.6260563364177913	0.952517216700165	0.8599252808426241	0.9015226856815131	0	0	0.0
3344	0.01687439417110698	0.002612615473273863	0.0018745020678336691	0.9547115071280103	None	0	0	0.14285714285714285	1	1.0	8	0.4166666666666667	0.5	5	4	4	3	0	0.6666666666666666	4	6	0.6666666666666666	10	0.2727272727272727	0.25	0.5566085892376963	0.8285102111678075	0.6873766785348089	0.8700925352620361	0.19461621848595934	0.7746357081137956	0.9183200621891263	0.8278575982006003	0.6	0.2	0.0
2610	0.0060727276236058	0.0005792074487629534	0.0005454986386301719	0.9903243810654832	None	0.5	1	0.6666666666666666	4	0.5	3	0.4	0.3333333333333333	6	2	1	0	0	0.8	4	5	0.5333333333333333	8	0.0	0.6666666666666666	0.3711564053177224	0.7824038704066294	0.3920714081844622	0.8284722504622787	0.43814923776907655	0.9422584689921354	0.7627771401510471	0.8678739985550419	0	0	0.0
7203	0.09948204979339056	0.009424575899047707	0.005166156745693353	0.7537687238181184	None	0	0	0.0625	1	1.0	21	1.0	1.0	22	21	0	0	0	0.043478260869565216	1	23	1.5333333333333334	23	0.0	0	0.4237653872966888	0.853281576307355	0.6932042252985977	0.8682432865364141	0.7711034236088915	0.96835468699677	0.8657479730097809	0.9133861636510711	0	0	0.0
4316	0.0775577658807843	0.03296409962486043	0.032447224290095694	0.6434530343126901	None	0	0	0.1	1	1.0	12	1.0	1.0	13	12	0	0	0	0.07142857142857142	1	14	0.9333333333333333	14	0.0	0	0.39591084419817374	0.8556000669850803	0.5092297338109535	0.8795432267297885	0.6260563364177913	0.9556941338440752	0.8599252808426241	0.9071691262881967	0	0	0.0
4073	0.11529020359657853	0.03813188328692225	0.038112387115719265	0.6366667365004481	None	0	0	0.08333333333333333	1	1.0	16	1.0	1.0	17	16	0	0	0	0.05555555555555555	1	18	1.2	18	0.0	0	0.4474666105186443	0.8271134224415455	0.5092297338109535	0.888818585767084	0.6260563364177913	0.9525208453396798	0.8599252808426241	0.9015250599920959	0	0	0.0
5457	0.11629220331024197	0.040358119613717096	0.04029746268929823	0.6317276343250895	None	0	0	0.08333333333333333	1	1.0	16	1.0	1.0	17	16	0	0	0	0.05555555555555555	1	18	1.2	18	0.0	0	0.4474666105186443	0.8271134224415455	0.5092297338109535	0.888818585767084	0.6260563364177913	0.952517216700165	0.8599252808426241	0.9015226856815131	0	0	0.0
795	None	None	None	None	None	0	0	0.25	2	0.8888888888888888	8	0.55	0.8888888888888888	9	8	1	2	0	0.2	10	2	0.7333333333333333	11	0.4	0	0.6753681267247064	0.684112562539517	0.19488511184334908	0.6606781670230963	0.6998592550004046	0.7806929320248326	0.9109180142518891	0.7115494236590628	0.5555555555555556	0	0.0
1534	None	None	None	None	None	0	0	0.6666666666666666	6	0.18181818181818182	2	0.43333333333333335	0.09090909090909091	5	1	7	1	0	0.8333333333333334	6	5	0.8666666666666667	13	0.07142857142857142	0	0.7135910473990928	0.9104911465880554	0.6586900924138229	0.7624191347983391	0.17026650432584786	0.7304422425419024	0.91998626383692	0.8167029684985346	1.0	0.2	0.0
3695	0.06095207937706192	0.027191186044611557	0.0257100093243359	0.6551669892812101	None	0	0	0.1111111111111111	1	1.0	11	1.0	1.0	12	11	0	0	0	0.07692307692307693	1	13	0.8666666666666667	13	0.0	0	0.49828477639512503	0.8583240919576801	0.4892294867764715	0.8720105157958292	0.4222958293228973	0.9571766228986629	0.8877124826519379	0.9068471541354328	0	0	0.0
5418	0.046724885566098016	0.0017381063803253336	0.0010249721873955868	0.7020396269886229	None	0	0	0.125	1	1.0	10	1.0	1.0	11	10	0	0	0	0.08333333333333333	1	12	0.8	12	0.0	0	0.3821214291768563	0.8487397827900834	0.7429417541140183	0.7816274282887551	0.7711034236088915	0.8737413712607671	0.9120805395255062	0.8381860464685258	0	0	0.0
1443	None	None	None	None	None	0	0	0.4444444444444444	4	0.5454545454545454	6	0.40625	0.5454545454545454	9	6	3	1	0	0.5	8	4	0.8666666666666667	13	0.14285714285714285	0	0.6285132516905912	0.8966678536195342	0.7381325217548678	0.9213655172730034	0.7369779882131369	0.8918350031054786	0.72305272377136	0.9041145898195818	1.0	0.1111111111111111	0.0
7113	0.1173228776354826	0.03688989726665696	0.03670705933176457	0.6767485606258442	None	0	0	0.08333333333333333	1	1.0	16	1.0	1.0	17	16	0	0	0	0.05555555555555555	1	18	1.2	18	0.0	0	0.4474666105186443	0.8271134224415455	0.5092297338109535	0.888818585767084	0.6260563364177913	0.9686282881635098	0.8784825192222446	0.9135682852498559	0	0	0.0
2069	None	None	None	None	None	0.25	1	0.7	7	0.16666666666666666	2	0.5833333333333334	0.16666666666666666	3	2	10	0	0	0.6666666666666666	6	4	0.9333333333333333	14	0.0	0.5	0.5603287246817716	0.7237019213747875	0.6586900924138229	0.5925447298295866	0.36027971127643044	0.9692166386349599	0.8777791082013945	0.8314075882333448	0	0	0.0
1010	None	None	None	None	None	0.3333333333333333	1	0.375	3	0.6666666666666666	6	0.3055555555555556	0.5555555555555556	7	5	3	0	0	1.0	6	6	0.7333333333333333	11	0.0	0.4	0.7539210313093975	0.8462356802614348	0.31801246331612176	0.9187021791984805	0.42601372020820794	0.9268814070788786	0.931882137986332	0.9023242719853009	0	0	0.0
4698	0.10094544814622683	0.018528575940798347	0.017311613063873035	0.7420900324620516	None	0	0	0.0625	1	1.0	21	1.0	1.0	22	21	0	0	0	0.043478260869565216	1	23	1.5333333333333334	23	0.0	0	0.4237653872966888	0.853281576307355	0.6932042252985977	0.8682432865364141	0.7711034236088915	0.952827926406705	0.8599252808426241	0.9017870630415126	0	0	0.0
5162	0.112689689790692	0.03785943616799743	0.0377056426167766	0.6465191925342711	None	0	0	0.08333333333333333	1	1.0	16	1.0	1.0	17	16	0	0	0	0.05555555555555555	1	18	1.2	18	0.0	0	0.4474666105186443	0.8271134224415455	0.5092297338109535	0.888818585767084	0.6260563364177913	0.9525208453396798	0.8599252808426241	0.9015250599920959	0	0	0.0
7456	0.08529985387824571	0.01568282585384051	0.014182798496246275	0.6090266798284932	None	0	0	0.08333333333333333	1	1.0	15	1.0	1.0	16	15	0	0	0	0.058823529411764705	1	17	1.1333333333333333	17	0.0	0	0.5240626595553604	0.8278192794106969	0.4892294867764715	0.8908547973217038	0.3996019775487435	0.9692324030255376	0.8843685718956771	0.9147657726658838	0	0	0.0
5958	0.10709496060746833	0.01661538714991716	0.010116113078478354	0.7484124471564657	None	0	0	0.08333333333333333	1	1.0	16	1.0	1.0	17	16	0	0	0	0.05555555555555555	1	18	1.2	18	0.0	0	0.48077337049053154	0.8173638069485007	0.5092297338109535	0.888818585767084	0.6260563364177913	0.9525208453396798	0.8599252808426241	0.8995330001926828	0	0	0.0
4379	0.11549278393201994	0.014469295277442562	-0.008182312732770853	0.6414762427968916	None	0	0	0.08333333333333333	1	1.0	16	1.0	1.0	17	16	0	0	0	0.05555555555555555	1	18	1.2	18	0.0	0	0.4474666105186443	0.8192378154262208	0.5092297338109535	0.888818585767084	0.6260563364177913	0.9525208453396798	0.8599252808426241	0.8999120523943935	0	0	0.0
15	None	None	None	None	None	0	0	0.8	4	0.2	1	0.7	0.2	4	1	2	1	0	0.4	2	5	0.4666666666666667	7	0.2	0.4	0.9283623704990063	0.6638122787613121	0.5309923556598382	0.8589785866972205	0.4534281649314984	0.8238565514302961	0.8770316146132576	0.7930298944468729	1.0	0	0.0
4029	0.07703215484466747	0.03476342874846682	0.03218353123706025	0.6004179936009268	None	0	0	0.1	1	1.0	13	1.0	1.0	14	13	0	0	0	0.06666666666666667	1	15	1.0	15	0.0	0	0.38901613668751506	0.8579956179587275	0.4767482740525789	0.8794408131925223	0.4222958293228973	0.955676056041064	0.8599252808426241	0.9076768501709528	0	0	0.0
6521	0.12679138167578557	0.04812814393629187	0.047864137203307594	0.6358012485058099	None	0	0	0.08333333333333333	1	1.0	16	1.0	1.0	17	16	0	0	0	0.05555555555555555	1	18	1.2	18	0.0	0	0.4474666105186443	0.8271134224415455	0.5092297338109535	0.888818585767084	0.6260563364177913	0.9686282881635098	0.8784825192222446	0.9135682852498559	0	0	0.0
6161	0.11816752728069614	0.03786660534374203	0.03650747430171213	0.645754646356391	None	0	0	0.08333333333333333	1	1.0	16	1.0	1.0	17	16	0	0	0	0.05555555555555555	1	18	1.2	18	0.0	0	0.4474666105186443	0.8271134224415455	0.5092297338109535	0.888818585767084	0.6260563364177913	0.9525208453396798	0.8599252808426241	0.9015250599920959	0	0	0.0
3549	0.06261824080244653	0.023648159149614503	0.02364530364009776	0.670260025306971	None	0	0	0.1111111111111111	1	1.0	11	1.0	1.0	12	11	0	0	0	0.07692307692307693	1	13	0.8666666666666667	13	0.0	0	0.49828477639512503	0.8583240919576801	0.4892294867764715	0.8720105157958292	0.4222958293228973	0.9571766228986629	0.8877124826519379	0.9068471541354328	0	0	0.0
4942	0.11829898256077248	0.039125817103145846	0.03785674367919744	0.6464254211885307	None	0	0	0.08333333333333333	1	1.0	16	1.0	1.0	17	16	0	0	0	0.05555555555555555	1	18	1.2	18	0.0	0	0.4474666105186443	0.8271134224415455	0.5092297338109535	0.888818585767084	0.6260563364177913	0.9525208453396798	0.8599252808426241	0.9015250599920959	0	0	0.0
3389	0.019063327802529718	0.0026439960804315386	0.002619866542031419	0.9549007671599745	None	0	0	0.3333333333333333	2	0.8571428571428571	6	0.5625	0.8571428571428571	8	6	0	0	0	0.25	2	8	0.6	9	0.0	0	0.41479401984775033	0.8561756457901593	0.6260857439624858	0.9007517379896146	0.7711034236088915	0.9566690363178855	0.8973739731108268	0.9138329040686097	0	0	0.0
238	None	None	None	None	None	0.25	1	0.3	3	0.7692307692307693	10	0.5	0.46153846153846156	9	6	5	2	0	0.8333333333333334	5	6	1.0	15	0.18181818181818182	0.3076923076923077	0.44167624263527794	0.8571864640137936	0.44783441546202124	0.8977803928578004	0.7060602117456517	0.9233420863782761	0.9129676621781735	0.8957797562747973	0.5555555555555556	0	0.0
2855	0.0033570918807479962	0.0012991972904038555	0.001267834507500395	0.9743653655700923	None	0	0	0.5	2	0.75	3	0.5	0.5	4	2	1	1	0	0.75	4	3	0.4	6	0.25	0	0.84547167217107	0.9224114095687819	0.7610378389410922	0.7742023201729994	0.902219616141663	0.9569305780199359	0.8310798764718756	0.9063245056024122	1.0	0.5	0.0
2929	0.002393319545613049	0.00029163930259525707	0.00028908241915570176	0.9954579856235627	None	1.0	1	0.75	3	0.25	1	0.5	0.25	4	1	1	1	0	0.75	3	4	0.4	6	0.3333333333333333	0.6666666666666666	0.5937640010814176	0.9571419584436621	0.6094052403792609	0.8464548503248259	0.41646537778313986	0.9261017221036018	0.9018093427965718	0.9203519351059979	1.0	0.5	0.0
7185	0.10586131204738634	0.03803410408788512	0.03694221384121916	0.6730988203634256	None	0	0	0.08333333333333333	1	1.0	16	1.0	1.0	17	16	0	0	0	0.05555555555555555	1	18	1.2	18	0.0	0	0.4474666105186443	0.8271134224415455	0.5092297338109535	0.888818585767084	0.6260563364177913	0.9686282881635098	0.8784825192222446	0.9135682852498559	0	0	0.0
2775	0.024199651595968305	0.00455689532223925	0.0037718336397647976	0.9318293222241186	None	0	0	0.25	2	0.8	8	0.4	0.6	6	6	5	3	0	0.8333333333333334	6	5	0.8	12	0.21428571428571427	0.2	0.6587392836832661	0.7766967203707404	0.6897385752319269	0.8572990231047487	0.3943524449623207	0.8642626095998427	0.8732723977179588	0.8362020167887828	0.3333333333333333	0.3333333333333333	0.0
1338	None	None	None	None	None	0	0	1.0	3	0.0	0	0.6666666666666666	0	2	0	1	1	0	0.6666666666666666	3	2	0.26666666666666666	4	0.25	1.0	0	0	0	0	0	0	0	0	0	0	0
1749	None	None	None	None	None	0	0	0.75	3	0.5	2	0.6666666666666666	0	1	0	4	3	0	1.0	3	3	0.4	6	0.2727272727272727	0.5	0	0	0	0	0	0	0	0	0	0	0
4350	0.11434526897925516	0.023608255261284364	0.001468972269371543	0.6375278799790189	None	0	0	0.08333333333333333	1	1.0	16	1.0	1.0	17	16	0	0	0	0.05555555555555555	1	18	1.2	18	0.0	0	0.6006587085920764	0.8192612180466636	0.48951272001299656	0.8890671879726126	0.5813672787729335	0.9448060286953751	0.8599252808426241	0.8951294296975539	0	0	0.0
1819	None	None	None	None	None	0.5	1	0.6666666666666666	4	0.5714285714285714	4	0.375	0.42857142857142855	5	3	3	0	0	0.6666666666666666	6	4	0.6	9	0.0	0.6666666666666666	0.38440275759518744	0.9238504393695866	0.8102006195141508	0.8432067301044419	0.3032951145990225	0.9531453914485571	0.9230749988372775	0.9165945048686772	0	0	0.0
1214	None	None	None	None	None	0	0	0.6666666666666666	6	0.18181818181818182	2	0.65	0.09090909090909091	4	1	8	0	0	0.8	4	5	0.8666666666666667	13	0.0	0.4	0.6401793990108666	0.8367433486186991	0.6277957512207907	0.7807812740642952	0.13544375549269008	0.915487180076678	0.9074580497080939	0.8535004890444312	0	0	0.0
2872	0.010586414537901778	0.00046927645256526643	-6.12970998649207e-05	0.9480371768934435	None	0	0	0.375	3	0.6666666666666666	6	0.3142857142857143	0.3333333333333333	6	3	4	2	0	0.7142857142857143	5	7	0.7333333333333333	11	0.2222222222222222	0	0.6947385327062597	0.9229641065033468	0.61162474162707	0.7748159150399323	0.22546338387487647	0.7244681474614642	0.8840642526078045	0.8266287207971068	0.5833333333333334	0.5	0.0
6551	0.11397652329649524	0.03306237042569091	0.02559252074139878	0.6140970393246925	None	0	0	0.08333333333333333	1	1.0	16	1.0	1.0	17	16	0	0	0	0.05555555555555555	1	18	1.2	18	0.0	0	0.6006587085920764	0.8192612180466636	0.48951272001299656	0.8890671879726126	0.5817220858699146	0.9633004930566341	0.8599252808426241	0.9077723330585493	0	0	0.0
5675	0.11528362440200315	0.016666108245248022	0.011592837375824672	0.6422044842610348	None	0	0	0.08333333333333333	1	1.0	15	1.0	1.0	16	15	0	0	0	0.058823529411764705	1	17	1.1333333333333333	17	0.0	0	0.5240626595553604	0.8278192794106969	0.4892294867764715	0.8842155851160194	0.4222958293228973	0.9533971425367453	0.8599252808426241	0.9008939407844048	0	0	0.0
14	None	None	None	None	None	0	0	0.5714285714285714	4	0.375	3	0.35714285714285715	0.375	5	3	4	3	0	0.5714285714285714	7	4	0.6666666666666666	10	0.3	0.2222222222222222	0.7175204719902609	0.8941478775383345	0.3624290628562922	0.9135580326876622	0.5853475318269051	0.8210683461849584	0.8841255414874926	0.881331651844347	0.2	0.6	0.0
5110	0.12165385158651992	0.020870424229709205	0.02066655948426573	0.6752406585573891	None	0	0	0.07142857142857142	1	1.0	18	1.0	1.0	19	18	0	0	0	0.05	1	20	1.3333333333333333	20	0.0	0	0.6006587085920764	0.8355229828859683	0.5092297338109535	0.8698331451495042	0.6260563364177913	0.9502491696333067	0.8599252808426241	0.8964284798478486	0	0	0.0
3874	0.05078771478365943	0.0031592455520337618	0.0029001207421618783	0.5903649517473569	None	0	0	0.1111111111111111	1	1.0	11	1.0	1.0	12	11	0	0	0	0.07692307692307693	1	13	0.8666666666666667	13	0.0	0	0.5240626595553604	0.8333145439514358	0.45348856766947476	0.8788434898041853	0.21072181772072346	0.9499181870895562	0.8599252808426241	0.898242548168985	0	0	0.0
4804	0.11488459546216324	0.03443893351483644	0.03436406771510743	0.6428770712817167	None	0	0	0.08333333333333333	1	1.0	16	1.0	1.0	17	16	0	0	0	0.05555555555555555	1	18	1.2	18	0.0	0	0.4474666105186443	0.8271134224415455	0.5092297338109535	0.888818585767084	0.6260563364177913	0.9525208453396798	0.8599252808426241	0.9015250599920959	0	0	0.0
3548	0.06874000185670107	0.01949214524414088	0.004800579935732068	0.6291375770279501	None	0	0	0.1111111111111111	1	1.0	11	1.0	1.0	12	11	0	0	0	0.07692307692307693	1	13	0.8666666666666667	13	0.0	0	0.5371407830527317	0.8469627915998391	0.4892294867764715	0.8720105157958292	0.41322378662174486	0.9571218911251402	0.866083274125009	0.9042298726376233	0	0	0.0
3023	0.007512122907972337	0.0007910450627371787	-0.00042785520218855544	0.9892239025025025	None	0.3333333333333333	1	0.5	4	0.5555555555555556	5	0.44	0.2222222222222222	6	2	4	3	0	1.0	5	5	0.7333333333333333	11	0.375	0.25	0.7276805734510473	0.8378831949282842	0.6423151165623954	0.8060595172469155	0.5016858254572917	0.9408513264327287	0.8593666293574311	0.8748602389907193	0.5	0.3333333333333333	0.0
70	None	None	None	None	None	0	0	0.2	2	0.9166666666666666	11	0.5384615384615384	0.8333333333333334	12	10	1	2	0	0.15384615384615385	2	13	0.9333333333333333	14	0.5	0	0.40102718527584386	0.8757555658110366	0.8215616982545498	0.8623763800700425	0.18231468486332197	0.9588199818992105	0.9200996570154749	0.9098593280700091	0.5416666666666666	0.3333333333333333	0.0
4476	0.11360307048843137	0.033184941242679206	0.03314369565554722	0.6579649103592919	None	0	0	0.08333333333333333	1	1.0	16	1.0	1.0	17	16	0	0	0	0.05555555555555555	1	18	1.2	18	0.0	0	0.4474666105186443	0.8271134224415455	0.5092297338109535	0.888818585767084	0.6260563364177913	0.9525208453396798	0.8599252808426241	0.9015250599920959	0	0	0.0
1809	None	None	None	None	None	1.0	1	0.8	4	0.4	2	0.4666666666666667	0.4	4	2	2	0	0	0.6	5	3	0.4666666666666667	7	0.0	1.0	0.4130386985664112	0.9511846319511964	0.6712562496348278	0.8928135602052487	0.3100051474736804	0.9284935227997717	0.9313646897513627	0.9276461798945952	0	0	0.0
522	None	None	None	None	None	0	0	1.0	3	0.0	0	0.6666666666666666	0	1	0	2	1	0	0.6666666666666666	3	2	0.26666666666666666	4	0.14285714285714285	1.0	0	0	0	0	0	0	0	0	0	0	0
476	None	None	None	None	None	0	0	0.5	1	1.0	1	1.0	1.0	2	1	0	1	0	0.3333333333333333	3	1	0.2	3	0.3333333333333333	0	0.3441046050477826	0.9036145021052762	0.6219164640215388	0.6574170096565337	0.26505688159558005	0.7879705635283528	0.8972867430066983	0.8023207078383886	1.0	0.5	0.0
5369	0.11445155237270344	0.033164529433637874	0.03154744365138265	0.655839472714799	None	0	0	0.08333333333333333	1	1.0	16	1.0	1.0	17	16	0	0	0	0.05555555555555555	1	18	1.2	18	0.0	0	0.4474666105186443	0.8271134224415455	0.5092297338109535	0.888818585767084	0.6260563364177913	0.9525208453396798	0.8599252808426241	0.9015250599920959	0	0	0.0
1625	None	None	None	None	None	0	0	0.25	1	1.0	3	0.625	0.3333333333333333	2	1	2	1	0	0.5	4	2	0.3333333333333333	5	0.14285714285714285	0	0.5640361192731354	0.6017452271243655	0.5438031269201549	0.6496176594926827	0.2663386286861276	0.8406920482159198	0.795645999016027	0.7105031923550141	1.0	0	0.0
4803	0.11431661804126952	0.035278557973081694	0.03527220861485333	0.6397611847292368	None	0	0	0.08333333333333333	1	1.0	16	1.0	1.0	17	16	0	0	0	0.05555555555555555	1	18	1.2	18	0.0	0	0.4474666105186443	0.8271134224415455	0.5092297338109535	0.888818585767084	0.6260563364177913	0.954013152611002	0.8599252808426241	0.9025119984111678	0	0	0.0
6160	0.11574016970367058	0.03921937317265426	0.03919547063980286	0.6303231714468812	None	0	0	0.08333333333333333	1	1.0	16	1.0	1.0	17	16	0	0	0	0.05555555555555555	1	18	1.2	18	0.0	0	0.4474666105186443	0.8271134224415455	0.5092297338109535	0.888818585767084	0.6260563364177913	0.9525208453396798	0.8599252808426241	0.9015250599920959	0	0	0.0
6817	0.1235149301508122	0.02992289666242424	0.029422361176736054	0.6563065941263754	None	0	0	0.08333333333333333	1	1.0	16	1.0	1.0	17	16	0	0	0	0.05555555555555555	1	18	1.2	18	0.0	0	0.4474666105186443	0.8271134224415455	0.5092297338109535	0.888818585767084	0.6260563364177913	0.9686282881635098	0.8784825192222446	0.9135682852498559	0	0	0.0
2704	0.004131296567308092	0.0009628864681406006	-0.0002867773670608585	0.9843604681216125	None	0	0	0.4	2	0.8	4	0.5833333333333334	0.6	5	3	1	1	0	0.75	3	4	0.4666666666666667	7	0.25	0	0.514349810332249	0.8157913163647769	0.5092297338109535	0.9486441743380747	0.8785346642657267	0.9478764603627675	0.836634427338202	0.9194564077202383	1.0	0.2	0.0
3683	0.05632788190917237	0.025014783716448472	0.024540505723966554	0.7262751623832459	None	0	0	0.1111111111111111	1	1.0	11	1.0	1.0	12	11	0	0	0	0.07692307692307693	1	13	0.8666666666666667	13	0.0	0	0.49828477639512503	0.8583240919576801	0.4892294867764715	0.8720105157958292	0.4222958293228973	0.9571766228986629	0.8877124826519379	0.9068471541354328	0	0	0.0
1762	None	None	None	None	None	0	0	0.3333333333333333	2	0.6666666666666666	4	0.4	0.6666666666666666	6	4	1	1	0	0.8	4	5	0.5333333333333333	8	0.25	0.6666666666666666	0.7158003245978757	0.750364202152599	0.5445574465498085	0.8235693487099304	0.2737437361316425	0.8830840287035548	0.8722527418402369	0.8255502592510123	1.0	0	0.0
4072	0.06745568361595213	0.021905242032656952	0.021686413378270215	0.6258927646951699	None	0	0	0.1	1	1.0	12	1.0	1.0	13	12	0	0	0	0.07142857142857142	1	14	0.9333333333333333	14	0.0	0	0.39591084419817374	0.8556000669850803	0.5092297338109535	0.8795432267297885	0.6260563364177913	0.9556941338440752	0.8599252808426241	0.9071691262881967	0	0	0.0
7034	0.12588301108585226	0.04258801528643739	0.0383059982412913	0.6353508146068259	None	0	0	0.08333333333333333	1	1.0	16	1.0	1.0	17	16	0	0	0	0.05555555555555555	1	18	1.2	18	0.0	0	0.4474666105186443	0.8271134224415455	0.5092297338109535	0.888818585767084	0.6260563364177913	0.9686282881635098	0.8784825192222446	0.9135682852498559	0	0	0.0
375	None	None	None	None	None	0	0	1.0	2	0.0	0	1.0	0	1	0	1	1	0	0.3333333333333333	3	1	0.2	3	0.2	1.0	0	0	0	0	0	0	0	0	0	0	0
3041	1.454356218214546e-08	1.2308527911214004e-08	5.247581059042887e-09	0.9999979784004307	None	0	0	0.5	1	1.0	1	0.75	0	0	0	2	3	0	1.0	2	2	0.2	3	0.375	0	0	0	0	0	0	0	0	0	0	0	0
5010	0.01621566246715458	0.0013368068363766587	-0.0009862636770216122	0.9597097012286959	None	0	0	0.16666666666666666	1	1.0	6	1.0	1.0	7	6	0	0	0	0.125	1	8	0.5333333333333333	8	0.0	0	0.3514591312724938	0.8185247062142987	0.7629076251225031	0.8309633245948551	0.7714582307058726	0.9116591873821077	0.8890586275661475	0.8594793899741845	0	0	0.0
7290	0.12389995852455826	0.033654707121036596	0.03347314440397043	0.6498422280505394	None	0	0	0.08333333333333333	1	1.0	16	1.0	1.0	17	16	0	0	0	0.05555555555555555	1	18	1.2	18	0.0	0	0.4474666105186443	0.8271134224415455	0.5092297338109535	0.888818585767084	0.6260563364177913	0.9686282881635098	0.8784825192222446	0.9135682852498559	0	0	0.0
2952	0.029579575612158165	0.0023257688644714807	0.0013107163592667795	0.941342715371353	None	0	0	0.23076923076923078	3	0.7647058823529411	13	0.2345679012345679	0.47058823529411764	11	8	7	0	0	1.0	9	9	1.2666666666666666	19	0.0	0.3076923076923077	0.5667677506226405	0.9002755488681689	0.6895400089522237	0.8397004322100278	0.4703158924958707	0.9338017730708265	0.787076643046402	0.8973051270984429	0	0	0.0
330	None	None	None	None	None	0	0	0.125	1	1.0	10	0.2857142857142857	0.8	8	8	3	6	0	0.8571428571428571	6	7	0.8	12	0.6	0	0.4287028314255389	0.8061790929596702	0.27268705856824826	0.9164495005629804	0.6776056223833906	0.9511769552384082	0.884106646901592	0.9057923122818478	0.125	0.25	0.0
7255	0.12192061565506597	0.04011950861021895	0.04003983139479612	0.6685424125954325	None	0	0	0.08333333333333333	1	1.0	16	1.0	1.0	17	16	0	0	0	0.05555555555555555	1	18	1.2	18	0.0	0	0.4474666105186443	0.8271134224415455	0.5092297338109535	0.888818585767084	0.6260563364177913	0.9686282881635098	0.8784825192222446	0.9135682852498559	0	0	0.0
5709	0.01657727637773344	0.00036986979851095397	0.00023260192309831857	0.9595294696842687	None	0	0	0.16666666666666666	1	1.0	6	1.0	1.0	7	6	0	0	0	0.125	1	8	0.5333333333333333	8	0.0	0	0.3514591312724938	0.8185247062142987	0.7629076251225031	0.8254048202974291	0.7714582307058726	0.9116591873821077	0.8890586275661475	0.8578992878884728	0	0	0.0
7323	0.12526415393205806	0.042768316324333845	0.035863544487293876	0.6370659525256653	None	0	0	0.08333333333333333	1	1.0	16	1.0	1.0	17	16	0	0	0	0.05555555555555555	1	18	1.2	18	0.0	0	0.4474666105186443	0.8271134224415455	0.5092297338109535	0.888818585767084	0.6260563364177913	0.9659474547359728	0.8599252808426241	0.911310881228704	0	0	0.0
5488	0.11366568094053044	0.037642375372792934	0.03659272640064674	0.673069033415737	None	0	0	0.08333333333333333	1	1.0	16	1.0	1.0	17	16	0	0	0	0.05555555555555555	1	18	1.2	18	0.0	0	0.450382228697703	0.8384489753502969	0.46922923974198955	0.8784916110253149	0.5817220858699146	0.9438418485579778	0.8599252808426241	0.8955672669053393	0	0	0.0
6084	0.11225484557288828	0.04009682122103395	0.04009664258572176	0.6395500282343053	None	0	0	0.08333333333333333	1	1.0	16	1.0	1.0	17	16	0	0	0	0.05555555555555555	1	18	1.2	18	0.0	0	0.4474666105186443	0.8271134224415455	0.5092297338109535	0.888818585767084	0.6260563364177913	0.9525208453396798	0.8599252808426241	0.9015250599920959	0	0	0.0
3939	0.09123778412750859	0.01747887070769912	0.014669016843678686	0.7361374067691544	None	0	0	0.08333333333333333	1	1.0	16	1.0	1.0	17	16	0	0	0	0.05555555555555555	1	18	1.2	18	0.0	0	0.4474666105186443	0.8535361956602854	0.6482759288423277	0.8592595945383564	0.7711034236088915	0.9592369644072396	0.8693851048312453	0.9040775730143029	0	0	0.0
7114	0.11977347452198459	0.03815539257639131	0.03803230946130442	0.6630245897101448	None	0	0	0.08333333333333333	1	1.0	16	1.0	1.0	17	16	0	0	0	0.05555555555555555	1	18	1.2	18	0.0	0	0.4474666105186443	0.8271134224415455	0.5092297338109535	0.888818585767084	0.6260563364177913	0.9686282881635098	0.8784825192222446	0.9135682852498559	0	0	0.0
7064	0.12135943166850809	0.045631277875678215	0.04563121710581094	0.6545760184371895	None	0	0	0.08333333333333333	1	1.0	16	1.0	1.0	17	16	0	0	0	0.05555555555555555	1	18	1.2	18	0.0	0	0.4474666105186443	0.8271134224415455	0.5092297338109535	0.888818585767084	0.6260563364177913	0.9686282881635098	0.8784825192222446	0.9135682852498559	0	0	0.0
5467	0.11455202248478182	0.019392189121895716	0.015209415636009022	0.7496278730143763	None	0	0	0.08333333333333333	1	1.0	15	1.0	1.0	16	15	0	0	0	0.058823529411764705	1	17	1.1333333333333333	17	0.0	0	0.421688727358409	0.8263956206624606	0.4892294867764715	0.8951120557346469	0.6985798800133415	0.9509634624995169	0.8599252808426241	0.9023036547713683	0	0	0.0
2064	None	None	None	None	None	0	0	0.8333333333333334	5	0.14285714285714285	1	0.6	0	3	0	5	2	0	0.6	3	5	0.6	9	0.18181818181818182	0.5714285714285714	0	0	0	0	0	0	0	0	0	0	0
2306	None	None	None	None	None	0	0	0.875	7	0.0	0	0.6666666666666666	0	5	0	6	0	0	0.5	3	6	0.8	12	0.0	0.3333333333333333	0	0	0	0	0	0	0	0	0	0	0
5492	0.1160162172326388	0.03333689914775011	0.03167578999281868	0.6546694114975689	None	0	0	0.08333333333333333	1	1.0	16	1.0	1.0	17	16	0	0	0	0.05555555555555555	1	18	1.2	18	0.0	0	0.4474666105186443	0.8271134224415455	0.5092297338109535	0.888818585767084	0.6260563364177913	0.952517216700165	0.8599252808426241	0.9015226856815131	0	0	0.0
7245	0.10987935357930076	0.03912596444742988	0.03736834795679859	0.6586499909313976	None	0	0	0.08333333333333333	1	1.0	16	1.0	1.0	17	16	0	0	0	0.05555555555555555	1	18	1.2	18	0.0	0	0.4474666105186443	0.8271134224415455	0.5092297338109535	0.888818585767084	0.6260563364177913	0.9686282881635098	0.8784825192222446	0.9135682852498559	0	0	0.0
342	None	None	None	None	None	0	0	0.5	2	0.6666666666666666	2	0.625	0.3333333333333333	3	1	1	0	0	0.5	2	4	0.3333333333333333	5	0.0	0	0.6753681267247064	0.8540671656200065	0.45560504740396535	0.8087185389483256	0.6998592550004046	0.8853939380820006	0.8208904283541555	0.8520831015064935	0	0	0.0
7308	0.10908770975267972	0.017061575181247433	0.017009771950122037	0.6073326168055346	None	0	0	0.08333333333333333	1	1.0	15	1.0	1.0	16	15	0	0	0	0.058823529411764705	1	17	1.1333333333333333	17	0.0	0	0.5240626595553604	0.8278192794106969	0.4892294867764715	0.8842155851160194	0.4130463830732543	0.9648074765591965	0.8717560412897852	0.9092714862811784	0	0	0.0
2223	None	None	None	None	None	0	0	0.42857142857142855	3	0.5	4	0.5555555555555556	0.25	5	2	4	0	0	0.5	6	3	0.6666666666666666	10	0.0	0	0.5667677506226405	0.8909227782837507	0.5337094743019163	0.7863642580812943	0.37083490546511255	0.8443806797670605	0.7450473614030667	0.8452968840958696	0	0	0.0
2423	None	None	None	None	None	0	0	0.5	2	0.5	2	0.5	0.25	1	1	4	2	0	0.75	4	3	0.4	6	0.16666666666666666	0	1.0	0.5	0.5961315554684479	0.5	0.49153411180452694	0.5	0.8995631879835766	0.5	1.0	1.0	0.0
7305	0.027673713903967022	0.0016119078614563434	0.001187549177438162	0.957701740441132	None	0	0	0.14285714285714285	1	1.0	8	1.0	1.0	9	8	0	0	0	0.1	1	10	0.6666666666666666	10	0.0	0	0.6006587085920764	0.8245097924363343	0.37937264682944943	0.8528695887412909	0.10035480709698105	0.9654617488037409	0.9024865700177125	0.9012932527739586	0	0	0.0
6056	0.02538539816710465	0.0037839383330506137	-0.00076787993244782	0.950496034242925	None	0	0	0.125	1	1.0	9	1.0	1.0	10	9	0	0	0	0.09090909090909091	1	11	0.7333333333333333	11	0.0	0	0.3667902802246751	0.77762901193669	0.7529246896182608	0.79915935065829	0.7711034236088915	0.8776471575538339	0.887354231976749	0.8226533882075641	0	0	0.0
5754	0.11583577882280952	0.03408710922585151	0.03396300463140971	0.6397774020527686	None	0	0	0.08333333333333333	1	1.0	16	1.0	1.0	17	16	0	0	0	0.05555555555555555	1	18	1.2	18	0.0	0	0.4474666105186443	0.8271134224415455	0.5092297338109535	0.888818585767084	0.6260563364177913	0.9525208453396798	0.8599252808426241	0.9015250599920959	0	0	0.0
6022	0.11869101661539803	0.030963835867930573	0.03095608986690405	0.6529312780389653	None	0	0	0.08333333333333333	1	1.0	16	1.0	1.0	17	16	0	0	0	0.05555555555555555	1	18	1.2	18	0.0	0	0.4474666105186443	0.8271134224415455	0.5092297338109535	0.888818585767084	0.6260563364177913	0.9525208453396798	0.8599252808426241	0.9015250599920959	0	0	0.0
7369	0.11991067837254107	0.03798731953779889	0.03626342790941603	0.6478998739836832	None	0	0	0.08333333333333333	1	1.0	16	1.0	1.0	17	16	0	0	0	0.05555555555555555	1	18	1.2	18	0.0	0	0.4474666105186443	0.8271134224415455	0.5092297338109535	0.888818585767084	0.6260563364177913	0.9686282881635098	0.8784825192222446	0.9135682852498559	0	0	0.0
4911	0.11263044187338672	0.039273551433077085	0.03910175845820918	0.627918584602208	None	0	0	0.08333333333333333	1	1.0	16	1.0	1.0	17	16	0	0	0	0.05555555555555555	1	18	1.2	18	0.0	0	0.4474666105186443	0.8271134224415455	0.5092297338109535	0.888818585767084	0.6260563364177913	0.9525208453396798	0.8599252808426241	0.9015250599920959	0	0	0.0
5774	0.11779564406913655	0.040703591606046176	0.040543089055218	0.6374558168698545	None	0	0	0.08333333333333333	1	1.0	16	1.0	1.0	17	16	0	0	0	0.05555555555555555	1	18	1.2	18	0.0	0	0.4474666105186443	0.8271134224415455	0.5092297338109535	0.888818585767084	0.6260563364177913	0.9525208453396798	0.8599252808426241	0.9015250599920959	0	0	0.0
6351	0.11154071473657394	0.03443893351483644	0.03436406771510743	0.6428770712817167	None	0	0	0.08333333333333333	1	1.0	16	1.0	1.0	17	16	0	0	0	0.05555555555555555	1	18	1.2	18	0.0	0	0.4474666105186443	0.8271134224415455	0.5092297338109535	0.888818585767084	0.6260563364177913	0.9525208453396798	0.8599252808426241	0.9015250599920959	0	0	0.0
7526	0.12744571646419203	0.04254427519263352	0.04218264857165742	0.6481934168573498	None	0	0	0.08333333333333333	1	1.0	16	1.0	1.0	17	16	0	0	0	0.05555555555555555	1	18	1.2	18	0.0	0	0.4474666105186443	0.8271134224415455	0.5092297338109535	0.888818585767084	0.6260563364177913	0.9686282881635098	0.8784825192222446	0.9135682852498559	0	0	0.0
5164	0.11944966843928681	0.02747514445988956	0.02738271044925878	0.6076020646279567	None	0	0	0.08333333333333333	1	1.0	16	1.0	1.0	17	16	0	0	0	0.05555555555555555	1	18	1.2	18	0.0	0	0.4474666105186443	0.8307669317550811	0.5092297338109535	0.888818585767084	0.6260563364177913	0.952517216700165	0.8599252808426241	0.9022825685095838	0	0	0.0
1674	None	None	None	None	None	0	0	0.75	3	0.3333333333333333	1	0.625	0.3333333333333333	3	1	1	2	0	0.5	4	2	0.3333333333333333	5	0.5	0.6666666666666666	0.3364318298476273	0.9118332420038346	0.7549985030701715	0.9320041807696469	0.5697250476111901	0.864540979285629	0.7202798881543359	0.9062952212464033	0.6666666666666666	0	0.0
6042	0.11868758632561073	0.03483185015389024	0.03347841414880438	0.6413946053609406	None	0	0	0.08333333333333333	1	1.0	16	1.0	1.0	17	16	0	0	0	0.05555555555555555	1	18	1.2	18	0.0	0	0.4474666105186443	0.8271134224415455	0.5092297338109535	0.888818585767084	0.6260563364177913	0.9525208453396798	0.8599252808426241	0.9015250599920959	0	0	0.0
3130	0.004688288310026378	0.00058749412458267	0.0005267496530743729	0.9893340334634874	None	0	0	0.5	2	0.6666666666666666	2	0.625	0.6666666666666666	4	2	0	0	0	0.5	2	4	0.3333333333333333	5	0.0	0	0.41479401984775033	0.8586031648301621	0.6260857439624858	0.9250366083795106	0.8392545495636025	0.9305859264650866	0.9039182183119449	0.9092158841312225	0	0	0.0
2324	None	None	None	None	None	0	0	0.2	2	0.8333333333333334	10	0.7	0.3333333333333333	4	4	9	1	0	0.8	4	5	0.9333333333333333	14	0.045454545454545456	0.7272727272727273	0.6031542012605104	0.8950918659955788	0.5961997833578696	0.7346515138377219	0.3202911984108593	0.8447791347395509	0.7983276934604396	0.8346304763664237	1.0	0.25	0.0
1287	None	None	None	None	None	0	0	0.8	4	0.2	1	0.5833333333333334	0.2	4	1	2	1	0	0.75	3	4	0.4666666666666667	7	0.2	0.5	0.7720295150122434	0.8388822344429009	0.5645165830556195	0.7858753613805712	0.4198362721440764	0.861608338054824	0.8172013359200316	0.8310325080819148	1.0	0	0.0
3214	None	None	None	None	None	0	0	0.125	1	1.0	10	0.75	0.4	5	4	6	1	0	1.0	4	4	0.8	12	0.06666666666666667	0	0.5667677506226405	0.8005533340077083	0.5586718997497016	0.8109331614858885	0.28546844957770146	0.8191036288513079	0.6519886358012225	0.8103125832748687	1.0	0.2	0.0
1877	None	None	None	None	None	0	0	1.0	1	0	0	1.0	0	0	0	1	2	0	0.5	2	1	0.13333333333333333	2	0.3333333333333333	0	0	0	0	0	0	0	0	0	0	0	0
4929	0.11290685084012499	0.0384624852372745	0.037243212903475244	0.6434880937314427	None	0	0	0.08333333333333333	1	1.0	16	1.0	1.0	17	16	0	0	0	0.05555555555555555	1	18	1.2	18	0.0	0	0.4474666105186443	0.8271134224415455	0.5092297338109535	0.888818585767084	0.6260563364177913	0.9525208453396798	0.8599252808426241	0.9015250599920959	0	0	0.0
1999	None	None	None	None	None	0	0	0.5	4	0.5555555555555556	5	0.55	0.4444444444444444	6	4	4	1	0	0.8	5	4	0.7333333333333333	11	0.1	0.4444444444444444	0.6739178875281361	0.7572710839928245	0.5640872854289892	0.9249241042036186	0.6260563364177913	0.8833862576366377	0.8535724384509734	0.8689030619504539	1.0	0	0.0
835	None	None	None	None	None	0.25	1	0.2727272727272727	3	0.7857142857142857	11	0.45714285714285713	0.42857142857142855	6	6	9	2	0	0.7142857142857143	7	5	1.0666666666666667	16	0.09090909090909091	0	0.3624029212128031	0.9665460902160173	0.27143800167033494	0.9371002060566369	0.4194833747354748	0.9160569616559917	0.9092210088850201	0.9436540493780626	0.5833333333333334	0.16666666666666666	0.0
736	None	None	None	None	None	0	0	0.125	1	1.0	9	0.39285714285714285	0.5555555555555556	6	5	4	0	0	0.5714285714285714	4	7	0.7333333333333333	11	0.0	0.2222222222222222	0.4806231494535279	0.7023841434927779	0.46254415782544245	0.7925464834018358	0.36198883510200186	0.8986079328598294	0.7977583059862555	0.8115771638813934	0	0	0.0
5119	0.11252546011239255	0.004079898721885886	0.004037339318713295	0.8106642186468803	None	0	0	0.08333333333333333	1	1.0	16	1.0	1.0	17	16	0	0	0	0.05555555555555555	1	18	1.2	18	0.0	0	0.39591084419817374	0.839054320914932	0.6424483820785388	0.9078613185105557	0.7469454852060472	0.954304940559334	0.8599252808426241	0.9110075352229885	0	0	0.0
7270	0.10592140684049421	0.012981660465835987	0.006868226131829538	0.7110117232852455	None	0	0	0.06666666666666667	1	1.0	20	1.0	1.0	21	20	0	0	0	0.045454545454545456	1	22	1.4666666666666666	22	0.0	0	0.6006587085920764	0.803299137790824	0.6932042252985977	0.8672378518875627	0.7711034236088915	0.9697764246268417	0.8599252808426241	0.9047149349551252	0	0	0.0
3418	0.0	0.0	0.0	1.0	None	0	0	0	0	0	0	1.0	0	0	0	0	2	0	1.0	1	1	0.06666666666666667	1	0.5	0	0	0	0	0	0	0	0	0	0	0	0
521	None	None	None	None	None	0	0	0.75	3	0.25	1	0.75	0.25	2	1	3	2	0	0.5	2	4	0.4	6	0.2222222222222222	0.5	0.5407066125594984	0.7787539587081097	0.5344139832551977	0.9620283597050117	0.5055528257233173	0.9100504946103463	0.6942896808466686	0.9062167217452031	1.0	0	0.6089869841144471
1768	None	None	None	None	None	0	0	0.5	3	0.6666666666666666	4	0.4444444444444444	0.6666666666666666	6	4	1	1	0	0.5	3	6	0.5333333333333333	8	0.25	0.4	0.514349810332249	0.814377824195469	0.5619209809404786	0.9183115479450562	0.7606698564533645	0.9485573485703871	0.8003488304247186	0.9064412471819494	1.0	0.16666666666666666	0.0
2875	0.0028878143743377546	0.0003033462583880282	0.00030284995028787535	0.9912103674232864	None	0	0	0.5	2	0.3333333333333333	1	0.625	0.3333333333333333	3	1	1	1	0	0.5	2	4	0.3333333333333333	5	0.25	0.6666666666666666	0.3821214291768563	0.8693063134142114	0.5292704718062982	0.860210894108078	0.6260563364177913	0.9186099608241458	0.8599252808426241	0.8854580090973808	1.0	0.6666666666666666	0.0
6146	0.11532909569234247	0.04037377646805696	0.04029321093498886	0.6263969720155844	None	0	0	0.08333333333333333	1	1.0	16	1.0	1.0	17	16	0	0	0	0.05555555555555555	1	18	1.2	18	0.0	0	0.4474666105186443	0.8271134224415455	0.5092297338109535	0.888818585767084	0.6260563364177913	0.9525208453396798	0.8599252808426241	0.9015250599920959	0	0	0.0
1743	None	None	None	None	None	0.5	1	0.8333333333333334	5	0.0	0	0.5333333333333333	0	4	0	3	2	0	0.6	3	5	0.5333333333333333	8	0.3333333333333333	0.6666666666666666	0	0	0	0	0	0	0	0	0	0	0
1252	None	None	None	None	None	0	0	0.3333333333333333	1	1.0	2	1.0	0.5	2	1	1	0	0	0.25	4	1	0.26666666666666666	4	0.0	0	0.7016661439786442	0.882526763064424	0.5242439396493398	0.839290795164995	0.31317889694198164	0.7432719762308193	0.8513729892223437	0.828854139848031	0	0	0.0
2284	None	None	None	None	None	0.5	1	0.6666666666666666	4	0.2857142857142857	2	0.5625	0.2857142857142857	4	2	4	0	0	1.0	4	4	0.6	9	0.0	0	0.8403838836938838	0.8981969412608029	0.6384661936203676	0.9016759371483404	0.5138375427093507	0.9610501607173083	0.9379898505244622	0.9264250946152115	0	0	0.0
3830	0.07321513438589919	0.022150654750764425	0.019675505995208585	0.6569157134624395	None	0	0	0.0625	1	1.0	21	1.0	1.0	22	21	0	0	0	0.043478260869565216	1	23	1.5333333333333334	23	0.0	0	0.6623145401718381	0.8533546579128487	0.5758390579447461	0.8928303379859313	0.20021383327720793	0.9486561528397971	0.9003241190575373	0.9060116185785609	0	0	0.0
7033	0.13384970946701005	0.047347788286814706	0.04695744650066635	0.6300290141977463	None	0	0	0.08333333333333333	1	1.0	16	1.0	1.0	17	16	0	0	0	0.05555555555555555	1	18	1.2	18	0.0	0	0.4474666105186443	0.8271134224415455	0.5092297338109535	0.888818585767084	0.6260563364177913	0.9686282881635098	0.8784825192222446	0.9135682852498559	0	0	0.0
7435	0.12249788146776358	0.038620860262860275	0.03860878992221318	0.6450800746413268	None	0	0	0.08333333333333333	1	1.0	16	1.0	1.0	17	16	0	0	0	0.05555555555555555	1	18	1.2	18	0.0	0	0.4474666105186443	0.8271134224415455	0.5092297338109535	0.888818585767084	0.6260563364177913	0.9686282881635098	0.8784825192222446	0.9135682852498559	0	0	0.0
4971	0.11879088585786693	0.04098505278961529	0.04064346096189564	0.6320674814914063	None	0	0	0.08333333333333333	1	1.0	16	1.0	1.0	17	16	0	0	0	0.05555555555555555	1	18	1.2	18	0.0	0	0.4474666105186443	0.8271134224415455	0.5092297338109535	0.888818585767084	0.6260563364177913	0.9525208453396798	0.8599252808426241	0.9015250599920959	0	0	0.0
3844	0.06898714965457696	0.026876206262336857	0.026798852926232086	0.61633488521	None	0	0	0.1111111111111111	1	1.0	11	1.0	1.0	12	11	0	0	0	0.07692307692307693	1	13	0.8666666666666667	13	0.0	0	0.49828477639512503	0.8583240919576801	0.5758390579447461	0.8886188642071187	0.4222958293228973	0.9571766228986629	0.8877124826519379	0.9111980199929969	0	0	0.0
6290	0.11677450481411049	0.033378976709077926	0.032284088782446256	0.6564991252807417	None	0	0	0.08333333333333333	1	1.0	16	1.0	1.0	17	16	0	0	0	0.05555555555555555	1	18	1.2	18	0.0	0	0.4474666105186443	0.8271134224415455	0.5092297338109535	0.888818585767084	0.6260563364177913	0.9525208453396798	0.8599252808426241	0.9015250599920959	0	0	0.0
3282	0.05445139814237728	0.008615586725463555	0.00844108308830446	0.64883282476063	None	0	0	0.1111111111111111	1	1.0	11	1.0	1.0	12	11	0	0	0	0.07692307692307693	1	13	0.8666666666666667	13	0.0	0	0.4913900688844663	0.8713523499618351	0.4892294867764715	0.8720105157958292	0.41322378662174486	0.9571218911251402	0.8869687155089123	0.9099040513889622	0	0	0.0
5715	0.11433224539016404	0.041996034379864225	0.04197950840636993	0.6220072684333068	None	0	0	0.08333333333333333	1	1.0	16	1.0	1.0	17	16	0	0	0	0.05555555555555555	1	18	1.2	18	0.0	0	0.4474666105186443	0.8271134224415455	0.5092297338109535	0.888818585767084	0.6260563364177913	0.9525208453396798	0.8599252808426241	0.9015250599920959	0	0	0.0
3618	0.06842118183384333	0.025152149614955564	0.024929155504969654	0.6660427058534357	None	0	0	0.09090909090909091	1	1.0	14	1.0	1.0	15	14	0	0	0	0.0625	1	16	1.0666666666666667	16	0.0	0	0.685521234884434	0.8390539511727222	0.6424483820785388	0.891120214429138	0.20003642972871738	0.9564879256643829	0.912759474398449	0.907309991237198	0	0	0.0
6150	0.11841881023392523	0.03830794770276222	0.03828044773457733	0.6525210277101448	None	0	0	0.08333333333333333	1	1.0	16	1.0	1.0	17	16	0	0	0	0.05555555555555555	1	18	1.2	18	0.0	0	0.4474666105186443	0.8271134224415455	0.5092297338109535	0.888818585767084	0.6260563364177913	0.9525208453396798	0.8599252808426241	0.9015250599920959	0	0	0.0
344	None	None	None	None	None	0	0	0.5	4	0.4444444444444444	4	0.9166666666666666	0.1111111111111111	4	1	6	1	0	0.75	3	4	0.7333333333333333	11	0.07692307692307693	0.8571428571428571	0.6267802868291268	0.872872596681052	0.6024552980451171	0.8225119565744198	0.4703158924958707	0.9290287917811246	0.6544880044842015	0.8819098674899123	1.0	0.25	0.0
3134	0.019261690772054946	0.0005993451229507373	-0.0005989693950609931	0.8862377889069133	None	0	0	0.3333333333333333	2	0.8333333333333334	5	0.5714285714285714	0.8333333333333334	7	5	0	0	0	0.2857142857142857	2	7	0.5333333333333333	8	0.0	0	0.4474666105186443	0.8709155813621905	0.5092297338109535	0.9079324938294003	0.7711034236088915	0.9629182424683765	0.9120805395255062	0.9230733687649263	0	0	0.0
828	None	None	None	None	None	0	0	1.0	3	0.0	0	0.6666666666666666	0	3	0	0	1	0	0.6666666666666666	3	2	0.26666666666666666	4	1.0	1.0	0	0	0	0	0	0	0	0	0	0	0
2254	None	None	None	None	None	0.3333333333333333	1	0.5	4	0.6666666666666666	6	0.3142857142857143	0.4444444444444444	8	4	2	2	0	0.7142857142857143	7	5	0.7333333333333333	11	0.5	0.6666666666666666	0.514349810332249	0.8932705487765026	0.622482765492321	0.9221383331223596	0.5121082160890135	0.9350355291554443	0.8245808399908212	0.9184171494157157	0.5625	0.25	0.0
5548	0.030400025624985404	0.0026224099912353885	-0.002622314812935198	0.8223729770700068	None	0	0	0.125	1	1.0	9	1.0	1.0	10	9	0	0	0	0.09090909090909091	1	11	0.7333333333333333	11	0.0	0	0.3667902802246751	0.77762901193669	0.7529246896182608	0.79915935065829	0.7711034236088915	0.8776471575538339	0.887354231976749	0.8226533882075641	0	0	0.0
6433	0.13393819517821123	0.003739550013917397	-0.0030459089049657425	0.6861487349808433	None	0	0	0.06666666666666667	1	1.0	20	1.0	1.0	21	20	0	0	0	0.045454545454545456	1	22	1.4666666666666666	22	0.0	0	0.593508195614932	0.8194373883937685	0.5092297338109535	0.8758243860118434	0.6260563364177913	0.9656740346667622	0.8784825192222446	0.90616168349824	0	0	0.0
1159	None	None	None	None	None	0	0	0.6666666666666666	2	0.5	1	1.0	0	2	0	1	1	0	0.25	4	1	0.26666666666666666	4	0.25	0.6666666666666666	0	0	0	0	0	0	0	0	0	0	0
4521	0.11717486894039554	0.03946302113297456	0.03865345761065877	0.6375254809387367	None	0	0	0.08333333333333333	1	1.0	16	1.0	1.0	17	16	0	0	0	0.05555555555555555	1	18	1.2	18	0.0	0	0.4474666105186443	0.8271134224415455	0.5092297338109535	0.888818585767084	0.6260563364177913	0.9525208453396798	0.8599252808426241	0.9015250599920959	0	0	0.0
1983	None	None	None	None	None	0	0	0.1111111111111111	1	1.0	11	0.6190476190476191	0.5454545454545454	6	6	6	1	0	0.42857142857142855	3	7	0.8666666666666667	13	0.0625	0	0.7160499685248374	0.7840485060239577	0.6586900924138229	0.7916038507931383	0.2763056400419121	0.8445622897328731	0.9128735941740458	0.8082796414794808	1.0	0	0.0
3805	0.06192891672660777	0.027465749279645117	0.0269577020082856	0.6624758897897238	None	0	0	0.1111111111111111	1	1.0	11	1.0	1.0	12	11	0	0	0	0.07692307692307693	1	13	0.8666666666666667	13	0.0	0	0.49828477639512503	0.8583240919576801	0.4892294867764715	0.8720105157958292	0.4222958293228973	0.9571766228986629	0.8877124826519379	0.9068471541354328	0	0	0.0
1917	None	None	None	None	None	0	0	0.42857142857142855	3	0.625	5	0.3333333333333333	0.375	5	3	4	0	0	0.8333333333333334	6	5	0.6666666666666666	10	0.0	0.2222222222222222	0.4394893807922104	0.9039799177412162	0.4211673593411791	0.5662391679830403	0.253661777708133	0.8856868975394416	0.7085521075779192	0.8203516524228807	0	0	0.0
2686	0.006443374845863099	0.0006204267157530875	0.00059598580541952	0.9889379573462731	None	0.5	1	0.6666666666666666	4	0.5	3	0.4	0.3333333333333333	6	2	1	0	0	0.8	4	5	0.5333333333333333	8	0.0	0.6666666666666666	0.3711564053177224	0.7824038704066294	0.3920714081844622	0.8284722504622787	0.43814923776907655	0.9422584689921354	0.7627771401510471	0.8678739985550419	0	0	0.0
4953	0.10697146487028952	0.004581767951863089	-0.004010821752130043	0.6851848965277587	None	0	0	0.08333333333333333	1	1.0	16	1.0	1.0	17	16	0	0	0	0.05555555555555555	1	18	1.2	18	0.0	0	0.4474666105186443	0.8271134224415455	0.5092297338109535	0.8972069741954483	0.6260563364177913	0.9525208453396798	0.8728176287685478	0.9040940576210846	0	0	0.0
6303	0.11244769736298216	0.03368409985848168	0.032490164520420674	0.6512587469842056	None	0	0	0.08333333333333333	1	1.0	16	1.0	1.0	17	16	0	0	0	0.05555555555555555	1	18	1.2	18	0.0	0	0.4474666105186443	0.8271134224415455	0.5092297338109535	0.888818585767084	0.6260563364177913	0.9525208453396798	0.8599252808426241	0.9015250599920959	0	0	0.0
315	None	None	None	None	None	0	0	0.5	3	0.5714285714285714	4	0.6	0.14285714285714285	2	1	6	1	0	0.6	5	3	0.6	9	0.06666666666666667	0.2857142857142857	0.8431843933830232	0.6355146579199936	0.7404348228195298	0.6664866045301678	0.4790111190594596	0.974335507477435	0.8904332467825593	0.8359381365366598	1.0	0.5	0.0
3696	0.061742337005966576	0.028094380192474035	0.027616711947283688	0.6559040082363381	None	0	0	0.1111111111111111	1	1.0	11	1.0	1.0	12	11	0	0	0	0.07692307692307693	1	13	0.8666666666666667	13	0.0	0	0.49828477639512503	0.8583240919576801	0.4892294867764715	0.8720105157958292	0.4222958293228973	0.9571766228986629	0.8877124826519379	0.9068471541354328	0	0	0.0
1411	None	None	None	None	None	0	0	0.75	3	0.3333333333333333	1	0.625	0	2	0	2	1	0	0.5	2	4	0.3333333333333333	5	0.16666666666666666	0.6666666666666666	0	0	0	0	0	0	0	0	0	0	0
2128	None	None	None	None	None	0	0	0.5	2	0.75	3	1.0	0.25	3	1	2	0	0	0.16666666666666666	6	1	0.4	6	0.0	0.4	0.3944785482844153	0.960743515050758	0.46774139997395486	0.780733955715469	0.3032951145990225	0.9507738351878761	0.9103690574229043	0.9224514198129288	0	0	0.0
3470	0.07723107723044512	0.0237616312597537	0.0237529366557331	0.6811090369588527	None	0	0	0.1	1	1.0	12	1.0	1.0	13	12	0	0	0	0.07142857142857142	1	14	0.9333333333333333	14	0.0	0	0.39591084419817374	0.8556000669850803	0.5092297338109535	0.8795432267297885	0.6260563364177913	0.9556941338440752	0.8599252808426241	0.9071691262881967	0	0	0.0
6861	0.11051386779285337	0.031073932532511818	0.030914966284797073	0.6312919588108887	None	0	0	0.08333333333333333	1	1.0	16	1.0	1.0	17	16	0	0	0	0.05555555555555555	1	18	1.2	18	0.0	0	0.4474666105186443	0.8271134224415455	0.5092297338109535	0.888818585767084	0.6260563364177913	0.9686282881635098	0.8784825192222446	0.9135682852498559	0	0	0.0
1800	None	None	None	None	None	0	0	0	0	0	0	1.0	0	0	0	0	4	0	1.0	1	1	0.06666666666666667	1	1.0	0	0	0	0	0	0	0	0	0	0	0	0
6910	0.11451178414445812	0.021215601295341495	0.016250601573516255	0.7514241197807701	None	0	0	0.08333333333333333	1	1.0	15	1.0	1.0	16	15	0	0	0	0.058823529411764705	1	17	1.1333333333333333	17	0.0	0	0.421688727358409	0.8263956206624606	0.4892294867764715	0.8951120557346469	0.6985798800133415	0.9509634624995169	0.8599252808426241	0.9023036547713683	0	0	0.0
1616	None	None	None	None	None	0.5	1	0.6666666666666666	4	0.5714285714285714	4	0.36	0.5714285714285714	7	4	1	0	0	1.0	5	5	0.6	9	0.0	1.0	0.4474666105186443	0.8167755321685269	0.5040018427029588	0.9077716991026717	0.6243061561417166	0.9397593538021465	0.8806045367802319	0.8980934799752279	0	0	0.0
7312	0.12192061565506597	0.04011950861021895	0.04003983139479612	0.6685424125954325	None	0	0	0.08333333333333333	1	1.0	16	1.0	1.0	17	16	0	0	0	0.05555555555555555	1	18	1.2	18	0.0	0	0.4474666105186443	0.8271134224415455	0.5092297338109535	0.888818585767084	0.6260563364177913	0.9686282881635098	0.8784825192222446	0.9135682852498559	0	0	0.0
1767	None	None	None	None	None	0	0	0.3333333333333333	2	0.8333333333333334	5	0.6666666666666666	0.16666666666666666	3	1	4	0	0	0.75	3	4	0.5333333333333333	8	0.0	0.6666666666666666	0.4851994460753293	0.7126719662886026	0.4719207919158519	0.8979551189561457	0.37408328209950115	0.9110986822880791	0.8627731183938241	0.8585634571118885	0	0	0.0
7420	0.12425000100685353	0.041833240726141425	0.04120613146737507	0.6477581720459737	None	0	0	0.08333333333333333	1	1.0	16	1.0	1.0	17	16	0	0	0	0.05555555555555555	1	18	1.2	18	0.0	0	0.4474666105186443	0.8271134224415455	0.5092297338109535	0.888818585767084	0.6260563364177913	0.9686282881635098	0.8784825192222446	0.9135682852498559	0	0	0.0
5244	0.11938133002620371	0.04019064250465162	0.040115534742954054	0.6299521657855289	None	0	0	0.08333333333333333	1	1.0	16	1.0	1.0	17	16	0	0	0	0.05555555555555555	1	18	1.2	18	0.0	0	0.4474666105186443	0.8271134224415455	0.5092297338109535	0.888818585767084	0.6260563364177913	0.9525208453396798	0.8599252808426241	0.9015250599920959	0	0	0.0
4988	0.10694786509921636	0.024287043900899467	0.02403006768364451	0.577893159199467	None	0	0	0.08333333333333333	1	1.0	15	1.0	1.0	16	15	0	0	0	0.058823529411764705	1	17	1.1333333333333333	17	0.0	0	0.421688727358409	0.8263956206624606	0.4808717665840865	0.8948384714889033	0.6985798800133415	0.9509634624995169	0.8599252808426241	0.9022180953250903	0	0	0.0
2835	0.010657890627541133	0.000538330478536672	-0.00037783270898795313	0.9501000781820872	None	0.6666666666666666	2	0.6666666666666666	6	0.36363636363636365	4	0.4642857142857143	0.18181818181818182	8	2	4	1	0	0.5714285714285714	4	7	0.8666666666666667	13	0.16666666666666666	0.2	0.514349810332249	0.9172589351732543	0.46338381023754194	0.7514347646670286	0.3571841205485676	0.7283312402424619	0.7661928300844302	0.8174812541345633	1.0	0.25	0.0
5651	0.11422733749800994	0.03346993856145151	0.033422667684364527	0.6485781253286382	None	0	0	0.08333333333333333	1	1.0	16	1.0	1.0	17	16	0	0	0	0.05555555555555555	1	18	1.2	18	0.0	0	0.4474666105186443	0.8271134224415455	0.5092297338109535	0.888818585767084	0.6260563364177913	0.9525208453396798	0.8599252808426241	0.9015250599920959	0	0	0.0
5037	0.11963736767758391	0.03551247490099231	0.035447980962577556	0.6354915973883868	None	0	0	0.08333333333333333	1	1.0	16	1.0	1.0	17	16	0	0	0	0.05555555555555555	1	18	1.2	18	0.0	0	0.4474666105186443	0.8271134224415455	0.5092297338109535	0.888818585767084	0.6260563364177913	0.9525208453396798	0.8599252808426241	0.9015250599920959	0	0	0.0
2836	2.9869105229685656e-06	1.0541115313382609e-07	1.0002729641009066e-07	0.999994264382854	None	0	0	0.6	3	0.4	2	0.7	0	1	0	5	0	0	0.4	2	5	0.4666666666666667	7	0.0	0	0	0	0	0	0	0	0	0	0	0	0
5433	0.11961598122331847	0.03887228232836561	0.038870619784457425	0.6377285407115161	None	0	0	0.08333333333333333	1	1.0	16	1.0	1.0	17	16	0	0	0	0.05555555555555555	1	18	1.2	18	0.0	0	0.4474666105186443	0.8271134224415455	0.5092297338109535	0.888818585767084	0.6260563364177913	0.9525208453396798	0.8599252808426241	0.9015250599920959	0	0	0.0
4294	0.0785496351141372	0.03379776497725508	0.03344804324279477	0.6670733034747784	None	0	0	0.1	1	1.0	12	1.0	1.0	13	12	0	0	0	0.07142857142857142	1	14	0.9333333333333333	14	0.0	0	0.39591084419817374	0.8556000669850803	0.5092297338109535	0.8795432267297885	0.6260563364177913	0.9556941338440752	0.8599252808426241	0.9071691262881967	0	0	0.0
2251	None	None	None	None	None	0	0	0.5	2	0.6666666666666666	2	1.0	0.6666666666666666	3	2	1	1	0	0.2	5	1	0.3333333333333333	5	0.2	0.5	0.37478183055238157	0.9393759338736234	1.0	0.79650407851988	0.6180858082043925	0.893239558962385	0.9368143020924385	0.8885939898440983	1.0	0	0.0
5324	0.11110619020540952	0.03343020862705418	0.03342002756118358	0.658299844271272	None	0	0	0.08333333333333333	1	1.0	16	1.0	1.0	17	16	0	0	0	0.05555555555555555	1	18	1.2	18	0.0	0	0.4474666105186443	0.8271134224415455	0.5092297338109535	0.888818585767084	0.6260563364177913	0.9525100022032275	0.8599252808426241	0.901517965414385	0	0	0.0
4565	0.1123568314413477	0.03977372067005083	0.03917723169841669	0.6403204391504765	None	0	0	0.08333333333333333	1	1.0	16	1.0	1.0	17	16	0	0	0	0.05555555555555555	1	18	1.2	18	0.0	0	0.4474666105186443	0.8271134224415455	0.5092297338109535	0.888818585767084	0.6260563364177913	0.9525208453396798	0.8599252808426241	0.9015250599920959	0	0	0.0
2559	0.0017996954452574087	9.449820113889584e-05	-4.3548581567624994e-05	0.9864906424421102	None	0.3333333333333333	1	0.7777777777777778	7	0.18181818181818182	2	0.65	0.09090909090909091	3	1	9	2	0	0.8	4	5	0.8666666666666667	13	0.1	0.5	0.7135910473990928	0.8199287784024833	0.6586900924138229	0.8240546456179475	0.4359545704828253	0.9488187848908693	0.9104877047155756	0.8800873803687325	0.6666666666666666	0.3333333333333333	0.0
3997	0.06951226962940603	0.02487078073004705	0.024857163498875966	0.6442393741422783	None	0	0	0.1111111111111111	1	1.0	11	1.0	1.0	12	11	0	0	0	0.07692307692307693	1	13	0.8666666666666667	13	0.0	0	0.49828477639512503	0.8583240919576801	0.5758390579447461	0.8886188642071187	0.4222958293228973	0.9571766228986629	0.8877124826519379	0.9111980199929969	0	0	0.0
4357	0.07896706588377725	0.032495124151566634	0.03218206750302339	0.6671351937743479	None	0	0	0.1	1	1.0	12	1.0	1.0	13	12	0	0	0	0.07142857142857142	1	14	0.9333333333333333	14	0.0	0	0.39591084419817374	0.8556000669850803	0.5092297338109535	0.8795432267297885	0.6260563364177913	0.9556941338440752	0.8599252808426241	0.9071691262881967	0	0	0.0
6498	0.12588230213661095	0.03571609977240623	0.03431593364765353	0.6534019048631443	None	0	0	0.08333333333333333	1	1.0	16	1.0	1.0	17	16	0	0	0	0.05555555555555555	1	18	1.2	18	0.0	0	0.4474666105186443	0.8271134224415455	0.5092297338109535	0.888818585767084	0.6260563364177913	0.9686282881635098	0.8784825192222446	0.9135682852498559	0	0	0.0
4454	0.11657017613294163	0.04197068315358628	0.04192433192028961	0.6267008869319366	None	0	0	0.08333333333333333	1	1.0	16	1.0	1.0	17	16	0	0	0	0.05555555555555555	1	18	1.2	18	0.0	0	0.4474666105186443	0.8271134224415455	0.5092297338109535	0.888818585767084	0.6260563364177913	0.9525208453396798	0.8599252808426241	0.9015250599920959	0	0	0.0
3059	0.026734095180877916	0.007880608230190258	0.0064528108510657056	0.924342486027949	None	0	0	0.23076923076923078	3	0.8235294117647058	14	0.35185185185185186	0.47058823529411764	11	8	7	2	0	0.6666666666666666	9	6	1.2666666666666666	19	0.13333333333333333	0	0.5667677506226405	0.8559319839363154	0.6895400089522237	0.8038013707858059	0.4703158924958707	0.929471274976277	0.8585835900036908	0.872536593990448	0.5454545454545454	0.36363636363636365	0.0
3649	0.0709825364126357	0.02356699361576898	0.022146528673884325	0.5542605539143	None	0	0	0.1111111111111111	1	1.0	11	1.0	1.0	12	11	0	0	0	0.07692307692307693	1	13	0.8666666666666667	13	0.0	0	0.49828477639512503	0.8625317028109635	0.49629879543168753	0.8942352403104404	0.21054441417223294	0.9499173028307529	0.8599252808426241	0.9092608525424986	0	0	0.0
6184	0.10065371546397811	0.007259657058339019	0.006154876357902366	0.8620604847918123	None	0	0	0.08333333333333333	1	1.0	15	1.0	1.0	16	15	0	0	0	0.058823529411764705	1	17	1.1333333333333333	17	0.0	0	0.421688727358409	0.8284707702253327	0.6216003460494152	0.9028211848240236	0.49481937291844735	0.9559427431901703	0.8599252808426241	0.9083513653954746	0	0	0.0
4151	0.06649846123810405	0.02800893042119457	0.028001058132504496	0.6168005305366338	None	0	0	0.1111111111111111	1	1.0	11	1.0	1.0	12	11	0	0	0	0.07692307692307693	1	13	0.8666666666666667	13	0.0	0	0.49828477639512503	0.8583240919576801	0.5758390579447461	0.8886188642071187	0.4222958293228973	0.9571766228986629	0.8877124826519379	0.9111980199929969	0	0	0.0
426	None	None	None	None	None	1.0	1	1.0	5	0.0	0	0.7777777777777778	0	2	0	4	1	0	1.0	3	3	0.4666666666666667	7	0.1	1.0	0	0	0	0	0	0	0	0	0	0	0
777	None	None	None	None	None	0	0	0.2	1	1.0	5	1.0	0.6	4	3	2	0	0	0.14285714285714285	1	7	0.4666666666666667	7	0.0	0	0.6755682361829207	0.9673764760403747	0.9328109603082428	0.7508551936974772	0.8507648111577456	0.7157162175634789	0.8061139974491338	0.8587986744308493	0	0	0.0
2506	None	None	None	None	None	0	0	0.5	2	0.6666666666666666	2	0.5555555555555556	0.6666666666666666	3	2	1	2	0	1.0	3	3	0.3333333333333333	5	0.4	0	0.9543174847837772	0.8763263200963919	0.5792473834539674	0.8260047481132028	0.4162728137186672	0.974073996473428	0.9252797059362208	0.9153386654024744	0.6666666666666666	0.3333333333333333	0.0
5842	0.11268084930467945	0.03229544741907646	0.032179691065105515	0.6547506770418141	None	0	0	0.08333333333333333	1	1.0	16	1.0	1.0	17	16	0	0	0	0.05555555555555555	1	18	1.2	18	0.0	0	0.4474666105186443	0.8271134224415455	0.5092297338109535	0.888818585767084	0.6260563364177913	0.9525208453396798	0.8599252808426241	0.9015250599920959	0	0	0.0
5179	0.11184967947229706	0.030334565137519674	0.028308323249826992	0.6545749860728937	None	0	0	0.08333333333333333	1	1.0	16	1.0	1.0	17	16	0	0	0	0.05555555555555555	1	18	1.2	18	0.0	0	0.4474666105186443	0.8271134224415455	0.5092297338109535	0.888818585767084	0.6260563364177913	0.952517216700165	0.8599252808426241	0.9015226856815131	0	0	0.0
3063	0.032000446195663855	0.006356097935209622	0.006255368720555991	0.8520155357992036	None	0	0	0.3	3	0.8333333333333334	10	0.3888888888888889	0.8333333333333334	12	10	1	1	0	0.25	12	3	0.9333333333333333	14	0.25	1.0	0.6454138959312147	0.8327263066665882	0.6614678151553525	0.8733248092619565	0.5928633253334938	0.94548326617903	0.8599252808426241	0.8937515698835508	1.0	0.16666666666666666	0.0
2197	None	None	None	None	None	0	0	0.2857142857142857	2	0.75	6	0.3333333333333333	0.625	7	5	2	2	0	0.8333333333333334	6	5	0.6666666666666666	10	0.3333333333333333	0	0.605310340436421	0.9139442497496961	0.6959058521975249	0.9234625553721012	0.20687441914848853	0.9405661512414434	0.956884929063203	0.9267799920109348	0.5714285714285714	0.42857142857142855	0.0
4314	0.11492652545194244	0.032576245573576273	0.0325499479854411	0.6579976726358577	None	0	0	0.08333333333333333	1	1.0	16	1.0	1.0	17	16	0	0	0	0.05555555555555555	1	18	1.2	18	0.0	0	0.4474666105186443	0.8271134224415455	0.5092297338109535	0.888818585767084	0.6260563364177913	0.9525208453396798	0.8599252808426241	0.9015250599920959	0	0	0.0
3729	0.058207540520226544	0.026132236641572725	0.024641085449766738	0.7067788153760667	None	0	0	0.1111111111111111	1	1.0	11	1.0	1.0	12	11	0	0	0	0.07692307692307693	1	13	0.8666666666666667	13	0.0	0	0.49828477639512503	0.8583240919576801	0.4892294867764715	0.8720105157958292	0.4222958293228973	0.9571766228986629	0.8877124826519379	0.9068471541354328	0	0	0.0
6438	0.10275485644216027	0.016221477210063253	0.009321043657390457	0.695388034615847	None	0	0	0.08333333333333333	1	1.0	15	1.0	1.0	16	15	0	0	0	0.058823529411764705	1	17	1.1333333333333333	17	0.0	0	0.421688727358409	0.8263956206624606	0.4808717665840865	0.8948384714889033	0.6985798800133415	0.9509634624995169	0.8599252808426241	0.9022180953250903	0	0	0.0
3144	0.006237005262633498	0.00047195802258922305	0.00016993558588973838	0.9868522074089031	None	0	0	0.5	2	0.75	3	0.6	0.5	4	2	1	0	0	0.4	2	5	0.4	6	0.0	0	0.5137959711884497	0.9311089778228421	0.7162408815331209	0.7487666164992007	0.8392545495636025	0.9484738098706077	0.8886463640243714	0.9005084181239128	0	0	0.0
1078	None	None	None	None	None	0.3333333333333333	1	0.375	3	0.6666666666666666	6	0.39285714285714285	0.5555555555555556	8	5	2	0	0	0.5714285714285714	7	4	0.7333333333333333	11	0.0	0.5	0.26063109398393935	0.7688349135419058	0.23475865311017036	0.9216449378749065	0.5072535453733934	0.9323219530719468	0.8766140245038118	0.8905648046796335	0	0	0.0
5961	0.10228305982565536	0.01859022372595716	0.01590164857923484	0.5984587013740107	None	0	0	0.08333333333333333	1	1.0	16	1.0	1.0	17	16	0	0	0	0.05555555555555555	1	18	1.2	18	0.0	0	0.39591084419817374	0.8528725020734608	0.46922923974198955	0.8935948396840675	0.21853532222800323	0.9483373473947991	0.8599252808426241	0.9059446431684715	0	0	0.0
3328	0.05669785968688873	0.026653883506160547	0.025137921769472802	0.7145226090071601	None	0	0	0.1111111111111111	1	1.0	11	1.0	1.0	12	11	0	0	0	0.07692307692307693	1	13	0.8666666666666667	13	0.0	0	0.49828477639512503	0.8583240919576801	0.4892294867764715	0.8720105157958292	0.4222958293228973	0.9571766228986629	0.8877124826519379	0.9068471541354328	0	0	0.0
2720	0.018191023931325205	0.0004972707788582264	0.00021994803353716645	0.9534678415878403	None	0	0	0.3333333333333333	2	0.7142857142857143	5	0.375	0.5714285714285714	5	4	3	0	0	0.6666666666666666	4	6	0.6	9	0.0	0	0.5775336723034229	0.8928081604062053	0.6790933454607917	0.855005295000893	0.7899571232051585	0.9381554795271824	0.8599252808426241	0.9006515202372416	0	0	0.0
2091	None	None	None	None	None	0	0	0.25	1	1.0	4	1.0	0.25	1	1	4	2	0	0.6666666666666666	2	3	0.4	6	0.16666666666666666	0	0.9102499901138366	0.5	0.5292704718062982	0.5	0.2563614505814528	0.5	0.9359329861718272	0.5	1.0	1.0	0.04538176903683594
6554	0.016424447454164003	0.000373820836338958	-9.658919067478972e-06	0.9597423356027325	None	0	0	0.16666666666666666	1	1.0	6	1.0	1.0	7	6	0	0	0	0.125	1	8	0.5333333333333333	8	0.0	0	0.3514591312724938	0.8185247062142987	0.7629076251225031	0.8254048202974291	0.7714582307058726	0.9116591873821077	0.8890586275661475	0.8578992878884728	0	0	0.0
2960	0.0011948700752903198	0.0002458869334549768	-0.0002458788457921554	0.9976026780166598	None	0	0	0.75	3	0.3333333333333333	1	0.8333333333333334	0	3	0	1	3	0	0.6666666666666666	2	3	0.3333333333333333	5	1.0	0.6666666666666666	0	0	0	0	0	0	0	0	0	0	0
3982	0.05561716718890851	0.026624373669090536	0.02597380339303163	0.7115198988398899	None	0	0	0.1111111111111111	1	1.0	11	1.0	1.0	12	11	0	0	0	0.07692307692307693	1	13	0.8666666666666667	13	0.0	0	0.49828477639512503	0.8583240919576801	0.4892294867764715	0.8720105157958292	0.4222958293228973	0.9571766228986629	0.8877124826519379	0.9068471541354328	0	0	0.0
840	None	None	None	None	None	0.5	1	0.5714285714285714	4	0.625	5	0.3333333333333333	0.5	7	4	2	1	0	0.8333333333333334	6	5	0.6666666666666666	10	0.2	0.8	0.4474666105186443	0.8335129387485982	0.43949315715901516	0.8703586175158216	0.6243061561417166	0.9397593538021465	0.7583317826429508	0.8896705642444539	1.0	0.14285714285714285	0.0
5107	0.11879088585786693	0.04098505278961529	0.04064346096189564	0.6320674814914063	None	0	0	0.08333333333333333	1	1.0	16	1.0	1.0	17	16	0	0	0	0.05555555555555555	1	18	1.2	18	0.0	0	0.4474666105186443	0.8271134224415455	0.5092297338109535	0.888818585767084	0.6260563364177913	0.9525208453396798	0.8599252808426241	0.9015250599920959	0	0	0.0
7190	0.12390831895821817	0.044501295732059645	0.04441678173342037	0.6542585268072885	None	0	0	0.08333333333333333	1	1.0	16	1.0	1.0	17	16	0	0	0	0.05555555555555555	1	18	1.2	18	0.0	0	0.4474666105186443	0.8271134224415455	0.5092297338109535	0.888818585767084	0.6260563364177913	0.9686282881635098	0.8784825192222446	0.9135682852498559	0	0	0.0
6148	0.12401779591196492	0.04128839064500549	0.041221686038965186	0.6364766140904445	None	0	0	0.08333333333333333	1	1.0	16	1.0	1.0	17	16	0	0	0	0.05555555555555555	1	18	1.2	18	0.0	0	0.4474666105186443	0.8271134224415455	0.5092297338109535	0.888818585767084	0.6260563364177913	0.9525208453396798	0.8599252808426241	0.9015250599920959	0	0	0.0
3910	0.01228626403737604	0.0022920203481862187	0.00021500485448758326	0.9659425712182332	None	0	0	0.2	1	1.0	5	1.0	1.0	6	5	0	0	0	0.14285714285714285	1	7	0.4666666666666667	7	0.0	0	0.3667902802246751	0.815360675588981	0.6477667716400086	0.8495289752245743	0.771280827157382	0.9261568405722055	0.8733539544210085	0.8715887086273029	0	0	0.0
780	None	None	None	None	None	0	0	0	0	0	0	1.0	0	0	0	0	2	0	1.0	1	1	0.06666666666666667	1	0.5	0	0	0	0	0	0	0	0	0	0	0	0
3980	0.07096922112273171	0.028255020263190486	0.028125092907963736	0.6104762041479543	None	0	0	0.1111111111111111	1	1.0	11	1.0	1.0	12	11	0	0	0	0.07692307692307693	1	13	0.8666666666666667	13	0.0	0	0.49828477639512503	0.8583240919576801	0.5758390579447461	0.8886188642071187	0.4222958293228973	0.9571766228986629	0.8877124826519379	0.9111980199929969	0	0	0.0
1753	None	None	None	None	None	0	0	1.0	1	0	0	1.0	0	0	0	1	3	0	0.5	2	1	0.13333333333333333	2	0.5	0	0	0	0	0	0	0	0	0	0	0	0
1779	None	None	None	None	None	0	0	0.25	1	1.0	3	0.625	0.6666666666666666	3	2	1	2	0	0.5	4	2	0.3333333333333333	5	0.4	0	0.3821214291768563	0.7052391613050295	0.7629076251225031	0.8535778471170603	0.5863263178367777	0.9319249121759228	0.8422175744011283	0.8520350372614769	0.6666666666666666	0.3333333333333333	0.0
2063	None	None	None	None	None	0	0	0.42857142857142855	3	0.5	4	0.4	0.25	4	2	5	0	0	1.0	5	5	0.6666666666666666	10	0.0	0	0.6952380091796987	0.8871190344554125	0.7426223738123996	0.8808483612663752	0.8208006662702129	0.9394721131948729	0.9018502462516076	0.9062017638631679	0	0	0.0
3098	0.006663360994139621	0.0010711362733950608	-0.00024956384204337037	0.9556392795761564	None	0.5	1	0.5714285714285714	4	0.5	4	0.4166666666666667	0.375	7	3	2	1	0	0.6666666666666666	6	4	0.6666666666666666	10	0.25	0.5	0.5566085892376963	0.920055827121756	0.5337094743019163	0.881060023000809	0.37946366140412857	0.859976002158126	0.7428105958782213	0.8896234990975818	1.0	0.2857142857142857	0.0
916	None	None	None	None	None	0	0	0.2222222222222222	2	0.9090909090909091	10	0.5416666666666666	0.9090909090909091	12	10	0	0	0	0.16666666666666666	12	2	0.8666666666666667	13	0.0	0	0.7321512723555175	0.8049031360636458	0.5753592974938408	0.747003304791108	0.6819743431352	0.8578839314545857	0.8160253149878095	0.8073031809793431	0	0	0.0
3437	0.032889259174655475	0.003040877317062087	-0.0009709152575403081	0.9171647892266843	None	0	0	0.25	2	0.8888888888888888	8	0.55	0.8888888888888888	10	8	0	0	0	0.2	2	10	0.7333333333333333	11	0.0	0	0.41479401984775033	0.8749371797893365	0.6260857439624858	0.8739044193019033	0.7711034236088915	0.9522808089376155	0.8990964140448662	0.9081787677533442	0	0	0.0
4634	0.11363888255676594	0.03429795230559383	0.0341957441071384	0.6597091379339185	None	0	0	0.08333333333333333	1	1.0	16	1.0	1.0	17	16	0	0	0	0.05555555555555555	1	18	1.2	18	0.0	0	0.4474666105186443	0.8271134224415455	0.5092297338109535	0.888818585767084	0.6260563364177913	0.952517216700165	0.8599252808426241	0.9015226856815131	0	0	0.0
3760	0.06588450197293436	0.02876315743211087	0.028570944782866342	0.6006409403127326	None	0	0	0.1111111111111111	1	1.0	11	1.0	1.0	12	11	0	0	0	0.07692307692307693	1	13	0.8666666666666667	13	0.0	0	0.49828477639512503	0.8583240919576801	0.5758390579447461	0.8886188642071187	0.4222958293228973	0.9571766228986629	0.8877124826519379	0.9111980199929969	0	0	0.0
3411	0.04557778950967868	0.012380505860009293	0.010967248204240837	0.6666154791228291	None	0	0	0.125	1	1.0	9	1.0	1.0	10	9	0	0	0	0.09090909090909091	1	11	0.7333333333333333	11	0.0	0	0.38901613668751506	0.8660137817850397	0.42610231128743015	0.8989186141130175	0.49481937291844735	0.9612830800270111	0.8886463640243714	0.9184252595692269	0	0	0.0
3022	0.03614712579895225	0.009626697565443936	0.0003063516642820974	0.9535556532545416	None	0.16666666666666666	1	0.26666666666666666	4	0.75	15	0.2857142857142857	0.45	13	9	8	0	0	0.6363636363636364	7	11	1.4666666666666666	22	0.0	0	0.5257336982562554	0.8827639554258853	0.6895400089522237	0.8000097638146658	0.4703158924958707	0.9354482121123211	0.8365725806971172	0.8835268191645284	0	0	0.0
2857	0.0021457307729471635	0.0008116088403565798	-0.0008115917404312775	0.9764053782483222	None	0	0	0.25	1	1.0	4	0.6	0.75	3	3	2	2	0	0.4	2	5	0.4	6	0.25	0	0.6665485887835095	0.8259043975233871	0.7608345472089982	0.9451507001161064	0.7369779882131369	0.8412157400965521	0.6876244038073376	0.88325725123188	0.8333333333333333	0.3333333333333333	0.0
687	None	None	None	None	None	0	0	0.5	5	0.46153846153846156	6	0.5	0.23076923076923078	7	3	7	0	0	0.8333333333333334	5	6	1.0	15	0.0	0.4	0.7135910473990928	0.7962148502305687	0.6586900924138229	0.8073702907292788	0.17026650432584786	0.8797179321205665	0.91998626383692	0.8313453863354316	0	0	0.0
472	None	None	None	None	None	1.0	1	1.0	4	0.25	1	0.5	0.25	2	1	3	0	0	0.75	3	4	0.4	6	0.0	1.0	0.5432350328466208	0.9743908702077522	0.8124718318703135	0.8670682300031339	0.420539505603703	0.9610367986999295	0.9619973992902472	0.9481674822729751	0	0	0.0
452	None	None	None	None	None	1.0	1	0.8	4	0.4	2	0.4375	0.4	6	2	0	0	0	1.0	4	4	0.4666666666666667	7	0.0	0.6666666666666666	0.3668643775208117	0.9172842147612222	0.5322184104498209	0.8485119752266036	0.3420064469353476	0.9147180616453827	0.863489035332468	0.897266307581436	0	0	0.0
2126	None	None	None	None	None	0	0	0.5	1	1.0	1	1.0	0	0	0	2	1	0	0.3333333333333333	1	3	0.2	3	0.125	0	0	0	0	0	0	0	0	0	0	0	0
2623	0.005033600788346497	0.00049507000421278	-0.00041345319358621795	0.9855220181853406	None	0	0	0.6	3	0.4	2	0.4666666666666667	0.4	4	2	2	1	0	0.6	3	5	0.4666666666666667	7	0.16666666666666666	0	0.9156569797963616	0.7878093919775544	0.7825915457192981	0.7805284520768084	0.35949131761875097	0.9406546410515763	0.9153867150425697	0.855849992946347	1.0	0.5	0.0
5821	0.12889676317963403	0.03812795876953766	0.037355511061751	0.6747730353933239	None	0	0	0.0625	1	1.0	22	1.0	1.0	23	22	0	0	0	0.041666666666666664	1	24	1.6	24	0.0	0	0.6006587085920764	0.8172006822378379	0.5092297338109535	0.8320772529020289	0.6260563364177913	0.9462828578267223	0.8599252808426241	0.8796276453587194	0	0	0.0
3920	0.07599310708242446	0.03329919318486662	0.03286478177316831	0.6453546852766103	None	0	0	0.1	1	1.0	12	1.0	1.0	13	12	0	0	0	0.07142857142857142	1	14	0.9333333333333333	14	0.0	0	0.39591084419817374	0.8556000669850803	0.5092297338109535	0.8795432267297885	0.6260563364177913	0.9556941338440752	0.8599252808426241	0.9071691262881967	0	0	0.0
4892	0.11596909699721113	0.03353223187145954	0.03212526595629181	0.6527032846288909	None	0	0	0.08333333333333333	1	1.0	16	1.0	1.0	17	16	0	0	0	0.05555555555555555	1	18	1.2	18	0.0	0	0.4474666105186443	0.8271134224415455	0.5092297338109535	0.888818585767084	0.6260563364177913	0.9525208453396798	0.8599252808426241	0.9015250599920959	0	0	0.0
4501	0.1129800876559861	0.034496436756515945	0.03430519796132257	0.6573952635720073	None	0	0	0.08333333333333333	1	1.0	16	1.0	1.0	17	16	0	0	0	0.05555555555555555	1	18	1.2	18	0.0	0	0.4474666105186443	0.8271134224415455	0.5092297338109535	0.888818585767084	0.6260563364177913	0.9525208453396798	0.8599252808426241	0.9015250599920959	0	0	0.0
1439	None	None	None	None	None	0	0	0.6	3	0.4	2	0.5833333333333334	0.4	4	2	2	0	0	0.75	3	4	0.4666666666666667	7	0.0	0.6666666666666666	0.6279432205748032	0.9146645053008249	0.7498940141502318	0.7719826593004359	0.5324249464173054	0.9638073602256501	0.8947200638235239	0.9081440126307805	0	0	0.0
4351	0.11545743898425882	0.04012321331200866	0.038937699784970796	0.6415499519420423	None	0	0	0.08333333333333333	1	1.0	16	1.0	1.0	17	16	0	0	0	0.05555555555555555	1	18	1.2	18	0.0	0	0.4474666105186443	0.8271134224415455	0.5092297338109535	0.888818585767084	0.6260563364177913	0.9525208453396798	0.8599252808426241	0.9015250599920959	0	0	0.0
2593	0.0020183033077556126	0.00014506352723285827	0.0001342869891915714	0.9844459032147952	None	0	0	0.25	1	1.0	4	1.0	0.25	1	1	4	2	0	0.6666666666666666	2	3	0.4	6	0.16666666666666666	0	0.9102499901138366	0.5	0.5292704718062982	0.5	0.2563614505814528	0.5	0.9359329861718272	0.5	1.0	1.0	0.04538176903683594
3571	0.05626364568127905	0.025662271546038055	0.02521146046510891	0.7342975116334407	None	0	0	0.1111111111111111	1	1.0	11	1.0	1.0	12	11	0	0	0	0.07692307692307693	1	13	0.8666666666666667	13	0.0	0	0.49828477639512503	0.8583240919576801	0.4892294867764715	0.8720105157958292	0.4222958293228973	0.9571766228986629	0.8877124826519379	0.9068471541354328	0	0	0.0
3372	0.024542863879810934	0.00678638306075786	0.0036830984004684493	0.7030334878854505	None	0	0	0.3333333333333333	2	0.8571428571428571	6	0.5625	0.8571428571428571	8	6	0	0	0	0.25	2	8	0.6	9	0.0	0	0.41479401984775033	0.8561756457901593	0.6260857439624858	0.9266235182338018	0.7711034236088915	0.957489419615954	0.9039182183119449	0.9225943190108395	0	0	0.0
1577	None	None	None	None	None	0.5	1	0.5	3	0.5714285714285714	4	0.42857142857142855	0.5714285714285714	6	4	2	0	0	0.42857142857142855	3	7	0.6	9	0.0	1.0	0.5225096362475347	0.8607708640300706	0.5619333482846567	0.7669968558667332	0.3431695175401941	0.9590779974912554	0.8175755755412182	0.8865337938022007	0	0	0.0
2241	None	None	None	None	None	0.3333333333333333	1	0.5	4	0.6	6	0.375	0.3	7	3	4	0	0	0.5	8	4	0.8	12	0.0	0.5	0.6718105857583385	0.8794580148108943	0.5839541285333592	0.8407966728446501	0.28546844957770146	0.8480824925582209	0.8627731183938241	0.8569728644151422	0	0	0.0
5624	0.11750371111458946	0.03459236618761328	0.034255806409109996	0.6504985276952426	None	0	0	0.08333333333333333	1	1.0	16	1.0	1.0	17	16	0	0	0	0.05555555555555555	1	18	1.2	18	0.0	0	0.4474666105186443	0.8271134224415455	0.5092297338109535	0.888818585767084	0.6260563364177913	0.9525208453396798	0.8599252808426241	0.9015250599920959	0	0	0.0
6133	0.11452281240603827	0.033409821503579205	0.0333556557534559	0.6541839044474407	None	0	0	0.08333333333333333	1	1.0	16	1.0	1.0	17	16	0	0	0	0.05555555555555555	1	18	1.2	18	0.0	0	0.4474666105186443	0.8271134224415455	0.5092297338109535	0.888818585767084	0.6260563364177913	0.9525208453396798	0.8599252808426241	0.9015250599920959	0	0	0.0
6609	0.12643857339136597	0.04277242920426428	0.04244119892458039	0.6525389486123705	None	0	0	0.08333333333333333	1	1.0	16	1.0	1.0	17	16	0	0	0	0.05555555555555555	1	18	1.2	18	0.0	0	0.4474666105186443	0.8271134224415455	0.5092297338109535	0.888818585767084	0.6260563364177913	0.9686282881635098	0.8784825192222446	0.9135682852498559	0	0	0.0
350	None	None	None	None	None	0	0	0.5	2	0.75	3	0.5	0.25	1	1	4	2	0	0.75	4	3	0.4	6	0.16666666666666666	0.4	0.26863330356023357	0.5	0.9965690482645926	0.5	0.6961009808281767	0.5	0.9519752777953319	0.5	1.0	0	0.0
7049	0.13094376847041206	0.04856289186705982	0.04825631839136829	0.6376457611099411	None	0	0	0.08333333333333333	1	1.0	16	1.0	1.0	17	16	0	0	0	0.05555555555555555	1	18	1.2	18	0.0	0	0.4474666105186443	0.8271134224415455	0.5092297338109535	0.888818585767084	0.6260563364177913	0.9686282881635098	0.8784825192222446	0.9135682852498559	0	0	0.0
5930	0.12818227993906264	0.03581490173798149	0.02819132124376247	0.6227982347759182	None	0	0	0.07692307692307693	1	1.0	17	1.0	1.0	18	17	0	0	0	0.05263157894736842	1	19	1.2666666666666666	19	0.0	0	0.421688727358409	0.8258559674162202	0.5983032061728812	0.8902778485871091	0.6985798800133415	0.9513840690576589	0.8599252808426241	0.9009681908393907	0	0	0.0
6875	0.12247845674046863	0.030152150457301862	0.029039852658780237	0.6658049792132188	None	0	0	0.08333333333333333	1	1.0	16	1.0	1.0	17	16	0	0	0	0.05555555555555555	1	18	1.2	18	0.0	0	0.4474666105186443	0.8271134224415455	0.5092297338109535	0.888818585767084	0.6260563364177913	0.9686282881635098	0.8784825192222446	0.9135682852498559	0	0	0.0
1773	None	None	None	None	None	0	0	0.3333333333333333	2	0.8333333333333334	5	0.5714285714285714	0.5	4	3	3	1	0	0.2857142857142857	2	7	0.5333333333333333	8	0.1111111111111111	0	0.848722247278124	0.9536414285723984	0.8756430824863726	0.5039552510049179	0.5121082160890135	0.7496317779886393	0.8394204691051835	0.7987956488649529	1.0	0.75	0.0
1372	None	None	None	None	None	0	0	0.6666666666666666	4	0.16666666666666666	1	0.5333333333333333	0.16666666666666666	3	1	4	2	0	0.6	5	3	0.5333333333333333	8	0.2	0.5	0.6925749260320991	0.8838966153091663	0.7806580992272362	0.8543878002499663	0.1	0.9147854074766147	0.9535806040822564	0.8867137805756323	0.6666666666666666	0	0.0
2431	None	None	None	None	None	0	0	0.75	3	0.3333333333333333	1	0.625	0.3333333333333333	3	1	1	1	0	0.5	2	4	0.3333333333333333	5	0.25	0.6666666666666666	0.6297554922276593	0.9141164817053129	0.46774139997395486	0.6951461485617249	0.253661777708133	0.8933897988951948	0.844996909366072	0.8546689336144558	1.0	0	0.0
1536	None	None	None	None	None	0	0	0.5	2	0.6666666666666666	2	0.5555555555555556	0.3333333333333333	3	1	1	0	0	1.0	3	3	0.3333333333333333	5	0.0	0	0.5121884909616351	0.8335733450811157	0.5399448724678111	0.7704301427219441	0.7711034236088915	0.5245789139480872	0.804021980716878	0.7258035416386117	0	0	0.0
5009	0.10663922478348485	0.020330225328964995	0.013651332012946821	0.6295260718634208	None	0	0	0.08333333333333333	1	1.0	15	1.0	1.0	16	15	0	0	0	0.058823529411764705	1	17	1.1333333333333333	17	0.0	0	0.5240626595553604	0.8278192794106969	0.4892294867764715	0.8842155851160194	0.4222958293228973	0.9533923235059004	0.8599252808426241	0.9008907129527904	0	0	0.0
5862	0.1260550882703994	0.032240997364243434	0.02303573487030463	0.6728216248860908	None	0	0	0.07692307692307693	1	1.0	17	1.0	1.0	18	17	0	0	0	0.05263157894736842	1	19	1.2666666666666666	19	0.0	0	0.421688727358409	0.8316102800425427	0.4767482740525789	0.8880924474476185	0.4222958293228973	0.9525519776168303	0.8599252808426241	0.9022664646495689	0	0	0.0
1964	None	None	None	None	None	0	0	0.8333333333333334	5	0.14285714285714285	1	0.6	0	4	0	4	0	0	0.6	3	5	0.6	9	0.0	0.5	0	0	0	0	0	0	0	0	0	0	0
6315	0.11487387760837411	0.03874564068811268	0.03871438579781815	0.6383252948920766	None	0	0	0.08333333333333333	1	1.0	16	1.0	1.0	17	16	0	0	0	0.05555555555555555	1	18	1.2	18	0.0	0	0.4474666105186443	0.8271134224415455	0.5092297338109535	0.888818585767084	0.6260563364177913	0.9525208453396798	0.8599252808426241	0.9015250599920959	0	0	0.0
2112	None	None	None	None	None	0	0	0.25	1	1.0	4	1.0	0.75	4	3	1	1	0	0.16666666666666666	6	1	0.4	6	0.2	0	0.4335944656124207	0.8261530969750863	0.4697070706004961	0.7848322994995924	0.253661777708133	0.9334087301660587	0.7179382701220145	0.8618779193600636	1.0	0	0.0
5469	0.11283173676676453	0.038298993109114374	0.038203720660917435	0.6319615074863889	None	0	0	0.08333333333333333	1	1.0	16	1.0	1.0	17	16	0	0	0	0.05555555555555555	1	18	1.2	18	0.0	0	0.4474666105186443	0.8271134224415455	0.5092297338109535	0.888818585767084	0.6260563364177913	0.9525208453396798	0.8599252808426241	0.9015250599920959	0	0	0.0
4868	0.11112087652337346	0.037705926201703654	0.03769710203257205	0.6371258961326971	None	0	0	0.08333333333333333	1	1.0	16	1.0	1.0	17	16	0	0	0	0.05555555555555555	1	18	1.2	18	0.0	0	0.4474666105186443	0.8271134224415455	0.5092297338109535	0.888818585767084	0.6260563364177913	0.9525208453396798	0.8599252808426241	0.9015250599920959	0	0	0.0
1646	None	None	None	None	None	0	0	0	0	0	0	1.0	0	0	0	0	4	0	1.0	1	1	0.06666666666666667	1	1.0	0	0	0	0	0	0	0	0	0	0	0	0
2469	None	None	None	None	None	0	0	1.0	3	0.0	0	0.6666666666666666	0	2	0	1	2	0	0.6666666666666666	2	3	0.26666666666666666	4	0.5	1.0	0	0	0	0	0	0	0	0	0	0	0
6086	0.09271272645002261	0.018143873960339334	0.011607735294028303	0.815743376416175	None	0	0	0.08333333333333333	1	1.0	16	1.0	1.0	17	16	0	0	0	0.05555555555555555	1	18	1.2	18	0.0	0	0.6623145401718381	0.8732659640845549	0.5092297338109535	0.888818585767084	0.6260563364177913	0.9525208453396798	0.910560742551496	0.9118069564427845	0	0	0.0
6167	0.1112340125710207	0.023018549519834217	0.018425807460308936	0.6686442652795674	None	0	0	0.08333333333333333	1	1.0	15	1.0	1.0	16	15	0	0	0	0.058823529411764705	1	17	1.1333333333333333	17	0.0	0	0.421688727358409	0.8263956206624606	0.5266330546887555	0.8981450404612745	0.6985798800133415	0.9509634624995169	0.8599252808426241	0.9032610445317596	0	0	0.0
4317	0.08082211622652433	0.0028199730383006117	-0.000905128053480335	0.7094874531221651	None	0	0	0.0625	1	1.0	22	1.0	1.0	23	22	0	0	0	0.041666666666666664	1	24	1.6	24	0.0	0	0.7539210313093975	0.8171208483357952	0.5092297338109535	0.8960091711373702	0.26094505567784676	0.9212234979856034	0.912759474398449	0.8845831097992114	0	0	0.0
2779	0.004800260316082651	0.00022238319973140585	9.491645477233493e-05	0.9970173767743655	None	0	0	0.375	3	0.6666666666666666	6	0.6875	0.2222222222222222	5	2	5	1	0	1.0	4	4	0.7333333333333333	11	0.09090909090909091	0	0.6460354611699191	0.7948727551113679	0.6895400089522237	0.7029192083032959	0.28546844957770146	0.9358117125780037	0.8185367245819744	0.8364152927703189	1.0	0.6	0.0
4328	0.11928760093900583	0.03451956436580813	0.03451631968748094	0.6406667800021644	None	0	0	0.08333333333333333	1	1.0	16	1.0	1.0	17	16	0	0	0	0.05555555555555555	1	18	1.2	18	0.0	0	0.4474666105186443	0.8271134224415455	0.5092297338109535	0.888818585767084	0.6260563364177913	0.9525208453396798	0.8599252808426241	0.9015250599920959	0	0	0.0
4462	0.11986025070731252	0.03899466196691188	0.038355316396252274	0.6300619104083278	None	0	0	0.08333333333333333	1	1.0	16	1.0	1.0	17	16	0	0	0	0.05555555555555555	1	18	1.2	18	0.0	0	0.4474666105186443	0.8271134224415455	0.5092297338109535	0.888818585767084	0.6260563364177913	0.952517216700165	0.8599252808426241	0.9015226856815131	0	0	0.0
1347	None	None	None	None	None	0	0	0.6666666666666666	4	0.14285714285714285	1	0.45	0.14285714285714285	4	1	4	1	0	0.8	4	5	0.6	9	0.1111111111111111	0.3333333333333333	0.6858017043864273	0.7745766083382403	0.6586900924138229	0.8939615021978781	0.1951062986403531	0.95259719922766	0.8443769431212137	0.8930456738544739	1.0	0.25	0.0
744	None	None	None	None	None	0	0	0.5	4	0.6	6	0.5	0.5	7	5	4	2	0	0.375	8	3	0.8	12	0.2	0.25	0.41486463633548726	0.7472351031177468	0.2461699411527521	0.94307568323354	0.6435141166632652	0.8911975113990972	0.7099257442863774	0.880600104798289	0.5714285714285714	0.14285714285714285	0.0
761	None	None	None	None	None	1.0	1	0.8	4	0.4	2	0.4375	0.4	6	2	0	0	0	1.0	4	4	0.4666666666666667	7	0.0	0.6666666666666666	0.3668643775208117	0.9172842147612222	0.5322184104498209	0.8485119752266036	0.3420064469353476	0.9147180616453827	0.863489035332468	0.897266307581436	0	0	0.0
6819	0.11433269849313425	0.013224216461846013	0.003480912053145119	0.6704103767279033	None	0	0	0.08333333333333333	1	1.0	16	1.0	1.0	17	16	0	0	0	0.05555555555555555	1	18	1.2	18	0.0	0	0.4474666105186443	0.8271134224415455	0.5092297338109535	0.8892881301285511	0.6260563364177913	0.9686282881635098	0.8784825192222446	0.9136934964300955	0	0	0.0
1860	None	None	None	None	None	0	0	0.5	3	0.42857142857142855	3	0.6	0.14285714285714285	1	1	7	2	0	0.6	5	3	0.6	9	0.1111111111111111	0	0.8079747558797367	0.5	0.20662607735574792	0.5	0.873113054598762	0.5	0.9525798254929531	0.5	1.0	1.0	0.0
1053	None	None	None	None	None	1.0	1	1.0	4	0.25	1	0.5	0.25	3	1	2	0	0	0.75	3	4	0.4	6	0.0	1.0	1.0	0.9795395219306119	0.6586900924138229	0.7162830784719704	0.17026650432584786	0.9424017693555207	0.9678627408057967	0.9262098281181073	0	0	0.0
2790	0.011270047278460968	0.001753063791856607	0.0017292869216660616	0.947403345132734	None	0.6666666666666666	2	0.6666666666666666	6	0.36363636363636365	4	0.4642857142857143	0.18181818181818182	8	2	4	1	0	0.5714285714285714	4	7	0.8666666666666667	13	0.16666666666666666	0.2	0.514349810332249	0.9172589351732543	0.44678126832673704	0.7515748017214445	0.3571841205485676	0.7283312402424619	0.7661928300844302	0.8175185467421685	1.0	0.25	0.0
7137	0.12109853533660818	0.04607744600094147	0.04572981836114364	0.659247829431346	None	0	0	0.08333333333333333	1	1.0	16	1.0	1.0	17	16	0	0	0	0.05555555555555555	1	18	1.2	18	0.0	0	0.4474666105186443	0.8271134224415455	0.5092297338109535	0.888818585767084	0.6260563364177913	0.9686282881635098	0.8784825192222446	0.9135682852498559	0	0	0.0
2466	None	None	None	None	None	0	0	0.2222222222222222	2	0.8181818181818182	9	0.43333333333333335	0.36363636363636365	5	4	7	1	0	0.8333333333333334	5	6	0.8666666666666667	13	0.058823529411764705	0.36363636363636365	0.7135910473990928	0.8765594161381409	0.5337094743019163	0.6252117169127637	0.4703158924958707	0.8959928482429168	0.7685854613519064	0.8237284842704929	1.0	0.2	0.0
3507	0.04461643437882277	0.011303345491497618	0.010623566031890465	0.6937602659099964	None	0	0	0.125	1	1.0	9	1.0	1.0	10	9	0	0	0	0.09090909090909091	1	11	0.7333333333333333	11	0.0	0	0.38901613668751506	0.8660137817850397	0.42610231128743015	0.8989186141130175	0.49481937291844735	0.9612830800270111	0.8886463640243714	0.9184252595692269	0	0	0.0
3028	None	None	None	None	None	0	0	0.16666666666666666	2	0.875	14	0.45	0.5625	11	9	6	0	0	0.625	5	8	1.2	18	0.0	0.375	0.4569849586077247	0.8661461271344097	0.5092297338109535	0.9011221079145524	0.3250604629406556	0.9300508736245241	0.5913880933539896	0.9021645872234545	0	0	0.0
4223	0.07560088990474441	0.007227915212623688	0.0070734816326325535	0.5781469426232817	None	0	0	0.1111111111111111	1	1.0	11	1.0	1.0	12	11	0	0	0	0.07692307692307693	1	13	0.8666666666666667	13	0.0	0	0.38901613668751506	0.8566740220749193	0.4892294867764715	0.8882794619485598	0.6985798800133415	0.9535316501106302	0.8599252808426241	0.9083961802892453	0	0	0.0
3735	0.047036354199764124	0.004125816491877306	0.003395188133784638	0.7970025035850501	None	0	0	0.1111111111111111	1	1.0	11	1.0	1.0	12	11	0	0	0	0.07692307692307693	1	13	0.8666666666666667	13	0.0	0	0.49828477639512503	0.8583240919576801	0.5033359148122215	0.870156730103724	0.4222958293228973	0.9571766228986629	0.8877124826519379	0.9063812684503721	0	0	0.0
4972	0.12145562672080948	0.03620602001697184	0.034790423997197346	0.6344890070533321	None	0	0	0.08333333333333333	1	1.0	16	1.0	1.0	17	16	0	0	0	0.05555555555555555	1	18	1.2	18	0.0	0	0.4474666105186443	0.8271134224415455	0.5092297338109535	0.888818585767084	0.6260563364177913	0.9525208453396798	0.8599252808426241	0.9015250599920959	0	0	0.0
7509	0.08840898424200805	0.010371559692070311	0.0027368662622913142	0.638939901831644	None	0	0	0.08333333333333333	1	1.0	15	1.0	1.0	16	15	0	0	0	0.058823529411764705	1	17	1.1333333333333333	17	0.0	0	0.5240626595553602	0.8170704139649835	0.4892294867764715	0.8908547973217038	0.3996019775487435	0.9692324030255376	0.8843685718956771	0.9128326612684486	0	0	0.0
2684	8.600339417075303e-06	2.1142036326979846e-07	9.911480017168997e-08	0.9999973728354795	None	0	0	0.3333333333333333	1	1.0	2	0.6666666666666666	0.5	1	1	2	1	0	0.6666666666666666	2	3	0.26666666666666666	4	0.125	0	0.7952521356060975	0.5	0.6895400089522237	0.5	0.20687441914848853	0.5	0.9283154721330232	0.5	1.0	1.0	0.0
3314	0.07661114731640375	0.007682689496066997	0.003735635821055831	0.6437637846481713	None	0	0	0.1	1	1.0	12	1.0	1.0	13	12	0	0	0	0.07142857142857142	1	14	0.9333333333333333	14	0.0	0	0.3821214291768563	0.8680259447308856	0.5092297338109535	0.8795432267297885	0.6260563364177913	0.9556413423852421	0.8685468311247879	0.9100245122065508	0	0	0.0
7186	0.09862689463193806	0.01653028423934397	0.01565518323299934	0.6872910338027827	None	0	0	0.08333333333333333	1	1.0	15	1.0	1.0	16	15	0	0	0	0.058823529411764705	1	17	1.1333333333333333	17	0.0	0	0.5240626595553604	0.8278192794106969	0.4892294867764715	0.8842155851160194	0.3996019775487435	0.9692324030255376	0.8815819142348588	0.9130206558239877	0	0	0.0
3109	0.07161581411824186	0.009874882624327772	0.001522104607957208	0.6720340988344453	None	0	0	0.1111111111111111	1	1.0	11	1.0	1.0	12	11	0	0	0	0.07692307692307693	1	13	0.8666666666666667	13	0.0	0	0.40983811574743123	0.8469061741982105	0.7056854380224904	0.8870584522756841	0.7711034236088915	0.9534358049535187	0.8619126311638143	0.9058177623230136	0	0	0.0
933	None	None	None	None	None	0	0	0.18181818181818182	2	0.9285714285714286	13	0.5333333333333333	0.9285714285714286	14	13	1	2	0	0.13333333333333333	15	2	1.0666666666666667	16	0.4	0	0.729131585315353	0.7899785055692788	0.5753592974938408	0.8085528166349943	0.6487813320509026	0.8405885319499582	0.837341523787061	0.8139698378796061	0.5357142857142857	0.5	0.0
2031	None	None	None	None	None	0	0	0.6666666666666666	2	0.5	1	0.6666666666666666	0.5	2	1	1	4	0	0.6666666666666666	3	2	0.26666666666666666	4	0.8	0	0.22962106598699691	0.7851965525671474	0.6181714876134643	0.9478732220194956	0.3634858181421225	0.7828478439353648	0.8713993037096444	0.8613280334765594	0.5	0	0.2828903841345261
2522	None	None	None	None	None	0	0	0.2	2	0.8333333333333334	10	0.7	0.3333333333333333	4	4	9	1	0	0.8	4	5	0.9333333333333333	14	0.045454545454545456	0.7272727272727273	0.6031542012605104	0.8950918659955788	0.5961997833578696	0.7346515138377219	0.3202911984108593	0.8447791347395509	0.7983276934604396	0.8346304763664237	1.0	0.25	0.0
1423	None	None	None	None	None	0	0	1.0	4	0.0	0	0.75	0	2	0	3	2	0	0.5	2	4	0.4	6	0.25	0.5	0	0	0	0	0	0	0	0	0	0	0
1561	None	None	None	None	None	0	0	1.0	3	0.0	0	0.6666666666666666	0	1	0	2	3	0	0.6666666666666666	2	3	0.26666666666666666	4	0.42857142857142855	1.0	0	0	0	0	0	0	0	0	0	0	0
5220	0.11517440447531621	0.036006332585427445	0.03599550900200635	0.6434332979814932	None	0	0	0.08333333333333333	1	1.0	16	1.0	1.0	17	16	0	0	0	0.05555555555555555	1	18	1.2	18	0.0	0	0.4474666105186443	0.8271134224415455	0.5092297338109535	0.888818585767084	0.6260563364177913	0.9525208453396798	0.8599252808426241	0.9015250599920959	0	0	0.0
545	None	None	None	None	None	0.5	1	0.5714285714285714	4	0.375	3	0.5	0.25	5	2	4	1	0	0.8	5	4	0.6666666666666666	10	0.1111111111111111	0.3333333333333333	0.47800568125425935	0.7755015191300701	0.9138322934859326	0.9214568783843128	0.8208006662702129	0.6890577104877862	0.8651565834294994	0.8174584555912394	1.0	1.0	0.0
6324	0.11187669234200742	0.039267327571901635	0.03896818721214663	0.6439710066551082	None	0	0	0.08333333333333333	1	1.0	16	1.0	1.0	17	16	0	0	0	0.05555555555555555	1	18	1.2	18	0.0	0	0.4474666105186443	0.8271134224415455	0.5092297338109535	0.888818585767084	0.6260563364177913	0.9525208453396798	0.8599252808426241	0.9015250599920959	0	0	0.0
2352	None	None	None	None	None	0	0	0.75	3	0.3333333333333333	1	0.625	0.3333333333333333	3	1	1	1	0	0.5	2	4	0.3333333333333333	5	0.25	0.6666666666666666	0.32246795899169867	0.6783476665722364	0.6324659865879186	0.8662143318968669	0.253661777708133	0.9449613256702819	0.838572343503211	0.8604536935868603	1.0	0	0.0
6398	0.1215663443553823	0.0458949541498416	0.045879284736589844	0.654617121950656	None	0	0	0.08333333333333333	1	1.0	16	1.0	1.0	17	16	0	0	0	0.05555555555555555	1	18	1.2	18	0.0	0	0.4474666105186443	0.8271134224415455	0.5092297338109535	0.888818585767084	0.6260563364177913	0.9686282881635098	0.8784825192222446	0.9135682852498559	0	0	0.0
2018	None	None	None	None	None	0.5	1	0.7142857142857143	5	0.375	3	0.4166666666666667	0.375	5	3	4	0	0	0.6666666666666666	6	4	0.6666666666666666	10	0.0	0.5	0.7135910473990928	0.8542818614203752	0.6586900924138229	0.8565071883710099	0.20003642972871738	0.9574213921181918	0.9154569417158486	0.9022682572239237	0	0	0.0
948	None	None	None	None	None	0	0	0.5	2	0.5	2	0.6	0.25	3	1	2	0	0	0.4	5	2	0.4	6	0.0	0	0.903324001767321	0.9179770074405941	0.6895400089522237	0.8914977905762949	0.8208006662702129	0.9536875806235172	0.9227347729162253	0.9252151082924457	0	0	0.0
5371	0.12843445547038837	0.023022689555646687	0.022989529346559786	0.6691195706791061	None	0	0	0.07142857142857142	1	1.0	18	1.0	1.0	19	18	0	0	0	0.05	1	20	1.3333333333333333	20	0.0	0	0.6006587085920764	0.8355229828859683	0.5092297338109535	0.8698331451495042	0.6260563364177913	0.9502491696333067	0.8599252808426241	0.8964284798478486	0	0	0.0
6414	0.11005561918845114	0.033495372812437536	0.03307724230363245	0.6526902085356868	None	0	0	0.08333333333333333	1	1.0	16	1.0	1.0	17	16	0	0	0	0.05555555555555555	1	18	1.2	18	0.0	0	0.4474666105186443	0.8271134224415455	0.5092297338109535	0.888818585767084	0.6260563364177913	0.9525208453396798	0.8599252808426241	0.9015250599920959	0	0	0.0
6936	0.1161023579662581	0.03753771205216673	0.03712628870884574	0.6700650498878941	None	0	0	0.08333333333333333	1	1.0	16	1.0	1.0	17	16	0	0	0	0.05555555555555555	1	18	1.2	18	0.0	0	0.4474666105186443	0.8271134224415455	0.5092297338109535	0.888818585767084	0.6260563364177913	0.9686282881635098	0.8784825192222446	0.9135682852498559	0	0	0.0
7281	0.11747913356498481	0.03173455231319122	0.031529318601168775	0.656414460911867	None	0	0	0.08333333333333333	1	1.0	16	1.0	1.0	17	16	0	0	0	0.05555555555555555	1	18	1.2	18	0.0	0	0.4474666105186443	0.8271134224415455	0.5092297338109535	0.888818585767084	0.6260563364177913	0.9686282881635098	0.8784825192222446	0.9135682852498559	0	0	0.0
1220	None	None	None	None	None	1.0	1	1.0	4	0.25	1	0.5	0.25	1	1	4	2	0	0.75	4	3	0.4	6	0.16666666666666666	1.0	0.27050306457936757	0.5	0.9970588420628014	0.5	0.9781179625590859	0.5	0.9671136072876597	0.5	1.0	0	0.0
2619	2.4550437590294677e-06	7.4187597143557415e-09	-2.328565978864883e-09	0.9999981495161021	None	0	0	1.0	4	0.0	0	0.6666666666666666	0	1	0	4	2	0	1.0	3	3	0.4	6	0.18181818181818182	0.6666666666666666	0	0	0	0	0	0	0	0	0	0	0
2234	None	None	None	None	None	0	0	0.6	3	0.4	2	0.5833333333333334	0.4	3	2	3	0	0	0.3333333333333333	6	2	0.4666666666666667	7	0.0	0.3333333333333333	0.6217740924909774	0.9634651039700409	0.7105275348687018	0.6561427042460667	0.7219637109549455	0.8781080023968827	0.7796567038981824	0.8770031021973093	0	0	0.0
6043	0.1209179299290843	0.026580460623902593	0.012399273131783035	0.6802802446173969	None	0	0	0.08333333333333333	1	1.0	16	1.0	1.0	17	16	0	0	0	0.05555555555555555	1	18	1.2	18	0.0	0	0.4474666105186443	0.8668492297420495	0.5801016385535791	0.8871948108377453	0.28416755153510037	0.9539258160578934	0.8599252808426241	0.9106859618729023	0	0	0.0
519	None	None	None	None	None	0	0	0.6666666666666666	4	0.3333333333333333	2	0.5	0.3333333333333333	5	2	2	1	0	1.0	4	4	0.5333333333333333	8	0.2	0.5	0.4977141559158495	0.932480445923953	0.6702015487573882	0.8425158399223441	0.6417734031813439	0.92622974093709	0.8224021120396814	0.9070010204567062	1.0	0.6	0.0
740	None	None	None	None	None	0	0	0	0	0	0	1.0	0	0	0	0	2	0	1.0	1	1	0.06666666666666667	1	0.5	0	0	0	0	0	0	0	0	0	0	0	0
4092	0.11148478967161195	0.03323867752086656	0.033137432674942714	0.6451870193402732	None	0	0	0.08333333333333333	1	1.0	16	1.0	1.0	17	16	0	0	0	0.05555555555555555	1	18	1.2	18	0.0	0	0.4474666105186443	0.8271134224415455	0.5092297338109535	0.888818585767084	0.6260563364177913	0.9524981409089296	0.8599252808426241	0.9015102059053282	0	0	0.0
898	None	None	None	None	None	0	0	0	0	0	0	1.0	0	0	0	0	2	0	1.0	1	1	0.06666666666666667	1	0.5	0	0	0	0	0	0	0	0	0	0	0	0
5674	0.11647485023538927	0.04011968449181844	0.03979756100655919	0.6287874647829542	None	0	0	0.08333333333333333	1	1.0	16	1.0	1.0	17	16	0	0	0	0.05555555555555555	1	18	1.2	18	0.0	0	0.4474666105186443	0.8271134224415455	0.5092297338109535	0.888818585767084	0.6260563364177913	0.952517216700165	0.8599252808426241	0.9015226856815131	0	0	0.0
615	None	None	None	None	None	0	0	0.8333333333333334	5	0.0	0	0.9	0	3	0	5	0	0	0.4	5	2	0.6	9	0.0	0	0	0	0	0	0	0	0	0	0	0	0
4461	0.08147814686398736	0.013762080352944073	0.0014231836312365788	0.6202987102673756	None	0	0	0.1	1	1.0	12	1.0	1.0	13	12	0	0	0	0.07142857142857142	1	14	0.9333333333333333	14	0.0	0	0.4474666105186443	0.8267860824434835	0.5092297338109535	0.8795432267297885	0.6260563364177913	0.9542072254984978	0.8599252808426241	0.8998862790054668	0	0	0.0
1996	None	None	None	None	None	0	0	0.6	3	0.6	3	0.4666666666666667	0.2	3	1	3	0	0	0.6	3	5	0.4666666666666667	7	0.0	1.0	0.848722247278124	0.899241318749647	0.8756430824863726	0.5771310520453261	0.5121082160890135	0.8694278294054005	0.8394204691051835	0.8123337939018515	0	0	0.0
7198	0.12285596199350415	0.028132909530698438	0.02724407154847772	0.6539562910018026	None	0	0	0.08333333333333333	1	1.0	16	1.0	1.0	17	16	0	0	0	0.05555555555555555	1	18	1.2	18	0.0	0	0.4474666105186443	0.8271134224415455	0.5092297338109535	0.888818585767084	0.6260563364177913	0.9686282881635098	0.8784825192222446	0.9135682852498559	0	0	0.0
537	None	None	None	None	None	0	0	0.125	1	1.0	10	0.2857142857142857	0.8	8	8	3	6	0	0.8571428571428571	6	7	0.8	12	0.6	0	0.4287028314255389	0.8061790929596702	0.27268705856824826	0.9068014856283837	0.6776056223833906	0.9511769552384082	0.87072377715595	0.9023271573378098	0.1875	0.25	0.0
5473	0.11211607270104193	0.032864535663160145	0.03168597221145394	0.656049978467832	None	0	0	0.08333333333333333	1	1.0	16	1.0	1.0	17	16	0	0	0	0.05555555555555555	1	18	1.2	18	0.0	0	0.4474666105186443	0.8271134224415455	0.5092297338109535	0.888818585767084	0.6260563364177913	0.9525208453396798	0.8599252808426241	0.9015250599920959	0	0	0.0
2995	0.005522036486731177	0.0008153020183671445	0.0007679079552057014	0.9864387280511003	None	0	0	0.5	2	0.75	3	0.5	0.5	4	2	1	0	0	0.75	3	4	0.4	6	0.0	0	0.544861081632529	0.9079720806962416	0.6260857439624858	0.7962126349048492	0.8394319531120932	0.9554898362024894	0.8757600410002939	0.9037385737327274	0	0	0.0
3228	None	None	None	None	None	0	0	0.1111111111111111	1	1.0	11	0.7222222222222222	0.5454545454545454	6	6	6	2	0	0.2222222222222222	2	9	0.8666666666666667	13	0.125	0	0.6777228444655474	0.8266927129515718	0.5461906870258089	0.7687105303413161	0.3780695745852766	0.9132136168235155	0.8339051145250251	0.8462704083643418	0.5833333333333334	0	0.0
1469	None	None	None	None	None	0	0	0.7142857142857143	5	0.125	1	0.8333333333333334	0	3	0	6	2	0	0.3333333333333333	6	2	0.6666666666666666	10	0.15384615384615385	0	0	0	0	0	0	0	0	0	0	0	0
7044	0.12527346237951742	0.043074317316969056	0.042021475492966705	0.6465824594384414	None	0	0	0.08333333333333333	1	1.0	16	1.0	1.0	17	16	0	0	0	0.05555555555555555	1	18	1.2	18	0.0	0	0.4474666105186443	0.8271134224415455	0.5092297338109535	0.888818585767084	0.6260563364177913	0.9686282881635098	0.8784825192222446	0.9135682852498559	0	0	0.0
7089	0.12076075890287066	0.02861891632091025	0.028542046725753636	0.6329734232219559	None	0	0	0.08333333333333333	1	1.0	16	1.0	1.0	17	16	0	0	0	0.05555555555555555	1	18	1.2	18	0.0	0	0.4474666105186443	0.8271134224415455	0.5092297338109535	0.888818585767084	0.6260563364177913	0.9686282881635098	0.8784825192222446	0.9135682852498559	0	0	0.0
1119	None	None	None	None	None	0	0	0.3333333333333333	1	1.0	2	1.0	1.0	3	2	0	1	0	0.25	4	1	0.26666666666666666	4	0.3333333333333333	0	0.8757837895937305	0.5771418340970824	0.5723168787691352	0.9026061398842914	0.6180765683310632	0.7689254306220981	0.8368635629735304	0.7767123615926036	1.0	0	0.0
1883	None	None	None	None	None	0	0	1.0	3	0.0	0	0.6666666666666666	0	1	0	2	1	0	0.6666666666666666	2	3	0.26666666666666666	4	0.14285714285714285	1.0	0	0	0	0	0	0	0	0	0	0	0
4214	0.052111155905264085	0.012540820941773707	-0.006751262331953212	0.8060365661184021	None	0	0	0.3	3	0.8333333333333334	10	0.5384615384615384	0.8333333333333334	13	10	0	0	0	0.15384615384615385	13	2	0.9333333333333333	14	0.0	0.16666666666666666	0.39591084419817374	0.8556000669850803	0.5092297338109535	0.8795432267297885	0.6260563364177913	0.9556941338440752	0.8599252808426241	0.9071691262881967	0	0	0.0
3056	0.04658202867010247	0.013377749877737889	0.012134259507536601	0.6608267803243955	None	0	0	0.125	1	1.0	9	1.0	1.0	10	9	0	0	0	0.09090909090909091	1	11	0.7333333333333333	11	0.0	0	0.38901613668751506	0.8660137817850397	0.42610231128743015	0.8989186141130175	0.49481937291844735	0.9612830800270111	0.8886463640243714	0.9184252595692269	0	0	0.0
1048	None	None	None	None	None	0	0	1.0	1	0	0	1.0	0	0	0	1	3	0	0.5	2	1	0.13333333333333333	2	0.5	0	0	0	0	0	0	0	0	0	0	0	0
5168	0.11259994369363292	0.03313219443936007	0.03290385895991714	0.6533482087944311	None	0	0	0.08333333333333333	1	1.0	16	1.0	1.0	17	16	0	0	0	0.05555555555555555	1	18	1.2	18	0.0	0	0.4474666105186443	0.8271134224415455	0.5092297338109535	0.888818585767084	0.6260563364177913	0.9525208453396798	0.8599252808426241	0.9015250599920959	0	0	0.0
2015	None	None	None	None	None	0	0	0.75	3	0.5	2	0.5	0	2	0	3	2	0	0.75	4	3	0.4	6	0.25	0.6666666666666666	0	0	0	0	0	0	0	0	0	0	0
623	None	None	None	None	None	0.25	1	0.8	8	0.15384615384615385	2	0.5	0.07692307692307693	6	1	8	0	0	0.8333333333333334	5	6	1.0	15	0.0	0.2222222222222222	0.7135910473990928	0.7732601691942643	0.6586900924138229	0.7044955392017516	0.18515528788404004	0.9321906927611061	0.9156586237544959	0.8280898124848004	0	0	0.0
7336	0.10690322972221313	0.017714330396723935	0.017630784741628592	0.6290334654316916	None	0	0	0.08333333333333333	1	1.0	15	1.0	1.0	16	15	0	0	0	0.058823529411764705	1	17	1.1333333333333333	17	0.0	0	0.421688727358409	0.8263956206624606	0.4892294867764715	0.8951120557346469	0.6985798800133415	0.9692637665367063	0.8694839535182541	0.9156877689687623	0	0	0.0
4762	0.11850848508382139	0.0352723400362789	0.035198715180513	0.6456751668621021	None	0	0	0.08333333333333333	1	1.0	16	1.0	1.0	17	16	0	0	0	0.05555555555555555	1	18	1.2	18	0.0	0	0.4474666105186443	0.8271134224415455	0.5092297338109535	0.888818585767084	0.6260563364177913	0.954013152611002	0.8599252808426241	0.9025119984111678	0	0	0.0
3032	0.023228064411997512	0.004382612480538006	0.00024108911465755788	0.9317642160711813	None	0	0	0.125	1	1.0	9	0.44	0.6666666666666666	6	6	4	3	0	1.0	5	5	0.7333333333333333	11	0.25	0.2222222222222222	0.6587392836832661	0.8638402622426326	0.6389767426566727	0.8733013636288813	0.3943524449623207	0.8642626095998427	0.9134039031308592	0.8671964271591394	0.3333333333333333	0.3333333333333333	0.0
601	None	None	None	None	None	0	0	0.3333333333333333	2	0.8333333333333334	5	0.4	0.6666666666666666	6	4	1	0	0	0.8	5	4	0.5333333333333333	8	0.0	0.2857142857142857	0.3010229063704909	0.9366747693048996	0.5535478994407194	0.8632947797535107	0.4857515257945476	0.8996163461667452	0.8685273142486871	0.9040724998377153	0	0	0.0
4729	0.04522726228584355	0.003741529261958603	0.0005310001458479857	0.6741835291682545	None	0	0	0.125	1	1.0	10	1.0	1.0	11	10	0	0	0	0.08333333333333333	1	12	0.8	12	0.0	0	0.3821214291768563	0.8487397827900834	0.7429417541140183	0.7816274282887551	0.7711034236088915	0.8737858331308488	0.9120805395255062	0.8382042696664656	0	0	0.0
6401	0.1224710494764193	0.041145075506631004	0.0402101645967576	0.6457296256752287	None	0	0	0.08333333333333333	1	1.0	16	1.0	1.0	17	16	0	0	0	0.05555555555555555	1	18	1.2	18	0.0	0	0.4474666105186443	0.8271134224415455	0.5092297338109535	0.888818585767084	0.6260563364177913	0.9686282881635098	0.8784825192222446	0.9135682852498559	0	0	0.0
3131	0.01997697560956295	0.0006204085658701132	0.0006007150596326087	0.9590861072645158	None	0	0	0.3333333333333333	2	0.8571428571428571	6	0.5625	0.8571428571428571	8	6	0	0	0	0.25	2	8	0.6	9	0.0	0	0.38901613668751506	0.8629200185659174	0.4136210985635376	0.9085321580826089	0.49481937291844735	0.9640689550293634	0.8886463640243714	0.9223743899111554	0	0	0.0
1310	None	None	None	None	None	1.0	1	0.6	3	0.4	2	0.4375	0.2	3	1	3	1	0	1.0	4	4	0.4666666666666667	7	0.125	0.6666666666666666	0.901243664845973	0.875026959764718	0.8096685238507417	0.6836096022035937	0.604687126759495	0.9350946137909901	0.835650118664828	0.8575100332930206	1.0	1.0	0.0
5986	0.1156479816084366	0.03531244458231919	0.035305783839989835	0.6475857949637018	None	0	0	0.08333333333333333	1	1.0	16	1.0	1.0	17	16	0	0	0	0.05555555555555555	1	18	1.2	18	0.0	0	0.4474666105186443	0.8271134224415455	0.5092297338109535	0.888818585767084	0.6260563364177913	0.9525208453396798	0.8599252808426241	0.9015250599920959	0	0	0.0
3160	0.009090000487877972	0.0007386998209845198	0.00011034191616106931	0.97310820560676	None	0	0	0.375	3	0.6666666666666666	6	0.5238095238095238	0.4444444444444444	7	4	3	2	0	0.42857142857142855	7	3	0.7333333333333333	11	0.2857142857142857	0.4444444444444444	0.46597106214249867	0.8102655908501705	0.7088954040049587	0.9301985221772422	0.7369779882131369	0.8646852034601513	0.7099257442863774	0.8771176530675713	0.5714285714285714	0	0.0
7046	0.11357614704177924	0.015242427288306179	0.012564711429940829	0.6948359471256738	None	0	0	0.08333333333333333	1	1.0	16	1.0	1.0	17	16	0	0	0	0.05555555555555555	1	18	1.2	18	0.0	0	0.4474666105186443	0.8227901387717189	0.4941916651897748	0.8920624560188893	0.6260563364177913	0.968676224190292	0.8622379828619413	0.9136969719492231	0	0	0.0
6579	0.0932865875511801	0.02560013484002858	0.025295838828330666	0.670178328747766	None	0	0	0.08333333333333333	1	1.0	15	1.0	1.0	16	15	0	0	0	0.058823529411764705	1	17	1.1333333333333333	17	0.0	0	0.5240626595553604	0.8278192794106969	0.4892294867764715	0.8842155851160194	0.3996019775487435	0.9692324030255376	0.8815819142348588	0.9130206558239877	0	0	0.0
1493	None	None	None	None	None	0	0	0.8333333333333334	5	0.14285714285714285	1	0.6	0	5	0	3	1	0	0.6	3	5	0.6	9	0.2	0.4	0	0	0	0	0	0	0	0	0	0	0
6194	0.10912368267946346	0.03299896991776861	0.03295515196938633	0.6570950216020389	None	0	0	0.08333333333333333	1	1.0	16	1.0	1.0	17	16	0	0	0	0.05555555555555555	1	18	1.2	18	0.0	0	0.4474666105186443	0.8271134224415455	0.5092297338109535	0.888818585767084	0.6260563364177913	0.9525208453396798	0.8599252808426241	0.9015250599920959	0	0	0.0
1097	None	None	None	None	None	0.5	1	0.6666666666666666	4	0.5	3	0.4	0.5	5	3	2	1	0	0.8	4	5	0.5333333333333333	8	0.16666666666666666	0.6666666666666666	0.8289322604009906	0.8718194922078664	0.7270813999079956	0.8841444025044479	0.8970335567650125	0.7664080437027624	0.7928771538900221	0.8471627527752063	1.0	0.2	0.0
5781	0.12377085576215878	0.03691435325618241	0.03579591704969571	0.6805196877692605	None	0	0	0.0625	1	1.0	22	1.0	1.0	23	22	0	0	0	0.041666666666666664	1	24	1.6	24	0.0	0	0.6006587085920764	0.8172006822378379	0.5092297338109535	0.8320772529020289	0.6260563364177913	0.9462828578267223	0.8599252808426241	0.8796276453587194	0	0	0.0
3821	0.0564478826424492	0.01240783881945787	0.012405939345974934	0.6732484088782023	None	0	0	0.1111111111111111	1	1.0	11	1.0	1.0	12	11	0	0	0	0.07692307692307693	1	13	0.8666666666666667	13	0.0	0	0.49828477639512503	0.8565335710501009	0.5758390579447461	0.8886188642071187	0.4222958293228973	0.9571766228986629	0.8886463640243714	0.910802160923572	0	0	0.0
1575	None	None	None	None	None	0	0	0.3333333333333333	2	0.8571428571428571	6	0.5	0.5714285714285714	5	4	3	1	0	0.5	3	6	0.6	9	0.1111111111111111	0.2857142857142857	0.6285132516905912	0.8611099651483204	0.7381325217548678	0.8406908080906631	0.7711034236088915	0.9605044275965493	0.9154569417158486	0.9025949280132668	1.0	0.2	0.0
4439	0.0921691044383981	0.023428800031641932	0.02285800221398666	0.6389551497187278	None	0	0	0.08333333333333333	1	1.0	15	1.0	1.0	16	15	0	0	0	0.058823529411764705	1	17	1.1333333333333333	17	0.0	0	0.5240626595553604	0.8278192794106969	0.4892294867764715	0.8842155851160194	0.4222958293228973	0.9533971425367453	0.8599252808426241	0.9008939407844048	0	0	0.0
6253	0.11274660087608862	0.03290543469657805	0.0314197875999158	0.6558451291092374	None	0	0	0.08333333333333333	1	1.0	16	1.0	1.0	17	16	0	0	0	0.05555555555555555	1	18	1.2	18	0.0	0	0.4474666105186443	0.8271134224415455	0.5092297338109535	0.888818585767084	0.6260563364177913	0.9525208453396798	0.8599252808426241	0.9015250599920959	0	0	0.0
7388	0.11846549771490032	0.03861923963489598	0.038603698535859	0.6729238932204292	None	0	0	0.08333333333333333	1	1.0	16	1.0	1.0	17	16	0	0	0	0.05555555555555555	1	18	1.2	18	0.0	0	0.4474666105186443	0.8271134224415455	0.5092297338109535	0.888818585767084	0.6260563364177913	0.9686282881635098	0.8784825192222446	0.9135682852498559	0	0	0.0
448	None	None	None	None	None	0	0	0.4	2	0.8	4	0.5833333333333334	0.6	5	3	1	1	0	0.3333333333333333	6	2	0.4666666666666667	7	0.25	0	0.6753681267247064	0.5695414138187959	0.19488511184334908	0.9200160683891291	0.6998592550004046	0.7745946994202347	0.9109180142518891	0.7890144833177187	1.0	0	0.0
6169	0.10922281209313611	0.03775000908150375	0.037632342426902214	0.6421992448746436	None	0	0	0.08333333333333333	1	1.0	16	1.0	1.0	17	16	0	0	0	0.05555555555555555	1	18	1.2	18	0.0	0	0.4474666105186443	0.8271134224415455	0.5092297338109535	0.888818585767084	0.6260563364177913	0.9525208453396798	0.8599252808426241	0.9015250599920959	0	0	0.0
169	None	None	None	None	None	0	0	0.2	2	0.8461538461538461	11	0.4166666666666667	0.6923076923076923	11	9	3	4	0	0.25	12	3	1.0	15	0.5	0	0.7037707920499325	0.9609698815551051	0.8491279502028488	0.9449330851949291	0.6559651380203616	0.9310066619874696	0.8577658686288465	0.9469901187586206	0.13636363636363635	0.09090909090909091	0.0
2396	None	None	None	None	None	0	0	0.2	2	0.8461538461538461	11	0.35714285714285715	0.5384615384615384	9	7	5	2	0	0.8571428571428571	7	6	1.0	15	0.16666666666666666	0	0.5494580762605521	0.7910569448247297	0.5337094743019163	0.8922229117945216	0.4703158924958707	0.9571723196907808	0.9222272911508714	0.8987961362717727	0.5555555555555556	0.1111111111111111	0.0
2122	None	None	None	None	None	0	0	0.5	3	0.7142857142857143	5	0.6	0.2857142857142857	3	2	5	2	0	0.6	3	5	0.6	9	0.15384615384615385	0.6666666666666666	0.46597106214249867	0.829584442385257	0.5337094743019163	0.7696666783031854	0.2440523486012644	0.7818671232915664	0.6242068906536015	0.7949836499313128	0.6666666666666666	0.3333333333333333	0.0
866	None	None	None	None	None	0	0	0.5	2	0.75	3	1.0	0.75	5	3	0	0	0	0.16666666666666666	6	1	0.4	6	0.0	0.8	0.2869554064347728	0.8295306967208199	0.8102006195141508	0.9019200092124982	0.6183105081840307	0.9428049360643643	0.9410005415176181	0.9003524088725546	0	0	0.0
434	None	None	None	None	None	0	0	1.0	1	0	0	1.0	0	1	0	0	3	0	0.5	2	1	0.13333333333333333	2	1.0	0	0	0	0	0	0	0	0	0	0	0	0
2837	0.012062728502400793	0.0016301246027542603	0.0002946248702583857	0.985965951832495	None	0	0	0.375	3	0.7	7	0.4444444444444444	0.3	5	3	6	3	0	0.3333333333333333	3	9	0.8	12	0.21428571428571427	0.2857142857142857	0.5667677506226405	0.8777979431572104	0.5337094743019163	0.7694146276311288	0.4703158924958707	0.9396599785485367	0.787076643046402	0.8780498085237274	0.2	0.2	0.0
1437	None	None	None	None	None	0	0	0.5	1	1.0	1	1.0	0	1	0	1	0	0	0.3333333333333333	3	1	0.2	3	0.0	0	0	0	0	0	0	0	0	0	0	0	0
174	None	None	None	None	None	0	0	0.5714285714285714	4	0.375	3	0.625	0.25	4	2	5	1	0	1.0	4	4	0.6666666666666666	10	0.08333333333333333	0.2857142857142857	0.49911158378485715	0.7196118695216077	0.5845590283028279	0.9357907579707242	0.8383056956964865	0.6439585413968517	0.8924296563660232	0.802942840862447	1.0	0	0.0
5619	0.11463675075808966	0.03145138537948	0.029250020847093414	0.657525506840444	None	0	0	0.08333333333333333	1	1.0	16	1.0	1.0	17	16	0	0	0	0.05555555555555555	1	18	1.2	18	0.0	0	0.4474666105186443	0.8271134224415455	0.5092297338109535	0.888818585767084	0.6260563364177913	0.9525208453396798	0.8599252808426241	0.9015250599920959	0	0	0.0
6820	0.11323676692352544	0.04412712047365933	0.04396242716907209	0.6637983085118047	None	0	0	0.08333333333333333	1	1.0	16	1.0	1.0	17	16	0	0	0	0.05555555555555555	1	18	1.2	18	0.0	0	0.4474666105186443	0.8271134224415455	0.5092297338109535	0.888818585767084	0.6260563364177913	0.9686282881635098	0.8784825192222446	0.9135682852498559	0	0	0.0
7498	0.12328566195645248	0.005996232179987808	0.004772519001252876	0.6614903369236125	None	0	0	0.0625	1	1.0	21	1.0	1.0	22	21	0	0	0	0.043478260869565216	1	23	1.5333333333333334	23	0.0	0	0.6006587085920764	0.8047481053366288	0.6932042252985977	0.8682432865364141	0.7711034236088915	0.96835468699677	0.8599252808426241	0.9038644886527455	0	0	0.0
6481	0.11667671263058803	0.03862339586275695	0.038480982308939836	0.6740347165461149	None	0	0	0.08333333333333333	1	1.0	16	1.0	1.0	17	16	0	0	0	0.05555555555555555	1	18	1.2	18	0.0	0	0.4474666105186443	0.8271134224415455	0.5092297338109535	0.888818585767084	0.6260563364177913	0.9686282881635098	0.8784825192222446	0.9135682852498559	0	0	0.0
5432	0.11952510559510068	0.03517848784764127	0.035158367134402235	0.6485059598776525	None	0	0	0.08333333333333333	1	1.0	16	1.0	1.0	17	16	0	0	0	0.05555555555555555	1	18	1.2	18	0.0	0	0.4474666105186443	0.8271134224415455	0.5092297338109535	0.888818585767084	0.6260563364177913	0.9525208453396798	0.8599252808426241	0.9015250599920959	0	0	0.0
1349	None	None	None	None	None	0	0	0.6666666666666666	2	0.5	1	1.0	0	2	0	1	1	0	0.25	4	1	0.26666666666666666	4	0.25	0.6666666666666666	0	0	0	0	0	0	0	0	0	0	0
379	None	None	None	None	None	0	0	0.1111111111111111	2	0.96	24	0.5192307692307693	0.96	26	24	0	0	0	0.07692307692307693	2	26	1.8	27	0.0	0	0.7129608411686863	0.8248775502033614	0.5994987409433836	0.811835769452142	0.7557926529589369	0.7699078792074359	0.7240364683710564	0.8032145551566555	0	0	0.0
6436	0.11453905722011154	0.03341534109257135	0.03215801783212392	0.650029587540594	None	0	0	0.08333333333333333	1	1.0	16	1.0	1.0	17	16	0	0	0	0.05555555555555555	1	18	1.2	18	0.0	0	0.4474666105186443	0.8271134224415455	0.5092297338109535	0.888818585767084	0.6260563364177913	0.9525208453396798	0.8599252808426241	0.9015250599920959	0	0	0.0
5549	0.11620998867015908	0.03944568862295203	0.039347563658799156	0.6319615074863889	None	0	0	0.08333333333333333	1	1.0	16	1.0	1.0	17	16	0	0	0	0.05555555555555555	1	18	1.2	18	0.0	0	0.4474666105186443	0.8271134224415455	0.5092297338109535	0.888818585767084	0.6260563364177913	0.9525208453396798	0.8599252808426241	0.9015250599920959	0	0	0.0
715	None	None	None	None	None	0.5	1	0.5714285714285714	4	0.375	3	0.5	0.375	5	3	4	0	0	0.8	4	5	0.6666666666666666	10	0.0	0.3333333333333333	0.8624611740262988	0.9744903405486549	0.39934245667335977	0.8908110122959354	0.4194833747354748	0.8983041464581325	0.8879582042055058	0.9334009099619707	0	0	0.0
4717	0.11563638057557175	0.03368305334371702	0.03245228752177294	0.6526707160617078	None	0	0	0.08333333333333333	1	1.0	16	1.0	1.0	17	16	0	0	0	0.05555555555555555	1	18	1.2	18	0.0	0	0.4474666105186443	0.8271134224415455	0.5092297338109535	0.888818585767084	0.6260563364177913	0.9525208453396798	0.8599252808426241	0.9015250599920959	0	0	0.0
5016	0.11980018043128271	0.019882184408673197	0.0159825007917817	0.7412716659399801	None	0	0	0.08333333333333333	1	1.0	15	1.0	1.0	16	15	0	0	0	0.058823529411764705	1	17	1.1333333333333333	17	0.0	0	0.421688727358409	0.8263956206624606	0.4892294867764715	0.8951120557346469	0.6985798800133415	0.9509634624995169	0.8599252808426241	0.9023036547713683	0	0	0.0
6608	0.11403625002952412	0.036028090817259745	0.036024497466968	0.6451533247096097	None	0	0	0.08333333333333333	1	1.0	16	1.0	1.0	17	16	0	0	0	0.05555555555555555	1	18	1.2	18	0.0	0	0.4474666105186443	0.8271134224415455	0.5092297338109535	0.888818585767084	0.6260563364177913	0.9525208453396798	0.8599252808426241	0.9015250599920959	0	0	0.0
3241	0.028332648783538587	0.004782975148385094	0.0007206755102579584	0.6888267454799573	None	0.2	1	0.3333333333333333	4	0.6666666666666666	10	0.34	0.4666666666666667	11	7	5	0	0	0.5	5	10	1.1333333333333333	17	0.0	0.2	0.5667677506226405	0.8547233374762433	0.5586718997497016	0.8600449324776344	0.4703158924958707	0.9401815140046244	0.8928032183305313	0.8922743983949543	0	0	0.0
4986	0.11073864156133573	0.038627186635539344	0.03862356621695648	0.6337312992954518	None	0	0	0.08333333333333333	1	1.0	16	1.0	1.0	17	16	0	0	0	0.05555555555555555	1	18	1.2	18	0.0	0	0.4474666105186443	0.8271134224415455	0.5092297338109535	0.888818585767084	0.6260563364177913	0.952517216700165	0.8599252808426241	0.9015226856815131	0	0	0.0
2620	0.00960337146493601	0.0002020537226295668	7.111341058249027e-06	0.9727763955729908	None	0	0	0.5	3	0.5	3	0.5333333333333333	0.5	6	3	1	0	0	0.6	3	5	0.5333333333333333	8	0.0	0	0.46465277425828455	0.9321395690224873	0.7413632086488424	0.8743935834933333	0.780530273407025	0.945849551352646	0.8971281670498924	0.9222684168319469	0	0	0.0
6328	0.11585123687693286	0.03411309375843319	0.03405320115133854	0.6512754130578793	None	0	0	0.08333333333333333	1	1.0	16	1.0	1.0	17	16	0	0	0	0.05555555555555555	1	18	1.2	18	0.0	0	0.4474666105186443	0.8271134224415455	0.5092297338109535	0.888818585767084	0.6260563364177913	0.9525208453396798	0.8599252808426241	0.9015250599920959	0	0	0.0
4025	0.10878096813510295	0.01721369455991779	0.012327900485468375	0.7494116948184124	None	0	0	0.08333333333333333	1	1.0	16	1.0	1.0	17	16	0	0	0	0.05555555555555555	1	18	1.2	18	0.0	0	0.48077337049053154	0.8173638069485007	0.5092297338109535	0.888818585767084	0.6260563364177913	0.9525208453396798	0.8599252808426241	0.8995330001926828	0	0	0.0
5947	0.11544475150537316	0.03242105370322744	0.03236072204580753	0.6525017728855524	None	0	0	0.08333333333333333	1	1.0	16	1.0	1.0	17	16	0	0	0	0.05555555555555555	1	18	1.2	18	0.0	0	0.4474666105186443	0.8271134224415455	0.5092297338109535	0.888818585767084	0.6260563364177913	0.9525208453396798	0.8599252808426241	0.9015250599920959	0	0	0.0
1848	None	None	None	None	None	0	0	0.2222222222222222	2	0.8181818181818182	9	0.52	0.45454545454545453	5	5	7	2	0	1.0	5	5	0.8666666666666667	13	0.1111111111111111	0.8	0.49271735512192816	0.9155132604097859	0.5337094743019163	0.8003336525206004	0.42889979151943364	0.8316265510756026	0.7202798881543359	0.8568647503327655	0.6	0.2	0.0
4937	0.13084418753351731	0.035132747709162256	0.03475314804155279	0.6325986573751698	None	0	0	0.08333333333333333	1	1.0	16	1.0	1.0	17	16	0	0	0	0.05555555555555555	1	18	1.2	18	0.0	0	0.4474666105186443	0.8309463878137658	0.46922923974198955	0.8935948396840675	0.21853532222800323	0.9483373473947991	0.8599252808426241	0.9011535158357464	0	0	0.0
7532	0.09488809753633294	0.026688314877495792	0.026594363415758222	0.683761735781806	None	0	0	0.08333333333333333	1	1.0	15	1.0	1.0	16	15	0	0	0	0.058823529411764705	1	17	1.1333333333333333	17	0.0	0	0.5240626595553604	0.8278192794106969	0.4892294867764715	0.8842155851160194	0.3996019775487435	0.9692324030255376	0.8815819142348588	0.9130206558239877	0	0	0.0
6552	0.12558078794238225	0.037735516683235056	0.037732170505774626	0.654042149995397	None	0	0	0.08333333333333333	1	1.0	16	1.0	1.0	17	16	0	0	0	0.05555555555555555	1	18	1.2	18	0.0	0	0.4474666105186443	0.8271134224415455	0.5092297338109535	0.888818585767084	0.6260563364177913	0.9686282881635098	0.8784825192222446	0.9135682852498559	0	0	0.0
6027	0.11906902089928505	0.04103277223377222	0.04017885443444014	0.627486991515654	None	0	0	0.08333333333333333	1	1.0	16	1.0	1.0	17	16	0	0	0	0.05555555555555555	1	18	1.2	18	0.0	0	0.4474666105186443	0.8271134224415455	0.5092297338109535	0.888818585767084	0.6260563364177913	0.9525208453396798	0.8599252808426241	0.9015250599920959	0	0	0.0
7444	0.1143955886140888	0.029963290391031943	0.029454851817026763	0.639539845878953	None	0	0	0.08333333333333333	1	1.0	16	1.0	1.0	17	16	0	0	0	0.05555555555555555	1	18	1.2	18	0.0	0	0.4474666105186443	0.8271134224415455	0.5092297338109535	0.888818585767084	0.6260563364177913	0.9686282881635098	0.8784825192222446	0.9135682852498559	0	0	0.0
2236	None	None	None	None	None	0	0	0.8333333333333334	5	0.14285714285714285	1	0.6	0	4	0	4	1	0	0.6	3	5	0.6	9	0.125	0.5	0	0	0	0	0	0	0	0	0	0	0
1647	None	None	None	None	None	0	0	0.25	1	1.0	3	1.0	0.6666666666666666	2	2	2	3	0	0.2	5	1	0.3333333333333333	5	0.375	0	0.4497543216148083	0.8670808327598339	0.40952427188893353	0.6238129370234113	0.41684360857541397	0.5065990322007066	0.6909991397157271	0.6905127555951194	1.0	0	0.720038056147565
7367	0.12172473360568817	0.045781528567037814	0.045083160116138186	0.6402284733765693	None	0	0	0.08333333333333333	1	1.0	16	1.0	1.0	17	16	0	0	0	0.05555555555555555	1	18	1.2	18	0.0	0	0.4474666105186443	0.8281671233652624	0.5092297338109535	0.888818585767084	0.6260563364177913	0.9686282881635098	0.8784825192222446	0.9137625042611525	0	0	0.0
5904	0.11713645468730485	0.035347790787713364	0.0352888499966288	0.6570057253042618	None	0	0	0.08333333333333333	1	1.0	16	1.0	1.0	17	16	0	0	0	0.05555555555555555	1	18	1.2	18	0.0	0	0.4474666105186443	0.8271134224415455	0.5092297338109535	0.888818585767084	0.6260563364177913	0.952517216700165	0.8599252808426241	0.9015226856815131	0	0	0.0
2632	0.0021592073854817743	0.00025721941185189	-0.00025712720391068663	0.9966666393018524	None	0	0	0.6	3	0.6	3	0.875	0.4	5	2	1	1	0	0.5	2	4	0.4666666666666667	7	0.3333333333333333	0.4	0.6285132516905912	0.908392692641507	0.6675807807320759	0.8090680746761452	0.6243061561417166	0.9558335369521197	0.7989787403804992	0.9064395523435499	1.0	0	0.0
3520	0.056626248306158034	0.024879159627297944	0.024003256891610307	0.7231961077927571	None	0	0	0.1111111111111111	1	1.0	11	1.0	1.0	12	11	0	0	0	0.07692307692307693	1	13	0.8666666666666667	13	0.0	0	0.49828477639512503	0.8583240919576801	0.4892294867764715	0.8720105157958292	0.4222958293228973	0.9571766228986629	0.8877124826519379	0.9068471541354328	0	0	0.0
3204	0.06577755005610815	0.021797690642351163	0.021355947756806635	0.7200626279186295	None	0	0	0.1	1	1.0	12	1.0	1.0	13	12	0	0	0	0.07142857142857142	1	14	0.9333333333333333	14	0.0	0	0.39591084419817374	0.8708566298949438	0.34297488876390697	0.9009137802249825	0.21853532222800323	0.9588044876839394	0.9120805395255062	0.9184229771899546	0	0	0.0
1872	None	None	None	None	None	1.0	1	0.8	4	0.4	2	0.4666666666666667	0.4	4	2	2	0	0	0.6	5	3	0.4666666666666667	7	0.0	1.0	0.4130386985664112	0.9511846319511964	0.6588960947112618	0.8960015493539016	0.3100051474736804	0.9284935227997717	0.932860184133634	0.928397822186229	0	0	0.0
2576	0.0004865306446166786	4.1379913679528674e-05	3.9193364605175406e-05	0.9972804625240552	None	0.5	1	0.6666666666666666	4	0.3333333333333333	2	0.4	0.3333333333333333	5	2	2	3	0	0.8	4	5	0.5333333333333333	8	0.6	0.5	0.6285132516905912	0.8534324905459189	0.31801246331612176	0.8992202739704511	0.7711034236088915	0.9729195031895043	0.9154569417158486	0.9248829454456663	0.4	0.2	0.0
5712	0.10177949367378462	0.010789948318783583	0.0018642559575929869	0.6922209087714037	None	0	0	0.08333333333333333	1	1.0	15	1.0	1.0	16	15	0	0	0	0.058823529411764705	1	17	1.1333333333333333	17	0.0	0	0.421688727358409	0.8263956206624606	0.4892294867764715	0.8951120557346469	0.6985798800133415	0.9509634624995169	0.8599252808426241	0.9023036547713683	0	0	0.0
1076	None	None	None	None	None	0	0	0.5	1	1.0	1	0.75	0	1	0	1	0	0	1.0	2	2	0.2	3	0.0	0	0	0	0	0	0	0	0	0	0	0	0
3068	0.0019619936749365437	0.0001569649834852901	-0.00015696388566505	0.9975861226047716	None	0	0	1.0	2	0.0	0	1.0	0	2	0	0	2	0	0.3333333333333333	1	3	0.2	3	1.0	1.0	0	0	0	0	0	0	0	0	0	0	0
1322	None	None	None	None	None	0	0	0.6666666666666666	2	0.5	1	1.0	0	2	0	1	4	0	1.0	2	2	0.26666666666666666	4	1.0	0	0	0	0	0	0	0	0	0	0	0	0
3687	0.05618070161542542	0.020848240349925305	0.020839363719385058	0.752754666638954	None	0	0	0.1111111111111111	1	1.0	11	1.0	1.0	12	11	0	0	0	0.07692307692307693	1	13	0.8666666666666667	13	0.0	0	0.49828477639512503	0.8583240919576801	0.4892294867764715	0.8720105157958292	0.4222958293228973	0.9571766228986629	0.8877124826519379	0.9068471541354328	0	0	0.0
7283	0.10679091697013328	0.03912805938552618	0.037631115654844345	0.6098365049372998	None	0	0	0.08333333333333333	1	1.0	16	1.0	1.0	17	16	0	0	0	0.05555555555555555	1	18	1.2	18	0.0	0	0.4474666105186443	0.8610235852260745	0.6424483820785388	0.8917464560340715	0.7711034236088915	0.9734419085238075	0.8784825192222446	0.9249331463436307	0	0	0.0
947	None	None	None	None	None	0.5	1	0.5	3	0.5	3	0.5	0.16666666666666666	2	1	5	1	0	1.0	4	4	0.5333333333333333	8	0.07692307692307693	0.5	0.8845476137902656	0.7589766173890812	0.2699463538707235	0.8086957676562607	0.6903584372840212	0.8096074574428445	0.9375227379502286	0.7933709036011604	1.0	0	0.0
892	None	None	None	None	None	0	0	0.6666666666666666	4	0.3333333333333333	2	0.6666666666666666	0.16666666666666666	5	1	2	4	0	0.75	4	3	0.5333333333333333	8	1.0	0.4	0.5906957372468227	0.9221053366236885	0.5723168787691352	0.8196150565062278	0.4217600991784446	0.9539562292690227	0.9037253672672693	0.9120310125496605	0.30000000000000004	0	0.0
6219	0.10739048758876867	0.03422973584576706	0.03420747054604132	0.6378567048587767	None	0	0	0.08333333333333333	1	1.0	16	1.0	1.0	17	16	0	0	0	0.05555555555555555	1	18	1.2	18	0.0	0	0.4474666105186443	0.8271134224415455	0.5092297338109535	0.888818585767084	0.6260563364177913	0.9525208453396798	0.8599252808426241	0.9015250599920959	0	0	0.0
4538	0.10592061069361819	0.014356871112025387	-0.014301730274294851	0.6598429794321741	None	0	0	0.08333333333333333	1	1.0	16	1.0	1.0	17	16	0	0	0	0.05555555555555555	1	18	1.2	18	0.0	0	0.4474666105186443	0.8227357235633143	0.5092297338109535	0.888818585767084	0.6260563364177913	0.9524981409089296	0.8599252808426241	0.9006094072950432	0	0	0.0
2883	0.02180783324404618	0.0006850970042380063	-0.0005422323472051463	0.9647698090659612	None	0	0	0.3333333333333333	5	0.65	13	0.36666666666666664	0.4	13	8	8	0	0	0.6	6	10	1.4666666666666666	22	0.0	0.5	0.46597106214249867	0.9076046341748689	0.5656205279309838	0.8466962819421293	0.4703158924958707	0.9391013477208612	0.8810193724579757	0.9040555823059288	0	0	0.0
1939	None	None	None	None	None	0	0	0.25	1	1.0	4	0.6666666666666666	0.5	3	2	2	3	0	1.0	3	3	0.4	6	0.42857142857142855	0	0.4348323707913611	0.8444305269069952	0.8576344189652707	0.9561374275499311	0.7369779882131369	0.9593863155717974	0.8010181034914629	0.9337145092238773	0.6666666666666666	0	0.0
2801	0.006712208671359838	0.0004913598934670117	0.00038222359146130723	0.9659635943443434	None	0.3333333333333333	1	0.5	4	0.6	6	0.42857142857142855	0.2	4	2	7	1	0	0.5714285714285714	7	4	0.8	12	0.0625	0.4444444444444444	0.7394995068830333	0.8515751137064747	0.6026082917621556	0.8131681178991687	0.7815397855308502	0.6667630935697832	0.7927402530617288	0.7864692609335265	1.0	0.5	0.0
2634	0.00748483186404822	0.0002955703964390843	-0.00028915258304449646	0.9810746823526201	None	0.5	1	0.6666666666666666	4	0.5714285714285714	4	0.36	0.5714285714285714	7	4	1	0	0	1.0	5	5	0.6	9	0.0	1.0	0.4474666105186443	0.8167755321685269	0.5092297338109535	0.9267334654612693	0.6243061561417166	0.9397593538021465	0.8806045367802319	0.9054951097692917	0	0	0.0
7053	0.118152811888467	0.03863750975495316	0.038584365042021125	0.6458822328221538	None	0	0	0.08333333333333333	1	1.0	16	1.0	1.0	17	16	0	0	0	0.05555555555555555	1	18	1.2	18	0.0	0	0.4474666105186443	0.8271134224415455	0.5092297338109535	0.888818585767084	0.6260563364177913	0.9686282881635098	0.8784825192222446	0.9135682852498559	0	0	0.0
1993	None	None	None	None	None	0	0	0.5	3	0.6666666666666666	4	0.5333333333333333	0.5	5	3	2	2	0	0.6	3	5	0.5333333333333333	8	0.3333333333333333	0.4	0.4237653872966888	0.8924753444368044	0.7381325217548678	0.913808660373826	0.8819048392897262	0.741414285146655	0.9171349066906916	0.8633685123788346	0.6	0	0.0
5078	0.11453087709263916	0.03300936771162818	0.031596937566888444	0.6579607593701797	None	0	0	0.08333333333333333	1	1.0	16	1.0	1.0	17	16	0	0	0	0.05555555555555555	1	18	1.2	18	0.0	0	0.4474666105186443	0.8271134224415455	0.5092297338109535	0.888818585767084	0.6260563364177913	0.9525208453396798	0.8599252808426241	0.9015250599920959	0	0	0.0
277	None	None	None	None	None	0	0	0.16666666666666666	1	1.0	6	1.0	0.6666666666666666	5	4	2	2	0	0.125	8	1	0.5333333333333333	8	0.2857142857142857	0	0.4156323126011456	0.9489766767096616	0.450152487093071	0.9498716876437554	0.6400912861245702	0.9044539633950242	0.8768471383578352	0.9372733464816041	0.6	0	0.0
331	None	None	None	None	None	0	0	0.3333333333333333	2	0.8333333333333334	5	0.6666666666666666	0.16666666666666666	3	1	4	0	0	0.75	3	4	0.5333333333333333	8	0.0	0.6666666666666666	0.4851994460753293	0.7126719662886026	0.4719207919158519	0.8979551189561457	0.37408328209950115	0.9110986822880791	0.8627731183938241	0.8585634571118885	0	0	0.0
640	None	None	None	None	None	0.5	1	0.6666666666666666	4	0.2857142857142857	2	0.5	0.2857142857142857	5	2	3	1	0	0.5	6	3	0.6	9	0.14285714285714285	0.6666666666666666	0.43326215835009885	0.7686388376706809	0.5036657641136266	0.9404265785888131	0.7893995497287726	0.9668779511601621	0.8234596410606795	0.9201617037872306	1.0	0.4	0.0
6231	0.033238591950749644	0.004733067483517017	0.0031334021610776035	0.8799926029750191	None	0	0	0.125	1	1.0	9	1.0	1.0	10	9	0	0	0	0.09090909090909091	1	11	0.7333333333333333	11	0.0	0	0.3667902802246751	0.77762901193669	0.7529246896182608	0.7840865759766649	0.7711034236088915	0.8776471575538339	0.8797306221455455	0.8181643539519272	0	0	0.0
2477	None	None	None	None	None	0	0	0.6666666666666666	4	0.3333333333333333	2	0.8	0	2	0	5	2	0	0.4	2	5	0.5333333333333333	8	0.16666666666666666	0.6666666666666666	0	0	0	0	0	0	0	0	0	0	0
3578	0.059177450540190635	0.00817828833448011	-0.003050424558035207	0.8035953254276343	None	0	0	0.1111111111111111	1	1.0	11	1.0	1.0	12	11	0	0	0	0.07692307692307693	1	13	0.8666666666666667	13	0.0	0	0.49828477639512503	0.8588051038696988	0.4510246664758217	0.8994248012224334	0.4222958293228973	0.9571766228986629	0.8886463640243714	0.914332292971249	0	0	0.0
3501	0.05955408123212296	0.02524492844080495	0.024813980473972146	0.7423573879490285	None	0	0	0.1111111111111111	1	1.0	11	1.0	1.0	12	11	0	0	0	0.07692307692307693	1	13	0.8666666666666667	13	0.0	0	0.49828477639512503	0.8583240919576801	0.4892294867764715	0.8720105157958292	0.4222958293228973	0.9571766228986629	0.8877124826519379	0.9068471541354328	0	0	0.0
6050	0.11627978308684846	0.034594961766220275	0.03459384282077339	0.6626962369028795	None	0	0	0.08333333333333333	1	1.0	16	1.0	1.0	17	16	0	0	0	0.05555555555555555	1	18	1.2	18	0.0	0	0.4474666105186443	0.8281671233652624	0.5092297338109535	0.888818585767084	0.6260563364177913	0.9525208453396798	0.8599252808426241	0.901743430502208	0	0	0.0
1759	None	None	None	None	None	0	0	0.25	2	0.7777777777777778	7	0.7333333333333333	0.5555555555555556	7	5	3	0	0	0.6	5	3	0.7333333333333333	11	0.0	0	0.48279991149810914	0.9076063604802651	0.35894787034645587	0.9095981312118775	0.4194833747354748	0.9085541102012983	0.9064677106215419	0.9085894570810753	0	0	0.0
2944	0.02940278226068634	0.003202297800077782	0.0016351132289330024	0.9483896026478669	None	0	0	0.25	2	0.8888888888888888	8	0.55	0.8888888888888888	10	8	0	0	0	0.2	2	10	0.7333333333333333	11	0.0	0	0.476259716717935	0.8497473724048606	0.5758390579447461	0.9145708094253399	0.2989994918160659	0.9586830383737691	0.9054354007990975	0.9180311349371323	0	0	0.0
7187	0.0996423218516384	0.00865826624145198	0.0068342722667545505	0.5603742392676312	None	0	0	0.08333333333333333	1	1.0	15	1.0	1.0	16	15	0	0	0	0.058823529411764705	1	17	1.1333333333333333	17	0.0	0	0.5240626595553604	0.8278192794106969	0.4892294867764715	0.8842155851160194	0.3996019775487435	0.9692837703227494	0.8838365264477501	0.9130662793544407	0	0	0.0
2732	0.00480940925541172	0.0007072406703306301	0.0005719913083993896	0.989724979526687	None	0	0	0.5	2	0.6666666666666666	2	0.625	0.6666666666666666	4	2	0	0	0	0.5	2	4	0.3333333333333333	5	0.0	0	0.41479401984775033	0.8586031648301621	0.6260857439624858	0.9332370469291766	0.8392545495636025	0.9305859264650866	0.9039182183119449	0.9125884339287327	0	0	0.0
2295	None	None	None	None	None	0	0	0.16666666666666666	1	1.0	7	0.36	0.8571428571428571	6	6	2	2	0	1.0	5	5	0.6	9	0.25	0	0.6837157775292788	0.6780235419182589	0.6389767426566727	0.8733013636288813	0.37946366140412857	0.864294628677445	0.9130935596205163	0.8188932120040991	0.5833333333333334	0.16666666666666666	0.0
153	None	None	None	None	None	0	0	0.5	2	0.6666666666666666	2	0.625	0.3333333333333333	2	1	2	2	0	0.5	2	4	0.3333333333333333	5	0.2857142857142857	0	0.4599168251444734	0.9625796611063763	0.35336542956007466	0.896995090199299	0.5312111513394419	0.9774710960008958	0.6774452897889861	0.9552386117555733	0.75	0	0.0
3559	0.06329433048553544	0.008611165667318321	0.008522818480844395	0.813526871185765	None	0	0	0.125	1	1.0	10	1.0	1.0	11	10	0	1	0	0.08333333333333333	12	1	0.8	12	0.3333333333333333	0	0.6623145401718381	0.8804617379272262	0.5894376699049416	0.8588194816890339	0.49171982462027125	0.9197828335489693	0.8923405068091687	0.8890009317270621	1.0	0	0.0
4577	0.11393844236779396	0.03989084024216968	0.03904964613990881	0.6365364006917147	None	0	0	0.08333333333333333	1	1.0	16	1.0	1.0	17	16	0	0	0	0.05555555555555555	1	18	1.2	18	0.0	0	0.4474666105186443	0.8271134224415455	0.5092297338109535	0.888818585767084	0.6260563364177913	0.9525208453396798	0.8599252808426241	0.9015250599920959	0	0	0.0
6664	0.10811684585645528	0.038693049752247	0.03700065148625154	0.6662040593113099	None	0	0	0.08333333333333333	1	1.0	16	1.0	1.0	17	16	0	0	0	0.05555555555555555	1	18	1.2	18	0.0	0	0.4474666105186443	0.8271134224415455	0.5092297338109535	0.888818585767084	0.6260563364177913	0.9686282881635098	0.8784825192222446	0.9135682852498559	0	0	0.0
2789	0.0005480807798954471	5.5439399481563154e-05	5.535823196309852e-05	0.9970479698151391	None	0.3333333333333333	1	0.75	6	0.1111111111111111	1	0.55	0	2	0	8	0	0	0.8	5	4	0.7333333333333333	11	0.0	0.4444444444444444	0	0	0	0	0	0	0	0	0	0	0
2361	None	None	None	None	None	0	0	0.6666666666666666	2	0.0	0	0.6666666666666666	0	1	0	2	1	0	0.6666666666666666	2	3	0.26666666666666666	4	0.14285714285714285	0	0	0	0	0	0	0	0	0	0	0	0
2959	0.004416086290997723	0.0012373836955514494	-0.0009742175015734869	0.9750053447208681	None	0	0	0.5	3	0.6666666666666666	4	0.4	0.6666666666666666	5	4	2	1	0	0.8	5	4	0.5333333333333333	8	0.14285714285714285	0.6666666666666666	0.8839880930941761	0.8936868721723014	0.4843421753500282	0.8637101686590921	0.20687441914848853	0.9223134995595488	0.932460533904859	0.8956570611405	1.0	0.4	0.0
1884	None	None	None	None	None	1.0	1	0.8	4	0.4	2	0.4666666666666667	0.4	4	2	2	0	0	0.6	5	3	0.4666666666666667	7	0.0	1.0	0.4130386985664112	0.9511846319511964	0.6588960947112618	0.8960015493539016	0.3100051474736804	0.9284935227997717	0.932860184133634	0.928397822186229	0	0	0.0
3804	0.05648279561389354	0.02620530892344288	0.02537923138315646	0.7171539186392171	None	0	0	0.1111111111111111	1	1.0	11	1.0	1.0	12	11	0	0	0	0.07692307692307693	1	13	0.8666666666666667	13	0.0	0	0.49828477639512503	0.8583240919576801	0.4892294867764715	0.8720105157958292	0.4222958293228973	0.9571766228986629	0.8877124826519379	0.9068471541354328	0	0	0.0
3262	0.048012243629150006	0.0014681832308159836	0.0004996770148883587	0.934006408364992	None	0	0	0.23529411764705882	4	0.7391304347826086	17	0.45454545454545453	0.4782608695652174	15	11	9	0	0	0.45454545454545453	5	11	1.6666666666666667	25	0.0	0.2608695652173913	0.6182532922992218	0.8928948492611651	0.6873766785348089	0.8134069570431788	0.37946366140412857	0.9261041326097046	0.867225031963157	0.8849770146513143	0	0	0.0
3472	0.07794408430721701	0.023926505498528254	0.0197945345367049	0.6995573515022431	None	0	0	0.09090909090909091	1	1.0	14	1.0	1.0	15	14	0	1	0	0.0625	16	1	1.0666666666666667	16	0.3333333333333333	0	0.5566085892376963	0.9036229143340055	0.7629076251225031	0.9253169313319995	0.6260563364177913	0.9289011974687897	0.9048398972913355	0.9199488906983834	1.0	0	0.0
1270	None	None	None	None	None	0.5	1	0.6666666666666666	4	0.5714285714285714	4	0.36	0.5714285714285714	7	4	1	0	0	1.0	5	5	0.6	9	0.0	1.0	0.4474666105186443	0.8167755321685269	0.5092297338109535	0.907882182285844	0.6243061561417166	0.9397593538021465	0.8806045367802319	0.8981337530997133	0	0	0.0
5251	0.11393463552194476	0.0331380596175864	0.03308634187320972	0.6458825473173788	None	0	0	0.08333333333333333	1	1.0	16	1.0	1.0	17	16	0	0	0	0.05555555555555555	1	18	1.2	18	0.0	0	0.4474666105186443	0.8271134224415455	0.5092297338109535	0.888818585767084	0.6260563364177913	0.9525208453396798	0.8599252808426241	0.9015250599920959	0	0	0.0
5730	0.11829374520396192	0.04009166191544051	0.03900539582710736	0.6450072991736504	None	0	0	0.08333333333333333	1	1.0	16	1.0	1.0	17	16	0	0	0	0.05555555555555555	1	18	1.2	18	0.0	0	0.4474666105186443	0.8271134224415455	0.5092297338109535	0.888818585767084	0.6260563364177913	0.9525208453396798	0.8599252808426241	0.9015250599920959	0	0	0.0
6980	0.11569127759333905	0.0305880059931043	0.030509513729784745	0.6314984555372347	None	0	0	0.08333333333333333	1	1.0	16	1.0	1.0	17	16	0	0	0	0.05555555555555555	1	18	1.2	18	0.0	0	0.4474666105186443	0.8271134224415455	0.5092297338109535	0.888818585767084	0.6260563364177913	0.9686282881635098	0.8784825192222446	0.9135682852498559	0	0	0.0
4315	0.11879088585786692	0.04098505278961529	0.04064346096189564	0.6320674814914063	None	0	0	0.08333333333333333	1	1.0	16	1.0	1.0	17	16	0	0	0	0.05555555555555555	1	18	1.2	18	0.0	0	0.4474666105186443	0.8271134224415455	0.5092297338109535	0.888818585767084	0.6260563364177913	0.9525208453396798	0.8599252808426241	0.9015250599920959	0	0	0.0
5495	0.11056547092907283	0.027575522134188218	0.026857868281195456	0.6795384183394888	None	0	0	0.15384615384615385	2	0.9411764705882353	16	0.5277777777777778	0.9411764705882353	18	16	0	0	0	0.1111111111111111	2	18	1.2666666666666666	19	0.0	0	0.5240626595553604	0.8222319206993888	0.4892294867764715	0.8837645764838223	0.5944623613457194	0.9486620358701783	0.8599252808426241	0.896498695793417	0	0	0.0
4002	0.05589372260061789	0.021527179841127057	0.021485277463083183	0.7534664533685124	None	0	0	0.1111111111111111	1	1.0	11	1.0	1.0	12	11	0	0	0	0.07692307692307693	1	13	0.8666666666666667	13	0.0	0	0.49828477639512503	0.8583240919576801	0.4892294867764715	0.8720105157958292	0.4222958293228973	0.9571766228986629	0.8877124826519379	0.9068471541354328	0	0	0.0
1831	None	None	None	None	None	0	0	0.75	3	0.5	2	0.6666666666666666	0	2	0	3	3	0	1.0	3	3	0.4	6	0.375	0.6666666666666666	0	0	0	0	0	0	0	0	0	0	0
308	None	None	None	None	None	0	0	0.5	2	0.6666666666666666	2	1.0	0.3333333333333333	3	1	1	0	0	0.2	5	1	0.3333333333333333	5	0.0	0.5	0.3944785482844153	0.8852878627238093	0.4157080839175589	0.7518283025737157	0.5556823483832818	0.9507218094998585	0.8665956625635164	0.8846483249803195	0	0	0.0
3577	0.07114120629002922	0.018287081050653096	0.01660436742897092	0.6543738821460101	None	0	0	0.09090909090909091	1	1.0	14	1.0	1.0	15	14	0	0	0	0.0625	1	16	1.0666666666666667	16	0.0	0	0.685521234884434	0.8390539511727222	0.6424483820785388	0.891120214429138	0.20039123682569845	0.9583939900194973	0.9120805395255062	0.9086131939073356	0	0	0.0
2192	None	None	None	None	None	0	0	1.0	1	0	0	1.0	0	0	0	1	3	0	0.5	2	1	0.13333333333333333	2	0.5	0	0	0	0	0	0	0	0	0	0	0	0
6526	0.11264433386415028	0.03757579471370917	0.03750759251382924	0.6483227256004296	None	0	0	0.08333333333333333	1	1.0	16	1.0	1.0	17	16	0	0	0	0.05555555555555555	1	18	1.2	18	0.0	0	0.4474666105186443	0.8271134224415455	0.5092297338109535	0.888818585767084	0.6260563364177913	0.9525208453396798	0.8599252808426241	0.9015250599920959	0	0	0.0
4047	0.0764115818752249	0.03491049474195359	0.03458679724549029	0.6397875477931243	None	0	0	0.1	1	1.0	12	1.0	1.0	13	12	0	0	0	0.07142857142857142	1	14	0.9333333333333333	14	0.0	0	0.39591084419817374	0.8556000669850803	0.5092297338109535	0.8795432267297885	0.6260563364177913	0.9556941338440752	0.8599252808426241	0.9071691262881967	0	0	0.0
6355	0.11928558671246024	0.030643279268020348	0.030278744982336937	0.6281065494773175	None	0	0	0.08333333333333333	1	1.0	16	1.0	1.0	17	16	0	0	0	0.05555555555555555	1	18	1.2	18	0.0	0	0.4474666105186443	0.8281671233652624	0.5092297338109535	0.888818585767084	0.6260563364177913	0.9525208453396798	0.8599252808426241	0.901743430502208	0	0	0.0
2256	None	None	None	None	None	0	0	0.3333333333333333	2	0.8571428571428571	6	0.75	0.14285714285714285	3	1	5	3	0	0.75	3	4	0.6	9	0.25	0.4	0.4851994460753293	0.7126719662886026	0.5337094743019163	0.8527089650070101	0.4703158924958707	0.9138133949895062	0.8288349158048661	0.8422641724170233	0.6666666666666666	0	0.5470706092032246
3603	0.08806223441535851	0.023192388627288837	0.018247507996489228	0.7398622525610844	None	0	0	0.09090909090909091	1	1.0	14	1.0	1.0	15	14	0	0	0	0.0625	1	16	1.0666666666666667	16	0.0	0	0.601694584483344	0.8626808337647259	0.7084928557985852	0.8838238813086109	0.21853532222800323	0.9610398435765317	0.9120805395255062	0.9135249371403183	0	0	0.0
915	None	None	None	None	None	0	0	0.4	2	0.8	4	0.4666666666666667	0.4	4	2	2	3	0	0.6	3	5	0.4666666666666667	7	0.5	0.3333333333333333	0.6353472653069976	0.9112225384177178	0.5270526926145095	0.7794291806889492	0.7044239760588157	0.7381827001050373	0.7186868503923758	0.8238298788580295	0.25	0.25	0.0
3608	0.041314243175761683	0.004009812837243968	0.0030014180514251858	0.737687245017909	None	0	0	0.14285714285714285	1	1.0	8	1.0	1.0	9	8	0	0	0	0.1	1	10	0.6666666666666666	10	0.0	0	0.4474666105186443	0.8302792213726565	0.35014920878483624	0.9027596192544654	0.2188901293249843	0.9567821174135075	0.8599252808426241	0.909240763477644	0	0	0.0
2010	None	None	None	None	None	0	0	0.75	3	0.5	2	0.6	0.5	4	2	1	1	0	0.4	5	2	0.4	6	0.25	1.0	0.49036050849010965	0.6978448167593941	0.5245723154146777	0.8237322057869414	0.4397096292464891	0.951314661742681	0.7438330920460756	0.8561639798089575	1.0	0	0.0
4697	0.11833785001348512	0.03929890171117707	0.039202136732506554	0.6273740413263774	None	0	0	0.08333333333333333	1	1.0	16	1.0	1.0	17	16	0	0	0	0.05555555555555555	1	18	1.2	18	0.0	0	0.4474666105186443	0.8271134224415455	0.5092297338109535	0.888818585767084	0.6260563364177913	0.9525208453396798	0.8599252808426241	0.9015250599920959	0	0	0.0
7359	0.11700125798389947	0.03830014461841325	0.03809514464485714	0.6668816043827288	None	0	0	0.08333333333333333	1	1.0	16	1.0	1.0	17	16	0	0	0	0.05555555555555555	1	18	1.2	18	0.0	0	0.4474666105186443	0.8271134224415455	0.5092297338109535	0.888818585767084	0.6260563364177913	0.9686282881635098	0.8784825192222446	0.9135682852498559	0	0	0.0
535	None	None	None	None	None	0	0	1.0	4	0.0	0	0.75	0	3	0	2	1	0	0.5	4	2	0.4	6	0.2	0.5	0	0	0	0	0	0	0	0	0	0	0
976	None	None	None	None	None	0	0	0	0	0	0	1.0	0	0	0	0	2	0	1.0	1	1	0.06666666666666667	1	0.5	0	0	0	0	0	0	0	0	0	0	0	0
6569	0.11698714499604297	0.03934116152294177	0.03931531809248115	0.6284415009286444	None	0	0	0.08333333333333333	1	1.0	16	1.0	1.0	17	16	0	0	0	0.05555555555555555	1	18	1.2	18	0.0	0	0.4474666105186443	0.8271134224415455	0.5092297338109535	0.888818585767084	0.6260563364177913	0.9525208453396798	0.8599252808426241	0.9015250599920959	0	0	0.0
2359	None	None	None	None	None	0	0	0.5	4	0.6	6	0.6	0.6	7	6	4	1	0	0.2	10	2	0.8	12	0.09090909090909091	0.4	0.685521234884434	0.7614923260234762	0.6586900924138229	0.7918494316879022	0.17314761867969566	0.928243053081766	0.91998626383692	0.8436533066955479	1.0	0.14285714285714285	0.0
207	None	None	None	None	None	0	0	1.0	2	0.0	0	1.0	0	1	0	1	1	0	0.3333333333333333	3	1	0.2	3	0.2	1.0	0	0	0	0	0	0	0	0	0	0	0
3766	0.07449165958944752	0.03471204985728225	0.03435472606102464	0.6489453554204799	None	0	0	0.1	1	1.0	12	1.0	1.0	13	12	0	0	0	0.07142857142857142	1	14	0.9333333333333333	14	0.0	0	0.39591084419817374	0.8556000669850803	0.5092297338109535	0.8795432267297885	0.6260563364177913	0.9556941338440752	0.8599252808426241	0.9071691262881967	0	0	0.0
4851	0.04471236420012653	0.002396112539978512	0.0013707267662835076	0.7152923879833799	None	0	0	0.125	1	1.0	10	1.0	1.0	11	10	0	0	0	0.08333333333333333	1	12	0.8	12	0.0	0	0.3821214291768563	0.8487397827900834	0.7429417541140183	0.7816274282887551	0.7711034236088915	0.8737858331308488	0.9120805395255062	0.8382042696664656	0	0	0.0
143	None	None	None	None	None	0	0	0.6	3	0.4	2	0.4375	0.4	4	2	2	0	0	1.0	4	4	0.4666666666666667	7	0.0	0.6666666666666666	0.7899379578454362	0.8652215342350463	0.36945207563142346	0.8949386572649799	0.3814151464744592	0.7900478664250847	0.9161330558199885	0.8551517914682213	0	0	0.0
6257	0.11110440036185695	0.017274330785310574	0.017262351365476058	0.6317585153413139	None	0	0	0.08333333333333333	1	1.0	15	1.0	1.0	16	15	0	0	0	0.058823529411764705	1	17	1.1333333333333333	17	0.0	0	0.421688727358409	0.8263956206624606	0.4892294867764715	0.8951120557346469	0.6985798800133415	0.9692637665367063	0.8694839535182541	0.9156877689687623	0	0	0.0
6082	0.11706727690759486	0.03359965784343199	0.033237311173101663	0.6516608000395354	None	0	0	0.08333333333333333	1	1.0	16	1.0	1.0	17	16	0	0	0	0.05555555555555555	1	18	1.2	18	0.0	0	0.4474666105186443	0.8271134224415455	0.5092297338109535	0.888818585767084	0.6260563364177913	0.9525208453396798	0.8599252808426241	0.9015250599920959	0	0	0.0
7513	0.1188786130364002	0.021927731572153615	0.015990264298038605	0.774883096297817	None	0	0	0.08333333333333333	1	1.0	16	1.0	1.0	17	16	0	0	0	0.05555555555555555	1	18	1.2	18	0.0	0	0.4474666105186443	0.8271134224415455	0.5092297338109535	0.8947990224361566	0.6260563364177913	0.9667923658017104	0.8784825192222446	0.9136531634268442	0	0	0.0
4707	0.1094683608061903	0.015540218439126832	0.011931312080497202	0.6518684262439387	None	0	0	0.08333333333333333	1	1.0	15	1.0	1.0	16	15	0	0	0	0.058823529411764705	1	17	1.1333333333333333	17	0.0	0	0.5240626595553604	0.8278192794106969	0.4892294867764715	0.8842155851160194	0.4222958293228973	0.9533971425367453	0.8599252808426241	0.9008939407844048	0	0	0.0
461	None	None	None	None	None	0	0	0.6	3	0.6	3	0.5833333333333334	0.4	3	2	3	2	0	0.75	4	3	0.4666666666666667	7	0.2222222222222222	0.4	0.28415889480448536	0.5934622617057678	0.5015567705651913	0.750894937469291	0.6382012008620263	0.6864009912036156	0.8112036731621493	0.680269714551779	0.6666666666666666	0.3333333333333333	0.0
5858	0.11254220159295622	0.0339418433684329	0.032347518624572774	0.6475511435581809	None	0	0	0.08333333333333333	1	1.0	16	1.0	1.0	17	16	0	0	0	0.05555555555555555	1	18	1.2	18	0.0	0	0.4474666105186443	0.8271134224415455	0.5092297338109535	0.888818585767084	0.6260563364177913	0.952517216700165	0.8599252808426241	0.9015226856815131	0	0	0.0
659	None	None	None	None	None	0	0	0.6666666666666666	2	0.5	1	1.0	0	0	0	3	1	0	1.0	2	2	0.26666666666666666	4	0.1	0	0	0	0	0	0	0	0	0	0	0	0
2259	None	None	None	None	None	0.5	1	0.7142857142857143	5	0.375	3	0.47619047619047616	0.375	6	3	3	1	0	0.42857142857142855	3	7	0.6666666666666666	10	0.14285714285714285	0.6666666666666666	0.47378176679369677	0.6625124658463214	0.7853340953424143	0.8106504309224667	0.9020422125931725	0.6035546229083723	0.8686920680237796	0.7005007889431668	1.0	0	0.0
6997	0.1302686994676276	0.041906062663003424	0.04165111860209224	0.6499761748902702	None	0	0	0.08333333333333333	1	1.0	16	1.0	1.0	17	16	0	0	0	0.05555555555555555	1	18	1.2	18	0.0	0	0.4474666105186443	0.8271134224415455	0.5092297338109535	0.888818585767084	0.6260563364177913	0.9686282881635098	0.8784825192222446	0.9135682852498559	0	0	0.0
1116	None	None	None	None	None	0	0	0.8	4	0.2	1	0.875	0	2	0	4	3	0	0.5	2	4	0.4666666666666667	7	0.3	0.8	0	0	0	0	0	0	0	0	0	0	0
6421	0.11263705669817183	0.036507794921001896	0.03650239509347667	0.6354327652151734	None	0	0	0.08333333333333333	1	1.0	16	1.0	1.0	17	16	0	0	0	0.05555555555555555	1	18	1.2	18	0.0	0	0.4474666105186443	0.8271134224415455	0.5092297338109535	0.888818585767084	0.6260563364177913	0.9525208453396798	0.8599252808426241	0.9015250599920959	0	0	0.0
861	None	None	None	None	None	0	0	0.25	1	1.0	3	1.0	1.0	4	3	0	1	0	0.2	5	1	0.3333333333333333	5	0.3333333333333333	0	0.8095950538191745	0.8583221149731609	0.2981077883940083	0.846525796229116	0.6180765683310632	0.7779081970010481	0.8856879811233572	0.8302663937816811	1.0	0	0.0
932	None	None	None	None	None	1.0	1	1.0	5	0.0	0	0.7777777777777778	0	1	0	5	1	0	1.0	3	3	0.4666666666666667	7	0.07692307692307693	1.0	0	0	0	0	0	0	0	0	0	0	0
6728	0.11030144440152814	0.04646126804186817	0.046346059930700206	0.6533290144435364	None	0	0	0.08333333333333333	1	1.0	16	1.0	1.0	17	16	0	0	0	0.05555555555555555	1	18	1.2	18	0.0	0	0.4474666105186443	0.8271134224415455	0.5092297338109535	0.888818585767084	0.6260563364177913	0.9686282881635098	0.8784825192222446	0.9135682852498559	0	0	0.0
963	None	None	None	None	None	0	0	0.5	1	1.0	1	1.0	1.0	1	1	1	3	0	0.3333333333333333	3	1	0.2	3	0.5	0	0.40515590706335913	0.5	1.0	0.5	0.8098417669337034	0.5	0.9227652081463529	0.5	1.0	1.0	0.0
178	None	None	None	None	None	0	0	0.125	1	1.0	9	0.6111111111111112	0.6666666666666666	7	6	3	1	0	0.5	6	3	0.7333333333333333	11	0.1111111111111111	0	0.5987395550695157	0.894688771370818	0.2111935475451249	0.8369732577850251	0.712483752636039	0.8502742612066988	0.873121247609285	0.8626404253606204	1.0	0.14285714285714285	0.0
4872	0.12114864561111742	0.009560323116482809	0.0007557526728301794	0.6147339725807295	None	0	0	0.08333333333333333	1	1.0	16	1.0	1.0	17	16	0	0	0	0.05555555555555555	1	18	1.2	18	0.0	0	0.4474666105186443	0.8271134224415455	0.4842673083631682	0.8923390746881197	0.6260563364177913	0.952517216700165	0.8599252808426241	0.9025867161140054	0	0	0.0
351	None	None	None	None	None	0.5	1	0.5	3	0.5714285714285714	4	0.375	0.42857142857142855	5	3	3	1	0	0.6666666666666666	4	6	0.6	9	0.125	0.8	0.903324001767321	0.8506465558710788	0.6895400089522237	0.895924262002629	0.20687441914848853	0.9585173041595945	0.9484863210102207	0.9124702262716892	1.0	0.6	0.0
3099	None	None	None	None	None	0	0	0.5	3	0.5	3	0.8888888888888888	0.16666666666666666	4	1	3	2	0	1.0	3	3	0.5333333333333333	8	0.2857142857142857	0	0.7929988253250386	0.77303196874628	0.6026082917621556	0.9460894776834406	0.6904598119156224	0.8465522594482484	0.8620934766538352	0.8735566050779955	0.625	0.25	0.0
5099	0.1176410039247655	0.03323950137423944	0.03317534993808443	0.6570522533634082	None	0	0	0.08333333333333333	1	1.0	16	1.0	1.0	17	16	0	0	0	0.05555555555555555	1	18	1.2	18	0.0	0	0.4474666105186443	0.8271134224415455	0.5092297338109535	0.888818585767084	0.6260563364177913	0.9525208453396798	0.8599252808426241	0.9015250599920959	0	0	0.0
7349	0.09568073511713317	0.03167868223631218	0.03151418657158319	0.6693144206568185	None	0	0	0.08333333333333333	1	1.0	15	1.0	1.0	16	15	0	0	0	0.058823529411764705	1	17	1.1333333333333333	17	0.0	0	0.5240626595553604	0.8278192794106969	0.4892294867764715	0.8842155851160194	0.3996019775487435	0.9692324030255376	0.8815819142348588	0.9130206558239877	0	0	0.0
2697	0.0009504063601947463	0.0003406958009885374	-0.00034069070301776905	0.9959780285650368	None	0	0	0.75	3	0.5	2	0.75	0	1	0	4	2	0	0.5	2	4	0.4	6	0.18181818181818182	0.5	0	0	0	0	0	0	0	0	0	0	0
2166	None	None	None	None	None	0	0	0.75	3	0.5	2	0.6	0.5	4	2	1	1	0	0.4	5	2	0.4	6	0.25	1.0	0.49036050849010965	0.6978448167593941	0.5245723154146777	0.8237322057869414	0.4397096292464891	0.951314661742681	0.7438330920460756	0.8561639798089575	1.0	0	0.0
3019	0.02120995369665104	0.004142016100280475	0.0018368650719401858	0.6627072745890223	None	0	0	0.3333333333333333	2	0.8333333333333334	5	0.5714285714285714	0.8333333333333334	7	5	0	0	0	0.2857142857142857	2	7	0.5333333333333333	8	0.0	0	0.4474666105186443	0.8700730426375692	0.5092297338109535	0.9124738105502593	0.7711034236088915	0.9584843773720659	0.9120805395255062	0.9214130800090469	0	0	0.0
1446	None	None	None	None	None	0	0	0.125	1	1.0	9	0.3142857142857143	0.7777777777777778	7	7	3	4	0	0.7142857142857143	7	5	0.7333333333333333	11	0.4	0	0.6623145401718381	0.8145123961246408	0.4974420958134895	0.9169196728300321	0.6260563364177913	0.9424702650253537	0.908662571947066	0.9025312924197022	0.2857142857142857	0.14285714285714285	0.0
6956	0.11950992060514422	0.03795559462425421	0.03795554845575158	0.6399959404119769	None	0	0	0.08333333333333333	1	1.0	16	1.0	1.0	17	16	0	0	0	0.05555555555555555	1	18	1.2	18	0.0	0	0.4474666105186443	0.8271134224415455	0.5092297338109535	0.888818585767084	0.6260563364177913	0.9686282881635098	0.8784825192222446	0.9135682852498559	0	0	0.0
5370	0.07133975534008759	0.011479146823798244	0.01120967460014984	0.6607242796532447	None	0	0	0.1111111111111111	1	1.0	11	1.0	1.0	12	11	0	0	0	0.07692307692307693	1	13	0.8666666666666667	13	0.0	0	0.49828477639512503	0.8334234791515025	0.4892294867764715	0.8720403359341627	0.4222958293228973	0.9478045084812045	0.8599252808426241	0.894992786662562	0	0	0.0
1388	None	None	None	None	None	1.0	1	0.8	4	0.4	2	0.4375	0.4	6	2	0	0	0	1.0	4	4	0.4666666666666667	7	0.0	0.6666666666666666	0.3668643775208117	0.9172842147612222	0.5322184104498209	0.8485119752266036	0.3420064469353476	0.9147180616453827	0.863489035332468	0.897266307581436	0	0	0.0
4777	0.11152169400614795	0.03539964229884541	0.03539897136556682	0.6476258107211346	None	0	0	0.08333333333333333	1	1.0	16	1.0	1.0	17	16	0	0	0	0.05555555555555555	1	18	1.2	18	0.0	0	0.4474666105186443	0.8271134224415455	0.5092297338109535	0.888818585767084	0.6260563364177913	0.9525208453396798	0.8599252808426241	0.9015250599920959	0	0	0.0
6309	0.11716396040941297	0.037898129088609796	0.03657780423147677	0.6489287402344355	None	0	0	0.08333333333333333	1	1.0	16	1.0	1.0	17	16	0	0	0	0.05555555555555555	1	18	1.2	18	0.0	0	0.4474666105186443	0.8271134224415455	0.5092297338109535	0.888818585767084	0.6260563364177913	0.9525208453396798	0.8599252808426241	0.9015250599920959	0	0	0.0
904	None	None	None	None	None	0	0	0.3333333333333333	2	0.8333333333333334	5	0.5333333333333333	0.6666666666666666	5	4	2	1	0	0.6	5	3	0.5333333333333333	8	0.14285714285714285	0	0.9397770136781466	0.933146518323406	0.5723168787691352	0.8344322143194499	0.5583820326182807	0.8573176483352586	0.8368635629735304	0.8824189548889825	1.0	0	0.0
7320	0.11675606824294943	0.0435494275659893	0.04322972366427509	0.64596836467259	None	0	0	0.08333333333333333	1	1.0	16	1.0	1.0	17	16	0	0	0	0.05555555555555555	1	18	1.2	18	0.0	0	0.4474666105186443	0.8271134224415455	0.5092297338109535	0.888818585767084	0.6260563364177913	0.9686282881635098	0.8784825192222446	0.9135682852498559	0	0	0.0
5393	0.11370981687620826	0.03877956368346445	0.038632032651659716	0.6234334875816658	None	0	0	0.08333333333333333	1	1.0	16	1.0	1.0	17	16	0	0	0	0.05555555555555555	1	18	1.2	18	0.0	0	0.4474666105186443	0.8271134224415455	0.5092297338109535	0.888818585767084	0.6260563364177913	0.9525208453396798	0.8599252808426241	0.9015250599920959	0	0	0.0
5224	0.10956718664949529	0.0374701896337911	0.03626824279292249	0.6393691016402795	None	0	0	0.08333333333333333	1	1.0	16	1.0	1.0	17	16	0	0	0	0.05555555555555555	1	18	1.2	18	0.0	0	0.4474666105186443	0.8271134224415455	0.5092297338109535	0.888818585767084	0.6260563364177913	0.952517216700165	0.8599252808426241	0.9015226856815131	0	0	0.0
90	None	None	None	None	None	0	0	0.25	5	0.75	21	0.42857142857142855	0.5357142857142857	19	15	10	2	0	0.7	7	10	2.0	30	0.1	0	0.7020149687728187	0.910297783383358	0.6686529499658143	0.8322276970809929	0.14543224921393516	0.8915211480201353	0.950199703349941	0.8816744185807289	0.5263157894736842	0.2631578947368421	0.0
4371	0.11660710431707301	0.037833959914599945	0.037702878539898975	0.6434516679967184	None	0	0	0.08333333333333333	1	1.0	16	1.0	1.0	17	16	0	0	0	0.05555555555555555	1	18	1.2	18	0.0	0	0.4474666105186443	0.8271134224415455	0.5092297338109535	0.888818585767084	0.6260563364177913	0.9525208453396798	0.8599252808426241	0.9015250599920959	0	0	0.0
5924	0.11425753660051889	0.040865295456933425	0.040834443562809256	0.6226961251069698	None	0	0	0.08333333333333333	1	1.0	16	1.0	1.0	17	16	0	0	0	0.05555555555555555	1	18	1.2	18	0.0	0	0.4474666105186443	0.8271134224415455	0.5092297338109535	0.888818585767084	0.6260563364177913	0.9525208453396798	0.8599252808426241	0.9015250599920959	0	0	0.0
4593	0.11697524467127879	0.03798324561844331	0.0369284032988667	0.6442034587228036	None	0	0	0.08333333333333333	1	1.0	16	1.0	1.0	17	16	0	0	0	0.05555555555555555	1	18	1.2	18	0.0	0	0.4474666105186443	0.8271134224415455	0.5092297338109535	0.888818585767084	0.6260563364177913	0.9525208453396798	0.8599252808426241	0.9015250599920959	0	0	0.0
6537	0.11322182219377469	0.010289007922329415	0.008788096753209044	0.6872957690950859	None	0	0	0.08333333333333333	1	1.0	15	1.0	1.0	16	15	0	0	0	0.058823529411764705	1	17	1.1333333333333333	17	0.0	0	0.41479401984775033	0.8322240278671956	0.5758390579447461	0.8833758060666396	0.6985798800133415	0.9518196905328781	0.8599252808426241	0.9005392281632024	0	0	0.0
5232	0.109512879796973	0.03599544622909316	0.03599372772598342	0.6341669351128365	None	0	0	0.08333333333333333	1	1.0	16	1.0	1.0	17	16	0	0	0	0.05555555555555555	1	18	1.2	18	0.0	0	0.4474666105186443	0.8271134224415455	0.5092297338109535	0.888818585767084	0.6260563364177913	0.952517216700165	0.8599252808426241	0.9015226856815131	0	0	0.0
2826	0.030852920749444155	0.009402575909146659	-0.007961704482150595	0.7213986091882183	None	0	0	0.4	4	0.6153846153846154	8	0.75	0.5384615384615384	10	7	4	1	0	0.2	10	2	1.0	15	0.1111111111111111	0	0.6094615647047672	0.8747202158512227	0.5337094743019163	0.8922927093377128	0.3709887153774837	0.854914916280371	0.7122342457901201	0.8747694988857951	1.0	0	0.0
7160	0.12470833114510113	0.027260390881750064	0.02117279655838284	0.6963396714265537	None	0	0	0.08333333333333333	1	1.0	16	1.0	1.0	17	16	0	0	0	0.05555555555555555	1	18	1.2	18	0.0	0	0.4474666105186443	0.8271134224415455	0.5092297338109535	0.8874840725352862	0.6260563364177913	0.9686282881635098	0.8784825192222446	0.9132140376774361	0	0	0.0
5870	0.1186837351276634	0.03944835619162084	0.038556604253473896	0.6408597798051763	None	0	0	0.08333333333333333	1	1.0	16	1.0	1.0	17	16	0	0	0	0.05555555555555555	1	18	1.2	18	0.0	0	0.4474666105186443	0.8271134224415455	0.5092297338109535	0.888818585767084	0.6260563364177913	0.9525208453396798	0.8599252808426241	0.9015250599920959	0	0	0.0
5632	0.11768513486882978	0.04057575924488456	0.040568370055801745	0.6204082199986822	None	0	0	0.08333333333333333	1	1.0	16	1.0	1.0	17	16	0	0	0	0.05555555555555555	1	18	1.2	18	0.0	0	0.4474666105186443	0.8271134224415455	0.5092297338109535	0.888818585767084	0.6260563364177913	0.9525208453396798	0.8599252808426241	0.9015250599920959	0	0	0.0
5404	0.11820597043714147	0.03849301977244627	0.03727077731869425	0.6442252787289167	None	0	0	0.08333333333333333	1	1.0	16	1.0	1.0	17	16	0	0	0	0.05555555555555555	1	18	1.2	18	0.0	0	0.4474666105186443	0.8271134224415455	0.5092297338109535	0.888818585767084	0.6260563364177913	0.9525208453396798	0.8599252808426241	0.9015250599920959	0	0	0.0
27	None	None	None	None	None	0.3333333333333333	1	0.5555555555555556	5	0.5454545454545454	6	0.43333333333333335	0.2727272727272727	6	3	6	4	0	0.8333333333333334	6	5	0.8666666666666667	13	0.3076923076923077	0.2857142857142857	0.48613633519061494	0.8875452890226141	0.6850038898970153	0.9571262316859107	0.5614014929873499	0.916030099970365	0.8451863629548781	0.9255590428964092	0.25	0.16666666666666666	0.0
7417	0.12096477180043558	0.04553076457294925	0.04551800016121062	0.6629339838437482	None	0	0	0.08333333333333333	1	1.0	16	1.0	1.0	17	16	0	0	0	0.05555555555555555	1	18	1.2	18	0.0	0	0.4474666105186443	0.8271134224415455	0.5092297338109535	0.888818585767084	0.6260563364177913	0.9686282881635098	0.8784825192222446	0.9135682852498559	0	0	0.0
6996	0.11498368214712996	0.046168438024644765	0.04514798036117745	0.6379220962210976	None	0	0	0.08333333333333333	1	1.0	16	1.0	1.0	17	16	0	0	0	0.05555555555555555	1	18	1.2	18	0.0	0	0.4474666105186443	0.8271134224415455	0.5092297338109535	0.888818585767084	0.6260563364177913	0.9686282881635098	0.8784825192222446	0.9135682852498559	0	0	0.0
4531	0.11255785431105611	0.03972217884187009	0.039529227055805485	0.6244240170462845	None	0	0	0.08333333333333333	1	1.0	16	1.0	1.0	17	16	0	0	0	0.05555555555555555	1	18	1.2	18	0.0	0	0.4474666105186443	0.8271134224415455	0.5092297338109535	0.888818585767084	0.6260563364177913	0.9525208453396798	0.8599252808426241	0.9015250599920959	0	0	0.0
5937	0.11712854609256508	0.03923304443040303	0.039142270849394686	0.6400204564104153	None	0	0	0.08333333333333333	1	1.0	16	1.0	1.0	17	16	0	0	0	0.05555555555555555	1	18	1.2	18	0.0	0	0.4474666105186443	0.8271134224415455	0.5092297338109535	0.888818585767084	0.6260563364177913	0.9525208453396798	0.8599252808426241	0.9015250599920959	0	0	0.0
5639	0.11450683444885353	0.021945136844388306	0.019023653941901173	0.7310559897581685	None	0	0	0.08333333333333333	1	1.0	15	1.0	1.0	16	15	0	0	0	0.058823529411764705	1	17	1.1333333333333333	17	0.0	0	0.421688727358409	0.8263956206624606	0.4892294867764715	0.8951120557346469	0.6985798800133415	0.9509634624995169	0.8599252808426241	0.9023036547713683	0	0	0.0
4390	0.11879641397153974	0.040282645866618415	0.0402356961456257	0.6244145327038824	None	0	0	0.08333333333333333	1	1.0	16	1.0	1.0	17	16	0	0	0	0.05555555555555555	1	18	1.2	18	0.0	0	0.4474666105186443	0.8271134224415455	0.5092297338109535	0.888818585767084	0.6260563364177913	0.9525208453396798	0.8599252808426241	0.9015250599920959	0	0	0.0
954	None	None	None	None	None	0	0	0.08333333333333333	1	1.0	16	0.6	0.75	13	12	4	6	0	0.3	10	3	1.2	18	0.5454545454545454	0.375	0.3570286476358434	0.6979539978613589	0.510862808597755	0.955990946887814	0.5841758954060834	0.9534397928947911	0.8702993205668731	0.9098456955338136	0.07692307692307693	0	0.0
1596	None	None	None	None	None	0	0	1.0	2	0.0	0	0.75	0	2	0	0	0	0	1.0	2	2	0.2	3	0.0	0	0	0	0	0	0	0	0	0	0	0	0
5636	0.11459555711924499	0.03620602001697184	0.034790423997197346	0.6344890070533321	None	0	0	0.08333333333333333	1	1.0	16	1.0	1.0	17	16	0	0	0	0.05555555555555555	1	18	1.2	18	0.0	0	0.4474666105186443	0.8271134224415455	0.5092297338109535	0.888818585767084	0.6260563364177913	0.9525208453396798	0.8599252808426241	0.9015250599920959	0	0	0.0
4398	0.1207158848658592	0.03605640384766695	0.0342559701568721	0.6471078704612935	None	0	0	0.08333333333333333	1	1.0	16	1.0	1.0	17	16	0	0	0	0.05555555555555555	1	18	1.2	18	0.0	0	0.4474666105186443	0.8281671233652624	0.5092297338109535	0.888818585767084	0.6260563364177913	0.9530848751539195	0.8599252808426241	0.9021132434446859	0	0	0.0
6356	0.11844393144174621	0.023218975831699077	0.020297067532093913	0.7734108921737299	None	0	0	0.08333333333333333	1	1.0	16	1.0	1.0	17	16	0	0	0	0.05555555555555555	1	18	1.2	18	0.0	0	0.4474666105186443	0.8271134224415455	0.5092297338109535	0.8947990224361566	0.6260563364177913	0.9525208453396798	0.8599252808426241	0.9033445354487257	0	0	0.0
6957	0.11696424429481757	0.013530516785600662	-0.00565736558403564	0.6532845163559469	None	0	0	0.08333333333333333	1	1.0	15	1.0	1.0	16	15	0	0	0	0.058823529411764705	1	17	1.1333333333333333	17	0.0	0	0.49828477639512503	0.8321176151853014	0.4892294867764715	0.8842349354504306	0.3996019775487435	0.9651931494480669	0.8694839535182541	0.9104216928776433	0	0	0.0
940	None	None	None	None	None	0	0	0.25	2	0.7777777777777778	7	0.55	0.7777777777777778	9	7	1	2	0	0.2	2	10	0.7333333333333333	11	0.5	0.2222222222222222	0.6705876713751492	0.8083720793100739	0.34081351550672506	0.8607081619502633	0.5200165170678656	0.8441955851533662	0.7582246868799875	0.8389105930223572	0.5555555555555556	0.3333333333333333	0.0
6798	0.12622167887873822	0.042716471060807906	0.04204133528866689	0.650139737456213	None	0	0	0.08333333333333333	1	1.0	16	1.0	1.0	17	16	0	0	0	0.05555555555555555	1	18	1.2	18	0.0	0	0.4474666105186443	0.8271134224415455	0.5092297338109535	0.888818585767084	0.6260563364177913	0.9686282881635098	0.8784825192222446	0.9135682852498559	0	0	0.0
2776	0.00803560224168677	0.000998258746245934	0.0006004291623063137	0.9851509831214671	None	0.3333333333333333	1	0.4444444444444444	4	0.5454545454545454	6	0.43333333333333335	0.2727272727272727	7	3	5	1	0	0.8333333333333334	6	5	0.8666666666666667	13	0.1	0.4444444444444444	0.514349810332249	0.9289255696336071	0.5211426770520456	0.7547476804616972	0.42889979151943364	0.7285939593924461	0.7752810412559769	0.826444093993194	1.0	0.2857142857142857	0.0
7504	0.11682468916295333	0.04553125404440197	0.04528025197795151	0.6482872463222187	None	0	0	0.08333333333333333	1	1.0	16	1.0	1.0	17	16	0	0	0	0.05555555555555555	1	18	1.2	18	0.0	0	0.4474666105186443	0.8271134224415455	0.5092297338109535	0.888818585767084	0.6260563364177913	0.9686282881635098	0.8784825192222446	0.9135682852498559	0	0	0.0
1040	None	None	None	None	None	0	0	0.42857142857142855	3	0.625	5	0.625	0.5	6	4	3	0	0	0.25	8	2	0.6666666666666666	10	0.0	0	0.5478562382879746	0.8493863843278251	0.576853334212682	0.7970410318613935	0.48556992666880444	0.9505573000409784	0.8897343789985648	0.8826717272907941	0	0	0.0
1030	None	None	None	None	None	0.5	1	0.6666666666666666	4	0.2857142857142857	2	0.5	0.14285714285714285	3	1	5	1	0	0.5	3	6	0.6	9	0.08333333333333333	0.6666666666666666	0.7135910473990928	0.6841054640545335	0.6586900924138229	0.755971603014	0.17026650432584786	0.9541651882934666	0.91998626383692	0.8384046208954279	1.0	0.3333333333333333	0.0
2368	None	None	None	None	None	0.25	1	0.5	5	0.5833333333333334	7	0.7	0.3333333333333333	7	4	6	0	0	0.8	4	5	0.9333333333333333	14	0.0	0.6666666666666666	0.4237653872966888	0.9347179954886359	0.7381325217548678	0.7294754357171747	0.2713109242517696	0.9344068618397868	0.91998626383692	0.8912245455822395	0	0	0.0
2385	None	None	None	None	None	0	0	0.5	4	0.3333333333333333	3	0.5238095238095238	0.3333333333333333	5	3	5	3	0	0.42857142857142855	7	3	0.7333333333333333	11	0.25	0.25	0.7135910473990928	0.7375638102683582	0.6586900924138229	0.8247552012372729	0.1925789106704816	0.8667613130948087	0.9154569417158486	0.8153200331279045	0.2	0.2	0.0
1766	None	None	None	None	None	0	0	0.6	3	0.6	3	0.5833333333333334	0.6	5	3	1	1	0	0.3333333333333333	2	6	0.4666666666666667	7	0.25	0.4	0.6799987933671725	0.8707221438433481	0.6586900924138229	0.8322825058654011	0.20003642972871738	0.9583723417289151	0.8892436241932121	0.9016097863317897	1.0	0	0.0
5590	0.11547469603148584	0.017656849749315796	0.012363181463864543	0.7541449528319972	None	0	0	0.08333333333333333	1	1.0	15	1.0	1.0	16	15	0	0	0	0.058823529411764705	1	17	1.1333333333333333	17	0.0	0	0.421688727358409	0.8263956206624606	0.4892294867764715	0.8951120557346469	0.6985798800133415	0.9509634624995169	0.8599252808426241	0.9023036547713683	0	0	0.0
3542	0.010418132247033838	0.002321975979993018	-0.0023162805894718433	0.9650924339172576	None	0	0	0.3333333333333333	2	0.8333333333333334	5	0.5714285714285714	0.8333333333333334	7	5	0	0	0	0.2857142857142857	2	7	0.5333333333333333	8	0.0	0	0.42645645787629344	0.8671968787141995	0.5092297338109535	0.9001904337423405	0.6260563364177913	0.9510178482259521	0.8941787830267168	0.9127171854309581	0	0	0.0
544	None	None	None	None	None	0	0	0.25	1	1.0	4	0.6	0.75	3	3	2	1	0	0.4	2	5	0.4	6	0.125	0	0.3514591312724938	0.6235828428302167	0.5717826447880271	0.7832326460692816	0.9074056755183136	0.6709375962986792	0.9064957399437803	0.697187197792526	1.0	0	0.0
7497	0.13088749203653133	0.046783786825062346	0.04655094364790743	0.636794899143936	None	0	0	0.08333333333333333	1	1.0	16	1.0	1.0	17	16	0	0	0	0.05555555555555555	1	18	1.2	18	0.0	0	0.4474666105186443	0.8281671233652624	0.5092297338109535	0.888818585767084	0.6260563364177913	0.9686282881635098	0.8784825192222446	0.9137625042611525	0	0	0.0
5448	0.11650400730680743	0.039060667378887554	0.03884137302137783	0.6255314640442955	None	0	0	0.08333333333333333	1	1.0	16	1.0	1.0	17	16	0	0	0	0.05555555555555555	1	18	1.2	18	0.0	0	0.4474666105186443	0.8271134224415455	0.5092297338109535	0.888818585767084	0.6260563364177913	0.9525208453396798	0.8599252808426241	0.9015250599920959	0	0	0.0
3441	0.048164370917902634	0.00623617706447847	0.0062034807628176345	0.6840167266749035	None	0	0	0.3	3	0.8333333333333334	10	0.5384615384615384	0.8333333333333334	13	10	0	0	0	0.15384615384615385	13	2	0.9333333333333333	14	0.0	0.16666666666666666	0.3821214291768563	0.8680259447308856	0.5092297338109535	0.8795432267297885	0.6260563364177913	0.9556413423852421	0.8685468311247879	0.9100245122065508	0	0	0.0
2627	3.336831529946514e-05	6.168859073199023e-06	6.085314352710178e-06	0.9999922926904923	None	0	0	0.4	2	0.6	3	0.5833333333333334	0.2	1	1	5	2	0	0.75	4	3	0.4666666666666667	7	0.14285714285714285	0.4	0.7403373403785223	0.5	0.6586900924138229	0.5	0.17026650432584786	0.5	0.9253293885005399	0.5	1.0	1.0	0.0
1886	None	None	None	None	None	0	0	0.14285714285714285	1	1.0	8	0.4	0.75	7	6	2	2	0	1.0	5	5	0.6666666666666666	10	0.2857142857142857	0.25	0.6480135142175498	0.7384498874233496	0.6873766785348089	0.9009880980394012	0.17314761867969566	0.8361805306825734	0.9183200621891263	0.8355412049952456	0.5714285714285714	0	0.0
3938	0.055005482303603706	0.026394768432484585	0.025909500338038776	0.7141286908398945	None	0	0	0.1111111111111111	1	1.0	11	1.0	1.0	12	11	0	0	0	0.07692307692307693	1	13	0.8666666666666667	13	0.0	0	0.49828477639512503	0.8583240919576801	0.4892294867764715	0.8720105157958292	0.4222958293228973	0.9571766228986629	0.8877124826519379	0.9068471541354328	0	0	0.0
3333	0.0679454470967088	0.009364449724286837	0.0012937026181561982	0.673768270270491	None	0	0	0.1111111111111111	1	1.0	11	1.0	1.0	12	11	0	0	0	0.07692307692307693	1	13	0.8666666666666667	13	0.0	0	0.40983811574743123	0.8469061741982105	0.7056854380224904	0.8870584522756841	0.7711034236088915	0.9534358049535187	0.8619126311638143	0.9058177623230136	0	0	0.0
2770	0.007454763256467098	0.0005706992723014199	0.0005531612895741313	0.9770196408786219	None	0	0	0.3333333333333333	2	0.6666666666666666	4	0.5714285714285714	0.6666666666666666	6	4	1	1	0	0.2857142857142857	2	7	0.5333333333333333	8	0.25	0.3333333333333333	0.6094615647047672	0.8235423479601952	0.5924093871741493	0.8947584998146431	0.5027599989109599	0.9060714929300715	0.892564061686909	0.878944378201528	1.0	0.3333333333333333	0.0
1635	None	None	None	None	None	0	0	0.42857142857142855	3	0.625	5	0.47619047619047616	0.5	5	4	4	1	0	0.42857142857142855	3	7	0.6666666666666666	10	0.09090909090909091	0.25	0.7068473972824258	0.7920231960645939	0.6055390283162474	0.814117969320507	0.26933347003256314	0.900947576298267	0.8664565585256678	0.8421064025005511	1.0	0.2	0.0
4156	0.06800179020166461	0.017072809306124464	0.01678153512034319	0.6419251611893018	None	0	0	0.1	1	1.0	12	1.0	1.0	13	12	0	0	0	0.07142857142857142	1	14	0.9333333333333333	14	0.0	0	0.39591084419817374	0.8593730393847148	0.6424483820785388	0.8997223930883536	0.2188901293249843	0.9507764410692046	0.8599252808426241	0.9106595107912749	0	0	0.0
4034	0.13330579974752907	0.026139498984507716	0.02533595967076639	0.6600690826518778	None	0	0	0.08333333333333333	1	1.0	16	1.0	1.0	17	16	0	0	0	0.05555555555555555	1	18	1.2	18	0.0	0	0.4474666105186443	0.8270499696229402	0.5092297338109535	0.888818585767084	0.6260563364177913	0.952517216700165	0.8599252808426241	0.9015095552519121	0	0	0.0
2366	None	None	None	None	None	0	0	0.6666666666666666	2	0.5	1	0.6666666666666666	0.5	2	1	1	2	0	0.6666666666666666	3	2	0.26666666666666666	4	0.4	0	0.5138099562049294	0.9261522636215791	0.6245808405048784	0.8642300204152581	0.7395211591782715	0.7599034096310883	0.8828290895558943	0.8634234586886466	0.75	0.5	0.0
173	None	None	None	None	None	0	0	0.6	6	0.3333333333333333	4	0.7	0.25	8	3	5	2	0	0.2	10	2	0.9333333333333333	14	0.2222222222222222	0.16666666666666666	0.3926978152557159	0.9524305572503111	0.9328109603082428	0.9628686531843746	0.8996255865713035	0.7703882363027917	0.9113846470036605	0.9232676365051126	0.625	0.125	0.0
5028	0.11434153974759748	0.038935050147095834	0.03892873816124987	0.6341497700602596	None	0	0	0.08333333333333333	1	1.0	16	1.0	1.0	17	16	0	0	0	0.05555555555555555	1	18	1.2	18	0.0	0	0.4474666105186443	0.8271134224415455	0.5092297338109535	0.888818585767084	0.6260563364177913	0.9525208453396798	0.8599252808426241	0.9015250599920959	0	0	0.0
3769	0.07253585710132048	0.016120820869609667	0.015287620268910018	0.645867768616263	None	0	0	0.09090909090909091	1	1.0	14	1.0	1.0	15	14	0	0	0	0.0625	1	16	1.0666666666666667	16	0.0	0	0.685521234884434	0.8390539511727222	0.6424483820785388	0.891120214429138	0.20003642972871738	0.9564879256643829	0.912759474398449	0.907309991237198	0	0	0.0
7536	0.12587844523977298	0.04194577070761641	0.04188385902883467	0.6654624429676731	None	0	0	0.08333333333333333	1	1.0	16	1.0	1.0	17	16	0	0	0	0.05555555555555555	1	18	1.2	18	0.0	0	0.4474666105186443	0.8271134224415455	0.5092297338109535	0.888818585767084	0.6260563364177913	0.9686282881635098	0.8784825192222446	0.9135682852498559	0	0	0.0
7317	0.1257737579235154	0.04905024392761878	0.048067481715215035	0.6385505607680491	None	0	0	0.08333333333333333	1	1.0	16	1.0	1.0	17	16	0	0	0	0.05555555555555555	1	18	1.2	18	0.0	0	0.4474666105186443	0.8271134224415455	0.5092297338109535	0.888818585767084	0.6260563364177913	0.9686282881635098	0.8784825192222446	0.9135682852498559	0	0	0.0
1353	None	None	None	None	None	0	0	1.0	1	0	0	1.0	0	0	0	1	1	0	0.5	2	1	0.13333333333333333	2	0.16666666666666666	0	0	0	0	0	0	0	0	0	0	0	0
6884	0.09396193402343371	0.027378046721256176	0.027316748364731386	0.672301309478714	None	0	0	0.08333333333333333	1	1.0	15	1.0	1.0	16	15	0	0	0	0.058823529411764705	1	17	1.1333333333333333	17	0.0	0	0.5240626595553604	0.8278192794106969	0.4892294867764715	0.8842155851160194	0.3996019775487435	0.9692324030255376	0.8815819142348588	0.9130206558239877	0	0	0.0
76	None	None	None	None	None	0	0	0.5	1	1.0	1	1.0	1.0	2	1	0	0	0	0.3333333333333333	1	3	0.2	3	0.0	0	0.7199199005389838	0.9264928513370658	0.5130648017640977	0.8536950851113693	0.3625299755868377	0.893463880702188	0.8998156432891029	0.8948726452959971	0	0	0.0
3069	0.0036755137146995192	0.001573835150156217	0.0015738125131733902	0.998888702552354	None	1.0	1	0.6	3	0.4	2	0.4375	0.2	4	1	2	1	0	1.0	4	4	0.4666666666666667	7	0.2	0.6666666666666666	0.4901604362373739	0.9465797236810565	0.45181768746404705	0.7926760406293983	0.3420064469353476	0.8136550244501506	0.7316949933558927	0.8695037190875383	1.0	0.5	0.0
219	None	None	None	None	None	0	0	0.5	2	0.6666666666666666	2	0.8333333333333334	0	0	0	4	0	0	0.6666666666666666	3	2	0.3333333333333333	5	0.0	0.6666666666666666	0	0	0	0	0	0	0	0	0	0	0
4691	0.10408430958910249	0.005891602976909391	-0.000557774380769079	0.7420886041880832	None	0	0	0.08333333333333333	1	1.0	16	1.0	1.0	17	16	0	0	0	0.05555555555555555	1	18	1.2	18	0.0	0	0.4474666105186443	0.8169594952374244	0.5092297338109535	0.888818585767084	0.6260563364177913	0.952517216700165	0.8599252808426241	0.8994490327713743	0	0	0.0
563	None	None	None	None	None	0	0	0.5	2	0.3333333333333333	1	0.5555555555555556	0.3333333333333333	2	1	2	1	0	1.0	3	3	0.3333333333333333	5	0.14285714285714285	1.0	0.5963483033454564	0.6034674050901943	0.7011027590093659	0.6561642829821516	0.29722733767822607	0.8778550866850693	0.8488646997527457	0.7335712984972658	1.0	0.5	0.0
5768	0.08139331134106692	0.016152357658606908	-0.0004919867750130654	0.6666473946409373	None	0	0	0.1	1	1.0	12	1.0	1.0	13	12	0	0	0	0.07142857142857142	1	14	0.9333333333333333	14	0.0	0	0.4474666105186443	0.8267860824434835	0.5092297338109535	0.8795432267297885	0.6260563364177913	0.9542111045328923	0.8599252808426241	0.8998889449820079	0	0	0.0
7508	0.11851378622739557	0.031480635951705964	0.030927152292161548	0.656434453408488	None	0	0	0.08333333333333333	1	1.0	16	1.0	1.0	17	16	0	0	0	0.05555555555555555	1	18	1.2	18	0.0	0	0.4474666105186443	0.8271134224415455	0.5092297338109535	0.888818585767084	0.6260563364177913	0.9686282881635098	0.8784825192222446	0.9135682852498559	0	0	0.0
6336	0.11405999362855748	0.03219567649257694	0.030882359697612147	0.6577750694848639	None	0	0	0.08333333333333333	1	1.0	16	1.0	1.0	17	16	0	0	0	0.05555555555555555	1	18	1.2	18	0.0	0	0.4474666105186443	0.8271134224415455	0.5092297338109535	0.888818585767084	0.6260563364177913	0.9525208453396798	0.8599252808426241	0.9015250599920959	0	0	0.0
5248	0.11578652383374154	0.036672139137698435	0.03569899653449952	0.6441605984551884	None	0	0	0.08333333333333333	1	1.0	16	1.0	1.0	17	16	0	0	0	0.05555555555555555	1	18	1.2	18	0.0	0	0.4474666105186443	0.8271134224415455	0.5092297338109535	0.888818585767084	0.6260563364177913	0.9525208453396798	0.8599252808426241	0.9015250599920959	0	0	0.0
2558	1.5057102850303357e-05	4.6771965363776543e-07	7.760854320994041e-08	0.9999962124841647	None	0	0	0.25	1	1.0	4	1.0	0.25	1	1	4	2	0	0.6666666666666666	2	3	0.4	6	0.16666666666666666	0	0.9334566848264327	0.5	0.778899254744147	0.5	0.1	0.5	0.9739177276255582	0.5	1.0	1.0	0.04538176903683594
2736	0.0026659128247052922	0.0002555708633256895	0.00025458771197358563	0.9773922052107329	None	0	0	0.4	2	0.6	3	0.875	0.2	2	1	4	1	0	0.5	2	4	0.4666666666666667	7	0.09090909090909091	0	0.7122999002230428	0.8786279475871868	0.44959818621623804	0.6716031673012509	0.2557372764663572	0.5015604302216323	0.8848214164463474	0.7110308430198969	1.0	0.5	0.0
6921	0.11352786565502028	0.04812952968344584	0.047763304944910205	0.6509394919805641	None	0	0	0.08333333333333333	1	1.0	16	1.0	1.0	17	16	0	0	0	0.05555555555555555	1	18	1.2	18	0.0	0	0.4474666105186443	0.8271134224415455	0.5092297338109535	0.888818585767084	0.6260563364177913	0.9686282881635098	0.8784825192222446	0.9135682852498559	0	0	0.0
5361	0.07866834053331197	0.011005840219004371	0.0015750032732114376	0.6471280186530812	None	0	0	0.1	1	1.0	12	1.0	1.0	13	12	0	0	0	0.07142857142857142	1	14	0.9333333333333333	14	0.0	0	0.4474666105186443	0.8267860824434835	0.5092297338109535	0.8795432267297885	0.6260563364177913	0.9542111045328923	0.8599252808426241	0.8998889449820079	0	0	0.0
2674	0.009426322184253526	8.539968089285481e-05	-8.94937687884342e-06	0.9656226745178982	None	0	0	0.6666666666666666	4	0.2857142857142857	2	0.5	0.2857142857142857	4	2	4	3	0	0.5	3	6	0.6	9	0.3	0	0.7135910473990928	0.8476747888715596	0.7489585801567344	0.8640132076384887	0.5482629397202141	0.9794123713927549	0.917429090321262	0.9224366727785563	0.5	0.25	0.2257835933221152
1600	None	None	None	None	None	0	0	0.6666666666666666	4	0.2857142857142857	2	0.6	0.14285714285714285	3	1	5	2	0	0.6	3	5	0.6	9	0.16666666666666666	0.3333333333333333	0.6100975592925575	0.6316845191032696	0.6586900924138229	0.8946242808454283	0.4326772573722552	0.7873104115460672	0.8999036516280721	0.7906812793178142	0.8333333333333333	0.3333333333333333	0.0
1896	None	None	None	None	None	0	0	0.25	1	1.0	3	0.625	0.6666666666666666	3	2	1	3	0	0.5	2	4	0.3333333333333333	5	0.6	0	0.5906957372468227	0.6467385106666053	0.43949315715901516	0.5	0.6243061561417166	0.683523056489836	0.6907856071647633	0.6125984319519421	0.3333333333333333	0	0.0
874	None	None	None	None	None	0.5	2	0.7	7	0.3333333333333333	4	0.5833333333333334	0.16666666666666666	5	2	8	1	0	0.6666666666666666	6	4	0.9333333333333333	14	0.058823529411764705	0.75	0.4104515374040707	0.9066440546442333	0.2461699411527521	0.8277198395546737	0.6180765683310632	0.939388662721664	0.8368635629735304	0.8997584431364118	1.0	0	0.0
7117	0.12813458893517035	0.040982933531018416	0.03318487210346477	0.6321800725927694	None	0	0	0.08333333333333333	1	1.0	16	1.0	1.0	17	16	0	0	0	0.05555555555555555	1	18	1.2	18	0.0	0	0.4474666105186443	0.8271134224415455	0.5092297338109535	0.888818585767084	0.6260563364177913	0.9686282881635098	0.8784825192222446	0.9135682852498559	0	0	0.0
1196	None	None	None	None	None	0	0	0.5	3	0.6666666666666666	4	0.4	0.5	6	3	1	0	0	0.8	5	4	0.5333333333333333	8	0.0	0.5	0.4876194785298817	0.805123660867643	0.7381325217548678	0.8092595144855865	0.8894691980273693	0.9299667305593455	0.8719405475622232	0.8601662718606795	0	0	0.0
292	None	None	None	None	None	0	0	0.16666666666666666	1	1.0	6	1.0	1.0	7	6	0	0	0	0.125	8	1	0.5333333333333333	8	0.0	0	0.3764064007846341	0.8394817281033414	0.8323027056982744	0.9656724385011851	0.6915002732113364	0.8937977190656975	0.9222946590861838	0.9148071406033336	0	0	0.0
3420	0.05478064417117683	0.017002899846559488	0.015578928165676565	0.7291689762170377	None	0	0	0.1111111111111111	1	1.0	11	1.0	1.0	12	11	0	0	0	0.07692307692307693	1	13	0.8666666666666667	13	0.0	0	0.49828477639512503	0.8583240919576801	0.4892294867764715	0.8720105157958292	0.4130463830732543	0.9560028009664026	0.8844369772435731	0.9060480873779821	0	0	0.0
1122	None	None	None	None	None	0	0	0.75	3	0.25	1	0.75	0.25	3	1	2	1	0	0.5	2	4	0.4	6	0.16666666666666666	0.5	0.8127881130652618	0.6051225949191059	0.29410947824730155	0.8840283578924238	0.40998933970452817	0.8219005373404612	0.9368779111493905	0.7906904223589929	1.0	0	0.0
565	None	None	None	None	None	0	0	0.25	1	1.0	3	0.625	0.6666666666666666	2	2	2	1	0	0.5	4	2	0.3333333333333333	5	0.125	0	0.33458990454433024	0.5906905426784815	0.7582610927565483	0.9140431998426922	0.6345993957326421	0.9606949651496985	0.9457289912669202	0.8782241033551377	1.0	0.5	0.0
5036	0.10140931651134404	0.01476632214326531	0.006806881182191384	0.7508854546134531	None	0	0	0.08333333333333333	1	1.0	16	1.0	1.0	17	16	0	0	0	0.05555555555555555	1	18	1.2	18	0.0	0	0.44739638587475505	0.8230788174576131	0.5092297338109535	0.9055343633253893	0.6260563364177913	0.9531506055569098	0.8599252808426241	0.9063751273445406	0	0	0.0
5573	0.11381282692855697	0.03366091809075447	0.03287284435268936	0.657717555607112	None	0	0	0.08333333333333333	1	1.0	16	1.0	1.0	17	16	0	0	0	0.05555555555555555	1	18	1.2	18	0.0	0	0.4474666105186443	0.8271134224415455	0.5092297338109535	0.888818585767084	0.6260563364177913	0.9525208453396798	0.8599252808426241	0.9015250599920959	0	0	0.0
6077	0.1139318428559845	0.03250374433445948	0.03162310193737113	0.6577719116146039	None	0	0	0.08333333333333333	1	1.0	16	1.0	1.0	17	16	0	0	0	0.05555555555555555	1	18	1.2	18	0.0	0	0.4474666105186443	0.8271134224415455	0.5092297338109535	0.888818585767084	0.6260563364177913	0.9525208453396798	0.8599252808426241	0.9015250599920959	0	0	0.0
525	None	None	None	None	None	0.3333333333333333	1	0.7777777777777778	7	0.18181818181818182	2	0.43333333333333335	0.09090909090909091	6	1	6	1	0	0.8333333333333334	6	5	0.8666666666666667	13	0.09090909090909091	0.5	0.7794934264996105	0.7153723264645544	0.5928449979815223	0.8889597352508075	0.22527713284303905	0.9364069048728132	0.917749981592507	0.8695639147294836	1.0	0.16666666666666666	0.0
5167	0.11399913669141401	0.03337211534468332	0.03334802544658033	0.6598225896747226	None	0	0	0.08333333333333333	1	1.0	16	1.0	1.0	17	16	0	0	0	0.05555555555555555	1	18	1.2	18	0.0	0	0.4474666105186443	0.8271134224415455	0.5092297338109535	0.888818585767084	0.6260563364177913	0.9525208453396798	0.8599252808426241	0.9015250599920959	0	0	0.0
5782	0.11531312036713355	0.040967088836515245	0.04061138653449755	0.6265378430402839	None	0	0	0.08333333333333333	1	1.0	16	1.0	1.0	17	16	0	0	0	0.05555555555555555	1	18	1.2	18	0.0	0	0.4474666105186443	0.8271134224415455	0.5092297338109535	0.888818585767084	0.6260563364177913	0.9525208453396798	0.8599252808426241	0.9015250599920959	0	0	0.0
2792	0.0035014482657178673	0.0005363157082928041	0.00026954362334380156	0.9779368372372749	None	0.5	1	0.8333333333333334	5	0.2857142857142857	2	0.5625	0.2857142857142857	4	2	4	2	0	1.0	4	4	0.6	9	0.2	0.8	0.6285294051743768	0.8404412791248486	0.7736123347678963	0.7993757623004535	0.902219616141663	0.9138847812090711	0.8285315317102578	0.8583894178952165	0.625	0.5	0.0
441	None	None	None	None	None	0	0	0.25	1	1.0	3	1.0	0.6666666666666666	3	2	1	0	0	0.2	1	5	0.3333333333333333	5	0.0	0	0.7654481590659981	0.5746331700950148	0.31033454539334715	0.573343931765672	0.7253403595039489	0.7888392891892525	0.8560089257459135	0.6543186036324413	0	0	0.0
5319	0.11168820356593795	0.038316270498420464	0.038133606985538124	0.6421853687522854	None	0	0	0.08333333333333333	1	1.0	16	1.0	1.0	17	16	0	0	0	0.05555555555555555	1	18	1.2	18	0.0	0	0.4474666105186443	0.8271134224415455	0.5092297338109535	0.888818585767084	0.6260563364177913	0.9525208453396798	0.8599252808426241	0.9015250599920959	0	0	0.0
1299	None	None	None	None	None	0	0	0.7142857142857143	5	0.25	2	0.4166666666666667	0.125	3	1	6	1	0	0.6666666666666666	4	6	0.6666666666666666	10	0.07142857142857142	0.2857142857142857	0.7135910473990928	0.8498134406318295	0.6586900924138229	0.9226645992448972	0.2505178359573607	0.9244131127013228	0.748903860053864	0.9036721892891125	1.0	0.3333333333333333	0.0
3876	0.07336292796669017	0.01014815280191936	0.008610913902873666	0.6101874381746435	None	0	0	0.125	1	1.0	10	1.0	1.0	11	10	0	0	0	0.08333333333333333	1	12	0.8	12	0.0	0	0.3821214291768563	0.8602064290888879	0.5092297338109535	0.9051964101601292	0.7711034236088915	0.9587728170744445	0.8599252808426241	0.9173318975311798	0	0	0.0
2698	0.013404942753677547	0.0007198304063607647	-0.00046225457679889787	0.9964303190854225	None	0.25	1	0.6	6	0.25	3	0.4375	0.16666666666666666	6	2	7	1	0	0.5	4	8	0.9333333333333333	14	0.07142857142857142	0.6666666666666666	0.7135910473990928	0.7440989440313502	0.6586900924138229	0.691797459050252	0.17026650432584786	0.7942818755812975	0.91998626383692	0.7456636267754343	1.0	0.3333333333333333	0.0
1071	None	None	None	None	None	0.3333333333333333	1	0.3333333333333333	3	0.7272727272727273	8	0.65	0.45454545454545453	8	5	4	0	0	0.8	5	4	0.8666666666666667	13	0.0	0	0.504547149053665	0.9390492624470066	0.43996049906878837	0.9053659816045238	0.4194833747354748	0.9298134613633184	0.9092210088850201	0.9259205702356766	0	0	0.0
6178	0.11777310686595933	0.03402977949745884	0.032633429060134805	0.6592426744406313	None	0	0	0.08333333333333333	1	1.0	16	1.0	1.0	17	16	0	0	0	0.05555555555555555	1	18	1.2	18	0.0	0	0.4474666105186443	0.8271134224415455	0.5092297338109535	0.888818585767084	0.6260563364177913	0.9525208453396798	0.8599252808426241	0.9015250599920959	0	0	0.0
366	None	None	None	None	None	0	0	0.3333333333333333	2	0.8333333333333334	5	1.0	0.8333333333333334	7	5	0	0	0	0.125	8	1	0.5333333333333333	8	0.0	0.5714285714285714	0.3570286476358434	0.822585268411766	0.8102006195141508	0.8299390498004537	0.6183105081840307	0.9226578262242817	0.9230749988372775	0.8660015908773998	0	0	0.0
2443	None	None	None	None	None	0	0	0.25	1	1.0	4	1.0	0.25	1	1	4	2	0	0.6666666666666666	2	3	0.4	6	0.16666666666666666	0	0.9102499901138366	0.5	0.5292704718062982	0.5	0.2563614505814528	0.5	0.9359329861718272	0.5	1.0	1.0	0.04538176903683594
1271	None	None	None	None	None	0.3333333333333333	1	0.4444444444444444	4	0.5454545454545454	6	0.5416666666666666	0.36363636363636365	4	4	8	2	0	0.6666666666666666	6	4	0.8666666666666667	13	0.1	0	0.3624029212128031	0.8102995719408826	0.4344077190702813	0.8920646045414314	0.373943608642462	0.958714402082411	0.8248437228035213	0.9034663921314783	0.625	0.25	0.0
6583	0.1211154153898157	0.045950043702643634	0.04593854166566832	0.6533428815367683	None	0	0	0.08333333333333333	1	1.0	16	1.0	1.0	17	16	0	0	0	0.05555555555555555	1	18	1.2	18	0.0	0	0.4474666105186443	0.8271134224415455	0.5092297338109535	0.888818585767084	0.6260563364177913	0.9686282881635098	0.8784825192222446	0.9135682852498559	0	0	0.0
7267	0.10834360319576897	0.022263291059337675	0.00717812858653326	0.6739628355821335	None	0	0	0.08333333333333333	1	1.0	16	1.0	1.0	17	16	0	0	0	0.05555555555555555	1	18	1.2	18	0.0	0	0.4474666105186443	0.8192378154262208	0.5092297338109535	0.888818585767084	0.6260563364177913	0.9667923658017104	0.8599252808426241	0.9105505162111627	0	0	0.0
681	None	None	None	None	None	0.25	1	0.8	8	0.15384615384615385	2	0.5	0.07692307692307693	6	1	8	0	0	0.8333333333333334	5	6	1.0	15	0.0	0.2222222222222222	0.7135910473990928	0.7732601691942643	0.6586900924138229	0.7044955392017516	0.18515528788404004	0.9321906927611061	0.9156586237544959	0.8280898124848004	0	0	0.0
3867	0.055298065776833466	0.02048883128640586	0.02048826038548622	0.7540539163584047	None	0	0	0.1111111111111111	1	1.0	11	1.0	1.0	12	11	0	0	0	0.07692307692307693	1	13	0.8666666666666667	13	0.0	0	0.49828477639512503	0.8583240919576801	0.4892294867764715	0.8720105157958292	0.4222958293228973	0.9571766228986629	0.8877124826519379	0.9068471541354328	0	0	0.0
6144	0.09613102057962837	0.015042279490089364	0.0060083388443093804	0.650692790266365	None	0	0	0.0625	1	1.0	22	1.0	1.0	23	22	0	0	0	0.041666666666666664	1	24	1.6	24	0.0	0	0.3821214291768563	0.884915815026898	0.7629076251225031	0.9154676209439512	0.34762428782964483	0.9419172434865556	0.9120805395255062	0.9170349272136803	0	0	0.0
6783	0.11720988000784015	0.04620662118838346	0.046125893058365695	0.6330074521662895	None	0	0	0.08333333333333333	1	1.0	16	1.0	1.0	17	16	0	0	0	0.05555555555555555	1	18	1.2	18	0.0	0	0.4474666105186443	0.8271134224415455	0.5092297338109535	0.888818585767084	0.6260563364177913	0.9686282881635098	0.8784825192222446	0.9135682852498559	0	0	0.0
6928	0.13056734894718822	0.045182349986528265	0.045133805554794605	0.6427178620981002	None	0	0	0.08333333333333333	1	1.0	16	1.0	1.0	17	16	0	0	0	0.05555555555555555	1	18	1.2	18	0.0	0	0.4474666105186443	0.8271134224415455	0.5092297338109535	0.888818585767084	0.6260563364177913	0.9686282881635098	0.8784825192222446	0.9135682852498559	0	0	0.0
7012	0.11748739863820064	0.03510468061321951	0.03498027818748584	0.646790948885031	None	0	0	0.08333333333333333	1	1.0	16	1.0	1.0	17	16	0	0	0	0.05555555555555555	1	18	1.2	18	0.0	0	0.4474666105186443	0.8271134224415455	0.5092297338109535	0.888818585767084	0.6260563364177913	0.9686282881635098	0.8784825192222446	0.9135682852498559	0	0	0.0
1219	None	None	None	None	None	0	0	0.3333333333333333	2	0.8333333333333334	5	0.6666666666666666	0.16666666666666666	3	1	4	0	0	0.75	3	4	0.5333333333333333	8	0.0	0.6666666666666666	0.4851994460753293	0.7126719662886026	0.4719207919158519	0.8979551189561457	0.37408328209950115	0.9110986822880791	0.8627731183938241	0.8585634571118885	0	0	0.0
6596	0.11367824168407212	0.0333684113262725	0.03335446830195473	0.654421363572834	None	0	0	0.08333333333333333	1	1.0	16	1.0	1.0	17	16	0	0	0	0.05555555555555555	1	18	1.2	18	0.0	0	0.4474666105186443	0.8271134224415455	0.5092297338109535	0.888818585767084	0.6260563364177913	0.9525208453396798	0.8599252808426241	0.9015250599920959	0	0	0.0
5733	0.11643355172520556	0.031449960409046775	0.02967189594139466	0.6566451878278021	None	0	0	0.08333333333333333	1	1.0	16	1.0	1.0	17	16	0	0	0	0.05555555555555555	1	18	1.2	18	0.0	0	0.4474666105186443	0.8271134224415455	0.5092297338109535	0.888818585767084	0.6260563364177913	0.9525208453396798	0.8599252808426241	0.9015250599920959	0	0	0.0
2288	None	None	None	None	None	0	0	0.42857142857142855	3	0.625	5	0.625	0.25	5	2	4	2	0	1.0	4	4	0.6666666666666666	10	0.2222222222222222	0.5	0.46597106214249867	0.8819878991629717	0.2708315699981894	0.8899863088817654	0.4703158924958707	0.7144835956017943	0.7431248055792757	0.8419866086805619	0.7	0	0.0
4149	0.11255218590010004	0.03300104441186904	0.03178779494803585	0.6523012143812699	None	0	0	0.08333333333333333	1	1.0	16	1.0	1.0	17	16	0	0	0	0.05555555555555555	1	18	1.2	18	0.0	0	0.4474666105186443	0.8271134224415455	0.5092297338109535	0.888818585767084	0.6260563364177913	0.9525208453396798	0.8599252808426241	0.9015250599920959	0	0	0.0
756	None	None	None	None	None	0	0	0.75	3	0.5	2	0.5	0.5	4	2	1	1	0	0.75	4	3	0.4	6	0.25	1.0	0.3908536793629511	0.8336580404488763	0.4669879982304549	0.7879820327277562	0.37779823213352753	0.8548753424343436	0.7709064728528147	0.8272099832648967	1.0	0	0.0
1611	None	None	None	None	None	0	0	0.4	4	0.5833333333333334	7	0.7	0.25	6	3	7	0	0	0.8	4	5	0.9333333333333333	14	0.0	0.6	0.6401793990108666	0.80967190380442	0.6586900924138229	0.8244183815818201	0.2278674769517747	0.8902308445792733	0.9081532532467209	0.8449921654543243	0	0	0.0
6937	0.11001095864915154	0.026002336812141237	0.025997283863454415	0.6393331422261608	None	0	0	0.15384615384615385	2	0.9411764705882353	16	0.5277777777777778	0.9411764705882353	18	16	0	0	0	0.1111111111111111	2	18	1.2666666666666666	19	0.0	0	0.5240626595553604	0.8222319206993888	0.4892294867764715	0.8837645764838223	0.5944623613457194	0.9657739017246492	0.8694839535182541	0.9088786146249247	0	0	0.0
7392	0.12029774873177074	0.046230315023842415	0.046230093949656374	0.6524884048141781	None	0	0	0.08333333333333333	1	1.0	16	1.0	1.0	17	16	0	0	0	0.05555555555555555	1	18	1.2	18	0.0	0	0.4474666105186443	0.8271134224415455	0.5092297338109535	0.888818585767084	0.6260563364177913	0.9686282881635098	0.8784825192222446	0.9135682852498559	0	0	0.0
1818	None	None	None	None	None	0	0	0.5	2	0.75	3	0.6	0.5	3	2	2	2	0	0.4	5	2	0.4	6	0.2857142857142857	0.8	0.6217740924909774	0.9634651039700409	1.0	0.6256328794786407	0.6180858082043925	0.8669443561362582	0.8927539272010505	0.8683750981569112	0.8333333333333333	0	0.0
5227	0.10375064909196567	0.012037911526210466	0.012023780920870315	0.8536739587022091	None	0	0	0.08333333333333333	1	1.0	15	1.0	1.0	16	15	0	0	0	0.058823529411764705	1	17	1.1333333333333333	17	0.0	0	0.421688727358409	0.8284707702253327	0.5758390579447461	0.8951158321068254	0.49481937291844735	0.9559427431901703	0.8599252808426241	0.9059687341776885	0	0	0.0
5004	0.11321050819973838	0.03403922942195296	0.033978131452636035	0.6587565374073148	None	0	0	0.08333333333333333	1	1.0	16	1.0	1.0	17	16	0	0	0	0.05555555555555555	1	18	1.2	18	0.0	0	0.4474666105186443	0.8271134224415455	0.5092297338109535	0.888818585767084	0.6260563364177913	0.952517216700165	0.8599252808426241	0.9015226856815131	0	0	0.0
5536	0.11505382801956682	0.040303540956808624	0.0402356411241476	0.6332531662211381	None	0	0	0.08333333333333333	1	1.0	16	1.0	1.0	17	16	0	0	0	0.05555555555555555	1	18	1.2	18	0.0	0	0.4474666105186443	0.8271134224415455	0.5092297338109535	0.888818585767084	0.6260563364177913	0.9525208453396798	0.8599252808426241	0.9015250599920959	0	0	0.0
370	None	None	None	None	None	0	0	1.0	2	0.0	0	0.75	0	1	0	1	3	0	1.0	2	2	0.2	3	0.6	0	0	0	0	0	0	0	0	0	0	0	0
6587	0.13359072094852448	0.038079094382282734	0.02974300513531913	0.6420434857728292	None	0	0	0.08333333333333333	1	1.0	16	1.0	1.0	17	16	0	0	0	0.05555555555555555	1	18	1.2	18	0.0	0	0.4474666105186443	0.8271134224415455	0.5092297338109535	0.888818585767084	0.6260563364177913	0.9686264829476101	0.8784825192222446	0.9135667216769366	0	0	0.0
7258	0.12097027524333667	0.04200791709467831	0.04199093502188839	0.6369189726229746	None	0	0	0.08333333333333333	1	1.0	16	1.0	1.0	17	16	0	0	0	0.05555555555555555	1	18	1.2	18	0.0	0	0.4474666105186443	0.8271134224415455	0.5092297338109535	0.888818585767084	0.6260563364177913	0.9686282881635098	0.8784825192222446	0.9135682852498559	0	0	0.0
4055	0.11313545623563104	0.03471708274090729	0.03352288958767126	0.6493115968415701	None	0	0	0.08333333333333333	1	1.0	16	1.0	1.0	17	16	0	0	0	0.05555555555555555	1	18	1.2	18	0.0	0	0.4474666105186443	0.8271134224415455	0.5092297338109535	0.888818585767084	0.6260563364177913	0.9525208453396798	0.8599252808426241	0.9015250599920959	0	0	0.0
4370	0.11058506760043131	0.009907296903499178	-0.007562698622275441	0.6119727502084694	None	0	0	0.0625	1	1.0	22	1.0	1.0	23	22	0	0	0	0.041666666666666664	1	24	1.6	24	0.0	0	0.6006587085920764	0.8172006822378379	0.5092297338109535	0.8423066934242409	0.6260563364177913	0.9462828578267223	0.8599252808426241	0.8822521497620125	0	0	0.0
3095	0.038519743622834425	0.0030804837392947606	-0.0006286863842408057	0.9542211130246635	None	0.16666666666666666	1	0.26666666666666666	4	0.75	15	0.2857142857142857	0.45	13	9	8	0	0	0.6363636363636364	7	11	1.4666666666666666	22	0.0	0	0.5257336982562554	0.8856588324237605	0.6895400089522237	0.8000097638146658	0.4703158924958707	0.9354482121123211	0.8365725806971172	0.884493275690296	0	0	0.0
2849	0.031147932854259586	0.0007708050601031366	-0.0006953257248062757	0.9894484785879055	None	0.25	1	0.6	6	0.38461538461538464	5	0.375	0.3076923076923077	9	4	5	1	0	0.625	5	8	1.0	15	0.1111111111111111	0.16666666666666666	0.526294386609221	0.9512583070212343	0.3938237704457014	0.792692101947276	0.7253403595039489	0.9545796978338086	0.8059853560622198	0.9207511951560723	1.0	0	0.0
1771	None	None	None	None	None	0	0	0.25	2	0.7777777777777778	7	0.34375	0.6666666666666666	7	6	3	3	0	0.5	8	4	0.7333333333333333	11	0.3333333333333333	0.2222222222222222	0.6623145401718381	0.6370484238834139	0.6873766785348089	0.8897751455679465	0.37946366140412857	0.89307281895594	0.9170674244150787	0.830782182082864	0.14285714285714285	0.14285714285714285	0.0
1413	None	None	None	None	None	0	0	0.5	2	0.5	2	0.75	0	1	0	4	1	0	0.5	2	4	0.4	6	0.09090909090909091	0.5	0	0	0	0	0	0	0	0	0	0	0
6952	0.11651389414847634	0.04476144584937815	0.04386567520273468	0.6328287045295864	None	0	0	0.08333333333333333	1	1.0	16	1.0	1.0	17	16	0	0	0	0.05555555555555555	1	18	1.2	18	0.0	0	0.4474666105186443	0.8271134224415455	0.5092297338109535	0.888818585767084	0.6260563364177913	0.9686282881635098	0.8784825192222446	0.9135682852498559	0	0	0.0
7124	0.10575742182150004	0.025408880824360207	0.023732863095224987	0.6879667255133608	None	0	0	0.08333333333333333	1	1.0	16	1.0	1.0	17	16	0	0	0	0.05555555555555555	1	18	1.2	18	0.0	0	0.5322589121671127	0.8163695856034752	0.5092297338109535	0.888818585767084	0.6260563364177913	0.9686987059828559	0.8738122243266874	0.9116799667303088	0	0	0.0
4205	0.11919775392133376	0.038942794080154206	0.0379933688019273	0.6349370061401731	None	0	0	0.08333333333333333	1	1.0	16	1.0	1.0	17	16	0	0	0	0.05555555555555555	1	18	1.2	18	0.0	0	0.4474666105186443	0.8271134224415455	0.5092297338109535	0.888818585767084	0.6260563364177913	0.9525208453396798	0.8599252808426241	0.9015250599920959	0	0	0.0
3434	0.05724731223027959	0.02131951091008156	0.02128643047545114	0.7539618920086977	None	0	0	0.1111111111111111	1	1.0	11	1.0	1.0	12	11	0	0	0	0.07692307692307693	1	13	0.8666666666666667	13	0.0	0	0.49828477639512503	0.8583240919576801	0.4892294867764715	0.8720105157958292	0.4222958293228973	0.9571766228986629	0.8877124826519379	0.9068471541354328	0	0	0.0
3318	0.023889006091093234	0.005720642700797863	0.0031111500552298155	0.6852377584159406	None	0	0	0.3333333333333333	2	0.8571428571428571	6	0.5625	0.8571428571428571	8	6	0	0	0	0.25	2	8	0.6	9	0.0	0	0.41479401984775033	0.8561756457901593	0.6260857439624858	0.9266235182338018	0.7711034236088915	0.957489419615954	0.9039182183119449	0.9225943190108395	0	0	0.0
6651	0.11452060445598375	0.033994992857716885	0.0339234746889965	0.6503750534562143	None	0	0	0.08333333333333333	1	1.0	16	1.0	1.0	17	16	0	0	0	0.05555555555555555	1	18	1.2	18	0.0	0	0.4474666105186443	0.8271134224415455	0.5092297338109535	0.888818585767084	0.6260563364177913	0.9525208453396798	0.8599252808426241	0.9015250599920959	0	0	0.0
1226	None	None	None	None	None	0	0	1.0	3	0.0	0	0.6666666666666666	0	2	0	1	3	0	0.6666666666666666	2	3	0.26666666666666666	4	0.75	1.0	0	0	0	0	0	0	0	0	0	0	0
5600	0.11909998892164594	0.03451956436580813	0.03451631968748094	0.6406667800021644	None	0	0	0.08333333333333333	1	1.0	16	1.0	1.0	17	16	0	0	0	0.05555555555555555	1	18	1.2	18	0.0	0	0.4474666105186443	0.8271134224415455	0.5092297338109535	0.888818585767084	0.6260563364177913	0.9525208453396798	0.8599252808426241	0.9015250599920959	0	0	0.0
468	None	None	None	None	None	0.3333333333333333	1	0.625	5	0.3333333333333333	3	0.36666666666666664	0.3333333333333333	4	3	6	3	0	0.8333333333333334	6	5	0.7333333333333333	11	0.2	0.4	0.26695132455555265	0.5802606537005944	0.5015567705651913	0.6441138746547116	0.6987286099449976	0.8861147041001554	0.8699496610973703	0.7290064617459653	0.75	0.5	0.1979786714857661
1707	None	None	None	None	None	0	0	0.6	3	0.4	2	0.4666666666666667	0.4	3	2	3	1	0	0.6	5	3	0.4666666666666667	7	0.1111111111111111	1.0	0.41486463633548726	0.8122931084273007	0.2111935475451249	0.9546680450481743	0.3832898802945504	0.8412157400965521	0.6876244038073376	0.8869418970492637	1.0	0	0.0
3667	0.0564069720853499	0.02630021468738294	0.024724415874814644	0.7091218487242064	None	0	0	0.1111111111111111	1	1.0	11	1.0	1.0	12	11	0	0	0	0.07692307692307693	1	13	0.8666666666666667	13	0.0	0	0.49828477639512503	0.8583240919576801	0.4892294867764715	0.8720105157958292	0.4222958293228973	0.9570787182599072	0.8877124826519379	0.9067799484541456	0	0	0.0
5629	0.12370525495754402	0.039131515211331694	0.0388819787805252	0.6399903068885826	None	0	0	0.08333333333333333	1	1.0	16	1.0	1.0	17	16	0	0	0	0.05555555555555555	1	18	1.2	18	0.0	0	0.4474666105186443	0.8271134224415455	0.5092297338109535	0.888818585767084	0.6260563364177913	0.9525208453396798	0.8599252808426241	0.9015250599920959	0	0	0.0
3385	0.04324816079287383	0.010390185012652564	0.0002290405351896986	0.6207615836564443	None	0	0	0.125	1	1.0	10	1.0	1.0	11	10	0	0	0	0.08333333333333333	1	12	0.8	12	0.0	0	0.3821214291768563	0.8763805445439019	0.5092297338109535	0.8817826788561705	0.20003642972871738	0.9585664772707637	0.9048442038901039	0.9144942352200511	0	0	0.0
2892	0.0027664935899921533	0.00032726259072800155	0.00032653279874950435	0.9807073871503834	None	0	0	0.6666666666666666	4	0.3333333333333333	2	0.8	0.3333333333333333	4	2	3	2	0	0.4	2	5	0.5333333333333333	8	0.25	0.6666666666666666	0.8311572700859191	0.8795456314114927	0.5878293878942895	0.9168303839510814	0.5653205685746582	0.7627596761278327	0.8792883426105842	0.8643634824002104	0.75	0	0.0
1284	None	None	None	None	None	0	0	0.6666666666666666	4	0.3333333333333333	2	0.5333333333333333	0.3333333333333333	3	2	4	1	0	0.6	3	5	0.5333333333333333	8	0.09090909090909091	0.4	0.8119773819589021	0.7048850604966389	0.6586900924138229	0.7975862873766029	0.6260563364177913	0.9326714998050755	0.8553902690454109	0.8352733867923158	1.0	0.3333333333333333	0.0
2246	None	None	None	None	None	0	0	0.5	1	1.0	1	1.0	1.0	2	1	0	1	0	0.3333333333333333	3	1	0.2	3	0.3333333333333333	0	0.48339427790069917	0.8568294879105562	0.7487210479067448	0.9250335634481666	0.4739698840828021	0.820665750773701	0.8779276877077696	0.874456717794917	1.0	0	0.0
2606	0.04868860043146282	0.009957100642340492	-0.002364012633669062	0.7029374724352011	None	0	0	0.125	1	1.0	10	1.0	1.0	11	10	0	0	0	0.08333333333333333	1	12	0.8	12	0.0	0	0.3821214291768563	0.8812965376402674	0.4931315342271104	0.8807311185957353	0.20039123682569845	0.96320324104345	0.8599252808426241	0.9185642456646544	0	0	0.0
2940	0.01265900537226491	0.0006151822875341862	0.00035111899327788543	0.965448953901667	None	0	0	0.3333333333333333	2	0.8333333333333334	5	0.5714285714285714	0.8333333333333334	7	5	0	0	0	0.2857142857142857	2	7	0.5333333333333333	8	0.0	0	0.5566085892376963	0.8104809110236639	0.532625918157514	0.893159281308466	0.6260563364177913	0.951938999417254	0.8950852841656589	0.8991242119601444	0	0	0.0
1875	None	None	None	None	None	0	0	0.42857142857142855	3	0.75	6	0.7142857142857143	0.375	6	3	3	2	0	0.2857142857142857	7	2	0.6666666666666666	10	0.2857142857142857	0.5	0.605310340436421	0.9168347522480554	0.6055390283162474	0.8417339582181056	0.4326772573722552	0.7838432953897185	0.7269617901260234	0.8564972102105358	0.5833333333333334	0.16666666666666666	0.0
2780	0.0034966958984445585	0.0009257467228009249	0.0009124742077395539	0.9722131068406197	None	0.5	1	0.6666666666666666	4	0.5	3	0.4	0.3333333333333333	5	2	2	1	0	0.8	5	4	0.5333333333333333	8	0.2	0.6666666666666666	0.8413075791700635	0.8987378110665962	0.8075732434821756	0.8984001506162	0.8970335567650125	0.9434020857547246	0.8674118691682081	0.916224749970294	1.0	0.2	0.0
2239	None	None	None	None	None	0	0	0.3333333333333333	2	0.8333333333333334	5	0.6666666666666666	0.16666666666666666	2	1	5	0	0	0.75	3	4	0.5333333333333333	8	0.0	0.6666666666666666	0.5667677506226405	0.7326220768687068	0.4719207919158519	0.5	0.2370416410497506	0.7974474226182832	0.8023326447664239	0.6884310341068591	0	0	0.0
7252	0.1173182846947722	0.04406333170624733	0.04383616745633304	0.6577345322665695	None	0	0	0.08333333333333333	1	1.0	16	1.0	1.0	17	16	0	0	0	0.05555555555555555	1	18	1.2	18	0.0	0	0.4474666105186443	0.8271134224415455	0.5092297338109535	0.888818585767084	0.6260563364177913	0.9686282881635098	0.8784825192222446	0.9135682852498559	0	0	0.0
2185	None	None	None	None	None	0	0	0.5	2	0.6666666666666666	2	1.0	0.6666666666666666	3	2	1	1	0	0.2	5	1	0.3333333333333333	5	0.2	0.5	0.37478183055238157	0.9393759338736234	0.8815149207497163	0.7664239836136767	0.6180858082043925	0.893239558962385	0.9368143020924385	0.8826401815547115	1.0	0	0.0
4136	0.07328743601947169	0.033245577115684	0.03293862382239023	0.607439237984474	None	0	0	0.1	1	1.0	12	1.0	1.0	13	12	0	0	0	0.07142857142857142	1	14	0.9333333333333333	14	0.0	0	0.39591084419817374	0.8593730393847148	0.46922923974198955	0.8866727523749871	0.21853532222800323	0.9507756430267853	0.8599252808426241	0.9068747873633629	0	0	0.0
1942	None	None	None	None	None	0	0	0.5	1	1.0	1	0.75	0	0	0	2	3	0	1.0	2	2	0.2	3	0.375	0	0	0	0	0	0	0	0	0	0	0	0
6955	0.11916610354646684	0.04600976633182383	0.04465867803585675	0.6337350045936405	None	0	0	0.08333333333333333	1	1.0	16	1.0	1.0	17	16	0	0	0	0.05555555555555555	1	18	1.2	18	0.0	0	0.4474666105186443	0.8271134224415455	0.5092297338109535	0.888818585767084	0.6260563364177913	0.9686282881635098	0.8784825192222446	0.9135682852498559	0	0	0.0
4902	0.1121663699091916	0.017343793046571517	0.017149957881425166	0.7139523225265318	None	0	0	0.08333333333333333	1	1.0	15	1.0	1.0	16	15	0	0	0	0.058823529411764705	1	17	1.1333333333333333	17	0.0	0	0.421688727358409	0.8269820626408727	0.4892294867764715	0.8951120557346469	0.6985798800133415	0.9509634624995169	0.8599252808426241	0.9024238613372444	0	0	0.0
767	None	None	None	None	None	1.0	1	0.8	4	0.4	2	0.4375	0.4	6	2	0	0	0	1.0	4	4	0.4666666666666667	7	0.0	0.6666666666666666	0.3668643775208117	0.9172842147612222	0.5322184104498209	0.8485119752266036	0.3420064469353476	0.9147180616453827	0.863489035332468	0.897266307581436	0	0	0.0
788	None	None	None	None	None	0.3333333333333333	1	0.375	3	0.7	7	0.3	0.7	9	7	2	0	0	0.625	5	8	0.8	12	0.0	0.2857142857142857	0.6623145401718381	0.8120585472314671	0.6586900924138229	0.9125277832054015	0.37946366140412857	0.9294822036193554	0.910560742551496	0.8936932618105291	0	0	0.0
1298	None	None	None	None	None	0	0	1.0	4	0.0	0	0.6666666666666666	0	3	0	2	2	0	1.0	3	3	0.4	6	0.4	0.6666666666666666	0	0	0	0	0	0	0	0	0	0	0
220	None	None	None	None	None	0	0	0.25	1	1.0	3	0.625	0.6666666666666666	3	2	1	2	0	0.5	4	2	0.3333333333333333	5	0.4	0	0.5401632939598604	0.8879845445637891	0.3779184577979751	0.8352527447589652	0.30189118320443653	0.9113034996763648	0.9003420723498835	0.8816099418399665	0.6666666666666666	0	0.0
1155	None	None	None	None	None	0	0	0.75	3	0.0	0	0.625	0	2	0	2	3	0	0.5	2	4	0.3333333333333333	5	0.5	0.5	0	0	0	0	0	0	0	0	0	0	0
978	None	None	None	None	None	0	0	0.5	1	1.0	1	0.75	0	1	0	1	1	0	1.0	2	2	0.2	3	0.2	0	0	0	0	0	0	0	0	0	0	0	0
2206	None	None	None	None	None	0	0	0.6666666666666666	2	0.5	1	1.0	0.5	3	1	0	0	0	0.25	4	1	0.26666666666666666	4	0.0	0.6666666666666666	0.38440275759518744	0.7837939109454111	0.8102006195141508	0.6911621969653394	0.7671733363940707	0.9508574318239481	0.9230749988372775	0.8436143364138147	0	0	0.0
458	None	None	None	None	None	0	0	1.0	2	0.0	0	0.75	0	2	0	0	2	0	1.0	2	2	0.2	3	1.0	0	0	0	0	0	0	0	0	0	0	0	0
4130	0.07492819294181455	0.03317385533268821	0.03247982049639748	0.678274332837504	None	0	0	0.1	1	1.0	12	1.0	1.0	13	12	0	0	0	0.07142857142857142	1	14	0.9333333333333333	14	0.0	0	0.39591084419817374	0.8556000669850803	0.5092297338109535	0.8795432267297885	0.6260563364177913	0.9556941338440752	0.8599252808426241	0.9071691262881967	0	0	0.0
4552	0.11268193356553362	0.03963060651176883	0.03959580210471802	0.6357007181968896	None	0	0	0.08333333333333333	1	1.0	16	1.0	1.0	17	16	0	0	0	0.05555555555555555	1	18	1.2	18	0.0	0	0.4474666105186443	0.8271134224415455	0.5092297338109535	0.888818585767084	0.6260563364177913	0.9525208453396798	0.8599252808426241	0.9015250599920959	0	0	0.0
2161	None	None	None	None	None	0.5	1	0.8333333333333334	5	0.2857142857142857	2	1.0	0	3	0	5	2	0	1.0	3	3	0.6	9	0.18181818181818182	1.0	0	0	0	0	0	0	0	0	0	0	0
1833	None	None	None	None	None	0	0	0.8	4	0.2	1	0.7777777777777778	0	2	0	4	1	0	1.0	3	3	0.4666666666666667	7	0.1	1.0	0	0	0	0	0	0	0	0	0	0	0
6680	0.1136266039293919	0.029907116277268567	0.02687821989050391	0.6548551204508115	None	0	0	0.08333333333333333	1	1.0	16	1.0	1.0	17	16	0	0	0	0.05555555555555555	1	18	1.2	18	0.0	0	0.4474666105186443	0.8271134224415455	0.5092297338109535	0.888818585767084	0.6260563364177913	0.9525208453396798	0.8599252808426241	0.9015250599920959	0	0	0.0
7413	0.12162802406661112	0.04182084110371962	0.04079863730870772	0.6465824594384414	None	0	0	0.08333333333333333	1	1.0	16	1.0	1.0	17	16	0	0	0	0.05555555555555555	1	18	1.2	18	0.0	0	0.4474666105186443	0.8271134224415455	0.5092297338109535	0.888818585767084	0.6260563364177913	0.9686282881635098	0.8784825192222446	0.9135682852498559	0	0	0.0
1620	None	None	None	None	None	0.3333333333333333	1	0.3333333333333333	3	0.7272727272727273	8	0.65	0.45454545454545453	8	5	4	0	0	0.8	5	4	0.8666666666666667	13	0.0	0	0.504547149053665	0.9390492624470066	0.43996049906878837	0.9053659816045238	0.4194833747354748	0.9298134613633184	0.9092210088850201	0.9259205702356766	0	0	0.0
6858	0.11009774055881764	0.005465624487925149	-0.005188487500712351	0.7403005983506405	None	0	0	0.14285714285714285	2	0.9473684210526315	18	0.525	0.9473684210526315	19	18	1	0	0	0.1	2	20	1.4	21	0.0	0	0.5420226539383508	0.8140013772009506	0.5092297338109535	0.8698331451495042	0.6260563364177913	0.9656422977352654	0.8738122243266874	0.9035428592178135	0	0	0.0
6559	0.025178544909088635	0.004403855025933439	-0.0015675588909699336	0.9507911879115432	None	0	0	0.125	1	1.0	9	1.0	1.0	10	9	0	0	0	0.09090909090909091	1	11	0.7333333333333333	11	0.0	0	0.3667902802246751	0.77762901193669	0.7529246896182608	0.79915935065829	0.6433203496060147	0.8947063607099353	0.8885066205758158	0.8307423882213167	0	0	0.0
356	None	None	None	None	None	0	0	0.5	4	0.5555555555555556	5	0.39285714285714285	0.4444444444444444	5	4	5	1	0	0.5714285714285714	4	7	0.7333333333333333	11	0.07692307692307693	0.2857142857142857	0.544931698120266	0.9004509057703639	0.8381071106772721	0.9424887039651191	0.6915002732113364	0.858980659433967	0.840269063266127	0.9062382747244878	1.0	0	0.0
4428	0.12152839880182424	0.040469423327139674	0.040104408769941396	0.6330569987170417	None	0	0	0.08333333333333333	1	1.0	16	1.0	1.0	17	16	0	0	0	0.05555555555555555	1	18	1.2	18	0.0	0	0.4474666105186443	0.8271134224415455	0.5092297338109535	0.888818585767084	0.6260563364177913	0.9525208453396798	0.8599252808426241	0.9015250599920959	0	0	0.0
7199	0.1263047467890581	0.04749799029290633	0.04671404896808781	0.6402809168317727	None	0	0	0.08333333333333333	1	1.0	16	1.0	1.0	17	16	0	0	0	0.05555555555555555	1	18	1.2	18	0.0	0	0.4474666105186443	0.8271134224415455	0.5092297338109535	0.888818585767084	0.6260563364177913	0.9686282881635098	0.8784825192222446	0.9135682852498559	0	0	0.0
4833	0.026655346493488583	0.003947600298624228	-0.0010782894255176685	0.9513477456823464	None	0	0	0.125	1	1.0	9	1.0	1.0	10	9	0	0	0	0.09090909090909091	1	11	0.7333333333333333	11	0.0	0	0.3667902802246751	0.77762901193669	0.7529246896182608	0.79915935065829	0.7711034236088915	0.8776471575538339	0.887354231976749	0.8226533882075641	0	0	0.0
3161	0.053489786125117275	0.002032295745148602	-0.0003262951394380537	0.6449422461256915	None	0	0	0.1111111111111111	1	1.0	11	1.0	1.0	12	11	0	0	0	0.07692307692307693	1	13	0.8666666666666667	13	0.0	0	0.514349810332249	0.8040389154956212	0.3600375547055071	0.8911629713668106	0.26436254860090447	0.9158856055158164	0.8162548686933178	0.8773287408803198	0	0	0.0
7136	0.1261419216701973	0.0466223091928273	0.046203093735548526	0.6430771827101369	None	0	0	0.08333333333333333	1	1.0	16	1.0	1.0	17	16	0	0	0	0.05555555555555555	1	18	1.2	18	0.0	0	0.4474666105186443	0.8271134224415455	0.5092297338109535	0.888818585767084	0.6260563364177913	0.9686282881635098	0.8784825192222446	0.9135682852498559	0	0	0.0
2809	0.006124161507703815	3.94334910217925e-05	3.32239977755618e-05	0.9833958593913462	None	0.5	1	0.5	3	0.5	3	0.4444444444444444	0.5	6	3	1	1	0	0.5	3	6	0.5333333333333333	8	0.3333333333333333	0.8	0.36331440454876535	0.9483402590620404	0.6053413430021347	0.8912273471766788	0.28730301942539604	0.8207478738031048	0.9022530048502907	0.8982807056329865	1.0	0	0.0
5008	0.12119304873214032	0.04067205104304723	0.040579296087047245	0.6308325268905832	None	0	0	0.08333333333333333	1	1.0	16	1.0	1.0	17	16	0	0	0	0.05555555555555555	1	18	1.2	18	0.0	0	0.4474666105186443	0.8271134224415455	0.5092297338109535	0.888818585767084	0.6260563364177913	0.9525208453396798	0.8599252808426241	0.9015250599920959	0	0	0.0
4665	0.1113877765347989	0.03198864974098488	0.03025144597998643	0.656366132749404	None	0	0	0.08333333333333333	1	1.0	16	1.0	1.0	17	16	0	0	0	0.05555555555555555	1	18	1.2	18	0.0	0	0.4474666105186443	0.8271134224415455	0.5092297338109535	0.888818585767084	0.6260563364177913	0.9525208453396798	0.8599252808426241	0.9015250599920959	0	0	0.0
2060	None	None	None	None	None	0	0	0.14285714285714285	1	1.0	8	0.4	0.75	7	6	2	2	0	1.0	5	5	0.6666666666666666	10	0.2857142857142857	0.25	0.6480135142175498	0.7384498874233496	0.6873766785348089	0.9009880980394012	0.17314761867969566	0.8361805306825734	0.9183200621891263	0.8355412049952456	0.5714285714285714	0	0.0
5288	0.11166166366722202	0.03958347142097047	0.039579234594706185	0.6369087641399417	None	0	0	0.08333333333333333	1	1.0	16	1.0	1.0	17	16	0	0	0	0.05555555555555555	1	18	1.2	18	0.0	0	0.4474666105186443	0.8271134224415455	0.5092297338109535	0.888818585767084	0.6260563364177913	0.9525208453396798	0.8599252808426241	0.9015250599920959	0	0	0.0
154	None	None	None	None	None	0.5	1	0.8333333333333334	5	0.16666666666666666	1	0.5333333333333333	0.16666666666666666	5	1	2	2	0	0.6	3	5	0.5333333333333333	8	0.5	0.6666666666666666	0.2962410798987756	0.8390765436695394	0.48803306856830747	0.8204648906494284	0.932796261553668	0.9535729579596922	0.9350056346355315	0.8873948346531638	0.6	0.4	0.0
6535	0.12106346631600667	0.041285931503645436	0.04128046576056571	0.6301645894332738	None	0	0	0.08333333333333333	1	1.0	16	1.0	1.0	17	16	0	0	0	0.05555555555555555	1	18	1.2	18	0.0	0	0.4474666105186443	0.8271134224415455	0.5092297338109535	0.888818585767084	0.6260563364177913	0.9525208453396798	0.8599252808426241	0.9015250599920959	0	0	0.0
549	None	None	None	None	None	0.3333333333333333	1	0.4444444444444444	4	0.7272727272727273	8	0.3939393939393939	0.7272727272727273	10	8	2	0	0	0.2727272727272727	3	11	0.8666666666666667	13	0.0	1.0	0.7055005163820928	0.842576557802642	0.5257178538927338	0.7287331649531957	0.8140237935381236	0.8647074054570584	0.8274788485867625	0.8186004082852135	0	0	0.0
3815	0.05657043105760816	0.025237484372144642	0.024987227300751928	0.7276737725599404	None	0	0	0.1111111111111111	1	1.0	11	1.0	1.0	12	11	0	0	0	0.07692307692307693	1	13	0.8666666666666667	13	0.0	0	0.49828477639512503	0.8583240919576801	0.4892294867764715	0.8720105157958292	0.4222958293228973	0.9571766228986629	0.8877124826519379	0.9068471541354328	0	0	0.0
2542	None	None	None	None	None	0	0	0.5	2	0.3333333333333333	1	0.625	0.3333333333333333	2	1	2	1	0	0.5	4	2	0.3333333333333333	5	0.14285714285714285	0	0.8403838836938838	0.6523536693466465	0.5444412328127918	0.8101504048757924	0.5399937368736253	0.96548355450972	0.9226755478144003	0.8586182468459433	1.0	0.5	0.0
6122	0.12119304873214032	0.04067205104304723	0.040579296087047245	0.6308325268905832	None	0	0	0.08333333333333333	1	1.0	16	1.0	1.0	17	16	0	0	0	0.05555555555555555	1	18	1.2	18	0.0	0	0.4474666105186443	0.8271134224415455	0.5092297338109535	0.888818585767084	0.6260563364177913	0.9525208453396798	0.8599252808426241	0.9015250599920959	0	0	0.0
2548	None	None	None	None	None	0	0	0.5	2	0.6666666666666666	2	1.0	0.6666666666666666	3	2	1	1	0	0.2	5	1	0.3333333333333333	5	0.2	0.5	0.3296752091289151	0.7511970641680832	0.8226158719571994	0.8555829283978137	0.9847676342850157	0.9001885869977428	0.9578984494798161	0.8448109375939962	1.0	0	0.0
670	None	None	None	None	None	0	0	1.0	2	0.0	0	0.75	0	1	0	1	2	0	1.0	2	2	0.2	3	0.4	0	0	0	0	0	0	0	0	0	0	0	0
1334	None	None	None	None	None	0	0	0.3333333333333333	2	0.7142857142857143	5	0.6428571428571429	0.42857142857142855	4	3	4	1	0	0.2857142857142857	7	2	0.6	9	0.09090909090909091	0	0.7654481590659981	0.5437582443120778	0.33302808550378177	0.6100920975568429	0.7253403595039489	0.6547250995809812	0.8831384471494097	0.6037269670360964	1.0	0.25	0.0
2682	0.0020011982623687093	0.00013635828041927113	-0.00010029077441152556	0.9846564054915673	None	0	0	0.25	1	1.0	4	1.0	0.25	1	1	4	2	0	0.6666666666666666	2	3	0.4	6	0.16666666666666666	0	0.9102499901138366	0.5	0.5292704718062982	0.5	0.2563614505814528	0.5	0.9359329861718272	0.5	1.0	1.0	0.04538176903683594
2108	None	None	None	None	None	0	0	0.5	4	0.6	6	0.6	0.6	7	6	4	1	0	0.2	10	2	0.8	12	0.09090909090909091	0.4	0.685521234884434	0.8128466743213763	0.6586900924138229	0.9047670977392724	0.37946366140412857	0.9209910212420332	0.91998626383692	0.886815565923373	1.0	0.14285714285714285	0.0
6984	0.11834414577896504	0.024415975473052135	0.02441577568720978	0.6964657287494755	None	0	0	0.08333333333333333	1	1.0	15	1.0	1.0	16	15	0	0	0	0.058823529411764705	1	17	1.1333333333333333	17	0.0	0	0.421688727358409	0.8263956206624606	0.4892294867764715	0.8951120557346469	0.6985798800133415	0.9692637665367063	0.8694839535182541	0.9156877689687623	0	0	0.0
4828	0.11422996870229055	0.03669780229816303	0.036611223002585985	0.6477390720197183	None	0	0	0.08333333333333333	1	1.0	16	1.0	1.0	17	16	0	0	0	0.05555555555555555	1	18	1.2	18	0.0	0	0.4474666105186443	0.8271134224415455	0.5092297338109535	0.888818585767084	0.6260563364177913	0.9525208453396798	0.8599252808426241	0.9015250599920959	0	0	0.0
244	None	None	None	None	None	0	0	0.5	2	0.75	3	0.6	0.5	2	2	3	1	0	0.4	2	5	0.4	6	0.1	0	0.23108510242989513	0.6757514179776379	0.5406811959060781	0.9476545193570974	0.879182723813545	0.7054168248898853	0.9440096537499063	0.8177566977992994	1.0	0.5	0.0
5088	0.10904686934501281	0.014915346299532053	-0.007960596164386869	0.6585836822631013	None	0	0	0.08333333333333333	1	1.0	16	1.0	1.0	17	16	0	0	0	0.05555555555555555	1	18	1.2	18	0.0	0	0.4474666105186443	0.8192378154262208	0.5092297338109535	0.888818585767084	0.6260563364177913	0.9525208453396798	0.8599252808426241	0.8999120523943935	0	0	0.0
7381	0.11450479536609927	0.045631277875678215	0.04563121710581094	0.6545760184371895	None	0	0	0.08333333333333333	1	1.0	16	1.0	1.0	17	16	0	0	0	0.05555555555555555	1	18	1.2	18	0.0	0	0.4474666105186443	0.8271134224415455	0.5092297338109535	0.888818585767084	0.6260563364177913	0.9686282881635098	0.8784825192222446	0.9135682852498559	0	0	0.0
1257	None	None	None	None	None	0	0	1.0	3	0.0	0	0.6666666666666666	0	2	0	1	3	0	0.6666666666666666	2	3	0.26666666666666666	4	0.75	1.0	0	0	0	0	0	0	0	0	0	0	0
1653	None	None	None	None	None	0	0	0.75	3	0.0	0	0.8333333333333334	0	0	0	4	2	0	0.6666666666666666	2	3	0.3333333333333333	5	0.16666666666666666	0.6666666666666666	0	0	0	0	0	0	0	0	0	0	0
6860	0.11678903245679086	0.03249765578092896	0.03213318616711641	0.6524230182808124	None	0	0	0.08333333333333333	1	1.0	16	1.0	1.0	17	16	0	0	0	0.05555555555555555	1	18	1.2	18	0.0	0	0.4474666105186443	0.8271134224415455	0.5092297338109535	0.888818585767084	0.6260563364177913	0.9686282881635098	0.8784825192222446	0.9135682852498559	0	0	0.0
3708	0.06010371169310602	0.026857779058313228	0.025301865068861774	0.6553272717426615	None	0	0	0.1111111111111111	1	1.0	11	1.0	1.0	12	11	0	0	0	0.07692307692307693	1	13	0.8666666666666667	13	0.0	0	0.49828477639512503	0.8583240919576801	0.4892294867764715	0.8720105157958292	0.4222958293228973	0.9571766228986629	0.8877124826519379	0.9068471541354328	0	0	0.0
2907	0.01860251818173647	0.0035430589526497733	0.003467325584912629	0.9626121929369768	None	0.125	1	0.4444444444444444	8	0.5416666666666666	13	0.3611111111111111	0.375	15	9	10	0	0	0.8888888888888888	9	8	1.7333333333333334	26	0.0	0.3157894736842105	0.6192891681904895	0.8841371013387896	0.6895400089522237	0.8136752179242427	0.4703158924958707	0.9383516344820222	0.867225031963157	0.8885799697123866	0	0	0.0
324	None	None	None	None	None	0.25	1	0.5	5	0.46153846153846156	6	0.46875	0.38461538461538464	10	5	4	0	0	0.5	4	8	1.0	15	0.0	0.25	0.7163546301507712	0.8595178313693494	0.47046760830110534	0.8419573137155567	0.4196607782839653	0.9307107100715933	0.9011647890813367	0.8836307660609468	0	0	0.0
5946	0.1191317778179862	0.036034694704604256	0.03519366296129373	0.6514887178447163	None	0	0	0.08333333333333333	1	1.0	16	1.0	1.0	17	16	0	0	0	0.05555555555555555	1	18	1.2	18	0.0	0	0.4474666105186443	0.8271134224415455	0.5092297338109535	0.888818585767084	0.6260563364177913	0.9525208453396798	0.8599252808426241	0.9015250599920959	0	0	0.0
3247	0.051623715148015545	0.008714355178906497	0.004807609970945414	0.7969634912039139	None	0	0	0.1111111111111111	1	1.0	11	1.0	1.0	12	11	0	0	0	0.07692307692307693	1	13	0.8666666666666667	13	0.0	0	0.4913900688844663	0.8713523499618351	0.4892294867764715	0.8720105157958292	0.4130463830732543	0.9548744816657775	0.9005765251773779	0.9084331096256596	0	0	0.0
5173	0.11436955808727066	0.039209001721957785	0.039005069595778874	0.6310552616900904	None	0	0	0.08333333333333333	1	1.0	16	1.0	1.0	17	16	0	0	0	0.05555555555555555	1	18	1.2	18	0.0	0	0.4474666105186443	0.8271134224415455	0.5092297338109535	0.888818585767084	0.6260563364177913	0.9525208453396798	0.8599252808426241	0.9015250599920959	0	0	0.0
5314	0.12014203377137854	0.005675604185219053	-0.0055650363737348215	0.5796555316407117	None	0	0	0.08333333333333333	1	1.0	15	1.0	1.0	16	15	0	0	0	0.058823529411764705	1	17	1.1333333333333333	17	0.0	0	0.49828477639512503	0.8321176151853014	0.4892294867764715	0.8842349354504306	0.4222958293228973	0.9472411328964797	0.8599252808426241	0.8978808690754855	0	0	0.0
5816	0.12312156501658607	0.045367473337029715	0.045367466955654766	0.6396440401919508	None	0	0	0.08333333333333333	1	1.0	16	1.0	1.0	17	16	0	0	0	0.05555555555555555	1	18	1.2	18	0.0	0	0.4474666105186443	0.8271134224415455	0.5092297338109535	0.888818585767084	0.6260563364177913	0.9686282881635098	0.8784825192222446	0.9135682852498559	0	0	0.0
4671	0.10422271420001637	0.037381653060289156	0.03738120366908463	0.6213763388695591	None	0	0	0.08333333333333333	1	1.0	16	1.0	1.0	17	16	0	0	0	0.05555555555555555	1	18	1.2	18	0.0	0	0.4474666105186443	0.8271134224415455	0.5092297338109535	0.888818585767084	0.6260563364177913	0.9525208453396798	0.8599252808426241	0.9015250599920959	0	0	0.0
2727	0.023495195470698588	0.005017446517155034	0.003607910909312254	0.9612830733514803	None	0	0	0.3333333333333333	5	0.65	13	0.36666666666666664	0.4	13	8	8	0	0	0.6	6	10	1.4666666666666666	22	0.0	0.5	0.47745842734396254	0.8993390347437084	0.5656205279309838	0.8466962819421293	0.4703158924958707	0.9391013477208612	0.8585835900036908	0.9012785207320081	0	0	0.0
4935	0.10715729037568911	0.012422990907893604	0.003745301304389279	0.7527843588757032	None	0	0	0.0625	1	1.0	21	1.0	1.0	22	21	0	0	0	0.043478260869565216	1	23	1.5333333333333334	23	0.0	0	0.4237653872966888	0.853281576307355	0.6932042252985977	0.8682432865364141	0.7711034236088915	0.9528270609175594	0.8599252808426241	0.9017864945670518	0	0	0.0
3264	0.07260916869185761	0.003909221165389792	0.0037285707817704414	0.6875113106675885	None	0	0	0.1111111111111111	1	1.0	11	1.0	1.0	12	11	0	0	0	0.07692307692307693	1	13	0.8666666666666667	13	0.0	0	0.40983811574743123	0.8469061741982105	0.7056854380224904	0.8870584522756841	0.7711034236088915	0.9534358049535187	0.8619126311638143	0.9058177623230136	0	0	0.0
4289	0.1128746264365893	0.03236951412821136	0.03097738184348426	0.6237832125001155	None	0	0	0.07142857142857142	1	1.0	19	1.0	1.0	20	19	0	0	0	0.047619047619047616	1	21	1.4	21	0.0	0	0.49831988871706956	0.8251787708025616	0.4892294867764715	0.875513791092141	0.4222958293228973	0.9502398971282232	0.8599252808426241	0.8957295970842918	0	0	0.0
2817	0.004696877252147712	0.0012077554380047343	-0.00031457222397667255	0.9953951284586396	None	0.5	2	0.6	6	0.5384615384615384	7	0.42857142857142855	0.23076923076923078	8	3	6	0	0	0.7142857142857143	7	5	1.0	15	0.0	0.2222222222222222	0.6696875124305605	0.881232066479652	0.6895400089522237	0.834509310664181	0.3778921710367861	0.9222688902697641	0.8868484690214232	0.8841045253174253	0	0	0.0
1676	None	None	None	None	None	0	0	0.75	3	0.5	2	0.75	0.25	3	1	2	2	0	0.5	2	4	0.4	6	0.3333333333333333	0.5	0.6285132516905912	0.6701040214283902	0.7381325217548678	0.8013954867729869	0.8634059467904404	0.9645269273540825	0.800905511538066	0.8584148480896177	0.8333333333333333	0	0.0
854	None	None	None	None	None	0	0	0.3333333333333333	2	0.6666666666666666	4	0.4	0.6666666666666666	6	4	1	1	0	0.8	4	5	0.5333333333333333	8	0.25	1.0	0.6599959926255317	0.7905555409382564	0.48975698168169346	0.8929194840260255	0.4491072288085215	0.9637995440667723	0.917749981592507	0.9041029577078304	1.0	0	0.0
1556	None	None	None	None	None	0	0	1.0	2	0.0	0	1.0	0	2	0	0	0	0	0.3333333333333333	3	1	0.2	3	0.0	1.0	0	0	0	0	0	0	0	0	0	0	0
7428	0.11870621513281274	0.038447417829320915	0.03812164057020357	0.6726443832435303	None	0	0	0.08333333333333333	1	1.0	16	1.0	1.0	17	16	0	0	0	0.05555555555555555	1	18	1.2	18	0.0	0	0.4474666105186443	0.8271134224415455	0.5092297338109535	0.888818585767084	0.6260563364177913	0.9686282881635098	0.8784825192222446	0.9135682852498559	0	0	0.0
4048	0.06928646520908584	0.028311289842877105	0.02828743053447084	0.6198721840697079	None	0	0	0.1111111111111111	1	1.0	11	1.0	1.0	12	11	0	0	0	0.07692307692307693	1	13	0.8666666666666667	13	0.0	0	0.49828477639512503	0.8583240919576801	0.5758390579447461	0.8886188642071187	0.4222958293228973	0.9571766228986629	0.8877124826519379	0.9111980199929969	0	0	0.0
2838	0.0024234310479680113	8.063682507942299e-05	-7.729550665664391e-05	0.9966803762383327	None	0.5	2	0.7	7	0.3333333333333333	4	0.4666666666666667	0.25	7	3	6	0	0	0.8333333333333334	6	5	0.9333333333333333	14	0.0	0.4444444444444444	0.590094916429795	0.8015240847554088	0.6586900924138229	0.8657550675545359	0.3305021441600461	0.9220533765296278	0.8599252808426241	0.8710327091111223	0	0	0.0
709	None	None	None	None	None	0	0	0.3333333333333333	2	0.6666666666666666	4	0.4444444444444444	0.5	4	3	3	0	0	0.5	3	6	0.5333333333333333	8	0.0	0.4	0.7166684491678051	0.8007195758761694	0.5444412328127918	0.9245437372448557	0.5601339342538436	0.9351576054048277	0.8725014106790672	0.899206013615398	0	0	0.0
2337	None	None	None	None	None	0	0	0.25	3	0.8	12	0.6071428571428571	0.3333333333333333	7	5	9	0	0	0.5714285714285714	4	7	1.1333333333333333	17	0.0	0.2857142857142857	0.5667677506226405	0.8141579621741916	0.6586900924138229	0.814771365354755	0.28546844957770146	0.8837169305264647	0.8627731183938241	0.8405368271545514	0	0	0.0
4152	0.11463083685793501	0.034799454329432614	0.0341604992624493	0.6387971336835403	None	0	0	0.08333333333333333	1	1.0	16	1.0	1.0	17	16	0	0	0	0.05555555555555555	1	18	1.2	18	0.0	0	0.4474666105186443	0.8271134224415455	0.5092297338109535	0.888818585767084	0.6260563364177913	0.952517216700165	0.8599252808426241	0.9015226856815131	0	0	0.0
5239	0.09892579924725839	0.020740102679882133	0.015596097897389024	0.7326668765989591	None	0	0	0.09090909090909091	1	1.0	14	1.0	1.0	15	14	0	0	0	0.0625	1	16	1.0666666666666667	16	0.0	0	0.39591084419817374	0.8281501201190667	0.5092297338109535	0.9071774923607819	0.7711034236088915	0.9548776462879205	0.8599252808426241	0.9089991945885928	0	0	0.0
6659	0.12638701881055817	0.04645783999887386	0.045577808647577135	0.636163133791893	None	0	0	0.08333333333333333	1	1.0	16	1.0	1.0	17	16	0	0	0	0.05555555555555555	1	18	1.2	18	0.0	0	0.4474666105186443	0.8271134224415455	0.5092297338109535	0.888818585767084	0.6260563364177913	0.9686282881635098	0.8784825192222446	0.9135682852498559	0	0	0.0
2600	0.0004667600435660805	0.00013603738628783463	-0.00013438459280799527	0.9838775438392864	None	0	0	0.5	2	0.3333333333333333	1	0.5555555555555556	0.3333333333333333	2	1	2	1	0	1.0	3	3	0.3333333333333333	5	0.14285714285714285	0	0.7407387792996166	0.5917128368457315	0.8378877041840382	0.815097179500532	0.5425271381586171	0.9663179279900943	0.862580631950934	0.8503079349834651	1.0	1.0	0.0
2519	None	None	None	None	None	0	0	0.4	2	0.8	4	0.875	0.4	4	2	2	3	0	0.5	2	4	0.4666666666666667	7	0.5	0	0.5861099312159849	0.8309876721881819	0.5128129825332787	0.7935885982807794	0.5603251583626092	0.981155183074214	0.9037253672672693	0.9086512407930962	0.25	0	0.0
3759	0.05591278852055552	0.02589172751479132	0.025600844730145234	0.7283737187098386	None	0	0	0.1111111111111111	1	1.0	11	1.0	1.0	12	11	0	0	0	0.07692307692307693	1	13	0.8666666666666667	13	0.0	0	0.49828477639512503	0.8583240919576801	0.4892294867764715	0.8720105157958292	0.4222958293228973	0.9571766228986629	0.8877124826519379	0.9068471541354328	0	0	0.0
486	None	None	None	None	None	0	0	0.5	2	0.6666666666666666	2	0.625	0.6666666666666666	3	2	1	1	0	0.5	4	2	0.3333333333333333	5	0.2	0	0.8757837895937305	0.6755510852646878	0.4473998779057496	0.9385046041810639	0.447908498884425	0.8998104231761272	0.8966102928196062	0.8681403573352794	1.0	0	0.0
1892	None	None	None	None	None	0	0	0.8	4	0.0	0	0.5833333333333334	0	3	0	3	0	0	0.75	4	3	0.4666666666666667	7	0.0	0.3333333333333333	0	0	0	0	0	0	0	0	0	0	0
852	None	None	None	None	None	0	0	0.6666666666666666	2	0.0	0	0.6666666666666666	0	2	0	1	1	0	0.6666666666666666	2	3	0.26666666666666666	4	0.25	1.0	0	0	0	0	0	0	0	0	0	0	0
5506	0.11078356725114911	0.032884005648259884	0.031468705527567455	0.660040581050808	None	0	0	0.08333333333333333	1	1.0	16	1.0	1.0	17	16	0	0	0	0.05555555555555555	1	18	1.2	18	0.0	0	0.4474666105186443	0.8271134224415455	0.5092297338109535	0.888818585767084	0.6260563364177913	0.952517216700165	0.8599252808426241	0.9015226856815131	0	0	0.0
7335	0.12446814651086124	0.03472359483804762	0.034506715032750976	0.6435663689629998	None	0	0	0.08333333333333333	1	1.0	16	1.0	1.0	17	16	0	0	0	0.05555555555555555	1	18	1.2	18	0.0	0	0.4474666105186443	0.8271134224415455	0.5092297338109535	0.888818585767084	0.6260563364177913	0.9686282881635098	0.8784825192222446	0.9135682852498559	0	0	0.0
2983	0.017232749979665625	0.0028805443996755857	-0.0004928827202210184	0.9785413616745964	None	0	0	0.375	3	0.7777777777777778	7	0.4583333333333333	0.6666666666666666	8	6	2	0	0	0.375	8	3	0.7333333333333333	11	0.0	0.25	0.6657273518064102	0.917379982383614	0.5220094911929412	0.8771611909849769	0.49823836762833296	0.9637913933795621	0.9124206017171398	0.9276779242838157	0	0	0.0
6138	0.11071509935313711	0.02101995105139952	0.018854352169146646	0.7016548077300548	None	0	0	0.08333333333333333	1	1.0	16	1.0	1.0	17	16	0	0	0	0.05555555555555555	1	18	1.2	18	0.0	0	0.4474666105186443	0.814488927427012	0.5092297338109535	0.888818585767084	0.6260563364177913	0.9525208453396798	0.8599252808426241	0.8989548898581637	0	0	0.0
4609	0.10739267402932269	0.017993184481869835	0.011912107674606627	0.63690610454613	None	0	0	0.08333333333333333	1	1.0	15	1.0	1.0	16	15	0	0	0	0.058823529411764705	1	17	1.1333333333333333	17	0.0	0	0.5240626595553604	0.8278192794106969	0.4892294867764715	0.8842155851160194	0.4222958293228973	0.9533971425367453	0.8599252808426241	0.9008939407844048	0	0	0.0
5696	0.1143496459316257	0.03685366128398276	0.036853456513239645	0.6486121024485608	None	0	0	0.08333333333333333	1	1.0	16	1.0	1.0	17	16	0	0	0	0.05555555555555555	1	18	1.2	18	0.0	0	0.4474666105186443	0.8271134224415455	0.5092297338109535	0.888818585767084	0.6260563364177913	0.9525208453396798	0.8599252808426241	0.9015250599920959	0	0	0.0
6814	0.11826953109050943	0.047516544418773225	0.04735905487993654	0.6469718470025175	None	0	0	0.08333333333333333	1	1.0	16	1.0	1.0	17	16	0	0	0	0.05555555555555555	1	18	1.2	18	0.0	0	0.4474666105186443	0.8271134224415455	0.5092297338109535	0.888818585767084	0.6260563364177913	0.9686282881635098	0.8784825192222446	0.9135682852498559	0	0	0.0
7031	0.12558727655281773	0.021167753329153036	0.01759501593942063	0.6611007125449564	None	0	0	0.07692307692307693	1	1.0	17	1.0	1.0	18	17	0	0	0	0.05263157894736842	1	19	1.2666666666666666	19	0.0	0	0.421688727358409	0.8268993174133789	0.5758390579447461	0.891277634291583	0.5618915080700523	0.9655732869640276	0.8694839535182541	0.9116421425567848	0	0	0.0
1516	None	None	None	None	None	0	0	0.5	2	0.5	2	0.5	0.25	2	1	3	1	0	0.75	4	3	0.4	6	0.1111111111111111	0	0.7226455060330277	0.8589728581660732	0.6985304510696266	0.5224609783556111	0.5770947460168984	0.9622870303013694	0.8895818474734096	0.8470954312142269	1.0	1.0	0.0
4120	0.08988316991337358	0.015414090198331022	0.012786106655909145	0.5669756035742188	None	0	0	0.1	1	1.0	13	1.0	1.0	14	13	0	0	0	0.06666666666666667	1	15	1.0	15	0.0	0	0.38901613668751506	0.8523967082258209	0.5983032061728812	0.8816818143538605	0.6985798800133415	0.9538700988741927	0.8599252808426241	0.9058241352439316	0	0	0.0
4873	0.11383339872006212	0.03615725672191976	0.034777672134534386	0.6497503974531	None	0	0	0.08333333333333333	1	1.0	16	1.0	1.0	17	16	0	0	0	0.05555555555555555	1	18	1.2	18	0.0	0	0.4474666105186443	0.8271134224415455	0.5092297338109535	0.888818585767084	0.6260563364177913	0.9525208453396798	0.8599252808426241	0.9015250599920959	0	0	0.0
6081	0.11843304478987789	0.04019938812955519	0.04011382683216875	0.6303555713674318	None	0	0	0.08333333333333333	1	1.0	16	1.0	1.0	17	16	0	0	0	0.05555555555555555	1	18	1.2	18	0.0	0	0.4474666105186443	0.8271134224415455	0.5092297338109535	0.888818585767084	0.6260563364177913	0.9525208453396798	0.8599252808426241	0.9015250599920959	0	0	0.0
2700	1.2131070548818108e-05	1.3597596397094802e-06	-1.359467701248181e-06	0.999600068072845	None	0	0	0.6	3	0.4	2	0.7	0	1	0	5	0	0	0.4	2	5	0.4666666666666667	7	0.0	0	0	0	0	0	0	0	0	0	0	0	0
1305	None	None	None	None	None	0	0	0.5	2	0.75	3	0.6	0.5	3	2	2	1	0	0.4	2	5	0.4	6	0.14285714285714285	0	0.3944785482844153	0.5	0.4573469156769299	0.6554459697488225	0.253661777708133	0.57315878092426	0.7009018500230285	0.5775210372635571	1.0	0	0.0
5325	0.09831045155409117	0.009568102199068156	0.0026680085405758934	0.6630200419244192	None	0	0	0.08333333333333333	1	1.0	16	1.0	1.0	17	16	0	0	0	0.05555555555555555	1	18	1.2	18	0.0	0	0.4474666105186443	0.8271134224415455	0.4842673083631682	0.8924808274296077	0.6260563364177913	0.9525208453396798	0.8599252808426241	0.9026323274398459	0	0	0.0
7488	0.0836202009761347	0.016793674929463653	0.01549384200644542	0.6236062003240501	None	0	0	0.08333333333333333	1	1.0	15	1.0	1.0	16	15	0	0	0	0.058823529411764705	1	17	1.1333333333333333	17	0.0	0	0.5240626595553604	0.8278192794106969	0.4892294867764715	0.8908547973217038	0.3996019775487435	0.9692324030255376	0.8843685718956771	0.9147657726658838	0	0	0.0
7483	0.13680021822920777	0.03828011553989249	0.03696085903771533	0.5900435810824728	None	0	0	0.07692307692307693	1	1.0	17	1.0	1.0	18	17	0	0	0	0.05263157894736842	1	19	1.2666666666666666	19	0.0	0	0.421688727358409	0.8258559674162202	0.5983032061728812	0.8902778485871091	0.6985798800133415	0.9678100750414241	0.8694839535182541	0.9130269775603755	0	0	0.0
7326	0.13282725422580344	0.0388664946366444	0.03846805819854458	0.643178482424047	None	0	0	0.08333333333333333	1	1.0	16	1.0	1.0	17	16	0	0	0	0.05555555555555555	1	18	1.2	18	0.0	0	0.4474666105186443	0.8271134224415455	0.5092297338109535	0.888818585767084	0.6260563364177913	0.9689082749419373	0.8859072117520536	0.913811541168371	0	0	0.0
7396	0.026282743744902033	0.004141807961732841	-0.001464155310415647	0.95029567799009	None	0	0	0.125	1	1.0	9	1.0	1.0	10	9	0	0	0	0.09090909090909091	1	11	0.7333333333333333	11	0.0	0	0.3667902802246751	0.77762901193669	0.7529246896182608	0.79915935065829	0.6605843627942382	0.8977135255209435	0.8840718049823187	0.8322523393144917	0	0	0.0
7197	0.11512582542031034	0.025455249639721178	0.025407862999056993	0.6082114248359628	None	0	0	0.08333333333333333	1	1.0	16	1.0	1.0	17	16	0	0	0	0.05555555555555555	1	18	1.2	18	0.0	0	0.4474666105186443	0.8271134224415455	0.5092297338109535	0.8880303859666095	0.6260563364177913	0.9686282881635098	0.8784825192222446	0.913358769119452	0	0	0.0
103	None	None	None	None	None	0.25	1	0.4	4	0.6666666666666666	8	0.3888888888888889	0.5833333333333334	8	7	5	0	0	0.4444444444444444	4	9	0.9333333333333333	14	0.0	0.2222222222222222	0.5577561847107037	0.888182933121857	0.8334868952042989	0.8477840742895104	0.5027599989109599	0.9371331433330287	0.9201475430866146	0.8969527189280839	0	0	0.0
91	None	None	None	None	None	0	0	0.5	1	1.0	1	1.0	1.0	1	1	1	0	0	0.3333333333333333	3	1	0.2	3	0.0	0	0.36154035391067213	0.5	0.8512649894828739	0.5	0.453851054867736	0.5	0.8932802648557943	0.5	0	0	0.0
5276	0.11655136501651546	0.03478554660522255	0.03383535139359952	0.6510299852476764	None	0	0	0.08333333333333333	1	1.0	16	1.0	1.0	17	16	0	0	0	0.05555555555555555	1	18	1.2	18	0.0	0	0.4474666105186443	0.8271134224415455	0.5092297338109535	0.888818585767084	0.7711034236088915	0.9550641736900034	0.8599252808426241	0.9032200512154182	0	0	0.0
1801	None	None	None	None	None	0	0	0.4	2	0.8	4	0.5833333333333334	0.6	4	3	2	1	0	0.3333333333333333	6	2	0.4666666666666667	7	0.14285714285714285	0	0.4335944656124207	0.8261530969750863	0.4697070706004961	0.7848322994995924	0.253661777708133	0.9334087301660587	0.7179382701220145	0.8618779193600636	1.0	0	0.0
6887	0.12843647676323544	0.04749853946830592	0.04684622669589873	0.6378870057355288	None	0	0	0.08333333333333333	1	1.0	16	1.0	1.0	17	16	0	0	0	0.05555555555555555	1	18	1.2	18	0.0	0	0.4474666105186443	0.8271134224415455	0.5092297338109535	0.888818585767084	0.6260563364177913	0.9686282881635098	0.8784825192222446	0.9135682852498559	0	0	0.0
628	None	None	None	None	None	0.5	1	0.6666666666666666	4	0.5	3	0.4444444444444444	0.5	7	3	0	0	0	0.5	3	6	0.5333333333333333	8	0.0	1.0	0.514349810332249	0.8677980095206244	0.43949315715901516	0.8332484321199445	0.25511310235126156	0.918253135823713	0.7583317826429508	0.877586062756207	0	0	0.0
2708	0.0017894298084292503	0.00019297665469586946	-9.495472384295118e-05	0.9889590425419602	None	0	0	0.6666666666666666	4	0.3333333333333333	2	0.4444444444444444	0.3333333333333333	5	2	2	1	0	0.5	6	3	0.5333333333333333	8	0.2	0.3333333333333333	0.6989174871840425	0.804170510386021	0.32393304854164606	0.8497589073169721	0.3605655286740408	0.9518241037821253	0.8599252808426241	0.8852316152161385	1.0	0.2	0.0
1383	None	None	None	None	None	0.5	1	0.8333333333333334	5	0.16666666666666666	1	0.5333333333333333	0.16666666666666666	5	1	2	0	0	0.6	5	3	0.5333333333333333	8	0.0	0.6666666666666666	0.38440275759518744	0.9393617330432306	0.8520436110998683	0.6926736660080708	0.36996427876493454	0.9627531759089151	0.9321694917341512	0.9062245955429742	0	0	0.0
3206	0.05436095640663046	0.0031381400975187554	-0.0014604141364367661	0.7115075335743495	None	0	0	0.1	1	1.0	12	1.0	1.0	13	12	0	0	0	0.07142857142857142	1	14	0.9333333333333333	14	0.0	0	0.5566085892376963	0.8907842714469832	0.5092297338109535	0.9128678720033956	0.6260563364177913	0.956517205445593	0.912759474398449	0.9250452947597814	0	0	0.0
5669	0.12869240158897285	0.035176050450582495	0.03509043434953002	0.6433580265099537	None	0	0	0.07142857142857142	1	1.0	18	1.0	1.0	19	18	0	0	0	0.05	1	20	1.3333333333333333	20	0.0	0	0.4474666105186443	0.8325676295868736	0.5092297338109535	0.8903770095007794	0.6260563364177913	0.9519000243974226	0.8599252808426241	0.9027274383354779	0	0	0.0
1931	None	None	None	None	None	0.5	1	0.8333333333333334	5	0.2857142857142857	2	1.0	0	3	0	5	2	0	1.0	3	3	0.6	9	0.18181818181818182	1.0	0	0	0	0	0	0	0	0	0	0	0
3366	0.05692654970470143	0.025071369291351897	0.024646648049923833	0.7236573356073404	None	0	0	0.1111111111111111	1	1.0	11	1.0	1.0	12	11	0	0	0	0.07692307692307693	1	13	0.8666666666666667	13	0.0	0	0.49828477639512503	0.8583240919576801	0.4892294867764715	0.8720105157958292	0.4222958293228973	0.9571766228986629	0.8877124826519379	0.9068471541354328	0	0	0.0
3933	0.05800663587015976	0.0070272654506060685	0.002118819483445515	0.6966717941989857	None	0	0	0.2222222222222222	2	0.9090909090909091	10	1.0	0.9090909090909091	12	10	0	1	0	0.07692307692307693	13	1	0.8666666666666667	13	0.5	0.16666666666666666	0.6739178875281361	0.9028325803682142	0.5699452389460141	0.8864732364098772	0.41322378662174486	0.953338763482983	0.9116662865580756	0.9193679476237614	1.0	0	0.0
3720	0.1133907009470649	0.03297036809130984	0.03291904406662182	0.6496594562592466	None	0	0	0.08333333333333333	1	1.0	16	1.0	1.0	17	16	0	0	0	0.05555555555555555	1	18	1.2	18	0.0	0	0.4474666105186443	0.8271134224415455	0.5092297338109535	0.888818585767084	0.6260563364177913	0.9525208453396798	0.8599252808426241	0.9015250599920959	0	0	0.0
4374	0.12217656004054148	0.040099798428079876	0.03871345392408938	0.631189267003973	None	0	0	0.08333333333333333	1	1.0	16	1.0	1.0	17	16	0	0	0	0.05555555555555555	1	18	1.2	18	0.0	0	0.4474666105186443	0.8271134224415455	0.5092297338109535	0.888818585767084	0.6260563364177913	0.9525208453396798	0.8599252808426241	0.9015250599920959	0	0	0.0
2274	None	None	None	None	None	0	0	0.14285714285714285	1	1.0	8	0.4	0.75	7	6	2	2	0	1.0	5	5	0.6666666666666666	10	0.2857142857142857	0.25	0.6480135142175498	0.7384498874233496	0.6873766785348089	0.9009880980394012	0.17314761867969566	0.8361805306825734	0.9183200621891263	0.8355412049952456	0.5714285714285714	0	0.0
104	None	None	None	None	None	0.2	1	0.5	6	0.5	8	0.3333333333333333	0.4375	11	7	6	1	0	0.6666666666666666	9	6	1.2	18	0.08333333333333333	0	0.6452782789269225	0.9290840741510202	0.3877484093270879	0.904762383833951	0.6417734031813439	0.9337394597418903	0.9090279182822545	0.923428480468327	1.0	0.09090909090909091	0.0
6685	0.12792741998886395	0.04201681988299544	0.040878928043288465	0.6409684689291233	None	0	0	0.08333333333333333	1	1.0	16	1.0	1.0	17	16	0	0	0	0.05555555555555555	1	18	1.2	18	0.0	0	0.4474666105186443	0.8271134224415455	0.5092297338109535	0.888818585767084	0.6260563364177913	0.9686282881635098	0.8784825192222446	0.9135682852498559	0	0	0.0
3525	0.06264967727291655	0.01838682456432873	0.01813418560389606	0.7062527339688184	None	0	0	0.1111111111111111	1	1.0	11	1.0	1.0	12	11	0	0	0	0.07692307692307693	1	13	0.8666666666666667	13	0.0	0	0.49828477639512503	0.8583240919576801	0.4892294867764715	0.8775707271369654	0.4222958293228973	0.9571766228986629	0.8877124826519379	0.9082669686863266	0	0	0.0
6964	0.11454919391861706	0.012704805934667728	0.010299833478951007	0.7342918185301556	None	0	0	0.08333333333333333	1	1.0	16	1.0	1.0	17	16	0	0	0	0.05555555555555555	1	18	1.2	18	0.0	0	0.4474666105186443	0.8169594952374244	0.5092297338109535	0.888818585767084	0.6260563364177913	0.9686282881635098	0.8784825192222446	0.9117234416202787	0	0	0.0
1834	None	None	None	None	None	0	0	0	0	0	0	1.0	0	0	0	0	1	0	1.0	1	1	0.06666666666666667	1	0.25	0	0	0	0	0	0	0	0	0	0	0	0
1399	None	None	None	None	None	0	0	0.5	3	0.42857142857142855	3	0.45	0.2857142857142857	4	2	4	1	0	0.8	5	4	0.6	9	0.1	0.2857142857142857	0.5737791508749401	0.7299696921420014	0.5101805109012225	0.9157521973838865	0.4079835688334028	0.849326426357099	0.7190687418750731	0.8459600297062033	1.0	0	0.0
6871	0.12410381219599712	0.030370965322464857	0.030083557128206907	0.6752809721476349	None	0	0	0.08333333333333333	1	1.0	16	1.0	1.0	17	16	0	0	0	0.05555555555555555	1	18	1.2	18	0.0	0	0.4474666105186443	0.8271134224415455	0.5092297338109535	0.888818585767084	0.6260563364177913	0.9686282881635098	0.8784825192222446	0.9135682852498559	0	0	0.0
4337	0.11069022449520076	0.0035040372195631834	0.0029908944011034317	0.6356809999738666	None	0	0	0.06666666666666667	1	1.0	20	1.0	1.0	21	20	0	0	0	0.045454545454545456	1	22	1.4666666666666666	22	0.0	0	0.4237653872966888	0.8542061590246856	0.6932042252985977	0.8672378518875627	0.7711034236088915	0.954740719120102	0.8599252808426241	0.9030213243621105	0	0	0.0
1900	None	None	None	None	None	0	0	0.6666666666666666	2	0.5	1	0.6666666666666666	0.5	2	1	1	0	0	0.6666666666666666	2	3	0.26666666666666666	4	0.0	0	0.5432350328466208	0.9743908702077522	0.730514855808325	0.7418702353527268	0.420539505603703	0.9610367986999295	0.9541322788970024	0.9329756757727246	0	0	0.0
1313	None	None	None	None	None	0	0	0.25	1	1.0	4	1.0	1.0	5	4	0	0	0	0.16666666666666666	6	1	0.4	6	0.0	0	0.4104515374040707	0.6898891029993005	0.12688043303680446	0.9567271190177485	0.875356434383388	0.9298772208199035	0.9119011356908523	0.8966118422156184	0	0	0.0
599	None	None	None	None	None	0	0	0.3333333333333333	2	0.7142857142857143	5	0.6428571428571429	0.5714285714285714	6	4	2	1	0	0.2857142857142857	2	7	0.6	9	0.16666666666666666	0.2857142857142857	0.5202628759673115	0.8731851035801413	0.34081351550672506	0.895110856389518	0.6035014392035392	0.8180122403258447	0.8417072093050186	0.8651570354416238	1.0	0.16666666666666666	0.0
2475	None	None	None	None	None	0	0	1.0	1	0	0	1.0	0	0	0	1	3	0	0.5	2	1	0.13333333333333333	2	0.5	0	0	0	0	0	0	0	0	0	0	0	0
6880	0.12333215882101568	0.04652080370186995	0.04648441341253864	0.6569910627453553	None	0	0	0.08333333333333333	1	1.0	16	1.0	1.0	17	16	0	0	0	0.05555555555555555	1	18	1.2	18	0.0	0	0.4474666105186443	0.8271134224415455	0.5092297338109535	0.888818585767084	0.6260563364177913	0.9686282881635098	0.8784825192222446	0.9135682852498559	0	0	0.0
1085	None	None	None	None	None	0	0	0.5	3	0.6666666666666666	4	0.4	0.5	6	3	1	0	0	0.8	5	4	0.5333333333333333	8	0.0	0.5	0.4876194785298817	0.805123660867643	0.7381325217548678	0.8092595144855865	0.8894691980273693	0.9299667305593455	0.8719405475622232	0.8601662718606795	0	0	0.0
1696	None	None	None	None	None	0	0	0.125	1	1.0	9	0.3055555555555556	0.7777777777777778	7	7	3	2	0	1.0	6	6	0.7333333333333333	11	0.2	0	0.6285132516905912	0.771079587382429	0.6873766785348089	0.8695668043571473	0.7253403595039489	0.9232751544564747	0.8650856185064008	0.8660432226943566	0.6428571428571428	0.14285714285714285	0.0
2601	0.012326424796388064	0.00877283774654489	-0.0010001848010886918	0.9909180769640122	None	0	0	0.4	2	0.6	3	0.5833333333333334	0.4	4	2	2	1	0	0.75	4	3	0.4666666666666667	7	0.16666666666666666	0	0.7276805734510473	0.7861884321127713	0.6827966792549491	0.8141648784444382	0.2763056400419121	0.9259690043292194	0.9200102155816078	0.8542818773467978	1.0	0.5	0.0
2084	None	None	None	None	None	0.3333333333333333	1	0.75	6	0.2222222222222222	2	0.55	0.1111111111111111	5	1	5	1	0	0.8	5	4	0.7333333333333333	11	0.1	0.6666666666666666	0.7135910473990928	0.7485775189790916	0.6586900924138229	0.8895583605788129	0.791976147452809	0.9344946639750338	0.800905511538066	0.8749059727267277	1.0	0.2	0.0
1908	None	None	None	None	None	0	0	0.25	1	1.0	4	1.0	0.25	1	1	4	2	0	0.6666666666666666	2	3	0.4	6	0.16666666666666666	0	0.9102499901138366	0.5	0.5292704718062982	0.5	0.2563614505814528	0.5	0.9359329861718272	0.5	1.0	1.0	0.04538176903683594
1178	None	None	None	None	None	0	0	1.0	2	0.0	0	1.0	0	1	0	1	2	0	0.3333333333333333	3	1	0.2	3	0.4	1.0	0	0	0	0	0	0	0	0	0	0	0
2003	None	None	None	None	None	0	0	0.4	2	0.8	4	0.5833333333333334	0.8	5	4	1	0	0	0.3333333333333333	6	2	0.4666666666666667	7	0.0	0	0.3514591312724938	0.9617139841814408	0.8075732434821756	0.8067300640268104	0.3032951145990225	0.9648263102226573	0.9553246993612163	0.9343017887352784	0	0	0.0
4180	0.07551323108942096	0.03269566774686393	0.031624180402626476	0.6624757535173886	None	0	0	0.1	1	1.0	12	1.0	1.0	13	12	0	0	0	0.07142857142857142	1	14	0.9333333333333333	14	0.0	0	0.39591084419817374	0.8556000669850803	0.5092297338109535	0.8795432267297885	0.6260563364177913	0.9556941338440752	0.8599252808426241	0.9071691262881967	0	0	0.0
446	None	None	None	None	None	0	0	0	0	0	0	1.0	0	0	0	0	2	0	1.0	1	1	0.06666666666666667	1	0.5	0	0	0	0	0	0	0	0	0	0	0	0
2375	None	None	None	None	None	0	0	0.75	3	0.3333333333333333	1	0.625	0.3333333333333333	3	1	1	1	0	0.5	2	4	0.3333333333333333	5	0.25	0.6666666666666666	0.7698399120176608	0.9023501969319742	0.5269999035492217	0.8158868908998677	0.791976147452809	0.8728687894728018	0.7685854613519064	0.8675692355285143	1.0	0	0.0
5515	0.11386394003921804	0.033608364279158615	0.0334251653640619	0.640395516936218	None	0	0	0.08333333333333333	1	1.0	16	1.0	1.0	17	16	0	0	0	0.05555555555555555	1	18	1.2	18	0.0	0	0.4474666105186443	0.8271134224415455	0.5092297338109535	0.888818585767084	0.6260563364177913	0.9525208453396798	0.8599252808426241	0.9015250599920959	0	0	0.0
3786	0.06256012949081147	0.027477388127779234	0.026846858749184323	0.6614217015137265	None	0	0	0.1111111111111111	1	1.0	11	1.0	1.0	12	11	0	0	0	0.07692307692307693	1	13	0.8666666666666667	13	0.0	0	0.49828477639512503	0.8583240919576801	0.4892294867764715	0.8720105157958292	0.4222958293228973	0.9571766228986629	0.8877124826519379	0.9068471541354328	0	0	0.0
5132	0.11644611690851557	0.03337946215258715	0.03331459108241308	0.6537114924257998	None	0	0	0.08333333333333333	1	1.0	16	1.0	1.0	17	16	0	0	0	0.05555555555555555	1	18	1.2	18	0.0	0	0.4474666105186443	0.8271134224415455	0.5092297338109535	0.888818585767084	0.6260563364177913	0.9525208453396798	0.8599252808426241	0.9015250599920959	0	0	0.0
7373	0.09223204973621675	0.011527101958671364	0.002378431219430236	0.6244438866334945	None	0	0	0.08333333333333333	1	1.0	16	1.0	1.0	17	16	0	0	0	0.05555555555555555	1	18	1.2	18	0.0	0	0.4474666105186443	0.8271134224415455	0.5092297338109535	0.8972069741954483	0.6260563364177913	0.9686282881635098	0.8784825192222446	0.9158524266921316	0	0	0.0
6327	0.11793451215783134	0.028385750190256093	0.0113359181270437	0.6033788252651242	None	0	0	0.08333333333333333	1	1.0	16	1.0	1.0	17	16	0	0	0	0.05555555555555555	1	18	1.2	18	0.0	0	0.4474666105186443	0.8271134224415455	0.5092297338109535	0.8892881301285511	0.6260563364177913	0.9525208453396798	0.8599252808426241	0.9016658399359864	0	0	0.0
7115	0.12898920877073997	0.04290896412829506	0.04247577600823669	0.6507017346338738	None	0	0	0.08333333333333333	1	1.0	16	1.0	1.0	17	16	0	0	0	0.05555555555555555	1	18	1.2	18	0.0	0	0.4474666105186443	0.8271134224415455	0.5092297338109535	0.888818585767084	0.6260563364177913	0.9686282881635098	0.8784825192222446	0.9135682852498559	0	0	0.0
897	None	None	None	None	None	0	0	0.75	3	0.25	1	0.6666666666666666	0.25	2	1	3	1	0	1.0	3	3	0.4	6	0.1111111111111111	0.6666666666666666	0.5094167113526176	0.5415750131924504	0.781164147121596	0.8991992209775775	0.3672020715282326	0.9353553229855094	0.8876709332592053	0.8423327135659534	1.0	0.5	0.0
5874	0.11008983980886015	0.03576930321578662	0.0357645924568805	0.638003773919203	None	0	0	0.08333333333333333	1	1.0	16	1.0	1.0	17	16	0	0	0	0.05555555555555555	1	18	1.2	18	0.0	0	0.4474666105186443	0.8271134224415455	0.5092297338109535	0.888818585767084	0.6260563364177913	0.9525208453396798	0.8599252808426241	0.9015250599920959	0	0	0.0
7418	0.11711678319559443	0.04341559204347837	0.04332851773759397	0.6638854429565213	None	0	0	0.08333333333333333	1	1.0	16	1.0	1.0	17	16	0	0	0	0.05555555555555555	1	18	1.2	18	0.0	0	0.4474666105186443	0.8271134224415455	0.5092297338109535	0.888818585767084	0.6260563364177913	0.9686282881635098	0.8784825192222446	0.9135682852498559	0	0	0.0
3837	0.034678254912939466	0.007965917323574061	-0.006951021316675443	0.8759121133749489	None	0	0	0.25	2	0.9	9	0.5454545454545454	0.9	11	9	0	0	0	0.18181818181818182	2	11	0.8	12	0.0	0	0.39591084419817374	0.8523310517516975	0.5092297338109535	0.8752452161833818	0.6260563364177913	0.9570870865166676	0.8599252808426241	0.9062451021495055	0	0	0.0
1580	None	None	None	None	None	0	0	0.3333333333333333	2	0.6666666666666666	4	0.4	0.5	3	3	4	3	0	0.8	5	4	0.5333333333333333	8	0.25	0.6666666666666666	0.4038026496156757	0.837759418032352	0.6197612530167029	0.9723425382395264	0.35944347878682353	0.8138927566758735	0.7962858607364451	0.9025299091005835	0.3333333333333333	0.3333333333333333	0.0
158	None	None	None	None	None	0	0	0	0	0	0	1.0	0	0	0	0	2	0	1.0	1	1	0.06666666666666667	1	0.5	0	0	0	0	0	0	0	0	0	0	0	0
396	None	None	None	None	None	0	0	0.6666666666666666	2	0.0	0	0.6666666666666666	0	1	0	2	1	0	0.6666666666666666	2	3	0.26666666666666666	4	0.14285714285714285	1.0	0	0	0	0	0	0	0	0	0	0	0
7075	0.1183197601783955	0.03859739811123259	0.03842923361897117	0.6756594391577682	None	0	0	0.08333333333333333	1	1.0	16	1.0	1.0	17	16	0	0	0	0.05555555555555555	1	18	1.2	18	0.0	0	0.4474666105186443	0.8271134224415455	0.5092297338109535	0.888818585767084	0.6260563364177913	0.9686282881635098	0.8784825192222446	0.9135682852498559	0	0	0.0
1361	None	None	None	None	None	0.5	1	0.6666666666666666	4	0.5	3	0.4	0.5	7	3	0	0	0	0.8	5	4	0.5333333333333333	8	0.0	0.6666666666666666	0.4104515374040707	0.839027406925737	0.32811729043444604	0.9294799545492095	0.875356434383388	0.9617064790394978	0.9506120469009471	0.9230401366275012	0	0	0.0
400	None	None	None	None	None	0	0	0.3	3	0.6923076923076923	9	0.4166666666666667	0.46153846153846156	7	6	7	2	0	0.4444444444444444	4	9	1.0	15	0.11764705882352941	0	0.7280586669285743	0.8915167660008547	0.7974912221840438	0.8755507290730026	0.4556315589284898	0.8808262951814227	0.8138727645012364	0.8827969458547782	0.5714285714285714	0.2857142857142857	0.0
1828	None	None	None	None	None	0.5	1	0.6666666666666666	4	0.5714285714285714	4	0.375	0.5714285714285714	8	4	0	0	0	0.6666666666666666	6	4	0.6	9	0.0	0.6666666666666666	0.4322478116308785	0.9536221703548432	0.7871092848154454	0.700107751260832	0.5221870629032143	0.953442607203711	0.9376575023732097	0.9086186013159799	0	0	0.0
7334	0.12029774873177074	0.046230315023842415	0.046230093949656374	0.6524884048141781	None	0	0	0.08333333333333333	1	1.0	16	1.0	1.0	17	16	0	0	0	0.05555555555555555	1	18	1.2	18	0.0	0	0.4474666105186443	0.8271134224415455	0.5092297338109535	0.888818585767084	0.6260563364177913	0.9686282881635098	0.8784825192222446	0.9135682852498559	0	0	0.0
7300	0.12425273451803806	0.045861855139283356	0.04519369673782263	0.6419458841410051	None	0	0	0.08333333333333333	1	1.0	16	1.0	1.0	17	16	0	0	0	0.05555555555555555	1	18	1.2	18	0.0	0	0.4474666105186443	0.8271134224415455	0.5092297338109535	0.888818585767084	0.6260563364177913	0.9686282881635098	0.8784825192222446	0.9135682852498559	0	0	0.0
2005	None	None	None	None	None	1.0	1	0.8	4	0.4	2	0.4375	0.4	6	2	0	0	0	1.0	4	4	0.4666666666666667	7	0.0	0.6666666666666666	0.3668643775208117	0.9172842147612222	0.5322184104498209	0.8485119752266036	0.3420064469353476	0.9147180616453827	0.863489035332468	0.897266307581436	0	0	0.0
2264	None	None	None	None	None	0	0	0.5	2	0.75	3	1.0	0.25	3	1	2	0	0	0.16666666666666666	6	1	0.4	6	0.0	0.4	0.4851994460753293	0.7126719662886026	0.4719207919158519	0.8979551189561457	0.37408328209950115	0.9110986822880791	0.8627731183938241	0.8585634571118885	0	0	0.0
1953	None	None	None	None	None	0.5	1	0.5714285714285714	4	0.375	3	0.4166666666666667	0.375	5	3	4	1	0	0.6666666666666666	4	6	0.6666666666666666	10	0.1	0.5	0.7247532519133254	0.7481213661643823	0.5128129825332787	0.8343221093279354	0.18064380617974538	0.9274436685971792	0.9025673015967448	0.8520898409248386	1.0	0.4	0.0
3173	0.024025422559789185	0.0039624175196088934	0.0006190839883183788	0.9485224596070678	None	0	0	0.375	3	0.6666666666666666	6	0.3142857142857143	0.6666666666666666	7	6	3	2	0	0.7142857142857143	5	7	0.7333333333333333	11	0.2222222222222222	0	0.6623145401718381	0.8704439158061069	0.6873766785348089	0.9328864964534938	0.6260563364177913	0.9449621787520729	0.8704106702208271	0.9212875363262781	0.5714285714285714	0.14285714285714285	0.0
5581	0.11949513625591249	0.034004321802452483	0.03391995962643229	0.6490448418101817	None	0	0	0.08333333333333333	1	1.0	16	1.0	1.0	17	16	0	0	0	0.05555555555555555	1	18	1.2	18	0.0	0	0.4474666105186443	0.8271134224415455	0.5092297338109535	0.888818585767084	0.6260563364177913	0.952517216700165	0.8599252808426241	0.9015226856815131	0	0	0.0
5773	0.11588861446078738	0.02988654973211053	0.029741651474813204	0.6462165338446346	None	0	0	0.08333333333333333	1	1.0	16	1.0	1.0	17	16	0	0	0	0.05555555555555555	1	18	1.2	18	0.0	0	0.4474666105186443	0.8482771947153549	0.5092297338109535	0.8937101736016378	0.7711034236088915	0.9585077182400755	0.8599252808426241	0.9113376502468765	0	0	0.0
352	None	None	None	None	None	0	0	0.5	3	0.5	3	0.6666666666666666	0.16666666666666666	2	1	5	3	0	0.75	3	4	0.5333333333333333	8	0.23076923076923078	0	0.5711647768372666	0.6108284121073053	0.49028034281002864	0.5615657983626376	0.3969796386446169	0.9511908247357795	0.8320081181034906	0.7725390139632107	0.5	1.0	0.0
2529	None	None	None	None	None	0	0	0.42857142857142855	3	0.5	4	0.4	0.25	4	2	5	0	0	1.0	5	5	0.6666666666666666	10	0.0	0	0.6952380091796987	0.8871190344554125	0.7426223738123996	0.8808483612663752	0.8208006662702129	0.9394721131948729	0.9018502462516076	0.9062017638631679	0	0	0.0
5866	0.11566346321925473	0.008015384788388478	-0.0011377697963831249	0.8228178423745709	None	0	0	0.0625	1	1.0	21	1.0	1.0	22	21	0	0	0	0.043478260869565216	1	23	1.5333333333333334	23	0.0	0	0.41479401984775033	0.9245215580069129	0.7066960475402372	0.8792450627743492	0.5595080183423095	0.9391650018849679	0.9141178031459857	0.9175250471618006	0	0	0.0
3070	0.0017010350575711352	0.00019474612732478676	-0.00016475738965383892	0.9953636772899901	None	1.0	1	1.0	5	0.0	0	0.7777777777777778	0	3	0	3	1	0	1.0	3	3	0.4666666666666667	7	0.14285714285714285	1.0	0	0	0	0	0	0	0	0	0	0	0
1701	None	None	None	None	None	0	0	0.5	3	0.42857142857142855	3	0.375	0.42857142857142855	3	3	5	2	0	0.6666666666666666	6	4	0.6	9	0.14285714285714285	0.5	0.42254024965593534	0.8742704220436098	0.6959058521975249	0.9485134689634911	0.5823424003592843	0.9294802569124418	0.9064677106215419	0.9225270828349279	0.6666666666666666	0.3333333333333333	0.0
7157	0.11623674481002749	0.03825138030365859	0.03815297744008333	0.6699371072282293	None	0	0	0.08333333333333333	1	1.0	16	1.0	1.0	17	16	0	0	0	0.05555555555555555	1	18	1.2	18	0.0	0	0.4474666105186443	0.8271134224415455	0.5092297338109535	0.888818585767084	0.6260563364177913	0.9686282881635098	0.8784825192222446	0.9135682852498559	0	0	0.0
4987	0.11310618631859562	0.04124882025890922	0.035971259576952096	0.6830729477667565	None	0	0	0.08333333333333333	1	1.0	15	1.0	1.0	16	15	0	0	0	0.058823529411764705	1	17	1.1333333333333333	17	0.0	0	0.41479401984775033	0.8322240278671956	0.5758390579447461	0.8833758060666396	0.6985798800133415	0.9518196905328781	0.8599252808426241	0.9005392281632024	0	0	0.0
5672	0.11363874845078152	0.03524617174289138	0.03523995884716521	0.6427758087130127	None	0	0	0.08333333333333333	1	1.0	16	1.0	1.0	17	16	0	0	0	0.05555555555555555	1	18	1.2	18	0.0	0	0.4474666105186443	0.8271134224415455	0.5092297338109535	0.888818585767084	0.6260563364177913	0.952517216700165	0.8599252808426241	0.9015226856815131	0	0	0.0
1857	None	None	None	None	None	0	0	1.0	2	0.0	0	1.0	0	1	0	1	2	0	0.3333333333333333	3	1	0.2	3	0.4	1.0	0	0	0	0	0	0	0	0	0	0	0
2521	None	None	None	None	None	0	0	0.16666666666666666	1	1.0	7	0.6428571428571429	0.7142857142857143	5	5	3	2	0	0.2857142857142857	2	7	0.6	9	0.2	0	0.6285132516905912	0.8900469143392894	0.6895400089522237	0.6832875444014495	0.6260563364177913	0.9543266767016031	0.814887304421618	0.8772394750843762	0.7	0.4	0.0
384	None	None	None	None	None	0	0	0.25	1	1.0	3	0.625	0.6666666666666666	2	2	2	1	0	0.5	2	4	0.3333333333333333	5	0.125	0	0.39946287089556903	0.617756705305692	0.6833639140943498	0.8508574191766111	0.9423823890796695	0.5402204445704473	0.9103026276688929	0.6887331071683971	1.0	1.0	0.0
3369	0.04760633688520115	0.01380044066627825	0.012166836467863934	0.6622232720753369	None	0	0	0.125	1	1.0	9	1.0	1.0	10	9	0	0	0	0.09090909090909091	1	11	0.7333333333333333	11	0.0	0	0.38901613668751506	0.8660137817850397	0.42610231128743015	0.8989186141130175	0.49481937291844735	0.9612830800270111	0.8886463640243714	0.9184252595692269	0	0	0.0
5585	0.11877190765946266	0.03645371703738261	0.036453614374000104	0.648224073006525	None	0	0	0.08333333333333333	1	1.0	16	1.0	1.0	17	16	0	0	0	0.05555555555555555	1	18	1.2	18	0.0	0	0.4474666105186443	0.8271134224415455	0.5092297338109535	0.888818585767084	0.6260563364177913	0.9525208453396798	0.8599252808426241	0.9015250599920959	0	0	0.0
5980	0.11082988818250367	0.03466712820401851	0.034582166089098185	0.6493603493731779	None	0	0	0.08333333333333333	1	1.0	16	1.0	1.0	17	16	0	0	0	0.05555555555555555	1	18	1.2	18	0.0	0	0.4474666105186443	0.8271134224415455	0.5092297338109535	0.888818585767084	0.6260563364177913	0.9525208453396798	0.8599252808426241	0.9015250599920959	0	0	0.0
5194	0.11678989887132409	0.033912773705729	0.03257079175964887	0.6598660154230362	None	0	0	0.08333333333333333	1	1.0	16	1.0	1.0	17	16	0	0	0	0.05555555555555555	1	18	1.2	18	0.0	0	0.4474666105186443	0.8271134224415455	0.5092297338109535	0.888818585767084	0.6260563364177913	0.9525208453396798	0.8599252808426241	0.9015250599920959	0	0	0.0
6719	0.11913031845194315	0.04546456164225469	0.04405788367511672	0.6477417852161024	None	0	0	0.08333333333333333	1	1.0	16	1.0	1.0	17	16	0	0	0	0.05555555555555555	1	18	1.2	18	0.0	0	0.4474666105186443	0.8271134224415455	0.5092297338109535	0.888818585767084	0.6260563364177913	0.9686282881635098	0.8784825192222446	0.9135682852498559	0	0	0.0
2402	None	None	None	None	None	0	0	0.3333333333333333	2	0.8333333333333334	5	0.5714285714285714	0.8333333333333334	7	5	0	0	0	0.2857142857142857	7	2	0.5333333333333333	8	0.0	0	0.6665485887835095	0.8156418669011922	0.8576344189652707	0.9367160401537009	0.3832898802945504	0.9240879084226662	0.7438869859046466	0.9026502399245742	0	0	0.0
3004	0.019215934020126807	0.0001524926664349128	-0.00014622083436758443	0.9593042251625815	None	0	0	0.3333333333333333	2	0.8571428571428571	6	0.5625	0.8571428571428571	8	6	0	0	0	0.25	2	8	0.6	9	0.0	0	0.38901613668751506	0.8629200185659174	0.4136210985635376	0.9085321580826089	0.5429719960083674	0.9677065601798359	0.8907491209366258	0.9249710468967968	0	0	0.0
5538	0.10050685285892208	0.006711429866894275	-0.0051624926712983184	0.6909646636624323	None	0	0	0.06666666666666667	1	1.0	20	1.0	1.0	21	20	0	0	0	0.045454545454545456	1	22	1.4666666666666666	22	0.0	0	0.593508195614932	0.8204535851145167	0.5092297338109535	0.8914399139333621	0.6260563364177913	0.9498827692280938	0.8599252808426241	0.8992552808848298	0	0	0.0
466	None	None	None	None	None	0	0	0.5	2	0.3333333333333333	1	0.5555555555555556	0.3333333333333333	2	1	2	1	0	1.0	3	3	0.3333333333333333	5	0.14285714285714285	1.0	0.5963483033454564	0.6034674050901943	0.7011027590093659	0.6561642829821516	0.29722733767822607	0.8778550866850693	0.8488646997527457	0.7335712984972658	1.0	0.5	0.0
38	None	None	None	None	None	0.14285714285714285	1	0.3125	5	0.7142857142857143	15	0.26136363636363635	0.6190476190476191	15	13	7	0	0	0.7272727272727273	8	11	1.5333333333333334	23	0.0	0.21052631578947367	0.2924749866717514	0.7634420155320096	0.34147936487794583	0.9301195072901877	0.7531736844852488	0.9466187141196493	0.8549814451887645	0.9013102849425487	0	0	0.0
7235	0.1163700584269171	0.02659867519715549	0.026598024989795	0.712502346818465	None	0	0	0.08333333333333333	1	1.0	15	1.0	1.0	16	15	0	0	0	0.058823529411764705	1	17	1.1333333333333333	17	0.0	0	0.421688727358409	0.8263956206624606	0.4892294867764715	0.8951120557346469	0.6985798800133415	0.9692637665367063	0.8694839535182541	0.9156877689687623	0	0	0.0
3678	0.05497375891313189	0.024998888852118158	0.02428526900062184	0.7200852747982522	None	0	0	0.1111111111111111	1	1.0	11	1.0	1.0	12	11	0	0	0	0.07692307692307693	1	13	0.8666666666666667	13	0.0	0	0.49828477639512503	0.8583240919576801	0.4892294867764715	0.8720105157958292	0.4222958293228973	0.9571766228986629	0.8877124826519379	0.9068471541354328	0	0	0.0
1797	None	None	None	None	None	0	0	0.45454545454545453	5	0.5	7	0.45714285714285713	0.21428571428571427	8	3	7	0	0	0.7142857142857143	5	7	1.0666666666666667	16	0.0	0.6153846153846154	0.45361503697071104	0.7524392067696128	0.5337094743019163	0.679297152763737	0.5434009753093615	0.8229861083746846	0.735097200998942	0.7563871267600445	0	0	0.0
3271	0.055339476041815626	0.02567970141106937	0.02536585702653952	0.7316695430873486	None	0	0	0.1111111111111111	1	1.0	11	1.0	1.0	12	11	0	0	0	0.07692307692307693	1	13	0.8666666666666667	13	0.0	0	0.49828477639512503	0.8583240919576801	0.4892294867764715	0.8720105157958292	0.4222958293228973	0.9571766228986629	0.8877124826519379	0.9068471541354328	0	0	0.0
5725	0.11774494529541504	0.03952871114881708	0.03923531481588686	0.6309983692786956	None	0	0	0.08333333333333333	1	1.0	16	1.0	1.0	17	16	0	0	0	0.05555555555555555	1	18	1.2	18	0.0	0	0.4474666105186443	0.8281671233652624	0.5092297338109535	0.888818585767084	0.6260563364177913	0.9525208453396798	0.8599252808426241	0.901743430502208	0	0	0.0
4931	0.11698759701088439	0.03554062526736357	0.035359702428592744	0.6524945757112113	None	0	0	0.08333333333333333	1	1.0	16	1.0	1.0	17	16	0	0	0	0.05555555555555555	1	18	1.2	18	0.0	0	0.4474666105186443	0.8271134224415455	0.5092297338109535	0.888818585767084	0.6260563364177913	0.952517216700165	0.8599252808426241	0.9015226856815131	0	0	0.0
4591	0.11907705248169657	0.03250002585796442	0.026254999766371877	0.6386887176724884	None	0	0	0.08333333333333333	1	1.0	16	1.0	1.0	17	16	0	0	0	0.05555555555555555	1	18	1.2	18	0.0	0	0.4474666105186443	0.8081875812695097	0.5092297338109535	0.888818585767084	0.6260563364177913	0.9525208453396798	0.8599252808426241	0.8977014886988168	0	0	0.0
5962	0.09761855453157024	0.006985915462073618	-0.00036491132069830487	0.6954292390936414	None	0	0	0.1	1	1.0	13	1.0	1.0	14	13	0	0	0	0.06666666666666667	1	15	1.0	15	0.0	0	0.41479401984775033	0.827321410610116	0.5565284169536697	0.9093346652911617	0.49481937291844735	0.9515490625981008	0.8599252808426241	0.9074827668788891	0	0	0.0
983	None	None	None	None	None	0	0	0.1111111111111111	1	1.0	11	0.2708333333333333	0.8181818181818182	9	9	3	4	0	0.75	6	8	0.8666666666666667	13	0.4	0	0.6623145401718381	0.7888153336409965	0.4974420958134895	0.9110767719565258	0.37946366140412857	0.9434725592822418	0.8560089257459135	0.8959641377206204	0.16666666666666666	0.2222222222222222	0.0
2002	None	None	None	None	None	0	0	1.0	2	0.0	0	1.0	0	1	0	1	2	0	0.3333333333333333	1	3	0.2	3	0.4	1.0	0	0	0	0	0	0	0	0	0	0	0
1426	None	None	None	None	None	0	0	1.0	2	0.0	0	0.75	0	1	0	1	0	0	1.0	2	2	0.2	3	0.0	0	0	0	0	0	0	0	0	0	0	0	0
3431	0.04528938914037784	0.010936250583950253	0.008843372204992362	0.8189846908055627	None	0	0	0.1111111111111111	1	1.0	11	1.0	1.0	12	11	0	0	0	0.07692307692307693	1	13	0.8666666666666667	13	0.0	0	0.49828477639512503	0.8583240919576801	0.5033359148122215	0.870156730103724	0.4222958293228973	0.9571766228986629	0.8877124826519379	0.9063812684503721	0	0	0.0
4836	0.1148321302891097	0.039399850678620424	0.03939899089374082	0.6387885461013669	None	0	0	0.08333333333333333	1	1.0	16	1.0	1.0	17	16	0	0	0	0.05555555555555555	1	18	1.2	18	0.0	0	0.4474666105186443	0.8271134224415455	0.5092297338109535	0.888818585767084	0.6260563364177913	0.9525208453396798	0.8599252808426241	0.9015250599920959	0	0	0.0
1618	None	None	None	None	None	0	0	0.25	2	0.7777777777777778	7	0.4074074074074074	0.6666666666666666	7	6	3	1	0	0.3333333333333333	3	9	0.7333333333333333	11	0.1111111111111111	0	0.6819103201741235	0.8277252485893035	0.3780536953804303	0.8761457980952011	0.6260563364177913	0.9339099675989595	0.8599252808426241	0.8867662082207649	1.0	0.14285714285714285	0.0
10	None	None	None	None	None	0	0	0	0	0	0	1.0	0	0	0	0	1	0	1.0	1	1	0.06666666666666667	1	0.25	0	0	0	0	0	0	0	0	0	0	0	0
6742	0.11495375348140124	0.040246540482351344	0.0400334048492907	0.6273024328988086	None	0	0	0.08333333333333333	1	1.0	16	1.0	1.0	17	16	0	0	0	0.05555555555555555	1	18	1.2	18	0.0	0	0.4474666105186443	0.8271134224415455	0.5092297338109535	0.888818585767084	0.6260563364177913	0.9525208453396798	0.8599252808426241	0.9015250599920959	0	0	0.0
4985	0.11821603294269972	0.04144258857298406	0.04128704759951095	0.6304471143350003	None	0	0	0.08333333333333333	1	1.0	16	1.0	1.0	17	16	0	0	0	0.05555555555555555	1	18	1.2	18	0.0	0	0.4474666105186443	0.8271134224415455	0.5092297338109535	0.888818585767084	0.6260563364177913	0.9525208453396798	0.8599252808426241	0.9015250599920959	0	0	0.0
2081	None	None	None	None	None	0.3333333333333333	1	0.625	5	0.3333333333333333	3	0.4583333333333333	0.3333333333333333	6	3	4	1	0	0.6666666666666666	4	6	0.7333333333333333	11	0.1111111111111111	0.4	0.6036546839217601	0.8808990219926279	0.5097163020710406	0.7085152593254007	0.294013052300054	0.8451968975091717	0.8244651477105853	0.8218390115594657	1.0	0	0.0
973	None	None	None	None	None	0	0	0.4444444444444444	4	0.6363636363636364	7	0.43333333333333335	0.45454545454545453	6	5	6	1	0	0.8333333333333334	5	6	0.8666666666666667	13	0.06666666666666667	0.25	0.7812089442346754	0.8120101315137501	0.6525652558216244	0.7314389541431608	0.6819743431352	0.8512343178578027	0.8287977058982261	0.8026793229621775	1.0	0.6666666666666666	0.0
3251	8.956107068917226e-06	1.1840768787940614e-07	-9.656376380110537e-08	0.9999984276383085	None	0	0	0.5	1	1.0	1	1.0	1.0	2	1	0	1	0	0.3333333333333333	3	1	0.2	3	0.3333333333333333	0	0.7605023323336747	0.5502423460771987	0.4658871296368373	0.8143831969471693	0.18515146702728263	0.5371438514793423	0.9223711366233701	0.6478834833698534	1.0	0	0.0
5622	0.11842452608554792	0.031642408051988244	0.03162638647978603	0.6559190404899119	None	0	0	0.08333333333333333	1	1.0	16	1.0	1.0	17	16	0	0	0	0.05555555555555555	1	18	1.2	18	0.0	0	0.4474666105186443	0.8271134224415455	0.5092297338109535	0.888818585767084	0.6260563364177913	0.9525208453396798	0.8599252808426241	0.9015250599920959	0	0	0.0
980	None	None	None	None	None	0	0	0.5	2	0.75	3	1.0	0.75	5	3	0	0	0	0.16666666666666666	6	1	0.4	6	0.0	0.4	0.6962319397098449	0.708125473081083	0.31801246331612176	0.8408839780499717	0.4895400446108771	0.9038731706672698	0.7974220845139386	0.8316517895308562	0	0	0.0
7159	0.1266253629422757	0.04865479328988657	0.04819740367268947	0.6350723919092341	None	0	0	0.08333333333333333	1	1.0	16	1.0	1.0	17	16	0	0	0	0.05555555555555555	1	18	1.2	18	0.0	0	0.4474666105186443	0.8271134224415455	0.5092297338109535	0.888818585767084	0.6260563364177913	0.9686282881635098	0.8784825192222446	0.9135682852498559	0	0	0.0
5502	0.12289370476316466	0.006696920563227318	0.0028993567218734673	0.6605721801365327	None	0	0	0.08333333333333333	1	1.0	15	1.0	1.0	16	15	0	0	0	0.058823529411764705	1	17	1.1333333333333333	17	0.0	0	0.41479401984775033	0.8322240278671956	0.5758390579447461	0.8833758060666396	0.6985798800133415	0.9518196905328781	0.8599252808426241	0.9005392281632024	0	0	0.0
5121	0.11359992370136011	0.037510848314752585	0.03720697595453604	0.6186473304060486	None	0	0	0.08333333333333333	1	1.0	16	1.0	1.0	17	16	0	0	0	0.05555555555555555	1	18	1.2	18	0.0	0	0.4474666105186443	0.8271134224415455	0.5092297338109535	0.888818585767084	0.6260563364177913	0.952517216700165	0.8599252808426241	0.9015226856815131	0	0	0.0
1814	None	None	None	None	None	0	0	0.5	3	0.5	3	0.4444444444444444	0.5	4	3	3	1	0	0.5	6	3	0.5333333333333333	8	0.1111111111111111	0	0.5620212924015817	0.853172372451185	0.32306487687528385	0.8460218214791703	0.2176441206963456	0.9490887842776349	0.917749981592507	0.8937487911489786	1.0	0.25	0.0
6036	0.04399093773593478	0.013558217747758415	0.011137676832809168	0.7188745704934316	None	0	0	0.125	1	1.0	10	1.0	1.0	11	10	0	0	0	0.08333333333333333	1	12	0.8	12	0.0	0	0.3821214291768563	0.8487397827900834	0.7429417541140184	0.7956768195286427	0.7711034236088915	0.8737858331308488	0.910560742551496	0.8419796574046211	0	0	0.0
6687	0.1220852360337087	0.029203676278131807	0.02841323352181461	0.600214450988835	None	0	0	0.08333333333333333	1	1.0	16	1.0	1.0	17	16	0	0	0	0.05555555555555555	1	18	1.2	18	0.0	0	0.4474666105186443	0.8271134224415455	0.4842673083631682	0.8923390746881197	0.6260563364177913	0.9686282881635098	0.8784825192222446	0.9145145063842621	0	0	0.0
997	None	None	None	None	None	1.0	1	1.0	5	0.0	0	0.7777777777777778	0	2	0	4	1	0	1.0	3	3	0.4666666666666667	7	0.1	1.0	0	0	0	0	0	0	0	0	0	0	0
4393	0.10630448012768177	0.01196063086030408	0.011866722605348313	0.845531473349872	None	0	0	0.08333333333333333	1	1.0	15	1.0	1.0	16	15	0	0	0	0.058823529411764705	1	17	1.1333333333333333	17	0.0	0	0.421688727358409	0.8284707702253327	0.5758390579447461	0.8951158321068254	0.49481937291844735	0.9559388129230674	0.8599252808426241	0.905966084311297	0	0	0.0
3783	0.056433448218906085	0.02562366708734472	0.02506384164773097	0.7314181494425653	None	0	0	0.1111111111111111	1	1.0	11	1.0	1.0	12	11	0	0	0	0.07692307692307693	1	13	0.8666666666666667	13	0.0	0	0.49828477639512503	0.8583240919576801	0.4892294867764715	0.8720105157958292	0.4222958293228973	0.9571766228986629	0.8877124826519379	0.9068471541354328	0	0	0.0
5785	0.11036711177262942	0.02116232888915193	0.021110690037352515	0.639342308658646	None	0	0	0.08333333333333333	1	1.0	16	1.0	1.0	17	16	0	0	0	0.05555555555555555	1	18	1.2	18	0.0	0	0.4474666105186443	0.8254057446150593	0.5092297338109535	0.888818585767084	0.6260563364177913	0.952517216700165	0.8599252808426241	0.9011700920001914	0	0	0.0
11	None	None	None	None	None	0	0	0.4	2	0.8	4	0.5833333333333334	0.2	3	1	3	1	0	0.75	4	3	0.4666666666666667	7	0.125	0.3333333333333333	0.1330112882180031	0.6136272859282966	0.8714572062368061	0.5720031385164531	0.2713109242517696	0.960932667322261	0.9611223215146599	0.7889171365945737	1.0	0.3333333333333333	0.0
136	None	None	None	None	None	0.125	1	0.3888888888888889	7	0.6	15	0.32142857142857145	0.4	15	10	11	0	0	0.42857142857142855	6	14	1.8	27	0.0	0.1	0.7020149687728187	0.929401945458644	0.6686529499658143	0.8118488219185296	0.14543224921393516	0.614461410723081	0.950199703349941	0.8178582756563492	0	0	0.0
2626	0.011467776160605443	0.0033469859588603434	0.0002759630277209488	0.9571672891427938	None	0	0	0.16666666666666666	1	1.0	6	0.4	0.8333333333333334	6	5	1	2	0	0.8	4	5	0.5333333333333333	8	0.4	0	0.6285132516905912	0.7817062729493399	0.7381325217548678	0.8473050271915784	0.6260563364177913	0.8782333925266811	0.72305272377136	0.8395684637958083	0.5833333333333334	0.16666666666666666	0.0
7460	0.12336099406200746	0.042706735606842405	0.04259844813017115	0.6662443968072983	None	0	0	0.08333333333333333	1	1.0	16	1.0	1.0	17	16	0	0	0	0.05555555555555555	1	18	1.2	18	0.0	0	0.4474666105186443	0.8271134224415455	0.5092297338109535	0.888818585767084	0.6260563364177913	0.9686282881635098	0.8784825192222446	0.9135682852498559	0	0	0.0
4821	0.11746079323820524	0.03346959680433053	0.032362503897338336	0.6345417170074343	None	0	0	0.08333333333333333	1	1.0	16	1.0	1.0	17	16	0	0	0	0.05555555555555555	1	18	1.2	18	0.0	0	0.4474666105186443	0.8271134224415455	0.5092297338109535	0.888818585767084	0.6260563364177913	0.9525208453396798	0.8599252808426241	0.9015250599920959	0	0	0.0
197	None	None	None	None	None	0	0	0.375	3	0.7	7	0.4	0.5	8	5	3	2	0	0.3	10	3	0.8	12	0.2857142857142857	0.18181818181818182	0.35994817890998676	0.9162017007201297	0.6091045097416993	0.8592054432002169	0.4676307495801669	0.8594066626782436	0.898614561593495	0.881178052792832	0.5625	0.25	0.0
5184	0.11262586608541147	0.03378026202289282	0.03371662756548527	0.6532643795808062	None	0	0	0.08333333333333333	1	1.0	16	1.0	1.0	17	16	0	0	0	0.05555555555555555	1	18	1.2	18	0.0	0	0.4474666105186443	0.8271134224415455	0.5092297338109535	0.888818585767084	0.6260563364177913	0.9525208453396798	0.8599252808426241	0.9015250599920959	0	0	0.0
6919	0.13016121377624135	0.022933777188173545	0.022918616224574792	0.6858806781588832	None	0	0	0.07142857142857142	1	1.0	18	1.0	1.0	19	18	0	0	0	0.05	1	20	1.3333333333333333	20	0.0	0	0.6006587085920764	0.8225296286682872	0.5092297338109535	0.8899874249567469	0.6260563364177913	0.9655713755876751	0.8784825192222446	0.9104662946663098	0	0	0.0
7238	0.11562122208449592	0.04718362221398341	0.04718351003991475	0.654839389608587	None	0	0	0.08333333333333333	1	1.0	16	1.0	1.0	17	16	0	0	0	0.05555555555555555	1	18	1.2	18	0.0	0	0.4474666105186443	0.8271134224415455	0.5092297338109535	0.888818585767084	0.6260563364177913	0.9686282881635098	0.8784825192222446	0.9135682852498559	0	0	0.0
2902	0.020910053062696506	0.004279599907313421	0.003952155519740274	0.9315339064197439	None	0	0	0.125	1	1.0	9	0.44	0.6666666666666666	6	6	4	3	0	1.0	5	5	0.7333333333333333	11	0.25	0.2222222222222222	0.6587392836832661	0.7766967203707404	0.6897385752319269	0.8572990231047487	0.3943524449623207	0.8642626095998427	0.8732723977179588	0.8362020167887828	0.3333333333333333	0.3333333333333333	0.0
3426	0.05837249200195998	0.022819577947148204	0.022369219625763565	0.7467889522182776	None	0	0	0.1111111111111111	1	1.0	11	1.0	1.0	12	11	0	0	0	0.07692307692307693	1	13	0.8666666666666667	13	0.0	0	0.49828477639512503	0.8583240919576801	0.4892294867764715	0.8720105157958292	0.4222958293228973	0.9571766228986629	0.8877124826519379	0.9068471541354328	0	0	0.0
2453	None	None	None	None	None	0	0	0.5	1	1.0	1	1.0	0	0	0	2	1	0	0.3333333333333333	1	3	0.2	3	0.125	0	0	0	0	0	0	0	0	0	0	0	0
4457	0.11718817252403217	0.04090306643142356	0.0409028089041611	0.6378791170612211	None	0	0	0.08333333333333333	1	1.0	16	1.0	1.0	17	16	0	0	0	0.05555555555555555	1	18	1.2	18	0.0	0	0.4474666105186443	0.8271134224415455	0.5092297338109535	0.888818585767084	0.6260563364177913	0.9525208453396798	0.8599252808426241	0.9015250599920959	0	0	0.0
6669	0.12027810919081133	0.038705024449634	0.038682789713006996	0.6501914188348067	None	0	0	0.08333333333333333	1	1.0	16	1.0	1.0	17	16	0	0	0	0.05555555555555555	1	18	1.2	18	0.0	0	0.4474666105186443	0.8271134224415455	0.5092297338109535	0.888818585767084	0.6260563364177913	0.9686282881635098	0.8784825192222446	0.9135682852498559	0	0	0.0
4455	0.10470139952719908	0.02406742992977626	0.011634220444430968	0.7281546032121398	None	0	0	0.08333333333333333	1	1.0	16	1.0	1.0	17	16	0	0	0	0.05555555555555555	1	18	1.2	18	0.0	0	0.5322589121671127	0.8090472405782944	0.5092297338109535	0.888818585767084	0.6260563364177913	0.9524766925897774	0.8599252808426241	0.8978415754019035	0	0	0.0
2270	None	None	None	None	None	0.5	1	0.8333333333333334	5	0.2857142857142857	2	1.0	0	3	0	5	2	0	1.0	3	3	0.6	9	0.18181818181818182	1.0	0	0	0	0	0	0	0	0	0	0	0
3287	0.04369232132673063	0.008856493183425497	0.004984592675698941	0.5634905109843515	None	0	0	0.125	1	1.0	9	1.0	1.0	10	9	0	0	0	0.09090909090909091	1	11	0.7333333333333333	11	0.0	0	0.5354791997849727	0.8235110758030731	0.39394855219089814	0.8964048003181372	0.26436254860090447	0.9269770688319037	0.8812883426174307	0.8889234740199405	0	0	0.0
2016	None	None	None	None	None	0	0	0.6666666666666666	2	0.5	1	0.6666666666666666	0	1	0	2	3	0	0.6666666666666666	2	3	0.26666666666666666	4	0.42857142857142855	0	0	0	0	0	0	0	0	0	0	0	0
2511	None	None	None	None	None	1.0	1	1.0	4	0.25	1	0.5	0	2	0	3	0	0	0.75	4	3	0.4	6	0.0	1.0	0	0	0	0	0	0	0	0	0	0	0
3376	0.07332378264784586	0.009436286266298971	0.0013002056879846252	0.5929980950950731	None	0	0	0.1111111111111111	1	1.0	11	1.0	1.0	12	11	0	0	0	0.07692307692307693	1	13	0.8666666666666667	13	0.0	0	0.40294340823677255	0.8314594149388245	0.7056854380224904	0.8870584522756841	0.7711034236088915	0.9534358049535187	0.8647249327510749	0.9025099029104783	0	0	0.0
5839	0.11563235577656027	0.03849067346433186	0.03841646810733569	0.6450884267551638	None	0	0	0.08333333333333333	1	1.0	16	1.0	1.0	17	16	0	0	0	0.05555555555555555	1	18	1.2	18	0.0	0	0.4474666105186443	0.8271134224415455	0.5092297338109535	0.888818585767084	0.6260563364177913	0.9525208453396798	0.8599252808426241	0.9015250599920959	0	0	0.0
1199	None	None	None	None	None	0	0	0.3	3	0.6666666666666666	8	0.35	0.6666666666666666	11	8	2	0	0	0.625	5	8	0.9333333333333333	14	0.0	0.2	0.6753681267247064	0.8473565839672803	0.31801246331612176	0.9303714460817682	0.3832898802945504	0.9327560085443615	0.9154569417158486	0.9098726294366455	0	0	0.0
1422	None	None	None	None	None	0	0	0.4	2	0.6	3	0.4375	0.4	3	2	3	2	0	1.0	4	4	0.4666666666666667	7	0.2222222222222222	0.4	0.6623145401718381	0.6483887297149359	0.4974420958134895	0.9381649854489656	0.5840481993428173	0.7459589336771648	0.8285935626310407	0.8129861835200075	0.6666666666666666	0.3333333333333333	0.0
524	None	None	None	None	None	0	0	0.6	3	0.4	2	0.4666666666666667	0.4	3	2	3	1	0	0.6	5	3	0.4666666666666667	7	0.1111111111111111	0	0.3821214291768563	0.8694273822736761	0.36429206484717597	0.9070923146012717	0.5791118560280362	0.9095314699105363	0.8599252808426241	0.8966758749055675	1.0	0.3333333333333333	0.0
4418	0.07929102157392569	0.03036400489445399	0.03009758750894826	0.6036119627694534	None	0	0	0.1	1	1.0	12	1.0	1.0	13	12	0	0	0	0.07142857142857142	1	14	0.9333333333333333	14	0.0	0	0.39591084419817374	0.8556000669850803	0.5092297338109535	0.8795432267297885	0.6260563364177913	0.9556941338440752	0.8599252808426241	0.9071691262881967	0	0	0.0
3165	0.038789603246950737	0.006135388069211993	-0.005823373755215179	0.6787206915365351	None	0	0	0.125	1	1.0	9	1.0	1.0	10	9	0	0	0	0.09090909090909091	1	11	0.7333333333333333	11	0.0	0	0.46936500920727636	0.8891200539576604	0.39394855219089814	0.9078288510100957	0.41343117271142404	0.9218100240379874	0.8890779734494583	0.9071057153649839	0	0	0.0
4401	0.11672807106368188	0.0379377469880154	0.037548763004844464	0.6368137130197515	None	0	0	0.08333333333333333	1	1.0	16	1.0	1.0	17	16	0	0	0	0.05555555555555555	1	18	1.2	18	0.0	0	0.4474666105186443	0.8271134224415455	0.5092297338109535	0.888818585767084	0.6260563364177913	0.952517216700165	0.8599252808426241	0.9015226856815131	0	0	0.0
2340	None	None	None	None	None	0	0	0.75	3	0.5	2	0.5	0.5	5	2	0	1	0	0.75	4	3	0.4	6	1.0	0.6666666666666666	0.4663712066479702	0.9499239307132826	0.8360860478760233	0.9276281170048101	0.25511310235126156	0.9066422111431386	0.9611223215146599	0.9301494148841716	1.0	0.2	0.0
6452	0.10969164035834413	0.03349236854782721	0.03330669603172164	0.6573952635720073	None	0	0	0.08333333333333333	1	1.0	16	1.0	1.0	17	16	0	0	0	0.05555555555555555	1	18	1.2	18	0.0	0	0.4474666105186443	0.8271134224415455	0.5092297338109535	0.888818585767084	0.6260563364177913	0.9525208453396798	0.8599252808426241	0.9015250599920959	0	0	0.0
2517	None	None	None	None	None	0.5	1	0.8333333333333334	5	0.2857142857142857	2	0.5	0.14285714285714285	4	1	4	1	0	0.5	6	3	0.6	9	0.1111111111111111	0.6666666666666666	0.8108870462454887	0.9588875770325612	0.612639346639149	0.7573100474204592	0.7135597512824552	0.9646148716154417	0.9296266230676383	0.9262841318463174	1.0	0	0.0
1526	None	None	None	None	None	0.5	1	0.6666666666666666	4	0.5714285714285714	4	0.36	0.5714285714285714	7	4	1	0	0	1.0	5	5	0.6	9	0.0	1.0	0.4474666105186443	0.8167755321685269	0.5040018427029588	0.9077716991026717	0.6243061561417166	0.9397593538021465	0.8806045367802319	0.8980934799752279	0	0	0.0
515	None	None	None	None	None	0	0	0.5	1	1.0	1	0.75	0	0	0	2	1	0	1.0	2	2	0.2	3	0.125	0	0	0	0	0	0	0	0	0	0	0	0
4580	0.11433917102283941	0.030859865172672085	0.02899399368023412	0.6576774007764146	None	0	0	0.08333333333333333	1	1.0	16	1.0	1.0	17	16	0	0	0	0.05555555555555555	1	18	1.2	18	0.0	0	0.4474666105186443	0.8271134224415455	0.5092297338109535	0.888818585767084	0.6260563364177913	0.9520386799863229	0.8599252808426241	0.9012106246339401	0	0	0.0
701	None	None	None	None	None	0	0	0.25	2	0.7777777777777778	7	0.44	0.4444444444444444	4	4	6	2	0	1.0	5	5	0.7333333333333333	11	0.125	0.3333333333333333	0.41317144963580554	0.8110534566455563	0.5070076228874856	0.926838481571777	0.3143884744096933	0.9624395313844051	0.8780182284032371	0.9178257997447998	0.625	0.25	0.0
6822	0.1236898836479678	0.03739698918557312	0.03732548559466016	0.6404207281217444	None	0	0	0.08333333333333333	1	1.0	16	1.0	1.0	17	16	0	0	0	0.05555555555555555	1	18	1.2	18	0.0	0	0.4474666105186443	0.8271134224415455	0.5092297338109535	0.888818585767084	0.6260563364177913	0.9686282881635098	0.8784825192222446	0.9135682852498559	0	0	0.0
2215	None	None	None	None	None	0	0	0.6	3	0.6	3	0.4666666666666667	0.4	5	2	1	2	0	0.6	5	3	0.4666666666666667	7	0.6666666666666666	0.8	0.514349810332249	0.8579803284841435	0.42020657720924426	0.8960225380441605	0.25511310235126156	0.9423683654147471	0.8212977020354784	0.9045565188243251	0.6	0	0.0
7364	0.09747783396029995	0.005651820171325933	0.0023810589767600944	0.7462961506989934	None	0	0	0.0625	1	1.0	21	1.0	1.0	22	21	0	0	0	0.043478260869565216	1	23	1.5333333333333334	23	0.0	0	0.4237653872966888	0.853281576307355	0.6932042252985977	0.8682432865364141	0.7711034236088915	0.96835468699677	0.8657479730097809	0.9133861636510711	0	0	0.0
6284	0.12985719509264881	0.048352982255335325	0.048352979646831044	0.6274465853129336	None	0	0	0.08333333333333333	1	1.0	16	1.0	1.0	17	16	0	0	0	0.05555555555555555	1	18	1.2	18	0.0	0	0.4474666105186443	0.8271134224415455	0.5092297338109535	0.888818585767084	0.6260563364177913	0.9686282881635098	0.8784825192222446	0.9135682852498559	0	0	0.0
3681	0.05614233512865507	0.020908740836452097	0.020902994238318512	0.7544140312923838	None	0	0	0.1111111111111111	1	1.0	11	1.0	1.0	12	11	0	0	0	0.07692307692307693	1	13	0.8666666666666667	13	0.0	0	0.49828477639512503	0.8583240919576801	0.4892294867764715	0.8720105157958292	0.4222958293228973	0.9571766228986629	0.8877124826519379	0.9068471541354328	0	0	0.0
5869	0.1136190590021527	0.03376248825917772	0.03242832698499036	0.6552699140632617	None	0	0	0.08333333333333333	1	1.0	16	1.0	1.0	17	16	0	0	0	0.05555555555555555	1	18	1.2	18	0.0	0	0.4474666105186443	0.8271134224415455	0.5092297338109535	0.888818585767084	0.6260563364177913	0.9525208453396798	0.8599252808426241	0.9015250599920959	0	0	0.0
4329	0.11248689860275571	0.00394516430775002	0.002173368880902579	0.6247298447223266	None	0	0	0.06666666666666667	1	1.0	20	1.0	1.0	21	20	0	0	0	0.045454545454545456	1	22	1.4666666666666666	22	0.0	0	0.4237653872966888	0.8542061590246856	0.6932042252985977	0.8672378518875627	0.7711034236088915	0.954740719120102	0.8599252808426241	0.9030213243621105	0	0	0.0
1098	None	None	None	None	None	0	0	0.5	2	0.6666666666666666	2	1.0	0.6666666666666666	4	2	0	0	0	0.2	5	1	0.3333333333333333	5	0.0	0.5	0.2844497937448859	0.7786648866343338	0.727674265522416	0.8792143713097326	0.595007733580551	0.969275274567421	0.8966292367460956	0.9030397156438366	0	0	0.0
6710	0.11559744362350398	0.03978949377385819	0.039699656954471266	0.6636264148780651	None	0	0	0.08333333333333333	1	1.0	16	1.0	1.0	17	16	0	0	0	0.05555555555555555	1	18	1.2	18	0.0	0	0.4474666105186443	0.8271134224415455	0.5092297338109535	0.888818585767084	0.6260563364177913	0.9686282881635098	0.8784825192222446	0.9135682852498559	0	0	0.0
3269	0.024572008400680207	0.006235115211383284	0.004634877578013246	0.6656641243973319	None	0	0	0.3333333333333333	2	0.8571428571428571	6	0.5625	0.8571428571428571	8	6	0	0	0	0.25	2	8	0.6	9	0.0	0	0.41479401984775033	0.8561756457901593	0.6260857439624858	0.9266235182338018	0.7711034236088915	0.957489419615954	0.9039182183119449	0.9225943190108395	0	0	0.0
3078	0.030593171644116977	0.005513066854047197	0.0032829335131766215	0.9383167102418182	None	0	0	0.4	4	0.5384615384615384	7	0.5357142857142857	0.38461538461538464	9	5	5	1	0	0.5714285714285714	4	7	1.0	15	0.1	0	0.5667677506226405	0.7776434999872531	0.5294347819997924	0.7521371586983386	0.4703158924958707	0.925938057702135	0.777948497118047	0.8360753197864411	1.0	0	0.0
4236	0.07602707473900869	0.03488752802856418	0.03476466111058374	0.6304755528061918	None	0	0	0.1	1	1.0	12	1.0	1.0	13	12	0	0	0	0.07142857142857142	1	14	0.9333333333333333	14	0.0	0	0.39591084419817374	0.8556000669850803	0.5092297338109535	0.8795432267297885	0.6260563364177913	0.9556941338440752	0.8599252808426241	0.9071691262881967	0	0	0.0
6841	0.13069032707798112	0.03614907374666794	0.03532903559307841	0.6617180689483956	None	0	0	0.08333333333333333	1	1.0	16	1.0	1.0	17	16	0	0	0	0.05555555555555555	1	18	1.2	18	0.0	0	0.4474666105186443	0.8271134224415455	0.5092297338109535	0.888818585767084	0.6260563364177913	0.9686282881635098	0.8784825192222446	0.9135682852498559	0	0	0.0
6400	0.11096749336349084	0.032833596174214705	0.03283284296199412	0.6455470126030473	None	0	0	0.08333333333333333	1	1.0	16	1.0	1.0	17	16	0	0	0	0.05555555555555555	1	18	1.2	18	0.0	0	0.4474666105186443	0.8271134224415455	0.5092297338109535	0.888818585767084	0.6260563364177913	0.9525208453396798	0.8599252808426241	0.9015250599920959	0	0	0.0
2828	0.0029423564967104667	0.0005365860909311957	0.0005332423671662644	0.9929519473912533	None	0	0	0.6666666666666666	2	0.5	1	0.6666666666666666	0.5	3	1	0	0	0	0.6666666666666666	2	3	0.26666666666666666	4	0.0	0	0.43066864649429093	0.6031590529118451	0.6038821724430845	0.7399176630472053	0.9074056755183136	0.5879753177542479	0.8914053464631624	0.6471638929931157	0	0	0.0
603	None	None	None	None	None	0	0	0.75	3	0.5	2	0.5	0.5	4	2	1	1	0	0.75	4	3	0.4	6	0.25	1.0	0.3908536793629511	0.8336580404488763	0.48945214645859	0.7887393717535588	0.37779823213352753	0.8548753424343436	0.7808373366175935	0.827426139391222	1.0	0	0.0
4869	0.11328005937192326	0.034115628873706456	0.0338657104119445	0.652171837927376	None	0	0	0.08333333333333333	1	1.0	16	1.0	1.0	17	16	0	0	0	0.05555555555555555	1	18	1.2	18	0.0	0	0.4474666105186443	0.8271134224415455	0.5092297338109535	0.888818585767084	0.6260563364177913	0.952517216700165	0.8599252808426241	0.9015226856815131	0	0	0.0
5886	0.04026022277962165	0.00655797483567526	0.0012316034680181288	0.877896375639968	None	0	0	0.125	1	1.0	9	1.0	1.0	10	9	0	0	0	0.09090909090909091	1	11	0.7333333333333333	11	0.0	0	0.3667902802246751	0.77762901193669	0.7529246896182608	0.7840865759766649	0.7711034236088915	0.8776471575538339	0.8797306221455455	0.8181643539519272	0	0	0.0
2612	0.0007518107753572675	0.000515047518868672	-6.323788140544189e-07	0.9885206971620147	None	0	0	0.75	3	0.3333333333333333	1	0.5555555555555556	0.3333333333333333	1	1	3	3	0	1.0	3	3	0.3333333333333333	5	0.3	1.0	0.7174251436715569	0.5	0.9138322934859326	0.5	0.6880286219330232	0.5	0.7315244205348203	0.5	1.0	1.0	0.1360764340848533
4919	0.11214455974496962	0.04024315112565111	0.039965718130825764	0.6287268789186531	None	0	0	0.08333333333333333	1	1.0	16	1.0	1.0	17	16	0	0	0	0.05555555555555555	1	18	1.2	18	0.0	0	0.4474666105186443	0.8271134224415455	0.5092297338109535	0.888818585767084	0.6260563364177913	0.9525208453396798	0.8599252808426241	0.9015250599920959	0	0	0.0
6944	0.11063147009341168	0.032731086215226204	0.03273093733783538	0.6450534683385278	None	0	0	0.08333333333333333	1	1.0	16	1.0	1.0	17	16	0	0	0	0.05555555555555555	1	18	1.2	18	0.0	0	0.4474666105186443	0.8271134224415455	0.5092297338109535	0.888818585767084	0.6260563364177913	0.9525208453396798	0.8599252808426241	0.9015250599920959	0	0	0.0
4333	0.12020148078098801	0.040611418486410075	0.04011213837144385	0.6341186579360156	None	0	0	0.08333333333333333	1	1.0	16	1.0	1.0	17	16	0	0	0	0.05555555555555555	1	18	1.2	18	0.0	0	0.4474666105186443	0.8271134224415455	0.5092297338109535	0.888818585767084	0.6260563364177913	0.952517216700165	0.8599252808426241	0.9015226856815131	0	0	0.0
4594	0.07651127687552037	0.03059661363486399	0.03037024578695992	0.6272881575418483	None	0	0	0.1	1	1.0	12	1.0	1.0	13	12	0	0	0	0.07142857142857142	1	14	0.9333333333333333	14	0.0	0	0.39591084419817374	0.8556000669850803	0.5092297338109535	0.8795432267297885	0.6260563364177913	0.9556941338440752	0.8599252808426241	0.9071691262881967	0	0	0.0
930	None	None	None	None	None	0	0	0.6666666666666666	2	0.0	0	0.6666666666666666	0	1	0	2	1	0	0.6666666666666666	2	3	0.26666666666666666	4	0.14285714285714285	1.0	0	0	0	0	0	0	0	0	0	0	0
2543	None	None	None	None	None	0	0	1.0	2	0.0	0	1.0	0	1	0	1	2	0	0.3333333333333333	1	3	0.2	3	0.4	1.0	0	0	0	0	0	0	0	0	0	0	0
6850	0.10984146825021714	0.04381905479280497	0.043629316752222494	0.6443645916773657	None	0	0	0.08333333333333333	1	1.0	16	1.0	1.0	17	16	0	0	0	0.05555555555555555	1	18	1.2	18	0.0	0	0.4474666105186443	0.8271134224415455	0.5092297338109535	0.888818585767084	0.6260563364177913	0.9686282881635098	0.8784825192222446	0.9135682852498559	0	0	0.0
4614	0.06075078180957236	0.003308760646839869	0.0033060114693971294	0.9364765608575598	None	0	0	0.21428571428571427	3	0.7894736842105263	15	0.3	0.631578947368421	15	12	5	1	0	0.7	7	10	1.4	21	0.09090909090909091	0.2857142857142857	0.6006587085920764	0.9043158183009186	0.31801246331612176	0.8798153630013243	0.21853532222800323	0.9551717103787837	0.9153708728681835	0.9192316826594529	1.0	0	0.0
3731	0.06741321179249903	0.02857878076336516	0.028461599522609255	0.6065004598879615	None	0	0	0.1111111111111111	1	1.0	11	1.0	1.0	12	11	0	0	0	0.07692307692307693	1	13	0.8666666666666667	13	0.0	0	0.49828477639512503	0.8583240919576801	0.5758390579447461	0.8886188642071187	0.4222958293228973	0.9571766228986629	0.8877124826519379	0.9111980199929969	0	0	0.0
5266	0.11855579212252575	0.0370115732845865	0.035180182799591606	0.6451337721573353	None	0	0	0.08333333333333333	1	1.0	16	1.0	1.0	17	16	0	0	0	0.05555555555555555	1	18	1.2	18	0.0	0	0.4474666105186443	0.8271134224415455	0.5092297338109535	0.888818585767084	0.6260563364177913	0.9525208453396798	0.8599252808426241	0.9015250599920959	0	0	0.0
6918	0.12395478839116257	0.028507593264874884	0.02784324754264314	0.656464764275095	None	0	0	0.08333333333333333	1	1.0	16	1.0	1.0	17	16	0	0	0	0.05555555555555555	1	18	1.2	18	0.0	0	0.4474666105186443	0.8271134224415455	0.5092297338109535	0.888818585767084	0.6260563364177913	0.9686282881635098	0.8784825192222446	0.9135682852498559	0	0	0.0
168	None	None	None	None	None	0	0	0.5	3	0.7142857142857143	5	0.36	0.42857142857142855	6	3	2	1	0	1.0	5	5	0.6	9	0.2	0.5	0.5006954697664281	0.7646556609534131	0.7153958503225916	0.8428792635928938	0.5861075889313092	0.8785450961123181	0.8297423267309068	0.8337308962077948	1.0	0.16666666666666666	0.0
2689	0.012118394721695038	0.0016628702957512012	0.0010487909103850351	0.975266785301841	None	0	0	0.3333333333333333	2	0.6666666666666666	4	0.4444444444444444	0.5	5	3	2	1	0	0.5	3	6	0.5333333333333333	8	0.16666666666666666	0.4	0.6285132516905912	0.8132193970700211	0.39934245667335977	0.918771401843496	0.7369779882131369	0.8809891705280906	0.7301877691851307	0.8772047775351031	1.0	0	0.0
7195	0.1039965773210221	0.025008588898790002	0.017894943716799915	0.6401879216392837	None	0	0	0.08333333333333333	1	1.0	15	1.0	1.0	16	15	0	0	0	0.058823529411764705	1	17	1.1333333333333333	17	0.0	0	0.421688727358409	0.8263956206624606	0.4808717665840865	0.8948384714889033	0.6985798800133415	0.9692637665367063	0.8694839535182541	0.9156128346837114	0	0	0.0
1083	None	None	None	None	None	1.0	1	1.0	5	0.0	0	0.7777777777777778	0	2	0	4	1	0	1.0	3	3	0.4666666666666667	7	0.1	1.0	0	0	0	0	0	0	0	0	0	0	0
996	None	None	None	None	None	0	0	0.5	1	1.0	1	1.0	0	1	0	1	0	0	0.3333333333333333	3	1	0.2	3	0.0	0	0	0	0	0	0	0	0	0	0	0	0
5766	0.0971073987142229	0.003441921557711791	0.0021886477135212535	0.6494250311827127	None	0	0	0.06666666666666667	1	1.0	20	1.0	1.0	21	20	0	0	0	0.045454545454545456	1	22	1.4666666666666666	22	0.0	0	0.4237653872966888	0.8542061590246856	0.6932042252985977	0.8672378518875627	0.7711034236088915	0.954740719120102	0.8599252808426241	0.9030213243621105	0	0	0.0
3222	0.05449183473046598	0.010740646281313373	0.008649936433452392	0.7439403195088344	None	0	0	0.125	1	1.0	9	1.0	1.0	10	9	0	0	0	0.09090909090909091	1	11	0.7333333333333333	11	0.0	0	0.38901613668751506	0.8660137817850397	0.4136210985635376	0.9017513837082463	0.49481937291844735	0.9612830800270111	0.8890660424824535	0.919210236527883	0	0	0.0
710	None	None	None	None	None	0	0	0.5	2	0.6666666666666666	2	0.625	0.6666666666666666	4	2	0	1	0	0.5	4	2	0.3333333333333333	5	0.5	0	0.3962864832904635	0.8408055100788203	0.34531011270420836	0.8810284045571148	0.5031776176364327	0.9549041496478956	0.8907491209366258	0.9037629932423394	1.0	0	0.0
4330	0.05215292185897734	0.00831891374687217	0.008227221097269841	0.820543554642189	None	0	0	0.1	1	1.0	13	0.38461538461538464	0.9230769230769231	13	12	1	2	0	0.23076923076923078	13	3	1.0	15	0.4	0	0.6623145401718381	0.8888869576049813	0.4974420958134895	0.8858297028373987	0.6260563364177913	0.9480930987734881	0.910560742551496	0.9124895829146623	0.5384615384615384	0.07692307692307693	0.0
1553	None	None	None	None	None	0.5	1	0.8333333333333334	5	0.0	0	0.6666666666666666	0	4	0	3	1	0	0.75	4	3	0.5333333333333333	8	0.16666666666666666	0.4	0	0	0	0	0	0	0	0	0	0	0
3283	0.057659956806083254	0.010765977993172575	0.009564668188512565	0.6159325352606515	None	0	0	0.1111111111111111	1	1.0	11	1.0	1.0	12	11	0	0	0	0.07692307692307693	1	13	0.8666666666666667	13	0.0	0	0.4913900688844663	0.8713523499618351	0.4892294867764715	0.8720105157958292	0.4130463830732543	0.9548744816657775	0.9005765251773779	0.9084331096256596	0	0	0.0
1235	None	None	None	None	None	0	0	0.2857142857142857	2	0.75	6	0.5	0.625	5	5	4	4	0	0.8	5	4	0.6666666666666666	10	0.3333333333333333	0.4	0.4904314112293212	0.8579557223324545	0.6055390283162474	0.841194062444171	0.4326772573722552	0.9004092404282233	0.706673506990578	0.8686541380235135	0.2	0.4	0.0
6325	0.12744421072082232	0.029789759179281686	0.029590403235334736	0.6773048928638601	None	0	0	0.08333333333333333	1	1.0	16	1.0	1.0	17	16	0	0	0	0.05555555555555555	1	18	1.2	18	0.0	0	0.4474666105186443	0.8288582701801167	0.5092297338109535	0.888818585767084	0.6260563364177913	0.9686282881635098	0.883867271839009	0.9138901941487382	0	0	0.0
959	None	None	None	None	None	0	0	0.16666666666666666	1	1.0	6	1.0	0.6666666666666666	5	4	2	1	0	0.125	8	1	0.5333333333333333	8	0.14285714285714285	0	0.7539210313093975	0.8683830806239033	0.7629076251225031	0.8865854310372736	0.5121082160890135	0.909090306977797	0.8394204691051835	0.8891295885655294	1.0	0.4	0.0
870	None	None	None	None	None	0	0	0.16666666666666666	1	1.0	6	0.6666666666666666	0.6666666666666666	5	4	2	2	0	0.75	4	3	0.5333333333333333	8	0.2857142857142857	0.3333333333333333	0.5566085892376963	0.744092767534868	0.6873766785348089	0.9142765704903308	0.37946366140412857	0.9357135185079161	0.8476148823713601	0.884672255235948	0.6000000000000001	0	0.0
638	None	None	None	None	None	0.3333333333333333	1	0.4444444444444444	4	0.7272727272727273	8	0.325	0.7272727272727273	12	8	0	0	0	0.4	10	4	0.8666666666666667	13	0.0	0.6666666666666666	0.6794282037156222	0.8441166542023775	0.652762548377761	0.9418068097550708	0.5907971590349567	0.8970528514039727	0.8160318075395729	0.9013845958240542	0	0	0.0
4267	0.07489352521439459	0.03232477564585016	0.032030010548735104	0.6398227671864465	None	0	0	0.1	1	1.0	12	1.0	1.0	13	12	0	0	0	0.07142857142857142	1	14	0.9333333333333333	14	0.0	0	0.39591084419817374	0.8556000669850803	0.5092297338109535	0.8795432267297885	0.6260563364177913	0.9556941338440752	0.8599252808426241	0.9071691262881967	0	0	0.0
721	None	None	None	None	None	0.6666666666666666	2	0.75	6	0.4	4	0.5	0.3	6	3	5	0	0	0.6666666666666666	4	6	0.8	12	0.0	0.6666666666666666	0.6014315012064231	0.7679791298347473	0.5262457298480762	0.6588107454839446	0.3205056094412058	0.7998986389718923	0.8221340855091462	0.746531526535204	0	0	0.0
6791	0.12336226720457293	0.040418233272401786	0.040401954428222565	0.632586305782839	None	0	0	0.08333333333333333	1	1.0	16	1.0	1.0	17	16	0	0	0	0.05555555555555555	1	18	1.2	18	0.0	0	0.4474666105186443	0.8271134224415455	0.5092297338109535	0.888818585767084	0.6260563364177913	0.9686282881635098	0.8784825192222446	0.9135682852498559	0	0	0.0
6970	0.11716908291430601	0.024651083267330936	0.02455132610428611	0.7132675096949281	None	0	0	0.08333333333333333	1	1.0	15	1.0	1.0	16	15	0	0	0	0.058823529411764705	1	17	1.1333333333333333	17	0.0	0	0.421688727358409	0.8263956206624606	0.4892294867764715	0.8951120557346469	0.6985798800133415	0.9692637665367063	0.8694839535182541	0.9156877689687623	0	0	0.0
3680	0.057960903569132964	0.020724379364602342	0.020695964895868453	0.7485657637328655	None	0	0	0.1111111111111111	1	1.0	11	1.0	1.0	12	11	0	0	0	0.07692307692307693	1	13	0.8666666666666667	13	0.0	0	0.49828477639512503	0.8583240919576801	0.4892294867764715	0.8720105157958292	0.4222958293228973	0.9571766228986629	0.8877124826519379	0.9068471541354328	0	0	0.0
2643	0.011648356544486264	0.0013488368826159375	0.0011474623874187279	0.9471236673183336	None	0.6666666666666666	2	0.6666666666666666	6	0.36363636363636365	4	0.4642857142857143	0.18181818181818182	8	2	4	1	0	0.5714285714285714	4	7	0.8666666666666667	13	0.16666666666666666	0.2	0.514349810332249	0.9172589351732543	0.44678126832673704	0.7515748017214445	0.3571841205485676	0.7283312402424619	0.7661928300844302	0.8175185467421685	1.0	0.25	0.0
262	None	None	None	None	None	0	0	0.6666666666666666	2	0.5	1	0.6666666666666666	0.5	3	1	0	0	0	0.6666666666666666	2	3	0.26666666666666666	4	0.0	0	0.3915578730158776	0.5602790485486895	0.19154899232160633	0.9381484843471428	0.7291183442444646	0.6167185660239446	0.9018929379748503	0.7587252091415897	0	0	0.0
507	None	None	None	None	None	1.0	1	1.0	4	0.0	0	0.6666666666666666	0	2	0	3	1	0	1.0	3	3	0.4	6	0.125	0.6666666666666666	0	0	0	0	0	0	0	0	0	0	0
4736	0.11874241828579965	0.03570570791691813	0.034948185204674576	0.6514152247843858	None	0	0	0.08333333333333333	1	1.0	16	1.0	1.0	17	16	0	0	0	0.05555555555555555	1	18	1.2	18	0.0	0	0.4474666105186443	0.8271134224415455	0.5092297338109535	0.888818585767084	0.6260563364177913	0.9525208453396798	0.8599252808426241	0.9015250599920959	0	0	0.0
4297	0.11877190765946266	0.03645371703738261	0.036453614374000104	0.648224073006525	None	0	0	0.08333333333333333	1	1.0	16	1.0	1.0	17	16	0	0	0	0.05555555555555555	1	18	1.2	18	0.0	0	0.4474666105186443	0.8271134224415455	0.5092297338109535	0.888818585767084	0.6260563364177913	0.9525208453396798	0.8599252808426241	0.9015250599920959	0	0	0.0
1303	None	None	None	None	None	0	0	0.25	1	1.0	4	1.0	1.0	5	4	0	0	0	0.16666666666666666	1	6	0.4	6	0.0	0	0.31372992129204946	0.7270717980499689	0.2711323666005373	0.7181288036155811	0.8889067830190278	0.9404998245655061	0.9076904360346165	0.8261354888821649	0	0	0.0
5051	0.11741820925661275	0.0406085629507601	0.03941171389737566	0.6366692621774608	None	0	0	0.08333333333333333	1	1.0	16	1.0	1.0	17	16	0	0	0	0.05555555555555555	1	18	1.2	18	0.0	0	0.4474666105186443	0.8271134224415455	0.5092297338109535	0.888818585767084	0.6260563364177913	0.952517216700165	0.8599252808426241	0.9015226856815131	0	0	0.0
2806	0.006107189862849636	0.0024052458208894197	-0.0011498893818499404	0.9764077457688563	None	0	0	0.5714285714285714	4	0.5	4	0.47619047619047616	0.5	5	4	4	1	0	0.42857142857142855	3	7	0.6666666666666666	10	0.09090909090909091	0.2857142857142857	0.6973257435028947	0.8425448198835388	0.6782166799750895	0.8705327803901264	0.7711034236088915	0.913347574594371	0.8582013710356708	0.8786163058000763	1.0	0.2	0.0
3665	0.05716266432848823	0.0057414072706894	0.0010139449924154217	0.7208687572143322	None	0	0	0.125	1	1.0	10	1.0	1.0	11	10	0	0	0	0.08333333333333333	1	12	0.8	12	0.0	0	0.6006587085920764	0.8340500755622284	0.5092297338109535	0.8890859766839792	0.2188901293249843	0.9474011080348834	0.8599252808426241	0.8998619075325437	0	0	0.0
241	None	None	None	None	None	0	0	0.16666666666666666	1	1.0	6	1.0	1.0	7	6	0	1	0	0.125	8	1	0.5333333333333333	8	0.3333333333333333	0	0.44315193269748565	0.8559281979726818	0.9186512414495231	0.7413917077220451	0.6351433551121012	0.7141290023911784	0.8913347118002526	0.7773351861299793	1.0	0	0.0
503	None	None	None	None	None	0	0	0.4	2	0.8	4	0.4666666666666667	0.6	3	3	3	0	0	0.6	5	3	0.4666666666666667	7	0.0	0	1.0	0.9795395219306119	0.6586900924138229	0.7162830784719704	0.17026650432584786	0.9424017693555207	0.9678627408057967	0.9262098281181073	0	0	0.0
6577	0.11310237122389925	0.032904495567605725	0.026092828150412726	0.6662377716036776	None	0	0	0.08333333333333333	1	1.0	16	1.0	1.0	17	16	0	0	0	0.05555555555555555	1	18	1.2	18	0.0	0	0.4474666105186443	0.8309463878137658	0.46922923974198955	0.8935948396840675	0.20255350611646264	0.9644712729459752	0.8599252808426241	0.9121784518506206	0	0	0.0
7056	0.1178585042150739	0.046203759429546166	0.04620276520324487	0.6565723896457172	None	0	0	0.08333333333333333	1	1.0	16	1.0	1.0	17	16	0	0	0	0.05555555555555555	1	18	1.2	18	0.0	0	0.4474666105186443	0.8271134224415455	0.5092297338109535	0.888818585767084	0.6260563364177913	0.9686282881635098	0.8784825192222446	0.9135682852498559	0	0	0.0
4692	0.11662261770813209	0.040328242490293376	0.04014853788328488	0.6322657511550382	None	0	0	0.08333333333333333	1	1.0	16	1.0	1.0	17	16	0	0	0	0.05555555555555555	1	18	1.2	18	0.0	0	0.4474666105186443	0.8271134224415455	0.5092297338109535	0.888818585767084	0.6260563364177913	0.952517216700165	0.8599252808426241	0.9015226856815131	0	0	0.0
3776	0.08985785296800172	0.01154275073112919	-0.005301079470625188	0.6957691818386125	None	0	0	0.08333333333333333	1	1.0	15	1.0	1.0	16	15	0	0	0	0.058823529411764705	1	17	1.1333333333333333	17	0.0	0	0.47525092897327	0.8359571437162505	0.6902904519167032	0.8589678869730474	0.7711034236088915	0.9556737729035155	0.872572992898118	0.8974012998052812	0	0	0.0
3048	0.009401946170572046	0.00013993721035374126	-0.00011115575023637503	0.9633524026903613	None	0.3333333333333333	1	0.5	4	0.5	5	0.34285714285714286	0.3	7	3	4	1	0	0.7142857142857143	5	7	0.8	12	0.125	0.25	0.46597106214249867	0.9442376488802666	0.5155088412730437	0.7542804270868827	0.42889979151943364	0.7128157414688427	0.7880558252715725	0.834792884809277	1.0	0.2857142857142857	0.0
2997	0.01740708879910079	0.0032773822832680797	-0.0031727847889960045	0.9840960084113103	None	0.2	1	0.5	6	0.4666666666666667	7	0.40476190476190477	0.3333333333333333	11	5	5	0	0	0.8571428571428571	6	7	1.1333333333333333	17	0.0	0.5	0.6192891681904895	0.9079167220573656	0.5586718997497016	0.8019238100508348	0.42889979151943364	0.9276039975481676	0.787076643046402	0.8888543278659568	0	0	0.0
4177	0.10509711502265251	0.013181252686329638	0.013132723189286594	0.844693453968832	None	0	0	0.08333333333333333	1	1.0	15	1.0	1.0	16	15	0	0	0	0.058823529411764705	1	17	1.1333333333333333	17	0.0	0	0.421688727358409	0.8284707702253327	0.5758390579447461	0.8951158321068254	0.49481937291844735	0.9559388129230674	0.8599252808426241	0.905966084311297	0	0	0.0
3033	0.07252465136225272	0.004346159755709125	-0.003820026947598495	0.6508065378143364	None	0	0	0.1111111111111111	1	1.0	11	1.0	1.0	12	11	0	0	0	0.07692307692307693	1	13	0.8666666666666667	13	0.0	0	0.40983811574743123	0.8469061741982105	0.6932042252985977	0.8892098692701604	0.7711034236088915	0.9534358049535187	0.8619126311638143	0.9064317742571856	0	0	0.0
1165	None	None	None	None	None	0	0	1.0	2	0.0	0	0.75	0	1	0	1	0	0	1.0	2	2	0.2	3	0.0	0	0	0	0	0	0	0	0	0	0	0	0
737	None	None	None	None	None	0	0	1.0	3	0.0	0	0.6666666666666666	0	2	0	1	2	0	0.6666666666666666	3	2	0.26666666666666666	4	0.5	1.0	0	0	0	0	0	0	0	0	0	0	0
7517	0.09284222533636556	0.012024835564362494	0.01170089847445675	0.6464273686258295	None	0	0	0.09090909090909091	1	1.0	14	1.0	1.0	15	14	0	0	0	0.0625	1	16	1.0666666666666667	16	0.0	0	0.39591084419817374	0.8281501201190667	0.5092297338109535	0.9071774923607819	0.7711034236088915	0.9719609479611852	0.8784825192222446	0.9217221992175939	0	0	0.0
7324	0.11913551594027506	0.045512712033312495	0.0453341856099181	0.6471079555104398	None	0	0	0.08333333333333333	1	1.0	16	1.0	1.0	17	16	0	0	0	0.05555555555555555	1	18	1.2	18	0.0	0	0.4474666105186443	0.8271134224415455	0.5092297338109535	0.888818585767084	0.6260563364177913	0.9686282881635098	0.8784825192222446	0.9135682852498559	0	0	0.0
7434	0.11738114397723746	0.04552612543452653	0.04550222777943764	0.6539882138833443	None	0	0	0.08333333333333333	1	1.0	16	1.0	1.0	17	16	0	0	0	0.05555555555555555	1	18	1.2	18	0.0	0	0.4474666105186443	0.8271134224415455	0.5092297338109535	0.888818585767084	0.6260563364177913	0.9686282881635098	0.8784825192222446	0.9135682852498559	0	0	0.0
1427	None	None	None	None	None	0	0	0.4	4	0.5384615384615384	7	0.5357142857142857	0.23076923076923078	6	3	8	4	0	0.5714285714285714	4	7	1.0	15	0.23529411764705882	0.4444444444444444	0.6566548366391975	0.7922735780152614	0.6055390283162474	0.8193784678148682	0.3243985657183458	0.851927412860627	0.8321476441986788	0.8225239489911054	0.16666666666666666	0.3333333333333333	0.0
3927	0.07805612142098277	0.03454661570295363	0.034401548121575205	0.6604992877183617	None	0	0	0.1	1	1.0	12	1.0	1.0	13	12	0	0	0	0.07142857142857142	1	14	0.9333333333333333	14	0.0	0	0.39591084419817374	0.8556000669850803	0.5092297338109535	0.8795432267297885	0.6260563364177913	0.9556941338440752	0.8599252808426241	0.9071691262881967	0	0	0.0
4000	0.05563031873665935	0.022548265395607104	0.022446642358598907	0.7499907280410156	None	0	0	0.1111111111111111	1	1.0	11	1.0	1.0	12	11	0	0	0	0.07692307692307693	1	13	0.8666666666666667	13	0.0	0	0.49828477639512503	0.8583240919576801	0.4892294867764715	0.8720105157958292	0.4222958293228973	0.9571766228986629	0.8877124826519379	0.9068471541354328	0	0	0.0
3207	0.010187928579163681	0.0019098652199010047	0.0017894963454953086	0.9708281440330495	None	0	0	0.42857142857142855	3	0.625	5	0.7142857142857143	0.5	6	4	3	1	0	0.2857142857142857	7	2	0.6666666666666666	10	0.125	0.25	0.6872910340178509	0.8609440383637905	0.6730333854743159	0.8058686478128555	0.2763056400419121	0.9164694436444512	0.9208314046840267	0.8676821344174773	1.0	0.16666666666666666	0.0
4090	0.10647610765088007	0.010010629971564143	0.0036531931440937897	0.7109424340190793	None	0	0	0.08333333333333333	1	1.0	16	1.0	1.0	17	16	0	0	0	0.05555555555555555	1	18	1.2	18	0.0	0	0.4474666105186443	0.8271134224415455	0.5092297338109535	0.8874840725352862	0.6260563364177913	0.952517216700165	0.8599252808426241	0.9011244115257053	0	0	0.0
4024	0.07583374932904961	0.03315713453022345	0.032698156112699675	0.6459451043072018	None	0	0	0.1	1	1.0	12	1.0	1.0	13	12	0	0	0	0.07142857142857142	1	14	0.9333333333333333	14	0.0	0	0.39591084419817374	0.8556000669850803	0.5092297338109535	0.8795432267297885	0.6260563364177913	0.9556941338440752	0.8599252808426241	0.9071691262881967	0	0	0.0
2485	None	None	None	None	None	0	0	0.14285714285714285	1	1.0	8	0.47619047619047616	0.5	4	4	5	2	0	0.42857142857142855	7	3	0.6666666666666666	10	0.14285714285714285	0.25	0.6031542012605104	0.846569980122482	0.5337094743019163	0.6336456584908399	0.3633386715386618	0.7892764441006294	0.7983276934604396	0.76712279161001	0.625	0.25	0.0
859	None	None	None	None	None	0	0	0.75	3	0.25	1	0.6666666666666666	0	0	0	5	2	0	1.0	3	3	0.4	6	0.14285714285714285	0	0	0	0	0	0	0	0	0	0	0	0
6299	0.11461215389757011	0.03978098626120401	0.03972095351966009	0.6374388052060573	None	0	0	0.08333333333333333	1	1.0	16	1.0	1.0	17	16	0	0	0	0.05555555555555555	1	18	1.2	18	0.0	0	0.4474666105186443	0.8271134224415455	0.5092297338109535	0.888818585767084	0.6260563364177913	0.9525208453396798	0.8599252808426241	0.9015250599920959	0	0	0.0
2317	None	None	None	None	None	0	0	0.3333333333333333	2	0.8571428571428571	6	0.5625	0.7142857142857143	6	5	2	2	0	0.25	8	2	0.6	9	0.2857142857142857	0	0.47974435313768493	0.8925494125911059	0.46650977987126147	0.9162242199047029	0.1903401179542314	0.9111952624173517	0.8836023806603128	0.9071364546449041	0.6666666666666667	0	0.0
1174	None	None	None	None	None	0	0	0.4	2	0.8	4	0.4666666666666667	0.6	5	3	1	0	0	0.6	3	5	0.4666666666666667	7	0.0	0	0.4474666105186443	0.6563168792291677	0.46774139997395486	0.8266962910286063	0.2739668019475285	0.9615536879112381	0.7285477032131069	0.8593055872019986	0	0	0.0
3806	0.07186135544614677	0.005277138930537843	0.0043025837145234695	0.569760160094721	None	0	0	0.1	1	1.0	13	1.0	1.0	14	13	0	0	0	0.06666666666666667	1	15	1.0	15	0.0	0	0.5713406812652135	0.8386254936255361	0.6424483820785388	0.87876064564535	0.41322378662174486	0.953483232594002	0.866083274125009	0.9017093876800016	0	0	0.0
3273	0.0166851384431495	0.004809988324276581	0.003678581097717038	0.9893598141293081	None	0	0	0.21428571428571427	3	0.8421052631578947	16	0.5	0.47368421052631576	11	9	9	0	0	0.8571428571428571	6	7	1.4	21	0.0	0.4444444444444444	0.6783303607835648	0.8091158143896422	0.6586900924138229	0.6981000488251373	0.28546844957770146	0.938080242877771	0.9120805395255062	0.8411548631447945	0	0	0.0
7519	0.12419533813466281	0.047661591365382276	0.04740826494100123	0.6400823483463494	None	0	0	0.08333333333333333	1	1.0	16	1.0	1.0	17	16	0	0	0	0.05555555555555555	1	18	1.2	18	0.0	0	0.4474666105186443	0.8271134224415455	0.5092297338109535	0.888818585767084	0.6260563364177913	0.9686282881635098	0.8784825192222446	0.9135682852498559	0	0	0.0
6163	0.12778022290664992	0.040597508455366804	0.04038306286401302	0.6267680779219869	None	0	0	0.08333333333333333	1	1.0	16	1.0	1.0	17	16	0	0	0	0.05555555555555555	1	18	1.2	18	0.0	0	0.4474666105186443	0.8309463878137658	0.46922923974198955	0.8935948396840675	0.21853532222800323	0.9483373473947991	0.8599252808426241	0.9011535158357464	0	0	0.0
6513	0.12104380059744055	0.036730019926964966	0.03672703224724126	0.6374757854004889	None	0	0	0.08333333333333333	1	1.0	16	1.0	1.0	17	16	0	0	0	0.05555555555555555	1	18	1.2	18	0.0	0	0.4474666105186443	0.8271134224415455	0.5092297338109535	0.888818585767084	0.6260563364177913	0.9525208453396798	0.8599252808426241	0.9015250599920959	0	0	0.0
3854	0.03449374601427949	0.0013945275768836537	0.00038916512248351207	0.9415998685458088	None	0	0	0.125	1	1.0	10	1.0	1.0	11	10	0	0	0	0.08333333333333333	1	12	0.8	12	0.0	0	0.685521234884434	0.7988390960332168	0.31801246331612176	0.8470475919438488	0.20039123682569845	0.9465159908959194	0.9120805395255062	0.879534553023486	0	0	0.0
3535	0.053735740748002914	0.012084724721172462	0.012084710991361543	0.7050562780534645	None	0	0	0.1111111111111111	1	1.0	11	1.0	1.0	12	11	0	0	0	0.07692307692307693	1	13	0.8666666666666667	13	0.0	0	0.49828477639512503	0.8583240919576801	0.4892294867764715	0.8720105157958292	0.4222958293228973	0.9571766228986629	0.8877124826519379	0.9068471541354328	0	0	0.0
2613	3.6253432228268735e-08	2.910784038915747e-08	2.835676818648085e-08	0.9999933708458799	None	0	0	0.5	2	0.75	3	0.6	0	0	0	5	3	0	0.4	2	5	0.4	6	0.21428571428571427	0	0	0	0	0	0	0	0	0	0	0	0
3042	0.07163759050434984	0.006340793918065629	0.0013229850167711214	0.6405936132797674	None	0	0	0.1111111111111111	1	1.0	11	1.0	1.0	12	11	0	0	0	0.07692307692307693	1	13	0.8666666666666667	13	0.0	0	0.40983811574743123	0.8469061741982105	0.7056854380224904	0.8870584522756841	0.7711034236088915	0.9534358049535187	0.8619126311638143	0.9058177623230136	0	0	0.0
5171	0.1182509588889287	0.043328310407682015	0.0430250066360902	0.6184950572874661	None	0	0	0.08333333333333333	1	1.0	16	1.0	1.0	17	16	0	0	0	0.05555555555555555	1	18	1.2	18	0.0	0	0.4474666105186443	0.8271134224415455	0.5092297338109535	0.888818585767084	0.6260563364177913	0.9525208453396798	0.8599252808426241	0.9015250599920959	0	0	0.0
6254	0.11614914671875874	0.010379704673621057	0.00038208715831120196	0.5827080260279769	None	0	0	0.08333333333333333	1	1.0	15	1.0	1.0	16	15	0	0	0	0.058823529411764705	1	17	1.1333333333333333	17	0.0	0	0.49828477639512503	0.8321176151853014	0.4892294867764715	0.8842349354504306	0.4222958293228973	0.9472411328964797	0.8599252808426241	0.8978808690754855	0	0	0.0
7206	0.10718238771797568	0.04667172769353244	0.04552663069620573	0.6585997672135562	None	0	0	0.08333333333333333	1	1.0	16	1.0	1.0	17	16	0	0	0	0.05555555555555555	1	18	1.2	18	0.0	0	0.4474666105186443	0.8271134224415455	0.5092297338109535	0.888818585767084	0.6260563364177913	0.9686282881635098	0.8784825192222446	0.9135682852498559	0	0	0.0
4877	0.10936330000606378	0.0345446435311609	0.0345357990715649	0.6393911875629896	None	0	0	0.08333333333333333	1	1.0	16	1.0	1.0	17	16	0	0	0	0.05555555555555555	1	18	1.2	18	0.0	0	0.4474666105186443	0.8271134224415455	0.5092297338109535	0.888818585767084	0.6260563364177913	0.9525208453396798	0.8599252808426241	0.9015250599920959	0	0	0.0
6723	0.125606350427098	0.03543526248543714	0.0264682948686532	0.624328022317828	None	0	0	0.07692307692307693	1	1.0	17	1.0	1.0	18	17	0	0	0	0.05263157894736842	1	19	1.2666666666666666	19	0.0	0	0.421688727358409	0.8316102800425427	0.4767482740525789	0.8880924474476185	0.4143049212671269	0.9673800006206816	0.8694839535182541	0.9131499578665218	0	0	0.0
4287	0.11420283406763464	0.04024048179331391	0.03987136178471047	0.6417499228555817	None	0	0	0.08333333333333333	1	1.0	16	1.0	1.0	17	16	0	0	0	0.05555555555555555	1	18	1.2	18	0.0	0	0.4474666105186443	0.8271134224415455	0.5092297338109535	0.888818585767084	0.6260563364177913	0.9525208453396798	0.8599252808426241	0.9015250599920959	0	0	0.0
3412	0.05482857831151162	0.007538861449615388	0.007339795312131375	0.6499996984349181	None	0	0	0.1111111111111111	1	1.0	11	1.0	1.0	12	11	0	0	0	0.07692307692307693	1	13	0.8666666666666667	13	0.0	0	0.4913900688844663	0.8713523499618351	0.4892294867764715	0.8720105157958292	0.41322378662174486	0.9571218911251402	0.8869687155089123	0.9099040513889622	0	0	0.0
1114	None	None	None	None	None	0	0	0.3333333333333333	2	0.6666666666666666	4	0.4	0.5	5	3	2	0	0	0.8	5	4	0.5333333333333333	8	0.0	0	0.7122422130421209	0.7018394170972758	0.6586900924138229	0.9396245105100006	0.6981780278883257	0.9692213157418331	0.9122632815674754	0.9129511865700648	0	0	0.0
35	None	None	None	None	None	0.3333333333333333	1	0.625	5	0.4	4	0.48	0.2	6	2	5	5	0	1.0	5	5	0.8	12	0.5	0.5714285714285714	0.878383671447845	0.9447543384353517	0.5813406261989864	0.7310252818761738	0.5940320522410127	0.9268956095919763	0.8430093761236434	0.8934338234516749	0.3333333333333333	0.3333333333333333	0.0
3941	0.11246667088439519	0.011393437469314503	0.010477589486548517	0.6387690549968904	None	0	0	0.16666666666666666	2	0.9375	15	0.5294117647058824	0.9375	17	15	0	0	0	0.11764705882352941	2	17	1.2	18	0.0	0	0.4474666105186443	0.8271134224415455	0.6424483820785388	0.8987301794470319	0.6260563364177913	0.9525100022032275	0.8599252808426241	0.9045666012169598	0	0	0.0
1570	None	None	None	None	None	0.5	1	0.5714285714285714	4	0.5	4	0.5555555555555556	0.25	6	2	3	0	0	0.5	6	3	0.6666666666666666	10	0.0	0.75	0.47558525410891395	0.9118055635372544	0.47794775879932594	0.8518987861876841	0.5542585466789485	0.8822231847779963	0.7947287277081417	0.8842222569960015	0	0	0.0
3174	0.04654404346554417	0.014187627686800926	0.012421616691205298	0.6536290071156037	None	0	0	0.125	1	1.0	9	1.0	1.0	10	9	0	0	0	0.09090909090909091	1	11	0.7333333333333333	11	0.0	0	0.38901613668751506	0.8660137817850397	0.42610231128743015	0.8989186141130175	0.49481937291844735	0.9612830800270111	0.8886463640243714	0.9184252595692269	0	0	0.0
1899	None	None	None	None	None	0.3333333333333333	1	0.75	6	0.2222222222222222	2	0.4583333333333333	0.1111111111111111	5	1	5	1	0	0.6666666666666666	6	4	0.7333333333333333	11	0.1	0.6666666666666666	0.7539210313093975	0.8373123566848301	0.6586900924138229	0.9158980013196316	0.20003642972871738	0.9465036505160327	0.9154569417158486	0.9088605070451787	1.0	0.2	0.0
5258	0.1148024967011979	0.03333849092996508	0.031869386290033726	0.6587773150105829	None	0	0	0.08333333333333333	1	1.0	16	1.0	1.0	17	16	0	0	0	0.05555555555555555	1	18	1.2	18	0.0	0	0.4474666105186443	0.8271134224415455	0.5092297338109535	0.888818585767084	0.6260563364177913	0.952517216700165	0.8599252808426241	0.9015226856815131	0	0	0.0
2961	0.025633090081633145	0.003750466491898573	0.002913351117118172	0.9609281640078424	None	0	0	0.25	2	0.8	8	0.42857142857142855	0.4	6	4	5	1	0	0.5714285714285714	4	7	0.8	12	0.08333333333333333	0	0.6464364681673483	0.8947643760580861	0.5461906870258089	0.738344102026135	0.45572542685430406	0.8746178361718475	0.8294732899984334	0.8464103211963991	1.0	0.16666666666666666	0.0
3750	0.058153153443608836	0.006796019804741617	-0.006767144810009228	0.4750784952523667	None	0	0	0.1	1	1.0	13	0.234375	0.9230769230769231	13	12	1	0	0	1.0	8	8	1.0	15	0.0	0	0.39591084419817374	0.8556000669850803	0.5092297338109535	0.8795432267297885	0.6260563364177913	0.9556941338440752	0.8599252808426241	0.9071691262881967	0	0	0.0
2411	None	None	None	None	None	0	0	0.16666666666666666	1	1.0	7	0.36	0.8571428571428571	6	6	2	2	0	1.0	5	5	0.6	9	0.25	0	0.6721124301729808	0.7826674403473335	0.6897385752319269	0.8572990231047487	0.37946366140412857	0.864294628677445	0.8800210137229175	0.837795213881552	0.5833333333333334	0.16666666666666666	0.0
3512	0.0488953802727758	0.012140642473423103	0.011144559982797956	0.7048396100663361	None	0	0	0.125	1	1.0	9	1.0	1.0	10	9	0	0	0	0.09090909090909091	1	11	0.7333333333333333	11	0.0	0	0.38901613668751506	0.8660137817850397	0.42610231128743015	0.8989186141130175	0.49481937291844735	0.961278188876539	0.8886463640243714	0.9184219777184953	0	0	0.0
5567	0.11335519803083785	0.033603946717924736	0.03317647010993342	0.6550211467334339	None	0	0	0.08333333333333333	1	1.0	16	1.0	1.0	17	16	0	0	0	0.05555555555555555	1	18	1.2	18	0.0	0	0.4474666105186443	0.8271134224415455	0.5092297338109535	0.888818585767084	0.6260563364177913	0.9525208453396798	0.8599252808426241	0.9015250599920959	0	0	0.0
3973	0.06546314621736594	0.027254678197566395	0.026975582818993985	0.615250578755522	None	0	0	0.1111111111111111	1	1.0	11	1.0	1.0	12	11	0	0	0	0.07692307692307693	1	13	0.8666666666666667	13	0.0	0	0.49828477639512503	0.8583240919576801	0.5758390579447461	0.8886188642071187	0.42247323287138777	0.9563555502617923	0.8844369772435731	0.9106611618416575	0	0	0.0
1017	None	None	None	None	None	0	0	0	0	0	0	1.0	0	0	0	0	2	0	1.0	1	1	0.06666666666666667	1	0.5	0	0	0	0	0	0	0	0	0	0	0	0
2356	None	None	None	None	None	0	0	0.4	2	0.8	4	0.4666666666666667	0.6	4	3	2	1	0	0.6	3	5	0.4666666666666667	7	0.14285714285714285	0.3333333333333333	0.4406074071737779	0.8327473372663838	0.4860140473770615	0.9530115942382628	0.5601339342538436	0.9039402027420648	0.7268725678874649	0.9076758071847957	1.0	0.25	0.0
6071	0.10794637620081611	0.013298201322932555	0.013248129933468052	0.8424895609121014	None	0	0	0.08333333333333333	1	1.0	15	1.0	1.0	16	15	0	0	0	0.058823529411764705	1	17	1.1333333333333333	17	0.0	0	0.421688727358409	0.8284707702253327	0.5758390579447461	0.8951158321068254	0.49481937291844735	0.9559427431901703	0.8599252808426241	0.9059687341776885	0	0	0.0
3935	0.1110984823313513	0.03475205979656988	0.03474958521136538	0.6463055972741392	None	0	0	0.08333333333333333	1	1.0	16	1.0	1.0	17	16	0	0	0	0.05555555555555555	1	18	1.2	18	0.0	0	0.4474666105186443	0.8271134224415455	0.5092297338109535	0.888818585767084	0.6260563364177913	0.952517216700165	0.8599252808426241	0.9015226856815131	0	0	0.0
2651	0.012504737870260688	0.0010850909215271093	-0.0002473115086595783	0.9853048074473194	None	0	0	0.2857142857142857	2	0.875	7	0.35714285714285715	0.875	8	7	1	0	0	0.5714285714285714	7	4	0.6666666666666666	10	0.0	0	0.6425181280276892	0.9306075060943246	0.5993848713815886	0.8499862163312106	0.4194833747354748	0.943711734590492	0.8288393259195593	0.9155446009633791	0	0	0.0
5823	0.1075575408016599	0.01794386258647929	0.016385543920122998	0.6609423397957255	None	0	0	0.08333333333333333	1	1.0	16	1.0	1.0	17	16	0	0	0	0.05555555555555555	1	18	1.2	18	0.0	0	0.4474666105186443	0.8294676169415087	0.6424483820785388	0.9078635333916362	0.4932400004222769	0.9519131498798297	0.8599252808426241	0.9076312157556533	0	0	0.0
3326	0.04765667679538733	0.013492802132112508	0.011993970866332854	0.6653295711292507	None	0	0	0.125	1	1.0	9	1.0	1.0	10	9	0	0	0	0.09090909090909091	1	11	0.7333333333333333	11	0.0	0	0.38901613668751506	0.8660137817850397	0.42610231128743015	0.8989186141130175	0.49481937291844735	0.9612830800270111	0.8886463640243714	0.9184252595692269	0	0	0.0
2649	3.075049611693975e-06	1.2799570391160128e-08	9.671508342604173e-09	0.9999932911658823	None	0	0	0.6	3	0.4	2	0.7	0	1	0	5	0	0	0.4	2	5	0.4666666666666667	7	0.0	0	0	0	0	0	0	0	0	0	0	0	0
360	None	None	None	None	None	0	0	0.3333333333333333	2	0.6666666666666666	4	0.5714285714285714	0.6666666666666666	5	4	2	1	0	0.2857142857142857	7	2	0.5333333333333333	8	0.14285714285714285	0	0.42254024965593534	0.8678593964141925	0.12688043303680446	0.9510180798530543	0.6998592550004046	0.8999966068110734	0.9201428845661517	0.9128131185372845	1.0	0.2	0.0
7128	0.11767125306944952	0.04770179472375645	0.04553531683316021	0.643406905845717	None	0	0	0.08333333333333333	1	1.0	16	1.0	1.0	17	16	0	0	0	0.05555555555555555	1	18	1.2	18	0.0	0	0.4474666105186443	0.8271134224415455	0.5092297338109535	0.888818585767084	0.6260563364177913	0.9686282881635098	0.8784825192222446	0.9135682852498559	0	0	0.0
3984	0.09100402026600772	0.012061204501686934	0.009867606323615037	0.5916437655134075	None	0	0	0.08333333333333333	1	1.0	16	1.0	1.0	17	16	0	0	0	0.05555555555555555	1	18	1.2	18	0.0	0	0.4237653872966888	0.8407045539443737	0.6932042252985977	0.8604770343362939	0.7711034236088915	0.9531204494034099	0.8599252808426241	0.897059006899696	0	0	0.0
1958	None	None	None	None	None	0	0	1.0	2	0.0	0	1.0	0	1	0	1	1	0	0.3333333333333333	3	1	0.2	3	0.2	1.0	0	0	0	0	0	0	0	0	0	0	0
7329	0.08933350674632999	0.003919100647859751	-0.0005581138303392085	0.5888904305697452	None	0	0	0.08333333333333333	1	1.0	16	1.0	1.0	17	16	0	0	0	0.05555555555555555	1	18	1.2	18	0.0	0	0.4474666105186443	0.8271134224415455	0.6424483820785388	0.8723772167488405	0.6260563364177913	0.9686282881635098	0.884910124739226	0.9093568985030392	0	0	0.0
5124	0.11295032612133397	0.03374459548669428	0.033691033361008794	0.6491486747150927	None	0	0	0.08333333333333333	1	1.0	16	1.0	1.0	17	16	0	0	0	0.05555555555555555	1	18	1.2	18	0.0	0	0.4474666105186443	0.8271134224415455	0.5092297338109535	0.888818585767084	0.6260563364177913	0.9525208453396798	0.8599252808426241	0.9015250599920959	0	0	0.0
4579	0.11376299963284726	0.032731388754790036	0.032729619947237804	0.6418487823943118	None	0	0	0.08333333333333333	1	1.0	16	1.0	1.0	17	16	0	0	0	0.05555555555555555	1	18	1.2	18	0.0	0	0.4474666105186443	0.8271134224415455	0.5092297338109535	0.888818585767084	0.6260563364177913	0.9525208453396798	0.8599252808426241	0.9015250599920959	0	0	0.0
966	None	None	None	None	None	0	0	0.4	2	0.8	4	1.0	0.6	5	3	1	0	0	0.14285714285714285	7	1	0.4666666666666667	7	0.0	0.3333333333333333	0.514349810332249	0.9404911421997971	0.8756430824863726	0.9085012017341767	0.5121082160890135	0.9027836041606054	0.8394204691051835	0.9189448988640331	0	0	0.0
4206	0.11869972115455796	0.035046016764660654	0.03387847120898827	0.6532754607009081	None	0	0	0.08333333333333333	1	1.0	16	1.0	1.0	17	16	0	0	0	0.05555555555555555	1	18	1.2	18	0.0	0	0.4474666105186443	0.8271134224415455	0.5092297338109535	0.888818585767084	0.6260563364177913	0.9525208453396798	0.8599252808426241	0.9015250599920959	0	0	0.0
4263	0.1176363988393333	0.03762068145462646	0.037618185421433054	0.6418645533869703	None	0	0	0.08333333333333333	1	1.0	16	1.0	1.0	17	16	0	0	0	0.05555555555555555	1	18	1.2	18	0.0	0	0.4474666105186443	0.8271134224415455	0.5092297338109535	0.888818585767084	0.6260563364177913	0.9525208453396798	0.8599252808426241	0.9015250599920959	0	0	0.0
6072	0.11493379827297864	0.03468989690919939	0.03466704638745089	0.6429265514242082	None	0	0	0.08333333333333333	1	1.0	16	1.0	1.0	17	16	0	0	0	0.05555555555555555	1	18	1.2	18	0.0	0	0.4474666105186443	0.8271134224415455	0.5092297338109535	0.888818585767084	0.6260563364177913	0.9525208453396798	0.8599252808426241	0.9015250599920959	0	0	0.0
6679	0.03227330426045732	0.0029408619123710554	-0.0028916283242104712	0.8206212124112935	None	0	0	0.125	1	1.0	9	1.0	1.0	10	9	0	0	0	0.09090909090909091	1	11	0.7333333333333333	11	0.0	0	0.3667902802246751	0.77762901193669	0.7529246896182608	0.79915935065829	0.7711034236088915	0.8776471575538339	0.887354231976749	0.8226533882075641	0	0	0.0
2832	3.553168426335572e-05	5.278547206641226e-07	5.248743441636179e-07	0.9999968099038861	None	0	0	0.3333333333333333	1	1.0	2	1.0	0.5	2	1	1	1	0	0.25	4	1	0.26666666666666666	4	0.2	0	0.5018773645226158	0.695177561766125	0.8747902992476686	0.7776626521194937	0.5399937368736253	0.96548355450972	0.9293754048443201	0.8584622224910661	1.0	0.5	0.0
5703	0.13239322350673854	0.01912704865406934	0.01500096315928655	0.654259624360354	None	0	0	0.06666666666666667	1	1.0	20	1.0	1.0	21	20	0	0	0	0.045454545454545456	1	22	1.4666666666666666	22	0.0	0	0.6006587085920764	0.8442001844389871	0.629251006274129	0.8946212599467308	0.5575837239036278	0.9447980956912951	0.8599252808426241	0.9022851463237268	0	0	0.0
77	None	None	None	None	None	0	0	1.0	1	0	0	1.0	0	0	0	1	3	0	0.5	1	2	0.13333333333333333	2	0.5	0	0	0	0	0	0	0	0	0	0	0	0
7499	0.10724898624277035	0.013068206239253023	0.011071962134997384	0.8234302189436015	None	0	0	0.08333333333333333	1	1.0	15	1.0	1.0	16	15	0	0	0	0.058823529411764705	1	17	1.1333333333333333	17	0.0	0	0.421688727358409	0.8284707702253327	0.5758390579447461	0.8951158321068254	0.4721255211442936	0.9710539146367632	0.8827193216322566	0.9176338431517511	0	0	0.0
6218	0.10912065078888865	0.019415928179422944	0.01199918988442359	0.633508328992189	None	0	0	0.08333333333333333	1	1.0	15	1.0	1.0	16	15	0	0	0	0.058823529411764705	1	17	1.1333333333333333	17	0.0	0	0.5240626595553604	0.8278192794106969	0.4892294867764715	0.8842155851160194	0.4222958293228973	0.9533971425367453	0.8599252808426241	0.9008939407844048	0	0	0.0
3751	0.05665225198785632	0.0113846826370954	0.003998031628184953	0.6364469545060869	None	0	0	0.1111111111111111	1	1.0	11	1.0	1.0	12	11	0	0	0	0.07692307692307693	1	13	0.8666666666666667	13	0.0	0	0.4640848781826432	0.8513174584846953	0.4892294867764715	0.8720105157958292	0.4222958293228973	0.9571766228986629	0.8709294977250754	0.905244879569872	0	0	0.0
4331	0.11584635609831305	0.03532417886806638	0.035324007372273744	0.6589606776207544	None	0	0	0.08333333333333333	1	1.0	16	1.0	1.0	17	16	0	0	0	0.05555555555555555	1	18	1.2	18	0.0	0	0.4474666105186443	0.8271134224415455	0.5092297338109535	0.888818585767084	0.6260563364177913	0.9525208453396798	0.8599252808426241	0.9015250599920959	0	0	0.0
1	None	None	None	None	None	0.2	1	0.5	6	0.4375	7	0.32142857142857145	0.375	8	6	9	3	0	0.875	8	7	1.2	18	0.15	0.18181818181818182	0.7625675478365095	0.6971733716621236	0.4261387314411297	0.9151159308026391	0.4832709473836438	0.9192051317853349	0.8933379296815344	0.8677348927112967	0.125	0.5	0.0
172	None	None	None	None	None	0.5	1	0.5714285714285714	4	0.625	5	0.3333333333333333	0.5	7	4	2	1	0	0.8333333333333334	6	5	0.6666666666666666	10	0.2	0.8	0.4474666105186443	0.8335129387485982	0.5092297338109535	0.907882182285844	0.6243061561417166	0.9397593538021465	0.8806045367802319	0.9016196316785171	1.0	0.14285714285714285	0.0
1136	None	None	None	None	None	0	0	1.0	1	0	0	1.0	0	0	0	1	1	0	0.5	2	1	0.13333333333333333	2	0.16666666666666666	0	0	0	0	0	0	0	0	0	0	0	0
5000	0.11725932567764562	0.03835333735933205	0.038351995773809586	0.6329135646153672	None	0	0	0.08333333333333333	1	1.0	16	1.0	1.0	17	16	0	0	0	0.05555555555555555	1	18	1.2	18	0.0	0	0.4474666105186443	0.8271134224415455	0.5092297338109535	0.888818585767084	0.6260563364177913	0.9525208453396798	0.8599252808426241	0.9015250599920959	0	0	0.0
4367	0.11540682411470365	0.016048426559987793	-0.008990243034760363	0.6414757754081817	None	0	0	0.08333333333333333	1	1.0	16	1.0	1.0	17	16	0	0	0	0.05555555555555555	1	18	1.2	18	0.0	0	0.4474666105186443	0.8192378154262208	0.5092297338109535	0.888818585767084	0.6260563364177913	0.9525208453396798	0.8599252808426241	0.8999120523943935	0	0	0.0
7146	0.11181497479030943	0.030128781527174773	0.022841970183102987	0.6322759485531241	None	0	0	0.08333333333333333	1	1.0	15	1.0	1.0	16	15	0	0	0	0.058823529411764705	1	17	1.1333333333333333	17	0.0	0	0.41479401984775033	0.8322240278671956	0.5758390579447461	0.8833758060666396	0.6985798800133415	0.9678962450338514	0.8735981494861546	0.9124672601881283	0	0	0.0
3291	0.019546568290749727	0.004035709306336384	0.0029947865984181086	0.9545435697578724	None	0	0	0.3333333333333333	2	0.8571428571428571	6	0.5625	0.8571428571428571	8	6	0	0	0	0.25	2	8	0.6	9	0.0	0	0.41479401984775033	0.8561756457901593	0.6260857439624858	0.9007517379896146	0.7711034236088915	0.957489419615954	0.9039182183119449	0.9143556667999102	0	0	0.0
2099	None	None	None	None	None	0	0	0.25	1	1.0	4	1.0	1.0	5	4	0	0	0	0.16666666666666666	6	1	0.4	6	0.0	0	0.6582481668351994	0.8164266598349947	0.3544141602170897	0.9195289043807572	0.3832898802945504	0.9356770251330226	0.7611386534944784	0.9004182003435047	0	0	0.0
4894	0.11387512426861839	0.035249470711463705	0.03524852278923158	0.6479632275602367	None	0	0	0.08333333333333333	1	1.0	16	1.0	1.0	17	16	0	0	0	0.05555555555555555	1	18	1.2	18	0.0	0	0.4474666105186443	0.8271134224415455	0.5092297338109535	0.888818585767084	0.6260563364177913	0.954013152611002	0.8599252808426241	0.9025119984111678	0	0	0.0
2323	None	None	None	None	None	0	0	1.0	2	0.0	0	0.75	0	2	0	0	2	0	1.0	2	2	0.2	3	1.0	0	0	0	0	0	0	0	0	0	0	0	0
1195	None	None	None	None	None	0.5	1	0.6666666666666666	4	0.5	3	0.4	0.5	6	3	1	0	0	0.8	4	5	0.5333333333333333	8	0.0	0.6666666666666666	0.46246251893130347	0.8574735288329044	0.7485566262171996	0.8822848671283159	0.8208006662702129	0.9515042207007789	0.890945026984	0.905660036340374	0	0	0.0
3568	0.05796227523028826	0.025427705953444246	0.023424920346928512	0.7164991058928567	None	0	0	0.1111111111111111	1	1.0	11	1.0	1.0	12	11	0	0	0	0.07692307692307693	1	13	0.8666666666666667	13	0.0	0	0.49828477639512503	0.8583240919576801	0.4892294867764715	0.8720105157958292	0.4222958293228973	0.9571766228986629	0.8877124826519379	0.9068471541354328	0	0	0.0
2499	None	None	None	None	None	0	0	0.25	1	1.0	4	1.0	0.5	2	2	3	3	0	0.16666666666666666	1	6	0.4	6	0.3	0	0.6097251320759913	0.8080735257203618	0.7668547371509582	0.9114486484992422	0.3202911984108593	0.8176113036570349	0.8692496687139746	0.8527598974681531	1.0	0.5	0.0
2470	None	None	None	None	None	0	0	0.3333333333333333	2	0.8333333333333334	5	1.0	0.8333333333333334	7	5	0	0	0	0.125	8	1	0.5333333333333333	8	0.0	0.5714285714285714	0.5566085892376963	0.9143120540596351	0.6398924736042082	0.9290511411338765	0.49171982462027125	0.9051837169646584	0.9000485900802654	0.9167220365899095	0	0	0.0
4588	0.03113775466929667	0.003908009367262168	-0.0031392976091784296	0.7903866846523492	None	0	0	0.125	1	1.0	9	1.0	1.0	10	9	0	0	0	0.09090909090909091	1	11	0.7333333333333333	11	0.0	0	0.3667902802246751	0.77762901193669	0.7529246896182608	0.79915935065829	0.7711034236088915	0.8775989829234496	0.887295067127753	0.82263157345484	0	0	0.0
3856	0.0659413890403341	0.02718756505600343	0.027180243116579104	0.6364294279755682	None	0	0	0.1111111111111111	1	1.0	11	1.0	1.0	12	11	0	0	0	0.07692307692307693	1	13	0.8666666666666667	13	0.0	0	0.49828477639512503	0.8583240919576801	0.5758390579447461	0.8886188642071187	0.4222958293228973	0.9571766228986629	0.8877124826519379	0.9111980199929969	0	0	0.0
3635	0.07395696844490388	0.01956978306431509	0.019375136565649365	0.6176699138336877	None	0	0	0.1	1	1.0	13	1.0	1.0	14	13	0	0	0	0.06666666666666667	1	15	1.0	15	0.0	0	0.38901613668751506	0.8579956179587275	0.5633578452208535	0.8927183577653208	0.4222958293228973	0.955676056041064	0.8599252808426241	0.9112895413582857	0	0	0.0
3905	0.03042389584638263	0.002045075906531333	0.002042232392818679	0.8955074648761765	None	0	0	0.25	2	0.9	9	0.5454545454545454	0.9	11	9	0	0	0	0.18181818181818182	2	11	0.8	12	0.0	0	0.39591084419817374	0.8523310517516975	0.6424483820785388	0.8925826319202707	0.6260563364177913	0.9570870865166676	0.8599252808426241	0.9109297416254972	0	0	0.0
59	None	None	None	None	None	0.5	1	0.5714285714285714	4	0.625	5	0.3333333333333333	0.5	7	4	2	1	0	0.8333333333333334	6	5	0.6666666666666666	10	0.2	0.8	0.4474666105186443	0.8335129387485982	0.5092297338109535	0.907882182285844	0.6243061561417166	0.9397593538021465	0.8806045367802319	0.9016196316785171	1.0	0.14285714285714285	0.0
1841	None	None	None	None	None	0	0	0.75	3	0.0	0	0.8333333333333334	0	0	0	4	3	0	0.6666666666666666	2	3	0.3333333333333333	5	0.25	0.6666666666666666	0	0	0	0	0	0	0	0	0	0	0
2399	None	None	None	None	None	0.5	1	0.6666666666666666	4	0.5714285714285714	4	0.375	0.42857142857142855	4	3	4	0	0	0.6666666666666666	6	4	0.6	9	0.0	0.8	0.7371890930257026	0.8700672723050257	0.6838124195295443	0.9090658996795321	0.2523154156089114	0.9431103165772664	0.9279785476409047	0.9119196020149681	0	0	0.0
5847	0.10902137974890069	0.02880462845335599	0.028341719445796828	0.6359354689613916	None	0	0	0.08333333333333333	1	1.0	16	1.0	1.0	17	16	0	0	0	0.05555555555555555	1	18	1.2	18	0.0	0	0.4474666105186443	0.8276618921059181	0.5092297338109535	0.888818585767084	0.6260563364177913	0.9525208453396798	0.8599252808426241	0.9016386476320946	0	0	0.0
3306	0.05324511781105828	0.024878781014294117	0.02433522983284514	0.7314181494425653	None	0	0	0.1111111111111111	1	1.0	11	1.0	1.0	12	11	0	0	0	0.07692307692307693	1	13	0.8666666666666667	13	0.0	0	0.49828477639512503	0.8583240919576801	0.4892294867764715	0.8720105157958292	0.4222958293228973	0.9571766228986629	0.8877124826519379	0.9068471541354328	0	0	0.0
5517	0.11992636755860879	0.03917210433787166	0.038937660268305536	0.6438867528687762	None	0	0	0.08333333333333333	1	1.0	16	1.0	1.0	17	16	0	0	0	0.05555555555555555	1	18	1.2	18	0.0	0	0.4474666105186443	0.8271134224415455	0.5092297338109535	0.888818585767084	0.6260563364177913	0.9525208453396798	0.8599252808426241	0.9015250599920959	0	0	0.0
3936	0.0765983455310928	0.034636152040199424	0.03438892847235853	0.6527077389433055	None	0	0	0.1	1	1.0	12	1.0	1.0	13	12	0	0	0	0.07142857142857142	1	14	0.9333333333333333	14	0.0	0	0.39591084419817374	0.8556000669850803	0.5092297338109535	0.8795432267297885	0.6260563364177913	0.9556941338440752	0.8599252808426241	0.9071691262881967	0	0	0.0
1641	None	None	None	None	None	0	0	0.6666666666666666	4	0.3333333333333333	2	0.5333333333333333	0	1	0	6	2	0	0.6	3	5	0.5333333333333333	8	0.13333333333333333	0.4	0	0	0	0	0	0	0	0	0	0	0
2954	0.026418439412073943	0.0014284100655984104	-0.0005256730657393037	0.9372939223379628	None	0	0	0.25	2	0.9	9	0.5454545454545454	0.9	10	9	1	1	0	0.18181818181818182	11	2	0.8	12	0.2	0	0.6739178875281361	0.8836594734111385	0.5924093871741493	0.897504265541389	0.22336402339782815	0.8974161778862376	0.916899714385325	0.8930290836302113	1.0	0.2	0.0
5746	0.11787385036663715	0.03626227809179985	0.03524563216217333	0.6515066679211867	None	0	0	0.08333333333333333	1	1.0	16	1.0	1.0	17	16	0	0	0	0.05555555555555555	1	18	1.2	18	0.0	0	0.4474666105186443	0.8271134224415455	0.5092297338109535	0.888818585767084	0.6260563364177913	0.9525208453396798	0.8599252808426241	0.9015250599920959	0	0	0.0
3627	0.04708232509623877	0.012015356638356183	0.010394468208456102	0.6784538889985228	None	0	0	0.125	1	1.0	9	1.0	1.0	10	9	0	0	0	0.09090909090909091	1	11	0.7333333333333333	11	0.0	0	0.38901613668751506	0.8660137817850397	0.42610231128743015	0.8989186141130175	0.49481937291844735	0.9612830800270111	0.8886463640243714	0.9184252595692269	0	0	0.0
6834	0.11576896175387173	0.03081809270042735	0.03081637141943162	0.6533979607393963	None	0	0	0.08333333333333333	1	1.0	16	1.0	1.0	17	16	0	0	0	0.05555555555555555	1	18	1.2	18	0.0	0	0.4474666105186443	0.8271134224415455	0.5092297338109535	0.888818585767084	0.6260563364177913	0.9525208453396798	0.8599252808426241	0.9015250599920959	0	0	0.0
6838	0.12922149419989845	0.04011950861021895	0.04003983139479612	0.6685424125954325	None	0	0	0.08333333333333333	1	1.0	16	1.0	1.0	17	16	0	0	0	0.05555555555555555	1	18	1.2	18	0.0	0	0.4474666105186443	0.8271134224415455	0.5092297338109535	0.888818585767084	0.6260563364177913	0.9686282881635098	0.8784825192222446	0.9135682852498559	0	0	0.0
4349	0.11255136893633148	0.027806116557632002	0.023132046371556032	0.6380406339201369	None	0	0	0.08333333333333333	1	1.0	16	1.0	1.0	17	16	0	0	0	0.05555555555555555	1	18	1.2	18	0.0	0	0.4474666105186443	0.8271134224415455	0.5092297338109535	0.8892881301285511	0.6260563364177913	0.9525208453396798	0.8599252808426241	0.9016658399359864	0	0	0.0
2913	0.019627339538831345	0.0016476334294290205	-0.0014453910737920747	0.9630426644808977	None	0	0	0.25	2	0.7777777777777778	7	0.6111111111111112	0.4444444444444444	6	4	4	0	0	0.5	3	6	0.7333333333333333	11	0.0	0	0.5925105214609312	0.8964278674234398	0.5746274265642353	0.7377775938511499	0.285645853126192	0.9584812861948859	0.8913584318918141	0.8919293326939803	0	0	0.0
1189	None	None	None	None	None	0	0	0.6	3	0.6	3	0.5833333333333334	0.6	6	3	0	1	0	0.3333333333333333	6	2	0.4666666666666667	7	1.0	0.8	0.6572313545868965	0.9144969669001194	0.7709215737038686	0.8825759167051409	0.5721386871580915	0.915799884424426	0.8600047563151314	0.9053234172161526	1.0	0	0.0
3466	0.05986445581201754	0.027541331180509977	0.026463875841145776	0.7088650220310087	None	0	0	0.1111111111111111	1	1.0	11	1.0	1.0	12	11	0	0	0	0.07692307692307693	1	13	0.8666666666666667	13	0.0	0	0.49828477639512503	0.8583240919576801	0.4892294867764715	0.8720105157958292	0.4222958293228973	0.9571766228986629	0.8877124826519379	0.9068471541354328	0	0	0.0
6661	0.026615631060340993	0.004324324320146063	-0.0015513756812560518	0.9504615275768805	None	0	0	0.125	1	1.0	9	1.0	1.0	10	9	0	0	0	0.09090909090909091	1	11	0.7333333333333333	11	0.0	0	0.3667902802246751	0.77762901193669	0.7529246896182608	0.79915935065829	0.6433203496060147	0.8947063607099353	0.8885066205758158	0.8307423882213167	0	0	0.0
2984	0.015576278076047544	0.003282455598191232	0.0007955568604837851	0.9421017971362097	None	0	0	0.16666666666666666	1	1.0	6	0.5714285714285714	0.6666666666666666	5	4	2	1	0	0.2857142857142857	2	7	0.5333333333333333	8	0.14285714285714285	0	0.685521234884434	0.7080849927258521	0.6207930480156365	0.6858229435958529	0.44120889349962206	0.8553849121638729	0.7793092283360894	0.7591600554551813	1.0	0.2	0.0
2695	0.006576656120535115	0.0012754254488204434	0.00031471195376779837	0.9484772425974534	None	0	0	0.5	3	0.5	3	0.5333333333333333	0.5	5	3	2	0	0	0.6	5	3	0.5333333333333333	8	0.0	0	0.8992837906157988	0.9137748930153284	0.7356996062510256	0.8298087963158998	0.8970335567650125	0.9736368187518297	0.9120805395255062	0.9253933008786054	0	0	0.0
3021	9.839958132192601e-09	9.471220192226181e-09	-2.633647086317036e-09	0.9999992724095277	None	0	0	1.0	1	0	0	1.0	0	0	0	1	5	0	0.5	2	1	0.13333333333333333	2	0.8333333333333334	0	0	0	0	0	0	0	0	0	0	0	0
5682	0.10990942734126895	0.03304337952468893	0.03290015711041634	0.6503614782255478	None	0	0	0.08333333333333333	1	1.0	16	1.0	1.0	17	16	0	0	0	0.05555555555555555	1	18	1.2	18	0.0	0	0.4474666105186443	0.8271134224415455	0.5092297338109535	0.888818585767084	0.6260563364177913	0.9525208453396798	0.8599252808426241	0.9015250599920959	0	0	0.0
2693	4.044056905439347e-06	1.8888448800827504e-07	8.760039764304032e-08	0.9999931369955454	None	0.6666666666666666	2	1.0	8	0.0	0	0.6	0	3	0	8	0	0	0.8	5	4	0.8	12	0.0	0.5714285714285714	0	0	0	0	0	0	0	0	0	0	0
1770	None	None	None	None	None	0	0	0.6	3	0.6	3	0.7	0.4	3	2	3	2	0	0.4	2	5	0.4666666666666667	7	0.2222222222222222	0.4	0.7135910473990928	0.9573531035479875	0.6586900924138229	0.7547102750331758	0.2713109242517696	0.8903194355395877	0.91998626383692	0.8918430351956674	0.6666666666666666	1.0	0.0
1806	None	None	None	None	None	0	0	0.14285714285714285	1	1.0	8	1.0	1.0	9	8	0	0	0	0.1	10	1	0.6666666666666666	10	0.0	0	0.42254024965593534	0.8972793792079851	0.5753592974938408	0.8970837877822849	0.8439321692025346	0.9425607267348844	0.8313046182866816	0.9150425623569373	0	0	0.0
4131	0.0794636736883294	0.03533273957363717	0.03533090364529028	0.6756989735100538	None	0	0	0.1	1	1.0	12	1.0	1.0	13	12	0	0	0	0.07142857142857142	1	14	0.9333333333333333	14	0.0	0	0.39591084419817374	0.8556000669850803	0.5092297338109535	0.8795432267297885	0.6260563364177913	0.9556941338440752	0.8599252808426241	0.9071691262881967	0	0	0.0
1344	None	None	None	None	None	0	0	0.25	1	1.0	4	0.6	0.75	4	3	1	1	0	0.4	2	5	0.4	6	0.2	0	0.7162850672356749	0.8189509272526699	0.549091624786419	0.852459624973942	0.330499399265371	0.9183163697876815	0.8907491209366258	0.8692476272225129	1.0	0.5	0.0
7171	0.1175385402947259	0.036921806042162934	0.03684252519246866	0.6730942531704476	None	0	0	0.08333333333333333	1	1.0	16	1.0	1.0	17	16	0	0	0	0.05555555555555555	1	18	1.2	18	0.0	0	0.4474666105186443	0.8271134224415455	0.5092297338109535	0.888818585767084	0.6260563364177913	0.9686282881635098	0.8784825192222446	0.9135682852498559	0	0	0.0
1718	None	None	None	None	None	0	0	1.0	1	0	0	1.0	0	0	0	1	3	0	0.5	1	2	0.13333333333333333	2	0.5	0	0	0	0	0	0	0	0	0	0	0	0
5430	0.10809213249415797	0.03876138939993533	0.03846414306950504	0.6219194859295734	None	0	0	0.08333333333333333	1	1.0	16	1.0	1.0	17	16	0	0	0	0.05555555555555555	1	18	1.2	18	0.0	0	0.4474666105186443	0.8271134224415455	0.5092297338109535	0.888818585767084	0.6260563364177913	0.9525208453396798	0.8599252808426241	0.9015250599920959	0	0	0.0
3319	0.05442313743847932	0.020478488978818397	0.02047815080190417	0.7545238221531482	None	0	0	0.1111111111111111	1	1.0	11	1.0	1.0	12	11	0	0	0	0.07692307692307693	1	13	0.8666666666666667	13	0.0	0	0.49828477639512503	0.8583240919576801	0.4892294867764715	0.8720105157958292	0.4222958293228973	0.9571766228986629	0.8877124826519379	0.9068471541354328	0	0	0.0
4602	0.10192151393271064	0.009607064942784866	0.008543214533092414	0.8576592201091784	None	0	0	0.08333333333333333	1	1.0	15	1.0	1.0	16	15	0	0	0	0.058823529411764705	1	17	1.1333333333333333	17	0.0	0	0.421688727358409	0.8284707702253327	0.6216003460494153	0.9028211848240236	0.49481937291844735	0.9559388129230674	0.8599252808426241	0.9083487758807242	0	0	0.0
3084	0.005847617595600967	0.000473317102573158	0.00033603845718830114	0.9860011754605957	None	0	0	0.5	2	0.75	3	0.6	0.5	4	2	1	0	0	0.4	2	5	0.4	6	0.0	0	0.5711217904164535	0.9131147744279923	0.6388655013444736	0.7841239177655185	0.8394319531120932	0.9484459096085481	0.8757600410002939	0.8988740754385941	0	0	0.0
418	None	None	None	None	None	0	0	0.3333333333333333	1	1.0	2	0.6666666666666666	0	0	0	3	3	0	0.6666666666666666	3	2	0.26666666666666666	4	0.3	0	0	0	0	0	0	0	0	0	0	0	0
410	None	None	None	None	None	0	0	0.2222222222222222	4	0.8	20	0.5625	0.68	20	17	6	0	0	0.08333333333333333	2	24	1.8	27	0.0	0	0.4593915089395325	0.9436480435012979	0.8768144747798811	0.9393362320815913	0.8608700611368383	0.9399261857729704	0.922840794272034	0.9409995075665955	0	0	0.0
4582	0.11253940930719797	0.03286021369280896	0.032786573041301864	0.6542535417219911	None	0	0	0.08333333333333333	1	1.0	16	1.0	1.0	17	16	0	0	0	0.05555555555555555	1	18	1.2	18	0.0	0	0.4474666105186443	0.8271134224415455	0.5092297338109535	0.888818585767084	0.6260563364177913	0.952517216700165	0.8599252808426241	0.9015226856815131	0	0	0.0
1514	None	None	None	None	None	0	0	0	0	0	0	1.0	0	0	0	0	2	0	1.0	1	1	0.06666666666666667	1	0.5	0	0	0	0	0	0	0	0	0	0	0	0
3990	0.07704019461800879	0.03368584994078141	0.03319761799884268	0.654345917568991	None	0	0	0.1	1	1.0	12	1.0	1.0	13	12	0	0	0	0.07142857142857142	1	14	0.9333333333333333	14	0.0	0	0.39591084419817374	0.8556000669850803	0.5092297338109535	0.8795432267297885	0.6260563364177913	0.9556941338440752	0.8599252808426241	0.9071691262881967	0	0	0.0
3495	0.05631492357565227	0.020859128104419027	0.020788258308781678	0.7527244424966584	None	0	0	0.1111111111111111	1	1.0	11	1.0	1.0	12	11	0	0	0	0.07692307692307693	1	13	0.8666666666666667	13	0.0	0	0.49828477639512503	0.8583240919576801	0.4892294867764715	0.8720105157958292	0.4222958293228973	0.9571766228986629	0.8877124826519379	0.9068471541354328	0	0	0.0
3107	None	None	None	None	None	0.16666666666666666	1	0.3333333333333333	5	0.65	13	0.4583333333333333	0.4	12	8	9	1	0	0.3333333333333333	4	12	1.4666666666666666	22	0.05555555555555555	0	0.6649394896373103	0.7520663551863078	0.6086809960817622	0.8005587455561215	0.332466055490915	0.9101486291570524	0.9184520731099777	0.832711616567756	1.0	0.08333333333333333	0.0
5046	0.11734904603519854	0.03441409851359123	0.034339658606972946	0.6451020167122584	None	0	0	0.08333333333333333	1	1.0	16	1.0	1.0	17	16	0	0	0	0.05555555555555555	1	18	1.2	18	0.0	0	0.4474666105186443	0.8271134224415455	0.5092297338109535	0.888818585767084	0.6260563364177913	0.9525208453396798	0.8599252808426241	0.9015250599920959	0	0	0.0
3630	0.056991567696504306	0.02479021765150164	0.024340596905189114	0.737287760320779	None	0	0	0.1111111111111111	1	1.0	11	1.0	1.0	12	11	0	0	0	0.07692307692307693	1	13	0.8666666666666667	13	0.0	0	0.49828477639512503	0.8583240919576801	0.4892294867764715	0.8720105157958292	0.4222958293228973	0.9571766228986629	0.8877124826519379	0.9068471541354328	0	0	0.0
5060	0.10704043212674774	0.017925488172614076	0.011868373632157023	0.6414876244125591	None	0	0	0.08333333333333333	1	1.0	15	1.0	1.0	16	15	0	0	0	0.058823529411764705	1	17	1.1333333333333333	17	0.0	0	0.5240626595553604	0.8278192794106969	0.4892294867764715	0.8842155851160194	0.4222958293228973	0.9533971425367453	0.8599252808426241	0.9008939407844048	0	0	0.0
2571	0.03912984307920668	0.016534084385307287	0.0039164716546419625	0.8549801742388616	None	0	0	0.125	1	1.0	9	1.0	1.0	10	9	0	0	0	0.09090909090909091	1	11	0.7333333333333333	11	0.0	0	0.38901613668751506	0.8660137817850397	0.42610231128743015	0.8959514587917417	0.49481937291844735	0.9612830800270111	0.8886463640243714	0.9176165423773889	0	0	0.0
2996	0.004764662294070715	0.000504567967134374	0.00025626849672393204	0.9898383625650529	None	0	0	0.5	2	0.6666666666666666	2	0.625	0.6666666666666666	4	2	0	0	0	0.5	2	4	0.3333333333333333	5	0.0	0	0.41479401984775033	0.8606413815353556	0.6260857439624858	0.925754134368702	0.8392545495636025	0.9497561146582201	0.9039182183119449	0.9189170702105534	0	0	0.0
4258	0.11707048663112257	0.03391442876543495	0.032990099648805365	0.6542148667515482	None	0	0	0.08333333333333333	1	1.0	16	1.0	1.0	17	16	0	0	0	0.05555555555555555	1	18	1.2	18	0.0	0	0.4474666105186443	0.8271134224415455	0.5092297338109535	0.888818585767084	0.6260563364177913	0.9525208453396798	0.8599252808426241	0.9015250599920959	0	0	0.0
5875	0.11192447059555252	0.03943943597826319	0.03846366645319163	0.6402286577865325	None	0	0	0.08333333333333333	1	1.0	16	1.0	1.0	17	16	0	0	0	0.05555555555555555	1	18	1.2	18	0.0	0	0.4474666105186443	0.8271134224415455	0.5092297338109535	0.888818585767084	0.6260563364177913	0.9525208453396798	0.8599252808426241	0.9015250599920959	0	0	0.0
3143	0.019277331762283193	0.0008042342707329559	-0.0007645468040005482	0.8867173995996815	None	0	0	0.3333333333333333	2	0.8333333333333334	5	0.5714285714285714	0.8333333333333334	7	5	0	0	0	0.2857142857142857	2	7	0.5333333333333333	8	0.0	0	0.4474666105186443	0.8709155813621905	0.5092297338109535	0.9079324938294003	0.7711034236088915	0.9629182424683765	0.9120805395255062	0.9230733687649263	0	0	0.0
3628	0.05569036586031604	0.025081925943253	0.02439958070348647	0.7255231482891022	None	0	0	0.1111111111111111	1	1.0	11	1.0	1.0	12	11	0	0	0	0.07692307692307693	1	13	0.8666666666666667	13	0.0	0	0.49828477639512503	0.8583240919576801	0.4892294867764715	0.8720105157958292	0.4222958293228973	0.9571766228986629	0.8877124826519379	0.9068471541354328	0	0	0.0
1678	None	None	None	None	None	0	0	1.0	4	0.0	0	0.6666666666666666	0	3	0	2	2	0	1.0	3	3	0.4	6	0.4	0.6666666666666666	0	0	0	0	0	0	0	0	0	0	0
5040	0.11434153974759748	0.038935050147095834	0.03892873816124987	0.6341497700602596	None	0	0	0.08333333333333333	1	1.0	16	1.0	1.0	17	16	0	0	0	0.05555555555555555	1	18	1.2	18	0.0	0	0.4474666105186443	0.8271134224415455	0.5092297338109535	0.888818585767084	0.6260563364177913	0.9525208453396798	0.8599252808426241	0.9015250599920959	0	0	0.0
6147	0.11538570829206257	0.03408258566706258	0.033128009347299245	0.6618213175501644	None	0	0	0.08333333333333333	1	1.0	16	1.0	1.0	17	16	0	0	0	0.05555555555555555	1	18	1.2	18	0.0	0	0.4474666105186443	0.8271134224415455	0.5092297338109535	0.888818585767084	0.6260563364177913	0.9525208453396798	0.8599252808426241	0.9015250599920959	0	0	0.0
6425	0.12510429516866758	0.0445271982782532	0.044167432984819156	0.6407502647111738	None	0	0	0.08333333333333333	1	1.0	16	1.0	1.0	17	16	0	0	0	0.05555555555555555	1	18	1.2	18	0.0	0	0.4474666105186443	0.8271134224415455	0.5092297338109535	0.888818585767084	0.6260563364177913	0.9686282881635098	0.8784825192222446	0.9135682852498559	0	0	0.0
5161	0.11917184382800754	0.039982814898376316	0.0399003121504953	0.642969856880842	None	0	0	0.08333333333333333	1	1.0	16	1.0	1.0	17	16	0	0	0	0.05555555555555555	1	18	1.2	18	0.0	0	0.4474666105186443	0.8271134224415455	0.5092297338109535	0.888818585767084	0.6260563364177913	0.9525208453396798	0.8599252808426241	0.9015250599920959	0	0	0.0
3841	0.11136691661855953	0.02735048027024044	0.01463563071435671	0.6396709888353399	None	0	0	0.08333333333333333	1	1.0	16	1.0	1.0	17	16	0	0	0	0.05555555555555555	1	18	1.2	18	0.0	0	0.4474666105186443	0.8271134224415455	0.6424483820785388	0.8987301794470319	0.6260563364177913	0.9525208453396798	0.8599252808426241	0.904573499420203	0	0	0.0
1744	None	None	None	None	None	0	0	0.6666666666666666	2	0.5	1	1.0	0	0	0	3	2	0	1.0	2	2	0.26666666666666666	4	0.2	0	0	0	0	0	0	0	0	0	0	0	0
3633	0.0714327257204695	0.015426292685059967	0.007905648570507223	0.6620698706171287	None	0	0	0.08333333333333333	1	1.0	15	1.0	1.0	16	15	0	0	0	0.058823529411764705	1	17	1.1333333333333333	17	0.0	0	0.6021685970550944	0.8356849328570511	0.5017106995003642	0.8171351497481806	0.4222958293228973	0.9503225420982502	0.881188669111945	0.8833892455728211	0	0	0.0
2165	None	None	None	None	None	0	0	1.0	1	0	0	1.0	0	0	0	1	3	0	0.5	2	1	0.13333333333333333	2	0.5	0	0	0	0	0	0	0	0	0	0	0	0
2546	None	None	None	None	None	0.25	1	0.5	5	0.5	6	0.35	0.25	8	3	5	0	0	0.625	8	5	0.9333333333333333	14	0.0	0.3076923076923077	0.5688908239504187	0.9413663288018908	0.61162474162707	0.8438047912047215	0.3571841205485676	0.8690585500160455	0.8323286776409006	0.8926882587695416	0	0	0.0
1125	None	None	None	None	None	0	0	0.5	3	0.6666666666666666	4	0.4444444444444444	0.6666666666666666	5	4	2	1	0	0.5	6	3	0.5333333333333333	8	0.14285714285714285	1.0	0.6064009378519704	0.834224676339137	0.41068046386210416	0.8126513004547685	0.8670584154196959	0.9427895641816642	0.9122632815674754	0.8767242593383245	1.0	0.4	0.0
1654	None	None	None	None	None	0	0	0.5	2	0.5	2	0.6	0.25	2	1	3	0	0	0.4	5	2	0.4	6	0.0	0	0.6841517402807542	0.5730712877090764	0.37934504620691145	0.9423208715659399	0.521689779462305	0.9710900324382238	0.9452256406280041	0.9003116440135607	0	0	0.0
1552	None	None	None	None	None	0	0	0.2857142857142857	2	0.75	6	0.47619047619047616	0.5	4	4	5	3	0	0.42857142857142855	7	3	0.6666666666666666	10	0.21428571428571427	0.6666666666666666	0.38814569205109367	0.8083644420076627	0.5249044337286596	0.9263890934571498	0.693096606458478	0.9379017971996946	0.8898919380475397	0.9028191838429211	0.25	0.25	0.0
5806	0.11601300754948116	0.03987219819648686	0.039819364665058136	0.6223420136293245	None	0	0	0.08333333333333333	1	1.0	16	1.0	1.0	17	16	0	0	0	0.05555555555555555	1	18	1.2	18	0.0	0	0.4474666105186443	0.8271134224415455	0.5092297338109535	0.888818585767084	0.6260563364177913	0.9525208453396798	0.8599252808426241	0.9015250599920959	0	0	0.0
6306	0.11208116579752972	0.03649910477991838	0.03585200082444641	0.6326674111786068	None	0	0	0.08333333333333333	1	1.0	16	1.0	1.0	17	16	0	0	0	0.05555555555555555	1	18	1.2	18	0.0	0	0.4474666105186443	0.8271134224415455	0.5092297338109535	0.888818585767084	0.6260563364177913	0.9525208453396798	0.8599252808426241	0.9015250599920959	0	0	0.0
2856	3.404213951244507e-05	1.972965778053485e-06	-2.714521203320183e-09	0.9965965354661359	None	0	0	0.4	2	0.6	3	0.5833333333333334	0	0	0	6	2	0	0.3333333333333333	6	2	0.4666666666666667	7	0.125	0	0	0	0	0	0	0	0	0	0	0	0
6681	0.11976155350344131	0.03599552506388316	0.03556249840860717	0.6206664791724825	None	0	0	0.08333333333333333	1	1.0	16	1.0	1.0	17	16	0	0	0	0.05555555555555555	1	18	1.2	18	0.0	0	0.4474666105186443	0.8271134224415455	0.5045298881369114	0.8895261514574009	0.6260563364177913	0.9686282881635098	0.8787296782717468	0.9137570831186629	0	0	0.0
4112	0.0721426343332539	0.02131022772632655	0.020750562047404646	0.6501485236411713	None	0	0	0.1	1	1.0	12	1.0	1.0	13	12	0	0	0	0.07142857142857142	1	14	0.9333333333333333	14	0.0	0	0.39591084419817374	0.8556000669850803	0.5092297338109535	0.8795432267297885	0.6260563364177913	0.9556941338440752	0.8599252808426241	0.9071691262881967	0	0	0.0
4549	0.11507692370618093	0.040368746204996926	0.04033269907358771	0.6372713771022924	None	0	0	0.08333333333333333	1	1.0	16	1.0	1.0	17	16	0	0	0	0.05555555555555555	1	18	1.2	18	0.0	0	0.4474666105186443	0.8271134224415455	0.5092297338109535	0.888818585767084	0.6260563364177913	0.954013152611002	0.8599252808426241	0.9025119984111678	0	0	0.0
2947	0.05927853216773108	0.007040861341766534	0.0063074490496680055	0.6605858254301684	None	0	0	0.125	1	1.0	10	1.0	1.0	11	10	0	0	0	0.08333333333333333	1	12	0.8	12	0.0	0	0.3821214291768563	0.8395453279835967	0.5092297338109535	0.8872802977779205	0.7711034236088915	0.9587728170744445	0.8599252808426241	0.9078967705845824	0	0	0.0
6747	0.11670418156043749	0.034906853056738664	0.03235988213170095	0.6833457391664992	None	0	0	0.08333333333333333	1	1.0	16	1.0	1.0	17	16	0	0	0	0.05555555555555555	1	18	1.2	18	0.0	0	0.4474666105186443	0.8271134224415455	0.5092297338109535	0.888818585767084	0.6260563364177913	0.9686282881635098	0.8784825192222446	0.9135682852498559	0	0	0.0
887	None	None	None	None	None	0	0	0.2	1	1.0	5	1.0	1.0	6	5	0	1	0	0.14285714285714285	7	1	0.4666666666666667	7	0.3333333333333333	0	0.7046400716364672	0.8530226793191256	0.31801246331612176	0.8820821174973076	0.27132835087385526	0.9395678190522173	0.9154569417158486	0.89766705652357	1.0	0.16666666666666666	0.0
2228	None	None	None	None	None	0	0	0.3333333333333333	1	1.0	2	1.0	0.5	1	1	2	1	0	0.25	4	1	0.26666666666666666	4	0.125	0	1.0	0.5	0.6895400089522237	0.5	0.1	0.5	0.9766299597096587	0.5	1.0	1.0	0.0
3579	0.010986482053446787	0.00204479783630477	-0.0007500735695041259	0.9697002802226777	None	0	0	0.25	1	1.0	4	1.0	1.0	5	4	0	0	0	0.16666666666666666	1	6	0.4	6	0.0	0	0.3514591312724938	0.8357559301227029	0.577554214613784	0.8558912006964462	0.7714582307058726	0.9399771065909677	0.8856664156583864	0.8862734929967142	0	0	0.0
499	None	None	None	None	None	0	0	0.75	3	0.5	2	0.6	0.5	4	2	1	1	0	0.4	5	2	0.4	6	0.25	1.0	0.5475813671515525	0.8547957573546915	0.5174094026396241	0.9440883194569264	0.5551186407087075	0.9378887563532206	0.8224220077082032	0.9196763207670754	1.0	0.25	0.0
6676	0.11416996046393214	0.038333489079494916	0.037274095691820525	0.6477192911139178	None	0	0	0.08333333333333333	1	1.0	16	1.0	1.0	17	16	0	0	0	0.05555555555555555	1	18	1.2	18	0.0	0	0.4474666105186443	0.8271134224415455	0.5092297338109535	0.888818585767084	0.6260563364177913	0.9525208453396798	0.8599252808426241	0.9015250599920959	0	0	0.0
2305	None	None	None	None	None	0	0	0.1111111111111111	1	1.0	11	1.0	0.9090909090909091	11	10	1	2	0	0.07692307692307693	1	13	0.8666666666666667	13	0.4	0	0.49895215219522554	0.9041983937308604	0.8576344189652707	0.9476239230339683	0.7369779882131369	0.9375552689584883	0.7438869859046466	0.9319111277632544	0.5454545454545454	0.18181818181818182	0.0
1638	None	None	None	None	None	0	0	0.5	3	0.42857142857142855	3	0.375	0.42857142857142855	3	3	5	2	0	0.6666666666666666	6	4	0.6	9	0.14285714285714285	0.5	0.42254024965593534	0.8742704220436098	0.6959058521975249	0.9485134689634911	0.5823424003592843	0.9294802569124418	0.9064677106215419	0.9225270828349279	0.6666666666666666	0.3333333333333333	0.0
7333	0.12934846866284028	0.046340346346714675	0.045467198250316386	0.6326604433024601	None	0	0	0.08333333333333333	1	1.0	16	1.0	1.0	17	16	0	0	0	0.05555555555555555	1	18	1.2	18	0.0	0	0.4474666105186443	0.8271134224415455	0.5092297338109535	0.888818585767084	0.6260563364177913	0.9686282881635098	0.8784825192222446	0.9135682852498559	0	0	0.0
4105	0.07782375644648405	0.03366242471076538	0.033070776400343234	0.6400812422871307	None	0	0	0.1	1	1.0	12	1.0	1.0	13	12	0	0	0	0.07142857142857142	1	14	0.9333333333333333	14	0.0	0	0.39591084419817374	0.8556000669850803	0.5092297338109535	0.8795432267297885	0.6260563364177913	0.9556941338440752	0.8599252808426241	0.9071691262881967	0	0	0.0
6903	0.12550950481043682	0.04934052955848414	0.04894437451410582	0.6307424933676079	None	0	0	0.08333333333333333	1	1.0	16	1.0	1.0	17	16	0	0	0	0.05555555555555555	1	18	1.2	18	0.0	0	0.4474666105186443	0.8271134224415455	0.5092297338109535	0.888818585767084	0.6260563364177913	0.9686282881635098	0.8784825192222446	0.9135682852498559	0	0	0.0
2513	None	None	None	None	None	0.5	1	0.7142857142857143	5	0.375	3	0.5555555555555556	0.25	6	2	3	2	0	0.5	6	3	0.6666666666666666	10	0.3333333333333333	0.3333333333333333	0.46648499605423355	0.7851666788100884	0.549091624786419	0.9285741200009113	0.17026650432584786	0.946919777799272	0.8790710343193915	0.9044327550732161	0.5833333333333334	0.3333333333333333	0.0
5690	0.11559989508677668	0.032538682499589494	0.03187598726132428	0.648507794053298	None	0	0	0.08333333333333333	1	1.0	16	1.0	1.0	17	16	0	0	0	0.05555555555555555	1	18	1.2	18	0.0	0	0.4474666105186443	0.8271134224415455	0.5092297338109535	0.888818585767084	0.6260563364177913	0.952517216700165	0.8599252808426241	0.9015226856815131	0	0	0.0
2102	None	None	None	None	None	0	0	0.5	1	1.0	1	0.75	0	0	0	2	2	0	1.0	2	2	0.2	3	0.25	0	0	0	0	0	0	0	0	0	0	0	0
3946	0.08042617279426625	0.02206536897011837	0.02125731094327002	0.6432486461892826	None	0	0	0.1	1	1.0	12	1.0	1.0	13	12	0	0	0	0.07142857142857142	1	14	0.9333333333333333	14	0.0	0	0.39591084419817374	0.8556000669850803	0.5092297338109535	0.8795432267297885	0.6260563364177913	0.9560551106003152	0.8599252808426241	0.9074090908805323	0	0	0.0
2550	None	None	None	None	None	0	0	0.6666666666666666	4	0.16666666666666666	1	0.4444444444444444	0	3	0	4	2	0	0.5	3	6	0.5333333333333333	8	0.2222222222222222	0.2857142857142857	0	0	0	0	0	0	0	0	0	0	0
3626	0.014946520311317171	0.0019136635298679194	0.00021272053948750833	0.962782433432	None	0	0	0.16666666666666666	1	1.0	6	1.0	1.0	7	6	0	0	0	0.125	1	8	0.5333333333333333	8	0.0	0	0.3514591312724938	0.7833267887659479	0.7429417541140183	0.8273471986664716	0.7711034236088915	0.9131811124642741	0.8856664156583864	0.85005984462284	0	0	0.0
1937	None	None	None	None	None	1.0	1	0.8	4	0.4	2	0.4666666666666667	0.4	3	2	3	0	0	0.6	5	3	0.4666666666666667	7	0.0	1.0	0.7135910473990928	0.8251747790765195	0.6586900924138229	0.8159654097227365	0.17026650432584786	0.9618238705631541	0.9020447792625027	0.8898515720642357	0	0	0.0
2037	None	None	None	None	None	0	0	0.16666666666666666	1	1.0	6	1.0	0.8333333333333334	6	5	1	2	0	0.125	1	8	0.5333333333333333	8	0.4	0	0.6230995387229966	0.9305423239419579	0.715795313123029	0.9161089997593048	0.35565221846173645	0.9706995602864394	0.9194850430689645	0.9442068321846285	0.5833333333333334	0.3333333333333333	0.0
4272	0.11562456880256002	0.03366996937017487	0.03366765615788501	0.6370314517206668	None	0	0	0.08333333333333333	1	1.0	16	1.0	1.0	17	16	0	0	0	0.05555555555555555	1	18	1.2	18	0.0	0	0.4474666105186443	0.8271134224415455	0.5092297338109535	0.888818585767084	0.6260563364177913	0.9525208453396798	0.8599252808426241	0.9015250599920959	0	0	0.0
7296	0.11929272260003398	0.026128527608567344	0.02282953918097049	0.7660836952545376	None	0	0	0.08333333333333333	1	1.0	16	1.0	1.0	17	16	0	0	0	0.05555555555555555	1	18	1.2	18	0.0	0	0.4474666105186443	0.8271134224415455	0.5092297338109535	0.8947990224361566	0.6260563364177913	0.9686282881635098	0.8784825192222446	0.9151861776554273	0	0	0.0
459	None	None	None	None	None	0	0	1.0	2	0.0	0	1.0	0	1	0	1	1	0	0.3333333333333333	3	1	0.2	3	0.2	1.0	0	0	0	0	0	0	0	0	0	0	0
705	None	None	None	None	None	0	0	0.3333333333333333	2	0.8571428571428571	6	0.5	0.5714285714285714	5	4	3	5	0	0.5	6	3	0.6	9	0.5555555555555556	0.5	0.25862119193882555	0.6299619007797186	0.42826000999237157	0.7098430341093601	0.8593491271200975	0.8864051517521513	0.9327853438442023	0.7614060658989232	0.4	0.2	0.0
6888	0.11674329891043181	0.037865689673363255	0.03786162587928331	0.6420709336966159	None	0	0	0.08333333333333333	1	1.0	16	1.0	1.0	17	16	0	0	0	0.05555555555555555	1	18	1.2	18	0.0	0	0.4474666105186443	0.8271134224415455	0.5092297338109535	0.888818585767084	0.6260563364177913	0.9686282881635098	0.8784825192222446	0.9135682852498559	0	0	0.0
4990	0.11400404645568989	0.03880027337663246	0.038752872562887515	0.6395009636398956	None	0	0	0.08333333333333333	1	1.0	16	1.0	1.0	17	16	0	0	0	0.05555555555555555	1	18	1.2	18	0.0	0	0.4474666105186443	0.8271134224415455	0.5092297338109535	0.888818585767084	0.6260563364177913	0.9524981409089296	0.8599252808426241	0.9015102059053282	0	0	0.0
290	None	None	None	None	None	0.5	2	0.6	6	0.5384615384615384	7	0.35714285714285715	0.38461538461538464	8	5	6	0	0	0.8571428571428571	6	7	1.0	15	0.0	0.36363636363636365	0.7337560393542452	0.7956213878194899	0.4943524641631001	0.8387631996320347	0.27821025687880807	0.8696621935837984	0.8960221309829527	0.8369070781585879	0	0	0.0
3483	0.04779681078924451	0.007036731098993143	-0.001879727349131765	0.8418949899469945	None	0	0	0.3	3	0.8333333333333334	10	0.5384615384615384	0.8333333333333334	13	10	0	0	0	0.15384615384615385	13	2	0.9333333333333333	14	0.0	0.16666666666666666	0.39591084419817374	0.8556000669850803	0.6424483820785388	0.8937381685594019	0.6260563364177913	0.9556801635792147	0.8599252808426241	0.9110538854734809	0	0	0.0
2520	None	None	None	None	None	0	0	0.75	3	0.5	2	0.5	0	2	0	3	2	0	0.75	4	3	0.4	6	0.25	0.6666666666666666	0	0	0	0	0	0	0	0	0	0	0
7514	0.11893793141057775	0.03749845086488255	0.03748673131558725	0.6450800746413268	None	0	0	0.08333333333333333	1	1.0	16	1.0	1.0	17	16	0	0	0	0.05555555555555555	1	18	1.2	18	0.0	0	0.4474666105186443	0.8271134224415455	0.5092297338109535	0.888818585767084	0.6260563364177913	0.9686282881635098	0.8784825192222446	0.9135682852498559	0	0	0.0
651	None	None	None	None	None	0.25	1	0.4	4	0.7692307692307693	10	0.3409090909090909	0.6923076923076923	11	9	3	0	0	0.36363636363636365	11	4	1.0	15	0.0	0.5	0.8267507054107941	0.8551317127400422	0.7629076251225031	0.8771378934491824	0.4556315589284898	0.8550348787796662	0.8599252808426241	0.8627783596763231	0	0	0.0
1376	None	None	None	None	None	0	0	0.3333333333333333	3	0.7272727272727273	8	0.37142857142857144	0.6363636363636364	9	7	3	0	0	0.7142857142857143	7	5	0.8666666666666667	13	0.0	0.4	0.5518719957554085	0.9221957904553117	0.6586900924138229	0.9027172635188205	0.3032951145990225	0.8855533583819541	0.91998626383692	0.9045485259161329	0	0	0.0
386	None	None	None	None	None	0	0	0.6666666666666666	2	0.5	1	0.6666666666666666	0.5	3	1	0	0	0	0.6666666666666666	2	3	0.26666666666666666	4	0.0	0	0.3915578730158776	0.5602790485486895	0.19154899232160633	0.9381484843471428	0.7291183442444646	0.6167185660239446	0.9018929379748503	0.7587252091415897	0	0	0.0
1451	None	None	None	None	None	0	0	0.6	3	0.6	3	0.4666666666666667	0.4	3	2	3	3	0	0.6	3	5	0.4666666666666667	7	0.3333333333333333	0.4	0.6822769097955084	0.8729674075526579	0.6895400089522237	0.8492735208745588	0.20687441914848853	0.9574184029352074	0.9213524670403153	0.9052007968620404	0.6666666666666666	0.6666666666666666	0.22168384661454651
1295	None	None	None	None	None	1.0	1	1.0	5	0.0	0	0.7777777777777778	0	2	0	4	1	0	1.0	3	3	0.4666666666666667	7	0.1	1.0	0	0	0	0	0	0	0	0	0	0	0
1378	None	None	None	None	None	0	0	0.5	2	0.3333333333333333	1	0.625	0.3333333333333333	2	1	2	1	0	0.5	2	4	0.3333333333333333	5	0.14285714285714285	0.6666666666666666	0.685563628037106	0.5827699079654801	0.712864278287434	0.9389868013686133	0.6695711129853852	0.8895435796204189	0.7909975310737035	0.8478690339935641	1.0	0.5	0.0
7035	0.12140751759659038	0.0333925561824813	0.03230665957057822	0.6574332579300853	None	0	0	0.08333333333333333	1	1.0	16	1.0	1.0	17	16	0	0	0	0.05555555555555555	1	18	1.2	18	0.0	0	0.4474666105186443	0.8271134224415455	0.5092297338109535	0.888818585767084	0.6260563364177913	0.9686282881635098	0.8784825192222446	0.9135682852498559	0	0	0.0
992	None	None	None	None	None	0	0	0.25	1	1.0	4	1.0	1.0	4	4	1	0	0	0.16666666666666666	6	1	0.4	6	0.0	0	0.5722874747076403	0.7901669439373631	0.5917791140515153	0.9293374426565494	0.6582442680361782	0.8897052020852413	0.8324911230175107	0.880454425853943	0	0	0.0
5247	0.11457897161938026	0.038941586806056264	0.03893804097737167	0.6375016705690913	None	0	0	0.08333333333333333	1	1.0	16	1.0	1.0	17	16	0	0	0	0.05555555555555555	1	18	1.2	18	0.0	0	0.4474666105186443	0.8271134224415455	0.5092297338109535	0.888818585767084	0.6260563364177913	0.9525208453396798	0.8599252808426241	0.9015250599920959	0	0	0.0
3329	7.34462551975168e-07	4.759379100913615e-08	-1.8801064811663508e-09	0.9999999294143177	None	0	0	1.0	2	0.0	0	1.0	0	1	0	1	2	0	0.3333333333333333	1	3	0.2	3	0.4	1.0	0	0	0	0	0	0	0	0	0	0	0
813	None	None	None	None	None	0	0	1.0	2	0.0	0	0.75	0	1	0	1	2	0	1.0	2	2	0.2	3	0.4	0	0	0	0	0	0	0	0	0	0	0	0
4196	0.0778848545733736	0.02437687294702739	0.024355901948408056	0.657163612351352	None	0	0	0.1	1	1.0	12	1.0	1.0	13	12	0	0	0	0.07142857142857142	1	14	0.9333333333333333	14	0.0	0	0.39591084419817374	0.8556000669850803	0.5092297338109535	0.8795432267297885	0.6260563364177913	0.9556941338440752	0.8599252808426241	0.9071691262881967	0	0	0.0
6636	0.12126068512776399	0.03832088937621423	0.03804817600138525	0.6361456970069411	None	0	0	0.08333333333333333	1	1.0	16	1.0	1.0	17	16	0	0	0	0.05555555555555555	1	18	1.2	18	0.0	0	0.4474666105186443	0.8277773359081098	0.5092297338109535	0.888818585767084	0.6260563364177913	0.9525208453396798	0.8609431144637858	0.9016625774964908	0	0	0.0
5116	0.11783762472325131	0.04308038765726661	0.04297975118247423	0.6256111535890116	None	0	0	0.08333333333333333	1	1.0	16	1.0	1.0	17	16	0	0	0	0.05555555555555555	1	18	1.2	18	0.0	0	0.4474666105186443	0.8271134224415455	0.5092297338109535	0.888818585767084	0.6260563364177913	0.9525208453396798	0.8599252808426241	0.9015250599920959	0	0	0.0
4631	0.10295599355481061	0.007208171909648941	0.007084951025501595	0.876173801740767	None	0	0	0.08333333333333333	1	1.0	16	1.0	1.0	17	16	0	0	0	0.05555555555555555	1	18	1.2	18	0.0	0	0.4474666105186443	0.8271134224415455	0.5889646720228278	0.8937232522123824	0.6260563364177913	0.9520386799863229	0.8599252808426241	0.9027027135365807	0	0	0.0
2604	1.2670277104520268e-05	1.2889669718809062e-05	4.612464204874643e-08	0.9996276423619219	None	0	0	1.0	1	0	0	1.0	0	1	0	0	1	0	0.5	2	1	0.13333333333333333	2	0.3333333333333333	0	0	0	0	0	0	0	0	0	0	0	0
2845	0.01317506182091465	0.0015399388571825472	-0.00042282598765451714	0.9879579561178043	None	0	0	0.5	3	0.6666666666666666	4	0.5714285714285714	0.6666666666666666	6	4	1	1	0	0.2857142857142857	2	7	0.5333333333333333	8	0.25	0.3333333333333333	0.40462314116332126	0.9033333485609595	0.5792963219894544	0.8599594845213228	0.4478085401967431	0.960904376762292	0.8012034850565913	0.9181305495768983	1.0	0.16666666666666666	0.0
167	None	None	None	None	None	1.0	1	1.0	5	0.0	0	0.5833333333333334	0	4	0	2	0	0	0.75	4	3	0.4666666666666667	7	0.0	0.6666666666666666	0	0	0	0	0	0	0	0	0	0	0
6126	0.05086769777274154	0.001677143446507984	-0.001480084404494217	0.5795638549456793	None	0	0	0.125	1	1.0	10	1.0	1.0	11	10	0	0	0	0.08333333333333333	1	12	0.8	12	0.0	0	0.3821214291768563	0.8543516359100375	0.7179793286662332	0.8407833213484	0.7711034236088915	0.9185314213491577	0.8856270202365544	0.8756563650987989	0	0	0.0
4524	0.11459411209840016	0.035224877853886685	0.03515030735601161	0.6451680239009951	None	0	0	0.08333333333333333	1	1.0	16	1.0	1.0	17	16	0	0	0	0.05555555555555555	1	18	1.2	18	0.0	0	0.4474666105186443	0.8271134224415455	0.5092297338109535	0.888818585767084	0.6260563364177913	0.9525208453396798	0.8599252808426241	0.9015250599920959	0	0	0.0
2021	None	None	None	None	None	0	0	0.3333333333333333	2	0.7142857142857143	5	0.42857142857142855	0.7142857142857143	7	5	1	1	0	0.42857142857142855	7	3	0.6	9	0.25	0	0.33249583899456436	0.7418277065447504	0.2708315699981894	0.9092042251346801	0.5227872661265156	0.9411610337167455	0.9119011356908523	0.885331715931005	1.0	0	0.0
3901	0.05688280235839577	0.025725297938701985	0.025457606283943286	0.7285395378038654	None	0	0	0.1111111111111111	1	1.0	11	1.0	1.0	12	11	0	0	0	0.07692307692307693	1	13	0.8666666666666667	13	0.0	0	0.49828477639512503	0.8583240919576801	0.4892294867764715	0.8720105157958292	0.4222958293228973	0.9571766228986629	0.8877124826519379	0.9068471541354328	0	0	0.0
48	None	None	None	None	None	0	0	0.2857142857142857	2	0.875	7	0.625	0.5	6	4	3	2	0	1.0	4	4	0.6666666666666666	10	0.25	0	0.49926552095218196	0.9321023518845786	0.11396432208816132	0.9726777496657077	0.4505422537358418	0.84730929003597	0.8790863307889719	0.933089675390108	0.5833333333333334	0	0.0
4138	0.1148574843261307	0.03245143307100435	0.03071217930583609	0.6523431900138894	None	0	0	0.08333333333333333	1	1.0	16	1.0	1.0	17	16	0	0	0	0.05555555555555555	1	18	1.2	18	0.0	0	0.4474666105186443	0.8271134224415455	0.5092297338109535	0.888818585767084	0.6260563364177913	0.952517216700165	0.8599252808426241	0.9015226856815131	0	0	0.0
2652	0.0048193503008413015	0.0008228217493259712	0.0006285875377254927	0.990230063034413	None	0	0	0.5	2	0.6666666666666666	2	0.625	0.6666666666666666	4	2	0	0	0	0.5	2	4	0.3333333333333333	5	0.0	0	0.41479401984775033	0.8586031648301621	0.6260857439624858	0.9332370469291766	0.8392545495636025	0.9497561146582201	0.9039182183119449	0.921303288588694	0	0	0.0
3422	0.05606583764881095	0.026137032087844046	0.025682867767443458	0.7341120113394417	None	0	0	0.1111111111111111	1	1.0	11	1.0	1.0	12	11	0	0	0	0.07692307692307693	1	13	0.8666666666666667	13	0.0	0	0.49828477639512503	0.8583240919576801	0.4892294867764715	0.8720105157958292	0.4222958293228973	0.9571766228986629	0.8877124826519379	0.9068471541354328	0	0	0.0
[truncated: 6,295 more rows]
