# Supplementary material for: Constrained by Design: Influence of Genetic Encodings on Evolved Traits of Robots
Source: Front Robot AI. 2021 Jun 15;8:672379. doi: 10.3389/frobt.2021.672379 (PMC8239187; doi:10.3389/frobt.2021.672379)
Supplement: Supplementary file 1 [file DataSheet3.ZIP › plasticoding_plane_12_snapshots_ids.tsv]

generation	robot_id	fitness	novelty	novelty_pop	cons_fitness
145	7317	0.048067481715215035	None	0.0	0.048067481715215035
145	7266	0.03790016404458088	None	0.0	0.03790016404458088
145	6939	0.048359292658265926	None	0.0	0.048359292658265926
145	6403	0.04683605931920179	None	0.0	0.04683605931920179
145	7311	0.030237933050284535	None	0.0016339869281045763	0.030237933050284535
145	7269	0.04410777586438292	None	0.0	0.04410777586438292
145	7251	0.042724459017388056	None	0.0	0.042724459017388056
145	7137	0.04572981836114364	None	0.0	0.04572981836114364
145	7312	0.04003983139479612	None	0.0	0.04003983139479612
145	7259	0.04590763716855692	None	0.0	0.04590763716855692
145	6848	0.04423386147302369	None	0.0	0.04423386147302369
145	6721	0.04973795612819825	None	0.0	0.04973795612819825
145	6748	0.04843518967236968	None	0.0	0.04843518967236968
145	7286	0.04677031241033932	None	0.0	0.04677031241033932
145	6886	0.0478488021125516	None	0.0	0.0478488021125516
145	7177	0.04562485573925946	None	0.0	0.04562485573925946
145	6722	0.04579359159492726	None	0.0	0.04579359159492726
145	7263	0.04674248226483048	None	0.0	0.04674248226483048
145	6649	0.04861452459117352	None	0.0	0.04861452459117352
145	6568	0.04774278174468119	None	0.0	0.04774278174468119
145	7316	0.023785373660728464	None	0.007045638824865976	0.023785373660728464
145	7152	0.048649606586668864	None	0.0	0.048649606586668864
145	7029	0.04725301410572373	None	0.0	0.04725301410572373
145	7081	0.047139955704653125	None	0.0	0.047139955704653125
145	7219	0.04385883952262386	None	0.0	0.04385883952262386
145	7327	0.039446008747866294	None	0.0	0.039446008747866294
145	7339	0.02595817083081925	None	0.0	0.02595817083081925
145	7238	0.04718351003991475	None	0.0	0.04718351003991475
145	7348	0.04233462383241042	None	0.0	0.04233462383241042
145	7342	0.035984458792724924	None	0.0	0.035984458792724924
145	7338	0.04476315092940559	None	0.0	0.04476315092940559
145	7323	0.035863544487293876	None	0.0	0.035863544487293876
145	7199	0.04671404896808781	None	0.0	0.04671404896808781
145	7293	0.04841454802827114	None	0.0	0.04841454802827114
145	7142	0.04704002858342209	None	0.0	0.04704002858342209
145	7190	0.04441678173342037	None	0.0	0.04441678173342037
145	6954	0.04695853644357296	None	0.0	0.04695853644357296
145	7285	0.042979986107511074	None	0.0	0.042979986107511074
145	6951	0.04789497943679241	None	0.0	0.04789497943679241
145	7309	0.046082070551563666	None	0.0	0.046082070551563666
145	7178	0.04815495683611452	None	0.0	0.04815495683611452
145	7278	0.04366408242710027	None	0.0	0.04366408242710027
145	6806	0.045205238201218675	None	0.0	0.045205238201218675
145	7313	0.04212240345332829	None	0.0	0.04212240345332829
145	7184	0.045302071291420096	None	0.0	0.045302071291420096
145	7298	0.043231539571834905	None	0.0	0.043231539571834905
145	7295	0.04522700405163624	None	0.0	0.04522700405163624
145	7009	0.04799006418938709	None	0.0	0.04799006418938709
145	7350	0.04535672128354658	None	0.0	0.04535672128354658
145	6969	0.047201745907118925	None	0.0	0.047201745907118925
145	7067	0.04696791906384774	None	0.0	0.04696791906384774
145	7205	0.04397683823215008	None	0.0	0.04397683823215008
145	7151	0.043137193089506226	None	0.0	0.043137193089506226
145	6943	0.046346910818806326	None	0.0	0.046346910818806326
145	7324	0.0453341856099181	None	0.0	0.0453341856099181
145	7246	0.043425166564637845	None	0.0	0.043425166564637845
145	7206	0.04552663069620573	None	0.0	0.04552663069620573
145	7255	0.04003983139479612	None	0.0	0.04003983139479612
145	7328	0.046346910818806326	None	0.0	0.046346910818806326
145	6958	0.04725293886466685	None	0.0	0.04725293886466685
145	7333	0.045467198250316386	None	0.0	0.045467198250316386
145	7131	0.04458694646467142	None	0.0	0.04458694646467142
145	7306	0.04449224035844139	None	0.0	0.04449224035844139
145	6814	0.04735905487993654	None	0.0	0.04735905487993654
145	6921	0.047763304944910205	None	0.0	0.047763304944910205
145	6815	0.045773441307829205	None	0.0	0.045773441307829205
145	6756	0.045898108063331	None	0.0	0.045898108063331
145	7318	0.0056636672002063895	None	0.021434104224415978	0.0056636672002063895
145	7006	0.04807263270544024	None	0.0	0.04807263270544024
145	7073	0.04799006418938709	None	0.0	0.04799006418938709
145	7183	0.04712431192598181	None	0.0	0.04712431192598181
145	7033	0.04695744650066635	None	0.0	0.04695744650066635
145	7001	0.04675065882522599	None	0.0	0.04675065882522599
145	7337	0.03954696658808652	None	0.0	0.03954696658808652
145	7136	0.046203093735548526	None	0.0	0.046203093735548526
145	7049	0.04825631839136829	None	0.0	0.04825631839136829
145	7271	0.048230983784302815	None	0.0	0.048230983784302815
145	7315	0.04167339075906429	None	0.0	0.04167339075906429
145	6740	0.046391131697491726	None	0.0	0.046391131697491726
145	7130	0.0477928888871836	None	0.0	0.0477928888871836
145	6803	0.04689835179617766	None	0.0	0.04689835179617766
145	7268	0.0413111141674367	None	0.0	0.0413111141674367
145	6945	0.047453176723833826	None	0.0	0.047453176723833826
145	7262	0.048986336365909156	None	0.0	0.048986336365909156
145	7343	0.045522726545355684	None	0.0	0.045522726545355684
145	7221	0.04217880358976541	None	0.0	0.04217880358976541
145	7192	0.048410217782859796	None	0.0	0.048410217782859796
145	7320	0.04322972366427509	None	0.0	0.04322972366427509
145	7301	0.042257908100618885	None	0.0	0.042257908100618885
145	7239	0.046678805350638425	None	0.0	0.046678805350638425
145	7261	0.04443663185363126	None	0.0	0.04443663185363126
145	7056	0.04620276520324487	None	0.0	0.04620276520324487
145	7017	0.046355291114840776	None	0.0	0.046355291114840776
145	6627	0.04644052030608708	None	0.0	0.04644052030608708
145	6774	0.04547144030281469	None	0.0	0.04547144030281469
145	7207	0.04621162542498426	None	0.0	0.04621162542498426
145	7300	0.04519369673782263	None	0.0	0.04519369673782263
145	7345	0.04642668301985582	None	0.0	0.04642668301985582
145	7287	0.04703783369977041	None	0.0	0.04703783369977041
145	7332	0.030518061446180633	None	0.0	0.030518061446180633
143	6939	0.048359292658265926	None	0.0	0.048359292658265926
143	6403	0.04683605931920179	None	0.0	0.04683605931920179
143	7038	0.046591502648412116	None	0.0	0.046591502648412116
143	7043	0.04120613146737507	None	0.0	0.04120613146737507
143	7137	0.04572981836114364	None	0.0	0.04572981836114364
143	7063	0.0296000925771	None	0.0	0.0296000925771
143	6848	0.04423386147302369	None	0.0	0.04423386147302369
143	6721	0.04973795612819825	None	0.0	0.04973795612819825
143	6748	0.04843518967236968	None	0.0	0.04843518967236968
143	6886	0.0478488021125516	None	0.0	0.0478488021125516
143	7177	0.04562485573925946	None	0.0	0.04562485573925946
143	7097	0.045248408462546345	None	0.0	0.045248408462546345
143	6722	0.04579359159492726	None	0.0	0.04579359159492726
143	7166	0.044502164431785896	None	0.0	0.044502164431785896
143	6649	0.04861452459117352	None	0.0	0.04861452459117352
143	6568	0.04774278174468119	None	0.0	0.04774278174468119
143	7152	0.048649606586668864	None	0.0	0.048649606586668864
143	7029	0.04725301410572373	None	0.0	0.04725301410572373
143	7081	0.047139955704653125	None	0.0	0.047139955704653125
143	7210	0.046192834329450934	None	0.0	0.046192834329450934
143	7219	0.04385883952262386	None	0.0	0.04385883952262386
143	7238	0.04718351003991475	None	0.0	0.04718351003991475
143	7115	0.04247577600823669	None	0.0	0.04247577600823669
143	7161	0.0464029771025691	None	0.0	0.0464029771025691
143	7199	0.04671404896808781	None	0.0	0.04671404896808781
143	7126	0.04247577600823669	None	0.0	0.04247577600823669
143	7107	0.04459875230808792	None	0.0	0.04459875230808792
143	7142	0.04704002858342209	None	0.0	0.04704002858342209
143	7190	0.04441678173342037	None	0.0	0.04441678173342037
143	7241	0.038988772542845454	None	0.0	0.038988772542845454
143	6954	0.04695853644357296	None	0.0	0.04695853644357296
143	6951	0.04789497943679241	None	0.0	0.04789497943679241
143	7227	0.04703051694397638	None	0.0	0.04703051694397638
143	7085	0.029454851817026763	None	0.0	0.029454851817026763
143	7178	0.04815495683611452	None	0.0	0.04815495683611452
143	6949	0.03766433410487953	None	0.0	0.03766433410487953
143	7121	0.04715544525603942	None	0.0	0.04715544525603942
143	7249	0.045313738007793036	None	0.0	0.045313738007793036
143	6806	0.045205238201218675	None	0.0	0.045205238201218675
143	7058	0.04699483936608382	None	0.0	0.04699483936608382
143	7225	0.04096831636665127	None	0.0	0.04096831636665127
143	6865	0.04423386147302369	None	0.0	0.04423386147302369
143	7184	0.045302071291420096	None	0.0	0.045302071291420096
143	7212	0.030556395979519466	None	0.0	0.030556395979519466
143	7009	0.04799006418938709	None	0.0	0.04799006418938709
143	6969	0.047201745907118925	None	0.0	0.047201745907118925
143	7067	0.04696791906384774	None	0.0	0.04696791906384774
143	7205	0.04397683823215008	None	0.0	0.04397683823215008
143	7244	0.037823457861088323	None	0.0	0.037823457861088323
143	7151	0.043137193089506226	None	0.0	0.043137193089506226
143	6943	0.046346910818806326	None	0.0	0.046346910818806326
143	6520	0.043690223733097666	None	0.0	0.043690223733097666
143	7246	0.043425166564637845	None	0.0	0.043425166564637845
143	7188	0.04367872572527147	None	0.0	0.04367872572527147
143	6930	0.04538644003573136	None	0.0	0.04538644003573136
143	7206	0.04552663069620573	None	0.0	0.04552663069620573
143	6938	0.0450477834623804	None	0.0	0.0450477834623804
143	6958	0.04725293886466685	None	0.0	0.04725293886466685
143	7138	0.03815297744008333	None	0.0	0.03815297744008333
143	7106	0.048184515796123574	None	0.0	0.048184515796123574
143	7131	0.04458694646467142	None	0.0	0.04458694646467142
143	7180	0.0468595833966374	None	0.0	0.0468595833966374
143	6814	0.04735905487993654	None	0.0	0.04735905487993654
143	7200	0.04714853204791652	None	0.0	0.04714853204791652
143	6921	0.047763304944910205	None	0.0	0.047763304944910205
143	7164	0.043984030148695945	None	0.0	0.043984030148695945
143	6815	0.045773441307829205	None	0.0	0.045773441307829205
143	7149	0.04712283949770399	None	0.0	0.04712283949770399
143	6756	0.045898108063331	None	0.0	0.045898108063331
143	7201	0.038594700526383814	None	0.0	0.038594700526383814
143	6863	0.046815294005759636	None	0.0	0.046815294005759636
143	7118	0.043432997119273654	None	0.0	0.043432997119273654
143	7248	0.038242922144147484	None	0.0	0.038242922144147484
143	7006	0.04807263270544024	None	0.0	0.04807263270544024
143	7073	0.04799006418938709	None	0.0	0.04799006418938709
143	7183	0.04712431192598181	None	0.0	0.04712431192598181
143	7226	0.04482301298435102	None	0.0	0.04482301298435102
143	7033	0.04695744650066635	None	0.0	0.04695744650066635
143	7001	0.04675065882522599	None	0.0	0.04675065882522599
143	7136	0.046203093735548526	None	0.0	0.046203093735548526
143	4660	0.040957479296979835	None	0.0	0.040957479296979835
143	7196	0.039308464909310094	None	0.0	0.039308464909310094
143	7049	0.04825631839136829	None	0.0	0.04825631839136829
143	6740	0.046391131697491726	None	0.0	0.046391131697491726
143	7130	0.0477928888871836	None	0.0	0.0477928888871836
143	6940	0.04630238044959133	None	0.0	0.04630238044959133
143	6803	0.04689835179617766	None	0.0	0.04689835179617766
143	6945	0.047453176723833826	None	0.0	0.047453176723833826
143	7221	0.04217880358976541	None	0.0	0.04217880358976541
143	7191	0.044425084376499085	None	0.0	0.044425084376499085
143	7139	0.046928183885725366	None	0.0	0.046928183885725366
143	7192	0.048410217782859796	None	0.0	0.048410217782859796
143	7239	0.046678805350638425	None	0.0	0.046678805350638425
143	7056	0.04620276520324487	None	0.0	0.04620276520324487
143	7017	0.046355291114840776	None	0.0	0.046355291114840776
143	6627	0.04644052030608708	None	0.0	0.04644052030608708
143	6774	0.04547144030281469	None	0.0	0.04547144030281469
143	7236	0.03047342390416251	None	0.0	0.03047342390416251
143	7223	0.03984269794819983	None	0.0	0.03984269794819983
143	7207	0.04621162542498426	None	0.0	0.04621162542498426
106	5098	0.04128704759951095	None	0.0	0.04128704759951095
106	4520	0.03979821098213593	None	0.0	0.03979821098213593
106	4985	0.04128704759951095	None	0.0	0.04128704759951095
106	4886	0.03959162106651946	None	0.0	0.03959162106651946
106	5312	0.042206058487346675	None	0.0	0.042206058487346675
106	5039	0.03835796907401096	None	0.0	0.03835796907401096
106	5319	0.038133606985538124	None	0.0	0.038133606985538124
106	5339	0.04149628960090397	None	0.0	0.04149628960090397
106	5343	0.03939899089374082	None	0.0	0.03939899089374082
106	5292	0.039682891632906274	None	0.0	0.039682891632906274
106	5001	0.039561416554630774	None	0.0	0.039561416554630774
106	5181	0.03976595686759694	None	0.0	0.03976595686759694
106	5373	0.03420402402421019	None	0.0	0.03420402402421019
106	5297	0.03469852041430205	None	0.0	0.03469852041430205
106	5228	0.03989300556309447	None	0.0	0.03989300556309447
106	5368	0.035262977717770524	None	0.0	0.035262977717770524
106	5215	0.032169915702452784	None	0.0	0.032169915702452784
106	5316	0.03387486299864919	None	0.0	0.03387486299864919
106	4921	0.03710059926046978	None	0.0	0.03710059926046978
106	5266	0.035180182799591606	None	0.0	0.035180182799591606
106	5394	0.02448522500453376	None	0.0	0.02448522500453376
106	4975	0.03783771502479489	None	0.0	0.03783771502479489
106	5398	0.038884783209508625	None	0.0	0.038884783209508625
106	5309	0.033162777786242825	None	0.0	0.033162777786242825
106	5376	0.035746928966686936	None	0.0	0.035746928966686936
106	5324	0.03342002756118358	None	0.0	0.03342002756118358
106	5293	0.033394964200378185	None	0.0	0.033394964200378185
106	5262	0.03743936338338437	None	0.0	0.03743936338338437
106	5242	0.03994227804437699	None	0.0	0.03994227804437699
106	5232	0.03599372772598342	None	0.0	0.03599372772598342
106	5386	0.009288148392863248	None	0.0	0.009288148392863248
106	5244	0.040115534742954054	None	0.0	0.040115534742954054
106	5378	0.03860029802991204	None	0.0	0.03860029802991204
106	5387	0.04021881666922293	None	0.0	0.04021881666922293
106	5142	0.03601087711953538	None	0.0	0.03601087711953538
106	5313	0.03907285952707378	None	0.0	0.03907285952707378
106	5303	0.04056803368722011	None	0.0	0.04056803368722011
106	5051	0.03941171389737566	None	0.0	0.03941171389737566
106	5341	0.0392535145119782	None	0.0	0.0392535145119782
106	5399	0.03581893712300994	None	0.0	0.03581893712300994
106	5147	0.040878035641445064	None	0.0	0.040878035641445064
106	5116	0.04297975118247423	None	0.0	0.04297975118247423
106	5139	0.041730682739888156	None	0.0	0.041730682739888156
106	5354	0.03990475086994813	None	0.0	0.03990475086994813
106	5285	0.039785375543473625	None	0.0	0.039785375543473625
106	5381	0.0012117030290999702	None	0.0009803921568627457	0.0012117030290999702
106	5077	0.039387143148433966	None	0.0	0.039387143148433966
106	5353	0.042202338148163265	None	0.0	0.042202338148163265
106	5294	0.040832857897183994	None	0.0	0.040832857897183994
106	4797	0.03976595686759694	None	0.0	0.03976595686759694
106	5379	0.03910175845820918	None	0.0	0.03910175845820918
106	4743	0.041148949710186684	None	0.0	0.041148949710186684
106	5161	0.0399003121504953	None	0.0	0.0399003121504953
106	5117	0.0390450229467295	None	0.0	0.0390450229467295
106	5355	0.042537556122703636	None	0.0	0.042537556122703636
106	5210	0.03989300556309447	None	0.0	0.03989300556309447
106	5121	0.03720697595453604	None	0.0	0.03720697595453604
106	4750	0.040253721864783876	None	0.0	0.040253721864783876
106	5346	0.04020185959404616	None	0.0	0.04020185959404616
106	5337	0.038318144563250674	None	0.0	0.038318144563250674
106	5206	0.03912888595219842	None	0.0	0.03912888595219842
106	5393	0.038632032651659716	None	0.0	0.038632032651659716
106	5283	0.039363133424465555	None	0.0	0.039363133424465555
106	5361	0.0015750032732114376	None	0.020258351083695385	0.0015750032732114376
106	5362	0.03176127232522757	None	0.48751905085207614	0.03176127232522757
106	4810	0.03702313475730543	None	0.0	0.03702313475730543
106	5062	0.04069555563095381	None	0.0	0.04069555563095381
106	5391	0.03662954080027682	None	0.0	0.03662954080027682
106	5205	0.040379832424931934	None	0.0	0.040379832424931934
106	5301	0.037686348896428926	None	0.0	0.037686348896428926
106	5178	0.037920011973971074	None	0.0	0.037920011973971074
106	5054	0.040253790606414985	None	0.0	0.040253790606414985
106	4844	0.04036281547594945	None	0.0	0.04036281547594945
106	5198	0.03866788299008071	None	0.0	0.03866788299008071
106	4499	0.042899078089090305	None	0.0	0.042899078089090305
106	5070	0.04167728177699035	None	0.0	0.04167728177699035
106	5392	0.032404788794649524	None	0.0	0.032404788794649524
106	4814	0.03990740538668467	None	0.0	0.03990740538668467
106	5149	0.03966444170034405	None	0.0	0.03966444170034405
106	4238	0.04115614534842313	None	0.0	0.04115614534842313
106	4925	0.04026591894272486	None	0.0	0.04026591894272486
106	5265	0.04091440345552093	None	0.0	0.04091440345552093
106	5311	0.032346287861007024	None	0.0	0.032346287861007024
106	4660	0.040957479296979835	None	0.0	0.040957479296979835
106	4526	0.04025209010402701	None	0.0	0.04025209010402701
106	5173	0.039005069595778874	None	0.0	0.039005069595778874
106	5187	0.03974256684745789	None	0.0	0.03974256684745789
106	5154	0.04212093386577139	None	0.0	0.04212093386577139
106	5360	0.035752935646834835	None	0.0	0.035752935646834835
106	5359	0.04081811435610869	None	0.0	0.04081811435610869
106	5385	0.03979821098213593	None	0.0	0.03979821098213593
106	5400	0.011684931048025834	None	0.020831542638384475	0.011684931048025834
106	5196	0.03768377787504726	None	0.0	0.03768377787504726
106	5235	0.03704996542840063	None	0.0	0.03704996542840063
106	5107	0.04064346096189564	None	0.0	0.04064346096189564
106	5351	0.0345159943001358	None	0.0	0.0345159943001358
106	5375	0.0392002066687087	None	0.0	0.0392002066687087
106	5334	0.04100870617169895	None	0.0	0.04100870617169895
106	5347	0.04123794652983975	None	0.0	0.04123794652983975
106	4780	0.0404534978472022	None	0.0	0.0404534978472022
141	7113	0.03670705933176457	None	0.0	0.03670705933176457
141	7111	0.04561795458668047	None	0.0	0.04561795458668047
141	7053	0.038584365042021125	None	0.0	0.038584365042021125
141	7040	0.03800592852571435	None	0.0	0.03800592852571435
141	6939	0.048359292658265926	None	0.0	0.048359292658265926
141	6403	0.04683605931920179	None	0.0	0.04683605931920179
141	7038	0.046591502648412116	None	0.0	0.046591502648412116
141	7043	0.04120613146737507	None	0.0	0.04120613146737507
141	7132	0.029427663730704608	None	0.0	0.029427663730704608
141	7137	0.04572981836114364	None	0.0	0.04572981836114364
141	7088	0.04596309288768928	None	0.0	0.04596309288768928
141	7026	0.045584119107772936	None	0.0	0.045584119107772936
141	7112	0.03592156864857594	None	0.0	0.03592156864857594
141	7063	0.0296000925771	None	0.0	0.0296000925771
141	7090	0.039170393599723866	None	0.0	0.039170393599723866
141	6848	0.04423386147302369	None	0.0	0.04423386147302369
141	6721	0.04973795612819825	None	0.0	0.04973795612819825
141	6748	0.04843518967236968	None	0.0	0.04843518967236968
141	6886	0.0478488021125516	None	0.0	0.0478488021125516
141	7097	0.045248408462546345	None	0.0	0.045248408462546345
141	6722	0.04579359159492726	None	0.0	0.04579359159492726
141	6649	0.04861452459117352	None	0.0	0.04861452459117352
141	6568	0.04774278174468119	None	0.0	0.04774278174468119
141	6903	0.04894437451410582	None	0.0	0.04894437451410582
141	7002	0.04949419403659303	None	0.0	0.04949419403659303
141	7029	0.04725301410572373	None	0.0	0.04725301410572373
141	7081	0.047139955704653125	None	0.0	0.047139955704653125
141	6779	0.04069978860579085	None	0.0	0.04069978860579085
141	7020	0.04792158829353634	None	0.0	0.04792158829353634
141	7115	0.04247577600823669	None	0.0	0.04247577600823669
141	7066	0.03421002754817565	None	0.0	0.03421002754817565
141	7126	0.04247577600823669	None	0.0	0.04247577600823669
141	6988	0.04767033601928258	None	0.0	0.04767033601928258
141	7107	0.04459875230808792	None	0.0	0.04459875230808792
141	7142	0.04704002858342209	None	0.0	0.04704002858342209
141	7145	0.04455892736045945	None	0.0	0.04455892736045945
141	6954	0.04695853644357296	None	0.0	0.04695853644357296
141	7048	0.03819463884592873	None	0.0	0.03819463884592873
141	6951	0.04789497943679241	None	0.0	0.04789497943679241
141	7057	0.04304792321846778	None	0.0	0.04304792321846778
141	7085	0.029454851817026763	None	0.0	0.029454851817026763
141	6949	0.03766433410487953	None	0.0	0.03766433410487953
141	7148	0.041839129115346686	None	0.0	0.041839129115346686
141	7121	0.04715544525603942	None	0.0	0.04715544525603942
141	6806	0.045205238201218675	None	0.0	0.045205238201218675
141	7058	0.04699483936608382	None	0.0	0.04699483936608382
141	7084	0.019693113789373825	None	0.4394913859709807	0.019693113789373825
141	6865	0.04423386147302369	None	0.0	0.04423386147302369
141	6888	0.03786162587928331	None	0.0	0.03786162587928331
141	6898	0.04322972366427509	None	0.0	0.04322972366427509
141	7009	0.04799006418938709	None	0.0	0.04799006418938709
141	6969	0.047201745907118925	None	0.0	0.047201745907118925
141	7067	0.04696791906384774	None	0.0	0.04696791906384774
141	6727	0.04270538332115545	None	0.0	0.04270538332115545
141	5355	0.042537556122703636	None	0.0	0.042537556122703636
141	6943	0.046346910818806326	None	0.0	0.046346910818806326
141	6520	0.043690223733097666	None	0.0	0.043690223733097666
141	6923	0.03770276779897689	None	0.0	0.03770276779897689
141	6891	0.0455865941355403	None	0.0	0.0455865941355403
141	6930	0.04538644003573136	None	0.0	0.04538644003573136
141	6938	0.0450477834623804	None	0.0	0.0450477834623804
141	6958	0.04725293886466685	None	0.0	0.04725293886466685
141	6228	0.045433606141228794	None	0.0	0.045433606141228794
141	7138	0.03815297744008333	None	0.0	0.03815297744008333
141	7106	0.048184515796123574	None	0.0	0.048184515796123574
141	7135	0.03284838841932088	None	0.0	0.03284838841932088
141	7131	0.04458694646467142	None	0.0	0.04458694646467142
141	7120	0.04037689608432397	None	0.0	0.04037689608432397
141	6814	0.04735905487993654	None	0.0	0.04735905487993654
141	7055	0.04523743174128788	None	0.0	0.04523743174128788
141	7143	0.03972807592577386	None	0.0	0.03972807592577386
141	6921	0.047763304944910205	None	0.0	0.047763304944910205
141	6815	0.045773441307829205	None	0.0	0.045773441307829205
141	7149	0.04712283949770399	None	0.0	0.04712283949770399
141	6756	0.045898108063331	None	0.0	0.045898108063331
141	6896	0.046488891731528974	None	0.0	0.046488891731528974
141	6863	0.046815294005759636	None	0.0	0.046815294005759636
141	7118	0.043432997119273654	None	0.0	0.043432997119273654
141	7006	0.04807263270544024	None	0.0	0.04807263270544024
141	7073	0.04799006418938709	None	0.0	0.04799006418938709
141	7068	0.03954696658808652	None	0.0	0.03954696658808652
141	7033	0.04695744650066635	None	0.0	0.04695744650066635
141	7001	0.04675065882522599	None	0.0	0.04675065882522599
141	7136	0.046203093735548526	None	0.0	0.046203093735548526
141	4660	0.040957479296979835	None	0.0	0.040957479296979835
141	7049	0.04825631839136829	None	0.0	0.04825631839136829
141	6740	0.046391131697491726	None	0.0	0.046391131697491726
141	6932	0.040033859781335154	None	0.0	0.040033859781335154
141	7130	0.0477928888871836	None	0.0	0.0477928888871836
141	6940	0.04630238044959133	None	0.0	0.04630238044959133
141	6803	0.04689835179617766	None	0.0	0.04689835179617766
141	6945	0.047453176723833826	None	0.0	0.047453176723833826
141	7134	0.03994307480514502	None	0.0	0.03994307480514502
141	7139	0.046928183885725366	None	0.0	0.046928183885725366
141	6516	0.045522726545355684	None	0.0	0.045522726545355684
141	7056	0.04620276520324487	None	0.0	0.04620276520324487
141	7017	0.046355291114840776	None	0.0	0.046355291114840776
141	6627	0.04644052030608708	None	0.0	0.04644052030608708
141	6774	0.04547144030281469	None	0.0	0.04547144030281469
141	6864	0.04669154171121642	None	0.0	0.04669154171121642
72	3381	0.026656137060721553	None	0.0	0.026656137060721553
72	3678	0.02428526900062184	None	0.0	0.02428526900062184
72	3607	0.022320661981824974	None	0.0	0.022320661981824974
72	3618	0.024929155504969654	None	0.000842072080244961	0.024929155504969654
72	3550	0.025168169521764493	None	0.0	0.025168169521764493
72	3474	0.02086305813852243	None	0.0	0.02086305813852243
72	3227	0.025244565603804434	None	0.0	0.025244565603804434
72	3611	0.025104681889421842	None	0.0	0.025104681889421842
72	3551	0.025978118696459208	None	0.0	0.025978118696459208
72	3685	0.027799931606340117	None	0.0	0.027799931606340117
72	3478	0.022742502654539233	None	0.0	0.022742502654539233
72	3561	0.022845029682670395	None	0.0	0.022845029682670395
72	3572	0.03511611531284361	None	0.003736704732624353	0.03511611531284361
72	3531	0.024517089461108962	None	0.0	0.024517089461108962
72	3473	0.027892905363446827	None	0.003736704732624353	0.027892905363446827
72	3601	0.02079482456627649	None	0.0	0.02079482456627649
72	3692	0.021338105858535513	None	0.000842072080244961	0.021338105858535513
72	3676	0.02458117370073975	None	0.0	0.02458117370073975
72	3649	0.022146528673884325	None	0.0	0.022146528673884325
72	3087	0.024298771857018092	None	0.0	0.024298771857018092
72	3666	0.025125581026940548	None	0.0	0.025125581026940548
72	3661	0.019920245516775972	None	0.0	0.019920245516775972
72	3575	0.022558672106405105	None	0.0	0.022558672106405105
72	3596	0.02665935566218201	None	0.0	0.02665935566218201
72	3447	0.02448081077661228	None	0.0	0.02448081077661228
72	3365	0.026036503973594822	None	0.0	0.026036503973594822
72	3556	0.028878356230677627	None	0.003736704732624353	0.028878356230677627
72	3401	0.023955169515026197	None	0.0	0.023955169515026197
72	3639	0.025354250114918767	None	0.0	0.025354250114918767
72	3581	0.032292508860120084	None	0.0	0.032292508860120084
72	3641	0.025201560036606133	None	0.0	0.025201560036606133
72	3199	0.025304013798856148	None	0.0	0.025304013798856148
72	3554	0.020810680764895742	None	0.0	0.020810680764895742
72	3513	0.023905745000463007	None	0.0	0.023905745000463007
72	3642	0.02301484354034778	None	0.003736704732624353	0.02301484354034778
72	3653	0.027924998039623304	None	0.0	0.027924998039623304
72	3588	0.027395274987182385	None	0.0	0.027395274987182385
72	3452	0.020867186540447353	None	0.0	0.020867186540447353
72	3652	0.04061755526602798	None	0.003736704732624353	0.04061755526602798
72	3700	0.026251698257989887	None	0.003736704732624353	0.026251698257989887
72	3606	0.024824149260998143	None	0.0	0.024824149260998143
72	3687	0.020839363719385058	None	0.0	0.020839363719385058
72	3648	0.027545162603604793	None	0.0	0.027545162603604793
72	3387	0.02794110524243662	None	0.0	0.02794110524243662
72	3429	0.028499040517685034	None	0.0	0.028499040517685034
72	3571	0.02521146046510891	None	0.0	0.02521146046510891
72	3674	0.022272697041641233	None	0.0	0.022272697041641233
72	3470	0.0237529366557331	None	0.0	0.0237529366557331
72	3640	0.02505424780244653	None	0.0	0.02505424780244653
72	3604	0.024716626184478556	None	0.0	0.024716626184478556
72	3675	0.023510207210797374	None	0.0	0.023510207210797374
72	3690	0.025883597632631625	None	0.0	0.025883597632631625
72	3405	0.022711905597541087	None	0.0	0.022711905597541087
72	3695	0.0257100093243359	None	0.0	0.0257100093243359
72	3539	0.024669530955447518	None	0.0	0.024669530955447518
72	3435	0.02289480404740658	None	0.000842072080244961	0.02289480404740658
72	3615	0.02467344631433276	None	0.0	0.02467344631433276
72	3663	0.024422328348001766	None	0.0	0.024422328348001766
72	3682	0.028684850928687233	None	0.0	0.028684850928687233
72	3174	0.012421616691205298	None	0.008641836755638978	0.012421616691205298
72	3647	0.026831656201276425	None	0.0	0.026831656201276425
72	3461	0.02281963808045613	None	0.0	0.02281963808045613
72	3697	0.024435463307843172	None	0.0	0.024435463307843172
72	3631	0.023867821568810274	None	0.0	0.023867821568810274
72	3520	0.024003256891610307	None	0.0	0.024003256891610307
72	3673	0.02444289274367034	None	0.0	0.02444289274367034
72	3530	0.02511075642188913	None	0.0	0.02511075642188913
72	3280	0.032873039392606745	None	0.0	0.032873039392606745
72	3466	0.026463875841145776	None	0.0	0.026463875841145776
72	3481	0.02682655178498501	None	0.0	0.02682655178498501
72	3699	0.025409345723455875	None	0.0	0.025409345723455875
72	3662	0.026044330437323345	None	0.0	0.026044330437323345
72	3659	0.023040363562639415	None	0.0	0.023040363562639415
72	3671	0.02476379683390678	None	0.0	0.02476379683390678
72	3683	0.024540505723966554	None	0.0	0.024540505723966554
72	3630	0.024340596905189114	None	0.0	0.024340596905189114
72	3658	0.024570427593745985	None	0.0	0.024570427593745985
72	3696	0.027616711947283688	None	0.0	0.027616711947283688
72	3605	0.025041309102441192	None	0.0	0.025041309102441192
72	3426	0.022369219625763565	None	0.0	0.022369219625763565
72	3424	0.02481212168089465	None	0.0	0.02481212168089465
72	3643	0.02371231181950662	None	0.0	0.02371231181950662
72	3567	0.022486733231612988	None	0.0	0.022486733231612988
72	3698	0.02521794511028592	None	0.0	0.02521794511028592
72	3694	0.023574865244570555	None	0.0	0.023574865244570555
72	3592	0.028025120385229738	None	0.0	0.028025120385229738
72	3404	0.026627646436982764	None	0.0	0.026627646436982764
72	3617	0.008835341761560225	None	0.07834544709109179	0.008835341761560225
72	3475	0.024673392336812015	None	0.0	0.024673392336812015
72	3511	0.025584349683678304	None	0.0	0.025584349683678304
72	3560	0.024701708676471472	None	0.0	0.024701708676471472
72	3586	0.025746486298326682	None	0.0	0.025746486298326682
72	3686	0.029934069065482415	None	0.0	0.029934069065482415
72	3628	0.02439958070348647	None	0.0	0.02439958070348647
72	3501	0.024813980473972146	None	0.0	0.024813980473972146
72	3546	0.021691209109560437	None	0.0	0.021691209109560437
72	3328	0.025137921769472802	None	0.0	0.025137921769472802
72	3585	0.025588174994146482	None	0.0	0.025588174994146482
72	3664	0.025041309102441192	None	0.0	0.025041309102441192
72	3366	0.024646648049923833	None	0.0	0.024646648049923833
50	2598	-3.007984285739596e-05	None	0.3120426098725224	-3.007984285739596e-05
50	2579	8.321696929512991e-09	None	0.32628680133405197	8.321696929512991e-09
50	2584	2.0993468259073644e-06	None	0.3511781777868473	2.0993468259073644e-06
50	2160	None	None	0.4219579700875375	None
50	2560	2.0228370163023914e-09	None	0.421049921836466	2.0228370163023914e-09
50	2554	4.1857079266599146e-05	None	0.35951433171520314	4.1857079266599146e-05
50	2501	None	None	0.3301269074639612	None
50	2576	3.9193364605175406e-05	None	0.31885751760538894	3.9193364605175406e-05
50	2130	None	None	0.525289608704427	None
50	2116	None	None	0.31631280823511804	None
50	2451	None	None	0.3588503417083094	None
50	2558	7.760854320994041e-08	None	0.4066199336563897	7.760854320994041e-08
50	2559	-4.3548581567625e-06	None	0.3285186665027419	-4.3548581567625e-06
50	2233	None	None	0.4604406237313817	None
50	2568	0.00021432245835315006	None	0.3120426098725224	0.00021432245835315006
50	2505	None	None	0.6466720178939767	None
50	2566	-0.1	None	0.36261524997855893	-0.1
50	2395	None	None	0.5052911301157256	None
50	2309	None	None	0.5263575711650341	None
50	2468	None	None	0.379579030924183	None
50	2100	None	None	0.5240844824978093	None
50	2577	0.0005426681657142323	None	0.48775890877949857	0.0005426681657142323
50	2412	None	None	0.40670287608924544	None
50	2597	-1.8829687286245112e-10	None	0.34405823748633757	-1.8829687286245112e-10
50	2373	None	None	0.45283880612037697	None
50	2571	0.0039164716546419625	None	0.5290009652559033	0.0039164716546419625
50	2529	None	None	0.3774705836968469	None
50	2600	-1.3438459280799528e-05	None	0.40001234642277356	-1.3438459280799528e-05
50	2488	None	None	0.3742576675934292	None
50	2585	-6.198056067263221e-08	None	0.4171534516296503	-6.198056067263221e-08
50	2581	-2.940435972988952e-05	None	0.3570473388766877	-2.940435972988952e-05
50	2413	None	None	0.3874199147291332	None
50	2534	None	None	0.35951433171520314	None
50	2596	0.0005945242334635915	None	0.3298183515504837	0.0005945242334635915
50	2516	None	None	0.3285186665027419	None
50	2553	-8.811236354773936e-07	None	0.47836695153186887	-8.811236354773936e-07
50	2518	None	None	0.3568150316809561	None
50	2443	None	None	0.4066199336563897	None
50	2526	None	None	0.4621498074098184	None
50	2531	None	None	0.5203381160181999	None
50	2483	None	None	0.3608250787895975	None
50	2517	None	None	0.3470617702023161	None
50	2587	0.0014790460491538428	None	0.4562461928877332	0.0014790460491538428
50	2403	None	None	0.5384091031782987	None
50	2594	0.0009204465034110874	None	0.5288382852837067	0.0009204465034110874
50	2570	-9.906534655598818e-06	None	0.3887653267412513	-9.906534655598818e-06
50	2398	None	None	0.40116891449313574	None
50	2491	None	None	0.3360252262363936	None
50	2399	None	None	0.3438320748774347	None
50	2595	0.00019342319084943543	None	0.34405823748633757	0.00019342319084943543
50	2582	7.798901719084901e-08	None	0.33281312704929855	7.798901719084901e-08
50	2578	0.0002715676827152657	None	0.3981587220205863	0.0002715676827152657
50	2407	None	None	0.4579840245418009	None
50	2433	None	None	0.36261524997855893	None
50	2109	None	None	0.4371355249984107	None
50	2580	None	None	0.3928878202533702	None
50	2214	None	None	0.4206054851058119	None
50	2569	3.2373280489664694e-05	None	0.36194502269775763	3.2373280489664694e-05
50	2561	-9.210145460197059e-12	None	0.7539389498003868	-9.210145460197059e-12
50	2563	-1.0210151345593531e-06	None	0.3716482383666226	-1.0210151345593531e-06
50	2512	None	None	0.44168754384560527	None
50	2225	None	None	0.48364367818662624	None
50	2575	0.000116853124343172	None	0.37974391123455964	0.000116853124343172
50	2564	-8.671971208573927e-05	None	0.41494319769583504	-8.671971208573927e-05
50	2439	None	None	0.34405823748633757	None
50	2509	None	None	0.583661318017246	None
50	2497	None	None	0.3887653267412513	None
50	2555	-6.529535366841973e-08	None	0.4559023129094536	-6.529535366841973e-08
50	2500	None	None	0.5384091031782987	None
50	2506	None	None	0.3778448204270257	None
50	2588	-0.00013240400064416628	None	0.3722669952216231	-0.00013240400064416628
50	2391	None	None	0.38876350870573095	None
50	2599	-1.2093683346128541e-05	None	0.4828062275191032	-1.2093683346128541e-05
50	2134	None	None	0.31885751760538894	None
50	2551	5.0771437255985955e-05	None	0.4478712059255245	5.0771437255985955e-05
50	1960	None	None	0.38003904022701496	None
50	2574	-2.8301232098540645e-05	None	0.3778448204270257	-2.8301232098540645e-05
50	2211	None	None	0.5288382852837067	None
50	2565	6.435057904795878e-06	None	0.39424674439469765	6.435057904795878e-06
50	2530	None	None	0.45129031268964265	None
50	2567	-1.3971075583318147e-05	None	0.38003904022701496	-1.3971075583318147e-05
50	2527	None	None	0.34405823748633757	None
50	2514	None	None	0.35499783197285395	None
50	2586	-3.2145554830126624e-05	None	0.31467082588009476	-3.2145554830126624e-05
50	2549	None	None	0.43096846197356264	None
50	1620	None	None	0.4660283880479648	None
50	2349	None	None	0.4066199336563897	None
50	2591	3.349786736840737e-08	None	0.3420022928850709	3.349786736840737e-08
50	2573	-3.802431948201675e-05	None	0.36290362888772404	-3.802431948201675e-05
50	2593	0.0001342869891915714	None	0.4066199336563897	0.0001342869891915714
50	2543	None	None	0.34405823748633757	None
50	2297	None	None	0.3955476084630626	None
50	2299	None	None	0.5566786031781329	None
50	2590	-1.5444931047377263e-05	None	0.31631280823511804	-1.5444931047377263e-05
50	2384	None	None	0.5876803324194493	None
50	1990	None	None	0.42749533425319075	None
50	2562	None	None	0.32811905355379045	None
50	2572	-7.16941746972765e-05	None	0.32925341597067914	-7.16941746972765e-05
50	2583	3.298620294661771e-08	None	0.35459566767713396	3.298620294661771e-08
50	2489	None	None	0.583661318017246	None
74	3381	0.026656137060721553	None	0.0	0.026656137060721553
74	3731	0.028461599522609255	None	0.0	0.028461599522609255
74	3717	0.024851674534517903	None	0.0	0.024851674534517903
74	3729	0.024641085449766738	None	0.0	0.024641085449766738
74	3798	0.027573753186063563	None	0.0	0.027573753186063563
74	3765	0.023634734076136373	None	0.0	0.023634734076136373
74	3618	0.024929155504969654	None	0.005739608192691011	0.024929155504969654
74	3753	0.013849064200576947	None	0.0	0.013849064200576947
74	3550	0.025168169521764493	None	0.0	0.025168169521764493
74	3783	0.02506384164773097	None	0.0	0.02506384164773097
74	3781	0.026452165564738728	None	0.0	0.026452165564738728
74	3710	0.026627646436982764	None	0.0	0.026627646436982764
74	3227	0.025244565603804434	None	0.0	0.025244565603804434
74	3611	0.025104681889421842	None	0.0	0.025104681889421842
74	3551	0.025978118696459208	None	0.0	0.025978118696459208
74	3685	0.027799931606340117	None	0.0	0.027799931606340117
74	3726	0.024824149260998143	None	0.0	0.024824149260998143
74	3760	0.028570944782866342	None	0.0	0.028570944782866342
74	3766	0.03435472606102464	None	0.002191922725588324	0.03435472606102464
74	3478	0.022742502654539233	None	0.0	0.022742502654539233
74	3531	0.024517089461108962	None	0.0	0.024517089461108962
74	3473	0.027892905363446827	None	0.0	0.027892905363446827
74	3692	0.021338105858535513	None	0.005739608192691011	0.021338105858535513
74	3676	0.02458117370073975	None	0.0	0.02458117370073975
74	3799	0.0003212336447041739	None	0.08312172982203343	0.0003212336447041739
74	3666	0.025125581026940548	None	0.0	0.025125581026940548
74	3661	0.019920245516775972	None	0.0	0.019920245516775972
74	3596	0.02665935566218201	None	0.0	0.02665935566218201
74	3447	0.02448081077661228	None	0.0	0.02448081077661228
74	3772	0.02552011622980156	None	0.0	0.02552011622980156
74	3556	0.028878356230677627	None	0.0	0.028878356230677627
74	3787	0.02572539467632454	None	0.0	0.02572539467632454
74	3714	0.02769418838821829	None	0.0	0.02769418838821829
74	3639	0.025354250114918767	None	0.0	0.025354250114918767
74	3739	0.02569843751259492	None	0.0	0.02569843751259492
74	3581	0.032292508860120084	None	0.002191922725588324	0.032292508860120084
74	3754	0.03027543253493623	None	0.002191922725588324	0.03027543253493623
74	3790	0.03204964599908125	None	0.0	0.03204964599908125
74	3199	0.025304013798856148	None	0.0	0.025304013798856148
74	3513	0.023905745000463007	None	0.0	0.023905745000463007
74	3708	0.025301865068861774	None	0.0	0.025301865068861774
74	3763	0.026002346518754806	None	0.0	0.026002346518754806
74	3756	0.02100101095358782	None	0.0	0.02100101095358782
74	3653	0.027924998039623304	None	0.0	0.027924998039623304
74	3588	0.027395274987182385	None	0.0	0.027395274987182385
74	3768	0.026714508157833067	None	0.0	0.026714508157833067
74	3755	0.023816174839507154	None	0.0	0.023816174839507154
74	3652	0.04061755526602798	None	0.0	0.04061755526602798
74	3700	0.026251698257989887	None	0.0	0.026251698257989887
74	3648	0.027545162603604793	None	0.0	0.027545162603604793
74	3387	0.02794110524243662	None	0.0	0.02794110524243662
74	3792	0.027298958071474685	None	0.0	0.027298958071474685
74	3788	0.02368930010200294	None	0.0	0.02368930010200294
74	3706	0.02377912323144609	None	0.0	0.02377912323144609
74	3571	0.02521146046510891	None	0.0	0.02521146046510891
74	3736	0.02879885431715557	None	0.0	0.02879885431715557
74	3640	0.02505424780244653	None	0.0	0.02505424780244653
74	3604	0.024716626184478556	None	0.0	0.024716626184478556
74	3795	0.027442994159651783	None	0.0	0.027442994159651783
74	3705	0.02584237607326501	None	0.0	0.02584237607326501
74	3690	0.025883597632631625	None	0.0	0.025883597632631625
74	3695	0.0257100093243359	None	0.0	0.0257100093243359
74	3682	0.028684850928687233	None	0.0	0.028684850928687233
74	3647	0.026831656201276425	None	0.0	0.026831656201276425
74	3738	0.0415366915920017	None	0.0	0.0415366915920017
74	3461	0.02281963808045613	None	0.0	0.02281963808045613
74	3631	0.023867821568810274	None	0.0	0.023867821568810274
74	3716	0.02439829302828956	None	0.0	0.02439829302828956
74	3520	0.024003256891610307	None	0.0	0.024003256891610307
74	3723	0.025756561771742074	None	0.0	0.025756561771742074
74	3786	0.026846858749184323	None	0.0	0.026846858749184323
74	3530	0.02511075642188913	None	0.0	0.02511075642188913
74	3280	0.032873039392606745	None	0.002191922725588324	0.032873039392606745
74	3481	0.02682655178498501	None	0.0	0.02682655178498501
74	3720	0.03291904406662182	None	0.0	0.03291904406662182
74	3659	0.023040363562639415	None	0.0	0.023040363562639415
74	3671	0.02476379683390678	None	0.0	0.02476379683390678
74	3707	0.024316866596012763	None	0.0	0.024316866596012763
74	3711	0.02374077981431193	None	0.0	0.02374077981431193
74	3696	0.027616711947283688	None	0.0	0.027616711947283688
74	3605	0.025041309102441192	None	0.0	0.025041309102441192
74	3426	0.022369219625763565	None	0.0	0.022369219625763565
74	3764	0.025693128178035117	None	0.0	0.025693128178035117
74	3791	0.026438673722923405	None	0.0	0.026438673722923405
74	3643	0.02371231181950662	None	0.0	0.02371231181950662
74	3404	0.026627646436982764	None	0.0	0.026627646436982764
74	3511	0.025584349683678304	None	0.0	0.025584349683678304
74	3759	0.025600844730145234	None	0.0	0.025600844730145234
74	3686	0.029934069065482415	None	0.002191922725588324	0.029934069065482415
74	3779	0.028443524306310756	None	0.4423650304843304	0.028443524306310756
74	3722	0.02529667523709446	None	0.0	0.02529667523709446
74	3628	0.02439958070348647	None	0.0	0.02439958070348647
74	3501	0.024813980473972146	None	0.0	0.024813980473972146
74	3701	0.025661136059773382	None	0.0	0.025661136059773382
74	3328	0.025137921769472802	None	0.0	0.025137921769472802
74	3585	0.025588174994146482	None	0.0	0.025588174994146482
74	3713	0.03195218317146605	None	0.0	0.03195218317146605
74	3664	0.025041309102441192	None	0.0	0.025041309102441192
74	3774	0.02604865823008947	None	0.0	0.02604865823008947
74	3712	0.03847959802027927	None	0.0	0.03847959802027927
60	3040	0.0019038493764129783	None	0.0	0.0019038493764129783
60	3049	0.0020820968596313304	None	0.0	0.0020820968596313304
60	2939	0.005737664470052825	None	0.02993402609685746	0.005737664470052825
60	2962	0.0006343638934725755	None	0.1692167863339216	0.0006343638934725755
60	3058	0.0023114085645878236	None	0.08987617710846815	0.0023114085645878236
60	3097	0.0031182870778391778	None	0.0	0.0031182870778391778
60	3067	-2.8136843308372962e-05	None	0.02993402609685746	-2.8136843308372962e-05
60	3094	0.0032721376818167845	None	0.3677114599093966	0.0032721376818167845
60	3045	0.00163754529415288	None	0.3254073236587812	0.00163754529415288
60	2723	0.003571208908636743	None	0.08987617710846815	0.003571208908636743
60	2930	0.0035769139805099477	None	0.0	0.0035769139805099477
60	2677	0.0027965836976024698	None	0.08987617710846815	0.0027965836976024698
60	2803	0.002694925686553173	None	0.08987617710846815	0.002694925686553173
60	3047	0.003986675959800598	None	0.36451977380034345	0.003986675959800598
60	2968	0.0031788278435504716	None	0.01576852199612644	0.0031788278435504716
60	2951	0.001770323771478798	None	0.3997293336439659	0.001770323771478798
60	3026	0.0015683322632375747	None	0.3137182618404176	0.0015683322632375747
60	3031	0.002393837872406666	None	0.0	0.002393837872406666
60	2866	0.0020390703300086563	None	0.3064337688643847	0.0020390703300086563
60	3080	0.0007628755481404367	None	0.2964977027545894	0.0007628755481404367
60	2863	0.0015679363493363268	None	0.0	0.0015679363493363268
60	3018	0.006136566722209846	None	0.34265646844985204	0.006136566722209846
60	3008	0.0032066007302176116	None	0.01576852199612644	0.0032066007302176116
60	3029	0.002228833382781189	None	0.0	0.002228833382781189
60	2622	0.0005318859723116958	None	0.2603397680524334	0.0005318859723116958
60	2937	0.0023495281439519728	None	0.08987617710846815	0.0023495281439519728
60	2790	0.0017292869216660616	None	0.32369028109267717	0.0017292869216660616
60	3022	0.0003063516642820974	None	0.2046509451719923	0.0003063516642820974
60	3086	0.0022396393958222117	None	0.0	0.0022396393958222117
60	3064	0.0021745757456284077	None	0.0	0.0021745757456284077
60	3087	0.024298771857018092	None	0.0	0.024298771857018092
60	2942	0.0004867647302264341	None	0.2789406546632397	0.0004867647302264341
60	3060	0.003618055447741273	None	0.07851969652008346	0.003618055447741273
60	2920	0.0026565348678895323	None	0.0	0.0026565348678895323
60	2851	0.0010598898627122277	None	0.2964977027545894	0.0010598898627122277
60	3036	0.02537654319083753	None	0.0	0.02537654319083753
60	2727	0.003607910909312254	None	0.35090138912531005	0.003607910909312254
60	2952	0.0013107163592667795	None	0.31291097702462284	0.0013107163592667795
60	2909	0.0008804685233929821	None	0.30313843846318844	0.0008804685233929821
60	2775	0.0037718336397647976	None	0.27737257865779663	0.0037718336397647976
60	3081	0.0013661774744036098	None	0.011155875958866353	0.0013661774744036098
60	3072	0.004825176879526076	None	0.2843028295732558	0.004825176879526076
60	2979	0.005456606442195577	None	0.02993402609685746	0.005456606442195577
60	2587	0.0014790460491538428	None	0.27742925176432165	0.0014790460491538428
60	3039	0.0027911963059215773	None	0.0	0.0027911963059215773
60	3050	0.001493259705457769	None	0.1946008902960764	0.001493259705457769
60	3025	0.00020007935463376897	None	0.08574106724461099	0.00020007935463376897
60	3009	0.0009226386982895313	None	0.011155875958866353	0.0009226386982895313
60	2864	0.0006194778866791566	None	0.1692167863339216	0.0006194778866791566
60	3100	0.0009236194807489391	None	0.37613280417516703	0.0009236194807489391
60	3076	0.0027538146547305287	None	0.29145406716060396	0.0027538146547305287
60	3088	0.00012625055658873428	None	0.569873662666313	0.00012625055658873428
60	3014	0.0001438249194897005	None	0.22628868892476142	0.0001438249194897005
60	3056	0.012134259507536601	None	0.01576852199612644	0.012134259507536601
60	3083	0.002296070846871237	None	0.0	0.002296070846871237
60	2595	0.00019342319084943543	None	0.980053257270535	0.00019342319084943543
60	2973	0.002971588731262362	None	0.0	0.002971588731262362
60	3063	0.006255368720555991	None	0.7958560525521523	0.006255368720555991
60	2948	0.002653089594252836	None	0.32521923432475563	0.002653089594252836
60	3059	0.0064528108510657056	None	0.16453677674235187	0.0064528108510657056
60	2961	0.002913351117118172	None	0.08987617710846815	0.002913351117118172
60	3061	0.0027986259147681973	None	0.0	0.0027986259147681973
60	3024	0.0011605921112240278	None	0.30313843846318844	0.0011605921112240278
60	2972	0.00185466533797253	None	0.0	0.00185466533797253
60	2633	0.0027038860741255854	None	0.1946008902960764	0.0027038860741255854
60	3095	-6.286863842408056e-05	None	0.2046509451719923	-6.286863842408056e-05
60	2945	0.003360213719412853	None	0.07851969652008346	0.003360213719412853
60	2994	0.004429291933561023	None	0.02993402609685746	0.004429291933561023
60	2674	-8.949376878843421e-07	None	0.4902428091846175	-8.949376878843421e-07
60	3038	0.0011223165536455562	None	0.0	0.0011223165536455562
60	3055	0.003559067397656474	None	0.07851969652008346	0.003559067397656474
60	3002	0.003509261106736023	None	0.2461028388842425	0.003509261106736023
60	2976	0.008748974919773632	None	0.0	0.008748974919773632
60	2902	0.003952155519740274	None	0.36451977380034345	0.003952155519740274
60	3037	0.0049601469012832125	None	0.2749601530753383	0.0049601469012832125
60	2878	0.0007497339671571506	None	0.26037949055080334	0.0007497339671571506
60	2873	0.004312303166858342	None	0.07851969652008346	0.004312303166858342
60	2965	0.0004712061687292834	None	0.2789406546632397	0.0004712061687292834
60	2929	0.00028908241915570176	None	0.4809617596193152	0.00028908241915570176
60	2995	0.0007679079552057014	None	0.3140112547951736	0.0007679079552057014
60	2734	0.002100182963627382	None	0.0	0.002100182963627382
60	3066	0.00666779944189567	None	0.02993402609685746	0.00666779944189567
60	3062	0.0022192338144693684	None	0.0	0.0022192338144693684
60	2907	0.003467325584912629	None	0.2786368852100909	0.003467325584912629
60	3085	0.0012334695944316361	None	0.1946008902960764	0.0012334695944316361
60	2643	0.0011474623874187279	None	0.32369028109267717	0.0011474623874187279
60	3052	0.0009603982178676909	None	0.3705003767976698	0.0009603982178676909
60	2886	0.0033775720195604445	None	0.0	0.0033775720195604445
60	2941	0.0013831877499225432	None	0.3143275271526569	0.0013831877499225432
60	3013	0.0021103071123672102	None	0.0	0.0021103071123672102
60	2804	0.0011151061205629056	None	0.5884145661634925	0.0011151061205629056
60	3020	-1.0095440220440144e-06	None	0.17066937599231477	-1.0095440220440144e-06
60	2665	0.0020923104681273086	None	0.20950424689672903	0.0020923104681273086
60	3084	0.00033603845718830114	None	0.24657042136213497	0.00033603845718830114
60	2885	0.003453843692033535	None	0.07851969652008346	0.003453843692033535
60	2933	0.0072042059912926296	None	0.0	0.0072042059912926296
60	3075	0.0007580373159227704	None	0.2963671143962901	0.0007580373159227704
60	2821	0.004430344021608687	None	0.1946008902960764	0.004430344021608687
60	2823	0.002430685437814182	None	0.332129723107843	0.002430685437814182
60	2796	0.0018506003959354559	None	0.42800486560152085	0.0018506003959354559
109	5098	0.04128704759951095	None	0.0	0.04128704759951095
109	4520	0.03979821098213593	None	0.0	0.03979821098213593
109	4985	0.04128704759951095	None	0.0	0.04128704759951095
109	4886	0.03959162106651946	None	0.0	0.03959162106651946
109	5521	0.03960335004863891	None	0.0	0.03960335004863891
109	5312	0.042206058487346675	None	0.0	0.042206058487346675
109	5433	0.038870619784457425	None	0.0	0.038870619784457425
109	5435	0.039215012377651425	None	0.0	0.039215012377651425
109	5339	0.04149628960090397	None	0.0	0.04149628960090397
109	5515	0.0334251653640619	None	0.0	0.0334251653640619
109	5343	0.03939899089374082	None	0.0	0.03939899089374082
109	5292	0.039682891632906274	None	0.0	0.039682891632906274
109	5463	0.03902803865260475	None	0.0	0.03902803865260475
109	5506	0.031468705527567455	None	0.0	0.031468705527567455
109	5479	0.03370958128835075	None	0.0	0.03370958128835075
109	5001	0.039561416554630774	None	0.0	0.039561416554630774
109	5447	0.038442184732140124	None	0.0	0.038442184732140124
109	5457	0.04029746268929823	None	0.0	0.04029746268929823
109	5513	0.03766288429714958	None	0.0	0.03766288429714958
109	5181	0.03976595686759694	None	0.0	0.03976595686759694
109	5524	0.03258390384462973	None	0.0	0.03258390384462973
109	5545	0.033297715609595754	None	0.0	0.033297715609595754
109	5228	0.03989300556309447	None	0.0	0.03989300556309447
109	5215	0.032169915702452784	None	0.0	0.032169915702452784
109	5316	0.03387486299864919	None	0.0	0.03387486299864919
109	5526	0.028723949202544164	None	0.0	0.028723949202544164
109	4975	0.03783771502479489	None	0.0	0.03783771502479489
109	5398	0.038884783209508625	None	0.0	0.038884783209508625
109	5529	0.04151115313275446	None	0.0	0.04151115313275446
109	5527	0.0362306752585042	None	0.0	0.0362306752585042
109	5523	0.03495432203068754	None	0.0	0.03495432203068754
109	5547	0.038425894165184216	None	0.0	0.038425894165184216
109	5242	0.03994227804437699	None	0.0	0.03994227804437699
109	5474	0.03725152815818864	None	0.0	0.03725152815818864
109	5503	0.03621428151055895	None	0.0	0.03621428151055895
109	5387	0.04021881666922293	None	0.0	0.04021881666922293
109	5546	0.030241430661289218	None	0.006150385495670736	0.030241430661289218
109	5525	0.03924740685338645	None	0.0	0.03924740685338645
109	5535	0.03909406820757005	None	0.0	0.03909406820757005
109	5493	0.03154744365138265	None	0.0	0.03154744365138265
109	5313	0.03907285952707378	None	0.0	0.03907285952707378
109	5303	0.04056803368722011	None	0.0	0.04056803368722011
109	5341	0.0392535145119782	None	0.0	0.0392535145119782
109	5550	0.03194621221820558	None	0.0	0.03194621221820558
109	5502	0.0028993567218734673	None	0.0029411764705882374	0.0028993567218734673
109	5399	0.03581893712300994	None	0.0	0.03581893712300994
109	5147	0.040878035641445064	None	0.0	0.040878035641445064
109	5116	0.04297975118247423	None	0.0	0.04297975118247423
109	5077	0.039387143148433966	None	0.0	0.039387143148433966
109	5353	0.042202338148163265	None	0.0	0.042202338148163265
109	5484	0.03520313108686577	None	0.0	0.03520313108686577
109	5519	0.039452172273457015	None	0.0	0.039452172273457015
109	5294	0.040832857897183994	None	0.0	0.040832857897183994
109	4797	0.03976595686759694	None	0.0	0.03976595686759694
109	4743	0.041148949710186684	None	0.0	0.041148949710186684
109	5161	0.0399003121504953	None	0.0	0.0399003121504953
109	5517	0.038937660268305536	None	0.0	0.038937660268305536
109	5508	0.03846414306950504	None	0.0	0.03846414306950504
109	5117	0.0390450229467295	None	0.0	0.0390450229467295
109	5355	0.042537556122703636	None	0.0	0.042537556122703636
109	5210	0.03989300556309447	None	0.0	0.03989300556309447
109	5121	0.03720697595453604	None	0.0	0.03720697595453604
109	4750	0.040253721864783876	None	0.0	0.040253721864783876
109	5337	0.038318144563250674	None	0.0	0.038318144563250674
109	5206	0.03912888595219842	None	0.0	0.03912888595219842
109	5393	0.038632032651659716	None	0.0	0.038632032651659716
109	5283	0.039363133424465555	None	0.0	0.039363133424465555
109	5062	0.04069555563095381	None	0.0	0.04069555563095381
109	5301	0.037686348896428926	None	0.0	0.037686348896428926
109	5178	0.037920011973971074	None	0.0	0.037920011973971074
109	5054	0.040253790606414985	None	0.0	0.040253790606414985
109	4844	0.04036281547594945	None	0.0	0.04036281547594945
109	5070	0.04167728177699035	None	0.0	0.04167728177699035
109	4814	0.03990740538668467	None	0.0	0.03990740538668467
109	4925	0.04026591894272486	None	0.0	0.04026591894272486
109	5541	0.04013385768678226	None	0.0	0.04013385768678226
109	5436	0.0401511428268966	None	0.0	0.0401511428268966
109	5460	0.033869619894818924	None	0.0	0.033869619894818924
109	5413	0.0404087000596453	None	0.0	0.0404087000596453
109	5505	0.038383436442187856	None	0.0	0.038383436442187856
109	5516	0.03797059642721077	None	0.0	0.03797059642721077
109	5549	0.039347563658799156	None	0.0	0.039347563658799156
109	5265	0.04091440345552093	None	0.0	0.04091440345552093
109	4660	0.040957479296979835	None	0.0	0.040957479296979835
109	5496	0.038740347567952055	None	0.0	0.038740347567952055
109	4526	0.04025209010402701	None	0.0	0.04025209010402701
109	5187	0.03974256684745789	None	0.0	0.03974256684745789
109	5422	0.03987023321848782	None	0.0	0.03987023321848782
109	5154	0.04212093386577139	None	0.0	0.04212093386577139
109	5359	0.04081811435610869	None	0.0	0.04081811435610869
109	5542	0.03861392184020452	None	0.0	0.03861392184020452
109	5385	0.03979821098213593	None	0.0	0.03979821098213593
109	5536	0.0402356411241476	None	0.0	0.0402356411241476
109	5438	0.04091611759761503	None	0.0	0.04091611759761503
109	5375	0.0392002066687087	None	0.0	0.0392002066687087
109	5334	0.04100870617169895	None	0.0	0.04100870617169895
109	5481	0.03844066467387539	None	0.0	0.03844066467387539
109	5532	0.033726371131347174	None	0.0	0.033726371131347174
109	5528	0.039003804464990674	None	0.0	0.039003804464990674
109	4780	0.0404534978472022	None	0.0	0.0404534978472022
110	5098	0.04128704759951095	None	0.0	0.04128704759951095
110	4520	0.03979821098213593	None	0.0	0.03979821098213593
110	4985	0.04128704759951095	None	0.0	0.04128704759951095
110	4886	0.03959162106651946	None	0.0	0.03959162106651946
110	5521	0.03960335004863891	None	0.0	0.03960335004863891
110	5312	0.042206058487346675	None	0.0	0.042206058487346675
110	5433	0.038870619784457425	None	0.0	0.038870619784457425
110	5596	0.0395157788169439	None	0.0	0.0395157788169439
110	5568	0.04099720350826659	None	0.0	0.04099720350826659
110	5435	0.039215012377651425	None	0.0	0.039215012377651425
110	5339	0.04149628960090397	None	0.0	0.04149628960090397
110	5343	0.03939899089374082	None	0.0	0.03939899089374082
110	5463	0.03902803865260475	None	0.0	0.03902803865260475
110	5479	0.03370958128835075	None	0.0	0.03370958128835075
110	5001	0.039561416554630774	None	0.0	0.039561416554630774
110	5447	0.038442184732140124	None	0.0	0.038442184732140124
110	5457	0.04029746268929823	None	0.0	0.04029746268929823
110	5513	0.03766288429714958	None	0.0	0.03766288429714958
110	5586	0.036286292256923425	None	0.0	0.036286292256923425
110	5181	0.03976595686759694	None	0.0	0.03976595686759694
110	5228	0.03989300556309447	None	0.0	0.03989300556309447
110	5566	0.03374196289476357	None	0.0	0.03374196289476357
110	4975	0.03783771502479489	None	0.0	0.03783771502479489
110	5398	0.038884783209508625	None	0.0	0.038884783209508625
110	5529	0.04151115313275446	None	0.0	0.04151115313275446
110	5523	0.03495432203068754	None	0.0	0.03495432203068754
110	5584	0.03882011241991746	None	0.0	0.03882011241991746
110	5559	0.0365642051517554	None	0.0	0.0365642051517554
110	5578	0.038753524130160796	None	0.0	0.038753524130160796
110	5242	0.03994227804437699	None	0.0	0.03994227804437699
110	5474	0.03725152815818864	None	0.0	0.03725152815818864
110	5503	0.03621428151055895	None	0.0	0.03621428151055895
110	5552	0.03648354180949762	None	0.0	0.03648354180949762
110	5387	0.04021881666922293	None	0.0	0.04021881666922293
110	5557	0.0317400572780036	None	0.0	0.0317400572780036
110	5600	0.03451631968748094	None	0.0	0.03451631968748094
110	5525	0.03924740685338645	None	0.0	0.03924740685338645
110	5535	0.03909406820757005	None	0.0	0.03909406820757005
110	5303	0.04056803368722011	None	0.0	0.04056803368722011
110	5591	0.03398346653781731	None	0.0	0.03398346653781731
110	5551	0.04054569309660749	None	0.0	0.04054569309660749
110	5550	0.03194621221820558	None	0.0	0.03194621221820558
110	5399	0.03581893712300994	None	0.0	0.03581893712300994
110	5147	0.040878035641445064	None	0.0	0.040878035641445064
110	5561	0.03447743913741658	None	0.0	0.03447743913741658
110	5116	0.04297975118247423	None	0.0	0.04297975118247423
110	5572	0.038147916611127645	None	0.0	0.038147916611127645
110	5077	0.039387143148433966	None	0.0	0.039387143148433966
110	5353	0.042202338148163265	None	0.0	0.042202338148163265
110	5562	0.03559278017184075	None	0.0	0.03559278017184075
110	5484	0.03520313108686577	None	0.0	0.03520313108686577
110	5588	0.03830649489152938	None	0.0	0.03830649489152938
110	5519	0.039452172273457015	None	0.0	0.039452172273457015
110	5294	0.040832857897183994	None	0.0	0.040832857897183994
110	4797	0.03976595686759694	None	0.0	0.03976595686759694
110	5592	-0.00016374496710082844	None	0.0471648015573453	-0.00016374496710082844
110	4743	0.041148949710186684	None	0.0	0.041148949710186684
110	5161	0.0399003121504953	None	0.0	0.0399003121504953
110	5508	0.03846414306950504	None	0.0	0.03846414306950504
110	5117	0.0390450229467295	None	0.0	0.0390450229467295
110	5355	0.042537556122703636	None	0.0	0.042537556122703636
110	5210	0.03989300556309447	None	0.0	0.03989300556309447
110	5121	0.03720697595453604	None	0.0	0.03720697595453604
110	4750	0.040253721864783876	None	0.0	0.040253721864783876
110	5206	0.03912888595219842	None	0.0	0.03912888595219842
110	5393	0.038632032651659716	None	0.0	0.038632032651659716
110	5599	0.037405215563907815	None	0.0	0.037405215563907815
110	5563	0.0350795260656996	None	0.0	0.0350795260656996
110	5062	0.04069555563095381	None	0.0	0.04069555563095381
110	5301	0.037686348896428926	None	0.0	0.037686348896428926
110	5554	0.04128704759951095	None	0.0	0.04128704759951095
110	5054	0.040253790606414985	None	0.0	0.040253790606414985
110	4844	0.04036281547594945	None	0.0	0.04036281547594945
110	5070	0.04167728177699035	None	0.0	0.04167728177699035
110	4814	0.03990740538668467	None	0.0	0.03990740538668467
110	5541	0.04013385768678226	None	0.0	0.04013385768678226
110	5570	0.03327162290267196	None	0.0	0.03327162290267196
110	5436	0.0401511428268966	None	0.0	0.0401511428268966
110	5594	0.03931531809248115	None	0.0	0.03931531809248115
110	5553	0.04000205198190063	None	0.0	0.04000205198190063
110	5413	0.0404087000596453	None	0.0	0.0404087000596453
110	5505	0.038383436442187856	None	0.0	0.038383436442187856
110	5516	0.03797059642721077	None	0.0	0.03797059642721077
110	5549	0.039347563658799156	None	0.0	0.039347563658799156
110	5265	0.04091440345552093	None	0.0	0.04091440345552093
110	4660	0.040957479296979835	None	0.0	0.040957479296979835
110	5496	0.038740347567952055	None	0.0	0.038740347567952055
110	4526	0.04025209010402701	None	0.0	0.04025209010402701
110	5187	0.03974256684745789	None	0.0	0.03974256684745789
110	5154	0.04212093386577139	None	0.0	0.04212093386577139
110	5359	0.04081811435610869	None	0.0	0.04081811435610869
110	5574	0.036438269563918574	None	0.0	0.036438269563918574
110	5385	0.03979821098213593	None	0.0	0.03979821098213593
110	5438	0.04091611759761503	None	0.0	0.04091611759761503
110	5334	0.04100870617169895	None	0.0	0.04100870617169895
110	5481	0.03844066467387539	None	0.0	0.03844066467387539
110	5532	0.033726371131347174	None	0.0	0.033726371131347174
110	5565	0.01912171204003498	None	0.0	0.01912171204003498
110	5528	0.039003804464990674	None	0.0	0.039003804464990674
110	4780	0.0404534978472022	None	0.0	0.0404534978472022
76	3877	0.031643300329172556	None	0.0	0.031643300329172556
76	3870	0.027507013054692633	None	0.0	0.027507013054692633
76	3381	0.026656137060721553	None	0.0	0.026656137060721553
76	3808	0.02672812724626586	None	0.31717506904658616	0.02672812724626586
76	3729	0.024641085449766738	None	0.0	0.024641085449766738
76	3798	0.027573753186063563	None	0.0	0.027573753186063563
76	3618	0.024929155504969654	None	0.00900834939428941	0.024929155504969654
76	3550	0.025168169521764493	None	0.0	0.025168169521764493
76	3783	0.02506384164773097	None	0.0	0.02506384164773097
76	3781	0.026452165564738728	None	0.0	0.026452165564738728
76	3843	0.024598859985492258	None	0.0032679738562091526	0.024598859985492258
76	3710	0.026627646436982764	None	0.0	0.026627646436982764
76	3685	0.027799931606340117	None	0.0	0.027799931606340117
76	3766	0.03435472606102464	None	0.0	0.03435472606102464
76	3888	0.03081553676805359	None	0.0	0.03081553676805359
76	3889	0.03133407570097376	None	0.3179855961461347	0.03133407570097376
76	3850	0.026463255133946845	None	0.0	0.026463255133946845
76	3802	0.02877401402619205	None	0.0	0.02877401402619205
76	3531	0.024517089461108962	None	0.0	0.024517089461108962
76	3852	0.026403593581910967	None	0.0	0.026403593581910967
76	3473	0.027892905363446827	None	0.0	0.027892905363446827
76	3676	0.02458117370073975	None	0.0	0.02458117370073975
76	3858	0.025662858638992734	None	0.0	0.025662858638992734
76	3886	0.023705849233571195	None	0.0	0.023705849233571195
76	3666	0.025125581026940548	None	0.0	0.025125581026940548
76	3865	0.033626776738751085	None	0.0	0.033626776738751085
76	3856	0.027180243116579104	None	0.0	0.027180243116579104
76	3596	0.02665935566218201	None	0.0	0.02665935566218201
76	3831	0.024442863140487197	None	0.0	0.024442863140487197
76	3772	0.02552011622980156	None	0.0	0.02552011622980156
76	3556	0.028878356230677627	None	0.0	0.028878356230677627
76	3714	0.02769418838821829	None	0.0	0.02769418838821829
76	3868	0.0059775143373808175	None	0.00900834939428941	0.0059775143373808175
76	3639	0.025354250114918767	None	0.0	0.025354250114918767
76	3815	0.024987227300751928	None	0.0	0.024987227300751928
76	3739	0.02569843751259492	None	0.0	0.02569843751259492
76	3581	0.032292508860120084	None	0.0	0.032292508860120084
76	3754	0.03027543253493623	None	0.0	0.03027543253493623
76	3790	0.03204964599908125	None	0.0	0.03204964599908125
76	3838	0.026900781354625928	None	0.0	0.026900781354625928
76	3898	0.0330410139383241	None	0.0	0.0330410139383241
76	3708	0.025301865068861774	None	0.0	0.025301865068861774
76	3890	0.024709486123843938	None	0.0	0.024709486123843938
76	3851	0.014248361562579899	None	0.02167279280607653	0.014248361562579899
76	3763	0.026002346518754806	None	0.0	0.026002346518754806
76	3588	0.027395274987182385	None	0.0	0.027395274987182385
76	3755	0.023816174839507154	None	0.0	0.023816174839507154
76	3652	0.04061755526602798	None	0.0	0.04061755526602798
76	3387	0.02794110524243662	None	0.0	0.02794110524243662
76	3882	0.025119398164630425	None	0.0	0.025119398164630425
76	3866	0.02394504266827219	None	0.0	0.02394504266827219
76	3849	0.025377623366851346	None	0.0	0.025377623366851346
76	3873	0.02428867023225664	None	0.0	0.02428867023225664
76	3848	0.03235575566548619	None	0.0	0.03235575566548619
76	3736	0.02879885431715557	None	0.0	0.02879885431715557
76	3795	0.027442994159651783	None	0.0	0.027442994159651783
76	3825	0.03436789513860775	None	0.0	0.03436789513860775
76	3705	0.02584237607326501	None	0.0	0.02584237607326501
76	3881	0.02330228057902732	None	0.0	0.02330228057902732
76	3690	0.025883597632631625	None	0.0	0.025883597632631625
76	3875	0.026853275852813073	None	0.0	0.026853275852813073
76	3893	0.018091487696244874	None	0.0	0.018091487696244874
76	3859	0.02418627057703117	None	0.0	0.02418627057703117
76	3682	0.028684850928687233	None	0.0	0.028684850928687233
76	3880	0.02203301282112019	None	0.0	0.02203301282112019
76	3647	0.026831656201276425	None	0.0	0.026831656201276425
76	3738	0.0415366915920017	None	0.0	0.0415366915920017
76	3461	0.02281963808045613	None	0.0	0.02281963808045613
76	3723	0.025756561771742074	None	0.0	0.025756561771742074
76	3786	0.026846858749184323	None	0.0	0.026846858749184323
76	3530	0.02511075642188913	None	0.0	0.02511075642188913
76	3280	0.032873039392606745	None	0.0	0.032873039392606745
76	3481	0.02682655178498501	None	0.0	0.02682655178498501
76	3720	0.03291904406662182	None	0.0	0.03291904406662182
76	3671	0.02476379683390678	None	0.0	0.02476379683390678
76	3812	0.026188531943413335	None	0.0	0.026188531943413335
76	3711	0.02374077981431193	None	0.0	0.02374077981431193
76	3696	0.027616711947283688	None	0.0	0.027616711947283688
76	3887	0.029840807856685494	None	0.0	0.029840807856685494
76	3855	0.032657034977578214	None	0.0	0.032657034977578214
76	3840	0.02723561575939018	None	0.0	0.02723561575939018
76	3511	0.025584349683678304	None	0.0	0.025584349683678304
76	3759	0.025600844730145234	None	0.0	0.025600844730145234
76	3824	0.024688245937955277	None	0.0	0.024688245937955277
76	3686	0.029934069065482415	None	0.0	0.029934069065482415
76	3779	0.028443524306310756	None	0.31717506904658616	0.028443524306310756
76	3803	0.02551489852546993	None	0.0	0.02551489852546993
76	3830	0.019675505995208585	None	0.02167279280607653	0.019675505995208585
76	3628	0.02439958070348647	None	0.0	0.02439958070348647
76	3501	0.024813980473972146	None	0.0	0.024813980473972146
76	3701	0.025661136059773382	None	0.0	0.025661136059773382
76	3864	0.034550324588417614	None	0.0	0.034550324588417614
76	3328	0.025137921769472802	None	0.0	0.025137921769472802
76	3585	0.025588174994146482	None	0.0	0.025588174994146482
76	3713	0.03195218317146605	None	0.0	0.03195218317146605
76	3664	0.025041309102441192	None	0.0	0.025041309102441192
76	3900	0.03285124115404431	None	0.0	0.03285124115404431
76	3774	0.02604865823008947	None	0.0	0.02604865823008947
76	3712	0.03847959802027927	None	0.0	0.03847959802027927
76	3836	0.026384320236421323	None	0.0	0.026384320236421323
30	1433	0.4246411030162484	0.4246411030162484	0.4375215405787558	0.4246411030162484
30	1429	0.3746016799983288	0.3746016799983288	0.436229058107868	0.3746016799983288
30	1528	0.32625417632345904	0.32625417632345904	0.38431845975550044	0.32625417632345904
30	1297	0.47341550303990854	0.47341550303990854	0.5288178186539031	0.47341550303990854
30	1531	0.4037902748439163	0.4037902748439163	0.4636643874794812	0.4037902748439163
30	1407	0.3543007398838075	0.3543007398838075	0.43085270819383636	0.3543007398838075
30	1326	0.3387200815489072	0.3387200815489072	0.3511588713603229	0.3387200815489072
30	1381	0.5388651486480123	0.5388651486480123	0.5586237911163753	0.5388651486480123
30	701	0.3704513054098189	0.3704513054098189	0.3878088795641353	0.3704513054098189
30	1597	0.4285776710477882	0.4285776710477882	0.567110811902614	0.4285776710477882
30	1452	0.3746080336005646	0.3746080336005646	0.3746080336005646	0.3746080336005646
30	1499	0.3387200815489072	0.3387200815489072	0.3511588713603229	0.3387200815489072
30	1562	0.37558942846143506	0.37558942846143506	0.3870416542234669	0.37558942846143506
30	1559	0.3995093791412857	0.3995093791412857	0.3995093791412857	0.3995093791412857
30	1317	0.36608476848404226	0.36608476848404226	0.4359103620117805	0.36608476848404226
30	1479	0.37346927836496746	0.37346927836496746	0.37346927836496746	0.37346927836496746
30	1078	0.384140807578386	0.384140807578386	0.41631418576923257	0.384140807578386
30	1262	0.3995093791412857	0.3995093791412857	0.3995093791412857	0.3995093791412857
30	1071	0.39588623920526944	0.39588623920526944	0.47744960692697347	0.39588623920526944
30	1577	0.32938114408775615	0.32938114408775615	0.36552076601828787	0.32938114408775615
30	1415	0.4659620553057476	0.4659620553057476	0.49809931761976467	0.4659620553057476
30	1420	0.43889799813311187	0.43889799813311187	0.49983540851271063	0.43889799813311187
30	1510	0.28498217390315195	0.28498217390315195	0.32047835990312196	0.28498217390315195
30	1074	0.45166147178862587	0.45166147178862587	0.5324257677862423	0.45166147178862587
30	1487	0.4231758756134402	0.4231758756134402	0.4976743259965158	0.4231758756134402
30	1111	0.397528532740783	0.397528532740783	0.4398444579698297	0.397528532740783
30	1162	0.39897247041827505	0.39897247041827505	0.46444375515352887	0.39897247041827505
30	1310	0.4642126708128328	0.4642126708128328	0.525898931607021	0.4642126708128328
30	1270	0.4591900185786816	0.4591900185786816	0.4714046729252238	0.4591900185786816
30	1442	0.2993519657594125	0.2993519657594125	0.3105132707990514	0.2993519657594125
30	1533	0.3746080336005646	0.3746080336005646	0.3746080336005646	0.3746080336005646
30	1576	0.416427986027179	0.416427986027179	0.5391666541912699	0.416427986027179
30	1570	0.32226686938178356	0.32226686938178356	0.38060954872449393	0.32226686938178356
30	1556	0.3995093791412857	0.3995093791412857	0.3995093791412857	0.3995093791412857
30	1498	0.3996624157150029	0.3996624157150029	0.4235209958588717	0.3996624157150029
30	1277	0.39181624579125945	0.39181624579125945	0.4797559515358366	0.39181624579125945
30	1527	0.3918940495519142	0.3918940495519142	0.4937831071774189	0.3918940495519142
30	1005	0.4246411030162484	0.4246411030162484	0.4375215405787558	0.4246411030162484
30	1455	0.4126837285017941	0.4126837285017941	0.43753984511190963	0.4126837285017941
30	1574	0.3294580627806671	0.3294580627806671	0.36996793973041014	0.3294580627806671
30	1486	0.42244749609911514	0.42244749609911514	0.42244749609911514	0.42244749609911514
30	1245	0.3475620429244082	0.3475620429244082	0.3819161955372712	0.3475620429244082
30	1529	0.4246411030162484	0.4246411030162484	0.4375215405787558	0.4246411030162484
30	1476	0.3454567604236135	0.3454567604236135	0.35821972813535746	0.3454567604236135
30	1342	0.3555246199257664	0.3555246199257664	0.3555246199257664	0.3555246199257664
30	1164	0.3000232517636651	0.3000232517636651	0.33677716902017596	0.3000232517636651
30	1518	0.31712490451176867	0.31712490451176867	0.3665661517916025	0.31712490451176867
30	1504	0.3237128293656079	0.3237128293656079	0.354370949745484	0.3237128293656079
30	1467	0.44216721003542875	0.44216721003542875	0.4832139911519161	0.44216721003542875
30	1552	0.327431654987486	0.327431654987486	0.3461109654672354	0.327431654987486
30	1491	0.32482782086581696	0.32482782086581696	0.3853326132842843	0.32482782086581696
30	1180	0.4037902748439163	0.4037902748439163	0.4636643874794812	0.4037902748439163
30	811	0.4359866536954944	0.4359866536954944	0.47209450345389065	0.4359866536954944
30	1147	0.36608476848404226	0.36608476848404226	0.4359103620117805	0.36608476848404226
30	1522	0.3558201686169988	0.3558201686169988	0.36895928278454576	0.3558201686169988
30	1464	0.36785052023181863	0.36785052023181863	0.4179558483969495	0.36785052023181863
30	1567	0.3865487148477381	0.3865487148477381	0.45286626365834265	0.3865487148477381
30	1582	0.2738138867698176	0.2738138867698176	0.3339157649170619	0.2738138867698176
30	810	0.45070108103349604	0.45070108103349604	0.5132364618713882	0.45070108103349604
30	1572	0.45166147178862587	0.45166147178862587	0.5324257677862423	0.45166147178862587
30	1580	0.33049640714401574	0.33049640714401574	0.34069226216967063	0.33049640714401574
30	1589	0.3370447464326173	0.3370447464326173	0.3755743004379458	0.3370447464326173
30	1405	0.3045985050064214	0.3045985050064214	0.34557895131155014	0.3045985050064214
30	1460	0.3061187671994972	0.3061187671994972	0.38909798834526893	0.3061187671994972
30	1526	0.4591900185786816	0.4591900185786816	0.4714046729252238	0.4591900185786816
30	1535	0.32354598251598377	0.32354598251598377	0.3360501465413734	0.32354598251598377
30	1414	0.4605244320099418	0.4605244320099418	0.49451959857889455	0.4605244320099418
30	1255	0.45808090692239445	0.45808090692239445	0.5005947352003615	0.45808090692239445
30	1434	0.37746187014464166	0.37746187014464166	0.3930716868172054	0.37746187014464166
30	1387	0.3845750606214938	0.3845750606214938	0.5218424419406351	0.3845750606214938
30	1569	0.3067512851131327	0.3067512851131327	0.3903041268591756	0.3067512851131327
30	1590	0.37662947004692204	0.37662947004692204	0.4548343480123537	0.37662947004692204
30	1547	0.32482782086581696	0.32482782086581696	0.3853326132842843	0.32482782086581696
30	1558	0.3643076351865527	0.3643076351865527	0.40929537755170636	0.3643076351865527
30	1472	0.41872669481342034	0.41872669481342034	0.44298073559552475	0.41872669481342034
30	1247	0.5280275877308148	0.5280275877308148	0.5379350664730816	0.5280275877308148
30	1514	0.775051195196375	0.775051195196375	0.8982083304683426	0.775051195196375
30	1437	0.5280275877308148	0.5280275877308148	0.5379350664730816	0.5280275877308148
30	1524	0.3845750606214938	0.3845750606214938	0.5218424419406351	0.3845750606214938
30	1332	0.4459827823982937	0.4459827823982937	0.5247043707611649	0.4459827823982937
30	1365	0.33174030958798184	0.33174030958798184	0.3535781556010208	0.33174030958798184
30	1355	0.30518962075045797	0.30518962075045797	0.3277636252017917	0.30518962075045797
30	1444	0.23570226039551584	0.23570226039551584	0.23570226039551584	0.23570226039551584
30	1438	0.24392521416289886	0.24392521416289886	0.2793620847925309	0.24392521416289886
30	1571	0.37863057101921876	0.37863057101921876	0.4322103543851144	0.37863057101921876
30	1159	0.44216721003542875	0.44216721003542875	0.4832139911519161	0.44216721003542875
30	1586	0.2993519657594125	0.2993519657594125	0.3105132707990514	0.2993519657594125
30	1530	0.2998432997911463	0.2998432997911463	0.36691100133463583	0.2998432997911463
30	1064	0.416427986027179	0.416427986027179	0.5391666541912699	0.416427986027179
30	1475	0.34122370212943093	0.34122370212943093	0.3997055629082422	0.34122370212943093
30	1534	0.41674296504365416	0.41674296504365416	0.49170334983629244	0.41674296504365416
30	1298	0.42244749609911514	0.42244749609911514	0.42244749609911514	0.42244749609911514
30	1598	0.31633108120167686	0.31633108120167686	0.3681161367271121	0.31633108120167686
30	902	0.4037902748439163	0.4037902748439163	0.4636643874794812	0.4037902748439163
30	1592	0.26842506120014886	0.26842506120014886	0.30965533805875145	0.26842506120014886
30	1457	0.2993519657594125	0.2993519657594125	0.3105132707990514	0.2993519657594125
30	1584	0.3943987357907108	0.3943987357907108	0.5347487716823002	0.3943987357907108
30	1250	0.45166147178862587	0.45166147178862587	0.5324257677862423	0.45166147178862587
30	1474	0.3689114800328502	0.3689114800328502	0.4979001748784122	0.3689114800328502
30	1179	0.44260203786894625	0.44260203786894625	0.5127164072134847	0.44260203786894625
139	6869	0.04667514988320809	None	0.0	0.04667514988320809
139	7040	0.03800592852571435	None	0.0	0.03800592852571435
139	6939	0.048359292658265926	None	0.0	0.048359292658265926
139	6403	0.04683605931920179	None	0.0	0.04683605931920179
139	6242	0.04805863234763596	None	0.0	0.04805863234763596
139	6987	0.03989669705007422	None	0.0	0.03989669705007422
139	7038	0.046591502648412116	None	0.0	0.046591502648412116
139	7043	0.04120613146737507	None	0.0	0.04120613146737507
139	7011	0.04012973134966142	None	0.0	0.04012973134966142
139	7026	0.045584119107772936	None	0.0	0.045584119107772936
139	6848	0.04423386147302369	None	0.0	0.04423386147302369
139	6721	0.04973795612819825	None	0.0	0.04973795612819825
139	6748	0.04843518967236968	None	0.0	0.04843518967236968
139	6927	0.04231282142030591	None	0.0	0.04231282142030591
139	6886	0.0478488021125516	None	0.0	0.0478488021125516
139	6722	0.04579359159492726	None	0.0	0.04579359159492726
139	6874	0.04762457110774342	None	0.0	0.04762457110774342
139	6590	0.04688531979701259	None	0.0	0.04688531979701259
139	6691	0.04263069712580201	None	0.0	0.04263069712580201
139	6649	0.04861452459117352	None	0.0	0.04861452459117352
139	6568	0.04774278174468119	None	0.0	0.04774278174468119
139	6903	0.04894437451410582	None	0.0	0.04894437451410582
139	6768	0.046994812754017116	None	0.0	0.046994812754017116
139	7002	0.04949419403659303	None	0.0	0.04949419403659303
139	7029	0.04725301410572373	None	0.0	0.04725301410572373
139	6779	0.04069978860579085	None	0.0	0.04069978860579085
139	7030	0.037314668379864004	None	0.0	0.037314668379864004
139	6942	0.04132977747726296	None	0.0	0.04132977747726296
139	6597	0.04468030460719443	None	0.0	0.04468030460719443
139	7020	0.04792158829353634	None	0.0	0.04792158829353634
139	6931	0.04735033244300221	None	0.0	0.04735033244300221
139	6988	0.04767033601928258	None	0.0	0.04767033601928258
139	7016	0.045276996882103515	None	0.0	0.045276996882103515
139	6954	0.04695853644357296	None	0.0	0.04695853644357296
139	6684	0.04884529074637777	None	0.0	0.04884529074637777
139	7048	0.03819463884592873	None	0.0	0.03819463884592873
139	6951	0.04789497943679241	None	0.0	0.04789497943679241
139	6821	0.0439333875501112	None	0.0	0.0439333875501112
139	6949	0.03766433410487953	None	0.0	0.03766433410487953
139	5116	0.04297975118247423	None	0.0	0.04297975118247423
139	6806	0.045205238201218675	None	0.0	0.045205238201218675
139	6865	0.04423386147302369	None	0.0	0.04423386147302369
139	7010	0.02355549039325129	None	0.0016339869281045763	0.02355549039325129
139	6787	0.04265612885943384	None	0.0	0.04265612885943384
139	6999	0.04134342979468258	None	0.0	0.04134342979468258
139	6888	0.03786162587928331	None	0.0	0.03786162587928331
139	6898	0.04322972366427509	None	0.0	0.04322972366427509
139	7009	0.04799006418938709	None	0.0	0.04799006418938709
139	6969	0.047201745907118925	None	0.0	0.047201745907118925
139	6727	0.04270538332115545	None	0.0	0.04270538332115545
139	6786	0.0457786097348139	None	0.0	0.0457786097348139
139	5355	0.042537556122703636	None	0.0	0.042537556122703636
139	6170	0.044127237430352684	None	0.0	0.044127237430352684
139	6943	0.046346910818806326	None	0.0	0.046346910818806326
139	6520	0.043690223733097666	None	0.0	0.043690223733097666
139	6923	0.03770276779897689	None	0.0	0.03770276779897689
139	6849	0.04520953719885446	None	0.0	0.04520953719885446
139	6891	0.0455865941355403	None	0.0	0.0455865941355403
139	6930	0.04538644003573136	None	0.0	0.04538644003573136
139	6938	0.0450477834623804	None	0.0	0.0450477834623804
139	6958	0.04725293886466685	None	0.0	0.04725293886466685
139	6228	0.045433606141228794	None	0.0	0.045433606141228794
139	6873	0.04731756828366852	None	0.0	0.04731756828366852
139	7044	0.042021475492966705	None	0.0	0.042021475492966705
139	6814	0.04735905487993654	None	0.0	0.04735905487993654
139	6716	0.04362394608444896	None	0.0	0.04362394608444896
139	6956	0.03795554845575158	None	0.0	0.03795554845575158
139	6832	0.0460550134420202	None	0.0	0.0460550134420202
139	6921	0.047763304944910205	None	0.0	0.047763304944910205
139	6816	0.04592048801583112	None	0.0	0.04592048801583112
139	6416	0.04227264099832953	None	0.0	0.04227264099832953
139	6815	0.045773441307829205	None	0.0	0.045773441307829205
139	6756	0.045898108063331	None	0.0	0.045898108063331
139	6896	0.046488891731528974	None	0.0	0.046488891731528974
139	7039	0.035746928966686936	None	0.0	0.035746928966686936
139	6863	0.046815294005759636	None	0.0	0.046815294005759636
139	7006	0.04807263270544024	None	0.0	0.04807263270544024
139	6659	0.045577808647577135	None	0.0	0.045577808647577135
139	7033	0.04695744650066635	None	0.0	0.04695744650066635
139	7001	0.04675065882522599	None	0.0	0.04675065882522599
139	4660	0.040957479296979835	None	0.0	0.040957479296979835
139	7049	0.04825631839136829	None	0.0	0.04825631839136829
139	6740	0.046391131697491726	None	0.0	0.046391131697491726
139	6932	0.040033859781335154	None	0.0	0.040033859781335154
139	6940	0.04630238044959133	None	0.0	0.04630238044959133
139	6997	0.04165111860209224	None	0.0	0.04165111860209224
139	6803	0.04689835179617766	None	0.0	0.04689835179617766
139	6945	0.047453176723833826	None	0.0	0.047453176723833826
139	6935	0.03943326630498559	None	0.0	0.03943326630498559
139	6516	0.045522726545355684	None	0.0	0.045522726545355684
139	7036	0.02940155323138888	None	0.0	0.02940155323138888
139	7017	0.046355291114840776	None	0.0	0.046355291114840776
139	6627	0.04644052030608708	None	0.0	0.04644052030608708
139	6774	0.04547144030281469	None	0.0	0.04547144030281469
139	7003	0.044081434086230026	None	0.0	0.044081434086230026
139	6658	0.04800314396432063	None	0.0	0.04800314396432063
139	6963	0.030083557128206907	None	0.0	0.030083557128206907
139	6864	0.04669154171121642	None	0.0	0.04669154171121642
139	6955	0.04465867803585675	None	0.0	0.04465867803585675
139	6557	0.04548476957802516	None	0.0	0.04548476957802516
71	3326	0.011993970866332854	None	0.0	0.011993970866332854
71	3381	0.026656137060721553	None	0.0	0.026656137060721553
71	3341	0.020594444843236474	None	0.0	0.020594444843236474
71	3368	0.02041438632718482	None	0.000842072080244961	0.02041438632718482
71	3480	0.011022586775546283	None	0.0	0.011022586775546283
71	3624	0.02409156646783876	None	0.0	0.02409156646783876
71	3541	0.013600439367321032	None	0.0	0.013600439367321032
71	3607	0.022320661981824974	None	0.0	0.022320661981824974
71	3618	0.024929155504969654	None	0.000842072080244961	0.024929155504969654
71	3550	0.025168169521764493	None	0.0	0.025168169521764493
71	3474	0.02086305813852243	None	0.0	0.02086305813852243
71	3227	0.025244565603804434	None	0.0	0.025244565603804434
71	3611	0.025104681889421842	None	0.0	0.025104681889421842
71	3551	0.025978118696459208	None	0.0	0.025978118696459208
71	3469	0.010871406344641333	None	0.0	0.010871406344641333
71	3478	0.022742502654539233	None	0.0	0.022742502654539233
71	3561	0.022845029682670395	None	0.0	0.022845029682670395
71	3572	0.03511611531284361	None	0.006493017308385959	0.03511611531284361
71	3531	0.024517089461108962	None	0.0	0.024517089461108962
71	3644	0.029758845444244293	None	0.0009523809523809517	0.029758845444244293
71	3473	0.027892905363446827	None	0.006493017308385959	0.027892905363446827
71	3601	0.02079482456627649	None	0.0	0.02079482456627649
71	3649	0.022146528673884325	None	0.0	0.022146528673884325
71	3087	0.024298771857018092	None	0.0	0.024298771857018092
71	3406	0.02105576508808159	None	0.0	0.02105576508808159
71	3577	0.01660436742897092	None	0.000842072080244961	0.01660436742897092
71	3575	0.022558672106405105	None	0.0	0.022558672106405105
71	3596	0.02665935566218201	None	0.0	0.02665935566218201
71	3447	0.02448081077661228	None	0.0	0.02448081077661228
71	3365	0.026036503973594822	None	0.0	0.026036503973594822
71	3556	0.028878356230677627	None	0.006493017308385959	0.028878356230677627
71	3645	0.01694831241063642	None	0.0009523809523809517	0.01694831241063642
71	3401	0.023955169515026197	None	0.0	0.023955169515026197
71	3639	0.025354250114918767	None	0.0	0.025354250114918767
71	3375	0.024887446084698592	None	0.0	0.024887446084698592
71	3581	0.032292508860120084	None	0.0009523809523809517	0.032292508860120084
71	3641	0.025201560036606133	None	0.0	0.025201560036606133
71	3612	0.020129939864857938	None	0.0	0.020129939864857938
71	3458	0.020601761790231713	None	0.0	0.020601761790231713
71	3199	0.025304013798856148	None	0.0	0.025304013798856148
71	3554	0.020810680764895742	None	0.0	0.020810680764895742
71	3513	0.023905745000463007	None	0.0	0.023905745000463007
71	3642	0.02301484354034778	None	0.006493017308385959	0.02301484354034778
71	3588	0.027395274987182385	None	0.0	0.027395274987182385
71	3259	0.014350428329094918	None	0.0009523809523809517	0.014350428329094918
71	3452	0.020867186540447353	None	0.0	0.020867186540447353
71	3606	0.024824149260998143	None	0.0	0.024824149260998143
71	3648	0.027545162603604793	None	0.0	0.027545162603604793
71	3387	0.02794110524243662	None	0.0	0.02794110524243662
71	3429	0.028499040517685034	None	0.0	0.028499040517685034
71	3622	0.01641479084772044	None	0.000842072080244961	0.01641479084772044
71	3603	0.018247507996489228	None	0.000842072080244961	0.018247507996489228
71	3571	0.02521146046510891	None	0.0	0.02521146046510891
71	3470	0.0237529366557331	None	0.0009523809523809517	0.0237529366557331
71	3640	0.02505424780244653	None	0.0	0.02505424780244653
71	3604	0.024716626184478556	None	0.0	0.024716626184478556
71	3493	0.020533439645430984	None	0.0	0.020533439645430984
71	3409	0.022686114454600486	None	0.0009523809523809517	0.022686114454600486
71	3405	0.022711905597541087	None	0.0	0.022711905597541087
71	3539	0.024669530955447518	None	0.0	0.024669530955447518
71	3435	0.02289480404740658	None	0.000842072080244961	0.02289480404740658
71	3615	0.02467344631433276	None	0.0	0.02467344631433276
71	3544	0.020213722239127128	None	0.0	0.020213722239127128
71	3174	0.012421616691205298	None	0.0	0.012421616691205298
71	3647	0.026831656201276425	None	0.0	0.026831656201276425
71	3461	0.02281963808045613	None	0.0	0.02281963808045613
71	3600	0.023227120862269954	None	0.0	0.023227120862269954
71	3638	0.01633077213243027	None	0.0	0.01633077213243027
71	3631	0.023867821568810274	None	0.0	0.023867821568810274
71	3520	0.024003256891610307	None	0.0	0.024003256891610307
71	3530	0.02511075642188913	None	0.0	0.02511075642188913
71	3280	0.032873039392606745	None	0.0009523809523809517	0.032873039392606745
71	3466	0.026463875841145776	None	0.0	0.026463875841145776
71	3481	0.02682655178498501	None	0.0	0.02682655178498501
71	3630	0.024340596905189114	None	0.0	0.024340596905189114
71	3605	0.025041309102441192	None	0.0	0.025041309102441192
71	3426	0.022369219625763565	None	0.0	0.022369219625763565
71	3424	0.02481212168089465	None	0.0	0.02481212168089465
71	3643	0.02371231181950662	None	0.0	0.02371231181950662
71	3567	0.022486733231612988	None	0.0	0.022486733231612988
71	3312	0.014169832245583403	None	0.0	0.014169832245583403
71	3610	0.019963293523971963	None	0.0	0.019963293523971963
71	3592	0.028025120385229738	None	0.0	0.028025120385229738
71	3404	0.026627646436982764	None	0.0	0.026627646436982764
71	3617	0.008835341761560225	None	0.0839113892189817	0.008835341761560225
71	3492	0.024193449291933074	None	0.0	0.024193449291933074
71	3475	0.024673392336812015	None	0.0	0.024673392336812015
71	3511	0.025584349683678304	None	0.0	0.025584349683678304
71	3560	0.024701708676471472	None	0.0	0.024701708676471472
71	3586	0.025746486298326682	None	0.0	0.025746486298326682
71	3628	0.02439958070348647	None	0.0	0.02439958070348647
71	3501	0.024813980473972146	None	0.0	0.024813980473972146
71	3546	0.021691209109560437	None	0.0	0.021691209109560437
71	3573	0.027359974370055343	None	0.0	0.027359974370055343
71	3636	0.013183029482536818	None	0.000842072080244961	0.013183029482536818
71	3552	0.010764837030606572	None	0.0	0.010764837030606572
71	3328	0.025137921769472802	None	0.0	0.025137921769472802
71	3585	0.025588174994146482	None	0.0	0.025588174994146482
71	3322	0.021244156440465175	None	0.000842072080244961	0.021244156440465175
71	3366	0.024646648049923833	None	0.0	0.024646648049923833
54	2671	0.004988893409829594	None	0.25330867197324125	0.004988893409829594
54	2689	0.0010487909103850351	None	0.29852647320582226	0.0010487909103850351
54	2717	0.0012301004629885282	None	0.3305403342326666	0.0012301004629885282
54	2785	1.1964048537781578e-05	None	0.581611996132607	1.1964048537781578e-05
54	2776	0.0006004291623063137	None	0.26434461850669944	0.0006004291623063137
54	2723	0.003571208908636743	None	0.2594988342012253	0.003571208908636743
54	2629	4.9096163141532046e-08	None	0.36942909182379047	4.9096163141532046e-08
54	2554	4.1857079266599146e-05	None	0.553934901709367	4.1857079266599146e-05
54	2677	0.0027965836976024698	None	0.2594988342012253	0.0027965836976024698
54	2710	1.8749120947219129e-07	None	0.36942909182379047	1.8749120947219129e-07
54	2771	8.621167921943732e-05	None	0.44674949496027566	8.621167921943732e-05
54	2451	None	None	0.42476481305792946	None
54	2759	-2.1888516209740353e-05	None	0.563117105882618	-2.1888516209740353e-05
54	2568	0.00021432245835315006	None	0.26434461850669944	0.00021432245835315006
54	2651	-2.4731150865957826e-05	None	0.3787547094411335	-2.4731150865957826e-05
54	2621	0.0008383719390018935	None	0.2682341706556105	0.0008383719390018935
54	2724	0.000184889832488011	None	0.24492817259436603	0.000184889832488011
54	2662	0.0003505929506382205	None	0.278567050281894	0.0003505929506382205
54	2758	8.837910724507439e-06	None	0.2952625442055151	8.837910724507439e-06
54	2622	0.0005318859723116958	None	0.35604631621202926	0.0005318859723116958
54	2577	0.0005426681657142323	None	0.359972311279437	0.0005426681657142323
54	2631	-7.040472207817039e-08	None	0.24676173046282787	-7.040472207817039e-08
54	2790	0.0017292869216660616	None	0.29044542338350643	0.0017292869216660616
54	2658	0.0096717124607678	None	0.10405896339675272	0.0096717124607678
54	2690	-4.328755775426433e-08	None	0.46231606060230696	-4.328755775426433e-08
54	2607	0.00015463345539175777	None	0.24492817259436603	0.00015463345539175777
54	2670	0.00036560169455956406	None	0.40522645501714416	0.00036560169455956406
54	2608	4.0454056215777995e-08	None	0.39693432718964794	4.0454056215777995e-08
54	2596	0.0005945242334635915	None	0.33189750543749896	0.0005945242334635915
54	2714	-1.101572334113645e-05	None	0.5870991503383273	-1.101572334113645e-05
54	2781	8.168184766017198e-07	None	0.3788861196633878	8.168184766017198e-07
54	2727	0.003607910909312254	None	0.28904561790561	0.003607910909312254
54	2752	0.0006350854131754052	None	0.31847852335222593	0.0006350854131754052
54	2775	0.0037718336397647976	None	0.3013057903882486	0.0037718336397647976
54	2766	0.000678017897782838	None	0.3119044497631877	0.000678017897782838
54	2778	6.668842665893653e-05	None	0.24492817259436603	6.668842665893653e-05
54	2718	0.00016789673416146058	None	0.534251187187393	0.00016789673416146058
54	2666	-7.076223709100194e-05	None	0.31347935162203383	-7.076223709100194e-05
54	2587	0.0014790460491538428	None	0.40486273738340917	0.0014790460491538428
54	2732	0.0005719913083993896	None	0.23796443218624025	0.0005719913083993896
54	2639	-4.069371447598426e-06	None	0.32863697730252645	-4.069371447598426e-06
54	2791	9.456881156240854e-05	None	0.2939466639389317	9.456881156240854e-05
54	2712	8.870645600416509e-05	None	0.31703046118998474	8.870645600416509e-05
54	2594	0.0009204465034110874	None	0.10170655639578112	0.0009204465034110874
54	2686	0.00059598580541952	None	0.2682341706556105	0.00059598580541952
54	2751	0.0005338175762292785	None	0.37328393078349925	0.0005338175762292785
54	2782	0.0006337877389535502	None	0.29044542338350643	0.0006337877389535502
54	2786	-8.67765823154873e-05	None	0.1020861263881272	-8.67765823154873e-05
54	2733	0.001112624683281193	None	0.2953923235403234	0.001112624683281193
54	2611	0.006573354011295919	None	0.5053267634863224	0.006573354011295919
54	2741	-6.119664696854377e-09	None	0.2833789561352508	-6.119664696854377e-09
54	2595	0.00019342319084943543	None	0.534251187187393	0.00019342319084943543
54	2614	0.0001555279195242157	None	0.35325839442073814	0.0001555279195242157
54	2578	0.0002715676827152657	None	0.29266200322497926	0.0002715676827152657
54	2642	-5.4349828640787505e-06	None	0.46006722794592464	-5.4349828640787505e-06
54	2716	0.000300798951414254	None	0.28261027400742944	0.000300798951414254
54	2754	0.0002458451464849578	None	0.23796443218624025	0.0002458451464849578
54	2797	0.00018035760736412435	None	0.26144837069250654	0.00018035760736412435
54	2780	0.0009124742077395539	None	0.2682341706556105	0.0009124742077395539
54	2649	9.671508342604173e-09	None	0.29933262531066435	9.671508342604173e-09
54	2633	0.0027038860741255854	None	0.28692409697031634	0.0027038860741255854
54	2737	0.00028318434700308714	None	0.39425122746626384	0.00028318434700308714
54	2770	0.0005531612895741313	None	0.32036546665266546	0.0005531612895741313
54	2726	7.388677289635707e-06	None	0.3222087232709746	7.388677289635707e-06
54	2709	0.0025586996052425403	None	0.24701619707592898	0.0025586996052425403
54	2740	0.000524596483949982	None	0.25932188522888805	0.000524596483949982
54	2674	-8.949376878843421e-07	None	0.340836412333933	-8.949376878843421e-07
54	2700	-1.359467701248181e-07	None	0.29933262531066435	-1.359467701248181e-07
54	2774	-5.051520529710179e-05	None	0.4069210035825689	-5.051520529710179e-05
54	2721	-9.410630680679206e-08	None	0.36942909182379047	-9.410630680679206e-08
54	2779	9.491645477233493e-05	None	0.46880997692409954	9.491645477233493e-05
54	2673	2.6401788136825415e-05	None	0.41566911360904457	2.6401788136825415e-05
54	2657	0.00016100794643398754	None	0.29933262531066435	0.00016100794643398754
54	2747	0.00029793776545322415	None	0.48530892381511836	0.00029793776545322415
54	2604	4.612464204874643e-08	None	0.6222124477136484	4.612464204874643e-08
54	2626	0.0002759630277209488	None	0.40313906059535365	0.0002759630277209488
54	2734	0.002100182963627382	None	0.26914472329905803	0.002100182963627382
54	2693	8.760039764304032e-08	None	0.416258266148802	8.760039764304032e-08
54	2729	0.00017659265520114694	None	0.53403712088527	0.00017659265520114694
54	2565	6.435057904795878e-06	None	0.4118017407985504	6.435057904795878e-06
54	2643	0.0011474623874187279	None	0.29044542338350643	0.0011474623874187279
54	2735	0.0003252070002599223	None	0.26434461850669944	0.0003252070002599223
54	2773	0.0015734517858254945	None	0.5457096327511312	0.0015734517858254945
54	2789	5.535823196309852e-05	None	0.40552407980502564	5.535823196309852e-05
54	2761	1.0802090694340518e-07	None	0.29933262531066435	1.0802090694340518e-07
54	2792	0.00026954362334380156	None	0.39425122746626384	0.00026954362334380156
54	2591	3.349786736840737e-08	None	0.36269305102435495	3.349786736840737e-08
54	2743	6.835346823902316e-08	None	0.24676173046282787	6.835346823902316e-08
54	2787	-3.315246408194455e-05	None	0.27171041858639466	-3.315246408194455e-05
54	2722	4.6526718814126705e-05	None	0.3627903571861625	4.6526718814126705e-05
54	2665	0.0020923104681273086	None	0.24701619707592898	0.0020923104681273086
54	2757	0.00011967986732232442	None	0.1020861263881272	0.00011967986732232442
54	2695	0.00031471195376779837	None	0.22440682499815495	0.00031471195376779837
54	2668	3.3719857626956425e-05	None	0.3707817880703774	3.3719857626956425e-05
54	2762	-4.4785346838455514e-07	None	0.31703046118998474	-4.4785346838455514e-07
54	2731	6.446946450715268e-05	None	0.39013883504515967	6.446946450715268e-05
54	2583	3.298620294661771e-08	None	0.3704042499613333	3.298620294661771e-08
54	2702	0.0004129181835231323	None	0.29044542338350643	0.0004129181835231323
54	2738	0.00943962781040293	None	0.10405896339675272	0.00943962781040293
54	2796	0.0018506003959354559	None	0.3607828027892541	0.0018506003959354559
108	5404	0.03727077731869425	None	0.0	0.03727077731869425
108	5098	0.04128704759951095	None	0.0	0.04128704759951095
108	4520	0.03979821098213593	None	0.0	0.03979821098213593
108	5469	0.038203720660917435	None	0.0	0.038203720660917435
108	4985	0.04128704759951095	None	0.0	0.04128704759951095
108	4886	0.03959162106651946	None	0.0	0.03959162106651946
108	5312	0.042206058487346675	None	0.0	0.042206058487346675
108	5433	0.038870619784457425	None	0.0	0.038870619784457425
108	5435	0.039215012377651425	None	0.0	0.039215012377651425
108	5451	0.03349426000968466	None	0.0	0.03349426000968466
108	5339	0.04149628960090397	None	0.0	0.04149628960090397
108	5343	0.03939899089374082	None	0.0	0.03939899089374082
108	5448	0.03884137302137783	None	0.0	0.03884137302137783
108	5292	0.039682891632906274	None	0.0	0.039682891632906274
108	5463	0.03902803865260475	None	0.0	0.03902803865260475
108	5428	0.035052031191705114	None	0.0	0.035052031191705114
108	5479	0.03370958128835075	None	0.0	0.03370958128835075
108	5001	0.039561416554630774	None	0.0	0.039561416554630774
108	5447	0.038442184732140124	None	0.0	0.038442184732140124
108	5457	0.04029746268929823	None	0.0	0.04029746268929823
108	5453	0.037840083196033	None	0.0	0.037840083196033
108	5414	0.03902803865260475	None	0.0	0.03902803865260475
108	5181	0.03976595686759694	None	0.0	0.03976595686759694
108	5228	0.03989300556309447	None	0.0	0.03989300556309447
108	5487	0.03400495258085656	None	0.0	0.03400495258085656
108	5215	0.032169915702452784	None	0.0	0.032169915702452784
108	5316	0.03387486299864919	None	0.0	0.03387486299864919
108	4975	0.03783771502479489	None	0.0	0.03783771502479489
108	5398	0.038884783209508625	None	0.0	0.038884783209508625
108	5376	0.035746928966686936	None	0.0	0.035746928966686936
108	5500	0.025384734729555377	None	0.011823532398033462	0.025384734729555377
108	5262	0.03743936338338437	None	0.0	0.03743936338338437
108	5242	0.03994227804437699	None	0.0	0.03994227804437699
108	5474	0.03725152815818864	None	0.0	0.03725152815818864
108	5244	0.040115534742954054	None	0.0	0.040115534742954054
108	5378	0.03860029802991204	None	0.0	0.03860029802991204
108	5387	0.04021881666922293	None	0.0	0.04021881666922293
108	5493	0.03154744365138265	None	0.0	0.03154744365138265
108	5313	0.03907285952707378	None	0.0	0.03907285952707378
108	5303	0.04056803368722011	None	0.0	0.04056803368722011
108	5424	0.03969009757831364	None	0.0	0.03969009757831364
108	5051	0.03941171389737566	None	0.0	0.03941171389737566
108	5341	0.0392535145119782	None	0.0	0.0392535145119782
108	5399	0.03581893712300994	None	0.0	0.03581893712300994
108	5147	0.040878035641445064	None	0.0	0.040878035641445064
108	5116	0.04297975118247423	None	0.0	0.04297975118247423
108	5465	0.004535828573547468	None	0.0	0.004535828573547468
108	5077	0.039387143148433966	None	0.0	0.039387143148433966
108	5353	0.042202338148163265	None	0.0	0.042202338148163265
108	5484	0.03520313108686577	None	0.0	0.03520313108686577
108	5294	0.040832857897183994	None	0.0	0.040832857897183994
108	4797	0.03976595686759694	None	0.0	0.03976595686759694
108	4743	0.041148949710186684	None	0.0	0.041148949710186684
108	5161	0.0399003121504953	None	0.0	0.0399003121504953
108	5117	0.0390450229467295	None	0.0	0.0390450229467295
108	5355	0.042537556122703636	None	0.0	0.042537556122703636
108	5210	0.03989300556309447	None	0.0	0.03989300556309447
108	5121	0.03720697595453604	None	0.0	0.03720697595453604
108	4750	0.040253721864783876	None	0.0	0.040253721864783876
108	5337	0.038318144563250674	None	0.0	0.038318144563250674
108	5206	0.03912888595219842	None	0.0	0.03912888595219842
108	5393	0.038632032651659716	None	0.0	0.038632032651659716
108	5283	0.039363133424465555	None	0.0	0.039363133424465555
108	5062	0.04069555563095381	None	0.0	0.04069555563095381
108	5478	0.03810743240328792	None	0.0	0.03810743240328792
108	5301	0.037686348896428926	None	0.0	0.037686348896428926
108	5178	0.037920011973971074	None	0.0	0.037920011973971074
108	5054	0.040253790606414985	None	0.0	0.040253790606414985
108	4844	0.04036281547594945	None	0.0	0.04036281547594945
108	5464	0.039343843051153835	None	0.0	0.039343843051153835
108	5198	0.03866788299008071	None	0.0	0.03866788299008071
108	4499	0.042899078089090305	None	0.0	0.042899078089090305
108	5070	0.04167728177699035	None	0.0	0.04167728177699035
108	4814	0.03990740538668467	None	0.0	0.03990740538668467
108	4925	0.04026591894272486	None	0.0	0.04026591894272486
108	5436	0.0401511428268966	None	0.0	0.0401511428268966
108	5460	0.033869619894818924	None	0.0	0.033869619894818924
108	5413	0.0404087000596453	None	0.0	0.0404087000596453
108	5467	0.015209415636009022	None	0.0022875816993464066	0.015209415636009022
108	5265	0.04091440345552093	None	0.0	0.04091440345552093
108	4660	0.040957479296979835	None	0.0	0.040957479296979835
108	5496	0.038740347567952055	None	0.0	0.038740347567952055
108	4526	0.04025209010402701	None	0.0	0.04025209010402701
108	5173	0.039005069595778874	None	0.0	0.039005069595778874
108	5187	0.03974256684745789	None	0.0	0.03974256684745789
108	5422	0.03987023321848782	None	0.0	0.03987023321848782
108	5154	0.04212093386577139	None	0.0	0.04212093386577139
108	5486	0.036892726892055784	None	0.0	0.036892726892055784
108	5359	0.04081811435610869	None	0.0	0.04081811435610869
108	5459	0.03902803865260475	None	0.0	0.03902803865260475
108	5385	0.03979821098213593	None	0.0	0.03979821098213593
108	5196	0.03768377787504726	None	0.0	0.03768377787504726
108	5407	0.03795184322167434	None	0.0	0.03795184322167434
108	5438	0.04091611759761503	None	0.0	0.04091611759761503
108	5375	0.0392002066687087	None	0.0	0.0392002066687087
108	5334	0.04100870617169895	None	0.0	0.04100870617169895
108	5347	0.04123794652983975	None	0.0	0.04123794652983975
108	5481	0.03844066467387539	None	0.0	0.03844066467387539
108	4780	0.0404534978472022	None	0.0	0.0404534978472022
108	5473	0.03168597221145394	None	0.0	0.03168597221145394
34	1743	0.46744791396751467	0.46744791396751467	0.5276137811081897	0.46744791396751467
34	1751	0.37381950716224244	0.37381950716224244	0.40258282637321574	0.37381950716224244
34	1433	0.3861302446194329	0.3861302446194329	0.41302309223281275	0.3861302446194329
34	1639	0.3647216123045321	0.3647216123045321	0.3647216123045321	0.3647216123045321
34	1787	0.3284357282168089	0.3284357282168089	0.33431509260899667	0.3284357282168089
34	1528	0.3643812532868938	0.3643812532868938	0.43417352823416466	0.3643812532868938
34	1676	0.3270183725630205	0.3270183725630205	0.3770547026563424	0.3270183725630205
34	1297	0.5132401820876594	0.5132401820876594	0.5530067472305465	0.5132401820876594
34	1531	0.3012840217512311	0.3012840217512311	0.42833869950400005	0.3012840217512311
34	1760	0.44323006597345965	0.44323006597345965	0.5802224875114719	0.44323006597345965
34	1783	0.3654963494204096	0.3654963494204096	0.3654963494204096	0.3654963494204096
34	1629	0.411319624753974	0.411319624753974	0.533191250822186	0.411319624753974
34	701	0.40855054791635437	0.40855054791635437	0.4298038544985969	0.40855054791635437
34	1597	0.40438517121715895	0.40438517121715895	0.5269588331256224	0.40438517121715895
34	1784	0.3516456903644311	0.3516456903644311	0.396488097288597	0.3516456903644311
34	1499	0.4200284082172459	0.4200284082172459	0.4600320500879184	0.4200284082172459
34	1772	0.3299659828522119	0.3299659828522119	0.4166666666666667	0.3299659828522119
34	1479	0.35880590043004545	0.35880590043004545	0.3712514690811188	0.35880590043004545
34	1078	0.3711366823468165	0.3711366823468165	0.39654272062388635	0.3711366823468165
34	1790	0.38419734657065946	0.38419734657065946	0.4782983399434449	0.38419734657065946
34	1793	0.3299659828522119	0.3299659828522119	0.4166666666666667	0.3299659828522119
34	1262	0.536598223828031	0.536598223828031	0.5385055292631671	0.536598223828031
34	1723	0.3508174707939358	0.3508174707939358	0.4411174318531013	0.3508174707939358
34	1577	0.44290734690130285	0.44290734690130285	0.5055378411464778	0.44290734690130285
34	1726	0.4368815470639914	0.4368815470639914	0.4604847699126654	0.4368815470639914
34	1487	0.4024844145790595	0.4024844145790595	0.4719257681285801	0.4024844145790595
34	1710	0.2690421072180763	0.2690421072180763	0.3752281925054888	0.2690421072180763
34	1688	0.3012840217512311	0.3012840217512311	0.42833869950400005	0.3012840217512311
34	1755	0.4045877740571573	0.4045877740571573	0.4835537847053262	0.4045877740571573
34	1714	0.33905804118741456	0.33905804118741456	0.360347849511652	0.33905804118741456
34	1708	0.3668413101259128	0.3668413101259128	0.4200772097128732	0.3668413101259128
34	1761	0.3465895747008845	0.3465895747008845	0.38148270191980077	0.3465895747008845
34	1662	0.37503764306696596	0.37503764306696596	0.3850734624194701	0.37503764306696596
34	1498	0.2900200938988703	0.2900200938988703	0.3102510907372201	0.2900200938988703
34	1672	0.2939777814934307	0.2939777814934307	0.3290442085058223	0.2939777814934307
34	1754	0.3647216123045321	0.3647216123045321	0.3647216123045321	0.3647216123045321
34	1661	0.32752442328546116	0.32752442328546116	0.37315227903526477	0.32752442328546116
34	1693	0.5376149363349559	0.5376149363349559	0.549986264043787	0.5376149363349559
34	1622	0.4192883240408425	0.4192883240408425	0.4534278402342216	0.4192883240408425
34	1773	0.3037929812892007	0.3037929812892007	0.3974295127247456	0.3037929812892007
34	1737	0.42011340574261685	0.42011340574261685	0.49988430662571925	0.42011340574261685
34	1778	0.45109537051516024	0.45109537051516024	0.4607210658313332	0.45109537051516024
34	1651	0.3861302446194329	0.3861302446194329	0.41302309223281275	0.3861302446194329
34	1716	0.536598223828031	0.536598223828031	0.5385055292631671	0.536598223828031
34	1245	0.38857536214049676	0.38857536214049676	0.42628519510079455	0.38857536214049676
34	1746	0.3465895747008845	0.3465895747008845	0.38148270191980077	0.3465895747008845
34	1763	0.25887118973380485	0.25887118973380485	0.29197194174428664	0.25887118973380485
34	1529	0.3861302446194329	0.3861302446194329	0.41302309223281275	0.3861302446194329
34	1757	0.26885372806233143	0.26885372806233143	0.335094877372504	0.26885372806233143
34	1671	0.5234592070256909	0.5234592070256909	0.6707120757941385	0.5234592070256909
34	811	0.4255790113314794	0.4255790113314794	0.45059694526997146	0.4255790113314794
34	1522	0.3282813598845013	0.3282813598845013	0.38529883143962457	0.3282813598845013
34	1464	0.37163902457092546	0.37163902457092546	0.4289697185452611	0.37163902457092546
34	1567	0.38964620601877825	0.38964620601877825	0.4681262342415854	0.38964620601877825
34	1789	0.33905804118741456	0.33905804118741456	0.360347849511652	0.33905804118741456
34	1731	0.31334622373096194	0.31334622373096194	0.39370411897119306	0.31334622373096194
34	1580	0.30917839521530455	0.30917839521530455	0.3181158510509652	0.30917839521530455
34	1405	0.3683675137180245	0.3683675137180245	0.43474446512300113	0.3683675137180245
34	1663	0.3012840217512311	0.3012840217512311	0.42833869950400005	0.3012840217512311
34	1776	0.46744791396751467	0.46744791396751467	0.5276137811081897	0.46744791396751467
34	1785	0.33573498971628535	0.33573498971628535	0.3561454260515845	0.33573498971628535
34	1636	0.5376149363349559	0.5376149363349559	0.549986264043787	0.5376149363349559
34	1774	0.31575446946198105	0.31575446946198105	0.34565089972056884	0.31575446946198105
34	1414	0.36111957485146223	0.36111957485146223	0.3848714976732338	0.36111957485146223
34	1255	0.37381950716224244	0.37381950716224244	0.40258282637321574	0.37381950716224244
34	1434	0.33573498971628535	0.33573498971628535	0.3561454260515845	0.33573498971628535
34	1670	0.523675593740352	0.523675593740352	0.5439215878017996	0.523675593740352
34	1795	0.32220403415501175	0.32220403415501175	0.3851214035690206	0.32220403415501175
34	1719	0.34697510218911887	0.34697510218911887	0.39934307836915484	0.34697510218911887
34	1786	0.3122213726585195	0.3122213726585195	0.3354604067190197	0.3122213726585195
34	1794	0.37503764306696596	0.37503764306696596	0.3850734624194701	0.37503764306696596
34	1739	0.3858288098904389	0.3858288098904389	0.4485472529299813	0.3858288098904389
34	1472	0.3906335038191762	0.3906335038191762	0.41257710468866293	0.3906335038191762
34	1332	0.4274214515105867	0.4274214515105867	0.5414094677935293	0.4274214515105867
34	1798	0.39276262189695477	0.39276262189695477	0.4171907390807169	0.39276262189695477
34	1643	0.3502461206999278	0.3502461206999278	0.37082299007791075	0.3502461206999278
34	1365	0.421259675596975	0.421259675596975	0.44951147301172306	0.421259675596975
34	1771	0.3225876656881047	0.3225876656881047	0.3853122026004578	0.3225876656881047
34	1713	0.3299659828522119	0.3299659828522119	0.4166666666666667	0.3299659828522119
34	1444	0.43722785858150087	0.43722785858150087	0.43722785858150087	0.43722785858150087
34	1631	0.4045877740571573	0.4045877740571573	0.4835537847053262	0.4045877740571573
34	1730	0.387025705563821	0.387025705563821	0.47090983263245123	0.387025705563821
34	1159	0.33905804118741456	0.33905804118741456	0.360347849511652	0.33905804118741456
34	1780	0.3771954608661523	0.3771954608661523	0.43771981313775543	0.3771954608661523
34	1620	0.39887437832090267	0.39887437832090267	0.48782115208364873	0.39887437832090267
34	1711	0.33611119854411525	0.33611119854411525	0.35125274670292117	0.33611119854411525
34	1768	0.2759445102211696	0.2759445102211696	0.32979451145696864	0.2759445102211696
34	1614	0.33905804118741456	0.33905804118741456	0.360347849511652	0.33905804118741456
34	1064	0.411319624753974	0.411319624753974	0.533191250822186	0.411319624753974
34	1475	0.29945775379494555	0.29945775379494555	0.36383138314984115	0.29945775379494555
34	1534	0.38344997186062335	0.38344997186062335	0.45514701019317066	0.38344997186062335
34	1611	0.3250638563916346	0.3250638563916346	0.342119207511969	0.3250638563916346
34	1658	0.3193594043480021	0.3193594043480021	0.3662681052136234	0.3193594043480021
34	1800	0.3299659828522119	0.3299659828522119	0.4166666666666667	0.3299659828522119
34	1646	0.3299659828522119	0.3299659828522119	0.4166666666666667	0.3299659828522119
34	1298	0.3677993620647643	0.3677993620647643	0.3677993620647643	0.3677993620647643
34	1725	0.40438517121715895	0.40438517121715895	0.5269588331256224	0.40438517121715895
34	1640	0.2900200938988703	0.2900200938988703	0.3102510907372201	0.2900200938988703
34	1749	0.3256150393232439	0.3256150393232439	0.37569257972000286	0.3256150393232439
34	1762	0.33611119854411525	0.33611119854411525	0.35125274670292117	0.33611119854411525
0	67	0.4612256517294748	0.4612256517294748	0.4612256517294748	0.4612256517294748
0	78	0.4220343885543067	0.4220343885543067	0.4220343885543067	0.4220343885543067
0	27	0.37277172672387654	0.37277172672387654	0.37277172672387654	0.37277172672387654
0	40	0.22934923834217402	0.22934923834217402	0.22934923834217402	0.22934923834217402
0	44	0.4217343544878075	0.4217343544878075	0.4217343544878075	0.4217343544878075
0	66	0.46221710812531863	0.46221710812531863	0.46221710812531863	0.46221710812531863
0	95	0.29612190185988196	0.29612190185988196	0.29612190185988196	0.29612190185988196
0	21	0.22934923834217402	0.22934923834217402	0.22934923834217402	0.22934923834217402
0	37	0.4933276178255423	0.4933276178255423	0.4933276178255423	0.4933276178255423
0	58	0.4302552713620441	0.4302552713620441	0.4302552713620441	0.4302552713620441
0	52	0.3276971318604277	0.3276971318604277	0.3276971318604277	0.3276971318604277
0	15	0.4468573023765732	0.4468573023765732	0.4468573023765732	0.4468573023765732
0	92	0.4804529133739114	0.4804529133739114	0.4804529133739114	0.4804529133739114
0	84	0.3425222914711235	0.3425222914711235	0.3425222914711235	0.3425222914711235
0	53	0.35530337661108335	0.35530337661108335	0.35530337661108335	0.35530337661108335
0	12	0.32641150859968016	0.32641150859968016	0.32641150859968016	0.32641150859968016
0	41	0.5143371776009061	0.5143371776009061	0.5143371776009061	0.5143371776009061
0	91	0.2705529504367181	0.2705529504367181	0.2705529504367181	0.2705529504367181
0	77	0.22934923834217402	0.22934923834217402	0.22934923834217402	0.22934923834217402
0	38	0.3684435089004884	0.3684435089004884	0.3684435089004884	0.3684435089004884
0	64	0.46947356621481645	0.46947356621481645	0.46947356621481645	0.46947356621481645
0	19	0.47842240293180704	0.47842240293180704	0.47842240293180704	0.47842240293180704
0	85	0.36350762490052124	0.36350762490052124	0.36350762490052124	0.36350762490052124
0	49	0.33308615933321384	0.33308615933321384	0.33308615933321384	0.33308615933321384
0	45	0.5004940801725717	0.5004940801725717	0.5004940801725717	0.5004940801725717
0	86	0.5429303822400052	0.5429303822400052	0.5429303822400052	0.5429303822400052
0	35	0.40820874968243864	0.40820874968243864	0.40820874968243864	0.40820874968243864
0	88	0.4473903327780523	0.4473903327780523	0.4473903327780523	0.4473903327780523
0	70	0.3409019035164993	0.3409019035164993	0.3409019035164993	0.3409019035164993
0	80	0.3112118626585781	0.3112118626585781	0.3112118626585781	0.3112118626585781
0	17	0.32354284869017225	0.32354284869017225	0.32354284869017225	0.32354284869017225
0	23	0.3431811504608058	0.3431811504608058	0.3431811504608058	0.3431811504608058
0	57	0.3299002636230137	0.3299002636230137	0.3299002636230137	0.3299002636230137
0	39	0.5143371776009061	0.5143371776009061	0.5143371776009061	0.5143371776009061
0	62	0.3493324417053054	0.3493324417053054	0.3493324417053054	0.3493324417053054
0	22	0.22934923834217402	0.22934923834217402	0.22934923834217402	0.22934923834217402
0	29	0.2705529504367181	0.2705529504367181	0.2705529504367181	0.2705529504367181
0	4	0.4217343544878075	0.4217343544878075	0.4217343544878075	0.4217343544878075
0	76	0.2705529504367181	0.2705529504367181	0.2705529504367181	0.2705529504367181
0	25	0.22934923834217402	0.22934923834217402	0.22934923834217402	0.22934923834217402
0	61	0.39645358353686233	0.39645358353686233	0.39645358353686233	0.39645358353686233
0	60	0.8424558359857027	0.8424558359857027	0.8424558359857027	0.8424558359857027
0	81	0.22934923834217402	0.22934923834217402	0.22934923834217402	0.22934923834217402
0	73	0.38610018243871813	0.38610018243871813	0.38610018243871813	0.38610018243871813
0	72	0.3809040119589059	0.3809040119589059	0.3809040119589059	0.3809040119589059
0	89	0.43563419092343053	0.43563419092343053	0.43563419092343053	0.43563419092343053
0	51	0.5258874014742734	0.5258874014742734	0.5258874014742734	0.5258874014742734
0	3	0.4318943822486598	0.4318943822486598	0.4318943822486598	0.4318943822486598
0	11	0.4360162684705685	0.4360162684705685	0.4360162684705685	0.4360162684705685
0	24	0.22934923834217402	0.22934923834217402	0.22934923834217402	0.22934923834217402
0	10	0.5143371776009061	0.5143371776009061	0.5143371776009061	0.5143371776009061
0	33	0.5143371776009061	0.5143371776009061	0.5143371776009061	0.5143371776009061
0	56	0.3278301213473302	0.3278301213473302	0.3278301213473302	0.3278301213473302
0	75	0.35118152106553224	0.35118152106553224	0.35118152106553224	0.35118152106553224
0	59	0.5812777863510438	0.5812777863510438	0.5812777863510438	0.5812777863510438
0	43	0.5004940801725717	0.5004940801725717	0.5004940801725717	0.5004940801725717
0	47	0.35242261200211994	0.35242261200211994	0.35242261200211994	0.35242261200211994
0	32	0.36192404758031504	0.36192404758031504	0.36192404758031504	0.36192404758031504
0	74	0.4245142202550225	0.4245142202550225	0.4245142202550225	0.4245142202550225
0	90	0.3358646545850533	0.3358646545850533	0.3358646545850533	0.3358646545850533
0	99	0.33803896268897493	0.33803896268897493	0.33803896268897493	0.33803896268897493
0	7	0.40984990126915344	0.40984990126915344	0.40984990126915344	0.40984990126915344
0	1	0.36735015414217226	0.36735015414217226	0.36735015414217226	0.36735015414217226
0	5	0.36350762490052124	0.36350762490052124	0.36350762490052124	0.36350762490052124
0	26	0.34587387906651784	0.34587387906651784	0.34587387906651784	0.34587387906651784
0	13	0.35001935147002455	0.35001935147002455	0.35001935147002455	0.35001935147002455
0	71	0.3223388778222363	0.3223388778222363	0.3223388778222363	0.3223388778222363
0	31	0.4217343544878075	0.4217343544878075	0.4217343544878075	0.4217343544878075
0	63	0.40364046470827575	0.40364046470827575	0.40364046470827575	0.40364046470827575
0	54	0.341403858034414	0.341403858034414	0.341403858034414	0.341403858034414
0	100	0.43145449347627124	0.43145449347627124	0.43145449347627124	0.43145449347627124
0	6	0.3176523474792445	0.3176523474792445	0.3176523474792445	0.3176523474792445
0	96	0.3529877731017407	0.3529877731017407	0.3529877731017407	0.3529877731017407
0	82	0.41258351640117163	0.41258351640117163	0.41258351640117163	0.41258351640117163
0	48	0.423850640955001	0.423850640955001	0.423850640955001	0.423850640955001
0	83	0.6485956576435999	0.6485956576435999	0.6485956576435999	0.6485956576435999
0	79	0.5231620285262589	0.5231620285262589	0.5231620285262589	0.5231620285262589
0	69	0.35332571800423596	0.35332571800423596	0.35332571800423596	0.35332571800423596
0	87	0.5143371776009061	0.5143371776009061	0.5143371776009061	0.5143371776009061
0	46	0.36333835724442176	0.36333835724442176	0.36333835724442176	0.36333835724442176
0	18	0.4933276178255423	0.4933276178255423	0.4933276178255423	0.4933276178255423
0	20	0.2705529504367181	0.2705529504367181	0.2705529504367181	0.2705529504367181
0	94	0.41391696034310177	0.41391696034310177	0.41391696034310177	0.41391696034310177
0	16	0.40687678884966266	0.40687678884966266	0.40687678884966266	0.40687678884966266
0	36	0.39699074081817526	0.39699074081817526	0.39699074081817526	0.39699074081817526
0	14	0.3630758220493965	0.3630758220493965	0.3630758220493965	0.3630758220493965
0	34	0.41624783187597875	0.41624783187597875	0.41624783187597875	0.41624783187597875
0	9	0.3352033320531355	0.3352033320531355	0.3352033320531355	0.3352033320531355
0	28	0.3659080366647715	0.3659080366647715	0.3659080366647715	0.3659080366647715
0	68	0.2705529504367181	0.2705529504367181	0.2705529504367181	0.2705529504367181
0	98	0.34830332353851345	0.34830332353851345	0.34830332353851345	0.34830332353851345
0	93	0.57861844443196	0.57861844443196	0.57861844443196	0.57861844443196
0	30	0.4007957142651043	0.4007957142651043	0.4007957142651043	0.4007957142651043
0	97	0.343693310723079	0.343693310723079	0.343693310723079	0.343693310723079
0	55	0.4933276178255423	0.4933276178255423	0.4933276178255423	0.4933276178255423
0	65	0.38733482823935517	0.38733482823935517	0.38733482823935517	0.38733482823935517
0	50	0.35242261200211994	0.35242261200211994	0.35242261200211994	0.35242261200211994
0	8	0.46542296470993516	0.46542296470993516	0.46542296470993516	0.46542296470993516
0	42	0.4933276178255423	0.4933276178255423	0.4933276178255423	0.4933276178255423
0	2	0.34162241866063114	0.34162241866063114	0.34162241866063114	0.34162241866063114
87	4185	0.036175128869004966	None	0.0	0.036175128869004966
87	4174	0.038337636855942436	None	0.0	0.038337636855942436
87	4343	0.03636932135325725	None	0.0	0.03636932135325725
87	4411	0.03709218019048813	None	0.0	0.03709218019048813
87	4333	0.04011213837144385	None	0.0	0.04011213837144385
87	4450	0.0364894923989404	None	0.0	0.0364894923989404
87	4074	0.03940710806103687	None	0.0	0.03940710806103687
87	4416	0.03895045864118194	None	0.0	0.03895045864118194
87	4294	0.03344804324279477	None	0.0	0.03344804324279477
87	4312	0.0404087000596453	None	0.0	0.0404087000596453
87	4408	0.039344172969982855	None	0.0	0.039344172969982855
87	4389	0.03909076915238923	None	0.0	0.03909076915238923
87	4326	0.036719156083919416	None	0.0	0.036719156083919416
87	4339	0.03979659831144798	None	0.0	0.03979659831144798
87	4154	0.03404491453816643	None	0.0	0.03404491453816643
87	4012	0.03826155187208531	None	0.0	0.03826155187208531
87	4159	0.0395714236188658	None	0.0	0.0395714236188658
87	4263	0.037618185421433054	None	0.0	0.037618185421433054
87	4038	0.041604733643647314	None	0.0	0.041604733643647314
87	4381	0.03877973739096926	None	0.0	0.03877973739096926
87	4383	0.0397989701465764	None	0.0	0.0397989701465764
87	4285	0.0405542050073021	None	0.0	0.0405542050073021
87	4376	0.04031845203485774	None	0.0	0.04031845203485774
87	4426	0.03824983569134436	None	0.0	0.03824983569134436
87	4198	0.04193419952304232	None	0.0	0.04193419952304232
87	4163	0.037273016842327554	None	0.0	0.037273016842327554
87	4365	0.03300558395565958	None	0.0	0.03300558395565958
87	4251	0.038528372159473356	None	0.0	0.038528372159473356
87	4102	0.03435920162864637	None	0.0	0.03435920162864637
87	4301	0.03739460188752071	None	0.0	0.03739460188752071
87	4340	0.03418584992304341	None	0.0	0.03418584992304341
87	4273	0.0396781470715558	None	0.0	0.0396781470715558
87	4374	0.03871345392408938	None	0.0	0.03871345392408938
87	4287	0.03987136178471047	None	0.0	0.03987136178471047
87	4130	0.03247982049639748	None	0.0	0.03247982049639748
87	4430	0.0396481809159096	None	0.0	0.0396481809159096
87	4260	0.03320853039288744	None	0.0	0.03320853039288744
87	4255	0.03919311673966268	None	0.0	0.03919311673966268
87	4431	0.038938523602536086	None	0.0	0.038938523602536086
87	4252	0.04014075337707826	None	0.0	0.04014075337707826
87	3652	0.04061755526602798	None	0.0	0.04061755526602798
87	4335	0.03783771502479489	None	0.0	0.03783771502479489
87	4377	0.0012843179566808679	None	0.004761904761904759	0.0012843179566808679
87	4288	0.03499259115706787	None	0.0	0.03499259115706787
87	4076	0.03432087742073217	None	0.0	0.03432087742073217
87	4440	0.0368028691261454	None	0.0	0.0368028691261454
87	4230	0.03481257206967536	None	0.0	0.03481257206967536
87	4427	0.0398886782118268	None	0.0	0.0398886782118268
87	4409	0.0396355324044929	None	0.0	0.0396355324044929
87	4371	0.037702878539898975	None	0.0	0.037702878539898975
87	4292	0.04164091602993028	None	0.0	0.04164091602993028
87	4387	0.03744010617199489	None	0.0	0.03744010617199489
87	4332	0.034790423997197346	None	0.0	0.034790423997197346
87	4265	0.037090601775827334	None	0.0	0.037090601775827334
87	4297	0.036453614374000104	None	0.0	0.036453614374000104
87	4435	0.039056727353957495	None	0.0	0.039056727353957495
87	4405	0.0399333261361183	None	0.0	0.0399333261361183
87	4315	0.04064346096189564	None	0.0	0.04064346096189564
87	4364	0.037321416154100825	None	0.0	0.037321416154100825
87	4372	0.03620697361839591	None	0.0	0.03620697361839591
87	4423	0.03219216166602647	None	0.0	0.03219216166602647
87	4155	0.040864051974973635	None	0.0	0.040864051974973635
87	4157	0.040230879661269446	None	0.0	0.040230879661269446
87	3738	0.0415366915920017	None	0.0	0.0415366915920017
87	4351	0.038937699784970796	None	0.0	0.038937699784970796
87	4445	0.033082372632838225	None	0.0	0.033082372632838225
87	4311	0.04189571095422368	None	0.0	0.04189571095422368
87	4358	0.036076602606816784	None	0.0	0.036076602606816784
87	4238	0.04115614534842313	None	0.0	0.04115614534842313
87	4249	0.04147146672370907	None	0.0	0.04147146672370907
87	4247	0.038502319270216065	None	0.0	0.038502319270216065
87	4011	0.040026365732962456	None	0.0	0.040026365732962456
87	4422	0.04162898831110641	None	0.0	0.04162898831110641
87	4145	0.040551183767424066	None	0.0	0.040551183767424066
87	4414	0.034416470948019494	None	0.0	0.034416470948019494
87	4447	0.03768421814141794	None	0.0	0.03768421814141794
87	4406	0.038864722260855224	None	0.0	0.038864722260855224
87	4401	0.037548763004844464	None	0.0	0.037548763004844464
87	4400	0.04115385427672449	None	0.0	0.04115385427672449
87	4299	0.036623245494791186	None	0.0	0.036623245494791186
87	4402	0.03678386095683733	None	0.0	0.03678386095683733
87	4354	0.032994857520179076	None	0.0	0.032994857520179076
87	4388	0.032832290957023	None	0.0	0.032832290957023
87	4205	0.0379933688019273	None	0.0	0.0379933688019273
87	3945	0.03997110971508799	None	0.0	0.03997110971508799
87	4043	0.037902752864513195	None	0.0	0.037902752864513195
87	4094	0.04017132904751871	None	0.0	0.04017132904751871
87	4382	0.03216783476927598	None	0.0	0.03216783476927598
87	4302	0.03646748133354791	None	0.0	0.03646748133354791
87	4228	0.040144577381126964	None	0.0	0.040144577381126964
87	4398	0.0342559701568721	None	0.0	0.0342559701568721
87	3864	0.034550324588417614	None	0.0	0.034550324588417614
87	4391	0.041675983999707615	None	0.0	0.041675983999707615
87	4170	0.03823503025789791	None	0.0	0.03823503025789791
87	4204	0.033629382869086455	None	0.0	0.033629382869086455
87	4278	0.03902802937787244	None	0.0	0.03902802937787244
87	4241	0.038655832964890516	None	0.0	0.038655832964890516
87	4419	0.04132386630970701	None	0.0	0.04132386630970701
87	4253	0.03891893768369627	None	0.0	0.03891893768369627
87	4319	0.03963566357090567	None	0.0	0.03963566357090567
51	2601	-0.00010001848010886918	None	0.30385618317585245	-0.00010001848010886918
51	2640	-5.659891335466847e-06	None	0.3765250698928977	-5.659891335466847e-06
51	2584	2.0993468259073644e-06	None	0.3408888879953208	2.0993468259073644e-06
51	2560	2.0228370163023914e-09	None	0.49833184488309257	2.0228370163023914e-09
51	2629	4.9096163141532046e-08	None	0.512937139390856	4.9096163141532046e-08
51	2554	4.1857079266599146e-05	None	0.3976118596153153	4.1857079266599146e-05
51	2576	3.9193364605175406e-05	None	0.3084503311445147	3.9193364605175406e-05
51	2602	0.000619617586864309	None	0.4126029434573991	0.000619617586864309
51	2615	2.0667863243252923e-08	None	0.34487189476199365	2.0667863243252923e-08
51	2130	None	None	0.4791853166745284	None
51	2451	None	None	0.40491475980314817	None
51	2558	7.760854320994041e-08	None	0.37430079931853405	7.760854320994041e-08
51	2559	-4.3548581567625e-06	None	0.3283043830157571	-4.3548581567625e-06
51	2233	None	None	0.480543014673659	None
51	2568	0.00021432245835315006	None	0.34650789420681705	0.00021432245835315006
51	2505	None	None	0.598318717299727	None
51	2566	-0.1	None	0.2933856729973785	-0.1
51	2395	None	None	0.5509914017796198	None
51	2621	0.0008383719390018935	None	0.28595658342375374	0.0008383719390018935
51	2309	None	None	0.5148595069040403	None
51	2625	9.146276588789195e-09	None	0.4513642307913367	9.146276588789195e-09
51	2100	None	None	0.4433622452879605	None
51	2622	0.0005318859723116958	None	0.3393497137738671	0.0005318859723116958
51	2577	0.0005426681657142323	None	0.41358513442847233	0.0005426681657142323
51	2631	-7.040472207817039e-08	None	0.39536442005141303	-7.040472207817039e-08
51	2412	None	None	0.41401822612173006	None
51	2597	-1.8829687286245112e-10	None	0.29045966212580354	-1.8829687286245112e-10
51	2628	2.0752885180201748e-05	None	0.2992340268446381	2.0752885180201748e-05
51	2571	0.0039164716546419625	None	0.5032759376186052	0.0039164716546419625
51	2600	-1.3438459280799528e-05	None	0.3898867223336059	-1.3438459280799528e-05
51	2585	-6.198056067263221e-08	None	0.3497275230199593	-6.198056067263221e-08
51	2581	-2.940435972988952e-05	None	0.3166670030296598	-2.940435972988952e-05
51	2641	0.0005936625177943382	None	0.33322392493624653	0.0005936625177943382
51	2607	0.00015463345539175777	None	0.3564130794459398	0.00015463345539175777
51	2608	4.0454056215777995e-08	None	0.3786431073907274	4.0454056215777995e-08
51	2596	0.0005945242334635915	None	0.3073898033568123	0.0005945242334635915
51	2516	None	None	0.3283043830157571	None
51	2553	-8.811236354773936e-07	None	0.397643488244683	-8.811236354773936e-07
51	2606	-0.0002364012633669062	None	0.503537165783859	-0.0002364012633669062
51	2531	None	None	0.522735694143065	None
51	2483	None	None	0.33565804348019573	None
51	2605	-1.3839466576412567e-05	None	0.37968451601117337	-1.3839466576412567e-05
51	2636	-5.3942590196210104e-08	None	0.31574971209903446	-5.3942590196210104e-08
51	2587	0.0014790460491538428	None	0.454912149166824	0.0014790460491538428
51	2639	-4.069371447598426e-06	None	0.41442380007009455	-4.069371447598426e-06
51	2403	None	None	0.4513642307913367	None
51	2594	0.0009204465034110874	None	0.503537165783859	0.0009204465034110874
51	2623	-4.1345319358621794e-05	None	0.30021700749264396	-4.1345319358621794e-05
51	2619	-2.328565978864883e-10	None	0.46203153743108355	-2.328565978864883e-10
51	2611	0.006573354011295919	None	0.4433622452879605	0.006573354011295919
51	2399	None	None	0.34184260835400454	None
51	2595	0.00019342319084943543	None	0.29045966212580354	0.00019342319084943543
51	2637	0.0002091249558680831	None	0.29045966212580354	0.0002091249558680831
51	2614	0.0001555279195242157	None	0.3961946283304425	0.0001555279195242157
51	2582	7.798901719084901e-08	None	0.3777595930325731	7.798901719084901e-08
51	2578	0.0002715676827152657	None	0.36557272408825664	0.0002715676827152657
51	2612	-6.32378814054419e-08	None	0.31574971209903446	-6.32378814054419e-08
51	2642	-5.4349828640787505e-06	None	0.4064392053766667	-5.4349828640787505e-06
51	2580	None	None	0.4579120345041427	None
51	2214	None	None	0.351181502241955	None
51	2569	3.2373280489664694e-05	None	0.37109413377450545	3.2373280489664694e-05
51	2649	9.671508342604173e-09	None	0.4556291223097138	9.671508342604173e-09
51	2633	0.0027038860741255854	None	0.4254583855623615	0.0027038860741255854
51	2561	-9.210145460197059e-12	None	0.6892055177664969	-9.210145460197059e-12
51	2563	-1.0210151345593531e-06	None	0.37425163939586337	-1.0210151345593531e-06
51	2620	7.111341058249027e-06	None	0.27521539255457317	7.111341058249027e-06
51	2512	None	None	0.4345148273087938	None
51	2610	0.0005454986386301719	None	0.28595658342375374	0.0005454986386301719
51	2225	None	None	0.4596567696763419	None
51	2575	0.000116853124343172	None	0.38285588800429843	0.000116853124343172
51	2564	-8.671971208573927e-05	None	0.43413080509406965	-8.671971208573927e-05
51	2616	-5.001335421503683e-06	None	0.37064025447758764	-5.001335421503683e-06
51	2609	7.020015797914921e-07	None	0.43997357178633256	7.020015797914921e-07
51	2497	None	None	0.4531935653139664	None
51	2555	-6.529535366841973e-08	None	0.31574971209903446	-6.529535366841973e-08
51	2391	None	None	0.34600306417214405	None
51	2599	-1.2093683346128541e-05	None	0.3746106902067815	-1.2093683346128541e-05
51	2134	None	None	0.3084503311445147	None
51	2604	4.612464204874643e-08	None	0.6892055177664969	4.612464204874643e-08
51	2626	0.0002759630277209488	None	0.3746106902067815	0.0002759630277209488
51	2644	-0.1	None	0.38438422906015135	-0.1
51	2551	5.0771437255985955e-05	None	0.44417470601144615	5.0771437255985955e-05
51	1960	None	None	0.31597116252613383	None
51	2574	-2.8301232098540645e-05	None	0.37165186261408256	-2.8301232098540645e-05
51	2565	6.435057904795878e-06	None	0.4321606706937164	6.435057904795878e-06
51	2567	-1.3971075583318147e-05	None	0.31597116252613383	-1.3971075583318147e-05
51	2527	None	None	0.29045966212580354	None
51	2643	0.0011474623874187279	None	0.4625288508066321	0.0011474623874187279
51	2514	None	None	0.4086040209787969	None
51	2586	-3.2145554830126624e-05	None	0.3479408130673497	-3.2145554830126624e-05
51	1620	None	None	0.46220379825419344	None
51	2638	-1.432442847182022e-07	None	0.4064392053766667	-1.432442847182022e-07
51	2349	None	None	0.37430079931853405	None
51	2591	3.349786736840737e-08	None	0.3688888237309033	3.349786736840737e-08
51	2593	0.0001342869891915714	None	0.37430079931853405	0.0001342869891915714
51	2618	-7.0940448995176015e-09	None	0.27596639828903774	-7.0940448995176015e-09
51	2590	-1.5444931047377263e-05	None	0.337596407885444	-1.5444931047377263e-05
51	1990	None	None	0.43383006180245437	None
51	2562	None	None	0.369533733396927	None
[truncated: 13,001 more rows]
