# Supplementary material for: Constrained by Design: Influence of Genetic Encodings on Evolved Traits of Robots
Source: Front Robot AI. 2021 Jun 15;8:672379. doi: 10.3389/frobt.2021.672379 (PMC8239187; doi:10.3389/frobt.2021.672379)
Supplement: Supplementary file 1 [file DataSheet3.ZIP › plasticoding_plane_13_all_measures.tsv]

robot_id	velocity	displacement_velocity	displacement_velocity_hill	head_balance	contacts	branching	branching_modules_count	limbs	extremities	length_of_limbs	extensiveness	coverage	joints	hinge_count	active_hinges_count	brick_count	touch_sensor_count	brick_sensor_count	proportion	width	height	size	absolute_size	sensors	symmetry	avg_period	dev_period	avg_phase_offset	dev_phase_offset	avg_amplitude	dev_amplitude	avg_intra_dev_params	avg_inter_dev_params	sensors_reach	recurrence	synaptic_reception
4373	0.06276552433833202	0.038519437131825304	0.03845541891996324	0.6951135196908851	None	0.4	2	0.5	6	0.5625	9	0.46153846153846156	0.5625	11	9	6	3	0	0.23076923076923078	3	13	1.2	18	0.21428571428571427	0.8	0.6508939846755419	0.9053390715667115	0.581129965211536	0.8150855384199934	0.3028091342087039	0.8893905813286934	0.8331684611111463	0.8745694754358024	0.09090909090909091	0.09090909090909091	0.0
2773	0.0203376339013679	0.0009936563183208116	-0.0009886688762946922	0.9145113783437516	None	0	0	0.2222222222222222	2	0.8181818181818182	9	0.325	0.7272727272727273	10	8	2	1	0	0.4	4	10	0.8666666666666667	13	0.16666666666666666	0	0.6027840514764462	0.926055284211906	0.43858752756602415	0.7231915783516047	0.6501054192613842	0.8089210183003585	0.8160547491086457	0.838032300502526	1.0	0	0.0
4104	0.06907740971874053	0.040483274878257605	0.04047231868194577	0.6460401886799985	None	0.4	2	0.5	6	0.5625	9	0.46153846153846156	0.5625	11	9	6	3	0	0.23076923076923078	3	13	1.2	18	0.21428571428571427	0.8	0.6508939846755419	0.9053390715667115	0.581129965211536	0.7951076135870454	0.3028091342087039	0.8893905813286934	0.8331684611111463	0.8698361334974953	0.09090909090909091	0.09090909090909091	0.0
4	None	None	None	None	None	0	0	0.6666666666666666	2	0.5	1	0.6666666666666666	0	0	0	3	0	0	0.6666666666666666	3	2	0.26666666666666666	4	0.0	0	0	0	0	0	0	0	0	0	0	0	0
7051	0.07039459050101002	0.045915925958302184	0.04591502833973576	0.6977184491933657	None	0.2	1	0.5	6	0.5625	9	0.46153846153846156	0.5625	11	9	6	2	0	0.23076923076923078	3	13	1.2	18	0.14285714285714285	0.8	0.6508939846755419	0.9059144341546085	0.581129965211536	0.780096323778171	0.3028091342087039	0.8893905813286934	0.8331684611111463	0.8666702379090402	0.5454545454545454	0.09090909090909091	0.0
1702	None	None	None	None	None	0	0	0.3333333333333333	2	0.8333333333333334	5	1.0	0.8333333333333334	7	5	0	0	0	0.125	8	1	0.5333333333333333	8	0.0	0.5714285714285714	0.31930388496390183	0.899448202866525	0.6791254913099388	0.6803720204358021	0.7647618446250684	0.9099684135311914	0.873248453603178	0.852366019158829	0	0	0.0
131	None	None	None	None	None	0	0	0	0	0	0	1.0	0	0	0	0	2	0	1.0	1	1	0.06666666666666667	1	0.5	0	0	0	0	0	0	0	0	0	0	0	0
4445	0.06720911622218652	0.04028009033261464	0.04026880514310698	0.6561119798351189	None	0.4	2	0.5	6	0.5625	9	0.46153846153846156	0.5625	11	9	6	3	0	0.23076923076923078	3	13	1.2	18	0.21428571428571427	0.8	0.6508939846755419	0.9053390715667115	0.581129965211536	0.7190758227428891	0.3028091342087039	0.8893905813286934	0.8331684611111463	0.8533107214461844	0.09090909090909091	0.09090909090909091	0.0
1977	None	None	None	None	None	0	0	0.3333333333333333	2	0.7142857142857143	5	0.45	0.5714285714285714	6	4	2	2	0	0.8	4	5	0.6	9	0.3333333333333333	0	0.5614354851227491	0.9185616741566727	0.5191753324245842	0.8422479933406292	0.20852094810086416	0.5453455726320316	0.8243669707717687	0.8063759672398221	0.5833333333333333	0.5	0.0
784	None	None	None	None	None	0	0	1.0	2	0.0	0	1.0	0	0	0	2	0	0	0.3333333333333333	3	1	0.2	3	0.0	1.0	0	0	0	0	0	0	0	0	0	0	0
4512	0.044890793989493284	0.011780090136105592	-0.01086557610289476	0.5140428653194193	None	0.3333333333333333	2	0.5	7	0.5263157894736842	10	0.5384615384615384	0.42105263157894735	13	8	7	3	0	0.23076923076923078	13	3	1.4	21	0.23076923076923078	0	0.6508939846755419	0.8844726345400538	0.581129965211536	0.8338985180864905	0.3028091342087039	0.878354244290895	0.8331684611111463	0.8670716368465823	0.07692307692307693	0.07692307692307693	0.0
6386	0.06916164558640832	0.04586113513487957	0.045369838466154985	0.6713915252827355	None	0.4	2	0.5	6	0.5625	9	0.46153846153846156	0.5625	11	9	6	3	0	0.23076923076923078	3	13	1.2	18	0.21428571428571427	0.8	0.6508939846755419	0.9059144341546085	0.581129965211536	0.780096323778171	0.3028091342087039	0.8888383479057218	0.8331684611111463	0.8664543402437376	0.09090909090909091	0.09090909090909091	0.0
3813	0.06815800516372267	0.042124865270671934	0.04212480855600667	0.6778457261083639	None	0.4	2	0.5	6	0.5625	9	0.46153846153846156	0.5625	11	9	6	3	0	0.23076923076923078	3	13	1.2	18	0.21428571428571427	0.8	0.6508939846755419	0.9053390715667115	0.581129965211536	0.7190758227428891	0.3028091342087039	0.8893905813286934	0.8331684611111463	0.8533107214461844	0.09090909090909091	0.09090909090909091	0.0
3266	0.1395056084761486	0.03305924834713429	0.012479212035155517	0.6585545420375859	None	0	0	0.14285714285714285	2	0.9444444444444444	17	0.37037037037037035	0.8888888888888888	17	16	2	1	0	0.16666666666666666	3	18	1.3333333333333333	20	0.14285714285714285	0.10526315789473684	0.3040708153400919	0.8691594350853977	0.581129965211536	0.7762898987408038	0.5966009778785031	0.8953794146306208	0.8489556707779408	0.8534028167761899	1.0	0	0.0
5661	0.06199373442326198	0.03863092265028198	0.03752905293789502	0.6631445946627892	None	0.2	1	0.4166666666666667	5	0.625	10	0.46153846153846156	0.5625	10	9	7	2	0	0.23076923076923078	3	13	1.2	18	0.11764705882352941	0.8	0.6508939846755419	0.9039407512436551	0.581129965211536	0.7543360257613138	0.3028091342087039	0.8933795294073236	0.8331684611111463	0.8617382129567243	0.55	0.2	0.0
7224	0.054599176842849075	0.024989072881505918	0.00011443008488674163	0.7560199952036163	None	0.25	1	0.5	5	0.6153846153846154	8	0.45454545454545453	0.6153846153846154	10	8	4	2	0	0.2727272727272727	3	11	1.0	15	0.2	1.0	0.6508939846755419	0.904517283178946	0.581129965211536	0.7543360257613138	0.3028091342087039	0.9071669748652611	0.8331684611111463	0.8679879362698173	0.55	0.2	0.0
4161	0.06330168306979805	0.03990809072775735	0.0392285988026408	0.6706878911192222	None	0.4	2	0.46153846153846156	6	0.5882352941176471	10	0.4523809523809524	0.5882352941176471	12	10	6	3	0	0.21428571428571427	3	14	1.2666666666666666	19	0.21428571428571427	0.8	0.6508939846755419	0.9101752181437787	0.581129965211536	0.799008695890121	0.3028091342087039	0.8886486933350485	0.8331684611111463	0.8726171085165292	0.08333333333333333	0.16666666666666666	0.0
5138	0.06950052314244726	0.04427252119237824	0.04403723297088862	0.6845482947518273	None	0.2	1	0.5	6	0.5625	9	0.46153846153846156	0.5625	11	9	6	2	0	0.23076923076923078	3	13	1.2	18	0.14285714285714285	0.8	0.6508939846755419	0.9053390715667115	0.581129965211536	0.7805407501880539	0.3028091342087039	0.8893905813286934	0.8331684611111463	0.8665107167317625	0.5454545454545454	0.09090909090909091	0.0
2140	None	None	None	None	None	0.6666666666666666	2	0.75	6	0.3333333333333333	3	0.7333333333333333	0	3	0	7	1	0	0.6	3	5	0.7333333333333333	11	0.06666666666666667	0.6666666666666666	0	0	0	0	0	0	0	0	0	0	0
4456	0.06835666148086528	0.04229454472631537	0.04227263083487599	0.6722940649133997	None	0.4	2	0.5	6	0.5625	9	0.46153846153846156	0.5625	11	9	6	3	0	0.23076923076923078	3	13	1.2	18	0.21428571428571427	0.8	0.6508939846755419	0.9053390715667115	0.581129965211536	0.7190758227428891	0.3028091342087039	0.8893905813286934	0.8331684611111463	0.8533107214461844	0.09090909090909091	0.09090909090909091	0.0
7473	0.0627865211452281	0.023267628281083183	0.007442216521452674	0.8270363252903992	None	0.3333333333333333	2	0.5	7	0.5555555555555556	10	0.38461538461538464	0.5	12	9	7	2	0	0.3076923076923077	4	13	1.3333333333333333	20	0.13333333333333333	0.8571428571428571	0.6508939846755419	0.9020949554371344	0.581129965211536	0.8466301095537214	0.3028091342087039	0.8867524357869195	0.8331684611111463	0.8803456593180627	0.5416666666666666	0.3333333333333333	0.0
6934	0.0684363645218109	0.04519191531654182	0.04515104139280415	0.7078778360998503	None	0.2	1	0.5	6	0.5625	9	0.46153846153846156	0.5625	11	9	6	1	0	0.23076923076923078	3	13	1.2	18	0.07142857142857142	0.8	0.6508939846755419	0.9160320103217156	0.581129965211536	0.8171547688490212	0.3028091342087039	0.8888383479057218	0.8331684611111463	0.8795926164136235	1.0	0.09090909090909091	0.0
1051	None	None	None	None	None	0	0	0.125	1	1.0	10	1.0	0.5	6	5	5	2	0	0.08333333333333333	12	1	0.8	12	0.15384615384615385	0	0.5737176434466686	0.9173222465501724	0.4359274254137492	0.9182577553265633	0.6618666674189392	0.9285432627230547	0.900158818064499	0.9215295997586391	0.5833333333333333	0	0.0
5181	0.06774201383414144	0.04166072067680797	0.04155672583649821	0.6697178156352623	None	0.2	1	0.5	6	0.5625	9	0.46153846153846156	0.5625	11	9	6	2	0	0.23076923076923078	3	13	1.2	18	0.14285714285714285	0.8	0.6508939846755419	0.9053390715667115	0.581129965211536	0.7805407501880539	0.3028091342087039	0.8919430996280677	0.8331684611111463	0.8675181749028433	0.5454545454545454	0.09090909090909091	0.0
3494	0.14467650365389453	0.036501181471013146	0.02061207048694518	0.6541316319475112	None	0	0	0.14285714285714285	2	0.9444444444444444	17	0.37037037037037035	0.8888888888888888	17	16	2	1	0	0.16666666666666666	3	18	1.3333333333333333	20	0.14285714285714285	0.10526315789473684	0.3040708153400919	0.8691594350853977	0.581129965211536	0.7762898987408038	0.5966009778785031	0.8953794146306208	0.8489556707779408	0.8534028167761899	1.0	0	0.0
1106	None	None	None	None	None	0.5	1	0.6666666666666666	4	0.5714285714285714	4	0.42857142857142855	0.42857142857142855	5	3	3	2	0	0.42857142857142855	7	3	0.6	9	0.25	1.0	0.584063035590854	0.8478361266845573	0.40207070820377205	0.8635856845096569	0.4323732492101994	0.8150874057323679	0.7473315672052758	0.8431928885412064	0.6	0	0.0
1741	None	None	None	None	None	0.3333333333333333	1	0.75	6	0.2222222222222222	2	0.4583333333333333	0	4	0	6	2	0	0.6666666666666666	4	6	0.7333333333333333	11	0.16666666666666666	0.3333333333333333	0	0	0	0	0	0	0	0	0	0	0
5350	0.0047710001676559985	0.00023365888985396965	-0.00017236079023206222	0.9839972897618985	None	0	0	0.75	6	0.2	2	0.8	0.1	4	1	7	3	0	0.6	3	5	0.8	12	0.2	0.75	0.4421641711046852	0.946320710898629	0.556509663638397	0.8314982143051665	0.41382072166709827	0.8731763543798304	0.8858035285632688	0.8939487243218178	0.25	0.25	0.0
3302	None	None	None	None	None	0	0	0.11764705882352941	2	0.9130434782608695	21	0.2403846153846154	0.6956521739130435	17	16	7	9	0	0.6153846153846154	8	13	1.6666666666666667	25	0.5294117647058824	0.34782608695652173	0.3040708153400919	0.9025897111078767	0.581129965211536	0.7361724274623017	0.3028091342087039	0.919349373161417	0.8331684611111463	0.869364123392208	0.058823529411764705	0.058823529411764705	0.0
1780	None	None	None	None	None	0	0	0.42857142857142855	3	0.625	5	0.3333333333333333	0.5	5	4	4	0	0	0.8333333333333334	6	5	0.6666666666666666	10	0.0	0.2222222222222222	0.4120996768134155	0.9081543965066217	0.41827583758794695	0.921573229372922	0.36269657839631847	0.9203922537366571	0.7618384089484752	0.9169012640496217	0	0	0.0
6925	0.07024088332254447	0.04721347507323233	0.047122861111034524	0.6853357661595634	None	0.2	1	0.5	6	0.5625	9	0.46153846153846156	0.5625	11	9	6	2	0	0.23076923076923078	3	13	1.2	18	0.14285714285714285	0.8	0.6508939846755419	0.9059144341546085	0.581129965211536	0.7805407501880539	0.3028091342087039	0.8888383479057218	0.8331684611111463	0.866554306011078	0.5454545454545454	0.09090909090909091	0.0
4933	0.0688912043394789	0.040830321207853244	0.040761852714661054	0.6965962127744536	None	0.2	1	0.4166666666666667	5	0.625	10	0.46153846153846156	0.5625	11	9	6	2	0	0.23076923076923078	3	13	1.2	18	0.14285714285714285	0.4	0.6508939846755419	0.9053390715667115	0.581129965211536	0.8174659373660788	0.3028091342087039	0.8893905813286934	0.8331684611111463	0.8751487264659448	0.5454545454545454	0.18181818181818182	0.0
994	None	None	None	None	None	0	0	1.0	2	0.0	0	1.0	0	2	0	0	0	0	0.3333333333333333	3	1	0.2	3	0.0	1.0	0	0	0	0	0	0	0	0	0	0	0
3882	0.06992364168367661	0.040474595395038934	0.04046175939119248	0.6591771592008859	None	0.4	2	0.5	6	0.5625	9	0.46153846153846156	0.5625	11	9	6	3	0	0.23076923076923078	3	13	1.2	18	0.21428571428571427	0.8	0.6508939846755419	0.9053390715667115	0.581129965211536	0.7190758227428891	0.3028091342087039	0.8893905813286934	0.8331684611111463	0.8533107214461844	0.09090909090909091	0.18181818181818182	0.0
1542	None	None	None	None	None	0	0	1.0	2	0.0	0	0.75	0	1	0	1	0	0	1.0	2	2	0.2	3	0.0	0	0	0	0	0	0	0	0	0	0	0	0
6211	0.06503721796615514	0.04423277377396869	0.04406828957123939	0.6993310081251691	None	0.2	1	0.5	6	0.5625	9	0.46153846153846156	0.5625	11	9	6	1	0	0.23076923076923078	3	13	1.2	18	0.07142857142857142	0.8	0.6508939846755419	0.9160320103217156	0.581129965211536	0.780096323778171	0.3028091342087039	0.8888383479057218	0.8331684611111463	0.8711977965433404	1.0	0.09090909090909091	0.0
6782	0.06893369687596762	0.04863699677066115	0.04863651770507305	0.688581428124547	None	0.2	1	0.5	6	0.5625	9	0.46153846153846156	0.5625	11	9	6	2	0	0.23076923076923078	3	13	1.2	18	0.14285714285714285	0.8	0.6508939846755419	0.9059144341546085	0.581129965211536	0.7472308152745754	0.3028091342087039	0.8888383479057218	0.8331684611111463	0.8592638491266914	0.5454545454545454	0.09090909090909091	0.0
6354	0.07057848231923516	0.04997769591582035	0.04955294808913247	0.6827474006337937	None	0.2	1	0.5	6	0.5625	9	0.46153846153846156	0.5625	11	9	6	1	0	0.23076923076923078	3	13	1.2	18	0.07142857142857142	0.8	0.6508939846755419	0.9160320103217156	0.581129965211536	0.780096323778171	0.3028091342087039	0.8888383479057218	0.8331684611111463	0.8711977965433404	1.0	0.09090909090909091	0.0
773	None	None	None	None	None	0.5	1	0.6666666666666666	4	0.5714285714285714	4	0.5	0.42857142857142855	5	3	3	0	0	0.5	6	3	0.6	9	0.0	0.6666666666666666	0.7918810151835618	0.7026991149008726	0.4624439107354127	0.8638246525192123	0.6501054192613842	0.8738069928696535	0.8393163737778809	0.8245599555478552	0	0	0.0
1161	None	None	None	None	None	0.5	1	0.8333333333333334	5	0.16666666666666666	1	0.6666666666666666	0	3	0	4	1	0	0.75	4	3	0.5333333333333333	8	0.1111111111111111	0.5	0	0	0	0	0	0	0	0	0	0	0
3923	0.0691835667682176	0.03936015521649165	0.03933309211092529	0.654592516580982	None	0.4	2	0.5	6	0.5625	9	0.46153846153846156	0.5625	11	9	6	3	0	0.23076923076923078	3	13	1.2	18	0.21428571428571427	0.8	0.6508939846755419	0.9053390715667115	0.581129965211536	0.8097012820512884	0.3028091342087039	0.8893905813286934	0.8331684611111463	0.8732719168401283	0.09090909090909091	0.09090909090909091	0.0
4479	0.07012853090282496	0.0398659958403477	0.039865722755343606	0.6630839233411603	None	0.4	2	0.5	6	0.5625	9	0.46153846153846156	0.5625	11	9	6	3	0	0.23076923076923078	3	13	1.2	18	0.21428571428571427	0.8	0.6508939846755419	0.9053390715667115	0.581129965211536	0.7190758227428891	0.3028091342087039	0.8893905813286934	0.8331684611111463	0.8533107214461844	0.09090909090909091	0.09090909090909091	0.0
6722	0.0711743888377733	0.04803546723746198	0.04770203516210754	0.6898075391776735	None	0.2	1	0.5	6	0.5625	9	0.46153846153846156	0.5625	11	9	6	1	0	0.23076923076923078	3	13	1.2	18	0.07142857142857142	0.8	0.6508939846755419	0.9160320103217156	0.581129965211536	0.8171547688490212	0.3028091342087039	0.8893905813286934	0.8331684611111463	0.8797902207791277	1.0	0.09090909090909091	0.0
6588	0.06853581505074649	0.048777605049072956	0.048372641005726386	0.686295836146352	None	0.2	1	0.5	6	0.5625	9	0.46153846153846156	0.5625	11	9	6	2	0	0.23076923076923078	3	13	1.2	18	0.14285714285714285	0.8	0.6508939846755419	0.9059144341546085	0.581129965211536	0.780096323778171	0.3028091342087039	0.8893905813286934	0.8331684611111463	0.8666702379090402	0.5454545454545454	0.09090909090909091	0.0
4918	0.07628288911205805	0.039389646414539396	0.030864491325090077	0.6098736019183393	None	0.2	1	0.3333333333333333	4	0.7333333333333333	11	0.4358974358974359	0.6	11	9	5	3	0	0.23076923076923078	3	13	1.1333333333333333	17	0.25	0.5	0.6508939846755419	0.9053390715667115	0.581129965211536	0.8174659373660788	0.3028091342087039	0.8893905813286934	0.8331684611111463	0.8751487264659448	0.18181818181818182	0.09090909090909091	0.0
7145	0.07084300946589275	0.0473886763693287	0.04699885394470478	0.6894856011045026	None	0.2	1	0.5	6	0.5625	9	0.46153846153846156	0.5625	11	9	6	2	0	0.23076923076923078	3	13	1.2	18	0.14285714285714285	0.8	0.6508939846755419	0.9059144341546085	0.581129965211536	0.780096323778171	0.3028091342087039	0.8931262528851701	0.8331684611111463	0.8681480524350321	0.5454545454545454	0.09090909090909091	0.0
100	None	None	None	None	None	0	0	1.0	2	0.0	0	0.75	0	2	0	0	1	0	1.0	2	2	0.2	3	0.5	0	0	0	0	0	0	0	0	0	0	0	0
5758	0.07301542868241893	0.04182657709335882	0.04171139906794106	0.6780148862225841	None	0.2	1	0.5	6	0.5625	9	0.46153846153846156	0.5625	11	9	6	2	0	0.23076923076923078	3	13	1.2	18	0.14285714285714285	0.8	0.6508939846755419	0.9053390715667115	0.581129965211536	0.7462909406593434	0.3028091342087039	0.8893905813286934	0.8331684611111463	0.8590177512353572	0.5454545454545454	0.09090909090909091	0.0
3090	0.027679958231284014	0.0041680997968935015	0.0017833303599094487	0.9403863194237824	None	0	0	0.5	6	0.4375	7	0.32727272727272727	0.3125	7	5	10	8	0	0.45454545454545453	11	5	1.2	18	0.36363636363636365	0.11764705882352941	0.687918411452493	0.8860327063298038	0.5012696471121824	0.6836066232664517	0.3028091342087039	0.8153973407653555	0.8281323843087689	0.8077676250641102	0.14285714285714285	0.14285714285714285	0.0
4098	0.06628892957501516	0.034517682607466654	0.029179816151320228	0.6410632412844546	None	0	0	0.36363636363636365	4	0.6428571428571429	9	0.6153846153846154	0.6428571428571429	11	9	4	3	0	0.15384615384615385	2	13	1.0666666666666667	16	0.3	0	0.6508939846755419	0.9053390715667115	0.581129965211536	0.7190758227428891	0.3028091342087039	0.8906055866400724	0.8331684611111463	0.853827782935507	0.09090909090909091	0.09090909090909091	0.0
6638	0.07032856682888973	0.04733685286535775	0.047203128580573114	0.6860520718018199	None	0.2	1	0.5	6	0.5625	9	0.46153846153846156	0.5625	11	9	6	2	0	0.23076923076923078	3	13	1.2	18	0.14285714285714285	0.8	0.6508939846755419	0.9160320103217156	0.581129965211536	0.7472308152745754	0.3028091342087039	0.9017727637274034	0.8331684611111463	0.8695361826481974	0.5454545454545454	0.09090909090909091	0.0
2916	0.006360630511422251	0.0006155104843337818	-0.0002879380619497881	0.9780713463585965	None	0	0	0.5	4	0.5555555555555556	5	0.39285714285714285	0.3333333333333333	3	3	7	2	0	0.5714285714285714	4	7	0.7333333333333333	11	0.1111111111111111	0.4	0.6530741900200221	0.8932648287584738	0.3573271896577218	0.7075421819404685	0.6501054192613842	0.8393295523841375	0.838986080967079	0.8254550360038443	0.6666666666666666	0	0.0
3456	0.08686039828670541	0.020548730773889273	0.020249703954891687	0.9541641404823125	None	0	0	0.2	3	0.85	17	0.3142857142857143	0.7	17	14	4	2	0	0.35714285714285715	5	14	1.4666666666666666	22	0.2222222222222222	0.3	0.5705399739858492	0.8995838276731586	0.3739943018170691	0.7775578920730959	0.5011820763806489	0.8624677245665275	0.8281323843087689	0.8532113008212984	0.5294117647058824	0	0.0
5667	0.07039904201795359	0.044464978330725824	0.044358736711752514	0.6855055255339545	None	0.2	1	0.5	6	0.5625	9	0.46153846153846156	0.5625	11	9	6	2	0	0.23076923076923078	3	13	1.2	18	0.14285714285714285	0.8	0.6508939846755419	0.9053390715667115	0.581129965211536	0.7805407501880539	0.3028091342087039	0.8893905813286934	0.8331684611111463	0.8665107167317625	0.5454545454545454	0.09090909090909091	0.0
6812	0.058559772006692344	0.02734110594485291	0.01512403163244326	0.6509837504511772	None	0.16666666666666666	1	0.42857142857142855	6	0.6111111111111112	11	0.4444444444444444	0.6111111111111112	13	11	6	2	0	0.2	3	15	1.3333333333333333	20	0.14285714285714285	0.8	0.6508939846755419	0.9302563176083682	0.6791254913099388	0.7931329100621684	0.48531604960756153	0.9267073869456344	0.8331684611111463	0.8963435670766635	0.5384615384615384	0.15384615384615385	0.0
572	None	None	None	None	None	0	0	0.5	1	1.0	1	0.75	0	1	0	1	1	0	1.0	2	2	0.2	3	0.2	0	0	0	0	0	0	0	0	0	0	0	0
3500	0.14653919802908882	0.014090452356752665	0.00230311210371284	0.6530009280585813	None	0	0	0.21428571428571427	3	0.8947368421052632	17	0.3684210526315789	0.8421052631578947	18	16	2	1	0	0.15789473684210525	3	19	1.4	21	0.16666666666666666	0.10526315789473684	0.44023231385818606	0.871679177896238	0.581129965211536	0.783767288555668	0.682424217275356	0.9194722868021203	0.839936039131191	0.8675668355266675	1.0	0	0.0
2294	None	None	None	None	None	0.3333333333333333	1	0.625	5	0.3	3	0.5	0.3	5	3	6	0	0	0.375	3	8	0.8	12	0.0	0.2222222222222222	0.8637163598289022	0.7645730902834587	0.5380215613547604	0.9402232011570081	0.7411341354058877	0.8110538263877394	0.8086331811776122	0.8577544424639303	0	0	0.0
1045	None	None	None	None	None	0	0	0.75	3	0.5	2	0.6666666666666666	0.25	3	1	2	1	0	1.0	3	3	0.4	6	0.16666666666666666	0.6666666666666666	0.9555672082189997	0.9832361421144423	0.1	0.9158712016539398	0.581816608711906	0.677556981411222	0.9037419913024338	0.916870964122237	1.0	0.6666666666666666	0.0
7183	0.017979554806177633	0.0029377470458401573	-0.002543254160853884	0.9557345939043849	None	0.4	2	0.5833333333333334	7	0.4666666666666667	7	0.3541666666666667	0.4	10	6	6	3	0	0.75	8	6	1.1333333333333333	17	0.25	0.36363636363636365	0.6694061980640175	0.9135744579857488	0.6301277282607375	0.7978832740870148	0.3028091342087039	0.8910474894323953	0.8306653275103646	0.8748159052993072	0.1	0.1	0.0
4950	0.07387522386147082	0.04105282078093102	0.03927713435075027	0.7459139817521684	None	0.3333333333333333	2	0.5	7	0.5263157894736842	10	0.40384615384615385	0.47368421052631576	12	9	8	2	0	0.3076923076923077	4	13	1.4	21	0.11764705882352941	0.5	0.6508939846755419	0.9015001363551827	0.581129965211536	0.7811573229466703	0.3028091342087039	0.8841701809489939	0.8331684611111463	0.862907545476164	0.5416666666666666	0.08333333333333333	0.0
2464	None	None	None	None	None	0	0	0.6666666666666666	4	0.16666666666666666	1	0.6666666666666666	0	0	0	7	1	0	0.75	3	4	0.5333333333333333	8	0.05555555555555555	0.4	0	0	0	0	0	0	0	0	0	0	0
2842	0.0009720773575395166	0.0002919963462560716	-0.000289931742788729	0.9969839402931537	None	0	0	0.5	2	0.75	3	0.6666666666666666	0	1	0	4	3	0	1.0	3	3	0.4	6	0.2727272727272727	0.6666666666666666	0	0	0	0	0	0	0	0	0	0	0
5188	0.0697172466195818	0.04427466557087111	0.04410472817107573	0.6839716717072288	None	0.2	1	0.5	6	0.5625	9	0.46153846153846156	0.5625	11	9	6	2	0	0.23076923076923078	3	13	1.2	18	0.14285714285714285	0.8	0.6508939846755419	0.9053390715667115	0.581129965211536	0.7805407501880539	0.3028091342087039	0.8893905813286934	0.8331684611111463	0.8665107167317625	0.5454545454545454	0.09090909090909091	0.0
1615	None	None	None	None	None	0	0	0.2222222222222222	2	0.9090909090909091	10	0.5416666666666666	0.36363636363636365	6	4	6	2	0	0.16666666666666666	12	2	0.8666666666666667	13	0.14285714285714285	0	0.7004697506929751	0.8493847028434965	0.2907248856159622	0.746924421695463	0.7589076360721098	0.8858325274509823	0.8850390528880911	0.8348374479182293	0.5833333333333334	0	0.0
7285	0.0646357376467018	0.038475337233953966	0.03677669032505927	0.6892521393452526	None	0	0	0.36363636363636365	4	0.6428571428571429	9	0.6153846153846154	0.6428571428571429	11	9	4	4	0	0.15384615384615385	2	13	1.0666666666666667	16	0.4	0	0.6508939846755419	0.9059144341546085	0.581129965211536	0.8171547688490212	0.3028091342087039	0.8911490216618069	0.8331684611111463	0.8759712833982657	0.09090909090909091	0.09090909090909091	0.0
1459	None	None	None	None	None	1.0	1	0.8	4	0.4	2	0.4375	0	4	0	2	0	0	1.0	4	4	0.4666666666666667	7	0.0	0.6666666666666666	0	0	0	0	0	0	0	0	0	0	0
1175	None	None	None	None	None	0	0	0.5	3	0.5	3	0.4	0.5	4	3	3	1	0	0.8	5	4	0.5333333333333333	8	0.1111111111111111	0.6666666666666666	0.7537265218389345	0.7850555881581421	0.706402757523582	0.7012163734383132	0.43393190579493535	0.6572877268907867	0.8528770265428618	0.7177309705357828	1.0	0.25	0.0
4485	0.06910096742343415	0.04064536251311088	0.040627302475082304	0.6505669001730956	None	0.4	2	0.5	6	0.5625	9	0.46153846153846156	0.5625	11	9	6	3	0	0.23076923076923078	3	13	1.2	18	0.21428571428571427	0.8	0.6508939846755419	0.9053390715667115	0.581129965211536	0.7951076135870454	0.3028091342087039	0.8893905813286934	0.8331684611111463	0.8698361334974953	0.09090909090909091	0.09090909090909091	0.0
1212	None	None	None	None	None	0	0	0.7142857142857143	5	0.25	2	0.5555555555555556	0.25	5	2	4	2	0	0.5	3	6	0.6666666666666666	10	0.2222222222222222	0.2857142857142857	0.33377628528396247	0.9384432872003686	0.640574568993657	0.9349489620446658	0.8747268898641083	0.9246162821377523	0.9437238019710336	0.9329006030117734	0.7	0.2	0.0
2860	0.0028816801749042427	0.0009128391272878085	0.0008999858562272905	0.9894715951746696	None	0.6666666666666666	2	0.875	7	0.2	2	0.5	0.1	4	1	7	3	0	0.6666666666666666	6	4	0.8	12	0.2	0.75	0.730089509689223	0.9372965519543793	0.30169671987861196	0.7108396451333567	0.5064009988288514	0.8691694809272752	0.8334899302739668	0.8620665780915066	0.25	0	0.0
4345	0.0644296970005386	0.04107574332367693	0.04105899724084883	0.672940469921013	None	0.4	2	0.5	6	0.5625	9	0.46153846153846156	0.5625	11	9	6	3	0	0.23076923076923078	3	13	1.2	18	0.21428571428571427	0.8	0.6508939846755419	0.9053390715667115	0.581129965211536	0.7609252996313202	0.3028091342087039	0.8893905813286934	0.8331684611111463	0.8621701706450846	0.09090909090909091	0.09090909090909091	0.0
7088	0.06943433408971685	0.04753481805725262	0.04753221481040038	0.7142222124094907	None	0.2	1	0.5	6	0.5625	9	0.46153846153846156	0.5625	11	9	6	2	0	0.23076923076923078	3	13	1.2	18	0.14285714285714285	0.8	0.6508939846755419	0.9059144341546085	0.581129965211536	0.780096323778171	0.3028091342087039	0.8893905813286934	0.8331684611111463	0.8666702379090402	0.5454545454545454	0.09090909090909091	0.0
4785	0.02384227825940802	0.006794433892090306	0.005946292240747551	0.9894006377145702	None	0	0	0.45454545454545453	5	0.5	7	0.32653061224489793	0.2857142857142857	8	4	7	2	0	1.0	7	7	1.0666666666666667	16	0.14285714285714285	0.4	0.5804900061216958	0.9071320543259429	0.6301277282607375	0.7781587026091087	0.3028091342087039	0.8815716768807291	0.8353921503591923	0.863793157822179	0.5625	0.25	0.0
5925	0.034156802758210494	0.012384950819487772	0.01122327181380107	0.8130871029613883	None	0.25	1	0.6	6	0.46153846153846156	6	0.5	0.46153846153846156	8	6	6	2	0	0.3	3	10	1.0	15	0.14285714285714285	0.8	0.6694061980640175	0.8748288558735413	0.581129965211536	0.850948965719431	0.298285740084353	0.6849765262874856	0.8281323843087689	0.8157351656535912	0.5625	0.125	0.0
2424	None	None	None	None	None	0.5	1	0.6666666666666666	4	0.3333333333333333	2	0.4444444444444444	0.16666666666666666	1	1	6	4	0	0.5	6	3	0.5333333333333333	8	0.25	1.0	1.0	0.5	0.48567343070109886	0.5	1.0	0.5	0.9186809585548589	0.5	1.0	0	0.0965220415030383
2581	0.0028863813429081744	4.2815608568167576e-05	-4.0103411748278985e-05	0.9862914497601867	None	0	0	0.5	2	0.6666666666666666	2	1.0	0.3333333333333333	3	1	1	3	0	0.2	1	5	0.3333333333333333	5	0.75	0.5	0.8154659534346308	0.7229721277839007	0.43975237743016543	0.8604851830563389	0.4900982839255425	0.9062270624194271	0.8306562722566603	0.8432128911761506	0.3333333333333333	0.3333333333333333	0.0
3820	0.06981389970293729	0.04191952298502634	0.04190979436266389	0.6689381972881858	None	0.4	2	0.5	6	0.5625	9	0.46153846153846156	0.5625	11	9	6	3	0	0.23076923076923078	3	13	1.2	18	0.21428571428571427	0.8	0.6508939846755419	0.9053390715667115	0.581129965211536	0.7190758227428891	0.3028091342087039	0.8893905813286934	0.8331684611111463	0.8533107214461844	0.09090909090909091	0.09090909090909091	0.0
4208	0.047079848376200516	0.01615364204340666	0.016057031891934536	0.6993927177235402	None	0.5	2	0.5454545454545454	6	0.5	7	0.48484848484848486	0.5	9	7	6	1	0	0.2727272727272727	3	11	1.0666666666666667	16	0.07142857142857142	0.8	0.6508939846755419	0.9129747659329631	0.581129965211536	0.733024436259533	0.3028091342087039	0.8780720643219281	0.8331684611111463	0.8554839598429588	1.0	0.1111111111111111	0.0
843	None	None	None	None	None	0.5	1	0.6666666666666666	4	0.5714285714285714	4	0.42857142857142855	0.2857142857142857	4	2	4	1	0	0.42857142857142855	7	3	0.6	9	0.1	1.0	0.5857569521879711	0.8277477939828441	0.6691406303616413	0.9162267462148955	0.6668323389603092	0.6498266150463771	0.7588955319539566	0.8215266881605603	1.0	0.25	0.0
4096	0.06695913476831496	0.03865114434494811	0.038086039403043746	0.6610399725062139	None	0.3333333333333333	2	0.42857142857142855	6	0.6111111111111112	11	0.35714285714285715	0.5555555555555556	13	10	6	2	0	0.2857142857142857	4	14	1.3333333333333333	20	0.15384615384615385	0.6666666666666666	0.6508939846755419	0.9054670038628408	0.581129965211536	0.682828153950609	0.3028091342087039	0.8839348561159417	0.8331684611111463	0.8436329063203394	0.5384615384615384	0.07692307692307693	0.0
3377	2.619510623718891e-06	3.6912929601633124e-08	2.971274818714751e-08	0.9999995235294804	None	1.0	1	1.0	4	0.0	0	0.5555555555555556	0	1	0	3	3	0	1.0	3	3	0.3333333333333333	5	0.3333333333333333	1.0	0	0	0	0	0	0	0	0	0	0	0
802	None	None	None	None	None	0	0	0.6666666666666666	2	0.5	1	1.0	0	1	0	2	0	0	1.0	2	2	0.26666666666666666	4	0.0	0	0	0	0	0	0	0	0	0	0	0	0
3726	0.06325253497873562	0.0083796767712707	0.007146692510366122	0.8282757306603541	None	0	0	0.16666666666666666	2	0.9333333333333333	14	0.53125	0.9333333333333333	16	14	0	0	0	0.125	16	2	1.1333333333333333	17	0.0	0	0.6508939846755419	0.9074385831062849	0.4624439107354127	0.7835762977676511	0.5454613432636849	0.8490157337657167	0.8282531002371838	0.8538882573048803	0	0	0.0
3775	None	None	None	None	None	0	0	0.5	3	0.5	3	0.6666666666666666	0.16666666666666666	3	1	4	4	0	0.75	4	3	0.5333333333333333	8	0.4	0	0.19640993075687735	0.9053148211865045	0.6791254913099388	0.9540647797513877	0.5248323091254925	0.8724682364726831	0.924277469485441	0.9171871649071346	0.3333333333333333	0.3333333333333333	0.0
6057	0.06803150549564248	0.04519915898665922	0.04510731182163578	0.7122331421477832	None	0.2	1	0.5	6	0.5625	9	0.46153846153846156	0.5625	11	9	6	2	0	0.23076923076923078	3	13	1.2	18	0.14285714285714285	0.8	0.6508939846755419	0.9053390715667115	0.581129965211536	0.780096323778171	0.3028091342087039	0.8888383479057218	0.8331684611111463	0.8661944703328643	0.5454545454545454	0.09090909090909091	0.0
855	None	None	None	None	None	0	0	1.0	1	0	0	1.0	0	0	0	1	2	0	0.5	2	1	0.13333333333333333	2	0.3333333333333333	0	0	0	0	0	0	0	0	0	0	0	0
6870	0.07053297556387554	0.045017605232995646	0.04488763839690716	0.703205305072651	None	0.2	1	0.5	6	0.5625	9	0.46153846153846156	0.5625	11	9	6	2	0	0.23076923076923078	3	13	1.2	18	0.14285714285714285	0.8	0.6508939846755419	0.9059144341546085	0.581129965211536	0.7805407501880539	0.3028091342087039	0.8888383479057218	0.8331684611111463	0.866554306011078	0.5454545454545454	0.09090909090909091	0.0
4543	0.07367728632489266	0.04670613254750538	0.04629256618139757	0.6846622771137387	None	0.2	1	0.5	6	0.5625	9	0.46153846153846156	0.5625	11	9	6	2	0	0.23076923076923078	3	13	1.2	18	0.14285714285714285	0.8	0.6508939846755419	0.9053390715667115	0.581129965211536	0.7609510305306244	0.3028091342087039	0.8893905813286934	0.8331684611111463	0.8621757734163273	0.5454545454545454	0.2727272727272727	0.0
3344	4.441069541720157e-05	1.060455970141276e-06	9.72070114331548e-07	0.9999952902407773	None	0	0	0.6	3	0.4	2	0.4666666666666667	0.2	1	1	5	7	0	0.6	5	3	0.4666666666666667	7	0.5	0.5	0.17411970662518922	0.5	0.20668607273203624	0.5	1.0	0.5	0.9785173406823142	0.5	1.0	1.0	0.0
2610	0.020414255886880756	0.0030548887654372634	0.001365884361685433	0.7394924865423889	None	0	0	0.2857142857142857	2	0.875	7	0.5555555555555556	0.625	7	5	2	3	0	0.2222222222222222	9	2	0.6666666666666666	10	0.5	0.2222222222222222	0.6225305870197732	0.9066633089351427	0.2399043466747516	0.940886079383901	0.8424143001340416	0.7900563615815783	0.9283556669689528	0.8930288353914699	0.42857142857142855	0.14285714285714285	0.0
7203	0.049659785445615584	0.02280170494215753	0.01966078189367011	0.8175248281596128	None	0.2	1	0.5	6	0.5625	9	0.46153846153846156	0.5625	11	9	6	1	0	0.23076923076923078	3	13	1.2	18	0.07142857142857142	0.8	0.5418318240235234	0.8870823864991928	0.581129965211536	0.7543480333208112	0.3028091342087039	0.9055054263333634	0.8331684611111463	0.8598915418250795	1.0	0.09090909090909091	0.0
4316	0.05833719506156022	0.01822984338453737	0.01704685568537552	0.6727013173365102	None	0.4	2	0.5	6	0.5625	9	0.46153846153846156	0.5625	11	9	6	3	0	0.23076923076923078	3	13	1.2	18	0.21428571428571427	0.8	0.6508939846755419	0.8955213292127354	0.581129965211536	0.7190758227428891	0.3028091342087039	0.8893905813286934	0.8331684611111463	0.8486791499060714	0.18181818181818182	0.09090909090909091	0.0
4073	0.06776685547937182	0.041962588012633625	0.04194949025188704	0.6795193961141471	None	0.4	2	0.5	6	0.5625	9	0.46153846153846156	0.5625	11	9	6	3	0	0.23076923076923078	3	13	1.2	18	0.21428571428571427	0.8	0.6508939846755419	0.9053390715667115	0.581129965211536	0.7951076135870454	0.3028091342087039	0.8893905813286934	0.8331684611111463	0.8698361334974953	0.09090909090909091	0.09090909090909091	0.0
5457	0.06715663655157605	0.04448857437187392	0.04448675532131018	0.677075868725054	None	0.2	1	0.5	6	0.5625	9	0.46153846153846156	0.5625	11	9	6	2	0	0.23076923076923078	3	13	1.2	18	0.14285714285714285	0.8	0.6508939846755419	0.9053390715667115	0.581129965211536	0.780096323778171	0.3028091342087039	0.8888383479057218	0.8331684611111463	0.8661944703328643	0.5454545454545454	0.2727272727272727	0.0
795	None	None	None	None	None	0.2	1	0.5833333333333334	7	0.3333333333333333	5	0.4857142857142857	0.26666666666666666	7	4	9	2	0	0.7142857142857143	7	5	1.1333333333333333	17	0.10526315789473684	0.15384615384615385	0.26051443849447514	0.8354319052940354	0.6330753296873362	0.9312661140551166	0.6580394276041152	0.910695541869113	0.9056420456900506	0.8988363484759153	0.5714285714285714	0.2857142857142857	0.0
1534	None	None	None	None	None	0	0	0.25	3	0.8125	13	0.3	0.625	11	10	6	4	0	0.26666666666666666	4	15	1.2	18	0.26666666666666666	0.11764705882352941	0.44823948150181064	0.8388497600428751	0.3049826167557509	0.9114172291285052	0.6580394276041152	0.7957333681048682	0.9270666837837603	0.855721392687565	0.13636363636363635	0.09090909090909091	0.0
3695	0.08860843667356744	0.04036415665159529	0.040346089644685196	0.6210697489100591	None	0	0	0.09090909090909091	1	1.0	14	1.0	0.7857142857142857	12	11	3	5	0	0.0625	1	16	1.0666666666666667	16	0.5555555555555556	0	0.6508939846755419	0.9198801803480323	0.581129965211536	0.6942540140853081	0.6501054192613842	0.8981923379571614	0.8331684611111463	0.8596879691871251	0.16666666666666666	0.08333333333333333	0.0
5418	0.002047441334803456	2.5358216678735064e-05	2.2485981114358094e-06	0.9774469021641716	None	0	0	0.4	2	0.8	4	0.7	0.2	3	1	3	5	0	0.4	2	5	0.4666666666666667	7	0.625	0	0.5432331000923274	0.936733043421098	0.581129965211536	0.8844082630438402	0.29376234596000206	0.7544517876164525	0.792168559430866	0.8755333947935533	0.3333333333333333	0.3333333333333333	0.0
1443	None	None	None	None	None	0.5	1	0.8333333333333334	5	0.2857142857142857	2	0.6	0.14285714285714285	5	1	3	1	0	0.6	3	5	0.6	9	0.16666666666666666	1.0	0.6350281289670431	0.897103183504772	0.4999444390947675	0.9052666815118382	0.561582154341935	0.9347523228949115	0.886308413598562	0.913849204789242	1.0	0	0.0
7113	0.03472441936942864	0.011979119113860343	0.011313526395981476	0.8533905045044261	None	0.25	1	0.6	6	0.46153846153846156	6	0.5	0.46153846153846156	8	6	6	2	0	0.3	3	10	1.0	15	0.14285714285714285	0.8	0.6694061980640175	0.874535985712892	0.581129965211536	0.850948965719431	0.3028091342087039	0.7659417597480513	0.8281323843087689	0.835221022413547	0.5625	0.125	0.0
2069	None	None	None	None	None	0	0	1.0	3	0.0	0	0.6666666666666666	0	1	0	2	5	0	0.6666666666666666	3	2	0.26666666666666666	4	0.7142857142857143	1.0	0	0	0	0	0	0	0	0	0	0	0
1010	None	None	None	None	None	0	0	0.5	3	0.5	3	0.5333333333333333	0.16666666666666666	2	1	5	2	0	0.6	5	3	0.5333333333333333	8	0.15384615384615385	0.3333333333333333	0.5290376185689203	0.811663159677734	0.5994492606435999	0.8462830710654137	0.5916277783328304	0.6421657159243831	0.6393335765654893	0.7773789535607318	0.75	0.5	0.0
4698	0.07207390150824661	0.041002968072560576	0.04074351971999804	0.6861880172563555	None	0.2	1	0.3333333333333333	4	0.7333333333333333	11	0.4358974358974359	0.6	11	9	5	3	0	0.23076923076923078	3	13	1.1333333333333333	17	0.25	0.5	0.6508939846755419	0.9053390715667115	0.581129965211536	0.7951076135870454	0.3028091342087039	0.8893905813286934	0.8331684611111463	0.8698361334974953	0.09090909090909091	0.09090909090909091	0.0
5162	0.07385879797562808	0.04569721489242292	0.04524598326645441	0.6831129278454864	None	0.2	1	0.5	6	0.5625	9	0.46153846153846156	0.5625	11	9	6	2	0	0.23076923076923078	3	13	1.2	18	0.14285714285714285	0.8	0.6508939846755419	0.9053390715667115	0.581129965211536	0.7609510305306244	0.3028091342087039	0.8893905813286934	0.8331684611111463	0.8621757734163273	0.5454545454545454	0.2727272727272727	0.0
7456	0.054738728232201904	0.03443129938569267	0.033973819469334345	0.7545609404025642	None	0.2	1	0.5	6	0.5333333333333333	8	0.4722222222222222	0.5333333333333333	10	8	6	2	0	0.25	3	12	1.1333333333333333	17	0.14285714285714285	0.8	0.6508939846755419	0.9114723012217572	0.6301277282607375	0.7882695613321291	0.3028091342087039	0.8927769914927195	0.8331684611111463	0.8723500787547929	0.55	0.1	0.0
5958	0.06746546430003819	0.043594735132293595	0.04347320797465045	0.6616136845367936	None	0.2	1	0.5	6	0.5625	9	0.46153846153846156	0.5625	11	9	6	2	0	0.23076923076923078	3	13	1.2	18	0.14285714285714285	0.8	0.6508939846755419	0.9053390715667115	0.581129965211536	0.780096323778171	0.3028091342087039	0.8893905813286934	0.8331684611111463	0.8664107233450439	0.5454545454545454	0.09090909090909091	0.0
4379	0.06920547032806838	0.041322488847527934	0.041288559694155305	0.704143540945961	None	0.4	2	0.5	6	0.5625	9	0.46153846153846156	0.5625	11	9	6	3	0	0.23076923076923078	3	13	1.2	18	0.21428571428571427	0.8	0.6508939846755419	0.9053390715667115	0.581129965211536	0.7190758227428891	0.3028091342087039	0.8893905813286934	0.8331684611111463	0.8533107214461844	0.09090909090909091	0.09090909090909091	0.0
15	None	None	None	None	None	0	0	0.5	1	1.0	1	1.0	0	1	0	1	1	0	0.3333333333333333	3	1	0.2	3	0.2	0	0	0	0	0	0	0	0	0	0	0	0
4029	0.0688753359147057	0.041532050356335636	0.04150518388185737	0.7054780123683897	None	0.4	2	0.5	6	0.5625	9	0.46153846153846156	0.5625	11	9	6	3	0	0.23076923076923078	3	13	1.2	18	0.21428571428571427	0.8	0.6508939846755419	0.9053390715667115	0.581129965211536	0.7190758227428891	0.3028091342087039	0.8893905813286934	0.8331684611111463	0.8533107214461844	0.09090909090909091	0.18181818181818182	0.0
6521	0.06701105757785521	0.049852756072069036	0.049565020549512805	0.687522770704134	None	0.2	1	0.5	6	0.5625	9	0.46153846153846156	0.5625	11	9	6	1	0	0.23076923076923078	3	13	1.2	18	0.07142857142857142	0.8	0.6508939846755419	0.9160320103217156	0.581129965211536	0.7472308152745754	0.3028091342087039	0.8893905813286934	0.8331684611111463	0.8644416255117	1.0	0.09090909090909091	0.0
6161	None	None	None	None	None	0	0	0.5	4	0.6	6	0.6	0.3	5	3	6	2	0	0.8	4	5	0.8	12	0.14285714285714285	0.25	0.40854069321527364	0.9363026128984105	0.6791254913099388	0.6781402600242404	0.6501054192613842	0.8778090289424396	0.8331684611111463	0.8583467262546803	0.6	0.2	0.0
3549	0.13993206111072545	0.03240984838872427	0.013305468429919915	0.6631245348303838	None	0	0	0.14285714285714285	2	0.9444444444444444	17	0.37037037037037035	0.8888888888888888	17	16	2	1	0	0.16666666666666666	3	18	1.3333333333333333	20	0.14285714285714285	0.10526315789473684	0.3040708153400919	0.8691594350853977	0.581129965211536	0.7762898987408038	0.5966009778785031	0.8953794146306208	0.8489556707779408	0.8534028167761899	1.0	0	0.0
4942	0.06869816402203507	0.04285079078939812	0.04223482832619774	0.6907966172153531	None	0.4	2	0.5	6	0.5625	9	0.46153846153846156	0.5625	11	9	6	3	0	0.23076923076923078	3	13	1.2	18	0.21428571428571427	0.8	0.6508939846755419	0.9053390715667115	0.581129965211536	0.7805407501880539	0.3028091342087039	0.8893905813286934	0.8331684611111463	0.8665107167317625	0.09090909090909091	0.09090909090909091	0.0
3389	0.1091827868459658	0.027348267414845986	0.021714510715519084	0.6533178604459642	None	0	0	0.16666666666666666	2	0.9333333333333333	14	0.37777777777777777	0.8666666666666667	14	13	2	2	0	0.2	3	15	1.1333333333333333	17	0.2857142857142857	0.125	0.3926711198603172	0.857011807712131	0.581129965211536	0.6497099857253318	0.581711880161005	0.930174831589203	0.8538921308595872	0.8410343167536088	0.5357142857142857	0.07142857142857142	0.0
238	None	None	None	None	None	0	0	0.5	1	1.0	1	0.75	0	1	0	1	2	0	1.0	2	2	0.2	3	0.4	0	0	0	0	0	0	0	0	0	0	0	0
2855	0.0048427703271019555	5.5325819417345076e-05	-5.5143553539612385e-05	0.9811104222428777	None	0	0	0.4	2	0.6	3	0.4666666666666667	0.6	5	3	1	0	0	0.6	3	5	0.4666666666666667	7	0.0	0	0.34516823471297664	0.9320308948710392	0.5179214777635065	0.7224939834215932	0.6501054192613842	0.7401074182129527	0.7936595722861448	0.8235473828617794	0	0	0.0
2929	0.009537756099202052	0.0004290619092447946	-0.00042906183409193653	0.98211487693233	None	0	0	0.5	2	0.75	3	1.0	0.75	5	3	0	2	0	0.16666666666666666	6	1	0.4	6	1.0	0.4	0.6530741900200221	0.939382919628039	0.3573271896577218	0.9302406172605515	0.36269657839631847	0.8774575395523421	0.8266997916174065	0.9193244044925859	0.6	0.2	0.0
7185	0.0683084709456828	0.04949838987527201	0.049326753527486125	0.6891492461069597	None	0.2	1	0.5	6	0.5625	9	0.46153846153846156	0.5625	11	9	6	2	0	0.23076923076923078	3	13	1.2	18	0.14285714285714285	0.8	0.6508939846755419	0.9059144341546085	0.581129965211536	0.780096323778171	0.3028091342087039	0.8893905813286934	0.8331684611111463	0.8666702379090402	0.5454545454545454	0.09090909090909091	0.0
2775	0.0028022333230657026	2.7847170625779134e-05	-1.930897009999315e-05	0.9948705205976078	None	0	0	0.5714285714285714	4	0.5	4	0.4	0.25	3	2	6	4	0	1.0	5	5	0.6666666666666666	10	0.26666666666666666	0.25	0.1	0.6026917248851514	0.5356190456813652	0.79288880365544	0.561582154341935	0.9041381624090544	0.8778215096626593	0.7915672246090687	0.5	0.3333333333333333	0.08249167180051963
1338	None	None	None	None	None	1.0	1	1.0	4	0.0	0	0.5555555555555556	0	3	0	1	0	0	1.0	3	3	0.3333333333333333	5	0.0	1.0	0	0	0	0	0	0	0	0	0	0	0
1749	None	None	None	None	None	1.0	1	1.0	5	0.0	0	0.5833333333333334	0	5	0	1	0	0	0.75	4	3	0.4666666666666667	7	0.0	0.6666666666666666	0	0	0	0	0	0	0	0	0	0	0
4350	0.06974827412627022	0.03925820054096146	0.039238973774508044	0.6928879948976006	None	0.4	2	0.5	6	0.5625	9	0.46153846153846156	0.5625	11	9	6	3	0	0.23076923076923078	3	13	1.2	18	0.21428571428571427	0.8	0.6508939846755419	0.9053390715667115	0.581129965211536	0.7190758227428891	0.3028091342087039	0.8893905813286934	0.8331684611111463	0.8533107214461844	0.09090909090909091	0.09090909090909091	0.0
1819	None	None	None	None	None	0	0	0.8	4	0.2	1	0.4666666666666667	0	2	0	4	5	0	0.6	5	3	0.4666666666666667	7	0.5	0.4	0	0	0	0	0	0	0	0	0	0	0
1214	None	None	None	None	None	0	0	0.5	2	0.5	2	0.5	0.25	3	1	2	3	0	0.75	3	4	0.4	6	0.5	0	0.33377628528396247	0.9122811835176733	0.3931788800648955	0.9396106549118319	0.9868449100981049	0.5735630148452975	0.9578125254177476	0.8574523540209317	0.6666666666666666	0.3333333333333333	0.0
2872	0.07997677943644042	0.013766256780358931	0.010203876333751145	0.5962945426387842	None	0	0	0.18181818181818182	2	0.9285714285714286	13	1.0	0.9285714285714286	15	13	0	2	0	0.0625	1	16	1.0666666666666667	16	1.0	0.13333333333333333	0.6508939846755419	0.8762798220982816	0.581129965211536	0.7285176927660413	0.3986619156969414	0.9032730743552432	0.8331684611111463	0.8489390135392265	0.7	0.06666666666666667	0.0
6551	0.06853489764975826	0.046375034145281636	0.04637473584498763	0.7145781535223975	None	0.2	1	0.5	6	0.5625	9	0.46153846153846156	0.5625	11	9	6	1	0	0.23076923076923078	3	13	1.2	18	0.07142857142857142	0.8	0.6508939846755419	0.9160320103217156	0.581129965211536	0.7472308152745754	0.3028091342087039	0.8924515214835479	0.8331684611111463	0.8656673087088019	1.0	0.2727272727272727	0.0
5675	0.08168183716131647	0.04761678890657663	0.04717088317300464	0.6313105588886889	None	0.2857142857142857	2	0.5	8	0.5238095238095238	11	0.4791666666666667	0.5238095238095238	13	11	9	3	0	0.1875	3	16	1.5333333333333334	23	0.15	0.8571428571428571	0.6508939846755419	0.9005622868913153	0.581129965211536	0.7512978414757906	0.3028091342087039	0.8837722407210866	0.8331684611111463	0.8556014183882136	0.07692307692307693	0.3076923076923077	0.0
14	None	None	None	None	None	0	0	0.25	2	0.8888888888888888	8	0.55	0.8888888888888888	10	8	0	0	0	0.2	2	10	0.7333333333333333	11	0.0	0	0.3581628759692418	0.9332747141545349	0.6412406818292999	0.9506111103205651	0.3297459778309527	0.9320343333081306	0.8945417733932346	0.9392294239188453	0	0	0.0
5110	0.06783005659762345	0.044502422856117	0.0443036106858082	0.6551285051324691	None	0.2	1	0.5	6	0.5625	9	0.46153846153846156	0.5625	11	9	6	2	0	0.23076923076923078	3	13	1.2	18	0.14285714285714285	0.8	0.6508939846755419	0.9053390715667115	0.581129965211536	0.7805407501880539	0.3028091342087039	0.8893905813286934	0.8331684611111463	0.8665107167317625	0.5454545454545454	0.09090909090909091	0.0
3874	0.06685377406678253	0.04110507156242978	0.0410906166342073	0.699539215380255	None	0.4	2	0.5	6	0.5625	9	0.46153846153846156	0.5625	11	9	6	3	0	0.23076923076923078	3	13	1.2	18	0.21428571428571427	0.8	0.6508939846755419	0.9053390715667115	0.581129965211536	0.7190758227428891	0.3028091342087039	0.8893905813286934	0.8331684611111463	0.8533107214461844	0.09090909090909091	0.09090909090909091	0.0
4804	0.07449539152218228	0.040957510050324684	0.040825372981980565	0.6774857104355283	None	0.2	1	0.3333333333333333	4	0.7333333333333333	11	0.4358974358974359	0.6	11	9	5	3	0	0.23076923076923078	3	13	1.1333333333333333	17	0.25	0.5	0.6508939846755419	0.9053390715667115	0.581129965211536	0.7951076135870454	0.3028091342087039	0.8893905813286934	0.8331684611111463	0.8698361334974953	0.18181818181818182	0.09090909090909091	0.0
3548	0.09253212369696691	0.02587992400725074	0.014486848899952031	0.6055445831592967	None	0	0	0.125	2	0.9523809523809523	20	1.0	0.9523809523809523	21	20	1	2	0	0.043478260869565216	1	23	1.5333333333333334	23	0.4	0.09090909090909091	0.5705399739858492	0.9063864352703924	0.4624439107354127	0.8084506404800288	0.5054568345404726	0.8517595017921196	0.8489556707779408	0.8605154353506966	0.5238095238095238	0	0.0
3023	0.007926491169577292	0.0005524561029890963	0.0005291418996195914	0.9757626438281034	None	0	0	0.5	3	0.5714285714285714	4	0.5625	0.42857142857142855	5	3	3	5	0	0.25	2	8	0.6	9	0.625	0.25	0.37276687979912937	0.8982554601271958	0.5419055903125651	0.8712509922178016	0.561582154341935	0.9231748796426483	0.8249262579593651	0.8995390954991003	0.4	0.4	0.0
70	None	None	None	None	None	0	0	1.0	1	0	0	1.0	0	1	0	0	0	0	0.5	2	1	0.13333333333333333	2	0.0	0	0	0	0	0	0	0	0	0	0	0	0
4476	0.050841493243486434	0.009173962346106599	-0.00029803202477331485	0.6137881756331739	None	0.4	2	0.5	6	0.5625	9	0.46153846153846156	0.5625	11	9	6	3	0	0.23076923076923078	3	13	1.2	18	0.21428571428571427	0.8	0.6508939846755419	0.9232406355061777	0.581129965211536	0.7951076135870454	0.3028091342087039	0.8893905813286934	0.8331684611111463	0.878244787057903	0.09090909090909091	0.09090909090909091	0.0
1809	None	None	None	None	None	1.0	1	0.8	4	0.2	1	0.5833333333333334	0	2	0	4	1	0	0.75	3	4	0.4666666666666667	7	0.1	0.6666666666666666	0	0	0	0	0	0	0	0	0	0	0
522	None	None	None	None	None	0	0	0.3333333333333333	1	1.0	2	1.0	1.0	3	2	0	1	0	0.25	1	4	0.26666666666666666	4	0.3333333333333333	0	0.687918411452493	0.9450153847379704	0.5012696471121824	0.944109860624592	0.4603951408970863	0.7085318165173653	0.9339087459241112	0.899023572425124	1.0	0	0.0
476	None	None	None	None	None	0	0	1.0	3	0.0	0	0.6666666666666666	0	2	0	1	1	0	0.6666666666666666	2	3	0.26666666666666666	4	0.25	1.0	0	0	0	0	0	0	0	0	0	0	0
5369	0.07125181376457741	0.043103472625032835	0.04171364942316854	0.6916782775832242	None	0.2	1	0.5	6	0.5625	9	0.46153846153846156	0.5625	11	9	6	2	0	0.23076923076923078	3	13	1.2	18	0.14285714285714285	0.8	0.6508939846755419	0.9053390715667115	0.581129965211536	0.7609252996313202	0.3028091342087039	0.8893905813286934	0.8331684611111463	0.8621701706450846	0.6818181818181819	0.18181818181818182	0.0
1625	None	None	None	None	None	1.0	2	0.8571428571428571	6	0.25	2	0.625	0.125	7	1	2	0	0	1.0	4	4	0.6666666666666666	10	0.0	0.6666666666666666	0.44823948150181064	0.9198912961041467	0.7197653915810304	0.9394423029392874	0.7240076355955815	0.8263249389351573	0.9048532425867013	0.9044307195043831	0	0	0.0
4803	0.058809384456870145	0.028609759500738036	0.028510419577487577	0.7058474553975556	None	0.4	2	0.5	6	0.5625	9	0.46153846153846156	0.5625	11	9	6	3	0	0.23076923076923078	3	13	1.2	18	0.21428571428571427	0.8	0.645677096287386	0.9046122721911356	0.581129965211536	0.7609510305306244	0.3028091342087039	0.8893905813286934	0.8309659166515182	0.8618406629893728	0.09090909090909091	0.2727272727272727	0.0
6160	0.07776745026693659	0.04473033140539379	0.04430351763844394	0.6443482005730863	None	0	0	0.36363636363636365	4	0.7142857142857143	10	0.41025641025641024	0.6428571428571429	11	9	4	2	0	0.23076923076923078	3	13	1.0666666666666667	16	0.2	0.6666666666666666	0.6508939846755419	0.9053390715667115	0.581129965211536	0.780096323778171	0.3028091342087039	0.8888383479057218	0.8331684611111463	0.8661944703328643	0.5454545454545454	0.09090909090909091	0.0
6817	0.06837112898676669	0.04530736894164476	0.04530711842055892	0.7040889561171308	None	0.2	1	0.5	6	0.5625	9	0.46153846153846156	0.5625	11	9	6	2	0	0.23076923076923078	3	13	1.2	18	0.14285714285714285	0.8	0.6508939846755419	0.9059144341546085	0.581129965211536	0.8171547688490212	0.3028091342087039	0.8893905813286934	0.8331684611111463	0.8753179144156558	0.5454545454545454	0.09090909090909091	0.0
2704	0.001146265129969853	2.2332801583533832e-05	-3.6248745657706888e-06	0.9944985035880624	None	0	0	0.6	3	0.4	2	0.4666666666666667	0	2	0	4	2	0	0.6	3	5	0.4666666666666667	7	0.2	0	0	0	0	0	0	0	0	0	0	0	0
3683	0.07197884383221495	0.006824744107970703	0.006690613775234143	0.710264444342517	None	0	0	0.15384615384615385	2	0.9411764705882353	16	1.0	0.8823529411764706	16	15	2	0	0	0.05263157894736842	19	1	1.2666666666666666	19	0.0	0.1111111111111111	0.4458566572164302	0.9142806908897206	0.581129965211536	0.8373503473746968	0.45793528849539233	0.9032157604539071	0.8572402893374244	0.8889170742981478	0	0	0.0
1762	None	None	None	None	None	0	0	0.6	3	0.4	2	0.4666666666666667	0.2	4	1	2	1	0	0.6	3	5	0.4666666666666667	7	0.2	0	0.9115888981008304	0.9345485178027384	0.4124169937030742	0.7965761264507759	0.42438293829513285	0.9695542988205149	0.9516306890740532	0.9237829753074864	1.0	0.25	0.0
4072	0.06992840567671031	0.040568598333450404	0.04054293577246022	0.6680638150153477	None	0.4	2	0.5	6	0.5625	9	0.46153846153846156	0.5625	11	9	6	3	0	0.23076923076923078	3	13	1.2	18	0.21428571428571427	0.8	0.6508939846755419	0.9053390715667115	0.581129965211536	0.7190758227428891	0.3028091342087039	0.8893905813286934	0.8331684611111463	0.8533107214461844	0.09090909090909091	0.09090909090909091	0.0
7034	0.06898959060103123	0.044875795936755454	0.044772885338886424	0.6925002631798418	None	0.2	1	0.5	6	0.5625	9	0.46153846153846156	0.5625	11	9	6	2	0	0.23076923076923078	3	13	1.2	18	0.14285714285714285	0.8	0.6508939846755419	0.9059144341546085	0.581129965211536	0.780096323778171	0.3028091342087039	0.8893905813286934	0.8331684611111463	0.8666702379090402	0.5454545454545454	0.09090909090909091	0.0
375	None	None	None	None	None	0.3333333333333333	1	0.5	4	0.7	7	0.4444444444444444	0.6	9	6	2	0	0	0.3333333333333333	3	9	0.8	12	0.0	0.6666666666666666	0.5213813482502345	0.8478260945799577	0.4333335149887029	0.8556885055487058	0.7897602696794644	0.9243868308320223	0.9056420456900506	0.880835011147746	0	0	0.0
3041	0.005819002684793964	0.002097131408936423	0.0020923055656987097	0.953638966600052	None	0	0	0.5	3	0.5	3	0.5333333333333333	0.5	3	3	4	1	0	0.6	3	5	0.5333333333333333	8	0.08333333333333333	0	0.99783793955148	0.7036731396950383	0.4624439107354127	0.9603350903188029	0.6501054192613842	0.9240935840484085	0.9712525843707018	0.8987724970807986	1.0	0.3333333333333333	0.0
5010	0.07218616803838543	0.04736423531113352	0.04454842460202796	0.685566981932672	None	0.2	1	0.5	6	0.5625	9	0.46153846153846156	0.5625	11	9	6	2	0	0.23076923076923078	3	13	1.2	18	0.14285714285714285	0.8	0.6508939846755419	0.9053390715667115	0.581129965211536	0.7609252996313202	0.3028091342087039	0.8893905813286934	0.8331684611111463	0.8621701706450846	0.5454545454545454	0.2727272727272727	0.0
7290	0.0386583853705014	0.006322503793456588	0.003094180118595243	0.7743881914441829	None	0	0	0.45454545454545453	5	0.5714285714285714	8	0.32	0.5714285714285714	11	8	4	1	0	0.5	10	5	1.0666666666666667	16	0.1111111111111111	0.18181818181818182	0.6508939846755419	0.9059144341546085	0.581129965211536	0.780096323778171	0.3028091342087039	0.8888383479057218	0.8331684611111463	0.8664543402437376	1.0	0.09090909090909091	0.0
2952	0.0008976222030435726	2.856862401272504e-05	-2.7986537329368313e-05	0.9978019996978964	None	0	0	0.6666666666666666	4	0.42857142857142855	3	0.45	0	2	0	6	3	0	0.8	5	4	0.6	9	0.21428571428571427	0.2857142857142857	0	0	0	0	0	0	0	0	0	0	0
330	None	None	None	None	None	0	0	0.8333333333333334	5	0.14285714285714285	1	0.6	0.14285714285714285	2	1	6	1	0	0.6	3	5	0.6	9	0.06666666666666667	0.3333333333333333	0.6932048176340132	0.9115228355477741	0.16381865317725358	0.5294444002863381	0.7835986993991566	0.8627914126519266	0.9403566339549215	0.806847131523927	1.0	0	0.0
7255	0.06952157452374141	0.04402948081309731	0.043454555380726914	0.7039833329893801	None	0.2	1	0.5	6	0.5625	9	0.46153846153846156	0.5625	11	9	6	1	0	0.23076923076923078	3	13	1.2	18	0.07142857142857142	0.8	0.6508939846755419	0.9053390715667115	0.581129965211536	0.780096323778171	0.3028091342087039	0.8893905813286934	0.8331684611111463	0.8664107233450439	1.0	0.09090909090909091	0.0
5709	0.07075606922678727	0.03269366113310304	0.027616678669311234	0.7104098184629436	None	0	0	0.42857142857142855	6	0.5555555555555556	10	0.35714285714285715	0.5	12	9	7	2	0	0.2857142857142857	4	14	1.3333333333333333	20	0.13333333333333333	0.14285714285714285	0.6694061980640175	0.9065104192598932	0.5644481021622856	0.7595721747362906	0.3074028952311506	0.885939080958179	0.8306653275103646	0.8610455407300774	0.5416666666666666	0.3333333333333333	0.0
7323	0.06928642495611201	0.04805954418642128	0.04761736190239786	0.6880824521641087	None	0.2	1	0.5	6	0.5625	9	0.46153846153846156	0.5625	11	9	6	1	0	0.23076923076923078	3	13	1.2	18	0.07142857142857142	0.8	0.6508939846755419	0.9160320103217156	0.581129965211536	0.780096323778171	0.3028091342087039	0.8893905813286934	0.8331684611111463	0.8714071637716587	1.0	0.09090909090909091	0.0
5488	0.07058593188558704	0.047583424808299364	0.04660244686146873	0.6822314906496287	None	0.2	1	0.5	6	0.5625	9	0.46153846153846156	0.5625	11	9	6	2	0	0.23076923076923078	3	13	1.2	18	0.14285714285714285	0.8	0.6508939846755419	0.9053390715667115	0.581129965211536	0.7609252996313202	0.3028091342087039	0.8893905813286934	0.8331684611111463	0.8621701706450846	0.5454545454545454	0.2727272727272727	0.0
6084	0.06725532374662747	0.044600233683986135	0.04451279405069428	0.696719073452744	None	0.2	1	0.5	6	0.5625	9	0.46153846153846156	0.5625	11	9	6	1	0	0.23076923076923078	3	13	1.2	18	0.07142857142857142	0.8	0.6508939846755419	0.9160320103217156	0.581129965211536	0.780096323778171	0.3028091342087039	0.8931262528851701	0.8331684611111463	0.872840178110611	1.0	0.18181818181818182	0.0
3939	0.06739236857899013	0.04117236734782203	0.04116772937143557	0.6633668793048009	None	0.4	2	0.5	6	0.5625	9	0.46153846153846156	0.5625	11	9	6	3	0	0.23076923076923078	3	13	1.2	18	0.21428571428571427	0.8	0.6508939846755419	0.9053390715667115	0.581129965211536	0.7190758227428891	0.3028091342087039	0.8893905813286934	0.8331684611111463	0.8533107214461844	0.09090909090909091	0.09090909090909091	0.0
7114	0.06761863656846466	0.04510449926821601	0.045103691679263855	0.6964653840393051	None	0.2	1	0.5	6	0.5625	9	0.46153846153846156	0.5625	11	9	6	2	0	0.23076923076923078	3	13	1.2	18	0.14285714285714285	0.8	0.6508939846755419	0.9059144341546085	0.581129965211536	0.780096323778171	0.3028091342087039	0.8888383479057218	0.8331684611111463	0.8664543402437376	0.5454545454545454	0.09090909090909091	0.0
7064	0.03620556201474007	0.013187284636478773	0.013036223749494563	0.8006523554958558	None	0.2	1	0.4166666666666667	5	0.6875	11	0.34615384615384615	0.625	11	10	6	1	0	0.3076923076923077	4	13	1.2	18	0.06666666666666667	0.6666666666666666	0.5546272806442433	0.8882803535539423	0.581129965211536	0.8171547688490212	0.3028091342087039	0.8913168368318117	0.8331684611111463	0.8689358172986125	1.0	0.09090909090909091	0.0
5467	0.06959170485288665	0.04830031892274145	0.04755699009826644	0.6861172319043432	None	0.2	1	0.5	6	0.5625	9	0.46153846153846156	0.5625	11	9	6	2	0	0.23076923076923078	3	13	1.2	18	0.14285714285714285	0.8	0.6508939846755419	0.9053390715667115	0.581129965211536	0.780096323778171	0.3028091342087039	0.8893905813286934	0.8331684611111463	0.8664107233450439	0.5454545454545454	0.09090909090909091	0.0
2064	None	None	None	None	None	0	0	0.5	2	0.6666666666666666	2	0.5555555555555556	0	1	0	3	1	0	1.0	3	3	0.3333333333333333	5	0.1111111111111111	0.5	0	0	0	0	0	0	0	0	0	0	0
2306	None	None	None	None	None	0	0	0.75	3	0.5	2	0.6	0	1	0	4	0	0	0.4	5	2	0.4	6	0.0	1.0	0	0	0	0	0	0	0	0	0	0	0
5492	0.052120510881730836	0.012184318721809521	0.004371012585883535	0.8345857009436098	None	0.2	1	0.38461538461538464	5	0.7058823529411765	12	0.3392857142857143	0.5882352941176471	11	10	7	2	0	0.2857142857142857	4	14	1.2666666666666666	19	0.11764705882352941	0.6666666666666666	0.6508939846755419	0.8944921894668489	0.581129965211536	0.7475173584502103	0.3028091342087039	0.8991508148841327	0.8331684611111463	0.8585829862011747	0.5454545454545454	0.09090909090909091	0.0
7245	0.06785656864636883	0.04610545741709404	0.04607034195457705	0.7076975097242961	None	0.2	1	0.5	6	0.5625	9	0.46153846153846156	0.5625	11	9	6	1	0	0.23076923076923078	3	13	1.2	18	0.07142857142857142	0.8	0.6508939846755419	0.9160320103217156	0.581129965211536	0.7456839203089015	0.3028091342087039	0.8888383479057218	0.8331684611111463	0.8639026709017981	1.0	0.09090909090909091	0.0
342	None	None	None	None	None	0	0	0.75	3	0.3333333333333333	1	0.5555555555555556	0.3333333333333333	3	1	1	1	0	1.0	3	3	0.3333333333333333	5	0.25	1.0	0.512831304799459	0.8307992550200828	0.8388885498380002	0.8085857276949289	0.8811870847028951	0.6953129388251922	0.8239009231639405	0.78342559537284	1.0	0	0.0
7308	0.01943776087858764	0.0026886300881520495	-0.0019942201291359833	0.9460128433362014	None	0	0	0.5	5	0.5384615384615384	7	0.5	0.46153846153846156	8	6	6	2	0	0.3	3	10	1.0	15	0.14285714285714285	0.36363636363636365	0.47748240000781694	0.9279081791035448	0.6791254913099388	0.7922227893251561	0.41382072166709827	0.8982600878110417	0.8586901469188968	0.8832736551020628	0.5625	0.125	0.0
2223	None	None	None	None	None	0	0	0.6666666666666666	2	0.5	1	0.6666666666666666	0	0	0	3	0	0	0.6666666666666666	3	2	0.26666666666666666	4	0.0	0.6666666666666666	0	0	0	0	0	0	0	0	0	0	0
2423	None	None	None	None	None	0	0	0.09090909090909091	1	1.0	14	0.22857142857142856	0.8571428571428571	13	12	2	2	0	0.7	7	10	1.0666666666666667	16	0.2857142857142857	0	0.3040708153400919	0.9091175998574493	0.581129965211536	0.7290064132135442	0.28024272764157826	0.9286838047971365	0.8808658260381261	0.8757784824593257	0.5384615384615385	0.15384615384615385	0.0
7305	0.07232993282739532	0.05156189270670738	0.05125935539074904	0.6887552871183789	None	0.2	1	0.5	6	0.5625	9	0.46153846153846156	0.5625	11	9	6	1	0	0.23076923076923078	3	13	1.2	18	0.07142857142857142	0.8	0.6508939846755419	0.9160320103217156	0.581129965211536	0.8171547688490212	0.3028091342087039	0.8893905813286934	0.8331684611111463	0.8797902207791277	1.0	0.09090909090909091	0.0
6056	0.05172858260757621	0.02414135402721304	0.006990943455214538	0.7703166564545973	None	0	0	0.36363636363636365	4	0.7142857142857143	10	0.3333333333333333	0.6428571428571429	10	9	5	1	0	0.3333333333333333	4	12	1.0666666666666667	16	0.07692307692307693	0.4	0.6508939846755419	0.9148790500931594	0.581129965211536	0.7543360257613138	0.3028091342087039	0.8937519757391387	0.8331684611111463	0.8670835595882761	1.0	0.2	0.0
5754	0.07076861901793037	0.044493297632592375	0.04443470115782399	0.6915265607811625	None	0.2	1	0.5	6	0.5625	9	0.46153846153846156	0.5625	11	9	6	2	0	0.23076923076923078	3	13	1.2	18	0.14285714285714285	0.8	0.6508939846755419	0.9053390715667115	0.581129965211536	0.7805407501880539	0.3028091342087039	0.8888383479057218	0.8331684611111463	0.8662946006082117	0.5454545454545454	0.09090909090909091	0.0
6022	0.0694922570946789	0.04734435828828761	0.04722345929558842	0.7145304191453112	None	0.2	1	0.5	6	0.5625	9	0.46153846153846156	0.5625	11	9	6	2	0	0.23076923076923078	3	13	1.2	18	0.14285714285714285	0.8	0.6508939846755419	0.9053390715667115	0.581129965211536	0.780096323778171	0.3028091342087039	0.8893905813286934	0.8331684611111463	0.8664107233450439	0.5454545454545454	0.09090909090909091	0.0
7369	0.06999991328692198	0.0504423926470555	0.050162313371422615	0.6858105169497448	None	0.2	1	0.5	6	0.5625	9	0.46153846153846156	0.5625	11	9	6	2	0	0.23076923076923078	3	13	1.2	18	0.14285714285714285	0.8	0.6508939846755419	0.9059144341546085	0.581129965211536	0.780096323778171	0.3028091342087039	0.8888383479057218	0.8331684611111463	0.8664543402437376	0.5454545454545454	0.18181818181818182	0.0
4911	0.06632395845867607	0.04516435877112216	0.044520592556347216	0.6729777718465892	None	0.4	2	0.5	6	0.5625	9	0.46153846153846156	0.5625	11	9	6	3	0	0.23076923076923078	3	13	1.2	18	0.21428571428571427	0.8	0.6508939846755419	0.9053390715667115	0.581129965211536	0.7805407501880539	0.3028091342087039	0.8893905813286934	0.8331684611111463	0.8665107167317625	0.09090909090909091	0.09090909090909091	0.0
5774	0.06843010239625723	0.04453581819473345	0.04447872229543388	0.6912652798166201	None	0.2	1	0.5	6	0.5625	9	0.46153846153846156	0.5625	11	9	6	2	0	0.23076923076923078	3	13	1.2	18	0.14285714285714285	0.8	0.6508939846755419	0.9053390715667115	0.581129965211536	0.780096323778171	0.3028091342087039	0.8882941292794385	0.8331684611111463	0.8659819858939902	0.5454545454545454	0.09090909090909091	0.0
6351	0.033160248941907756	0.0038477628998295505	0.0017067431501885393	0.6874418708288503	None	0.25	1	0.4	4	0.6923076923076923	9	0.45454545454545453	0.6153846153846154	10	8	4	2	0	0.2727272727272727	3	11	1.0	15	0.2	0.2	0.6694061980640175	0.9315945099977627	0.5964398226880739	0.7424956785649179	0.6155991603463628	0.8837066464058032	0.8306653275103646	0.8698324476875956	0.55	0.1	0.0
7526	0.07179954797235524	0.04792960173769565	0.04784110485879131	0.6892058394606821	None	0.2	1	0.5	6	0.5625	9	0.46153846153846156	0.5625	11	9	6	2	0	0.23076923076923078	3	13	1.2	18	0.14285714285714285	0.8	0.6508939846755419	0.9059144341546085	0.581129965211536	0.8171547688490212	0.3028091342087039	0.8893905813286934	0.8331684611111463	0.8753179144156558	0.5454545454545454	0.09090909090909091	0.0
5164	0.06804700840394899	0.04400940475166238	0.04346727623959892	0.6757937613613665	None	0.4	2	0.5	6	0.5625	9	0.46153846153846156	0.5625	11	9	6	3	0	0.23076923076923078	3	13	1.2	18	0.21428571428571427	0.8	0.6508939846755419	0.9053390715667115	0.581129965211536	0.7805407501880539	0.3028091342087039	0.8893905813286934	0.8331684611111463	0.8665107167317625	0.09090909090909091	0.09090909090909091	0.0
1674	None	None	None	None	None	0.25	1	0.5	5	0.46153846153846156	6	0.45454545454545453	0.38461538461538464	9	5	5	0	0	0.2727272727272727	3	11	1.0	15	0.0	0.16666666666666666	0.8637163598289022	0.7875418502725091	0.5380215613547604	0.9451331626025697	0.8097931509878773	0.82862839974413	0.8086331811776122	0.871113701724007	0	0	0.0
6042	0.06897905594925167	0.05027960112619761	0.0500506334843325	0.6890719673710519	None	0.2	1	0.5	6	0.5625	9	0.46153846153846156	0.5625	11	9	6	2	0	0.23076923076923078	3	13	1.2	18	0.14285714285714285	0.8	0.6508939846755419	0.9059144341546085	0.581129965211536	0.8171547688490212	0.3028091342087039	0.8893905813286934	0.8331684611111463	0.8753179144156558	0.5454545454545454	0.09090909090909091	0.0
3130	0.13703392380138898	0.03383480444801588	0.013657706125173504	0.6627986382233788	None	0	0	0.14285714285714285	2	0.9444444444444444	17	0.37037037037037035	0.8888888888888888	17	16	2	1	0	0.16666666666666666	3	18	1.3333333333333333	20	0.14285714285714285	0.10526315789473684	0.3040708153400919	0.8691594350853977	0.581129965211536	0.7762898987408038	0.5966009778785031	0.8953794146306208	0.8489556707779408	0.8534028167761899	1.0	0	0.0
2324	None	None	None	None	None	1.0	1	0.8	4	0.0	0	0.7777777777777778	0	3	0	3	1	0	1.0	3	3	0.4666666666666667	7	0.14285714285714285	0	0	0	0	0	0	0	0	0	0	0	0
1287	None	None	None	None	None	1.0	1	1.0	5	0.0	0	0.5833333333333334	0	4	0	2	3	0	0.75	4	3	0.4666666666666667	7	0.75	0.6666666666666666	0	0	0	0	0	0	0	0	0	0	0
3214	0.08170102042562741	0.013380930109652585	0.009794770157003906	0.5969489427877308	None	0	0	0.18181818181818182	2	0.9285714285714286	13	1.0	0.9285714285714286	15	13	0	2	0	0.0625	1	16	1.0666666666666667	16	1.0	0.13333333333333333	0.6508939846755419	0.8762798220982816	0.581129965211536	0.7285176927660413	0.3986619156969414	0.9032730743552432	0.8331684611111463	0.8489390135392265	0.7	0.06666666666666667	0.0
1877	None	None	None	None	None	0	0	0.21428571428571427	3	0.8888888888888888	16	0.25	0.7777777777777778	16	14	3	0	0	0.3125	5	16	1.3333333333333333	20	0.0	1.0	0.5705399739858492	0.906968245022161	0.4476348901899936	0.7653801225282539	0.37728537748883867	0.9328484639715992	0.8515717460490235	0.883940608718529	0	0	0.0
4929	0.037150030918181996	0.012014192261550212	0.004549080456368308	0.7946963746377136	None	0.4	2	0.5	6	0.5625	9	0.46153846153846156	0.5625	11	9	6	3	0	0.23076923076923078	3	13	1.2	18	0.21428571428571427	0.8	0.6508939846755419	0.9053390715667115	0.581129965211536	0.7958142350549415	0.3028091342087039	0.8893905813286934	0.8331684611111463	0.8699999531997793	0.09090909090909091	0.09090909090909091	0.0
1999	None	None	None	None	None	0	0	0.5	3	0.5	3	0.6666666666666666	0.16666666666666666	3	1	4	4	0	0.3333333333333333	2	6	0.5333333333333333	8	0.4	0	0.975395245948314	0.545326192858019	0.4999444390947675	0.8571835492070758	0.6172598876501508	0.9113780619349682	0.8939928947443495	0.8076519459647042	0.5	0	0.0
835	None	None	None	None	None	0.3333333333333333	1	0.5	4	0.6666666666666666	6	0.4074074074074074	0.6666666666666666	9	6	1	0	0	0.3333333333333333	3	9	0.7333333333333333	11	0.0	1.0	0.5239447639687962	0.8483825977028768	0.640574568993657	0.8977648664864697	0.7897602696794644	0.8997908055895254	0.9088542357668054	0.8838942008378053	0	0	0.0
736	None	None	None	None	None	0	0	0.6666666666666666	2	0.5	1	0.6666666666666666	0	2	0	1	0	0	0.6666666666666666	2	3	0.26666666666666666	4	0.0	0	0	0	0	0	0	0	0	0	0	0	0
5119	0.07191603125322141	0.04093795603035996	0.03981009161402275	0.694806829499119	None	0.2	1	0.5	6	0.5625	9	0.46153846153846156	0.5625	11	9	6	2	0	0.23076923076923078	3	13	1.2	18	0.14285714285714285	0.8	0.6508939846755419	0.9053390715667115	0.581129965211536	0.7190758227428891	0.3028091342087039	0.8893905813286934	0.8331684611111463	0.8533107214461844	0.5454545454545454	0.09090909090909091	0.0
7270	0.06212573917351379	0.047567782992644796	0.047193937612110465	0.6618764357686545	None	0.2	1	0.5	6	0.5625	9	0.46153846153846156	0.5625	11	9	6	2	0	0.23076923076923078	3	13	1.2	18	0.14285714285714285	0.8	0.6787948214586952	0.9099875448190222	0.581129965211536	0.780096323778171	0.3028091342087039	0.8888383479057218	0.8450278413311014	0.8683231956123787	0.5454545454545454	0.09090909090909091	0.0
3418	0.01673776873573311	0.0015633616487135131	0.0007757144945010706	0.9498761172539307	None	0.25	1	0.5454545454545454	6	0.42857142857142855	6	0.32653061224489793	0.2857142857142857	7	4	8	3	0	1.0	7	7	1.0666666666666667	16	0.17647058823529413	0.18181818181818182	0.6350281289670431	0.8993856093490081	0.5012696471121824	0.9054041527394328	0.5248323091254925	0.8758690629454591	0.8794807388450663	0.8941977056263469	0.14285714285714285	0.42857142857142855	0.0
521	None	None	None	None	None	0	0	0.3	3	0.6666666666666666	8	0.4375	0.4166666666666667	5	5	8	4	0	0.5	8	4	0.9333333333333333	14	0.2	0.2857142857142857	0.5705399739858492	0.9051644585472536	0.37411091689445714	0.7008365787920506	0.6913634875377689	0.8795753534878562	0.8676035688518208	0.8453462279228425	0.30000000000000004	0.2	0.0
1768	None	None	None	None	None	0	0	0.6666666666666666	2	0.5	1	1.0	0	0	0	3	4	0	1.0	2	2	0.26666666666666666	4	0.4	0	0	0	0	0	0	0	0	0	0	0	0
2875	0.07948869336630578	0.0031093799484572444	0.00017195557658914685	0.6927278811685553	None	0	0	0.2	2	0.9166666666666666	11	0.5384615384615384	0.8333333333333334	11	10	2	3	0	0.15384615384615385	13	2	0.9333333333333333	14	0.42857142857142855	0.15384615384615385	0.35837747017351806	0.9126181669513209	0.6791254913099388	0.7692474418446211	0.7524412439410451	0.943803152648935	0.8808658260381261	0.8931871556303744	0.09090909090909091	0	0.0
6146	0.0008715057372395329	0.00036480938735376886	-7.998854057765223e-05	0.998434749349289	None	0	0	0.5	2	0.75	3	0.5	0.25	2	1	3	4	0	0.75	4	3	0.4	6	0.4444444444444444	0	0.1482049653784387	0.6182317537134517	0.8395627456549694	0.8326286214949876	0.4666255402245894	0.9517250342196498	0.9643036117588298	0.8441270477615483	0.5	1.0	0.4684112973902686
1743	None	None	None	None	None	0	0	0.42857142857142855	3	0.625	5	0.3333333333333333	0.5	5	4	4	0	0	0.8333333333333334	6	5	0.6666666666666666	10	0.0	0.2222222222222222	0.4120996768134155	0.9081543965066217	0.41827583758794695	0.921573229372922	0.36269657839631847	0.9203922537366571	0.7618384089484752	0.9169012640496217	0	0	0.0
1252	None	None	None	None	None	0.5	1	0.6666666666666666	4	0.5714285714285714	4	0.6	0.2857142857142857	4	2	4	1	0	0.6	5	3	0.6	9	0.1	0.6666666666666666	0.6350281289670431	0.911990350388166	0.6385554123618423	0.7592099581898504	0.561582154341935	0.5986437191986232	0.7220170275671747	0.7850684021168038	1.0	0.25	0.0
2284	None	None	None	None	None	0	0	0.5	2	0.6666666666666666	2	1.0	0.3333333333333333	2	1	2	2	0	0.2	5	1	0.3333333333333333	5	0.2857142857142857	1.0	0.8782232142380128	0.7716704952972488	0.5226723516695145	0.8806875382320819	0.7665750687021383	0.9116741093483078	0.8896833392932872	0.8641652292373694	0.75	0	0.0
3830	0.002207581974923679	0.00044656582805368655	-6.122818683398107e-05	0.9771737841759086	None	0.6666666666666666	2	0.75	6	0.2222222222222222	2	0.7333333333333333	0.1111111111111111	4	1	6	4	0	0.6	3	5	0.7333333333333333	11	0.3076923076923077	0.6666666666666666	0.4421641711046852	0.946320710898629	0.6724299554038522	0.7526224313245511	0.42293787681389583	0.8738872695359714	0.8807852055069284	0.8778964424402549	0.25	0.25	0.0
7033	0.0701789848771617	0.04930850122053329	0.047926146084324724	0.6831618309669095	None	0.2	1	0.5	6	0.5625	9	0.46153846153846156	0.5625	11	9	6	1	0	0.23076923076923078	3	13	1.2	18	0.07142857142857142	0.8	0.6508939846755419	0.9160320103217156	0.581129965211536	0.8171547688490212	0.3028091342087039	0.8910030470380069	0.8331684611111463	0.8803705667974693	1.0	0.09090909090909091	0.0
7435	0.06818895899946976	0.047814319605433	0.047799659857556416	0.7054797690204136	None	0.2	1	0.5	6	0.5625	9	0.46153846153846156	0.5625	11	9	6	2	0	0.23076923076923078	3	13	1.2	18	0.14285714285714285	0.8	0.6508939846755419	0.9059144341546085	0.581129965211536	0.780096323778171	0.3028091342087039	0.8893905813286934	0.8331684611111463	0.8666702379090402	0.5454545454545454	0.09090909090909091	0.0
4971	0.06739750379774684	0.03579769854658212	0.03278019718025886	0.6825432002178546	None	0	0	0.36363636363636365	4	0.6428571428571429	9	0.6153846153846154	0.6428571428571429	11	9	4	2	0	0.15384615384615385	2	13	1.0666666666666667	16	0.2	0	0.6508939846755419	0.9053390715667115	0.581129965211536	0.7609252996313202	0.3028091342087039	0.8893905813286934	0.8331684611111463	0.8621701706450846	0.5454545454545454	0.09090909090909091	0.0
3844	0.06741302569961	0.04056415337102724	0.04054167717198682	0.696051676461557	None	0.4	2	0.5	6	0.5625	9	0.46153846153846156	0.5625	11	9	6	3	0	0.23076923076923078	3	13	1.2	18	0.21428571428571427	0.8	0.6508939846755419	0.9053390715667115	0.581129965211536	0.7190758227428891	0.3028091342087039	0.8893905813286934	0.8331684611111463	0.8533107214461844	0.09090909090909091	0.09090909090909091	0.0
6290	0.06882361407713779	0.04684983285494951	0.04675277858393278	0.7140069557371072	None	0.2	1	0.5	6	0.5625	9	0.46153846153846156	0.5625	11	9	6	2	0	0.23076923076923078	3	13	1.2	18	0.14285714285714285	0.8	0.6508939846755419	0.9053390715667115	0.581129965211536	0.7472308152745754	0.3028091342087039	0.9017727637274034	0.8331684611111463	0.8644783515374652	0.5454545454545454	0.18181818181818182	0.0
3282	0.06651809927635827	0.0395314798906124	0.03952514356268334	0.6927270452004531	None	0.4	2	0.5	6	0.5625	9	0.46153846153846156	0.5625	11	9	6	3	0	0.23076923076923078	3	13	1.2	18	0.21428571428571427	0.8	0.6508939846755419	0.9053390715667115	0.581129965211536	0.7190758227428891	0.3028091342087039	0.8893905813286934	0.8331684611111463	0.8533107214461844	0.09090909090909091	0.09090909090909091	0.0
5715	0.06779325665645754	0.044296156669589845	0.044150400738257364	0.6969610166125493	None	0.2	1	0.5	6	0.5625	9	0.46153846153846156	0.5625	11	9	6	2	0	0.23076923076923078	3	13	1.2	18	0.14285714285714285	0.8	0.6508939846755419	0.9053390715667115	0.581129965211536	0.780096323778171	0.3028091342087039	0.8888383479057218	0.8331684611111463	0.8661944703328643	0.5454545454545454	0.09090909090909091	0.0
3618	0.10062959828761703	0.0267889970919377	0.024333763652507626	0.6631515444159999	None	0	0	0.08333333333333333	1	1.0	16	1.0	1.0	17	16	0	3	0	0.05555555555555555	1	18	1.2	18	1.0	0	0.5705399739858492	0.8979129920668949	0.4624439107354127	0.7929725873039724	0.6501054192613842	0.8624008381965175	0.8331684611111463	0.856213084732144	0.058823529411764705	0.29411764705882354	0.0
6150	0.06648264292916067	0.044722383671408225	0.044721950095839014	0.7075270726636402	None	0.2	1	0.5	6	0.5625	9	0.46153846153846156	0.5625	11	9	6	1	0	0.23076923076923078	3	13	1.2	18	0.07142857142857142	0.8	0.6508939846755419	0.9160320103217156	0.581129965211536	0.7472308152745754	0.3028091342087039	0.9017170160740323	0.8331684611111463	0.8695123880755298	1.0	0.09090909090909091	0.0
344	None	None	None	None	None	0.3333333333333333	1	0.5	4	0.6666666666666666	6	0.4583333333333333	0.5555555555555556	8	5	2	0	0	0.375	3	8	0.7333333333333333	11	0.0	0.6666666666666666	0.5239447639687962	0.8477525920315079	0.5040567111106661	0.8821883806170233	0.7079403913173674	0.8976517350135886	0.9005949889719294	0.8773172762321853	0	0	0.0
3134	0.08706860832835837	0.004228665895539041	-0.0012389048575369836	0.6847175242444963	None	0	0	0.14285714285714285	2	0.9444444444444444	17	0.37037037037037035	0.8333333333333334	17	15	2	4	0	0.16666666666666666	3	18	1.3333333333333333	20	0.6666666666666666	0.10526315789473684	0.6508939846755419	0.8790641252391131	0.581129965211536	0.7217022257842861	0.3986619156969414	0.9064307708824682	0.8331684611111463	0.8501498896411255	0.058823529411764705	0.058823529411764705	0.0
828	None	None	None	None	None	0.5	1	0.5	3	0.5	3	0.5	0.3333333333333333	5	2	2	1	0	1.0	4	4	0.5333333333333333	8	0.2	0.5	0.5511802874945584	0.9318151837990326	0.33704243682962676	0.884072187129841	0.7797766079287228	0.6632205067088951	0.9088299255702552	0.8550437810792334	1.0	0.2	0.0
2254	None	None	None	None	None	0	0	0.3333333333333333	2	0.6666666666666666	4	0.5	0.16666666666666666	2	1	5	2	0	1.0	4	4	0.5333333333333333	8	0.15384615384615385	0	0.1452845197502322	0.6113154918123832	0.6578308735199834	0.5530362801857006	0.9614704848717655	0.5951495915476054	0.9667833623749206	0.5867054027914497	0.75	0	0.0
5548	0.0696052496520618	0.04300161657068222	0.04272652891048981	0.6673419857832052	None	0.2	1	0.5	6	0.5625	9	0.46153846153846156	0.5625	11	9	6	2	0	0.23076923076923078	3	13	1.2	18	0.14285714285714285	0.8	0.6508939846755419	0.9053390715667115	0.581129965211536	0.7471575886068922	0.3028091342087039	0.8893905813286934	0.8331684611111463	0.8592026339593761	0.5454545454545454	0.2727272727272727	0.0
6433	0.06951305963812152	0.049701891311275115	0.04837141924821539	0.6853680894650743	None	0.2	1	0.5	6	0.5625	9	0.46153846153846156	0.5625	11	9	6	1	0	0.23076923076923078	3	13	1.2	18	0.07142857142857142	0.8	0.6508939846755419	0.9160320103217156	0.581129965211536	0.780096323778171	0.3028091342087039	0.8888383479057218	0.8331684611111463	0.8711977965433404	1.0	0.18181818181818182	0.0
1159	None	None	None	None	None	0.3333333333333333	1	0.4444444444444444	4	0.6363636363636364	7	0.40625	0.45454545454545453	9	5	3	1	0	0.5	8	4	0.8666666666666667	13	0.16666666666666666	0.16666666666666666	0.7040727360725569	0.9409273781797367	0.6326866393300894	0.8060307650965955	0.4782185997721907	0.9219434913681595	0.8664652701783722	0.9020774817965422	1.0	0.1111111111111111	0.0
4521	0.062059601701684924	0.03465762592401366	0.006934469491290629	0.6199200818239697	None	0	0	0.5	6	0.4375	7	0.5	0.4375	11	7	6	4	0	0.25	3	12	1.2	18	0.3333333333333333	0	0.6508939846755419	0.9072611430370284	0.581129965211536	0.7296068416069909	0.3028091342087039	0.8879099096350537	0.8331684611111463	0.8558136757448875	0.09090909090909091	0.09090909090909091	0.0
1983	None	None	None	None	None	0	0	0.5	3	0.3333333333333333	2	0.6666666666666666	0	0	0	7	3	0	0.75	3	4	0.5333333333333333	8	0.16666666666666666	0.8	0	0	0	0	0	0	0	0	0	0	0
3805	0.06950188709516944	0.04133256405067087	0.04129627849757381	0.6992495337720079	None	0.4	2	0.5	6	0.5625	9	0.46153846153846156	0.5625	11	9	6	3	0	0.23076923076923078	3	13	1.2	18	0.21428571428571427	0.8	0.6508939846755419	0.9053390715667115	0.581129965211536	0.7190758227428891	0.3028091342087039	0.8893905813286934	0.8331684611111463	0.8533107214461844	0.09090909090909091	0.18181818181818182	0.0
1917	None	None	None	None	None	0	0	1.0	4	0.0	0	0.75	0	3	0	2	0	0	0.5	4	2	0.4	6	0.0	0.5	0	0	0	0	0	0	0	0	0	0	0
2686	0.0055678964477416356	0.0008003068840967244	0.00033631690186995266	0.980353406226337	None	0	0	0.5	3	0.5714285714285714	4	0.45	0.42857142857142855	5	3	3	2	0	0.8	4	5	0.6	9	0.25	0.2857142857142857	0.33453695458771177	0.9442693123795451	0.6365362557300277	0.7334786831471061	0.7240076355955815	0.8664336430882004	0.8664652701783722	0.8703440247295022	0.6000000000000001	0.2	0.0
4953	0.060514699310499416	0.03223527291745958	0.032233700301699204	0.6442465526203724	None	0.4	2	0.5	6	0.5625	9	0.46153846153846156	0.5625	11	9	6	3	0	0.23076923076923078	3	13	1.2	18	0.21428571428571427	0.8	0.6508939846755419	0.9053390715667115	0.581129965211536	0.7805407501880539	0.3028091342087039	0.8893905813286934	0.8331684611111463	0.8665107167317625	0.09090909090909091	0.18181818181818182	0.0
6303	0.067077581765276	0.04664980963246944	0.046613765793821725	0.6846368817245976	None	0.2	1	0.5	6	0.5625	9	0.46153846153846156	0.5625	11	9	6	1	0	0.23076923076923078	3	13	1.2	18	0.07142857142857142	0.8	0.6508939846755419	0.9160320103217156	0.581129965211536	0.7805407501880539	0.3028091342087039	0.8888383479057218	0.8331684611111463	0.8712947390233472	1.0	0.09090909090909091	0.0
315	None	None	None	None	None	0	0	1.0	1	0	0	1.0	0	1	0	0	1	0	0.5	2	1	0.13333333333333333	2	0.3333333333333333	0	0	0	0	0	0	0	0	0	0	0	0
3696	0.02774214030665863	0.007303071132242117	0.007247667298040097	0.7840689597115826	None	0.4	2	0.5833333333333334	7	0.4375	7	0.5454545454545454	0.375	8	6	9	6	0	0.2727272727272727	3	11	1.2	18	0.3	0.75	0.47748240000781694	0.9154057491046245	0.6724299554038522	0.799771290632987	0.4184144826895449	0.8988390676537685	0.8586901469188968	0.8790629132622729	0.125	0.125	0.0
1411	None	None	None	None	None	0	0	0.125	1	1.0	10	1.0	1.0	11	10	0	0	0	0.08333333333333333	12	1	0.8	12	0.0	0	0.5651951852138316	0.7963913762066366	0.29245119215369003	0.940247298752143	0.33516577771904277	0.9569579338655312	0.8863170567560296	0.9173696698540701	0	0	0.0
2128	None	None	None	None	None	0	0	0.5	2	0.75	3	0.6666666666666666	0	0	0	5	0	0	1.0	3	3	0.4	6	0.0	0.5	0	0	0	0	0	0	0	0	0	0	0
3470	0.0673829363192639	0.032688144474091574	0.03224866741957442	0.6640025281133775	None	0	0	0.3	3	0.75	9	0.5833333333333334	0.75	11	9	2	2	0	0.16666666666666666	2	12	0.9333333333333333	14	0.3333333333333333	0	0.6508939846755419	0.90117588681182	0.581129965211536	0.7539741119592066	0.3028091342087039	0.9002427722682483	0.8331684611111463	0.8633505218310897	0.5454545454545454	0.18181818181818182	0.0
6861	0.06646272320499286	0.04450344562707601	0.04422853678193607	0.7034073003446459	None	0.2	1	0.5	6	0.5625	9	0.46153846153846156	0.5625	11	9	6	1	0	0.23076923076923078	3	13	1.2	18	0.07142857142857142	0.8	0.6508939846755419	0.9160320103217156	0.581129965211536	0.780096323778171	0.3028091342087039	0.8888383479057218	0.8331684611111463	0.8711977965433404	1.0	0.09090909090909091	0.0
1800	None	None	None	None	None	0.3333333333333333	1	0.75	6	0.3	3	0.6666666666666666	0.1	2	1	9	3	0	0.5	6	3	0.8	12	0.14285714285714285	0.4444444444444444	0.3667210245945397	0.9350638445134618	0.8607901653532164	0.6057153189358558	0.6880409263531307	0.670239127173355	0.9075598238734695	0.7805037935876906	0.5	0.5	0.44269398620490735
6910	0.0693464702185247	0.05044670839219199	0.04965356161182883	0.6838477931887303	None	0.2	1	0.5	6	0.5625	9	0.46153846153846156	0.5625	11	9	6	1	0	0.23076923076923078	3	13	1.2	18	0.07142857142857142	0.8	0.6508939846755419	0.9160320103217156	0.581129965211536	0.780096323778171	0.3028091342087039	0.9017727637274034	0.8331684611111463	0.8762774088601966	1.0	0.09090909090909091	0.0
1616	None	None	None	None	None	0	0	0.5	3	0.5714285714285714	4	0.42857142857142855	0.5714285714285714	6	4	2	2	0	0.42857142857142855	3	7	0.6	9	0.3333333333333333	0.3333333333333333	0.8719221738545745	0.9284135744883603	0.35880059656089014	0.9499269426120112	0.6430527039925978	0.9639005015355727	0.953426479030388	0.9493126091181976	0.5833333333333334	0.3333333333333333	0.0
7312	0.05099110149622336	0.02422109701706753	0.009193402321341117	0.7233598871636602	None	0	0	0.36363636363636365	4	0.7142857142857143	10	0.3333333333333333	0.6428571428571429	10	9	5	2	0	0.3333333333333333	4	12	1.0666666666666667	16	0.15384615384615385	0.4	0.6508939846755419	0.904517283178946	0.581129965211536	0.8049821206845159	0.3028091342087039	0.911182596363422	0.8331684611111463	0.8805990466381184	0.55	0.2	0.0
1767	None	None	None	None	None	0	0	0.5	4	0.4444444444444444	4	0.39285714285714285	0.4444444444444444	5	4	5	0	0	0.5714285714285714	7	4	0.7333333333333333	11	0.0	0	0.7062051703978357	0.7782882011620295	0.5863216281672139	0.797114767817241	0.8017283887854664	0.8237890180032317	0.7918142503982231	0.8003957643524836	0	0	0.0
7420	0.06853448861456338	0.05010028635076907	0.0494269182560772	0.6855953197501248	None	0.2	1	0.5	6	0.5625	9	0.46153846153846156	0.5625	11	9	6	1	0	0.23076923076923078	3	13	1.2	18	0.07142857142857142	0.8	0.6508939846755419	0.9160320103217156	0.581129965211536	0.780096323778171	0.3028091342087039	0.8893905813286934	0.8331684611111463	0.8714071637716587	1.0	0.09090909090909091	0.0
5244	0.04091872113626007	0.02272739075490322	0.02268550880335473	0.7801332010661157	None	0.2	1	0.5	6	0.5333333333333333	8	0.5151515151515151	0.4666666666666667	10	7	6	4	0	0.2727272727272727	3	11	1.1333333333333333	17	0.3076923076923077	0.3333333333333333	0.6508939846755419	0.9109272722556813	0.6301277282607375	0.7887155478631548	0.39406259190813275	0.8898746935933706	0.8331684611111463	0.871081750108306	0.1	0.1	0.0
4988	0.07093008371575238	0.04484641730035686	0.04398987663235527	0.7046789801656299	None	0.2	1	0.5	6	0.5625	9	0.46153846153846156	0.5625	11	9	6	2	0	0.23076923076923078	3	13	1.2	18	0.14285714285714285	0.8	0.6508939846755419	0.9053390715667115	0.581129965211536	0.7609252996313202	0.3028091342087039	0.8893905813286934	0.8331684611111463	0.8621701706450846	0.5454545454545454	0.2727272727272727	0.0
2835	0.08261030823917342	0.0339459210625028	0.005337753894613007	0.8104012443084226	None	0	0	0.2	2	0.8461538461538461	11	0.38461538461538464	0.46153846153846156	7	6	7	0	0	0.23076923076923078	3	13	1.0	15	0.0	0	0.5624308701561893	0.6111712799986591	0.5012696471121824	0.6875556700304927	0.47922256962076154	0.7936619026533912	0.7199979689191466	0.7032241943211232	0	0	0.0
5651	0.06967429964594703	0.04577474752631893	0.04573871601079986	0.6791428484427695	None	0.2	1	0.5	6	0.5625	9	0.46153846153846156	0.5625	11	9	6	2	0	0.23076923076923078	3	13	1.2	18	0.14285714285714285	0.8	0.6508939846755419	0.9053390715667115	0.581129965211536	0.780096323778171	0.3028091342087039	0.8888383479057218	0.8331684611111463	0.8661944703328643	0.5454545454545454	0.09090909090909091	0.0
5037	0.07170537926551741	0.041693592942777975	0.04066730931743013	0.700876445040911	None	0.2	1	0.5	6	0.5625	9	0.46153846153846156	0.5625	11	9	6	2	0	0.23076923076923078	3	13	1.2	18	0.14285714285714285	0.8	0.6508939846755419	0.9053390715667115	0.581129965211536	0.7190758227428891	0.3028091342087039	0.8893905813286934	0.8331684611111463	0.8533107214461844	0.5454545454545454	0.09090909090909091	0.0
2836	0.02556833331013509	0.007255487703117993	-0.0062850619547821255	0.9152863880969032	None	0	0	0.4	4	0.6153846153846154	8	0.5	0.5384615384615384	10	7	4	0	0	0.8333333333333334	6	5	1.0	15	0.0	0.3076923076923077	0.828714375970985	0.8278778572010843	0.8007843627945297	0.8706604456731396	0.34713895362055075	0.8895593386646958	0.8517450371768713	0.8646631717238993	0	0	0.0
5433	0.06968343923937147	0.048230082795266846	0.04639949231290119	0.6856324697045346	None	0.2	1	0.5	6	0.5625	9	0.46153846153846156	0.5625	11	9	6	2	0	0.23076923076923078	3	13	1.2	18	0.14285714285714285	0.8	0.6508939846755419	0.9053390715667115	0.581129965211536	0.7609252996313202	0.3028091342087039	0.8834903895663626	0.8331684611111463	0.8598315194432717	0.5454545454545454	0.09090909090909091	0.0
4294	0.06899618580211232	0.04143187747749544	0.041423064607156355	0.6727533178283867	None	0.4	2	0.5	6	0.5625	9	0.46153846153846156	0.5625	11	9	6	3	0	0.23076923076923078	3	13	1.2	18	0.21428571428571427	0.8	0.6508939846755419	0.9053390715667115	0.581129965211536	0.7190758227428891	0.3028091342087039	0.8893905813286934	0.8331684611111463	0.8533107214461844	0.09090909090909091	0.09090909090909091	0.0
2251	None	None	None	None	None	0	0	0.16666666666666666	1	1.0	6	1.0	0.16666666666666666	1	1	6	1	0	0.5	4	2	0.5333333333333333	8	0.0625	0.6666666666666666	0.33314391807705573	0.5	0.24606625009950217	0.5	0.7205811877094317	0.5	0.8872054082232006	0.5	1.0	1.0	0.0
5324	0.05890549533298493	0.029163801512081297	-0.028900241530287227	0.794394972910184	None	0	0	0.45454545454545453	5	0.5714285714285714	8	0.4444444444444444	0.5714285714285714	11	8	4	3	0	0.25	12	3	1.0666666666666667	16	0.3333333333333333	0.3076923076923077	0.6508939846755419	0.9053390715667115	0.581129965211536	0.7805407501880539	0.3028091342087039	0.8893905813286934	0.8331684611111463	0.8665107167317625	0.09090909090909091	0.09090909090909091	0.0
4565	0.004703589861242823	0.00016742818651462195	0.0001622890678253807	0.9888349053756514	None	0	0	0.6666666666666666	4	0.2857142857142857	2	0.75	0.14285714285714285	3	1	5	5	0	0.75	3	4	0.6	9	0.4166666666666667	0	0.687918411452493	0.9486382248537746	0.6657344194977656	0.8884515439705367	0.3028091342087039	0.7443285314746487	0.8281323843087689	0.8828721691343788	0.3333333333333333	0.3333333333333333	0.0
2559	0.0046546588669142165	0.00022387835896434132	-0.00019609337306702665	0.9916223157451154	None	0	0	0.3333333333333333	2	0.6666666666666666	4	0.5333333333333333	0.16666666666666666	2	1	5	2	0	0.6	5	3	0.5333333333333333	8	0.15384615384615385	0	0.2031666428517846	0.7372388401862086	0.4382203012023897	0.8790175686822929	1.0	0.5	0.9725361980950913	0.7320291228570666	0.75	0.5	0.0
3997	0.06608870852353306	0.04107587762934227	0.04106323668507925	0.7079554272760524	None	0.4	2	0.5	6	0.5625	9	0.46153846153846156	0.5625	11	9	6	3	0	0.23076923076923078	3	13	1.2	18	0.21428571428571427	0.8	0.6508939846755419	0.9053390715667115	0.581129965211536	0.8150855384199934	0.3028091342087039	0.8893905813286934	0.8331684611111463	0.8745694754358024	0.09090909090909091	0.09090909090909091	0.0
4357	0.05019719247401801	0.0069234349872535975	0.0036039181467218914	0.6879250389943088	None	0.4	2	0.5	6	0.5625	9	0.46153846153846156	0.5625	11	9	6	3	0	0.23076923076923078	3	13	1.2	18	0.21428571428571427	0.8	0.6508939846755419	0.8911274394701741	0.581129965211536	0.7190758227428891	0.3028091342087039	0.8893905813286934	0.8331684611111463	0.8466945355349609	0.09090909090909091	0.09090909090909091	0.0
6498	0.06892838864777687	0.047218724247253645	0.04716449379013336	0.6898072053012934	None	0.2	1	0.5	6	0.5625	9	0.46153846153846156	0.5625	11	9	6	1	0	0.23076923076923078	3	13	1.2	18	0.07142857142857142	0.8	0.6508939846755419	0.9160320103217156	0.581129965211536	0.8171547688490212	0.3028091342087039	0.8893905813286934	0.8331684611111463	0.8797902207791277	1.0	0.09090909090909091	0.0
4454	0.034809119205656	0.011744285365067652	0.0021215621277183563	0.7886215652538255	None	0.4	2	0.5	6	0.5625	9	0.46153846153846156	0.5625	11	9	6	3	0	0.23076923076923078	3	13	1.2	18	0.21428571428571427	0.8	0.6508939846755419	0.900364206164284	0.581129965211536	0.8126686695254091	0.3028091342087039	0.8893905813286934	0.8331684611111463	0.8718874584896169	0.18181818181818182	0.09090909090909091	0.0
3059	None	None	None	None	None	0	0	0.5	4	0.5	5	0.6	0.4	6	4	5	1	0	0.8	5	4	0.8	12	0.08333333333333333	0.6	0.2408454966368203	0.8719405745395651	0.678150823655529	0.7043037341016305	0.8942947511202085	0.8152561861281465	0.9339802749124414	0.8058936157941021	1.0	0.16666666666666666	0.0
3649	0.06841471683610527	0.038156072336586695	0.03809818207658479	0.6526597373574929	None	0.4	2	0.5	6	0.5625	9	0.46153846153846156	0.5625	11	9	6	3	0	0.23076923076923078	3	13	1.2	18	0.21428571428571427	0.8	0.6508939846755419	0.9053390715667115	0.581129965211536	0.7190758227428891	0.3028091342087039	0.8893905813286934	0.8331684611111463	0.8533107214461844	0.45454545454545453	0.18181818181818182	0.0
6184	0.06740740125838135	0.05020309921193268	0.04934174012191684	0.6839370814842343	None	0.2	1	0.5	6	0.5625	9	0.46153846153846156	0.5625	11	9	6	1	0	0.23076923076923078	3	13	1.2	18	0.07142857142857142	0.8	0.6508939846755419	0.9160320103217156	0.581129965211536	0.780096323778171	0.3028091342087039	0.9064367197518127	0.8331684611111463	0.8782087230046269	1.0	0.09090909090909091	0.0
4151	0.06583257860694962	0.0408405392624251	0.04078074564724714	0.6656979002032601	None	0.4	2	0.5	6	0.5625	9	0.46153846153846156	0.5625	11	9	6	3	0	0.23076923076923078	3	13	1.2	18	0.21428571428571427	0.8	0.6508939846755419	0.9053390715667115	0.581129965211536	0.7609252996313202	0.3028091342087039	0.8893905813286934	0.8331684611111463	0.8621701706450846	0.09090909090909091	0.09090909090909091	0.0
426	None	None	None	None	None	0	0	0.5	3	0.5	3	0.6666666666666666	0.3333333333333333	3	2	4	1	0	0.75	4	3	0.5333333333333333	8	0.09090909090909091	0	0.34491107560708134	0.9022155294355954	0.4322366901581563	0.6563974211298863	0.5720377227530072	0.8989031381855654	0.658725314598336	0.8435419263389923	1.0	0	0.0
777	None	None	None	None	None	0	0	0.25	1	1.0	3	1.0	0.6666666666666666	3	2	1	2	0	0.2	5	1	0.3333333333333333	5	0.4	0	0.4050280560004452	0.8109987791135583	0.581129965211536	0.9160197732928288	0.35080416927579233	0.8944696611000519	0.8331684611111463	0.8802079345634548	0.6666666666666666	0.3333333333333333	0.0
2506	None	None	None	None	None	1.0	1	0.6	3	0.4	2	0.5833333333333334	0	2	0	4	1	0	0.75	3	4	0.4666666666666667	7	0.1	0.5	0	0	0	0	0	0	0	0	0	0	0
5842	0.03351858208156182	0.011215181238678778	0.010495327921234959	0.7955543156290694	None	0.25	1	0.6	6	0.46153846153846156	6	0.5	0.46153846153846156	8	6	6	2	0	0.3	3	10	1.0	15	0.14285714285714285	0.8	0.6694061980640175	0.8748288558735413	0.581129965211536	0.8113141641052289	0.298285740084353	0.6849765262874856	0.8281323843087689	0.801105572093681	0.5625	0.125	0.0
5179	0.06892035203415998	0.043968415238879906	0.04385981574694245	0.6733201879359367	None	0.2	1	0.5	6	0.5625	9	0.46153846153846156	0.5625	11	9	6	2	0	0.23076923076923078	3	13	1.2	18	0.14285714285714285	0.8	0.6508939846755419	0.9053390715667115	0.581129965211536	0.7805407501880539	0.3028091342087039	0.8893905813286934	0.8331684611111463	0.8665107167317625	0.6818181818181819	0.18181818181818182	0.0
3063	0.0573063947447068	0.017343848682247823	-0.010766684065322496	0.7179927328872806	None	0	0	0.16666666666666666	1	1.0	7	1.0	1.0	8	7	0	3	0	0.1111111111111111	1	9	0.6	9	1.0	0	0.30785983971281755	0.8977725270387837	0.6319776070709466	0.7316582142741159	0.7165507870900238	0.822609685391332	0.848310341060978	0.8277787433155279	0.125	0	0.0
2197	None	None	None	None	None	0.6666666666666666	2	1.0	8	0.0	0	0.6	0	6	0	5	0	0	0.8	4	5	0.8	12	0.0	1.0	0	0	0	0	0	0	0	0	0	0	0
4314	0.07143718041328848	0.03739377547625575	0.0361352735261181	0.6908432002455935	None	0.25	1	0.36363636363636365	4	0.7142857142857143	10	0.41025641025641024	0.6428571428571429	11	9	4	3	0	0.23076923076923078	3	13	1.0666666666666667	16	0.3	0.6666666666666666	0.6508939846755419	0.9053390715667115	0.581129965211536	0.7190758227428891	0.3028091342087039	0.8893905813286934	0.8331684611111463	0.8533107214461844	0.09090909090909091	0.09090909090909091	0.0
3729	0.022334330630287204	0.006297747284248594	0.005518687131520677	0.9891787698700447	None	0	0	0.45454545454545453	5	0.5	7	0.32653061224489793	0.2857142857142857	8	4	7	2	0	1.0	7	7	1.0666666666666667	16	0.14285714285714285	0.4	0.5804900061216958	0.9071320543259429	0.6301277282607375	0.7781587026091087	0.3028091342087039	0.8962133003638173	0.8353921503591923	0.8695107045422968	0.5625	0.25	0.0
6438	0.010765604774620262	9.444616660895012e-05	-8.551307582352981e-06	0.9439987780137499	None	0	0	0.5	5	0.5	6	0.5185185185185185	0.4166666666666667	7	5	6	3	0	0.3333333333333333	3	9	0.9333333333333333	14	0.21428571428571427	0.4	0.3040708153400919	0.9146044152365543	0.6791254913099388	0.7040861488346688	0.5248323091254925	0.9022446821860701	0.8808658260381261	0.8605840345099891	0.14285714285714285	0.2857142857142857	0.0
3144	0.009375303709270576	0.0006187692322250527	-0.00021315368261997088	0.9871185432280573	None	0	0	0.3333333333333333	2	0.6666666666666666	4	0.5333333333333333	0.3333333333333333	4	2	3	3	0	0.6	5	3	0.5333333333333333	8	0.375	0	0.47748240000781694	0.8789767855612848	0.7094800753195486	0.7488181114114593	0.7647618446250684	0.9321330328588769	0.8586901469188968	0.8697035689834502	0.25	0	0.0
1078	None	None	None	None	None	0.5	1	0.5714285714285714	4	0.625	5	0.35714285714285715	0.25	4	2	5	2	0	0.5714285714285714	7	4	0.6666666666666666	10	0.16666666666666666	0.6666666666666666	0.39090090304573255	0.9333948927443336	0.36886172235675	0.819815716714008	0.38012504446272377	0.8490212671902383	0.6738861272805139	0.8766083931920474	0.75	0.5	0.0
5961	0.06879538327813028	0.04771948662015211	0.046769851833068796	0.6853210166609713	None	0.2	1	0.5	6	0.5625	9	0.46153846153846156	0.5625	11	9	6	1	0	0.23076923076923078	3	13	1.2	18	0.07142857142857142	0.8	0.6508939846755419	0.9160320103217156	0.581129965211536	0.780096323778171	0.3028091342087039	0.8888383479057218	0.8331684611111463	0.8711977965433404	1.0	0.09090909090909091	0.0
3328	0.10004824796516061	0.020764448500093007	0.018960267909459472	0.6590553661630473	None	0	0	0.08333333333333333	1	1.0	16	1.0	1.0	17	16	0	3	0	0.05555555555555555	1	18	1.2	18	1.0	0	0.5705399739858492	0.8979129920668949	0.4624439107354127	0.7929725873039724	0.6501054192613842	0.8624008381965175	0.8331684611111463	0.856213084732144	0.058823529411764705	0.29411764705882354	0.0
2720	0.027691075078513254	0.0018339688481077544	0.0016074571282330883	0.9712709789846915	None	0	0	0.4444444444444444	4	0.5454545454545454	6	0.325	0.45454545454545453	6	5	6	4	0	0.625	8	5	0.8666666666666667	13	0.26666666666666666	0.16666666666666666	0.687918411452493	0.8331538174734924	0.5012696471121824	0.64938766200204	0.3028091342087039	0.8826676946623937	0.8281323843087689	0.8044188077484928	0.16666666666666666	0.16666666666666666	0.0
2091	None	None	None	None	None	0	0	0.6666666666666666	2	0.5	1	0.6666666666666666	0.5	3	1	0	2	0	0.6666666666666666	2	3	0.26666666666666666	4	1.0	0	0.9423991872597787	0.976470333206399	0.46072505415544035	0.6842732410339302	0.16401838064901555	0.7324584094261771	0.964069710460743	0.8624074833599595	0.6666666666666666	0.3333333333333333	0.0
6554	0.06844678466938905	0.047036417918461325	0.046479945761932234	0.6828526759237143	None	0.2	1	0.5	6	0.5625	9	0.46153846153846156	0.5625	11	9	6	1	0	0.23076923076923078	3	13	1.2	18	0.07142857142857142	0.8	0.6508939846755419	0.9160320103217156	0.581129965211536	0.780096323778171	0.3028091342087039	0.8893905813286934	0.8331684611111463	0.8714071637716587	1.0	0.09090909090909091	0.0
2960	0.002329272013378001	0.0008106032847420954	0.0007954982627025584	0.9874618906912292	None	0	0	0.75	3	0.25	1	0.6	0.25	2	1	3	3	0	0.4	2	5	0.4	6	0.3333333333333333	0.4	0.7420210077154484	0.9295495129805952	0.26996012752366183	0.7125859929523637	0.49815145926688265	0.7300537774401651	0.9019052009034808	0.8167109388629061	0.5	1.0	0.06818221671590191
3982	0.06289076458508865	0.03288943798050743	0.032782319239210635	0.7413593699092326	None	0.4	2	0.5	6	0.5625	9	0.46153846153846156	0.5625	11	9	6	3	0	0.23076923076923078	3	13	1.2	18	0.21428571428571427	0.8	0.6508939846755419	0.8945308401546127	0.581129965211536	0.7190758227428891	0.3028091342087039	0.8893905813286934	0.8331684611111463	0.8482273058746388	0.09090909090909091	0.09090909090909091	0.0
840	None	None	None	None	None	0	0	0.75	3	0.3333333333333333	1	0.625	0.3333333333333333	2	1	2	1	0	0.5	2	4	0.3333333333333333	5	0.14285714285714285	0.6666666666666666	0.267393074672574	0.5171898130885763	0.3834227924764866	0.9444976546190795	0.7934004363041621	0.5090994117955622	0.9316103555959839	0.7270695853892081	1.0	0	0.0
5107	0.07099665437363833	0.04673934011998719	0.04336956743035918	0.6883292748501799	None	0.2	1	0.5	6	0.5625	9	0.46153846153846156	0.5625	11	9	6	2	0	0.23076923076923078	3	13	1.2	18	0.14285714285714285	0.8	0.6508939846755419	0.9053390715667115	0.581129965211536	0.7609252996313202	0.3028091342087039	0.8893905813286934	0.8331684611111463	0.8621701706450846	0.5454545454545454	0.09090909090909091	0.0
7190	0.06713576136686485	0.04114931091702798	0.039441537566364974	0.6940532813203065	None	0	0	0.36363636363636365	4	0.6428571428571429	9	0.6153846153846154	0.6428571428571429	11	9	4	2	0	0.15384615384615385	2	13	1.0666666666666667	16	0.2	0	0.6508939846755419	0.9059144341546085	0.581129965211536	0.780096323778171	0.3028091342087039	0.8888383479057218	0.8331684611111463	0.8664543402437376	0.5454545454545454	0.09090909090909091	0.0
6148	0.06800881606871291	0.04880141222882786	0.0481930714565725	0.6841416919426898	None	0.2	1	0.5	6	0.5625	9	0.46153846153846156	0.5625	11	9	6	1	0	0.23076923076923078	3	13	1.2	18	0.07142857142857142	0.8	0.6508939846755419	0.9160320103217156	0.581129965211536	0.780096323778171	0.3028091342087039	0.9017727637274034	0.8331684611111463	0.8762774088601966	1.0	0.09090909090909091	0.0
3910	0.05629393667767182	0.03640189243503671	0.034728924802493885	0.6774107901027948	None	0.4	2	0.4166666666666667	5	0.625	10	0.46153846153846156	0.5625	10	9	7	3	0	0.23076923076923078	3	13	1.2	18	0.17647058823529413	0.8	0.6508939846755419	0.9039407512436551	0.581129965211536	0.7391137564466969	0.3028091342087039	0.8933795294073236	0.8366369586174104	0.8585097625118316	0.1	0.2	0.0
780	None	None	None	None	None	0	0	0	0	0	0	1.0	0	0	0	0	4	0	1.0	1	1	0.06666666666666667	1	1.0	0	0	0	0	0	0	0	0	0	0	0	0
3980	0.07046198446585451	0.04188529991136709	0.041869189348562125	0.6756945766826881	None	0.4	2	0.5	6	0.5625	9	0.46153846153846156	0.5625	11	9	6	3	0	0.23076923076923078	3	13	1.2	18	0.21428571428571427	0.8	0.6508939846755419	0.9053390715667115	0.581129965211536	0.7951076135870454	0.3028091342087039	0.8893905813286934	0.8331684611111463	0.8698361334974953	0.09090909090909091	0.09090909090909091	0.0
1753	None	None	None	None	None	0	0	0.6	3	0.4	2	0.7777777777777778	0.2	3	1	3	2	0	1.0	3	3	0.4666666666666667	7	0.25	0	0.7336930123237583	0.8236819608568481	0.640574568993657	0.9726240521027694	0.3096295943343227	0.8054713227208332	0.9391423218462255	0.8982160896526417	0.8333333333333333	0.3333333333333333	0.0
1779	None	None	None	None	None	0	0	0.8	4	0.2	1	0.875	0	0	0	6	2	0	0.5	4	2	0.4666666666666667	7	0.125	0.4	0	0	0	0	0	0	0	0	0	0	0
2063	None	None	None	None	None	0	0	0.3333333333333333	1	1.0	2	1.0	0	0	0	3	2	0	1.0	2	2	0.26666666666666666	4	0.2	0	0	0	0	0	0	0	0	0	0	0	0
3098	0.08273520784396078	0.011701372035767188	-0.011672879303785582	0.8028199669681376	None	0	0	0.15384615384615385	2	0.9411764705882353	16	0.296875	0.8235294117647058	16	14	2	0	0	0.25	4	16	1.2666666666666666	19	0.0	0.1111111111111111	0.5853420791270254	0.93153473536683	0.4632799183436731	0.7490763019859892	0.663907582942708	0.8528197981296012	0.8491877010537605	0.8606096971220352	0	0	0.0
916	None	None	None	None	None	0	0	0.75	3	0.3333333333333333	1	0.625	0.3333333333333333	3	1	1	4	0	0.5	4	2	0.3333333333333333	5	1.0	0.6666666666666666	0.5614354851227491	0.6609404396556634	0.40120715203985374	0.9083957552644911	0.2923182784301902	0.933366569827282	0.8598702556542459	0.8661216739776286	0.3333333333333333	0	0.0
3437	0.1306256930426107	0.004408061165026716	0.003500233506318461	0.7823163239721174	None	0	0	0.125	2	0.9090909090909091	20	0.1875	0.6818181818181818	16	15	7	9	0	0.5	8	16	1.6	24	0.5294117647058824	0.3333333333333333	0.3040708153400919	0.9024536272954309	0.581129965211536	0.7422308465349369	0.3028091342087039	0.9210929891030895	0.8331684611111463	0.8713810719553905	0.0625	0.0625	0.0
4634	0.06690328285470871	0.04202799419156352	0.04201543280503968	0.6821051378701073	None	0.4	2	0.5	6	0.5625	9	0.46153846153846156	0.5625	11	9	6	3	0	0.23076923076923078	3	13	1.2	18	0.21428571428571427	0.8	0.6508939846755419	0.9053390715667115	0.581129965211536	0.8150855384199934	0.3028091342087039	0.8893905813286934	0.8331684611111463	0.8745694754358024	0.09090909090909091	0.09090909090909091	0.0
3760	0.0663913914336061	0.035497467469178236	0.029092648841148275	0.6716839122740146	None	0.4	2	0.5	6	0.5625	9	0.46153846153846156	0.5625	11	9	6	3	0	0.23076923076923078	3	13	1.2	18	0.21428571428571427	0.8	0.6508939846755419	0.9053390715667115	0.581129965211536	0.8126686695254091	0.3028091342087039	0.8931262528851701	0.8331684611111463	0.8753932958837848	0.09090909090909091	0.18181818181818182	0.0
3411	0.03718809805288988	0.010169995642952253	0.009143676988036854	0.9866877229469087	None	0	0	0.26666666666666666	4	0.75	15	0.3492063492063492	0.55	13	11	8	4	0	0.7777777777777778	7	9	1.4666666666666666	22	0.2222222222222222	0.4	0.3040708153400919	0.9075993379191317	0.6791254913099388	0.780958841712806	0.3028091342087039	0.9205821719620331	0.8808658260381261	0.8810144204907884	0.07692307692307693	0.07692307692307693	0.0
3022	0.051158201769024754	0.003211550971884106	0.0032105100158938975	0.8988461598438084	None	0	0	0.3076923076923077	4	0.7058823529411765	12	0.2638888888888889	0.6470588235294118	15	11	3	1	0	0.5	6	12	1.2666666666666666	19	0.16666666666666666	0.1111111111111111	0.8154659534346308	0.9617950890103931	0.3607180614542149	0.8251344109783976	0.36269657839631847	0.9123757408002507	0.8310924052034814	0.9147804597429082	1.0	0.06666666666666667	0.0
2857	0.08511247965770763	0.006782435458042369	-0.0035438027781258515	0.5939090420569223	None	0	0	0.2857142857142857	4	0.7368421052631579	14	0.20192307692307693	0.6842105263157895	17	13	3	2	0	0.6153846153846154	8	13	1.4	21	0.3333333333333333	0.1	0.33377628528396247	0.8727519207045695	0.5040091731702595	0.8380792443765595	0.3986619156969414	0.9449713309218286	0.8676764830816361	0.8945049331155498	0.6470588235294118	0.17647058823529413	0.0
687	None	None	None	None	None	0	0	0.375	3	0.7	7	0.4	0.4	6	4	5	3	0	0.8333333333333334	5	6	0.8	12	0.25	0.2222222222222222	0.5614354851227491	0.8709539580997869	0.460191242232219	0.8947377459605682	0.6423495813566846	0.9173692091799285	0.8142504531994864	0.8958749028582047	0.16666666666666666	0.3333333333333333	0.0
472	None	None	None	None	None	0	0	1.0	3	0.0	0	0.6666666666666666	0	3	0	0	1	0	0.6666666666666666	2	3	0.26666666666666666	4	1.0	1.0	0	0	0	0	0	0	0	0	0	0	0
452	None	None	None	None	None	0	0	0.5	3	0.6666666666666666	4	0.5	0.5	6	3	1	1	0	1.0	4	4	0.5333333333333333	8	0.3333333333333333	0.5	0.681343458303166	0.9279852930951947	0.5191753324245842	0.956181465353206	0.3953057859644985	0.9631016853364976	0.9179833176813549	0.9510612905566554	1.0	0	0.0
2126	None	None	None	None	None	0	0	0.5	4	0.4444444444444444	4	0.4583333333333333	0.3333333333333333	6	3	4	2	0	0.6666666666666666	4	6	0.7333333333333333	11	0.2222222222222222	0	0.9654737569745429	0.6906302042121993	0.5898793844125185	0.952449451382515	0.6963192085237134	0.8805548664789447	0.869086140789268	0.8735445077144234	0.5833333333333334	0.3333333333333333	0.0
2623	0.0009382688632292403	5.32539329050438e-05	1.4862462002547116e-05	0.9959627918338166	None	0	0	0.5	2	0.5	2	0.6	0.25	1	1	4	1	0	0.4	5	2	0.4	6	0.08333333333333333	0	0.15594873062681244	0.5	0.17561005635275836	0.5	0.5331501374042766	0.5	0.8498801594693585	0.5	1.0	0	0.0
5821	0.07062235995245045	0.04473708108461434	0.04472330565978458	0.6914611441148721	None	0.2	1	0.5	6	0.5625	9	0.46153846153846156	0.5625	11	9	6	2	0	0.23076923076923078	3	13	1.2	18	0.14285714285714285	0.8	0.6508939846755419	0.9053390715667115	0.581129965211536	0.780096323778171	0.3028091342087039	0.8926137503400547	0.8331684611111463	0.8676860677227028	0.5454545454545454	0.09090909090909091	0.0
3920	0.07350315155317325	0.006599036216344904	-0.001192816215974919	0.8747023086311703	None	0.16666666666666666	1	0.21428571428571427	3	0.8333333333333334	15	0.2597402597402597	0.6111111111111112	12	11	7	5	0	0.6363636363636364	7	11	1.3333333333333333	20	0.29411764705882354	0.2222222222222222	0.6508939846755419	0.9198801803480323	0.581129965211536	0.6942540140853081	0.6501054192613842	0.8981923379571614	0.8331684611111463	0.8596879691871251	0.16666666666666666	0.08333333333333333	0.0
4892	0.06917510031574105	0.0447461595917867	0.044404696045396735	0.6805609911844066	None	0.4	2	0.5	6	0.5625	9	0.46153846153846156	0.5625	11	9	6	3	0	0.23076923076923078	3	13	1.2	18	0.21428571428571427	0.8	0.6508939846755419	0.9053390715667115	0.581129965211536	0.780096323778171	0.3028091342087039	0.8888383479057218	0.8331684611111463	0.8661944703328643	0.09090909090909091	0.09090909090909091	0.0
4501	0.005802855887612853	0.0006011276743140186	0.0004703251678352801	0.9818458465130623	None	0.6666666666666666	2	0.7777777777777778	7	0.18181818181818182	2	0.8666666666666667	0.09090909090909091	5	1	7	4	0	0.6	3	5	0.8666666666666667	13	0.2857142857142857	0.75	0.687918411452493	0.9520832114293014	0.5012696471121824	0.918316946506049	0.6501054192613842	0.826689407030488	0.9115372130626669	0.9108243534794561	0.2	0.2	0.0
1439	None	None	None	None	None	0	0	0.3333333333333333	2	0.8333333333333334	5	0.8888888888888888	0.3333333333333333	4	2	3	0	0	1.0	3	3	0.5333333333333333	8	0.0	1.0	0.9289166606446674	0.6500076595192197	0.49574361794548977	0.8922397497746476	0.4382033020877092	0.9386749891040564	0.9129275643696932	0.8606133341734761	0	0	0.0
4351	0.022666635523559818	0.000773333387606161	-0.0007112692324298	0.9231479289144681	None	0	0	0.36363636363636365	4	0.6428571428571429	9	0.5333333333333333	0.42857142857142855	8	6	7	6	0	0.8333333333333334	6	5	1.0666666666666667	16	0.375	0	0.47748240000781694	0.9120554993779352	0.6724299554038522	0.6769562383196388	0.40929732754274734	0.9029668311448258	0.8586901469188968	0.8544347329407542	0.125	0.125	0.0
2593	0.0028554668479833113	0.0003838129880877191	1.6963056591548755e-05	0.9716479408083685	None	0	0	0.16666666666666666	1	1.0	6	0.6666666666666666	0.3333333333333333	2	2	5	1	0	0.3333333333333333	6	2	0.5333333333333333	8	0.07142857142857142	0.3333333333333333	0.7303396215549102	0.5704664334721825	0.4624439107354127	0.5	0.6947905682353908	0.7567493620921782	0.7911503937776344	0.6160694602145274	1.0	0	0.0
3571	0.14096252789633587	0.039329888313350755	0.02375737031324949	0.6609060134137541	None	0	0	0.14285714285714285	2	0.9444444444444444	17	0.37037037037037035	0.8888888888888888	17	16	2	1	0	0.16666666666666666	3	18	1.3333333333333333	20	0.14285714285714285	0.10526315789473684	0.3040708153400919	0.8691594350853977	0.581129965211536	0.7721373629173607	0.5966009778785031	0.8953794146306208	0.8489556707779408	0.8524093856156902	1.0	0	0.0
3372	0.08488765511601576	0.009822791448967453	0.007513977795598129	0.6331935831891193	None	0	0	0.11764705882352941	2	0.9565217391304348	22	1.0	0.9565217391304348	24	22	0	2	0	0.04	1	25	1.6666666666666667	25	1.0	0.08333333333333333	0.6508939846755419	0.8947326464350356	0.4761023158433216	0.7616233777968977	0.401777383416771	0.8731751195591421	0.8331684611111463	0.8511501245545637	0.625	0.041666666666666664	0.0
1577	None	None	None	None	None	0	0	0.6666666666666666	2	0.5	1	0.6666666666666666	0	1	0	2	0	0	0.6666666666666666	3	2	0.26666666666666666	4	0.0	0	0	0	0	0	0	0	0	0	0	0	0
2241	None	None	None	None	None	0	0	0.15384615384615385	2	0.9411764705882353	16	0.2087912087912088	0.8823529411764706	16	15	2	3	0	0.5384615384615384	7	13	1.2666666666666666	19	0.42857142857142855	0.1111111111111111	0.6508939846755419	0.9441402714640064	0.6791254913099388	0.8032973556145023	0.3579185246691653	0.9402336518626356	0.8808658260381261	0.9113353359676228	0.25	0.1875	0.0
5624	0.04652847752319046	0.0074475270154249285	0.003158051783236356	0.8785784060801871	None	0.16666666666666666	1	0.42857142857142855	6	0.6111111111111112	11	0.47619047619047616	0.5	11	9	8	3	0	0.21428571428571427	3	14	1.3333333333333333	20	0.16666666666666666	0.3333333333333333	0.3040708153400919	0.8930943590402876	0.6791254913099388	0.823138059164702	0.3028091342087039	0.8883088775683314	0.8808658260381261	0.8711719514091685	0.09090909090909091	0.09090909090909091	0.0
6133	0.0680104287791404	0.044955963543685605	0.04457791821789641	0.7118122424234645	None	0.2	1	0.5	6	0.5625	9	0.46153846153846156	0.5625	11	9	6	2	0	0.23076923076923078	3	13	1.2	18	0.14285714285714285	0.8	0.6508939846755419	0.9053390715667115	0.581129965211536	0.780096323778171	0.3028091342087039	0.8893905813286934	0.8331684611111463	0.8664107233450439	0.5454545454545454	0.09090909090909091	0.0
6609	0.06889839316874274	0.04529690009142333	0.04497992669593529	0.6911127794086971	None	0.2	1	0.5	6	0.5625	9	0.46153846153846156	0.5625	11	9	6	1	0	0.23076923076923078	3	13	1.2	18	0.07142857142857142	0.8	0.6508939846755419	0.9160320103217156	0.581129965211536	0.780096323778171	0.3028091342087039	0.8893905813286934	0.8331684611111463	0.8714071637716587	1.0	0.09090909090909091	0.0
350	None	None	None	None	None	0	0	0.8333333333333334	5	0.14285714285714285	1	0.5	0.14285714285714285	5	1	3	2	0	0.5	3	6	0.6	9	0.3333333333333333	0.2857142857142857	0.6232750339436521	0.9273134538069663	0.17307082559897485	0.8620901236857347	0.9567214579360297	0.8207632975410951	0.9562660858930364	0.877267783569057	0.7	0	0.0
7049	0.06983759539284384	0.046437655117015836	0.046288618266014096	0.6926825083617609	None	0.2	1	0.5	6	0.5625	9	0.46153846153846156	0.5625	11	9	6	1	0	0.23076923076923078	3	13	1.2	18	0.07142857142857142	0.8	0.6508939846755419	0.9160320103217156	0.581129965211536	0.780096323778171	0.3028091342087039	0.8893905813286934	0.8331684611111463	0.8714071637716587	1.0	0.09090909090909091	0.0
5930	0.033860079492156483	0.011297979392286902	0.010473531086201481	0.7896469845929088	None	0.25	1	0.6	6	0.46153846153846156	6	0.5	0.46153846153846156	8	6	6	2	0	0.3	3	10	1.0	15	0.14285714285714285	0.8	0.6694061980640175	0.8748288558735413	0.581129965211536	0.8108049487832897	0.3028091342087039	0.7659417597480513	0.8281323843087689	0.8217687501979208	0.5625	0.125	0.0
6875	0.06940621552091782	0.04907607902649962	0.048107519826222245	0.6865538006846652	None	0.2	1	0.5	6	0.5625	9	0.46153846153846156	0.5625	11	9	6	1	0	0.23076923076923078	3	13	1.2	18	0.07142857142857142	0.8	0.6508939846755419	0.9160320103217156	0.581129965211536	0.8171547688490212	0.3028091342087039	0.8888383479057218	0.8331684611111463	0.8795926164136235	1.0	0.09090909090909091	0.0
1773	None	None	None	None	None	0	0	0.7142857142857143	5	0.25	2	0.47619047619047616	0.25	4	2	5	2	0	0.42857142857142855	7	3	0.6666666666666666	10	0.16666666666666666	0.25	0.6350281289670431	0.7696892640465488	0.6503263927564769	0.7342633735080716	0.4985882380193436	0.6655378880300958	0.6892509919460679	0.7251853692824142	0.75	0.25	0.0
1372	None	None	None	None	None	0	0	0.6666666666666666	2	0.5	1	1.0	0	0	0	3	0	0	1.0	2	2	0.26666666666666666	4	0.0	0	0	0	0	0	0	0	0	0	0	0	0
2431	None	None	None	None	None	0.3333333333333333	1	0.5	4	0.7	7	0.4	0.7	9	7	2	0	0	0.3	10	3	0.8	12	0.0	1.0	0.7274592098535567	0.8345772763960035	0.581129965211536	0.8939249864883007	0.6880409263531307	0.9058777701521508	0.868616648843033	0.8812933847103622	0	0	0.0
1536	None	None	None	None	None	0	0	0.5	1	1.0	1	0.75	0	0	0	2	3	0	1.0	2	2	0.2	3	0.375	0	0	0	0	0	0	0	0	0	0	0	0
5009	0.02122318882232642	0.001255527524063438	-0.0012555222637023002	0.9502692966541443	None	0.5	2	0.6	6	0.46153846153846156	6	0.5	0.46153846153846156	8	6	6	3	0	0.3	3	10	1.0	15	0.21428571428571427	0.8	0.4421641711046852	0.9353509576958424	0.6791254913099388	0.8064865217690501	0.5529626052784169	0.8839528373801732	0.8846470861404822	0.8852619470586115	0.125	0.125	0.0
5862	0.06776344417419052	0.04423841456157417	0.044238020925403396	0.675958121503647	None	0.2	1	0.5	6	0.5625	9	0.46153846153846156	0.5625	11	9	6	2	0	0.23076923076923078	3	13	1.2	18	0.14285714285714285	0.8	0.6508939846755419	0.9053390715667115	0.581129965211536	0.780096323778171	0.3028091342087039	0.8888383479057218	0.8331684611111463	0.8661944703328643	0.5454545454545454	0.09090909090909091	0.0
1964	None	None	None	None	None	0	0	0.75	3	0.25	1	0.5	0.25	2	1	3	3	0	0.75	3	4	0.4	6	0.3333333333333333	0	0.31842653665486237	0.8407259188466946	0.5903326925535826	0.9113357833438884	0.2844027560120163	0.6863130226967067	0.8522239616897792	0.8309269227025196	0.5	0.5	0.0
6315	0.06591154321321518	0.047838137288712	0.04718612002862354	0.6866600853997384	None	0.2	1	0.5	6	0.5625	9	0.46153846153846156	0.5625	11	9	6	2	0	0.23076923076923078	3	13	1.2	18	0.14285714285714285	0.8	0.6508939846755419	0.9059144341546085	0.581129965211536	0.780096323778171	0.3028091342087039	0.8888383479057218	0.8331684611111463	0.8664543402437376	0.5454545454545454	0.09090909090909091	0.0
2112	None	None	None	None	None	0	0	0.21428571428571427	3	0.7894736842105263	15	0.21	0.7368421052631579	16	14	4	2	0	1.0	10	10	1.4	21	0.2	0.21052631578947367	0.6508939846755419	0.8650967047256986	0.581129965211536	0.7254900826670807	0.6501054192613842	0.9053730595996555	0.8331684611111463	0.8450355106105772	0.53125	0.25	0.0
5469	0.06877564223270176	0.04596100285776803	0.045809109487977805	0.6906957667594485	None	0.2	1	0.5	6	0.5625	9	0.46153846153846156	0.5625	11	9	6	2	0	0.23076923076923078	3	13	1.2	18	0.14285714285714285	0.8	0.6508939846755419	0.9053390715667115	0.581129965211536	0.7805407501880539	0.3028091342087039	0.8893905813286934	0.8331684611111463	0.8665107167317625	0.5454545454545454	0.09090909090909091	0.0
4868	0.03533232631763969	0.015604802543568719	0.015381765491470934	0.8110766109167702	None	0.2	1	0.4166666666666667	5	0.6875	11	0.34615384615384615	0.625	11	10	6	1	0	0.3076923076923077	4	13	1.2	18	0.06666666666666667	0.6666666666666666	0.5624308701561893	0.8881099111533476	0.581129965211536	0.8290845610032554	0.3028091342087039	0.8913168368318117	0.8331684611111463	0.8719522687239785	1.0	0.09090909090909091	0.0
1646	None	None	None	None	None	0	0	0.4	2	0.6	3	0.5833333333333334	0.2	2	1	4	1	0	0.75	4	3	0.4666666666666667	7	0.09090909090909091	0	0.2861546742439074	0.5256961609025151	0.1699521733373758	0.6680817257720597	0.8424143001340416	0.5	0.9498961967814012	0.5664706252712162	1.0	0.5	0.0
2469	None	None	None	None	None	0.3333333333333333	1	0.625	5	0.4444444444444444	4	0.7333333333333333	0.1111111111111111	2	1	8	3	0	0.6	5	3	0.7333333333333333	11	0.15789473684210525	0.6666666666666666	0.5221506570872173	0.8985119015746864	0.811125329700725	0.7891814376465097	0.8823809223125341	0.7642622041992914	0.8260381439627826	0.8262092181238772	0.5	0	0.0
6086	0.07084318380512206	0.04731356223470508	0.04730610793588483	0.7134977734580528	None	0.2	1	0.5	6	0.5625	9	0.46153846153846156	0.5625	11	9	6	2	0	0.23076923076923078	3	13	1.2	18	0.14285714285714285	0.8	0.6508939846755419	0.9059144341546085	0.581129965211536	0.8171547688490212	0.3028091342087039	0.8893905813286934	0.8331684611111463	0.8753179144156558	0.5454545454545454	0.09090909090909091	0.0
6167	0.05528956988446061	0.031178167459324106	0.029234902192516374	0.6473086680480729	None	0.2	1	0.5	6	0.5625	9	0.46153846153846156	0.5625	11	9	6	2	0	0.23076923076923078	3	13	1.2	18	0.14285714285714285	0.8	0.6508939846755419	0.9088627143325854	0.581129965211536	0.780096323778171	0.3028091342087039	0.8893905813286934	0.8331684611111463	0.8680159140091187	0.5454545454545454	0.18181818181818182	0.0
4317	0.06751196482419097	0.04045584812193468	0.04044743543279681	0.6424670314267091	None	0.4	2	0.5	6	0.5625	9	0.46153846153846156	0.5625	11	9	6	3	0	0.23076923076923078	3	13	1.2	18	0.21428571428571427	0.8	0.6508939846755419	0.9053390715667115	0.581129965211536	0.7190758227428891	0.3028091342087039	0.8893905813286934	0.8331684611111463	0.8533107214461844	0.09090909090909091	0.09090909090909091	0.0
2779	0.002326429420608256	0.0002574020370234254	0.0002572119168502764	0.9909550329777734	None	0	0	0.6	3	0.4	2	0.5833333333333334	0.4	3	2	3	5	0	0.3333333333333333	2	6	0.4666666666666667	7	0.5555555555555556	0.3333333333333333	0.7880256285756051	0.9724366838140001	0.44491708758367016	0.6960036162295113	0.561582154341935	0.9059166202681678	0.8037154124116246	0.9019258104873972	0.3333333333333333	0	0.0
4328	0.034372903651600575	0.009333671784075969	0.008339550385051202	0.9066618827149054	None	0	0	0.2222222222222222	2	0.9090909090909091	10	0.5909090909090909	0.6363636363636364	9	7	3	4	0	0.18181818181818182	2	11	0.8666666666666667	13	0.5	0	0.5674620702485585	0.900344679341354	0.6657344194977656	0.7204463279821476	0.5260742559381902	0.8931558633592946	0.8331684611111463	0.8528388397276693	0.1111111111111111	0.1111111111111111	0.0
4462	0.05948611395227481	0.029261283347963175	0.02904149341338915	0.6590380810641709	None	0.4	2	0.5	6	0.5625	9	0.46153846153846156	0.5625	11	9	6	3	0	0.23076923076923078	3	13	1.2	18	0.21428571428571427	0.8	0.6508939846755419	0.8867426176770825	0.581129965211536	0.7190758227428891	0.3028091342087039	0.8893905813286934	0.8331684611111463	0.8447628107312902	0.09090909090909091	0.09090909090909091	0.0
1347	None	None	None	None	None	0	0	0.3333333333333333	2	0.8333333333333334	5	0.4444444444444444	0.8333333333333334	6	5	1	1	0	0.5	3	6	0.5333333333333333	8	0.2	0	0.8198952875656242	0.9245948227318295	0.3607180614542149	0.9440467568125291	0.5580191969685357	0.9481877887761745	0.9409051961575552	0.9397071764552325	1.0	0.16666666666666666	0.0
744	None	None	None	None	None	0	0	0.75	3	0.5	2	0.75	0.25	3	1	2	2	0	0.5	4	2	0.4	6	0.3333333333333333	0.5	0.21837615224419543	0.8537902026027938	0.5508649644702588	0.5565554270802426	0.6470978240408138	0.8513754388169521	0.917427211181788	0.7765642642309389	0.6666666666666666	0	0.0
761	None	None	None	None	None	0	0	1.0	3	0.0	0	0.6666666666666666	0	3	0	0	1	0	0.6666666666666666	2	3	0.26666666666666666	4	1.0	1.0	0	0	0	0	0	0	0	0	0	0	0
6819	0.06462154402214468	0.04132033234773408	0.03961393676052331	0.6703596578108623	None	0	0	0.36363636363636365	4	0.6428571428571429	9	0.6153846153846154	0.6428571428571429	11	9	4	2	0	0.15384615384615385	2	13	1.0666666666666667	16	0.2	0	0.6508939846755419	0.9059144341546085	0.581129965211536	0.780096323778171	0.3028091342087039	0.8888383479057218	0.8331684611111463	0.8664543402437376	0.5454545454545454	0.09090909090909091	0.0
1860	None	None	None	None	None	0	0	0.3333333333333333	2	0.8333333333333334	5	1.0	0.8333333333333334	7	5	0	0	0	0.125	8	1	0.5333333333333333	8	0.0	0.5714285714285714	0.31930388496390183	0.899448202866525	0.6791254913099388	0.6803720204358021	0.7647618446250684	0.9099684135311914	0.873248453603178	0.852366019158829	0	0	0.0
1053	None	None	None	None	None	0	0	0.5	2	0.6666666666666666	2	0.625	0.6666666666666666	3	2	1	1	0	0.5	4	2	0.3333333333333333	5	0.2	0	0.7394160171769503	0.833617665452824	0.7398346593291584	0.8701373731626153	0.21534781855773275	0.9425123293841425	0.8044256551108164	0.8912473837317334	1.0	0.6666666666666666	0.0
2790	0.012072328958911584	0.001748905195607433	-0.0007854746938546917	0.944810505994232	None	0	0	0.3333333333333333	2	0.8571428571428571	6	0.42857142857142855	0.7142857142857143	7	5	1	0	0	0.42857142857142855	7	3	0.6	9	0.0	0	0.5705399739858492	0.9326651711829416	0.4624439107354127	0.9012723327719717	0.5248323091254925	0.7927580163507661	0.8592400602612459	0.887002349058777	0	0	0.0
7137	0.07239725803116083	0.04103334254186666	0.040519600405091574	0.6703172260652126	None	0.2	1	0.5	6	0.5625	9	0.46153846153846156	0.5625	11	9	6	2	0	0.23076923076923078	3	13	1.2	18	0.14285714285714285	0.8	0.6508939846755419	0.895230031047673	0.581129965211536	0.8171547688490213	0.3028091342087039	0.8893905813286934	0.8331684611111463	0.8709080063196551	0.5454545454545454	0.09090909090909091	0.0
2466	None	None	None	None	None	0	0	0.4	2	0.6	3	0.875	0.2	2	1	4	1	0	0.5	4	2	0.4666666666666667	7	0.09090909090909091	0.8	0.54243269563574	0.8968137885237722	0.40414834784142395	0.5663424533071106	0.47127995500300884	0.5173396556969156	0.732712744130268	0.6969637739683053	1.0	0.5	0.0
3507	0.09964646296762314	0.03678688583094722	0.0362625722649512	0.7022368884928873	None	0.2222222222222222	2	0.4	8	0.5925925925925926	16	0.4027777777777778	0.5185185185185185	17	14	11	2	0	0.2222222222222222	4	18	1.9333333333333333	29	0.08695652173913043	0.36363636363636365	0.6508939846755419	0.9061422014257158	0.581129965211536	0.7894515861319529	0.3028091342087039	0.8964984678372603	0.8331684611111463	0.8716897954624246	0.5294117647058824	0.058823529411764705	0.0
3028	0.020713596215185853	0.0014018047166888276	-0.0003752129905123639	0.9773271034034213	None	0	0	0.4	4	0.5833333333333334	7	0.3333333333333333	0.3333333333333333	7	4	6	2	0	0.8571428571428571	6	7	0.9333333333333333	14	0.15384615384615385	0.15384615384615385	0.2339953661056018	0.9153466102576653	0.5012696471121824	0.9199230053106567	0.47922256962076154	0.9407750397396638	0.7358512811529634	0.9261591050637024	0.5714285714285714	0	0.0
4223	0.08026871456518764	0.022465794916331393	-0.005927656201987942	0.7603004706264664	None	0.16666666666666666	1	0.35714285714285715	5	0.6111111111111112	11	0.35714285714285715	0.6111111111111112	13	11	6	3	0	0.2857142857142857	4	14	1.3333333333333333	20	0.21428571428571427	0	0.6508939846755419	0.9054670038628408	0.581129965211536	0.682828153950609	0.3028091342087039	0.8847964650085378	0.8331684611111463	0.8440030340850503	0.07692307692307693	0.07692307692307693	0.0
3735	0.06875220671444368	0.03937172428204025	0.03932079965502567	0.6961162996020227	None	0.4	2	0.5	6	0.5625	9	0.46153846153846156	0.5625	11	9	6	3	0	0.23076923076923078	3	13	1.2	18	0.21428571428571427	0.8	0.6508939846755419	0.9053390715667115	0.581129965211536	0.7190758227428891	0.3028091342087039	0.8893905813286934	0.8331684611111463	0.8533107214461844	0.09090909090909091	0.09090909090909091	0.0
4972	0.06959572911712707	0.0424647878593261	0.041308305989215775	0.6883958409167505	None	0.2	1	0.5	6	0.5625	9	0.46153846153846156	0.5625	11	9	6	2	0	0.23076923076923078	3	13	1.2	18	0.14285714285714285	0.8	0.6508939846755419	0.9053390715667115	0.581129965211536	0.7609252996313202	0.3028091342087039	0.8893905813286934	0.8331684611111463	0.8621701706450846	0.5454545454545454	0.09090909090909091	0.0
7509	0.06832157726246643	0.04802785772242695	0.04769492533203255	0.6847791588424761	None	0.2	1	0.5	6	0.5625	9	0.46153846153846156	0.5625	11	9	6	2	0	0.23076923076923078	3	13	1.2	18	0.14285714285714285	0.8	0.6508939846755419	0.9059144341546085	0.581129965211536	0.780096323778171	0.3028091342087039	0.8888383479057218	0.8331684611111463	0.8664543402437376	0.5454545454545454	0.2727272727272727	0.0
2684	0.0006506161712092672	0.0004124966350646218	-7.444859381209837e-07	0.9848856703833182	None	0	0	0.5	1	1.0	1	1.0	1.0	1	1	1	4	0	0.3333333333333333	3	1	0.2	3	0.6666666666666666	0	0.8683416057793302	0.5	0.5496568717526756	0.5	0.41689305479143535	0.5	0.8692578562554185	0.5	1.0	1.0	0.0
3314	0.13741448338935572	0.032763315244536274	0.012835475592355806	0.6563037364019	None	0	0	0.14285714285714285	2	0.9444444444444444	17	0.37037037037037035	0.8888888888888888	17	16	2	1	0	0.16666666666666666	3	18	1.3333333333333333	20	0.14285714285714285	0.10526315789473684	0.3040708153400919	0.8691594350853977	0.581129965211536	0.7762898987408038	0.5966009778785031	0.8953794146306208	0.8489556707779408	0.8534028167761899	1.0	0	0.0
7186	0.07028004646622206	0.044194813497820895	0.04404917303793492	0.7037571711229559	None	0.2	1	0.5	6	0.5625	9	0.46153846153846156	0.5625	11	9	6	2	0	0.23076923076923078	3	13	1.2	18	0.14285714285714285	0.8	0.6508939846755419	0.9059144341546085	0.581129965211536	0.7472308152745754	0.3028091342087039	0.8931262528851701	0.8331684611111463	0.8610341295858635	0.5454545454545454	0.09090909090909091	0.0
3109	0.07601302650281748	0.015625380983975697	0.013822146079093855	0.6496069472267385	None	0	0	0.15384615384615385	2	0.9411764705882353	16	1.0	0.9411764705882353	17	16	1	2	0	0.05263157894736842	1	19	1.2666666666666666	19	0.4	0.1111111111111111	0.3669957583886835	0.9069338071010348	0.3573271896577218	0.8524958568268385	0.36269657839631847	0.8820597316275951	0.8519660851598196	0.8822990543320658	0.5294117647058824	0.23529411764705882	0.0
933	None	None	None	None	None	0	0	1.0	2	0.0	0	0.75	0	1	0	1	1	0	1.0	2	2	0.2	3	0.2	0	0	0	0	0	0	0	0	0	0	0	0
2031	None	None	None	None	None	0	0	0.3333333333333333	2	0.8571428571428571	6	1.0	0.42857142857142855	4	3	4	5	0	1.0	3	3	0.6	9	0.45454545454545453	1.0	0.9289166606446674	0.5763481481926855	0.6326866393300894	0.9214273680573396	0.3467732175337953	0.832465039787947	0.9318444315027727	0.8111704108316953	0.5	0.25	0.0
2522	None	None	None	None	None	0	0	0.6	3	0.4	2	0.5833333333333334	0.4	5	2	1	3	0	0.3333333333333333	2	6	0.4666666666666667	7	1.0	0.3333333333333333	0.6867789666156611	0.9412452868673049	0.5012696471121824	0.8040393769609671	0.6162850852227205	0.929399170044743	0.811359611541569	0.9050254791788483	0.4	0	0.0
1423	None	None	None	None	None	0	0	0.3333333333333333	1	1.0	2	1.0	0.5	1	1	2	2	0	0.25	1	4	0.26666666666666666	4	0.25	0	0.8374033489916908	0.5	0.9955477829378883	0.5	0.4058534221379236	0.5	0.9235914628042965	0.5	1.0	0	0.8005069008963355
1561	None	None	None	None	None	0	0	0.2	2	0.9230769230769231	12	1.0	0.9230769230769231	14	12	0	2	0	0.06666666666666667	1	15	1.0	15	1.0	0.14285714285714285	0.5705399739858492	0.8765030975088794	0.43115385442805365	0.7899986220662932	0.561582154341935	0.8174236606013424	0.7548411470442682	0.8312543773813169	0.5357142857142857	0.07142857142857142	0.0
5220	0.06905518675297946	0.04319187079006493	0.04301855447898294	0.6758019610449457	None	0.2	1	0.5	6	0.5625	9	0.46153846153846156	0.5625	11	9	6	2	0	0.23076923076923078	3	13	1.2	18	0.14285714285714285	0.8	0.6508939846755419	0.9053390715667115	0.581129965211536	0.7805407501880539	0.3028091342087039	0.8893905813286934	0.8331684611111463	0.8665107167317625	0.6818181818181819	0.18181818181818182	0.0
545	None	None	None	None	None	0	0	0.16666666666666666	1	1.0	6	0.4444444444444444	0.8333333333333334	6	5	1	1	0	0.5	3	6	0.5333333333333333	8	0.2	0	0.99783793955148	0.9269872100553684	0.816394787674397	0.920794074870101	0.363003472063406	0.9270503774375548	0.9707566447227547	0.9249956613545844	1.0	0.5	0.0
6324	0.03535625167568256	0.010670497758412797	-0.008483260962157756	0.8932829820553247	None	0.2	1	0.5	6	0.5625	9	0.46153846153846156	0.5625	11	9	6	1	0	0.23076923076923078	3	13	1.2	18	0.07142857142857142	0.8	0.6508939846755419	0.9115707355654142	0.581129965211536	0.7944880106734282	0.3028091342087039	0.9113589191218948	0.8331684611111463	0.8813385182443266	1.0	0.09090909090909091	0.0
2352	None	None	None	None	None	0	0	0.375	3	0.6666666666666666	6	0.4583333333333333	0.2222222222222222	4	2	6	1	0	0.6666666666666666	6	4	0.7333333333333333	11	0.07142857142857142	0	0.7462994621223826	0.7867523712843473	0.5147184589453588	0.927744756749277	0.38394803808228506	0.8350287682822934	0.8591545782067818	0.861352462022498	1.0	0.25	0.0
6398	0.06991174684259027	0.05005677033764099	0.04962879946970911	0.6838252065988043	None	0.2	1	0.5	6	0.5625	9	0.46153846153846156	0.5625	11	9	6	1	0	0.23076923076923078	3	13	1.2	18	0.07142857142857142	0.8	0.6508939846755419	0.9160320103217156	0.581129965211536	0.780096323778171	0.3028091342087039	0.8888383479057218	0.8331684611111463	0.8711977965433404	1.0	0.09090909090909091	0.0
2018	None	None	None	None	None	0	0	0.75	3	0.5	2	0.6	0.5	4	2	1	1	0	0.4	2	5	0.4	6	0.25	0.5	0.392536128342769	0.8564827856535103	0.36367833340233086	0.8936319409003355	0.33873354784330073	0.9350101562648366	0.8721480372387794	0.8996821681473371	1.0	0	0.0
948	None	None	None	None	None	0	0	0.4	2	0.8	4	1.0	0.8	6	4	0	0	0	0.14285714285714285	7	1	0.4666666666666667	7	0.0	0.3333333333333333	0.43754211805996235	0.7940525655439846	0.11476431822383229	0.9621714919673203	0.8506190139195378	0.890892685476248	0.9534513174592308	0.9027812616275328	0	0	0.0
5371	0.06738404490369136	0.0465936646935869	0.04651593517023801	0.7083847745941398	None	0.2	1	0.5	6	0.5625	9	0.46153846153846156	0.5625	11	9	6	2	0	0.23076923076923078	3	13	1.2	18	0.14285714285714285	0.8	0.6508939846755419	0.9053390715667115	0.581129965211536	0.780096323778171	0.3028091342087039	0.8888383479057218	0.8331684611111463	0.8661944703328643	0.5454545454545454	0.18181818181818182	0.0
6414	0.02200938060060202	0.002028022703846476	-0.0010075376170351038	0.9601190902949024	None	0	0	0.45454545454545453	5	0.5714285714285714	8	0.48484848484848486	0.5	9	7	6	2	0	0.2727272727272727	3	11	1.0666666666666667	16	0.14285714285714285	0.3333333333333333	0.3688318302442908	0.8986965315698923	0.6791254913099388	0.7844833193156009	0.48531604960756153	0.8914221311848298	0.8781029172885627	0.8653032517982394	0.5555555555555556	0.1111111111111111	0.0
6936	0.03594669630889677	0.013600622384055832	0.013362098270348826	0.8210779192449025	None	0.2	1	0.4166666666666667	5	0.6875	11	0.34615384615384615	0.625	11	10	6	1	0	0.3076923076923077	4	13	1.2	18	0.06666666666666667	0.6666666666666666	0.5546272806442433	0.8882803535539423	0.581129965211536	0.8171547688490212	0.3028091342087039	0.8913168368318117	0.8331684611111463	0.8689358172986125	1.0	0.09090909090909091	0.0
7281	0.027354782068284445	0.004036922829570161	-0.0026417180923621764	0.9550745220903268	None	0	0	0.36363636363636365	4	0.7142857142857143	10	0.2909090909090909	0.6428571428571429	10	9	5	2	0	0.45454545454545453	5	11	1.0666666666666667	16	0.15384615384615385	0.3333333333333333	0.5963629043495327	0.8997278601648363	0.6301277282607375	0.7625415721069061	0.3370570108494453	0.9021489247471971	0.8331684611111463	0.8653824726096838	0.55	0.2	0.0
1220	None	None	None	None	None	0	0	0.4	2	0.8	4	1.0	0.2	3	1	3	2	0	0.14285714285714285	7	1	0.4666666666666667	7	0.25	0.6666666666666666	0.7564464284760255	0.9724719258830378	0.3573271896577218	0.9198073549371769	0.5331501374042766	0.9366681963616962	0.7660692701217212	0.9478185620551122	0.6666666666666666	0	0.0
2619	0.0010788148159782925	3.0566930795546906e-05	1.2036119075664213e-05	0.9896744613558273	None	0	0	0.5	2	0.6666666666666666	2	0.5555555555555556	0.3333333333333333	1	1	3	2	0	1.0	3	3	0.3333333333333333	5	0.2	0	0.6406975832692987	0.5	0.7297178605493423	0.5	0.12566487023260917	0.5	0.9347851102174559	0.5	1.0	0	0.48041856305510744
2234	None	None	None	None	None	0.5	1	0.8333333333333334	5	0.2857142857142857	2	0.5625	0	3	0	5	2	0	1.0	4	4	0.6	9	0.18181818181818182	0.4	0	0	0	0	0	0	0	0	0	0	0
6043	0.06888328212868869	0.04307066261725487	0.04234213239921242	0.691122242320314	None	0.2	1	0.5	6	0.5625	9	0.46153846153846156	0.5625	11	9	6	2	0	0.23076923076923078	3	13	1.2	18	0.14285714285714285	0.8	0.6508939846755419	0.9053390715667115	0.581129965211536	0.7609252996313202	0.3028091342087039	0.8893905813286934	0.8331684611111463	0.8621701706450846	0.5454545454545454	0.09090909090909091	0.0
519	None	None	None	None	None	0	0	0.5	1	1.0	1	1.0	1.0	2	1	0	3	0	0.3333333333333333	3	1	0.2	3	1.0	0	0.4005050205110535	0.7545934386157563	0.7889251319641527	0.8115187993405173	0.8151431811039206	0.6593590048995198	0.8752577935891576	0.7467217086433863	0.5	0	0.0
740	None	None	None	None	None	0	0	0.6666666666666666	2	0.5	1	1.0	0	0	0	3	2	0	1.0	2	2	0.26666666666666666	4	0.2	0	0	0	0	0	0	0	0	0	0	0	0
4092	0.06518680615416377	0.04052311329713538	0.04048368667760471	0.6716567360877052	None	0.4	2	0.5	6	0.5625	9	0.46153846153846156	0.5625	11	9	6	3	0	0.23076923076923078	3	13	1.2	18	0.21428571428571427	0.8	0.6508939846755419	0.9053390715667115	0.581129965211536	0.7609252996313202	0.3028091342087039	0.8893905813286934	0.8331684611111463	0.8621701706450846	0.09090909090909091	0.18181818181818182	0.0
898	None	None	None	None	None	1.0	1	1.0	4	0.25	1	0.5	0.25	5	1	0	0	0	0.75	4	3	0.4	6	0.0	1.0	0.7047075243395904	0.8148067541398897	0.5163728666305502	0.8787020426112797	0.5829550102874252	0.7813724480260478	0.720076128219121	0.8289886368837706	0	0	0.0
5674	0.06246699133070034	0.0429483192625586	0.04288694566246678	0.7041825553802072	None	0.2	1	0.5	6	0.5333333333333333	8	0.4722222222222222	0.5333333333333333	10	8	6	2	0	0.25	3	12	1.1333333333333333	17	0.14285714285714285	0.8	0.6508939846755419	0.9109272722556813	0.6301277282607375	0.7887155478631548	0.3028091342087039	0.8927769914927195	0.8331684611111463	0.8721992411122076	0.55	0.1	0.0
615	None	None	None	None	None	0	0	0.75	3	0.5	2	0.5	0.5	3	2	2	1	0	0.75	3	4	0.4	6	0.14285714285714285	1.0	0.41075210098738746	0.7946891597064755	0.5012696471121824	0.902408929942509	0.561582154341935	0.9006995274200069	0.7101205592263838	0.8729809170492602	1.0	0.3333333333333333	0.0
4461	0.06803799343617212	0.03981822926959466	0.03977815239592836	0.6995229498851232	None	0.4	2	0.5	6	0.5625	9	0.46153846153846156	0.5625	11	9	6	3	0	0.23076923076923078	3	13	1.2	18	0.21428571428571427	0.8	0.6508939846755419	0.9053390715667115	0.581129965211536	0.7190758227428891	0.3028091342087039	0.8893905813286934	0.8331684611111463	0.8533107214461844	0.09090909090909091	0.09090909090909091	0.0
1996	None	None	None	None	None	0.3333333333333333	1	0.5	4	0.6666666666666666	6	0.3142857142857143	0.4444444444444444	7	4	3	1	0	0.7142857142857143	5	7	0.7333333333333333	11	0.14285714285714285	1.0	0.9423991872597787	0.949485440926053	0.4641159259519335	0.8669609940915787	0.30854376485374085	0.9538906163669736	0.9368600462539537	0.9316626458818744	1.0	0.14285714285714285	0.0
7198	0.06914142784784794	0.04905058467110251	0.04828630972582021	0.6890819051313235	None	0.2	1	0.5	6	0.5625	9	0.46153846153846156	0.5625	11	9	6	2	0	0.23076923076923078	3	13	1.2	18	0.14285714285714285	0.8	0.6508939846755419	0.9059144341546085	0.581129965211536	0.8171547688490212	0.3028091342087039	0.8893905813286934	0.8331684611111463	0.8753179144156558	0.5454545454545454	0.09090909090909091	0.0
537	None	None	None	None	None	0	0	0.3333333333333333	1	1.0	2	1.0	0.5	2	1	1	1	0	0.25	4	1	0.26666666666666666	4	0.2	0	1.0	0.5	0.41021382050345145	0.9054693724843577	0.8386984592777769	0.5722596541865339	0.9237261447256685	0.7006095188269873	1.0	1.0	0.0
5473	0.06827577952310776	0.04756000703593255	0.04686100474745918	0.684414819491173	None	0.2	1	0.5	6	0.5625	9	0.46153846153846156	0.5625	11	9	6	2	0	0.23076923076923078	3	13	1.2	18	0.14285714285714285	0.8	0.6508939846755419	0.9053390715667115	0.581129965211536	0.780096323778171	0.3028091342087039	0.8888383479057218	0.8331684611111463	0.8661944703328643	0.5454545454545454	0.09090909090909091	0.0
2995	0.0009627284320789	0.0003700905321062714	0.00027215997816019467	0.9990968148893195	None	0.3333333333333333	1	0.625	5	0.4444444444444444	4	0.44	0.1111111111111111	3	1	7	2	0	1.0	5	5	0.7333333333333333	11	0.125	0.2857142857142857	0.3500495327513812	0.9607018372692885	0.6365362557300277	0.9261675051592586	0.7240076355955815	0.7466301424987614	0.9352229770915846	0.9062616531952944	0.8333333333333333	0.3333333333333333	0.0
3228	None	None	None	None	None	0.3333333333333333	1	0.375	3	0.6666666666666666	6	0.55	0.2222222222222222	2	2	8	7	0	0.8	5	4	0.7333333333333333	11	0.35	0.2857142857142857	0.6303296506090547	0.9700717406749607	0.32847040621687784	0.9076022883998658	0.7433814569797418	0.8603251318084563	0.9403090606876278	0.926019105201727	0.5	0.5	0.30768991056910344
1469	None	None	None	None	None	0.5	1	0.6666666666666666	4	0.5	3	0.4444444444444444	0.3333333333333333	5	2	2	2	0	0.5	6	3	0.5333333333333333	8	0.4	1.0	0.5705399739858492	0.9286192283386209	0.549609056539255	0.7959835627930697	0.6501054192613842	0.8231637179475028	0.8087896430507848	0.8607651542889451	0.6	0.2	0.0
7044	0.06741478958676145	0.05003808785780804	0.04926729643231901	0.6853840073830354	None	0.2	1	0.5	6	0.5625	9	0.46153846153846156	0.5625	11	9	6	1	0	0.23076923076923078	3	13	1.2	18	0.07142857142857142	0.8	0.6508939846755419	0.9160320103217156	0.581129965211536	0.780096323778171	0.3028091342087039	0.8893905813286934	0.8331684611111463	0.8714071637716587	1.0	0.18181818181818182	0.0
7089	0.04072393425309041	0.024163591350125982	0.023834997848660968	0.8359375498528626	None	0	0	0.45454545454545453	5	0.5714285714285714	8	0.48484848484848486	0.5	9	7	6	3	0	0.2727272727272727	3	11	1.0666666666666667	16	0.21428571428571427	0.3333333333333333	0.6508939846755419	0.9143754485973389	0.6791254913099388	0.784483319315601	0.3028091342087039	0.8971863031179129	0.8331684611111463	0.8745936798344871	0.1111111111111111	0.1111111111111111	0.0
1119	None	None	None	None	None	0	0	0	0	0	0	1.0	0	0	0	0	0	0	1.0	1	1	0.06666666666666667	1	0.0	0	0	0	0	0	0	0	0	0	0	0	0
1883	None	None	None	None	None	0.5	1	0.5714285714285714	4	0.625	5	0.3333333333333333	0.25	4	2	5	2	0	0.8333333333333334	5	6	0.6666666666666666	10	0.16666666666666666	1.0	0.9296768142727793	0.5317631012152323	0.5491219407910922	0.8572219167757122	0.5690513734614061	0.965147267194692	0.8901959528107397	0.851564667405686	0.625	0.25	0.0
4214	0.06841517408615762	0.03985146199072126	0.03981584177764882	0.6527316641739243	None	0.4	2	0.5	6	0.5625	9	0.46153846153846156	0.5625	11	9	6	3	0	0.23076923076923078	3	13	1.2	18	0.21428571428571427	0.8	0.6508939846755419	0.9053390715667115	0.581129965211536	0.6881391772029464	0.3028091342087039	0.8893905813286934	0.8331684611111463	0.8470080012620612	0.09090909090909091	0.09090909090909091	0.0
3056	0.0018121737491836602	0.0004243331757126263	0.00042256571386194375	0.9969743593174332	None	0	0	0.5	2	0.75	3	0.75	0.25	2	1	3	5	0	0.5	2	4	0.4	6	0.5555555555555556	0	0.15614804421563783	0.6367950167840507	0.9140293015927933	0.7025994312846313	0.5583972038459487	0.9605843135020844	0.9704369989750287	0.8232012230785379	0.5	0.5	0.13802759026353764
1048	None	None	None	None	None	0	0	0.6666666666666666	2	0.5	1	1.0	0	1	0	2	1	0	0.25	4	1	0.26666666666666666	4	0.14285714285714285	0.6666666666666666	0	0	0	0	0	0	0	0	0	0	0
5168	0.07220924600995553	0.044978871637139185	0.04411950826644994	0.6860820571372559	None	0.2	1	0.5	6	0.5625	9	0.46153846153846156	0.5625	11	9	6	2	0	0.23076923076923078	3	13	1.2	18	0.14285714285714285	0.8	0.6508939846755419	0.9053390715667115	0.581129965211536	0.7609252996313202	0.3028091342087039	0.8893905813286934	0.8331684611111463	0.8621701706450846	0.5454545454545454	0.09090909090909091	0.0
2015	None	None	None	None	None	0.5	1	0.7142857142857143	5	0.375	3	0.625	0.125	4	1	5	0	0	1.0	4	4	0.6666666666666666	10	0.0	0.3333333333333333	0.3252690013524973	0.7754529675494474	0.33367318669865154	0.7753758020066136	0.8108534715940486	0.776416965264863	0.9283107588062358	0.7757489343007534	0	0	0.0
623	None	None	None	None	None	0	0	0.6	3	0.6	3	0.5833333333333334	0.4	3	2	3	2	0	0.3333333333333333	6	2	0.4666666666666667	7	0.2222222222222222	0.4	0.696314608862044	0.9116257062393334	0.4068646229326876	0.8281592820182029	0.6118863578346156	0.8442069755594271	0.8014902298937173	0.8659233881876791	0.6666666666666666	0.3333333333333333	0.0
7336	0.03694053130490256	0.004536834923598731	0.004520877975090267	0.9410285596817332	None	0	0	0.4166666666666667	5	0.625	10	0.375	0.5625	11	9	6	2	0	0.3333333333333333	12	4	1.2	18	0.14285714285714285	0.2857142857142857	0.6508939846755419	0.9059144341546085	0.581129965211536	0.8171547688490212	0.3028091342087039	0.8893905813286934	0.8331684611111463	0.8753179144156558	0.5909090909090909	0.09090909090909091	0.0
4762	0.003708510819914971	0.0002843519162319929	0.0002816523816585459	0.994452843035824	None	0	0	0.5	3	0.5	3	0.4	0.16666666666666666	4	1	3	3	0	0.8	4	5	0.5333333333333333	8	0.42857142857142855	0	0.40810842179688783	0.9284089567646923	0.6724299554038522	0.7526224313245511	0.5529626052784169	0.8461284391268764	0.8846470861404822	0.8573233649248786	0.25	0.25	0.0
3032	0.15307499360757848	0.00420370180038606	0.004135979756092171	0.6105955863114252	None	0	0	0.14285714285714285	2	0.9444444444444444	17	0.37037037037037035	0.8888888888888888	17	16	2	1	0	0.16666666666666666	3	18	1.3333333333333333	20	0.14285714285714285	0.10526315789473684	0.3040708153400919	0.8769186971716598	0.581129965211536	0.7650893304031666	0.5966009778785031	0.8953794146306208	0.8664486245578611	0.8536792679700512	1.0	0	0.0
601	None	None	None	None	None	0	0	0.15384615384615385	2	0.9411764705882353	16	0.5277777777777778	0.8823529411764706	16	15	2	0	0	0.1111111111111111	18	2	1.2666666666666666	19	0.0	0	0.5391614349053881	0.8823746238839217	0.27534040292272893	0.9540406195230958	0.447091953306883	0.9516567019940946	0.8863170567560296	0.9355942506353743	0	0	0.0
4729	0.06489646054117292	0.04177970034980963	0.04142019110148836	0.6916375388995496	None	0.4	2	0.5	6	0.5625	9	0.46153846153846156	0.5625	11	9	6	3	0	0.23076923076923078	3	13	1.2	18	0.21428571428571427	0.8	0.6508939846755419	0.9053390715667115	0.581129965211536	0.7805407501880539	0.3028091342087039	0.8919430996280677	0.8331684611111463	0.8675181749028433	0.09090909090909091	0.09090909090909091	0.0
6401	0.06949044762573157	0.04642006850078215	0.046229893931810866	0.6892913813058823	None	0.2	1	0.5	6	0.5625	9	0.46153846153846156	0.5625	11	9	6	1	0	0.23076923076923078	3	13	1.2	18	0.07142857142857142	0.8	0.6508939846755419	0.9160320103217156	0.581129965211536	0.780096323778171	0.3028091342087039	0.8940426376460594	0.8331684611111463	0.8731962869260015	1.0	0.09090909090909091	0.0
3131	0.08085407979607855	0.019914277143131875	0.004000633535477096	0.7320974006202905	None	0	0	0.16666666666666666	2	0.9375	15	0.5294117647058824	0.8125	15	13	2	0	0	0.11764705882352941	17	2	1.2	18	0.0	0.11764705882352941	0.6508939846755419	0.942094727257816	0.3573271896577218	0.8058612085216338	0.36269657839631847	0.8766071015833299	0.8313439746030515	0.8867307482072088	0	0	0.0
1310	None	None	None	None	None	0	0	0.5	8	0.4090909090909091	9	0.5714285714285714	0.3181818181818182	12	7	11	2	0	0.8571428571428571	6	7	1.6	24	0.09523809523809523	0.631578947368421	0.32583437020585027	0.8375937360625867	0.3880084365436579	0.9006197324524667	0.6580394276041152	0.8934530815315258	0.868101565389144	0.8797808698293818	0.5416666666666666	0	0.0
5986	0.0700318632705012	0.04495568248942586	0.044952163976004565	0.686157924686553	None	0.2	1	0.5	6	0.5625	9	0.46153846153846156	0.5625	11	9	6	2	0	0.23076923076923078	3	13	1.2	18	0.14285714285714285	0.8	0.6508939846755419	0.9053390715667115	0.581129965211536	0.780096323778171	0.3028091342087039	0.8888383479057218	0.8331684611111463	0.8661944703328643	0.5454545454545454	0.09090909090909091	0.0
3160	0.08960597586120134	0.02810957369178468	0.013109003966151018	0.6478365387160088	None	0.16666666666666666	1	0.35714285714285715	5	0.6111111111111112	11	0.4166666666666667	0.6111111111111112	12	11	7	4	0	0.1875	3	16	1.3333333333333333	20	0.23529411764705882	0.5	0.6166057561153272	0.9193010676656448	0.581129965211536	0.8701912864233265	0.6501054192613842	0.8957931335172759	0.8969573091617502	0.8968116878126536	0.08333333333333333	0.3333333333333333	0.0
7046	0.06935192327893712	0.04874296415619501	0.04743974791534366	0.684582235798884	None	0.2	1	0.5	6	0.5625	9	0.46153846153846156	0.5625	11	9	6	1	0	0.23076923076923078	3	13	1.2	18	0.07142857142857142	0.8	0.6508939846755419	0.9160320103217156	0.581129965211536	0.780096323778171	0.3028091342087039	0.8888383479057218	0.8331684611111463	0.8711977965433404	1.0	0.09090909090909091	0.0
6579	0.01333206174556331	0.0022639822409280174	0.0001400067265335835	0.9868733032970363	None	0	0	0.5	5	0.4166666666666667	5	0.4375	0.25	7	3	6	5	0	0.5	8	4	0.9333333333333333	14	0.4166666666666667	0	0.687918411452493	0.927330110184592	0.5012696471121824	0.8335398846724766	0.3028091342087039	0.8810636927661214	0.8281323843087689	0.8862789645528782	0.14285714285714285	0.14285714285714285	0.0
1493	None	None	None	None	None	0	0	0.75	3	0.0	0	0.5555555555555556	0	2	0	2	3	0	1.0	3	3	0.3333333333333333	5	0.5	1.0	0	0	0	0	0	0	0	0	0	0	0
6194	0.07039418985296846	0.04687640271236025	0.04663040742942011	0.712882261687078	None	0.2	1	0.5	6	0.5625	9	0.46153846153846156	0.5625	11	9	6	2	0	0.23076923076923078	3	13	1.2	18	0.14285714285714285	0.8	0.6508939846755419	0.9053390715667115	0.581129965211536	0.8171547688490212	0.3028091342087039	0.8888383479057218	0.8331684611111463	0.8748685494677882	0.5454545454545454	0.09090909090909091	0.0
1097	None	None	None	None	None	0.5	1	0.7142857142857143	5	0.375	3	0.5	0.25	5	2	4	2	0	0.8	5	4	0.6666666666666666	10	0.2222222222222222	0.6666666666666666	0.8637163598289022	0.7380908124710813	0.3875988264286775	0.7837085544884983	0.6501054192613842	0.6962137914943866	0.8758971172884431	0.7409548559201631	0.6	0.4	0.0
5781	0.0671649177153314	0.03272306818683941	0.030124933181820687	0.6171375759981379	None	0	0	0.36363636363636365	4	0.7142857142857143	10	0.41025641025641024	0.6428571428571429	11	9	4	3	0	0.23076923076923078	3	13	1.0666666666666667	16	0.3	0.6666666666666666	0.6508939846755419	0.8581918366161359	0.581129965211536	0.780096323778171	0.3028091342087039	0.8888383479057218	0.8331684611111463	0.8475056630959147	0.09090909090909091	0.09090909090909091	0.0
3821	0.0024941606835918216	0.0005071325370173854	-0.00017365183794797542	0.9768922501425398	None	0	0	0.6666666666666666	4	0.2857142857142857	2	0.9	0.14285714285714285	4	1	4	4	0	0.4	2	5	0.6	9	0.4444444444444444	0	0.4421641711046852	0.946320710898629	0.5901975692110606	0.9082390875583751	0.41382072166709827	0.8731763543798304	0.9041949269864009	0.9140200611577408	0.25	0.25	0.0
1575	None	None	None	None	None	0	0	0.75	3	0.5	2	0.5	0.25	2	1	3	0	0	0.75	3	4	0.4	6	0.0	1.0	0.5987463225564322	0.9339925207417329	0.6328599899711497	0.663080478218455	0.7914775051437126	0.8894588061776566	0.8761548897397783	0.8586342487400813	0	0	0.0
4439	0.03842318288740823	0.0023457054998085084	-0.0021431144724627454	0.9415573101283408	None	0.25	1	0.45454545454545453	5	0.5714285714285714	8	0.32	0.5714285714285714	11	8	4	3	0	0.5	10	5	1.0666666666666667	16	0.3333333333333333	0.18181818181818182	0.6508939846755419	0.8945308401546127	0.581129965211536	0.7190758227428891	0.3028091342087039	0.8893905813286934	0.8331684611111463	0.8482273058746388	0.09090909090909091	0.09090909090909091	0.0
6253	0.07275767855663509	0.04339386874710246	0.04215663882824439	0.735383851889915	None	0.3333333333333333	2	0.42857142857142855	6	0.6111111111111112	11	0.38461538461538464	0.5	11	9	8	2	0	0.3076923076923077	4	13	1.3333333333333333	20	0.1111111111111111	0.5714285714285714	0.6508939846755419	0.9160320103217156	0.581129965211536	0.780096323778171	0.3028091342087039	0.8888383479057218	0.8331684611111463	0.8711977965433404	0.5454545454545454	0.09090909090909091	0.0
7388	0.07073276128889783	0.04887975080893876	0.04864802523960923	0.6863690076379323	None	0.2	1	0.5	6	0.5625	9	0.46153846153846156	0.5625	11	9	6	2	0	0.23076923076923078	3	13	1.2	18	0.14285714285714285	0.8	0.6508939846755419	0.9059144341546085	0.581129965211536	0.780096323778171	0.3028091342087039	0.8893905813286934	0.8331684611111463	0.8666702379090402	0.5454545454545454	0.09090909090909091	0.0
448	None	None	None	None	None	0	0	0.75	3	0.25	1	0.6666666666666666	0.25	3	1	2	2	0	1.0	3	3	0.4	6	0.3333333333333333	0	0.4599676019752684	0.9643137907952007	0.15205121801589477	0.8550568949427904	0.3996907456130695	0.9503516214444155	0.8448433957048164	0.9355019651001242	0.6666666666666666	0	0.0
6169	0.03521098212747027	0.007368286439864673	0.0070147421640467745	0.8270907680868197	None	0.25	1	0.6	6	0.46153846153846156	6	0.5	0.46153846153846156	8	6	6	2	0	0.3	3	10	1.0	15	0.14285714285714285	0.8	0.6694061980640175	0.874535985712892	0.581129965211536	0.850948965719431	0.298285740084353	0.6849765262874856	0.8281323843087689	0.8156012579979852	0.5625	0.125	0.0
169	None	None	None	None	None	0	0	0.5	1	1.0	1	1.0	1.0	2	1	0	1	0	0.3333333333333333	3	1	0.2	3	0.3333333333333333	0	0.4005050205110535	0.7545934386157563	0.7889251319641527	0.8115187993405173	0.8151431811039206	0.6593590048995198	0.8752577935891576	0.7467217086433863	1.0	0	0.0
2396	None	None	None	None	None	0	0	0.125	1	1.0	9	0.34375	0.6666666666666666	7	6	3	4	0	0.5	8	4	0.7333333333333333	11	0.4444444444444444	0	0.3040708153400919	0.8763862938009075	0.581129965211536	0.6749386374914387	0.7647618446250684	0.9166554002227465	0.8698859315043914	0.8449679786090898	0.14285714285714285	0	0.0
2122	None	None	None	None	None	0	0	0.5	4	0.5	5	0.6	0.4	7	4	4	3	0	0.8	5	4	0.8	12	0.3333333333333333	0.2222222222222222	0.8209088016779338	0.917533231444863	0.8801624145444468	0.8569772286847851	0.2061089336277142	0.5187100595602118	0.9506297112286609	0.8060989764919895	0.42857142857142855	0.5714285714285714	0.0
866	None	None	None	None	None	1.0	1	1.0	4	0.25	1	0.6666666666666666	0	4	0	1	2	0	1.0	3	3	0.4	6	1.0	0.6666666666666666	0	0	0	0	0	0	0	0	0	0	0
434	None	None	None	None	None	0	0	1.0	2	0.0	0	1.0	0	1	0	1	0	0	0.3333333333333333	3	1	0.2	3	0.0	1.0	0	0	0	0	0	0	0	0	0	0	0
2837	0.027315342859340157	0.0024265800648648646	0.0011240071946930147	0.9707034659294779	None	0	0	0.4444444444444444	4	0.5454545454545454	6	0.325	0.45454545454545453	6	5	6	4	0	0.625	8	5	0.8666666666666667	13	0.26666666666666666	0.16666666666666666	0.687918411452493	0.8331538174734924	0.5012696471121824	0.64938766200204	0.3028091342087039	0.8826676946623937	0.8281323843087689	0.8044188077484928	0.16666666666666666	0.16666666666666666	0.0
1437	None	None	None	None	None	0.3333333333333333	1	0.5	4	0.6666666666666666	6	0.3142857142857143	0.6666666666666666	9	6	1	0	0	0.7142857142857143	5	7	0.7333333333333333	11	0.0	0.5	0.5705399739858492	0.853489630649556	0.35146752776785173	0.8195533255424444	0.4958633651167938	0.8025278380537002	0.7473315672052758	0.8262447624879258	0	0	0.0
174	None	None	None	None	None	0	0	0.75	3	0.25	1	0.6666666666666666	0.25	3	1	2	2	0	1.0	3	3	0.4	6	0.3333333333333333	0	0.4599676019752684	0.9643137907952007	0.15205121801589477	0.8550568949427904	0.3996907456130695	0.9503516214444155	0.8448433957048164	0.9355019651001242	0.6666666666666666	0	0.0
5619	0.03435528830550728	0.011009740450812478	0.010184222130195661	0.8413015439196332	None	0.25	1	0.6	6	0.46153846153846156	6	0.5	0.46153846153846156	8	6	6	2	0	0.3	3	10	1.0	15	0.14285714285714285	0.8	0.6694061980640175	0.8748288558735413	0.581129965211536	0.8108049487832897	0.298285740084353	0.6849765262874856	0.8281323843087689	0.8009290252563447	0.5625	0.125	0.0
6820	0.05489977297039234	0.006831090832434236	0.0006316077259732488	0.8855551748520872	None	0	0	0.38461538461538464	5	0.6470588235294118	11	0.3958333333333333	0.5882352941176471	13	10	5	2	0	0.75	6	8	1.2666666666666666	19	0.18181818181818182	0.26666666666666666	0.6376335695499874	0.9051010625470628	0.6791254913099388	0.8026643158103272	0.3028091342087039	0.895742697431493	0.8331684611111463	0.8739508148179014	0.5384615384615384	0.07692307692307693	0.0
7498	0.04609314840203353	0.004213026458384536	-0.004174210833533336	0.9042200945719819	None	0.16666666666666666	1	0.42857142857142855	6	0.5789473684210527	11	0.2916666666666667	0.5263157894736842	11	10	9	4	0	0.5	12	6	1.4	21	0.19047619047619047	0.13333333333333333	0.6508939846755419	0.9078291732132048	0.581129965211536	0.8244495305780202	0.3028091342087039	0.8879099096350537	0.8331684611111463	0.8773878574846921	0.13636363636363635	0.09090909090909091	0.0
6481	None	None	None	None	None	0.14285714285714285	1	0.3125	5	0.6666666666666666	14	0.2875	0.5238095238095238	14	11	8	4	0	0.8	10	8	1.5333333333333334	23	0.23529411764705882	0.13333333333333333	0.6442637771127646	0.9103159189311016	0.581129965211536	0.770451731310192	0.5164120784597735	0.9157441798495937	0.8331684611111463	0.8777628915227054	0.07142857142857142	0.07142857142857142	0.0
5432	0.03312380566089765	0.010133497570086263	-0.007319911695857975	0.9137681498428286	None	0.2	1	0.5	6	0.5625	9	0.46153846153846156	0.5625	11	9	6	2	0	0.23076923076923078	3	13	1.2	18	0.14285714285714285	0.8	0.6508939846755419	0.900364206164284	0.581129965211536	0.794469243629172	0.3028091342087039	0.8893905813286934	0.8331684611111463	0.8675302314070799	0.5454545454545454	0.18181818181818182	0.0
1349	None	None	None	None	None	0	0	0.5	2	0.6666666666666666	2	1.0	0.6666666666666666	3	2	1	4	0	0.2	1	5	0.3333333333333333	5	0.8	0.5	0.9555672082189997	0.9832021258665801	0.12711059015853068	0.7583480601257553	0.4368246622537225	0.6446527399862282	0.9682579647579075	0.8739422575613778	0.3333333333333333	0.3333333333333333	0.0
379	None	None	None	None	None	0.3333333333333333	1	0.5	4	0.6666666666666666	6	0.4074074074074074	0.6666666666666666	8	6	2	0	0	0.3333333333333333	3	9	0.7333333333333333	11	0.0	1.0	0.5226630561095155	0.8538834916729073	0.5040567111106661	0.9043699713513611	0.7897602696794644	0.9034662718882961	0.911707723270606	0.8892230591089718	0	0	0.0
6436	0.04085780213481915	0.028374052544701947	0.02458581565456422	0.8397003596791328	None	0	0	0.4	4	0.6923076923076923	9	0.45454545454545453	0.5384615384615384	9	7	5	1	0	0.2727272727272727	3	11	1.0	15	0.08333333333333333	0.18181818181818182	0.5674620702485585	0.900344679341354	0.6791254913099388	0.7844833193156009	0.37130488749018664	0.9029591657480621	0.8331684611111463	0.8707790152690967	1.0	0.1111111111111111	0.0
5549	0.06764293453760807	0.044283567220405384	0.0439695913889508	0.6821128735326657	None	0.2	1	0.5	6	0.5625	9	0.46153846153846156	0.5625	11	9	6	2	0	0.23076923076923078	3	13	1.2	18	0.14285714285714285	0.8	0.6508939846755419	0.9053390715667115	0.581129965211536	0.7805407501880539	0.3028091342087039	0.8888383479057218	0.8331684611111463	0.8662946006082117	0.5454545454545454	0.2727272727272727	0.0
715	None	None	None	None	None	0	0	0.25	2	0.8888888888888888	8	0.55	0.3333333333333333	5	3	5	3	0	0.2	2	10	0.7333333333333333	11	0.25	0	0.6508939846755419	0.8902920880633477	0.2907248856159622	0.9211341151972392	0.5648256987657685	0.9299306010322994	0.9166231696295539	0.9152172681547849	0.6	0	0.0
4717	0.06941425320840489	0.04026506183301489	0.04026423554983892	0.6613603732474589	None	0.4	2	0.5	6	0.5625	9	0.46153846153846156	0.5625	11	9	6	3	0	0.23076923076923078	3	13	1.2	18	0.21428571428571427	0.8	0.6508939846755419	0.9053390715667115	0.581129965211536	0.7190758227428891	0.3028091342087039	0.8893905813286934	0.8331684611111463	0.8533107214461844	0.09090909090909091	0.09090909090909091	0.0
5016	0.07166420297843401	0.042955662048224645	0.04158191312304176	0.6912899285676914	None	0.2	1	0.5	6	0.5625	9	0.46153846153846156	0.5625	11	9	6	2	0	0.23076923076923078	3	13	1.2	18	0.14285714285714285	0.8	0.6508939846755419	0.9053390715667115	0.581129965211536	0.7609252996313202	0.3028091342087039	0.8893905813286934	0.8331684611111463	0.8621701706450846	0.5454545454545454	0.2727272727272727	0.0
6608	0.07061948103027856	0.044750142588507055	0.04425158876908859	0.7078871860633859	None	0	0	0.36363636363636365	4	0.7142857142857143	10	0.41025641025641024	0.6428571428571429	11	9	4	3	0	0.23076923076923078	3	13	1.0666666666666667	16	0.3	0.6666666666666666	0.6508939846755419	0.9053390715667115	0.581129965211536	0.8171547688490212	0.3028091342087039	0.8893905813286934	0.8331684611111463	0.8750728055284148	0.6363636363636364	0.18181818181818182	0.0
3241	0.1388502777729216	0.03451281590269777	0.022165820484626963	0.6558727480121802	None	0	0	0.14285714285714285	2	0.9444444444444444	17	0.37037037037037035	0.8888888888888888	17	16	2	1	0	0.16666666666666666	3	18	1.3333333333333333	20	0.14285714285714285	0.10526315789473684	0.3040708153400919	0.8691594350853977	0.581129965211536	0.7762898987408038	0.5966009778785031	0.8953794146306208	0.8489556707779408	0.8534028167761899	1.0	0	0.0
4986	0.06718019347613682	0.041565408278125764	0.04155850532071918	0.6704957814940699	None	0.4	2	0.5	6	0.5625	9	0.46153846153846156	0.5625	11	9	6	3	0	0.23076923076923078	3	13	1.2	18	0.21428571428571427	0.8	0.6508939846755419	0.9053390715667115	0.581129965211536	0.7190758227428891	0.3028091342087039	0.8893905813286934	0.8331684611111463	0.8533107214461844	0.09090909090909091	0.09090909090909091	0.0
2620	0.006945119676451876	0.003458165884898077	-0.002727296993020266	0.9785784619928312	None	0.5	1	0.5	3	0.5714285714285714	4	0.375	0.2857142857142857	4	2	4	2	0	0.6666666666666666	6	4	0.6	9	0.2	0.6666666666666666	0.7569606902748696	0.9243787110831577	0.4818567789237975	0.9026510210742051	0.6312454906111427	0.6593604820407154	0.8991134125567231	0.8577777992892952	0.625	0	0.0
6328	0.06579337707258254	0.04834564849448352	0.04825692299680679	0.6854785972222576	None	0.2	1	0.5	6	0.5625	9	0.46153846153846156	0.5625	11	9	6	1	0	0.23076923076923078	3	13	1.2	18	0.07142857142857142	0.8	0.6508939846755419	0.9160320103217156	0.581129965211536	0.7970263735370476	0.3028091342087039	0.8888383479057218	0.8331684611111463	0.8749499284743242	1.0	0.2727272727272727	0.0
4025	0.06383474437562922	0.012653173817886342	0.012637059605550722	0.6714706289214473	None	0.4	2	0.5	6	0.5625	9	0.46153846153846156	0.5625	11	9	6	3	0	0.23076923076923078	3	13	1.2	18	0.21428571428571427	0.8	0.6508939846755419	0.8945308401546127	0.581129965211536	0.8150855384199934	0.3028091342087039	0.8893905813286934	0.8331684611111463	0.8701106270557194	0.09090909090909091	0.09090909090909091	0.0
5947	0.07155878968485742	0.04553204911914732	0.042462409207750455	0.6903771876952012	None	0	0	0.36363636363636365	4	0.7142857142857143	10	0.41025641025641024	0.6428571428571429	11	9	4	3	0	0.23076923076923078	3	13	1.0666666666666667	16	0.3	0.6666666666666666	0.6508939846755419	0.9053390715667115	0.581129965211536	0.7453029051530363	0.3028091342087039	0.8893905813286934	0.8331684611111463	0.8588072339596163	0.09090909090909091	0.09090909090909091	0.0
1848	None	None	None	None	None	0	0	0	0	0	0	1.0	0	0	0	0	1	0	1.0	1	1	0.06666666666666667	1	0.25	0	0	0	0	0	0	0	0	0	0	0	0
4937	0.06966324492912111	0.039233677789084834	0.03921549432718515	0.6930084503460213	None	0.4	2	0.5	6	0.5625	9	0.46153846153846156	0.5625	11	9	6	3	0	0.23076923076923078	3	13	1.2	18	0.21428571428571427	0.8	0.6508939846755419	0.9053390715667115	0.581129965211536	0.7190758227428891	0.3028091342087039	0.8893905813286934	0.8331684611111463	0.8533107214461844	0.09090909090909091	0.09090909090909091	0.0
7532	0.06937218457287388	0.04633070295594912	0.046328707190195245	0.7036215556397396	None	0.2	1	0.5	6	0.5625	9	0.46153846153846156	0.5625	11	9	6	2	0	0.23076923076923078	3	13	1.2	18	0.14285714285714285	0.8	0.6508939846755419	0.9059144341546085	0.581129965211536	0.8171547688490212	0.3028091342087039	0.8893905813286934	0.8331684611111463	0.8753179144156558	0.5454545454545454	0.09090909090909091	0.0
6552	0.051045903610219365	0.02217380046991637	-0.0018726795774247058	0.820301920092315	None	0.2	1	0.5	6	0.5625	9	0.46153846153846156	0.5625	11	9	6	2	0	0.23076923076923078	3	13	1.2	18	0.14285714285714285	0.8	0.6508939846755419	0.9059144341546085	0.581129965211536	0.8228511793766972	0.3028091342087039	0.8888383479057218	0.8331684611111463	0.8765133019346658	0.5454545454545454	0.18181818181818182	0.0
6027	0.0724985756205521	0.04650754327413422	0.0456134294700132	0.684057743692689	None	0.2	1	0.5	6	0.5625	9	0.46153846153846156	0.5625	11	9	6	2	0	0.23076923076923078	3	13	1.2	18	0.14285714285714285	0.8	0.6508939846755419	0.9053390715667115	0.581129965211536	0.838425263827094	0.3028091342087039	0.8893905813286934	0.8331684611111463	0.8804149712892616	0.5454545454545454	0.09090909090909091	0.0
7444	0.06968447321186676	0.04508462004250917	0.037781252649910155	0.6831766234601557	None	0.2	1	0.5	6	0.5625	9	0.46153846153846156	0.5625	11	9	6	1	0	0.23076923076923078	3	13	1.2	18	0.07142857142857142	0.8	0.6508939846755419	0.9160320103217156	0.581129965211536	0.7027671568530868	0.3028091342087039	0.8893905813286934	0.8331684611111463	0.8554767971864897	1.0	0.09090909090909091	0.0
2236	None	None	None	None	None	1.0	1	1.0	4	0.25	1	0.5	0.25	3	1	2	1	0	0.75	3	4	0.4	6	0.16666666666666666	1.0	0.7171972472188133	0.9274546235222453	0.72185858410765	0.9279369994266736	0.5248323091254925	0.8773015807714254	0.925043110164237	0.9134831196807844	1.0	0	0.0
1647	None	None	None	None	None	0	0	0.3333333333333333	2	0.8571428571428571	6	1.0	0.42857142857142855	4	3	4	5	0	1.0	3	3	0.6	9	0.45454545454545453	1.0	0.9289166606446674	0.5763481481926855	0.6326866393300894	0.9214273680573396	0.3467732175337953	0.832465039787947	0.9318444315027727	0.8111704108316953	0.5	0.25	0.0
7367	0.06994926591709523	0.0440158781500111	0.04217376853792543	0.7400275865186565	None	0.3333333333333333	2	0.42857142857142855	6	0.6111111111111112	11	0.38461538461538464	0.5	11	9	8	3	0	0.3076923076923077	4	13	1.3333333333333333	20	0.16666666666666666	0.5714285714285714	0.6508939846755419	0.9059144341546085	0.581129965211536	0.780096323778171	0.3028091342087039	0.8893905813286934	0.8331684611111463	0.8666702379090402	0.09090909090909091	0.09090909090909091	0.0
5904	0.06832384961124602	0.04469605679610543	0.04467367482001632	0.6789898114573605	None	0.2	1	0.5	6	0.5625	9	0.46153846153846156	0.5625	11	9	6	2	0	0.23076923076923078	3	13	1.2	18	0.14285714285714285	0.8	0.6508939846755419	0.9053390715667115	0.581129965211536	0.780096323778171	0.3028091342087039	0.8888383479057218	0.8331684611111463	0.8661944703328643	0.6818181818181819	0.18181818181818182	0.0
2632	None	None	None	None	None	0.5	2	0.5454545454545454	6	0.42857142857142855	6	0.5714285714285714	0.35714285714285715	8	5	7	1	0	0.5714285714285714	7	4	1.0666666666666667	16	0.06666666666666667	0.6	0.99783793955148	0.6082661311447901	0.8789348992436272	0.9068005447606811	0.19236998238554587	0.9214618132663582	0.9680951442760526	0.8488823939583605	1.0	0.375	0.0
3520	0.061301211529256536	0.010748536455359142	-0.008772546247821235	0.5978081225405796	None	0.4	2	0.46153846153846156	6	0.5882352941176471	10	0.3958333333333333	0.4117647058823529	10	7	8	5	0	0.3333333333333333	12	4	1.2666666666666666	19	0.29411764705882354	0.25	0.4611189541751656	0.8761625923992701	0.600117563461293	0.7952803283387412	0.7647618446250684	0.9138329027401325	0.8538921308595872	0.8689452417073609	0.1	0.2	0.0
3204	0.04261069784735776	0.0029355095765975234	-0.0016928037143086117	0.6207131421365051	None	0	0	0.3333333333333333	4	0.6	9	0.3269230769230769	0.4666666666666667	10	7	6	0	0	0.3076923076923077	13	4	1.1333333333333333	17	0.0	0.13333333333333333	0.5664854220710193	0.8208595129095061	0.4593533824858532	0.636450532660733	0.5393767360026457	0.7833150732191054	0.7280093859122597	0.7544375490852406	0	0	0.0
1872	None	None	None	None	None	0	0	1.0	1	0	0	1.0	0	0	0	1	0	0	0.5	2	1	0.13333333333333333	2	0.0	0	0	0	0	0	0	0	0	0	0	0	0
2576	0.004090520487143637	0.0009802219135596325	2.5829812363147738e-05	0.9435899262040394	None	0	0	0.4	2	0.6	3	0.5833333333333334	0.2	2	1	4	2	0	0.3333333333333333	6	2	0.4666666666666667	7	0.18181818181818182	0	0.5002905581873703	0.9783924873645347	0.6831270581396851	0.6144147844276282	0.6435067243343349	0.691044957978493	0.879259277199451	0.8448275782897726	1.0	0.5	0.14503822542520284
5712	0.06863911157746944	0.04304144535889127	0.041879392438761646	0.6597876185269085	None	0.2	1	0.46153846153846156	6	0.5882352941176471	10	0.4523809523809524	0.5882352941176471	12	10	6	1	0	0.21428571428571427	3	14	1.2666666666666666	19	0.07142857142857142	0.8	0.6508939846755419	0.9124439284887592	0.581129965211536	0.7807304282970827	0.3028091342087039	0.8851563510864972	0.8331684611111463	0.8682213009930062	1.0	0.08333333333333333	0.0
1076	None	None	None	None	None	0	0	0.6666666666666666	2	0.5	1	1.0	0	1	0	2	0	0	1.0	2	2	0.26666666666666666	4	0.0	0	0	0	0	0	0	0	0	0	0	0	0
3068	0.00338149061268795	0.00027755061148981576	4.485730858434033e-05	0.9909926535093153	None	0	0	0.6	3	0.6	3	0.5833333333333334	0.6	4	3	2	0	0	0.3333333333333333	6	2	0.4666666666666667	7	0.0	0.4	0.18453723511334444	0.9316194925068184	0.6195667321446828	0.8602400328370855	0.806145764168804	0.6627726109157251	0.9334818607022525	0.8457434231995714	0	0	0.0
1322	None	None	None	None	None	0.3333333333333333	1	0.5	4	0.5555555555555556	5	0.4074074074074074	0.4444444444444444	7	4	3	1	0	0.3333333333333333	9	3	0.7333333333333333	11	0.14285714285714285	1.0	0.6350281289670431	0.9089229009433843	0.7195757889781581	0.8752027800570583	0.8682745764988242	0.9329205471810126	0.8738702350169978	0.9083445384332213	1.0	0.14285714285714285	0.0
3687	0.0770181193988855	0.028309529216955006	0.023277062700615164	0.6167932685905974	None	0.25	1	0.36363636363636365	4	0.7142857142857143	10	0.41025641025641024	0.6428571428571429	11	9	4	3	0	0.23076923076923078	3	13	1.0666666666666667	16	0.3	0.6666666666666666	0.6508939846755419	0.897409940771126	0.581129965211536	0.7190758227428891	0.3028091342087039	0.8893905813286934	0.8331684611111463	0.8495481678824838	0.09090909090909091	0.09090909090909091	0.0
7283	0.07233089474048926	0.04012820056484271	0.0397649394103173	0.6510864839259156	None	0	0	0.4166666666666667	5	0.6	9	0.4358974358974359	0.6	11	9	5	2	0	0.23076923076923078	3	13	1.1333333333333333	17	0.16666666666666666	0.5	0.6508939846755419	0.9160320103217156	0.581129965211536	0.8171547688490212	0.3028091342087039	0.8888383479057218	0.8331684611111463	0.8795926164136235	0.5454545454545454	0.09090909090909091	0.0
947	None	None	None	None	None	0	0	0.6666666666666666	2	0.5	1	1.0	0	1	0	2	1	0	0.25	4	1	0.26666666666666666	4	0.14285714285714285	0.6666666666666666	0	0	0	0	0	0	0	0	0	0	0
892	None	None	None	None	None	0	0	1.0	2	0.0	0	0.75	0	1	0	1	3	0	1.0	2	2	0.2	3	0.6	0	0	0	0	0	0	0	0	0	0	0	0
6219	0.04502470847384291	0.011968216954547766	0.011968011944110233	0.5933445373866919	None	0.42857142857142855	3	0.47058823529411764	8	0.5652173913043478	13	0.3333333333333333	0.4782608695652174	13	11	11	1	0	0.3333333333333333	5	15	1.6666666666666667	25	0.041666666666666664	0.6	0.6508939846755419	0.9157837554283037	0.581129965211536	0.8152704915917696	0.3028091342087039	0.8837722407210866	0.8331684611111463	0.8772406914064678	1.0	0.07692307692307693	0.0
4538	0.06566312415586327	0.04296617784229416	0.0424845502995596	0.6799957267325674	None	0.4	2	0.5	6	0.5625	9	0.46153846153846156	0.5625	11	9	6	3	0	0.23076923076923078	3	13	1.2	18	0.21428571428571427	0.8	0.6508939846755419	0.9053390715667115	0.581129965211536	0.7805407501880539	0.3028091342087039	0.8893905813286934	0.8331684611111463	0.8665107167317625	0.09090909090909091	0.09090909090909091	0.0
2883	0.015060943266495265	0.00155005035585988	0.0010657544689814705	0.980260268717476	None	0	0	0.3333333333333333	2	0.8333333333333334	5	1.0	0.8333333333333334	7	5	0	2	0	0.125	1	8	0.5333333333333333	8	1.0	0.2857142857142857	0.3040708153400919	0.9383410032111792	0.3573271896577218	0.9434574128116736	0.6501054192613842	0.897719795717878	0.8808658260381261	0.9288879342072923	0.5714285714285714	0	0.0
1939	None	None	None	None	None	0	0	0.5	3	0.6666666666666666	4	0.6666666666666666	0.3333333333333333	3	2	4	0	0	0.75	4	3	0.5333333333333333	8	0.0	0.4	0.871184703981481	0.7986541260517952	0.8083677829030899	0.8183091057416113	0.8432127229828087	0.8752096831569947	0.8291086337870816	0.833442191601383	0	0	0.0
2801	0.027909759379515345	0.005667723085945093	0.0037453509876480807	0.940661992941577	None	0	0	0.5	6	0.4375	7	0.32727272727272727	0.3125	7	5	10	8	0	0.45454545454545453	11	5	1.2	18	0.36363636363636365	0.11764705882352941	0.687918411452493	0.8860327063298038	0.5012696471121824	0.6836066232664517	0.3028091342087039	0.8153973407653555	0.8281323843087689	0.8077676250641102	0.14285714285714285	0.14285714285714285	0.0
2634	0.02174598137654987	0.0016830096484641986	0.00020452366464960875	0.9517118821136471	None	0	0	0.45454545454545453	5	0.5	7	0.4	0.2857142857142857	6	4	9	8	0	0.4	4	10	1.0666666666666667	16	0.4	0.13333333333333333	0.6263875205590537	0.8936440551924149	0.5012696471121824	0.6967800470036019	0.3028091342087039	0.8719799976962579	0.8027235164387513	0.8356716393501061	0.16666666666666666	0.16666666666666666	0.0
7053	0.068767751411504	0.04925311222023478	0.047789012647805	0.6829014311624372	None	0.2	1	0.5	6	0.5625	9	0.46153846153846156	0.5625	11	9	6	1	0	0.23076923076923078	3	13	1.2	18	0.07142857142857142	0.8	0.6508939846755419	0.9160320103217156	0.581129965211536	0.780096323778171	0.3028091342087039	0.8888383479057218	0.8331684611111463	0.8711977965433404	1.0	0.09090909090909091	0.0
1993	None	None	None	None	None	1.0	1	0.75	3	0.25	1	0.5	0	3	0	2	1	0	0.75	3	4	0.4	6	0.2	0.6666666666666666	0	0	0	0	0	0	0	0	0	0	0
5078	0.06803627123538673	0.042772444314570585	0.04254497961807124	0.6655531648168806	None	0.2	1	0.5	6	0.5625	9	0.46153846153846156	0.5625	11	9	6	2	0	0.23076923076923078	3	13	1.2	18	0.14285714285714285	0.8	0.6508939846755419	0.9053390715667115	0.581129965211536	0.7805407501880539	0.3028091342087039	0.8893905813286934	0.8331684611111463	0.8665107167317625	0.6818181818181819	0.18181818181818182	0.0
277	None	None	None	None	None	0.5	2	0.7272727272727273	8	0.2857142857142857	4	0.38095238095238093	0.2857142857142857	10	4	5	2	0	0.8571428571428571	7	6	1.0666666666666667	16	0.25	0.2	0.48103772624798485	0.9437434049786504	0.5012696471121824	0.8469964765238803	0.3028091342087039	0.9533030567816014	0.8850984445290724	0.9252425414094979	0.55	0.1	0.0
331	None	None	None	None	None	0.3333333333333333	1	0.625	5	0.5	5	0.3333333333333333	0.4	7	4	4	2	0	1.0	6	6	0.8	12	0.2222222222222222	0.3333333333333333	0.5705399739858492	0.9452928915838229	0.4373349109271726	0.7848645003252749	0.48220962420305663	0.9209008740200579	0.8676035688518208	0.9002014505802198	0.5714285714285714	0.14285714285714285	0.0
640	None	None	None	None	None	0	0	0.3333333333333333	2	0.8333333333333334	5	0.4444444444444444	0.6666666666666666	6	4	1	0	0	0.5	3	6	0.5333333333333333	8	0.0	0.2857142857142857	0.9289166606446674	0.675915561740594	0.49574361794548977	0.9387838845556064	0.45752163101295656	0.9566553652738055	0.9260994691823413	0.8990306135821695	0	0	0.0
6231	0.06972270832373506	0.04694612484161077	0.04691354796646641	0.7104531996085304	None	0.2	1	0.5	6	0.5625	9	0.46153846153846156	0.5625	11	9	6	2	0	0.23076923076923078	3	13	1.2	18	0.14285714285714285	0.8	0.6508939846755419	0.9053390715667115	0.581129965211536	0.780096323778171	0.3028091342087039	0.9016207205157742	0.8331684611111463	0.8713782145347677	0.5454545454545454	0.09090909090909091	0.0
2477	None	None	None	None	None	0	0	0.5	5	0.4166666666666667	5	0.35	0.08333333333333333	4	1	9	2	0	0.625	8	5	0.9333333333333333	14	0.10526315789473684	0.3076923076923077	0.6412337938663523	0.9809366087553392	0.3986256495768002	0.9031734911727358	0.7106274071382662	0.9434686084576633	0.9387268980359273	0.9524006321358258	0.75	0	0.0
3578	0.0	0.0	0.0	0.9999999999999998	None	0	0	0	0	0	0	1.0	0	0	0	0	4	0	1.0	1	1	0.06666666666666667	1	1.0	0	0	0	0	0	0	0	0	0	0	0	0
3501	0.04745896108832871	0.009308682761783671	0.0003057277829303439	0.8587360877983792	None	0	0	0.3333333333333333	4	0.7333333333333333	11	0.3269230769230769	0.6666666666666666	12	10	4	2	0	0.3076923076923077	4	13	1.1333333333333333	17	0.2	0.5	0.6508939846755419	0.9045201965728842	0.581129965211536	0.7232924370070996	0.3028091342087039	0.9001100683042964	0.8331684611111463	0.8584647498344828	0.5416666666666666	0.08333333333333333	0.0
6050	None	None	None	None	None	0	0	0.5	3	0.5	3	1.0	0.16666666666666666	3	1	4	3	0	0.5	2	4	0.5333333333333333	8	0.3	0	0.5432331000923274	0.936733043421098	0.8523666901293826	0.8500087332123492	0.29376234596000206	0.7544517876164525	0.7963443973531881	0.8642132902000865	0.3333333333333333	0.3333333333333333	0.0
1759	None	None	None	None	None	0	0	0	0	0	0	1.0	0	0	0	0	3	0	1.0	1	1	0.06666666666666667	1	0.75	0	0	0	0	0	0	0	0	0	0	0	0
2944	0.0803229477606451	0.019631390367119275	0.0034146458135060776	0.7348104734256543	None	0	0	0.16666666666666666	2	0.9375	15	0.5294117647058824	0.8125	15	13	2	0	0	0.11764705882352941	17	2	1.2	18	0.0	0.11764705882352941	0.6508939846755419	0.942094727257816	0.3573271896577218	0.8058612085216338	0.36269657839631847	0.8766071015833299	0.8313439746030515	0.8867307482072088	0	0	0.0
7187	0.06882393759095363	0.05077483242260148	0.0507140990135153	0.6890992390111486	None	0.2	1	0.5	6	0.5625	9	0.46153846153846156	0.5625	11	9	6	2	0	0.23076923076923078	3	13	1.2	18	0.14285714285714285	0.8	0.6508939846755419	0.9059144341546085	0.581129965211536	0.780096323778171	0.3028091342087039	0.8958207402513338	0.8331684611111463	0.8692334911672547	0.5454545454545454	0.09090909090909091	0.0
2732	0.00030164070382430243	2.4210893294302604e-05	-2.4128333365625042e-05	0.9979469042230025	None	0	0	0.4	2	0.6	3	0.5833333333333334	0.2	1	1	5	2	0	0.75	3	4	0.4666666666666667	7	0.14285714285714285	0.4	0.1	0.5	0.6365362557300277	0.5	1.0	0.5	0.975797780022221	0.5	1.0	0	0.0
2295	None	None	None	None	None	0	0	0.3333333333333333	1	1.0	2	1.0	0	0	0	3	0	0	1.0	2	2	0.26666666666666666	4	0.0	0	0	0	0	0	0	0	0	0	0	0	0
153	None	None	None	None	None	0	0	1.0	2	0.0	0	1.0	0	1	0	1	0	0	0.3333333333333333	3	1	0.2	3	0.0	1.0	0	0	0	0	0	0	0	0	0	0	0
3559	None	None	None	None	None	0	0	0.2727272727272727	3	0.7142857142857143	10	0.38095238095238093	0.42857142857142855	9	6	6	3	0	0.8571428571428571	6	7	1.0666666666666667	16	0.23076923076923078	0	0.23389931603866304	0.9422272726106208	0.6791254913099388	0.7860785992344623	0.6808726540329124	0.8937374686155124	0.9238390739690601	0.8883726996965416	0.1111111111111111	0.2222222222222222	0.0
4577	0.06909997662940955	0.042094330822539404	0.04209266822261723	0.6770818469055068	None	0.4	2	0.5	6	0.5625	9	0.46153846153846156	0.5625	11	9	6	3	0	0.23076923076923078	3	13	1.2	18	0.21428571428571427	0.8	0.6508939846755419	0.9053390715667115	0.581129965211536	0.7190758227428891	0.3028091342087039	0.8893905813286934	0.8331684611111463	0.8533107214461844	0.09090909090909091	0.09090909090909091	0.0
6664	0.0697270013067292	0.04495532721348635	0.0449446897963092	0.7009295279793522	None	0.2	1	0.5	6	0.5625	9	0.46153846153846156	0.5625	11	9	6	2	0	0.23076923076923078	3	13	1.2	18	0.14285714285714285	0.8	0.6508939846755419	0.9059144341546085	0.581129965211536	0.780096323778171	0.3028091342087039	0.8893905813286934	0.8331684611111463	0.8666702379090402	0.5454545454545454	0.09090909090909091	0.0
2789	0.0010732832806741048	9.135234506261911e-06	-6.860379524388054e-06	0.9909748128824971	None	0	0	0.75	3	0.5	2	0.5	0.25	1	1	4	2	0	0.75	3	4	0.4	6	0.16666666666666666	0.6666666666666666	0.5839466953494848	0.5	0.7297178605493423	0.5	0.12566487023260917	0.5	0.9291493189007328	0.5	1.0	0	0.0
2361	None	None	None	None	None	0	0	0.3333333333333333	2	0.8333333333333334	5	1.0	0.8333333333333334	7	5	0	0	0	0.125	8	1	0.5333333333333333	8	0.0	0.5714285714285714	0.31930388496390183	0.899448202866525	0.6791254913099388	0.6803720204358021	0.7647618446250684	0.9099684135311914	0.873248453603178	0.852366019158829	0	0	0.0
2959	0.011956922431676268	0.00036763498056551977	9.458363558033174e-05	0.971014035082398	None	0.3333333333333333	1	0.5	4	0.6	6	0.375	0.3	4	3	7	3	0	0.5	4	8	0.8	12	0.17647058823529413	0.5	0.6815206831421331	0.8654197265573706	0.5012696471121824	0.6776205794549403	0.3959386000016471	0.9032045313749242	0.8009574835354751	0.8337471448452163	0.25	0.25	0.0
1884	None	None	None	None	None	0	0	0.3333333333333333	1	1.0	2	1.0	0	0	0	3	2	0	1.0	2	2	0.26666666666666666	4	0.2	0	0	0	0	0	0	0	0	0	0	0	0
3804	0.05856803453600534	0.028747467244141903	0.009050005259061427	0.716594866939493	None	0.4	2	0.5	6	0.5625	9	0.46153846153846156	0.5625	11	9	6	2	0	0.23076923076923078	3	13	1.2	18	0.14285714285714285	0.8	0.5624308701561893	0.8588652939009095	0.581129965211536	0.7190758227428891	0.3028091342087039	0.8893905813286934	0.8331684611111463	0.8334257576427553	0.5454545454545454	0.09090909090909091	0.0
3262	0.05320559418842657	0.008652180233411997	-0.008438544247172488	0.8974178301185973	None	0	0	0.4166666666666667	5	0.5	8	0.2571428571428571	0.4375	12	7	5	3	0	0.7	10	7	1.2	18	0.3333333333333333	0	0.687918411452493	0.9172841014202403	0.5012696471121824	0.6938921242802017	0.476457276735044	0.8977489406948225	0.8281323843087689	0.8580208131318067	0.08333333333333333	0.16666666666666666	0.0
3472	0.044892158030234955	0.0011122130077133928	-0.00022299163500107835	0.9532251772192155	None	0	0	0.3333333333333333	4	0.6666666666666666	10	0.3090909090909091	0.4666666666666667	10	7	6	8	0	0.45454545454545453	5	11	1.1333333333333333	17	0.6153846153846154	0.15384615384615385	0.47748240000781694	0.8999162922155717	0.581129965211536	0.7038820221979121	0.5337854894168862	0.9134474022157753	0.8586901469188968	0.8589028367379831	0.1	0.1	0.0
1270	None	None	None	None	None	0	0	0.25	2	0.8888888888888888	8	1.0	0.7777777777777778	9	7	1	0	0	0.09090909090909091	11	1	0.7333333333333333	11	0.0	0.4	0.6350281289670431	0.9021880531765755	0.4373349109271726	0.777214624702947	0.6113328921688057	0.8614169885357604	0.8141691982720232	0.8539758677625251	0	0	0.0
5251	0.06960704079887563	0.04573996099489142	0.04565579877323749	0.6954390644407208	None	0.2	1	0.5	6	0.5625	9	0.46153846153846156	0.5625	11	9	6	2	0	0.23076923076923078	3	13	1.2	18	0.14285714285714285	0.8	0.6508939846755419	0.9053390715667115	0.581129965211536	0.780096323778171	0.3028091342087039	0.8888383479057218	0.8331684611111463	0.8661944703328643	0.5454545454545454	0.09090909090909091	0.0
5730	0.06731302470248238	0.044184881360549766	0.044160854319351045	0.6928802678923873	None	0.2	1	0.5	6	0.5625	9	0.46153846153846156	0.5625	11	9	6	2	0	0.23076923076923078	3	13	1.2	18	0.14285714285714285	0.8	0.6508939846755419	0.9053390715667115	0.581129965211536	0.7805407501880539	0.3028091342087039	0.8893905813286934	0.8331684611111463	0.8665107167317625	0.5454545454545454	0.09090909090909091	0.0
6980	0.07013450714305906	0.04916993259870525	0.047987122521087514	0.6838262096569833	None	0.2	1	0.5	6	0.5625	9	0.46153846153846156	0.5625	11	9	6	1	0	0.23076923076923078	3	13	1.2	18	0.07142857142857142	0.8	0.6508939846755419	0.9160320103217156	0.581129965211536	0.780096323778171	0.3028091342087039	0.8888383479057218	0.8331684611111463	0.8711977965433404	1.0	0.09090909090909091	0.0
4315	0.06865025467822164	0.03488121414034685	0.03441893054233394	0.6013092107874083	None	0.25	1	0.36363636363636365	4	0.7142857142857143	10	0.41025641025641024	0.6428571428571429	11	9	4	2	0	0.23076923076923078	3	13	1.0666666666666667	16	0.2	0.6666666666666666	0.6508939846755419	0.9053390715667115	0.581129965211536	0.7190758227428891	0.3028091342087039	0.8893905813286934	0.8331684611111463	0.8533107214461844	0.5454545454545454	0.09090909090909091	0.0
5495	0.0692111933251691	0.045925731418900814	0.04592568636564361	0.6970680317532472	None	0.2	1	0.5	6	0.5625	9	0.46153846153846156	0.5625	11	9	6	2	0	0.23076923076923078	3	13	1.2	18	0.14285714285714285	0.8	0.6508939846755419	0.9053390715667115	0.581129965211536	0.7607921325293406	0.3028091342087039	0.8893905813286934	0.8331684611111463	0.86214117774165	0.5454545454545454	0.2727272727272727	0.0
4002	0.06726010057907698	0.03942968013423848	0.039425607089605436	0.6641657025906389	None	0.4	2	0.5	6	0.5625	9	0.46153846153846156	0.5625	11	9	6	3	0	0.23076923076923078	3	13	1.2	18	0.21428571428571427	0.8	0.6508939846755419	0.9053390715667115	0.581129965211536	0.7190758227428891	0.3028091342087039	0.8893905813286934	0.8331684611111463	0.8533107214461844	0.09090909090909091	0.09090909090909091	0.0
1831	None	None	None	None	None	0	0	0.8	4	0.2	1	0.875	0	0	0	6	2	0	0.5	4	2	0.4666666666666667	7	0.125	0.4	0	0	0	0	0	0	0	0	0	0	0
308	None	None	None	None	None	1.0	1	0.8	4	0.4	2	0.4666666666666667	0.2	2	1	4	0	0	0.6	5	3	0.4666666666666667	7	0.0	1.0	1.0	0.5	0.42774430184184914	0.9194453212515821	0.7541180392695231	0.635231759528372	0.9232212717915453	0.7303739568563862	0	0	0.0
3577	0.06851080228987631	0.040672906519348725	0.04067271601088471	0.664943363594003	None	0.4	2	0.5	6	0.5625	9	0.46153846153846156	0.5625	11	9	6	3	0	0.23076923076923078	3	13	1.2	18	0.21428571428571427	0.8	0.6508939846755419	0.9053390715667115	0.581129965211536	0.7190758227428891	0.3028091342087039	0.8893905813286934	0.8331684611111463	0.8533107214461844	0.09090909090909091	0.09090909090909091	0.0
2192	None	None	None	None	None	0	0	0.75	3	0.3333333333333333	1	0.625	0.3333333333333333	2	1	2	1	0	0.5	2	4	0.3333333333333333	5	0.14285714285714285	0.6666666666666666	0.7228659015585095	0.6774129046203657	0.6312622267468835	0.9729669555357474	0.8179014979334225	0.5299460830126234	0.87460332406231	0.8148305173020228	1.0	0.5	0.0
6526	0.030164898024137184	0.008630274722768474	0.005674498754569765	0.5977382752448209	None	0.25	1	0.6	6	0.46153846153846156	6	0.5	0.46153846153846156	8	6	6	1	0	0.3	3	10	1.0	15	0.07142857142857142	0.8	0.6155757557724102	0.8792289457339582	0.581129965211536	0.8108049487832897	0.3028091342087039	0.7659417597480513	0.8108047426737834	0.8237520777103748	1.0	0.125	0.0
4047	0.07097679915345924	0.04022082639249784	0.04013790799788256	0.6929649023080522	None	0.4	2	0.5	6	0.5625	9	0.46153846153846156	0.5625	11	9	6	3	0	0.23076923076923078	3	13	1.2	18	0.21428571428571427	0.8	0.6508939846755419	0.9053390715667115	0.581129965211536	0.7951076135870454	0.3028091342087039	0.8893905813286934	0.8331684611111463	0.8698361334974953	0.09090909090909091	0.09090909090909091	0.0
6355	0.07109502161308995	0.04533621972360069	0.03957916115808982	0.6819803151589616	None	0.2	1	0.5	6	0.5625	9	0.46153846153846156	0.5625	11	9	6	1	0	0.23076923076923078	3	13	1.2	18	0.07142857142857142	0.8	0.6508939846755419	0.9160320103217156	0.581129965211536	0.7027671568530868	0.3028091342087039	0.8888383479057218	0.8331684611111463	0.8552458015965331	1.0	0.09090909090909091	0.0
2256	None	None	None	None	None	0	0	0.5	2	0.6666666666666666	2	1.0	0.3333333333333333	2	1	2	2	0	0.2	5	1	0.3333333333333333	5	0.2857142857142857	1.0	0.8782232142380128	0.7716704952972488	0.5226723516695145	0.8806875382320819	0.7665750687021383	0.9116741093483078	0.8896833392932872	0.8641652292373694	0.75	0	0.0
3603	None	None	None	None	None	0	0	0.3333333333333333	3	0.7272727272727273	8	0.7222222222222222	0.36363636363636365	5	4	7	7	0	0.5	3	6	0.8666666666666667	13	0.4117647058823529	0.18181818181818182	0.3040708153400919	0.9294021280867735	0.5583105789866126	0.6663792945546683	0.6501054192613842	0.9202510636888245	0.8808658260381261	0.8704623541238007	0.2	0.2	0.0
915	None	None	None	None	None	0	0	0.5	3	0.6666666666666666	4	0.4444444444444444	0.3333333333333333	3	2	4	2	0	0.5	6	3	0.5333333333333333	8	0.18181818181818182	0.8	0.9441497302684774	0.5170083251718017	0.6326866393300894	0.8476391518610943	0.16401838064901555	0.815378342611893	0.9645912235696064	0.7483570189012153	0.6666666666666666	0.3333333333333333	0.0
3608	0.04258350063372446	0.00581964090237116	0.00459457015431353	0.6804052079402179	None	0.2	1	0.3333333333333333	4	0.7333333333333333	11	0.40476190476190477	0.7333333333333333	13	11	3	2	0	0.21428571428571427	3	14	1.1333333333333333	17	0.25	0.6666666666666666	0.8136596783179652	0.9337661115606793	0.4624439107354127	0.8308063703448126	0.6501054192613842	0.8594550025494607	0.8489556707779408	0.8824722111244975	0.5384615384615384	0	0.0
2010	None	None	None	None	None	0	0	0.5	3	0.6666666666666666	4	0.6666666666666666	0.3333333333333333	3	2	4	0	0	0.75	4	3	0.5333333333333333	8	0.0	0.4	0.871184703981481	0.7986541260517952	0.8083677829030899	0.8183091057416113	0.8432127229828087	0.8752096831569947	0.8291086337870816	0.833442191601383	0	0	0.0
4697	None	None	None	None	None	0.25	1	0.6	6	0.4166666666666667	5	0.5833333333333334	0.3333333333333333	7	4	6	3	0	0.375	3	8	0.9333333333333333	14	0.23076923076923078	0.6666666666666666	0.6508939846755419	0.902586909628954	0.581129965211536	0.830694436812095	0.3028091342087039	0.8481521501628622	0.8281323843087689	0.8636191762389941	0.14285714285714285	0.14285714285714285	0.0
7359	0.06603219550427031	0.04508796658137815	0.0446702134399802	0.6953493473004515	None	0.2	1	0.5	6	0.5625	9	0.46153846153846156	0.5625	11	9	6	1	0	0.23076923076923078	3	13	1.2	18	0.07142857142857142	0.8	0.6508939846755419	0.9160320103217156	0.581129965211536	0.780096323778171	0.3028091342087039	0.8888383479057218	0.8331684611111463	0.8711977965433404	1.0	0.18181818181818182	0.0
535	None	None	None	None	None	0	0	0.3333333333333333	1	1.0	2	1.0	0.5	2	1	1	1	0	0.25	4	1	0.26666666666666666	4	0.2	0	1.0	0.5	0.41021382050345145	0.9054693724843577	0.8386984592777769	0.5722596541865339	0.9237261447256685	0.7006095188269873	1.0	1.0	0.0
976	None	None	None	None	None	0	0	0.75	3	0.25	1	0.5	0.25	2	1	3	3	0	0.75	3	4	0.4	6	0.3333333333333333	0	0.31842653665486237	0.8407259188466946	0.5903326925535826	0.9113357833438884	0.2844027560120163	0.6863130226967067	0.8522239616897792	0.8309269227025196	0.5	0.5	0.0
6569	0.06943283426726464	0.0485794451829352	0.048437816935608224	0.6887953373191325	None	0.2	1	0.5	6	0.5625	9	0.46153846153846156	0.5625	11	9	6	1	0	0.23076923076923078	3	13	1.2	18	0.07142857142857142	0.8	0.6508939846755419	0.9160320103217156	0.581129965211536	0.8171547688490212	0.3028091342087039	0.8893905813286934	0.8331684611111463	0.8797902207791277	1.0	0.09090909090909091	0.0
2359	None	None	None	None	None	0	0	0.5	3	0.3333333333333333	2	0.6666666666666666	0.16666666666666666	3	1	4	1	0	0.75	4	3	0.5333333333333333	8	0.1	0.6666666666666666	0.32620139438625373	0.913920605794364	0.43084272551256547	0.7534242542447601	0.5331501374042766	0.836877976753496	0.820226161877711	0.8461698298806296	1.0	0.3333333333333333	0.0
207	None	None	None	None	None	0	0	1.0	2	0.0	0	1.0	0	1	0	1	0	0	0.3333333333333333	3	1	0.2	3	0.0	1.0	0	0	0	0	0	0	0	0	0	0	0
3766	0.06628666289981974	0.04020092911400744	0.04008276879265341	0.694594638957275	None	0.4	2	0.5	6	0.5625	9	0.46153846153846156	0.5625	11	9	6	3	0	0.23076923076923078	3	13	1.2	18	0.21428571428571427	0.8	0.6508939846755419	0.9053390715667115	0.581129965211536	0.7951076135870454	0.3028091342087039	0.8893905813286934	0.8331684611111463	0.8698361334974953	0.09090909090909091	0.09090909090909091	0.0
4851	0.0678230359258691	0.04465329894839039	0.04374327850330986	0.6736325417424055	None	0.4	2	0.5	6	0.5625	9	0.46153846153846156	0.5625	11	9	6	3	0	0.23076923076923078	3	13	1.2	18	0.21428571428571427	0.8	0.6508939846755419	0.9053390715667115	0.581129965211536	0.7805407501880539	0.3028091342087039	0.8893905813286934	0.8331684611111463	0.8665107167317625	0.09090909090909091	0.09090909090909091	0.0
143	None	None	None	None	None	0	0	0.75	3	0.3333333333333333	1	0.8333333333333334	0	3	0	1	1	0	0.6666666666666666	3	2	0.3333333333333333	5	0.3333333333333333	0.6666666666666666	0	0	0	0	0	0	0	0	0	0	0
6257	0.06767174192588503	0.04856799435237636	0.04838441640097739	0.6879705042885715	None	0.2	1	0.5	6	0.5625	9	0.46153846153846156	0.5625	11	9	6	1	0	0.23076923076923078	3	13	1.2	18	0.07142857142857142	0.8	0.6508939846755419	0.9160320103217156	0.581129965211536	0.8171547688490212	0.3028091342087039	0.8893905813286934	0.8331684611111463	0.8797902207791277	1.0	0.09090909090909091	0.0
6082	0.06768575859509031	0.04926340371451679	0.048306264089385764	0.6857283292128965	None	0.2	1	0.5	6	0.5625	9	0.46153846153846156	0.5625	11	9	6	1	0	0.23076923076923078	3	13	1.2	18	0.07142857142857142	0.8	0.6508939846755419	0.9160320103217156	0.581129965211536	0.780096323778171	0.3028091342087039	0.8893905813286934	0.8331684611111463	0.8714071637716587	1.0	0.18181818181818182	0.0
7513	0.07019652829081473	0.0510767148383674	0.050896545732705564	0.6842458129025326	None	0.2	1	0.5	6	0.5625	9	0.46153846153846156	0.5625	11	9	6	2	0	0.23076923076923078	3	13	1.2	18	0.14285714285714285	0.8	0.6508939846755419	0.9059144341546085	0.581129965211536	0.780096323778171	0.3028091342087039	0.8893905813286934	0.8331684611111463	0.8666702379090402	0.5454545454545454	0.09090909090909091	0.0
4707	0.0663649309928186	0.032212534096779676	0.0224710884787931	0.6676959612462514	None	0.2	1	0.4166666666666667	5	0.625	10	0.46153846153846156	0.5625	11	9	6	2	0	0.23076923076923078	3	13	1.2	18	0.14285714285714285	0.4	0.6508939846755419	0.9053390715667115	0.581129965211536	0.7951076135870454	0.3028091342087039	0.8893905813286934	0.8331684611111463	0.8698361334974953	0.5454545454545454	0.09090909090909091	0.0
461	None	None	None	None	None	0.5	1	0.5714285714285714	4	0.5	4	0.4166666666666667	0.25	3	2	6	2	0	0.6666666666666666	6	4	0.6666666666666666	10	0.13333333333333333	0.2222222222222222	0.9169544412857797	0.931282963456961	0.5481624615944259	0.9360296621139195	0.8432127229828087	0.9635413341875119	0.9362721311481045	0.9455633524683249	0.6666666666666666	0.3333333333333333	0.0
5858	0.06932556491505022	0.04980726778508639	0.048910025330998134	0.6835974130523639	None	0.2	1	0.5	6	0.5625	9	0.46153846153846156	0.5625	11	9	6	1	0	0.23076923076923078	3	13	1.2	18	0.07142857142857142	0.8	0.6508939846755419	0.9160320103217156	0.581129965211536	0.780096323778171	0.3028091342087039	0.9017727637274034	0.8331684611111463	0.8762774088601966	1.0	0.09090909090909091	0.0
659	None	None	None	None	None	1.0	1	0.8	4	0.4	2	0.4666666666666667	0.4	3	2	3	0	0	0.6	5	3	0.4666666666666667	7	0.0	1.0	0.7918810151835618	0.6544947985595329	0.4624439107354127	0.9079142349819412	0.6501054192613842	0.8994960527512944	0.8774135507635854	0.8463567646171729	0	0	0.0
2259	None	None	None	None	None	0	0	0.2727272727272727	3	0.7142857142857143	10	0.3333333333333333	0.5	8	7	7	5	0	0.75	8	6	1.0666666666666667	16	0.29411764705882354	0.3076923076923077	0.6350281289670431	0.8250761498387774	0.640574568993657	0.6898497147348768	0.561582154341935	0.8397927114137701	0.6379575202782679	0.7917889694297859	0.125	0.25	0.0
6997	0.049085232759387656	0.003340910185619741	0.0021881222261193704	0.6316956372558293	None	0.3333333333333333	2	0.42857142857142855	6	0.6111111111111112	11	0.4444444444444444	0.6111111111111112	13	11	6	0	0	0.2	15	3	1.3333333333333333	20	0.0	0.8	0.5624308701561893	0.888686518765544	0.581129965211536	0.7200215315621586	0.3210434445022991	0.8842615639275612	0.8331684611111463	0.843582312764141	0	0	0.0
1116	None	None	None	None	None	0	0	0.5	2	0.75	3	0.5	0.5	3	2	2	0	0	0.75	3	4	0.4	6	0.0	0	0.5705399739858492	0.8524165202473246	0.4373349109271726	0.887147510335014	0.5576132523561304	0.7422150803322815	0.7473315672052758	0.8353975885690925	0	0	0.0
6421	0.06970299684628829	0.049134627269153415	0.0482905816479214	0.6854962857651941	None	0.2	1	0.5	6	0.5625	9	0.46153846153846156	0.5625	11	9	6	1	0	0.23076923076923078	3	13	1.2	18	0.07142857142857142	0.8	0.6508939846755419	0.9160320103217156	0.581129965211536	0.780096323778171	0.3028091342087039	0.8888383479057218	0.8331684611111463	0.8711977965433404	1.0	0.09090909090909091	0.0
861	None	None	None	None	None	0	0	1.0	3	0.0	0	0.6666666666666666	0	2	0	1	1	0	0.6666666666666666	2	3	0.26666666666666666	4	0.25	1.0	0	0	0	0	0	0	0	0	0	0	0
932	None	None	None	None	None	0	0	0.5	4	0.5555555555555556	5	0.39285714285714285	0.4444444444444444	5	4	5	3	0	0.5714285714285714	4	7	0.7333333333333333	11	0.23076923076923078	0.2857142857142857	0.20342925890988983	0.8052423021335849	0.19710518890265147	0.939465375202287	0.6580394276041152	0.8493683996766506	0.868101565389144	0.8769341997279684	0.2	0.2	0.0
6728	0.05781682504441746	0.029523159811280446	-0.015588569831573567	0.8267272471723142	None	0.2	1	0.5	6	0.5625	9	0.46153846153846156	0.5625	11	9	6	1	0	0.23076923076923078	3	13	1.2	18	0.07142857142857142	0.8	0.5624308701561893	0.8588652939009095	0.581129965211536	0.7472308152745754	0.3028091342087039	0.8893905813286934	0.8331684611111463	0.839983946467276	1.0	0.09090909090909091	0.0
963	None	None	None	None	None	0	0	0.6	3	0.6	3	0.5833333333333334	0.2	3	1	3	5	0	0.75	3	4	0.4666666666666667	7	0.625	0.4	0.2317248175787082	0.8342839585753805	0.5191753324245842	0.774097171336679	0.4408172672659855	0.7897657377295167	0.8236898714414246	0.8006669717547464	0.3333333333333333	0.3333333333333333	0.29046086253589254
178	None	None	None	None	None	0	0	0.5	3	0.5714285714285714	4	0.5625	0.42857142857142855	5	3	3	1	0	1.0	4	4	0.6	9	0.125	0	0.3949414998067977	0.866931395803293	0.49373906697174286	0.8862625341709621	0.5720377227530072	0.8672090147779061	0.870465780059441	0.8737547207146795	1.0	0	0.0
4872	0.0716138697117589	0.04607230588590579	0.04481532575833506	0.686091677505936	None	0.2	1	0.5	6	0.5625	9	0.46153846153846156	0.5625	11	9	6	2	0	0.23076923076923078	3	13	1.2	18	0.14285714285714285	0.8	0.6508939846755419	0.9053390715667115	0.581129965211536	0.8150855384199934	0.3028091342087039	0.8893905813286934	0.8331684611111463	0.8745694754358024	0.5454545454545454	0.09090909090909091	0.0
351	None	None	None	None	None	0	0	0.5	3	0.7142857142857143	5	0.42857142857142855	0.7142857142857143	8	5	0	1	0	0.42857142857142855	3	7	0.6	9	1.0	1.0	0.23249197681042716	0.9190561480584152	0.3351666738655442	0.9258313579181848	0.5237714505433751	0.6681335082361286	0.8221886405977418	0.8681346840645121	1.0	0.625	0.0
3099	0.06958402455181571	0.0138001873602006	0.005022150946141834	0.8556818579417107	None	0	0	0.14285714285714285	2	0.9444444444444444	17	0.25	0.5555555555555556	11	10	8	4	0	0.3125	5	16	1.3333333333333333	20	0.21052631578947367	0.10526315789473684	0.3040708153400919	0.9090087926976107	0.6732793317502981	0.7445357717046365	0.6501054192613842	0.8831444581606924	0.8603858411523355	0.8578980157914318	0.09090909090909091	0.09090909090909091	0.0
5099	0.06882338426320872	0.04544033418920575	0.04490959374365703	0.6742554813677111	None	0.4	2	0.5	6	0.5625	9	0.46153846153846156	0.5625	11	9	6	3	0	0.23076923076923078	3	13	1.2	18	0.21428571428571427	0.8	0.6508939846755419	0.9053390715667115	0.581129965211536	0.780096323778171	0.3028091342087039	0.8888383479057218	0.8331684611111463	0.8661944703328643	0.09090909090909091	0.09090909090909091	0.0
7349	0.06998050262114741	0.050494546353435144	0.05030264024520966	0.6835201979180123	None	0.2	1	0.5	6	0.5625	9	0.46153846153846156	0.5625	11	9	6	2	0	0.23076923076923078	3	13	1.2	18	0.14285714285714285	0.8	0.6508939846755419	0.9059144341546085	0.581129965211536	0.780096323778171	0.3028091342087039	0.8888383479057218	0.8331684611111463	0.8664543402437376	0.5454545454545454	0.18181818181818182	0.0
2697	0.08146701351944333	0.019166233251632615	0.0049322237897677585	0.7378682280119095	None	0	0	0.16666666666666666	2	0.9375	15	0.5294117647058824	0.8125	15	13	2	0	0	0.11764705882352941	17	2	1.2	18	0.0	0.11764705882352941	0.6508939846755419	0.942094727257816	0.3573271896577218	0.8058612085216338	0.36269657839631847	0.8766071015833299	0.8313439746030515	0.8867307482072088	0	0	0.0
2166	None	None	None	None	None	0	0	0.75	3	0.25	1	0.5	0	1	0	4	0	0	0.75	4	3	0.4	6	0.0	0.4	0	0	0	0	0	0	0	0	0	0	0
3019	0.0	0.0	0.0	1.0	None	0	0	0	0	0	0	1.0	0	0	0	0	2	0	1.0	1	1	0.06666666666666667	1	0.5	0	0	0	0	0	0	0	0	0	0	0	0
1446	None	None	None	None	None	0	0	0.5555555555555556	5	0.36363636363636365	4	0.52	0.09090909090909091	2	1	10	8	0	1.0	5	5	0.8666666666666667	13	0.34782608695652173	0.2	0.49534528523789356	0.9106127155002806	0.3638388309683232	0.9332916933562159	0.6037195910125857	0.8695339245124368	0.894134604246858	0.9076654293897022	0.5	0.5	0.16155402051941004
6956	0.03522058383622244	0.003099565258530914	0.0022345153431511033	0.9546196326280575	None	0	0	0.4166666666666667	5	0.625	10	0.375	0.5625	11	9	6	2	0	0.3333333333333333	12	4	1.2	18	0.14285714285714285	0.14285714285714285	0.6508939846755419	0.9148939237128623	0.581129965211536	0.7705217187357193	0.3028091342087039	0.9043035844062326	0.8331684611111463	0.8747965294613043	0.5454545454545454	0.09090909090909091	0.0
5370	0.08003055684560031	0.03150203601844756	0.0264743827262413	0.7465258054432076	None	0	0	0.3333333333333333	4	0.6666666666666666	10	0.3269230769230769	0.6666666666666666	12	10	4	2	0	0.3076923076923077	13	4	1.1333333333333333	17	0.2	0	0.6508939846755419	0.9015001363551827	0.581129965211536	0.7467318242673981	0.3210434445022991	0.888207565164262	0.8331684611111463	0.8568383175509747	0.5416666666666666	0.25	0.0
1388	None	None	None	None	None	0	0	0.4	2	0.8	4	0.4375	0.6	5	3	1	2	0	1.0	4	4	0.4666666666666667	7	0.5	0.3333333333333333	0.38936892229557685	0.8466217813354381	0.5012696471121824	0.9250407476772196	0.7404202028306145	0.8925794887054935	0.9172683906203566	0.8921476265655023	0.6	0.2	0.0
4777	0.06870003165979212	0.040347800678784775	0.040320835763343416	0.689413133007144	None	0.4	2	0.5	6	0.5625	9	0.46153846153846156	0.5625	11	9	6	3	0	0.23076923076923078	3	13	1.2	18	0.21428571428571427	0.8	0.6508939846755419	0.9053390715667115	0.581129965211536	0.7190758227428891	0.3028091342087039	0.8893905813286934	0.8331684611111463	0.8533107214461844	0.09090909090909091	0.09090909090909091	0.0
6309	0.06801377999504978	0.04985688125238329	0.04886875946392203	0.6861217742995749	None	0.2	1	0.5	6	0.5625	9	0.46153846153846156	0.5625	11	9	6	1	0	0.23076923076923078	3	13	1.2	18	0.07142857142857142	0.8	0.6508939846755419	0.9160320103217156	0.581129965211536	0.780096323778171	0.3028091342087039	0.8940426376460594	0.8331684611111463	0.8731962869260015	1.0	0.09090909090909091	0.0
904	None	None	None	None	None	0	0	0.4	2	0.8	4	0.5833333333333334	0.6	4	3	2	0	0	0.3333333333333333	6	2	0.4666666666666667	7	0.0	0.6666666666666666	0.8164702924870865	0.7421894716814286	0.706402757523582	0.7012163734383132	0.42481475064813773	0.6684897465994314	0.8510702205853471	0.7048732208370927	0	0	0.0
7320	0.01302298816029791	0.005553930618903971	-0.005422776495645156	0.9550955002018392	None	0	0	0.6	6	0.3076923076923077	4	0.35714285714285715	0.3076923076923077	8	4	6	3	0	0.8571428571428571	6	7	1.0	15	0.25	0	0.687918411452493	0.933278805862236	0.5901975692110606	0.855752754154974	0.3028091342087039	0.8790110245154189	0.8281323843087689	0.8941556904459191	0.125	0.125	0.0
5393	0.06893001617158254	0.04169860715323	0.04166969640867918	0.6736114602592203	None	0.4	2	0.5	6	0.5625	9	0.46153846153846156	0.5625	11	9	6	3	0	0.23076923076923078	3	13	1.2	18	0.21428571428571427	0.8	0.6508939846755419	0.9053390715667115	0.581129965211536	0.7190758227428891	0.3028091342087039	0.8888383479057218	0.8331684611111463	0.8530768583507404	0.09090909090909091	0.09090909090909091	0.0
5224	0.07111543889285724	0.04552111086746491	0.0454152294892757	0.690178959943625	None	0.2	1	0.5	6	0.5625	9	0.46153846153846156	0.5625	11	9	6	2	0	0.23076923076923078	3	13	1.2	18	0.14285714285714285	0.8	0.6508939846755419	0.9053390715667115	0.581129965211536	0.7805407501880539	0.3028091342087039	0.8893905813286934	0.8331684611111463	0.8665107167317625	0.5454545454545454	0.09090909090909091	0.0
90	None	None	None	None	None	0.5	1	0.6666666666666666	4	0.5	3	0.4	0.5	6	3	1	0	0	0.8	4	5	0.5333333333333333	8	0.0	0.6666666666666666	0.9239542408131799	0.9260620773039633	0.2167942704474985	0.8524603616377757	0.1750599067501119	0.8248478300142111	0.9688163023275325	0.8747649675491593	0	0	0.0
4371	None	None	None	None	None	0.3333333333333333	1	0.625	5	0.4	4	0.6666666666666666	0.3	6	3	5	3	0	0.5	3	6	0.8	12	0.2727272727272727	0.3333333333333333	0.6694061980640175	0.9307276130887506	0.6301277282607375	0.8245463598586779	0.39406259190813275	0.861821713683123	0.8306653275103646	0.8799504279666793	0.16666666666666666	0.16666666666666666	0.0
5924	0.06595238879991012	0.044912187321344464	0.0449116966187042	0.682334680735055	None	0.2	1	0.5	6	0.5625	9	0.46153846153846156	0.5625	11	9	6	2	0	0.23076923076923078	3	13	1.2	18	0.14285714285714285	0.8	0.6508939846755419	0.9053390715667115	0.581129965211536	0.780096323778171	0.3028091342087039	0.8888383479057218	0.8331684611111463	0.8661944703328643	0.5454545454545454	0.09090909090909091	0.0
4593	0.022428915720324218	0.00290661746205393	-0.0016595836310031003	0.9781264681834763	None	0	0	0.4444444444444444	4	0.6363636363636364	7	0.48148148148148145	0.45454545454545453	6	5	6	4	0	0.3333333333333333	9	3	0.8666666666666667	13	0.26666666666666666	0.36363636363636365	0.47748240000781694	0.9207201664684583	0.6301277282607375	0.6903308540315678	0.5337854894168862	0.9228715709263312	0.8586901469188968	0.8712383245242058	0.16666666666666666	0.16666666666666666	0.0
6537	0.06917451088845088	0.04693454161501886	0.04692645236914043	0.7046223189144242	None	0.2	1	0.5	6	0.5625	9	0.46153846153846156	0.5625	11	9	6	2	0	0.23076923076923078	3	13	1.2	18	0.14285714285714285	0.8	0.6508939846755419	0.9059144341546085	0.581129965211536	0.8171547688490212	0.3028091342087039	0.8893905813286934	0.8331684611111463	0.8753179144156558	0.6818181818181819	0.18181818181818182	0.0
5232	0.07118591363874521	0.04582197995088238	0.04344012937247671	0.6843108805725312	None	0.2	1	0.5	6	0.5625	9	0.46153846153846156	0.5625	11	9	6	2	0	0.23076923076923078	3	13	1.2	18	0.14285714285714285	0.8	0.6508939846755419	0.9053390715667115	0.581129965211536	0.7609252996313202	0.3028091342087039	0.8893905813286934	0.8331684611111463	0.8621701706450846	0.5454545454545454	0.2727272727272727	0.0
2826	0.0015461612037316321	7.409401165868142e-05	3.44308694194061e-06	0.9954178175210409	None	0	0	0.8	4	0.0	0	0.875	0	1	0	5	2	0	0.5	2	4	0.4666666666666667	7	0.15384615384615385	0	0	0	0	0	0	0	0	0	0	0	0
7160	0.06976463252580899	0.04611863579117832	0.04582884449335987	0.71126696236507	None	0.2	1	0.5	6	0.5625	9	0.46153846153846156	0.5625	11	9	6	1	0	0.23076923076923078	3	13	1.2	18	0.07142857142857142	0.8	0.6508939846755419	0.9160320103217156	0.581129965211536	0.8171547688490212	0.3028091342087039	0.8888383479057218	0.8331684611111463	0.8795926164136235	1.0	0.09090909090909091	0.0
5870	0.06677376859849156	0.04009398144860973	0.03895853711368807	0.6718518031045488	None	0	0	0.36363636363636365	4	0.6428571428571429	9	0.6153846153846154	0.6428571428571429	11	9	4	2	0	0.15384615384615385	2	13	1.0666666666666667	16	0.2	0	0.6508939846755419	0.9053390715667115	0.581129965211536	0.780096323778171	0.3028091342087039	0.8888383479057218	0.8331684611111463	0.8661944703328643	0.5454545454545454	0.09090909090909091	0.0
5632	0.07047390092579117	0.044178575094982346	0.04146094198912041	0.7126303808993404	None	0.2	1	0.5	6	0.5625	9	0.46153846153846156	0.5625	11	9	6	2	0	0.23076923076923078	3	13	1.2	18	0.14285714285714285	0.8	0.6508939846755419	0.9053390715667115	0.581129965211536	0.7027671568530868	0.3028091342087039	0.8893905813286934	0.8331684611111463	0.8499679560275788	0.5454545454545454	0.09090909090909091	0.0
5404	0.07187745305741074	0.042956651653002276	0.04093715834314393	0.7353992493880821	None	0.4	2	0.46153846153846156	6	0.5882352941176471	10	0.36538461538461536	0.5294117647058824	11	9	7	2	0	0.3076923076923077	4	13	1.2666666666666666	19	0.125	0.6666666666666666	0.6508939846755419	0.9053390715667115	0.581129965211536	0.8150855384199934	0.3028091342087039	0.8893905813286934	0.8331684611111463	0.8745694754358024	0.5454545454545454	0.2727272727272727	0.0
27	None	None	None	None	None	0	0	0.42857142857142855	3	0.75	6	0.47619047619047616	0.375	5	3	4	2	0	0.42857142857142855	7	3	0.6666666666666666	10	0.2	0.25	0.8534285537899123	0.703937222693973	0.5123856675911392	0.8571593057529859	0.5355922408682676	0.8420579415321691	0.8022887969867432	0.809054363161158	0.6000000000000001	0	0.0
7417	0.06749458307194156	0.0491098390204309	0.04910945228764744	0.6870154561350399	None	0.2	1	0.5	6	0.5625	9	0.46153846153846156	0.5625	11	9	6	2	0	0.23076923076923078	3	13	1.2	18	0.14285714285714285	0.8	0.6508939846755419	0.9059144341546085	0.581129965211536	0.7472308152745754	0.3028091342087039	0.8888383479057218	0.8331684611111463	0.8592638491266914	0.5454545454545454	0.18181818181818182	0.0
6996	0.0761761442796769	0.041356432485639916	0.04130278560114335	0.6465392649105353	None	0	0	0.36363636363636365	4	0.7142857142857143	10	0.41025641025641024	0.6428571428571429	11	9	4	2	0	0.23076923076923078	3	13	1.0666666666666667	16	0.2	0.6666666666666666	0.6508939846755419	0.9160320103217156	0.581129965211536	0.8171547688490212	0.3028091342087039	0.8893905813286934	0.8331684611111463	0.8797902207791277	0.5454545454545454	0.09090909090909091	0.0
4531	None	None	None	None	None	0	0	0.36363636363636365	4	0.6428571428571429	9	0.5	0.5	10	7	5	4	0	0.5	8	4	1.0666666666666667	16	0.36363636363636365	0	0.6508939846755419	0.9109272722556813	0.6234321923546509	0.804111869784056	0.3028091342087039	0.8927769914927195	0.8331684611111463	0.8756874377620146	0.1	0.1	0.0
5937	0.06906940728471746	0.04741143265003806	0.046265722003316724	0.6864703569733539	None	0.2	1	0.5	6	0.5625	9	0.46153846153846156	0.5625	11	9	6	1	0	0.23076923076923078	3	13	1.2	18	0.07142857142857142	0.8	0.6508939846755419	0.9160320103217156	0.581129965211536	0.780096323778171	0.3028091342087039	0.8888383479057218	0.8331684611111463	0.8711977965433404	1.0	0.09090909090909091	0.0
5639	0.05279679146743222	0.007052861665463063	0.00309667265786662	0.6881879885777353	None	0.2	1	0.5	6	0.5333333333333333	8	0.38636363636363635	0.4666666666666667	10	7	6	3	0	0.36363636363636365	4	11	1.1333333333333333	17	0.23076923076923078	0.15384615384615385	0.6508939846755419	0.9173348358244358	0.6301277282607375	0.7882695613321291	0.3793144627520767	0.892121477034171	0.8331684611111463	0.874856520073775	0.1	0.2	0.0
4390	0.06492965266771254	0.039143403556695835	0.03912115722169375	0.6638984921325717	None	0.4	2	0.5	6	0.5625	9	0.46153846153846156	0.5625	11	9	6	3	0	0.23076923076923078	3	13	1.2	18	0.21428571428571427	0.8	0.6508939846755419	0.9053390715667115	0.581129965211536	0.8479783898082266	0.3028091342087039	0.8893905813286934	0.8331684611111463	0.8829282872366411	0.09090909090909091	0.09090909090909091	0.0
954	None	None	None	None	None	1.0	1	1.0	4	0.25	1	0.5	0	4	0	1	0	0	0.75	4	3	0.4	6	0.0	1.0	0	0	0	0	0	0	0	0	0	0	0
1596	None	None	None	None	None	0	0	0.75	6	0.1	1	0.5714285714285714	0	5	0	6	4	0	0.42857142857142855	3	7	0.8	12	0.36363636363636365	0	0	0	0	0	0	0	0	0	0	0	0
5636	0.07011748541578487	0.04484643821940133	0.04475036516199624	0.703361584377763	None	0.2	1	0.5	6	0.5625	9	0.46153846153846156	0.5625	11	9	6	2	0	0.23076923076923078	3	13	1.2	18	0.14285714285714285	0.8	0.6508939846755419	0.9053390715667115	0.581129965211536	0.7805407501880539	0.3028091342087039	0.8893905813286934	0.8331684611111463	0.8665107167317625	0.5454545454545454	0.09090909090909091	0.0
4398	0.06505235720362752	0.04005645306537518	0.04005462686012508	0.6644355265330948	None	0.4	2	0.5	6	0.5625	9	0.46153846153846156	0.5625	11	9	6	3	0	0.23076923076923078	3	13	1.2	18	0.21428571428571427	0.8	0.6508939846755419	0.9053390715667115	0.581129965211536	0.7951076135870454	0.3028091342087039	0.8981596405398403	0.8331684611111463	0.8732841752539079	0.09090909090909091	0.09090909090909091	0.0
6356	0.07033885694718615	0.049506742450367146	0.048987205082593334	0.6849427996044835	None	0.2	1	0.5	6	0.5625	9	0.46153846153846156	0.5625	11	9	6	1	0	0.23076923076923078	3	13	1.2	18	0.07142857142857142	0.8	0.6508939846755419	0.9160320103217156	0.581129965211536	0.8171547688490212	0.3028091342087039	0.8888383479057218	0.8331684611111463	0.8795926164136235	1.0	0.09090909090909091	0.0
6957	0.07503802245791331	0.041291774282107827	0.040442733111270085	0.6745491922261956	None	0	0	0.36363636363636365	4	0.7142857142857143	10	0.41025641025641024	0.6428571428571429	11	9	4	2	0	0.23076923076923078	3	13	1.0666666666666667	16	0.2	0.6666666666666666	0.6508939846755419	0.9160320103217156	0.581129965211536	0.780096323778171	0.3028091342087039	0.8888383479057218	0.8331684611111463	0.8711977965433404	0.5454545454545454	0.09090909090909091	0.0
940	None	None	None	None	None	0	0	0.75	3	0.0	0	0.8333333333333334	0	3	0	1	3	0	0.6666666666666666	3	2	0.3333333333333333	5	1.0	0	0	0	0	0	0	0	0	0	0	0	0
6798	0.02840442076627751	0.010202141406826518	-0.005225851529670775	0.8331217908592201	None	0.2	1	0.4166666666666667	5	0.6875	11	0.34615384615384615	0.625	11	10	6	0	0	0.3076923076923077	4	13	1.2	18	0.0	0.6666666666666666	0.5496354135354694	0.8857232714326747	0.581129965211536	0.7522712298553239	0.3210434445022991	0.9004569379295145	0.8331684611111463	0.8565531795116323	0	0	0.0
2776	0.09001939173609602	0.006447373311703197	-0.005973857304118108	0.626706396405015	None	0	0	0.2857142857142857	4	0.7368421052631579	14	0.2625	0.6842105263157895	17	13	3	2	0	0.3125	5	16	1.4	21	0.3333333333333333	0.1	0.2317248175787082	0.8991952957492739	0.43115385442805365	0.8379251086638719	0.6913634875377689	0.8461027974304128	0.8676035688518208	0.8635602420178682	0.5294117647058824	0	0.0
7504	0.06629655793843198	0.045537262714666286	0.045529338331592034	0.7033343393136573	None	0.2	1	0.5	6	0.5625	9	0.46153846153846156	0.5625	11	9	6	1	0	0.23076923076923078	3	13	1.2	18	0.07142857142857142	0.8	0.6508939846755419	0.9160320103217156	0.581129965211536	0.7472308152745754	0.3028091342087039	0.8888383479057218	0.8331684611111463	0.8642226844728783	1.0	0.09090909090909091	0.0
1040	None	None	None	None	None	0	0	0.6666666666666666	2	0.5	1	0.6666666666666666	0.5	1	1	2	2	0	0.6666666666666666	2	3	0.26666666666666666	4	0.25	0	0.5304896663953482	0.5	0.8233381954494433	0.5	0.2061089336277142	0.5	0.9255956958231496	0.5	1.0	0	0.6281242969817995
1030	None	None	None	None	None	0	0	0.5	2	0.6666666666666666	2	1.0	0.6666666666666666	4	2	0	0	0	0.2	5	1	0.3333333333333333	5	0.0	0.5	0.28352115208555867	0.8711326294918065	0.6192513749782712	0.7463162259667877	0.8070212951782707	0.8461358262979292	0.8992980009220772	0.8270544445492775	0	0	0.0
2368	None	None	None	None	None	0	0	0.5	2	0.5	2	0.6666666666666666	0	1	0	4	3	0	1.0	3	3	0.4	6	0.2727272727272727	1.0	0	0	0	0	0	0	0	0	0	0	0
2385	None	None	None	None	None	0.5	1	0.5714285714285714	4	0.5	4	0.4166666666666667	0.375	7	3	2	3	0	0.375	3	8	0.6666666666666666	10	0.75	1.0	0.6350281289670431	0.921779220737393	0.5012696471121824	0.7794854913671688	0.561582154341935	0.9266830999287691	0.8281323843087689	0.8898052960324067	0.14285714285714285	0	0.0
1766	None	None	None	None	None	0	0	0.75	3	0.3333333333333333	1	0.625	0	2	0	2	2	0	0.5	2	4	0.3333333333333333	5	0.3333333333333333	0.6666666666666666	0	0	0	0	0	0	0	0	0	0	0
5590	0.07064162058498212	0.0450359299362222	0.04342524605288728	0.6821371964448854	None	0.2	1	0.5	6	0.5625	9	0.46153846153846156	0.5625	11	9	6	2	0	0.23076923076923078	3	13	1.2	18	0.14285714285714285	0.8	0.6508939846755419	0.9053390715667115	0.581129965211536	0.7609252996313202	0.3028091342087039	0.8834903895663626	0.8331684611111463	0.8598315194432717	0.7272727272727273	0.2727272727272727	0.0
3542	0.0345632898959359	0.007502536935050663	-0.0008872811561478983	0.9551196191017388	None	0.2	1	0.4166666666666667	5	0.6	9	0.2833333333333333	0.5333333333333333	10	8	6	3	0	0.6	10	6	1.1333333333333333	17	0.21428571428571427	0.16666666666666666	0.5299627226053433	0.8791093364803477	0.5355269228355474	0.7406225674070542	0.3028091342087039	0.8757909694231395	0.8049362380437192	0.8405237759404732	0.7	0.3	0.0
544	None	None	None	None	None	0	0	0.6666666666666666	2	0.5	1	0.6666666666666666	0.5	2	1	1	0	0	0.6666666666666666	2	3	0.26666666666666666	4	0.0	0	0.89507919656083	0.5777706564684408	0.3223721651560626	0.9023595897373793	0.7752103877556962	0.8724229421823393	0.9375631357933059	0.8155726067270326	0	0	0.0
7497	0.0694148211763282	0.047114035160018816	0.04707918094699431	0.7158254955875494	None	0.2	1	0.5	6	0.5625	9	0.46153846153846156	0.5625	11	9	6	2	0	0.23076923076923078	3	13	1.2	18	0.14285714285714285	0.8	0.6508939846755419	0.9059144341546085	0.581129965211536	0.780096323778171	0.3028091342087039	0.8893905813286934	0.8331684611111463	0.8666702379090402	0.5454545454545454	0.18181818181818182	0.0
5448	0.03815930990463663	0.012322271271668045	0.01163225375783512	0.8234540520998375	None	0.25	1	0.6	6	0.46153846153846156	6	0.5	0.46153846153846156	8	6	6	2	0	0.3	3	10	1.0	15	0.14285714285714285	0.8	0.6694061980640175	0.8748288558735413	0.581129965211536	0.8113141641052289	0.298285740084353	0.6849765262874856	0.8281323843087689	0.801105572093681	0.5625	0.125	0.0
3441	5.845391572828883e-07	3.7320430679192137e-07	3.732043059908514e-07	0.9998947407886672	None	0	0	1.0	1	0	0	1.0	0	1	0	0	3	0	0.5	1	2	0.13333333333333333	2	1.0	0	0	0	0	0	0	0	0	0	0	0	0
2627	0.005057524389594938	0.00017001862465321584	0.00012523614394018774	0.9764495077063166	None	0	0	0.5	3	0.7142857142857143	5	0.5	0.42857142857142855	3	3	5	1	0	0.5	3	6	0.6	9	0.07142857142857142	0.5	0.5705399739858492	0.9163200423459164	0.3049826167557509	0.6807757190237126	0.5812965920909346	0.6855972344693166	0.8675574256284413	0.7875310412094766	1.0	0	0.0
1886	None	None	None	None	None	0.6666666666666666	2	0.75	6	0.3333333333333333	3	0.6111111111111112	0	3	0	7	4	0	0.5	3	6	0.7333333333333333	11	0.26666666666666666	0.8	0	0	0	0	0	0	0	0	0	0	0
3938	0.029441046136294183	0.004884096958063639	-0.0001540725744973015	0.9711781201231627	None	0	0	0.3	3	0.6666666666666666	8	0.35	0.5	8	6	5	5	0	0.625	8	5	0.9333333333333333	14	0.4166666666666667	0	0.47748240000781694	0.9124517698900085	0.6071092663510967	0.6866366217400077	0.40588709747993795	0.8971518719461985	0.8586901469188968	0.8538080966746763	0.125	0.25	0.0
3333	0.07113486963522495	0.0319461487945309	0.026512399575051897	0.6723864416022065	None	0.25	1	0.4	4	0.6923076923076923	9	0.4166666666666667	0.6923076923076923	11	9	3	2	0	0.25	3	12	1.0	15	0.25	0.6666666666666666	0.6508939846755419	0.90117588681182	0.581129965211536	0.7539741119592066	0.3028091342087039	0.9002427722682483	0.8331684611111463	0.8633505218310897	0.5454545454545454	0.18181818181818182	0.0
2770	0.0009905455442283857	6.657382645452813e-05	7.000243474980962e-06	0.9959948330300865	None	0	0	0.8	4	0.2	1	0.875	0	1	0	5	4	0	0.5	2	4	0.4666666666666667	7	0.3076923076923077	0.4	0	0	0	0	0	0	0	0	0	0	0
1635	None	None	None	None	None	0.25	1	0.5	5	0.5833333333333334	7	0.42424242424242425	0.5833333333333334	9	7	4	0	0	0.2727272727272727	11	3	0.9333333333333333	14	0.0	0.6666666666666666	0.6334420491890793	0.9164166971085435	0.5506688725707068	0.9267108151495259	0.849280745731473	0.7202419447646563	0.9209850959275319	0.8764433864021438	0	0	0.0
4156	0.0062129619910362924	0.003717810619523476	0.003153216457192255	0.9911355116218991	None	0	0	0.7142857142857143	5	0.25	2	0.5555555555555556	0.25	6	2	3	2	0	0.5	6	3	0.6666666666666666	10	0.3333333333333333	0.2857142857142857	0.47748240000781694	0.9207201664684583	0.6301277282607375	0.7802540094277556	0.3028091342087039	0.919806984576101	0.8586901469188968	0.8862519812221689	0.5833333333333334	0.3333333333333333	0.0
4034	0.06943264176816245	0.04115087761662549	0.041149885454342824	0.670382763264856	None	0.4	2	0.5	6	0.5625	9	0.46153846153846156	0.5625	11	9	6	3	0	0.23076923076923078	3	13	1.2	18	0.21428571428571427	0.8	0.6508939846755419	0.9053390715667115	0.581129965211536	0.7190758227428891	0.3028091342087039	0.8893905813286934	0.8331684611111463	0.8533107214461844	0.09090909090909091	0.09090909090909091	0.0
2366	None	None	None	None	None	0	0	0.75	3	0.5	2	0.75	0.25	3	1	2	2	0	0.5	4	2	0.4	6	0.3333333333333333	0.5	0.7906858152793526	0.9622898317730673	0.6365362557300277	0.8103828784787127	0.5798611567880574	0.8235581608926139	0.9076683128575007	0.8886979339466754	0.6666666666666666	0.3333333333333333	0.0
173	None	None	None	None	None	1.0	1	0.8	4	0.2	1	0.5833333333333334	0	4	0	2	4	0	0.75	4	3	0.4666666666666667	7	1.0	0.4	0	0	0	0	0	0	0	0	0	0	0
5028	0.006677231623970989	0.0001533495269077347	-2.5263799319429393e-06	0.9774929984617863	None	0.75	3	0.8	8	0.23076923076923078	3	0.75	0.07692307692307693	6	1	8	6	0	0.8	4	5	1.0	15	0.4	0.6	0.6694061980640175	0.8989777804721241	0.581129965211536	0.8287686838197761	0.298285740084353	0.7053132710359482	0.8281323843087689	0.8242180652038694	0.16666666666666666	0.16666666666666666	0.0
3769	0.06904700324362228	0.03910451809114409	0.039091966680033306	0.64804163709826	None	0.4	2	0.5	6	0.5625	9	0.46153846153846156	0.5625	11	9	6	3	0	0.23076923076923078	3	13	1.2	18	0.21428571428571427	0.8	0.6508939846755419	0.9053390715667115	0.581129965211536	0.7190758227428891	0.3028091342087039	0.8893905813286934	0.8331684611111463	0.8533107214461844	0.45454545454545453	0.18181818181818182	0.0
7536	0.069415185137283	0.045845995062031186	0.0458280275723172	0.7138089281459858	None	0.2	1	0.5	6	0.5625	9	0.46153846153846156	0.5625	11	9	6	2	0	0.23076923076923078	3	13	1.2	18	0.14285714285714285	0.8	0.6508939846755419	0.9059144341546085	0.581129965211536	0.8171547688490212	0.3028091342087039	0.8893905813286934	0.8331684611111463	0.8753179144156558	0.5454545454545454	0.09090909090909091	0.0
7317	0.06868206215029363	0.04961626782045392	0.049349965978824566	0.6878562399279595	None	0.2	1	0.5	6	0.5625	9	0.46153846153846156	0.5625	11	9	6	1	0	0.23076923076923078	3	13	1.2	18	0.07142857142857142	0.8	0.6508939846755419	0.9160320103217156	0.581129965211536	0.7472308152745754	0.3028091342087039	0.8888383479057218	0.8331684611111463	0.8642226844728783	1.0	0.09090909090909091	0.0
1353	None	None	None	None	None	0	0	0.5	1	1.0	1	1.0	1.0	1	1	1	1	0	0.3333333333333333	3	1	0.2	3	0.16666666666666666	0	1.0	0.5	0.1	0.5	0.8095908106336193	0.5	0.9796209892651756	0.5	1.0	1.0	0.0
6884	0.06391512701882987	0.0401439865681169	0.04005936640073298	0.6890266055192438	None	0.2	1	0.4166666666666667	5	0.625	10	0.46153846153846156	0.5625	10	9	7	1	0	0.23076923076923078	3	13	1.2	18	0.058823529411764705	0.8	0.6508939846755419	0.9148790500931594	0.581129965211536	0.7543360257613138	0.3028091342087039	0.9137411110181839	0.8331684611111463	0.8756930855636939	1.0	0.2	0.0
76	None	None	None	None	None	0	0	0.25	4	0.7619047619047619	16	0.26136363636363635	0.6666666666666666	18	14	4	3	0	0.7272727272727273	11	8	1.5333333333333334	23	0.375	0.2	0.674118485899344	0.9553627271018558	0.5815055808128459	0.9400050386405701	0.6655382469789748	0.9227369621498182	0.937926174424619	0.9407600342358555	0.2222222222222222	0.1111111111111111	0.0
3069	0.015450447357797662	0.0035139815488491664	-0.00274675994721229	0.9471233325114652	None	0	0	0.42857142857142855	3	0.75	6	0.35714285714285715	0.625	7	5	2	0	0	0.5714285714285714	4	7	0.6666666666666666	10	0.0	0.6666666666666666	0.5624308701561893	0.8771929493188086	0.4624439107354127	0.8355655475588543	0.6501054192613842	0.8752090709070888	0.767122847545791	0.8637169081576329	0	0	0.0
219	None	None	None	None	None	0	0	0.5	1	1.0	1	1.0	0	0	0	2	0	0	0.3333333333333333	1	3	0.2	3	0.0	0	0	0	0	0	0	0	0	0	0	0	0
4691	0.06734828866239476	0.042646684874548486	0.04264059537113562	0.6771136644601493	None	0.4	2	0.5	6	0.5625	9	0.46153846153846156	0.5625	11	9	6	3	0	0.23076923076923078	3	13	1.2	18	0.21428571428571427	0.8	0.6508939846755419	0.9053390715667115	0.581129965211536	0.7190758227428891	0.3028091342087039	0.8893905813286934	0.8331684611111463	0.8533107214461844	0.09090909090909091	0.09090909090909091	0.0
563	None	None	None	None	None	0	0	0.5	3	0.6666666666666666	4	0.5714285714285714	0.5	6	3	1	1	0	0.2857142857142857	7	2	0.5333333333333333	8	0.3333333333333333	0.6666666666666666	0.9719511209284661	0.9622603102948667	0.2726703477164949	0.9194424499018327	0.6646195101876303	0.7460621104757279	0.9529333688903548	0.9046817976545315	1.0	0.16666666666666666	0.0
5768	0.061531948648415984	0.038721975418539153	0.037876253577202576	0.6868223725534007	None	0.2	1	0.4166666666666667	5	0.625	10	0.46153846153846156	0.5625	10	9	7	2	0	0.23076923076923078	3	13	1.2	18	0.11764705882352941	0.8	0.6508939846755419	0.9039407512436551	0.581129965211536	0.7543360257613138	0.3028091342087039	0.8933795294073236	0.8331684611111463	0.8617382129567243	0.55	0.2	0.0
7508	0.072161883091076	0.05187130297220013	0.05175562371443925	0.6848214910558419	None	0.2	1	0.5	6	0.5625	9	0.46153846153846156	0.5625	11	9	6	2	0	0.23076923076923078	3	13	1.2	18	0.14285714285714285	0.8	0.6508939846755419	0.9059144341546085	0.581129965211536	0.8171547688490212	0.3028091342087039	0.8893905813286934	0.8331684611111463	0.8753179144156558	0.5454545454545454	0.09090909090909091	0.0
6336	0.07414151981845404	0.0326576592473016	0.022530999179072825	0.6946177017587387	None	0.2	1	0.5	6	0.5625	9	0.46153846153846156	0.5625	11	9	6	1	0	0.23076923076923078	3	13	1.2	18	0.07142857142857142	0.8	0.6508939846755419	0.9096495296890046	0.581129965211536	0.7472308152745754	0.3028091342087039	0.8888383479057218	0.8331684611111463	0.8610529989851085	1.0	0.18181818181818182	0.0
5248	0.06766245842180665	0.03968600700568258	0.039471879642688765	0.7054943271184042	None	0.4	2	0.5	6	0.5625	9	0.46153846153846156	0.5625	11	9	6	3	0	0.23076923076923078	3	13	1.2	18	0.21428571428571427	0.8	0.6508939846755419	0.9053390715667115	0.581129965211536	0.7609510305306244	0.3028091342087039	0.8893905813286934	0.8331684611111463	0.8621757734163273	0.09090909090909091	0.2727272727272727	0.0
2558	0.02724729374750319	0.0012132197802424483	-0.0009874726136303177	0.9411411672634498	None	0	0	0.25	3	0.75	12	0.32142857142857145	0.5	11	8	6	0	0	0.875	7	8	1.2	18	0.0	0.13333333333333333	0.2582081900977809	0.9331319294255128	0.6326866393300894	0.9062919698252367	0.806145764168804	0.8147465579714067	0.9346919692838572	0.8936632705106161	0	0	0.0
2736	0.0010123309963252108	4.226839872300687e-05	-4.840734182601782e-07	0.9961570113916123	None	0	0	0.75	3	0.5	2	0.6666666666666666	0	2	0	3	3	0	1.0	3	3	0.4	6	0.375	0.5	0	0	0	0	0	0	0	0	0	0	0
6921	0.07126270284466522	0.049455205689550245	0.049415403112005374	0.6854907662768006	None	0.2	1	0.5	6	0.5625	9	0.46153846153846156	0.5625	11	9	6	2	0	0.23076923076923078	3	13	1.2	18	0.14285714285714285	0.8	0.6508939846755419	0.9059144341546085	0.581129965211536	0.780096323778171	0.3028091342087039	0.8888383479057218	0.8331684611111463	0.8664543402437376	0.5454545454545454	0.09090909090909091	0.0
5361	0.03579500816910889	0.010181350120410234	-0.0008784255269920182	0.8069968328876989	None	0	0	0.25	2	0.9	9	0.4	0.7	8	7	3	4	0	0.3	10	3	0.8	12	0.4444444444444444	0	0.47748240000781694	0.9088963893683598	0.6301277282607375	0.762101198644232	0.3793144627520767	0.8998724227755043	0.8586901469188968	0.8683854947350811	0.125	0.25	0.0
2674	0.011456594117908314	0.0016624574549785488	-0.0012554717855546025	0.996826731461719	None	0	0	0.5	3	0.5	3	0.4	0.3333333333333333	5	2	2	0	0	0.8	4	5	0.5333333333333333	8	0.0	0	0.7019641775950033	0.9285788365161495	0.34447573035068213	0.6534962722789347	0.4945271221388903	0.7073173932304033	0.844988603426668	0.7958623425491191	0	0	0.0
1600	None	None	None	None	None	0	0	0.6666666666666666	2	0.5	1	1.0	0.5	1	1	2	0	0	0.25	4	1	0.26666666666666666	4	0.0	0.6666666666666666	0.9289166606446674	0.5	0.6326866393300894	0.5	0.4782185997721907	0.5	0.8664652701783722	0.5	0	0	0.0
1896	None	None	None	None	None	0	0	0.5	3	0.7142857142857143	5	0.42857142857142855	0.42857142857142855	6	3	2	1	0	0.42857142857142855	3	7	0.6	9	0.2	1.0	0.7970566843041296	0.8339723904240849	0.44874066607267	0.9465201864087716	0.391257262315142	0.9658570186330705	0.9260994691823413	0.9315022473726011	1.0	0.16666666666666666	0.0
874	None	None	None	None	None	0	0	0.75	3	0.0	0	0.625	0	0	0	4	2	0	0.5	4	2	0.3333333333333333	5	0.16666666666666666	0.5	0	0	0	0	0	0	0	0	0	0	0
7117	0.03735856322757239	0.018881707971775123	0.015296932540433232	0.7979753791794071	None	0.2	1	0.4166666666666667	5	0.625	10	0.46153846153846156	0.5625	10	9	7	2	0	0.23076923076923078	3	13	1.2	18	0.11764705882352941	0.8	0.5804900061216958	0.8960683832813076	0.581129965211536	0.7543360257613138	0.35069756012059383	0.8996076141492794	0.8331684611111463	0.860926878585913	0.55	0.2	0.0
1196	None	None	None	None	None	0.5	1	0.5714285714285714	4	0.5	4	0.47619047619047616	0.25	5	2	4	4	0	0.42857142857142855	7	3	0.6666666666666666	10	0.4444444444444444	0.6666666666666666	0.3040708153400919	0.8303476141958455	0.581129965211536	0.8587949914470318	0.4355943216967523	0.8681000483708945	0.844644044013876	0.8531125113489848	0.2	0.2	0.0
292	None	None	None	None	None	0	0	1.0	1	0	0	1.0	0	1	0	0	1	0	0.5	1	2	0.13333333333333333	2	0.3333333333333333	0	0	0	0	0	0	0	0	0	0	0	0
3420	None	None	None	None	None	0	0	0.375	6	0.5714285714285714	12	0.3194444444444444	0.47619047619047616	13	10	9	3	0	0.5	12	6	1.5333333333333334	23	0.15789473684210525	0.4	0.6350281289670431	0.8978444126959183	0.3711335248291648	0.8390068238930809	0.6501054192613842	0.7079366820474482	0.8489556707779408	0.8277712848931749	0.5384615384615384	0	0.0
1122	None	None	None	None	None	0	0	0.6666666666666666	2	0.5	1	0.6666666666666666	0	1	0	2	3	0	0.6666666666666666	3	2	0.26666666666666666	4	0.42857142857142855	0.6666666666666666	0	0	0	0	0	0	0	0	0	0	0
565	None	None	None	None	None	0	0	0.3333333333333333	2	0.8333333333333334	5	0.5714285714285714	0.6666666666666666	5	4	2	1	0	0.2857142857142857	7	2	0.5333333333333333	8	0.14285714285714285	0	0.7326902228878881	0.7177188610516794	0.1670204013510542	0.9609476301032627	0.6863227958259113	0.8774859493206705	0.9438465002014401	0.8844240406139594	1.0	0.8	0.0
5036	0.06879640245221962	0.04409704080318123	0.04373771286440273	0.6765877604412561	None	0.4	2	0.5	6	0.5625	9	0.46153846153846156	0.5625	11	9	6	3	0	0.23076923076923078	3	13	1.2	18	0.21428571428571427	0.8	0.6508939846755419	0.9053390715667115	0.581129965211536	0.780096323778171	0.3028091342087039	0.8888383479057218	0.8331684611111463	0.8661944703328643	0.09090909090909091	0.09090909090909091	0.0
5573	0.06610767002895643	0.04255736457624577	0.042328365415574463	0.6677918942171654	None	0.2	1	0.5	6	0.5625	9	0.46153846153846156	0.5625	11	9	6	2	0	0.23076923076923078	3	13	1.2	18	0.14285714285714285	0.8	0.6508939846755419	0.9053390715667115	0.581129965211536	0.7805407501880539	0.3028091342087039	0.8893905813286934	0.8331684611111463	0.8665107167317625	0.5454545454545454	0.09090909090909091	0.0
6077	0.06207534495400575	0.04279754050069741	0.0427338851341824	0.6993845364686868	None	0.25	1	0.5454545454545454	6	0.5	7	0.48484848484848486	0.5	9	7	6	1	0	0.2727272727272727	3	11	1.0666666666666667	16	0.07142857142857142	0.8	0.6508939846755419	0.9151786454676343	0.581129965211536	0.7634419539677977	0.3028091342087039	0.8676644467402318	0.8331684611111463	0.8593892556491208	1.0	0.3333333333333333	0.0
525	None	None	None	None	None	0	0	1.0	1	0	0	1.0	0	1	0	0	1	0	0.5	2	1	0.13333333333333333	2	0.3333333333333333	0	0	0	0	0	0	0	0	0	0	0	0
5167	0.06755553314983466	0.04598666093932567	0.04592221650150414	0.7025694700983794	None	0.2	1	0.5	6	0.5625	9	0.46153846153846156	0.5625	11	9	6	2	0	0.23076923076923078	3	13	1.2	18	0.14285714285714285	0.8	0.6508939846755419	0.9053390715667115	0.581129965211536	0.780096323778171	0.3028091342087039	0.8888383479057218	0.8331684611111463	0.8661944703328643	0.5454545454545454	0.09090909090909091	0.0
5782	0.07070672901666311	0.04072250017289509	0.040361398933592384	0.6621033389937553	None	0.2	1	0.5	6	0.5625	9	0.46153846153846156	0.5625	11	9	6	2	0	0.23076923076923078	3	13	1.2	18	0.14285714285714285	0.8	0.6508939846755419	0.9059144341546085	0.581129965211536	0.7190758227428891	0.3028091342087039	0.8893905813286934	0.8331684611111463	0.8535913841145321	0.5454545454545454	0.09090909090909091	0.0
2792	0.005496256446332548	0.0002015756948703482	5.2737019992164574e-05	0.9435949666490226	None	0	0	0.42857142857142855	3	0.625	5	0.3333333333333333	0.375	5	3	4	1	0	0.8333333333333334	5	6	0.6666666666666666	10	0.1	0.2222222222222222	0.99783793955148	0.6171415150274896	0.8551182325221294	0.7786074390684729	0.4219405807830151	0.9524160446671861	0.893370840839426	0.8288032920023412	1.0	0.6	0.0
441	None	None	None	None	None	0	0	0.3333333333333333	1	1.0	2	1.0	0.5	2	1	1	1	0	0.25	4	1	0.26666666666666666	4	0.2	0	0.9885837474222088	0.5285096740909689	0.7220117104744832	0.7161080820200144	0.5824194015685895	0.9848696402739249	0.932642489517075	0.8504839769808527	1.0	0	0.0
5319	0.07149950633076554	0.04466531762704148	0.044558879627798025	0.6945715662493847	None	0	0	0.36363636363636365	4	0.7142857142857143	10	0.41025641025641024	0.6428571428571429	11	9	4	3	0	0.23076923076923078	3	13	1.0666666666666667	16	0.3	0.6666666666666666	0.6508939846755419	0.9053390715667115	0.581129965211536	0.7471575886068922	0.3028091342087039	0.8893905813286934	0.8331684611111463	0.8592026339593761	0.09090909090909091	0.2727272727272727	0.0
1299	None	None	None	None	None	0	0	0.1111111111111111	1	1.0	11	1.0	1.0	12	11	0	1	0	0.07692307692307693	13	1	0.8666666666666667	13	0.3333333333333333	0	0.3040708153400919	0.8612326087068403	0.581129965211536	0.8233422371148743	0.596272781959209	0.8981920034461902	0.8676035688518208	0.8638144225516076	1.0	0.16666666666666666	0.0
3876	0.06280316584415435	0.04153309053021508	0.04152597363583073	0.6800123517332508	None	0.4	2	0.5	6	0.5625	9	0.46153846153846156	0.5625	11	9	6	3	0	0.23076923076923078	3	13	1.2	18	0.21428571428571427	0.8	0.6508939846755419	0.9053390715667115	0.581129965211536	0.8150855384199934	0.3028091342087039	0.8893905813286934	0.8331684611111463	0.8745694754358024	0.09090909090909091	0.09090909090909091	0.0
2698	0.0010815213625505248	8.497973256740347e-05	-1.4481461815364985e-06	0.9961712572518383	None	0	0	0.75	3	0.5	2	0.5	0.25	4	1	1	2	0	0.75	4	3	0.4	6	0.6666666666666666	0.5	0.38936892229557685	0.9252539196928345	0.4382203012023897	0.9038251001160907	0.7205744127968657	0.8996938159428166	0.9243774761028751	0.9102552356357624	0.625	0.25	0.0
1071	None	None	None	None	None	0.5	1	0.8333333333333334	5	0.2857142857142857	2	0.5625	0.14285714285714285	4	1	4	2	0	1.0	4	4	0.6	9	0.2222222222222222	0.6666666666666666	0.5432331000923274	0.8264791427645359	0.6301277282607375	0.8035516895334639	0.2176061725736324	0.9322441369779177	0.8586901469188968	0.8657316129059114	0.625	0	0.0
6178	None	None	None	None	None	0	0	0.5	4	0.6	6	0.6	0.3	5	3	6	1	0	0.8	4	5	0.8	12	0.07142857142857142	0.25	0.42414787223916567	0.9361675100912028	0.6791254913099388	0.6781402600242404	0.6501054192613842	0.8778090289424396	0.8331684611111463	0.8582549810889957	1.0	0.2	0.0
366	None	None	None	None	None	0.6666666666666666	2	0.75	6	0.3333333333333333	3	0.44	0.3333333333333333	7	3	3	0	0	1.0	5	5	0.7333333333333333	11	0.0	0.6666666666666666	0.4244664032548767	0.929195594070189	0.2561947221959477	0.961871372699684	0.5378615629702915	0.8649353773037167	0.9092507012499441	0.9277795974445583	0	0	0.0
2443	None	None	None	None	None	1.0	1	0.6	3	0.4	2	0.4666666666666667	0.2	2	1	4	1	0	0.6	3	5	0.4666666666666667	7	0.09090909090909091	0.5	0.3380969219099961	0.8049735213271311	0.7630138666054949	0.5574445980090755	0.8355468775137564	0.8381505593243954	0.909346564441998	0.7498228250021988	1.0	0.5	0.0
1271	None	None	None	None	None	0	0	1.0	3	0.0	0	0.6666666666666666	0	2	0	1	1	0	0.6666666666666666	3	2	0.26666666666666666	4	0.25	1.0	0	0	0	0	0	0	0	0	0	0	0
6583	0.06652923880934443	0.04487802690467865	0.0444545284355252	0.713088567218882	None	0.2	1	0.5	6	0.5625	9	0.46153846153846156	0.5625	11	9	6	1	0	0.23076923076923078	3	13	1.2	18	0.07142857142857142	0.8	0.6508939846755419	0.9160320103217156	0.581129965211536	0.780096323778171	0.3028091342087039	0.8888383479057218	0.8331684611111463	0.8711977965433404	1.0	0.09090909090909091	0.0
7267	None	None	None	None	None	0	0	0.7142857142857143	5	0.25	2	0.8333333333333334	0.125	3	1	6	3	0	0.75	3	4	0.6666666666666666	10	0.21428571428571427	0.6666666666666666	0.5432331000923274	0.936733043421098	0.8523666901293826	0.7947780361223914	0.48531604960756153	0.8020633046495624	0.792168559430866	0.8600953403296883	0.3333333333333333	0.3333333333333333	0.0
681	None	None	None	None	None	0.5	1	0.8333333333333334	5	0.2857142857142857	2	0.6	0.2857142857142857	4	2	4	1	0	0.6	5	3	0.6	9	0.1	1.0	0.5614354851227491	0.8941038345774642	0.6295049958768713	0.8245751371368158	0.2717899500301857	0.9371378005509927	0.8236898714414246	0.8935603019441227	1.0	0.5	0.0
3867	0.066244981464012	0.039278811173326315	0.03898093594756158	0.6863163504390266	None	0.4	2	0.5	6	0.5625	9	0.46153846153846156	0.5625	11	9	6	3	0	0.23076923076923078	3	13	1.2	18	0.21428571428571427	0.8	0.6508939846755419	0.9053390715667115	0.581129965211536	0.7609510305306244	0.3028091342087039	0.9064367197518127	0.8331684611111463	0.8693924189766981	0.09090909090909091	0.09090909090909091	0.0
6144	None	None	None	None	None	0.14285714285714285	1	0.375	6	0.6363636363636364	14	0.3	0.5	15	11	8	3	0	0.8	10	8	1.6	24	0.1875	0.125	0.6508939846755419	0.9023733263567408	0.581129965211536	0.7624450802731801	0.38953919778378177	0.9142881242669866	0.8331684611111463	0.8720329640006611	0.06666666666666667	0.06666666666666667	0.0
6783	0.07027351446072132	0.04258295636673961	0.040887357714413666	0.7377294065312767	None	0.3333333333333333	2	0.42857142857142855	6	0.6111111111111112	11	0.38461538461538464	0.5	11	9	8	2	0	0.3076923076923077	4	13	1.3333333333333333	20	0.1111111111111111	0.5714285714285714	0.6508939846755419	0.9160320103217156	0.581129965211536	0.780096323778171	0.3028091342087039	0.8893905813286934	0.8331684611111463	0.8714071637716587	0.5454545454545454	0.09090909090909091	0.0
6928	0.06830055669306485	0.04876571938010012	0.04796637486018647	0.6845121694464131	None	0.2	1	0.5	6	0.5625	9	0.46153846153846156	0.5625	11	9	6	1	0	0.23076923076923078	3	13	1.2	18	0.07142857142857142	0.8	0.6508939846755419	0.9160320103217156	0.581129965211536	0.780096323778171	0.3028091342087039	0.8893905813286934	0.8331684611111463	0.8714071637716587	1.0	0.09090909090909091	0.0
7012	0.04281327925455544	0.023538415743518754	0.02282608103409168	0.8219193002514256	None	0	0	0.45454545454545453	5	0.5714285714285714	8	0.48484848484848486	0.5	10	7	5	2	0	0.2727272727272727	3	11	1.0666666666666667	16	0.18181818181818182	0.18181818181818182	0.6508939846755419	0.9211626330165101	0.6301277282607375	0.7882695613321291	0.39406259190813275	0.8898746935933706	0.8331684611111463	0.8758907517574647	0.55	0.1	0.0
1219	None	None	None	None	None	0	0	0.5	1	1.0	1	1.0	0	1	0	1	0	0	0.3333333333333333	3	1	0.2	3	0.0	0	0	0	0	0	0	0	0	0	0	0	0
6596	0.06996816748531315	0.05022217093535417	0.04946299880291867	0.6863820063466848	None	0.2	1	0.5	6	0.5625	9	0.46153846153846156	0.5625	11	9	6	1	0	0.23076923076923078	3	13	1.2	18	0.07142857142857142	0.8	0.6508939846755419	0.9160320103217156	0.581129965211536	0.780096323778171	0.3028091342087039	0.889086016083861	0.8331684611111463	0.8712916175606469	1.0	0.09090909090909091	0.0
5733	0.06684632265611695	0.043917973251874534	0.04355594985924645	0.6734736843069695	None	0.4	2	0.5	6	0.5625	9	0.46153846153846156	0.5625	11	9	6	3	0	0.23076923076923078	3	13	1.2	18	0.21428571428571427	0.8	0.6508939846755419	0.9053390715667115	0.581129965211536	0.780096323778171	0.3028091342087039	0.8888383479057218	0.8331684611111463	0.8661944703328643	0.09090909090909091	0.09090909090909091	0.0
2288	None	None	None	None	None	0.5	1	0.8571428571428571	6	0.125	1	0.6666666666666666	0	4	0	5	0	0	0.6	5	3	0.6666666666666666	10	0.0	0.8571428571428571	0	0	0	0	0	0	0	0	0	0	0
4149	0.06754673590838932	0.040348224031678245	0.0403450134863687	0.6750229060415059	None	0.4	2	0.5	6	0.5625	9	0.46153846153846156	0.5625	11	9	6	3	0	0.23076923076923078	3	13	1.2	18	0.21428571428571427	0.8	0.6508939846755419	0.9053390715667115	0.581129965211536	0.7190758227428891	0.3028091342087039	0.8893905813286934	0.8331684611111463	0.8533107214461844	0.09090909090909091	0.09090909090909091	0.0
756	None	None	None	None	None	0	0	0.5	2	0.3333333333333333	1	0.8333333333333334	0	0	0	4	3	0	0.6666666666666666	2	3	0.3333333333333333	5	0.25	0.6666666666666666	0	0	0	0	0	0	0	0	0	0	0
1611	None	None	None	None	None	0	0	0.25	2	0.8888888888888888	8	0.6111111111111112	0.6666666666666666	7	6	3	4	0	0.2222222222222222	2	9	0.7333333333333333	11	0.4444444444444444	0	0.6350281289670431	0.9163346846028454	0.5226063886089264	0.759280754527607	0.6913634875377689	0.7911922345889598	0.666838825850425	0.835457163441037	0.21428571428571427	0.42857142857142855	0.0
6937	0.06995647627174559	0.05031608723085233	0.049992178570017747	0.6848786940575318	None	0.2	1	0.5	6	0.5625	9	0.46153846153846156	0.5625	11	9	6	2	0	0.23076923076923078	3	13	1.2	18	0.14285714285714285	0.8	0.6508939846755419	0.9059144341546085	0.581129965211536	0.780096323778171	0.3028091342087039	0.8893905813286934	0.8331684611111463	0.8666702379090402	0.5454545454545454	0.09090909090909091	0.0
7392	0.03359572872723266	0.0034020582417454517	-0.002546632381165659	0.9384850510887796	None	0	0	0.4	4	0.6153846153846154	8	0.3333333333333333	0.5384615384615384	10	7	4	3	0	0.5555555555555556	9	5	1.0	15	0.3333333333333333	0	0.6508939846755419	0.9114723012217572	0.6301277282607375	0.8112623830703586	0.3028091342087039	0.8927769914927195	0.8331684611111463	0.8775898242636556	0.1	0.1	0.0
1818	None	None	None	None	None	0	0	0.2857142857142857	2	0.875	7	1.0	0.375	4	3	5	5	0	0.1	10	1	0.6666666666666666	10	0.38461538461538464	0.2222222222222222	0.5427683253085807	0.8576278995972673	0.6406942614146285	0.8427885246071637	0.37424023377128335	0.8203518508382801	0.863284232252869	0.8408448784236406	0.25	0.25	0.0
5227	0.06888563363063605	0.04147307781697064	0.04038769355966762	0.7469282639288328	None	0.3333333333333333	2	0.5	7	0.5263157894736842	10	0.40384615384615385	0.47368421052631576	12	9	8	2	0	0.3076923076923077	4	13	1.4	21	0.11764705882352941	0.5	0.6508939846755419	0.9015001363551827	0.581129965211536	0.7807304282970827	0.3028091342087039	0.8841701809489939	0.8331684611111463	0.8628091141678443	0.6666666666666667	0.16666666666666666	0.0
5004	0.06589315424963904	0.03572095357484045	0.03185501795412775	0.6782524008818711	None	0.4	2	0.4166666666666667	5	0.625	10	0.46153846153846156	0.5625	10	9	7	3	0	0.23076923076923078	3	13	1.2	18	0.17647058823529413	0.8	0.6508939846755419	0.9039407512436551	0.581129965211536	0.6976405909786821	0.3028091342087039	0.8933795294073236	0.8331684611111463	0.8499923114952613	0.1	0.2	0.0
5536	0.07056194977090513	0.04422660920470732	0.044113856058433966	0.7038353399426313	None	0.2	1	0.5	6	0.5625	9	0.46153846153846156	0.5625	11	9	6	2	0	0.23076923076923078	3	13	1.2	18	0.14285714285714285	0.8	0.6508939846755419	0.9053390715667115	0.581129965211536	0.7805407501880539	0.3028091342087039	0.8888383479057218	0.8331684611111463	0.8662946006082117	0.5454545454545454	0.09090909090909091	0.0
370	None	None	None	None	None	0	0	1.0	3	0.0	0	0.6666666666666666	0	2	0	1	1	0	0.6666666666666666	2	3	0.26666666666666666	4	0.25	1.0	0	0	0	0	0	0	0	0	0	0	0
6587	0.06800304519082116	0.04413889383642981	0.04209182881035232	0.6742298500474897	None	0.4	2	0.5	6	0.5625	9	0.46153846153846156	0.5625	11	9	6	2	0	0.23076923076923078	3	13	1.2	18	0.14285714285714285	0.8	0.6508939846755419	0.9160320103217156	0.581129965211536	0.8171547688490212	0.3028091342087039	0.8888383479057218	0.8331684611111463	0.8795926164136235	0.5454545454545454	0.09090909090909091	0.0
7258	0.07122634037864067	0.048050752340102226	0.04772665254493197	0.6898036838186005	None	0.2	1	0.5	6	0.5625	9	0.46153846153846156	0.5625	11	9	6	1	0	0.23076923076923078	3	13	1.2	18	0.07142857142857142	0.8	0.6508939846755419	0.9160320103217156	0.581129965211536	0.8171547688490212	0.3028091342087039	0.8893905813286934	0.8331684611111463	0.8797902207791277	1.0	0.09090909090909091	0.0
4055	0.06758192334252335	0.04075747248750881	0.04075467442493183	0.6806810254093452	None	0.4	2	0.5	6	0.5625	9	0.46153846153846156	0.5625	11	9	6	3	0	0.23076923076923078	3	13	1.2	18	0.21428571428571427	0.8	0.6508939846755419	0.9053390715667115	0.581129965211536	0.8150855384199934	0.3028091342087039	0.8893905813286934	0.8331684611111463	0.8745694754358024	0.09090909090909091	0.09090909090909091	0.0
4370	0.0670915164084038	0.031300787806194025	0.018396671691559792	0.5908180395840334	None	0.25	1	0.36363636363636365	4	0.7142857142857143	10	0.41025641025641024	0.6428571428571429	11	9	4	3	0	0.23076923076923078	3	13	1.0666666666666667	16	0.3	0.6666666666666666	0.6508939846755419	0.900364206164284	0.581129965211536	0.7951076135870454	0.3028091342087039	0.8893905813286934	0.8331684611111463	0.8676800933041668	0.09090909090909091	0.09090909090909091	0.0
3095	0.07268027810915616	0.013728681675959484	0.01229095997600219	0.9086629312670117	None	0.25	2	0.4444444444444444	8	0.56	14	0.3375	0.4	14	10	12	4	0	0.8	10	8	1.8	27	0.16666666666666666	0.17391304347826086	0.6508939846755419	0.9305210655005481	0.581129965211536	0.7177154427577459	0.476457276735044	0.9107360366832649	0.8331684611111463	0.8754660457362727	0.07142857142857142	0.07142857142857142	0.0
2849	0.08205956347833067	0.014545250220817494	0.008704485126382977	0.6066434447863209	None	0	0	0.18181818181818182	2	0.9285714285714286	13	1.0	0.9285714285714286	15	13	0	2	0	0.0625	1	16	1.0666666666666667	16	1.0	0.13333333333333333	0.6508939846755419	0.8762798220982816	0.581129965211536	0.7285176927660413	0.3986619156969414	0.9032730743552432	0.8331684611111463	0.8489390135392265	0.7	0.06666666666666667	0.0
1771	None	None	None	None	None	0	0	0.3333333333333333	1	1.0	2	1.0	0.5	1	1	2	2	0	0.25	1	4	0.26666666666666666	4	0.25	0	0.8374033489916908	0.5	0.9955477829378883	0.5	0.4058534221379236	0.5	0.9235914628042965	0.5	1.0	0	0.8005069008963355
1413	None	None	None	None	None	0	0	0.5	1	1.0	1	0.75	0	1	0	1	2	0	1.0	2	2	0.2	3	0.4	0	0	0	0	0	0	0	0	0	0	0	0
6952	0.07256137176929357	0.04755410429413054	0.04684617334888746	0.6856569697123789	None	0.2	1	0.5	6	0.5625	9	0.46153846153846156	0.5625	11	9	6	2	0	0.23076923076923078	3	13	1.2	18	0.14285714285714285	0.8	0.6508939846755419	0.9059144341546085	0.581129965211536	0.8171547688490212	0.3028091342087039	0.8893905813286934	0.8331684611111463	0.8753179144156558	0.5454545454545454	0.09090909090909091	0.0
7124	0.06546246301904624	0.048947884950185254	0.048562077900365666	0.6837278526178111	None	0.2	1	0.5	6	0.5625	9	0.46153846153846156	0.5625	11	9	6	2	0	0.23076923076923078	3	13	1.2	18	0.14285714285714285	0.8	0.6508939846755419	0.9160320103217156	0.581129965211536	0.780096323778171	0.3028091342087039	0.8888383479057218	0.8331684611111463	0.8711977965433404	0.5454545454545454	0.09090909090909091	0.0
4205	0.0695963986277206	0.042223735997322716	0.04218822870025432	0.6749351016642102	None	0.4	2	0.5	6	0.5625	9	0.46153846153846156	0.5625	11	9	6	3	0	0.23076923076923078	3	13	1.2	18	0.21428571428571427	0.8	0.6508939846755419	0.9053390715667115	0.581129965211536	0.7190758227428891	0.3028091342087039	0.8893905813286934	0.8331684611111463	0.8533107214461844	0.09090909090909091	0.18181818181818182	0.0
3434	0.12713274484347215	0.025131099204304858	0.00364706302710679	0.6155182628707485	None	0	0	0.125	2	0.9545454545454546	21	0.36363636363636365	0.9090909090909091	21	20	2	1	0	0.13636363636363635	3	22	1.6	24	0.14285714285714285	0.08695652173913043	0.6001441842682016	0.8816755000596129	0.581129965211536	0.7721439473107959	0.6501054192613842	0.8775875920712826	0.8331684611111463	0.8497800574857877	1.0	0	0.0
3318	0.0800307893875663	0.014836010927894947	0.009177929389758623	0.6052198353453404	None	0	0	0.18181818181818182	2	0.9285714285714286	13	1.0	0.9285714285714286	15	13	0	2	0	0.0625	1	16	1.0666666666666667	16	1.0	0.13333333333333333	0.6508939846755419	0.8762798220982816	0.581129965211536	0.7285176927660413	0.3986619156969414	0.9032730743552432	0.8331684611111463	0.8489390135392265	0.7	0.06666666666666667	0.0
6651	0.07121523567607489	0.04490932471898954	0.043031413139137574	0.6911349959259628	None	0.2	1	0.5	6	0.5625	9	0.46153846153846156	0.5625	11	9	6	2	0	0.23076923076923078	3	13	1.2	18	0.14285714285714285	0.8	0.6508939846755419	0.9059144341546085	0.581129965211536	0.7453029051530363	0.3028091342087039	0.8888383479057218	0.8331684611111463	0.8588529289668263	0.5454545454545454	0.18181818181818182	0.0
1226	None	None	None	None	None	0	0	0.25	1	1.0	4	1.0	1.0	5	4	0	2	0	0.16666666666666666	1	6	0.4	6	0.6666666666666666	0	0.5705399739858492	0.92911457881815	0.4373349109271726	0.9220849096897145	0.5011820763806489	0.9603809753396856	0.9239346561684383	0.939577487003658	0.6	0.2	0.0
5600	0.054531605553988116	0.006422260298969925	-0.0037706952524215335	0.8014539672211138	None	0.2	1	0.5	6	0.5625	9	0.46153846153846156	0.5625	11	9	6	2	0	0.23076923076923078	3	13	1.2	18	0.14285714285714285	0.8	0.5432331000923274	0.8823719120823046	0.581129965211536	0.7190758227428891	0.3028091342087039	0.8893905813286934	0.8281323843087689	0.8428824178906975	0.5454545454545454	0.09090909090909091	0.0
468	None	None	None	None	None	0	0	0.5	2	0.3333333333333333	1	0.8333333333333334	0	0	0	4	3	0	0.6666666666666666	2	3	0.3333333333333333	5	0.25	0.6666666666666666	0	0	0	0	0	0	0	0	0	0	0
1707	None	None	None	None	None	0.5	1	0.8333333333333334	5	0.2857142857142857	2	0.45	0.14285714285714285	4	1	4	0	0	0.8	5	4	0.6	9	0.0	0.8	0.5450087594399539	0.8284929296857314	0.4559003347986339	0.7308270570314452	0.4064017168795231	0.7478031590731135	0.7563970148610982	0.772106747898598	0	0	0.0
3667	0.07529992677142196	0.03613737252775618	0.03546346250034584	0.6234132102537526	None	0.25	1	0.36363636363636365	4	0.7142857142857143	10	0.41025641025641024	0.6428571428571429	11	9	4	3	0	0.23076923076923078	3	13	1.0666666666666667	16	0.3	0.6666666666666666	0.6508939846755419	0.9053390715667115	0.581129965211536	0.7190758227428891	0.3028091342087039	0.8893905813286934	0.8331684611111463	0.8533107214461844	0.09090909090909091	0.09090909090909091	0.0
5629	0.07543119359046063	0.044677709985777574	0.044146999065728755	0.6442254806083463	None	0	0	0.36363636363636365	4	0.7142857142857143	10	0.41025641025641024	0.6428571428571429	11	9	4	2	0	0.23076923076923078	3	13	1.0666666666666667	16	0.2	0.6666666666666666	0.6508939846755419	0.9053390715667115	0.581129965211536	0.7805407501880539	0.3028091342087039	0.8893905813286934	0.8331684611111463	0.8665107167317625	0.5454545454545454	0.09090909090909091	0.0
3385	0.12486364114424438	0.024790082465983573	0.009861169977892336	0.6214219157527361	None	0	0	0.125	2	0.9545454545454546	21	0.36363636363636365	0.9090909090909091	21	20	2	1	0	0.13636363636363635	3	22	1.6	24	0.14285714285714285	0.08695652173913043	0.6001441842682016	0.8816755000596129	0.581129965211536	0.7721439473107959	0.6501054192613842	0.8775875920712826	0.8331684611111463	0.8497800574857877	1.0	0	0.0
2892	0.04668057822434592	0.007524026793613492	-0.007168691071336894	0.949610166736019	None	0	0	0.25	3	0.8125	13	0.6	0.75	15	12	2	1	0	0.13333333333333333	2	15	1.2	18	0.2	0	0.5705399739858492	0.9114514842369359	0.4624439107354127	0.8838347877450822	0.6501054192613842	0.8604333573209939	0.8676035688518208	0.8869420855725901	1.0	0	0.0
1284	None	None	None	None	None	0	0	0.4	2	0.6	3	0.5833333333333334	0.2	2	1	4	1	0	0.3333333333333333	6	2	0.4666666666666667	7	0.09090909090909091	0	0.8959141514853242	0.6448279381104475	0.512311858653101	0.9068045475705604	0.7253805591046797	0.806004675980294	0.8277599751682642	0.8072057270255402	1.0	0	0.0
2246	None	None	None	None	None	0	0	1.0	3	0.0	0	0.6666666666666666	0	1	0	2	3	0	0.6666666666666666	3	2	0.26666666666666666	4	0.42857142857142855	1.0	0	0	0	0	0	0	0	0	0	0	0
2606	0.0009433289998372873	0.0003246567353012224	3.627781897430236e-05	0.9990624920390995	None	0.3333333333333333	1	0.625	5	0.4444444444444444	4	0.55	0.1111111111111111	3	1	7	2	0	0.8	4	5	0.7333333333333333	11	0.125	0.5714285714285714	0.3500495327513812	0.9607018372692885	0.6365362557300277	0.9261675051592586	0.7240076355955815	0.7466301424987614	0.9352229770915846	0.9062616531952944	0.8333333333333333	0.3333333333333333	0.0
2940	0.030261681816727684	0.004093416026801464	-0.003958396234357964	0.9403048619050794	None	0	0	0.4	4	0.6666666666666666	8	0.5833333333333334	0.4166666666666667	8	5	5	4	0	0.16666666666666666	12	2	0.9333333333333333	14	0.36363636363636365	0.3333333333333333	0.402742656253832	0.9222047034083292	0.3573271896577218	0.7171805532935182	0.36269657839631847	0.8194829221899823	0.7818513486609665	0.8373558506912965	0.125	0	0.0
1875	None	None	None	None	None	0	0	0.6	3	0.4	2	0.4375	0.2	3	1	3	0	0	1.0	4	4	0.4666666666666667	7	0.0	0	0.9379542772920393	0.9435372040998846	0.41269963926722236	0.658704190939033	0.46456485885845356	0.9676230645516648	0.9578500468844922	0.9080725878150456	0	0	0.0
2780	0.02481744282402364	0.0006075043687385148	0.0005158448908596239	0.9670225143934142	None	0.2	1	0.4166666666666667	5	0.6	9	0.3541666666666667	0.3333333333333333	6	5	10	4	0	0.3333333333333333	4	12	1.1333333333333333	17	0.17391304347826086	0.125	0.687918411452493	0.8754429023335194	0.5012696471121824	0.64938766200204	0.3028091342087039	0.8496696000638975	0.8281323843087689	0.8073333990277629	0.16666666666666666	0.16666666666666666	0.0
2239	None	None	None	None	None	0	0	0.07142857142857142	1	1.0	19	1.0	1.0	20	19	0	3	0	0.047619047619047616	1	21	1.4	21	1.0	0	0.3040708153400919	0.885679637657208	0.581129965211536	0.7618769710221542	0.6913634875377689	0.9207277755007774	0.8676035688518208	0.868474972193667	0.05	0	0.0
7252	0.06730157114912222	0.04605050586200205	0.046050488231335535	0.7136529360525095	None	0.2	1	0.5	6	0.5625	9	0.46153846153846156	0.5625	11	9	6	1	0	0.23076923076923078	3	13	1.2	18	0.07142857142857142	0.8	0.6508939846755419	0.9160320103217156	0.581129965211536	0.787826743277091	0.3028091342087039	0.8888383479057218	0.8331684611111463	0.8728955662305269	1.0	0.09090909090909091	0.0
2185	None	None	None	None	None	1.0	1	0.8	4	0.0	0	0.7777777777777778	0	3	0	3	1	0	1.0	3	3	0.4666666666666667	7	0.14285714285714285	0	0	0	0	0	0	0	0	0	0	0	0
4136	0.06842624525560716	0.04089166425291632	0.040882815841512946	0.6847644501324319	None	0.4	2	0.5	6	0.5625	9	0.46153846153846156	0.5625	11	9	6	3	0	0.23076923076923078	3	13	1.2	18	0.21428571428571427	0.8	0.6508939846755419	0.9053390715667115	0.581129965211536	0.7190758227428891	0.3028091342087039	0.8893905813286934	0.8331684611111463	0.8533107214461844	0.18181818181818182	0.09090909090909091	0.0
1942	None	None	None	None	None	0	0	0.16666666666666666	1	1.0	7	0.5625	0.5714285714285714	5	4	3	2	0	0.25	8	2	0.6	9	0.2222222222222222	0	0.7806306429531343	0.9121182571468659	0.5585261986809991	0.8647854247145574	0.5829550102874252	0.891144263071967	0.8856554938857794	0.8908344384138164	0.6000000000000001	0.2	0.0
6955	0.06986153538150446	0.04978212126910974	0.04886875176979314	0.6843315969695848	None	0.2	1	0.5	6	0.5625	9	0.46153846153846156	0.5625	11	9	6	1	0	0.23076923076923078	3	13	1.2	18	0.07142857142857142	0.8	0.6508939846755419	0.9160320103217156	0.581129965211536	0.780096323778171	0.3028091342087039	0.8888383479057218	0.8331684611111463	0.8711977965433404	1.0	0.09090909090909091	0.0
4902	0.07123155761914429	0.045116044999796615	0.044906460683223674	0.7035471021343342	None	0.2	1	0.5	6	0.5625	9	0.46153846153846156	0.5625	11	9	6	2	0	0.23076923076923078	3	13	1.2	18	0.14285714285714285	0.8	0.6508939846755419	0.9053390715667115	0.581129965211536	0.7471575886068922	0.3028091342087039	0.8893905813286934	0.8331684611111463	0.8592026339593761	0.5454545454545454	0.2727272727272727	0.0
767	None	None	None	None	None	1.0	1	1.0	4	0.25	1	0.5	0	3	0	2	1	0	0.75	4	3	0.4	6	0.2	1.0	0	0	0	0	0	0	0	0	0	0	0
788	None	None	None	None	None	0	0	1.0	1	0	0	1.0	0	0	0	1	3	0	0.5	1	2	0.13333333333333333	2	0.5	0	0	0	0	0	0	0	0	0	0	0	0
1298	None	None	None	None	None	0	0	0.6666666666666666	2	0.5	1	1.0	0	2	0	1	3	0	1.0	2	2	0.26666666666666666	4	0.75	0	0	0	0	0	0	0	0	0	0	0	0
220	None	None	None	None	None	0	0	0.5	2	0.6666666666666666	2	0.8333333333333334	0	0	0	4	3	0	0.6666666666666666	2	3	0.3333333333333333	5	0.25	0.6666666666666666	0	0	0	0	0	0	0	0	0	0	0
1155	None	None	None	None	None	0	0	0.6666666666666666	2	0.5	1	0.6666666666666666	0.5	3	1	0	0	0	0.6666666666666666	2	3	0.26666666666666666	4	0.0	0	0.5214698182059166	0.7951273497278953	0.8048998336994216	0.8102454850715427	0.41403517959952324	0.7187779761269858	0.8609605846532375	0.777076350165389	0	0	0.0
978	None	None	None	None	None	0.5	1	1.0	6	0.0	0	0.6	0	6	0	2	0	0	0.6	5	3	0.6	9	0.0	0.6666666666666666	0	0	0	0	0	0	0	0	0	0	0
2206	None	None	None	None	None	0	0	1.0	4	0.0	0	0.5	0	1	0	4	1	0	0.75	3	4	0.4	6	0.09090909090909091	0.5	0	0	0	0	0	0	0	0	0	0	0
458	None	None	None	None	None	0	0	1.0	1	0	0	1.0	0	0	0	1	1	0	0.5	1	2	0.13333333333333333	2	0.16666666666666666	0	0	0	0	0	0	0	0	0	0	0	0
4130	0.04364812597672973	0.016841915929605242	0.014558364540801871	0.6212424582942924	None	0.4	2	0.5	6	0.5625	9	0.46153846153846156	0.5625	11	9	6	3	0	0.23076923076923078	3	13	1.2	18	0.21428571428571427	0.8	0.6508939846755419	0.9114018200240739	0.581129965211536	0.7190758227428891	0.3028091342087039	0.8888383479057218	0.8331684611111463	0.8560950208771476	0.09090909090909091	0.09090909090909091	0.0
4552	0.05982440924938884	0.030147333633613244	0.029891398404306685	0.6399448168541868	None	0.4	2	0.5	6	0.5625	9	0.46153846153846156	0.5625	11	9	6	3	0	0.23076923076923078	3	13	1.2	18	0.21428571428571427	0.8	0.6508939846755419	0.8867426176770825	0.581129965211536	0.7951076135870454	0.3028091342087039	0.8893905813286934	0.8331684611111463	0.862095568328182	0.09090909090909091	0.09090909090909091	0.0
2161	None	None	None	None	None	0	0	0.25	1	1.0	4	0.6666666666666666	0.5	3	2	2	4	0	1.0	3	3	0.4	6	0.5714285714285714	0	0.7970566843041296	0.9627543387600545	0.34367430357163603	0.6080565653225428	0.956865985788161	0.9826950284652172	0.9260994691823413	0.9293604230490163	0.5	0.3333333333333333	0.0
1833	None	None	None	None	None	0	0	0	0	0	0	1.0	0	0	0	0	3	0	1.0	1	1	0.06666666666666667	1	0.75	0	0	0	0	0	0	0	0	0	0	0	0
6680	0.07322729378288699	0.031595393859341465	0.021981618598498513	0.7146303768235056	None	0.2	1	0.5	6	0.5625	9	0.46153846153846156	0.5625	11	9	6	1	0	0.23076923076923078	3	13	1.2	18	0.07142857142857142	0.8	0.6508939846755419	0.9096495296890046	0.581129965211536	0.780096323778171	0.3028091342087039	0.8888383479057218	0.8331684611111463	0.8681661037736229	1.0	0.09090909090909091	0.0
7413	0.07015996067997826	0.04863528841687169	0.04831522988188339	0.6873078384909683	None	0.2	1	0.5	6	0.5625	9	0.46153846153846156	0.5625	11	9	6	2	0	0.23076923076923078	3	13	1.2	18	0.14285714285714285	0.8	0.6508939846755419	0.9059144341546085	0.581129965211536	0.8171547688490212	0.3028091342087039	0.8931262528851701	0.8331684611111463	0.8767135138692367	0.5454545454545454	0.09090909090909091	0.0
1620	None	None	None	None	None	0	0	0	0	0	0	1.0	0	0	0	0	1	0	1.0	1	1	0.06666666666666667	1	0.25	0	0	0	0	0	0	0	0	0	0	0	0
6858	0.06768657148906743	0.05003901216719515	0.04919772692493105	0.6862476953664283	None	0.2	1	0.5	6	0.5625	9	0.46153846153846156	0.5625	11	9	6	1	0	0.23076923076923078	3	13	1.2	18	0.07142857142857142	0.8	0.6508939846755419	0.9160320103217156	0.581129965211536	0.780096323778171	0.3028091342087039	0.8893905813286934	0.8331684611111463	0.8714071637716587	1.0	0.09090909090909091	0.0
6559	0.036817428593204575	0.00455320442110656	0.004457722180568075	0.944522096731102	None	0	0	0.4166666666666667	5	0.625	10	0.375	0.5625	11	9	6	2	0	0.3333333333333333	12	4	1.2	18	0.14285714285714285	0.2857142857142857	0.6508939846755419	0.9059144341546085	0.581129965211536	0.780096323778171	0.3028091342087039	0.9017727637274034	0.8331684611111463	0.8716934709160958	0.5454545454545454	0.09090909090909091	0.0
356	None	None	None	None	None	0.5	1	0.8571428571428571	6	0.125	1	0.5555555555555556	0.125	4	1	5	4	0	0.5	3	6	0.6666666666666666	10	0.36363636363636365	0.5	0.48331505874121417	0.9532705098923976	0.16493603681406593	0.9034948359752191	0.5678481120165769	0.8636275433598503	0.9290611662331781	0.914196283588856	0.375	0	0.0
4428	0.06910757353824697	0.03928591129108251	0.03927375582542017	0.6925085308421686	None	0.4	2	0.5	6	0.5625	9	0.46153846153846156	0.5625	11	9	6	3	0	0.23076923076923078	3	13	1.2	18	0.21428571428571427	0.8	0.6508939846755419	0.9053390715667115	0.581129965211536	0.7190758227428891	0.3028091342087039	0.8893905813286934	0.8331684611111463	0.8533107214461844	0.09090909090909091	0.18181818181818182	0.0
7199	0.06841484771507315	0.03048458329784856	0.01880724850380091	0.6959898088685321	None	0.25	1	0.5	5	0.6153846153846154	8	0.45454545454545453	0.6153846153846154	10	8	4	1	0	0.2727272727272727	3	11	1.0	15	0.1	1.0	0.6508939846755419	0.9148790500931594	0.581129965211536	0.8049821206845159	0.3028091342087039	0.9071669748652611	0.8331684611111463	0.8832930083133704	1.0	0.2	0.0
4833	0.07361040534981937	0.03990282889647138	0.03984052500248382	0.6756141222254708	None	0.2	1	0.5	6	0.5625	9	0.46153846153846156	0.5625	11	9	6	2	0	0.23076923076923078	3	13	1.2	18	0.14285714285714285	0.8	0.6508939846755419	0.8945308401546127	0.581129965211536	0.7471575886068922	0.3028091342087039	0.8893905813286934	0.8331684611111463	0.8542885327098552	0.5454545454545454	0.2727272727272727	0.0
3161	0.06607403027718872	0.040703297050850816	0.04066792633300663	0.6737090287701789	None	0.4	2	0.5	6	0.5625	9	0.46153846153846156	0.5625	11	9	6	3	0	0.23076923076923078	3	13	1.2	18	0.21428571428571427	0.8	0.6508939846755419	0.9053390715667115	0.581129965211536	0.7190758227428891	0.3028091342087039	0.8893905813286934	0.8331684611111463	0.8533107214461844	0.09090909090909091	0.09090909090909091	0.0
7136	0.06717752878689066	0.04847714242586492	0.04834015507022586	0.6865930424053301	None	0.2	1	0.5	6	0.5625	9	0.46153846153846156	0.5625	11	9	6	2	0	0.23076923076923078	3	13	1.2	18	0.14285714285714285	0.8	0.6508939846755419	0.9059144341546085	0.581129965211536	0.780096323778171	0.3028091342087039	0.8893905813286934	0.8331684611111463	0.8666702379090402	0.5454545454545454	0.09090909090909091	0.0
2809	0.00718598479109937	0.0005370741958083822	0.00011849869779759246	0.9828876073143881	None	0	0	0.5	2	0.75	3	0.6	0.75	4	3	1	0	0	0.4	5	2	0.4	6	0.0	0	0.4969205123625164	0.878799400355369	0.489869503001955	0.9381410763376734	0.8424143001340416	0.8582970735301085	0.8880038905707845	0.8972581144470498	0	0	0.0
5008	0.06853092774993176	0.04442403092564357	0.04416586140393509	0.663184786340052	None	0.2	1	0.5	6	0.5625	9	0.46153846153846156	0.5625	11	9	6	2	0	0.23076923076923078	3	13	1.2	18	0.14285714285714285	0.8	0.6508939846755419	0.9053390715667115	0.581129965211536	0.7805407501880539	0.3028091342087039	0.8893905813286934	0.8331684611111463	0.8665107167317625	0.5454545454545454	0.09090909090909091	0.0
4665	0.058791057035023804	0.031175890587551727	0.03108500415001216	0.6323472480769848	None	0.4	2	0.5	6	0.5625	9	0.46153846153846156	0.5625	11	9	6	3	0	0.23076923076923078	3	13	1.2	18	0.21428571428571427	0.8	0.6508939846755419	0.9053390715667115	0.581129965211536	0.8174659373660788	0.3028091342087039	0.8893905813286934	0.8331684611111463	0.8751487264659448	0.09090909090909091	0.18181818181818182	0.0
2060	None	None	None	None	None	0	0	0.2857142857142857	2	0.75	6	0.5555555555555556	0.625	7	5	2	1	0	0.2222222222222222	9	2	0.6666666666666666	10	0.16666666666666666	0	0.730089509689223	0.9186555235771292	0.3573271896577218	0.9131656912413014	0.3813520134603527	0.8570134383747611	0.8555692612357932	0.8992826148063144	1.0	0	0.0
5288	0.06783762514019454	0.04528968406485049	0.04510387136685591	0.7074248144537342	None	0.4	2	0.5	6	0.5625	9	0.46153846153846156	0.5625	11	9	6	3	0	0.23076923076923078	3	13	1.2	18	0.21428571428571427	0.8	0.6508939846755419	0.9053390715667115	0.581129965211536	0.780096323778171	0.3028091342087039	0.8888383479057218	0.8331684611111463	0.8661944703328643	0.09090909090909091	0.18181818181818182	0.0
154	None	None	None	None	None	0	0	0.5	1	1.0	1	0.75	0	1	0	1	1	0	1.0	2	2	0.2	3	0.2	0	0	0	0	0	0	0	0	0	0	0	0
6535	0.06599467010552557	0.0494050140309853	0.048626545228213344	0.6868844239766811	None	0.2	1	0.5	6	0.5625	9	0.46153846153846156	0.5625	11	9	6	1	0	0.23076923076923078	3	13	1.2	18	0.07142857142857142	0.8	0.6508939846755419	0.9160320103217156	0.581129965211536	0.780096323778171	0.3028091342087039	0.8888383479057218	0.8331684611111463	0.8711977965433404	1.0	0.18181818181818182	0.0
549	None	None	None	None	None	0	0	0.75	3	0.5	2	0.75	0.25	3	1	2	2	0	0.5	4	2	0.4	6	0.3333333333333333	0.5	0.17411970662518922	0.8630033062520297	0.5508649644702588	0.5565554270802426	0.6470978240408138	0.8513754388169521	0.9188269770783062	0.7809187581799121	0.6666666666666666	0	0.0
3815	0.0679156040924518	0.04022816680472209	0.04014311834637765	0.6963780454183364	None	0.4	2	0.5	6	0.5625	9	0.46153846153846156	0.5625	11	9	6	3	0	0.23076923076923078	3	13	1.2	18	0.21428571428571427	0.8	0.6508939846755419	0.9053390715667115	0.581129965211536	0.7190758227428891	0.3028091342087039	0.8893905813286934	0.8331684611111463	0.8533107214461844	0.09090909090909091	0.09090909090909091	0.0
2542	None	None	None	None	None	0	0	0.25	1	1.0	3	0.8333333333333334	0	1	0	3	1	0	0.6666666666666666	3	2	0.3333333333333333	5	0.1111111111111111	0.6666666666666666	0	0	0	0	0	0	0	0	0	0	0
6122	0.06258375526092542	0.038924968267758306	0.03888577676421574	0.7148022241010437	None	0.2	1	0.4166666666666667	5	0.625	10	0.46153846153846156	0.5625	10	9	7	1	0	0.23076923076923078	3	13	1.2	18	0.058823529411764705	0.8	0.6508939846755419	0.9148790500931594	0.581129965211536	0.7543360257613138	0.3028091342087039	0.8933795294073236	0.8331684611111463	0.8669330435835075	1.0	0.2	0.0
2548	None	None	None	None	None	0.5	1	0.8333333333333334	5	0.2857142857142857	2	0.75	0	1	0	7	0	0	0.75	4	3	0.6	9	0.0	0.6666666666666666	0	0	0	0	0	0	0	0	0	0	0
670	None	None	None	None	None	0	0	0.3333333333333333	2	0.8333333333333334	5	0.6666666666666666	0.6666666666666666	6	4	1	0	0	0.3333333333333333	2	6	0.5333333333333333	8	0.0	0	0.9289166606446674	0.675915561740594	0.49574361794548977	0.9387838845556064	0.45752163101295656	0.9566553652738055	0.9260994691823413	0.8990306135821695	0	0	0.0
1334	None	None	None	None	None	0	0	0.42857142857142855	3	0.75	6	0.5555555555555556	0.625	6	5	3	0	0	0.2222222222222222	9	2	0.6666666666666666	10	0.0	0.25	0.4293474577052653	0.8896889180817744	0.5061082918673602	0.9476238739699417	0.6580394276041152	0.8349108317193966	0.9038744234703592	0.9003665929816286	0	0	0.0
2682	0.008807279791835813	0.0009315668226642363	0.00011436204144991423	0.9807521209907485	None	0	0	0.3333333333333333	2	0.8333333333333334	5	0.6666666666666666	0.5	4	3	3	0	0	0.3333333333333333	6	2	0.5333333333333333	8	0.0	0.3333333333333333	0.47748240000781694	0.9180363080956329	0.4573082442097938	0.7461508036443582	0.7121415245763928	0.8769061430605061	0.879205304883479	0.8604701362953696	0	0	0.0
2108	None	None	None	None	None	0	0	0.3	3	0.75	9	0.5384615384615384	0.6666666666666666	10	8	3	2	0	0.15384615384615385	13	2	0.9333333333333333	14	0.25	0.15384615384615385	0.6859657974290787	0.8987555632068555	0.4624439107354127	0.8464213845415497	0.6157010056761594	0.7950841040082206	0.8106729572673134	0.8517898676123723	0.55	0.2	0.0
6984	0.029537467787012932	0.011058520711243792	-0.006096975521858293	0.8682538984342466	None	0.2	1	0.4166666666666667	5	0.6875	11	0.34615384615384615	0.625	11	10	6	0	0	0.3076923076923077	4	13	1.2	18	0.0	0.6666666666666666	0.5496354135354694	0.8857232714326747	0.581129965211536	0.7518256686244166	0.3210434445022991	0.9004569379295145	0.8331684611111463	0.856455288646007	0	0	0.0
4828	0.06819221191281606	0.044476182394070925	0.04335318429036805	0.7058449711803838	None	0.4	2	0.5	6	0.5625	9	0.46153846153846156	0.5625	11	9	6	3	0	0.23076923076923078	3	13	1.2	18	0.21428571428571427	0.8	0.6508939846755419	0.9053390715667115	0.581129965211536	0.780096323778171	0.3028091342087039	0.8893905813286934	0.8331684611111463	0.8664107233450439	0.09090909090909091	0.09090909090909091	0.0
244	None	None	None	None	None	0	0	0.6666666666666666	2	0.5	1	1.0	0.5	1	1	2	0	0	0.25	4	1	0.26666666666666666	4	0.0	0.6666666666666666	0.5601090930848907	0.5	0.8530506115740966	0.5	0.13929373573813755	0.5	0.9492830394490017	0.5	0	0	0.0
5088	0.07053191196277601	0.044841125892039105	0.04472036341994349	0.6850059229925975	None	0.2	1	0.5	6	0.5625	9	0.46153846153846156	0.5625	11	9	6	2	0	0.23076923076923078	3	13	1.2	18	0.14285714285714285	0.8	0.6508939846755419	0.9053390715667115	0.581129965211536	0.7805407501880539	0.3028091342087039	0.8888383479057218	0.8331684611111463	0.8662946006082117	0.5454545454545454	0.09090909090909091	0.0
7381	0.057600591674629	0.026305497019369958	-0.0008032068650646869	0.7248363842042269	None	0.25	1	0.5	5	0.6153846153846154	8	0.45454545454545453	0.6153846153846154	10	8	4	2	0	0.2727272727272727	3	11	1.0	15	0.2	1.0	0.6508939846755419	0.904517283178946	0.581129965211536	0.8049821206845159	0.3028091342087039	0.9071669748652611	0.8331684611111463	0.8788838789598885	0.55	0.2	0.0
1257	None	None	None	None	None	1.0	1	1.0	4	0.25	1	0.5	0.25	3	1	2	2	0	0.75	4	3	0.4	6	0.3333333333333333	1.0	0.19236970677783677	0.6421741012416348	0.6774207491636618	0.7948094782017436	0.45782435430362883	0.8738024187828589	0.9263892160321597	0.7843717646190014	0.6666666666666666	0	0.0
1653	None	None	None	None	None	0	0	0	0	0	0	1.0	0	0	0	0	1	0	1.0	1	1	0.06666666666666667	1	0.25	0	0	0	0	0	0	0	0	0	0	0	0
6860	0.06480846191723642	0.03985557738217066	0.03896652721484025	0.6752039700661008	None	0.2	1	0.4166666666666667	5	0.625	10	0.46153846153846156	0.5625	11	9	6	2	0	0.23076923076923078	3	13	1.2	18	0.14285714285714285	0.8	0.6508939846755419	0.9059144341546085	0.581129965211536	0.8171547688490212	0.3028091342087039	0.8888383479057218	0.8331684611111463	0.8751140019147634	0.5454545454545454	0.09090909090909091	0.0
3708	0.06345042394268416	0.036969502566699425	0.0335666320905647	0.6928245456692816	None	0.4	2	0.4166666666666667	5	0.625	10	0.46153846153846156	0.5625	10	9	7	3	0	0.23076923076923078	3	13	1.2	18	0.17647058823529413	0.8	0.6508939846755419	0.9039407512436551	0.581129965211536	0.6689940246547252	0.3028091342087039	0.8933795294073236	0.8331684611111463	0.8442755869791619	0.1	0.2	0.0
2907	0.005362494272125627	0.0015737795066160646	0.0015116284737360648	0.9963471149188823	None	0	0	0.4	2	0.8	4	1.0	0.2	2	1	4	2	0	0.14285714285714285	7	1	0.4666666666666667	7	0.18181818181818182	0.3333333333333333	0.9209813992536695	0.6878712685966586	0.8176185541196019	0.5926658235760495	0.41798788019126915	0.5098804650893191	0.8977185796406174	0.5990647947500943	0.75	0.5	0.1498729538475083
324	None	None	None	None	None	0	0	0.6	3	0.6	3	0.4666666666666667	0.6	6	3	0	1	0	0.6	5	3	0.4666666666666667	7	1.0	1.0	0.9596234492713531	0.7409155684011924	0.1556857268212466	0.9149917468652895	0.604432543584821	0.8451958864228799	0.9675182213966517	0.8465899973367744	1.0	0	0.0
5946	0.039701545487225036	0.005111612770242497	0.0048714274134632396	0.6001646413803463	None	0.3333333333333333	2	0.5714285714285714	8	0.47368421052631576	9	0.35	0.47368421052631576	13	9	7	1	0	0.4166666666666667	5	12	1.4	21	0.07142857142857142	0.6666666666666666	0.6508939846755419	0.919990294525388	0.581129965211536	0.8270759788656129	0.3028091342087039	0.9177110302284684	0.8331684611111463	0.8946962241636536	1.0	0.07692307692307693	0.0
3247	0.12443715654644591	0.006552054502796004	0.002246131769399782	0.7818042640821782	None	0	0	0.125	2	0.9090909090909091	20	0.1875	0.6818181818181818	16	15	7	9	0	0.5	8	16	1.6	24	0.5294117647058824	0.3333333333333333	0.3040708153400919	0.9024536272954309	0.581129965211536	0.7422308465349369	0.3028091342087039	0.9210929891030895	0.8331684611111463	0.8713810719553905	0.0625	0.0625	0.0
5173	0.058151263663191954	0.018241916762470875	0.002602776831130052	0.7408971302891314	None	0.4	2	0.5	6	0.5625	9	0.46153846153846156	0.5625	11	9	6	3	0	0.23076923076923078	3	13	1.2	18	0.21428571428571427	0.8	0.6508939846755419	0.9294749191668751	0.581129965211536	0.7805407501880539	0.3028091342087039	0.8888383479057218	0.8331684611111463	0.8781971373020996	0.09090909090909091	0.09090909090909091	0.0
5314	0.07000406414556055	0.04688073488787102	0.04679216981089501	0.7089554494984119	None	0.2	1	0.5	6	0.5625	9	0.46153846153846156	0.5625	11	9	6	2	0	0.23076923076923078	3	13	1.2	18	0.14285714285714285	0.8	0.6508939846755419	0.9053390715667115	0.581129965211536	0.780096323778171	0.3028091342087039	0.8893905813286934	0.8331684611111463	0.8664107233450439	0.5454545454545454	0.09090909090909091	0.0
5816	0.0700324936860931	0.04397598018263172	0.04390865829907717	0.6764196471316679	None	0.2	1	0.5	6	0.5625	9	0.46153846153846156	0.5625	11	9	6	2	0	0.23076923076923078	3	13	1.2	18	0.14285714285714285	0.8	0.6508939846755419	0.9053390715667115	0.581129965211536	0.780096323778171	0.3028091342087039	0.8864598679048048	0.8331684611111463	0.8652703506728844	0.6818181818181819	0.18181818181818182	0.0
4671	None	None	None	None	None	0	0	0.3	3	0.75	9	0.7777777777777778	0.4166666666666667	7	5	6	2	0	0.5	3	6	0.9333333333333333	14	0.14285714285714285	0.5	0.38459848627154586	0.9021246336758358	0.6791254913099388	0.8243184732193956	0.3028091342087039	0.9079414772442859	0.8808658260381261	0.8827326256931737	0.5714285714285714	0.2857142857142857	0.0
2727	None	None	None	None	None	0	0	0.25	3	0.75	12	0.6428571428571429	0.4375	10	7	7	0	0	0.5714285714285714	7	4	1.2	18	0.0	0.2857142857142857	0.23081872450383534	0.8825012111483344	0.6580829292102168	0.9127212757755478	0.9315865731016666	0.8104797873704503	0.9600651680373432	0.8742344240685231	0	0	0.0
4935	0.04995578110256465	0.008713459776682232	0.005837584576688334	0.6982567526571617	None	0.2	1	0.5	6	0.5625	9	0.46153846153846156	0.5625	11	9	6	2	0	0.23076923076923078	3	13	1.2	18	0.14285714285714285	0.8	0.6508939846755419	0.8911274394701741	0.581129965211536	0.7190758227428891	0.3028091342087039	0.9064367197518127	0.8331684611111463	0.8545850787696061	0.5454545454545454	0.09090909090909091	0.0
3264	0.09958520161082221	0.006921117021546838	-0.003164050363187597	0.6154232031560485	None	0	0	0.2222222222222222	2	0.9090909090909091	10	0.5416666666666666	0.9090909090909091	12	10	0	1	0	0.16666666666666666	2	12	0.8666666666666667	13	0.5	0	0.390145824092362	0.8791234249291345	0.6580971825115702	0.6133930999822487	0.4651740734514812	0.924168527539241	0.8586901469188968	0.8387168046961457	1.0	0	0.0
4289	0.06691918257559616	0.040227300940890325	0.04018176197313522	0.6568921386181695	None	0.4	2	0.5	6	0.5625	9	0.46153846153846156	0.5625	11	9	6	3	0	0.23076923076923078	3	13	1.2	18	0.21428571428571427	0.8	0.6508939846755419	0.9053390715667115	0.581129965211536	0.8150855384199934	0.3028091342087039	0.8893905813286934	0.8331684611111463	0.8745694754358024	0.09090909090909091	0.09090909090909091	0.0
2817	0.008724611655910057	0.000752374346053511	5.744282594203107e-05	0.9807154236177175	None	0	0	0.5	4	0.4444444444444444	4	0.36666666666666664	0.4444444444444444	7	4	3	3	0	0.8333333333333334	5	6	0.7333333333333333	11	0.42857142857142855	0.4	0.40752511300362604	0.9072590365750012	0.42594285599086074	0.8395511642691442	0.561582154341935	0.9211032001200239	0.8127176937765905	0.8938780533881584	0.5714285714285714	0.14285714285714285	0.0
1676	None	None	None	None	None	0.5	1	0.6666666666666666	4	0.5	3	0.4	0	3	0	4	3	0	0.8	4	5	0.5333333333333333	8	0.3333333333333333	0.6666666666666666	0	0	0	0	0	0	0	0	0	0	0
854	None	None	None	None	None	0	0	0.3333333333333333	2	0.8571428571428571	6	0.6	0.2857142857142857	3	2	5	5	0	0.6	5	3	0.6	9	0.38461538461538464	0.8	0.3326180343757631	0.629095888999864	0.2399043466747516	0.5	0.8424143001340416	0.6038858476032058	0.9339439230495046	0.5785135385166009	0.3333333333333333	0.3333333333333333	0.0
1556	None	None	None	None	None	0	0	0.3333333333333333	2	0.8333333333333334	5	1.0	0.8333333333333334	7	5	0	0	0	0.125	8	1	0.5333333333333333	8	0.0	0.5714285714285714	0.31930388496390183	0.899448202866525	0.6791254913099388	0.6803720204358021	0.7647618446250684	0.9099684135311914	0.873248453603178	0.852366019158829	0	0	0.0
7428	0.06688727111249695	0.04884334284226287	0.0478611480535901	0.6855714242844355	None	0.2	1	0.5	6	0.5625	9	0.46153846153846156	0.5625	11	9	6	1	0	0.23076923076923078	3	13	1.2	18	0.07142857142857142	0.8	0.6508939846755419	0.9160320103217156	0.581129965211536	0.780096323778171	0.3028091342087039	0.8893905813286934	0.8331684611111463	0.8714071637716587	1.0	0.09090909090909091	0.0
4048	0.0698503247135321	0.04140819783166494	0.04138632025654248	0.6790463442585302	None	0.4	2	0.5	6	0.5625	9	0.46153846153846156	0.5625	11	9	6	3	0	0.23076923076923078	3	13	1.2	18	0.21428571428571427	0.8	0.6508939846755419	0.9053390715667115	0.581129965211536	0.7190758227428891	0.3028091342087039	0.8893905813286934	0.8331684611111463	0.8533107214461844	0.09090909090909091	0.09090909090909091	0.0
2838	0.0008937127407373657	0.0007403611377304442	0.0007403171862847854	0.9789206381642601	None	0	0	0.5	2	0.75	3	1.0	0.25	1	1	4	3	0	0.16666666666666666	1	6	0.4	6	0.25	0.4	1.0	0.5	0.46614366835583115	0.5	1.0	0.5	0.9252989607605477	0.5	1.0	0	0.27646359063049747
709	None	None	None	None	None	0	0	0.15384615384615385	2	0.9411764705882353	16	0.5277777777777778	0.8823529411764706	16	15	2	0	0	0.1111111111111111	18	2	1.2666666666666666	19	0.0	0	0.5391614349053881	0.8823746238839217	0.27534040292272893	0.9540406195230958	0.447091953306883	0.9516567019940946	0.8863170567560296	0.9355942506353743	0	0	0.0
2337	None	None	None	None	None	0.25	1	0.45454545454545453	5	0.5714285714285714	8	0.48484848484848486	0.42857142857142855	11	6	4	0	0	0.2727272727272727	11	3	1.0666666666666667	16	0.0	0	0.9289166606446674	0.9082099786713669	0.4641159259519335	0.8552773218075027	0.3096295943343227	0.8475869371556695	0.8853418483309471	0.8730418327426205	0	0	0.0
4152	0.07514989131985339	0.03626241594071066	0.03518573519380064	0.6538789796450121	None	0.25	1	0.36363636363636365	4	0.7142857142857143	10	0.41025641025641024	0.6428571428571429	11	9	4	3	0	0.23076923076923078	3	13	1.0666666666666667	16	0.3	0.6666666666666666	0.6508939846755419	0.9053390715667115	0.581129965211536	0.7190758227428891	0.3028091342087039	0.8893905813286934	0.8331684611111463	0.8533107214461844	0.09090909090909091	0.09090909090909091	0.0
5239	0.06872657965682123	0.0421693694276704	0.0418944146844569	0.6722111058688212	None	0.2	1	0.5	6	0.5625	9	0.46153846153846156	0.5625	11	9	6	2	0	0.23076923076923078	3	13	1.2	18	0.14285714285714285	0.8	0.6508939846755419	0.9053390715667115	0.581129965211536	0.7471575886068922	0.3028091342087039	0.8893905813286934	0.8331684611111463	0.8592026339593761	0.5454545454545454	0.2727272727272727	0.0
6659	0.02706224623879334	0.0015507875558242604	0.0010425075757319584	0.9347292154130082	None	0	0	0.5	5	0.5384615384615384	7	0.3333333333333333	0.5384615384615384	10	7	4	2	0	0.5555555555555556	9	5	1.0	15	0.2222222222222222	0.2	0.6508939846755419	0.9092502130308439	0.6301277282607375	0.7769707203235157	0.3028091342087039	0.8958056162350078	0.8331684611111463	0.8700453361101071	0.55	0.1	0.0
2600	0.006208241132657498	0.001712683878696225	0.0016012172656810432	0.9849962899947795	None	0.5	1	0.5714285714285714	4	0.625	5	0.47619047619047616	0.375	5	3	4	3	0	0.42857142857142855	7	3	0.6666666666666666	10	0.3	0.6666666666666666	0.9423991872597787	0.9411964470882302	0.5481624615944259	0.9089627238313573	0.4254062629176286	0.961451013817003	0.9380618869294794	0.9406712377372178	0.4	0.2	0.0
2519	None	None	None	None	None	0.5	2	0.7	7	0.23076923076923078	3	0.5357142857142857	0.23076923076923078	7	3	7	2	0	0.5714285714285714	7	4	1.0	15	0.14285714285714285	0.2222222222222222	0.99783793955148	0.5688390096624687	0.7743095194450892	0.8987379181118509	0.19919685284241445	0.90956513892225	0.9645912235696064	0.8305566351801484	0.5714285714285714	0.2857142857142857	0.0
3759	0.06560638105073449	0.03934460361740362	0.03934378908901696	0.661715578652647	None	0.4	2	0.5	6	0.5625	9	0.46153846153846156	0.5625	11	9	6	3	0	0.23076923076923078	3	13	1.2	18	0.21428571428571427	0.8	0.6508939846755419	0.9053390715667115	0.581129965211536	0.7190758227428891	0.3028091342087039	0.8893905813286934	0.8331684611111463	0.8533107214461844	0.09090909090909091	0.09090909090909091	0.0
486	None	None	None	None	None	0	0	0.5	3	0.5	3	0.4	0.5	6	3	1	0	0	0.8	5	4	0.5333333333333333	8	0.0	0.6666666666666666	0.47864582663648464	0.9226681693098994	0.3517906554619476	0.9245585228069657	0.33873354784330073	0.7419514523767831	0.7621457992479228	0.8822335167559856	0	0	0.0
1892	None	None	None	None	None	0.5	1	0.6666666666666666	4	0.2857142857142857	2	0.6	0.14285714285714285	2	1	6	2	0	0.6	3	5	0.6	9	0.13333333333333333	0.3333333333333333	0.7078050688514163	0.5	0.4624439107354127	0.5	0.6947905682353908	0.7567493620921782	0.7733320185468464	0.5934662159341413	0.75	0	0.0
852	None	None	None	None	None	0	0	0.5	2	0.6666666666666666	2	0.8333333333333334	0.3333333333333333	3	1	1	1	0	0.6666666666666666	2	3	0.3333333333333333	5	0.25	0	0.7970566843041296	0.7779244391270314	0.6064709186648144	0.8637925628810147	0.8768353904191979	0.7861925786400734	0.8641304471855821	0.8126969628201428	1.0	0.6666666666666666	0.0
5506	0.05151737526013827	0.029481781926577515	0.028977766388863863	0.7560553060768189	None	0.25	1	0.5454545454545454	6	0.5	7	0.48484848484848486	0.5	9	7	6	1	0	0.2727272727272727	3	11	1.0666666666666667	16	0.07142857142857142	0.8	0.6508939846755419	0.9129747659329631	0.581129965211536	0.7692477278090509	0.3028091342087039	0.8762306156694099	0.8331684611111463	0.8626246359834934	1.0	0.3333333333333333	0.0
7335	0.0685058822281114	0.049115759582907516	0.04882791132626263	0.6868339003013167	None	0.2	1	0.5	6	0.5625	9	0.46153846153846156	0.5625	11	9	6	1	0	0.23076923076923078	3	13	1.2	18	0.07142857142857142	0.8	0.6508939846755419	0.9160320103217156	0.581129965211536	0.8171547688490212	0.3028091342087039	0.8893905813286934	0.8331684611111463	0.8797902207791277	1.0	0.09090909090909091	0.0
2983	0.016364533777121888	0.0015093107884141617	0.0013067700393033504	0.9711788370289907	None	0	0	0.42857142857142855	3	0.75	6	0.4166666666666667	0.625	7	5	2	3	0	0.375	3	8	0.6666666666666666	10	0.5	1.0	0.38936892229557685	0.8732627700726484	0.2399043466747516	0.8849394534063217	0.8424143001340416	0.9527230001712037	0.9283556669689528	0.9108853977354493	0.5714285714285714	0.14285714285714285	0.0
6138	0.055671306860471045	0.029985771109505607	0.029965056110889066	0.66165816425044	None	0.2	1	0.5	6	0.5625	9	0.46153846153846156	0.5625	11	9	6	1	0	0.23076923076923078	3	13	1.2	18	0.07142857142857142	0.8	0.6508939846755419	0.921401329037153	0.581129965211536	0.780096323778171	0.3028091342087039	0.8888383479057218	0.8331684611111463	0.873864235437042	1.0	0.09090909090909091	0.0
4609	0.06814041741117056	0.03980480499427619	0.03976072690394136	0.6658721538317538	None	0.4	2	0.5	6	0.5625	9	0.46153846153846156	0.5625	11	9	6	3	0	0.23076923076923078	3	13	1.2	18	0.21428571428571427	0.8	0.6508939846755419	0.9053390715667115	0.581129965211536	0.7609252996313202	0.3028091342087039	0.8893905813286934	0.8331684611111463	0.8621701706450846	0.09090909090909091	0.09090909090909091	0.0
5696	0.06743555918407569	0.03907528762811453	0.0348363058477677	0.664293916249734	None	0	0	0.36363636363636365	4	0.6428571428571429	9	0.6153846153846154	0.6428571428571429	11	9	4	2	0	0.15384615384615385	2	13	1.0666666666666667	16	0.2	0	0.6508939846755419	0.9053390715667115	0.581129965211536	0.7190758227428891	0.3028091342087039	0.8888383479057218	0.8331684611111463	0.8530768583507404	0.5454545454545454	0.09090909090909091	0.0
6814	0.07077322650310655	0.051215276181775654	0.05097598961467858	0.6877754988458726	None	0.2	1	0.5	6	0.5625	9	0.46153846153846156	0.5625	11	9	6	1	0	0.23076923076923078	3	13	1.2	18	0.07142857142857142	0.8	0.6508939846755419	0.9160320103217156	0.581129965211536	0.8171547688490212	0.3028091342087039	0.8893905813286934	0.8331684611111463	0.8797902207791277	1.0	0.09090909090909091	0.0
7031	0.07027745464387496	0.047740591281873204	0.047210649477743734	0.6870053042526701	None	0.2	1	0.5	6	0.5625	9	0.46153846153846156	0.5625	11	9	6	1	0	0.23076923076923078	3	13	1.2	18	0.07142857142857142	0.8	0.6508939846755419	0.9160320103217156	0.581129965211536	0.8171547688490212	0.3028091342087039	0.8888383479057218	0.8331684611111463	0.8795926164136235	1.0	0.09090909090909091	0.0
1516	None	None	None	None	None	0.5	1	0.6666666666666666	4	0.5	3	0.5333333333333333	0.16666666666666666	4	1	3	2	0	0.6	3	5	0.5333333333333333	8	0.2857142857142857	0.6666666666666666	0.6350281289670431	0.8543300622979326	0.49073513447613387	0.8864944665119043	0.561582154341935	0.8098435108111417	0.7849472164799154	0.8529335442010735	0.625	0.25	0.0
4120	0.0707898386064925	0.04202434110330386	0.04198953754334878	0.675972979577663	None	0.4	2	0.5	6	0.5625	9	0.46153846153846156	0.5625	11	9	6	3	0	0.23076923076923078	3	13	1.2	18	0.21428571428571427	0.8	0.6508939846755419	0.9053390715667115	0.581129965211536	0.7190758227428891	0.3028091342087039	0.8893905813286934	0.8331684611111463	0.8533107214461844	0.09090909090909091	0.09090909090909091	0.0
4873	0.06897558033500646	0.04068869543472061	0.040688354076153496	0.6622134613262824	None	0.4	2	0.5	6	0.5625	9	0.46153846153846156	0.5625	11	9	6	3	0	0.23076923076923078	3	13	1.2	18	0.21428571428571427	0.8	0.6508939846755419	0.9053390715667115	0.581129965211536	0.7190758227428891	0.3028091342087039	0.8893905813286934	0.8331684611111463	0.8533107214461844	0.09090909090909091	0.09090909090909091	0.0
6081	0.003907664395459955	0.00023935924835983554	-6.129252459329295e-05	0.9889537600190428	None	0.3333333333333333	1	0.75	6	0.2222222222222222	2	0.55	0.2222222222222222	7	2	3	2	0	0.8	5	4	0.7333333333333333	11	0.4	0.3333333333333333	0.6508939846755419	0.9330731082824877	0.581129965211536	0.8180188331885769	0.3028091342087039	0.9159978038239978	0.8331684611111463	0.8980440833199017	0.5714285714285714	0.2857142857142857	0.0
2700	0.0009528744075196692	4.030792880537472e-05	-2.1540117482590547e-06	0.9961840424570275	None	1.0	1	1.0	5	0.0	0	0.5833333333333334	0	2	0	4	2	0	0.75	3	4	0.4666666666666667	7	0.2	0.6666666666666666	0	0	0	0	0	0	0	0	0	0	0
1305	None	None	None	None	None	0	0	0.16666666666666666	2	0.9333333333333333	14	0.26153846153846155	0.8666666666666667	14	13	2	3	0	0.38461538461538464	5	13	1.1333333333333333	17	0.42857142857142855	0.125	0.47748240000781694	0.9315834528498546	0.6791254913099388	0.7268509626626389	0.3579185246691653	0.9210502083721414	0.8808658260381261	0.8824210324857168	0.14285714285714285	0.14285714285714285	0.0
5325	0.07336950567448661	0.04917067038121552	0.04786918199358244	0.6844157866748077	None	0.2	1	0.5	6	0.5625	9	0.46153846153846156	0.5625	11	9	6	2	0	0.23076923076923078	3	13	1.2	18	0.14285714285714285	0.8	0.6508939846755419	0.9053390715667115	0.581129965211536	0.7609252996313202	0.3028091342087039	0.8893905813286934	0.8331684611111463	0.8621701706450846	0.5454545454545454	0.2727272727272727	0.0
7488	0.007519633404082959	0.0032197553654048625	0.003091605571838525	0.977812412556002	None	0	0	0.625	5	0.4	4	0.4	0.3	7	3	4	3	0	0.8333333333333334	6	5	0.8	12	0.375	0.2857142857142857	0.5674620702485585	0.9204450156979276	0.6791254913099388	0.8069399580064142	0.3028091342087039	0.8899119321408994	0.8331684611111463	0.87969018492109	0.14285714285714285	0.14285714285714285	0.0
7483	0.0681510628054927	0.045614063269202865	0.045571579145237094	0.7112352210913031	None	0.2	1	0.5	6	0.5625	9	0.46153846153846156	0.5625	11	9	6	2	0	0.23076923076923078	3	13	1.2	18	0.14285714285714285	0.8	0.6508939846755419	0.9059144341546085	0.581129965211536	0.8171547688490212	0.3028091342087039	0.8893905813286934	0.8331684611111463	0.8753179144156558	0.5454545454545454	0.09090909090909091	0.0
7326	0.03900472051301078	0.00824553054215517	0.007685819557572894	0.9367164031970187	None	0	0	0.2727272727272727	3	0.7857142857142857	11	0.3333333333333333	0.7142857142857143	11	10	4	3	0	0.3333333333333333	4	12	1.0666666666666667	16	0.2727272727272727	0	0.6508939846755419	0.8976802495334923	0.581129965211536	0.7945551025334044	0.3028091342087039	0.8888383479057218	0.8331684611111463	0.8661975494821872	0.09090909090909091	0.09090909090909091	0.0
7396	0.08114390254662085	0.03636517047071291	0.02454387208624795	0.6538956521672823	None	0.2857142857142857	2	0.4375	7	0.6190476190476191	13	0.359375	0.5714285714285714	15	12	7	2	0	0.25	4	16	1.5333333333333334	23	0.13333333333333333	0.8571428571428571	0.6508939846755419	0.9022430794461356	0.581129965211536	0.7619933730222376	0.3028091342087039	0.9005142679369291	0.8331684611111463	0.8656458940320453	0.5333333333333333	0.06666666666666667	0.0
7197	0.06751238002312264	0.04509173930743753	0.044698871811517424	0.709495377011844	None	0.2	1	0.5	6	0.5625	9	0.46153846153846156	0.5625	11	9	6	1	0	0.23076923076923078	3	13	1.2	18	0.07142857142857142	0.8	0.6508939846755419	0.9160320103217156	0.581129965211536	0.780096323778171	0.3028091342087039	0.9064367197518127	0.8331684611111463	0.8782087230046269	1.0	0.09090909090909091	0.0
103	None	None	None	None	None	0	0	0.5	1	1.0	1	0.75	0	1	0	1	2	0	1.0	2	2	0.2	3	0.4	0	0	0	0	0	0	0	0	0	0	0	0
91	None	None	None	None	None	0	0	0.4	2	0.8	4	0.5833333333333334	0.6	4	3	2	0	0	0.3333333333333333	6	2	0.4666666666666667	7	0.0	0.3333333333333333	0.7036695717400093	0.959330707417846	0.3577083435783092	0.7073939144309952	0.31120785876194756	0.8070053380528261	0.9105202041598626	0.8611327490934936	0	0	0.0
5276	0.07082840856909614	0.043624658820788184	0.042580037471619835	0.7081072660564557	None	0.2	1	0.5	6	0.5625	9	0.46153846153846156	0.5625	11	9	6	2	0	0.23076923076923078	3	13	1.2	18	0.14285714285714285	0.8	0.6508939846755419	0.9053390715667115	0.581129965211536	0.7609252996313202	0.3028091342087039	0.8893905813286934	0.8331684611111463	0.8621701706450846	0.5454545454545454	0.09090909090909091	0.0
1801	None	None	None	None	None	0	0	0.5	4	0.5	5	0.5	0.4	7	4	4	1	0	0.375	3	8	0.8	12	0.1111111111111111	0	0.33377628528396247	0.8234824774548137	0.581129965211536	0.880123903449659	0.7647618446250684	0.9527964485130085	0.8808658260381261	0.8983982563108333	1.0	0.2857142857142857	0.0
6887	0.06529579116259847	0.044516284078836725	0.044459521217244655	0.7002541994795989	None	0.2	1	0.5	6	0.5625	9	0.46153846153846156	0.5625	11	9	6	2	0	0.23076923076923078	3	13	1.2	18	0.14285714285714285	0.8	0.6508939846755419	0.9059144341546085	0.581129965211536	0.780096323778171	0.3028091342087039	0.8893905813286934	0.8331684611111463	0.8666702379090402	0.5454545454545454	0.09090909090909091	0.0
628	None	None	None	None	None	0.3333333333333333	1	0.75	6	0.3	3	0.5	0.3	8	3	3	0	0	0.375	8	3	0.8	12	0.0	0.5	0.5857749596904366	0.9372143597587593	0.3573271896577218	0.8569663626666041	0.36269657839631847	0.7900358075052769	0.7272128328737997	0.8743025420686713	0	0	0.0
2708	0.04169863951304937	0.0059079839465941515	0.005470394230261471	0.8157602221234297	None	0	0	0.3	3	0.75	9	0.5384615384615384	0.4166666666666667	8	5	5	0	0	0.15384615384615385	13	2	0.9333333333333333	14	0.0	0.3076923076923077	0.5970179211546552	0.9296853827780049	0.5012696471121824	0.9194828911443231	0.39958632375394787	0.9290013222387152	0.8575828332886682	0.9261877590220454	0	0	0.0
1383	None	None	None	None	None	0	0	0.4	2	0.8	4	1.0	0.2	3	1	3	2	0	0.14285714285714285	7	1	0.4666666666666667	7	0.25	0.6666666666666666	0.7564464284760255	0.9724719258830378	0.3573271896577218	0.9198073549371769	0.5331501374042766	0.9366681963616962	0.7660692701217212	0.9478185620551122	0.6666666666666666	0	0.0
3206	0.12552035734050557	0.01159884459513331	-0.010959297041834414	0.6639477928259625	None	0	0	0.16666666666666666	2	0.9375	15	0.375	0.875	15	14	2	1	0	0.1875	3	16	1.2	18	0.14285714285714285	0.11764705882352941	0.3040708153400919	0.8629299612155307	0.581129965211536	0.8299194461797964	0.36269657839631847	0.9024384080646455	0.8331684611111463	0.8679749879882092	1.0	0	0.0
5669	0.07071169458218395	0.03945169615341766	0.03913884087197306	0.6601058000315676	None	0.2	1	0.5	6	0.5625	9	0.46153846153846156	0.5625	11	9	6	2	0	0.23076923076923078	3	13	1.2	18	0.14285714285714285	0.8	0.6508939846755419	0.9072878421622614	0.581129965211536	0.7609252996313202	0.3028091342087039	0.8893905813286934	0.8331684611111463	0.8630768013714617	0.5454545454545454	0.09090909090909091	0.0
1931	None	None	None	None	None	0	0	0.6	3	0.4	2	0.7777777777777778	0	0	0	6	1	0	1.0	3	3	0.4666666666666667	7	0.0625	0.8	0	0	0	0	0	0	0	0	0	0	0
3366	0.09996898409146128	0.03263877403308038	-0.022711987109798645	0.7620169774999153	None	0	0	0.1111111111111111	2	0.9583333333333334	23	0.3611111111111111	0.9166666666666666	23	22	2	0	0	0.125	3	24	1.7333333333333334	26	0.0	0.08	0.6001441842682016	0.9356936446196957	0.4624439107354127	0.799043790971512	0.6913634875377689	0.8692900399508618	0.8572402893374244	0.879130099659795	0	0	0.0
3933	0.06716237747345043	0.03944726685934186	0.03940465239054774	0.6964218927446831	None	0.4	2	0.5	6	0.5625	9	0.46153846153846156	0.5625	11	9	6	3	0	0.23076923076923078	3	13	1.2	18	0.21428571428571427	0.8	0.6508939846755419	0.9053390715667115	0.581129965211536	0.7190758227428891	0.3028091342087039	0.8893905813286934	0.8331684611111463	0.8533107214461844	0.09090909090909091	0.09090909090909091	0.0
3720	0.06410945921930405	0.03795348126774026	0.03473286318877006	0.7049325564427829	None	0.4	2	0.4166666666666667	5	0.625	10	0.46153846153846156	0.5625	10	9	7	3	0	0.23076923076923078	3	13	1.2	18	0.17647058823529413	0.8	0.6508939846755419	0.9039407512436551	0.581129965211536	0.6689940246547252	0.3028091342087039	0.8933795294073236	0.8331684611111463	0.8442755869791619	0.1	0.2	0.0
4374	0.0027633245035723645	0.000534913076247316	0.0005231050148216094	0.9777345687314322	None	0	0	0.5	3	0.5	3	0.8	0.16666666666666666	3	1	4	5	0	0.4	2	5	0.5333333333333333	8	0.5	0	0.19640993075687735	0.9449084863975059	0.6791254913099388	0.6625078707388039	0.5248323091254925	0.8724682364726831	0.924277469485441	0.8597459050495612	0.3333333333333333	0.3333333333333333	0.10233023041665111
2274	None	None	None	None	None	0	0	0.375	3	0.6666666666666666	6	0.5238095238095238	0.3333333333333333	5	3	5	1	0	0.42857142857142855	3	7	0.7333333333333333	11	0.08333333333333333	0	0.9423991872597787	0.5351783707191692	0.7394447785213022	0.7623509037436558	0.8432127229828087	0.941684470619567	0.8310924052034814	0.796212227668387	1.0	0.2	0.0
104	None	None	None	None	None	0	0	1.0	2	0.0	0	1.0	0	1	0	1	3	0	0.3333333333333333	3	1	0.2	3	0.6	1.0	0	0	0	0	0	0	0	0	0	0	0
6685	0.005083779540799887	0.00040713565160307254	-3.9663747094120166e-05	0.9842560624787928	None	0	0	0.75	6	0.2	2	0.8	0.1	4	1	7	2	0	0.6	3	5	0.8	12	0.13333333333333333	0.75	0.4421641711046852	0.946320710898629	0.61744276868058	0.8119799935699499	0.5529626052784169	0.8938005559703377	0.8846470861404822	0.8960620084941716	0.625	0.25	0.0
3525	0.14650906793034943	0.023754250178279812	0.009336606601635966	0.6291494272326292	None	0	0	0.125	2	0.9523809523809523	20	0.36507936507936506	0.9047619047619048	20	19	2	1	0	0.14285714285714285	3	21	1.5333333333333334	23	0.14285714285714285	0.09090909090909091	0.5178581998886572	0.8736908786822964	0.581129965211536	0.8063886975497425	0.6501054192613842	0.8818623176223696	0.8412211796082754	0.8569637636102019	1.0	0	0.0
6964	0.0677005361591584	0.04430833130454541	0.04404686222317597	0.7070932977609976	None	0.2	1	0.5	6	0.5625	9	0.46153846153846156	0.5625	11	9	6	1	0	0.23076923076923078	3	13	1.2	18	0.07142857142857142	0.8	0.6508939846755419	0.9160320103217156	0.581129965211536	0.780096323778171	0.3028091342087039	0.8888383479057218	0.8331684611111463	0.8711977965433404	1.0	0.09090909090909091	0.0
1834	None	None	None	None	None	0	0	0.5	5	0.5	6	0.3111111111111111	0.5	9	6	4	2	0	0.5555555555555556	9	5	0.9333333333333333	14	0.2222222222222222	0.3333333333333333	0.44823948150181064	0.8826393530262792	0.35146752776785173	0.9634398588005184	0.806145764168804	0.8974588345358561	0.8808658260381261	0.9231668030824682	0.5555555555555556	0.3333333333333333	0.0
1399	None	None	None	None	None	0	0	0.5	3	0.5714285714285714	4	0.6428571428571429	0.42857142857142855	5	3	3	2	0	0.2857142857142857	2	7	0.6	9	0.25	0	0.6075878041080174	0.9209469311300996	0.5380870104049629	0.915208213786057	0.561582154341935	0.9241584264396042	0.9436764893227944	0.920182135974297	0.6000000000000001	0.6	0.0
6871	0.06554949573766589	0.04933350912261385	0.04907826889669407	0.6875273086394339	None	0.2	1	0.5	6	0.5625	9	0.46153846153846156	0.5625	11	9	6	2	0	0.23076923076923078	3	13	1.2	18	0.14285714285714285	0.8	0.6508939846755419	0.9059144341546085	0.581129965211536	0.780096323778171	0.3028091342087039	0.8893905813286934	0.8331684611111463	0.8666702379090402	0.5454545454545454	0.09090909090909091	0.0
4337	0.06672610559791937	0.030004086426576874	0.018379730880962602	0.8026401260206069	None	0.3333333333333333	2	0.42857142857142855	6	0.6111111111111112	11	0.4444444444444444	0.6111111111111112	13	11	6	2	0	0.2	15	3	1.3333333333333333	20	0.14285714285714285	0.8	0.6508939846755419	0.9025353534192468	0.581129965211536	0.682828153950609	0.3028091342087039	0.8839348561159417	0.8331684611111463	0.8421416073502777	0.5384615384615384	0.07692307692307693	0.0
1900	None	None	None	None	None	0	0	0.6	3	0.2	1	0.5833333333333334	0	2	0	4	0	0	0.75	4	3	0.4666666666666667	7	0.0	0.4	0	0	0	0	0	0	0	0	0	0	0
1313	None	None	None	None	None	0	0	0.7142857142857143	5	0.25	2	0.47619047619047616	0.25	4	2	5	1	0	0.42857142857142855	7	3	0.6666666666666666	10	0.08333333333333333	0.5	0.6201697655743391	0.8811957199476643	0.3090799472170246	0.7231498269824419	0.6642918944205106	0.8085358174440785	0.8530626963782667	0.8127768697522364	1.0	0.25	0.0
599	None	None	None	None	None	0.4	2	0.6666666666666666	8	0.3125	5	0.5	0.25	9	4	8	0	0	0.4444444444444444	4	9	1.2	18	0.0	0.6666666666666666	0.6921675284337817	0.8454912395781372	0.6089302134603779	0.9089923205681191	0.3960187284057922	0.8293371941151629	0.7917098435741039	0.865374513013701	0	0	0.0
2475	None	None	None	None	None	0	0	0.16666666666666666	1	1.0	6	0.5	0	0	0	7	1	0	1.0	4	4	0.5333333333333333	8	0.05555555555555555	0	0	0	0	0	0	0	0	0	0	0	0
6880	0.07105757426627021	0.04883094505801134	0.04880366497578763	0.6834220968156869	None	0.2	1	0.5	6	0.5625	9	0.46153846153846156	0.5625	11	9	6	2	0	0.23076923076923078	3	13	1.2	18	0.14285714285714285	0.8	0.6508939846755419	0.9059144341546085	0.581129965211536	0.7472308152745754	0.3028091342087039	0.8893905813286934	0.8331684611111463	0.8594894862335721	0.5454545454545454	0.18181818181818182	0.0
1085	None	None	None	None	None	0.5	1	0.6666666666666666	4	0.5	3	0.5	0.3333333333333333	3	2	4	0	0	1.0	4	4	0.5333333333333333	8	0.0	0.5	0.20342925890988983	0.9405730242095693	0.7197653915810304	0.7708337667998484	0.806145764168804	0.6760288403901693	0.9346919692838572	0.8278001140591837	0	0	0.0
1696	None	None	None	None	None	0	0	0.25	3	0.8	12	0.37777777777777777	0.7333333333333333	13	11	3	1	0	0.2	3	15	1.1333333333333333	17	0.125	0.14285714285714285	0.6334420491890793	0.9142201159289598	0.4373349109271726	0.9480264282163198	0.7455185062487538	0.9492031899430725	0.8676035688518208	0.9389216401541721	1.0	0.07692307692307693	0.0
2601	0.0016332095325575456	0.00011636434832250104	0.00011404064359055966	0.9930582025196076	None	0.3333333333333333	1	0.75	6	0.3	3	0.48	0.2	4	2	7	0	0	1.0	5	5	0.8	12	0.0	0.5714285714285714	0.3487379606113069	0.8772619738349443	0.30169671987861196	0.6355970882800541	0.41782311040253195	0.6344291050806649	0.7554378128993591	0.7359015680366585	0	0	0.0
2084	None	None	None	None	None	1.0	1	0.8	4	0.4	2	0.4666666666666667	0	4	0	2	2	0	0.6	5	3	0.4666666666666667	7	0.5	1.0	0	0	0	0	0	0	0	0	0	0	0
1908	None	None	None	None	None	0	0	0.5	2	0.6666666666666666	2	1.0	0.3333333333333333	2	1	2	2	0	0.2	5	1	0.3333333333333333	5	0.2857142857142857	1.0	0.8782232142380128	0.7716704952972488	0.5226723516695145	0.8806875382320819	0.7665750687021383	0.9116741093483078	0.8896833392932872	0.8641652292373694	0.75	0	0.0
1178	None	None	None	None	None	0	0	0.5	4	0.6	6	0.2857142857142857	0.4	8	4	3	2	0	0.8571428571428571	6	7	0.8	12	0.3333333333333333	0.2	0.5385356547965675	0.8500099884636358	0.640574568993657	0.8506041089291602	0.6327668682926795	0.8039419890892655	0.763877363156194	0.8359477297572252	0.5625	0.25	0.0
2003	None	None	None	None	None	0	0	0.2857142857142857	2	0.75	6	0.7142857142857143	0.375	4	3	5	1	0	0.2857142857142857	7	2	0.6666666666666666	10	0.07692307692307693	0.5	0.8154659534346308	0.9007556010554576	0.4624439107354127	0.6118674464344952	0.6833961673464192	0.6939526486991513	0.8122371353523187	0.7613012865114287	1.0	0	0.0
4180	0.030939611088840288	0.00580475199696313	0.004786720268645114	0.7020270422682882	None	0.2	1	0.4166666666666667	5	0.625	10	0.375	0.5	11	8	6	3	0	0.3333333333333333	4	12	1.2	18	0.23076923076923078	0.2857142857142857	0.6508939846755419	0.9163281915348026	0.581129965211536	0.6893510935973741	0.3028091342087039	0.890393139395314	0.8331684611111463	0.8534317421851858	0.36363636363636365	0.09090909090909091	0.0
446	None	None	None	None	None	0	0	0.3076923076923077	4	0.6470588235294118	11	0.3392857142857143	0.47058823529411764	10	8	8	6	0	0.875	8	7	1.2666666666666666	19	0.3333333333333333	0	0.8483124768371126	0.8631338633551174	0.5815055808128459	0.8790390168553015	0.4098489302672389	0.9330110059624669	0.8796838247213418	0.8959430760224881	0.25	0.2	0.0
2375	None	None	None	None	None	0	0	0.2	1	1.0	5	0.7777777777777778	0.6	4	3	2	3	0	1.0	3	3	0.4666666666666667	7	0.42857142857142855	0	0.36099347833566997	0.8141567949803983	0.2399043466747516	0.892923246823743	0.7797777450660959	0.8767288841493905	0.9118285606164698	0.8645186262093981	0.5	0.25	0.0
5515	0.06826405120866624	0.04291144914233498	0.042904273786177255	0.7032406896033726	None	0	0	0.3333333333333333	4	0.7333333333333333	11	0.4358974358974359	0.6	11	9	5	2	0	0.23076923076923078	3	13	1.1333333333333333	17	0.16666666666666666	0.5	0.6508939846755419	0.9053390715667115	0.581129965211536	0.780096323778171	0.3028091342087039	0.8893905813286934	0.8331684611111463	0.8664107233450439	0.5454545454545454	0.09090909090909091	0.0
3786	0.06442196696891399	0.043836179216094916	0.04383568586030815	0.6600502687543784	None	0.4	2	0.5	6	0.5625	9	0.46153846153846156	0.5625	11	9	6	3	0	0.23076923076923078	3	13	1.2	18	0.21428571428571427	0.8	0.6508939846755419	0.9053390715667115	0.581129965211536	0.7190758227428891	0.3028091342087039	0.8893905813286934	0.8331684611111463	0.8533107214461844	0.09090909090909091	0.09090909090909091	0.0
5132	0.07252380106843577	0.04180947357393944	0.040983732939043345	0.7069554497534722	None	0	0	0.36363636363636365	4	0.7142857142857143	10	0.41025641025641024	0.6428571428571429	11	9	4	3	0	0.23076923076923078	3	13	1.0666666666666667	16	0.3	0.6666666666666666	0.6508939846755419	0.9053390715667115	0.581129965211536	0.7609252996313202	0.3028091342087039	0.8893905813286934	0.8331684611111463	0.8621701706450846	0.09090909090909091	0.09090909090909091	0.0
7373	0.0671518303148621	0.046359282952188816	0.04635762057924563	0.6986398577652471	None	0.2	1	0.5	6	0.5625	9	0.46153846153846156	0.5625	11	9	6	1	0	0.23076923076923078	3	13	1.2	18	0.07142857142857142	0.8	0.6508939846755419	0.9160320103217156	0.581129965211536	0.8171547688490212	0.3028091342087039	0.8893905813286934	0.8331684611111463	0.8797902207791277	1.0	0.09090909090909091	0.0
6327	0.06712809489672875	0.04896673894039831	0.0489329689296058	0.6872228828632939	None	0.2	1	0.5	6	0.5625	9	0.46153846153846156	0.5625	11	9	6	1	0	0.23076923076923078	3	13	1.2	18	0.07142857142857142	0.8	0.6508939846755419	0.9160320103217156	0.581129965211536	0.8171547688490212	0.3028091342087039	0.8888383479057218	0.8331684611111463	0.8795926164136235	1.0	0.09090909090909091	0.0
7115	0.06136736891156682	0.03787715957959827	0.03786641672472991	0.7024875298901656	None	0.2	1	0.4166666666666667	5	0.625	10	0.46153846153846156	0.5625	10	9	7	1	0	0.23076923076923078	3	13	1.2	18	0.058823529411764705	0.8	0.6508939846755419	0.9148790500931594	0.581129965211536	0.7543360257613138	0.3028091342087039	0.8933795294073236	0.8331684611111463	0.8669330435835075	1.0	0.2	0.0
897	None	None	None	None	None	0	0	1.0	1	0	0	1.0	0	0	0	1	1	0	0.5	2	1	0.13333333333333333	2	0.16666666666666666	0	0	0	0	0	0	0	0	0	0	0	0
5874	0.06590108511954522	0.04438891512536459	0.04434263963406382	0.7009394122821586	None	0.2	1	0.5	6	0.5625	9	0.46153846153846156	0.5625	11	9	6	2	0	0.23076923076923078	3	13	1.2	18	0.14285714285714285	0.8	0.6508939846755419	0.9053390715667115	0.581129965211536	0.780096323778171	0.3028091342087039	0.8888383479057218	0.8331684611111463	0.8661944703328643	0.5454545454545454	0.09090909090909091	0.0
7418	0.07109874124218583	0.04996396598079266	0.04947112144587087	0.6865138051448132	None	0.2	1	0.5	6	0.5625	9	0.46153846153846156	0.5625	11	9	6	2	0	0.23076923076923078	3	13	1.2	18	0.14285714285714285	0.8	0.6508939846755419	0.9059144341546085	0.581129965211536	0.780096323778171	0.3028091342087039	0.8893905813286934	0.8331684611111463	0.8666702379090402	0.5454545454545454	0.09090909090909091	0.0
3837	0.06609080492313156	0.008704488260749065	-0.0021607325852219575	0.9095216107948507	None	0.16666666666666666	1	0.21428571428571427	3	0.8333333333333334	15	0.2597402597402597	0.6111111111111112	12	11	7	5	0	0.6363636363636364	7	11	1.3333333333333333	20	0.29411764705882354	0.2222222222222222	0.5089448715321127	0.9035581358178519	0.581129965211536	0.730912997329471	0.6501054192613842	0.8981923379571614	0.8331684611111463	0.8587143825971364	0.08333333333333333	0.08333333333333333	0.0
1580	None	None	None	None	None	0	0	0.4	2	0.6	3	0.5833333333333334	0.2	1	1	5	2	0	0.75	4	3	0.4666666666666667	7	0.14285714285714285	0	0.5069313756802838	0.5	0.7297178605493423	0.5	0.1	0.5	0.9313231537488187	0.5	1.0	0	0.3846608828194221
158	None	None	None	None	None	0	0	0.3333333333333333	2	0.8333333333333334	5	0.8	0.5	3	3	4	4	0	0.4	5	2	0.5333333333333333	8	0.3333333333333333	0.2857142857142857	0.39587210972320847	0.9750010248510753	0.35873859241698736	0.9110446651951637	1.0	0.9858339641233116	0.9758788968448797	0.9680434757943946	0.3333333333333333	1.0	0.37588248869645585
396	None	None	None	None	None	0	0	1.0	1	0	0	1.0	0	1	0	0	3	0	0.5	1	2	0.13333333333333333	2	1.0	0	0	0	0	0	0	0	0	0	0	0	0
7075	0.06707908080212606	0.04818773370838832	0.04760125955249686	0.6860038772799073	None	0.2	1	0.5	6	0.5625	9	0.46153846153846156	0.5625	11	9	6	1	0	0.23076923076923078	3	13	1.2	18	0.07142857142857142	0.8	0.6508939846755419	0.9160320103217156	0.581129965211536	0.780096323778171	0.3028091342087039	0.8888383479057218	0.8331684611111463	0.8711977965433404	1.0	0.09090909090909091	0.0
1361	None	None	None	None	None	0	0	0.5	2	0.75	3	0.6666666666666666	0.25	2	1	3	2	0	1.0	3	3	0.4	6	0.2222222222222222	0	0.39395920572624654	0.9497692684091683	0.5012696471121824	0.5	0.4643392299224326	0.8341460544294995	0.8708031876142566	0.82028766726543	0.75	0.5	0.20849139094225808
400	None	None	None	None	None	0	0	0.6666666666666666	2	0.5	1	0.6666666666666666	0.5	1	1	2	0	0	0.6666666666666666	2	3	0.26666666666666666	4	0.0	0	0.6703751952645982	0.5	0.2071731088347546	0.5	0.4431653461111651	0.5	0.8688840789829501	0.5	0	0	0.0
1828	None	None	None	None	None	0	0	0.6666666666666666	2	0.5	1	0.6666666666666666	0	0	0	3	0	0	0.6666666666666666	3	2	0.26666666666666666	4	0.0	0	0	0	0	0	0	0	0	0	0	0	0
7334	0.0712055710701094	0.039225505571984315	0.03777007572817224	0.6543581508450387	None	0	0	0.4	4	0.6923076923076923	9	0.4166666666666667	0.6153846153846154	10	8	4	2	0	0.25	3	12	1.0	15	0.2	0.6666666666666666	0.6508939846755419	0.9092502130308439	0.6301277282607375	0.8163886914337812	0.3028091342087039	0.8958056162350078	0.8331684611111463	0.8789668780089784	0.6	0.1	0.0
7300	0.06822785504027759	0.049521370947440545	0.049216223430713704	0.6883426203612466	None	0.2	1	0.5	6	0.5625	9	0.46153846153846156	0.5625	11	9	6	2	0	0.23076923076923078	3	13	1.2	18	0.14285714285714285	0.8	0.6508939846755419	0.9059144341546085	0.581129965211536	0.780096323778171	0.3028091342087039	0.8931262528851701	0.8331684611111463	0.8681480524350321	0.5454545454545454	0.18181818181818182	0.0
2005	None	None	None	None	None	0	0	0.4	2	0.6	3	0.5833333333333334	0.2	2	1	4	1	0	0.3333333333333333	6	2	0.4666666666666667	7	0.09090909090909091	0	0.8959141514853242	0.6448279381104475	0.512311858653101	0.9068045475705604	0.7253805591046797	0.806004675980294	0.8277599751682642	0.8072057270255402	1.0	0	0.0
2264	None	None	None	None	None	0	0	0.6	3	0.4	2	0.5833333333333334	0.2	1	1	5	0	0	0.75	3	4	0.4666666666666667	7	0.0	0.4	0.8154659534346308	0.5	0.4624439107354127	0.5	0.8082845443798468	0.5	0.8385523417246269	0.5	0	0	0.0
1953	None	None	None	None	None	1.0	1	0.8	4	0.0	0	0.7777777777777778	0	3	0	3	1	0	1.0	3	3	0.4666666666666667	7	0.14285714285714285	0	0	0	0	0	0	0	0	0	0	0	0
3173	None	None	None	None	None	0	0	0.14285714285714285	2	0.8888888888888888	16	0.4444444444444444	0.7222222222222222	13	13	6	8	0	0.2	3	15	1.3333333333333333	20	0.5	0	0.3040708153400919	0.8828397291393358	0.6791254913099388	0.7811445156574943	0.7647618446250684	0.9286871447836056	0.8808658260381261	0.8757605075294428	0.07692307692307693	0.07692307692307693	0.0
5581	0.07858678468440199	0.04221423949917556	0.04183089290967135	0.6444642742468498	None	0	0	0.36363636363636365	4	0.7142857142857143	10	0.41025641025641024	0.6428571428571429	11	9	4	2	0	0.23076923076923078	3	13	1.0666666666666667	16	0.2	0.6666666666666666	0.6508939846755419	0.9053390715667115	0.581129965211536	0.7805407501880539	0.3028091342087039	0.8888383479057218	0.8331684611111463	0.8662946006082117	0.5454545454545454	0.2727272727272727	0.0
5773	0.06808882646853251	0.04852736710999115	0.048316904494048844	0.6869644412598652	None	0.2	1	0.5	6	0.5625	9	0.46153846153846156	0.5625	11	9	6	2	0	0.23076923076923078	3	13	1.2	18	0.14285714285714285	0.8	0.6508939846755419	0.9053390715667115	0.581129965211536	0.780096323778171	0.3028091342087039	0.8888383479057218	0.8331684611111463	0.8661944703328643	0.5454545454545454	0.09090909090909091	0.0
352	None	None	None	None	None	1.0	1	0.8	4	0.4	2	0.4666666666666667	0.2	2	1	4	0	0	0.6	5	3	0.4666666666666667	7	0.0	1.0	1.0	0.5	0.42774430184184914	0.9194453212515821	0.7541180392695231	0.635231759528372	0.9232212717915453	0.7303739568563862	0	0	0.0
2529	None	None	None	None	None	0	0	0.6666666666666666	4	0.16666666666666666	1	0.6666666666666666	0	0	0	7	2	0	0.75	4	3	0.5333333333333333	8	0.1111111111111111	0.8	0	0	0	0	0	0	0	0	0	0	0
5866	0.06697488133696539	0.043187977289289164	0.041834579842456615	0.6677154944050195	None	0	0	0.36363636363636365	4	0.6428571428571429	9	0.6153846153846154	0.6428571428571429	11	9	4	2	0	0.15384615384615385	2	13	1.0666666666666667	16	0.2	0	0.6508939846755419	0.9053390715667115	0.581129965211536	0.780096323778171	0.3028091342087039	0.8893905813286934	0.8331684611111463	0.8664107233450439	0.5454545454545454	0.09090909090909091	0.0
3070	0.08930178583297735	0.008205614846227439	-0.004876709333325743	0.621994825612876	None	0	0	0.18181818181818182	2	0.9285714285714286	13	1.0	0.9285714285714286	15	13	0	2	0	0.0625	1	16	1.0666666666666667	16	1.0	0.13333333333333333	0.6508939846755419	0.900180113889208	0.581129965211536	0.7055198328809141	0.6501054192613842	0.9119811813462083	0.8331684611111463	0.8585954747849087	0.5333333333333333	0	0.0
1701	None	None	None	None	None	0	0	0.5	3	0.5	3	0.4	0.3333333333333333	4	2	3	1	0	0.8	5	4	0.5333333333333333	8	0.125	0	0.48153276919820787	0.9457011453239333	0.5558612429498073	0.8843233344754955	0.9399458724847269	0.6055565168899918	0.9224043889182949	0.8548766487312338	1.0	0.25	0.0
7157	0.06992860196088121	0.0472603582355736	0.0471886313419508	0.7172239830312905	None	0.2	1	0.5	6	0.5625	9	0.46153846153846156	0.5625	11	9	6	2	0	0.23076923076923078	3	13	1.2	18	0.14285714285714285	0.8	0.6508939846755419	0.9059144341546085	0.581129965211536	0.8171547688490212	0.3028091342087039	0.8893905813286934	0.8331684611111463	0.8753179144156558	0.5454545454545454	0.09090909090909091	0.0
4987	0.0693896190251748	0.045808971626448515	0.044271998702561266	0.6861218689278468	None	0.2	1	0.5	6	0.5625	9	0.46153846153846156	0.5625	11	9	6	2	0	0.23076923076923078	3	13	1.2	18	0.14285714285714285	0.8	0.6508939846755419	0.9053390715667115	0.581129965211536	0.8150855384199934	0.3028091342087039	0.8893905813286934	0.8331684611111463	0.8745694754358024	0.5454545454545454	0.09090909090909091	0.0
5672	0.037411353895466994	0.007169230353107212	-0.0018120107316288154	0.5638504117114982	None	0.3333333333333333	2	0.5714285714285714	8	0.4444444444444444	8	0.5555555555555556	0.3888888888888889	10	7	9	4	0	0.25	3	12	1.3333333333333333	20	0.21052631578947367	0.75	0.6508939846755419	0.9109272722556813	0.581129965211536	0.7706817003274398	0.3028091342087039	0.8927769914927195	0.8578914886217567	0.8682454152836035	0.1	0.3	0.0
1857	None	None	None	None	None	0	0	0.3333333333333333	4	0.6875	11	0.25	0.5625	12	9	5	1	0	0.8888888888888888	8	9	1.2	18	0.09090909090909091	0.125	0.687918411452493	0.8853756170956025	0.6326866393300894	0.7984483569965963	0.4782185997721907	0.7781657217154994	0.8440795038667444	0.8261612262954462	1.0	0.08333333333333333	0.0
2521	None	None	None	None	None	0	0	0.75	3	0.5	2	0.6	0.25	3	1	2	2	0	0.4	2	5	0.4	6	0.3333333333333333	0.5	0.9423991872597787	0.671545553313059	0.3607180614542149	0.9531849381815353	0.16401838064901555	0.5748789489052579	0.9645912235696064	0.7930689299290498	0.6666666666666666	0.3333333333333333	0.0
384	None	None	None	None	None	0	0	1.0	1	0	0	1.0	0	0	0	1	1	0	0.5	1	2	0.13333333333333333	2	0.16666666666666666	0	0	0	0	0	0	0	0	0	0	0	0
3369	0.09550298976915507	0.016379953687168654	0.012952499525845323	0.5640615544612294	None	0	0	0.05263157894736842	1	1.0	26	1.0	1.0	27	26	0	3	0	0.03571428571428571	1	28	1.8666666666666667	28	1.0	0	0.3040708153400919	0.8701395361693499	0.581129965211536	0.8056622853710816	0.5011820763806489	0.9095994427164942	0.8331684611111463	0.8673434286865259	0.037037037037037035	0	0.0
5585	0.0697104042910053	0.04501590634276196	0.04477453907810975	0.6794626937820722	None	0.2	1	0.5	6	0.5625	9	0.46153846153846156	0.5625	11	9	6	2	0	0.23076923076923078	3	13	1.2	18	0.14285714285714285	0.8	0.6508939846755419	0.9053390715667115	0.581129965211536	0.7805407501880539	0.3028091342087039	0.8888383479057218	0.8331684611111463	0.8662946006082117	0.5454545454545454	0.09090909090909091	0.0
5980	0.056980225613802005	0.011379883449585952	0.011191107063188993	0.7137223901603533	None	0.2	1	0.5	6	0.5333333333333333	8	0.5151515151515151	0.4666666666666667	10	7	6	3	0	0.2727272727272727	3	11	1.1333333333333333	17	0.23076923076923078	0.6666666666666666	0.6508939846755419	0.9173348358244358	0.581129965211536	0.811427478190643	0.41382072166709827	0.9023828948244539	0.8331684611111463	0.8839101478146449	0.1	0.2	0.0
5194	0.07108513714720684	0.045821361995481605	0.04548238332115163	0.6823965899287361	None	0.2	1	0.5	6	0.5625	9	0.46153846153846156	0.5625	11	9	6	2	0	0.23076923076923078	3	13	1.2	18	0.14285714285714285	0.8	0.6508939846755419	0.9053390715667115	0.581129965211536	0.7609510305306244	0.3028091342087039	0.8893905813286934	0.8331684611111463	0.8621757734163273	0.5454545454545454	0.2727272727272727	0.0
6719	0.0697087540903276	0.051205437018237376	0.0506896555504505	0.6892029426914723	None	0.2	1	0.5	6	0.5625	9	0.46153846153846156	0.5625	11	9	6	2	0	0.23076923076923078	3	13	1.2	18	0.14285714285714285	0.8	0.6508939846755419	0.9059144341546085	0.581129965211536	0.780096323778171	0.3028091342087039	0.8888383479057218	0.8331684611111463	0.8664543402437376	0.5454545454545454	0.09090909090909091	0.0
2402	None	None	None	None	None	0	0	0.6666666666666666	2	0.5	1	1.0	0.5	1	1	2	4	0	0.25	1	4	0.26666666666666666	4	0.5	0.6666666666666666	0.8406981160231425	0.5	0.12383826880289095	0.5	0.5976410028368238	0.5	0.9515092192771225	0.5	1.0	0	0.1374386873591091
3004	0.03898372883939658	0.002089794003015747	0.0008974757412655144	0.9668217533224174	None	0	0	0.2	2	0.8461538461538461	11	0.38461538461538464	0.46153846153846156	7	6	7	0	0	0.23076923076923078	3	13	1.0	15	0.0	0	0.43694332885988557	0.6881376788074169	0.5012696471121824	0.9033038772593956	0.47922256962076154	0.8610468546788408	0.7639854276575448	0.83433145187622	0	0	0.0
5538	0.06987547992931482	0.04447611353176058	0.04446945922582476	0.6824286267126118	None	0.2	1	0.5	6	0.5625	9	0.46153846153846156	0.5625	11	9	6	2	0	0.23076923076923078	3	13	1.2	18	0.14285714285714285	0.8	0.6508939846755419	0.9053390715667115	0.581129965211536	0.780096323778171	0.3028091342087039	0.8888383479057218	0.8331684611111463	0.8661944703328643	0.5454545454545454	0.2727272727272727	0.0
466	None	None	None	None	None	0	0	0.6666666666666666	2	0.5	1	0.6666666666666666	0	0	0	3	2	0	0.6666666666666666	2	3	0.26666666666666666	4	0.2	0	0	0	0	0	0	0	0	0	0	0	0
38	None	None	None	None	None	0	0	0.1	1	1.0	12	1.0	0.6666666666666666	8	8	5	0	0	0.07142857142857142	14	1	0.9333333333333333	14	0.0	0	0.5515476281565943	0.8430795652396366	0.267787466225928	0.8255004416158952	0.7652730865872852	0.8973290262369606	0.8794615872736655	0.8582821030354376	0	0	0.0
7235	0.07087545934592873	0.04996181447619453	0.048895551725296534	0.6887029476321345	None	0.2	1	0.5	6	0.5625	9	0.46153846153846156	0.5625	11	9	6	2	0	0.23076923076923078	3	13	1.2	18	0.14285714285714285	0.8	0.6508939846755419	0.9059144341546085	0.581129965211536	0.8171547688490212	0.3028091342087039	0.8888383479057218	0.8331684611111463	0.8751140019147634	0.5454545454545454	0.09090909090909091	0.0
3678	0.020359226830313566	0.002881372880211811	-0.002470480244473398	0.9503369907915487	None	0.5	2	0.6	6	0.46153846153846156	6	0.5	0.46153846153846156	8	6	6	3	0	0.3	3	10	1.0	15	0.21428571428571427	0.8	0.49599461339629247	0.9214132907003135	0.5901975692110606	0.8465570831742675	0.41382072166709827	0.8957347786349529	0.85650398852053	0.8915578879734983	0.125	0.125	0.0
1797	None	None	None	None	None	0.5	2	0.7	7	0.38461538461538464	5	0.375	0.3076923076923077	11	4	3	1	0	0.625	8	5	1.0	15	0.3333333333333333	0.6	0.4244664032548767	0.8529324690821791	0.2898924032270208	0.8965927777053093	0.8319466735086329	0.8559261244977924	0.9204543859638893	0.8698754285203307	1.0	0.18181818181818182	0.0
3271	0.07494759191826035	0.006270504853917313	0.003902049728374256	0.8305074477858493	None	0	0	0.2	2	0.9166666666666666	11	0.3888888888888889	0.8333333333333334	11	10	2	2	0	0.25	3	12	0.9333333333333333	14	0.2857142857142857	0.15384615384615385	0.3040708153400919	0.8422959924558625	0.581129965211536	0.6959544203999357	0.7647618446250684	0.9215014303941651	0.8808658260381261	0.8396304055516804	0.5454545454545454	0	0.0
5725	0.07034196096654367	0.04629834593667007	0.04627955434266283	0.6858382402979168	None	0.2	1	0.5	6	0.5625	9	0.46153846153846156	0.5625	11	9	6	2	0	0.23076923076923078	3	13	1.2	18	0.14285714285714285	0.8	0.6508939846755419	0.9053390715667115	0.581129965211536	0.780096323778171	0.3028091342087039	0.8882941292794385	0.8331684611111463	0.8659819858939902	0.5454545454545454	0.09090909090909091	0.0
4931	0.06780023861937838	0.041834887995331034	0.040887457860367814	0.6394959361440045	None	0.4	2	0.5	6	0.5625	9	0.46153846153846156	0.5625	11	9	6	3	0	0.23076923076923078	3	13	1.2	18	0.21428571428571427	0.8	0.6508939846755419	0.9053390715667115	0.581129965211536	0.780096323778171	0.3028091342087039	0.8893905813286934	0.8331684611111463	0.8664107233450439	0.09090909090909091	0.09090909090909091	0.0
4591	0.06792527819627939	0.04491303376370503	0.04444117927574566	0.7113710613862015	None	0.4	2	0.5	6	0.5625	9	0.46153846153846156	0.5625	11	9	6	3	0	0.23076923076923078	3	13	1.2	18	0.21428571428571427	0.8	0.6508939846755419	0.9053390715667115	0.581129965211536	0.780096323778171	0.3028091342087039	0.8888383479057218	0.8331684611111463	0.8661944703328643	0.09090909090909091	0.09090909090909091	0.0
5962	0.06842422834945733	0.04471357931804023	0.044678591959170864	0.6885756317100391	None	0.2	1	0.5	6	0.5625	9	0.46153846153846156	0.5625	11	9	6	2	0	0.23076923076923078	3	13	1.2	18	0.14285714285714285	0.8	0.6508939846755419	0.9053390715667115	0.581129965211536	0.780096323778171	0.3028091342087039	0.8907119566896101	0.8331684611111463	0.8669308192138487	0.5454545454545454	0.09090909090909091	0.0
983	None	None	None	None	None	0	0	1.0	1	0	0	1.0	0	1	0	0	0	0	0.5	2	1	0.13333333333333333	2	0.0	0	0	0	0	0	0	0	0	0	0	0	0
2002	None	None	None	None	None	0	0	0.3333333333333333	2	0.8571428571428571	6	1.0	0.42857142857142855	4	3	4	5	0	1.0	3	3	0.6	9	0.45454545454545453	1.0	0.9289166606446674	0.5763481481926855	0.6326866393300894	0.9214273680573396	0.3467732175337953	0.832465039787947	0.9318444315027727	0.8111704108316953	0.5	0.25	0.0
1426	None	None	None	None	None	0.5	1	0.8571428571428571	6	0.125	1	0.5	0.125	6	1	3	1	0	0.8	5	4	0.6666666666666666	10	0.2	0.6666666666666666	0.587694728453028	0.8794612738993071	0.40290063394768366	0.8371126603851663	0.707175579557472	0.9298896267563276	0.8973621985725908	0.8879275371517016	1.0	0.16666666666666666	0.0
3431	0.06132583577849797	0.01811110574293258	0.014874898747100468	0.873607418567884	None	0.1111111111111111	1	0.3	6	0.7142857142857143	20	0.19230769230769232	0.5714285714285714	18	16	11	3	0	0.9230769230769231	13	12	2.0	30	0.125	0.06896551724137931	0.6508939846755419	0.9117519381600869	0.581129965211536	0.7170498643360171	0.476457276735044	0.9081189398030939	0.8331684611111463	0.8643606359560616	0.05555555555555555	0.05555555555555555	0.0
4836	0.06898703096028154	0.04358142392676195	0.043043434624630506	0.6805140089288463	None	0.4	2	0.5	6	0.5625	9	0.46153846153846156	0.5625	11	9	6	3	0	0.23076923076923078	3	13	1.2	18	0.21428571428571427	0.8	0.6508939846755419	0.9053390715667115	0.581129965211536	0.7805407501880539	0.3028091342087039	0.8919430996280677	0.8331684611111463	0.8675181749028433	0.09090909090909091	0.09090909090909091	0.0
1618	None	None	None	None	None	0	0	0.2	1	1.0	5	0.4666666666666667	0.6	3	3	3	4	0	0.6	5	3	0.4666666666666667	7	0.4	0	0.5705399739858492	0.8474720124263639	0.4267066305905038	0.6457554583446197	0.6479653725108221	0.6929090268334106	0.7548411470442682	0.7394347248368283	0.3333333333333333	0.3333333333333333	0.0
10	None	None	None	None	None	0	0	0.1111111111111111	1	1.0	11	1.0	0.9090909090909091	11	10	1	0	0	0.07692307692307693	1	13	0.8666666666666667	13	0.0	0	0.6060601883545778	0.8529652958279905	0.2769582782379607	0.8230830176591161	0.5005788007653801	0.965388731950454	0.9076221041306956	0.9009590211249499	0	0	0.0
6742	0.0724634403642217	0.04883437539821827	0.0488342739965086	0.6889936666232437	None	0.2	1	0.5	6	0.5625	9	0.46153846153846156	0.5625	11	9	6	2	0	0.23076923076923078	3	13	1.2	18	0.14285714285714285	0.8	0.6508939846755419	0.9059144341546085	0.581129965211536	0.7472308152745754	0.3028091342087039	0.8888383479057218	0.8331684611111463	0.8592638491266914	0.5454545454545454	0.18181818181818182	0.0
4985	0.06794491476757965	0.04516537225774667	0.04456908515912956	0.6739601951536924	None	0.4	2	0.5	6	0.5625	9	0.46153846153846156	0.5625	11	9	6	3	0	0.23076923076923078	3	13	1.2	18	0.21428571428571427	0.8	0.6508939846755419	0.9053390715667115	0.581129965211536	0.780096323778171	0.3028091342087039	0.8888383479057218	0.8331684611111463	0.8661944703328643	0.09090909090909091	0.09090909090909091	0.0
2081	None	None	None	None	None	1.0	1	0.6	3	0.4	2	0.5833333333333334	0	2	0	4	1	0	0.75	3	4	0.4666666666666667	7	0.1	0.5	0	0	0	0	0	0	0	0	0	0	0
973	None	None	None	None	None	0	0	0.6666666666666666	4	0.3333333333333333	2	0.4	0.3333333333333333	5	2	2	1	0	0.8	5	4	0.5333333333333333	8	0.2	0.5	0.5731998612800517	0.947503780875893	0.6064709186648144	0.8391678993686706	0.4958633651167938	0.9164741132787376	0.8641304471855821	0.9099894082393079	1.0	0	0.0
3251	0.044552491397421325	0.02090527362884951	0.013396168515251966	0.5866923595865957	None	0.25	1	0.36363636363636365	4	0.7142857142857143	10	0.41025641025641024	0.7142857142857143	12	10	3	2	0	0.23076923076923078	3	13	1.0666666666666667	16	0.25	0.6666666666666666	0.6694061980640175	0.9274126228241207	0.581129965211536	0.7398374343446144	0.5874688641934384	0.8869698814380751	0.8331684611111463	0.8681037966567162	0.5416666666666666	0	0.0
5622	0.06872473369205143	0.04494244923576039	0.04493010966691777	0.6845325057949334	None	0.2	1	0.5	6	0.5625	9	0.46153846153846156	0.5625	11	9	6	2	0	0.23076923076923078	3	13	1.2	18	0.14285714285714285	0.8	0.6508939846755419	0.9053390715667115	0.581129965211536	0.780096323778171	0.3028091342087039	0.8888383479057218	0.8331684611111463	0.8661944703328643	0.5454545454545454	0.09090909090909091	0.0
980	None	None	None	None	None	0	0	0.25	2	0.8888888888888888	8	1.0	0.8888888888888888	10	8	0	0	0	0.09090909090909091	11	1	0.7333333333333333	11	0.0	0.2	0.6530741900200221	0.9024231247042357	0.5075992670474931	0.8769680619603228	0.36269657839631847	0.781415795763473	0.8146426626033338	0.8606623188939426	0	0	0.0
7159	0.0689787779418622	0.04880063689705379	0.048233829497644314	0.6851854312027983	None	0.2	1	0.5	6	0.5625	9	0.46153846153846156	0.5625	11	9	6	2	0	0.23076923076923078	3	13	1.2	18	0.14285714285714285	0.8	0.6508939846755419	0.9059144341546085	0.581129965211536	0.780096323778171	0.3028091342087039	0.8888383479057218	0.8331684611111463	0.8664543402437376	0.5454545454545454	0.09090909090909091	0.0
5502	0.06518374316645434	0.03271396485774868	0.031179029666984086	0.6448369255460589	None	0.25	1	0.36363636363636365	4	0.6428571428571429	9	0.41025641025641024	0.6428571428571429	10	9	5	3	0	0.23076923076923078	3	13	1.0666666666666667	16	0.23076923076923078	0.6666666666666666	0.6508939846755419	0.9039407512436551	0.581129965211536	0.7543360257613138	0.3028091342087039	0.8933795294073236	0.8331684611111463	0.8617382129567243	0.1	0.2	0.0
5121	0.07254441157690363	0.04535028713704972	0.04459644152256914	0.6998857654308541	None	0.2	1	0.5	6	0.5625	9	0.46153846153846156	0.5625	11	9	6	2	0	0.23076923076923078	3	13	1.2	18	0.14285714285714285	0.8	0.6508939846755419	0.9053390715667115	0.581129965211536	0.7609252996313202	0.3028091342087039	0.8893905813286934	0.8331684611111463	0.8621701706450846	0.5454545454545454	0.09090909090909091	0.0
1814	None	None	None	None	None	0	0	0.3333333333333333	3	0.8181818181818182	9	0.5416666666666666	0.5454545454545454	7	6	5	0	0	0.16666666666666666	12	2	0.8666666666666667	13	0.0	0.18181818181818182	0.5095405876707393	0.8993771255602196	0.640574568993657	0.8591854399736174	0.5980507749291253	0.9457188853857392	0.8258703918813775	0.9076727228325518	0	0	0.0
6036	0.07006205792728236	0.04895474027087014	0.04855500335765129	0.6884493734940306	None	0.2	1	0.5	6	0.5625	9	0.46153846153846156	0.5625	11	9	6	2	0	0.23076923076923078	3	13	1.2	18	0.14285714285714285	0.8	0.6508939846755419	0.9053390715667115	0.581129965211536	0.780096323778171	0.3028091342087039	0.8888383479057218	0.8331684611111463	0.8661944703328643	0.5454545454545454	0.09090909090909091	0.0
6687	0.06878098971013526	0.0477550480245149	0.04774775606266568	0.688834694099103	None	0.2	1	0.5	6	0.5625	9	0.46153846153846156	0.5625	11	9	6	2	0	0.23076923076923078	3	13	1.2	18	0.14285714285714285	0.8	0.6508939846755419	0.9059144341546085	0.581129965211536	0.7805407501880539	0.3028091342087039	0.8911490216618069	0.8331684611111463	0.8674614465428102	0.5454545454545454	0.09090909090909091	0.0
997	None	None	None	None	None	0	0	0.25	2	0.8888888888888888	8	0.34375	0.7777777777777778	8	7	2	3	0	0.5	4	8	0.7333333333333333	11	0.42857142857142855	0.2	0.5651951852138316	0.8765361525367628	0.26294992393155536	0.9426356231061055	0.20414090429654874	0.9436006863698765	0.8851099893722497	0.9259109732395454	0.125	0.25	0.0
4393	0.0665550530276688	0.03879660514604842	0.038791184574417444	0.7050588927020645	None	0.4	2	0.5	6	0.5625	9	0.46153846153846156	0.5625	11	9	6	3	0	0.23076923076923078	3	13	1.2	18	0.21428571428571427	0.8	0.6508939846755419	0.8664799401637686	0.581129965211536	0.7190758227428891	0.3028091342087039	0.8893905813286934	0.8331684611111463	0.8363796037409262	0.09090909090909091	0.09090909090909091	0.0
3783	0.06736400024625583	0.03613996116486376	0.032016994165199895	0.6884601901553588	None	0	0	0.36363636363636365	4	0.6428571428571429	9	0.6153846153846154	0.6428571428571429	11	9	4	3	0	0.15384615384615385	2	13	1.0666666666666667	16	0.3	0	0.6508939846755419	0.9053390715667115	0.581129965211536	0.7190758227428891	0.3028091342087039	0.8893905813286934	0.8331684611111463	0.8533107214461844	0.09090909090909091	0.09090909090909091	0.0
5785	0.07243403143456298	0.04964934715497688	0.04893688730819376	0.6856259654251609	None	0.2	1	0.5	6	0.5625	9	0.46153846153846156	0.5625	11	9	6	2	0	0.23076923076923078	3	13	1.2	18	0.14285714285714285	0.8	0.6508939846755419	0.9053390715667115	0.581129965211536	0.8171547688490212	0.3028091342087039	0.8893905813286934	0.8331684611111463	0.8750728055284148	0.5454545454545454	0.09090909090909091	0.0
11	None	None	None	None	None	0	0	1.0	1	0	0	1.0	0	1	0	0	1	0	0.5	2	1	0.13333333333333333	2	0.3333333333333333	0	0	0	0	0	0	0	0	0	0	0	0
136	None	None	None	None	None	0	0	1.0	2	0.0	0	1.0	0	0	0	2	3	0	0.3333333333333333	3	1	0.2	3	0.375	1.0	0	0	0	0	0	0	0	0	0	0	0
2626	0.0009508725810989483	7.70855256387714e-05	-1.5798482723289998e-06	0.9961430919595231	None	0	0	0.75	3	0.0	0	0.5555555555555556	0	1	0	3	4	0	1.0	3	3	0.3333333333333333	5	0.4444444444444444	0	0	0	0	0	0	0	0	0	0	0	0
7460	0.06842908568153283	0.048760937183820685	0.04842337811436014	0.6857961958561452	None	0.2	1	0.5	6	0.5625	9	0.46153846153846156	0.5625	11	9	6	1	0	0.23076923076923078	3	13	1.2	18	0.07142857142857142	0.8	0.6508939846755419	0.9160320103217156	0.581129965211536	0.8171547688490212	0.3028091342087039	0.8893905813286934	0.8331684611111463	0.8797902207791277	1.0	0.09090909090909091	0.0
4821	0.07103718312419385	0.046505967017716046	0.046428659144598775	0.713994068760806	None	0.2	1	0.5	6	0.5625	9	0.46153846153846156	0.5625	11	9	6	2	0	0.23076923076923078	3	13	1.2	18	0.14285714285714285	0.8	0.6508939846755419	0.9053390715667115	0.581129965211536	0.7805407501880539	0.3028091342087039	0.8893905813286934	0.8331684611111463	0.8665107167317625	0.5454545454545454	0.09090909090909091	0.0
197	None	None	None	None	None	0	0	1.0	1	0	0	1.0	0	1	0	0	1	0	0.5	1	2	0.13333333333333333	2	0.3333333333333333	0	0	0	0	0	0	0	0	0	0	0	0
5184	0.06940043658096996	0.043544880372838914	0.04338742536701033	0.6759674158165458	None	0.2	1	0.5	6	0.5625	9	0.46153846153846156	0.5625	11	9	6	2	0	0.23076923076923078	3	13	1.2	18	0.14285714285714285	0.8	0.6508939846755419	0.9053390715667115	0.581129965211536	0.7805407501880539	0.3028091342087039	0.8893905813286934	0.8331684611111463	0.8665107167317625	0.5454545454545454	0.09090909090909091	0.0
6919	0.06959693085440613	0.04674620027600314	0.04663249228203375	0.7110730618161845	None	0.2	1	0.5	6	0.5625	9	0.46153846153846156	0.5625	11	9	6	1	0	0.23076923076923078	3	13	1.2	18	0.07142857142857142	0.8	0.6508939846755419	0.9160320103217156	0.581129965211536	0.780096323778171	0.3028091342087039	0.8888383479057218	0.8331684611111463	0.8711977965433404	1.0	0.2727272727272727	0.0
7238	0.06916503793025226	0.04756286109856804	0.04730993761881715	0.712700286184993	None	0.2	1	0.5	6	0.5625	9	0.46153846153846156	0.5625	11	9	6	1	0	0.23076923076923078	3	13	1.2	18	0.07142857142857142	0.8	0.6508939846755419	0.9160320103217156	0.581129965211536	0.780096323778171	0.3028091342087039	0.8893905813286934	0.8331684611111463	0.8714071637716587	1.0	0.09090909090909091	0.0
2902	6.929968869519877e-06	8.473689148157443e-09	-4.5695425675462704e-09	0.9999959989778064	None	0	0	0.25	1	1.0	3	0.8333333333333334	0	1	0	3	2	0	0.6666666666666666	2	3	0.3333333333333333	5	0.2222222222222222	0	0	0	0	0	0	0	0	0	0	0	0
3426	0.0017203200218483985	0.0002392054957913279	0.00023533033763902642	0.990734627871992	None	0.5	1	0.6666666666666666	4	0.3333333333333333	2	0.6666666666666666	0.16666666666666666	4	1	3	4	0	0.75	3	4	0.5333333333333333	8	0.5714285714285714	0.5	0.26828808246174873	0.9480411297374268	0.6724299554038522	0.6652580268943792	0.6244199723605369	0.8148107188972079	0.8880246088850718	0.844326613739172	0.25	0	0.0
2453	None	None	None	None	None	0	0	0.3333333333333333	4	0.7333333333333333	11	0.53125	0.5333333333333333	9	8	7	1	0	0.5	4	8	1.1333333333333333	17	0.058823529411764705	0.4444444444444444	0.9169544412857797	0.9463441982576131	0.5407327754248912	0.7642813212935176	0.4323732492101994	0.8611454790475018	0.8713825057185696	0.8762133513978783	1.0	0.1111111111111111	0.0
4457	0.06760333204708725	0.04035477806230393	0.040340710639978135	0.6938569538375212	None	0.4	2	0.5	6	0.5625	9	0.46153846153846156	0.5625	11	9	6	3	0	0.23076923076923078	3	13	1.2	18	0.21428571428571427	0.8	0.6508939846755419	0.9053390715667115	0.581129965211536	0.7190758227428891	0.3028091342087039	0.8893905813286934	0.8331684611111463	0.8533107214461844	0.09090909090909091	0.09090909090909091	0.0
6669	0.06993924431504642	0.04729386491353627	0.04729355944414518	0.7145903721517266	None	0.2	1	0.5	6	0.5625	9	0.46153846153846156	0.5625	11	9	6	1	0	0.23076923076923078	3	13	1.2	18	0.07142857142857142	0.8	0.6508939846755419	0.9073200620891847	0.581129965211536	0.780096323778171	0.3028091342087039	0.8888383479057218	0.8331684611111463	0.8670934278303134	1.0	0.09090909090909091	0.0
4455	0.021287123352728764	0.004170852265480838	0.003994892401850934	0.9560944399107414	None	0	0	0.25	2	0.9	9	0.6	0.7	8	7	3	4	0	0.2	2	10	0.8	12	0.4444444444444444	0	0.4619388640884951	0.9061911474009605	0.6724299554038522	0.8133566112331784	0.41382072166709827	0.8982600878110417	0.8586901469188968	0.8778972825721308	0.125	0.125	0.0
2270	None	None	None	None	None	0.5	1	0.6666666666666666	4	0.5	3	0.4444444444444444	0.5	4	3	3	2	0	0.5	6	3	0.5333333333333333	8	0.2222222222222222	1.0	0.6839904622546281	0.665558165243367	0.8196531618227704	0.7221751749104365	0.5865013925235851	0.9395946509755326	0.8001674745030868	0.8119305707950084	0.625	0.25	0.0
3287	0.04385284915539129	0.01593561996333311	0.015414632708136705	0.6423317284183271	None	0	0	0.3	3	0.8461538461538461	11	0.4166666666666667	0.6153846153846154	10	8	4	4	0	0.25	3	12	1.0	15	0.4	0.15384615384615385	0.6508939846755419	0.9244838991054293	0.581129965211536	0.78407425683462	0.3028091342087039	0.9105615510114119	0.8331684611111463	0.8847624199708729	0.35	0.2	0.0
2016	None	None	None	None	None	0	0	0.75	3	0.0	0	0.5555555555555556	0	2	0	2	3	0	1.0	3	3	0.3333333333333333	5	0.5	0	0	0	0	0	0	0	0	0	0	0	0
2511	None	None	None	None	None	0.5	1	0.7142857142857143	5	0.375	3	0.5	0.125	5	1	4	1	0	0.8	5	4	0.6666666666666666	10	0.125	0.6666666666666666	0.9423991872597787	0.5600948097008057	0.6515603260921445	0.8363611468237686	0.8159052411553344	0.9650627982521642	0.8757092951911167	0.849480048569477	1.0	0.2	0.0
3376	0.14475686375725857	0.03425854812191907	0.024984058773703664	0.6395147557235754	None	0	0	0.125	2	0.9523809523809523	20	0.36507936507936506	0.9047619047619048	20	19	2	1	0	0.14285714285714285	3	21	1.5333333333333334	23	0.14285714285714285	0.09090909090909091	0.5178581998886572	0.8736908786822964	0.581129965211536	0.8063886975497425	0.6501054192613842	0.8818623176223696	0.8412211796082754	0.8569637636102019	1.0	0	0.0
5839	0.047032348327444046	0.00784830650179198	-0.002749483787364892	0.8945455438614266	None	0	0	0.35714285714285715	5	0.6666666666666666	12	0.38461538461538464	0.6111111111111112	13	11	6	2	0	0.3076923076923077	13	4	1.3333333333333333	20	0.14285714285714285	0.25	0.6508939846755419	0.8973960571142199	0.581129965211536	0.7798941649807686	0.3028091342087039	0.8789119841087654	0.8331684611111463	0.8587903600203045	0.5384615384615384	0.07692307692307693	0.0
1199	None	None	None	None	None	0	0	0.5	2	0.6666666666666666	2	0.5555555555555556	0.3333333333333333	3	1	1	3	0	1.0	3	3	0.3333333333333333	5	0.75	0.5	0.5614354851227491	0.7799886523233709	0.4805958338828723	0.5801963169251675	0.21534781855773275	0.9582249343790472	0.8236898714414246	0.8283513146669813	0.3333333333333333	0	0.0
1422	None	None	None	None	None	0	0	0.5	3	0.7142857142857143	5	0.5	0.2857142857142857	5	2	3	3	0	0.5	3	6	0.6	9	0.42857142857142855	0.6666666666666666	0.7970566843041296	0.8418465211405866	0.35880059656089014	0.9244622314901445	0.4958633651167938	0.9638418217367896	0.9260994691823413	0.923193180565331	0.4	0.2	0.0
524	None	None	None	None	None	0	0	0.2	2	0.9166666666666666	11	1.0	0.5833333333333334	9	7	4	6	0	0.07142857142857142	1	14	0.9333333333333333	14	0.6	0.15384615384615385	0.5705399739858492	0.9337639214893203	0.44346967914260327	0.796055310820464	0.8349564556102452	0.7886079018025256	0.801040476670023	0.8550524562653943	0.1111111111111111	0.1111111111111111	0.0
4418	0.06774245950565634	0.04107952053330145	0.0410756890838915	0.6633023177169384	None	0.4	2	0.5	6	0.5625	9	0.46153846153846156	0.5625	11	9	6	3	0	0.23076923076923078	3	13	1.2	18	0.21428571428571427	0.8	0.6508939846755419	0.9053390715667115	0.581129965211536	0.7190758227428891	0.3028091342087039	0.8893905813286934	0.8331684611111463	0.8533107214461844	0.09090909090909091	0.09090909090909091	0.0
3165	0.059774919930749244	0.02080792602400056	0.01735393266860067	0.8756420480063726	None	0.1111111111111111	1	0.3	6	0.7142857142857143	20	0.19230769230769232	0.5714285714285714	18	16	11	3	0	0.9230769230769231	13	12	2.0	30	0.125	0.06896551724137931	0.6508939846755419	0.9117519381600869	0.581129965211536	0.7170498643360171	0.476457276735044	0.9081189398030939	0.8331684611111463	0.8643606359560616	0.05555555555555555	0.05555555555555555	0.0
4401	0.059938051502865484	0.014696393642691177	0.014692624951385245	0.650227452197424	None	0.4	2	0.5	6	0.5625	9	0.46153846153846156	0.5625	11	9	6	3	0	0.23076923076923078	3	13	1.2	18	0.21428571428571427	0.8	0.6508939846755419	0.8945308401546127	0.581129965211536	0.7190758227428891	0.3028091342087039	0.8893905813286934	0.8331684611111463	0.8482273058746388	0.09090909090909091	0.09090909090909091	0.0
2340	None	None	None	None	None	0	0	0.375	3	0.5555555555555556	5	0.6875	0.1111111111111111	1	1	9	0	0	1.0	4	4	0.7333333333333333	11	0.0	0.5714285714285714	0.1	0.5	0.18468312008576446	0.5	1.0	0.5	0.9830066660716968	0.5	0	0	0.0
6452	0.06874587396409394	0.05055365777226037	0.04991149125556741	0.6862013991749276	None	0.2	1	0.5	6	0.5625	9	0.46153846153846156	0.5625	11	9	6	1	0	0.23076923076923078	3	13	1.2	18	0.07142857142857142	0.8	0.6508939846755419	0.9160320103217156	0.581129965211536	0.780096323778171	0.3028091342087039	0.889086016083861	0.8331684611111463	0.8712916175606469	1.0	0.09090909090909091	0.0
2517	None	None	None	None	None	0	0	0.5	3	0.42857142857142855	3	0.45	0	0	0	8	0	0	0.8	4	5	0.6	9	0.0	0.2857142857142857	0	0	0	0	0	0	0	0	0	0	0
1526	None	None	None	None	None	0	0	0.75	3	0.5	2	0.5	0.25	2	1	3	0	0	0.75	3	4	0.4	6	0.0	1.0	0.8637163598289022	0.5	0.7577088974121118	0.9178404366171606	0.5829550102874252	0.5	0.8346658688345286	0.6909263074022377	0	0	0.0
515	None	None	None	None	None	0	0	0.6666666666666666	2	0.5	1	0.6666666666666666	0.5	3	1	0	0	0	0.6666666666666666	3	2	0.26666666666666666	4	0.0	0	0.9289147457157195	0.915162532230081	0.38029182941956136	0.7951817040198493	0.604432543584821	0.9151282887979773	0.8941810826230028	0.8846864567998151	0	0	0.0
4580	0.06787264251519531	0.040520594547970044	0.03977346085700952	0.7019169948260642	None	0.4	2	0.5	6	0.5625	9	0.46153846153846156	0.5625	11	9	6	3	0	0.23076923076923078	3	13	1.2	18	0.21428571428571427	0.8	0.6508939846755419	0.8945308401546127	0.581129965211536	0.838425263827094	0.3028091342087039	0.8893905813286934	0.8331684611111463	0.8761344902006977	0.09090909090909091	0.09090909090909091	0.0
701	None	None	None	None	None	0.3333333333333333	1	0.75	6	0.3	3	0.5	0.3	8	3	3	0	0	0.375	8	3	0.8	12	0.0	0.5	0.5857749596904366	0.9372143597587593	0.3573271896577218	0.8569663626666041	0.36269657839631847	0.7900358075052769	0.7272128328737997	0.8743025420686713	0	0	0.0
6822	0.059218831320833276	0.042733300197280194	0.04245570483928344	0.7228528497525493	None	0.25	1	0.5454545454545454	6	0.5	7	0.48484848484848486	0.5	9	7	6	2	0	0.2727272727272727	3	11	1.0666666666666667	16	0.14285714285714285	0.8	0.6508939846755419	0.9014154297049649	0.581129965211536	0.7994627705541602	0.3028091342087039	0.8780720643219281	0.8331684611111463	0.8649192422611353	0.5555555555555556	0.1111111111111111	0.0
2215	None	None	None	None	None	1.0	1	0.8	4	0.4	2	0.4375	0.2	2	1	4	2	0	1.0	4	4	0.4666666666666667	7	0.18181818181818182	0.6666666666666666	0.6575847011828004	0.8150768149256011	0.6831270581396851	0.8382941118771948	0.554054304152111	0.9201397330700036	0.8690941185891209	0.865031704300306	1.0	1.0	0.17015164216278408
7364	None	None	None	None	None	0.14285714285714285	1	0.3125	5	0.6666666666666666	14	0.2875	0.5238095238095238	14	11	8	4	0	0.8	10	8	1.5333333333333334	23	0.23529411764705882	0.13333333333333333	0.6442637771127646	0.9103159189311016	0.581129965211536	0.7951564117845906	0.4685236525478837	0.8946661305699309	0.8331684611111463	0.8740994723658341	0.07142857142857142	0.07142857142857142	0.0
6284	0.0675483472345774	0.04524770684561851	0.045227166834241134	0.6567295167477945	None	0.2	1	0.5	6	0.5625	9	0.46153846153846156	0.5625	11	9	6	2	0	0.23076923076923078	3	13	1.2	18	0.14285714285714285	0.8	0.6508939846755419	0.9053390715667115	0.581129965211536	0.780096323778171	0.3028091342087039	0.8893905813286934	0.8331684611111463	0.8664107233450439	0.5454545454545454	0.09090909090909091	0.0
3681	0.06688138796810848	0.04177076782089563	0.041768495923799026	0.6670461282563905	None	0.4	2	0.5	6	0.5625	9	0.46153846153846156	0.5625	11	9	6	3	0	0.23076923076923078	3	13	1.2	18	0.21428571428571427	0.8	0.6508939846755419	0.9053390715667115	0.581129965211536	0.7951076135870454	0.3028091342087039	0.8893905813286934	0.8331684611111463	0.8698361334974953	0.09090909090909091	0.09090909090909091	0.0
5869	0.051212235348862434	0.031309877076820175	0.030978010877573244	0.7496973032455897	None	0.25	1	0.5454545454545454	6	0.5	7	0.48484848484848486	0.5	9	7	6	1	0	0.2727272727272727	3	11	1.0666666666666667	16	0.07142857142857142	0.8	0.6508939846755419	0.9129747659329631	0.581129965211536	0.7990001375723709	0.3028091342087039	0.8780720643219281	0.8331684611111463	0.8700749751226869	1.0	0.1111111111111111	0.0
4329	0.07293143673569842	0.0424642680731376	0.04245808907806808	0.6588854355022321	None	0.2	1	0.3333333333333333	4	0.7333333333333333	11	0.4358974358974359	0.6	11	9	5	3	0	0.23076923076923078	3	13	1.1333333333333333	17	0.25	0.5	0.6508939846755419	0.9053390715667115	0.581129965211536	0.7951076135870454	0.3028091342087039	0.8893905813286934	0.8331684611111463	0.8698361334974953	0.18181818181818182	0.09090909090909091	0.0
1098	None	None	None	None	None	0.3333333333333333	1	0.625	5	0.4444444444444444	4	0.4583333333333333	0.4444444444444444	7	4	3	1	0	0.375	8	3	0.7333333333333333	11	0.14285714285714285	0.6666666666666666	0.7122261402297468	0.8715374001404442	0.6406254196895255	0.9119950279030377	0.5011820763806489	0.8591168517684682	0.8213651306215906	0.8829098320410464	1.0	0.42857142857142855	0.0
6710	0.07129256002869278	0.04846762265601401	0.048392347551222875	0.6878775966424537	None	0.2	1	0.5	6	0.5625	9	0.46153846153846156	0.5625	11	9	6	1	0	0.23076923076923078	3	13	1.2	18	0.07142857142857142	0.8	0.6508939846755419	0.9160320103217156	0.581129965211536	0.7472308152745754	0.3028091342087039	0.8893905813286934	0.8331684611111463	0.8644416255117	1.0	0.09090909090909091	0.0
3269	0.01581912416031684	0.00209316459168919	-1.150007072992179e-05	0.954430794768711	None	0.75	3	0.7272727272727273	8	0.2857142857142857	4	0.38095238095238093	0.2857142857142857	8	4	7	3	0	0.8571428571428571	6	7	1.0666666666666667	16	0.21428571428571427	0.4444444444444444	0.8855091107177013	0.921365361517793	0.4496270868468609	0.8137251502085056	0.8174038712105102	0.9151615603450874	0.8341588146147817	0.8913493300542502	0.25	0	0.0
3078	0.09304800323558897	0.012214520689347879	-0.006436181420775199	0.5926778217646906	None	0	0	0.06666666666666667	1	1.0	20	1.0	1.0	21	20	0	3	0	0.045454545454545456	1	22	1.4666666666666666	22	1.0	0	0.3040708153400919	0.8965091377822579	0.581129965211536	0.8621772785629632	0.31477051729028294	0.9046983628440423	0.8331684611111463	0.8890450993694478	0.047619047619047616	0	0.0
4236	0.0288181766303978	0.014694325606317817	0.008000005068660571	0.8787530884462961	None	0.5	2	0.6	6	0.46153846153846156	6	0.5	0.46153846153846156	8	6	6	3	0	0.3	3	10	1.0	15	0.21428571428571427	0.8	0.6694061980640175	0.8748288558735413	0.581129965211536	0.8254007363454021	0.298285740084353	0.6849765262874856	0.8281323843087689	0.8060928928655555	0.125	0.125	0.0
6841	0.06734343625532299	0.0509616946889582	0.05016618352247178	0.6845596157763786	None	0.2	1	0.5	6	0.5625	9	0.46153846153846156	0.5625	11	9	6	1	0	0.23076923076923078	3	13	1.2	18	0.07142857142857142	0.8	0.6508939846755419	0.9160320103217156	0.581129965211536	0.8171547688490212	0.3028091342087039	0.8888383479057218	0.8331684611111463	0.8795926164136235	1.0	0.09090909090909091	0.0
6400	0.06831108468063936	0.04797478200470285	0.04714339542190622	0.6860756332751097	None	0.2	1	0.5	6	0.5625	9	0.46153846153846156	0.5625	11	9	6	1	0	0.23076923076923078	3	13	1.2	18	0.07142857142857142	0.8	0.6508939846755419	0.9160320103217156	0.581129965211536	0.8171547688490212	0.3028091342087039	0.8888383479057218	0.8331684611111463	0.8795926164136235	1.0	0.09090909090909091	0.0
2828	0.0014259114823244748	6.193220865072379e-05	-5.9368230023770164e-05	0.9951917698962462	None	0	0	0.5	2	0.6666666666666666	2	0.625	0	2	0	2	4	0	0.5	4	2	0.3333333333333333	5	0.6666666666666666	0.5	0	0	0	0	0	0	0	0	0	0	0
603	None	None	None	None	None	0.25	1	0.4	4	0.5833333333333334	7	0.4	0.5833333333333334	10	7	3	0	0	0.7142857142857143	7	5	0.9333333333333333	14	0.0	0.2857142857142857	0.6530741900200221	0.9408697046133021	0.30169671987861196	0.94339437912264	0.36269657839631847	0.8387581914062113	0.8268836128792011	0.9175729349560009	0	0	0.0
4869	0.07338298392061317	0.04400160112318341	0.04334282985142552	0.6839279631017394	None	0.2	1	0.5	6	0.5625	9	0.46153846153846156	0.5625	11	9	6	2	0	0.23076923076923078	3	13	1.2	18	0.14285714285714285	0.8	0.6508939846755419	0.9053390715667115	0.581129965211536	0.7609252996313202	0.3028091342087039	0.8893905813286934	0.8331684611111463	0.8621701706450846	0.5454545454545454	0.2727272727272727	0.0
5886	0.06864490918214522	0.04488945150535687	0.04485687970396425	0.6899822835564473	None	0.2	1	0.5	6	0.5625	9	0.46153846153846156	0.5625	11	9	6	2	0	0.23076923076923078	3	13	1.2	18	0.14285714285714285	0.8	0.6508939846755419	0.9053390715667115	0.581129965211536	0.780096323778171	0.3028091342087039	0.8888383479057218	0.8331684611111463	0.8661944703328643	0.5454545454545454	0.09090909090909091	0.0
2612	0.0015831558952769205	0.0002419421628279298	-0.00024173271565424388	0.9953932025097377	None	0	0	0.5	2	0.75	3	0.6	0	2	0	3	3	0	0.4	2	5	0.4	6	0.375	0	0	0	0	0	0	0	0	0	0	0	0
4919	0.035352606681134505	0.006466931917178522	-0.004762525383624961	0.917806922782166	None	0.4	2	0.5	6	0.5625	9	0.46153846153846156	0.5625	11	9	6	3	0	0.23076923076923078	3	13	1.2	18	0.21428571428571427	0.8	0.6508939846755419	0.900364206164284	0.581129965211536	0.7944880106734282	0.3028091342087039	0.8978493272098537	0.8331684611111463	0.8709076892670715	0.09090909090909091	0.09090909090909091	0.0
6944	0.07251042893543183	0.0419346768971023	0.03957835574762766	0.7409693560401942	None	0.3333333333333333	2	0.42857142857142855	6	0.6111111111111112	11	0.38461538461538464	0.5	11	9	8	3	0	0.3076923076923077	4	13	1.3333333333333333	20	0.16666666666666666	0.5714285714285714	0.6508939846755419	0.9059144341546085	0.581129965211536	0.8171547688490212	0.3028091342087039	0.8893905813286934	0.8331684611111463	0.8753179144156558	0.09090909090909091	0.09090909090909091	0.0
4333	0.06756702022023484	0.04053715020689509	0.040518259058725616	0.6729985840153523	None	0.4	2	0.5	6	0.5625	9	0.46153846153846156	0.5625	11	9	6	3	0	0.23076923076923078	3	13	1.2	18	0.21428571428571427	0.8	0.6508939846755419	0.9053390715667115	0.581129965211536	0.7190758227428891	0.3028091342087039	0.8893905813286934	0.8331684611111463	0.8533107214461844	0.09090909090909091	0.09090909090909091	0.0
4594	0.06772940167797659	0.0397687838300167	0.039734505130255275	0.7013258237079908	None	0.4	2	0.5	6	0.5625	9	0.46153846153846156	0.5625	11	9	6	3	0	0.23076923076923078	3	13	1.2	18	0.21428571428571427	0.8	0.6508939846755419	0.9053390715667115	0.581129965211536	0.7609252996313202	0.3028091342087039	0.8919430996280677	0.8331684611111463	0.863205215842189	0.09090909090909091	0.09090909090909091	0.0
930	None	None	None	None	None	0	0	0.75	3	0.3333333333333333	1	0.8333333333333334	0	1	0	3	1	0	0.6666666666666666	2	3	0.3333333333333333	5	0.1111111111111111	0.6666666666666666	0	0	0	0	0	0	0	0	0	0	0
2543	None	None	None	None	None	0	0	0.6666666666666666	4	0.42857142857142855	3	0.6	0.14285714285714285	2	1	6	5	0	0.6	5	3	0.6	9	0.3333333333333333	0.5714285714285714	0.5221506570872173	0.8985119015746864	0.7007638900886018	0.5538859068761224	0.8823809223125341	0.7642622041992914	0.8368077708357505	0.7669421008925511	0.5	0	0.10938825736247058
6850	0.07129464251885828	0.050640193897445555	0.050259566222743704	0.6832952325560431	None	0.2	1	0.5	6	0.5625	9	0.46153846153846156	0.5625	11	9	6	2	0	0.23076923076923078	3	13	1.2	18	0.14285714285714285	0.8	0.6508939846755419	0.9059144341546085	0.581129965211536	0.8171547688490212	0.3028091342087039	0.8893905813286934	0.8331684611111463	0.8753179144156558	0.5454545454545454	0.09090909090909091	0.0
4614	0.06543036313074334	0.041157967990457706	0.03939050909538683	0.687287999531303	None	0.25	1	0.36363636363636365	4	0.7142857142857143	10	0.4444444444444444	0.5714285714285714	10	8	5	3	0	0.25	3	12	1.0666666666666667	16	0.25	0.5	0.6508939846755419	0.9055151843513739	0.6234321923546509	0.804111869784056	0.3028091342087039	0.8927769914927195	0.8331684611111463	0.8733115946688225	0.1	0.1	0.0
3731	0.0204915859197716	0.004880132971602862	0.0005225815866591233	0.7743597059021211	None	0	0	0.25	2	0.9	9	0.4	0.7	8	7	3	4	0	0.3	10	3	0.8	12	0.4444444444444444	0	0.47748240000781694	0.9088963893683598	0.581129965211536	0.8201194495658697	0.3028091342087039	0.920024434864543	0.8586901469188968	0.8896027614735778	0.125	0.25	0.0
5266	0.07550677415469126	0.04423514851907496	0.044077461111733864	0.6379318780965758	None	0.2	1	0.46153846153846156	6	0.5882352941176471	10	0.4523809523809524	0.5882352941176471	12	10	6	2	0	0.21428571428571427	3	14	1.2666666666666666	19	0.14285714285714285	0.8	0.6508939846755419	0.9015001363551827	0.581129965211536	0.7466756737632093	0.3028091342087039	0.8841701809489938	0.8331684611111463	0.8551813101293699	0.5416666666666666	0.25	0.0
6918	0.07135644665637465	0.05010786565396897	0.049941625915082256	0.6843179517173066	None	0.2	1	0.5	6	0.5625	9	0.46153846153846156	0.5625	11	9	6	2	0	0.23076923076923078	3	13	1.2	18	0.14285714285714285	0.8	0.6508939846755419	0.9059144341546085	0.581129965211536	0.780096323778171	0.3028091342087039	0.8888383479057218	0.8331684611111463	0.8664543402437376	0.5454545454545454	0.18181818181818182	0.0
168	None	None	None	None	None	0	0	0.6666666666666666	2	0.5	1	0.6666666666666666	0.5	3	1	0	0	0	0.6666666666666666	3	2	0.26666666666666666	4	0.0	0	0.9289147457157195	0.915162532230081	0.38029182941956136	0.7951817040198493	0.604432543584821	0.9151282887979773	0.8941810826230028	0.8846864567998151	0	0	0.0
2689	0.006634872291534098	0.0005886291099471106	-0.0005566222908581175	0.946893513065547	None	0	0	0.5	3	0.5714285714285714	4	0.45	0.2857142857142857	3	2	5	1	0	0.8	5	4	0.6	9	0.07692307692307693	0	0.9444420746305697	0.5144444830115168	0.6709116549473706	0.8127920996102795	0.6943642751653087	0.9213186365030679	0.9026003428424149	0.7906447874790699	1.0	0.3333333333333333	0.0
7195	0.06787283742855564	0.04519898904593036	0.0451694684509638	0.6962880825469526	None	0.2	1	0.5	6	0.5625	9	0.46153846153846156	0.5625	11	9	6	2	0	0.23076923076923078	3	13	1.2	18	0.14285714285714285	0.8	0.6508939846755419	0.9059144341546085	0.581129965211536	0.780096323778171	0.3028091342087039	0.8931262528851701	0.8331684611111463	0.8681480524350321	0.5454545454545454	0.18181818181818182	0.0
1083	None	None	None	None	None	1.0	1	0.8	4	0.4	2	0.4666666666666667	0	3	0	3	1	0	0.6	5	3	0.4666666666666667	7	0.14285714285714285	1.0	0	0	0	0	0	0	0	0	0	0	0
996	None	None	None	None	None	0	0	0.2	2	0.9166666666666666	11	1.0	0.9166666666666666	13	11	0	0	0	0.07142857142857142	14	1	0.9333333333333333	14	0.0	0.15384615384615385	0.5651951852138316	0.747642225375493	0.2561947221959477	0.8794188564546715	0.5378615629702915	0.944753243555164	0.8508758248337714	0.877687327240925	0	0	0.0
5766	0.0223654456885057	0.002174607685803504	0.001742787064293355	0.9610583114896925	None	0	0	0.2727272727272727	3	0.8571428571428571	12	0.3333333333333333	0.5714285714285714	9	8	6	2	0	0.3333333333333333	4	12	1.0666666666666667	16	0.13333333333333333	0.16666666666666666	0.42414787223916567	0.8975185122708879	0.6791254913099388	0.757823476799596	0.37130488749018664	0.9046818365268903	0.8331684611111463	0.8645608658322701	0.5555555555555556	0.1111111111111111	0.0
3222	0.062322989536169576	0.001771547284245812	0.001536270083997382	0.8090310824172506	None	0.14285714285714285	1	0.4375	7	0.5454545454545454	12	0.4444444444444444	0.5	14	11	9	3	0	0.16666666666666666	3	18	1.6	24	0.15789473684210525	0.08695652173913043	0.6508939846755419	0.8815222514730979	0.5678616212428554	0.6807198464144584	0.2915259309251411	0.8643042824579125	0.818661703282147	0.8232473807987226	0.07142857142857142	0.07142857142857142	0.0
710	None	None	None	None	None	0	0	0.5	2	0.3333333333333333	1	0.5555555555555556	0.3333333333333333	3	1	1	0	0	1.0	3	3	0.3333333333333333	5	0.0	0	0.3829522823060675	0.9666900187958084	0.37745397017028226	0.88581146585647	0.6832280750584484	0.8582782851639741	0.9399959773672664	0.9172770400902731	0	0	0.0
4330	0.04980654205489676	0.0020812583342682297	-0.001123258940216209	0.9312896079595971	None	0	0	0.3333333333333333	4	0.6875	11	0.375	0.625	12	10	5	4	0	0.3333333333333333	12	4	1.2	18	0.3333333333333333	0	0.6508939846755419	0.9101752181437787	0.581129965211536	0.7394830664434043	0.3028091342087039	0.8886486933350485	0.8331684611111463	0.8596062990998895	0.25	0.08333333333333333	0.0
1553	None	None	None	None	None	0.2	1	0.3076923076923077	4	0.8235294117647058	14	0.37254901960784315	0.7058823529411765	15	12	3	2	0	0.17647058823529413	17	3	1.2666666666666666	19	0.2857142857142857	1.0	0.44823948150181064	0.8372334428847532	0.3049826167557509	0.8152031655319437	0.6204368084432524	0.776550209410687	0.8350376047851693	0.8109017647789778	0.5333333333333333	0	0.0
3283	0.06691186099729715	0.020082716317816798	0.016434724326092304	0.8832768447439239	None	0.1111111111111111	1	0.3	6	0.7142857142857143	20	0.19230769230769232	0.5714285714285714	18	16	11	3	0	0.9230769230769231	13	12	2.0	30	0.125	0.06896551724137931	0.6508939846755419	0.9117519381600869	0.581129965211536	0.7170498643360171	0.476457276735044	0.9081189398030939	0.8331684611111463	0.8643606359560616	0.05555555555555555	0.05555555555555555	0.0
1235	None	None	None	None	None	0	0	1.0	1	0	0	1.0	0	1	0	0	2	0	0.5	1	2	0.13333333333333333	2	0.6666666666666666	0	0	0	0	0	0	0	0	0	0	0	0
6325	0.04487124526808092	0.019993565439313542	0.019338730851669636	0.6866406918834443	None	0.25	1	0.45454545454545453	5	0.6428571428571429	9	0.4444444444444444	0.5714285714285714	11	8	4	1	0	0.25	3	12	1.0666666666666667	16	0.1111111111111111	1.0	0.6508939846755419	0.9160320103217156	0.581129965211536	0.7472308152745754	0.3028091342087039	0.8888383479057218	0.8331684611111463	0.8642226844728783	1.0	0.09090909090909091	0.0
959	None	None	None	None	None	0	0	0.25	2	0.9	9	0.6666666666666666	0.7	9	7	2	0	0	0.5	6	3	0.8	12	0.0	0.6	0.33453695458771177	0.9248271099469018	0.6365362557300277	0.6532517254374278	0.7647618446250684	0.89510563720638	0.8664652701783722	0.8535086373286506	0	0	0.0
870	None	None	None	None	None	0	0	0.6666666666666666	2	0.5	1	0.6666666666666666	0.5	2	1	1	0	0	0.6666666666666666	3	2	0.26666666666666666	4	0.0	0	0.6470671839940955	0.9369600842618862	0.6554860124543618	0.7452117329974269	0.871802990481968	0.5709927453435732	0.8703416789878723	0.7945658388904998	0	0	0.0
638	None	None	None	None	None	0	0	0.5	2	0.75	3	0.5	0.5	2	2	3	1	0	0.75	3	4	0.4	6	0.1	0	0.7074496308523834	0.6049082694426843	0.2907248856159622	0.5	0.7589076360721098	0.5	0.8913196072966154	0.5354370569753045	1.0	0	0.0
4267	0.005292054387448299	0.001406785917968623	-0.0013645522197132383	0.9692110981188151	None	0	0	0.6666666666666666	6	0.2727272727272727	3	0.4642857142857143	0.2727272727272727	7	3	5	2	0	0.5714285714285714	4	7	0.8666666666666667	13	0.2	0.3333333333333333	0.6508939846755419	0.9249961589768321	0.6657344194977656	0.7390350276532257	0.3028091342087039	0.8877320551042555	0.8331684611111463	0.8668816239614661	0.5714285714285714	0.14285714285714285	0.0
721	None	None	None	None	None	0.2	1	0.3333333333333333	4	0.8	12	0.37777777777777777	0.8	15	12	1	0	0	0.2	15	3	1.1333333333333333	17	0.0	1.0	0.5705399739858492	0.8930903149549257	0.35880059656089014	0.7716037764624948	0.5404062130742894	0.875412514512892	0.782986054259454	0.8536174650572615	0	0	0.0
6791	0.03397660124961102	0.011613160270862464	0.010847189218337073	0.7970746120317987	None	0.25	1	0.6	6	0.46153846153846156	6	0.5	0.46153846153846156	8	6	6	2	0	0.3	3	10	1.0	15	0.14285714285714285	0.8	0.6694061980640175	0.874535985712892	0.581129965211536	0.8108049487832897	0.3028091342087039	0.7659417597480513	0.8281323843087689	0.8216382685088894	0.5625	0.125	0.0
6970	0.02385938972163528	0.00206491504654373	-0.001933162502572556	0.9328160912474446	None	0.2	1	0.5833333333333334	7	0.4375	7	0.5454545454545454	0.375	8	6	9	5	0	0.2727272727272727	3	11	1.2	18	0.25	0.75	0.47748240000781694	0.9158931930844499	0.6301277282607375	0.7498356694883931	0.5620797604252145	0.8902070477633562	0.8586901469188968	0.865235006335406	0.125	0.125	0.0
3680	0.05356427366985477	0.021639544346689653	0.017188777931957406	0.7095221466805369	None	0	0	0.2	2	0.9166666666666666	11	0.5833333333333334	0.6666666666666666	10	8	3	5	0	0.16666666666666666	2	12	0.9333333333333333	14	0.625	0	0.6508939846755419	0.9209338293126487	0.6234321923546509	0.7371707710315045	0.41382072166709827	0.8929200950100786	0.8331684611111463	0.8663556464136338	0.1	0.1	0.0
2643	0.006291654804784583	0.0003818350740412885	1.9788536098963847e-05	0.9816548693815128	None	0	0	0.3333333333333333	2	0.6666666666666666	4	0.6666666666666666	0.3333333333333333	3	2	4	1	0	0.3333333333333333	6	2	0.5333333333333333	8	0.09090909090909091	0	0.8154659534346308	0.9196149745087684	0.4624439107354127	0.9595541426841937	0.6501054192613842	0.8000664492178743	0.8087896430507848	0.9113405322808976	1.0	0	0.0
262	None	None	None	None	None	0	0	0.5	1	1.0	1	1.0	1.0	1	1	1	1	0	0.3333333333333333	3	1	0.2	3	0.16666666666666666	0	0.9636796903237066	0.5	0.1	0.5	0.8095908106336193	0.5	0.9772730140326347	0.5	1.0	1.0	0.0
507	None	None	None	None	None	0	0	0.75	3	0.3333333333333333	1	0.625	0.3333333333333333	2	1	2	1	0	0.5	2	4	0.3333333333333333	5	0.14285714285714285	0.6666666666666666	0.507974697130973	0.8580804051015054	0.6923140860802572	0.8710690644890515	0.27269334421180424	0.5747255506548993	0.9008408926178678	0.791998324988242	1.0	0.5	0.0
4736	0.06902246168878207	0.04048540427789048	0.040485068935817846	0.6856182950878249	None	0.4	2	0.5	6	0.5625	9	0.46153846153846156	0.5625	11	9	6	3	0	0.23076923076923078	3	13	1.2	18	0.21428571428571427	0.8	0.6508939846755419	0.9053390715667115	0.581129965211536	0.7951076135870454	0.3028091342087039	0.8888383479057218	0.8331684611111463	0.8696245911043317	0.09090909090909091	0.09090909090909091	0.0
4297	0.0028868543822110006	0.0002893016322339389	0.00028118751457117404	0.977050084029409	None	0.5	1	0.7142857142857143	5	0.25	2	0.6666666666666666	0.125	3	1	6	5	0	0.6	3	5	0.6666666666666666	10	0.35714285714285715	0.6666666666666666	0.19640993075687735	0.9449084863975059	0.6657344194977656	0.5722964398457883	0.5248323091254925	0.8724682364726831	0.8918354026190018	0.8436217728300719	0.3333333333333333	0.3333333333333333	0.0
1303	None	None	None	None	None	0	0	0.25	2	0.8888888888888888	8	0.55	0.8888888888888888	10	8	0	0	0	0.2	10	2	0.7333333333333333	11	0.0	0	0.5651951852138316	0.8502875967470634	0.3159368347194951	0.8761469690272611	0.611651256403959	0.9555075089643743	0.8863170567560296	0.9049439510681996	0	0	0.0
5051	0.07197866717218568	0.04806212610652622	0.046001009646012836	0.6839564932161208	None	0.2	1	0.5	6	0.5625	9	0.46153846153846156	0.5625	11	9	6	2	0	0.23076923076923078	3	13	1.2	18	0.14285714285714285	0.8	0.6508939846755419	0.9053390715667115	0.581129965211536	0.7609252996313202	0.3028091342087039	0.8893905813286934	0.8331684611111463	0.8621701706450846	0.5454545454545454	0.09090909090909091	0.0
2806	None	None	None	None	None	0	0	0.5	4	0.4444444444444444	4	0.6875	0.1111111111111111	2	1	8	0	0	1.0	4	4	0.7333333333333333	11	0.0	0.75	0.13514817756461434	0.5704664334721825	0.193754663208436	0.5226633180208954	1.0	0.5	0.9810889767170582	0.5311653678196827	0	0	0.0
3665	0.01074915500122322	0.0023827529478605853	-0.001178683875240305	0.9681357477216967	None	0.5	2	0.6	6	0.4166666666666667	5	0.4666666666666667	0.3333333333333333	8	4	5	5	0	0.8333333333333334	6	5	0.9333333333333333	14	0.5	0.4444444444444444	0.6694061980640175	0.9203328792782701	0.6234321923546509	0.7436730926599704	0.3028091342087039	0.8812791855516221	0.8306653275103646	0.8628156500336982	0.125	0.125	0.0
241	None	None	None	None	None	0	0	0.5	1	1.0	1	1.0	0	1	0	1	1	0	0.3333333333333333	3	1	0.2	3	0.2	0	0	0	0	0	0	0	0	0	0	0	0
503	None	None	None	None	None	1.0	1	1.0	4	0.25	1	0.5	0	2	0	3	1	0	0.75	4	3	0.4	6	0.125	1.0	0	0	0	0	0	0	0	0	0	0	0
6577	0.06803864143248756	0.0494860041122562	0.048887067244008084	0.6869963167871976	None	0.2	1	0.5	6	0.5625	9	0.46153846153846156	0.5625	11	9	6	1	0	0.23076923076923078	3	13	1.2	18	0.07142857142857142	0.8	0.6508939846755419	0.9160320103217156	0.581129965211536	0.780096323778171	0.3028091342087039	0.8893905813286934	0.8331684611111463	0.8714071637716587	1.0	0.09090909090909091	0.0
7056	0.06919600696460944	0.0487760869863689	0.04781398113529898	0.6824883998843522	None	0.2	1	0.5	6	0.5625	9	0.46153846153846156	0.5625	11	9	6	1	0	0.23076923076923078	3	13	1.2	18	0.07142857142857142	0.8	0.6508939846755419	0.9160320103217156	0.581129965211536	0.780096323778171	0.3028091342087039	0.8893905813286934	0.8331684611111463	0.8714071637716587	1.0	0.09090909090909091	0.0
4692	0.07264974614857803	0.04178629831176945	0.041708570831538325	0.6950832447233032	None	0.2	1	0.5	6	0.5625	9	0.46153846153846156	0.5625	11	9	6	2	0	0.23076923076923078	3	13	1.2	18	0.14285714285714285	0.8	0.6508939846755419	0.9053390715667115	0.581129965211536	0.7609510305306244	0.3028091342087039	0.8893905813286934	0.8331684611111463	0.8621757734163273	0.5454545454545454	0.2727272727272727	0.0
3776	0.06762439485680811	0.0404535854188254	0.04045240112535387	0.6706821299205545	None	0.4	2	0.5	6	0.5625	9	0.46153846153846156	0.5625	11	9	6	3	0	0.23076923076923078	3	13	1.2	18	0.21428571428571427	0.8	0.6508939846755419	0.9053390715667115	0.581129965211536	0.7190758227428891	0.3028091342087039	0.8893905813286934	0.8331684611111463	0.8533107214461844	0.09090909090909091	0.09090909090909091	0.0
3048	0.08326493969903338	0.01837892715571823	0.018132209007285505	0.568526094276316	None	0	0	0.16666666666666666	2	0.9375	15	1.0	0.9375	17	15	0	2	0	0.05555555555555555	1	18	1.2	18	1.0	0.11764705882352941	0.6508939846755419	0.8735488710608377	0.581129965211536	0.7244457534560953	0.3986619156969414	0.9059481539064336	0.8331684611111463	0.8483205056685733	0.7058823529411764	0.058823529411764705	0.0
2997	0.003972120715528548	0.00021455802566001705	-0.00021083793924776706	0.9736089852475553	None	0	0	0.4	2	0.6	3	0.4666666666666667	0.6	5	3	1	0	0	0.6	3	5	0.4666666666666667	7	0.0	0	0.3829522823060675	0.9443583721433378	0.5179214777635065	0.7224939834215932	0.6501054192613842	0.7401074182129527	0.7946650342262512	0.8336411509895577	0	0	0.0
4177	0.06741995739255094	0.04069480250246976	0.04069480079462575	0.653126444624056	None	0.4	2	0.5	6	0.5625	9	0.46153846153846156	0.5625	11	9	6	3	0	0.23076923076923078	3	13	1.2	18	0.21428571428571427	0.8	0.6508939846755419	0.9053390715667115	0.581129965211536	0.7951076135870454	0.3028091342087039	0.8893905813286934	0.8331684611111463	0.8698361334974953	0.45454545454545453	0.18181818181818182	0.0
3033	0.08524461507511417	0.01457159193277574	-0.004599868701600185	0.6126700312107174	None	0	0	0.18181818181818182	2	0.9285714285714286	13	1.0	0.9285714285714286	15	13	0	2	0	0.0625	1	16	1.0666666666666667	16	1.0	0.13333333333333333	0.6508939846755419	0.899035898499613	0.581129965211536	0.7053642214239637	0.6501054192613842	0.9119811813462083	0.8331684611111463	0.8580515646716469	0.5333333333333333	0	0.0
1165	None	None	None	None	None	0.5	1	0.5714285714285714	4	0.5	4	0.4166666666666667	0.25	3	2	6	2	0	0.6666666666666666	6	4	0.6666666666666666	10	0.13333333333333333	0.2222222222222222	0.9169544412857797	0.931282963456961	0.5481624615944259	0.9360296621139195	0.8432127229828087	0.9635413341875119	0.9362721311481045	0.9455633524683249	0.6666666666666666	0.3333333333333333	0.0
737	None	None	None	None	None	0	0	1.0	3	0.0	0	0.6666666666666666	0	2	0	1	1	0	0.6666666666666666	3	2	0.26666666666666666	4	0.25	1.0	0	0	0	0	0	0	0	0	0	0	0
7517	0.07021719898128803	0.050565162339293375	0.05005756878033355	0.6842965648926489	None	0.2	1	0.5	6	0.5625	9	0.46153846153846156	0.5625	11	9	6	2	0	0.23076923076923078	3	13	1.2	18	0.14285714285714285	0.8	0.6508939846755419	0.9059144341546085	0.581129965211536	0.780096323778171	0.3028091342087039	0.8893905813286934	0.8331684611111463	0.8666702379090402	0.5454545454545454	0.09090909090909091	0.0
7324	0.06657247298970946	0.0250180137147413	0.023788384089256844	0.7761447032735569	None	0.2	1	0.5	6	0.5625	9	0.46153846153846156	0.5625	11	9	6	2	0	0.23076923076923078	3	13	1.2	18	0.14285714285714285	0.8	0.6508939846755419	0.8874821202760739	0.581129965211536	0.7472308152745754	0.3028091342087039	0.8888383479057218	0.8331684611111463	0.8510298397350873	0.5454545454545454	0.18181818181818182	0.0
7434	0.08004894174332862	0.037593353786936234	0.010114175908426214	0.7119647755828393	None	0.2	1	0.5	6	0.5625	9	0.46153846153846156	0.5625	11	9	6	2	0	0.23076923076923078	3	13	1.2	18	0.14285714285714285	0.8	0.6508939846755419	0.9123044950104052	0.581129965211536	0.7539741119592066	0.3028091342087039	0.8986440048377511	0.8331684611111463	0.8677746187793772	0.5454545454545454	0.18181818181818182	0.0
1427	None	None	None	None	None	0	0	0.6666666666666666	2	0.5	1	0.6666666666666666	0	1	0	2	3	0	0.6666666666666666	3	2	0.26666666666666666	4	0.42857142857142855	0.6666666666666666	0	0	0	0	0	0	0	0	0	0	0
3927	1.9379193229087487e-05	7.590584942689368e-06	-4.836163431325688e-06	0.9999079865313428	None	0	0	0.8333333333333334	5	0.14285714285714285	1	0.6	0.14285714285714285	5	1	3	2	0	0.6	5	3	0.6	9	0.3333333333333333	0.3333333333333333	0.3040708153400919	0.9223855581197918	0.6791254913099388	0.7686374962434657	0.3028091342087039	0.9291190242535542	0.8808658260381261	0.8892424253350892	0.6	0.4	0.0
4000	0.07034923794624305	0.040913525515537466	0.040892624664420354	0.6843304608586815	None	0.4	2	0.5	6	0.5625	9	0.46153846153846156	0.5625	11	9	6	3	0	0.23076923076923078	3	13	1.2	18	0.21428571428571427	0.8	0.6508939846755419	0.9053390715667115	0.581129965211536	0.7190758227428891	0.3028091342087039	0.8893905813286934	0.8331684611111463	0.8533107214461844	0.09090909090909091	0.09090909090909091	0.0
3207	0.06883650912327642	0.004144264003519633	-0.0035839606832796826	0.6741139617929959	None	0	0	0.15384615384615385	2	0.9411764705882353	16	1.0	0.7058823529411765	14	12	4	5	0	0.05263157894736842	1	19	1.2666666666666666	19	0.5	0.1111111111111111	0.6508939846755419	0.939828305126233	0.6652552708603767	0.8193905017809044	0.7647618446250684	0.9374698110997001	0.8331684611111463	0.9107438421423696	0.07142857142857142	0	0.0
4090	0.06936077619125795	0.04041011393755245	0.040389869713185665	0.655694157218007	None	0.4	2	0.5	6	0.5625	9	0.46153846153846156	0.5625	11	9	6	3	0	0.23076923076923078	3	13	1.2	18	0.21428571428571427	0.8	0.6508939846755419	0.9053390715667115	0.581129965211536	0.7190758227428891	0.3028091342087039	0.8893905813286934	0.8331684611111463	0.8533107214461844	0.09090909090909091	0.18181818181818182	0.0
4024	0.006239748937630744	0.0008933025574222957	0.0008080353159025055	0.9823736944367286	None	0.6666666666666666	2	0.7777777777777778	7	0.18181818181818182	2	0.8666666666666667	0.09090909090909091	5	1	7	4	0	0.6	3	5	0.8666666666666667	13	0.2857142857142857	0.75	0.687918411452493	0.9520832114293014	0.6117496801646117	0.7054008346529993	0.5248323091254925	0.8661838809949985	0.8281323843087689	0.8710179360769003	0.2	0.2	0.0
2485	None	None	None	None	None	0	0	0.2857142857142857	2	0.875	7	0.8333333333333334	0.375	4	3	5	5	0	0.75	3	4	0.6666666666666666	10	0.38461538461538464	0.8571428571428571	0.9289166606446674	0.5763481481926855	0.6326866393300894	0.9214273680573396	0.3467732175337953	0.832465039787947	0.9318444315027727	0.8111704108316953	0.5	0.25	0.0
859	None	None	None	None	None	0	0	0.75	3	0.3333333333333333	1	0.5555555555555556	0	2	0	2	1	0	1.0	3	3	0.3333333333333333	5	0.16666666666666666	1.0	0	0	0	0	0	0	0	0	0	0	0
6299	0.07078217729103924	0.05008127109115078	0.0496698763418392	0.6865638834317771	None	0.2	1	0.5	6	0.5625	9	0.46153846153846156	0.5625	11	9	6	1	0	0.23076923076923078	3	13	1.2	18	0.07142857142857142	0.8	0.6508939846755419	0.9160320103217156	0.581129965211536	0.780096323778171	0.3028091342087039	0.8893905813286934	0.8331684611111463	0.8714071637716587	1.0	0.09090909090909091	0.0
2317	None	None	None	None	None	0	0	0.15384615384615385	2	0.8823529411764706	15	0.5588235294117647	0.8235294117647058	16	14	2	0	0	0.11764705882352941	17	2	1.2666666666666666	19	0.0	0	0.5705399739858492	0.928268672649427	0.5092324380693544	0.8878124934519058	0.5241478356479276	0.9386657355616401	0.8808658260381261	0.9207344298611035	0	0	0.0
1174	None	None	None	None	None	1.0	1	0.8	4	0.4	2	0.4666666666666667	0	4	0	2	2	0	0.6	5	3	0.4666666666666667	7	0.5	1.0	0	0	0	0	0	0	0	0	0	0	0
3806	0.0682966453673601	0.04243683535979548	0.042430397590266115	0.6700769688571134	None	0.4	2	0.5	6	0.5625	9	0.46153846153846156	0.5625	11	9	6	3	0	0.23076923076923078	3	13	1.2	18	0.21428571428571427	0.8	0.6508939846755419	0.9053390715667115	0.581129965211536	0.7190758227428891	0.3028091342087039	0.8893905813286934	0.8331684611111463	0.8533107214461844	0.09090909090909091	0.09090909090909091	0.0
3273	0.06831103616919756	0.037779679782960644	0.032859242583888885	0.6623693846511686	None	0.4	2	0.5	6	0.5625	9	0.46153846153846156	0.5625	11	9	6	3	0	0.23076923076923078	3	13	1.2	18	0.21428571428571427	0.8	0.6508939846755419	0.9053390715667115	0.581129965211536	0.8126686695254091	0.3028091342087039	0.8893905813286934	0.8331684611111463	0.8739848997075306	0.09090909090909091	0.09090909090909091	0.0
7519	0.07033421911377503	0.04385094301600928	0.0438248180590721	0.7159581409106427	None	0	0	0.36363636363636365	4	0.7142857142857143	10	0.41025641025641024	0.6428571428571429	11	9	4	3	0	0.23076923076923078	3	13	1.0666666666666667	16	0.3	0.6666666666666666	0.6508939846755419	0.9059144341546085	0.581129965211536	0.7970263735370476	0.3028091342087039	0.9064367197518127	0.8331684611111463	0.8773758757644071	0.09090909090909091	0.09090909090909091	0.0
6163	0.04259717954491245	0.003991067489612364	0.0036740327043534395	0.9271069409227815	None	0	0	0.45454545454545453	5	0.5714285714285714	8	0.32	0.5714285714285714	11	8	4	2	0	0.5	10	5	1.0666666666666667	16	0.2222222222222222	0.18181818181818182	0.6508939846755419	0.8945308401546127	0.581129965211536	0.780096323778171	0.3028091342087039	0.8888383479057218	0.8331684611111463	0.8614850570590871	0.5454545454545454	0.09090909090909091	0.0
6513	0.0681927638346248	0.046380585734894855	0.04626497792815943	0.7120025957706505	None	0.2	1	0.5	6	0.5625	9	0.46153846153846156	0.5625	11	9	6	1	0	0.23076923076923078	3	13	1.2	18	0.07142857142857142	0.8	0.6508939846755419	0.9160320103217156	0.581129965211536	0.780096323778171	0.3028091342087039	0.889086016083861	0.8331684611111463	0.8712916175606469	1.0	0.09090909090909091	0.0
3854	0.06897217304693402	0.0420141075491925	0.04201324528660098	0.6783561380959895	None	0.4	2	0.5	6	0.5625	9	0.46153846153846156	0.5625	11	9	6	3	0	0.23076923076923078	3	13	1.2	18	0.21428571428571427	0.8	0.6508939846755419	0.9053390715667115	0.581129965211536	0.7190758227428891	0.3028091342087039	0.8893905813286934	0.8331684611111463	0.8533107214461844	0.09090909090909091	0.09090909090909091	0.0
3535	0.06929744444719103	0.004682576647619877	0.0034483910422750657	0.6104988204575822	None	0	0	0.1111111111111111	2	0.96	24	1.0	0.96	26	24	0	2	0	0.037037037037037035	1	27	1.8	27	1.0	0.07692307692307693	0.6508939846755419	0.9229255499120316	0.4624439107354127	0.7694811395465478	0.6501054192613842	0.8772976024949789	0.8419464615641764	0.86819372284134	0.5192307692307693	0	0.0
2613	0.021742946692841977	0.0006860364758033644	0.0004249781939582342	0.9522773015100704	None	0	0	0.45454545454545453	5	0.5	7	0.4	0.2857142857142857	6	4	9	8	0	0.4	4	10	1.0666666666666667	16	0.4	0.13333333333333333	0.6263875205590537	0.8936440551924149	0.5012696471121824	0.6967800470036019	0.3028091342087039	0.8277698790378522	0.7869944700571435	0.8190825039697162	0.16666666666666666	0.16666666666666666	0.0
3042	None	None	None	None	None	0	0	0.4444444444444444	4	0.5454545454545454	6	0.40625	0.5454545454545454	8	6	4	2	0	0.5	4	8	0.8666666666666667	13	0.2	0.16666666666666666	0.6530741900200221	0.9567906384921873	0.3505007466146789	0.8514719297320102	0.33873354784330073	0.902142642914094	0.8724858457274911	0.9133303533049884	0.5625	0	0.0
5171	0.07095392828726568	0.04264102130332219	0.04181225379205028	0.6896729142954887	None	0.2	1	0.5	6	0.5625	9	0.46153846153846156	0.5625	11	9	6	2	0	0.23076923076923078	3	13	1.2	18	0.14285714285714285	0.8	0.6508939846755419	0.9053390715667115	0.581129965211536	0.7609252996313202	0.3028091342087039	0.8893905813286934	0.8331684611111463	0.8621701706450846	0.5454545454545454	0.09090909090909091	0.0
6254	0.070122524254011	0.04597960531113716	0.045946857941115075	0.6833733235501385	None	0.2	1	0.5	6	0.5625	9	0.46153846153846156	0.5625	11	9	6	2	0	0.23076923076923078	3	13	1.2	18	0.14285714285714285	0.8	0.6508939846755419	0.9053390715667115	0.581129965211536	0.780096323778171	0.3028091342087039	0.8888383479057218	0.8331684611111463	0.8661944703328643	0.5454545454545454	0.09090909090909091	0.0
7206	0.06646432244702533	0.03864809663317827	0.03793227587068357	0.6590340831754005	None	0	0	0.36363636363636365	4	0.6428571428571429	9	0.6153846153846154	0.6428571428571429	11	9	4	2	0	0.15384615384615385	2	13	1.0666666666666667	16	0.2	0	0.6508939846755419	0.9059144341546085	0.581129965211536	0.8171547688490212	0.3028091342087039	0.8893905813286934	0.8331684611111463	0.8753179144156558	0.5454545454545454	0.09090909090909091	0.0
4877	0.06712379122651485	0.04009201919620864	0.04009029563337257	0.6640979645676404	None	0.4	2	0.5	6	0.5625	9	0.46153846153846156	0.5625	11	9	6	3	0	0.23076923076923078	3	13	1.2	18	0.21428571428571427	0.8	0.6508939846755419	0.9053390715667115	0.581129965211536	0.7951076135870454	0.3028091342087039	0.8893905813286934	0.8331684611111463	0.8698361334974953	0.09090909090909091	0.09090909090909091	0.0
6723	0.0677942840251937	0.04844528509627583	0.04762060629275816	0.6853577211455916	None	0.2	1	0.5	6	0.5625	9	0.46153846153846156	0.5625	11	9	6	1	0	0.23076923076923078	3	13	1.2	18	0.07142857142857142	0.8	0.6508939846755419	0.9160320103217156	0.581129965211536	0.780096323778171	0.3028091342087039	0.9064367197518127	0.8331684611111463	0.8782087230046269	1.0	0.09090909090909091	0.0
4287	0.04558937600675993	0.017287177344369766	0.013728871277608919	0.6272015845038468	None	0.4	2	0.5	6	0.5625	9	0.46153846153846156	0.5625	11	9	6	3	0	0.23076923076923078	3	13	1.2	18	0.21428571428571427	0.8	0.6508939846755419	0.9053390715667115	0.581129965211536	0.7007748346132309	0.3028091342087039	0.8893905813286934	0.8331684611111463	0.8495628552974085	0.09090909090909091	0.18181818181818182	0.0
3412	0.074240328533885	0.009033410189611379	0.007993607200098852	0.6125418898029755	None	0	0	0.0625	1	1.0	21	1.0	1.0	22	21	0	2	0	0.043478260869565216	1	23	1.5333333333333334	23	0.6666666666666666	0	0.47748240000781694	0.9188182368127756	0.5297901130493974	0.8208542156612953	0.5054568345404726	0.8940650994907888	0.8585360680427976	0.8836199284312287	0.5227272727272727	0	0.0
1114	None	None	None	None	None	1.0	2	0.8571428571428571	6	0.25	2	0.625	0	3	0	6	2	0	1.0	4	4	0.6666666666666666	10	0.15384615384615385	0.6666666666666666	0	0	0	0	0	0	0	0	0	0	0
35	None	None	None	None	None	0	0	0.75	3	0.3333333333333333	1	0.5555555555555556	0.3333333333333333	3	1	1	1	0	1.0	3	3	0.3333333333333333	5	0.25	1.0	0.512831304799459	0.8307992550200828	0.8388885498380002	0.8085857276949289	0.8811870847028951	0.6953129388251922	0.8239009231639405	0.78342559537284	1.0	0	0.0
3941	0.06910544043392616	0.04166603509220021	0.04159618375379693	0.7042984245620505	None	0.4	2	0.5	6	0.5625	9	0.46153846153846156	0.5625	11	9	6	3	0	0.23076923076923078	3	13	1.2	18	0.21428571428571427	0.8	0.6508939846755419	0.9053390715667115	0.581129965211536	0.7951076135870454	0.3028091342087039	0.8893905813286934	0.8331684611111463	0.8698361334974953	0.09090909090909091	0.18181818181818182	0.0
1570	None	None	None	None	None	0	0	0.6	3	0.4	2	0.875	0.2	2	1	4	3	0	0.5	2	4	0.4666666666666667	7	0.2727272727272727	0	0.5743638298732116	0.8968976763772011	0.5328271106594017	0.9869813873621197	0.3219887678787741	0.5308586635636442	0.8775186295291251	0.9007000802833864	0.5	1.0	0.0
3174	0.10383508816662729	0.02737118311023529	0.02447723095399429	0.6508569915870441	None	0	0	0.08333333333333333	1	1.0	16	1.0	1.0	17	16	0	3	0	0.05555555555555555	1	18	1.2	18	1.0	0	0.5705399739858492	0.8979129920668949	0.4624439107354127	0.7929725873039724	0.6501054192613842	0.8624008381965175	0.8331684611111463	0.856213084732144	0.058823529411764705	0.29411764705882354	0.0
1899	None	None	None	None	None	0	0	0.3333333333333333	2	0.8333333333333334	5	0.6666666666666666	0.3333333333333333	2	2	5	7	0	0.3333333333333333	6	2	0.5333333333333333	8	0.5	0.2857142857142857	0.8375614774158866	0.8353990184767179	0.7677345332420181	0.5467388066628408	0.831589920062908	0.759333706354768	0.6467337314922615	0.7284895471319525	0.5	0.5	0.31841820161616474
5258	0.07113082968463212	0.0438158799437946	0.043637584704098585	0.6679312602657117	None	0.2	1	0.5	6	0.5625	9	0.46153846153846156	0.5625	11	9	6	2	0	0.23076923076923078	3	13	1.2	18	0.14285714285714285	0.8	0.6508939846755419	0.9053390715667115	0.581129965211536	0.7805407501880539	0.3028091342087039	0.8893905813286934	0.8331684611111463	0.8665107167317625	0.5454545454545454	0.09090909090909091	0.0
2961	0.002307492893495639	0.0008165929867919793	0.0007937082184925147	0.987197974219592	None	0	0	0.75	3	0.25	1	0.6	0.25	2	1	3	3	0	0.4	2	5	0.4	6	0.3333333333333333	0.4	0.7420210077154484	0.9295495129805952	0.26996012752366183	0.7125859929523637	0.49815145926688265	0.7300537774401651	0.9019052009034808	0.8167109388629061	0.5	1.0	0.0
3750	0.02450511302958069	0.009526332604961978	-0.0006120971454472346	0.903596695207454	None	0	0	0.4	4	0.6666666666666666	8	0.42424242424242425	0.6666666666666666	10	8	3	1	0	0.2727272727272727	3	11	0.9333333333333333	14	0.125	0.6666666666666666	0.7225631816791885	0.9201284110259721	0.5411998061618591	0.7253449094584993	0.5151445718329827	0.8701030867938944	0.8306653275103646	0.8547515250489246	1.0	0	0.0
2411	None	None	None	None	None	0.5	1	0.7142857142857143	5	0.25	2	0.4166666666666667	0.125	2	1	7	0	0	0.6666666666666666	6	4	0.6666666666666666	10	0.0	0.3333333333333333	0.34325105396278915	0.6474467011899906	0.8917853764666029	0.5	0.9397481723486688	0.6462322366478647	0.9378865746692401	0.599516511941913	0	0	0.0
3512	0.09312142930622115	0.0053267685987158486	0.005319546318714717	0.7255579556413815	None	0	0	0.2	3	0.85	17	0.5238095238095238	0.85	18	17	3	0	0	0.09523809523809523	21	2	1.4666666666666666	22	0.0	0.09523809523809523	0.508600427864582	0.8996646123375864	0.581129965211536	0.7478929618644243	0.45793528849539233	0.8817080922082231	0.8455874069808615	0.8536106254989347	0	0	0.0
5567	0.06933947391128878	0.044363443092267266	0.044226971871779514	0.6977450182856777	None	0.2	1	0.5	6	0.5625	9	0.46153846153846156	0.5625	11	9	6	2	0	0.23076923076923078	3	13	1.2	18	0.14285714285714285	0.8	0.6508939846755419	0.9053390715667115	0.581129965211536	0.780096323778171	0.3028091342087039	0.8893905813286934	0.8331684611111463	0.8664107233450439	0.5454545454545454	0.09090909090909091	0.0
3973	0.054901768488401	0.02570698941510788	0.015091754694216999	0.6636448698292117	None	0.5	3	0.5714285714285714	8	0.47368421052631576	9	0.5384615384615384	0.42105263157894735	12	8	8	5	0	0.23076923076923078	3	13	1.4	21	0.3125	0.75	0.6571442589662473	0.9096237079117586	0.581129965211536	0.8473706634399589	0.5874688641934384	0.9033545016519748	0.8586901469188968	0.889542859306097	0.08333333333333333	0.16666666666666666	0.0
1017	None	None	None	None	None	0	0	0.2222222222222222	2	0.9090909090909091	10	1.0	0.9090909090909091	12	10	0	2	0	0.07692307692307693	1	13	0.8666666666666667	13	1.0	0.16666666666666666	0.6747663655961851	0.9165686477615472	0.3396824723021658	0.7791824298573059	0.765830645798058	0.9031638061612286	0.8557865931180447	0.8769077880246748	0.5416666666666667	0.4166666666666667	0.0
2356	None	None	None	None	None	0	0	0.42857142857142855	3	0.625	5	0.5555555555555556	0.25	2	2	7	4	0	0.5	6	3	0.6666666666666666	10	0.2222222222222222	0.6666666666666666	0.464695292418188	0.9223926225641553	0.8007843627945297	0.551480635952058	0.4570237977187112	0.972621526831578	0.9500269590685363	0.8893449138883143	0.5	0.5	0.08990630031777647
6071	0.04285049331573359	0.006408854410907194	0.002948347780452944	0.7349216326175927	None	0.3333333333333333	2	0.5714285714285714	8	0.47368421052631576	9	0.5384615384615384	0.42105263157894735	12	8	8	4	0	0.23076923076923078	3	13	1.4	21	0.25	0.75	0.4312252906316436	0.8939947761788921	0.641820531176352	0.6638445931580385	0.42227261139366623	0.8618286481084321	0.8306653275103646	0.8245884245963992	0.08333333333333333	0.08333333333333333	0.0
3935	0.03276607815376534	0.007321376521551693	0.004296085843398887	0.6903121143342514	None	0.4	2	0.46153846153846156	6	0.5882352941176471	10	0.36538461538461536	0.5294117647058824	12	9	6	2	0	0.3076923076923077	4	13	1.2666666666666666	19	0.15384615384615385	0.6666666666666666	0.6508939846755419	0.9101752181437787	0.581129965211536	0.7298360205617068	0.3028091342087039	0.8886486933350485	0.8331684611111463	0.8576034797148369	0.5416666666666666	0.16666666666666666	0.0
2651	0.016865386413147023	0.0026324472050784442	-0.00024425907803362365	0.9557712358719975	None	0	0	0.375	3	0.5555555555555556	5	0.36666666666666664	0.4444444444444444	7	4	3	0	0	0.8333333333333334	6	5	0.7333333333333333	11	0.0	0.2222222222222222	0.8911326130515766	0.9664954977372641	0.6326866393300894	0.7525922688598669	0.806145764168804	0.8467383283378903	0.8459830488144097	0.8870786973369772	0	0	0.0
5823	0.05436835023217437	0.014480133307739427	0.013808766822602158	0.785622136285389	None	0.2	1	0.5	6	0.5625	9	0.46153846153846156	0.5625	11	9	6	2	0	0.23076923076923078	3	13	1.2	18	0.14285714285714285	0.8	0.6508939846755419	0.8911274394701741	0.581129965211536	0.780096323778171	0.3028091342087039	0.8888383479057218	0.8331684611111463	0.8600640896082974	0.5454545454545454	0.09090909090909091	0.0
3326	0.10697069025883454	0.02505786797560367	0.024425613369396013	0.6967922843948579	None	0	0	0.07142857142857142	1	1.0	19	0.525	0.9473684210526315	19	18	1	2	0	0.1	2	20	1.4	21	0.4	0	0.6508939846755419	0.9106871258383253	0.5012696471121824	0.7332908466416811	0.6501054192613842	0.8934486398017254	0.8331684611111463	0.86056209288451	0.5263157894736842	0	0.0
2649	0.0013927864537809525	0.00024171962896868594	-8.01479672806612e-06	0.985868561411943	None	0	0	0.5	2	0.75	3	0.75	0.25	2	1	3	2	0	0.5	4	2	0.4	6	0.2222222222222222	0	0.3558025541783187	0.8724491570753977	0.44812894719488183	0.9064971989123239	0.6112192667947384	0.9330851927613445	0.9078021718277696	0.9069109217370974	1.0	0.5	0.192687286464561
360	None	None	None	None	None	0	0	0.3333333333333333	2	0.8333333333333334	5	0.5714285714285714	0.6666666666666666	6	4	1	1	0	0.2857142857142857	7	2	0.5333333333333333	8	0.25	0.2857142857142857	0.39771156633691873	0.9380297800593627	0.5164855633467627	0.8898891029654828	0.6667713468605262	0.935597905193832	0.8821761024912538	0.9237383550521825	1.0	0	0.0
7128	0.06799403807863293	0.0490085053910004	0.048425617257741485	0.6856147589299686	None	0.2	1	0.5	6	0.5625	9	0.46153846153846156	0.5625	11	9	6	1	0	0.23076923076923078	3	13	1.2	18	0.07142857142857142	0.8	0.6508939846755419	0.9160320103217156	0.581129965211536	0.780096323778171	0.3028091342087039	0.8888383479057218	0.8331684611111463	0.8711977965433404	1.0	0.09090909090909091	0.0
3984	0.06758931555109583	0.04159346504323644	0.04159018114415383	0.6753901895156376	None	0.4	2	0.5	6	0.5625	9	0.46153846153846156	0.5625	11	9	6	3	0	0.23076923076923078	3	13	1.2	18	0.21428571428571427	0.8	0.6508939846755419	0.9053390715667115	0.581129965211536	0.7951076135870454	0.3028091342087039	0.8893905813286934	0.8331684611111463	0.8698361334974953	0.09090909090909091	0.09090909090909091	0.0
1958	None	None	None	None	None	0	0	0.5	4	0.4444444444444444	4	0.39285714285714285	0.3333333333333333	5	3	5	1	0	0.5714285714285714	7	4	0.7333333333333333	11	0.08333333333333333	0.2	0.5432716337171554	0.8324683599755779	0.3573271896577218	0.7730412676221632	0.36269657839631847	0.6982160763973903	0.7804363269675825	0.7725093287204517	1.0	0.2	0.0
7329	0.06946119699299538	0.0483170264712792	0.04824123927701176	0.6889629052006554	None	0.2	1	0.5	6	0.5625	9	0.46153846153846156	0.5625	11	9	6	1	0	0.23076923076923078	3	13	1.2	18	0.07142857142857142	0.8	0.6508939846755419	0.9160320103217156	0.581129965211536	0.8171547688490212	0.3028091342087039	0.8888383479057218	0.8331684611111463	0.8795926164136235	1.0	0.09090909090909091	0.0
5124	0.06926075028629844	0.039618264960365086	0.03901809993438803	0.7365419845907629	None	0.3333333333333333	2	0.42857142857142855	6	0.6111111111111112	11	0.38461538461538464	0.5	11	9	8	3	0	0.3076923076923077	4	13	1.3333333333333333	20	0.16666666666666666	0.5714285714285714	0.6508939846755419	0.9053390715667115	0.581129965211536	0.7805407501880539	0.3028091342087039	0.8893905813286934	0.8331684611111463	0.8665107167317625	0.6363636363636364	0.18181818181818182	0.0
4579	0.06989134107903727	0.04050887511527956	0.04050505890968477	0.6892323775725615	None	0.4	2	0.5	6	0.5625	9	0.46153846153846156	0.5625	11	9	6	3	0	0.23076923076923078	3	13	1.2	18	0.21428571428571427	0.8	0.6508939846755419	0.9053390715667115	0.581129965211536	0.7190758227428891	0.3028091342087039	0.8893905813286934	0.8331684611111463	0.8533107214461844	0.09090909090909091	0.09090909090909091	0.0
966	None	None	None	None	None	0	0	0.5	1	1.0	1	1.0	0	1	0	1	2	0	0.3333333333333333	3	1	0.2	3	0.4	0	0	0	0	0	0	0	0	0	0	0	0
4206	0.06693570619897801	0.04176080368448088	0.04174878795320121	0.6819324910445244	None	0.4	2	0.5	6	0.5625	9	0.46153846153846156	0.5625	11	9	6	3	0	0.23076923076923078	3	13	1.2	18	0.21428571428571427	0.8	0.6508939846755419	0.9053390715667115	0.581129965211536	0.8150855384199934	0.3028091342087039	0.8893905813286934	0.8331684611111463	0.8745694754358024	0.09090909090909091	0.09090909090909091	0.0
4263	0.046436699420544014	0.014724002593531571	0.0021728389173910883	0.6253199067539545	None	0.3333333333333333	2	0.42857142857142855	6	0.6111111111111112	11	0.4444444444444444	0.6111111111111112	12	11	7	2	0	0.2	15	3	1.3333333333333333	20	0.11764705882352941	0.8	0.6508939846755419	0.903305705528206	0.581129965211536	0.7189319416188402	0.3028091342087039	0.9009637484451063	0.8331684611111463	0.857402951486019	0.5416666666666666	0.08333333333333333	0.0
6072	0.07015798538394762	0.048498355168074304	0.048291168783014586	0.689486169285815	None	0.2	1	0.5	6	0.5625	9	0.46153846153846156	0.5625	11	9	6	1	0	0.23076923076923078	3	13	1.2	18	0.07142857142857142	0.8	0.6508939846755419	0.9160320103217156	0.581129965211536	0.8171547688490212	0.3028091342087039	0.8893905813286934	0.8331684611111463	0.8797902207791277	1.0	0.09090909090909091	0.0
6679	0.08200512721443642	0.044905104848014105	0.039170990614304575	0.6514396641201068	None	0.16666666666666666	1	0.42857142857142855	6	0.6111111111111112	11	0.4444444444444444	0.6111111111111112	13	11	6	2	0	0.2	3	15	1.3333333333333333	20	0.14285714285714285	0.8	0.6508939846755419	0.916021951377392	0.581129965211536	0.7345255713128418	0.3028091342087039	0.9053775545893524	0.8331684611111463	0.8685900572696797	0.5384615384615384	0.07692307692307693	0.0
2832	0.14306678428205893	0.031294678710682235	0.011197607705042724	0.6595566185223658	None	0	0	0.14285714285714285	2	0.9444444444444444	17	0.37037037037037035	0.8888888888888888	17	16	2	1	0	0.16666666666666666	3	18	1.3333333333333333	20	0.14285714285714285	0.10526315789473684	0.3040708153400919	0.8691594350853977	0.581129965211536	0.7762898987408038	0.5966009778785031	0.8953794146306208	0.8489556707779408	0.8534028167761899	1.0	0	0.0
5703	0.07243670241817503	0.04760784386652481	0.04558942006951433	0.6846948797605437	None	0.2	1	0.5	6	0.5625	9	0.46153846153846156	0.5625	11	9	6	2	0	0.23076923076923078	3	13	1.2	18	0.14285714285714285	0.8	0.6508939846755419	0.9053390715667115	0.581129965211536	0.7609252996313202	0.3028091342087039	0.8834903895663626	0.8331684611111463	0.8598315194432717	0.7272727272727273	0.2727272727272727	0.0
77	None	None	None	None	None	0	0	0.6666666666666666	2	0.5	1	1.0	0	2	0	1	3	0	1.0	2	2	0.26666666666666666	4	0.75	0	0	0	0	0	0	0	0	0	0	0	0
7499	0.07005930854075622	0.044631300217030906	0.04314071955561013	0.7041772296999813	None	0	0	0.36363636363636365	4	0.7142857142857143	10	0.41025641025641024	0.6428571428571429	11	9	4	2	0	0.23076923076923078	3	13	1.0666666666666667	16	0.2	0.6666666666666666	0.6508939846755419	0.9160320103217156	0.581129965211536	0.7472308152745754	0.3028091342087039	0.8893905813286934	0.8331684611111463	0.8644416255117	0.5454545454545454	0	0.0
6218	0.07492461104834254	0.03944112173047355	0.03848114740288218	0.6383886503596503	None	0	0	0.36363636363636365	4	0.7142857142857143	10	0.41025641025641024	0.6428571428571429	11	9	4	2	0	0.23076923076923078	3	13	1.0666666666666667	16	0.2	0.6666666666666666	0.6508939846755419	0.9053390715667115	0.581129965211536	0.780096323778171	0.3028091342087039	0.8888383479057218	0.8331684611111463	0.8661944703328643	0.5454545454545454	0.09090909090909091	0.0
3751	0.005549323013513261	0.0021903869075539364	-0.002021115282349169	0.9660544637561042	None	0	0	0.5	4	0.4444444444444444	4	0.6111111111111112	0.2222222222222222	5	2	5	5	0	0.5	3	6	0.7333333333333333	11	0.45454545454545453	0.4	0.3040708153400919	0.9319755739551047	0.6791254913099388	0.7304131206714125	0.5248323091254925	0.8895853269775952	0.8808658260381261	0.8699168660176706	0.2	0.2	0.0
4331	0.0674742376059249	0.03964769372297971	0.0395628917734902	0.6501037480146058	None	0.4	2	0.5	6	0.5625	9	0.46153846153846156	0.5625	11	9	6	3	0	0.23076923076923078	3	13	1.2	18	0.21428571428571427	0.8	0.6508939846755419	0.9053390715667115	0.581129965211536	0.8150855384199934	0.3028091342087039	0.8893905813286934	0.8331684611111463	0.8745694754358024	0.09090909090909091	0.09090909090909091	0.0
1	None	None	None	None	None	0	0	0.5	1	1.0	1	1.0	1.0	2	1	0	0	0	0.3333333333333333	3	1	0.2	3	0.0	0	0.2695716441195741	0.6320375963059504	0.5372809395998329	0.8706271462061859	0.7253501873036695	0.51282547834566	0.8928048811974312	0.6969745649429018	0	0	0.0
172	None	None	None	None	None	0	0	0.5	2	0.6666666666666666	2	0.625	0.3333333333333333	2	1	2	1	0	0.5	2	4	0.3333333333333333	5	0.14285714285714285	0	0.4209850922322168	0.9314270589258693	0.49977030931479216	0.8156563482114159	0.43923338291015324	0.9673317968184253	0.6919171441675083	0.92377062265597	1.0	1.0	0.0
1136	None	None	None	None	None	0	0	0.6	3	0.6	3	0.4666666666666667	0.2	4	1	2	2	0	0.6	3	5	0.4666666666666667	7	0.4	1.0	0.3381628213053759	0.7275654797719182	0.4168207223163396	0.9185765106329024	0.7536600866677942	0.7473324739398366	0.9021327285416088	0.8170719512539757	0.625	0.25	0.0
5000	0.03538503070722863	0.0074971661366234595	0.002893863015558368	0.7945820304524647	None	0.4	2	0.5	6	0.5625	9	0.46153846153846156	0.5625	11	9	6	3	0	0.23076923076923078	3	13	1.2	18	0.21428571428571427	0.8	0.6508939846755419	0.9053390715667115	0.581129965211536	0.8228511793766972	0.3028091342087039	0.8888383479057218	0.8331684611111463	0.8762702108459959	0.09090909090909091	0.09090909090909091	0.0
4367	0.06699985492995217	0.039869779537890705	0.039821120492800476	0.6663990751502475	None	0.4	2	0.5	6	0.5625	9	0.46153846153846156	0.5625	11	9	6	3	0	0.23076923076923078	3	13	1.2	18	0.21428571428571427	0.8	0.6508939846755419	0.9053390715667115	0.581129965211536	0.8150855384199934	0.3028091342087039	0.8893905813286934	0.8331684611111463	0.8745694754358024	0.09090909090909091	0.09090909090909091	0.0
7146	0.0690054008928305	0.04617955514140949	0.046131306497723124	0.6929178499681496	None	0.2	1	0.5	6	0.5625	9	0.46153846153846156	0.5625	11	9	6	2	0	0.23076923076923078	3	13	1.2	18	0.14285714285714285	0.8	0.6508939846755419	0.9059144341546085	0.581129965211536	0.780096323778171	0.3028091342087039	0.9064367197518127	0.8331684611111463	0.8736860258975598	0.5454545454545454	0	0.0
3291	0.018195892454426404	0.0027042180414377586	0.0017921085625731505	0.9397738122129903	None	0.25	1	0.4	4	0.6923076923076923	9	0.3409090909090909	0.6153846153846154	11	8	3	0	0	0.36363636363636365	4	11	1.0	15	0.0	0.5	0.5624308701561893	0.9234243488207526	0.4624439107354127	0.8418457532046346	0.31477051729028294	0.8811797449428181	0.8087896430507848	0.8864681539291819	0	0	0.0
2099	None	None	None	None	None	0	0	0.15384615384615385	2	0.9411764705882353	16	0.2087912087912088	0.8823529411764706	16	15	2	3	0	0.5384615384615384	7	13	1.2666666666666666	19	0.42857142857142855	0.1111111111111111	0.6508939846755419	0.9441402714640064	0.6791254913099388	0.8032973556145023	0.3579185246691653	0.9402336518626356	0.8808658260381261	0.9113353359676228	0.25	0.1875	0.0
4894	0.0703593036456911	0.04019153801484109	0.03979931853178895	0.7361495209331439	None	0.3333333333333333	2	0.42857142857142855	6	0.6111111111111112	11	0.38461538461538464	0.5	11	9	8	3	0	0.3076923076923077	4	13	1.3333333333333333	20	0.16666666666666666	0.5714285714285714	0.6508939846755419	0.9053390715667115	0.581129965211536	0.7805407501880539	0.3028091342087039	0.8893905813286934	0.8331684611111463	0.8665107167317625	0.09090909090909091	0.09090909090909091	0.0
2323	None	None	None	None	None	0	0	0.5	2	0.75	3	1.0	0.5	4	2	1	0	0	0.16666666666666666	6	1	0.4	6	0.0	0.8	0.5081650170452656	0.8938618525131449	0.4422827799389061	0.7354439096906513	0.8424143001340416	0.8024471684435769	0.8890052905809908	0.8202875518817007	0	0	0.0
1195	None	None	None	None	None	0	0	1.0	1	0	0	1.0	0	0	0	1	0	0	0.5	2	1	0.13333333333333333	2	0.0	0	0	0	0	0	0	0	0	0	0	0	0
3568	0.06941394154961837	0.0403470591386802	0.04033648067754779	0.6495347260271485	None	0.4	2	0.5	6	0.5625	9	0.46153846153846156	0.5625	11	9	6	3	0	0.23076923076923078	3	13	1.2	18	0.21428571428571427	0.8	0.6508939846755419	0.9053390715667115	0.581129965211536	0.7190758227428891	0.3028091342087039	0.8893905813286934	0.8331684611111463	0.8533107214461844	0.09090909090909091	0.09090909090909091	0.0
2499	None	None	None	None	None	0.5	1	0.6666666666666666	4	0.5	3	0.5333333333333333	0.16666666666666666	3	1	4	1	0	0.6	5	3	0.5333333333333333	8	0.1	0.8	0.8154659534346308	0.8730596080929635	0.5192775543889173	0.8020509100909404	0.6501054192613842	0.8085195946380949	0.8513520312515814	0.8305160868881074	1.0	0	0.0
2470	None	None	None	None	None	0	0	0.6666666666666666	2	0.0	0	0.6666666666666666	0	2	0	1	0	0	0.6666666666666666	3	2	0.26666666666666666	4	0.0	0	0	0	0	0	0	0	0	0	0	0	0
4588	0.06558306018265524	0.033156353526717044	0.03175137166812395	0.6466990696114387	None	0.3333333333333333	2	0.42857142857142855	6	0.6111111111111112	11	0.4444444444444444	0.6111111111111112	13	11	6	3	0	0.2	3	15	1.3333333333333333	20	0.21428571428571427	0.8	0.6508939846755419	0.8993309177774466	0.581129965211536	0.7793815151347694	0.3028091342087039	0.8965661051049233	0.8331684611111463	0.8665167931386752	0.07692307692307693	0.07692307692307693	0.0
3856	0.06267488430072249	0.03913554312405393	0.039094873334231325	0.6620787099706678	None	0.4	2	0.5	6	0.5625	9	0.46153846153846156	0.5625	11	9	6	3	0	0.23076923076923078	3	13	1.2	18	0.21428571428571427	0.8	0.6508939846755419	0.9053390715667115	0.581129965211536	0.7609252996313202	0.3028091342087039	0.8893905813286934	0.8331684611111463	0.8621701706450846	0.09090909090909091	0.09090909090909091	0.0
3635	0.08858338843859212	0.015185075020134185	0.015175483242076883	0.6207842318039796	None	0	0	0.07142857142857142	1	1.0	19	1.0	1.0	20	19	0	2	0	0.047619047619047616	1	21	1.4	21	0.6666666666666666	0	0.3040708153400919	0.9195242190879418	0.581129965211536	0.8417011184568682	0.5054568345404726	0.8961375460063485	0.8676035688518208	0.8896615723931067	0.525	0	0.0
3905	0.06617178849305123	0.02608168034943581	-0.0006087238705390277	0.6167664191782196	None	0.3333333333333333	2	0.35714285714285715	5	0.6666666666666666	12	0.4166666666666667	0.6666666666666666	13	12	6	2	0	0.1875	16	3	1.3333333333333333	20	0.13333333333333333	1.0	0.6508939846755419	0.9025353534192468	0.581129965211536	0.783624219344401	0.3028091342087039	0.8847964650085378	0.8331684611111463	0.8641775164054194	0.5384615384615384	0.07692307692307693	0.0
59	None	None	None	None	None	0	0	0.3333333333333333	2	0.8571428571428571	6	0.36	0.7142857142857143	7	5	1	2	0	1.0	5	5	0.6	9	0.5	0.25	0.18273370173726952	0.8802435165667399	0.3351666738655442	0.9255607909238424	0.5237714505433751	0.8410853343162767	0.8013715591486301	0.8870036580872626	0.7857142857142857	0.7142857142857143	0.0
1841	None	None	None	None	None	0	0	0.5	2	0.75	3	1.0	0.5	2	2	3	4	0	0.16666666666666666	6	1	0.4	6	0.4	0.4	0.24871201691543	0.6519082431392356	0.4751210914193421	0.5217766780287453	0.5156911902079518	0.5	0.7639877933708057	0.5592699837487364	0.5	0	0.18432422561726583
2399	None	None	None	None	None	0	0	1.0	1	0	0	1.0	0	0	0	1	3	0	0.5	1	2	0.13333333333333333	2	0.5	0	0	0	0	0	0	0	0	0	0	0	0
5847	0.07256066221740692	0.04284199114017644	0.0401939636825481	0.7023223760813071	None	0.2	1	0.5	6	0.5625	9	0.46153846153846156	0.5625	11	9	6	2	0	0.23076923076923078	3	13	1.2	18	0.14285714285714285	0.8	0.6508939846755419	0.9053390715667115	0.581129965211536	0.7027671568530868	0.3028091342087039	0.8893905813286934	0.8331684611111463	0.8499679560275788	0.5454545454545454	0.09090909090909091	0.0
3306	0.07948459830527273	0.02349761957859595	0.012356692897114155	0.6524747307318016	None	0	0	0.25	4	0.7727272727272727	17	0.26666666666666666	0.5454545454545454	14	12	9	3	0	0.2777777777777778	5	18	1.6	24	0.15	0.08695652173913043	0.2996500161231735	0.9278154094087561	0.6522975572064924	0.7267528966574827	0.7074336319432263	0.9106150285069363	0.8709715779958692	0.8755550547244613	0.14285714285714285	0.07142857142857142	0.0
5517	0.06982944396683559	0.04601282471020737	0.04601225414851782	0.6765883462413615	None	0.2	1	0.5	6	0.5625	9	0.46153846153846156	0.5625	11	9	6	2	0	0.23076923076923078	3	13	1.2	18	0.14285714285714285	0.8	0.6508939846755419	0.9053390715667115	0.581129965211536	0.780096323778171	0.3028091342087039	0.8888383479057218	0.8331684611111463	0.8661944703328643	0.5454545454545454	0.09090909090909091	0.0
3936	0.075218988769712	0.04200724763397505	0.041785923924007116	0.6875140847715685	None	0.2	1	0.3333333333333333	4	0.7333333333333333	11	0.4358974358974359	0.6	11	9	5	3	0	0.23076923076923078	3	13	1.1333333333333333	17	0.25	0.5	0.6508939846755419	0.9053390715667115	0.581129965211536	0.7951076135870454	0.3028091342087039	0.8893905813286934	0.8331684611111463	0.8698361334974953	0.09090909090909091	0.09090909090909091	0.0
1641	None	None	None	None	None	0	0	0.25	1	1.0	4	0.6	0.5	3	2	2	2	0	0.4	5	2	0.4	6	0.2857142857142857	0	0.3040708153400919	0.8742605234665773	0.6791254913099388	0.778126872125881	0.7647618446250684	0.9390164242044503	0.8808658260381261	0.8782604770367319	0.6666666666666666	0	0.0
2954	0.05804815957465387	0.010296728931076428	0.00647050636561941	0.6719679452397863	None	0.25	1	0.2727272727272727	3	0.7857142857142857	11	0.38095238095238093	0.7857142857142857	12	11	3	0	0	0.21428571428571427	14	3	1.0666666666666667	16	0.0	1.0	0.5624308701561893	0.8596306700585573	0.5411998061618591	0.6899035108286753	0.4001330070615303	0.9096581067890689	0.7885898501907398	0.837596685813573	0	0	0.0
5746	0.06378290299824385	0.03943243838933109	0.038040981186199974	0.6563129128087997	None	0.4	2	0.5	6	0.5625	9	0.46153846153846156	0.5625	11	9	6	2	0	0.23076923076923078	3	13	1.2	18	0.14285714285714285	0.8	0.6508939846755419	0.9160320103217156	0.581129965211536	0.780096323778171	0.3028091342087039	0.8893905813286934	0.8331684611111463	0.8714071637716587	0.5454545454545454	0.09090909090909091	0.0
3627	0.05878032871262662	0.030513589593846382	0.03038127033814724	0.708288618788987	None	0.4	2	0.5	6	0.5625	9	0.46153846153846156	0.5625	11	9	6	3	0	0.23076923076923078	3	13	1.2	18	0.21428571428571427	0.8	0.6508939846755419	0.9053390715667115	0.581129965211536	0.8150855384199934	0.3028091342087039	0.8893905813286934	0.8331684611111463	0.8745694754358024	0.09090909090909091	0.09090909090909091	0.0
6834	0.06505213487800927	0.03214841416076658	0.02350837026191342	0.6317323852672371	None	0.2	1	0.46153846153846156	6	0.5882352941176471	10	0.4523809523809524	0.5882352941176471	12	10	6	1	0	0.21428571428571427	3	14	1.2666666666666666	19	0.07142857142857142	0.8	0.6508939846755419	0.9124439284887592	0.581129965211536	0.7807304282970827	0.3028091342087039	0.8854532526806113	0.8331684611111463	0.8683327748981806	1.0	0.08333333333333333	0.0
6838	0.06770581890372586	0.04953811794714422	0.04925504919808277	0.6875554321783532	None	0.2	1	0.5	6	0.5625	9	0.46153846153846156	0.5625	11	9	6	2	0	0.23076923076923078	3	13	1.2	18	0.14285714285714285	0.8	0.6508939846755419	0.9059144341546085	0.581129965211536	0.780096323778171	0.3028091342087039	0.8888383479057218	0.8331684611111463	0.8664543402437376	0.5454545454545454	0.18181818181818182	0.0
4349	0.06993795548623546	0.041872855592619815	0.04181579305100585	0.7039673161685225	None	0.4	2	0.5	6	0.5625	9	0.46153846153846156	0.5625	11	9	6	3	0	0.23076923076923078	3	13	1.2	18	0.21428571428571427	0.8	0.6508939846755419	0.9053390715667115	0.581129965211536	0.7951076135870454	0.3028091342087039	0.8893905813286934	0.8331684611111463	0.8698361334974953	0.09090909090909091	0.09090909090909091	0.0
2913	0.08718579853846056	0.018648147121639747	0.0017265631786951144	0.5950001668417237	None	0	0	0.0625	1	1.0	21	1.0	1.0	22	21	0	3	0	0.043478260869565216	1	23	1.5333333333333334	23	1.0	0	0.3709116180968424	0.8938081181940872	0.581129965211536	0.8581159817871271	0.31477051729028294	0.9027421183063749	0.8331684611111463	0.8862182614232371	0.045454545454545456	0	0.0
[truncated: 6,404 more rows]
