# Supplementary material for: Constrained by Design: Influence of Genetic Encodings on Evolved Traits of Robots
Source: Front Robot AI. 2021 Jun 15;8:672379. doi: 10.3389/frobt.2021.672379 (PMC8239187; doi:10.3389/frobt.2021.672379)
Supplement: Supplementary file 1 [file DataSheet3.ZIP › plasticoding_plane_13_snapshots_ids.tsv]

generation	robot_id	fitness	novelty	novelty_pop	cons_fitness
145	7317	0.049349965978824566	None	0.0	0.049349965978824566
145	7266	0.04476887172656111	None	0.0	0.04476887172656111
145	7240	0.04582862818256602	None	0.0	0.04582862818256602
145	7307	0.04006250932679687	None	0.19783826411819896	0.04006250932679687
145	6902	0.04970754042382725	None	0.0	0.04970754042382725
145	7329	0.04824123927701176	None	0.0	0.04824123927701176
145	7185	0.049326753527486125	None	0.0	0.049326753527486125
145	7282	0.04086217107162161	None	0.25226702984323396	0.04086217107162161
145	7269	0.048008673921203386	None	0.0	0.048008673921203386
145	7069	0.04823109893125827	None	0.0	0.04823109893125827
145	7319	0.04804121803804829	None	0.0	0.04804121803804829
145	7213	0.04772774643506986	None	0.0	0.04772774643506986
145	6454	0.05098806298402471	None	0.0	0.05098806298402471
145	7304	0.050464317463876675	None	0.0	0.050464317463876675
145	7235	0.048895551725296534	None	0.0	0.048895551725296534
145	7253	0.04944033140288054	None	0.0	0.04944033140288054
145	7062	0.05032782036727595	None	0.0	0.05032782036727595
145	7259	0.04931480048253872	None	0.0	0.04931480048253872
145	6842	0.049564344323977806	None	0.0	0.049564344323977806
145	6883	0.04985191475671227	None	0.0	0.04985191475671227
145	6841	0.05016618352247178	None	0.0	0.05016618352247178
145	7316	0.04893784577747625	None	0.0	0.04893784577747625
145	7302	0.0477633000126142	None	0.0	0.0477633000126142
145	6464	0.049909791665078314	None	0.0	0.049909791665078314
145	7152	0.04890164456366129	None	0.0	0.04890164456366129
145	7222	0.05158718866047724	None	0.0	0.05158718866047724
145	7210	0.04895340705962889	None	0.0	0.04895340705962889
145	7274	0.048919160128844244	None	0.0	0.048919160128844244
145	7265	0.05042068121208174	None	0.0	0.05042068121208174
145	7219	0.04905611605430558	None	0.0	0.04905611605430558
145	6910	0.04965356161182883	None	0.0	0.04965356161182883
145	7327	0.049119066788631795	None	0.21546509483426654	0.049119066788631795
145	7238	0.04730993761881715	None	0.0	0.04730993761881715
145	7087	0.0502522983483057	None	0.0	0.0502522983483057
145	7342	0.04815093463329532	None	0.0	0.04815093463329532
145	7338	0.04580901662413677	None	0.0	0.04580901662413677
145	6472	0.05013663258975072	None	0.0	0.05013663258975072
145	7321	0.044311349981511414	None	0.0	0.044311349981511414
145	6857	0.05051449752072616	None	0.0	0.05051449752072616
145	7178	0.046094980092409726	None	0.0	0.046094980092409726
145	6949	0.05117638273314045	None	0.0	0.05117638273314045
145	7208	0.049335225870005474	None	0.0	0.049335225870005474
145	7278	0.04975897833721877	None	0.0	0.04975897833721877
145	7325	0.04500443438109369	None	0.0	0.04500443438109369
145	6521	0.049565020549512805	None	0.0	0.049565020549512805
145	7335	0.04882791132626263	None	0.0	0.04882791132626263
145	7349	0.05030264024520966	None	0.0	0.05030264024520966
145	7184	0.05139635710047456	None	0.0	0.05139635710047456
145	5865	0.04851920712956082	None	0.0	0.04851920712956082
145	7295	0.050257060772912615	None	0.0	0.050257060772912615
145	7350	0.0472150322224263	None	0.0	0.0472150322224263
145	7067	0.05036259611548519	None	0.0	0.05036259611548519
145	7155	0.05029305411961411	None	0.0	0.05029305411961411
145	7021	0.05065994788930558	None	0.0	0.05065994788930558
145	6493	0.0505119915842207	None	0.0	0.0505119915842207
145	7215	0.050143549105879835	None	0.0	0.050143549105879835
145	6491	0.05051499112517306	None	0.0	0.05051499112517306
145	6985	0.050287163798107805	None	0.0	0.050287163798107805
145	6923	0.05004319636699017	None	0.0	0.05004319636699017
145	6938	0.05175562371443925	None	0.0	0.05175562371443925
145	6141	0.051043484077593015	None	0.0	0.051043484077593015
145	7255	0.043454555380726914	None	0.0	0.043454555380726914
145	6958	0.04934148971037832	None	0.0	0.04934148971037832
145	6850	0.050259566222743704	None	0.0	0.050259566222743704
145	7237	0.0481387250070742	None	0.0	0.0481387250070742
145	7106	0.04887823184886944	None	0.0	0.04887823184886944
145	7044	0.04926729643231901	None	0.0	0.04926729643231901
145	6814	0.05097598961467858	None	0.0	0.05097598961467858
145	6719	0.0506896555504505	None	0.0	0.0506896555504505
145	7150	0.049045072123449746	None	0.0	0.049045072123449746
145	7346	0.05014955083908217	None	0.14721299736344823	0.05014955083908217
145	7318	0.04447680435562571	None	0.0	0.04447680435562571
145	7291	0.0444104829456621	None	0.0	0.0444104829456621
145	6968	0.04968643770437708	None	0.0	0.04968643770437708
145	7226	0.04913332032717069	None	0.0	0.04913332032717069
145	7136	0.04834015507022586	None	0.0	0.04834015507022586
145	7314	0.0008260424598556722	None	0.3722554220835093	0.0008260424598556722
145	7047	0.05120716903029072	None	0.0	0.05120716903029072
145	7315	0.047661297886092614	None	0.0	0.047661297886092614
145	6945	0.0504180919013262	None	0.0	0.0504180919013262
145	7343	0.010497432685307223	None	0.24113863466588975	0.010497432685307223
145	6965	0.050540113626184345	None	0.0	0.050540113626184345
145	7134	0.05192774766994143	None	0.0	0.05192774766994143
145	6858	0.04919772692493105	None	0.0	0.04919772692493105
145	7187	0.0507140990135153	None	0.0	0.0507140990135153
145	7301	0.04635508252464527	None	0.0	0.04635508252464527
145	7261	0.047698522388453436	None	0.0	0.047698522388453436
145	7165	0.049798742205714966	None	0.0	0.049798742205714966
145	7305	0.05125935539074904	None	0.0	0.05125935539074904
145	7078	0.04974682609891833	None	0.0	0.04974682609891833
145	6971	0.0500402737625109	None	0.0	0.0500402737625109
145	7096	0.05017613194924716	None	0.21546509483426654	0.05017613194924716
145	7300	0.049216223430713704	None	0.0	0.049216223430713704
145	6648	0.04915560372782192	None	0.0	0.04915560372782192
145	7277	0.045653907537584665	None	0.0	0.045653907537584665
145	7345	0.03909409240496305	None	0.29959222794762636	0.03909409240496305
145	6937	0.049992178570017747	None	0.0	0.049992178570017747
145	7260	0.04884081959192061	None	0.0	0.04884081959192061
145	7287	0.047367125583994724	None	0.0	0.047367125583994724
145	7332	0.03799430809190392	None	0.2915880991010054	0.03799430809190392
143	7240	0.04582862818256602	None	0.0	0.04582862818256602
143	6902	0.04970754042382725	None	0.0	0.04970754042382725
143	7185	0.049326753527486125	None	0.0	0.049326753527486125
143	7069	0.04823109893125827	None	0.0	0.04823109893125827
143	7213	0.04772774643506986	None	0.0	0.04772774643506986
143	6454	0.05098806298402471	None	0.0	0.05098806298402471
143	6855	0.049528635232302436	None	0.0	0.049528635232302436
143	7235	0.048895551725296534	None	0.0	0.048895551725296534
143	7062	0.05032782036727595	None	0.0	0.05032782036727595
143	6842	0.049564344323977806	None	0.0	0.049564344323977806
143	6883	0.04985191475671227	None	0.0	0.04985191475671227
143	6841	0.05016618352247178	None	0.0	0.05016618352247178
143	6874	0.04857581627693703	None	0.0	0.04857581627693703
143	6691	0.05035293355376967	None	0.0	0.05035293355376967
143	7174	0.04837945665553427	None	0.0	0.04837945665553427
143	6464	0.049909791665078314	None	0.0	0.049909791665078314
143	7152	0.04890164456366129	None	0.0	0.04890164456366129
143	7222	0.05158718866047724	None	0.0	0.05158718866047724
143	7210	0.04895340705962889	None	0.0	0.04895340705962889
143	7219	0.04905611605430558	None	0.0	0.04905611605430558
143	6910	0.04965356161182883	None	0.0	0.04965356161182883
143	7231	0.051548756742809926	None	0.0	0.051548756742809926
143	7238	0.04730993761881715	None	0.0	0.04730993761881715
143	6837	0.04941280266329963	None	0.0	0.04941280266329963
143	7197	0.044698871811517424	None	0.0	0.044698871811517424
143	7087	0.0502522983483057	None	0.0	0.0502522983483057
143	7211	0.04767477153847339	None	0.0	0.04767477153847339
143	7209	0.04418590878386254	None	0.23195548134757854	0.04418590878386254
143	6472	0.05013663258975072	None	0.0	0.05013663258975072
143	6988	0.05068286148812597	None	0.0	0.05068286148812597
143	7145	0.04699885394470478	None	0.0	0.04699885394470478
143	7172	0.04555369446031303	None	0.23195548134757854	0.04555369446031303
143	6598	0.04883199020954115	None	0.0	0.04883199020954115
143	6857	0.05051449752072616	None	0.0	0.05051449752072616
143	7178	0.046094980092409726	None	0.0	0.046094980092409726
143	6949	0.05117638273314045	None	0.0	0.05117638273314045
143	7243	0.04400772919790313	None	0.0	0.04400772919790313
143	7218	0.04627506972698416	None	0.0	0.04627506972698416
143	7208	0.049335225870005474	None	0.0	0.049335225870005474
143	7202	0.047576052321477574	None	0.0	0.047576052321477574
143	7249	0.04829428925812568	None	0.0	0.04829428925812568
143	7133	0.047430849521481425	None	0.0	0.047430849521481425
143	6521	0.049565020549512805	None	0.0	0.049565020549512805
143	7184	0.05139635710047456	None	0.0	0.05139635710047456
143	7212	0.0456552620375705	None	0.0	0.0456552620375705
143	5865	0.04851920712956082	None	0.0	0.04851920712956082
143	7009	0.049292621111363115	None	0.0	0.049292621111363115
143	7067	0.05036259611548519	None	0.0	0.05036259611548519
143	7155	0.05029305411961411	None	0.0	0.05029305411961411
143	7021	0.05065994788930558	None	0.0	0.05065994788930558
143	7105	0.04722918987008327	None	0.0	0.04722918987008327
143	6493	0.0505119915842207	None	0.0	0.0505119915842207
143	7215	0.050143549105879835	None	0.0	0.050143549105879835
143	7151	0.021547570471788187	None	0.2935411123122113	0.021547570471788187
143	6491	0.05051499112517306	None	0.0	0.05051499112517306
143	6985	0.050287163798107805	None	0.0	0.050287163798107805
143	6923	0.05004319636699017	None	0.0	0.05004319636699017
143	7228	0.050094469881689856	None	0.0	0.050094469881689856
143	7206	0.03793227587068357	None	0.4629837083314349	0.03793227587068357
143	6938	0.05175562371443925	None	0.0	0.05175562371443925
143	6141	0.051043484077593015	None	0.0	0.051043484077593015
143	6958	0.04934148971037832	None	0.0	0.04934148971037832
143	6850	0.050259566222743704	None	0.0	0.050259566222743704
143	7079	0.0468904852687149	None	0.0	0.0468904852687149
143	7237	0.0481387250070742	None	0.0	0.0481387250070742
143	7106	0.04887823184886944	None	0.0	0.04887823184886944
143	7080	0.049505298018120016	None	0.0	0.049505298018120016
143	7044	0.04926729643231901	None	0.0	0.04926729643231901
143	6814	0.05097598961467858	None	0.0	0.05097598961467858
143	6719	0.0506896555504505	None	0.0	0.0506896555504505
143	7150	0.049045072123449746	None	0.0	0.049045072123449746
143	7232	0.04897029570336467	None	0.0	0.04897029570336467
143	7039	0.04837847409176192	None	0.0	0.04837847409176192
143	7083	0.04711439683973573	None	0.0	0.04711439683973573
143	6796	0.049928915996516374	None	0.0	0.049928915996516374
143	7093	0.050292947411483435	None	0.0	0.050292947411483435
143	6968	0.04968643770437708	None	0.0	0.04968643770437708
143	7226	0.04913332032717069	None	0.0	0.04913332032717069
143	7092	0.04812743929297557	None	0.0	0.04812743929297557
143	7059	0.04641693813856631	None	0.0	0.04641693813856631
143	7136	0.04834015507022586	None	0.0	0.04834015507022586
143	7196	0.045869668477760674	None	0.0	0.045869668477760674
143	7094	0.04847138436227924	None	0.0	0.04847138436227924
143	7047	0.05120716903029072	None	0.0	0.05120716903029072
143	6795	0.04840083097730612	None	0.0	0.04840083097730612
143	6945	0.0504180919013262	None	0.0	0.0504180919013262
143	6965	0.050540113626184345	None	0.0	0.050540113626184345
143	7134	0.05192774766994143	None	0.0	0.05192774766994143
143	6858	0.04919772692493105	None	0.0	0.04919772692493105
143	7187	0.0507140990135153	None	0.0	0.0507140990135153
143	7239	0.022336607140092134	None	0.27162449249836124	0.022336607140092134
143	7165	0.049798742205714966	None	0.0	0.049798742205714966
143	7078	0.04974682609891833	None	0.0	0.04974682609891833
143	6971	0.0500402737625109	None	0.0	0.0500402737625109
143	7096	0.05017613194924716	None	0.20773654811725922	0.05017613194924716
143	7186	0.04404917303793492	None	0.0	0.04404917303793492
143	6918	0.049941625915082256	None	0.0	0.049941625915082256
143	6648	0.04915560372782192	None	0.0	0.04915560372782192
143	6937	0.049992178570017747	None	0.0	0.049992178570017747
143	7189	0.04984957209342876	None	0.0	0.04984957209342876
106	5298	0.045544426168458246	None	0.0	0.045544426168458246
106	5312	0.0446887002975384	None	0.0	0.0446887002975384
106	5012	0.04525473133430835	None	0.0	0.04525473133430835
106	5099	0.04490959374365703	None	0.0	0.04490959374365703
106	5307	0.0479060093814583	None	0.0	0.0479060093814583
106	4917	0.04445786230611187	None	0.0	0.04445786230611187
106	5343	0.0435802179703525	None	0.0	0.0435802179703525
106	5328	0.04480160042322821	None	0.0	0.04480160042322821
106	5371	0.04651593517023801	None	0.0	0.04651593517023801
106	5314	0.04679216981089501	None	0.0	0.04679216981089501
106	5260	0.04517842184612327	None	0.0	0.04517842184612327
106	5057	0.04586076146116494	None	0.0	0.04586076146116494
106	5259	0.04397148125341788	None	0.0	0.04397148125341788
106	5382	0.04505625606565377	None	0.0	0.04505625606565377
106	5363	0.04190710349835012	None	0.0	0.04190710349835012
106	5373	0.04161506210906956	None	0.0	0.04161506210906956
106	4756	0.044841110362573926	None	0.0	0.044841110362573926
106	5228	0.044889738453089044	None	0.0	0.044889738453089044
106	5368	0.042857730922473455	None	0.0	0.042857730922473455
106	5236	0.04551298675140631	None	0.0	0.04551298675140631
106	5065	0.04635376886300822	None	0.0	0.04635376886300822
106	4543	0.04629256618139757	None	0.0	0.04629256618139757
106	4846	0.04368733881062296	None	0.0	0.04368733881062296
106	5271	0.04474776639117314	None	0.0	0.04474776639117314
106	5155	0.04473063239355394	None	0.0	0.04473063239355394
106	5396	0.04269468224154946	None	0.0	0.04269468224154946
106	5376	0.04359680491274011	None	0.0	0.04359680491274011
106	5352	0.0480816823073007	None	0.0	0.0480816823073007
106	5366	0.04604656320752668	None	0.0	0.04604656320752668
106	5344	0.045756363435183904	None	0.0	0.045756363435183904
106	5293	0.04294709584917128	None	0.0	0.04294709584917128
106	5286	0.04370539398842596	None	0.0	0.04370539398842596
106	5386	0.01910972066843372	None	0.27991923708116595	0.01910972066843372
106	5290	0.045927010330862404	None	0.0	0.045927010330862404
106	5378	0.04513212708812054	None	0.28115648075351507	0.04513212708812054
106	5275	0.04407431179430295	None	0.0	0.04407431179430295
106	5340	0.04770558701561771	None	0.0	0.04770558701561771
106	5209	0.044443219033956094	None	0.0	0.044443219033956094
106	5313	0.048764492191562675	None	0.0	0.048764492191562675
106	5053	0.045147952400745324	None	0.0	0.045147952400745324
106	5251	0.04565579877323749	None	0.0	0.04565579877323749
106	5303	0.045762329005135646	None	0.0	0.045762329005135646
106	5051	0.046001009646012836	None	0.0	0.046001009646012836
106	5318	0.04519588530989941	None	0.0	0.04519588530989941
106	5384	0.04456496636739301	None	0.0	0.04456496636739301
106	5399	0.024011166023244518	None	0.29602068783899255	0.024011166023244518
106	5353	0.04475176446615014	None	0.0	0.04475176446615014
106	5224	0.0454152294892757	None	0.0	0.0454152294892757
106	5338	0.04429661474623415	None	0.0	0.04429661474623415
106	5335	0.046018607707891256	None	0.0	0.046018607707891256
106	5379	0.04655420486757474	None	0.0	0.04655420486757474
106	4712	0.04534314940399475	None	0.0	0.04534314940399475
106	5152	0.04537651646102701	None	0.0	0.04537651646102701
106	5197	0.04537517690005723	None	0.0	0.04537517690005723
106	5331	0.045352382219682026	None	0.0	0.045352382219682026
106	5355	0.041709959126083454	None	0.0	0.041709959126083454
106	5278	0.04519878231115588	None	0.0	0.04519878231115588
106	4949	0.046661426658004414	None	0.0	0.046661426658004414
106	4823	0.04516812495699772	None	0.0	0.04516812495699772
106	5337	0.046486931810204385	None	0.0	0.046486931810204385
106	5255	0.046366164696474886	None	0.0	0.046366164696474886
106	5377	0.04425641554224452	None	0.0	0.04425641554224452
106	5064	0.04504235571850299	None	0.0	0.04504235571850299
106	5214	0.04549592886090947	None	0.0	0.04549592886090947
106	5362	0.0401943982021792	None	0.25357310185521414	0.0401943982021792
106	5391	0.04525761314876382	None	0.0	0.04525761314876382
106	5240	0.04464458829542962	None	0.0	0.04464458829542962
106	5301	0.041382173211857484	None	0.0	0.041382173211857484
106	5188	0.04410472817107573	None	0.0	0.04410472817107573
106	5300	0.04679002688959713	None	0.0	0.04679002688959713
106	5358	0.0464182108887665	None	0.0	0.0464182108887665
106	5332	0.04498553060087674	None	0.0	0.04498553060087674
106	4902	0.044906460683223674	None	0.0	0.044906460683223674
106	4652	0.04676228784777428	None	0.0	0.04676228784777428
106	4249	0.04602242424471021	None	0.0	0.04602242424471021
106	4927	0.04571726806836617	None	0.0	0.04571726806836617
106	5201	0.04409582094079803	None	0.0	0.04409582094079803
106	5185	0.04629913473424167	None	0.0	0.04629913473424167
106	5365	0.043944256153275574	None	0.0	0.043944256153275574
106	4654	0.045077252428392965	None	0.0	0.045077252428392965
106	5357	0.047252954205687064	None	0.0	0.047252954205687064
106	5265	0.04574656589825809	None	0.0	0.04574656589825809
106	5311	0.04334025370039824	None	0.0	0.04334025370039824
106	5282	0.0438514908986533	None	0.0	0.0438514908986533
106	5043	0.041940397498297234	None	0.14893773925417952	0.041940397498297234
106	4524	0.04266576114735368	None	0.0	0.04266576114735368
106	5360	0.04613530585474251	None	0.0	0.04613530585474251
106	5359	0.04454628119894659	None	0.0	0.04454628119894659
106	4990	0.0458828803781147	None	0.0	0.0458828803781147
106	5325	0.04786918199358244	None	0.0	0.04786918199358244
106	5052	0.044192509160108744	None	0.0	0.044192509160108744
106	5162	0.04524598326645441	None	0.0	0.04524598326645441
106	5229	0.043918995081142415	None	0.0	0.043918995081142415
106	5272	0.04467994090625267	None	0.0	0.04467994090625267
106	4887	0.044362362403523974	None	0.0	0.044362362403523974
106	5186	0.045490669673428435	None	0.0	0.045490669673428435
106	5351	0.03952644661332497	None	0.0	0.03952644661332497
106	5375	0.04548607055075856	None	0.0	0.04548607055075856
106	5097	0.04463237136507243	None	0.0	0.04463237136507243
106	5347	0.04363771778096293	None	0.0	0.04363771778096293
141	7111	0.049199420874067666	None	0.0	0.049199420874067666
141	6902	0.04970754042382725	None	0.0	0.04970754042382725
141	7124	0.048562077900365666	None	0.0	0.048562077900365666
141	7014	0.04942784781842755	None	0.0	0.04942784781842755
141	6004	0.04925459325804917	None	0.0	0.04925459325804917
141	6632	0.050984203625855415	None	0.0	0.050984203625855415
141	7128	0.048425617257741485	None	0.0	0.048425617257741485
141	6687	0.04774775606266568	None	0.0	0.04774775606266568
141	7069	0.04823109893125827	None	0.0	0.04823109893125827
141	7019	0.048798344076208214	None	0.0	0.048798344076208214
141	7132	0.04519898221938985	None	0.0	0.04519898221938985
141	6454	0.05098806298402471	None	0.0	0.05098806298402471
141	7137	0.040519600405091574	None	0.0	0.040519600405091574
141	6855	0.049528635232302436	None	0.0	0.049528635232302436
141	7011	0.04897471619512508	None	0.0	0.04897471619512508
141	7062	0.05032782036727595	None	0.0	0.05032782036727595
141	7112	0.039443480259295075	None	0.11040996672226926	0.039443480259295075
141	7063	0.04518453273526696	None	0.0	0.04518453273526696
141	7103	0.04915298470319296	None	0.0	0.04915298470319296
141	6842	0.049564344323977806	None	0.0	0.049564344323977806
141	7071	0.048715917826286884	None	0.0	0.048715917826286884
141	6883	0.04985191475671227	None	0.0	0.04985191475671227
141	6841	0.05016618352247178	None	0.0	0.05016618352247178
141	6874	0.04857581627693703	None	0.0	0.04857581627693703
141	6765	0.04833467091654067	None	0.0	0.04833467091654067
141	6691	0.05035293355376967	None	0.0	0.05035293355376967
141	7004	0.049013465125070106	None	0.0	0.049013465125070106
141	6464	0.049909791665078314	None	0.0	0.049909791665078314
141	6910	0.04965356161182883	None	0.0	0.04965356161182883
141	6837	0.04941280266329963	None	0.0	0.04941280266329963
141	7087	0.0502522983483057	None	0.0	0.0502522983483057
141	6472	0.05013663258975072	None	0.0	0.05013663258975072
141	6988	0.05068286148812597	None	0.0	0.05068286148812597
141	7145	0.04699885394470478	None	0.0	0.04699885394470478
141	6598	0.04883199020954115	None	0.0	0.04883199020954115
141	6857	0.05051449752072616	None	0.0	0.05051449752072616
141	6949	0.05117638273314045	None	0.0	0.05117638273314045
141	7121	0.04631476825805491	None	0.0	0.04631476825805491
141	7133	0.047430849521481425	None	0.0	0.047430849521481425
141	7084	0.047853061138104516	None	0.0	0.047853061138104516
141	6521	0.049565020549512805	None	0.0	0.049565020549512805
141	7010	0.048888147407887356	None	0.0	0.048888147407887356
141	5865	0.04851920712956082	None	0.0	0.04851920712956082
141	7009	0.049292621111363115	None	0.0	0.049292621111363115
141	7067	0.05036259611548519	None	0.0	0.05036259611548519
141	7021	0.05065994788930558	None	0.0	0.05065994788930558
141	7105	0.04722918987008327	None	0.0	0.04722918987008327
141	6493	0.0505119915842207	None	0.0	0.0505119915842207
141	6802	0.05113478089034348	None	0.0	0.05113478089034348
141	7046	0.04743974791534366	None	0.0	0.04743974791534366
141	6491	0.05051499112517306	None	0.0	0.05051499112517306
141	6985	0.050287163798107805	None	0.0	0.050287163798107805
141	6923	0.05004319636699017	None	0.0	0.05004319636699017
141	7125	0.04860396009176615	None	0.0	0.04860396009176615
141	6938	0.05175562371443925	None	0.0	0.05175562371443925
141	6141	0.051043484077593015	None	0.0	0.051043484077593015
141	6856	0.04789572614912103	None	0.0	0.04789572614912103
141	6958	0.04934148971037832	None	0.0	0.04934148971037832
141	6850	0.050259566222743704	None	0.0	0.050259566222743704
141	7079	0.0468904852687149	None	0.0	0.0468904852687149
141	7106	0.04887823184886944	None	0.0	0.04887823184886944
141	7117	0.015296932540433232	None	0.09374999999999997	0.015296932540433232
141	7080	0.049505298018120016	None	0.0	0.049505298018120016
141	7044	0.04926729643231901	None	0.0	0.04926729643231901
141	6875	0.048107519826222245	None	0.0	0.048107519826222245
141	6814	0.05097598961467858	None	0.0	0.05097598961467858
141	6716	0.049998819658943955	None	0.0	0.049998819658943955
141	6719	0.0506896555504505	None	0.0	0.0506896555504505
141	6978	0.048900247456216094	None	0.0	0.048900247456216094
141	7150	0.049045072123449746	None	0.0	0.049045072123449746
141	7143	0.04261280473767045	None	0.04207299412116431	0.04261280473767045
141	6921	0.049415403112005374	None	0.0	0.049415403112005374
141	7076	0.04831290361044789	None	0.0	0.04831290361044789
141	6816	0.04847926007631036	None	0.0	0.04847926007631036
141	7039	0.04837847409176192	None	0.0	0.04837847409176192
141	7083	0.04711439683973573	None	0.0	0.04711439683973573
141	7118	0.043769963305530415	None	0.0	0.043769963305530415
141	6796	0.049928915996516374	None	0.0	0.049928915996516374
141	7006	0.04823124682266286	None	0.0	0.04823124682266286
141	7093	0.050292947411483435	None	0.0	0.050292947411483435
141	6968	0.04968643770437708	None	0.0	0.04968643770437708
141	7092	0.04812743929297557	None	0.0	0.04812743929297557
141	7102	0.04894177812713306	None	0.0	0.04894177812713306
141	7059	0.04641693813856631	None	0.0	0.04641693813856631
141	7136	0.04834015507022586	None	0.0	0.04834015507022586
141	7094	0.04847138436227924	None	0.0	0.04847138436227924
141	7047	0.05120716903029072	None	0.0	0.05120716903029072
141	6795	0.04840083097730612	None	0.0	0.04840083097730612
141	6945	0.0504180919013262	None	0.0	0.0504180919013262
141	6965	0.050540113626184345	None	0.0	0.050540113626184345
141	7134	0.05192774766994143	None	0.0	0.05192774766994143
141	6858	0.04919772692493105	None	0.0	0.04919772692493105
141	7078	0.04974682609891833	None	0.0	0.04974682609891833
141	6971	0.0500402737625109	None	0.0	0.0500402737625109
141	7096	0.05017613194924716	None	0.2347508770717913	0.05017613194924716
141	6947	0.05047677126851941	None	0.0	0.05047677126851941
141	6918	0.049941625915082256	None	0.0	0.049941625915082256
141	6648	0.04915560372782192	None	0.0	0.04915560372782192
141	6937	0.049992178570017747	None	0.0	0.049992178570017747
141	6329	0.0498532185016373	None	0.0	0.0498532185016373
72	3569	0.01754321194154205	None	0.23412737252490784	0.01754321194154205
72	3680	0.017188777931957406	None	0.2924251292762759	0.017188777931957406
72	3654	0.03453114673079909	None	0.15873696967582004	0.03453114673079909
72	3618	0.024333763652507626	None	0.026595120283880273	0.024333763652507626
72	3282	0.03952514356268334	None	0.0	0.03952514356268334
72	3358	0.017954222763553542	None	0.30680547357627175	0.017954222763553542
72	3474	0.016837384602095933	None	0.03494660293987758	0.016837384602095933
72	3629	0.0330393957183678	None	0.0	0.0330393957183678
72	3634	0.04102054690784262	None	0.0	0.04102054690784262
72	3667	0.03546346250034584	None	0.054620835368591046	0.03546346250034584
72	3313	0.013053191623908042	None	0.019668420038105698	0.013053191623908042
72	3566	0.03910320066748715	None	0.0	0.03910320066748715
72	3637	0.04033246073476198	None	0.0	0.04033246073476198
72	3507	0.0362625722649512	None	0.1908464495300981	0.0362625722649512
72	3626	0.0420426621174082	None	0.0	0.0420426621174082
72	3161	0.04066792633300663	None	0.0	0.04066792633300663
72	3561	0.03948869539064742	None	0.0	0.03948869539064742
72	3380	0.02697695585446418	None	0.0	0.02697695585446418
72	3519	0.04048728795763817	None	0.0	0.04048728795763817
72	3657	0.03946483371325823	None	0.0	0.03946483371325823
72	3053	0.03347197144399857	None	0.0	0.03347197144399857
72	3601	-1.6522562871107158e-05	None	0.2080171350673051	-1.6522562871107158e-05
72	3676	0.0007265264199388607	None	0.020482813263221645	0.0007265264199388607
72	3649	0.03809818207658479	None	0.0	0.03809818207658479
72	3666	0.03911196111804763	None	0.18558780608138886	0.03911196111804763
72	3661	0.027445577060445914	None	0.0	0.027445577060445914
72	3577	0.04067271601088471	None	0.0	0.04067271601088471
72	3583	0.017900398816032965	None	0.018644584890770848	0.017900398816032965
72	3460	0.02383878813506728	None	0.23412737252490784	0.02383878813506728
72	3401	0.039782697677349384	None	0.0	0.039782697677349384
72	3419	0.02155605787213975	None	0.0	0.02155605787213975
72	3639	0.02698375593788215	None	0.020482813263221645	0.02698375593788215
72	3522	0.042650748588771534	None	0.0	0.042650748588771534
72	3324	0.03299721443904591	None	0.06532416899666874	0.03299721443904591
72	3679	0.013210270817150883	None	0.27260468230605467	0.013210270817150883
72	3651	0.042954630299952355	None	0.0	0.042954630299952355
72	3689	0.00686868822700511	None	0.21740117283290342	0.00686868822700511
72	3590	0.03965294218509506	None	0.0	0.03965294218509506
72	3403	0.01675466565440126	None	0.23412737252490784	0.01675466565440126
72	3537	0.02327915390254519	None	0.0	0.02327915390254519
72	3633	0.026324128428387873	None	0.020482813263221645	0.026324128428387873
72	3641	0.022395290063598656	None	0.22095033662501923	0.022395290063598656
72	3612	0.032532414464608486	None	0.054620835368591046	0.032532414464608486
72	3458	0.017666937685861424	None	0.018644584890770848	0.017666937685861424
72	3463	0.04103701185764395	None	0.0	0.04103701185764395
72	3653	0.024972638169921943	None	0.020482813263221645	0.024972638169921943
72	3333	0.026512399575051897	None	0.020482813263221645	0.026512399575051897
72	3652	0.041038659539826015	None	0.0	0.041038659539826015
72	3700	0.040925857192727934	None	0.0	0.040925857192727934
72	3454	0.04176398504450614	None	0.0	0.04176398504450614
72	3083	0.02242990219168013	None	0.0	0.02242990219168013
72	3122	0.015984847977318514	None	0.23412737252490784	0.015984847977318514
72	3622	0.040905072372620734	None	0.0	0.040905072372620734
72	3623	0.021563384836112705	None	0.0	0.021563384836112705
72	3620	0.04119085716673967	None	0.0	0.04119085716673967
72	3571	0.02375737031324949	None	0.0	0.02375737031324949
72	3674	0.01207798974259304	None	0.32687163551789966	0.01207798974259304
72	3655	0.04019033221727471	None	0.0	0.04019033221727471
72	3470	0.03224866741957442	None	0.30113411651111405	0.03224866741957442
72	3604	0.03207569904186935	None	0.0	0.03207569904186935
72	3584	0.026542327086673343	None	0.020482813263221645	0.026542327086673343
72	3675	0.04028485462529066	None	0.0	0.04028485462529066
72	3690	-0.00024446498624593617	None	0.020482813263221645	-0.00024446498624593617
72	3241	0.022165820484626963	None	0.0	0.022165820484626963
72	3695	0.040346089644685196	None	0.20493637807899487	0.040346089644685196
72	3677	0.04115032356258755	None	0.0	0.04115032356258755
72	3615	0.0343253366435331	None	0.0	0.0343253366435331
72	3485	0.032845873131280685	None	0.0	0.032845873131280685
72	3174	0.02447723095399429	None	0.026595120283880273	0.02447723095399429
72	3135	0.041119080217146	None	0.0	0.041119080217146
72	3616	0.024605858790323808	None	0.03500290054858215	0.024605858790323808
72	3638	0.03972759115023846	None	0.0	0.03972759115023846
72	3314	0.012835475592355806	None	0.0	0.012835475592355806
72	3697	0.021986351750703896	None	0.10552255053182436	0.021986351750703896
72	3338	0.04081776213180051	None	0.0	0.04081776213180051
72	3673	0.0403912069197812	None	0.0	0.0403912069197812
72	3466	0.024979571158453565	None	0.0836438962527193	0.024979571158453565
72	3467	0.012307892077176297	None	0.0	0.012307892077176297
72	3662	2.503131010328006e-05	None	0.14212326354811564	2.503131010328006e-05
72	3659	0.028127278243751063	None	0.0	0.028127278243751063
72	3397	0.03207883403394728	None	0.0	0.03207883403394728
72	3568	0.04033648067754779	None	0.0	0.04033648067754779
72	3605	-2.7242186280360136e-05	None	0.3010422230640586	-2.7242186280360136e-05
72	3349	0.02498727674064463	None	0.09389774145114628	0.02498727674064463
72	3643	0.039776417199811176	None	0.0	0.039776417199811176
72	3698	0.024413135567340746	None	0.020482813263221645	0.024413135567340746
72	3617	0.03237568688643923	None	0.0	0.03237568688643923
72	3489	0.02029184168172679	None	0.0	0.02029184168172679
72	3511	0.02436412631886344	None	0.24969064822180997	0.02436412631886344
72	3660	0.04081517383541052	None	0.0	0.04081517383541052
72	3598	0.04073901949940951	None	0.0	0.04073901949940951
72	3515	0.038657984342239625	None	0.0	0.038657984342239625
72	3686	0.040567221400191894	None	0.0	0.040567221400191894
72	3402	0.04000388890873702	None	0.0	0.04000388890873702
72	3443	0.020314597520593874	None	0.0	0.020314597520593874
72	3521	0.03262357255559271	None	0.12643409004234515	0.03262357255559271
72	3672	0.04137531178929853	None	0.0	0.04137531178929853
72	3289	0.040320923009414006	None	0.0	0.040320923009414006
72	3664	0.022315596057539643	None	0.16500446312471598	0.022315596057539643
72	3512	0.005319546318714717	None	0.20108005396601905	0.005319546318714717
50	2326	None	None	0.41976755552762557	None
50	2598	2.8201461897491528e-05	None	0.4386326460805261	2.8201461897491528e-05
50	2093	None	None	0.37725854827900324	None
50	2507	None	None	0.35040904907224213	None
50	2579	0.00020361489892070257	None	0.45132292269048674	0.00020361489892070257
50	2382	None	None	0.515085378184242	None
50	2584	2.3459939513914495e-05	None	0.37725854827900324	2.3459939513914495e-05
50	2560	-0.1	None	0.3664629991753573	-0.1
50	2554	-0.1	None	0.4155431941859494	-0.1
50	2501	None	None	0.42841035816155093	None
50	2290	None	None	0.3775126692923699	None
50	2576	2.5829812363147738e-05	None	0.3621776742218651	2.5829812363147738e-05
50	2556	-0.1	None	0.4106388708408212	-0.1
50	2559	-1.9609337306702665e-05	None	0.37021502909269993	-1.9609337306702665e-05
50	2568	0.0001004926342464112	None	0.3598008816016336	0.0001004926342464112
50	2592	0.0003750681074432017	None	0.36502055222376517	0.0003750681074432017
50	2502	None	None	0.4528124513942247	None
50	2404	None	None	0.4649555858980718	None
50	2566	-0.1	None	0.3530990580558971	-0.1
50	1937	None	None	0.4401217610609399	None
50	2428	None	None	0.4494407636903627	None
50	1995	None	None	0.4389947724329083	None
50	2542	None	None	0.4276375792491918	None
50	1832	None	None	0.45132292269048674	None
50	2597	3.650230985995625e-05	None	0.41751193992567437	3.650230985995625e-05
50	2552	3.5856044159781846e-05	None	0.4036649168959924	3.5856044159781846e-05
50	2571	0.0023307427913380717	None	0.3667800759865609	0.0023307427913380717
50	2504	None	None	0.47937838597822635	None
50	2453	None	None	0.3508349906998468	None
50	2600	0.0016012172656810432	None	0.49513835269493633	0.0016012172656810432
50	2533	None	None	0.3809417754722766	None
50	2585	-6.722280322642967e-07	None	0.4153698673343225	-6.722280322642967e-07
50	2596	9.460374091249177e-07	None	0.3809417754722766	9.460374091249177e-07
50	2345	None	None	0.4995288187354852	None
50	2553	-2.4361959667594312e-05	None	0.36105196089993297	-2.4361959667594312e-05
50	2518	None	None	0.3775126692923699	None
50	2443	None	None	0.4435232452855411	None
50	2416	None	None	0.36762402451359366	None
50	2483	None	None	0.3842242015227037	None
50	2385	None	None	0.5109643362125156	None
50	2458	None	None	0.44933392622051943	None
50	2365	None	None	0.44933392622051943	None
50	2587	0.0007774365203988743	None	0.5541891626258777	0.0007774365203988743
50	2557	6.239723872690846e-06	None	0.4222042896104258	6.239723872690846e-06
50	2375	None	None	0.5152859703866829	None
50	2594	-5.572478200832797e-08	None	0.5228208377904836	-5.572478200832797e-08
50	2094	None	None	0.4225518658105011	None
50	2570	0.00015415658685956644	None	0.41029452359972096	0.00015415658685956644
50	2548	None	None	0.4281022638085962	None
50	2595	-0.1	None	0.3783277225690306	-0.1
50	2589	-6.284933099323393e-07	None	0.3943450840057102	-6.284933099323393e-07
50	2355	None	None	0.4389947724329083	None
50	2339	None	None	0.4492083120270899	None
50	2582	-2.1369157860277354e-08	None	0.35957295083525276	-2.1369157860277354e-08
50	2578	0.0005531582256558461	None	0.37010723287706976	0.0005531582256558461
50	2481	None	None	0.3397520838612888	None
50	2001	None	None	0.4619296374040426	None
50	2129	None	None	0.5439955720611828	None
50	2490	None	None	0.3809417754722766	None
50	2401	None	None	0.4106602060929962	None
50	2580	0.001640581420632289	None	0.353874063406062	0.001640581420632289
50	2561	-4.6721048339888514e-08	None	0.38804441124232125	-4.6721048339888514e-08
50	2357	None	None	0.4727801026273128	None
50	2512	None	None	0.4108381529994219	None
50	2532	None	None	0.40079757051563336	None
50	2523	None	None	0.4568259007829605	None
50	2575	4.052454156455933e-06	None	0.40079757051563336	4.052454156455933e-06
50	2536	None	None	0.5924469168258215	None
50	2495	None	None	0.40200971177544326	None
50	2555	-1.261158198041529e-05	None	0.39429511569741205	-1.261158198041529e-05
50	2462	None	None	0.45132292269048674	None
50	2500	None	None	0.4189486890263887	None
50	2506	None	None	0.4034293380553433	None
50	2525	None	None	0.363450106020547	None
50	2599	0.000669394531480494	None	0.42605586149574304	0.000669394531480494
50	1921	None	None	0.35957295083525276	None
50	2185	None	None	0.45132292269048674	None
50	2427	None	None	0.45132292269048674	None
50	2574	-0.1	None	0.3783277225690306	-0.1
50	2565	4.211615471683439e-07	None	0.3745635616709273	4.211615471683439e-07
50	2530	None	None	0.492940273798685	None
50	2258	None	None	0.5196354537924751	None
50	2567	-2.488703173957825e-05	None	0.3971555470892905	-2.488703173957825e-05
50	2527	None	None	0.4468621630784404	None
50	2519	None	None	0.4545424088682011	None
50	2535	None	None	0.4480727370322892	None
50	2423	None	None	0.5803250930996675	None
50	2586	-0.1	None	0.39238873083565873	-0.1
50	2591	-9.334860730271066e-05	None	0.42337991737486413	-9.334860730271066e-05
50	2573	0.002789496081390408	None	0.3833762660569572	0.002789496081390408
50	2317	None	None	0.40021259363972234	None
50	2119	None	None	0.42137562679615864	None
50	2537	None	None	0.37010723287706976	None
50	2186	None	None	0.35040904907224213	None
50	2328	None	None	0.42308845277105445	None
50	2515	None	None	0.5041832272451132	None
50	2562	4.932813058050211e-06	None	0.45353726888345447	4.932813058050211e-06
50	2572	-2.3237033513763885e-05	None	0.4614356529633712	-2.3237033513763885e-05
50	2583	8.762383074844716e-05	None	0.3910672088998103	8.762383074844716e-05
50	2489	None	None	0.42767441844602816	None
74	3757	0.039989305183852804	None	0.0	0.039989305183852804
74	3724	0.02046517254970945	None	0.1889442717823631	0.02046517254970945
74	3734	0.03954136336416184	None	0.0	0.03954136336416184
74	3654	0.03453114673079909	None	0.15140982457561	0.03453114673079909
74	3762	0.03144230153276704	None	0.0	0.03144230153276704
74	3704	0.039030129727127216	None	0.0	0.039030129727127216
74	3717	0.03405599105525631	None	0.05208333333333333	0.03405599105525631
74	3769	0.039091966680033306	None	0.0	0.039091966680033306
74	3765	0.039244650600341165	None	0.0	0.039244650600341165
74	3753	0.04221884615653732	None	0.0	0.04221884615653732
74	3282	0.03952514356268334	None	0.0	0.03952514356268334
74	3783	0.032016994165199895	None	0.26979346377742214	0.032016994165199895
74	3781	0.04117135219696322	None	0.0	0.04117135219696322
74	3629	0.0330393957183678	None	0.0	0.0330393957183678
74	3710	0.04041923375620059	None	0.0	0.04041923375620059
74	3634	0.04102054690784262	None	0.0	0.04102054690784262
74	3566	0.03910320066748715	None	0.0	0.03910320066748715
74	3637	0.04033246073476198	None	0.0	0.04033246073476198
74	3626	0.0420426621174082	None	0.0	0.0420426621174082
74	3760	0.029092648841148275	None	0.0	0.029092648841148275
74	3161	0.04066792633300663	None	0.0	0.04066792633300663
74	3766	0.04008276879265341	None	0.0	0.04008276879265341
74	3767	0.036168544065014595	None	0.2646918054629622	0.036168544065014595
74	3561	0.03948869539064742	None	0.0	0.03948869539064742
74	3519	0.04048728795763817	None	0.0	0.04048728795763817
74	3053	0.03347197144399857	None	0.0	0.03347197144399857
74	3676	0.0007265264199388607	None	0.02134751653445545	0.0007265264199388607
74	3649	0.03809818207658479	None	0.0	0.03809818207658479
74	3799	0.04077471860787228	None	0.0	0.04077471860787228
74	3666	0.03911196111804763	None	0.162080506473875	0.03911196111804763
74	3661	0.027445577060445914	None	0.0	0.027445577060445914
74	3577	0.04067271601088471	None	0.0	0.04067271601088471
74	3773	0.04078769991503947	None	0.0	0.04078769991503947
74	3651	0.042954630299952355	None	0.0	0.042954630299952355
74	3739	0.041337788081539775	None	0.0	0.041337788081539775
74	3590	0.03965294218509506	None	0.0	0.03965294218509506
74	3403	0.01675466565440126	None	0.5636097434830398	0.01675466565440126
74	3754	0.04031746309268462	None	0.0	0.04031746309268462
74	3633	0.026324128428387873	None	0.02134751653445545	0.026324128428387873
74	3721	0.03947058018358776	None	0.0	0.03947058018358776
74	3790	0.040455225203509595	None	0.0	0.040455225203509595
74	3735	0.03932079965502567	None	0.0	0.03932079965502567
74	3752	0.03958721479330723	None	0.0	0.03958721479330723
74	3708	0.0335666320905647	None	0.05208333333333333	0.0335666320905647
74	3763	0.023299475955520697	None	0.06006291904400725	0.023299475955520697
74	3463	0.04103701185764395	None	0.0	0.04103701185764395
74	3756	0.04100539077308869	None	0.0	0.04100539077308869
74	3333	0.026512399575051897	None	0.02134751653445545	0.026512399575051897
74	3652	0.041038659539826015	None	0.0	0.041038659539826015
74	3700	0.040925857192727934	None	0.0	0.040925857192727934
74	3454	0.04176398504450614	None	0.0	0.04176398504450614
74	3622	0.040905072372620734	None	0.0	0.040905072372620734
74	3655	0.04019033221727471	None	0.0	0.04019033221727471
74	3771	0.032652353632554476	None	0.0	0.032652353632554476
74	3725	0.041079884591330995	None	0.0	0.041079884591330995
74	3795	0.0412461844369685	None	0.0	0.0412461844369685
74	3747	0.02382812928281474	None	0.1889442717823631	0.02382812928281474
74	3675	0.04028485462529066	None	0.0	0.04028485462529066
74	3793	0.03618828760226095	None	0.26979346377742214	0.03618828760226095
74	3695	0.040346089644685196	None	0.3915316222043739	0.040346089644685196
74	3744	0.02220584759814598	None	0.2250245882993974	0.02220584759814598
74	3677	0.04115032356258755	None	0.0	0.04115032356258755
74	3776	0.04045240112535387	None	0.0	0.04045240112535387
74	3784	0.021026798951465992	None	0.0	0.021026798951465992
74	3485	0.032845873131280685	None	0.0	0.032845873131280685
74	3135	0.041119080217146	None	0.0	0.041119080217146
74	3738	0.03961608712607175	None	0.0	0.03961608712607175
74	3638	0.03972759115023846	None	0.0	0.03972759115023846
74	3780	0.029186242665512344	None	0.0	0.029186242665512344
74	3338	0.04081776213180051	None	0.0	0.04081776213180051
74	3716	0.03362149662181625	None	0.26979346377742214	0.03362149662181625
74	3673	0.0403912069197812	None	0.0	0.0403912069197812
74	3723	0.03138956134760386	None	0.26979346377742214	0.03138956134760386
74	3786	0.04383568586030815	None	0.0	0.04383568586030815
74	3466	0.024979571158453565	None	0.3929776832506711	0.024979571158453565
74	3720	0.03473286318877006	None	0.05208333333333333	0.03473286318877006
74	3659	0.028127278243751063	None	0.0	0.028127278243751063
74	3707	0.040522995939668655	None	0.0	0.040522995939668655
74	3568	0.04033648067754779	None	0.0	0.04033648067754779
74	3764	0.027921050060204348	None	0.07243983968589644	0.027921050060204348
74	3698	0.024413135567340746	None	0.02134751653445545	0.024413135567340746
74	3794	0.039890476757468714	None	0.0	0.039890476757468714
74	3727	0.039770566713835685	None	0.0	0.039770566713835685
74	3759	0.03934378908901696	None	0.0	0.03934378908901696
74	3660	0.04081517383541052	None	0.0	0.04081517383541052
74	3742	0.04173216072948635	None	0.0	0.04173216072948635
74	3515	0.038657984342239625	None	0.0	0.038657984342239625
74	3686	0.040567221400191894	None	0.0	0.040567221400191894
74	3703	0.040527404618480756	None	0.0	0.040527404618480756
74	3797	0.04222457061386118	None	0.162080506473875	0.04222457061386118
74	3521	0.03262357255559271	None	0.13301693347984167	0.03262357255559271
74	3737	0.041964235897803764	None	0.0	0.041964235897803764
74	3672	0.04137531178929853	None	0.0	0.04137531178929853
74	3789	0.04008852196530768	None	0.0	0.04008852196530768
74	3800	0.04167178606951123	None	0.0	0.04167178606951123
74	3289	0.040320923009414006	None	0.0	0.040320923009414006
74	3774	0.0001712776345797043	None	0.6721814755575531	0.0001712776345797043
74	3712	0.02935853921952201	None	0.0	0.02935853921952201
74	3718	0.041397505388753295	None	0.0	0.041397505388753295
74	3782	0.04288918595175662	None	0.0	0.04288918595175662
60	2908	0.005416770704776373	None	0.05723153535477116	0.005416770704776373
60	3040	-2.0545188196023127e-08	None	0.4636159817176213	-2.0545188196023127e-08
60	3097	-1.3852684785100653e-05	None	0.49842587986077047	-1.3852684785100653e-05
60	3067	0.0022235367657362794	None	0.014085074216881455	0.0022235367657362794
60	2982	0.00046313784262512535	None	0.2943794406289829	0.00046313784262512535
60	2800	0.0007478991606620046	None	0.17983081333528333	0.0007478991606620046
60	3094	0.0010070150618716606	None	0.46462053808605663	0.0010070150618716606
60	2930	0.0011919917739436835	None	0.26352421764167566	0.0011919917739436835
60	2960	0.0007954982627025584	None	0.3642689709361403	0.0007954982627025584
60	2969	0.0021900876902115956	None	0.19776219044995927	0.0021900876902115956
60	2803	0.00011885122124075714	None	0.6549479597828339	0.00011885122124075714
60	3047	0.011091878494760551	None	0.19524639043637596	0.011091878494760551
60	2759	0.0013569023044763466	None	0.39848253060124195	0.0013569023044763466
60	2968	0.0038141575780654916	None	0.31940032506190214	0.0038141575780654916
60	2917	0.01218861165265718	None	0.19572560606564599	0.01218861165265718
60	3026	0.006571425861254907	None	0.12964338117106713	0.006571425861254907
60	3031	0.004190332861179662	None	0.13484515121567067	0.004190332861179662
60	2991	0.0009091519571406765	None	0.5358584184836046	0.0009091519571406765
60	2887	0.004977089423452548	None	0.36628444540291016	0.004977089423452548
60	2922	0.0002052281354062851	None	0.9078434008648031	0.0002052281354062851
60	2958	0.0008229160756866932	None	0.40216318391189076	0.0008229160756866932
60	2996	0.00034283142316147584	None	0.2983795462619383	0.00034283142316147584
60	3053	0.03347197144399857	None	0.39242767884719776	0.03347197144399857
60	3074	0.0009780133152597875	None	0.49868030632954097	0.0009780133152597875
60	3086	0.000798820189627763	None	0.35240889384500973	0.000798820189627763
60	2690	0.0005154938576559624	None	0.20505127941940732	0.0005154938576559624
60	3017	0.03442725209010475	None	0.39242767884719776	0.03442725209010475
60	2835	0.005337753894613007	None	0.25503233982974793	0.005337753894613007
60	2607	0.005178978510692969	None	0.12964338117106713	0.005178978510692969
60	2943	0.008304711272987628	None	0.043195198545383964	0.008304711272987628
60	2946	0.027564847551433565	None	0.24010685444910393	0.027564847551433565
60	2920	0.001088996962488715	None	0.4926826413980657	0.001088996962488715
60	3048	0.018132209007285505	None	0.02141344669438782	0.018132209007285505
60	2697	0.0049322237897677585	None	0.12964338117106713	0.0049322237897677585
60	3036	0.004970696407026721	None	0.013807021607858313	0.004970696407026721
60	3057	0.002399109367840833	None	0.39929871175645276	0.002399109367840833
60	3032	0.004135979756092171	None	0.05225856700258731	0.004135979756092171
60	3041	0.0020923055656987097	None	0.26352421764167566	0.0020923055656987097
60	3092	0.0008701288352024361	None	0.09078567814995395	0.0008701288352024361
60	3089	0.02523719848368893	None	0.014085074216881455	0.02523719848368893
60	3081	0.004241841450421518	None	0.043195198545383964	0.004241841450421518
60	3072	0.021832845165076633	None	0.05225856700258731	0.021832845165076633
60	2778	0.0013197104664655853	None	0.20505127941940732	0.0013197104664655853
60	2718	0.0004843677396752012	None	0.4680244872648614	0.0004843677396752012
60	2839	0.0007860241175098477	None	0.3605984730214603	0.0007860241175098477
60	3009	0.007004028615034629	None	0.11793069077121725	0.007004028615034629
60	3034	0.004132899186638298	None	0.06361851796013229	0.004132899186638298
60	2720	0.0016074571282330883	None	0.17983081333528333	0.0016074571282330883
60	3096	0.007357887130432298	None	0.36628444540291016	0.007357887130432298
60	2918	0.001474113222355759	None	0.419947865100907	0.001474113222355759
60	3100	0.01623966317309094	None	0.3435177103994854	0.01623966317309094
60	3091	0.0007878492339538804	None	0.3642689709361403	0.0007878492339538804
60	3083	0.02242990219168013	None	0.05225856700258731	0.02242990219168013
60	2772	0.011292815435378625	None	0.013453348596024314	0.011292815435378625
60	3063	-0.0010766684065322495	None	0.11171867354388018	-0.0010766684065322495
60	3021	0.0066776808610952915	None	0.043195198545383964	0.0066776808610952915
60	2924	0.009094360597810776	None	0.46364283730189493	0.009094360597810776
60	3071	0.013668989454461253	None	0.013453348596024314	0.013668989454461253
60	2852	0.0016661894096566998	None	0.17983081333528333	0.0016661894096566998
60	2989	0.021355528302192006	None	0.05225856700258731	0.021355528302192006
60	3061	0.0025454459750247466	None	0.4017263655732702	0.0025454459750247466
60	2972	0.00022940852898504547	None	0.7083095902297513	0.00022940852898504547
60	3079	0.0008216891983110195	None	0.2960695220712351	0.0008216891983110195
60	2780	0.0005158448908596239	None	0.3468022258580261	0.0005158448908596239
60	2726	0.0026609747129131716	None	0.1171808206634006	0.0026609747129131716
60	3095	0.01229095997600219	None	0.2886928564624893	0.01229095997600219
60	2888	0.0011368673895685633	None	0.29989356815922424	0.0011368673895685633
60	3046	0.0011539427247682346	None	0.3992649813417937	0.0011539427247682346
60	3038	0.007539159392942236	None	0.36628444540291016	0.007539159392942236
60	2820	0.0008649394384872408	None	0.23976772100964797	0.0008649394384872408
60	2841	0.00998996119575168	None	0.013453348596024314	0.00998996119575168
60	3055	0.005373529232683861	None	0.19572560606564599	0.005373529232683861
60	2832	0.011197607705042724	None	0.05225856700258731	0.011197607705042724
60	2599	0.000669394531480494	None	0.4198160926006705	0.000669394531480494
60	3016	0.007956535625670298	None	0.11733056615305489	0.007956535625670298
60	3098	-0.0011672879303785582	None	0.09539907841615397	-0.0011672879303785582
60	3006	0.014706554996201425	None	0.031328563242337	0.014706554996201425
60	3090	0.0017833303599094487	None	0.19776219044995927	0.0017833303599094487
60	3099	0.005022150946141834	None	0.2216018535835255	0.005022150946141834
60	3000	0.005761364414584677	None	0.11250533832688378	0.005761364414584677
60	3066	0.0026213555718569404	None	0.012682759405276429	0.0026213555718569404
60	3062	0.007497699761130141	None	0.3826212810508601	0.007497699761130141
60	2913	0.0017265631786951144	None	0.012682759405276429	0.0017265631786951144
60	2840	0.0016982909431060061	None	0.4727445063095165	0.0016982909431060061
60	2907	0.0015116284737360648	None	0.3964852049190356	0.0015116284737360648
60	3051	0.0018522992828027968	None	0.014085074216881455	0.0018522992828027968
60	2944	0.0034146458135060776	None	0.12964338117106713	0.0034146458135060776
60	2761	0.000815675901146639	None	0.48214262240603845	0.000815675901146639
60	3044	0.013027825234714806	None	0.05225856700258731	0.013027825234714806
60	3020	0.0002717753048413631	None	0.3219485188443836	0.0002717753048413631
60	3030	0.020986023809948105	None	0.05225856700258731	0.020986023809948105
60	3084	0.012901778548665484	None	0.02141344669438782	0.012901778548665484
60	2933	0.005611102814559376	None	0.11733056615305489	0.005611102814559376
60	2872	0.010203876333751145	None	0.013453348596024314	0.010203876333751145
60	3073	0.01621767550965082	None	0.031328563242337	0.01621767550965082
60	2812	0.0028042491886411526	None	0.39879186253824855	0.0028042491886411526
60	3075	0.012276107992477159	None	0.19524639043637596	0.012276107992477159
60	2848	0.0032154877805010227	None	0.29415896597609625	0.0032154877805010227
60	3082	0.005380952754469	None	0.05723153535477116	0.005380952754469
60	2702	9.136617690134797e-05	None	0.22300506522013733	9.136617690134797e-05
109	5548	0.04272652891048981	None	0.0	0.04272652891048981
109	5433	0.04639949231290119	None	0.0	0.04639949231290119
109	5307	0.0479060093814583	None	0.0	0.0479060093814583
109	5515	0.042904273786177255	None	0.2887509100336451	0.042904273786177255
109	5490	0.04664549154951465	None	0.0	0.04664549154951465
109	5314	0.04679216981089501	None	0.0	0.04679216981089501
109	5260	0.04517842184612327	None	0.0	0.04517842184612327
109	5479	0.04528858163156812	None	0.0	0.04528858163156812
109	5057	0.04586076146116494	None	0.0	0.04586076146116494
109	5498	0.046793246737516433	None	0.0	0.046793246737516433
109	5470	0.041860838791236435	None	0.0	0.041860838791236435
109	5545	0.04521923028684027	None	0.0	0.04521923028684027
109	4756	0.044841110362573926	None	0.058623224794365235	0.044841110362573926
109	5475	0.045253706943775326	None	0.2375661819815506	0.045253706943775326
109	5065	0.04635376886300822	None	0.0	0.04635376886300822
109	4543	0.04629256618139757	None	0.0	0.04629256618139757
109	5526	0.03922387695304308	None	0.36615202119501766	0.03922387695304308
109	5352	0.0480816823073007	None	0.0	0.0480816823073007
109	5527	0.04493562384418918	None	0.0	0.04493562384418918
109	5416	0.04525578336504048	None	0.0	0.04525578336504048
109	5495	0.04592568636564361	None	0.0	0.04592568636564361
109	5344	0.045756363435183904	None	0.0	0.045756363435183904
109	5500	0.0451270896310926	None	0.0	0.0451270896310926
109	5522	0.042695151718085564	None	0.0	0.042695151718085564
109	5474	0.048213672725298556	None	0.0	0.048213672725298556
109	5540	0.046590997823068095	None	0.0	0.046590997823068095
109	5503	0.04502070159367566	None	0.0	0.04502070159367566
109	5290	0.045927010330862404	None	0.0	0.045927010330862404
109	5275	0.04407431179430295	None	0.058623224794365235	0.04407431179430295
109	5340	0.04770558701561771	None	0.0	0.04770558701561771
109	5546	0.04515356017082658	None	0.0	0.04515356017082658
109	5449	0.047508704661637195	None	0.0	0.047508704661637195
109	5493	0.046839607322274567	None	0.0	0.046839607322274567
109	5251	0.04565579877323749	None	0.0	0.04565579877323749
109	5051	0.046001009646012836	None	0.0	0.046001009646012836
109	5318	0.04519588530989941	None	0.0	0.04519588530989941
109	5530	0.04406012129171198	None	0.0	0.04406012129171198
109	5550	0.04699284178001224	None	0.0	0.04699284178001224
109	5507	0.04690652092869796	None	0.0	0.04690652092869796
109	5353	0.04475176446615014	None	0.0	0.04475176446615014
109	5224	0.0454152294892757	None	0.0	0.0454152294892757
109	5484	0.04735480321770718	None	0.0	0.04735480321770718
109	5338	0.04429661474623415	None	0.0	0.04429661474623415
109	5335	0.046018607707891256	None	0.0	0.046018607707891256
109	5379	0.04655420486757474	None	0.0	0.04655420486757474
109	5152	0.04537651646102701	None	0.0	0.04537651646102701
109	5197	0.04537517690005723	None	0.058623224794365235	0.04537517690005723
109	5517	0.04601225414851782	None	0.0	0.04601225414851782
109	5508	0.04474500879477094	None	0.0	0.04474500879477094
109	5512	0.04713162863688712	None	0.0	0.04713162863688712
109	5415	0.040815846408016665	None	0.058623224794365235	0.040815846408016665
109	5491	0.04255787142766742	None	0.0	0.04255787142766742
109	5255	0.046366164696474886	None	0.0	0.046366164696474886
109	5064	0.04504235571850299	None	0.0	0.04504235571850299
109	5483	0.044612584762508255	None	0.0	0.044612584762508255
109	5214	0.04549592886090947	None	0.0	0.04549592886090947
109	5478	0.04515700957992138	None	0.0	0.04515700957992138
109	5391	0.04525761314876382	None	0.0	0.04525761314876382
109	5514	0.04680763128453078	None	0.0	0.04680763128453078
109	5240	0.04464458829542962	None	0.0	0.04464458829542962
109	5410	0.04280750187116486	None	0.0	0.04280750187116486
109	5300	0.04679002688959713	None	0.0	0.04679002688959713
109	5358	0.0464182108887665	None	0.0	0.0464182108887665
109	5452	0.0487767359708264	None	0.0	0.0487767359708264
109	4652	0.04676228784777428	None	0.0	0.04676228784777428
109	4927	0.04571726806836617	None	0.0	0.04571726806836617
109	5541	0.044297545977176445	None	0.0	0.044297545977176445
109	5185	0.04629913473424167	None	0.0	0.04629913473424167
109	5443	0.04592305900196957	None	0.0	0.04592305900196957
109	5365	0.043944256153275574	None	0.058623224794365235	0.043944256153275574
109	4654	0.045077252428392965	None	0.0	0.045077252428392965
109	5357	0.047252954205687064	None	0.0	0.047252954205687064
109	5413	0.04560541015125391	None	0.0	0.04560541015125391
109	5505	0.04467414477859844	None	0.0	0.04467414477859844
109	5467	0.04755699009826644	None	0.0	0.04755699009826644
109	5516	0.04602030556485063	None	0.0	0.04602030556485063
109	5499	0.04232245981284289	None	0.0	0.04232245981284289
109	5549	0.0439695913889508	None	0.0	0.0439695913889508
109	5265	0.04574656589825809	None	0.0	0.04574656589825809
109	5311	0.04334025370039824	None	0.0	0.04334025370039824
109	5497	0.04545587506184547	None	0.0	0.04545587506184547
109	5486	0.04386998732115478	None	0.0	0.04386998732115478
109	5423	0.045895181891108736	None	0.0	0.045895181891108736
109	5543	0.04240175731294241	None	0.0	0.04240175731294241
109	5359	0.04454628119894659	None	0.0	0.04454628119894659
109	5480	0.04438177065483037	None	0.058623224794365235	0.04438177065483037
109	5537	0.04427856798056646	None	0.0	0.04427856798056646
109	5459	0.04413141613194505	None	0.0	0.04413141613194505
109	5162	0.04524598326645441	None	0.0	0.04524598326645441
109	5494	0.04397019288815696	None	0.2375661819815506	0.04397019288815696
109	5542	0.03142578404462544	None	0.0	0.03142578404462544
109	5186	0.045490669673428435	None	0.0	0.045490669673428435
109	5536	0.044113856058433966	None	0.0	0.044113856058433966
109	5420	0.04593298822619428	None	0.0	0.04593298822619428
109	5538	0.04446945922582476	None	0.0	0.04446945922582476
109	5406	0.04363743251082459	None	0.0	0.04363743251082459
109	5375	0.04548607055075856	None	0.0	0.04548607055075856
109	5430	0.04334107516766679	None	0.0	0.04334107516766679
109	5528	0.03161152533684151	None	0.5196370852328724	0.03161152533684151
109	5473	0.04686100474745918	None	0.0	0.04686100474745918
110	5433	0.04639949231290119	None	0.0	0.04639949231290119
110	5596	0.04584478355408972	None	0.0	0.04584478355408972
110	5307	0.0479060093814583	None	0.0	0.0479060093814583
110	5515	0.042904273786177255	None	0.2919429620214816	0.042904273786177255
110	5490	0.04664549154951465	None	0.0	0.04664549154951465
110	5314	0.04679216981089501	None	0.0	0.04679216981089501
110	5260	0.04517842184612327	None	0.0	0.04517842184612327
110	5479	0.04528858163156812	None	0.0	0.04528858163156812
110	5582	0.04469630836846726	None	0.0	0.04469630836846726
110	5057	0.04586076146116494	None	0.0	0.04586076146116494
110	5498	0.046793246737516433	None	0.0	0.046793246737516433
110	5558	0.04524383503415561	None	0.0	0.04524383503415561
110	5470	0.041860838791236435	None	0.0	0.041860838791236435
110	4756	0.044841110362573926	None	0.07586967438309569	0.044841110362573926
110	5475	0.045253706943775326	None	0.22553020390089476	0.045253706943775326
110	5065	0.04635376886300822	None	0.0	0.04635376886300822
110	4543	0.04629256618139757	None	0.0	0.04629256618139757
110	5352	0.0480816823073007	None	0.0	0.0480816823073007
110	5527	0.04493562384418918	None	0.0	0.04493562384418918
110	5416	0.04525578336504048	None	0.0	0.04525578336504048
110	5495	0.04592568636564361	None	0.0	0.04592568636564361
110	5584	0.043674671355290136	None	0.0	0.043674671355290136
110	5344	0.045756363435183904	None	0.0	0.045756363435183904
110	5500	0.0451270896310926	None	0.0	0.0451270896310926
110	5522	0.042695151718085564	None	0.0	0.042695151718085564
110	5578	0.042220762768802406	None	0.0	0.042220762768802406
110	5474	0.048213672725298556	None	0.0	0.048213672725298556
110	5540	0.046590997823068095	None	0.0	0.046590997823068095
110	5503	0.04502070159367566	None	0.0	0.04502070159367566
110	5290	0.045927010330862404	None	0.0	0.045927010330862404
110	5552	0.0453605448477678	None	0.0	0.0453605448477678
110	5275	0.04407431179430295	None	0.07586967438309569	0.04407431179430295
110	5340	0.04770558701561771	None	0.0	0.04770558701561771
110	5557	0.046735770950169814	None	0.0	0.046735770950169814
110	5449	0.047508704661637195	None	0.0	0.047508704661637195
110	5590	0.04342524605288728	None	0.0	0.04342524605288728
110	5493	0.046839607322274567	None	0.0	0.046839607322274567
110	5251	0.04565579877323749	None	0.0	0.04565579877323749
110	5051	0.046001009646012836	None	0.0	0.046001009646012836
110	5530	0.04406012129171198	None	0.0	0.04406012129171198
110	5591	0.04483941803159079	None	0.0	0.04483941803159079
110	5551	0.04406484814484263	None	0.0	0.04406484814484263
110	5550	0.04699284178001224	None	0.0	0.04699284178001224
110	5561	0.040014213058279714	None	0.08551837179057553	0.040014213058279714
110	5577	0.04399623818403222	None	0.0	0.04399623818403222
110	5507	0.04690652092869796	None	0.0	0.04690652092869796
110	5224	0.0454152294892757	None	0.0	0.0454152294892757
110	5484	0.04735480321770718	None	0.0	0.04735480321770718
110	5335	0.046018607707891256	None	0.0	0.046018607707891256
110	5379	0.04655420486757474	None	0.0	0.04655420486757474
110	5152	0.04537651646102701	None	0.0	0.04537651646102701
110	5197	0.04537517690005723	None	0.07586967438309569	0.04537517690005723
110	5517	0.04601225414851782	None	0.0	0.04601225414851782
110	5508	0.04474500879477094	None	0.0	0.04474500879477094
110	5415	0.040815846408016665	None	0.07586967438309569	0.040815846408016665
110	5598	0.048264052179143445	None	0.0	0.048264052179143445
110	5593	0.04419472603079645	None	0.0	0.04419472603079645
110	5255	0.046366164696474886	None	0.0	0.046366164696474886
110	5064	0.04504235571850299	None	0.0	0.04504235571850299
110	5483	0.044612584762508255	None	0.0	0.044612584762508255
110	5599	0.011153672564474063	None	0.12387551965304792	0.011153672564474063
110	5214	0.04549592886090947	None	0.0	0.04549592886090947
110	5478	0.04515700957992138	None	0.0	0.04515700957992138
110	5391	0.04525761314876382	None	0.0	0.04525761314876382
110	5514	0.04680763128453078	None	0.0	0.04680763128453078
110	5240	0.04464458829542962	None	0.0	0.04464458829542962
110	5410	0.04280750187116486	None	0.0	0.04280750187116486
110	5300	0.04679002688959713	None	0.0	0.04679002688959713
110	5358	0.0464182108887665	None	0.0	0.0464182108887665
110	5595	0.04395137168654617	None	0.0	0.04395137168654617
110	5580	0.044412724550822964	None	0.0	0.044412724550822964
110	4652	0.04676228784777428	None	0.0	0.04676228784777428
110	4927	0.04571726806836617	None	0.0	0.04571726806836617
110	5541	0.044297545977176445	None	0.0	0.044297545977176445
110	5185	0.04629913473424167	None	0.0	0.04629913473424167
110	5443	0.04592305900196957	None	0.0	0.04592305900196957
110	5365	0.043944256153275574	None	0.07586967438309569	0.043944256153275574
110	4654	0.045077252428392965	None	0.0	0.045077252428392965
110	5357	0.047252954205687064	None	0.0	0.047252954205687064
110	5553	0.04532268531464791	None	0.0	0.04532268531464791
110	5413	0.04560541015125391	None	0.0	0.04560541015125391
110	5467	0.04755699009826644	None	0.0	0.04755699009826644
110	5516	0.04602030556485063	None	0.0	0.04602030556485063
110	5265	0.04574656589825809	None	0.0	0.04574656589825809
110	5311	0.04334025370039824	None	0.0	0.04334025370039824
110	5497	0.04545587506184547	None	0.0	0.04545587506184547
110	5423	0.045895181891108736	None	0.0	0.045895181891108736
110	5543	0.04240175731294241	None	0.0	0.04240175731294241
110	5537	0.04427856798056646	None	0.0	0.04427856798056646
110	5162	0.04524598326645441	None	0.0	0.04524598326645441
110	5494	0.04397019288815696	None	0.22553020390089476	0.04397019288815696
110	5186	0.045490669673428435	None	0.0	0.045490669673428435
110	5556	0.04525985681929625	None	0.0	0.04525985681929625
110	5420	0.04593298822619428	None	0.0	0.04593298822619428
110	5538	0.04446945922582476	None	0.0	0.04446945922582476
110	5406	0.04363743251082459	None	0.0	0.04363743251082459
110	5375	0.04548607055075856	None	0.0	0.04548607055075856
110	5430	0.04334107516766679	None	0.0	0.04334107516766679
110	5473	0.04686100474745918	None	0.0	0.04686100474745918
110	5589	0.04866712025009057	None	0.0	0.04866712025009057
76	3877	0.040589190787090806	None	0.0	0.040589190787090806
76	3876	0.04152597363583073	None	0.0	0.04152597363583073
76	3814	0.04041001054953909	None	0.20755933888919084	0.04041001054953909
76	3654	0.03453114673079909	None	0.14277852074601705	0.03453114673079909
76	3885	0.01527070172903007	None	0.0	0.01527070172903007
76	3717	0.03405599105525631	None	0.0691204178316677	0.03405599105525631
76	3769	0.039091966680033306	None	0.0	0.039091966680033306
76	3805	0.04129627849757381	None	0.0	0.04129627849757381
76	3765	0.039244650600341165	None	0.0	0.039244650600341165
76	3806	0.042430397590266115	None	0.0	0.042430397590266115
76	3899	0.041421159486546746	None	0.05620913588647512	0.041421159486546746
76	3753	0.04221884615653732	None	0.0	0.04221884615653732
76	3282	0.03952514356268334	None	0.0	0.03952514356268334
76	3629	0.0330393957183678	None	0.0	0.0330393957183678
76	3710	0.04041923375620059	None	0.0	0.04041923375620059
76	3634	0.04102054690784262	None	0.0	0.04102054690784262
76	3566	0.03910320066748715	None	0.0	0.03910320066748715
76	3626	0.0420426621174082	None	0.0	0.0420426621174082
76	3766	0.04008276879265341	None	0.0	0.04008276879265341
76	3767	0.036168544065014595	None	0.2372655451094121	0.036168544065014595
76	3888	0.03939855071996196	None	0.0	0.03939855071996196
76	3889	0.04209266822261723	None	0.0	0.04209266822261723
76	3519	0.04048728795763817	None	0.0	0.04048728795763817
76	3649	0.03809818207658479	None	0.0	0.03809818207658479
76	3858	0.042341580706131664	None	0.0	0.042341580706131664
76	3886	0.03984624939988815	None	0.0	0.03984624939988815
76	3799	0.04077471860787228	None	0.0	0.04077471860787228
76	3865	0.004555423048331503	None	0.44603711676051344	0.004555423048331503
76	3827	0.039855071331259595	None	0.0	0.039855071331259595
76	3773	0.04078769991503947	None	0.0	0.04078769991503947
76	3829	0.04038851027265726	None	0.0	0.04038851027265726
76	3874	0.0410906166342073	None	0.0	0.0410906166342073
76	3867	0.03898093594756158	None	0.0	0.03898093594756158
76	3868	0.04034555701240032	None	0.0	0.04034555701240032
76	3651	0.042954630299952355	None	0.0	0.042954630299952355
76	3739	0.041337788081539775	None	0.0	0.041337788081539775
76	3844	0.04054167717198682	None	0.0	0.04054167717198682
76	3894	0.026986973267962063	None	0.11535452925668958	0.026986973267962063
76	3735	0.03932079965502567	None	0.0	0.03932079965502567
76	3752	0.03958721479330723	None	0.0	0.03958721479330723
76	3708	0.0335666320905647	None	0.0691204178316677	0.0335666320905647
76	3890	0.032963464974378694	None	0.0691204178316677	0.032963464974378694
76	3851	0.040555801331420435	None	0.0	0.040555801331420435
76	3756	0.04100539077308869	None	0.0	0.04100539077308869
76	3700	0.040925857192727934	None	0.0	0.040925857192727934
76	3454	0.04176398504450614	None	0.0	0.04176398504450614
76	3871	0.041494295136549605	None	0.0	0.041494295136549605
76	3896	0.041371545805796085	None	0.0	0.041371545805796085
76	3622	0.040905072372620734	None	0.0	0.040905072372620734
76	3807	0.040984926939942753	None	0.0	0.040984926939942753
76	3866	0.033029213923490966	None	0.21280148377883404	0.033029213923490966
76	3883	0.04212118371173725	None	0.0	0.04212118371173725
76	3848	0.041205205109808324	None	0.0	0.041205205109808324
76	3861	0.04232454030084181	None	0.0	0.04232454030084181
76	3655	0.04019033221727471	None	0.0	0.04019033221727471
76	3835	0.040299219090750384	None	0.0	0.040299219090750384
76	3795	0.0412461844369685	None	0.0	0.0412461844369685
76	3675	0.04028485462529066	None	0.0	0.04028485462529066
76	3810	0.030701629036096138	None	0.13548401958128148	0.030701629036096138
76	3793	0.03618828760226095	None	0.21280148377883404	0.03618828760226095
76	3881	0.04115814815595638	None	0.0	0.04115814815595638
76	3695	0.040346089644685196	None	0.6079138274850682	0.040346089644685196
76	3875	0.04166915995062249	None	0.0	0.04166915995062249
76	3677	0.04115032356258755	None	0.0	0.04115032356258755
76	3820	0.04190979436266389	None	0.0	0.04190979436266389
76	3841	0.04084958478505269	None	0.0	0.04084958478505269
76	3776	0.04045240112535387	None	0.0	0.04045240112535387
76	3859	0.005845250883583875	None	0.7683349968962473	0.005845250883583875
76	3833	0.04256812203174673	None	0.0	0.04256812203174673
76	3880	0.03973522591591542	None	0.0	0.03973522591591542
76	3738	0.03961608712607175	None	0.0	0.03961608712607175
76	3638	0.03972759115023846	None	0.0	0.03972759115023846
76	3879	0.020860531916869745	None	0.0	0.020860531916869745
76	3872	0.033956644684146865	None	0.12204281018118554	0.033956644684146865
76	3338	0.04081776213180051	None	0.0	0.04081776213180051
76	3673	0.0403912069197812	None	0.0	0.0403912069197812
76	3786	0.04383568586030815	None	0.0	0.04383568586030815
76	3813	0.04212480855600667	None	0.0	0.04212480855600667
76	3809	0.04135481676198179	None	0.0	0.04135481676198179
76	3707	0.040522995939668655	None	0.0	0.040522995939668655
76	3887	0.026736975288863585	None	0.11535452925668958	0.026736975288863585
76	3794	0.039890476757468714	None	0.0	0.039890476757468714
76	3840	0.03473851943359777	None	0.24105322062171686	0.03473851943359777
76	3727	0.039770566713835685	None	0.0	0.039770566713835685
76	3845	0.04137323442749763	None	0.0	0.04137323442749763
76	3860	0.04078907647603268	None	0.0	0.04078907647603268
76	3759	0.03934378908901696	None	0.0	0.03934378908901696
76	3660	0.04081517383541052	None	0.0	0.04081517383541052
76	3742	0.04173216072948635	None	0.0	0.04173216072948635
76	3686	0.040567221400191894	None	0.0	0.040567221400191894
76	3803	0.04205459495629599	None	0.0	0.04205459495629599
76	3797	0.04222457061386118	None	0.18069135992544078	0.04222457061386118
76	3737	0.041964235897803764	None	0.0	0.041964235897803764
76	3817	0.040897102777381775	None	0.09531556070424749	0.040897102777381775
76	3672	0.04137531178929853	None	0.0	0.04137531178929853
76	3800	0.04167178606951123	None	0.0	0.04167178606951123
76	3289	0.040320923009414006	None	0.0	0.040320923009414006
76	3900	0.04228381250225971	None	0.0	0.04228381250225971
76	3718	0.041397505388753295	None	0.0	0.041397505388753295
76	3782	0.04288918595175662	None	0.0	0.04288918595175662
30	1433	0.35395340043856616	0.35395340043856616	0.3986402349782324	0.35395340043856616
30	1564	0.3607892837137357	0.3607892837137357	0.4046386405100105	0.3607892837137357
30	1517	0.3518027753132866	0.3518027753132866	0.46420173074095344	0.3518027753132866
30	1461	0.3748072232956351	0.3748072232956351	0.45683364572506713	0.3748072232956351
30	1531	0.329787292062903	0.329787292062903	0.3503548987691816	0.329787292062903
30	1326	0.36138361943544106	0.36138361943544106	0.4330568977962116	0.36138361943544106
30	1543	0.28685111985735834	0.28685111985735834	0.3392913256809099	0.28685111985735834
30	1597	0.40234630428988927	0.40234630428988927	0.40660359351425546	0.40234630428988927
30	1562	0.29515495894419674	0.29515495894419674	0.33890228401639055	0.29515495894419674
30	1370	0.38791615615700514	0.38791615615700514	0.4222289975532501	0.38791615615700514
30	1577	0.29928671830046294	0.29928671830046294	0.3012155744532032	0.29928671830046294
30	1497	0.5057002933679902	0.5057002933679902	0.6952669666392548	0.5057002933679902
30	1420	0.3604012265221623	0.3604012265221623	0.3974125331223582	0.3604012265221623
30	1549	0.4277023271392245	0.4277023271392245	0.44396973601703404	0.4277023271392245
30	976	0.3889364198778365	0.3889364198778365	0.392393771792301	0.3889364198778365
30	1510	0.5077238581873658	0.5077238581873658	0.5236199013491877	0.5077238581873658
30	1439	0.501984039830955	0.501984039830955	0.5034647054194442	0.501984039830955
30	1266	0.40263254445155994	0.40263254445155994	0.531910585534256	0.40263254445155994
30	1551	0.3660255743408093	0.3660255743408093	0.448103014165598	0.3660255743408093
30	1162	0.3532189245746967	0.3532189245746967	0.4608154253549962	0.3532189245746967
30	1175	0.39317517441381916	0.39317517441381916	0.4418778257061902	0.39317517441381916
30	928	0.38042238165852293	0.38042238165852293	0.4225862426937825	0.38042238165852293
30	1378	0.385020403403573	0.385020403403573	0.43428931292906114	0.385020403403573
30	1379	0.44783230739676566	0.44783230739676566	0.5313287922039996	0.44783230739676566
30	1068	0.3131797197426488	0.3131797197426488	0.48607865540670403	0.3131797197426488
30	1482	0.3689167651625528	0.3689167651625528	0.4248211238332136	0.3689167651625528
30	1393	0.5188179984317234	0.5188179984317234	0.519770033764926	0.5188179984317234
30	1576	0.42115183181260213	0.42115183181260213	0.48397615556348245	0.42115183181260213
30	1570	0.32545801115772643	0.32545801115772643	0.33153231435999364	0.32545801115772643
30	1240	0.3685953078394149	0.3685953078394149	0.45206079735898597	0.3685953078394149
30	1057	0.35460370131253194	0.35460370131253194	0.3615813433698204	0.35460370131253194
30	1556	0.4647824261219804	0.4647824261219804	0.5654932932757087	0.4647824261219804
30	1593	0.33914265731545895	0.33914265731545895	0.36187959629016236	0.33914265731545895
30	1509	0.38042238165852293	0.38042238165852293	0.4225862426937825	0.38042238165852293
30	1390	0.3327414580787308	0.3327414580787308	0.40362092256131576	0.3327414580787308
30	1012	0.4500635473254911	0.4500635473254911	0.5247367286807064	0.4500635473254911
30	1471	0.3533827279660709	0.3533827279660709	0.3533827279660709	0.3533827279660709
30	1015	0.40723902538851176	0.40723902538851176	0.4283918980439984	0.40723902538851176
30	1470	0.3082473168513406	0.3082473168513406	0.3928504109859562	0.3082473168513406
30	1588	0.3788683074463873	0.3788683074463873	0.3788683074463873	0.3788683074463873
30	1501	0.5086824118503932	0.5086824118503932	0.512766529855615	0.5086824118503932
30	1418	0.42115183181260213	0.42115183181260213	0.48397615556348245	0.42115183181260213
30	1512	0.37603074202658293	0.37603074202658293	0.42191945618433274	0.37603074202658293
30	1545	0.33002365016212504	0.33002365016212504	0.33543289605631443	0.33002365016212504
30	1455	0.35784400681313167	0.35784400681313167	0.4751793129941516	0.35784400681313167
30	1574	0.35460370131253194	0.35460370131253194	0.3615813433698204	0.35460370131253194
30	1486	0.3325335180302063	0.3325335180302063	0.43346031947907593	0.3325335180302063
30	1095	0.29928671830046294	0.29928671830046294	0.3012155744532032	0.29928671830046294
30	1477	0.35801154540002217	0.35801154540002217	0.4196291684614183	0.35801154540002217
30	1237	0.3343878601555935	0.3343878601555935	0.3900904433791549	0.3343878601555935
30	1284	0.39024646625713394	0.39024646625713394	0.40605326005329384	0.39024646625713394
30	1305	0.3661287387823099	0.3661287387823099	0.40750014727470923	0.3661287387823099
30	1117	0.40297592298222673	0.40297592298222673	0.41064262275500285	0.40297592298222673
30	1023	0.40258972802312887	0.40258972802312887	0.4325405371099131	0.40258972802312887
30	1375	0.5057002933679902	0.5057002933679902	0.6952669666392548	0.5057002933679902
30	1484	0.29515495894419674	0.29515495894419674	0.33890228401639055	0.29515495894419674
30	1260	0.3359168289890692	0.3359168289890692	0.4254165529197552	0.3359168289890692
30	1469	0.37184577380236433	0.37184577380236433	0.42855753410598363	0.37184577380236433
30	385	0.37276058995398037	0.37276058995398037	0.4299912883433105	0.37276058995398037
30	1552	0.3551882502152025	0.3551882502152025	0.43980038407620353	0.3551882502152025
30	1357	0.3661067893758663	0.3661067893758663	0.46651880181409344	0.3661067893758663
30	1239	0.3838469556832141	0.3838469556832141	0.40778227706831965	0.3838469556832141
30	1133	0.32538372193999116	0.32538372193999116	0.4014039778228472	0.32538372193999116
30	1583	0.34620639316469637	0.34620639316469637	0.4544304437143657	0.34620639316469637
30	1567	0.5188179984317234	0.5188179984317234	0.519770033764926	0.5188179984317234
30	1480	0.3258193182484274	0.3258193182484274	0.5693219336038151	0.3258193182484274
30	1325	0.38003680692339886	0.38003680692339886	0.3955756554216716	0.38003680692339886
30	1572	0.2811867726238042	0.2811867726238042	0.4297398578062753	0.2811867726238042
30	1580	0.3570250850254698	0.3570250850254698	0.38067980873591556	0.3570250850254698
30	1405	0.35189225292465925	0.35189225292465925	0.3576419077946938	0.35189225292465925
30	1460	0.292057249666336	0.292057249666336	0.3400696634900417	0.292057249666336
30	1507	0.3268985441573944	0.3268985441573944	0.367205887189423	0.3268985441573944
30	1232	0.36577904818661605	0.36577904818661605	0.4034469069106647	0.36577904818661605
30	1585	0.3488645886786246	0.3488645886786246	0.37219259726258913	0.3488645886786246
30	1422	0.3687585666034533	0.3687585666034533	0.39640091375108366	0.3687585666034533
30	1412	0.3995076875119284	0.3995076875119284	0.47265001729770784	0.3995076875119284
30	1566	0.3268985441573944	0.3268985441573944	0.367205887189423	0.3268985441573944
30	1558	0.3974932545313817	0.3974932545313817	0.5041225977279107	0.3974932545313817
30	1488	0.3227887847025591	0.3227887847025591	0.3859086130043261	0.3227887847025591
30	1472	0.38940545453720027	0.38940545453720027	0.5201029592030628	0.38940545453720027
30	1456	0.32459445315429314	0.32459445315429314	0.32507508613204805	0.32459445315429314
30	1490	0.5188179984317234	0.5188179984317234	0.519770033764926	0.5188179984317234
30	1443	0.35460370131253194	0.35460370131253194	0.3615813433698204	0.35460370131253194
30	1520	0.30982607350677693	0.30982607350677693	0.3661242850317803	0.30982607350677693
30	1586	0.29461463724037174	0.29461463724037174	0.33289958463303504	0.29461463724037174
30	1541	0.3343878601555935	0.3343878601555935	0.3900904433791549	0.3343878601555935
30	1561	0.295622659753148	0.295622659753148	0.4187674360862033	0.295622659753148
30	1203	0.3009529183538691	0.3009529183538691	0.36666855009555144	0.3009529183538691
30	1478	0.3202438258703145	0.3202438258703145	0.3840112814713246	0.3202438258703145
30	1555	0.3947211771789044	0.3947211771789044	0.5052705656556866	0.3947211771789044
30	1565	0.30982607350677693	0.30982607350677693	0.3661242850317803	0.30982607350677693
30	1269	0.28685111985735834	0.28685111985735834	0.3392913256809099	0.28685111985735834
30	1513	0.36577904818661605	0.36577904818661605	0.4034469069106647	0.36577904818661605
30	1273	0.35285405781991586	0.35285405781991586	0.38633508607882894	0.35285405781991586
30	1598	0.34296623409786325	0.34296623409786325	0.4172001700297563	0.34296623409786325
30	1573	0.3092588600365277	0.3092588600365277	0.31512840380098855	0.3092588600365277
30	1436	0.3055542600885134	0.3055542600885134	0.36995057750505034	0.3055542600885134
30	1388	0.34841084784177356	0.34841084784177356	0.3846911804711128	0.34841084784177356
30	1104	0.30271395344666263	0.30271395344666263	0.37432370451758396	0.30271395344666263
30	1557	0.5057002933679902	0.5057002933679902	0.6952669666392548	0.5057002933679902
139	6992	0.046479105985305726	None	0.0	0.046479105985305726
139	6902	0.04970754042382725	None	0.0	0.04970754042382725
139	7014	0.04942784781842755	None	0.0	0.04942784781842755
139	6976	0.047432073622721754	None	0.0	0.047432073622721754
139	6998	0.0481013826349295	None	0.0	0.0481013826349295
139	6004	0.04925459325804917	None	0.0	0.04925459325804917
139	6632	0.050984203625855415	None	0.0	0.050984203625855415
139	6687	0.04774775606266568	None	0.0	0.04774775606266568
139	6644	0.05057461611809049	None	0.0	0.05057461611809049
139	7019	0.048798344076208214	None	0.0	0.048798344076208214
139	6454	0.05098806298402471	None	0.0	0.05098806298402471
139	6855	0.049528635232302436	None	0.0	0.049528635232302436
139	7011	0.04897471619512508	None	0.0	0.04897471619512508
139	7023	0.021554767735877535	None	0.34104198693559173	0.021554767735877535
139	6842	0.049564344323977806	None	0.0	0.049564344323977806
139	6883	0.04985191475671227	None	0.0	0.04985191475671227
139	6841	0.05016618352247178	None	0.0	0.05016618352247178
139	6874	0.04857581627693703	None	0.0	0.04857581627693703
139	6765	0.04833467091654067	None	0.0	0.04833467091654067
139	6691	0.05035293355376967	None	0.0	0.05035293355376967
139	7004	0.049013465125070106	None	0.0	0.049013465125070106
139	7041	0.04849779879166525	None	0.0	0.04849779879166525
139	6464	0.049909791665078314	None	0.0	0.049909791665078314
139	7029	0.04944378576272814	None	0.0	0.04944378576272814
139	6702	0.049390152998810194	None	0.0	0.049390152998810194
139	6910	0.04965356161182883	None	0.0	0.04965356161182883
139	6661	0.047960492425969684	None	0.0	0.047960492425969684
139	6837	0.04941280266329963	None	0.0	0.04941280266329963
139	6931	0.04603077555388849	None	0.0	0.04603077555388849
139	6398	0.04962879946970911	None	0.0	0.04962879946970911
139	6909	0.047954254474984394	None	0.0	0.047954254474984394
139	6472	0.05013663258975072	None	0.0	0.05013663258975072
139	6988	0.05068286148812597	None	0.0	0.05068286148812597
139	7007	0.04805592468629001	None	0.0	0.04805592468629001
139	7032	0.047538536996279974	None	0.0	0.047538536996279974
139	7048	0.04800447804778804	None	0.0	0.04800447804778804
139	6951	0.04513221419569099	None	0.0	0.04513221419569099
139	6598	0.04883199020954115	None	0.0	0.04883199020954115
139	6857	0.05051449752072616	None	0.0	0.05051449752072616
139	6733	0.048192273717834	None	0.0	0.048192273717834
139	6949	0.05117638273314045	None	0.0	0.05117638273314045
139	6093	0.04743816752336704	None	0.0	0.04743816752336704
139	6986	0.048742958621352715	None	0.0	0.048742958621352715
139	6521	0.049565020549512805	None	0.0	0.049565020549512805
139	7010	0.048888147407887356	None	0.0	0.048888147407887356
139	5865	0.04851920712956082	None	0.0	0.04851920712956082
139	7009	0.049292621111363115	None	0.0	0.049292621111363115
139	7021	0.05065994788930558	None	0.0	0.05065994788930558
139	6990	0.04488055815103125	None	0.0	0.04488055815103125
139	6786	0.049326753527486125	None	0.0	0.049326753527486125
139	6493	0.0505119915842207	None	0.0	0.0505119915842207
139	6802	0.05113478089034348	None	0.0	0.05113478089034348
139	7046	0.04743974791534366	None	0.0	0.04743974791534366
139	6491	0.05051499112517306	None	0.0	0.05051499112517306
139	6985	0.050287163798107805	None	0.0	0.050287163798107805
139	6923	0.05004319636699017	None	0.0	0.05004319636699017
139	6849	0.05100148500364725	None	0.0	0.05100148500364725
139	6938	0.05175562371443925	None	0.0	0.05175562371443925
139	6141	0.051043484077593015	None	0.0	0.051043484077593015
139	6856	0.04789572614912103	None	0.0	0.04789572614912103
139	6958	0.04934148971037832	None	0.0	0.04934148971037832
139	6850	0.050259566222743704	None	0.0	0.050259566222743704
139	7044	0.04926729643231901	None	0.0	0.04926729643231901
139	6875	0.048107519826222245	None	0.0	0.048107519826222245
139	6814	0.05097598961467858	None	0.0	0.05097598961467858
139	6716	0.049998819658943955	None	0.0	0.049998819658943955
139	6719	0.0506896555504505	None	0.0	0.0506896555504505
139	6978	0.048900247456216094	None	0.0	0.048900247456216094
139	6921	0.049415403112005374	None	0.0	0.049415403112005374
139	6816	0.04847926007631036	None	0.0	0.04847926007631036
139	6907	0.04910114353061632	None	0.0	0.04910114353061632
139	7039	0.04837847409176192	None	0.0	0.04837847409176192
139	6808	0.04962959577036805	None	0.0	0.04962959577036805
139	6796	0.049928915996516374	None	0.0	0.049928915996516374
139	7006	0.04823124682266286	None	0.0	0.04823124682266286
139	6957	0.040442733111270085	None	0.27951153386126604	0.040442733111270085
139	6968	0.04968643770437708	None	0.0	0.04968643770437708
139	7033	0.047926146084324724	None	0.0	0.047926146084324724
139	7001	0.04700031858954868	None	0.0	0.04700031858954868
139	7034	0.044772885338886424	None	0.0	0.044772885338886424
139	7049	0.046288618266014096	None	0.0	0.046288618266014096
139	7047	0.05120716903029072	None	0.0	0.05120716903029072
139	6795	0.04840083097730612	None	0.0	0.04840083097730612
139	6356	0.048987205082593334	None	0.0	0.048987205082593334
139	6753	0.048465527563341285	None	0.0	0.048465527563341285
139	6945	0.0504180919013262	None	0.0	0.0504180919013262
139	6965	0.050540113626184345	None	0.0	0.050540113626184345
139	6858	0.04919772692493105	None	0.0	0.04919772692493105
139	7036	0.04710499092863969	None	0.0	0.04710499092863969
139	6743	0.049248675934685675	None	0.0	0.049248675934685675
139	6971	0.0500402737625109	None	0.0	0.0500402737625109
139	7017	0.04687305622205483	None	0.0	0.04687305622205483
139	6829	0.048116904428634664	None	0.0	0.048116904428634664
139	6068	0.050122868553841966	None	0.0	0.050122868553841966
139	6947	0.05047677126851941	None	0.0	0.05047677126851941
139	6918	0.049941625915082256	None	0.0	0.049941625915082256
139	6648	0.04915560372782192	None	0.0	0.04915560372782192
139	6937	0.049992178570017747	None	0.0	0.049992178570017747
139	7018	0.05087791838111758	None	0.0	0.05087791838111758
139	6329	0.0498532185016373	None	0.0	0.0498532185016373
71	3569	0.01754321194154205	None	0.07241360783960049	0.01754321194154205
71	3488	0.018039312593163725	None	0.0853928762450594	0.018039312593163725
71	3582	0.017314262297687125	None	0.0853928762450594	0.017314262297687125
71	3342	0.01724828485706163	None	0.07241360783960049	0.01724828485706163
71	3618	0.024333763652507626	None	0.014906081820776693	0.024333763652507626
71	3282	0.03952514356268334	None	0.0	0.03952514356268334
71	3358	0.017954222763553542	None	0.2832323482609741	0.017954222763553542
71	3474	0.016837384602095933	None	0.019213048758041716	0.016837384602095933
71	3629	0.0330393957183678	None	0.0	0.0330393957183678
71	3634	0.04102054690784262	None	0.0	0.04102054690784262
71	3313	0.013053191623908042	None	0.006498675992660201	0.013053191623908042
71	3566	0.03910320066748715	None	0.0	0.03910320066748715
71	3637	0.04033246073476198	None	0.0	0.04033246073476198
71	3507	0.0362625722649512	None	0.2578905888802093	0.0362625722649512
71	3626	0.0420426621174082	None	0.0	0.0420426621174082
71	3161	0.04066792633300663	None	0.0	0.04066792633300663
71	3561	0.03948869539064742	None	0.0	0.03948869539064742
71	3380	0.02697695585446418	None	0.0	0.02697695585446418
71	3519	0.04048728795763817	None	0.0	0.04048728795763817
71	3053	0.03347197144399857	None	0.0	0.03347197144399857
71	3601	-1.6522562871107158e-05	None	0.2588221332350608	-1.6522562871107158e-05
71	3649	0.03809818207658479	None	0.0	0.03809818207658479
71	3510	0.0338670674880376	None	0.0691204178316677	0.0338670674880376
71	3577	0.04067271601088471	None	0.0	0.04067271601088471
71	3583	0.017900398816032965	None	0.005245805342906334	0.017900398816032965
71	3460	0.02383878813506728	None	0.07241360783960049	0.02383878813506728
71	3401	0.039782697677349384	None	0.0	0.039782697677349384
71	3419	0.02155605787213975	None	0.0	0.02155605787213975
71	3639	0.02698375593788215	None	0.07349141829931997	0.02698375593788215
71	3522	0.042650748588771534	None	0.0	0.042650748588771534
71	3324	0.03299721443904591	None	0.0691204178316677	0.03299721443904591
71	3635	0.015175483242076883	None	0.005245805342906334	0.015175483242076883
71	3564	0.008191433546373465	None	0.11368974718256193	0.008191433546373465
71	3590	0.03965294218509506	None	0.0	0.03965294218509506
71	3403	0.01675466565440126	None	0.07241360783960049	0.01675466565440126
71	3537	0.02327915390254519	None	0.0	0.02327915390254519
71	3633	0.026324128428387873	None	0.07349141829931997	0.026324128428387873
71	3641	0.022395290063598656	None	0.21975694770416232	0.022395290063598656
71	3612	0.032532414464608486	None	0.1007979594817768	0.032532414464608486
71	3458	0.017666937685861424	None	0.005245805342906334	0.017666937685861424
71	3554	0.005991453257418502	None	0.2588221332350608	0.005991453257418502
71	3463	0.04103701185764395	None	0.0	0.04103701185764395
71	3333	0.026512399575051897	None	0.07349141829931997	0.026512399575051897
71	3295	0.020265161056284526	None	0.0	0.020265161056284526
71	3454	0.04176398504450614	None	0.0	0.04176398504450614
71	3083	0.02242990219168013	None	0.0	0.02242990219168013
71	3122	0.015984847977318514	None	0.07241360783960049	0.015984847977318514
71	3622	0.040905072372620734	None	0.0	0.040905072372620734
71	3623	0.021563384836112705	None	0.0	0.021563384836112705
71	3620	0.04119085716673967	None	0.0	0.04119085716673967
71	3571	0.02375737031324949	None	0.0	0.02375737031324949
71	3614	0.032048800650384575	None	0.0691204178316677	0.032048800650384575
71	3470	0.03224866741957442	None	0.30959752230369253	0.03224866741957442
71	3465	0.017914961832578593	None	0.005245805342906334	0.017914961832578593
71	3640	0.03234397915512414	None	0.0691204178316677	0.03234397915512414
71	3602	0.02834961132915634	None	0.2578905888802093	0.02834961132915634
71	3604	0.03207569904186935	None	0.0	0.03207569904186935
71	3584	0.026542327086673343	None	0.07349141829931997	0.026542327086673343
71	3409	0.009270150419263054	None	0.24788678063581315	0.009270150419263054
71	3241	0.022165820484626963	None	0.0	0.022165820484626963
71	3405	0.040159518453402716	None	0.0	0.040159518453402716
71	3415	0.017816752185295676	None	0.005245805342906334	0.017816752185295676
71	3615	0.0343253366435331	None	0.0	0.0343253366435331
71	3506	0.014936888338191996	None	0.019213048758041716	0.014936888338191996
71	3485	0.032845873131280685	None	0.0	0.032845873131280685
71	3174	0.02447723095399429	None	0.014906081820776693	0.02447723095399429
71	3135	0.041119080217146	None	0.0	0.041119080217146
71	3647	0.006370368254114767	None	0.48686164551759026	0.006370368254114767
71	3616	0.024605858790323808	None	0.023639489229857338	0.024605858790323808
71	3638	0.03972759115023846	None	0.0	0.03972759115023846
71	3386	0.0155753835799335	None	0.0853928762450594	0.0155753835799335
71	3314	0.012835475592355806	None	0.0	0.012835475592355806
71	3338	0.04081776213180051	None	0.0	0.04081776213180051
71	3631	0.04072626343391773	None	0.0	0.04072626343391773
71	3650	0.024062402020056068	None	0.2666611142547059	0.024062402020056068
71	3579	0.009462383617525919	None	0.03132740531270688	0.009462383617525919
71	3466	0.024979571158453565	None	0.0774547547750664	0.024979571158453565
71	3467	0.012307892077176297	None	0.0	0.012307892077176297
71	3397	0.03207883403394728	None	0.0	0.03207883403394728
71	3568	0.04033648067754779	None	0.0	0.04033648067754779
71	3605	-2.7242186280360136e-05	None	0.14647782993069386	-2.7242186280360136e-05
71	3349	0.02498727674064463	None	0.0848066147182314	0.02498727674064463
71	3287	0.015414632708136705	None	0.23543632354183677	0.015414632708136705
71	3643	0.039776417199811176	None	0.0	0.039776417199811176
71	3610	0.029325498862742154	None	0.05620913588647512	0.029325498862742154
71	3617	0.03237568688643923	None	0.0	0.03237568688643923
71	3475	0.018806175024675853	None	0.07241360783960049	0.018806175024675853
71	3489	0.02029184168172679	None	0.0	0.02029184168172679
71	3511	0.02436412631886344	None	0.21095514305722324	0.02436412631886344
71	3598	0.04073901949940951	None	0.0	0.04073901949940951
71	3286	0.021923743960070602	None	0.0	0.021923743960070602
71	3515	0.038657984342239625	None	0.0	0.038657984342239625
71	3402	0.04000388890873702	None	0.0	0.04000388890873702
71	3443	0.020314597520593874	None	0.0	0.020314597520593874
71	3521	0.03262357255559271	None	0.10495747267943067	0.03262357255559271
71	3574	0.01006331019150159	None	0.21403271620085565	0.01006331019150159
71	3619	0.040821258919129313	None	0.0	0.040821258919129313
71	3289	0.040320923009414006	None	0.0	0.040320923009414006
71	3512	0.005319546318714717	None	0.1940225113110712	0.005319546318714717
71	3508	0.01182414082343661	None	0.2734256016731052	0.01182414082343661
54	2598	2.8201461897491528e-05	None	0.3734124142711229	2.8201461897491528e-05
54	2579	0.00020361489892070257	None	0.6835134195208513	0.00020361489892070257
54	2717	-7.445012401122822e-08	None	0.3955692508906367	-7.445012401122822e-08
54	2800	0.0007478991606620046	None	0.2050213744334281	0.0007478991606620046
54	2675	-2.53621698168103e-06	None	0.3411875512411425	-2.53621698168103e-06
54	2584	2.3459939513914495e-05	None	0.3955127858259804	2.3459939513914495e-05
54	2785	0.0008765130305899009	None	0.4792854469822053	0.0008765130305899009
54	2576	2.5829812363147738e-05	None	0.2760416712191815	2.5829812363147738e-05
54	2615	0.0011776047983010258	None	0.17708048529534545	0.0011776047983010258
54	2663	-1.4227532566380354e-05	None	0.2922288244919238	-1.4227532566380354e-05
54	2759	0.0013569023044763466	None	0.4008910969159317	0.0013569023044763466
54	2568	0.0001004926342464112	None	0.2910495993091106	0.0001004926342464112
54	2681	0.0009814201636469209	None	0.2050213744334281	0.0009814201636469209
54	2651	-2.4425907803362366e-05	None	0.19250030326674417	-2.4425907803362366e-05
54	2592	0.0003750681074432017	None	0.22987849662312235	0.0003750681074432017
54	2621	2.8062403719213e-07	None	0.2486466259218994	2.8062403719213e-07
54	2682	0.00011436204144991423	None	0.34501685333831067	0.00011436204144991423
54	2597	3.650230985995625e-05	None	0.31759406934088147	3.650230985995625e-05
54	2790	-7.854746938546916e-05	None	0.2313860091871963	-7.854746938546916e-05
54	2571	0.0023307427913380717	None	0.5381224199915338	0.0023307427913380717
54	2768	-3.064704520705953e-05	None	0.44254249730241496	-3.064704520705953e-05
54	2585	-6.722280322642967e-07	None	0.35075297682505246	-6.722280322642967e-07
54	2690	0.0005154938576559624	None	0.17708048529534545	0.0005154938576559624
54	2664	-1.884714985920161e-07	None	0.37711464792953336	-1.884714985920161e-07
54	2607	0.005178978510692969	None	0.20850908112121255	0.005178978510692969
54	2670	3.446698822968599e-05	None	0.33075638609297753	3.446698822968599e-05
54	2697	0.0049322237897677585	None	0.20850908112121255	0.0049322237897677585
54	2613	0.0004249781939582342	None	0.22987849662312235	0.0004249781939582342
54	2606	3.627781897430236e-05	None	0.37560968286428437	3.627781897430236e-05
54	2752	0.00022193349496423911	None	0.36482874545974975	0.00022193349496423911
54	2766	-4.174152409560583e-05	None	0.40606809080946593	-4.174152409560583e-05
54	2605	3.3702742322625946e-05	None	0.3495661672840658	3.3702742322625946e-05
54	2713	0.00011518548188501348	None	0.311292877162458	0.00011518548188501348
54	2778	0.0013197104664655853	None	0.17708048529534545	0.0013197104664655853
54	2718	0.0004843677396752012	None	0.3004720884881392	0.0004843677396752012
54	2587	0.0007774365203988743	None	0.4136207673777035	0.0007774365203988743
54	2791	-2.611682610660059e-05	None	0.28005858245472365	-2.611682610660059e-05
54	2557	6.239723872690846e-06	None	0.44033681384535245	6.239723872690846e-06
54	2712	-2.946405902699365e-05	None	0.4102316938076875	-2.946405902699365e-05
54	2720	0.0016074571282330883	None	0.2050213744334281	0.0016074571282330883
54	2594	-5.572478200832797e-08	None	0.3955692508906367	-5.572478200832797e-08
54	2751	4.416009694352471e-06	None	0.43840666689955005	4.416009694352471e-06
54	2782	0.00023825052697200658	None	0.2828731840931556	0.00023825052697200658
54	2786	-2.5392086196153115e-08	None	0.27354104557284603	-2.5392086196153115e-08
54	2733	-2.453359701859643e-09	None	0.5083026383130866	-2.453359701859643e-09
54	2661	-1.2856063206632456e-07	None	0.41061698384771067	-1.2856063206632456e-07
54	2772	0.011292815435378625	None	0.4811955161379394	0.011292815435378625
54	2794	3.5345800458465793e-06	None	0.3734124142711229	3.5345800458465793e-06
54	2783	0.001096066644447742	None	0.31706478414039807	0.001096066644447742
54	2612	-2.4173271565424388e-05	None	0.3968734073518682	-2.4173271565424388e-05
54	2680	0.00028382066448010175	None	0.44254249730241496	0.00028382066448010175
54	2603	7.545803006842478e-05	None	0.35075297682505246	7.545803006842478e-05
54	2580	0.001640581420632289	None	0.17708048529534545	0.001640581420632289
54	2716	0.0005922893727161727	None	0.21010549987553762	0.0005922893727161727
54	2711	2.258504179372759e-11	None	0.35827034621671777	2.258504179372759e-11
54	2797	0.0005567580788780039	None	0.28573257587632506	0.0005567580788780039
54	2780	0.0005158448908596239	None	0.3030865016076226	0.0005158448908596239
54	2633	0.0006090292183767998	None	0.2313860091871963	0.0006090292183767998
54	2756	-1.3534657881529614e-05	None	0.23739076428467554	-1.3534657881529614e-05
54	2725	-0.00011548191368476037	None	0.444866826541209	-0.00011548191368476037
54	2770	7.000243474980962e-06	None	0.3980057487383562	7.000243474980962e-06
54	2726	0.0026609747129131716	None	0.20820601355401278	0.0026609747129131716
54	2709	0.002344109036938328	None	0.4624205535883263	0.002344109036938328
54	2740	7.664919097288158e-08	None	0.4659073012564807	7.664919097288158e-08
54	2745	9.713933589561027e-05	None	0.43593160119650215	9.713933589561027e-05
54	2575	4.052454156455933e-06	None	0.5171606072622958	4.052454156455933e-06
54	2700	-2.1540117482590546e-07	None	0.4534148648244192	-2.1540117482590546e-07
54	2685	1.4106070299354039e-05	None	0.29812425395672965	1.4106070299354039e-05
54	2692	9.634526398278995e-06	None	0.5099299786994406	9.634526398278995e-06
54	2769	7.216857862261935e-07	None	0.3574215528984329	7.216857862261935e-07
54	2774	0.0006284744746434301	None	0.4136207673777035	0.0006284744746434301
54	2750	-8.966530792935563e-09	None	0.2922288244919238	-8.966530792935563e-09
54	2678	0.00015386047826102686	None	0.27408305615135004	0.00015386047826102686
54	2705	0.0003316515359942508	None	0.22455841555308673	0.0003316515359942508
54	2779	0.0002572119168502764	None	0.31706478414039807	0.0002572119168502764
54	2698	-1.4481461815364985e-07	None	0.32097400639827856	-1.4481461815364985e-07
54	2688	-6.419047093163567e-07	None	0.3021842879867021	-6.419047093163567e-07
54	2599	0.000669394531480494	None	0.40844808103963687	0.000669394531480494
54	2763	0.00012862103118874745	None	0.16493224210853297	0.00012862103118874745
54	2626	-1.5798482723289997e-07	None	0.4268072660248966	-1.5798482723289997e-07
54	2693	9.194655675809231e-05	None	0.3495661672840658	9.194655675809231e-05
54	2708	0.005470394230261471	None	0.36857092151597526	0.005470394230261471
54	2643	1.9788536098963847e-05	None	0.28005858245472365	1.9788536098963847e-05
54	2753	0.00012760852783138066	None	0.4188944787369291	0.00012760852783138066
54	2694	0.0016647535756777307	None	0.19630102039303032	0.0016647535756777307
54	2634	0.00020452366464960875	None	0.22987849662312235	0.00020452366464960875
54	2761	0.000815675901146639	None	0.3874024696988299	0.000815675901146639
54	2638	-1.4479784597607766e-09	None	0.49765572227258587	-1.4479784597607766e-09
54	2792	5.2737019992164574e-05	None	0.16493224210853297	5.2737019992164574e-05
54	2573	0.002789496081390408	None	0.3835755605745883	0.002789496081390408
54	2743	-4.994306978939223e-08	None	0.3955692508906367	-4.994306978939223e-08
54	2665	-8.175512846071982e-05	None	0.3013780695329216	-8.175512846071982e-05
54	2695	0.0002503848750544976	None	0.38609004255678336	0.0002503848750544976
54	2762	0.00015628519643077826	None	0.48717470033543747	0.00015628519643077826
54	2696	0.00013781675494928855	None	0.3790150136251575	0.00013781675494928855
54	2731	0.0003254827845720013	None	0.28922893643924164	0.0003254827845720013
54	2583	8.762383074844716e-05	None	0.3956860956218125	8.762383074844716e-05
54	2684	-7.444859381209837e-08	None	0.3955692508906367	-7.444859381209837e-08
54	2691	1.4647690057227074e-07	None	0.2486466259218994	1.4647690057227074e-07
54	2702	9.136617690134797e-05	None	0.16493224210853297	9.136617690134797e-05
108	5441	0.014639390572973157	None	0.18682657404796726	0.014639390572973157
108	5485	0.04379518109614205	None	0.0	0.04379518109614205
108	5433	0.04639949231290119	None	0.0	0.04639949231290119
108	5099	0.04490959374365703	None	0.0	0.04490959374365703
108	5307	0.0479060093814583	None	0.0	0.0479060093814583
108	5451	0.04481736686263289	None	0.0	0.04481736686263289
108	5490	0.04664549154951465	None	0.0	0.04664549154951465
108	5314	0.04679216981089501	None	0.0	0.04679216981089501
108	5260	0.04517842184612327	None	0.0	0.04517842184612327
108	5479	0.04528858163156812	None	0.0	0.04528858163156812
108	5057	0.04586076146116494	None	0.0	0.04586076146116494
108	5498	0.046793246737516433	None	0.0	0.046793246737516433
108	5457	0.04448675532131018	None	0.0	0.04448675532131018
108	5470	0.041860838791236435	None	0.0	0.041860838791236435
108	4756	0.044841110362573926	None	0.0	0.044841110362573926
108	5475	0.045253706943775326	None	0.16905823201853643	0.045253706943775326
108	5236	0.04551298675140631	None	0.0	0.04551298675140631
108	5065	0.04635376886300822	None	0.0	0.04635376886300822
108	4543	0.04629256618139757	None	0.0	0.04629256618139757
108	5271	0.04474776639117314	None	0.0	0.04474776639117314
108	5155	0.04473063239355394	None	0.0	0.04473063239355394
108	5376	0.04359680491274011	None	0.0	0.04359680491274011
108	5352	0.0480816823073007	None	0.0	0.0480816823073007
108	5416	0.04525578336504048	None	0.0	0.04525578336504048
108	5495	0.04592568636564361	None	0.0	0.04592568636564361
108	5366	0.04604656320752668	None	0.0	0.04604656320752668
108	5344	0.045756363435183904	None	0.0	0.045756363435183904
108	5500	0.0451270896310926	None	0.0	0.0451270896310926
108	5474	0.048213672725298556	None	0.0	0.048213672725298556
108	5290	0.045927010330862404	None	0.0	0.045927010330862404
108	5378	0.04513212708812054	None	0.22088293702095746	0.04513212708812054
108	5275	0.04407431179430295	None	0.0	0.04407431179430295
108	5340	0.04770558701561771	None	0.0	0.04770558701561771
108	5449	0.047508704661637195	None	0.0	0.047508704661637195
108	5493	0.046839607322274567	None	0.0	0.046839607322274567
108	5251	0.04565579877323749	None	0.0	0.04565579877323749
108	5051	0.046001009646012836	None	0.0	0.046001009646012836
108	5318	0.04519588530989941	None	0.0	0.04519588530989941
108	5466	0.03996759100761787	None	0.23621227512228504	0.03996759100761787
108	5384	0.04456496636739301	None	0.0	0.04456496636739301
108	5353	0.04475176446615014	None	0.0	0.04475176446615014
108	5224	0.0454152294892757	None	0.0	0.0454152294892757
108	5484	0.04735480321770718	None	0.0	0.04735480321770718
108	5338	0.04429661474623415	None	0.0	0.04429661474623415
108	5335	0.046018607707891256	None	0.0	0.046018607707891256
108	5379	0.04655420486757474	None	0.0	0.04655420486757474
108	4712	0.04534314940399475	None	0.0	0.04534314940399475
108	5152	0.04537651646102701	None	0.0	0.04537651646102701
108	5197	0.04537517690005723	None	0.0	0.04537517690005723
108	5415	0.040815846408016665	None	0.0	0.040815846408016665
108	4949	0.046661426658004414	None	0.0	0.046661426658004414
108	4823	0.04516812495699772	None	0.0	0.04516812495699772
108	5491	0.04255787142766742	None	0.0	0.04255787142766742
108	5337	0.046486931810204385	None	0.0	0.046486931810204385
108	5255	0.046366164696474886	None	0.0	0.046366164696474886
108	5064	0.04504235571850299	None	0.0	0.04504235571850299
108	5483	0.044612584762508255	None	0.0	0.044612584762508255
108	5214	0.04549592886090947	None	0.0	0.04549592886090947
108	5450	0.03726330196894442	None	0.1003704178316677	0.03726330196894442
108	5478	0.04515700957992138	None	0.0	0.04515700957992138
108	5391	0.04525761314876382	None	0.0	0.04525761314876382
108	5240	0.04464458829542962	None	0.0	0.04464458829542962
108	5464	0.04420563009568406	None	0.0	0.04420563009568406
108	5410	0.04280750187116486	None	0.0	0.04280750187116486
108	5300	0.04679002688959713	None	0.0	0.04679002688959713
108	5358	0.0464182108887665	None	0.0	0.0464182108887665
108	5452	0.0487767359708264	None	0.0	0.0487767359708264
108	5421	0.04626270941217836	None	0.0	0.04626270941217836
108	4652	0.04676228784777428	None	0.0	0.04676228784777428
108	4927	0.04571726806836617	None	0.0	0.04571726806836617
108	5185	0.04629913473424167	None	0.0	0.04629913473424167
108	5436	0.04274352025080634	None	0.0	0.04274352025080634
108	5443	0.04592305900196957	None	0.0	0.04592305900196957
108	5365	0.043944256153275574	None	0.0	0.043944256153275574
108	4654	0.045077252428392965	None	0.0	0.045077252428392965
108	5357	0.047252954205687064	None	0.0	0.047252954205687064
108	5413	0.04560541015125391	None	0.0	0.04560541015125391
108	5467	0.04755699009826644	None	0.0	0.04755699009826644
108	5499	0.04232245981284289	None	0.0	0.04232245981284289
108	5265	0.04574656589825809	None	0.0	0.04574656589825809
108	5311	0.04334025370039824	None	0.0	0.04334025370039824
108	5496	0.04226029802603573	None	0.0	0.04226029802603573
108	5468	0.044769486828356034	None	0.0	0.044769486828356034
108	5497	0.04545587506184547	None	0.0	0.04545587506184547
108	5486	0.04386998732115478	None	0.0	0.04386998732115478
108	5423	0.045895181891108736	None	0.0	0.045895181891108736
108	5359	0.04454628119894659	None	0.0	0.04454628119894659
108	5325	0.04786918199358244	None	0.0	0.04786918199358244
108	5480	0.04438177065483037	None	0.0	0.04438177065483037
108	5456	0.010405408691532548	None	0.1780969107407105	0.010405408691532548
108	5459	0.04413141613194505	None	0.0	0.04413141613194505
108	5162	0.04524598326645441	None	0.0	0.04524598326645441
108	5494	0.04397019288815696	None	0.16905823201853643	0.04397019288815696
108	5186	0.045490669673428435	None	0.0	0.045490669673428435
108	5420	0.04593298822619428	None	0.0	0.04593298822619428
108	5406	0.04363743251082459	None	0.0	0.04363743251082459
108	5375	0.04548607055075856	None	0.0	0.04548607055075856
108	5430	0.04334107516766679	None	0.0	0.04334107516766679
108	5347	0.04363771778096293	None	0.0	0.04363771778096293
108	5473	0.04686100474745918	None	0.0	0.04686100474745918
34	1604	0.544488049548111	0.544488049548111	0.6225870702433884	0.544488049548111
34	1751	0.35124641973165927	0.35124641973165927	0.35539247411301134	0.35124641973165927
34	1433	0.40904496579626326	0.40904496579626326	0.44892885623651324	0.40904496579626326
34	1694	0.39368574335388695	0.39368574335388695	0.41266913753605605	0.39368574335388695
34	1733	0.41096608246233696	0.41096608246233696	0.42945858429403155	0.41096608246233696
34	1606	0.3404598678828867	0.3404598678828867	0.4472375957923136	0.3404598678828867
34	1676	0.39538344744124604	0.39538344744124604	0.4236472692857493	0.39538344744124604
34	1756	0.3739640063891096	0.3739640063891096	0.413675797763148	0.3739640063891096
34	1597	0.35124641973165927	0.35124641973165927	0.35539247411301134	0.35124641973165927
34	1784	0.3809441033168705	0.3809441033168705	0.4802542788194538	0.3809441033168705
34	1772	0.2985221796893945	0.2985221796893945	0.42641698326240746	0.2985221796893945
34	1790	0.38847433270012405	0.38847433270012405	0.4813122847662793	0.38847433270012405
34	1577	0.39836629116017624	0.39836629116017624	0.42066341224540604	0.39836629116017624
34	1497	0.5664820610288436	0.5664820610288436	0.7331487276955102	0.5664820610288436
34	1718	0.3862582404309446	0.3862582404309446	0.45891022633655376	0.3862582404309446
34	1420	0.4443459716068226	0.4443459716068226	0.528285330333692	0.4443459716068226
34	1759	0.5664820610288436	0.5664820610288436	0.7331487276955102	0.5664820610288436
34	1767	0.3220881738680553	0.3220881738680553	0.3368781956996004	0.3220881738680553
34	976	0.37252124772728384	0.37252124772728384	0.37429743168404017	0.37252124772728384
34	1266	0.38028133459095115	0.38028133459095115	0.4644828147486721	0.38028133459095115
34	1741	0.3783379362883836	0.3783379362883836	0.3857725671636316	0.3783379362883836
34	1710	0.39246122179758686	0.39246122179758686	0.4709505008907353	0.39246122179758686
34	1175	0.38849756640871946	0.38849756640871946	0.43761295009451134	0.38849756640871946
34	928	0.2941454587191559	0.2941454587191559	0.33115863423321956	0.2941454587191559
34	1755	0.46443051171855815	0.46443051171855815	0.5289974197192833	0.46443051171855815
34	1765	0.3476415329364678	0.3476415329364678	0.4434383439344834	0.3476415329364678
34	1714	0.39744037814141453	0.39744037814141453	0.4671671273465988	0.39744037814141453
34	1698	0.3187144499287274	0.3187144499287274	0.395814946492672	0.3187144499287274
34	1666	0.3873899034153757	0.3873899034153757	0.4146065578055865	0.3873899034153757
34	1660	0.376648116184273	0.376648116184273	0.4468247412842815	0.376648116184273
34	1556	0.39971507730895023	0.39971507730895023	0.4947309819267245	0.39971507730895023
34	1012	0.39267270663821235	0.39267270663821235	0.4526040545399167	0.39267270663821235
34	1754	0.3343559131754428	0.3343559131754428	0.39843665660444993	0.3343559131754428
34	1015	0.4572524306997538	0.4572524306997538	0.5305026978059442	0.4572524306997538
34	1693	0.3253015959520897	0.3253015959520897	0.39877322987316366	0.3253015959520897
34	1678	0.4878959703514879	0.4878959703514879	0.5020215942996862	0.4878959703514879
34	1773	0.3287883576825508	0.3287883576825508	0.3287883576825508	0.3287883576825508
34	1737	0.4240314169344862	0.4240314169344862	0.5068090371487031	0.4240314169344862
34	1619	0.3375282990394592	0.3375282990394592	0.3405563358410051	0.3375282990394592
34	1778	0.43948218398937683	0.43948218398937683	0.4920478497598085	0.43948218398937683
34	1501	0.3873899034153757	0.3873899034153757	0.4146065578055865	0.3873899034153757
34	1648	0.3367187280783238	0.3367187280783238	0.39281420173518583	0.3367187280783238
34	1574	0.44448585506408056	0.44448585506408056	0.4814018135676766	0.44448585506408056
34	1763	0.37507581104526794	0.37507581104526794	0.41759530924684307	0.37507581104526794
34	1689	0.3111461123782976	0.3111461123782976	0.34478477520537315	0.3111461123782976
34	1284	0.37672350183816017	0.37672350183816017	0.3924650498735791	0.37672350183816017
34	1626	0.49572508107138236	0.49572508107138236	0.5549746034784316	0.49572508107138236
34	1738	0.318700483960123	0.318700483960123	0.38069556756710765	0.318700483960123
34	1799	0.2955258105596528	0.2955258105596528	0.34024151133630776	0.2955258105596528
34	1117	0.34306501173305937	0.34306501173305937	0.34794213834512405	0.34306501173305937
34	1692	0.45683305639020527	0.45683305639020527	0.52906161715291	0.45683305639020527
34	1757	0.3956857665638064	0.3956857665638064	0.3956857665638064	0.3956857665638064
34	1674	0.4052576210699569	0.4052576210699569	0.4183910853644456	0.4052576210699569
34	1742	0.45124757556848677	0.45124757556848677	0.5427838869924964	0.45124757556848677
34	1791	0.3876419243405266	0.3876419243405266	0.44663309309483623	0.3876419243405266
34	1469	0.37732985238992256	0.37732985238992256	0.42931836970312576	0.37732985238992256
34	1667	0.4528958056250881	0.4528958056250881	0.6077609235895118	0.4528958056250881
34	1552	0.37163768280218623	0.37163768280218623	0.4413153806064732	0.37163768280218623
34	1357	0.3588691157651653	0.3588691157651653	0.4634455290498142	0.3588691157651653
34	1764	0.3187144499287274	0.3187144499287274	0.395814946492672	0.3187144499287274
34	1683	0.36165539825417736	0.36165539825417736	0.3651372344004404	0.36165539825417736
34	1239	0.38168142835494767	0.38168142835494767	0.3984575359354693	0.38168142835494767
34	1769	0.3336201690984836	0.3336201690984836	0.36741951569466336	0.3336201690984836
34	1797	0.2896061929734832	0.2896061929734832	0.36252397545044646	0.2896061929734832
34	1731	0.3387444381764521	0.3387444381764521	0.3674711307854002	0.3387444381764521
34	1779	0.36896597608573584	0.36896597608573584	0.3906467189054805	0.36896597608573584
34	1796	0.37044463004688133	0.37044463004688133	0.3837349544062258	0.37044463004688133
34	1677	0.39906945571491237	0.39906945571491237	0.44791795481808094	0.39906945571491237
34	1663	0.36626988836777563	0.36626988836777563	0.5507115113157409	0.36626988836777563
34	1785	0.3873899034153757	0.3873899034153757	0.4146065578055865	0.3873899034153757
34	1774	0.29390232388056464	0.29390232388056464	0.3841158858093509	0.29390232388056464
34	1647	0.7214815373396397	0.7214815373396397	0.8067852752185886	0.7214815373396397
34	1792	0.3090802943409139	0.3090802943409139	0.3602893965409328	0.3090802943409139
34	1782	0.3574586267985651	0.3574586267985651	0.3790489717814767	0.3574586267985651
34	1705	0.38140916325370566	0.38140916325370566	0.42546563105923196	0.38140916325370566
34	1734	0.3297592230726957	0.3297592230726957	0.4793591710220614	0.3297592230726957
34	1670	0.37872010176126447	0.37872010176126447	0.40521024705677827	0.37872010176126447
34	1704	0.3404282967169245	0.3404282967169245	0.3478100462377355	0.3404282967169245
34	1558	0.40022314962614836	0.40022314962614836	0.5164540199125832	0.40022314962614836
34	1719	0.32735779590778236	0.32735779590778236	0.415283128927039	0.32735779590778236
34	1488	0.2946729179346751	0.2946729179346751	0.36743610192576276	0.2946729179346751
34	1668	0.33767147831067146	0.33767147831067146	0.4711976547122213	0.33767147831067146
34	1786	0.3575968955184067	0.3575968955184067	0.4094550676681351	0.3575968955184067
34	1794	0.39971507730895023	0.39971507730895023	0.4947309819267245	0.39971507730895023
34	1643	0.3739640063891096	0.3739640063891096	0.413675797763148	0.3739640063891096
34	1771	0.2941454587191559	0.2941454587191559	0.33115863423321956	0.2941454587191559
34	1699	0.36625599623265004	0.36625599623265004	0.4235481975919866	0.36625599623265004
34	1617	0.33767147831067146	0.33767147831067146	0.4711976547122213	0.33767147831067146
34	1713	0.4051571495788405	0.4051571495788405	0.4677948633826287	0.4051571495788405
34	1707	0.34689988329251087	0.34689988329251087	0.38340476124354134	0.34689988329251087
34	1732	0.35051571696223816	0.35051571696223816	0.398714065957794	0.35051571696223816
34	1695	0.4240314169344862	0.4240314169344862	0.5068090371487031	0.4240314169344862
34	1711	0.3485669409452262	0.3485669409452262	0.4102252738380458	0.3485669409452262
34	1541	0.43288087963368593	0.43288087963368593	0.49552583018711294	0.43288087963368593
34	1800	0.34056153916970155	0.34056153916970155	0.3440555430804323	0.34056153916970155
34	1555	0.40945290591510214	0.40945290591510214	0.514735063597368	0.40945290591510214
34	1721	0.3855796060467441	0.3855796060467441	0.3855796060467441	0.3855796060467441
34	1273	0.3465033841116214	0.3465033841116214	0.36388142019974096	0.3465033841116214
34	1725	0.34404579732474805	0.34404579732474805	0.4112268061198061	0.34404579732474805
34	1104	0.4439042573283789	0.4439042573283789	0.5197069056682344	0.4439042573283789
0	67	0.0	0.0	0.0	0.0
0	78	0.3047719451266214	0.3047719451266214	0.3047719451266214	0.3047719451266214
0	27	0.312180071524487	0.312180071524487	0.312180071524487	0.312180071524487
0	40	0.4227331494912715	0.4227331494912715	0.4227331494912715	0.4227331494912715
0	44	0.41483353075846796	0.41483353075846796	0.41483353075846796	0.41483353075846796
0	66	0.46094445551904817	0.46094445551904817	0.46094445551904817	0.46094445551904817
0	95	0.27518331442359745	0.27518331442359745	0.27518331442359745	0.27518331442359745
0	21	0.21117924130763183	0.21117924130763183	0.21117924130763183	0.21117924130763183
0	37	0.7682681386238419	0.7682681386238419	0.7682681386238419	0.7682681386238419
0	58	0.32601151293745845	0.32601151293745845	0.32601151293745845	0.32601151293745845
0	52	0.25281309145605707	0.25281309145605707	0.25281309145605707	0.25281309145605707
0	15	0.5712656438168867	0.5712656438168867	0.5712656438168867	0.5712656438168867
0	92	0.32329955798624666	0.32329955798624666	0.32329955798624666	0.32329955798624666
0	84	0.0	0.0	0.0	0.0
0	53	0.21421507328851624	0.21421507328851624	0.21421507328851624	0.21421507328851624
0	12	0.0	0.0	0.0	0.0
0	41	0.0	0.0	0.0	0.0
0	91	0.363465245648951	0.363465245648951	0.363465245648951	0.363465245648951
0	77	0.6159539288629279	0.6159539288629279	0.6159539288629279	0.6159539288629279
0	38	0.38540627925981685	0.38540627925981685	0.38540627925981685	0.38540627925981685
0	64	0.22803156372174466	0.22803156372174466	0.22803156372174466	0.22803156372174466
0	19	0.0	0.0	0.0	0.0
0	85	0.0	0.0	0.0	0.0
0	49	0.4091819645876254	0.4091819645876254	0.4091819645876254	0.4091819645876254
0	45	0.5698844134679628	0.5698844134679628	0.5698844134679628	0.5698844134679628
0	86	0.24099206531164946	0.24099206531164946	0.24099206531164946	0.24099206531164946
0	35	0.7265248260648326	0.7265248260648326	0.7265248260648326	0.7265248260648326
0	88	0.5580592798838374	0.5580592798838374	0.5580592798838374	0.5580592798838374
0	70	0.0	0.0	0.0	0.0
0	80	0.2620513438537517	0.2620513438537517	0.2620513438537517	0.2620513438537517
0	17	0.350808565039085	0.350808565039085	0.350808565039085	0.350808565039085
0	23	0.4349583433622426	0.4349583433622426	0.4349583433622426	0.4349583433622426
0	57	0.5592355096862808	0.5592355096862808	0.5592355096862808	0.5592355096862808
0	39	0.27900258011803963	0.27900258011803963	0.27900258011803963	0.27900258011803963
0	62	0.2795084971874737	0.2795084971874737	0.2795084971874737	0.2795084971874737
0	22	0.41335969947389356	0.41335969947389356	0.41335969947389356	0.41335969947389356
0	29	0.3288944110252683	0.3288944110252683	0.3288944110252683	0.3288944110252683
0	4	0.509664501828504	0.509664501828504	0.509664501828504	0.509664501828504
0	76	0.3737883805000636	0.3737883805000636	0.3737883805000636	0.3737883805000636
0	25	0.32883238910794516	0.32883238910794516	0.32883238910794516	0.32883238910794516
0	61	0.47647877933039207	0.47647877933039207	0.47647877933039207	0.47647877933039207
0	60	0.32109734347360847	0.32109734347360847	0.32109734347360847	0.32109734347360847
0	81	0.39771024832348845	0.39771024832348845	0.39771024832348845	0.39771024832348845
0	73	0.3689522618513751	0.3689522618513751	0.3689522618513751	0.3689522618513751
0	72	0.28548015208284283	0.28548015208284283	0.28548015208284283	0.28548015208284283
0	89	0.3047719451266214	0.3047719451266214	0.3047719451266214	0.3047719451266214
0	51	0.41604910582206545	0.41604910582206545	0.41604910582206545	0.41604910582206545
0	3	0.23921917885526472	0.23921917885526472	0.23921917885526472	0.23921917885526472
0	11	0.0	0.0	0.0	0.0
0	24	0.7682681386238419	0.7682681386238419	0.7682681386238419	0.7682681386238419
0	10	0.2758041834100854	0.2758041834100854	0.2758041834100854	0.2758041834100854
0	33	0.2157731228879852	0.2157731228879852	0.2157731228879852	0.2157731228879852
0	56	0.5698844134679628	0.5698844134679628	0.5698844134679628	0.5698844134679628
0	75	0.5698844134679628	0.5698844134679628	0.5698844134679628	0.5698844134679628
0	59	0.47574425922101227	0.47574425922101227	0.47574425922101227	0.47574425922101227
0	43	0.21449569993185852	0.21449569993185852	0.21449569993185852	0.21449569993185852
0	47	0.3288944110252683	0.3288944110252683	0.3288944110252683	0.3288944110252683
0	32	0.8466171747040511	0.8466171747040511	0.8466171747040511	0.8466171747040511
0	74	0.2633949795826761	0.2633949795826761	0.2633949795826761	0.2633949795826761
0	90	0.5750377153111019	0.5750377153111019	0.5750377153111019	0.5750377153111019
0	99	0.4621109812544521	0.4621109812544521	0.4621109812544521	0.4621109812544521
0	7	0.7682681386238419	0.7682681386238419	0.7682681386238419	0.7682681386238419
0	1	0.3047719451266214	0.3047719451266214	0.3047719451266214	0.3047719451266214
0	5	0.569559942380321	0.569559942380321	0.569559942380321	0.569559942380321
0	26	0.34348512917326035	0.34348512917326035	0.34348512917326035	0.34348512917326035
0	13	0.20732139542461545	0.20732139542461545	0.20732139542461545	0.20732139542461545
0	71	0.826173922341544	0.826173922341544	0.826173922341544	0.826173922341544
0	31	0.23173434955892827	0.23173434955892827	0.23173434955892827	0.23173434955892827
0	63	0.2955525668155878	0.2955525668155878	0.2955525668155878	0.2955525668155878
0	54	0.0	0.0	0.0	0.0
0	100	0.2795084971874737	0.2795084971874737	0.2795084971874737	0.2795084971874737
0	6	0.46425335337661666	0.46425335337661666	0.46425335337661666	0.46425335337661666
0	96	0.31907408627831685	0.31907408627831685	0.31907408627831685	0.31907408627831685
0	82	0.5698844134679628	0.5698844134679628	0.5698844134679628	0.5698844134679628
0	48	0.3603267574847776	0.3603267574847776	0.3603267574847776	0.3603267574847776
0	83	0.2800781498905013	0.2800781498905013	0.2800781498905013	0.2800781498905013
0	79	0.2795084971874737	0.2795084971874737	0.2795084971874737	0.2795084971874737
0	69	0.0	0.0	0.0	0.0
0	87	0.0	0.0	0.0	0.0
0	46	0.3288944110252683	0.3288944110252683	0.3288944110252683	0.3288944110252683
0	18	0.47647877933039207	0.47647877933039207	0.47647877933039207	0.47647877933039207
0	20	0.38595373468939076	0.38595373468939076	0.38595373468939076	0.38595373468939076
0	94	0.2157731228879852	0.2157731228879852	0.2157731228879852	0.2157731228879852
0	16	0.5712656438168867	0.5712656438168867	0.5712656438168867	0.5712656438168867
0	36	0.2795084971874737	0.2795084971874737	0.2795084971874737	0.2795084971874737
0	14	0.24604038591585006	0.24604038591585006	0.24604038591585006	0.24604038591585006
0	34	0.3386000366269854	0.3386000366269854	0.3386000366269854	0.3386000366269854
0	9	0.6104113043507413	0.6104113043507413	0.6104113043507413	0.6104113043507413
0	28	0.42116780903948403	0.42116780903948403	0.42116780903948403	0.42116780903948403
0	68	0.5712656438168867	0.5712656438168867	0.5712656438168867	0.5712656438168867
0	98	0.0	0.0	0.0	0.0
0	93	0.2795084971874737	0.2795084971874737	0.2795084971874737	0.2795084971874737
0	30	0.5759591797342284	0.5759591797342284	0.5759591797342284	0.5759591797342284
0	97	0.47647877933039207	0.47647877933039207	0.47647877933039207	0.47647877933039207
0	55	0.0	0.0	0.0	0.0
0	65	0.29365661639084417	0.29365661639084417	0.29365661639084417	0.29365661639084417
0	50	0.2795084971874737	0.2795084971874737	0.2795084971874737	0.2795084971874737
0	8	0.384957955022287	0.384957955022287	0.384957955022287	0.384957955022287
0	42	0.41352275867919913	0.41352275867919913	0.41352275867919913	0.41352275867919913
0	2	0.3229226683993506	0.3229226683993506	0.3229226683993506	0.3229226683993506
87	4115	0.04278248775013841	None	0.0	0.04278248775013841
87	4045	0.04161301529084433	None	0.0	0.04161301529084433
87	4174	0.04226646619273414	None	0.0	0.04226646619273414
87	4343	0.04204704704678104	None	0.0	0.04204704704678104
87	4235	0.04215942582844555	None	0.0	0.04215942582844555
87	4089	0.04171890324923639	None	0.0	0.04171890324923639
87	4411	0.03917475765536651	None	0.0	0.03917475765536651
87	4150	0.04247655120967405	None	0.1356871461956406	0.04247655120967405
87	3806	0.042430397590266115	None	0.0	0.042430397590266115
87	4070	0.04365019872505355	None	0.0	0.04365019872505355
87	4346	0.041386421827422186	None	0.0	0.041386421827422186
87	4245	0.041017241225669236	None	0.0	0.041017241225669236
87	4450	0.04050586316489952	None	0.12	0.04050586316489952
87	4125	0.042123167874642396	None	0.0	0.042123167874642396
87	4433	0.04101004096139281	None	0.0	0.04101004096139281
87	3980	0.041869189348562125	None	0.0	0.041869189348562125
87	4140	0.04180360114463514	None	0.0	0.04180360114463514
87	4187	0.04116494813186989	None	0.05620913588647512	0.04116494813186989
87	4408	0.041554065508498904	None	0.0	0.041554065508498904
87	4389	0.03906272106025409	None	0.0	0.03906272106025409
87	3626	0.0420426621174082	None	0.0	0.0420426621174082
87	3956	0.041324356225241554	None	0.0	0.041324356225241554
87	3955	0.04193049507611924	None	0.0	0.04193049507611924
87	4154	0.04254969993821803	None	0.0	0.04254969993821803
87	3858	0.042341580706131664	None	0.0	0.042341580706131664
87	3951	0.04076356940802822	None	0.0	0.04076356940802822
87	4285	0.041858003841870293	None	0.0	0.041858003841870293
87	4415	0.04300527128110189	None	0.0	0.04300527128110189
87	4426	0.023090538605950717	None	0.14659809641425983	0.023090538605950717
87	4163	0.0418735546693328	None	0.12	0.0418735546693328
87	4412	0.044571132662639304	None	0.0	0.044571132662639304
87	4273	0.04452653544737207	None	0.0	0.04452653544737207
87	4353	0.0397047946405992	None	0.0	0.0397047946405992
87	4432	0.03995197814295392	None	0.0	0.03995197814295392
87	4073	0.04194949025188704	None	0.0	0.04194949025188704
87	4396	0.04007852582509098	None	0.0	0.04007852582509098
87	3913	0.04259991512945798	None	0.0	0.04259991512945798
87	4255	0.04159611581726486	None	0.0	0.04159611581726486
87	4431	0.040987761611053636	None	0.0	0.040987761611053636
87	4271	0.04044843357642184	None	0.0	0.04044843357642184
87	3871	0.041494295136549605	None	0.0	0.041494295136549605
87	4202	0.04176353539701279	None	0.0	0.04176353539701279
87	4329	0.04245808907806808	None	0.1356871461956406	0.04245808907806808
87	4440	0.029052252569854158	None	0.14920788164566806	0.029052252569854158
87	4148	0.04054067725432611	None	0.0	0.04054067725432611
87	4437	1.3629201378317768e-05	None	0.3895523801077042	1.3629201378317768e-05
87	4407	0.04152351960672979	None	0.0	0.04152351960672979
87	4310	0.04104592289704977	None	0.0	0.04104592289704977
87	4359	0.040434406290731584	None	0.0	0.040434406290731584
87	3848	0.041205205109808324	None	0.0	0.041205205109808324
87	3861	0.04232454030084181	None	0.0	0.04232454030084181
87	4446	0.04056742942157085	None	0.0	0.04056742942157085
87	4409	0.015133218585166119	None	0.0	0.015133218585166119
87	4413	0.04153434503775837	None	0.0	0.04153434503775837
87	4332	0.04153668819436376	None	0.0	0.04153668819436376
87	4435	0.04043987329100272	None	0.0	0.04043987329100272
87	4405	0.040108828427455355	None	0.0	0.040108828427455355
87	4031	0.043014046277336564	None	0.0	0.043014046277336564
87	4364	0.04205850893057938	None	0.0	0.04205850893057938
87	4293	0.04068780946496482	None	0.1356871461956406	0.04068780946496482
87	4248	0.041046546578656105	None	0.0	0.041046546578656105
87	4167	0.04259667079727489	None	0.0	0.04259667079727489
87	4356	0.0004999756891855713	None	0.8653219910301491	0.0004999756891855713
87	4325	0.03070369730948978	None	0.13616722836285108	0.03070369730948978
87	4424	0.04088305291149413	None	0.0	0.04088305291149413
87	4303	0.04193946154575272	None	0.0	0.04193946154575272
87	3786	0.04383568586030815	None	0.0	0.04383568586030815
87	4238	0.042984270104341187	None	0.0	0.042984270104341187
87	4249	0.04602242424471021	None	0.12	0.04602242424471021
87	4213	0.04256677479024003	None	0.0	0.04256677479024003
87	4008	0.0417715628585001	None	0.0	0.0417715628585001
87	4120	0.04198953754334878	None	0.0	0.04198953754334878
87	4447	0.04055155270425214	None	0.0	0.04055155270425214
87	4443	0.03268048868468136	None	0.0	0.03268048868468136
87	4401	0.014692624951385245	None	0.0	0.014692624951385245
87	4400	0.04184944563061833	None	0.0	0.04184944563061833
87	4390	0.03912115722169375	None	0.0	0.03912115722169375
87	4434	0.0413035953936696	None	0.0	0.0413035953936696
87	4218	0.041747459825914914	None	0.0	0.041747459825914914
87	4354	0.04189793656193135	None	0.12	0.04189793656193135
87	4388	0.04155948020435073	None	0.0	0.04155948020435073
87	4262	0.040905072372620734	None	0.0	0.040905072372620734
87	4394	0.04065548440912199	None	0.0	0.04065548440912199
87	4205	0.04218822870025432	None	0.0	0.04218822870025432
87	4281	0.04219378832898972	None	0.0	0.04219378832898972
87	4087	0.041676288436845094	None	0.0	0.041676288436845094
87	4410	0.042063653903124984	None	0.0	0.042063653903124984
87	4382	0.0395217333345627	None	0.0	0.0395217333345627
87	4228	0.0425616088819354	None	0.0	0.0425616088819354
87	4169	0.040805994315863944	None	0.0	0.040805994315863944
87	4398	0.04005462686012508	None	0.0	0.04005462686012508
87	4417	0.04168871296279699	None	0.0	0.04168871296279699
87	3672	0.04137531178929853	None	0.0	0.04137531178929853
87	4307	0.04193049507611924	None	0.0	0.04193049507611924
87	4418	0.0410756890838915	None	0.0	0.0410756890838915
87	4419	0.040931945664302936	None	0.0	0.040931945664302936
87	4195	0.04126681771324061	None	0.0	0.04126681771324061
87	4286	0.04144047839259608	None	0.0	0.04144047839259608
87	4243	0.04127679543369537	None	0.0	0.04127679543369537
87	3782	0.04288918595175662	None	0.0	0.04288918595175662
51	2617	2.79612124809163e-06	None	0.3894280118073362	2.79612124809163e-06
51	2326	None	None	0.45833449403914467	None
51	2598	2.8201461897491528e-05	None	0.4472599455543177	2.8201461897491528e-05
51	2601	0.00011404064359055966	None	0.3487892751542654	0.00011404064359055966
51	2093	None	None	0.389052326699664	None
51	2640	-0.1	None	0.3588001704840095	-0.1
51	2579	0.00020361489892070257	None	0.4654418209478939	0.00020361489892070257
51	2584	2.3459939513914495e-05	None	0.389052326699664	2.3459939513914495e-05
51	2560	-0.1	None	0.3461707354994078	-0.1
51	2629	9.430753694701442e-06	None	0.32440135832347855	9.430753694701442e-06
51	2554	-0.1	None	0.41158442000783035	-0.1
51	2501	None	None	0.4311371054130677	None
51	2290	None	None	0.3938344787957161	None
51	2576	2.5829812363147738e-05	None	0.25448292751154383	2.5829812363147738e-05
51	2602	-0.1	None	0.5010524359728052	-0.1
51	2615	0.0011776047983010258	None	0.26097162640032523	0.0011776047983010258
51	2556	-0.1	None	0.43801689013047246	-0.1
51	2568	0.0001004926342464112	None	0.3285468111323565	0.0001004926342464112
51	2592	0.0003750681074432017	None	0.25112474726472794	0.0003750681074432017
51	2404	None	None	0.34983599064544874	None
51	2566	-0.1	None	0.5195916542126375	-0.1
51	1937	None	None	0.419778414533117	None
51	2621	2.8062403719213e-07	None	0.33767090292985263	2.8062403719213e-07
51	2625	-0.1	None	0.4615461857797626	-0.1
51	2624	-6.28830044830762e-06	None	0.3556062969714898	-6.28830044830762e-06
51	2622	-0.1	None	0.3588001704840095	-0.1
51	2645	0.0003985834413877093	None	0.4619427079581939	0.0003985834413877093
51	1832	None	None	0.4654418209478939	None
51	2597	3.650230985995625e-05	None	0.41549793835484505	3.650230985995625e-05
51	2628	2.0005808483988796e-06	None	0.3764124183713768	2.0005808483988796e-06
51	2552	3.5856044159781846e-05	None	0.35761308957547844	3.5856044159781846e-05
51	2571	0.0023307427913380717	None	0.45521010381783994	0.0023307427913380717
51	2533	None	None	0.33186486017812833	None
51	2585	-6.722280322642967e-07	None	0.4016142386315752	-6.722280322642967e-07
51	2641	-0.1	None	0.3588001704840095	-0.1
51	2607	0.005178978510692969	None	0.3185762062485776	0.005178978510692969
51	2646	-2.969717415352449e-06	None	0.39519101286607994	-2.969717415352449e-06
51	2635	-4.930800950947586e-07	None	0.384055559969953	-4.930800950947586e-07
51	2596	9.460374091249177e-07	None	0.33186486017812833	9.460374091249177e-07
51	2613	0.0004249781939582342	None	0.25112474726472794	0.0004249781939582342
51	2553	-2.4361959667594312e-05	None	0.30570804871142093	-2.4361959667594312e-05
51	2518	None	None	0.3938344787957161	None
51	2443	None	None	0.42050276423583693	None
51	2606	3.627781897430236e-05	None	0.35308437890938205	3.627781897430236e-05
51	2385	None	None	0.49869922521013804	None
51	2458	None	None	0.4727176018798696	None
51	2605	3.3702742322625946e-05	None	0.4087840472035845	3.3702742322625946e-05
51	2587	0.0007774365203988743	None	0.542099476823357	0.0007774365203988743
51	2557	6.239723872690846e-06	None	0.45188000945533113	6.239723872690846e-06
51	2594	-5.572478200832797e-08	None	0.6189273087222485	-5.572478200832797e-08
51	2623	1.4862462002547116e-05	None	0.2554375461743696	1.4862462002547116e-05
51	2570	0.00015415658685956644	None	0.39682255461716337	0.00015415658685956644
51	2619	1.2036119075664213e-05	None	0.4384648713599718	1.2036119075664213e-05
51	2595	-0.1	None	0.36605367305355874	-0.1
51	2355	None	None	0.4122901498337431	None
51	2339	None	None	0.4459374008963895	None
51	2614	-0.0002106003016851528	None	0.35418782493885914	-0.0002106003016851528
51	2001	None	None	0.4208418705155371	None
51	2612	-2.4173271565424388e-05	None	0.3184558900729218	-2.4173271565424388e-05
51	2129	None	None	0.5476066335626795	None
51	2603	7.545803006842478e-05	None	0.4016142386315752	7.545803006842478e-05
51	2642	-1.1473558062648427e-05	None	0.3934389062853358	-1.1473558062648427e-05
51	2490	None	None	0.33186486017812833	None
51	2580	0.001640581420632289	None	0.26097162640032523	0.001640581420632289
51	2633	0.0006090292183767998	None	0.3272804914633364	0.0006090292183767998
51	2561	-4.6721048339888514e-08	None	0.3667358965239513	-4.6721048339888514e-08
51	2357	None	None	0.3487892751542654	None
51	2627	0.00012523614394018774	None	0.33511676062417495	0.00012523614394018774
51	2512	None	None	0.4208956402656442	None
51	2523	None	None	0.3995431659606993	None
51	2575	4.052454156455933e-06	None	0.4398617990109245	4.052454156455933e-06
51	2609	-0.00018067914109729403	None	0.2923637238954984	-0.00018067914109729403
51	2555	-1.261158198041529e-05	None	0.33795517423551175	-1.261158198041529e-05
51	2500	None	None	0.3934389062853358	None
51	2506	None	None	0.39507044246643075	None
51	2599	0.000669394531480494	None	0.4038530750922445	0.000669394531480494
51	2648	-0.00013885795875952489	None	0.43228429999571316	-0.00013885795875952489
51	1921	None	None	0.29184696214796635	None
51	2185	None	None	0.4654418209478939	None
51	2626	-1.5798482723289997e-07	None	0.3042970189363902	-1.5798482723289997e-07
51	2574	-0.1	None	0.36605367305355874	-0.1
51	2565	4.211615471683439e-07	None	0.4538318527592889	4.211615471683439e-07
51	2530	None	None	0.5295066327718037	None
51	2527	None	None	0.48235353817032783	None
51	2643	1.9788536098963847e-05	None	0.3016799727674878	1.9788536098963847e-05
51	2535	None	None	0.4411032174922829	None
51	2586	-0.1	None	0.3588001704840095	-0.1
51	2634	0.00020452366464960875	None	0.25112474726472794	0.00020452366464960875
51	2630	4.83613258989259e-07	None	0.36935391588770605	4.83613258989259e-07
51	2638	-1.4479784597607766e-09	None	0.5760828812834029	-1.4479784597607766e-09
51	2591	-9.334860730271066e-05	None	0.41497185286859956	-9.334860730271066e-05
51	2573	0.002789496081390408	None	0.36229127381688564	0.002789496081390408
51	2119	None	None	0.34301760406633597	None
51	2537	None	None	0.43407257224079937	None
51	2328	None	None	0.37709072519113035	None
51	2515	None	None	0.5010524359728052	None
51	2562	4.932813058050211e-06	None	0.4582176397597785	4.932813058050211e-06
51	2572	-2.3237033513763885e-05	None	0.4426152071823181	-2.3237033513763885e-05
51	2583	8.762383074844716e-05	None	0.37674472584229834	8.762383074844716e-05
[truncated: 13,001 more rows]
