# Supplementary material for: Constrained by Design: Influence of Genetic Encodings on Evolved Traits of Robots
Source: Front Robot AI. 2021 Jun 15;8:672379. doi: 10.3389/frobt.2021.672379 (PMC8239187; doi:10.3389/frobt.2021.672379)
Supplement: Supplementary file 1 [file DataSheet3.ZIP › plasticoding_plane_14_all_measures.tsv]

robot_id	velocity	displacement_velocity	displacement_velocity_hill	head_balance	contacts	branching	branching_modules_count	limbs	extremities	length_of_limbs	extensiveness	coverage	joints	hinge_count	active_hinges_count	brick_count	touch_sensor_count	brick_sensor_count	proportion	width	height	size	absolute_size	sensors	symmetry	avg_period	dev_period	avg_phase_offset	dev_phase_offset	avg_amplitude	dev_amplitude	avg_intra_dev_params	avg_inter_dev_params	sensors_reach	recurrence	synaptic_reception
4373	0.08258145161423648	0.028430318459599733	0.02751389663276207	0.6695708393578812	None	0	0	0.14285714285714285	2	0.9473684210526315	18	0.525	0.9473684210526315	20	18	0	0	0	0.1	2	20	1.4	21	0.0	0	0.8266457646917938	0.9310596959652521	0.36632639087325936	0.9140805450510231	0.5971824331152658	0.9275039555790798	0.9052842595216093	0.9245277919667562	0	0	0.0
2773	0.0021003402582472955	0.0003209957679022273	0.00029605412047366774	0.9957403612366182	None	1.0	3	1.0	8	0.0	0	0.8	0	6	0	5	0	0	0.6	5	3	0.8	12	0.0	0.4444444444444444	0	0	0	0	0	0	0	0	0	0	0
4104	0.0676678493214826	0.01365977633138772	0.00894065024690691	0.6973785662739524	None	0	0	0.2	2	0.9166666666666666	11	0.5384615384615384	0.9166666666666666	13	11	0	0	0	0.15384615384615385	2	13	0.9333333333333333	14	0.0	0	0.8305642217615226	0.9443114504695829	0.37552197173602336	0.9197491494269417	0.5971824331152658	0.925123096101117	0.9052842595216093	0.9305112181914986	0	0	0.0
4	None	None	None	None	None	0	0	0.42857142857142855	3	0.625	5	0.4	0.5	5	4	4	1	0	1.0	5	5	0.6666666666666666	10	0.09090909090909091	0.2222222222222222	0.17395689493859803	0.8439590725547348	0.6937625717172633	0.9095540750975846	0.6633838219283736	0.91443889726874	0.945559975406482	0.8929998282027647	1.0	0	0.0
7051	0.10949000967173418	0.004013187646581726	0.000835291881142385	0.749613242700892	None	0	0	0.1	2	0.9629629629629629	26	0.5178571428571429	0.9629629629629629	28	26	0	0	0	0.07142857142857142	2	28	1.9333333333333333	29	0.0	0	0.7853670562251188	0.927865981779647	0.21017449704652086	0.9193766454185682	0.3360585876406098	0.9346332531680912	0.8885443439216909	0.9275378918800385	0	0	0.0
1702	None	None	None	None	None	0	0	0.2727272727272727	3	0.7142857142857143	10	0.64	0.5714285714285714	9	8	6	3	0	1.0	5	5	1.0666666666666667	16	0.2	0	0.5991418556597772	0.8639082912594314	0.5127595236332807	0.8847088831630735	0.3104551475768167	0.9650888993347598	0.8612664584559643	0.9169632227173351	0.1111111111111111	0.4444444444444444	0.0
131	None	None	None	None	None	0	0	0.5	4	0.5	5	0.6	0.4	5	4	6	3	0	0.8	5	4	0.8	12	0.2	0.6	0.5036689864162891	0.9342880886291791	0.5509866154436007	0.8515135350852935	0.5249348615485732	0.9076059098156455	0.7662080342043676	0.9027877860126695	0.2	0.4	0.0
4445	0.02993518305385419	0.010837700483519872	0.010239055125796856	0.9783349831353076	None	0	0	0.3	3	0.8333333333333334	10	0.28	0.8333333333333334	13	10	0	0	0	0.5	5	10	0.9333333333333333	14	0.0	1.0	0.8305642217615226	0.9552201223599008	0.5248559137703301	0.918471552848241	0.5971824331152658	0.9031546809449038	0.9052842595216093	0.9290095426180013	0	0	0.0
1977	None	None	None	None	None	0	0	0.5	2	0.5	2	0.6	0.25	3	1	2	1	0	0.4	5	2	0.4	6	0.16666666666666666	0	0.8642640440219378	0.7162088349409214	0.33199320358200624	0.9659321219259227	0.8539591283334275	0.5056626677259927	0.8961128538443419	0.8070634853759812	1.0	0.3333333333333333	0.0
784	None	None	None	None	None	0	0	1.0	1	0	0	1.0	0	1	0	0	1	0	0.5	2	1	0.13333333333333333	2	0.3333333333333333	0	0	0	0	0	0	0	0	0	0	0	0
4512	0.07319695464189066	0.017781209135267217	0.017773325311399496	0.6372805910781146	None	0	0	0.14285714285714285	2	0.9444444444444444	17	0.5263157894736842	0.9444444444444444	19	17	0	0	0	0.10526315789473684	2	19	1.3333333333333333	20	0.0	0	0.8227273076220651	0.93366562502326	0.36632639087325936	0.9172141340807024	0.5971824331152658	0.9316734312821462	0.910315606696068	0.9278457382970483	0	0	0.0
6386	0.10664008909327675	0.04583161165180249	0.043856210194809675	0.6578552091389153	None	0	0	0.1	2	0.9629629629629629	26	0.5178571428571429	0.9629629629629629	28	26	0	0	0	0.07142857142857142	2	28	1.9333333333333333	29	0.0	0	0.8227273076220651	0.8678128195370208	0.21017449704652086	0.8762058505937395	0.3360585876406098	0.9215229572900654	0.9004252782981372	0.8909666502724928	0	0	0.0
3813	0.08216350929547375	0.026500110034056806	0.026104476737716386	0.6629261851204286	None	0	0	0.14285714285714285	2	0.9473684210526315	18	0.525	0.9473684210526315	20	18	0	0	0	0.1	2	20	1.4	21	0.0	0	0.8266457646917938	0.9310596959652521	0.36632639087325936	0.9140805450510231	0.5971824331152658	0.9275039555790798	0.9052842595216093	0.9245277919667562	0	0	0.0
3266	0.05720064903134692	0.0080797401687542	0.004647584128930354	0.9823744237699463	None	0	0	0.14285714285714285	2	0.9473684210526315	18	1.0	0.9473684210526315	20	18	0	1	0	0.047619047619047616	21	1	1.4	21	0.5	0.1	0.5266235291915817	0.957012192023223	0.48767357645070175	0.9271317022707383	0.6704107359359031	0.8890056277626708	0.9052842595216093	0.9292782604598379	1.0	0	0.0
5661	0.09394194871058124	0.013247128513287043	0.013225751937670992	0.7045410927339806	None	0	0	0.16666666666666666	2	0.9375	15	0.5294117647058824	0.9375	17	15	0	0	0	0.11764705882352941	2	17	1.2	18	0.0	0	0.8227273076220651	0.888755025901978	0.21017449704652086	0.9029027701724432	0.3360585876406098	0.9192758401264033	0.9219292846532887	0.9043781082230037	0	0	0.0
7224	0.12368749019428765	0.04861374172236648	0.04859963546504468	0.6529661307670878	None	0	0	0.1	2	0.9629629629629629	26	0.5178571428571429	0.9629629629629629	28	26	0	0	0	0.07142857142857142	2	28	1.9333333333333333	29	0.0	0	0.8227273076220651	0.8678128195370208	0.21017449704652086	0.8762058505937395	0.3360585876406098	0.9215229572900654	0.9004252782981372	0.8909666502724928	0	0	0.0
4161	0.048291146956276135	0.014710643098536792	0.004896941023321853	0.9366521974648235	None	0	0	0.2222222222222222	2	0.9090909090909091	10	0.5416666666666666	0.9090909090909091	12	10	0	0	0	0.16666666666666666	2	12	0.8666666666666667	13	0.0	0	0.8672381768936998	0.9493872999729774	0.4501889427531768	0.9170194332203117	0.5971824331152658	0.9185258045275361	0.902881884739823	0.929925144250821	0	0	0.0
5138	0.0879643693511777	0.03759548360895644	0.031925046524705895	0.6488698300422835	None	0	0	0.16666666666666666	2	0.9375	15	0.5294117647058824	0.9375	17	15	0	0	0	0.11764705882352941	2	17	1.2	18	0.0	0	0.8305642217615226	0.8631507774325636	0.36632639087325936	0.8860591780059953	0.4496107462496168	0.9320142061912898	0.9219292846532887	0.8975494357688456	0	0	0.0
2140	None	None	None	None	None	0	0	0.5	2	0.3333333333333333	1	0.5555555555555556	0	0	0	4	1	0	1.0	3	3	0.3333333333333333	5	0.08333333333333333	0	0	0	0	0	0	0	0	0	0	0	0
4456	0.057339407154676704	0.030686965842614256	0.02512768155718488	0.6686336190814863	None	0	0	0.18181818181818182	2	0.9285714285714286	13	0.5333333333333333	0.9285714285714286	15	13	0	0	0	0.13333333333333333	2	15	1.0666666666666667	16	0.0	0	0.8305642217615226	0.9338623583460087	0.36632639087325936	0.9239340266116777	0.5971824331152658	0.9178587316919863	0.9052842595216093	0.9254914628062295	0	0	0.0
7473	0.11835869426286236	0.047635258705783036	0.04760571903561185	0.6366793103739332	None	0	0	0.1	2	0.9629629629629629	26	0.5178571428571429	0.9629629629629629	28	26	0	0	0	0.07142857142857142	2	28	1.9333333333333333	29	0.0	0	0.8227273076220651	0.8678128195370208	0.21017449704652086	0.8762058505937395	0.3360585876406098	0.9215229572900654	0.9004252782981372	0.8909666502724928	0	0	0.0
6934	0.10145356218507358	0.036033519629161	0.03283343986338009	0.634459826504587	None	0	0	0.1	2	0.9629629629629629	26	0.5178571428571429	0.9629629629629629	28	26	0	0	0	0.07142857142857142	2	28	1.9333333333333333	29	0.0	0	0.8227273076220651	0.8678128195370208	0.21017449704652086	0.8852127804553375	0.3360585876406098	0.9215229572900654	0.8840832017092104	0.893713044682651	0	0	0.0
1051	None	None	None	None	None	0	0	0.5	4	0.5	5	0.5	0.4	5	4	6	0	0	0.375	8	3	0.8	12	0.0	0.2	0.27261203688967706	0.919410832805009	0.6285725072195439	0.5747387941861272	0.2870634599128075	0.6758669612449426	0.8590211897317269	0.7607521747265062	0	0	0.0
5181	0.06471533080986927	0.03182873801117878	0.03179348634457637	0.5523873828421975	None	0	0	0.16666666666666666	2	0.9375	15	0.5294117647058824	0.9375	17	15	0	0	0	0.11764705882352941	2	17	1.2	18	0.0	0	0.8305642217615226	0.8631507774325636	0.3256305833283846	0.8807705740838545	0.4496107462496168	0.9320142061912898	0.9219292846532887	0.8959645217455771	0	0	0.0
3494	0.05903987335702571	0.008068190013761982	0.004496391570693333	0.9826792772361095	None	0	0	0.14285714285714285	2	0.9473684210526315	18	1.0	0.9473684210526315	20	18	0	1	0	0.047619047619047616	21	1	1.4	21	0.5	0.1	0.5266235291915817	0.957012192023223	0.48767357645070175	0.9271317022707383	0.6704107359359031	0.8890056277626708	0.9052842595216093	0.9292782604598379	1.0	0	0.0
1106	None	None	None	None	None	0	0	0.25	2	0.7777777777777778	7	0.55	0.5555555555555556	7	5	3	1	0	0.2	2	10	0.7333333333333333	11	0.125	0	0.6296267783838893	0.7996392622587836	0.7851443919956991	0.7294201980042712	0.7826849379922153	0.9447303617997844	0.7325691425197226	0.8504498091550243	1.0	0.2857142857142857	0.0
1741	None	None	None	None	None	0.5	1	0.6666666666666666	4	0.42857142857142855	3	0.5	0	3	0	5	2	0	0.5	6	3	0.6	9	0.18181818181818182	0.6666666666666666	0	0	0	0	0	0	0	0	0	0	0
5350	0.09904489737032085	0.041206780087287155	0.03875541004764707	0.6573887919926511	None	0	0	0.13333333333333333	2	0.95	19	0.5238095238095238	0.95	21	19	0	0	0	0.09523809523809523	2	21	1.4666666666666666	22	0.0	0	0.8227273076220651	0.8845430620761572	0.21017449704652086	0.8920960861913169	0.3360585876406098	0.9232762932262708	0.9004252782981372	0.9013285934871983	0	0	0.0
3302	0.04714292865271598	0.007408690581191669	0.007192667915212329	0.923710413651643	None	0	0	0.4166666666666667	5	0.5	8	0.28125	0.5	12	8	5	4	0	1.0	8	8	1.2	18	0.4	0	0.8072828257561173	0.8743990867319696	0.3272772483688059	0.9432436408422153	0.7765765224940546	0.9142623386403067	0.8847065592548868	0.9147141624066201	0.2916666666666667	0.16666666666666666	0.0
1780	None	None	None	None	None	0	0	0.6	3	0.4	2	0.7	0	1	0	5	2	0	0.4	5	2	0.4666666666666667	7	0.15384615384615385	0.8	0	0	0	0	0	0	0	0	0	0	0
6925	0.10028585764945605	0.04074357739081815	0.037514652145372224	0.6500601991022896	None	0	0	0.13333333333333333	2	0.95	19	0.5238095238095238	0.95	21	19	0	0	0	0.09523809523809523	2	21	1.4666666666666666	22	0.0	0	0.8227273076220651	0.8845430620761572	0.21017449704652086	0.8920960861913169	0.3360585876406098	0.9232762932262708	0.9004252782981372	0.9013285934871983	0	0	0.0
4933	0.07858761497346882	0.03652625393288876	0.030731552105366395	0.6486724052822692	None	0	0	0.16666666666666666	2	0.9375	15	0.5294117647058824	0.9375	17	15	0	0	0	0.11764705882352941	2	17	1.2	18	0.0	0	0.8305642217615226	0.8631507774325636	0.36632639087325936	0.8860591780059953	0.4496107462496168	0.9320142061912898	0.9219292846532887	0.8975494357688456	0	0	0.0
994	None	None	None	None	None	0	0	1.0	4	0.0	0	0.6666666666666666	0	3	0	2	0	0	1.0	3	3	0.4	6	0.0	0.6666666666666666	0	0	0	0	0	0	0	0	0	0	0
3882	0.07180474522166927	0.017754173536775435	0.016385277090355286	0.5997560078164841	None	0	0	0.16666666666666666	2	0.9333333333333333	14	0.53125	0.9333333333333333	15	14	1	0	0	0.125	2	16	1.1333333333333333	17	0.0	0	0.8227273076220651	0.9121677834756893	0.36632639087325936	0.8941949327295767	0.5971824331152658	0.9288402415765827	0.8972906091016684	0.9127679665382563	0	0	0.0
1542	None	None	None	None	None	0	0	0.5	3	0.6666666666666666	4	0.5714285714285714	0.6666666666666666	5	4	2	1	0	0.2857142857142857	7	2	0.5333333333333333	8	0.14285714285714285	0.3333333333333333	0.8158103021849914	0.9407993121668803	0.36632639087325936	0.726455708715237	0.43097035451146837	0.7118463917623592	0.9269691963546971	0.8247634292298244	1.0	0.4	0.0
6211	0.09946995582060637	0.03978457668381135	0.03768761327322264	0.652417162066103	None	0	0	0.13333333333333333	2	0.95	19	0.5238095238095238	0.95	21	19	0	0	0	0.09523809523809523	2	21	1.4666666666666666	22	0.0	0	0.8227273076220651	0.8845430620761572	0.21017449704652086	0.8920960861913169	0.3360585876406098	0.9232762932262708	0.9004252782981372	0.9013285934871983	0	0	0.0
6782	0.12329607658942417	0.03711230356139791	0.03551519640107836	0.6304044246529434	None	0	0	0.1	2	0.9629629629629629	26	0.5178571428571429	0.9629629629629629	28	26	0	0	0	0.07142857142857142	2	28	1.9333333333333333	29	0.0	0	0.8227273076220651	0.8678128195370208	0.21017449704652086	0.8762058505937395	0.3360585876406098	0.9215229572900654	0.9004252782981372	0.8909666502724928	0	0	0.0
6354	0.09940949298702796	0.039862981645659934	0.03743641174696762	0.6451393010674	None	0	0	0.13333333333333333	2	0.95	19	0.5238095238095238	0.95	21	19	0	0	0	0.09523809523809523	2	21	1.4666666666666666	22	0.0	0	0.8227273076220651	0.8845430620761572	0.21017449704652086	0.8920960861913169	0.3360585876406098	0.9232762932262708	0.9004252782981372	0.9013285934871983	0	0	0.0
773	None	None	None	None	None	0	0	0.25	2	0.8888888888888888	8	0.6111111111111112	0.5555555555555556	6	5	4	1	0	0.2222222222222222	9	2	0.7333333333333333	11	0.09090909090909091	0	0.49791175864159554	0.9216895838067399	0.6063211469777972	0.691836536767925	0.6677393721935532	0.6055593059567924	0.7862365380976725	0.7745720879741177	1.0	0.3333333333333333	0.0
1161	None	None	None	None	None	0	0	0.5714285714285714	4	0.375	3	0.47619047619047616	0.25	3	2	6	0	0	0.42857142857142855	3	7	0.6666666666666666	10	0.0	0	0.7344263011974597	0.6845472652351041	0.4235486804791303	0.7067020214620606	0.7999202626424354	0.8436765671612861	0.858780412528984	0.7527507025999585	0	0	0.0
3923	0.0791538770675592	0.018058790031177132	0.0036850092220001842	0.6195115336733301	None	0	0	0.16666666666666666	2	0.9333333333333333	14	0.53125	0.9333333333333333	16	14	0	0	0	0.125	2	16	1.1333333333333333	17	0.0	0	0.804047181923592	0.9355874018316547	0.3707898514659663	0.9323440007185086	0.5233965896824413	0.9238376383148408	0.898868722021066	0.9307499437805367	0	0	0.0
4479	0.0813857419101598	0.02883599784808915	0.028204536329621676	0.6588291926256351	None	0	0	0.14285714285714285	2	0.9473684210526315	18	0.525	0.9473684210526315	20	18	0	0	0	0.1	2	20	1.4	21	0.0	0	0.8266457646917938	0.9310596959652521	0.36632639087325936	0.9140805450510231	0.5971824331152658	0.9275039555790798	0.9052842595216093	0.9245277919667562	0	0	0.0
6722	0.09923880769470277	0.0389042196210177	0.03626331026561908	0.6468282278823236	None	0	0	0.13333333333333333	2	0.95	19	0.5238095238095238	0.95	21	19	0	0	0	0.09523809523809523	2	21	1.4666666666666666	22	0.0	0	0.8227273076220651	0.8845430620761572	0.21017449704652086	0.8920960861913169	0.3360585876406098	0.9232762932262708	0.9004252782981372	0.9013285934871983	0	0	0.0
6588	0.0959047184163348	0.04023875971082569	0.03794921556047406	0.6505539220532383	None	0	0	0.13333333333333333	2	0.95	19	0.5238095238095238	0.95	21	19	0	0	0	0.09523809523809523	2	21	1.4666666666666666	22	0.0	0	0.8227273076220651	0.8845430620761572	0.21017449704652086	0.8920960861913169	0.3360585876406098	0.9232762932262708	0.9004252782981372	0.9013285934871983	0	0	0.0
4918	0.08909721800258437	0.03608794137808565	0.030462196481013552	0.6554472010028575	None	0	0	0.16666666666666666	2	0.9375	15	0.5294117647058824	0.9375	17	15	0	0	0	0.11764705882352941	2	17	1.2	18	0.0	0	0.8305642217615226	0.8631507774325636	0.36632639087325936	0.8860591780059953	0.4496107462496168	0.9320142061912898	0.9219292846532887	0.8975494357688456	0	0	0.0
7145	0.09779931682370716	0.025516048865344684	0.021757925497681574	0.7629463865251946	None	0	0	0.1	2	0.9642857142857143	27	0.5172413793103449	0.9642857142857143	29	27	0	0	0	0.06896551724137931	2	29	2.0	30	0.0	0	0.8305642217615226	0.8594219736324282	0.21017449704652086	0.8617105841741722	0.3360585876406098	0.9186586815820997	0.9004252782981372	0.8830301242550743	0	0	0.0
100	None	None	None	None	None	0	0	0.5	2	0.5	2	0.6666666666666666	0.25	3	1	2	1	0	1.0	3	3	0.4	6	0.16666666666666666	0	0.819855116272203	0.7856780438555837	0.559531061236257	0.7981980987688477	0.5354917805922106	0.8536615227097575	0.8681167489205946	0.8144592970960987	1.0	0	0.0
5758	0.09777530880502655	0.041428079886350326	0.03912702119549677	0.6462688586538774	None	0	0	0.13333333333333333	2	0.95	19	0.5238095238095238	0.95	21	19	0	0	0	0.09523809523809523	2	21	1.4666666666666666	22	0.0	0	0.8227273076220651	0.8845430620761572	0.21017449704652086	0.8920960861913169	0.3360585876406098	0.9232762932262708	0.9004252782981372	0.9013285934871983	0	0	0.0
3090	0.10068769433086315	0.012729065638072625	0.01116335963393648	0.8548874906040522	None	0	0	0.07142857142857142	1	1.0	19	1.0	1.0	20	19	0	0	0	0.047619047619047616	21	1	1.4	21	0.0	0	0.7775301420856614	0.9400750474649953	0.3707898514659663	0.9240605716810115	0.5971824331152658	0.9022129073522029	0.9004252782981372	0.9235265141660717	0	0	0.0
4098	0.04827911525624029	0.02028365046699722	0.017319334288050634	0.6859954853768434	None	0	0	0.2	2	0.9166666666666666	11	0.5384615384615384	0.9166666666666666	13	11	0	0	0	0.15384615384615385	2	13	0.9333333333333333	14	0.0	0	0.8305642217615226	0.9443114504695829	0.37552197173602336	0.9197491494269417	0.5971824331152658	0.925123096101117	0.9052842595216093	0.9305112181914986	0	0	0.0
6638	0.06569604554271041	0.027374888322022596	0.01830092990063402	0.5607678555798832	None	0	0	0.2	2	0.9230769230769231	12	0.5357142857142857	0.9230769230769231	14	12	0	0	0	0.14285714285714285	2	14	1.0	15	0.0	0	0.8266457646917938	0.909349025246158	0.28825044395989013	0.9141066641422145	0.3928346669451133	0.9256558244160127	0.8972559317448933	0.9166326584197068	0	0	0.0
2916	0.0006893477761536251	0.0006380213106212534	0.0006379494539257164	0.9803945725002624	None	0	0	0.5	2	0.6666666666666666	2	0.625	0.3333333333333333	1	1	3	2	0	0.5	2	4	0.3333333333333333	5	0.2	0	1.0	0.5	0.716934301982081	0.5	0.5019294231819627	0.5	0.8849009795465395	0.5	1.0	0	0.0
3456	0.047930751895027435	0.009408402198336881	0.009401398729858467	0.9794858925344831	None	0	0	0.18181818181818182	2	0.9285714285714286	13	0.2222222222222222	0.8571428571428571	14	12	1	0	0	0.8888888888888888	9	8	1.0666666666666667	16	0.0	0.13333333333333333	0.7107238817236796	0.9640468503699233	0.44559115232179475	0.9341816093138986	0.7473460508336494	0.9020960529868295	0.9013595233718122	0.9382434628603518	0	0	0.0
5667	0.10075731315544242	0.040765934066363745	0.03772617584063529	0.6471355249325852	None	0	0	0.13333333333333333	2	0.95	19	0.5238095238095238	0.95	21	19	0	0	0	0.09523809523809523	2	21	1.4666666666666666	22	0.0	0	0.8227273076220651	0.8845430620761572	0.21017449704652086	0.8920960861913169	0.3360585876406098	0.9232762932262708	0.9004252782981372	0.9013285934871983	0	0	0.0
6812	0.12344541621801312	0.04902800253023072	0.04777905359110682	0.6646097140534528	None	0	0	0.1	2	0.9629629629629629	26	0.5178571428571429	0.9629629629629629	28	26	0	0	0	0.07142857142857142	2	28	1.9333333333333333	29	0.0	0	0.8227273076220651	0.8678128195370208	0.21017449704652086	0.8762058505937395	0.3360585876406098	0.9215229572900654	0.9004252782981372	0.8909666502724928	0	0	0.0
572	None	None	None	None	None	0	0	0	0	0	0	1.0	0	0	0	0	0	0	1.0	1	1	0.06666666666666667	1	0.0	0	0	0	0	0	0	0	0	0	0	0	0
3500	0.03796451469252959	0.013164694032175905	0.012790484937426823	0.9813702645358782	None	0	0	0.3	3	0.7692307692307693	10	0.3333333333333333	0.6153846153846154	10	8	4	2	0	0.5555555555555556	5	9	1.0	15	0.2	0.3076923076923077	0.8555974788909971	0.9300705068499169	0.48132984009703766	0.9062291985680708	0.7436390387565405	0.8559631780250185	0.8945266772195961	0.9013921924312897	0.6499999999999999	0.3	0.0
2294	None	None	None	None	None	0	0	0.5	2	0.5	2	0.6666666666666666	0	0	0	5	3	0	1.0	3	3	0.4	6	0.21428571428571427	0	0	0	0	0	0	0	0	0	0	0	0
1045	None	None	None	None	None	0	0	0.75	3	0.5	2	0.5	0.25	2	1	3	5	0	0.75	3	4	0.4	6	0.5555555555555556	1.0	0.1277656982750548	0.568971708691842	0.7958333920520506	0.8851028100238081	0.1	0.5	0.9616023782866484	0.6841927652041125	0.5	0.5	0.0
7183	0.12806421732365209	0.04537631056458869	0.04529786905655588	0.6531055134406611	None	0	0	0.1	2	0.9629629629629629	26	0.5178571428571429	0.9629629629629629	28	26	0	0	0	0.07142857142857142	2	28	1.9333333333333333	29	0.0	0	0.8227273076220651	0.8678128195370208	0.21017449704652086	0.8838942765382946	0.3360585876406098	0.9215229572900654	0.9004252782981372	0.8933035262106368	0	0	0.0
4950	0.06476340217501797	0.015913212788342436	0.014912564100963165	0.6376912235558065	None	0	0	0.16666666666666666	2	0.9375	15	0.5294117647058824	0.9375	17	15	0	0	0	0.11764705882352941	2	17	1.2	18	0.0	0	0.8305642217615226	0.8631507774325636	0.36632639087325936	0.8940997747629652	0.4496107462496168	0.9320142061912898	0.9219292846532887	0.900042147658945	0	0	0.0
2464	None	None	None	None	None	0	0	0.5	3	0.5	3	0.5333333333333333	0.16666666666666666	2	1	5	2	0	0.6	3	5	0.5333333333333333	8	0.15384615384615385	0	0.7448710695237912	0.5	0.9462664239271691	0.6311924304189878	0.9301996323902353	0.6640140874059334	0.7390538150928141	0.6001739529310618	0.75	0.5	0.0
2842	1.0673457396100047e-06	7.630398956142522e-08	6.381588042503771e-08	0.9999961099216925	None	1.0	2	1.0	6	0.14285714285714285	1	0.75	0	1	0	7	0	0	0.75	3	4	0.6	9	0.0	0.8	0	0	0	0	0	0	0	0	0	0	0
5188	0.04032343566212636	0.0043196759081828365	0.0020018854308087607	0.9957818297206411	None	0	0	0.25	2	0.9	9	0.5454545454545454	0.9	11	9	0	0	0	0.18181818181818182	2	11	0.8	12	0.0	0	0.9039121320258767	0.9072042184974584	0.37552197173602336	0.885431724108627	0.5971824331152658	0.9147469909588238	0.8941613968410458	0.9031418103003415	0	0	0.0
1615	None	None	None	None	None	0	0	0.2857142857142857	2	0.875	7	0.5555555555555556	0.875	9	7	0	1	0	0.2222222222222222	2	9	0.6666666666666666	10	0.5	0	0.708696604516315	0.9510894057912074	0.39537825716647	0.8310355068381551	0.5173590800791213	0.819392792982302	0.8557952188092766	0.8833227424306049	1.0	0.1111111111111111	0.0
7285	0.10049251859482224	0.049062642525342495	0.04876095097111362	0.6583323034565862	None	0	0	0.1	2	0.9629629629629629	26	0.5178571428571429	0.9629629629629629	28	26	0	0	0	0.07142857142857142	2	28	1.9333333333333333	29	0.0	0	0.8227273076220651	0.8678128195370208	0.21017449704652086	0.8762058505937395	0.3360585876406098	0.9215229572900654	0.9004252782981372	0.8909666502724928	0	0	0.0
1459	None	None	None	None	None	1.0	1	1.0	4	0.25	1	0.5	0.25	4	1	1	0	0	0.75	4	3	0.4	6	0.0	1.0	0.7852162976055125	0.8871579272062186	0.28124431297132363	0.9643572167798683	0.310897665720241	0.9213147626275077	0.8242281966008483	0.9312956972051092	0	0	0.0
1175	None	None	None	None	None	0	0	0.375	3	0.5555555555555556	5	0.4583333333333333	0.5555555555555556	7	5	3	2	0	0.375	8	3	0.7333333333333333	11	0.25	0	0.7448710695237912	0.8534422694596254	0.8925328478543382	0.9289012757142356	0.9520406207786459	0.9649434164012712	0.7564259269021564	0.9275040096300433	0.5714285714285714	0.5714285714285714	0.0
4485	0.051445515732825714	0.004935558055454205	-0.001943085123065375	0.5728756965829939	None	0	0	0.18181818181818182	2	0.9285714285714286	13	0.5333333333333333	0.9285714285714286	15	13	0	0	0	0.13333333333333333	2	15	1.0666666666666667	16	0.0	0	0.8305642217615226	0.9338623583460087	0.36632639087325936	0.9169497512340452	0.5971824331152658	0.9205074639993752	0.9052842595216093	0.9241058216082562	0	0	0.0
1212	None	None	None	None	None	0	0	0.6666666666666666	2	0.5	1	0.6666666666666666	0.5	2	1	1	3	0	0.6666666666666666	3	2	0.26666666666666666	4	0.6	0	0.42243553476189566	0.9617405949074352	0.9975848641469438	0.5060375461664145	0.6181634146024558	0.9781528680127713	0.9287036403163634	0.9129369569667782	1.0	0.5	0.45480560500437883
2860	0.03855171794230588	0.0016583700793859587	0.00133791940539109	0.9512812695838934	None	0.4	2	0.5	6	0.5625	9	0.3673469387755102	0.4375	12	7	5	0	0	1.0	7	7	1.2	18	0.0	0.18181818181818182	0.8048014098762423	0.8947182215042245	0.2935973440107835	0.9140003907543537	0.8568565442753929	0.8908796949249489	0.9493011538649221	0.9003427185296538	0	0	0.0
4345	0.05394292162245747	0.030355922505711237	0.02563971636621694	0.6623604254983236	None	0	0	0.18181818181818182	2	0.9285714285714286	13	0.5333333333333333	0.9285714285714286	15	13	0	0	0	0.13333333333333333	2	15	1.0666666666666667	16	0.0	0	0.8305642217615226	0.9338623583460087	0.36632639087325936	0.9239340266116777	0.5971824331152658	0.9178587316919863	0.9052842595216093	0.9254914628062295	0	0	0.0
7088	0.13609668242457296	0.04213947443465724	0.04070462581439717	0.7032223987273862	None	0	0	0.10526315789473684	2	0.9615384615384616	25	0.5185185185185185	0.9615384615384616	27	25	0	0	0	0.07407407407407407	2	27	1.8666666666666667	28	0.0	0	0.8227273076220651	0.8643047339285348	0.21017449704652086	0.8763183151428064	0.3360585876406098	0.9234519176860877	0.9004252782981372	0.8908944821812247	0	0	0.0
4785	0.10464919275354813	0.0241611184981627	0.02171365441791901	0.5859526682198424	None	0	0	0.16666666666666666	2	0.9375	15	0.5294117647058824	0.9375	17	15	0	0	0	0.11764705882352941	2	17	1.2	18	0.0	0	0.8305642217615226	0.8631507774325636	0.36632639087325936	0.8882497082490686	0.4496107462496168	0.9320142061912898	0.9219292846532887	0.8982181949452213	0	0	0.0
5925	0.09832094994668202	0.04053931360634118	0.037506639744273686	0.6471659668271585	None	0	0	0.13333333333333333	2	0.95	19	0.5238095238095238	0.95	21	19	0	0	0	0.09523809523809523	2	21	1.4666666666666666	22	0.0	0	0.8227273076220651	0.8845430620761572	0.21017449704652086	0.8920960861913169	0.3360585876406098	0.9232762932262708	0.9004252782981372	0.9013285934871983	0	0	0.0
2424	None	None	None	None	None	0	0	0.5	3	0.3333333333333333	2	0.5333333333333333	0.16666666666666666	1	1	6	4	0	0.6	5	3	0.5333333333333333	8	0.25	0	0.18654292245295517	0.5	1.0	0.5	0.23800378352034723	0.5	0.9763236446254562	0.5	1.0	1.0	0.0
2581	0.008614499175206316	0.0027653944464084953	0.00030659351903160065	0.9873268658908254	None	1.0	1	0.6	3	0.4	2	0.4666666666666667	0.4	4	2	2	1	0	0.6	5	3	0.4666666666666667	7	0.16666666666666666	1.0	0.6733059207297797	0.8105864990351577	0.33199320358200624	0.9534567114562831	0.851309898997531	0.9355415403729028	0.9244430731852346	0.9155125027221357	1.0	0.25	0.0
3820	0.046600399619639195	0.006030241731483259	0.005174996901401289	0.8954020117883303	None	0	0	0.16666666666666666	3	0.88	22	0.1443850267379679	0.84	21	21	5	3	0	0.6470588235294118	11	17	1.8	27	0.21428571428571427	0.15384615384615385	0.8072828257561173	0.9072059660900345	0.36632639087325936	0.8917200937576871	0.5971824331152658	0.9160149875776908	0.9004252782981372	0.9054472726775143	0.19047619047619047	0.23809523809523808	0.0
4208	0.05087949944147708	0.023294846585774753	0.020682040305609488	0.6824635457108442	None	0	0	0.2	2	0.9166666666666666	11	0.5384615384615384	0.9166666666666666	13	11	0	0	0	0.15384615384615385	2	13	0.9333333333333333	14	0.0	0	0.8305642217615226	0.9443114504695829	0.37552197173602336	0.9197491494269417	0.5971824331152658	0.9167296631891356	0.9052842595216093	0.9279832606012569	0	0	0.0
843	None	None	None	None	None	0	0	0.5	1	1.0	1	0.75	0	1	0	1	3	0	1.0	2	2	0.2	3	0.6	0	0	0	0	0	0	0	0	0	0	0	0
4096	0.061059718111770495	0.02331835457302986	0.004984936553612126	0.5682590186292567	None	0	0	0.2	2	0.9230769230769231	12	0.5357142857142857	0.9230769230769231	14	12	0	0	0	0.14285714285714285	2	14	1.0	15	0.0	0	0.804047181923592	0.9260295124968508	0.28825044395989013	0.9290301273898226	0.3928346669451133	0.9249297562998586	0.898868722021066	0.9266821403695266	0	0	0.0
3377	0.04002361256401877	0.005361394745317561	0.004953525090631134	0.8324311085823485	None	0	0	0.25	2	0.9	9	1.0	0.9	11	9	0	0	0	0.08333333333333333	12	1	0.8	12	0.0	0.36363636363636365	0.8384011359009801	0.9539708247996346	0.464165909009452	0.9235845191819985	0.5971824331152658	0.9324686438360248	0.9052842595216093	0.937977343777065	0	0	0.0
802	None	None	None	None	None	1.0	3	1.0	8	0.0	0	0.8	0	6	0	5	0	0	0.6	5	3	0.8	12	0.0	0.4444444444444444	0	0	0	0	0	0	0	0	0	0	0
3726	0.06541667752662014	0.005802369886213845	0.005262252209258255	0.7071732898922176	None	0	0	0.25	3	0.8666666666666667	13	0.37777777777777777	0.8666666666666667	15	13	1	0	0	0.2	3	15	1.1333333333333333	17	0.0	1.0	0.7853670562251188	0.9562909613668712	0.36632639087325936	0.8974972744147367	0.5971824331152658	0.9227585639360233	0.9052842595216093	0.9294684798076533	0	0	0.0
3775	0.0697108392784088	0.02861283305358827	0.00843613644250408	0.7352967142304307	None	0	0	0.2	2	0.9230769230769231	12	0.38461538461538464	0.7692307692307693	11	10	3	0	0	0.23076923076923078	3	13	1.0	15	0.0	0	0.769170433889655	0.8663119275152704	0.6160542538915672	0.9434680856409245	0.3360585876406098	0.9153473852279808	0.9506140883173393	0.9133107955957062	0	0	0.0
6057	0.09949367484482055	0.00656937371016258	0.0007074066066028753	0.6836442268946603	None	0	0	0.1111111111111111	2	0.9583333333333334	23	0.52	0.9583333333333334	25	23	0	0	0	0.08	2	25	1.7333333333333334	26	0.0	0	0.8305642217615226	0.885584387475848	0.3043845492237896	0.8739876757132373	0.4496107462496168	0.9404903680082661	0.9219292846532887	0.9044594463192019	0	0	0.0
855	None	None	None	None	None	0	0	0.8	4	0.2	1	0.4666666666666667	0.2	1	1	5	3	0	0.6	5	3	0.4666666666666667	7	0.21428571428571427	0.4	0.9833779132714682	0.5	1.0	0.5	1.0	0.5	0.519579300247708	0.5	1.0	1.0	0.0
6870	0.1081187788295664	0.040737120663865624	0.03854723499500912	0.5877863083254073	None	0	0	0.1	2	0.9629629629629629	26	0.5178571428571429	0.9629629629629629	28	26	0	0	0	0.07142857142857142	2	28	1.9333333333333333	29	0.0	0	0.8227273076220651	0.8678128195370208	0.21017449704652086	0.8762058505937395	0.3360585876406098	0.9215229572900654	0.9004252782981372	0.8909666502724928	0	0	0.0
4543	0.08186461430001334	0.025817308766228148	0.02459069674073165	0.6616501319167496	None	0	0	0.14285714285714285	2	0.9473684210526315	18	0.525	0.9473684210526315	20	18	0	0	0	0.1	2	20	1.4	21	0.0	0	0.8266457646917938	0.9310596959652521	0.36632639087325936	0.9140805450510231	0.5971824331152658	0.9275039555790798	0.9052842595216093	0.9245277919667562	0	0	0.0
3344	0.01180186678579043	0.007383005381100241	0.0021873166457987035	0.9771562220350657	None	0	0	0.6	6	0.25	3	0.4666666666666667	0.25	5	3	8	2	0	0.8333333333333334	5	6	0.9333333333333333	14	0.1111111111111111	0.4444444444444444	0.8072828257561173	0.8055964922045681	0.5159289925849161	0.9440549417922073	0.7765765224940546	0.9106844322355222	0.8434457789251418	0.8993322737633224	0.6	0.6	0.0
2610	4.95945785696787e-05	2.202530527901016e-05	-3.840322984370522e-06	0.999995322101812	None	0	0	0.25	1	1.0	3	1.0	0.6666666666666666	2	2	2	2	0	0.2	5	1	0.3333333333333333	5	0.25	0	0.7468621195975274	0.9004635613394014	0.5312071523122326	0.9833756496723496	0.6270372032076129	0.9595275897713754	0.7079387224285987	0.9588867707550459	0.75	0	0.0
7203	0.1222970961975844	0.04809576892938282	0.04784808579795123	0.6540499722538782	None	0	0	0.1	2	0.9629629629629629	26	0.5178571428571429	0.9629629629629629	28	26	0	0	0	0.07142857142857142	2	28	1.9333333333333333	29	0.0	0	0.8227273076220651	0.8678128195370208	0.21017449704652086	0.8762058505937395	0.3360585876406098	0.9215229572900654	0.9004252782981372	0.8909666502724928	0	0	0.0
4316	0.08219603695081411	0.022455192093952626	0.020969212162673407	0.6517768139695987	None	0	0	0.14285714285714285	2	0.9473684210526315	18	0.525	0.9473684210526315	20	18	0	0	0	0.1	2	20	1.4	21	0.0	0	0.8266457646917938	0.9310596959652521	0.36632639087325936	0.9140805450510231	0.5971824331152658	0.9275039555790798	0.9052842595216093	0.9245277919667562	0	0	0.0
4073	0.022096280464808677	0.0021087475326705112	0.0018695329160649148	0.984227972865615	None	0	0	0.3333333333333333	3	0.7272727272727273	8	0.325	0.6363636363636364	10	7	2	1	0	0.4	4	10	0.8666666666666667	13	0.2	0.16666666666666666	0.7886090263778283	0.9075684693564827	0.3491597972276328	0.8820035191779199	0.7445727281947183	0.8970291297067237	0.8988217329783824	0.8959948982220729	1.0	0.1	0.0
5457	0.08464362796434774	0.012983075386118106	0.012387529266928373	0.5709294873270963	None	0	0	0.16666666666666666	2	0.9333333333333333	14	0.53125	0.9333333333333333	16	14	0	0	0	0.125	2	16	1.1333333333333333	17	0.0	0	0.8305642217615226	0.8685587610002239	0.28825044395989013	0.8944500743573158	0.3928346669451133	0.936442218085746	0.9219292846532887	0.9036521641148456	0	0	0.0
795	None	None	None	None	None	0	0	0.75	3	0.25	1	0.5	0.25	4	1	1	0	0	0.75	4	3	0.4	6	0.0	0	0.5746294258136407	0.9394273812047347	0.7000951977469633	0.9212792235946337	0.8475930582254424	0.9625863907462947	0.958773668323715	0.9435498350556891	0	0	0.0
1534	None	None	None	None	None	0	0	0.5555555555555556	5	0.45454545454545453	5	0.48148148148148145	0.45454545454545453	8	5	4	0	0	0.3333333333333333	9	3	0.8666666666666667	13	0.0	0.2	0.6885860158466997	0.8295821602538948	0.4703362150042289	0.9442628439359122	0.7765765224940546	0.7593594125981892	0.866397916908982	0.8645803431779263	0	0	0.0
3695	0.03819172131693279	0.00943058963384107	0.009392499106008574	0.9814265243243385	None	0	0	0.3	3	0.7692307692307693	10	0.3333333333333333	0.6153846153846154	10	8	4	3	0	0.5555555555555556	5	9	1.0	15	0.3	0.3076923076923077	0.8555974788909971	0.9300705068499169	0.48132984009703766	0.9039895093216782	0.7436390387565405	0.8559631780250185	0.8945266772195961	0.9006168372795912	0.4	0.3	0.0
5418	0.09657229479960425	0.010002970827067293	0.009366347357584614	0.6248665879894418	None	0	0	0.13333333333333333	2	0.95	19	0.5238095238095238	0.95	21	19	0	0	0	0.09523809523809523	2	21	1.4666666666666666	22	0.0	0	0.7853670562251188	0.9342648408629612	0.21017449704652086	0.9276872766655101	0.3360585876406098	0.9360214321372101	0.8868858618092249	0.9327447780363829	0	0	0.0
1443	None	None	None	None	None	1.0	1	0.8	4	0.4	2	0.5833333333333334	0.2	5	1	1	1	0	0.75	4	3	0.4666666666666667	7	0.5	0.6666666666666666	0.7969888684909467	0.9640241621016815	0.5466356128412777	0.9379498160248647	0.503228495136703	0.9684053325542775	0.9488840476586303	0.9586013908981977	1.0	0	0.0
7113	0.09934878594781953	0.013458427255608762	0.009364646459568316	0.6227572268497314	None	0	0	0.1	2	0.9642857142857143	27	0.5172413793103449	0.9642857142857143	29	27	0	0	0	0.06896551724137931	2	29	2.0	30	0.0	0	0.8227273076220651	0.9406018160978207	0.36632639087325936	0.8617799859108212	0.4496107462496168	0.9353680960634323	0.9219292846532887	0.918455694589135	0	0	0.0
2069	None	None	None	None	None	0	0	0.5714285714285714	4	0.375	3	0.5555555555555556	0	1	0	8	2	0	0.5	6	3	0.6666666666666666	10	0.10526315789473684	0.2222222222222222	0	0	0	0	0	0	0	0	0	0	0
1010	None	None	None	None	None	0.6666666666666666	2	0.875	7	0.1	1	0.6	0	5	0	6	0	0	0.8	4	5	0.8	12	0.0	0.5	0	0	0	0	0	0	0	0	0	0	0
4698	0.08071091795645054	0.026396541912595557	0.02577904812622865	0.6915929897551607	None	0	0	0.14285714285714285	2	0.9473684210526315	18	0.525	0.9473684210526315	20	18	0	0	0	0.1	2	20	1.4	21	0.0	0	0.8266457646917938	0.9310596959652521	0.36632639087325936	0.9140805450510231	0.5971824331152658	0.9275039555790798	0.9052842595216093	0.9245277919667562	0	0	0.0
5162	0.08728668628351317	0.036757945904773444	0.03183359775406892	0.666361890526483	None	0	0	0.16666666666666666	2	0.9375	15	0.5294117647058824	0.9375	17	15	0	0	0	0.11764705882352941	2	17	1.2	18	0.0	0	0.8305642217615226	0.8631507774325636	0.36632639087325936	0.8860591780059953	0.4496107462496168	0.9320142061912898	0.9219292846532887	0.8975494357688456	0	0	0.0
7456	0.13547471580666628	0.04242409253332387	0.04093836110902374	0.6507697079937	None	0	0	0.1	2	0.9629629629629629	26	0.5178571428571429	0.9629629629629629	28	26	0	0	0	0.07142857142857142	2	28	1.9333333333333333	29	0.0	0	0.8227273076220651	0.8678128195370208	0.21017449704652086	0.8838942765382946	0.3360585876406098	0.9215229572900654	0.9004252782981372	0.8933035262106368	0	0	0.0
5958	0.09707626147505079	0.04399797052612548	0.0416725038944262	0.6419527110597099	None	0	0	0.13333333333333333	2	0.95	19	0.5238095238095238	0.95	21	19	0	0	0	0.09523809523809523	2	21	1.4666666666666666	22	0.0	0	0.8227273076220651	0.8845430620761572	0.21017449704652086	0.8920960861913169	0.3360585876406098	0.9232762932262708	0.9004252782981372	0.9013285934871983	0	0	0.0
4379	0.08007664765534053	0.025877899812792263	0.025219596372483163	0.643695944605398	None	0	0	0.14285714285714285	2	0.9473684210526315	18	0.525	0.9473684210526315	20	18	0	0	0	0.1	2	20	1.4	21	0.0	0	0.8266457646917938	0.9310596959652521	0.36632639087325936	0.9140805450510231	0.5971824331152658	0.9275039555790798	0.9052842595216093	0.9245277919667562	0	0	0.0
15	None	None	None	None	None	0	0	0.375	3	0.7	7	0.8	0.3	5	3	6	1	0	0.6	3	5	0.8	12	0.07142857142857142	0	0.6071628147031592	0.9656651095481508	0.6511724090183371	0.8616238247033315	0.4548415758730079	0.8587445494702359	0.8747461674363692	0.9108019658876451	1.0	0.2	0.0
4029	0.09191397813414418	0.011283247542261239	-0.010993998809486361	0.7063029858191199	None	0	0	0.2	3	0.9	18	0.5238095238095238	0.9	21	18	0	0	0	0.09523809523809523	21	2	1.4666666666666666	22	0.0	0.1	0.8305642217615226	0.9645450376531467	0.5159289925849161	0.9104947017785259	0.5971824331152658	0.9050484006424117	0.9102309543172542	0.9325100711805967	0	0	0.0
6521	0.09734101109541109	0.039681789283240156	0.03720985629190302	0.6513305788422423	None	0	0	0.13333333333333333	2	0.95	19	0.5238095238095238	0.95	21	19	0	0	0	0.09523809523809523	2	21	1.4666666666666666	22	0.0	0	0.8227273076220651	0.8845430620761572	0.21017449704652086	0.8920960861913169	0.3360585876406098	0.9232762932262708	0.9004252782981372	0.9013285934871983	0	0	0.0
6161	0.10044506249406679	0.041215108918960755	0.038669937808432316	0.6531826512659236	None	0	0	0.13333333333333333	2	0.95	19	0.5238095238095238	0.95	21	19	0	0	0	0.09523809523809523	2	21	1.4666666666666666	22	0.0	0	0.8227273076220651	0.8845430620761572	0.21017449704652086	0.8920960861913169	0.3360585876406098	0.9232762932262708	0.9004252782981372	0.9013285934871983	0	0	0.0
3549	0.049999769235782573	0.004869084462772864	-0.00031087727677150294	0.9694737902503572	None	0	0	0.2727272727272727	3	0.7857142857142857	11	0.25	0.7142857142857143	12	10	3	3	0	1.0	8	8	1.0666666666666667	16	0.375	0.13333333333333333	0.8072828257561173	0.936470935557848	0.4411276917290877	0.9074760117421553	0.7436390387565405	0.8378252889499248	0.9010606424971127	0.9007260995328505	0.5	0.25	0.0
4942	0.056014754977487584	0.021858184275167506	-0.009407747931295205	0.9289398425609141	None	0	0	0.26666666666666666	4	0.75	15	0.2857142857142857	0.65	17	13	4	1	0	0.6363636363636364	11	7	1.4666666666666666	22	0.125	0	0.7853670562251188	0.905690334067909	0.21017449704652086	0.9040872717052171	0.3360585876406098	0.8250782809761789	0.9219292846532887	0.8827686221041884	1.0	0.29411764705882354	0.0
3389	0.0359637969173672	0.0024351663054506837	-0.0014607590031551277	0.953312313221722	None	0.25	1	0.3	3	0.7692307692307693	10	0.2727272727272727	0.7692307692307693	12	10	2	1	0	0.45454545454545453	11	5	1.0	15	0.16666666666666666	0.5	0.5861843430490599	0.9363053995566611	0.35231412889612634	0.9037729693135087	0.6633838219283736	0.944248647154683	0.9094177732919264	0.9299376870731045	1.0	0.16666666666666666	0.0
238	None	None	None	None	None	0	0	0.2857142857142857	2	0.875	7	0.3333333333333333	0.5	6	4	3	4	0	0.8333333333333334	6	5	0.6666666666666666	10	0.5	0	0.3791515227755293	0.9559547504613101	0.3914588072695294	0.9495799239293614	0.21245748178679974	0.9488575831126295	0.6837996840878595	0.9515667194063605	0.41666666666666663	0.16666666666666666	0.0
2855	2.3079633356874756e-05	6.766531140408007e-07	-6.765149318674243e-07	0.9999966738774261	None	0	0	0.3333333333333333	1	1.0	2	0.6666666666666666	0.5	1	1	2	3	0	0.6666666666666666	3	2	0.26666666666666666	4	0.375	0	0.48344106767627676	0.5	1.0	0.5	0.23539197668323739	0.5	0.9602663256287166	0.5	1.0	1.0	0.5432940865101455
2929	None	None	None	None	None	0.5	2	0.7	7	0.25	3	0.4666666666666667	0.16666666666666666	8	2	5	0	0	0.8333333333333334	6	5	0.9333333333333333	14	0.0	0.36363636363636365	0.8282234299368468	0.726727277781766	0.33199320358200624	0.8968117753335257	0.8568565442753929	0.9189599310183366	0.9345547123484902	0.8648561805498801	0	0	0.0
7185	0.11846306413469584	0.046168504869165024	0.046161368090939306	0.6556623901672956	None	0	0	0.1	2	0.9629629629629629	26	0.5178571428571429	0.9629629629629629	28	26	0	0	0	0.07142857142857142	2	28	1.9333333333333333	29	0.0	0	0.8227273076220651	0.8678128195370208	0.21017449704652086	0.8762058505937395	0.3360585876406098	0.9215229572900654	0.9004252782981372	0.8909666502724928	0	0	0.0
2775	0.0033464070146930077	7.283024629355127e-05	4.2124720688794035e-05	0.9820014740557577	None	0.5	1	0.6666666666666666	4	0.42857142857142855	3	0.45	0.14285714285714285	3	1	5	3	0	0.8	4	5	0.6	9	0.25	0	0.8229448101854475	0.9627980062955431	0.39537825716647	0.9337500742769713	0.43190603412781386	0.6884111643242528	0.9063036603950373	0.9029685452093028	0.6666666666666666	0.3333333333333333	0.2522236396144336
1338	None	None	None	None	None	1.0	1	0.8	4	0.4	2	0.4666666666666667	0	3	0	3	5	0	0.6	3	5	0.4666666666666667	7	0.7142857142857143	1.0	0	0	0	0	0	0	0	0	0	0	0
1749	None	None	None	None	None	0	0	0.4	2	0.6	3	0.4666666666666667	0	0	0	6	3	0	0.6	3	5	0.4666666666666667	7	0.1875	0.4	0	0	0	0	0	0	0	0	0	0	0
4350	0.0868049653787174	0.025997755288557935	0.018942780643884872	0.6841386178734428	None	0	0	0.125	2	0.9523809523809523	20	0.5227272727272727	0.9523809523809523	22	20	0	0	0	0.09090909090909091	2	22	1.5333333333333334	23	0.0	0	0.8266457646917938	0.9233523447471788	0.36632639087325936	0.9178417092837216	0.5458181075475192	0.9248673537627127	0.9081310321300902	0.9220732039024961	0	0	0.0
1819	None	None	None	None	None	0	0	0.6666666666666666	4	0.42857142857142855	3	0.5	0.2857142857142857	3	2	5	4	0	0.5	6	3	0.6	9	0.3076923076923077	0.2857142857142857	0.8642640440219378	0.9602691313830216	0.4888705526865086	0.9486439102655815	0.7510530629107581	0.9012991894482825	0.9455173031276328	0.9410899164339517	0.3333333333333333	0.3333333333333333	0.2050650814902591
1214	None	None	None	None	None	0.5	1	0.42857142857142855	3	0.625	5	0.4166666666666667	0.5	6	4	3	1	0	0.375	3	8	0.6666666666666666	10	0.125	1.0	0.6322463350607211	0.8989675178654236	0.7000037125070897	0.8980605472275615	0.3781463383957938	0.9445221092394628	0.8836595595125478	0.9167346780966106	1.0	0.3333333333333333	0.0
2872	0.04627233472979987	0.005648294427239064	-0.004163075425777166	0.7410699018087669	None	0.25	1	0.4	4	0.6923076923076923	9	0.38461538461538464	0.6923076923076923	12	9	2	0	0	0.23076923076923078	13	3	1.0	15	0.0	1.0	0.7969888684909467	0.9052201381187653	0.3364566641747132	0.9322299648793313	0.816857209270772	0.9432728978796764	0.930561607892088	0.9284461041581058	0	0	0.0
6551	0.08692726409041077	0.013099317869381163	0.010893280118646686	0.6666141168615766	None	0	0	0.14285714285714285	2	0.9444444444444444	17	0.5263157894736842	0.9444444444444444	19	17	0	0	0	0.10526315789473684	2	19	1.3333333333333333	20	0.0	0	0.8960752178864192	0.8994947353590605	0.36632639087325936	0.8992009075736536	0.5971824331152658	0.9371219542521939	0.893997584288479	0.9137682750326077	0	0	0.0
5675	0.09325944764395146	0.015379675279029847	-0.006252058069396303	0.7620872317199588	None	0	0	0.05555555555555555	1	1.0	25	1.0	1.0	26	25	0	0	0	0.037037037037037035	27	1	1.8	27	0.0	0	0.8266457646917938	0.8993187618717009	0.24214118545484778	0.8908054970934046	0.3928346669451133	0.9239874316797815	0.9004252782981372	0.9056940903338383	0	0	0.0
14	None	None	None	None	None	0	0	1.0	1	0	0	1.0	0	1	0	0	0	0	0.5	1	2	0.13333333333333333	2	0.0	0	0	0	0	0	0	0	0	0	0	0	0
5110	0.08323486874124598	0.016902021132312983	0.015963529261846573	0.5877447886756038	None	0	0	0.13333333333333333	2	0.95	19	0.5238095238095238	0.95	21	19	0	0	0	0.09523809523809523	2	21	1.4666666666666666	22	0.0	0	0.8227273076220651	0.938783518134315	0.36632639087325936	0.9186631875245125	0.5971824331152658	0.9256674897828235	0.9052842595216093	0.9281637304287258	0	0	0.0
3874	0.10793319665902681	0.006452061841321038	0.005622462136165259	0.9182693311547871	None	0	0	0.13333333333333333	2	0.95	19	0.5238095238095238	0.95	21	19	0	1	0	0.09523809523809523	2	21	1.4666666666666666	22	0.5	0	0.7853670562251188	0.932884837401144	0.3371386528384682	0.8977256066641401	0.5971824331152658	0.93539077434673	0.9004252782981372	0.9235951763352563	1.0	0.2857142857142857	0.0
4804	0.06455153878008885	0.031848945976395926	0.03184856471823104	0.5567296631339846	None	0	0	0.16666666666666666	2	0.9375	15	0.5294117647058824	0.9375	17	15	0	0	0	0.11764705882352941	2	17	1.2	18	0.0	0	0.8305642217615226	0.8631507774325636	0.3256305833283846	0.8807705740838545	0.4496107462496168	0.9320142061912898	0.9219292846532887	0.8959645217455771	0	0	0.0
3548	0.11128561877252337	0.01572044335316032	0.00873932653270246	0.546945768426299	None	0	0	0.16666666666666666	2	0.9375	15	0.5294117647058824	0.9375	17	15	0	0	0	0.11764705882352941	2	17	1.2	18	0.0	0	0.7853670562251188	0.9448213871220775	0.38444889292143736	0.9310540892781511	0.5971824331152658	0.9262914590781915	0.8972906091016684	0.9345122684830676	0	0	0.0
3023	0.0048019927798121555	0.0016779545746731643	0.0005115566724508037	0.9910628808416974	None	0	0	0.6666666666666666	4	0.42857142857142855	3	0.75	0.14285714285714285	5	1	3	1	0	0.3333333333333333	6	2	0.6	9	0.16666666666666666	0.5714285714285714	0.6947281361731362	0.6888835678207251	0.33199320358200624	0.9067111726044338	0.851309898997531	0.9153237576950997	0.9091989585739303	0.8601444785085212	1.0	0.4	0.0
70	None	None	None	None	None	0	0	0.6666666666666666	8	0.13333333333333333	2	0.4722222222222222	0.13333333333333333	4	2	12	5	0	1.0	6	6	1.1333333333333333	17	0.19230769230769232	0.13333333333333333	0.3729773230407846	0.8869414594066393	0.5348601156926749	0.9069208875282891	0.5601242324159053	0.9279536762240835	0.8663783078679725	0.9086601282615504	0.25	0.5	0.0
4476	0.08003043467837023	0.02711340914008086	0.026446718174690163	0.6535437230631096	None	0	0	0.14285714285714285	2	0.9473684210526315	18	0.525	0.9473684210526315	20	18	0	0	0	0.1	2	20	1.4	21	0.0	0	0.8266457646917938	0.9310596959652521	0.36632639087325936	0.9140805450510231	0.5971824331152658	0.9275039555790798	0.9052842595216093	0.9245277919667562	0	0	0.0
1809	None	None	None	None	None	0.3333333333333333	1	0.625	5	0.4444444444444444	4	0.39285714285714285	0.2222222222222222	6	2	4	0	0	0.5714285714285714	7	4	0.7333333333333333	11	0.0	0.5	0.804047181923592	0.5635664467039604	0.24901620095465313	0.9006868531209249	0.2925312612136922	0.7586192231873762	0.9283595489989178	0.768859831463227	0	0	0.0
522	None	None	None	None	None	0	0	0.6	3	0.6	3	0.7	0.4	4	2	2	1	0	0.4	5	2	0.4666666666666667	7	0.16666666666666666	0.4	0.6263801383941257	0.8824953782116253	0.6214251491684224	0.9457386807955228	0.3674465016033154	0.6616339616490238	0.8722198843590668	0.8639318772711128	1.0	0.25	0.0
476	None	None	None	None	None	0	0	1.0	2	0.0	0	0.75	0	0	0	2	2	0	1.0	2	2	0.2	3	0.25	0	0	0	0	0	0	0	0	0	0	0	0
5369	0.07122711248010759	0.029030232382629365	0.028380578515877903	0.7532275428648427	None	0	0	0.21428571428571427	3	0.8333333333333334	15	0.29411764705882354	0.8333333333333334	17	15	2	0	0	0.23529411764705882	17	4	1.3333333333333333	20	0.0	0	0.8305642217615226	0.8631507774325636	0.36632639087325936	0.8884674574260287	0.4496107462496168	0.9269355326941772	0.9219292846532887	0.8959000816643528	0	0	0.0
1625	None	None	None	None	None	0.3333333333333333	1	0.625	5	0.3333333333333333	3	0.39285714285714285	0.3333333333333333	7	3	3	0	0	0.5714285714285714	7	4	0.7333333333333333	11	0.0	0.25	0.8288978011489068	0.8940477985820839	0.33199320358200624	0.8475950749780066	0.7999202626424354	0.8013570745882319	0.9052842595216093	0.8516764080899791	0	0	0.0
4803	0.08665473064253977	0.03633991693309988	0.031107308633650115	0.6624654287231002	None	0	0	0.16666666666666666	2	0.9375	15	0.5294117647058824	0.9375	17	15	0	0	0	0.11764705882352941	2	17	1.2	18	0.0	0	0.8305642217615226	0.8631507774325636	0.36632639087325936	0.8860591780059953	0.4496107462496168	0.9320142061912898	0.9219292846532887	0.8975494357688456	0	0	0.0
6160	0.09662553888081617	0.03879392887136947	0.0364610708108502	0.6498124278680515	None	0	0	0.13333333333333333	2	0.95	19	0.5238095238095238	0.95	21	19	0	0	0	0.09523809523809523	2	21	1.4666666666666666	22	0.0	0	0.8227273076220651	0.8845430620761572	0.21017449704652086	0.8920960861913169	0.3360585876406098	0.9232762932262708	0.9004252782981372	0.9013285934871983	0	0	0.0
6817	0.10581114322927296	0.0339287879010968	0.03391256174806495	0.5796742846438167	None	0	0	0.1	2	0.9629629629629629	26	0.5178571428571429	0.9629629629629629	28	26	0	0	0	0.07142857142857142	2	28	1.9333333333333333	29	0.0	0	0.8227273076220651	0.8710454783710512	0.21017449704652086	0.8762058505937395	0.3360585876406098	0.9215229572900654	0.9113182260780996	0.8918853769205353	0	0	0.0
2704	0.006833872305688633	0.0011478888440961824	-0.000278897507236949	0.9564622184151519	None	0	0	0.5	4	0.5555555555555556	5	0.3055555555555556	0.4444444444444444	7	4	3	0	0	1.0	6	6	0.7333333333333333	11	0.0	0.25	0.7853670562251188	0.9319205611908938	0.21017449704652086	0.8762962523235092	0.3360585876406098	0.9033729543671423	0.8967230787455642	0.9063522759007513	0	0	0.0
3683	0.05173151127707563	0.021974982968497737	0.020225580691442094	0.6806721165215178	None	0	0	0.2	2	0.9166666666666666	11	0.5384615384615384	0.9166666666666666	13	11	0	0	0	0.15384615384615385	2	13	0.9333333333333333	14	0.0	0	0.8305642217615226	0.9443114504695829	0.37552197173602336	0.9197491494269417	0.5971824331152658	0.9167296631891356	0.9052842595216093	0.9279832606012569	0	0	0.0
1762	None	None	None	None	None	0	0	0.75	3	0.3333333333333333	1	0.5555555555555556	0.3333333333333333	3	1	1	0	0	1.0	3	3	0.3333333333333333	5	0.0	1.0	0.6733059207297797	0.9292377020821175	0.33199320358200624	0.8993972837490892	0.851309898997531	0.9354176949252998	0.9032298759776233	0.9226953859927337	0	0	0.0
4072	0.051481494055235374	0.006441339050336173	-0.0016404421762356014	0.8727744536994756	None	0	0	0.2222222222222222	2	0.9090909090909091	10	0.5416666666666666	0.9090909090909091	12	10	0	0	0	0.16666666666666666	2	12	0.8666666666666667	13	0.0	0	0.8672381768936998	0.949308706267114	0.4501889427531768	0.9170194332203117	0.5971824331152658	0.9082339139357918	0.9052842595216093	0.927006290370091	0	0	0.0
7034	0.10769713021932403	0.021307034250179626	0.015337073582480541	0.9067179925675807	None	0	0	0.17647058823529413	3	0.9130434782608695	21	0.5208333333333334	0.9130434782608695	24	21	0	0	0	0.08333333333333333	24	2	1.6666666666666667	25	0.0	0.17391304347826086	0.8079656389933207	0.8830271161651192	0.21017449704652086	0.8938467959247924	0.3360585876406098	0.9230965076210388	0.9004252782981372	0.9013589228553649	0	0	0.0
375	None	None	None	None	None	0	0	0.5	3	0.6666666666666666	4	0.5714285714285714	0.6666666666666666	7	4	0	1	0	0.2857142857142857	7	2	0.5333333333333333	8	1.0	1.0	0.5075656564029714	0.9633736772001716	0.4185167578236696	0.9380821368456927	0.37623642958615466	0.8798104293854381	0.9094177732919264	0.9345908325131985	1.0	0.14285714285714285	0.0
3041	1.0199219726092727e-08	8.467313036155778e-09	-2.8110795295826307e-09	0.999998614222156	None	0	0	1.0	1	0	0	1.0	0	0	0	1	2	0	0.5	2	1	0.13333333333333333	2	0.3333333333333333	0	0	0	0	0	0	0	0	0	0	0	0
5010	0.09086329741145781	0.037099514739064136	0.031198570438739644	0.6550754797362277	None	0	0	0.16666666666666666	2	0.9375	15	0.5294117647058824	0.9375	17	15	0	0	0	0.11764705882352941	2	17	1.2	18	0.0	0	0.8305642217615226	0.8363352051287282	0.36632639087325936	0.800965256523341	0.3360585876406098	0.9392342957823638	0.9004252782981372	0.8721974003423351	0	0	0.0
7290	0.136594722250077	0.04771358349399806	0.04514249043315305	0.6589181621277146	None	0	0	0.1	2	0.9629629629629629	26	0.5178571428571429	0.9629629629629629	28	26	0	0	0	0.07142857142857142	2	28	1.9333333333333333	29	0.0	0	0.8227273076220651	0.8678128195370208	0.21017449704652086	0.8838942765382946	0.3360585876406098	0.9215229572900654	0.9004252782981372	0.8933035262106368	0	0	0.0
2952	0.06067778996728525	0.004095870312968524	-0.0006606010227108287	0.6166416394717718	None	0	0	0.2	2	0.9230769230769231	12	1.0	0.9230769230769231	13	12	1	0	0	0.06666666666666667	15	1	1.0	15	0.0	0.14285714285714285	0.627807237954163	0.9387208854037454	0.35231412889612634	0.8864030103025771	0.7436390387565405	0.9004850251291115	0.8961128538443419	0.9112294466407495	0	0	0.0
330	None	None	None	None	None	0	0	0.5	3	0.5	3	0.5	0.5	6	3	1	2	0	1.0	4	4	0.5333333333333333	8	0.6666666666666666	0	0.5981917167534372	0.8150349453319689	0.5346515022770287	0.9326989309234263	0.5802881355955041	0.9311431348909448	0.8461363482002435	0.9036787085713933	0.6666666666666666	0.5	0.0
7255	0.12523143058657937	0.03932419155387304	0.0393103192062837	0.6545436272753191	None	0	0	0.1	2	0.9629629629629629	26	0.5178571428571429	0.9629629629629629	28	26	0	0	0	0.07142857142857142	2	28	1.9333333333333333	29	0.0	0	0.8227273076220651	0.8678128195370208	0.21017449704652086	0.8838942765382946	0.3360585876406098	0.9215229572900654	0.9004252782981372	0.8933035262106368	0	0	0.0
5709	0.09920540762790614	0.03942522032600599	0.03669889221206599	0.6516394526037963	None	0	0	0.13333333333333333	2	0.95	19	0.5238095238095238	0.95	21	19	0	0	0	0.09523809523809523	2	21	1.4666666666666666	22	0.0	0	0.8227273076220651	0.8845430620761572	0.21017449704652086	0.8920960861913169	0.3360585876406098	0.9232762932262708	0.9004252782981372	0.9013285934871983	0	0	0.0
7323	0.11969666167663343	0.0473908727258425	0.047173418348593454	0.6632798240870031	None	0	0	0.1	2	0.9629629629629629	26	0.5178571428571429	0.9629629629629629	28	26	0	0	0	0.07142857142857142	2	28	1.9333333333333333	29	0.0	0	0.8227273076220651	0.8678128195370208	0.21017449704652086	0.8762058505937395	0.3360585876406098	0.9215229572900654	0.9004252782981372	0.8909666502724928	0	0	0.0
5488	0.09660108491299806	0.013689433811634621	-0.0065688396100664044	0.650121501119546	None	0	0	0.16666666666666666	2	0.9375	15	0.5294117647058824	0.9375	17	15	0	0	0	0.11764705882352941	2	17	1.2	18	0.0	0	0.7853670562251188	0.8807666130970425	0.21017449704652086	0.8854266513453914	0.3360585876406098	0.807765851600564	0.9219292846532887	0.8613690231503421	0	0	0.0
6084	0.09886165298437533	0.04309505048967425	0.039700462053350094	0.6504286442445315	None	0	0	0.13333333333333333	2	0.95	19	0.5238095238095238	0.95	21	19	0	0	0	0.09523809523809523	2	21	1.4666666666666666	22	0.0	0	0.8227273076220651	0.8845430620761572	0.21017449704652086	0.8920960861913169	0.3360585876406098	0.9232762932262708	0.9004252782981372	0.9013285934871983	0	0	0.0
3939	0.10175481073676897	0.017195365114102378	0.014908044737692257	0.9265382020555769	None	0	0	0.14285714285714285	2	0.9444444444444444	17	0.5263157894736842	0.9444444444444444	19	17	0	1	0	0.10526315789473684	2	19	1.3333333333333333	20	0.5	0	0.7853670562251188	0.9456751814118971	0.3371386528384682	0.9078190940726452	0.5609253095528951	0.9189562819388151	0.9052842595216093	0.9258178047071985	1.0	0.3684210526315789	0.0
7114	0.1291054450306124	0.049157838933816374	0.04879483605337567	0.6446356506929355	None	0	0	0.1	2	0.9629629629629629	26	0.5178571428571429	0.9629629629629629	28	26	0	0	0	0.07142857142857142	2	28	1.9333333333333333	29	0.0	0	0.8227273076220651	0.8678128195370208	0.21017449704652086	0.8762058505937395	0.3360585876406098	0.9215229572900654	0.9004252782981372	0.8909666502724928	0	0	0.0
7064	None	None	None	None	None	0	0	0.5	3	0.5714285714285714	4	0.75	0.42857142857142855	6	3	2	2	0	0.75	3	4	0.6	9	0.4	0.4	0.8079656389933207	0.946974600203411	0.2016510419190566	0.959150459133877	0.32325686760871325	0.9376908585517231	0.9426240151538134	0.9486636513019859	0.6666666666666666	0.6666666666666666	0.0
5467	0.09085792937015343	0.037449410747210095	0.03217989509966683	0.6768467520765644	None	0	0	0.16666666666666666	2	0.9375	15	0.5294117647058824	0.9375	17	15	0	0	0	0.11764705882352941	2	17	1.2	18	0.0	0	0.8305642217615226	0.8631507774325636	0.36632639087325936	0.8860591780059953	0.4496107462496168	0.9320142061912898	0.9219292846532887	0.8975494357688456	0	0	0.0
2064	None	None	None	None	None	0	0	0.25	2	0.8888888888888888	8	0.55	0.7777777777777778	8	7	2	1	0	0.2	10	2	0.7333333333333333	11	0.14285714285714285	0.2	0.769170433889655	0.8786536137239722	0.6906867622861466	0.9062671121270279	0.7474094471898884	0.9369897844931013	0.9179196533202593	0.910193568355335	1.0	0.125	0.0
2306	None	None	None	None	None	1.0	1	1.0	4	0.25	1	0.5	0	2	0	3	3	0	0.75	3	4	0.4	6	0.375	1.0	0	0	0	0	0	0	0	0	0	0	0
5492	0.08417805837614128	0.03700992652672169	0.03213537894891916	0.6582565414826764	None	0	0	0.16666666666666666	2	0.9375	15	0.5294117647058824	0.9375	17	15	0	0	0	0.11764705882352941	2	17	1.2	18	0.0	0	0.8305642217615226	0.8631507774325636	0.36632639087325936	0.8860591780059953	0.4496107462496168	0.9320142061912898	0.9219292846532887	0.8975494357688456	0	0	0.0
7245	0.12177685184105666	0.05243021441848463	0.05220227120645578	0.6559503028747361	None	0	0	0.1	2	0.9642857142857143	27	0.5172413793103449	0.9642857142857143	29	27	0	0	0	0.06896551724137931	2	29	2.0	30	0.0	0	0.8227273076220651	0.865656751866841	0.21017449704652086	0.872843714662707	0.3360585876406098	0.9192697514357334	0.9004252782981372	0.8883468845089748	0	0	0.0
342	None	None	None	None	None	0.5	1	0.8333333333333334	5	0.2857142857142857	2	0.45	0.14285714285714285	3	1	5	0	0	0.8	5	4	0.6	9	0.0	0.5	0.633914048001947	0.8457767877728214	0.9954209756476281	0.7074652392694422	0.3003487977422383	0.9532545593171863	0.9454817048100518	0.8660769349225708	0	0	0.0
7308	0.14970685184888896	0.05028793354968085	0.03964267166541771	0.6456762399706939	None	0	0	0.08333333333333333	2	0.9705882352941176	33	0.5142857142857142	0.9705882352941176	35	33	0	0	0	0.05714285714285714	2	35	2.4	36	0.0	0	0.8227273076220651	0.8558100537334777	0.21017449704652086	0.872953956111659	0.3360585876406098	0.9202726877788031	0.9004252782981372	0.8860926382065737	0	0	0.0
2223	None	None	None	None	None	0	0	0	0	0	0	1.0	0	0	0	0	2	0	1.0	1	1	0.06666666666666667	1	0.5	0	0	0	0	0	0	0	0	0	0	0	0
2423	None	None	None	None	None	0	0	0.25	2	0.8888888888888888	8	1.0	0.8888888888888888	10	8	0	0	0	0.09090909090909091	11	1	0.7333333333333333	11	0.0	0.2	0.3045091448239209	0.9365992037778756	0.38541544335989797	0.9270747625334389	0.3928346669451133	0.8932635811965709	0.9056258718968483	0.9208023840203852	0	0	0.0
7305	0.12787923302247903	0.05267283861098913	0.05123137709415229	0.7578164640955751	None	0	0	0.09090909090909091	2	0.9666666666666667	29	0.5161290322580645	0.9666666666666667	31	29	0	0	0	0.06451612903225806	2	31	2.1333333333333333	32	0.0	0	0.8305642217615226	0.863216570748532	0.21017449704652086	0.879340061219903	0.3360585876406098	0.9245176890715656	0.9004252782981372	0.8919945859751698	0	0	0.0
6056	0.08630441627523691	0.02641609219402225	0.022685118645743674	0.7259119221999928	None	0	0	0.13333333333333333	2	0.95	19	0.5238095238095238	0.95	21	19	0	0	0	0.09523809523809523	2	21	1.4666666666666666	22	0.0	0	0.8227273076220651	0.8845430620761572	0.21017449704652086	0.8920960861913169	0.3360585876406098	0.9297835474927545	0.9004252782981372	0.9041281303597585	0	0	0.0
5754	0.09906467293739324	0.04133471064930842	0.03916949860968771	0.6573478235095717	None	0	0	0.13333333333333333	2	0.95	19	0.5238095238095238	0.95	21	19	0	0	0	0.09523809523809523	2	21	1.4666666666666666	22	0.0	0	0.8227273076220651	0.8845430620761572	0.21017449704652086	0.8920960861913169	0.3360585876406098	0.9232762932262708	0.9004252782981372	0.9013285934871983	0	0	0.0
6022	0.09956411218217949	0.042220046871861996	0.040085905218358024	0.6569012405884764	None	0	0	0.13333333333333333	2	0.95	19	0.5238095238095238	0.95	21	19	0	0	0	0.09523809523809523	2	21	1.4666666666666666	22	0.0	0	0.8227273076220651	0.8845430620761572	0.21017449704652086	0.8920960861913169	0.3360585876406098	0.9232762932262708	0.9004252782981372	0.9013285934871983	0	0	0.0
7369	0.11610730243589598	0.03862196462252291	0.03861904379174788	0.6244535818815207	None	0	0	0.1	2	0.9629629629629629	26	0.5178571428571429	0.9629629629629629	28	26	0	0	0	0.07142857142857142	2	28	1.9333333333333333	29	0.0	0	0.8227273076220651	0.8678128195370208	0.21017449704652086	0.8757137403200851	0.3360585876406098	0.9215229572900654	0.9042745703745728	0.8908199022802963	0	0	0.0
4911	0.0906228750806725	0.03733571053731201	0.03183883453136653	0.6590641531422168	None	0	0	0.16666666666666666	2	0.9375	15	0.5294117647058824	0.9375	17	15	0	0	0	0.11764705882352941	2	17	1.2	18	0.0	0	0.8305642217615226	0.8631507774325636	0.36632639087325936	0.8860591780059953	0.4496107462496168	0.9320142061912898	0.9219292846532887	0.8975494357688456	0	0	0.0
5774	0.09887280438591929	0.039087473022763525	0.03609813161429018	0.6543854597770237	None	0	0	0.13333333333333333	2	0.95	19	0.5238095238095238	0.95	21	19	0	0	0	0.09523809523809523	2	21	1.4666666666666666	22	0.0	0	0.8227273076220651	0.8845430620761572	0.21017449704652086	0.8920960861913169	0.3360585876406098	0.9232762932262708	0.9004252782981372	0.9013285934871983	0	0	0.0
6351	0.09862960457135445	0.041773865076643206	0.039179240268527975	0.6568720129020069	None	0	0	0.13333333333333333	2	0.95	19	0.5238095238095238	0.95	21	19	0	0	0	0.09523809523809523	2	21	1.4666666666666666	22	0.0	0	0.8227273076220651	0.8845430620761572	0.21017449704652086	0.8920960861913169	0.3360585876406098	0.9232762932262708	0.9004252782981372	0.9013285934871983	0	0	0.0
7526	0.12489450579681502	0.05019662287372997	0.049796151772757036	0.6602076094714885	None	0	0	0.09090909090909091	2	0.9666666666666667	29	0.5161290322580645	0.9666666666666667	31	29	0	0	0	0.06451612903225806	2	31	2.1333333333333333	32	0.0	0	0.8305642217615226	0.863216570748532	0.21017449704652086	0.879340061219903	0.3360585876406098	0.9245176890715656	0.9004252782981372	0.8919945859751698	0	0	0.0
5164	0.0800146572595589	0.03878712560090166	0.033058081348393706	0.6597743494654131	None	0	0	0.16666666666666666	2	0.9375	15	0.5294117647058824	0.9375	17	15	0	0	0	0.11764705882352941	2	17	1.2	18	0.0	0	0.8384011359009801	0.8362609636888786	0.36632639087325936	0.800965256523341	0.3360585876406098	0.9392342957823638	0.9004252782981372	0.8721772494645504	0	0	0.0
1674	None	None	None	None	None	0	0	0.08333333333333333	1	1.0	16	0.5294117647058824	0.9375	16	15	1	2	0	0.11764705882352941	2	17	1.2	18	0.4	0	0.627807237954163	0.9445660507945824	0.3421536662390663	0.6810948599327269	0.7960531645905499	0.9134114250033665	0.8948107693310393	0.8790488025847386	0.5625	0.5625	0.0
6042	0.08563501836059091	0.027279525660830983	0.02552671333236838	0.5668364673139009	None	0	0	0.14285714285714285	2	0.9473684210526315	18	0.525	0.9473684210526315	20	18	0	0	0	0.1	2	20	1.4	21	0.0	0	0.8266457646917938	0.8818634179601278	0.21017449704652086	0.892184762310701	0.3360585876406098	0.9255997167082428	0.9004252782981372	0.9015716554940878	0	0	0.0
3130	0.055329595843270574	0.002687728092039056	0.002045336235502183	0.9367396166044633	None	0	0	0.2	2	0.9230769230769231	12	0.5357142857142857	0.8461538461538461	12	11	2	0	0	0.14285714285714285	14	2	1.0	15	0.0	0.14285714285714285	0.3540988790185646	0.9630523072797262	0.3924215743484645	0.8929856503490099	0.6633838219283736	0.9002178171910952	0.9094177732919264	0.9260326974113386	0	0	0.0
2324	None	None	None	None	None	0.5	1	0.8333333333333334	5	0.14285714285714285	1	0.5625	0	3	0	5	0	0	1.0	4	4	0.6	9	0.0	0.3333333333333333	0	0	0	0	0	0	0	0	0	0	0
1287	None	None	None	None	None	0.3333333333333333	1	0.5555555555555556	5	0.5454545454545454	6	0.40625	0.5454545454545454	10	6	2	1	0	0.5	4	8	0.8666666666666667	13	0.25	0.4444444444444444	0.6733059207297797	0.8934163128682877	0.33199320358200624	0.8896217003937131	0.851309898997531	0.8932900944268124	0.8961128538443419	0.8921218891951106	1.0	0.2	0.0
3214	0.05898636676879437	0.013538492312441022	0.013503178117922211	0.919551703021921	None	0	0	0.23076923076923078	3	0.8235294117647058	14	0.25333333333333335	0.7647058823529411	14	13	4	3	0	0.3333333333333333	5	15	1.2666666666666666	19	0.2727272727272727	0.1111111111111111	0.8072828257561173	0.9445181228987959	0.4411276917290877	0.9453596912576336	0.6707730411294198	0.8664857717009736	0.8945266772195961	0.9254320486279853	0.2857142857142857	0.14285714285714285	0.0
1877	None	None	None	None	None	1.0	1	0.75	3	0.25	1	0.6666666666666666	0	1	0	4	2	0	1.0	3	3	0.4	6	0.18181818181818182	0	0	0	0	0	0	0	0	0	0	0	0
4929	0.12250811268787727	0.013296960660561442	0.010575347621892755	0.7124236108833809	None	0	0	0.15384615384615385	2	0.9411764705882353	16	0.5277777777777778	0.9411764705882353	17	16	1	0	0	0.1111111111111111	2	18	1.2666666666666666	19	0.0	0	0.8305642217615226	0.8631507774325636	0.36632639087325936	0.8881083637755603	0.4496107462496168	0.9320142061912898	0.9219292846532887	0.8981748171056578	0	0	0.0
1999	None	None	None	None	None	0	0	1.0	3	0.0	0	0.6666666666666666	0	3	0	0	1	0	0.6666666666666666	3	2	0.26666666666666666	4	1.0	1.0	0	0	0	0	0	0	0	0	0	0	0
835	None	None	None	None	None	0	0	0.75	3	0.5	2	0.6	0.25	4	1	1	2	0	0.4	5	2	0.4	6	0.6666666666666666	0.5	0.3522699831363346	0.7693285610630387	0.6756106208146179	0.5933113045143089	0.7117940390389842	0.9187302149546065	0.8665031911242135	0.7917991301363189	0.75	0.25	0.0
736	None	None	None	None	None	0	0	0.5	3	0.6666666666666666	4	0.5714285714285714	0.6666666666666666	7	4	0	1	0	0.2857142857142857	2	7	0.5333333333333333	8	1.0	0.3333333333333333	0.7969888684909467	0.9058554839732863	0.19815802316358802	0.9539233348707551	0.7059851743837057	0.9273473411709728	0.9488840476586303	0.9317352097932781	1.0	0.14285714285714285	0.0
5119	0.09075274166218647	0.03755208157631273	0.03210138779258993	0.6733385297271117	None	0	0	0.16666666666666666	2	0.9375	15	0.5294117647058824	0.9375	17	15	0	0	0	0.11764705882352941	2	17	1.2	18	0.0	0	0.8305642217615226	0.8631507774325636	0.36632639087325936	0.8860591780059953	0.4496107462496168	0.9320142061912898	0.9219292846532887	0.8975494357688456	0	0	0.0
7270	0.10022941473585861	0.044100388206006716	0.04302920850921581	0.6596306806677938	None	0	0	0.1	2	0.9629629629629629	26	0.5178571428571429	0.9629629629629629	28	26	0	0	0	0.07142857142857142	2	28	1.9333333333333333	29	0.0	0	0.8227273076220651	0.8678128195370208	0.21017449704652086	0.8762058505937395	0.3360585876406098	0.9215229572900654	0.9004252782981372	0.8909666502724928	0	0	0.0
3418	0.08290904356011107	0.011944130925286586	0.009537195974285276	0.9356480911314221	None	0	0	0.23076923076923078	3	0.8823529411764706	15	0.37254901960784315	0.8823529411764706	18	15	0	0	0	0.17647058823529413	3	17	1.2666666666666666	19	0.0	1.0	0.7736116850159327	0.954169470947234	0.3707898514659663	0.9300121333527452	0.5971824331152658	0.9185516338788791	0.9052842595216093	0.9359480287953409	0	0	0.0
521	None	None	None	None	None	0	0	0.5	3	0.5	3	0.6666666666666666	0.3333333333333333	5	2	2	3	0	0.3333333333333333	2	6	0.5333333333333333	8	0.6	0.2857142857142857	0.48830224514626935	0.9398942985654408	0.6446102100569451	0.7728578920209322	0.14230110530074908	0.9489542630708965	0.8292158972599716	0.9087892296265473	0.2	0.2	0.0
1768	None	None	None	None	None	0.5	1	0.6666666666666666	4	0.2857142857142857	2	0.75	0.14285714285714285	3	1	5	5	0	0.75	3	4	0.6	9	0.4166666666666667	0	0.4144920282217212	0.6983127116256842	0.6719980270336376	0.9018571633666147	0.7407964301835686	0.7563533068983512	0.8868858618092249	0.8016595803622446	0.3333333333333333	0.6666666666666666	0.4734624141112479
2875	0.032346034664550445	0.004345023108230683	0.0014067019593778617	0.9822014048713894	None	0.25	1	0.4	4	0.6923076923076923	9	0.45454545454545453	0.6153846153846154	12	8	2	0	0	0.2727272727272727	11	3	1.0	15	0.0	0.3333333333333333	0.8129433348199268	0.8737462531192421	0.33199320358200624	0.8869459293336892	0.854083221636462	0.9186234711844964	0.9058033639559979	0.8946741946940154	0	0	0.0
6146	0.0956161164327717	0.04016782067589861	0.038113787829216726	0.6574843970257198	None	0	0	0.13333333333333333	2	0.95	19	0.5238095238095238	0.95	21	19	0	0	0	0.09523809523809523	2	21	1.4666666666666666	22	0.0	0	0.8227273076220651	0.8845430620761572	0.21017449704652086	0.8920960861913169	0.3360585876406098	0.9232762932262708	0.9004252782981372	0.9013285934871983	0	0	0.0
1743	None	None	None	None	None	0	0	1.0	3	0.0	0	0.6666666666666666	0	1	0	2	1	0	0.6666666666666666	3	2	0.26666666666666666	4	0.14285714285714285	1.0	0	0	0	0	0	0	0	0	0	0	0
1252	None	None	None	None	None	0	0	0.75	3	0.5	2	0.6	0.25	3	1	2	1	0	0.4	5	2	0.4	6	0.16666666666666666	1.0	0.8158103021849914	0.9245941344051705	0.2294882384681382	0.7652190969493106	0.4049193625736828	0.5306628620359176	0.9210824599235862	0.7807875261460016	1.0	0.6666666666666666	0.0
2284	None	None	None	None	None	0	0	0.6	3	0.4	2	0.4666666666666667	0.2	2	1	4	2	0	0.6	5	3	0.4666666666666667	7	0.18181818181818182	1.0	0.6589140633073306	0.8863007773712258	0.6276007422197803	0.9764314782098255	0.5461242604793151	0.957193796356707	0.954126349900826	0.950809119410806	0.75	0.5	0.19992367209560277
3830	0.003444325963788547	0.0014888871467486607	-4.311366591524765e-06	0.9815150664472705	None	0	0	0.3333333333333333	2	0.8333333333333334	5	1.0	0.5	3	3	4	3	0	0.125	8	1	0.5333333333333333	8	0.25	0.5714285714285714	0.8072828257561173	0.8951960338385156	0.5627407676449391	0.9752706799974697	0.7117940390389842	0.707911074847326	0.9339915269198025	0.9033469488495561	0.3333333333333333	0.6666666666666666	0.0
7033	0.10947936990387087	0.045847549582780346	0.043867868476255324	0.6539228021381875	None	0	0	0.1	2	0.9629629629629629	26	0.5178571428571429	0.9629629629629629	28	26	0	0	0	0.07142857142857142	2	28	1.9333333333333333	29	0.0	0	0.8227273076220651	0.8678128195370208	0.21017449704652086	0.8762058505937395	0.3360585876406098	0.9215229572900654	0.9004252782981372	0.8909666502724928	0	0	0.0
7435	0.12219223013476627	0.04841290786197265	0.04619055927518085	0.7709583093268885	None	0	0	0.09090909090909091	2	0.9666666666666667	29	0.5161290322580645	0.9666666666666667	31	29	0	0	0	0.06451612903225806	2	31	2.1333333333333333	32	0.0	0	0.8305642217615226	0.863216570748532	0.21017449704652086	0.879340061219903	0.3360585876406098	0.9245176890715656	0.9004252782981372	0.8919945859751698	0	0	0.0
4971	0.08278408849036792	0.03130110721291656	0.016142718314385556	0.6976079125090617	None	0	0	0.16666666666666666	2	0.9375	15	1.0	0.9375	17	15	0	0	0	0.05555555555555555	18	1	1.2	18	0.0	0.11764705882352941	0.8305642217615226	0.8631507774325636	0.36632639087325936	0.8860591780059953	0.4496107462496168	0.9320142061912898	0.9219292846532887	0.8975494357688456	0	0	0.0
3844	0.06898545324110907	0.016671362034819216	0.01396087452470398	0.706687303677987	None	0	0	0.2	2	0.9166666666666666	11	0.5384615384615384	0.9166666666666666	13	11	0	0	0	0.15384615384615385	2	13	0.9333333333333333	14	0.0	0	0.8305642217615226	0.9443114504695829	0.37552197173602336	0.9197491494269417	0.5971824331152658	0.9208825628518487	0.9052842595216093	0.9292137991182959	0	0	0.0
6290	0.1134722230500817	0.04352509939031928	0.04237021688466792	0.6851596336396618	None	0	0	0.1	2	0.9629629629629629	26	0.5178571428571429	0.9629629629629629	28	26	0	0	0	0.07142857142857142	2	28	1.9333333333333333	29	0.0	0	0.8227273076220651	0.8892497019922633	0.21017449704652086	0.8880360225513829	0.3360585876406098	0.924563398510249	0.9004252782981372	0.9020301390988027	0	0	0.0
3282	0.023817387750667624	0.0010531531545027214	0.0005692789038531769	0.9604943330263791	None	0	0	0.2857142857142857	2	0.875	7	0.4166666666666667	0.75	6	6	3	4	0	0.375	8	3	0.6666666666666666	10	0.4	0.2222222222222222	0.8795441391388577	0.9358489100677797	0.49576874692331907	0.9275832576106215	0.8568565442753929	0.8878321994325792	0.920030665782412	0.9193129319296183	0.16666666666666666	0.16666666666666666	0.0
5715	0.09977163672440285	0.042341373709276243	0.03999974617191513	0.656617953787616	None	0	0	0.13333333333333333	2	0.95	19	0.5238095238095238	0.95	21	19	0	0	0	0.09523809523809523	2	21	1.4666666666666666	22	0.0	0	0.8227273076220651	0.8845430620761572	0.21017449704652086	0.8920960861913169	0.3360585876406098	0.9232762932262708	0.9004252782981372	0.9013285934871983	0	0	0.0
3618	0.058426767378143014	0.013212431464805425	0.01315928809286949	0.9186513335071307	None	0	0	0.23076923076923078	3	0.8235294117647058	14	0.25333333333333335	0.7647058823529411	14	13	4	3	0	0.3333333333333333	5	15	1.2666666666666666	19	0.2727272727272727	0.1111111111111111	0.8072828257561173	0.9445181228987959	0.4411276917290877	0.9453596912576336	0.6707730411294198	0.8664857717009736	0.8945266772195961	0.9254320486279853	0.2857142857142857	0.14285714285714285	0.0
6150	0.09876852575772421	0.041173174281635576	0.03878329160574426	0.6569290930899511	None	0	0	0.13333333333333333	2	0.95	19	0.5238095238095238	0.95	21	19	0	0	0	0.09523809523809523	2	21	1.4666666666666666	22	0.0	0	0.8227273076220651	0.8845430620761572	0.21017449704652086	0.8920960861913169	0.3360585876406098	0.9232762932262708	0.9004252782981372	0.9013285934871983	0	0	0.0
344	None	None	None	None	None	0	0	0.5	3	0.5	3	0.6666666666666666	0.3333333333333333	4	2	3	0	0	0.3333333333333333	2	6	0.5333333333333333	8	0.0	0	0.6232554512729803	0.8977626901872521	0.5956229114491114	0.8854389974402389	0.5585911165147077	0.7747270284059078	0.823961797037368	0.8602772185598454	0	0	0.0
3134	0.03433251324226648	0.007754351262911457	0.0008413090256838923	0.889889937482478	None	0	0	0.25	2	0.8888888888888888	8	0.55	0.8888888888888888	10	8	0	0	0	0.2	2	10	0.7333333333333333	11	0.0	0	0.8921354658766356	0.9396634532902797	0.16849480940458408	0.9429094409561214	0.5196902678486855	0.9385400904590374	0.8785182223888313	0.9403982536016419	0	0	0.0
828	None	None	None	None	None	0	0	0.4	2	0.6	3	0.5833333333333334	0.2	3	1	3	1	0	0.75	3	4	0.4666666666666667	7	0.125	0	0.44043994034964307	0.7877293667874288	0.4276836303800602	0.8537929040224446	0.24562701630867032	0.8262983578969852	0.8225559937444894	0.8242181219258797	1.0	0.6666666666666666	0.0
2254	None	None	None	None	None	0	0	0.5	3	0.5	3	0.6666666666666666	0	1	0	6	1	0	0.75	4	3	0.5333333333333333	8	0.06666666666666667	0.6666666666666666	0	0	0	0	0	0	0	0	0	0	0
5548	0.09794149803838291	0.041917705807779516	0.03974722294461898	0.6525292936344816	None	0	0	0.13333333333333333	2	0.95	19	0.5238095238095238	0.95	21	19	0	0	0	0.09523809523809523	2	21	1.4666666666666666	22	0.0	0	0.8227273076220651	0.8845430620761572	0.21017449704652086	0.8920960861913169	0.3360585876406098	0.9232762932262708	0.9004252782981372	0.9013285934871983	0	0	0.0
6433	0.09394969315598521	0.03983721627358696	0.03707597785177618	0.6516128685934495	None	0	0	0.13333333333333333	2	0.95	19	0.5238095238095238	0.95	21	19	0	0	0	0.09523809523809523	2	21	1.4666666666666666	22	0.0	0	0.8227273076220651	0.8845430620761572	0.21017449704652086	0.8920960861913169	0.3360585876406098	0.9232762932262708	0.9004252782981372	0.9013285934871983	0	0	0.0
1159	None	None	None	None	None	0	0	0.625	5	0.4	4	0.42857142857142855	0.4	9	4	2	1	0	0.5714285714285714	4	7	0.8	12	0.3333333333333333	0.25	0.6733059207297797	0.8963185786224338	0.33199320358200624	0.8969499486297061	0.851309898997531	0.901747377332467	0.8961128538443419	0.8983645509644244	1.0	0.2222222222222222	0.0
4521	0.04163416587916115	0.01778290872373507	0.01726510482407369	0.6599167239732411	None	0	0	0.2	2	0.9166666666666666	11	0.4666666666666667	0.75	11	9	2	0	0	0.3	3	10	0.9333333333333333	14	0.0	0	0.9039121320258767	0.9027934218976218	0.36632639087325936	0.9058415684004782	0.49137895175063095	0.9236144233235948	0.9061624314495442	0.9111976940379779	0	0	0.0
1983	None	None	None	None	None	0.3333333333333333	1	0.375	3	0.7	7	0.5	0.5	7	5	4	1	0	0.375	8	3	0.8	12	0.1	0.2	0.5916153643370344	0.9479221670117385	0.33516804475607515	0.8905184715297951	0.851309898997531	0.8887889845829664	0.9455173031276328	0.9136209399032511	1.0	0.2857142857142857	0.0
3805	0.07170355863397614	0.016646020940351343	0.015125327087703538	0.6833521876943764	None	0	0	0.18181818181818182	2	0.9285714285714286	13	1.0	0.9285714285714286	15	13	0	0	0	0.0625	16	1	1.0666666666666667	16	0.0	0.13333333333333333	0.6733059207297797	0.9637761687177391	0.5159289925849161	0.9011276562961522	0.7725322722821646	0.795625107808256	0.9052842595216093	0.907490949020097	0	0	0.0
1917	None	None	None	None	None	0	0	0.5	3	0.7142857142857143	5	0.42857142857142855	0.7142857142857143	6	5	2	1	0	0.42857142857142855	7	3	0.6	9	0.14285714285714285	1.0	0.8384389976417378	0.7161530592862031	0.2935973440107835	0.7580521407590267	0.8568565442753929	0.6148078287068581	0.9349293872473514	0.6995211566424371	1.0	0.5	0.0
2686	0.0007314852143428782	0.00015461779933556019	-0.00015238511730409097	0.9965850731555456	None	1.0	1	0.75	3	0.25	1	0.6666666666666666	0	1	0	4	2	0	1.0	3	3	0.4	6	0.18181818181818182	0	0	0	0	0	0	0	0	0	0	0	0
4953	0.07967411702526273	0.01846580459488523	0.012478426533446349	0.7772335045951583	None	0	0	0.16666666666666666	2	0.9375	15	0.5294117647058824	0.9375	17	15	0	1	0	0.11764705882352941	2	17	1.2	18	0.5	0	0.8384011359009801	0.8740720565449467	0.36632639087325936	0.8846082237541459	0.3360585876406098	0.9376895415848364	0.9219292846532887	0.9027813760949303	1.0	0.47058823529411764	0.0
6303	0.06322228014546813	0.014996032748694054	0.014392415657654041	0.6614759482299799	None	0	0	0.14285714285714285	2	0.9473684210526315	18	1.0	0.9473684210526315	20	18	0	1	0	0.047619047619047616	21	1	1.4	21	0.5	0.2	0.8384011359009801	0.8965197071178717	0.21017449704652086	0.8956866687243359	0.3360585876406098	0.923208798100389	0.9004252782981372	0.9059676993652033	1.0	0.35	0.0
315	None	None	None	None	None	0	0	0.8	4	0.2	1	0.5833333333333334	0	4	0	2	1	0	0.75	3	4	0.4666666666666667	7	0.25	0.5	0	0	0	0	0	0	0	0	0	0	0
3696	0.08002452154213248	0.015224877782664126	0.010728459786636871	0.7440678323163077	None	0	0	0.125	2	0.9545454545454546	21	1.0	0.8181818181818182	19	18	4	5	0	0.041666666666666664	24	1	1.6	24	0.45454545454545453	0.08695652173913043	0.8072828257561173	0.9227104548267421	0.3225612931556056	0.9429750107136065	0.5971824331152658	0.9192017232960152	0.9052842595216093	0.9290564922352266	0.10526315789473684	0.21052631578947367	0.0
1411	None	None	None	None	None	0	0	0.6666666666666666	4	0.3333333333333333	2	0.8888888888888888	0.16666666666666666	3	1	4	3	0	1.0	3	3	0.5333333333333333	8	0.3	0.8	0.8840803591356821	0.7338257418760823	0.7694769542604616	0.9666088099901436	0.9630925139864545	0.9067982803954591	0.7225558566093708	0.9018772053712868	0.3333333333333333	0.6666666666666666	0.0
2128	None	None	None	None	None	0	0	0.25	2	0.8888888888888888	8	0.3142857142857143	0.6666666666666666	6	6	4	2	0	0.7142857142857143	7	5	0.7333333333333333	11	0.16666666666666666	0	0.8151138179707825	0.9367625102081244	0.48841664858137224	0.9196506726634883	0.5377095154924486	0.9325508201971392	0.8495292593124186	0.9299918369363679	0.75	0	0.0
3470	0.04587345728131226	0.013682977555901255	0.004392192344616917	0.6242574353180872	None	0	0	0.2222222222222222	2	0.9090909090909091	10	0.5416666666666666	0.9090909090909091	12	10	0	0	0	0.16666666666666666	2	12	0.8666666666666667	13	0.0	0	0.8266457646917938	0.9479084934784185	0.41984394037273776	0.9247443248653555	0.5971824331152658	0.9318920633559651	0.9078307743932053	0.9355554403886549	0	0	0.0
6861	0.10398116915865209	0.04295560565000102	0.04177908210588951	0.6493815058425976	None	0	0	0.1	2	0.9629629629629629	26	0.5178571428571429	0.9629629629629629	28	26	0	0	0	0.07142857142857142	2	28	1.9333333333333333	29	0.0	0	0.8227273076220651	0.8678128195370208	0.21017449704652086	0.8762058505937395	0.3104551475768167	0.9302225518507306	0.9104460419142248	0.8950081735629143	0	0	0.0
1800	None	None	None	None	None	0.25	1	0.5	5	0.5833333333333334	7	0.4375	0.5833333333333334	12	7	1	0	0	0.5	8	4	0.9333333333333333	14	0.0	0.4	0.7733502879876581	0.9042360341843853	0.5818962966849243	0.9163235671025803	0.4034162998801338	0.9195540284830036	0.9206193801512775	0.9135922018289027	0	0	0.0
6910	0.12341236346986915	0.004428782109661605	-0.0014753718647203184	0.6741466975791817	None	0	0	0.1	2	0.9629629629629629	26	0.5178571428571429	0.9629629629629629	28	26	0	0	0	0.07142857142857142	2	28	1.9333333333333333	29	0.0	0	0.8227273076220651	0.8678128195370208	0.22948224864922837	0.8720380169790921	0.3360585876406098	0.9215229572900654	0.9004252782981372	0.8897339254357441	0	0	0.0
1616	None	None	None	None	None	0	0	0.75	3	0.3333333333333333	1	0.625	0	2	0	2	1	0	0.5	2	4	0.3333333333333333	5	0.16666666666666666	0.6666666666666666	0	0	0	0	0	0	0	0	0	0	0
7312	0.1390843002104475	0.038970767118277225	0.03844608256987766	0.8121869774447175	None	0	0	0.08333333333333333	2	0.9696969696969697	32	0.5147058823529411	0.9696969696969697	34	32	0	0	0	0.058823529411764705	2	34	2.3333333333333335	35	0.0	0	0.8227273076220651	0.8520445126023695	0.21017449704652086	0.8730611139538014	0.3360585876406098	0.9219019832446989	0.9117672205982987	0.885863433380563	0	0	0.0
1767	None	None	None	None	None	0	0	0.4	2	0.6	3	0.4666666666666667	0.4	3	2	3	2	0	0.6	5	3	0.4666666666666667	7	0.2222222222222222	1.0	0.38465906925240456	0.9070325219740687	0.3638262764958758	0.9633479029673386	0.28573674379987224	0.9436648477505594	0.9455173031276328	0.9420480265426192	0.8333333333333333	0.6666666666666666	0.0
7420	0.14079064683389747	0.05157953668605894	0.034848864932661316	0.7415897180473352	None	0	0	0.1	2	0.9642857142857143	27	0.5172413793103449	0.9642857142857143	29	27	0	0	0	0.06896551724137931	2	29	2.0	30	0.0	0	0.8305642217615226	0.8594219736324282	0.21017449704652086	0.8703480286287876	0.3360585876406098	0.9186586815820997	0.9004252782981372	0.8855697526517211	0	0	0.0
5244	0.085509493883161	0.03651797326242837	0.031368186929335275	0.6625790240312004	None	0	0	0.16666666666666666	2	0.9375	15	0.5294117647058824	0.9375	17	15	0	0	0	0.11764705882352941	2	17	1.2	18	0.0	0	0.8305642217615226	0.8631507774325636	0.36632639087325936	0.8860591780059953	0.4496107462496168	0.9320142061912898	0.9219292846532887	0.8975494357688456	0	0	0.0
4988	0.09077306014105356	0.037316483531405875	0.03209786154119494	0.6633839663691243	None	0	0	0.16666666666666666	2	0.9375	15	0.5294117647058824	0.9375	17	15	0	0	0	0.11764705882352941	2	17	1.2	18	0.0	0	0.8305642217615226	0.8363352051287282	0.36632639087325936	0.800965256523341	0.3360585876406098	0.9392342957823638	0.9004252782981372	0.8721974003423351	0	0	0.0
2835	0.00806504228767193	0.00040161625607012304	0.0003966376039223089	0.9771338059529163	None	0.75	3	0.8	8	0.23076923076923078	3	0.5357142857142857	0.15384615384615385	9	2	5	0	0	0.5714285714285714	7	4	1.0	15	0.0	0.2	0.7620288234840161	0.9231439720382971	0.33199320358200624	0.9094792492191017	0.851309898997531	0.9195501580860505	0.9061184507488873	0.917571431561591	0	0	0.0
5651	0.09867530819937281	0.04005353498673297	0.037092990973765505	0.6479808454686209	None	0	0	0.13333333333333333	2	0.95	19	0.5238095238095238	0.95	21	19	0	0	0	0.09523809523809523	2	21	1.4666666666666666	22	0.0	0	0.8227273076220651	0.8845430620761572	0.21017449704652086	0.8920960861913169	0.3360585876406098	0.9232762932262708	0.9004252782981372	0.9013285934871983	0	0	0.0
5037	0.08781717679491981	0.03653082886049754	0.031146079079235656	0.6772912866586555	None	0	0	0.16666666666666666	2	0.9375	15	0.5294117647058824	0.9375	17	15	0	0	0	0.11764705882352941	2	17	1.2	18	0.0	0	0.8305642217615226	0.8631507774325636	0.36632639087325936	0.8860591780059953	0.4496107462496168	0.9320142061912898	0.9219292846532887	0.8975494357688456	0	0	0.0
2836	0.003521848471607886	0.0009124563372739385	0.0008546817859560573	0.9821950168141127	None	0	0	0.6	3	0.4	2	0.7	0.4	4	2	2	0	0	0.4	2	5	0.4666666666666667	7	0.0	0	0.7042449639408892	0.6602699775438788	0.39537825716647	0.6581281168483692	0.5377095154924486	0.5719567737294022	0.7799200959516058	0.6309823581164479	0	0	0.0
5433	0.051490656506594526	0.011329116653921514	-0.006137727634989898	0.7150327328295314	None	0	0	0.2727272727272727	3	0.8571428571428571	12	0.38095238095238093	0.8571428571428571	15	12	0	0	0	0.21428571428571427	14	3	1.0666666666666667	16	0.0	0.15384615384615385	0.9039121320258767	0.8510460354723564	0.36632639087325936	0.7975690897313226	0.5971824331152658	0.9398989636682872	0.9004252782981372	0.8759453325981188	0	0	0.0
4294	0.05070748970038109	0.021991308252088705	0.0204002305033346	0.6802177337679942	None	0	0	0.2	2	0.9166666666666666	11	0.5384615384615384	0.9166666666666666	13	11	0	0	0	0.15384615384615385	2	13	0.9333333333333333	14	0.0	0	0.8305642217615226	0.9443114504695829	0.37552197173602336	0.9197491494269417	0.5971824331152658	0.9167296631891356	0.9052842595216093	0.9279832606012569	0	0	0.0
2251	None	None	None	None	None	0	0	0.3333333333333333	2	0.6666666666666666	4	0.6666666666666666	0.5	3	3	4	2	0	0.75	4	3	0.5333333333333333	8	0.16666666666666666	0	0.7448710695237912	0.7742371041086226	1.0	0.6083175552102174	0.9983230456845644	0.9733120230514464	0.7683034520275701	0.8527552829457836	0.6666666666666666	0.6666666666666666	0.0
5324	0.08706788387486934	0.0360051950036575	0.03143399659251225	0.6725231364080395	None	0	0	0.16666666666666666	2	0.9375	15	0.5294117647058824	0.9375	17	15	0	0	0	0.11764705882352941	2	17	1.2	18	0.0	0	0.8305642217615226	0.8631507774325636	0.36632639087325936	0.8860591780059953	0.4496107462496168	0.9320142061912898	0.9219292846532887	0.8975494357688456	0	0	0.0
4565	0.06337158139554157	0.030855429825741142	0.022622831122498528	0.7335147966136641	None	0	0	0.16666666666666666	2	0.9375	15	1.0	0.9375	17	15	0	1	0	0.05555555555555555	18	1	1.2	18	0.5	0.23529411764705882	0.8305642217615226	0.9403969325032934	0.36632639087325936	0.9259539946348128	0.5971824331152658	0.9147258362264894	0.9052842595216093	0.9277409709571384	1.0	0.35294117647058826	0.0
2559	0.06376345261939759	0.016843667466799002	-0.015196772807241991	0.8544870395214738	None	0	0	0.13333333333333333	2	0.95	19	1.0	0.95	21	19	0	1	0	0.045454545454545456	22	1	1.4666666666666666	22	0.5	0.09523809523809523	0.8072828257561173	0.9384340436253645	0.36632639087325936	0.9258452829750132	0.5971824331152658	0.8844524130517553	0.9052842595216093	0.9189362654733709	1.0	0	0.0
3997	7.614737523300476e-05	7.556193706178741e-06	-6.776159008004588e-06	0.9999922491084692	None	0	0	0.25	1	1.0	4	0.6	0.75	4	3	1	2	0	0.4	2	5	0.4	6	0.4	0	0.9355064210146751	0.9486017864619899	0.5147386281072014	0.8032164683728971	0.843629148797475	0.8116683442551538	0.8997820263842804	0.872983276142069	0.75	0.25	0.07039350045378409
4357	0.06168087248635155	0.007380840342311822	0.0051317720963975815	0.793880506076342	None	0	0	0.18181818181818182	2	0.9285714285714286	13	0.5333333333333333	0.9285714285714286	15	13	0	0	0	0.13333333333333333	2	15	1.0666666666666667	16	0.0	0	0.8305642217615226	0.9508056361894167	0.464165909009452	0.9167228452689995	0.5971824331152658	0.9188500428188212	0.910315606696068	0.9305818645090572	0	0	0.0
6498	0.11151544295267894	0.04890394868301444	0.04793636126199537	0.6501813408239215	None	0	0	0.1	2	0.9629629629629629	26	0.5178571428571429	0.9629629629629629	28	26	0	0	0	0.07142857142857142	2	28	1.9333333333333333	29	0.0	0	0.8227273076220651	0.8678128195370208	0.21017449704652086	0.8762058505937395	0.3360585876406098	0.9215229572900654	0.9004252782981372	0.8909666502724928	0	0	0.0
4454	0.07200616800311968	0.026257377653462557	0.02625394251624592	0.6754350524961241	None	0	0	0.14285714285714285	2	0.9473684210526315	18	0.525	0.9473684210526315	20	18	0	0	0	0.1	2	20	1.4	21	0.0	0	0.8266457646917938	0.9310596959652521	0.36632639087325936	0.9140805450510231	0.5971824331152658	0.9452506610272448	0.9052842595216093	0.9312099228074233	0	0	0.0
3059	0.016780427579716168	0.0036247973427484207	0.0015865252614985378	0.9512432031057276	None	0	0	0.42857142857142855	3	0.625	5	0.7142857142857143	0.5	5	4	4	2	0	0.2857142857142857	2	7	0.6666666666666666	10	0.18181818181818182	0	0.7448710695237912	0.9450801392265749	0.9488406615899347	0.929477600192025	0.4496107462496168	0.9397275318750666	0.8627895305179417	0.9384049764331258	0.6	0	0.0
3649	0.0877933388119535	0.008924463748142871	-0.00858560501009326	0.646453064191143	None	0	0	0.14285714285714285	2	0.9444444444444444	17	0.5263157894736842	0.9444444444444444	19	17	0	1	0	0.10526315789473684	19	2	1.3333333333333333	20	0.5	0	0.7853670562251188	0.943556417347128	0.3371386528384682	0.9073814650116686	0.5609253095528951	0.9229842446243774	0.9052842595216093	0.9260379747487988	1.0	0.2631578947368421	0.0
6184	0.09511018260505595	0.00977589362408483	0.0018495003232360681	0.5818037549995416	None	0	0	0.14285714285714285	2	0.9444444444444444	17	0.5263157894736842	0.9444444444444444	19	17	0	0	0	0.10526315789473684	2	19	1.3333333333333333	20	0.0	0	0.8227273076220651	0.8824938219845561	0.21017449704652086	0.8836178358188762	0.3360585876406098	0.9128522573563499	0.9004252782981372	0.8938601536297187	0	0	0.0
4151	0.0786915220025909	0.025029535239267483	0.022764756123429923	0.6848027412762137	None	0	0	0.16666666666666666	2	0.9333333333333333	14	0.53125	0.9333333333333333	16	14	0	0	0	0.125	2	16	1.1333333333333333	17	0.0	0	0.804047181923592	0.9355874018316547	0.3707898514659663	0.9294041855379988	0.5233965896824413	0.9348123800984257	0.898868722021066	0.9333196945740483	0	0	0.0
426	None	None	None	None	None	0	0	0.5	3	0.6666666666666666	4	0.4444444444444444	0.6666666666666666	6	4	1	1	0	0.5	6	3	0.5333333333333333	8	0.25	1.0	0.6771300556451318	0.8359091556658309	0.7797077862125421	0.8705831203648285	0.5858442333830745	0.935326846628989	0.7081234147893136	0.8878127337746077	1.0	0.5	0.0
777	None	None	None	None	None	0	0	0.6666666666666666	2	0.5	1	0.6666666666666666	0.5	2	1	1	2	0	0.6666666666666666	3	2	0.26666666666666666	4	0.4	0	0.31513201718705236	0.8433133313509894	0.86500464358326	0.7941220364050241	0.5039621244827011	0.936177629984218	0.9534626330238617	0.8705971011887804	0.75	0	0.0
2506	None	None	None	None	None	0	0	0.1	1	1.0	12	0.4375	0.75	10	9	3	1	0	0.5	4	8	0.9333333333333333	14	0.1111111111111111	0	0.4279827668782886	0.9581115798753372	0.748148972873654	0.9176438693297656	0.7251430664768863	0.6469743284386925	0.902881884739823	0.885828909603764	1.0	0.2	0.0
5842	0.06259688816742533	0.010070432258443845	-0.003987128411395219	0.6812026044606698	None	0	0	0.16666666666666666	2	0.9375	15	0.5294117647058824	0.9375	17	15	0	0	0	0.11764705882352941	2	17	1.2	18	0.0	0	0.8305642217615226	0.8631507774325636	0.36632639087325936	0.8964300439320154	0.4496107462496168	0.9320142061912898	0.9219292846532887	0.9007849914651741	0	0	0.0
5179	0.09142418510403301	0.03699217760572672	0.03133916689693	0.6458536763799074	None	0	0	0.16666666666666666	2	0.9375	15	0.5294117647058824	0.9375	17	15	0	0	0	0.11764705882352941	2	17	1.2	18	0.0	0	0.8305642217615226	0.8631507774325636	0.36632639087325936	0.8860591780059953	0.4496107462496168	0.9320142061912898	0.9219292846532887	0.8975494357688456	0	0	0.0
3063	0.005807008876409726	0.000999614472003988	-0.0001716898383740487	0.9973475104238572	None	0	0	0.3333333333333333	1	1.0	2	1.0	0.5	2	1	1	1	0	0.25	4	1	0.26666666666666666	4	0.2	0	0.46147240509272375	0.9737815605995324	0.697689128583235	0.9536072505371197	0.386550746087843	0.8192963838368195	0.9463432387933202	0.9379917368220064	1.0	0	0.0
2197	None	None	None	None	None	0	0	0.6666666666666666	2	0.5	1	1.0	0.5	2	1	1	3	0	0.25	4	1	0.26666666666666666	4	0.6	0.6666666666666666	0.6520768356386215	0.7913202884633674	0.10213878390553624	0.5025901200024334	0.30536682145347027	0.5761327196127128	0.9065586706209866	0.634149545417208	1.0	1.0	0.26465445473286375
4314	0.08174526889519604	0.029644631875786896	0.02918310712904889	0.6723851712072078	None	0	0	0.14285714285714285	2	0.9473684210526315	18	0.525	0.9473684210526315	20	18	0	0	0	0.1	2	20	1.4	21	0.0	0	0.8266457646917938	0.9310596959652521	0.36632639087325936	0.9140805450510231	0.5971824331152658	0.9275039555790798	0.9052842595216093	0.9245277919667562	0	0	0.0
3729	0.09372027220449548	0.008864588636770365	0.0056242594040127976	0.9302991073698225	None	0	0	0.14285714285714285	2	0.9473684210526315	18	0.3684210526315789	0.9473684210526315	20	18	0	0	0	0.15789473684210525	3	19	1.4	21	0.0	0	0.7736116850159327	0.9503672811212477	0.3517325218558638	0.9283258226460916	0.5233965896824413	0.9190137364709707	0.9052842595216093	0.9338561606580577	0	0	0.0
6438	0.09859922398610527	0.04170061989115149	0.03876575514672702	0.6576745754065924	None	0	0	0.13333333333333333	2	0.95	19	0.5238095238095238	0.95	21	19	0	0	0	0.09523809523809523	2	21	1.4666666666666666	22	0.0	0	0.8227273076220651	0.8845430620761572	0.21017449704652086	0.8920960861913169	0.3360585876406098	0.9232762932262708	0.9004252782981372	0.9013285934871983	0	0	0.0
3144	0.021106757168010512	0.004912708529686695	0.004912360963030879	0.9684939215890499	None	0.25	1	0.5	5	0.5	6	0.35	0.4166666666666667	8	5	5	1	0	0.625	8	5	0.9333333333333333	14	0.09090909090909091	0.3333333333333333	0.6068954594539544	0.9506862395988102	0.29463340127931625	0.9265318766477659	0.8119210856398478	0.784059519699988	0.9474620098837199	0.905596864654248	1.0	0	0.0
1078	None	None	None	None	None	1.0	1	0.75	3	0.25	1	0.6666666666666666	0	2	0	3	1	0	1.0	3	3	0.4	6	0.125	0.6666666666666666	0	0	0	0	0	0	0	0	0	0	0
5961	0.08384736040821811	0.033657709996971465	0.03128968021310012	0.677556089626483	None	0	0	0.13333333333333333	2	0.95	19	0.5238095238095238	0.95	21	19	0	0	0	0.09523809523809523	2	21	1.4666666666666666	22	0.0	0	0.8227273076220651	0.9061075453713658	0.21017449704652086	0.905341926210905	0.3360585876406098	0.9269560121180291	0.9069355624612424	0.9133544144850453	0	0	0.0
3328	None	None	None	None	None	0.3333333333333333	1	0.75	6	0.3	3	0.6666666666666666	0.2	8	2	3	2	0	0.5	6	3	0.8	12	0.5	0.6666666666666666	0.7687849823758587	0.9559592568555724	0.3330292608505389	0.8723765531179867	0.851309898997531	0.7870548502253086	0.9295762187239655	0.8911297752023466	0.5625	0.25	0.0
2720	0.0009550768615469427	0.00024390566510026047	-4.281626517213958e-05	0.9979681540404712	None	0	0	0.25	2	0.8	8	0.6	0.1	1	1	10	5	0	0.8	5	4	0.8	12	0.20833333333333334	0	0.4171851540147287	0.5	1.0	0.5	0.670867001886746	0.5	0.9157510623094113	0.5	1.0	1.0	0.9389037662043362
2091	None	None	None	None	None	0	0	1.0	1	0	0	1.0	0	0	0	1	3	0	0.5	1	2	0.13333333333333333	2	0.5	0	0	0	0	0	0	0	0	0	0	0	0
6554	0.099826820637645	0.042344526412884984	0.039771892881239966	0.6561262065693051	None	0	0	0.13333333333333333	2	0.95	19	0.5238095238095238	0.95	21	19	0	0	0	0.09523809523809523	2	21	1.4666666666666666	22	0.0	0	0.8227273076220651	0.8845430620761572	0.21017449704652086	0.8920960861913169	0.3360585876406098	0.9232762932262708	0.9004252782981372	0.9013285934871983	0	0	0.0
2960	0.021506508696739576	0.003322836484834792	0.0027138558157250156	0.8681460446055924	None	0.5	3	0.6428571428571429	9	0.3333333333333333	6	0.35714285714285715	0.3333333333333333	11	6	8	0	0	0.875	8	7	1.3333333333333333	20	0.0	0.3076923076923077	0.8288978011489068	0.7723130416386509	0.4609043045778283	0.7785157981170889	0.851309898997531	0.8607585470519785	0.838674605215276	0.8074233088403012	0	0	0.0
3982	0.071481363025152	0.018482843351331282	0.01755644310490775	0.6149609054788757	None	0	0	0.16666666666666666	2	0.9333333333333333	14	0.53125	0.9333333333333333	15	14	1	0	0	0.125	2	16	1.1333333333333333	17	0.0	0	0.8227273076220651	0.9121677834756893	0.36632639087325936	0.8941949327295767	0.5971824331152658	0.9288402415765827	0.8972906091016684	0.9127679665382563	0	0	0.0
840	None	None	None	None	None	0	0	0.6666666666666666	4	0.3333333333333333	2	0.4444444444444444	0.3333333333333333	4	2	3	1	0	0.5	6	3	0.5333333333333333	8	0.125	0.6666666666666666	0.2504609228581963	0.9578493853752267	0.5834642828704208	0.9312343203747164	0.474560282864123	0.9110171343281566	0.930893480456907	0.9361429842261026	1.0	0.5	0.0
5107	0.08961760981034621	0.03673390236701677	0.03153114520597333	0.6729446364024189	None	0	0	0.16666666666666666	2	0.9375	15	0.5294117647058824	0.9375	17	15	0	0	0	0.11764705882352941	2	17	1.2	18	0.0	0	0.8305642217615226	0.8631507774325636	0.36632639087325936	0.8860591780059953	0.4496107462496168	0.9320142061912898	0.9219292846532887	0.8975494357688456	0	0	0.0
7190	0.1340974670907641	0.006482429179548317	0.0047509178104207204	0.7373039170092837	None	0	0	0.09090909090909091	2	0.9666666666666667	29	0.5161290322580645	0.9666666666666667	31	29	0	0	0	0.06451612903225806	2	31	2.1333333333333333	32	0.0	0	0.8305642217615226	0.918603351685983	0.22493199610787026	0.8646805624022497	0.5971824331152658	0.925570795915046	0.9004252782981372	0.9060445864358904	0	0	0.0
6148	0.09637800351547088	0.04329202306794208	0.040506265330948775	0.6407978676526052	None	0	0	0.13333333333333333	2	0.95	19	0.5238095238095238	0.95	21	19	0	0	0	0.09523809523809523	2	21	1.4666666666666666	22	0.0	0	0.8227273076220651	0.8845430620761572	0.21017449704652086	0.8920960861913169	0.3360585876406098	0.9232762932262708	0.9004252782981372	0.9013285934871983	0	0	0.0
3910	0.06754437743337548	0.023810712780037317	0.011206858032124924	0.6315433748409807	None	0	0	0.08333333333333333	1	1.0	15	1.0	1.0	16	15	0	1	0	0.058823529411764705	1	17	1.1333333333333333	17	0.3333333333333333	0	0.8118840960630495	0.9257919182903627	0.36632639087325936	0.907286582134187	0.5971824331152658	0.9368609668595562	0.9004252782981372	0.9241866115206208	1.0	0.25	0.0
780	None	None	None	None	None	0	0	0.75	3	0.5	2	0.5	0.5	3	2	2	1	0	0.75	4	3	0.4	6	0.14285714285714285	1.0	0.3522699831363346	0.6668285006053314	0.6466823245940106	0.8416372660920642	0.7117940390389842	0.540241832285662	0.8403620375926706	0.6988619091946491	1.0	0.3333333333333333	0.0
3980	0.06832204469383373	0.014225844957843334	0.012578943919281126	0.7013173002877982	None	0	0	0.21428571428571427	3	0.8947368421052632	17	0.525	0.8947368421052632	18	17	2	1	0	0.1	2	20	1.4	21	0.14285714285714285	0.10526315789473684	0.8146252677266187	0.9065783533787362	0.36632639087325936	0.8673003441245273	0.7974744688770358	0.8972101166565466	0.8961213685074368	0.891435133961671	1.0	0.2777777777777778	0.0
1753	None	None	None	None	None	0	0	0.3333333333333333	1	1.0	2	1.0	0	0	0	3	2	0	1.0	2	2	0.26666666666666666	4	0.2	0	0	0	0	0	0	0	0	0	0	0	0
1779	None	None	None	None	None	0	0	0.5	2	0.75	3	0.5	0.5	3	2	2	4	0	0.75	4	3	0.4	6	0.5714285714285714	0.4	0.6733059207297797	0.9049999816086302	0.9310707977277772	0.8489562909798622	0.7455064176328963	0.9367306073018113	0.7449815521217859	0.9024865477376591	0.3333333333333333	0.3333333333333333	0.0
2063	None	None	None	None	None	0	0	0.25	1	1.0	4	0.75	0	0	0	5	2	0	0.5	4	2	0.4	6	0.14285714285714285	0.5	0	0	0	0	0	0	0	0	0	0	0
3098	0.054157221484763596	0.010993089240068659	0.006117583291670366	0.8188415475756727	None	0	0	0.2222222222222222	2	0.9090909090909091	10	0.5416666666666666	0.9090909090909091	12	10	0	0	0	0.16666666666666666	2	12	0.8666666666666667	13	0.0	0	0.5266235291915817	0.952148000734975	0.5159289925849161	0.944224026787178	0.605210698029552	0.9404273230639479	0.8970001472186512	0.9458122081937892	0	0	0.0
916	None	None	None	None	None	0	0	0.375	3	0.8	8	0.5454545454545454	0.3	5	3	6	1	0	0.18181818181818182	11	2	0.8	12	0.07142857142857142	0.2	0.6034301925506182	0.946028581135614	0.6052850897092644	0.8324763348992226	0.6319173377893892	0.6007337639200467	0.818181300925926	0.835512020411054	1.0	0.6	0.0
3437	0.02916670325506848	0.0020192209670029325	0.0019646275212460455	0.9311608827390108	None	0	0	0.3	3	0.75	9	0.4666666666666667	0.6666666666666666	10	8	3	0	0	0.3	10	3	0.9333333333333333	14	0.0	0.18181818181818182	0.5266235291915817	0.9307650582373644	0.5956229114491114	0.9460068605401943	0.7117940390389842	0.8962425340310802	0.8540502511459153	0.9268547492480071	0	0	0.0
4634	0.08746998555901002	0.025895535446369886	0.022429144192385772	0.666135880277174	None	0	0	0.125	2	0.9523809523809523	20	0.5227272727272727	0.9523809523809523	22	20	0	0	0	0.09090909090909091	2	22	1.5333333333333334	23	0.0	0	0.8266457646917938	0.9233523447471788	0.36632639087325936	0.9178417092837216	0.5458181075475192	0.9248673537627127	0.9081310321300902	0.9220732039024961	0	0	0.0
3760	0.07396360259315751	0.016911399303486428	0.013768827786978636	0.6865509068960758	None	0	0	0.08333333333333333	1	1.0	15	1.0	1.0	16	15	0	1	0	0.058823529411764705	1	17	1.1333333333333333	17	0.3333333333333333	0	0.8118840960630495	0.9257919182903627	0.36632639087325936	0.907286582134187	0.5971824331152658	0.9368609668595562	0.9004252782981372	0.9241866115206208	1.0	0.25	0.0
3411	0.027270754125927086	0.009593584204244965	0.00956421590187176	0.9618444868835448	None	0.2	1	0.3333333333333333	4	0.7333333333333333	11	0.425	0.4666666666666667	9	7	7	4	0	0.625	5	8	1.1333333333333333	17	0.25	0.16666666666666666	0.8072828257561173	0.8870864152119953	0.33506653830140276	0.9581598070864149	0.7765765224940546	0.8803590819869226	0.9016923952030232	0.9165297241186408	0.1111111111111111	0.3333333333333333	0.0
3022	0.01014050078686931	0.001758845568099746	0.0009081835731730502	0.9947268315850707	None	0	0	0.5	5	0.3333333333333333	4	0.5	0.25	6	3	7	2	0	0.5714285714285714	4	7	0.9333333333333333	14	0.13333333333333333	0.2222222222222222	0.5999647249606807	0.9142595174925843	0.7252223842683672	0.964849227354427	0.6765803898424985	0.9433433776586941	0.8674851696120379	0.9443025386660928	0.5833333333333334	0.5	0.0
2857	0.01838632270595384	0.003171843353087112	0.00232614603938894	0.9945226292203994	None	0.5	2	0.7	7	0.38461538461538464	5	0.42857142857142855	0.38461538461538464	10	5	4	0	0	0.7142857142857143	7	5	1.0	15	0.0	0.36363636363636365	0.7511018609393432	0.9312356979694111	0.3340653181190717	0.8630017503913101	0.851309898997531	0.7815971627563268	0.9084763150528575	0.870692039269013	0	0	0.0
687	None	None	None	None	None	0	0	0.4	2	0.8	4	1.0	0.8	5	4	1	3	0	0.14285714285714285	7	1	0.4666666666666667	7	0.6	0.3333333333333333	0.593979345704884	0.9402033191799201	0.8785710391619638	0.9576538365322697	0.31308810218064725	0.8205312239280733	0.9733567440881741	0.9216203050163868	0.2	0	0.0
472	None	None	None	None	None	0.5	1	0.8333333333333334	5	0.16666666666666666	1	0.5333333333333333	0.16666666666666666	2	1	5	1	0	0.6	5	3	0.5333333333333333	8	0.07692307692307693	0.6666666666666666	0.47838807197890365	0.9706574307556803	0.43552354713142183	0.9662758603228938	0.25981628621220987	0.7490271683512302	0.9522407642607049	0.9339616720448388	1.0	0.5	0.0
452	None	None	None	None	None	0	0	0.2222222222222222	2	0.9090909090909091	10	0.30952380952380953	0.7272727272727273	9	8	3	0	0	0.8571428571428571	6	7	0.8666666666666667	13	0.0	0	0.3522699831363346	0.6797733367539808	0.6446102100569451	0.7761099178556885	0.6976238405548318	0.8683152931096769	0.826460625792607	0.7848242314956191	0	0	0.0
2126	None	None	None	None	None	1.0	2	1.0	6	0.14285714285714285	1	0.75	0	1	0	7	0	0	0.75	3	4	0.6	9	0.0	0.8	0	0	0	0	0	0	0	0	0	0	0
2623	9.786731540265398e-09	9.394786119131833e-09	9.393557375377188e-09	0.9999991419330603	None	0	0	0.6666666666666666	2	0.5	1	1.0	0	0	0	3	2	0	0.25	1	4	0.26666666666666666	4	0.2	0.6666666666666666	0	0	0	0	0	0	0	0	0	0	0
5821	0.08468621307325921	0.028901436546695032	0.02234955612878833	0.6767720011031595	None	0	0	0.1111111111111111	2	0.96	24	0.5192307692307693	0.96	26	24	0	0	0	0.07692307692307693	2	26	1.8	27	0.0	0	0.8266457646917938	0.8993187618717009	0.24214118545484778	0.8908054970934046	0.3928346669451133	0.9239874316797815	0.9004252782981372	0.9056940903338383	0	0	0.0
3920	0.11623244344449263	0.030684041291717756	-0.02063202210399739	0.68461476390569	None	0	0	0.10526315789473684	2	0.9615384615384616	25	0.5185185185185185	0.9615384615384616	27	25	0	1	0	0.07407407407407407	27	2	1.8666666666666667	28	0.5	0	0.7853670562251188	0.939721020982955	0.3371386528384682	0.9111351432564074	0.5609253095528951	0.925222762408467	0.9052842595216093	0.9262114075332831	1.0	0.25925925925925924	0.0
4892	0.08639917703423863	0.03770278184825241	0.03279411865660054	0.670377503849545	None	0	0	0.16666666666666666	2	0.9375	15	0.5294117647058824	0.9375	17	15	0	0	0	0.11764705882352941	2	17	1.2	18	0.0	0	0.8305642217615226	0.8631507774325636	0.36632639087325936	0.8860591780059953	0.4496107462496168	0.9320142061912898	0.9219292846532887	0.8975494357688456	0	0	0.0
4501	0.08198377225347937	0.029485160096102667	0.02909829356021419	0.6698345969690547	None	0	0	0.14285714285714285	2	0.9473684210526315	18	0.525	0.9473684210526315	20	18	0	0	0	0.1	2	20	1.4	21	0.0	0	0.8266457646917938	0.9310596959652521	0.36632639087325936	0.9140805450510231	0.5971824331152658	0.9275039555790798	0.9052842595216093	0.9245277919667562	0	0	0.0
1439	None	None	None	None	None	0	0	1.0	1	0	0	1.0	0	0	0	1	3	0	0.5	2	1	0.13333333333333333	2	0.5	0	0	0	0	0	0	0	0	0	0	0	0
4351	0.1017540954469924	0.03482417072052663	0.020728073140472463	0.6797754856596565	None	0	0	0.14285714285714285	2	0.9444444444444444	17	0.5263157894736842	0.9444444444444444	19	17	0	0	0	0.10526315789473684	2	19	1.3333333333333333	20	0.0	0	0.8305642217615226	0.9191723931420402	0.36632639087325936	0.9081999969835912	0.5971824331152658	0.9292077111839631	0.9052842595216093	0.9192744712201966	0	0	0.0
2593	0.015835707532413063	0.0005256023582367109	-0.0001607395578702004	0.971489373291579	None	0.3333333333333333	1	0.625	5	0.5	5	0.34285714285714286	0.3	5	3	6	2	0	0.7142857142857143	7	5	0.8	12	0.14285714285714285	0.2	0.6733059207297797	0.9134127000136352	0.33199320358200624	0.9392932994117971	0.851309898997531	0.8910674719259015	0.9455173031276328	0.9167459241589542	0.6	0.2	0.0
3571	0.04868393980065726	0.011528119130569217	0.011515969998238193	0.9186421764104066	None	0	0	0.25	3	0.8125	13	0.2571428571428571	0.8125	14	13	3	2	0	0.35714285714285715	5	14	1.2	18	0.2222222222222222	0.11764705882352941	0.8072828257561173	0.9445181228987959	0.4411276917290877	0.940989760705746	0.7277165388977623	0.8736673310893138	0.8952990634598049	0.9250162754633818	0.5357142857142857	0.14285714285714285	0.0
3372	0.021807470347223554	0.0007847240553572574	0.0003141980924457803	0.967238980165259	None	0.25	1	0.45454545454545453	5	0.5714285714285714	8	0.4444444444444444	0.5	11	7	4	3	0	0.25	12	3	1.0666666666666667	16	0.375	0.13333333333333333	0.6733059207297797	0.9288545205674456	0.35231412889612634	0.9312532681320587	0.7765765224940546	0.8971441533466925	0.9016923952030232	0.9203470561813406	0.09090909090909091	0.45454545454545453	0.0
1577	None	None	None	None	None	0	0	0.6	6	0.25	3	0.5	0.25	8	3	5	1	0	0.5714285714285714	4	7	0.9333333333333333	14	0.1111111111111111	0.4444444444444444	0.6733059207297797	0.8637316617064067	0.485092146660204	0.9406065572659741	0.7765765224940546	0.7933389232907435	0.9012269282805987	0.8791829799152685	1.0	0.375	0.0
2241	None	None	None	None	None	0	0	0.25	1	1.0	4	1.0	0.5	2	2	3	3	0	0.6666666666666666	3	2	0.4	6	0.3	0	0.19259618259793446	0.6124760435257275	0.86500464358326	0.7941220364050241	0.5039621244827011	0.936177629984218	0.9618024824242517	0.8172454875337078	0.5	0.5	0.4721101721154828
5624	0.07839355102031863	0.03702130892583399	0.031835582416168	0.652261541017559	None	0	0	0.16666666666666666	2	0.9375	15	0.5294117647058824	0.9375	17	15	0	0	0	0.11764705882352941	2	17	1.2	18	0.0	0	0.8305642217615226	0.8623398713417738	0.36632639087325936	0.8860591780059953	0.4496107462496168	0.9320142061912898	0.9219292846532887	0.8973393447575035	0	0	0.0
6133	0.09776898216113812	0.041470631192973	0.039234131916428674	0.6573854544142695	None	0	0	0.13333333333333333	2	0.95	19	0.5238095238095238	0.95	21	19	0	0	0	0.09523809523809523	2	21	1.4666666666666666	22	0.0	0	0.8227273076220651	0.8845430620761572	0.21017449704652086	0.8920960861913169	0.3360585876406098	0.9232762932262708	0.9004252782981372	0.9013285934871983	0	0	0.0
6609	0.11047175338003969	0.04593356337948304	0.045055087260933345	0.6542953788434334	None	0	0	0.1	2	0.9629629629629629	26	0.5178571428571429	0.9629629629629629	28	26	0	0	0	0.07142857142857142	2	28	1.9333333333333333	29	0.0	0	0.8227273076220651	0.8678128195370208	0.21017449704652086	0.8762058505937395	0.3360585876406098	0.9215229572900654	0.9004252782981372	0.8909666502724928	0	0	0.0
350	None	None	None	None	None	0	0	0.5	2	0.6666666666666666	2	0.625	0.3333333333333333	2	1	2	2	0	0.5	4	2	0.3333333333333333	5	0.2857142857142857	0	0.36476819071597166	0.65403312150925	0.5860971364300727	0.6365662874747685	0.6643091257761823	0.9427883621528422	0.8222700673768905	0.7913579614274331	0.75	0.5	0.0
7049	0.10975569337063326	0.04694127855762695	0.0454166220552419	0.6545509973293776	None	0	0	0.1	2	0.9629629629629629	26	0.5178571428571429	0.9629629629629629	28	26	0	0	0	0.07142857142857142	2	28	1.9333333333333333	29	0.0	0	0.8227273076220651	0.8678128195370208	0.21017449704652086	0.8762058505937395	0.3360585876406098	0.9215229572900654	0.9004252782981372	0.8909666502724928	0	0	0.0
5930	0.1003887793457142	0.03652833029528825	0.03322275719361548	0.6509299969907452	None	0	0	0.13333333333333333	2	0.95	19	0.5238095238095238	0.95	21	19	0	0	0	0.09523809523809523	2	21	1.4666666666666666	22	0.0	0	0.8227273076220651	0.8845430620761572	0.21017449704652086	0.8920960861913169	0.3360585876406098	0.9232762932262708	0.9004252782981372	0.9013285934871983	0	0	0.0
6875	0.11625575879341721	0.027203842796494106	0.024886812623960378	0.7186278824471339	None	0	0	0.1111111111111111	2	0.96	24	0.5192307692307693	0.96	26	24	0	0	0	0.07692307692307693	2	26	1.8	27	0.0	0	0.8227273076220651	0.8644243876377399	0.21017449704652086	0.8753230581913435	0.3360585876406098	0.9133010640329787	0.9117672205982987	0.8861504057396783	0	0	0.0
1773	None	None	None	None	None	0	0	0.25	1	1.0	4	0.5	0.25	1	1	4	2	0	0.75	3	4	0.4	6	0.16666666666666666	0	0.7986290418940636	0.5	1.0	0.5	0.8410072271261674	0.5	0.7040848482565876	0.5	1.0	1.0	0.014649447972011748
1372	None	None	None	None	None	0	0	0.5	2	0.6666666666666666	2	0.8333333333333334	0	0	0	4	2	0	0.6666666666666666	3	2	0.3333333333333333	5	0.16666666666666666	0.6666666666666666	0	0	0	0	0	0	0	0	0	0	0
2431	None	None	None	None	None	0	0	0.2857142857142857	2	0.875	7	0.5555555555555556	0.75	7	6	2	2	0	0.2222222222222222	2	9	0.6666666666666666	10	0.2857142857142857	0	0.769170433889655	0.9141242007372143	0.6290473254134179	0.8399205273865741	0.5377095154924486	0.9412516107465878	0.8554168669131595	0.9059833762656773	0.5714285714285714	0	0.0
1536	None	None	None	None	None	0	0	0.75	3	0.5	2	0.75	0	1	0	4	1	0	0.5	4	2	0.4	6	0.09090909090909091	0.5	0	0	0	0	0	0	0	0	0	0	0
5009	0.08778008533041387	0.037981048220410284	0.0327082535781725	0.6710731806605716	None	0	0	0.16666666666666666	2	0.9375	15	0.5294117647058824	0.9375	17	15	0	0	0	0.11764705882352941	2	17	1.2	18	0.0	0	0.8305642217615226	0.8631507774325636	0.36632639087325936	0.8860591780059953	0.4496107462496168	0.9320142061912898	0.9219292846532887	0.8975494357688456	0	0	0.0
5862	0.09575874414686439	0.014682610286595314	-0.003848730520925333	0.6488342103092029	None	0	0	0.16666666666666666	2	0.9375	15	0.5294117647058824	0.9375	17	15	0	0	0	0.11764705882352941	2	17	1.2	18	0.0	0	0.7853670562251188	0.8807666130970425	0.21017449704652086	0.8854266513453914	0.3360585876406098	0.807765851600564	0.9219292846532887	0.8613690231503421	0	0	0.0
1964	None	None	None	None	None	0	0	0.4	2	0.6	3	0.4666666666666667	0.4	4	2	2	1	0	0.6	5	3	0.4666666666666667	7	0.16666666666666666	0	0.6733059207297797	0.8754282654406342	0.33199320358200624	0.758003639416351	0.851309898997531	0.9210801179757864	0.8961128538443419	0.8640766401809212	1.0	0.5	0.0
6315	0.09584243935346211	0.040838328963669096	0.03806543938890191	0.6569483864629342	None	0	0	0.13333333333333333	2	0.95	19	0.5238095238095238	0.95	21	19	0	0	0	0.09523809523809523	2	21	1.4666666666666666	22	0.0	0	0.8227273076220651	0.8845430620761572	0.21017449704652086	0.8920960861913169	0.3360585876406098	0.9232762932262708	0.9004252782981372	0.9013285934871983	0	0	0.0
2112	None	None	None	None	None	0.5	1	0.5	3	0.5	3	0.5	0.16666666666666666	3	1	4	0	0	1.0	4	4	0.5333333333333333	8	0.0	0	0.8948242342557776	0.9424571752657142	0.6449029134331304	0.9544237477309977	0.8539591283334275	0.9357897034707572	0.8237434369797771	0.9447457053495444	0	0	0.0
5469	0.06833909702161339	0.014656784305956846	0.01458455919932189	0.6525354783635537	None	0	0	0.14285714285714285	2	0.9444444444444444	17	0.5263157894736842	0.9444444444444444	19	17	0	0	0	0.10526315789473684	2	19	1.3333333333333333	20	0.0	0	0.8384011359009801	0.8281866948570681	0.23358302022621294	0.7943884485928125	0.3360585876406098	0.9354376802859926	0.9109006634308816	0.8659869350806251	0	0	0.0
4868	0.1020586067961394	0.0314231817335659	0.03081361460373494	0.5834844753909952	None	0	0	0.125	2	0.9523809523809523	20	0.5227272727272727	0.9523809523809523	22	20	0	0	0	0.09090909090909091	2	22	1.5333333333333334	23	0.0	0	0.804047181923592	0.9161873855808522	0.21017449704652086	0.918783989168715	0.3360585876406098	0.9230531424467416	0.902881884739823	0.9193871522478113	0	0	0.0
1646	None	None	None	None	None	0	0	0.3333333333333333	1	1.0	2	1.0	0	0	0	3	6	0	1.0	2	2	0.26666666666666666	4	0.6	0	0	0	0	0	0	0	0	0	0	0	0
2469	None	None	None	None	None	0	0	0.5	2	0.3333333333333333	1	0.5555555555555556	0.3333333333333333	2	1	2	2	0	1.0	3	3	0.3333333333333333	5	0.2857142857142857	1.0	0.6589140633073306	0.8863007773712258	0.6276007422197803	0.9764314782098255	0.5461242604793151	0.957193796356707	0.954126349900826	0.950809119410806	0.75	0.5	0.47142529513339315
6086	0.09778995392546364	0.04183806489549088	0.03938009800605829	0.6558630988053842	None	0	0	0.13333333333333333	2	0.95	19	0.5238095238095238	0.95	21	19	0	0	0	0.09523809523809523	2	21	1.4666666666666666	22	0.0	0	0.8227273076220651	0.8845430620761572	0.21017449704652086	0.8920960861913169	0.3360585876406098	0.9232762932262708	0.9004252782981372	0.9013285934871983	0	0	0.0
6167	0.09564120286505443	0.036912280618113656	0.03335150308328585	0.6514611362812052	None	0	0	0.13333333333333333	2	0.95	19	0.5238095238095238	0.95	21	19	0	0	0	0.09523809523809523	2	21	1.4666666666666666	22	0.0	0	0.8227273076220651	0.8845430620761572	0.21017449704652086	0.8920960861913169	0.3360585876406098	0.9232762932262708	0.9004252782981372	0.9013285934871983	0	0	0.0
4317	0.1046581482441093	0.029583946209407935	0.02925334401880605	0.5844407249147401	None	0	0	0.125	2	0.9523809523809523	20	0.5227272727272727	0.9523809523809523	22	20	0	0	0	0.09090909090909091	2	22	1.5333333333333334	23	0.0	0	0.804047181923592	0.9161873855808522	0.21017449704652086	0.918783989168715	0.3360585876406098	0.9230531424467416	0.902881884739823	0.9193871522478113	0	0	0.0
2779	0.0009719156299136092	8.72492188301055e-05	8.723852925246222e-05	0.9967780120467636	None	0	0	0.6666666666666666	2	0.5	1	0.6666666666666666	0	1	0	2	1	0	0.6666666666666666	2	3	0.26666666666666666	4	0.14285714285714285	0	0	0	0	0	0	0	0	0	0	0	0
4328	0.05048116526932371	0.0014385742158049759	0.0007416640522865236	0.8685144520489843	None	0	0	0.2222222222222222	2	0.9090909090909091	10	0.5416666666666666	0.9090909090909091	12	10	0	0	0	0.16666666666666666	2	12	0.8666666666666667	13	0.0	0	0.8672381768936998	0.9493872999729774	0.4501889427531768	0.9170194332203117	0.5971824331152658	0.9082339139357918	0.9052842595216093	0.9270431466644034	0	0	0.0
4462	0.04201676356421197	0.026935441622852475	0.025842121747447967	0.7597088308712615	None	0	0	0.25	2	0.8888888888888888	8	1.0	0.8888888888888888	10	8	0	0	0	0.09090909090909091	11	1	0.7333333333333333	11	0.0	0.4	0.8672381768936998	0.9593579184318749	0.5248559137703301	0.9196716882202008	0.6704107359359031	0.9217963892113339	0.9052842595216093	0.9363617859962182	0	0	0.0
1347	None	None	None	None	None	0	0	0.125	1	1.0	9	1.0	1.0	10	9	0	1	0	0.09090909090909091	11	1	0.7333333333333333	11	0.3333333333333333	0	0.769170433889655	0.8988828274111383	0.7851443919956991	0.7549948078612013	0.7826849379922153	0.9627082282552377	0.6803864542023167	0.8990845422461875	1.0	0.2	0.0
744	None	None	None	None	None	0	0	0.5	3	0.5714285714285714	4	0.5	0.5714285714285714	5	4	3	3	0	0.5	3	6	0.6	9	0.3333333333333333	0.3333333333333333	0.8840803591356821	0.94563179722683	0.1849910461900776	0.9623522595763842	0.4999727891039482	0.9440270994656669	0.9526885922815944	0.9513928399569318	0.2	0.4	0.0
761	None	None	None	None	None	0	0	0.5	1	1.0	1	1.0	0	0	0	2	3	0	0.3333333333333333	1	3	0.2	3	0.375	0	0	0	0	0	0	0	0	0	0	0	0
6819	0.10779368264895861	0.04046084572246615	0.03842818917975816	0.5862981851511266	None	0	0	0.1	2	0.9629629629629629	26	0.5178571428571429	0.9629629629629629	28	26	0	0	0	0.07142857142857142	2	28	1.9333333333333333	29	0.0	0	0.8227273076220651	0.8678128195370208	0.21017449704652086	0.8762058505937395	0.3360585876406098	0.9215229572900654	0.9004252782981372	0.8909666502724928	0	0	0.0
1860	None	None	None	None	None	0.6666666666666666	2	0.625	5	0.3333333333333333	3	0.44	0.3333333333333333	7	3	3	1	0	1.0	5	5	0.7333333333333333	11	0.16666666666666666	0.3333333333333333	0.45356408259272357	0.8833219545552045	0.35231412889612634	0.9131054536866786	0.28573674379987224	0.9467543782090726	0.8961128538443419	0.9182034450388191	1.0	0.42857142857142855	0.0
1053	None	None	None	None	None	0	0	0.6	3	0.4	2	0.5833333333333334	0.4	4	2	2	2	0	0.3333333333333333	2	6	0.4666666666666667	7	0.3333333333333333	0.3333333333333333	0.8240271864479641	0.910540416120976	0.5484076196811142	0.948325663413185	0.12253126754406898	0.9264004672871788	0.916654743767718	0.9300561375923396	0.625	0.5	0.0
2790	0.005009524996607127	0.0004956853612375559	0.00032309330366072107	0.9956676445842433	None	0	0	0.75	3	0.5	2	0.6	0.5	4	2	1	1	0	0.4	5	2	0.4	6	0.25	1.0	0.6402149680836118	0.9459370859740848	0.7623380396077509	0.9326383901815621	0.21593999666347496	0.9625310217269599	0.9471549520064501	0.9484368342695889	1.0	0	0.0
7137	0.1219934145234374	0.04750891271305907	0.04749831383033962	0.6550214244653406	None	0	0	0.1	2	0.9629629629629629	26	0.5178571428571429	0.9629629629629629	28	26	0	0	0	0.07142857142857142	2	28	1.9333333333333333	29	0.0	0	0.8227273076220651	0.8678128195370208	0.21017449704652086	0.8762058505937395	0.3360585876406098	0.9215229572900654	0.9004252782981372	0.8909666502724928	0	0	0.0
2466	None	None	None	None	None	0	0	0.3333333333333333	1	1.0	2	0.6666666666666666	0.5	2	1	1	1	0	0.6666666666666666	3	2	0.26666666666666666	4	0.2	0	0.37235684263068913	0.5500489796368329	0.8223051050284725	0.8553197140037062	0.47359300786111086	0.9154451730886033	0.919008800497191	0.810502094263033	1.0	0	0.0
3507	0.005977931882479904	0.002394284902639179	0.0001266603852986866	0.9729307344181563	None	0	0	0.5	3	0.5714285714285714	4	0.6428571428571429	0.5714285714285714	5	4	3	3	0	0.2857142857142857	7	2	0.6	9	0.3333333333333333	0.5714285714285714	0.8072828257561173	0.9060022367417657	0.6446102100569451	0.9459119817839204	0.7117940390389842	0.7560913844666926	0.9016923952030232	0.889557135483089	0.4	0.4	0.0
3028	0.006037340763172176	0.0003353502439475654	0.0003257647929116916	0.9407967323898396	None	0.5	2	0.6	6	0.4166666666666667	5	0.4	0.16666666666666666	6	2	7	3	0	0.7142857142857143	7	5	0.9333333333333333	14	0.21428571428571427	0.5	0.7663819560562631	0.9414395155328144	0.33199320358200624	0.7437899463772947	0.848719518756079	0.8107046879586735	0.9025263845867925	0.8539473272956221	0.6666666666666666	0.5	0.0
4223	0.0727120048322607	0.0164855092161699	-0.014984616324852693	0.660498558826573	None	0	0	0.16666666666666666	2	0.9375	15	1.0	0.9375	17	15	0	0	0	0.05555555555555555	18	1	1.2	18	0.0	0.11764705882352941	0.9039121320258767	0.9443802311047982	0.37552197173602336	0.8997514274154297	0.5971824331152658	0.9154079993468679	0.9052842595216093	0.9219634793055962	0	0	0.0
3735	0.07268992525258353	0.0181646615077992	0.016631480854773086	0.5946446035648976	None	0	0	0.16666666666666666	2	0.9333333333333333	14	0.53125	0.9333333333333333	15	14	1	0	0	0.125	2	16	1.1333333333333333	17	0.0	0	0.8227273076220651	0.9121677834756893	0.36632639087325936	0.8941949327295767	0.5971824331152658	0.9288402415765827	0.8972906091016684	0.9127679665382563	0	0	0.0
4972	0.10501268368547538	0.028202118911597306	0.027984461283700152	0.5765856421049522	None	0	0	0.125	2	0.9523809523809523	20	0.5227272727272727	0.9523809523809523	22	20	0	0	0	0.09090909090909091	2	22	1.5333333333333334	23	0.0	0	0.804047181923592	0.9161873855808522	0.21017449704652086	0.918783989168715	0.3360585876406098	0.9230531424467416	0.902881884739823	0.9193871522478113	0	0	0.0
7509	0.1274963002694416	0.028129836831638822	0.02809485199969645	0.6075415731537981	None	0	0	0.125	2	0.9523809523809523	20	0.5227272727272727	0.9523809523809523	22	20	0	0	0	0.09090909090909091	2	22	1.5333333333333334	23	0.0	0	0.8305642217615226	0.838997965557122	0.21017449704652086	0.87757401606462	0.3360585876406098	0.9339733000119531	0.9219292846532887	0.8899220245865865	0	0	0.0
2684	0.00470138504446194	0.0010538601695934513	0.001001643889500268	0.9974432996273175	None	0	0	0.3333333333333333	2	0.8333333333333334	5	1.0	0.6666666666666666	5	4	2	2	0	0.125	8	1	0.5333333333333333	8	0.2857142857142857	0.2857142857142857	0.5266235291915817	0.9032594364553492	0.6074844694820402	0.9639519143912769	0.3104551475768167	0.9621691081588072	0.8379020470283646	0.9487652292459458	0.6	0	0.0
3314	0.046261098938222764	0.004024832984895861	-0.002893704264152309	0.7162078638932199	None	0	0	0.2	2	0.9166666666666666	11	0.25925925925925924	0.8333333333333334	11	10	2	2	0	0.6666666666666666	9	6	0.9333333333333333	14	0.2857142857142857	0.15384615384615385	0.6733059207297797	0.9382241227042573	0.33199320358200624	0.8896095872174145	0.851309898997531	0.913660552854358	0.9094177732919264	0.9159694519539293	0.5454545454545454	0.18181818181818182	0.0
7186	0.11276673016958705	0.0049622672301147825	-0.00480577371012097	0.6934109029335056	None	0	0	0.1	2	0.9629629629629629	26	0.5178571428571429	0.9629629629629629	28	26	0	0	0	0.07142857142857142	2	28	1.9333333333333333	29	0.0	0	0.804047181923592	0.904156691082059	0.21017449704652086	0.8978234146200682	0.3360585876406098	0.9273746458626564	0.9004252782981372	0.9106448535028844	0	0	0.0
3109	0.0019242652039371544	3.516233601309951e-05	1.373382867419711e-05	0.9961163417208183	None	0	0	0.25	1	1.0	4	0.5	0.5	2	2	3	6	0	0.75	4	3	0.4	6	0.6	0	0.5208236004768028	0.9687626285455418	0.6735502973894796	0.8413435657128516	0.7789143159682927	0.6855555893587031	0.9056118168762269	0.8766081744417017	0.5	0.5	0.15057735862486354
933	None	None	None	None	None	0	0	0.6666666666666666	4	0.3333333333333333	2	0.8888888888888888	0.16666666666666666	3	1	4	3	0	1.0	3	3	0.5333333333333333	8	0.3	0.8	0.8840803591356821	0.7338257418760823	0.7694769542604616	0.9666088099901436	0.9630925139864545	0.9067982803954591	0.7225558566093708	0.9018772053712868	0.3333333333333333	0.6666666666666666	0.0
2031	None	None	None	None	None	0	0	0.5	2	0.6666666666666666	2	1.0	0.3333333333333333	2	1	2	1	0	0.2	5	1	0.3333333333333333	5	0.14285714285714285	0.5	0.29691871265889463	0.8659046344025008	0.8454830357801988	0.8242149828125421	0.19185677878778923	0.6071509447911158	0.9487528444246874	0.7827755851794049	1.0	0	0.0
2522	None	None	None	None	None	0	0	0.5	2	0.6666666666666666	2	0.8333333333333334	0	1	0	3	1	0	0.6666666666666666	2	3	0.3333333333333333	5	0.1111111111111111	0	0	0	0	0	0	0	0	0	0	0	0
1423	None	None	None	None	None	0	0	0.5	3	0.3333333333333333	2	0.6666666666666666	0	1	0	6	5	0	0.75	4	3	0.5333333333333333	8	0.3333333333333333	0	0	0	0	0	0	0	0	0	0	0	0
1561	None	None	None	None	None	1.0	1	0.75	3	0.25	1	0.6666666666666666	0	1	0	4	3	0	1.0	3	3	0.4	6	0.2727272727272727	0	0	0	0	0	0	0	0	0	0	0	0
5220	0.09193570722776828	0.03775235605368056	0.031478453845847326	0.6563831984456802	None	0	0	0.16666666666666666	2	0.9375	15	0.5294117647058824	0.9375	17	15	0	0	0	0.11764705882352941	2	17	1.2	18	0.0	0	0.8305642217615226	0.8631507774325636	0.36632639087325936	0.8860591780059953	0.4496107462496168	0.9320142061912898	0.9219292846532887	0.8975494357688456	0	0	0.0
545	None	None	None	None	None	0.5	1	0.5	3	0.5714285714285714	4	0.45	0.2857142857142857	4	2	4	2	0	0.8	5	4	0.6	9	0.2	0.5	0.5848182554589473	0.8631903665269023	0.627480484948479	0.9578258341954455	0.5539579519511924	0.893922110419709	0.8819142326892245	0.9141544131715029	0.625	0.25	0.0
6324	0.10374994123624004	0.03634531435325651	0.033750095875976556	0.6501426645162602	None	0	0	0.13333333333333333	2	0.95	19	0.5238095238095238	0.95	21	19	0	0	0	0.09523809523809523	2	21	1.4666666666666666	22	0.0	0	0.8227273076220651	0.8845430620761572	0.21017449704652086	0.8920960861913169	0.3360585876406098	0.9232762932262708	0.9004252782981372	0.9013285934871983	0	0	0.0
2352	None	None	None	None	None	0	0	1.0	2	0.0	0	1.0	0	0	0	2	4	0	0.3333333333333333	1	3	0.2	3	0.5	1.0	0	0	0	0	0	0	0	0	0	0	0
6398	0.09528042409764167	0.04083558054235585	0.03904430779265308	0.6542411048388916	None	0	0	0.13333333333333333	2	0.95	19	0.5238095238095238	0.95	21	19	0	0	0	0.09523809523809523	2	21	1.4666666666666666	22	0.0	0	0.8227273076220651	0.8845430620761572	0.21017449704652086	0.8920960861913169	0.3360585876406098	0.9232762932262708	0.9004252782981372	0.9013285934871983	0	0	0.0
2018	None	None	None	None	None	0.5	1	0.6666666666666666	4	0.42857142857142855	3	0.5	0	3	0	5	2	0	0.5	6	3	0.6	9	0.18181818181818182	0.6666666666666666	0	0	0	0	0	0	0	0	0	0	0
948	None	None	None	None	None	0	0	0.75	3	0.3333333333333333	1	0.625	0.3333333333333333	4	1	0	1	0	0.5	2	4	0.3333333333333333	5	1.0	0.6666666666666666	0.24954647491708132	0.7606424754722279	0.6883458058802654	0.7361608736465315	0.4748989112796657	0.9403338958125841	0.9018722610626841	0.838430330161527	1.0	0	0.0
5371	0.1101606137927174	0.024077132173419544	0.018912987230851556	0.598748872932529	None	0	0	0.14285714285714285	2	0.9444444444444444	17	0.5263157894736842	0.9444444444444444	19	17	0	0	0	0.10526315789473684	2	19	1.3333333333333333	20	0.0	0	0.8227273076220651	0.8824938219845561	0.21017449704652086	0.8926869034004841	0.3360585876406098	0.9128522573563499	0.9004252782981372	0.8967143046894045	0	0	0.0
6414	0.09572959201426079	0.04080598731904055	0.03905718980123246	0.6534468232099633	None	0	0	0.13333333333333333	2	0.95	19	0.5238095238095238	0.95	21	19	0	0	0	0.09523809523809523	2	21	1.4666666666666666	22	0.0	0	0.8227273076220651	0.8845430620761572	0.21017449704652086	0.8920960861913169	0.3360585876406098	0.9232762932262708	0.9004252782981372	0.9013285934871983	0	0	0.0
6936	0.10676925541017021	0.04223320448616839	0.040804976332876094	0.6253733200305738	None	0	0	0.1	2	0.9629629629629629	26	0.5178571428571429	0.9629629629629629	28	26	0	0	0	0.07142857142857142	2	28	1.9333333333333333	29	0.0	0	0.8227273076220651	0.8678128195370208	0.21017449704652086	0.8762058505937395	0.3360585876406098	0.9215229572900654	0.9004252782981372	0.8909666502724928	0	0	0.0
7281	0.15838138933654883	0.05160980741313673	0.04167034072040656	0.6552417798374954	None	0	0	0.10526315789473684	2	0.9615384615384616	25	0.5185185185185185	0.9615384615384616	27	25	0	0	0	0.07407407407407407	2	27	1.8666666666666667	28	0.0	0	0.8227273076220651	0.8643047339285348	0.21017449704652086	0.8840180589226234	0.3360585876406098	0.9234519176860877	0.9004252782981372	0.8932381070533911	0	0	0.0
1220	None	None	None	None	None	0	0	0.3333333333333333	3	0.8181818181818182	9	0.3939393939393939	0.8181818181818182	12	9	0	1	0	0.2727272727272727	11	3	0.8666666666666667	13	1.0	1.0	0.769170433889655	0.8852768454592324	0.7851443919956991	0.9136947393689884	0.5593717628164125	0.957162562167067	0.833716732070846	0.9243645734989259	1.0	0.25	0.0
2619	0.00851200608000547	7.15683429926959e-05	-4.297272318546381e-05	0.9579436026860374	None	0	0	0.3333333333333333	2	0.8333333333333334	5	0.5714285714285714	0.8333333333333334	7	5	0	1	0	0.2857142857142857	2	7	0.5333333333333333	8	0.5	0	0.3540988790185646	0.9552864200760383	0.39537825716647	0.8288728306850554	0.5377095154924486	0.8433156182203194	0.8554168669131595	0.891630054686497	1.0	0.2857142857142857	0.0
2234	None	None	None	None	None	0	0	0.5714285714285714	4	0.375	3	0.4	0.25	4	2	5	1	0	1.0	5	5	0.6666666666666666	10	0.08333333333333333	0.25	0.8072828257561173	0.8811542501741653	0.49668315022521836	0.9435335163883358	0.7441852807665195	0.8199290658383351	0.9016923952030232	0.8920402349702736	1.0	0.25	0.0
6043	0.09466271384865377	0.0397969584318194	0.037486236967481906	0.6473971169722357	None	0	0	0.13333333333333333	2	0.95	19	0.5238095238095238	0.95	21	19	0	0	0	0.09523809523809523	2	21	1.4666666666666666	22	0.0	0	0.8227273076220651	0.8845430620761572	0.21017449704652086	0.8920960861913169	0.3360585876406098	0.9232762932262708	0.9004252782981372	0.9013285934871983	0	0	0.0
519	None	None	None	None	None	0	0	0.3333333333333333	1	1.0	2	1.0	0	0	0	3	3	0	1.0	2	2	0.26666666666666666	4	0.3	0	0	0	0	0	0	0	0	0	0	0	0
740	None	None	None	None	None	0	0	0.42857142857142855	3	0.625	5	0.625	0.375	4	3	5	1	0	1.0	4	4	0.6666666666666666	10	0.07692307692307693	0	0.5701175872010814	0.8931167610717058	0.6653077065495596	0.725280831075201	0.6407572736829457	0.940088075648967	0.7393016559712872	0.8753334828697847	1.0	0	0.0
4092	0.027863846875424536	0.006609060758016661	0.0058888573455067	0.9823878392841511	None	0	0	0.3333333333333333	3	0.8181818181818182	9	0.325	0.8181818181818182	12	9	0	0	0	0.4	4	10	0.8666666666666667	13	0.0	0.6666666666666666	0.8672381768936998	0.9493872999729774	0.4501889427531768	0.9170194332203117	0.5971824331152658	0.9185258045275361	0.902881884739823	0.929925144250821	0	0	0.0
898	None	None	None	None	None	0	0	1.0	4	0.0	0	0.6666666666666666	0	3	0	2	1	0	1.0	3	3	0.4	6	0.2	0.6666666666666666	0	0	0	0	0	0	0	0	0	0	0
5674	0.0916225600715227	0.027145361832152125	0.027119398790566077	0.6610935389937524	None	0	0	0.125	2	0.9545454545454546	21	0.5217391304347826	0.9545454545454546	23	21	0	0	0	0.08695652173913043	2	23	1.6	24	0.0	0	0.8227273076220651	0.9038884042343021	0.21017449704652086	0.8849313601511613	0.3360585876406098	0.9202731085515087	0.9004252782981372	0.9039941343190081	0	0	0.0
615	None	None	None	None	None	0	0	0.6	3	0.4	2	0.875	0	2	0	4	1	0	0.5	4	2	0.4666666666666667	7	0.1	0.8	0	0	0	0	0	0	0	0	0	0	0
4461	0.09446205705749697	0.018536395047206812	0.018491218018247272	0.6939577684222826	None	0	0	0.125	2	0.9523809523809523	20	0.5227272727272727	0.9523809523809523	22	20	0	0	0	0.09090909090909091	2	22	1.5333333333333334	23	0.0	0	0.8266457646917938	0.9233523447471788	0.36632639087325936	0.9178417092837216	0.5458181075475192	0.9248673537627127	0.9081310321300902	0.9220732039024961	0	0	0.0
1996	None	None	None	None	None	0	0	0.3333333333333333	2	0.7142857142857143	5	0.5625	0.5714285714285714	5	4	3	5	0	1.0	4	4	0.6	9	0.5555555555555556	0	0.7448710695237912	0.8737549815787182	0.8925328478543382	0.6336698000120298	0.9983230456845644	0.9504995800321839	0.7387360332216768	0.8596667600215865	0.4	0.2	0.0
7198	0.17105914003272046	0.06820728970025614	0.06416382679857371	0.7820418697875854	None	0	0	0.08333333333333333	2	0.9705882352941176	33	0.5142857142857142	0.9705882352941176	35	33	0	0	0	0.05714285714285714	2	35	2.4	36	0.0	0	0.8227273076220651	0.8558100537334777	0.21017449704652086	0.872953956111659	0.3360585876406098	0.9202726877788031	0.9004252782981372	0.8860926382065737	0	0	0.0
537	None	None	None	None	None	0	0	0.5	2	0.6666666666666666	2	1.0	0.3333333333333333	1	1	3	0	0	0.2	5	1	0.3333333333333333	5	0.0	1.0	0.9899874122618242	0.5	0.9831528424112976	0.5	0.14994996360531027	0.5	0.9809968402916677	0.5	0	0	0.0
5473	0.1010114165399785	0.037496269285948715	0.03419932827111109	0.6550208834159492	None	0	0	0.13333333333333333	2	0.95	19	0.5238095238095238	0.95	21	19	0	0	0	0.09523809523809523	2	21	1.4666666666666666	22	0.0	0	0.8227273076220651	0.8845430620761572	0.21017449704652086	0.8920960861913169	0.3360585876406098	0.9232762932262708	0.9004252782981372	0.9013285934871983	0	0	0.0
2995	0.015621472677348435	0.0032567061041347965	0.0032551475264964596	0.9691860357962948	None	0.3333333333333333	1	0.625	5	0.4444444444444444	4	0.4583333333333333	0.4444444444444444	8	4	2	1	0	0.375	8	3	0.7333333333333333	11	0.25	0.6666666666666666	0.6733059207297797	0.8034823182304073	0.33199320358200624	0.9119760932767184	0.851309898997531	0.8854393807943762	0.9244430731852346	0.873293244184529	1.0	0.125	0.0
3228	0.02351522894736023	0.007880536182964597	0.007877303192581885	0.8650043553234696	None	0.6	3	0.6923076923076923	9	0.29411764705882354	5	0.3392857142857143	0.29411764705882354	10	5	8	0	0	0.875	8	7	1.2666666666666666	19	0.0	0.3333333333333333	0.833370408569432	0.7115896198952396	0.4656202597910286	0.7273041207848455	0.851309898997531	0.7697021708072767	0.8605187338740597	0.7369633768525699	0	0	0.0
1469	None	None	None	None	None	0.3333333333333333	1	0.375	3	0.7	7	0.5	0.5	7	5	4	1	0	0.375	8	3	0.8	12	0.1	0.2	0.5916153643370344	0.9479221670117385	0.33516804475607515	0.8905184715297951	0.851309898997531	0.8887889845829664	0.9455173031276328	0.9136209399032511	1.0	0.2857142857142857	0.0
7044	0.10125411075170651	0.007536907441265414	0.003956867431119457	0.8108705454999885	None	0	0	0.17647058823529413	3	0.9130434782608695	21	0.5208333333333334	0.9130434782608695	24	21	0	0	0	0.08333333333333333	24	2	1.6666666666666667	25	0.0	0.17391304347826086	0.8079656389933207	0.8830271161651192	0.21017449704652086	0.8866340165014306	0.3360585876406098	0.9230965076210388	0.9004252782981372	0.8991488014621736	0	0	0.0
7089	0.10968787335225436	0.040304854147300694	0.03684889053350256	0.5935335654641627	None	0	0	0.1	2	0.9629629629629629	26	0.5178571428571429	0.9629629629629629	28	26	0	0	0	0.07142857142857142	2	28	1.9333333333333333	29	0.0	0	0.8227273076220651	0.8678128195370208	0.21017449704652086	0.8762058505937395	0.3360585876406098	0.9215229572900654	0.9004252782981372	0.8909666502724928	0	0	0.0
1119	None	None	None	None	None	0	0	0.25	3	0.8	12	0.53125	0.8	13	12	3	0	0	0.125	16	2	1.1333333333333333	17	0.0	0.125	0.6733059207297797	0.9433510494805905	0.5159289925849161	0.9385834075589206	0.7436390387565405	0.8775799676183175	0.8883219931887705	0.9243510892655564	0	0	0.0
1883	None	None	None	None	None	0	0	0.6666666666666666	2	0.5	1	1.0	0	2	0	1	1	0	1.0	2	2	0.26666666666666666	4	0.25	0	0	0	0	0	0	0	0	0	0	0	0
4214	0.08127311099955155	0.028948528671830193	0.028151993783982084	0.6598274100071003	None	0	0	0.14285714285714285	2	0.9473684210526315	18	0.525	0.9473684210526315	20	18	0	0	0	0.1	2	20	1.4	21	0.0	0	0.8266457646917938	0.9310596959652521	0.36632639087325936	0.9140805450510231	0.5971824331152658	0.9275039555790798	0.9052842595216093	0.9245277919667562	0	0	0.0
3056	0.020910213201049264	0.0017465061899641482	0.0007381566946950912	0.95486219725174	None	0.25	1	0.6	6	0.46153846153846156	6	0.3333333333333333	0.46153846153846156	9	6	5	1	0	0.5555555555555556	9	5	1.0	15	0.09090909090909091	0.3333333333333333	0.6733059207297797	0.9083692794878169	0.33199320358200624	0.9043231004897716	0.851309898997531	0.9012604101344268	0.9455173031276328	0.9046908525741241	1.0	0.1111111111111111	0.0
1048	None	None	None	None	None	0	0	0.42857142857142855	3	0.75	6	0.5	0.375	6	3	3	2	0	0.8	4	5	0.6666666666666666	10	0.2857142857142857	0.3333333333333333	0.3418572205792438	0.7813872786796076	0.6873097486117327	0.9400273324277353	0.7117940390389842	0.8273649416261841	0.8564535203382121	0.8657956250026407	0.75	0.16666666666666666	0.0
5168	0.08792001284463534	0.03729044532347824	0.03250304295712785	0.6741479170347495	None	0	0	0.16666666666666666	2	0.9375	15	0.5294117647058824	0.9375	17	15	0	0	0	0.11764705882352941	2	17	1.2	18	0.0	0	0.8305642217615226	0.8631507774325636	0.36632639087325936	0.8860591780059953	0.4496107462496168	0.9320142061912898	0.9219292846532887	0.8975494357688456	0	0	0.0
2015	None	None	None	None	None	0	0	0.5	1	1.0	1	0.75	0	0	0	2	2	0	1.0	2	2	0.2	3	0.25	0	0	0	0	0	0	0	0	0	0	0	0
623	None	None	None	None	None	0	0	0.42857142857142855	3	0.75	6	0.35714285714285715	0.75	9	6	0	1	0	0.5714285714285714	7	4	0.6666666666666666	10	1.0	0.6666666666666666	0.2753992669563579	0.9672966146973142	0.5994105946632737	0.8743866735291602	0.5971824331152658	0.9219238410885365	0.9021413619151316	0.9307782708315417	1.0	0.3333333333333333	0.0
7336	0.1193451995996052	0.041645963365406866	0.03702299388348787	0.6583688044915055	None	0	0	0.1	2	0.9629629629629629	26	0.5178571428571429	0.9629629629629629	28	26	0	0	0	0.07142857142857142	2	28	1.9333333333333333	29	0.0	0	0.8227273076220651	0.8678128195370208	0.21017449704652086	0.8852127804553375	0.3360585876406098	0.9215229572900654	0.8840832017092104	0.893713044682651	0	0	0.0
4762	0.07242825651357154	0.008240665225836805	0.006557664470130001	0.9284599269590369	None	0	0	0.2	2	0.9230769230769231	12	0.5357142857142857	0.9230769230769231	14	12	0	0	0	0.14285714285714285	2	14	1.0	15	0.0	0	0.9039121320258767	0.8845325016126612	0.36632639087325936	0.8890599750631887	0.5971824331152658	0.9274468826147803	0.9004252782981372	0.9021890217418557	0	0	0.0
3032	0.033773030335379664	0.004772845612934988	0.00417244523876417	0.9410404084540418	None	0	0	0.25	2	0.9	9	0.3	0.8	9	8	2	2	0	0.625	8	5	0.8	12	0.2857142857142857	0.18181818181818182	0.6733059207297797	0.9547955239243281	0.33199320358200624	0.9089054046153099	0.851309898997531	0.8339375771415369	0.9277084971929663	0.9106404056168096	0.5555555555555556	0.2222222222222222	0.0
601	None	None	None	None	None	0	0	1.0	3	0.0	0	0.6666666666666666	0	0	0	3	3	0	0.6666666666666666	2	3	0.26666666666666666	4	0.3	1.0	0	0	0	0	0	0	0	0	0	0	0
4729	0.09092777881867913	0.03767192689285012	0.032619327955307705	0.6754975433988553	None	0	0	0.16666666666666666	2	0.9375	15	0.5294117647058824	0.9375	17	15	0	0	0	0.11764705882352941	2	17	1.2	18	0.0	0	0.8305642217615226	0.8631507774325636	0.36632639087325936	0.8860591780059953	0.4496107462496168	0.9320142061912898	0.9219292846532887	0.8975494357688456	0	0	0.0
6401	0.09788696840438403	0.03685396456270429	0.034798132127673735	0.6449856270961494	None	0	0	0.13333333333333333	2	0.95	19	0.5238095238095238	0.95	21	19	0	0	0	0.09523809523809523	2	21	1.4666666666666666	22	0.0	0	0.8227273076220651	0.8698280675535314	0.21017449704652086	0.8257786759403617	0.3360585876406098	0.9289719521005577	0.9004252782981372	0.8817194407721171	0	0	0.0
3131	0.004436033014692717	0.0011247588747474737	0.00043934532213012645	0.9830775989499463	None	0.6666666666666666	2	0.7777777777777778	7	0.18181818181818182	2	0.52	0.09090909090909091	6	1	6	1	0	1.0	5	5	0.8666666666666667	13	0.09090909090909091	0.2222222222222222	0.8618610177023422	0.7429903476389552	0.3446218672815065	0.7601991589937147	0.854083221636462	0.8221143530570123	0.8921792312390663	0.7770735717683014	1.0	0	0.0
1310	None	None	None	None	None	0	0	0.25	1	1.0	4	0.75	0	0	0	5	2	0	0.5	4	2	0.4	6	0.14285714285714285	0.5	0	0	0	0	0	0	0	0	0	0	0
5986	0.0965925521007654	0.0398367465938276	0.03682284350587059	0.6524188249134324	None	0	0	0.13333333333333333	2	0.95	19	0.5238095238095238	0.95	21	19	0	0	0	0.09523809523809523	2	21	1.4666666666666666	22	0.0	0	0.8227273076220651	0.8845430620761572	0.21017449704652086	0.8920960861913169	0.3360585876406098	0.9232762932262708	0.9004252782981372	0.9013285934871983	0	0	0.0
3160	None	None	None	None	None	0.5	2	0.8	8	0.15384615384615385	2	0.5	0.15384615384615385	8	2	6	0	0	0.8333333333333334	6	5	1.0	15	0.0	0.5	0.8618610177023422	0.716399363018539	0.2552014844395608	0.728518820347354	0.8568565442753929	0.8023223068746824	0.9493011538649221	0.7511748423539598	0	0	0.0
7046	0.10710102612682651	0.04571657912942733	0.04452888555659499	0.6553944643761536	None	0	0	0.1	2	0.9629629629629629	26	0.5178571428571429	0.9629629629629629	28	26	0	0	0	0.07142857142857142	2	28	1.9333333333333333	29	0.0	0	0.8227273076220651	0.8678128195370208	0.21017449704652086	0.8762058505937395	0.3360585876406098	0.9215229572900654	0.9004252782981372	0.8909666502724928	0	0	0.0
6579	0.10069528463594282	0.04016807536020845	0.03760988411291481	0.6526821667829297	None	0	0	0.13333333333333333	2	0.95	19	0.5238095238095238	0.95	21	19	0	0	0	0.09523809523809523	2	21	1.4666666666666666	22	0.0	0	0.8227273076220651	0.8845430620761572	0.21017449704652086	0.8920960861913169	0.3360585876406098	0.9232762932262708	0.9004252782981372	0.9013285934871983	0	0	0.0
1493	None	None	None	None	None	0.3333333333333333	1	0.625	5	0.4444444444444444	4	0.4583333333333333	0.4444444444444444	8	4	2	1	0	0.6666666666666666	6	4	0.7333333333333333	11	0.25	0.8	0.8538512814648469	0.722850625600168	0.2552014844395608	0.9115242229900385	0.854083221636462	0.7238865528868236	0.9442489313298484	0.8050695852415493	1.0	0.25	0.0
6194	0.1013043531154155	0.040625381502579036	0.037316289084773586	0.6560181458323875	None	0	0	0.13333333333333333	2	0.95	19	0.5238095238095238	0.95	21	19	0	0	0	0.09523809523809523	2	21	1.4666666666666666	22	0.0	0	0.8227273076220651	0.8845430620761572	0.21017449704652086	0.8920960861913169	0.3360585876406098	0.9232762932262708	0.9004252782981372	0.9013285934871983	0	0	0.0
1097	None	None	None	None	None	0	0	0.14285714285714285	1	1.0	8	0.5	0.5	4	4	5	2	0	0.8	5	4	0.6666666666666666	10	0.14285714285714285	0	0.2753992669563579	0.9382857997479782	0.6749085147743155	0.8385671759853842	0.7257489926012974	0.6457858731620203	0.8984131733827063	0.8397771409983236	0.75	0	0.26649880246220664
5781	0.10074276811969841	0.0413102143543883	0.03880087797996458	0.650805610663028	None	0	0	0.13333333333333333	2	0.95	19	0.5238095238095238	0.95	21	19	0	0	0	0.09523809523809523	2	21	1.4666666666666666	22	0.0	0	0.8227273076220651	0.8845430620761572	0.21017449704652086	0.8920960861913169	0.3360585876406098	0.9232762932262708	0.9004252782981372	0.9013285934871983	0	0	0.0
3821	0.10427234216060156	0.02388989228411129	0.023829223551163965	0.9149136948918993	None	0	0	0.11764705882352941	2	0.9565217391304348	22	0.5208333333333334	0.9565217391304348	24	22	0	1	0	0.08333333333333333	2	24	1.6666666666666667	25	0.5	0	0.7853670562251188	0.9453143171047694	0.3517325218558638	0.9144664185642213	0.5971824331152658	0.9206805765997279	0.902881884739823	0.9280418714028833	1.0	0.2916666666666667	0.0
1575	None	None	None	None	None	0	0	0.5	4	0.6	6	0.6	0.6	10	6	1	0	0	0.2	10	2	0.8	12	0.0	0.2	0.3540988790185646	0.9475277560640982	0.35231412889612634	0.9048908145947218	0.3360585876406098	0.8434636685892399	0.9094177732919264	0.9069426381274556	0	0	0.0
4439	0.08104432002355749	0.02486059809182845	0.02473987814825006	0.6944001421857596	None	0	0	0.14285714285714285	2	0.9473684210526315	18	0.525	0.9473684210526315	20	18	0	0	0	0.1	2	20	1.4	21	0.0	0	0.8266457646917938	0.9310596959652521	0.36632639087325936	0.9140805450510231	0.5971824331152658	0.9452506610272448	0.9052842595216093	0.9312099228074233	0	0	0.0
6253	0.0983998172389959	0.04128472714907046	0.039192714868665955	0.6547652664676948	None	0	0	0.13333333333333333	2	0.95	19	0.5238095238095238	0.95	21	19	0	0	0	0.09523809523809523	2	21	1.4666666666666666	22	0.0	0	0.8227273076220651	0.8845430620761572	0.21017449704652086	0.8920960861913169	0.3360585876406098	0.9232762932262708	0.9004252782981372	0.9013285934871983	0	0	0.0
7388	0.11996465361700087	0.04586359870599263	0.04582465822829949	0.6569600506742732	None	0	0	0.1	2	0.9629629629629629	26	0.5178571428571429	0.9629629629629629	28	26	0	0	0	0.07142857142857142	2	28	1.9333333333333333	29	0.0	0	0.8227273076220651	0.8678128195370208	0.21017449704652086	0.8762058505937395	0.3360585876406098	0.9215229572900654	0.9004252782981372	0.8909666502724928	0	0	0.0
448	None	None	None	None	None	0	0	1.0	1	0	0	1.0	0	1	0	0	3	0	0.5	1	2	0.13333333333333333	2	1.0	0	0	0	0	0	0	0	0	0	0	0	0
6169	0.06890323445819072	0.03247907258984161	0.02676419725796012	0.6561556012467549	None	0	0	0.14285714285714285	2	0.9473684210526315	18	0.525	0.9473684210526315	20	18	0	0	0	0.1	2	20	1.4	21	0.0	0	0.8266457646917938	0.889552809912375	0.21017449704652086	0.8956866687243359	0.3360585876406098	0.9261555288903544	0.9004252782981372	0.9050939505697078	0	0	0.0
169	None	None	None	None	None	0	0	0.5	1	1.0	1	1.0	1.0	1	1	1	1	0	0.3333333333333333	3	1	0.2	3	0.16666666666666666	0	0.5221943276981459	0.5	0.8949014453755504	0.5	0.5147566747288718	0.5	0.8550472230796319	0.5	1.0	1.0	0.0
2396	None	None	None	None	None	0	0	0.6	3	0.4	2	0.875	0	0	0	6	5	0	0.5	4	2	0.4666666666666667	7	0.3125	0.8	0	0	0	0	0	0	0	0	0	0	0
2122	None	None	None	None	None	0	0	0.6666666666666666	4	0.2857142857142857	2	0.6	0.2857142857142857	2	2	6	0	0	0.6	3	5	0.6	9	0.0	0.5	0.5911867493916627	0.5	0.8690904342553122	0.6019213109778748	0.3781463383957938	0.5	0.8820382918893637	0.5344019780780767	0	0	0.0
866	None	None	None	None	None	0	0	0.4	2	0.8	4	0.7777777777777778	0.4	3	2	3	5	0	1.0	3	3	0.4666666666666667	7	0.5555555555555556	0.8	0.7448710695237912	0.9445857678758757	1.0	0.6240102738008159	0.9983230456845644	0.9729903347440473	0.7683034520275701	0.9096113028126828	0.3333333333333333	0.6666666666666666	0.0
434	None	None	None	None	None	0	0	0.25	2	0.7777777777777778	7	0.6111111111111112	0.6666666666666666	7	6	3	3	0	0.2222222222222222	9	2	0.7333333333333333	11	0.3333333333333333	0	0.7969888684909467	0.9244468876868666	0.640738174461781	0.9467159644219239	0.7436390387565405	0.9486609026956349	0.9488840476586303	0.9408165909892504	0.14285714285714285	0	0.0
2837	0.0018744859702611366	0.00025091865584563506	0.00024156119622729526	0.9969513454972531	None	0	0	0.6666666666666666	2	0.5	1	0.6666666666666666	0	2	0	1	0	0	0.6666666666666666	2	3	0.26666666666666666	4	0.0	0	0	0	0	0	0	0	0	0	0	0	0
1437	None	None	None	None	None	0	0	0.5	2	0.3333333333333333	1	0.5555555555555556	0.3333333333333333	2	1	2	1	0	1.0	3	3	0.3333333333333333	5	0.14285714285714285	1.0	0.6589140633073306	0.8863007773712258	0.6276007422197803	0.9764314782098255	0.5461242604793151	0.957193796356707	0.954126349900826	0.950809119410806	1.0	0.5	0.0
174	None	None	None	None	None	0.4	2	0.5833333333333334	7	0.4375	7	0.3333333333333333	0.3125	9	5	8	5	0	0.6666666666666666	6	9	1.2	18	0.3125	0.42857142857142855	0.5958610237518795	0.8053333201090855	0.396651444189959	0.9346865792956515	0.45088117926474947	0.819667723232026	0.8046491935835774	0.8658817381103366	0.2222222222222222	0.3333333333333333	0.0
5619	0.0896822913032103	0.035642922361495605	0.029904161560929454	0.650070301065786	None	0	0	0.16666666666666666	2	0.9375	15	0.5294117647058824	0.9375	17	15	0	0	0	0.11764705882352941	2	17	1.2	18	0.0	0	0.8305642217615226	0.8631507774325636	0.36632639087325936	0.8860591780059953	0.4496107462496168	0.9320142061912898	0.9219292846532887	0.8975494357688456	0	0	0.0
6820	0.10664008909327675	0.04583161165180249	0.043856210194809675	0.6578552091389153	None	0	0	0.1	2	0.9629629629629629	26	0.5178571428571429	0.9629629629629629	28	26	0	0	0	0.07142857142857142	2	28	1.9333333333333333	29	0.0	0	0.8227273076220651	0.8678128195370208	0.21017449704652086	0.8762058505937395	0.3360585876406098	0.9215229572900654	0.9004252782981372	0.8909666502724928	0	0	0.0
7498	0.11867370070877313	0.04921986441561807	0.049188925378277334	0.6701560247662242	None	0	0	0.1	2	0.9629629629629629	26	0.5178571428571429	0.9629629629629629	28	26	0	0	0	0.07142857142857142	2	28	1.9333333333333333	29	0.0	0	0.8227273076220651	0.8678128195370208	0.21017449704652086	0.8762058505937395	0.3360585876406098	0.9215229572900654	0.9004252782981372	0.8909666502724928	0	0	0.0
6481	0.09774273587576017	0.021087874480169126	0.018998905894995033	0.6023592722058932	None	0	0	0.14285714285714285	2	0.9444444444444444	17	0.5263157894736842	0.9444444444444444	19	17	0	0	0	0.10526315789473684	2	19	1.3333333333333333	20	0.0	0	0.8227273076220651	0.8824938219845561	0.21017449704652086	0.8926869034004841	0.3360585876406098	0.9128522573563499	0.9004252782981372	0.8967143046894045	0	0	0.0
5432	0.08440433350677246	0.03599047386852498	0.02918199049750694	0.6521207294377511	None	0	0	0.16666666666666666	2	0.9375	15	0.5294117647058824	0.9375	17	15	0	0	0	0.11764705882352941	2	17	1.2	18	0.0	0	0.8305642217615226	0.8631507774325636	0.36632639087325936	0.8860591780059953	0.4496107462496168	0.9320142061912898	0.9219292846532887	0.8975494357688456	0	0	0.0
1349	None	None	None	None	None	0	0	0.3333333333333333	3	0.8181818181818182	9	0.5416666666666666	0.8181818181818182	12	9	0	1	0	0.16666666666666666	12	2	0.8666666666666667	13	1.0	0.18181818181818182	0.3531844310774496	0.9442775865135643	0.4185167578236696	0.895791376297382	0.6302831275218197	0.8595315167785477	0.902881884739823	0.9058727773304621	1.0	0	0.0
379	None	None	None	None	None	0	0	0.6666666666666666	2	0.5	1	1.0	0.5	3	1	0	1	0	0.25	4	1	0.26666666666666666	4	0.5	0.6666666666666666	0.7986627568475109	0.5271957423240836	0.3468754767830841	0.8469870828799588	0.1591125601139413	0.740410812439362	0.9285490415820372	0.7223308134525209	1.0	0.3333333333333333	0.0
6436	0.10586726682784688	0.048289026519322875	0.04820112104180559	0.6679719801093555	None	0	0	0.1	2	0.9629629629629629	26	0.5178571428571429	0.9629629629629629	28	26	0	0	0	0.07142857142857142	2	28	1.9333333333333333	29	0.0	0	0.8227273076220651	0.8678128195370208	0.21017449704652086	0.8762058505937395	0.3360585876406098	0.9215229572900654	0.9004252782981372	0.8909666502724928	0	0	0.0
5549	0.0861729223208596	0.03606466113336614	0.03022956221141779	0.6578125375667588	None	0	0	0.16666666666666666	2	0.9375	15	0.5294117647058824	0.9375	17	15	0	0	0	0.11764705882352941	2	17	1.2	18	0.0	0	0.8305642217615226	0.8631507774325636	0.36632639087325936	0.8860591780059953	0.4496107462496168	0.9320142061912898	0.9219292846532887	0.8975494357688456	0	0	0.0
715	None	None	None	None	None	0.5	1	0.8333333333333334	5	0.16666666666666666	1	0.6666666666666666	0.16666666666666666	4	1	3	2	0	0.75	4	3	0.5333333333333333	8	0.2857142857142857	0.8	0.17296286682565137	0.9476424276688008	0.8000118467709765	0.9531271153148996	0.4582056197610086	0.7605607966971797	0.9344164748710834	0.9133030225905749	0.625	0	0.0
4717	0.09046364749608536	0.03805264541348316	0.03284865687867474	0.6770886923403481	None	0	0	0.16666666666666666	2	0.9375	15	0.5294117647058824	0.9375	17	15	0	0	0	0.11764705882352941	2	17	1.2	18	0.0	0	0.8305642217615226	0.8631507774325636	0.36632639087325936	0.8860591780059953	0.4496107462496168	0.9320142061912898	0.9219292846532887	0.8975494357688456	0	0	0.0
5016	0.09235464950559175	0.03795259724623908	0.032239489574147594	0.6654842942005647	None	0	0	0.16666666666666666	2	0.9375	15	0.5294117647058824	0.9375	17	15	0	0	0	0.11764705882352941	2	17	1.2	18	0.0	0	0.8305642217615226	0.8363352051287282	0.36632639087325936	0.800965256523341	0.3360585876406098	0.9392342957823638	0.9004252782981372	0.8721974003423351	0	0	0.0
6608	0.08786891439818262	0.022035894737531755	0.021247961029046313	0.5599585772996771	None	0	0	0.14285714285714285	2	0.9473684210526315	18	0.525	0.9473684210526315	20	18	0	0	0	0.1	2	20	1.4	21	0.0	0	0.8266457646917938	0.8818634179601278	0.21017449704652086	0.892184762310701	0.3360585876406098	0.9255997167082428	0.9004252782981372	0.9015716554940878	0	0	0.0
3241	0.05045972432258974	0.008108731992615447	0.008106937479229451	0.6442218934531134	None	0	0	0.125	1	1.0	9	1.0	1.0	10	9	0	0	0	0.09090909090909091	11	1	0.7333333333333333	11	0.0	0	0.8048014098762423	0.9563161588773291	0.5802696013209306	0.9058323556982153	0.7117940390389842	0.9086448547427807	0.9013595233718122	0.9275082688788366	0	0	0.0
4986	0.08220869350387494	0.03377184503440781	0.026471691555030773	0.7041153477019211	None	0	0	0.16666666666666666	2	0.9375	15	0.5294117647058824	0.9375	17	15	0	0	0	0.11764705882352941	2	17	1.2	18	0.0	0	0.8305642217615226	0.8716285451183474	0.36632639087325936	0.8860591780059953	0.4496107462496168	0.9320142061912898	0.9219292846532887	0.8997872608165568	0	0	0.0
2620	1.9523737885484206e-05	7.204732249754778e-06	-7.204676204539054e-06	0.9992147920353476	None	1.0	1	1.0	5	0.0	0	0.7777777777777778	0	3	0	3	2	0	1.0	3	3	0.4666666666666667	7	0.2857142857142857	1.0	0	0	0	0	0	0	0	0	0	0	0
6328	0.09608787080050285	0.04023585294370996	0.03831688894966796	0.6557882589763678	None	0	0	0.13333333333333333	2	0.95	19	0.5238095238095238	0.95	21	19	0	0	0	0.09523809523809523	2	21	1.4666666666666666	22	0.0	0	0.8227273076220651	0.8845430620761572	0.21017449704652086	0.8920960861913169	0.3360585876406098	0.9232762932262708	0.9004252782981372	0.9013285934871983	0	0	0.0
4025	0.05609221577352399	0.022564370211083404	-0.018716539373166863	0.737675331591302	None	0	0	0.18181818181818182	2	0.9285714285714286	13	1.0	0.9285714285714286	15	13	0	1	0	0.0625	16	1	1.0666666666666667	16	0.5	0.13333333333333333	0.8384011359009801	0.9422720690374575	0.36632639087325936	0.9314247170575728	0.5971824331152658	0.9330963275273917	0.9004252782981372	0.9357678507132189	1.0	0.26666666666666666	0.0
5947	0.09599548121675598	0.04089697254393695	0.03797674168761748	0.6511990846246488	None	0	0	0.13333333333333333	2	0.95	19	0.5238095238095238	0.95	21	19	0	0	0	0.09523809523809523	2	21	1.4666666666666666	22	0.0	0	0.8227273076220651	0.8845430620761572	0.21017449704652086	0.8920960861913169	0.3360585876406098	0.9232762932262708	0.9004252782981372	0.9013285934871983	0	0	0.0
1848	None	None	None	None	None	1.0	1	0.6	3	0.4	2	0.4666666666666667	0.4	4	2	2	1	0	0.6	5	3	0.4666666666666667	7	0.16666666666666666	1.0	0.6733059207297797	0.8105864990351577	0.33199320358200624	0.9534567114562831	0.851309898997531	0.9355415403729028	0.9244430731852346	0.9155125027221357	1.0	0.5	0.0
4937	0.08560491620119533	0.036594586067842216	0.030867298389283884	0.656533245787523	None	0	0	0.16666666666666666	2	0.9375	15	0.5294117647058824	0.9375	17	15	0	0	0	0.11764705882352941	2	17	1.2	18	0.0	0	0.8305642217615226	0.8631507774325636	0.36632639087325936	0.8860591780059953	0.4496107462496168	0.9320142061912898	0.9219292846532887	0.8975494357688456	0	0	0.0
7532	0.12946584074422332	0.03700400006195467	0.034055790177864496	0.6629943595772577	None	0	0	0.1	2	0.9629629629629629	26	0.5178571428571429	0.9629629629629629	28	26	0	0	0	0.07142857142857142	2	28	1.9333333333333333	29	0.0	0	0.8227273076220651	0.8678128195370208	0.21017449704652086	0.8838942765382946	0.3360585876406098	0.9215229572900654	0.9004252782981372	0.8933035262106368	0	0	0.0
6552	0.06347794827829882	0.011436240357464201	0.00578527849075358	0.7144999169126652	None	0	0	0.10526315789473684	2	0.9615384615384616	25	1.0	0.9615384615384616	27	25	0	0	0	0.03571428571428571	28	1	1.8666666666666667	28	0.0	0.14814814814814814	0.8227273076220651	0.8717188992594692	0.21017449704652086	0.8791547961457212	0.3360585876406098	0.9238447020239497	0.9004252782981372	0.8939893516458638	0	0	0.0
6027	0.09437160913313285	0.040581690021831984	0.0376951255293688	0.6486782895695802	None	0	0	0.13333333333333333	2	0.95	19	0.5238095238095238	0.95	21	19	0	0	0	0.09523809523809523	2	21	1.4666666666666666	22	0.0	0	0.8227273076220651	0.8845430620761572	0.21017449704652086	0.8920960861913169	0.3360585876406098	0.9232762932262708	0.9004252782981372	0.9013285934871983	0	0	0.0
7444	0.1463088018380918	0.037045574225371684	0.02803509237430236	0.6542051785085086	None	0	0	0.08333333333333333	2	0.9705882352941176	33	0.5142857142857142	0.9705882352941176	35	33	0	0	0	0.05714285714285714	2	35	2.4	36	0.0	0	0.8227273076220651	0.8558100537334777	0.21017449704652086	0.8653795180886249	0.3360585876406098	0.9202726877788031	0.9104188609474233	0.8838318154021018	0	0	0.0
2236	None	None	None	None	None	0	0	1.0	2	0.0	0	1.0	0	0	0	2	4	0	0.3333333333333333	1	3	0.2	3	0.5	1.0	0	0	0	0	0	0	0	0	0	0	0
1647	None	None	None	None	None	0	0	0.375	3	0.5555555555555556	5	0.7333333333333333	0	0	0	10	6	0	0.6	3	5	0.7333333333333333	11	0.25	0	0	0	0	0	0	0	0	0	0	0	0
7367	0.09030388550679885	0.004996852502996546	0.004955222838001747	0.9980305213178798	None	0	0	0.08333333333333333	2	0.9696969696969697	32	0.5147058823529411	0.9696969696969697	34	32	0	0	0	0.058823529411764705	2	34	2.3333333333333335	35	0.0	0	0.7853670562251188	0.873446342728834	0.28825044395989013	0.8693909829283418	0.5971824331152658	0.8915390019157639	0.890501511228013	0.8784650785265742	0	0	0.0
5904	0.06446223667562091	0.02148640490313816	0.01990767094329301	0.6465694428302552	None	0	0	0.14285714285714285	2	0.9473684210526315	18	1.0	0.9473684210526315	20	18	0	1	0	0.047619047619047616	21	1	1.4	21	0.5	0.2	0.8384011359009801	0.8965197071178717	0.21017449704652086	0.8956866687243359	0.3360585876406098	0.923208798100389	0.9004252782981372	0.9059676993652033	1.0	0.35	0.0
2632	0.001963251172289012	0.00029252551958845133	0.0002681423621290581	0.9970107328337526	None	0	0	0.6666666666666666	2	0.5	1	0.6666666666666666	0	2	0	1	0	0	0.6666666666666666	2	3	0.26666666666666666	4	0.0	0	0	0	0	0	0	0	0	0	0	0	0
3520	0.06322465893775525	0.007829966620276801	-0.00398925372073668	0.9270098494219696	None	0	0	0.2727272727272727	3	0.7857142857142857	11	0.26666666666666666	0.7857142857142857	12	11	3	2	0	0.4166666666666667	5	12	1.0666666666666667	16	0.2222222222222222	0.13333333333333333	0.8072828257561173	0.9562535772288749	0.5159289925849161	0.8871431739540842	0.7436390387565405	0.8575442558740365	0.890872511525714	0.9100173692651894	0.5416666666666666	0.16666666666666666	0.0
3204	0.039817633574099356	0.010415444934680237	-0.007020772474537196	0.97077645085123	None	0.16666666666666666	1	0.5	7	0.47368421052631576	9	0.3888888888888889	0.47368421052631576	16	9	4	1	0	0.6666666666666666	9	6	1.4	21	0.2	0.631578947368421	0.7402943732429484	0.9144209295297111	0.444319099850052	0.9407195175178922	0.7765765224940546	0.8322952014392588	0.8885393902592975	0.9042240608036058	1.0	0	0.0
1872	None	None	None	None	None	0	0	0.5	4	0.3333333333333333	3	0.4583333333333333	0.3333333333333333	7	3	3	3	0	0.6666666666666666	4	6	0.7333333333333333	11	0.5	0	0.1432837051397206	0.7706917877793593	0.4185167578236696	0.8831080101425871	0.28573674379987224	0.8751268053237343	0.9094177732919264	0.8490491650714757	0.5714285714285714	0.2857142857142857	0.0
2576	5.9737818004081125e-05	6.959618823709919e-06	-4.9364892939630274e-06	0.997322494573443	None	1.0	1	1.0	4	0.25	1	0.6666666666666666	0	2	0	3	2	0	1.0	3	3	0.4	6	0.25	0.6666666666666666	0	0	0	0	0	0	0	0	0	0	0
5712	0.09027285643950284	0.024483601297648663	0.022227436958055315	0.5757120504869984	None	0	0	0.14285714285714285	2	0.9473684210526315	18	0.525	0.9473684210526315	20	18	0	0	0	0.1	2	20	1.4	21	0.0	0	0.8266457646917938	0.8818634179601278	0.21017449704652086	0.892184762310701	0.3360585876406098	0.9255997167082428	0.9004252782981372	0.9015716554940878	0	0	0.0
1076	None	None	None	None	None	0	0	0.6	3	0.4	2	0.5833333333333334	0	2	0	4	1	0	0.75	4	3	0.4666666666666667	7	0.1	0.5	0	0	0	0	0	0	0	0	0	0	0
3068	0.020000800830092858	0.003916338976388178	0.002061763691153624	0.9941942018896262	None	0.5	2	0.7	7	0.38461538461538464	5	0.42857142857142855	0.38461538461538464	10	5	4	0	0	0.7142857142857143	7	5	1.0	15	0.0	0.36363636363636365	0.7511018609393432	0.9304489507479965	0.3330292608505389	0.8643333290187958	0.8493617976920215	0.7811859953633068	0.9084763150528575	0.8705674099874985	0	0	0.0
1322	None	None	None	None	None	0	0	0.4	2	0.8	4	0.7	0	1	0	5	5	0	0.4	5	2	0.4666666666666667	7	0.38461538461538464	0	0	0	0	0	0	0	0	0	0	0	0
3687	7.922279416354254e-05	9.692949722529803e-06	-9.144847080210645e-06	0.9999931317223766	None	0	0	0.25	1	1.0	4	0.6	0.75	4	3	1	1	0	0.4	2	5	0.4	6	0.2	0	0.9355064210146751	0.9486017864619899	0.5147386281072013	0.8032164683728971	0.843629148797475	0.8116683442551538	0.8997820263842804	0.872983276142069	1.0	0.25	0.0
7283	0.11548218473016604	0.006909879826132661	0.0021644819311682703	0.7415950901280786	None	0	0	0.16666666666666666	3	0.9166666666666666	22	0.52	0.9166666666666666	25	22	0	0	0	0.08	25	2	1.7333333333333334	26	0.0	0.16666666666666666	0.8305642217615226	0.8806085045848399	0.21017449704652086	0.8825826947468887	0.3360585876406098	0.9200003901836531	0.9004252782981372	0.8959076235176594	0	0	0.0
947	None	None	None	None	None	0	0	0.5	3	0.5714285714285714	4	0.45	0.2857142857142857	5	2	3	2	0	0.8	4	5	0.6	9	0.2857142857142857	0.5	0.5940519053555601	0.8060377556510371	0.8517853446574037	0.7968119643073284	0.38271548823573953	0.9040328684298038	0.7390088798303042	0.8426312914100375	0.7	0.4	0.0
892	None	None	None	None	None	0	0	0.5454545454545454	6	0.42857142857142855	6	0.32653061224489793	0.42857142857142855	11	6	4	2	0	1.0	7	7	1.0666666666666667	16	0.2857142857142857	0.2222222222222222	0.6733059207297797	0.8713335214913979	0.33199320358200624	0.9150527877853756	0.851309898997531	0.6975107667857637	0.8961128538443419	0.8466297321288853	0.5454545454545454	0.18181818181818182	0.0
6219	0.10231795636835707	0.03666747020883226	0.0340899544762572	0.6528128073127967	None	0	0	0.13333333333333333	2	0.95	19	0.5238095238095238	0.95	21	19	0	0	0	0.09523809523809523	2	21	1.4666666666666666	22	0.0	0	0.8227273076220651	0.8845430620761572	0.21017449704652086	0.8920960861913169	0.3360585876406098	0.9232762932262708	0.9004252782981372	0.9013285934871983	0	0	0.0
4538	0.10052310934651917	0.03067614051116312	-0.008402574335989082	0.73277776925893	None	0	0	0.0625	1	1.0	22	1.0	1.0	23	22	0	0	0	0.041666666666666664	24	1	1.6	24	0.0	0	0.8227273076220651	0.9338085052027822	0.36632639087325936	0.9111347686225324	0.4944537819797727	0.9284892865062611	0.9052842595216093	0.9250250627108489	0	0	0.0
2883	0.00018675992842760174	0.0001305321151090741	1.2277542048708202e-05	0.9979972594502968	None	0	0	0.3333333333333333	1	1.0	2	1.0	0.5	1	1	2	2	0	0.25	4	1	0.26666666666666666	4	0.25	0	0.1	0.5	0.9566317784204486	0.5	0.22764226255453918	0.5	0.9775442887847513	0.5	1.0	1.0	0.9832198065506023
1939	None	None	None	None	None	0.5	1	0.7142857142857143	5	0.375	3	0.4166666666666667	0.25	5	2	4	2	0	0.6666666666666666	6	4	0.6666666666666666	10	0.2222222222222222	0.5	0.6687398577859858	0.9446613829295584	0.49374042507004356	0.947496210523032	0.24900393478677474	0.6986806496455711	0.9219292846532887	0.8993876155974767	0.6	0.4	0.0
2801	0.00397289736876975	0.0002534151682623839	-0.00015632104503114581	0.9958024500643432	None	0.3333333333333333	1	0.625	5	0.2222222222222222	2	0.55	0.1111111111111111	3	1	7	2	0	0.8	5	4	0.7333333333333333	11	0.125	0	0.6733059207297797	0.9046581698658294	0.43831243823380905	0.773264769498578	0.851309898997531	0.9448888883969289	0.8690394681991936	0.8915057153678642	0.6666666666666666	0.6666666666666666	0.0
2634	0.01762651013322034	0.0068391932644753795	0.006810640456502069	0.9521370748319266	None	0.3333333333333333	1	0.625	5	0.4444444444444444	4	0.4583333333333333	0.4444444444444444	8	4	2	1	0	0.375	8	3	0.7333333333333333	11	0.25	0.6666666666666666	0.6733059207297797	0.8034823182304073	0.33199320358200624	0.9119760932767184	0.851309898997531	0.8854393807943762	0.9244430731852346	0.873293244184529	1.0	0.125	0.0
7053	0.10763135839011831	0.04511359524487378	0.04295961384575211	0.6531572250164286	None	0	0	0.1	2	0.9629629629629629	26	0.5178571428571429	0.9629629629629629	28	26	0	0	0	0.07142857142857142	2	28	1.9333333333333333	29	0.0	0	0.8227273076220651	0.8678128195370208	0.21017449704652086	0.8762058505937395	0.3360585876406098	0.9215229572900654	0.9004252782981372	0.8909666502724928	0	0	0.0
1993	None	None	None	None	None	0	0	0.5	3	0.5	3	0.5333333333333333	0.16666666666666666	2	1	5	7	0	0.6	5	3	0.5333333333333333	8	0.5384615384615384	0	0.7448710695237912	0.5	0.9462664239271691	0.6311924304189878	0.9625429533740786	0.5885079955133982	0.7419246643712727	0.5740461763819709	0.5	0.5	0.016735294796163865
5078	0.09029700398079801	0.03741907836352485	0.03227258420080317	0.6749499335037581	None	0	0	0.16666666666666666	2	0.9375	15	0.5294117647058824	0.9375	17	15	0	0	0	0.11764705882352941	2	17	1.2	18	0.0	0	0.8305642217615226	0.8631507774325636	0.36632639087325936	0.8860591780059953	0.4496107462496168	0.9320142061912898	0.9219292846532887	0.8975494357688456	0	0	0.0
277	None	None	None	None	None	0	0	1.0	1	0	0	1.0	0	1	0	0	1	0	0.5	2	1	0.13333333333333333	2	0.3333333333333333	0	0	0	0	0	0	0	0	0	0	0	0
331	None	None	None	None	None	0.5	1	0.8333333333333334	5	0.16666666666666666	1	0.5333333333333333	0.16666666666666666	3	1	4	1	0	0.6	5	3	0.5333333333333333	8	0.1	0.6666666666666666	0.4746246404832807	0.9184585924290455	0.9174871302744517	0.8686976230653697	0.44591546428449824	0.847249451077424	0.8835251355837792	0.8816437603535042	1.0	0.3333333333333333	0.0
640	None	None	None	None	None	0	0	0.6666666666666666	2	0.5	1	0.6666666666666666	0.5	2	1	1	0	0	0.6666666666666666	2	3	0.26666666666666666	4	0.0	0	0.7530308152160845	0.9219896039779772	0.6094685210406553	0.5476152387366896	0.12305536178550802	0.5573844403488373	0.9460063740718156	0.7238743427985318	0	0	0.0
6231	0.08675790070247753	0.01186519509291187	0.011812091591772865	0.6955060284750181	None	0	0	0.0625	1	1.0	21	1.0	1.0	22	21	0	0	0	0.043478260869565216	1	23	1.5333333333333334	23	0.0	0	0.8227273076220651	0.9068003973522538	0.21017449704652086	0.8859877528131609	0.3360585876406098	0.9249806853563689	0.9004252782981372	0.9071397744618943	0	0	0.0
2477	None	None	None	None	None	0	0	0.5	2	0.5	2	0.6666666666666666	0	2	0	3	3	0	1.0	3	3	0.4	6	0.375	0.6666666666666666	0	0	0	0	0	0	0	0	0	0	0
3578	0.10667575446934147	0.015307937476374489	0.015224683529944305	0.9195209734336871	None	0	0	0.11764705882352941	2	0.9565217391304348	22	0.5208333333333334	0.9565217391304348	24	22	0	1	0	0.08333333333333333	2	24	1.6666666666666667	25	0.5	0	0.7853670562251188	0.9528563702255373	0.3517325218558638	0.9144664185642213	0.5971824331152658	0.9206805765997279	0.9052842595216093	0.9314455253786845	1.0	0.2916666666666667	0.0
3501	0.037975156730703855	0.013380338662288542	0.01320995089829298	0.9829841596958088	None	0	0	0.3	3	0.7692307692307693	10	0.3333333333333333	0.6153846153846154	10	8	4	2	0	0.5555555555555556	5	9	1.0	15	0.2	0.3076923076923077	0.8555974788909971	0.9300705068499169	0.48132984009703766	0.9062291985680708	0.7436390387565405	0.8559631780250185	0.8945266772195961	0.9013921924312897	0.6499999999999999	0.3	0.0
6050	0.0947516439929383	0.03853616833494577	0.03574955864958688	0.650691941126825	None	0	0	0.13333333333333333	2	0.95	19	0.5238095238095238	0.95	21	19	0	0	0	0.09523809523809523	2	21	1.4666666666666666	22	0.0	0	0.8227273076220651	0.8845430620761572	0.21017449704652086	0.8920960861913169	0.3360585876406098	0.9232762932262708	0.9004252782981372	0.9013285934871983	0	0	0.0
1759	None	None	None	None	None	0.5	2	0.6	6	0.4166666666666667	5	0.5	0.08333333333333333	5	1	8	3	0	0.5714285714285714	7	4	0.9333333333333333	14	0.1875	0.25	0.7825734876291925	0.6874347431316584	0.33199320358200624	0.7261084878505972	0.851309898997531	0.824422113078619	0.8961128538443419	0.7508667485560833	0.4	0.6	0.0
2944	0.01709820199389987	0.0014048463705207282	-0.001352264161013388	0.9467175269664336	None	0	0	0.3	3	0.7692307692307693	10	0.4166666666666667	0.46153846153846156	8	6	6	3	0	0.25	3	12	1.0	15	0.21428571428571427	0	0.8072828257561173	0.9503917750545856	0.42105447238781457	0.8743452057079676	0.5377095154924486	0.8804049285307655	0.8554168669131595	0.9085708297809504	0.25	0.125	0.0
7187	0.10709882448437988	0.03967953051838174	0.03738925586908859	0.5642385918171162	None	0	0	0.1	2	0.9629629629629629	26	0.5178571428571429	0.9629629629629629	28	26	0	0	0	0.07142857142857142	2	28	1.9333333333333333	29	0.0	0	0.8456826678006572	0.8725890686590955	0.21017449704652086	0.8762058505937395	0.3360585876406098	0.9215229572900654	0.9004252782981372	0.8923285467676423	0	0	0.0
2732	3.094146399972477e-05	2.3834245070864579e-07	-3.206354498278906e-08	0.9999957390907235	None	0	0	0.25	1	1.0	3	0.8333333333333334	0.3333333333333333	1	1	3	2	0	0.6666666666666666	3	2	0.3333333333333333	5	0.2	0	0.5045381067607504	0.5	0.9907951070080226	0.5	0.23539197668323739	0.5	0.9579561890388691	0.5	1.0	1.0	0.9125720070457701
2295	None	None	None	None	None	0.5	2	0.6363636363636364	7	0.35714285714285715	5	0.45714285714285713	0.35714285714285715	8	5	7	0	0	0.7142857142857143	7	5	1.0666666666666667	16	0.0	0.2	0.7840650774927787	0.9183519151696217	0.2935973440107835	0.9083893312865071	0.854083221636462	0.7898136407582457	0.9493011538649221	0.8821237177901624	0	0	0.0
153	None	None	None	None	None	0	0	0	0	0	0	1.0	0	0	0	0	2	0	1.0	1	1	0.06666666666666667	1	0.5	0	0	0	0	0	0	0	0	0	0	0	0
3559	0.025173332489979352	0.00022043072137575438	-0.00021639946266060187	0.9957998332005747	None	0	0	0.2222222222222222	2	0.8181818181818182	9	0.325	0.6363636363636364	8	7	4	2	0	0.625	5	8	0.8666666666666667	13	0.18181818181818182	0.18181818181818182	0.9039121320258767	0.9460328660108951	0.44559115232179475	0.9387908507540498	0.6704107359359031	0.8753987568406347	0.8972906091016684	0.9251580719092506	0.625	0.25	0.0
4577	0.08229742093142299	0.02313505653924846	0.02227493513207451	0.6506906153606091	None	0	0	0.14285714285714285	2	0.9473684210526315	18	0.525	0.9473684210526315	20	18	0	0	0	0.1	2	20	1.4	21	0.0	0	0.8266457646917938	0.9239405983778318	0.36632639087325936	0.8795909804898784	0.5971824331152658	0.9353918456712814	0.9052842595216093	0.9157617291324441	0	0	0.0
6664	0.10078485333041744	0.046768765548320025	0.04562174720653548	0.6608128338934747	None	0	0	0.1	2	0.9629629629629629	26	0.5178571428571429	0.9629629629629629	28	26	0	0	0	0.07142857142857142	2	28	1.9333333333333333	29	0.0	0	0.8227273076220651	0.8678128195370208	0.21017449704652086	0.8762058505937395	0.3360585876406098	0.9215229572900654	0.9004252782981372	0.8909666502724928	0	0	0.0
2789	4.068687896826362e-05	2.1587661094424418e-07	1.0818628370919878e-07	0.9999950380237528	None	0	0	0.25	1	1.0	4	1.0	0.25	1	1	4	3	0	0.6666666666666666	3	2	0.4	6	0.25	0	0.3411569939752598	0.5	1.0	0.5	0.23539197668323739	0.5	0.9671618932541484	0.5	1.0	1.0	0.5426979299893661
2361	None	None	None	None	None	0	0	1.0	1	0	0	1.0	0	1	0	0	3	0	0.5	2	1	0.13333333333333333	2	1.0	0	0	0	0	0	0	0	0	0	0	0	0
2959	0.017958395063534385	0.0016507364296015035	-0.0013386792366348122	0.9659198093750831	None	0.25	1	0.6	6	0.38461538461538464	5	0.35714285714285715	0.23076923076923078	8	3	6	1	0	0.8571428571428571	7	6	1.0	15	0.09090909090909091	0.4444444444444444	0.6885860158466997	0.9496301962894563	0.3340653181190717	0.9219956930939454	0.8119210856398478	0.784059519699988	0.9474620098837199	0.9030847749874902	1.0	0	0.0
1884	None	None	None	None	None	0	0	0.25	1	1.0	4	0.75	0	0	0	5	2	0	0.5	4	2	0.4	6	0.14285714285714285	0.5	0	0	0	0	0	0	0	0	0	0	0
3804	0.0494295149591594	0.01251580707650909	0.012458420587118317	0.9187668819199356	None	0	0	0.25	3	0.8125	13	0.2571428571428571	0.8125	14	13	3	2	0	0.35714285714285715	5	14	1.2	18	0.2222222222222222	0.11764705882352941	0.8072828257561173	0.9445181228987959	0.4411276917290877	0.9237585714337311	0.7277165388977623	0.8961801373653063	0.8952990634598049	0.9237823041271858	0.5357142857142857	0.14285714285714285	0.0
3262	0.0752026331799527	0.01719894121918409	0.01432328053990154	0.6881717108495825	None	0	0	0.08333333333333333	1	1.0	15	1.0	1.0	16	15	0	1	0	0.058823529411764705	1	17	1.1333333333333333	17	0.3333333333333333	0	0.8118840960630495	0.9257919182903627	0.36632639087325936	0.907286582134187	0.5971824331152658	0.9368609668595562	0.9004252782981372	0.9241866115206208	1.0	0.25	0.0
3472	0.035597501841875795	0.013675617093344002	0.013308392417796229	0.981488401851305	None	0	0	0.3	3	0.7692307692307693	10	0.3333333333333333	0.6153846153846154	10	8	4	2	0	0.5555555555555556	5	9	1.0	15	0.2	0.3076923076923077	0.8555974788909971	0.9300705068499169	0.48132984009703766	0.9062291985680708	0.7436390387565405	0.8559631780250185	0.8945266772195961	0.9013921924312897	0.7	0.3	0.0
1270	None	None	None	None	None	0	0	0.75	3	0.5	2	0.6	0.5	5	2	0	1	0	0.4	5	2	0.4	6	1.0	0.5	0.3522699831363346	0.9229499021280406	0.6446102100569451	0.6564009364916449	0.7117940390389842	0.914935247469949	0.826460625792607	0.8623901565460673	1.0	0.4	0.0
5251	0.08882596597907819	0.03690951172490708	0.031139792812217845	0.6633886336579942	None	0	0	0.16666666666666666	2	0.9375	15	0.5294117647058824	0.9375	17	15	0	0	0	0.11764705882352941	2	17	1.2	18	0.0	0	0.8305642217615226	0.8363352051287282	0.36632639087325936	0.800965256523341	0.3360585876406098	0.9392342957823638	0.9004252782981372	0.8721974003423351	0	0	0.0
5730	0.09964464672906068	0.04217777024952942	0.03985561556337464	0.6570524404854812	None	0	0	0.13333333333333333	2	0.95	19	0.5238095238095238	0.95	21	19	0	0	0	0.09523809523809523	2	21	1.4666666666666666	22	0.0	0	0.8227273076220651	0.8845430620761572	0.21017449704652086	0.8920960861913169	0.3360585876406098	0.9232762932262708	0.9004252782981372	0.9013285934871983	0	0	0.0
6980	0.11611921891029262	0.017654853179359185	0.017380962824813256	0.7279724960348726	None	0	0	0.1111111111111111	2	0.96	24	0.5192307692307693	0.96	26	24	0	0	0	0.07692307692307693	2	26	1.8	27	0.0	0	0.8384011359009801	0.8750903957517703	0.21017449704652086	0.881402435422489	0.3360585876406098	0.9216893122775184	0.8973966985028577	0.8946690381697954	0	0	0.0
4315	0.04824856486597486	0.02209697447896307	0.020326788887248266	0.6814227643214221	None	0	0	0.2	2	0.9166666666666666	11	0.5384615384615384	0.9166666666666666	13	11	0	0	0	0.15384615384615385	2	13	0.9333333333333333	14	0.0	0	0.8305642217615226	0.9443114504695829	0.37552197173602336	0.9197491494269417	0.5971824331152658	0.9167296631891356	0.9052842595216093	0.9279832606012569	0	0	0.0
5495	0.0547346076293356	0.02276154392556495	0.021160554472267258	0.7175957271700324	None	0	0	0.25	2	0.9	9	0.5454545454545454	0.9	11	9	0	0	0	0.18181818181818182	2	11	0.8	12	0.0	0	0.9039121320258767	0.8768965021501904	0.36632639087325936	0.8014245813995461	0.5971824331152658	0.943192643999315	0.9004252782981372	0.8865588576209237	0	0	0.0
4002	0.026370654357521343	0.00974340857447445	0.00942183639074771	0.9798787445436165	None	0	0	0.3333333333333333	3	0.8181818181818182	9	0.28888888888888886	0.8181818181818182	12	9	0	0	0	0.5555555555555556	5	9	0.8666666666666667	13	0.0	1.0	0.8594012627542422	0.9595850255973619	0.5248559137703301	0.9136173587195123	0.6704107359359031	0.9091556256586758	0.902881884739823	0.9314873805333957	0	0	0.0
1831	None	None	None	None	None	0	0	0.6666666666666666	4	0.42857142857142855	3	0.6428571428571429	0.42857142857142855	5	3	3	4	0	0.2857142857142857	7	2	0.6	9	0.5	0.2857142857142857	0.6622568231929644	0.9225900873693836	0.32700903116999475	0.9742223073968359	0.3360585876406098	0.8619338477518841	0.9219292846532887	0.9338391474756347	0.2	0.6	0.0
308	None	None	None	None	None	0	0	0.3333333333333333	1	1.0	2	0.6666666666666666	0.5	2	1	1	1	0	0.6666666666666666	3	2	0.26666666666666666	4	0.2	0	0.5056752141881394	0.822598442141218	0.730592345986402	0.7026233298304939	0.7707804598752352	0.643333988180757	0.7627968176457542	0.7299914689502863	1.0	0.5	0.0
3577	0.06897722213697502	0.010672401433174526	0.010264882712131839	0.8032284845652631	None	0	0	0.25	3	0.8125	13	0.2	0.8125	16	13	1	0	0	0.9	10	9	1.2	18	0.0	0.11764705882352941	0.6733059207297797	0.9553459487829307	0.3390293888029442	0.9203777100424991	0.7725322722821646	0.8828143280548221	0.907787403512444	0.9248392843502692	0	0	0.0
2192	None	None	None	None	None	0	0	0.75	3	0.3333333333333333	1	0.5555555555555556	0	2	0	2	3	0	1.0	3	3	0.3333333333333333	5	0.5	1.0	0	0	0	0	0	0	0	0	0	0	0
6526	0.10112867585102796	0.02977888996908207	0.02771700946717355	0.5709519066574155	None	0	0	0.14285714285714285	2	0.9473684210526315	18	0.525	0.9473684210526315	20	18	0	0	0	0.1	2	20	1.4	21	0.0	0	0.8266457646917938	0.8818634179601278	0.21017449704652086	0.892184762310701	0.3360585876406098	0.9255997167082428	0.9004252782981372	0.9015716554940878	0	0	0.0
4047	0.09710887114316459	0.007414950209846919	0.006674560439922409	0.9286715893639554	None	0	0	0.16666666666666666	2	0.9375	15	0.5294117647058824	0.9375	17	15	0	0	0	0.11764705882352941	2	17	1.2	18	0.0	0	0.8305642217615226	0.9424382651534156	0.37552197173602336	0.9117651579500893	0.5971824331152658	0.9171453583569724	0.9052842595216093	0.9249596199077722	0	0	0.0
6355	0.0949216579908602	0.02736926327991459	0.025326671411977263	0.5676868083965795	None	0	0	0.14285714285714285	2	0.9473684210526315	18	0.525	0.9473684210526315	20	18	0	0	0	0.1	2	20	1.4	21	0.0	0	0.8266457646917938	0.8818634179601278	0.21017449704652086	0.892184762310701	0.3360585876406098	0.9255997167082428	0.9004252782981372	0.9015716554940878	0	0	0.0
2256	None	None	None	None	None	0	0	0.2857142857142857	2	0.75	6	0.47619047619047616	0.5	5	4	4	0	0	0.42857142857142855	7	3	0.6666666666666666	10	0.0	0	0.27261203688967706	0.9631553657394486	0.6449029134331304	0.9172566041642621	0.2870634599128075	0.9418227394630213	0.8483791545219109	0.9436314042449351	0	0	0.0
3603	0.05297911107865095	0.013852794183840677	0.004373927877420344	0.7355762964202652	None	0	0	0.13333333333333333	2	0.95	19	1.0	0.85	18	17	3	3	0	0.045454545454545456	22	1	1.4666666666666666	22	0.3333333333333333	0.09523809523809523	0.8072828257561173	0.9225574448469901	0.3225612931556056	0.9313820323849492	0.4666205103779378	0.9265211218954659	0.9052842595216093	0.9269026023424596	0.1111111111111111	0.2222222222222222	0.0
915	None	None	None	None	None	1.0	3	1.0	8	0.0	0	0.8	0	6	0	5	0	0	0.6	5	3	0.8	12	0.0	0.4444444444444444	0	0	0	0	0	0	0	0	0	0	0
3608	0.05483989956907075	0.003358619308472512	0.0017857526229420298	0.9814332290612596	None	0	0	0.16666666666666666	2	0.9333333333333333	14	1.0	0.9333333333333333	16	14	0	0	0	0.058823529411764705	17	1	1.1333333333333333	17	0.0	0.125	0.6481583785688929	0.9591643418039218	0.44559115232179475	0.9311561906413899	0.5971824331152658	0.9010859313317116	0.902881884739823	0.9344297404683358	0	0	0.0
2010	None	None	None	None	None	0	0	0.5	4	0.5	5	0.5	0.5	8	5	3	2	0	0.375	8	3	0.8	12	0.2857142857142857	0	0.7873086314828324	0.6505697474267973	0.36888906492258855	0.9161363677317748	0.854083221636462	0.9568350811911236	0.9432854890685912	0.8846315405419254	0.5625	0.5	0.0
4697	0.07633211361137976	0.0031751298132946673	0.001012853393307908	0.5617457341547025	None	0	0	0.14285714285714285	2	0.9473684210526315	18	0.525	0.9473684210526315	20	18	0	0	0	0.1	2	20	1.4	21	0.0	0	0.8266457646917938	0.9310596959652521	0.37525331205867335	0.9141155176525659	0.5971824331152658	0.9363902588288849	0.9052842595216093	0.9277368610780096	0	0	0.0
7359	0.12226223732030007	0.03228019047931532	0.030625240987264518	0.7635199585842163	None	0	0	0.08695652173913043	2	0.96875	31	0.5151515151515151	0.96875	33	31	0	0	0	0.06060606060606061	2	33	2.2666666666666666	34	0.0	0	0.7853670562251188	0.9242958091917465	0.21017449704652086	0.9064132503930448	0.3360585876406098	0.9227249134588615	0.8868858618092249	0.9181586992577612	0	0	0.0
535	None	None	None	None	None	0	0	0.6	3	0.6	3	0.4375	0.6	6	3	0	0	0	1.0	4	4	0.4666666666666667	7	0.0	0.6666666666666666	0.7882342146489283	0.968949797198932	0.8341128317721097	0.9438770672025111	0.48841557789544987	0.8733493873557049	0.9285162542265164	0.9388497086934926	0	0	0.0
976	None	None	None	None	None	0.5	1	0.5714285714285714	4	0.5	4	0.3333333333333333	0.5	6	4	3	0	0	0.8333333333333334	6	5	0.6666666666666666	10	0.0	0.5	0.8368083391292501	0.7444925585375779	0.33199320358200624	0.9571925893388494	0.854083221636462	0.9152635902537551	0.9229502132107283	0.8989371459210779	0	0	0.0
6569	0.1003164357436065	0.041948510999028576	0.039578249419391316	0.6469539551754817	None	0	0	0.13333333333333333	2	0.95	19	0.5238095238095238	0.95	21	19	0	0	0	0.09523809523809523	2	21	1.4666666666666666	22	0.0	0	0.8227273076220651	0.8845430620761572	0.21017449704652086	0.8920960861913169	0.3360585876406098	0.9232762932262708	0.9004252782981372	0.9013285934871983	0	0	0.0
2359	None	None	None	None	None	0	0	0.6	3	0.4	2	0.7	0.4	4	2	2	0	0	0.4	2	5	0.4666666666666667	7	0.0	0	0.7042449639408892	0.6602699775438788	0.39537825716647	0.6581281168483692	0.5377095154924486	0.5719567737294022	0.7799200959516058	0.6309823581164479	0	0	0.0
207	None	None	None	None	None	0	0	1.0	1	0	0	1.0	0	1	0	0	0	0	0.5	1	2	0.13333333333333333	2	0.0	0	0	0	0	0	0	0	0	0	0	0	0
3766	0.04798111947889486	0.02135392401088446	0.019008271134998533	0.6842731075670794	None	0	0	0.2	2	0.9166666666666666	11	0.5384615384615384	0.9166666666666666	13	11	0	0	0	0.15384615384615385	2	13	0.9333333333333333	14	0.0	0	0.8305642217615226	0.9443114504695829	0.37552197173602336	0.9197491494269417	0.5971824331152658	0.925123096101117	0.9052842595216093	0.9305112181914986	0	0	0.0
4851	0.09871280953152838	0.03412942311503812	0.032519777592906654	0.5765102115806129	None	0	0	0.125	2	0.9523809523809523	20	0.5227272727272727	0.9523809523809523	22	20	0	0	0	0.09090909090909091	2	22	1.5333333333333334	23	0.0	0	0.804047181923592	0.9161873855808522	0.21017449704652086	0.918783989168715	0.3360585876406098	0.9230531424467416	0.902881884739823	0.9193871522478113	0	0	0.0
143	None	None	None	None	None	0	0	0	0	0	0	1.0	0	0	0	0	2	0	1.0	1	1	0.06666666666666667	1	0.5	0	0	0	0	0	0	0	0	0	0	0	0
6257	0.09612502190806961	0.041713777066075416	0.03885599091220948	0.6531459289015096	None	0	0	0.13333333333333333	2	0.95	19	0.5238095238095238	0.95	21	19	0	0	0	0.09523809523809523	2	21	1.4666666666666666	22	0.0	0	0.8227273076220651	0.8845430620761572	0.21017449704652086	0.8920960861913169	0.3360585876406098	0.9232762932262708	0.9004252782981372	0.9013285934871983	0	0	0.0
6082	0.09358251448825834	0.039235148794711676	0.03695081905340672	0.6524583197256657	None	0	0	0.13333333333333333	2	0.95	19	0.5238095238095238	0.95	21	19	0	0	0	0.09523809523809523	2	21	1.4666666666666666	22	0.0	0	0.8227273076220651	0.8845430620761572	0.21017449704652086	0.8920960861913169	0.3360585876406098	0.9232762932262708	0.9004252782981372	0.9013285934871983	0	0	0.0
7513	0.1210088001965315	0.046868462453084125	0.046788906719392585	0.657275754241315	None	0	0	0.1	2	0.9629629629629629	26	0.5178571428571429	0.9629629629629629	28	26	0	0	0	0.07142857142857142	2	28	1.9333333333333333	29	0.0	0	0.8227273076220651	0.8678128195370208	0.21017449704652086	0.8762058505937395	0.3360585876406098	0.9215229572900654	0.9004252782981372	0.8909666502724928	0	0	0.0
4707	0.08140102109494385	0.03060317232866351	0.019072376926765104	0.6104367055134057	None	0	0	0.125	2	0.9523809523809523	20	0.5227272727272727	0.9523809523809523	22	20	0	0	0	0.09090909090909091	2	22	1.5333333333333334	23	0.0	0	0.804047181923592	0.9161873855808522	0.21017449704652086	0.918783989168715	0.3360585876406098	0.9162781733621552	0.902881884739823	0.9170911789940224	0	0	0.0
461	None	None	None	None	None	0	0	0.5	1	1.0	1	0.75	0	0	0	2	1	0	1.0	2	2	0.2	3	0.125	0	0	0	0	0	0	0	0	0	0	0	0
5858	0.10031214760008167	0.042561127342667295	0.03985381786931192	0.6463055048404686	None	0	0	0.13333333333333333	2	0.95	19	0.5238095238095238	0.95	21	19	0	0	0	0.09523809523809523	2	21	1.4666666666666666	22	0.0	0	0.8227273076220651	0.8845430620761572	0.21017449704652086	0.8920960861913169	0.3360585876406098	0.9232762932262708	0.9004252782981372	0.9013285934871983	0	0	0.0
659	None	None	None	None	None	0	0	0.5	2	0.5	2	0.6	0	1	0	4	5	0	0.4	2	5	0.4	6	0.45454545454545453	0	0	0	0	0	0	0	0	0	0	0	0
2259	None	None	None	None	None	0	0	0.25	1	1.0	4	0.5	0.25	1	1	4	7	0	0.75	4	3	0.4	6	0.5833333333333334	0	0.7448710695237912	0.5	1.0	0.5	0.9931422852016605	0.5	0.7661782498471966	0.5	1.0	1.0	0.3096311419699159
6997	0.08154614662252764	0.010469937881830085	-0.00491406478484977	0.76418664603781	None	0	0	0.11764705882352941	2	0.9565217391304348	22	0.5208333333333334	0.9565217391304348	24	22	0	0	0	0.08333333333333333	2	24	1.6666666666666667	25	0.0	0	0.8227273076220651	0.8690480437783538	0.21017449704652086	0.8889836045638463	0.3360585876406098	0.9177080865016322	0.9219292846532887	0.8936132244130451	0	0	0.0
1116	None	None	None	None	None	0	0	0.6666666666666666	2	0.5	1	0.6666666666666666	0	1	0	2	4	0	0.6666666666666666	2	3	0.26666666666666666	4	0.5714285714285714	0	0	0	0	0	0	0	0	0	0	0	0
6421	0.07727584792039992	0.018825836809144368	0.014073591744160441	0.6544648674187186	None	0	0	0.14285714285714285	2	0.9473684210526315	18	1.0	0.9473684210526315	20	18	0	1	0	0.047619047619047616	21	1	1.4	21	0.5	0.2	0.8384011359009801	0.9158131859020636	0.21017449704652086	0.9071709219880437	0.3360585876406098	0.9269315029080643	0.8972559317448933	0.9170006799459473	1.0	0.35	0.0
861	None	None	None	None	None	0	0	0.3333333333333333	2	0.8333333333333334	5	0.5	0.5	4	3	3	1	0	1.0	4	4	0.5333333333333333	8	0.1111111111111111	0	0.5701175872010814	0.8931167610717058	0.6653077065495596	0.7166267556704456	0.6407572736829457	0.940088075648967	0.7367581172406867	0.8737602171585923	1.0	0	0.0
932	None	None	None	None	None	0	0	0.14285714285714285	1	1.0	8	0.5555555555555556	0.875	8	7	1	1	0	0.2222222222222222	2	9	0.6666666666666666	10	0.2	0	0.4263029236959233	0.9289462642477753	0.36632639087325936	0.9253759870153861	0.5971824331152658	0.8228941932976472	0.8990422718134724	0.9009784807443701	1.0	0.125	0.0
6728	0.09946231640021558	0.027808288650116832	0.02590703164417881	0.5664674941520781	None	0	0	0.14285714285714285	2	0.9473684210526315	18	0.525	0.9473684210526315	20	18	0	0	0	0.1	2	20	1.4	21	0.0	0	0.8266457646917938	0.8818634179601278	0.21017449704652086	0.892184762310701	0.3360585876406098	0.9255997167082428	0.9004252782981372	0.9015716554940878	0	0	0.0
963	None	None	None	None	None	0	0	0.75	3	0.5	2	0.6	0.5	4	2	1	1	0	0.4	5	2	0.4	6	0.25	0.5	0.5013330075886817	0.9533007829836407	0.18578424670267374	0.9503379504505071	0.5030996043150638	0.9435369243265613	0.9109946844697214	0.9492105874982685	1.0	0.5	0.0
178	None	None	None	None	None	0.16666666666666666	1	0.3333333333333333	5	0.7	14	0.2	0.55	12	11	9	2	0	0.9090909090909091	10	11	1.4666666666666666	22	0.09523809523809523	0	0.35375915173699346	0.8761136176391431	0.7926257075048466	0.8571399851379137	0.3781463383957938	0.9359371790967286	0.8408097396105483	0.8950300994672792	0.5833333333333334	0.08333333333333333	0.0
4872	0.08516255341594864	0.03644371150666396	0.03170823770368095	0.6705454078586943	None	0	0	0.16666666666666666	2	0.9375	15	0.5294117647058824	0.9375	17	15	0	0	0	0.11764705882352941	2	17	1.2	18	0.0	0	0.8305642217615226	0.8631507774325636	0.36632639087325936	0.8860591780059953	0.4496107462496168	0.9320142061912898	0.9219292846532887	0.8975494357688456	0	0	0.0
351	None	None	None	None	None	0	0	1.0	2	0.0	0	0.75	0	0	0	2	2	0	1.0	2	2	0.2	3	0.25	0	0	0	0	0	0	0	0	0	0	0	0
3099	0.00948444878570637	0.0006538289492084673	0.0005883275476577932	0.9906927416418102	None	0	0	0.4	2	0.8	4	0.5833333333333334	0.4	3	2	3	4	0	0.75	3	4	0.4666666666666667	7	0.4444444444444444	0	0.5402953870468831	0.9091662926991204	0.3504175543496868	0.9607387786945426	0.3360585876406098	0.7166582109666934	0.8961050645761683	0.8950099563508261	0.3333333333333333	0.6666666666666666	0.0
5099	0.08919072352246014	0.036943591018866344	0.031005948902471915	0.6591743818118619	None	0	0	0.16666666666666666	2	0.9375	15	0.5294117647058824	0.9375	17	15	0	0	0	0.11764705882352941	2	17	1.2	18	0.0	0	0.8305642217615226	0.8363352051287282	0.36632639087325936	0.800965256523341	0.3360585876406098	0.9392342957823638	0.9004252782981372	0.8721974003423351	0	0	0.0
7349	0.13372562511448338	0.023504640407700058	-0.01292038008978128	0.7545075565141655	None	0	0	0.047619047619047616	1	1.0	29	1.0	1.0	30	29	0	0	0	0.03225806451612903	31	1	2.066666666666667	31	0.0	0	0.8305642217615226	0.8589215270135312	0.21017449704652086	0.8758695506277852	0.3360585876406098	0.9258942512406803	0.9004252782981372	0.8904329174287124	0	0	0.0
2697	0.010279134787727247	0.0017329970694957481	9.312982705914867e-05	0.9416441901880989	None	0	0	0.5	4	0.5555555555555556	5	0.5238095238095238	0.2222222222222222	5	2	5	0	0	0.42857142857142855	7	3	0.7333333333333333	11	0.0	0.25	0.7853670562251188	0.9119983710931582	0.21017449704652086	0.8746682695366069	0.3360585876406098	0.6791842905762713	0.9192894215840939	0.8425152395767889	0	0	0.0
2166	None	None	None	None	None	0	0	0.4	2	0.6	3	0.875	0.4	2	2	4	2	0	0.5	4	2	0.4666666666666667	7	0.16666666666666666	0	0.2100299774453931	0.7503162700844724	0.8660407008517929	0.7924230010704402	0.5039621244827011	0.936177629984218	0.9627048625124659	0.8466457049315573	0.75	1.0	0.2360550860577414
3019	0.017286904377420895	0.00044147643374567225	-0.00012061909838654113	0.9382264521171273	None	0.25	1	0.5	5	0.5833333333333334	7	0.35	0.4166666666666667	8	5	5	1	0	0.625	5	8	0.9333333333333333	14	0.09090909090909091	0.6666666666666666	0.5062331536032838	0.9456120562796372	0.3421536662390663	0.9018027049073167	0.704445119780635	0.8643214437477367	0.9017430859158999	0.909558361329039	1.0	0.125	0.0
1446	None	None	None	None	None	0.4	2	0.6666666666666666	8	0.375	6	0.375	0.375	12	6	5	1	0	0.75	6	8	1.2	18	0.125	0.3333333333333333	0.6733059207297797	0.870086313204262	0.33199320358200624	0.8654280449770044	0.851309898997531	0.8705695928587291	0.8961128538443419	0.8687118813438387	1.0	0.16666666666666666	0.0
6956	0.12269313277234117	0.04684112396361285	0.04661429569031773	0.6587310593587681	None	0	0	0.1	2	0.9629629629629629	26	0.5178571428571429	0.9629629629629629	28	26	0	0	0	0.07142857142857142	2	28	1.9333333333333333	29	0.0	0	0.8227273076220651	0.8678128195370208	0.21017449704652086	0.8762058505937395	0.3360585876406098	0.9215229572900654	0.9004252782981372	0.8909666502724928	0	0	0.0
5370	0.09065121758305125	0.037510334283678996	0.03188497768515818	0.6600303578499099	None	0	0	0.16666666666666666	2	0.9375	15	0.5294117647058824	0.9375	17	15	0	0	0	0.11764705882352941	2	17	1.2	18	0.0	0	0.8305642217615226	0.8631507774325636	0.36632639087325936	0.8860591780059953	0.4496107462496168	0.9320142061912898	0.9219292846532887	0.8975494357688456	0	0	0.0
1388	None	None	None	None	None	0	0	1.0	3	0.0	0	0.6666666666666666	0	1	0	2	3	0	0.6666666666666666	2	3	0.26666666666666666	4	0.42857142857142855	1.0	0	0	0	0	0	0	0	0	0	0	0
4777	0.0891447906624106	0.03632939794057636	0.030327479084912123	0.6557607265545151	None	0	0	0.16666666666666666	2	0.9375	15	0.5294117647058824	0.9375	17	15	0	0	0	0.11764705882352941	2	17	1.2	18	0.0	0	0.8305642217615226	0.8631507774325636	0.36632639087325936	0.8860591780059953	0.4496107462496168	0.9320142061912898	0.9219292846532887	0.8975494357688456	0	0	0.0
6309	0.09268625314321151	0.025576594796470224	0.02274433246354707	0.6452310578703178	None	0	0	0.13333333333333333	2	0.95	19	0.5238095238095238	0.95	21	19	0	0	0	0.09523809523809523	2	21	1.4666666666666666	22	0.0	0	0.8227273076220651	0.9061075453713658	0.21017449704652086	0.9039205919602749	0.3360585876406098	0.9269560121180291	0.9004252782981372	0.9129188261315783	0	0	0.0
904	None	None	None	None	None	0	0	0.5	3	0.5714285714285714	4	0.45	0.42857142857142855	5	3	3	2	0	0.8	5	4	0.6	9	0.25	0	0.6929324359224571	0.9185893648727284	0.8925328478543382	0.7849117814229529	0.9767544453680379	0.7830516308210781	0.7769260266840059	0.8411930490710817	0.6	0.4	0.0
7320	0.1353938785594178	0.050039183714816055	0.046219525294397594	0.8299066519860674	None	0	0	0.08	2	0.9714285714285714	34	0.5138888888888888	0.9714285714285714	36	34	0	0	0	0.05555555555555555	2	36	2.466666666666667	37	0.0	0	0.8305642217615226	0.8602254237192691	0.24214118545484778	0.8721170414527468	0.3928346669451133	0.9225633557782226	0.9004252782981372	0.8881076664645008	0	0	0.0
5393	0.07871199173222879	0.03598308596901263	0.030522193789480952	0.655193048986718	None	0	0	0.16666666666666666	2	0.9375	15	0.5294117647058824	0.9375	17	15	0	0	0	0.11764705882352941	2	17	1.2	18	0.0	0	0.8305642217615226	0.8631507774325636	0.36632639087325936	0.8860591780059953	0.4496107462496168	0.9320142061912898	0.9219292846532887	0.8975494357688456	0	0	0.0
5224	0.07572134087552906	0.025416785437632802	0.022842529587362517	0.567871372944803	None	0	0	0.16666666666666666	2	0.9375	15	0.5294117647058824	0.9375	17	15	0	0	0	0.11764705882352941	2	17	1.2	18	0.0	0	0.8305642217615226	0.8363352051287282	0.36632639087325936	0.8012082476211159	0.3360585876406098	0.9392342957823638	0.9004252782981372	0.8722540501192227	0	0	0.0
90	None	None	None	None	None	0	0	0.6666666666666666	4	0.42857142857142855	3	0.5	0.42857142857142855	4	3	4	0	0	0.5	6	3	0.6	9	0.0	0.6666666666666666	0.28908841245421923	0.9023879325617866	0.6330474450317689	0.9687777834923773	0.30692620659711645	0.9119932214412063	0.9510974042165347	0.9349734498572813	0	0	0.0
4371	0.08097021913636866	0.026624516113393552	0.02599234994439052	0.6553442610745386	None	0	0	0.14285714285714285	2	0.9473684210526315	18	0.525	0.9473684210526315	20	18	0	0	0	0.1	2	20	1.4	21	0.0	0	0.8266457646917938	0.9310596959652521	0.36632639087325936	0.9140805450510231	0.5971824331152658	0.9275039555790798	0.9052842595216093	0.9245277919667562	0	0	0.0
5924	0.0784701131256657	0.02286987864724811	0.022106910432515118	0.6569895818789377	None	0	0	0.125	2	0.9523809523809523	20	0.5227272727272727	0.9523809523809523	22	20	0	0	0	0.09090909090909091	2	22	1.5333333333333334	23	0.0	0	0.8266457646917938	0.8840181756130038	0.21017449704652086	0.891679318747302	0.3360585876406098	0.932068339675999	0.9004252782981372	0.9048791182637882	0	0	0.0
4593	0.07915164404669658	0.03212407442651192	0.01758261885249324	0.6638073023332737	None	0	0	0.16666666666666666	2	0.9375	15	0.5294117647058824	0.9375	17	15	0	0	0	0.11764705882352941	2	17	1.2	18	0.0	0	0.8305642217615226	0.8631507774325636	0.33506653830140276	0.8861785466709462	0.4496107462496168	0.9320142061912898	0.9219292846532887	0.8975856876038231	0	0	0.0
6537	0.0989980526269876	0.04129151940888299	0.0393387570999201	0.6557865923302763	None	0	0	0.13333333333333333	2	0.95	19	0.5238095238095238	0.95	21	19	0	0	0	0.09523809523809523	2	21	1.4666666666666666	22	0.0	0	0.8227273076220651	0.8845430620761572	0.21017449704652086	0.8920960861913169	0.3360585876406098	0.9232762932262708	0.9004252782981372	0.9013285934871983	0	0	0.0
5232	0.08184886747052982	0.01969719555141335	0.0188615907052745	0.6224933997073772	None	0	0	0.15384615384615385	2	0.9411764705882353	16	0.5277777777777778	0.9411764705882353	18	16	0	0	0	0.1111111111111111	2	18	1.2666666666666666	19	0.0	0	0.8305642217615226	0.9045627278013898	0.35147760957333557	0.8807878457473398	0.5233965896824413	0.9229309591879018	0.9163431014009338	0.9041244281656656	0	0	0.0
2826	0.006286558477514774	0.001057923692331454	-0.0004025498670358816	0.9931822904999197	None	0	0	0.3333333333333333	3	0.7272727272727273	8	0.5416666666666666	0.45454545454545453	8	5	4	1	0	0.6666666666666666	6	4	0.8666666666666667	13	0.1111111111111111	0.36363636363636365	0.8795441391388577	0.9537555110768889	0.4411276917290877	0.8795398435473082	0.8146944082787787	0.8127543175873122	0.9279494236545536	0.8966783920583846	1.0	0.25	0.0
7160	0.12067109270937136	0.04797237448662386	0.04770827756484757	0.6504009015074954	None	0	0	0.1	2	0.9629629629629629	26	0.5178571428571429	0.9629629629629629	28	26	0	0	0	0.07142857142857142	2	28	1.9333333333333333	29	0.0	0	0.8227273076220651	0.8678128195370208	0.21017449704652086	0.8762058505937395	0.3360585876406098	0.9215229572900654	0.9004252782981372	0.8909666502724928	0	0	0.0
5870	0.09942754226088998	0.04142574308603302	0.03946996286513688	0.6549971104547249	None	0	0	0.13333333333333333	2	0.95	19	0.5238095238095238	0.95	21	19	0	0	0	0.09523809523809523	2	21	1.4666666666666666	22	0.0	0	0.8227273076220651	0.8845430620761572	0.21017449704652086	0.8920960861913169	0.3360585876406098	0.9232762932262708	0.9004252782981372	0.9013285934871983	0	0	0.0
5632	0.0794901239151511	0.02264484110088507	0.0019281890549855763	0.6629585413690083	None	0	0	0.15384615384615385	2	0.9411764705882353	16	0.5277777777777778	0.9411764705882353	18	16	0	0	0	0.1111111111111111	2	18	1.2666666666666666	19	0.0	0	0.8305642217615226	0.9045627278013898	0.35147760957333557	0.8799389566211995	0.4893638768880685	0.921942931905408	0.9163431014009338	0.9034906561408131	0	0	0.0
5404	0.08816808565076502	0.014667384281587618	0.0060399252097896265	0.6443247440020201	None	0	0	0.125	2	0.9523809523809523	20	0.5227272727272727	0.9523809523809523	22	20	0	0	0	0.09090909090909091	2	22	1.5333333333333334	23	0.0	0	0.8266457646917938	0.8518597144192186	0.36632639087325936	0.8766233214773343	0.3360585876406098	0.9432471894454266	0.9143996944532109	0.8978511788746439	0	0	0.0
27	None	None	None	None	None	0	0	0.42857142857142855	6	0.5	9	0.2777777777777778	0.4444444444444444	12	8	7	3	0	0.8888888888888888	8	9	1.3333333333333333	20	0.21428571428571427	0	0.3355554187220886	0.9226968843663405	0.5718340443290834	0.897476048717335	0.6174048743994334	0.9129410457940536	0.8416313384368497	0.9115772805450655	0.08333333333333333	0.25	0.0
7417	0.11541342357648189	0.04303617076044665	0.04257440527925949	0.5803821780803011	None	0	0	0.1	2	0.9629629629629629	26	0.5178571428571429	0.9629629629629629	28	26	0	0	0	0.07142857142857142	2	28	1.9333333333333333	29	0.0	0	0.8227273076220651	0.8678128195370208	0.21017449704652086	0.8762058505937395	0.3360585876406098	0.9215229572900654	0.9004252782981372	0.8909666502724928	0	0	0.0
6996	0.12050490443520709	0.043639550589044694	0.041387089838062156	0.663033070288078	None	0	0	0.1111111111111111	2	0.96	24	0.5192307692307693	0.96	26	24	0	0	0	0.07692307692307693	2	26	1.8	27	0.0	0	0.8227273076220651	0.8320889013331942	0.21017449704652086	0.7974189220621251	0.3360585876406098	0.9205623302149976	0.9004252782981372	0.8589890798287428	0	0	0.0
4531	0.08795632277379586	0.01524095762448075	0.01373918883097199	0.6010471796853025	None	0	0	0.14285714285714285	2	0.9473684210526315	18	0.525	0.9473684210526315	20	18	0	0	0	0.1	2	20	1.4	21	0.0	0	0.8266457646917938	0.9310596959652521	0.36632639087325936	0.9140805450510231	0.5971824331152658	0.9194344076059565	0.9052842595216093	0.9218264743588943	0	0	0.0
5937	0.09242439619055007	0.02877897079119115	0.028220939802705482	0.6498982689040281	None	0	0	0.13333333333333333	2	0.95	19	0.5238095238095238	0.95	21	19	0	0	0	0.09523809523809523	2	21	1.4666666666666666	22	0.0	0	0.8227273076220651	0.8845430620761572	0.21017449704652086	0.891686058734444	0.3360585876406098	0.9232762932262708	0.9004252782981372	0.9012024571255739	0	0	0.0
5639	0.09059362572020187	0.03837833902510627	0.03263794810258996	0.652528595280552	None	0	0	0.16666666666666666	2	0.9375	15	0.5294117647058824	0.9375	17	15	0	0	0	0.11764705882352941	2	17	1.2	18	0.0	0	0.8305642217615226	0.8363352051287282	0.36632639087325936	0.800965256523341	0.3360585876406098	0.9392342957823638	0.9004252782981372	0.8721974003423351	0	0	0.0
4390	0.10009599105893058	0.0329476297951426	0.03211293985995438	0.5851896157393783	None	0	0	0.125	2	0.9523809523809523	20	0.5227272727272727	0.9523809523809523	22	20	0	0	0	0.09090909090909091	2	22	1.5333333333333334	23	0.0	0	0.804047181923592	0.9161873855808522	0.21017449704652086	0.918783989168715	0.3360585876406098	0.9230531424467416	0.902881884739823	0.9193871522478113	0	0	0.0
954	None	None	None	None	None	0	0	0.4444444444444444	4	0.5454545454545454	6	0.5416666666666666	0.5454545454545454	8	6	4	2	0	0.6666666666666666	6	4	0.8666666666666667	13	0.2	0.4	0.8642640440219378	0.7652496439909365	0.2552014844395608	0.926864984414361	0.7793341507913419	0.9280815661014366	0.9455173031276328	0.8902133657795697	0.5625	0.25	0.0
1596	None	None	None	None	None	0	0	0.25	1	1.0	4	0.6666666666666666	0	0	0	5	4	0	1.0	3	3	0.4	6	0.2857142857142857	0.5	0	0	0	0	0	0	0	0	0	0	0
5636	0.09643924181655492	0.039697363095738444	0.0356948658974672	0.6539310843790518	None	0	0	0.13333333333333333	2	0.95	19	0.5238095238095238	0.95	21	19	0	0	0	0.09523809523809523	2	21	1.4666666666666666	22	0.0	0	0.8227273076220651	0.8845430620761572	0.21017449704652086	0.8920960861913169	0.3360585876406098	0.9232762932262708	0.9004252782981372	0.9013285934871983	0	0	0.0
4398	0.08099763460641218	0.021224093284820545	0.020791147902065765	0.6743655085130489	None	0	0	0.14285714285714285	2	0.9473684210526315	18	0.525	0.9473684210526315	20	18	0	0	0	0.1	2	20	1.4	21	0.0	0	0.8266457646917938	0.9310596959652521	0.36632639087325936	0.9140805450510231	0.5971824331152658	0.9452506610272448	0.9052842595216093	0.9312099228074233	0	0	0.0
6356	0.10254461130633136	0.006869907544325448	-0.003168020505355349	0.6113028629983591	None	0	0	0.1111111111111111	2	0.9583333333333334	23	0.52	0.9583333333333334	25	23	0	0	0	0.08	2	25	1.7333333333333334	26	0.0	0	0.7642237982696817	0.9218534566063703	0.21017449704652086	0.9201554081104698	0.3661706300928917	0.924836230424606	0.9188652038243004	0.9223038779641435	0	0	0.0
6957	0.12683689133565978	0.048845980803352666	0.048597492524199315	0.6539814538396944	None	0	0	0.1	2	0.9629629629629629	26	0.5178571428571429	0.9629629629629629	28	26	0	0	0	0.07142857142857142	2	28	1.9333333333333333	29	0.0	0	0.8227273076220651	0.8678128195370208	0.21017449704652086	0.8762058505937395	0.3360585876406098	0.9215229572900654	0.9004252782981372	0.8909666502724928	0	0	0.0
940	None	None	None	None	None	0	0	0.5	1	1.0	1	0.75	0	1	0	1	3	0	1.0	2	2	0.2	3	0.6	0	0	0	0	0	0	0	0	0	0	0	0
6798	0.10846715069921486	0.045510046882507704	0.044249641841219385	0.656194901258123	None	0	0	0.1	2	0.9629629629629629	26	0.5178571428571429	0.9629629629629629	28	26	0	0	0	0.07142857142857142	2	28	1.9333333333333333	29	0.0	0	0.8227273076220651	0.8678128195370208	0.21017449704652086	0.8762058505937395	0.3360585876406098	0.9215229572900654	0.9004252782981372	0.8909666502724928	0	0	0.0
2776	0.028270546520581006	0.0036694712182332436	-0.0009781735477840977	0.9519590304166242	None	0.25	1	0.5	5	0.5384615384615384	7	0.30612244897959184	0.46153846153846156	10	6	4	0	0	1.0	7	7	1.0	15	0.0	0.25	0.7582400311125786	0.8990976317245556	0.2935973440107835	0.8866608189570314	0.8568565442753929	0.7724951717180764	0.9493011538649221	0.8608366936807967	0	0	0.0
7504	0.11951937176665096	0.04818796465826096	0.04805271262296247	0.658707930326851	None	0	0	0.1	2	0.9629629629629629	26	0.5178571428571429	0.9629629629629629	28	26	0	0	0	0.07142857142857142	2	28	1.9333333333333333	29	0.0	0	0.8227273076220651	0.8678128195370208	0.21017449704652086	0.8762058505937395	0.3360585876406098	0.91844547563115	0.9004252782981372	0.889605349484522	0	0	0.0
1040	None	None	None	None	None	0	0	0.5	3	0.7142857142857143	5	0.42857142857142855	0.7142857142857143	6	5	2	1	0	0.42857142857142855	3	7	0.6	9	0.14285714285714285	0.3333333333333333	0.6305356554120557	0.9458057419162137	0.5652714674584909	0.9380957141635086	0.5971824331152658	0.8394996109684165	0.9040733751113472	0.9176429884971484	1.0	0.5	0.0
1030	None	None	None	None	None	0	0	0.3333333333333333	2	0.7142857142857143	5	0.5625	0.14285714285714285	2	1	6	4	0	1.0	4	4	0.6	9	0.26666666666666666	0	0.6929324359224571	0.5	0.765710649960632	0.6908059982552364	0.9588643992127949	0.5446062089301634	0.7665756041944317	0.5811745407145882	0.5	0.5	0.025153965505265056
2368	None	None	None	None	None	0	0	0.5	3	0.6666666666666666	4	0.5714285714285714	0.6666666666666666	7	4	0	1	0	0.2857142857142857	7	2	0.5333333333333333	8	1.0	0.3333333333333333	0.2753992669563579	0.927748384281792	0.7642165440437224	0.9289798719144878	0.5971824331152658	0.9357295124772549	0.9052842595216093	0.9309035191331411	1.0	0	0.0
2385	None	None	None	None	None	0	0	0.5714285714285714	4	0.375	3	0.4166666666666667	0.375	6	3	3	1	0	0.6666666666666666	6	4	0.6666666666666666	10	0.14285714285714285	0.2222222222222222	0.8048014098762423	0.8474658259169888	0.4832102575267168	0.9656189551821578	0.6312478841777314	0.9739649473653398	0.9471549520064501	0.9473840752753004	1.0	0.3333333333333333	0.0
1766	None	None	None	None	None	0.3333333333333333	1	0.375	3	0.7	7	0.4	0.5	7	5	4	0	0	0.3	10	3	0.8	12	0.0	1.0	0.6799096521458992	0.9300232818178451	0.7534987729714012	0.9205141838726073	0.3781463383957938	0.9310767960975046	0.8429473817605415	0.9273436378685931	0	0	0.0
5590	0.089203005304109	0.03757532288356126	0.03200176403784601	0.6633433522363071	None	0	0	0.16666666666666666	2	0.9375	15	0.5294117647058824	0.9375	17	15	0	0	0	0.11764705882352941	2	17	1.2	18	0.0	0	0.8305642217615226	0.8363352051287282	0.36632639087325936	0.800965256523341	0.3360585876406098	0.9392342957823638	0.9004252782981372	0.8721974003423351	0	0	0.0
3542	0.06781840077981274	0.007003803723732384	0.006994237183551204	0.7994944529288024	None	0	0	0.25	3	0.8125	13	0.2	0.8125	16	13	1	0	0	0.9	10	9	1.2	18	0.0	0.11764705882352941	0.6733059207297797	0.9553459487829307	0.3390293888029442	0.9203777100424991	0.7725322722821646	0.8828143280548221	0.907787403512444	0.9248392843502692	0	0	0.0
544	None	None	None	None	None	0	0	0.5	1	1.0	1	1.0	1.0	2	1	0	1	0	0.3333333333333333	3	1	0.2	3	0.3333333333333333	0	0.31513201718705236	0.8433133313509894	0.86500464358326	0.7941220364050241	0.5039621244827011	0.936177629984218	0.9534626330238617	0.8705971011887804	1.0	0.5	0.0
7497	0.12483788098283016	0.052556755238775184	0.052456265495936315	0.6576183861493148	None	0	0	0.1	2	0.9642857142857143	27	0.5172413793103449	0.9642857142857143	29	27	0	0	0	0.06896551724137931	2	29	2.0	30	0.0	0	0.8227273076220651	0.865656751866841	0.21017449704652086	0.872843714662707	0.3360585876406098	0.9192697514357334	0.9004252782981372	0.8883468845089748	0	0	0.0
5448	0.09826985233219777	0.03599850420138229	0.03305002806705716	0.6537650185185319	None	0	0	0.13333333333333333	2	0.95	19	0.5238095238095238	0.95	21	19	0	0	0	0.09523809523809523	2	21	1.4666666666666666	22	0.0	0	0.8227273076220651	0.8845430620761572	0.21017449704652086	0.8920960861913169	0.3360585876406098	0.9232762932262708	0.9004252782981372	0.9013285934871983	0	0	0.0
3441	0.07361983031719363	0.006588626227589356	-0.001551481274537008	0.9968678538199615	None	0	0	0.14285714285714285	2	0.9444444444444444	17	1.0	0.9444444444444444	19	17	0	1	0	0.05	20	1	1.3333333333333333	20	0.5	0.10526315789473684	0.9039121320258767	0.9443219223936681	0.37552197173602336	0.92377404731648	0.5971824331152658	0.8898033607317937	0.9004252782981372	0.9221166889748447	1.0	0	0.0
2627	0.026411110641997297	0.012357351594568218	0.005666782249184988	0.9317051333223341	None	0	0	0.4166666666666667	5	0.4666666666666667	7	0.4857142857142857	0.26666666666666666	7	4	9	4	0	0.7142857142857143	5	7	1.1333333333333333	17	0.21052631578947367	0	0.7439473795857097	0.8886037444343581	0.8640189222857829	0.8387309691762509	0.7070472111664516	0.6500035770591448	0.8039542320991852	0.8097124574181864	0.21428571428571427	0.7142857142857143	0.0
1886	None	None	None	None	None	0.6666666666666666	2	0.875	7	0.1	1	0.6	0.1	6	1	5	0	0	0.8	4	5	0.8	12	0.0	0.6666666666666666	0.7984188381715518	0.7545090962489425	0.3099181311420326	0.7409061905909897	0.8439764625520855	0.8759799679119002	0.8891279536640022	0.7983688163809722	0	0	0.0
3938	0.08037323563200079	0.014705501794443169	0.010414875682110214	0.6224017198377294	None	0	0	0.09090909090909091	1	1.0	14	1.0	1.0	15	14	0	1	0	0.0625	1	16	1.0666666666666667	16	0.3333333333333333	0	0.7853670562251188	0.929648464204068	0.36632639087325936	0.9087930503505145	0.5971824331152658	0.9352534971998364	0.9004252782981372	0.9253164116111977	1.0	0.26666666666666666	0.0
3333	0.06726126340713458	0.0031282088697783196	0.0019814195076043074	0.5988482261501826	None	0	0	0.2	2	0.9230769230769231	12	0.5357142857142857	0.7692307692307693	11	10	3	0	0	0.14285714285714285	2	14	1.0	15	0.0	0	0.7853670562251188	0.9203636325407936	0.21017449704652086	0.9465534280286495	0.3360585876406098	0.9417731870506577	0.8883219931887705	0.9371221964947679	0	0	0.0
2770	0.00018861243156043596	0.0001266047096588582	1.1923975287300084e-05	0.9980029430744116	None	0	0	0.3333333333333333	1	1.0	2	1.0	0.5	1	1	2	2	0	0.25	4	1	0.26666666666666666	4	0.25	0	0.1	0.5	0.9566317784204486	0.5	0.22764226255453918	0.5	0.9775442887847513	0.5	1.0	1.0	0.9832198065506023
1635	None	None	None	None	None	0	0	0.3333333333333333	2	0.8333333333333334	5	0.6666666666666666	0.5	3	3	4	3	0	0.75	3	4	0.5333333333333333	8	0.25	0	0.7448710695237912	0.7181604182503999	0.8936355744913417	0.6234049809532036	0.9983230456845644	0.5	0.7388337700158338	0.6176991419262972	0.6666666666666666	0.3333333333333333	0.0
4156	0.0599586159661619	0.011947764314198884	0.010022237878302932	0.7329189307864179	None	0	0	0.2	2	0.9166666666666666	11	1.0	0.9166666666666666	13	11	0	0	0	0.07142857142857142	14	1	0.9333333333333333	14	0.0	0.15384615384615385	0.8305642217615226	0.9443114504695829	0.37552197173602336	0.9197491494269417	0.5971824331152658	0.925123096101117	0.9052842595216093	0.9305112181914986	0	0	0.0
4034	0.0779679284801466	0.015921890315483984	0.01354840623590998	0.6876930280457159	None	0	0	0.08333333333333333	1	1.0	15	1.0	1.0	16	15	0	1	0	0.058823529411764705	1	17	1.1333333333333333	17	0.3333333333333333	0	0.8118840960630495	0.9257919182903627	0.36632639087325936	0.907286582134187	0.5971824331152658	0.9368609668595562	0.9004252782981372	0.9241866115206208	1.0	0.3125	0.0
2366	None	None	None	None	None	0.3333333333333333	1	0.5	4	0.4444444444444444	4	0.39285714285714285	0.4444444444444444	7	4	3	1	0	0.5714285714285714	7	4	0.7333333333333333	11	0.14285714285714285	0.5	0.45356408259272357	0.9374703862136293	0.35231412889612634	0.9237471314323167	0.851309898997531	0.9454316094633829	0.9455173031276328	0.9361180654888321	1.0	0.2857142857142857	0.0
173	None	None	None	None	None	0	0	1.0	1	0	0	1.0	0	1	0	0	2	0	0.5	2	1	0.13333333333333333	2	0.6666666666666666	0	0	0	0	0	0	0	0	0	0	0	0
5028	0.0737552392634231	0.017753996151118587	0.010300205838556016	0.5676400293809142	None	0	0	0.16666666666666666	2	0.9375	15	0.5294117647058824	0.9375	17	15	0	0	0	0.11764705882352941	2	17	1.2	18	0.0	0	0.8305642217615226	0.8631507774325636	0.36632639087325936	0.8861636742544902	0.4496107462496168	0.9320142061912898	0.9219292846532887	0.8975811697179547	0	0	0.0
3769	0.06712781380741745	0.0156569703667055	0.011661599513166471	0.6653975888205776	None	0	0	0.2	2	0.9166666666666666	11	0.5384615384615384	0.9166666666666666	12	11	1	0	0	0.15384615384615385	2	13	0.9333333333333333	14	0.0	0	0.8672381768936998	0.9132157126109001	0.3709241813046414	0.8781962983862923	0.5971824331152658	0.9300863479546287	0.902881884739823	0.9093458799398948	0	0	0.0
7536	0.1214998886035191	0.050184054423144	0.04979507535657148	0.6587838896023576	None	0	0	0.1	2	0.9642857142857143	27	0.5172413793103449	0.9642857142857143	29	27	0	0	0	0.06896551724137931	2	29	2.0	30	0.0	0	0.8227273076220651	0.865656751866841	0.21017449704652086	0.872843714662707	0.3360585876406098	0.9192697514357334	0.9004252782981372	0.8883468845089748	0	0	0.0
7317	0.09750021490323255	0.026110726328816895	0.022801026522856423	0.6663986848693473	None	0	0	0.1111111111111111	2	0.96	24	0.5192307692307693	0.96	26	24	0	0	0	0.07692307692307693	2	26	1.8	27	0.0	0	0.8227273076220651	0.8751274429074318	0.21017449704652086	0.8892355444694523	0.3360585876406098	0.9160186996202044	0.9004252782981372	0.8947141170834795	0	0	0.0
1353	None	None	None	None	None	0	0	0.6666666666666666	2	0.5	1	0.6666666666666666	0	0	0	3	6	0	0.6666666666666666	2	3	0.26666666666666666	4	0.6	0	0	0	0	0	0	0	0	0	0	0	0
6884	0.09982515193796197	0.03926316900005293	0.03688831000066022	0.651918254158615	None	0	0	0.13333333333333333	2	0.95	19	0.5238095238095238	0.95	21	19	0	0	0	0.09523809523809523	2	21	1.4666666666666666	22	0.0	0	0.8227273076220651	0.8845430620761572	0.21017449704652086	0.8920960861913169	0.3360585876406098	0.9232762932262708	0.9004252782981372	0.9013285934871983	0	0	0.0
76	None	None	None	None	None	0	0	1.0	2	0.0	0	0.75	0	2	0	0	0	0	1.0	2	2	0.2	3	0.0	0	0	0	0	0	0	0	0	0	0	0	0
3069	0.03173596362234209	0.0033414476683374314	0.0016184087425879195	0.9436042561221144	None	0.4	2	0.5833333333333334	7	0.4375	7	0.32727272727272727	0.4375	11	7	6	0	0	0.45454545454545453	11	5	1.2	18	0.0	0.5714285714285714	0.6733059207297797	0.9457539153664387	0.33199320358200624	0.8847182630191802	0.7455064176328963	0.8992827037093405	0.9094177732919264	0.9138734128493093	0	0	0.0
219	None	None	None	None	None	0.5	1	0.8333333333333334	5	0.2857142857142857	2	0.45	0.14285714285714285	3	1	5	0	0	0.8	5	4	0.6	9	0.0	0.5	0.633914048001947	0.8457767877728214	0.9954209756476281	0.7074652392694422	0.3003487977422383	0.9532545593171863	0.9454817048100518	0.8660769349225708	0	0	0.0
4691	0.0765396037697622	0.020603071147305252	0.01921517290287816	0.6887081871261677	None	0	0	0.14285714285714285	2	0.9473684210526315	18	0.525	0.9473684210526315	20	18	0	0	0	0.1	2	20	1.4	21	0.0	0	0.8266457646917938	0.9310596959652521	0.36632639087325936	0.9140805450510231	0.5971824331152658	0.9275039555790798	0.9052842595216093	0.9245277919667562	0	0	0.0
563	None	None	None	None	None	0	0	0.3333333333333333	2	0.6666666666666666	4	0.5714285714285714	0.6666666666666666	6	4	1	1	0	0.2857142857142857	2	7	0.5333333333333333	8	0.25	0	0.5079913479304169	0.8819962530238616	0.6512565276329079	0.9324188257499086	0.7302269084636707	0.754456974131153	0.8384486305955876	0.8720808124454329	1.0	0.6666666666666666	0.0
5768	0.09964736132326053	0.039977534770075554	0.03739043292182386	0.6513911450955588	None	0	0	0.13333333333333333	2	0.95	19	0.5238095238095238	0.95	21	19	0	0	0	0.09523809523809523	2	21	1.4666666666666666	22	0.0	0	0.8227273076220651	0.8845430620761572	0.21017449704652086	0.8920960861913169	0.3360585876406098	0.9232762932262708	0.9004252782981372	0.9013285934871983	0	0	0.0
7508	0.1384902066416359	0.045739476464793524	0.03519472936122689	0.7866229573470555	None	0	0	0.08333333333333333	2	0.9705882352941176	33	0.5142857142857142	0.9705882352941176	35	33	0	0	0	0.05714285714285714	2	35	2.4	36	0.0	0	0.8227273076220651	0.8558100537334777	0.21017449704652086	0.872953956111659	0.3360585876406098	0.9202726877788031	0.9004252782981372	0.8860926382065737	0	0	0.0
6336	0.07487667455197414	0.008590860422102331	0.006243020285517227	0.8934742246391554	None	0	0	0.14285714285714285	2	0.9473684210526315	18	0.5	0.7894736842105263	17	15	3	0	0	0.8571428571428571	7	6	1.4	21	0.0	0	0.8227273076220651	0.9257908928692602	0.3439934594868167	0.9099781359245037	0.4496107462496168	0.9378154227587784	0.9219292846532887	0.9253152486145823	0	0	0.0
5248	0.08661725680516444	0.03738836227846363	0.032272538663197306	0.6669276028385291	None	0	0	0.16666666666666666	2	0.9375	15	0.5294117647058824	0.9375	17	15	0	0	0	0.11764705882352941	2	17	1.2	18	0.0	0	0.8305642217615226	0.8631507774325636	0.36632639087325936	0.8860591780059953	0.4496107462496168	0.9320142061912898	0.9219292846532887	0.8975494357688456	0	0	0.0
2558	0.0010949169950397017	0.00011501145487272075	-2.6088139711185586e-07	0.9975059569778465	None	1.0	1	1.0	4	0.0	0	0.5	0	2	0	3	2	0	0.75	4	3	0.4	6	0.25	1.0	0	0	0	0	0	0	0	0	0	0	0
2736	0.0005205902578935491	0.00017714563360652228	-0.00016596516082515315	0.9995576396520063	None	0	0	0.4	2	0.8	4	0.7	0.6	5	3	1	3	0	0.4	2	5	0.4666666666666667	7	0.75	0	0.2753992669563579	0.9756182314352805	0.6467176913418495	0.8289113356130141	0.7725322722821646	0.750486930646025	0.9098731069036119	0.8930988442682033	0.6	0.4	0.0
6921	0.1142862078390898	0.039084063746529514	0.02142821499976635	0.7316315072133206	None	0	0	0.09090909090909091	2	0.9666666666666667	29	0.5161290322580645	0.9666666666666667	31	29	0	0	0	0.06451612903225806	2	31	2.1333333333333333	32	0.0	0	0.8305642217615226	0.863216570748532	0.21017449704652086	0.8783119909273602	0.3360585876406098	0.9245176890715656	0.9004252782981372	0.8916841677956439	0	0	0.0
5361	0.08417265097458887	0.03660447802426778	0.030827024170638522	0.6633204781611988	None	0	0	0.16666666666666666	2	0.9375	15	0.5294117647058824	0.9375	17	15	0	0	0	0.11764705882352941	2	17	1.2	18	0.0	0	0.8305642217615226	0.8363352051287282	0.36632639087325936	0.800965256523341	0.3360585876406098	0.9384507876974181	0.9004252782981372	0.8716895038298906	0	0	0.0
2674	0.000946165683432013	0.00010160439307491117	6.353890461030051e-07	0.9982068642522393	None	0	0	1.0	1	0	0	1.0	0	1	0	0	1	0	0.5	2	1	0.13333333333333333	2	0.3333333333333333	0	0	0	0	0	0	0	0	0	0	0	0
1600	None	None	None	None	None	0	0	0.3333333333333333	2	0.8333333333333334	5	1.0	0.6666666666666666	6	4	1	2	0	0.125	8	1	0.5333333333333333	8	0.5	0.5714285714285714	0.2504609228581963	0.9323012366713339	0.38541544335989797	0.8154132857223305	0.6633838219283736	0.9035808601635155	0.9040084987340642	0.8923789766771747	0.6666666666666666	0.5	0.0
1896	None	None	None	None	None	0	0	0.75	3	0.3333333333333333	1	0.625	0	1	0	3	3	0	0.5	4	2	0.3333333333333333	5	0.3333333333333333	0.6666666666666666	0	0	0	0	0	0	0	0	0	0	0
874	None	None	None	None	None	0	0	0.75	3	0.0	0	0.5555555555555556	0	2	0	2	1	0	1.0	3	3	0.3333333333333333	5	0.16666666666666666	1.0	0	0	0	0	0	0	0	0	0	0	0
7117	0.13377109753699973	0.04926898579409955	0.035721446977843595	0.7038414889615598	None	0	0	0.1	2	0.9629629629629629	26	0.5178571428571429	0.9629629629629629	28	26	0	0	0	0.07142857142857142	2	28	1.9333333333333333	29	0.0	0	0.8227273076220651	0.8678128195370208	0.21017449704652086	0.8838942765382946	0.3104551475768167	0.9302225518507306	0.9104460419142248	0.897268416525057	0	0	0.0
1196	None	None	None	None	None	0	0	0.6666666666666666	2	0.5	1	1.0	0	1	0	2	3	0	1.0	2	2	0.26666666666666666	4	0.42857142857142855	0	0	0	0	0	0	0	0	0	0	0	0
292	None	None	None	None	None	0	0	0.5	2	0.6666666666666666	2	1.0	0.6666666666666666	3	2	1	1	0	0.2	5	1	0.3333333333333333	5	0.2	1.0	0.8612882504996044	0.7487120517924719	0.7898845416769393	0.9594143988230553	0.6659424311676427	0.8903774494054418	0.764598245150982	0.8924891288576011	1.0	0.6666666666666666	0.0
3420	0.049980513161586346	0.022641625964402338	0.019190625096813768	0.6818373357312686	None	0	0	0.2	2	0.9166666666666666	11	0.5384615384615384	0.9166666666666666	13	11	0	0	0	0.15384615384615385	2	13	0.9333333333333333	14	0.0	0	0.8305642217615226	0.9443114504695829	0.37552197173602336	0.9197491494269417	0.5971824331152658	0.925123096101117	0.9052842595216093	0.9305112181914986	0	0	0.0
1122	None	None	None	None	None	0	0	0.5714285714285714	4	0.375	3	0.5	0.125	4	1	5	5	0	0.8	5	4	0.6666666666666666	10	0.45454545454545453	0.2857142857142857	0.2513458916118453	0.9357006047624908	0.8359990135168189	0.890100739815721	0.6729855045192871	0.6864786199170758	0.9322787230155867	0.8642532073763232	0.5	0.5	0.08299965714479844
565	None	None	None	None	None	0	0	0	0	0	0	1.0	0	0	0	0	4	0	1.0	1	1	0.06666666666666667	1	1.0	0	0	0	0	0	0	0	0	0	0	0	0
5036	0.0915587104164428	0.038339186310950193	0.032840543056877836	0.6719965323227939	None	0	0	0.16666666666666666	2	0.9375	15	0.5294117647058824	0.9375	17	15	0	0	0	0.11764705882352941	2	17	1.2	18	0.0	0	0.8305642217615226	0.8363352051287282	0.36632639087325936	0.800965256523341	0.3360585876406098	0.9392342957823638	0.9004252782981372	0.8721974003423351	0	0	0.0
5573	0.08969213559777262	0.020146954354347976	0.019331244630244836	0.5594432541942502	None	0	0	0.14285714285714285	2	0.9473684210526315	18	0.525	0.9473684210526315	20	18	0	0	0	0.1	2	20	1.4	21	0.0	0	0.8266457646917938	0.8818634179601278	0.21017449704652086	0.892184762310701	0.3360585876406098	0.9212413859057222	0.9004252782981372	0.8997330049475045	0	0	0.0
6077	0.0975134745546487	0.038733563058480726	0.036409133336463	0.6500267804244946	None	0	0	0.13333333333333333	2	0.95	19	0.5238095238095238	0.95	21	19	0	0	0	0.09523809523809523	2	21	1.4666666666666666	22	0.0	0	0.8227273076220651	0.8845430620761572	0.21017449704652086	0.8920960861913169	0.3360585876406098	0.9232762932262708	0.9004252782981372	0.9013285934871983	0	0	0.0
525	None	None	None	None	None	0.5	1	0.42857142857142855	3	0.625	5	0.4	0.375	6	3	3	1	0	1.0	5	5	0.6666666666666666	10	0.14285714285714285	0.5	0.5981917167534372	0.8798062722745901	0.5396254053667324	0.885281418060935	0.7292727705736317	0.7208865139486141	0.7933173172801867	0.8403669963134489	1.0	0.6666666666666666	0.0
5167	0.08244079772359512	0.026174522624890704	0.025874585898515313	0.6397366457993354	None	0	0	0.14285714285714285	2	0.9473684210526315	18	0.525	0.9473684210526315	20	18	0	0	0	0.1	2	20	1.4	21	0.0	0	0.8266457646917938	0.9239405983778318	0.36632639087325936	0.8795909804898784	0.5971824331152658	0.9353918456712814	0.9052842595216093	0.9157617291324441	0	0	0.0
5782	0.08844980263905544	0.029035140109701638	0.016418157569419545	0.6934579743380418	None	0	0	0.13333333333333333	2	0.95	19	0.5238095238095238	0.95	21	19	0	0	0	0.09523809523809523	2	21	1.4666666666666666	22	0.0	0	0.8227273076220651	0.8845430620761572	0.21017449704652086	0.898944847410168	0.3360585876406098	0.9232762932262708	0.8840832017092104	0.9034781224361828	0	0	0.0
2792	3.047475815731083e-08	2.555260381984639e-08	1.1110498446238038e-08	0.9999943901028462	None	0	0	0.6666666666666666	4	0.2857142857142857	2	0.45	0	0	0	8	2	0	0.8	5	4	0.6	9	0.1	0.25	0	0	0	0	0	0	0	0	0	0	0
441	None	None	None	None	None	0	0	0.5	2	0.75	3	0.6	0.75	5	3	0	0	0	0.4	2	5	0.4	6	0.0	0	0.7849446758590932	0.9720402958024615	0.7443328712950349	0.9479875413847368	0.3434766973086374	0.8959719773974908	0.9070888369195231	0.9462542453225778	0	0	0.0
5319	0.08993153490196219	0.03658810874878712	0.03155386049718525	0.6630871579096306	None	0	0	0.16666666666666666	2	0.9375	15	0.5294117647058824	0.9375	17	15	0	0	0	0.11764705882352941	2	17	1.2	18	0.0	0	0.8305642217615226	0.8631507774325636	0.36632639087325936	0.8860591780059953	0.4496107462496168	0.9320142061912898	0.9219292846532887	0.8975494357688456	0	0	0.0
1299	None	None	None	None	None	0	0	0.4166666666666667	5	0.6	9	0.30357142857142855	0.6	13	9	3	0	0	0.875	8	7	1.1333333333333333	17	0.0	0.13333333333333333	0.7183496811381257	0.9423465094817787	0.36632639087325936	0.911548148500572	0.7436390387565405	0.841148407206229	0.9052842595216093	0.9058912878759077	0	0	0.0
3876	0.08605200240702622	0.0059443039330262185	0.0032151280924788937	0.9385790462209498	None	0	0	0.21428571428571427	3	0.8947368421052632	17	0.375	0.7894736842105263	18	15	2	0	0	0.2857142857142857	4	14	1.4	21	0.0	0.2857142857142857	0.7775301420856614	0.9457891709805265	0.2736565749424945	0.9161252279432107	0.3928346669451133	0.9207317591160178	0.9054418870010508	0.9287359708939145	0	0	0.0
2698	0.001645449623478728	0.00020319860737214778	0.00020315970650060974	0.9962561625420463	None	0	0	0.5	2	0.5	2	0.6	0.25	2	1	3	1	0	0.4	2	5	0.4	6	0.1111111111111111	0	0.4638503567455913	0.973167556361355	0.5201405852998002	0.7768881686583321	0.37832478105546347	0.8311567091436152	0.8860537116078708	0.8951197595403583	1.0	0.5	0.0
1071	None	None	None	None	None	0.5	1	0.6666666666666666	4	0.5714285714285714	4	0.6	0.2857142857142857	5	2	3	2	0	0.6	5	3	0.6	9	0.2857142857142857	0.4	0.5193433967040473	0.8895818507496559	0.605045358880261	0.9239350589055618	0.4049193625736828	0.924760870319889	0.9273781119537193	0.9140509545128142	0.7	0.2	0.0
6178	0.09639167282870059	0.03924437928525659	0.037230322737766955	0.6523881458919745	None	0	0	0.13333333333333333	2	0.95	19	0.5238095238095238	0.95	21	19	0	0	0	0.09523809523809523	2	21	1.4666666666666666	22	0.0	0	0.8227273076220651	0.8698280675535314	0.21017449704652086	0.8257786759403617	0.3360585876406098	0.9289719521005577	0.9004252782981372	0.8817194407721171	0	0	0.0
366	None	None	None	None	None	0	0	1.0	1	0	0	1.0	0	1	0	0	2	0	0.5	2	1	0.13333333333333333	2	0.6666666666666666	0	0	0	0	0	0	0	0	0	0	0	0
2443	None	None	None	None	None	1.0	1	0.75	3	0.25	1	0.6666666666666666	0	1	0	4	2	0	1.0	3	3	0.4	6	0.18181818181818182	0	0	0	0	0	0	0	0	0	0	0	0
1271	None	None	None	None	None	0	0	0.5	3	0.6666666666666666	4	0.4	0.5	5	3	2	1	0	0.8	5	4	0.5333333333333333	8	0.16666666666666666	0.6666666666666666	0.6733059207297797	0.7822450300803448	0.33199320358200624	0.7392921867316786	0.851309898997531	0.5067928073974738	0.8961128538443419	0.6862734624751075	1.0	0.4	0.0
6583	0.06868699991779277	0.023638907626562677	0.010113874947434954	0.5452382740993527	None	0	0	0.2857142857142857	4	0.7368421052631579	14	0.2727272727272727	0.631578947368421	16	12	4	1	0	0.6363636363636364	11	7	1.4	21	0.125	0	0.7853670562251188	0.9058484591736569	0.2016510419190566	0.9086698875770248	0.32325686760871325	0.8163329299646002	0.9219292846532887	0.8826452287460604	1.0	0.3125	0.0
7267	0.13138780356972615	0.051494994926981875	0.04467233110421823	0.6976860364918595	None	0	0	0.09090909090909091	2	0.9666666666666667	29	0.5161290322580645	0.9666666666666667	31	29	0	0	0	0.06451612903225806	2	31	2.1333333333333333	32	0.0	0	0.8305642217615226	0.863216570748532	0.21017449704652086	0.879340061219903	0.3360585876406098	0.9245176890715656	0.9004252782981372	0.8919945859751698	0	0	0.0
681	None	None	None	None	None	0	0	1.0	4	0.0	0	0.6666666666666666	0	3	0	2	0	0	1.0	3	3	0.4	6	0.0	0.6666666666666666	0	0	0	0	0	0	0	0	0	0	0
3867	0.06960821622481637	0.018173146900331286	0.01692809381290787	0.6133092953173169	None	0	0	0.16666666666666666	2	0.9333333333333333	14	0.53125	0.9333333333333333	16	14	0	0	0	0.125	2	16	1.1333333333333333	17	0.0	0	0.804047181923592	0.9355874018316547	0.3707898514659663	0.9294041855379988	0.5233965896824413	0.9238376383148408	0.898868722021066	0.92976177452164	0	0	0.0
6144	0.09945739571640728	0.04142731342285254	0.03833001772114685	0.6519443366308526	None	0	0	0.13333333333333333	2	0.95	19	0.5238095238095238	0.95	21	19	0	0	0	0.09523809523809523	2	21	1.4666666666666666	22	0.0	0	0.8227273076220651	0.8845430620761572	0.21017449704652086	0.8920960861913169	0.3360585876406098	0.9232762932262708	0.9004252782981372	0.9013285934871983	0	0	0.0
6783	0.08386535870154442	0.02366595629006165	0.020931808516679782	0.7198806745860054	None	0	0	0.13333333333333333	2	0.95	19	0.5238095238095238	0.95	21	19	0	0	0	0.09523809523809523	2	21	1.4666666666666666	22	0.0	0	0.8227273076220651	0.8698280675535314	0.21017449704652086	0.8257786759403617	0.3360585876406098	0.9289719521005577	0.9004252782981372	0.8817194407721171	0	0	0.0
6928	0.12532926799189245	0.04519652098987564	0.03839759135470468	0.66333218624862	None	0	0	0.1	2	0.9629629629629629	26	0.5178571428571429	0.9629629629629629	28	26	0	0	0	0.07142857142857142	2	28	1.9333333333333333	29	0.0	0	0.8227273076220651	0.8678128195370208	0.21017449704652086	0.8838942765382946	0.3360585876406098	0.9215229572900654	0.9004252782981372	0.8933035262106368	0	0	0.0
7012	0.13579319060677042	0.04076018552991165	0.039274770767094264	0.6437262099286887	None	0	0	0.1	2	0.9629629629629629	26	0.5178571428571429	0.9629629629629629	28	26	0	0	0	0.07142857142857142	2	28	1.9333333333333333	29	0.0	0	0.8227273076220651	0.8678128195370208	0.21017449704652086	0.8838942765382946	0.3360585876406098	0.9215229572900654	0.9004252782981372	0.8933035262106368	0	0	0.0
1219	None	None	None	None	None	0	0	0.5	1	1.0	1	1.0	0	0	0	2	3	0	0.3333333333333333	1	3	0.2	3	0.375	0	0	0	0	0	0	0	0	0	0	0	0
6596	0.11408098525364004	0.04896730406988221	0.04838215491626991	0.6699611893822031	None	0	0	0.1	2	0.9629629629629629	26	0.5178571428571429	0.9629629629629629	28	26	0	0	0	0.07142857142857142	2	28	1.9333333333333333	29	0.0	0	0.8227273076220651	0.8678128195370208	0.21017449704652086	0.8762058505937395	0.3360585876406098	0.9215229572900654	0.9004252782981372	0.8909666502724928	0	0	0.0
5733	0.09316115269526976	0.03211948061234559	0.026179720779159667	0.6821083510007542	None	0	0	0.15384615384615385	2	0.9411764705882353	16	0.5277777777777778	0.9411764705882353	18	16	0	0	0	0.1111111111111111	2	18	1.2666666666666666	19	0.0	0	0.8672381768936998	0.8579363728760963	0.36632639087325936	0.880399407762154	0.5233965896824413	0.9276659310630107	0.9117672205982987	0.8923797628638651	0	0	0.0
2288	None	None	None	None	None	0.3333333333333333	1	0.5	4	0.5555555555555556	5	0.3142857142857143	0.2222222222222222	5	2	5	2	0	0.7142857142857143	7	5	0.7333333333333333	11	0.18181818181818182	0.5	0.6733059207297797	0.8209604490490314	0.33199320358200624	0.9451324941933192	0.851309898997531	0.9223626100788851	0.9455173031276328	0.9073237509388798	0.6	0.2	0.0
4149	0.06938312639485454	0.02148529267930124	0.017214181107702384	0.6387012995583905	None	0	0	0.16666666666666666	2	0.9333333333333333	14	0.53125	0.9333333333333333	16	14	0	0	0	0.125	2	16	1.1333333333333333	17	0.0	0	0.804047181923592	0.9355874018316547	0.3707898514659663	0.9294041855379988	0.5233965896824413	0.9238376383148408	0.898868722021066	0.92976177452164	0	0	0.0
756	None	None	None	None	None	0	0	0.42857142857142855	3	0.5	4	0.4166666666666667	0.5	6	4	3	3	0	0.6666666666666666	4	6	0.6666666666666666	10	0.375	0.25	0.43867319757265094	0.9127445900803861	0.6246801481406468	0.9155909914716789	0.7117940390389842	0.8297680420315938	0.8765371874305597	0.8914042211930174	0.5	0	0.0
1611	None	None	None	None	None	0	0	1.0	2	0.0	0	0.75	0	1	0	1	2	0	1.0	2	2	0.2	3	0.4	0	0	0	0	0	0	0	0	0	0	0	0
6937	0.11273000948553621	0.022750053352862995	0.017208802392530895	0.728228323507873	None	0	0	0.1111111111111111	2	0.96	24	0.5192307692307693	0.96	26	24	0	0	0	0.07692307692307693	2	26	1.8	27	0.0	0	0.8227273076220651	0.8644243876377399	0.21017449704652086	0.8753230581913435	0.3360585876406098	0.9133010640329787	0.9117672205982987	0.8861504057396783	0	0	0.0
7392	0.1424016668943715	0.037964742184990026	0.022655964723736363	0.6708527601608596	None	0	0	0.1	2	0.9629629629629629	26	0.5178571428571429	0.9629629629629629	28	26	0	0	0	0.07142857142857142	2	28	1.9333333333333333	29	0.0	0	0.8227273076220651	0.8678128195370208	0.21017449704652086	0.8740746618210573	0.3360585876406098	0.9215229572900654	0.9004252782981372	0.8903334597535181	0	0	0.0
1818	None	None	None	None	None	0	0	0.5	3	0.5	3	0.4444444444444444	0.3333333333333333	5	2	2	2	0	0.5	6	3	0.5333333333333333	8	0.4	0.2857142857142857	0.627807237954163	0.9362264703518716	0.33199320358200624	0.6494700596868462	0.8155298066870451	0.7263011449740348	0.8838123516961628	0.8063380098803759	0.6	0.8	0.0
5227	0.06239823239238461	0.02021679690853013	-0.012916187485929839	0.7014362169472951	None	0	0	0.16666666666666666	2	0.9333333333333333	14	1.0	0.9333333333333333	16	14	0	1	0	0.058823529411764705	17	1	1.1333333333333333	17	0.5	0.25	0.8384011359009801	0.9161379031969705	0.36632639087325936	0.8986705059482434	0.5233965896824413	0.9322910872155309	0.9061589168124344	0.9167245394353973	1.0	0.4375	0.0
5004	0.06637201720130569	0.005506626170954488	0.0008220752828009451	0.7104114482247859	None	0	0	0.16666666666666666	2	0.9333333333333333	14	1.0	0.9333333333333333	16	14	0	1	0	0.058823529411764705	17	1	1.1333333333333333	17	0.5	0.25	0.8711566339634285	0.8558571756080285	0.36632639087325936	0.7985706894802735	0.4666205103779378	0.9460784033849556	0.9004252782981372	0.8816163199294444	1.0	0.4375	0.0
5536	0.0921155373984351	0.03680971041484032	0.03075161655208372	0.6500954251082633	None	0	0	0.16666666666666666	2	0.9375	15	0.5294117647058824	0.9375	17	15	0	0	0	0.11764705882352941	2	17	1.2	18	0.0	0	0.8305642217615226	0.8631507774325636	0.36632639087325936	0.8860591780059953	0.4496107462496168	0.9320142061912898	0.9219292846532887	0.8975494357688456	0	0	0.0
370	None	None	None	None	None	0	0	0.6666666666666666	4	0.42857142857142855	3	0.45	0.2857142857142857	4	2	4	2	0	0.8	4	5	0.6	9	0.2	0.4	0.5514262259061636	0.9263994401531238	0.6751745058052664	0.9019898372467154	0.3158064957455492	0.9643122225263726	0.8523409752536351	0.9360118725663636	0.625	0	0.0
6587	0.09502360899173903	0.018308895612644257	0.0064367850832274635	0.8705544277770141	None	0	0	0.10526315789473684	2	0.9615384615384616	25	0.5	0.8076923076923077	23	21	4	0	0	0.875	7	8	1.8666666666666667	28	0.0	0	0.8227273076220651	0.9309241642124122	0.21017449704652086	0.909901698097265	0.3360585876406098	0.9400171361411345	0.9219292846532887	0.9279142155844423	0	0	0.0
7258	0.12678471843021394	0.04768685074005588	0.047032198588797536	0.6562007557039509	None	0	0	0.1	2	0.9629629629629629	26	0.5178571428571429	0.9629629629629629	28	26	0	0	0	0.07142857142857142	2	28	1.9333333333333333	29	0.0	0	0.8227273076220651	0.8678128195370208	0.21017449704652086	0.8762058505937395	0.3360585876406098	0.9215229572900654	0.9004252782981372	0.8909666502724928	0	0	0.0
4055	0.0903302681259951	0.031060976708284543	0.012179264657745376	0.7497633534852393	None	0	0	0.125	2	0.9523809523809523	20	1.0	0.8571428571428571	20	18	2	3	0	0.043478260869565216	23	1	1.5333333333333334	23	0.5	0.09090909090909091	0.7853670562251188	0.9153477809906885	0.42070215620987844	0.9376408306584201	0.4666205103779378	0.9277297260164682	0.9219292846532887	0.9274286411764009	0.15	0.35	0.0
4370	0.05836233491250881	0.023863623930753603	-0.0028784785764481096	0.6145971509517678	None	0	0	0.16666666666666666	2	0.9375	15	0.5294117647058824	0.9375	17	15	0	0	0	0.11764705882352941	2	17	1.2	18	0.0	0	0.8305642217615226	0.8631507774325636	0.2850624079059291	0.9025989487369869	0.4496107462496168	0.9320142061912898	0.9393506729452964	0.9028002703142379	0	0	0.0
3095	0.007252671658951504	0.0019002625570822382	0.0015896781932897598	0.9665195018000132	None	0	0	0.42857142857142855	3	0.625	5	0.47619047619047616	0.5	7	4	2	1	0	0.42857142857142855	3	7	0.6666666666666666	10	0.2	0.6666666666666666	0.6733059207297797	0.8194510611212507	0.33199320358200624	0.8944734383571126	0.851309898997531	0.9408682740309743	0.8961128538443419	0.8946345276737946	1.0	0.2857142857142857	0.0
2849	0.03564806012516377	0.012867531227811367	0.012501760581572534	0.9813407464494438	None	0	0	0.3	3	0.7692307692307693	10	0.3333333333333333	0.6153846153846154	10	8	4	2	0	0.5555555555555556	5	9	1.0	15	0.2	0.3076923076923077	0.8555974788909971	0.9300705068499169	0.48132984009703766	0.9062291985680708	0.7436390387565405	0.8559631780250185	0.8945266772195961	0.9013921924312897	0.6499999999999999	0.3	0.0
1771	None	None	None	None	None	0	0	0.25	1	1.0	3	0.8333333333333334	0.3333333333333333	1	1	3	4	0	0.6666666666666666	3	2	0.3333333333333333	5	0.4	0.6666666666666666	0.1	0.5	0.7395338106887271	0.5	0.7044088589878355	0.5	0.9495739495897199	0.5	1.0	1.0	0.47784037875402957
1413	None	None	None	None	None	0	0	0.42857142857142855	3	0.625	5	0.4	0.375	5	3	4	4	0	1.0	5	5	0.6666666666666666	10	0.4	0.4444444444444444	0.1	0.7831368600529376	0.4185167578236696	0.5803780028353825	0.6607934416869217	0.8658708384419923	0.908584363973942	0.7609265999959627	0.4	0.8	0.0
6952	0.11866807319906285	0.04687579562823877	0.04670045260700063	0.6566115988540386	None	0	0	0.1	2	0.9629629629629629	26	0.5178571428571429	0.9629629629629629	28	26	0	0	0	0.07142857142857142	2	28	1.9333333333333333	29	0.0	0	0.8227273076220651	0.8678128195370208	0.21017449704652086	0.8762058505937395	0.3360585876406098	0.9215229572900654	0.9004252782981372	0.8909666502724928	0	0	0.0
7124	0.11828023601197134	0.047062953733619094	0.04682253916498271	0.6351123092708313	None	0	0	0.1	2	0.9629629629629629	26	0.5178571428571429	0.9629629629629629	28	26	0	0	0	0.07142857142857142	2	28	1.9333333333333333	29	0.0	0	0.8227273076220651	0.8678128195370208	0.21017449704652086	0.8762058505937395	0.3360585876406098	0.9215229572900654	0.9004252782981372	0.8909666502724928	0	0	0.0
4205	0.07250464412493732	0.01099597884920564	0.01070960320008376	0.6378641522537948	None	0	0	0.14285714285714285	2	0.9473684210526315	18	0.525	0.9473684210526315	20	18	0	0	0	0.1	2	20	1.4	21	0.0	0	0.8266457646917938	0.9310596959652521	0.36632639087325936	0.909926997305834	0.5971824331152658	0.9275039555790798	0.9081310321300902	0.9233149616706537	0	0	0.0
3434	0.03342661253261893	0.0027049230595022583	-0.0023866929683001178	0.937762557545406	None	0	0	0.25	2	0.9	9	0.5454545454545454	0.8	9	8	2	0	0	0.18181818181818182	11	2	0.8	12	0.0	0.18181818181818182	0.627807237954163	0.9372834235032683	0.35231412889612634	0.8889803920630129	0.7455064176328963	0.8731038394515795	0.893494304618573	0.9035933766921864	0	0	0.0
3318	7.277000970282727e-05	7.491357379134605e-06	-6.7962822275835e-06	0.9999930360828103	None	0	0	0.25	1	1.0	4	0.6	0.75	3	3	2	2	0	0.4	2	5	0.4	6	0.25	0	0.9039121320258767	0.9578093196657691	0.47309283019486603	0.8310379140140363	0.7436390387565405	0.8053286639674276	0.9052842595216093	0.8854545468224039	0.8333333333333333	0.3333333333333333	0.8146556174764021
6651	0.11246370974144385	0.016277626527284143	0.012686463888631665	0.9061706077094529	None	0	0	0.17647058823529413	3	0.9130434782608695	21	0.5208333333333334	0.9130434782608695	24	21	0	0	0	0.08333333333333333	24	2	1.6666666666666667	25	0.0	0.17391304347826086	0.8079656389933207	0.8830271161651192	0.21017449704652086	0.8866340165014306	0.3360585876406098	0.9230965076210388	0.9004252782981372	0.8991488014621736	0	0	0.0
1226	None	None	None	None	None	0	0	0.3333333333333333	2	0.6666666666666666	4	0.5714285714285714	0	1	0	6	7	0	0.2857142857142857	7	2	0.5333333333333333	8	0.4666666666666667	0	0	0	0	0	0	0	0	0	0	0	0
5600	0.0917886967344535	0.022110971418418994	0.020811973180319004	0.5669044541409074	None	0	0	0.14285714285714285	2	0.9473684210526315	18	0.525	0.9473684210526315	20	18	0	0	0	0.1	2	20	1.4	21	0.0	0	0.8266457646917938	0.8818634179601278	0.21017449704652086	0.892184762310701	0.3360585876406098	0.9255997167082428	0.9004252782981372	0.9015716554940878	0	0	0.0
468	None	None	None	None	None	0	0	0.5	4	0.6	6	0.375	0.3	5	3	6	2	0	0.5	4	8	0.8	12	0.14285714285714285	0.2	0.42814783038375326	0.9116198558655337	0.9185221243743584	0.501034992621644	0.6976238405548318	0.8773982716957233	0.9120191755702988	0.8077172645067823	0.6000000000000001	0.2	0.0
1707	None	None	None	None	None	1.0	1	0.8	4	0.2	1	0.5833333333333334	0	2	0	4	3	0	0.75	4	3	0.4666666666666667	7	0.3	0.4	0	0	0	0	0	0	0	0	0	0	0
3667	0.0981457402262601	0.004044453062317654	-0.002898803698764691	0.5517459178834072	None	0	0	0.16666666666666666	2	0.9333333333333333	14	0.53125	0.9333333333333333	16	14	0	0	0	0.125	2	16	1.1333333333333333	17	0.0	0	0.7775301420856614	0.944330031200643	0.37538764189734836	0.934617141761735	0.5971824331152658	0.9195676601167572	0.898868722021066	0.9335451364178712	0	0	0.0
5629	0.09927894499691907	0.040366495428044526	0.037263466208707303	0.6543984362678226	None	0	0	0.13333333333333333	2	0.95	19	0.5238095238095238	0.95	21	19	0	0	0	0.09523809523809523	2	21	1.4666666666666666	22	0.0	0	0.8227273076220651	0.8845430620761572	0.21017449704652086	0.8920960861913169	0.3360585876406098	0.9232762932262708	0.9004252782981372	0.9013285934871983	0	0	0.0
3385	0.03342905289929531	0.0037950669315083316	-0.003794822253900394	0.978618005404076	None	0	0	0.2222222222222222	2	0.9090909090909091	10	1.0	0.9090909090909091	11	10	1	0	0	0.07692307692307693	13	1	0.8666666666666667	13	0.0	0.16666666666666666	0.9039121320258767	0.9644029854306854	0.5248559137703301	0.8961547853725202	0.7436390387565405	0.8116977985647894	0.9004252782981372	0.909305112570716	0	0	0.0
2892	0.00709764789918116	0.0009644098673725836	0.0005860768287734946	0.9710334079468191	None	0.25	1	0.5	5	0.5	6	0.4	0.16666666666666666	3	2	10	3	0	0.7142857142857143	7	5	0.9333333333333333	14	0.13043478260869565	0	0.8229448101854475	0.9679534516759218	0.39537825716647	0.9337500742769713	0.43190603412781386	0.6884111643242528	0.8738266650409633	0.9073884630045734	0.3333333333333333	0.3333333333333333	0.0
1284	None	None	None	None	None	0	0	0.25	2	0.7777777777777778	7	0.39285714285714285	0.6666666666666666	8	6	2	2	0	0.5714285714285714	4	7	0.7333333333333333	11	0.3333333333333333	0	0.6002280779827451	0.7650570895447684	0.564406888762424	0.8737082449481998	0.1759228704736097	0.948925939424239	0.8612664584559643	0.8820794692885177	0.5625	0.375	0.0
2246	None	None	None	None	None	0	0	0.5	5	0.4166666666666667	5	0.2916666666666667	0.3333333333333333	8	4	5	3	0	0.75	8	6	0.9333333333333333	14	0.3	0.2222222222222222	0.6669531774738495	0.9094125563520015	0.7011214201542092	0.9573979804216503	0.7418118668302531	0.9229284087957343	0.8830011121858784	0.9330099994289865	0.25	0	0.0
2606	0.00331043833929679	0.00041514222624636855	1.5450039324931708e-05	0.9996232245851151	None	1.0	1	0.8	4	0.4	2	0.5833333333333334	0.2	5	1	1	1	0	0.75	4	3	0.4666666666666667	7	0.5	0.6666666666666666	0.3522699831363346	0.758400719921805	0.6446102100569451	0.8059686145478684	0.7117940390389842	0.8787203337007848	0.826460625792607	0.8199646389061553	1.0	0	0.0
2940	0.007186462139013707	0.001972698002343025	0.0017943029572324728	0.9643078534382988	None	0	0	0.42857142857142855	3	0.625	5	0.47619047619047616	0.5	7	4	2	1	0	0.42857142857142855	3	7	0.6666666666666666	10	0.2	0.6666666666666666	0.6733059207297797	0.8194510611212507	0.33199320358200624	0.8944734383571126	0.851309898997531	0.9408682740309743	0.8961128538443419	0.8946345276737946	1.0	0.2857142857142857	0.0
1875	None	None	None	None	None	0	0	1.0	1	0	0	1.0	0	0	0	1	3	0	0.5	1	2	0.13333333333333333	2	0.5	0	0	0	0	0	0	0	0	0	0	0	0
2780	0.0003427711771248102	7.522044684653913e-05	7.521665112819468e-05	0.9978262097177816	None	0	0	0.3333333333333333	1	1.0	2	0.6666666666666666	0	1	0	2	2	0	0.6666666666666666	3	2	0.26666666666666666	4	0.2857142857142857	0	0	0	0	0	0	0	0	0	0	0	0
2239	None	None	None	None	None	0	0	0.14285714285714285	2	0.9473684210526315	18	0.42	0.7894736842105263	17	15	3	2	0	0.5	10	5	1.4	21	0.25	0.42105263157894735	0.5266235291915817	0.9568541445123595	0.5159289925849161	0.9368039505103289	0.7436390387565405	0.9036080079597304	0.9052842595216093	0.9357012739057418	0.5588235294117647	0.058823529411764705	0.0
7252	0.1161677016486079	0.045664781483523965	0.045481482121520464	0.5833590968466036	None	0	0	0.1	2	0.9629629629629629	26	0.5178571428571429	0.9629629629629629	28	26	0	0	0	0.07142857142857142	2	28	1.9333333333333333	29	0.0	0	0.8227273076220651	0.8678128195370208	0.21017449704652086	0.8757137403200851	0.3360585876406098	0.9215229572900654	0.9042745703745728	0.8908199022802963	0	0	0.0
2185	None	None	None	None	None	0	0	0.13333333333333333	2	0.95	19	0.4	0.8	18	16	3	2	0	0.45454545454545453	11	5	1.4666666666666666	22	0.25	0.4	0.8072828257561173	0.9359270018261427	0.3831036487368361	0.9249695282788597	0.6704107359359031	0.8984462794652447	0.9052842595216093	0.9211314328566881	0.5555555555555556	0	0.0
4136	0.030992259221044854	0.00889309580465752	-0.003499714384276303	0.9546636243390928	None	0	0	0.2	2	0.9166666666666666	11	0.5384615384615384	0.9166666666666666	12	11	1	0	0	0.15384615384615385	2	13	0.9333333333333333	14	0.0	0	0.8672381768936998	0.9132157126109001	0.3709241813046414	0.8746033120197151	0.5971824331152658	0.9300863479546287	0.902881884739823	0.9084302454937625	0	0	0.0
1942	None	None	None	None	None	0	0	0.5	3	0.3333333333333333	2	0.5333333333333333	0.3333333333333333	5	2	2	0	0	0.6	5	3	0.5333333333333333	8	0.0	0	0.27261203688967706	0.9572673156080488	0.6285725072195439	0.9160684894987972	0.6633838219283736	0.9280321078594863	0.8699301287088955	0.9361567235075592	0	0	0.0
6955	0.10453804408504302	0.04503969043000857	0.04402394248715858	0.6638623261475303	None	0	0	0.1	2	0.9629629629629629	26	0.5178571428571429	0.9629629629629629	28	26	0	0	0	0.07142857142857142	2	28	1.9333333333333333	29	0.0	0	0.8227273076220651	0.8678128195370208	0.21017449704652086	0.8762058505937395	0.3360585876406098	0.9215229572900654	0.9004252782981372	0.8909666502724928	0	0	0.0
4902	0.08943443247471587	0.03691304416096149	0.03209230863812329	0.6653489301501654	None	0	0	0.16666666666666666	2	0.9375	15	0.5294117647058824	0.9375	17	15	0	0	0	0.11764705882352941	2	17	1.2	18	0.0	0	0.8305642217615226	0.8631507774325636	0.36632639087325936	0.8860591780059953	0.4496107462496168	0.9320142061912898	0.9219292846532887	0.8975494357688456	0	0	0.0
767	None	None	None	None	None	0.25	1	0.6363636363636364	7	0.35714285714285715	5	0.38095238095238093	0.35714285714285715	10	5	5	1	0	0.8571428571428571	6	7	1.0666666666666667	16	0.1111111111111111	0.2	0.6733059207297797	0.8836164891323386	0.33199320358200624	0.9058675624352509	0.851309898997531	0.6361384566258361	0.9220249343502609	0.8343333197654962	1.0	0.3	0.0
788	None	None	None	None	None	0	0	0.75	3	0.0	0	0.8333333333333334	0	3	0	1	1	0	0.6666666666666666	3	2	0.3333333333333333	5	0.3333333333333333	0.6666666666666666	0	0	0	0	0	0	0	0	0	0	0
1298	None	None	None	None	None	0.25	1	0.4	4	0.6153846153846154	8	0.3125	0.6153846153846154	11	8	3	1	0	0.75	6	8	1.0	15	0.14285714285714285	0	0.5445614481439567	0.9347714638056163	0.35231412889612634	0.9299350422182698	0.7070472111664516	0.9151744437142295	0.9094177732919264	0.9270480868833787	1.0	0.2727272727272727	0.0
220	None	None	None	None	None	0	0	0.5	2	0.6666666666666666	2	0.625	0.6666666666666666	3	2	1	0	0	0.5	4	2	0.3333333333333333	5	0.0	0	0.11586499340041664	0.7526091692734815	0.9643197495083411	0.9477133001071703	0.5450207084038636	0.8943163708552785	0.9696423853625085	0.885795838021371	0	0	0.0
1155	None	None	None	None	None	0	0	0.16666666666666666	1	1.0	7	1.0	0.5714285714285714	4	4	4	1	0	0.1111111111111111	1	9	0.6	9	0.08333333333333333	0	0.6801785916406589	0.7088733375448888	0.7782896548951673	0.5171301357690821	0.2635928853595982	0.7824379674884916	0.9075913734044523	0.6783353284938067	1.0	0.25	0.0
978	None	None	None	None	None	0	0	0.5	2	0.6666666666666666	2	0.8333333333333334	0	1	0	3	2	0	0.6666666666666666	3	2	0.3333333333333333	5	0.2222222222222222	0.6666666666666666	0	0	0	0	0	0	0	0	0	0	0
2206	None	None	None	None	None	0	0	0.6666666666666666	2	0.5	1	1.0	0	1	0	2	2	0	0.25	1	4	0.26666666666666666	4	0.2857142857142857	0.6666666666666666	0	0	0	0	0	0	0	0	0	0	0
458	None	None	None	None	None	0.5	1	0.8333333333333334	5	0.14285714285714285	1	0.5625	0.14285714285714285	4	1	4	2	0	1.0	4	4	0.6	9	0.2222222222222222	0.4	0.31513201718705236	0.9166758169838721	0.6194688601890378	0.9037078835139786	0.72824710101696	0.9168220811481479	0.9361164967842623	0.9125909371797034	0.75	0.5	0.0
4130	0.04439742058180954	0.015602982039442617	0.015573335258435978	0.6729465686828116	None	0	0	0.2	2	0.9166666666666666	11	0.5384615384615384	0.9166666666666666	13	11	0	0	0	0.15384615384615385	2	13	0.9333333333333333	14	0.0	0	0.8305642217615226	0.9443114504695829	0.36632639087325936	0.919953842602461	0.5971824331152658	0.925123096101117	0.9052842595216093	0.930571036270925	0	0	0.0
4552	0.09049760658707687	0.03691281501387375	0.03185913877013502	0.6620730618093836	None	0	0	0.16666666666666666	2	0.9375	15	0.5294117647058824	0.9375	17	15	0	0	0	0.11764705882352941	2	17	1.2	18	0.0	0	0.8305642217615226	0.8631507774325636	0.36632639087325936	0.8860591780059953	0.4496107462496168	0.9320142061912898	0.9219292846532887	0.8975494357688456	0	0	0.0
2161	None	None	None	None	None	0.2	1	0.46153846153846156	6	0.5294117647058824	9	0.30158730158730157	0.4117647058823529	12	7	6	8	0	0.7777777777777778	7	9	1.2666666666666666	19	0.7272727272727273	0.1111111111111111	0.7402943732429484	0.920993799946451	0.6065477595987516	0.9294285116646364	0.8139432107457928	0.8810729668699141	0.8659077217112439	0.9125759038300026	0.08333333333333333	0.16666666666666666	0.0
1833	None	None	None	None	None	0	0	0.6	3	0.2	1	0.7	0.2	2	1	4	5	0	0.4	5	2	0.4666666666666667	7	0.45454545454545453	0	0.17448042591306864	0.5773653614553483	0.6777771090815513	0.9420537618853662	0.33534455485772324	0.7459301858441059	0.9122334857937135	0.8009930106400547	0.5	1.0	0.24772419634367618
6680	0.0963038182641889	0.042054457080651364	0.03993763919428714	0.6525646042732391	None	0	0	0.13333333333333333	2	0.95	19	0.5238095238095238	0.95	21	19	0	0	0	0.09523809523809523	2	21	1.4666666666666666	22	0.0	0	0.8227273076220651	0.8845430620761572	0.21017449704652086	0.8920960861913169	0.3360585876406098	0.9232762932262708	0.9004252782981372	0.9013285934871983	0	0	0.0
7413	0.08799028130561866	0.0039383043893697406	-0.003805069323592454	0.6693508033316997	None	0	0	0.10526315789473684	2	0.9615384615384616	25	1.0	0.9615384615384616	27	25	0	1	0	0.03571428571428571	28	1	1.8666666666666667	28	0.5	0.14814814814814814	0.7853670562251188	0.9216142097901849	0.21017449704652086	0.9083882724811675	0.3360585876406098	0.9356979817318927	0.893997584288479	0.9226397754923108	1.0	0.37037037037037035	0.0
1620	None	None	None	None	None	0	0	0.4	2	0.6	3	0.4666666666666667	0.4	3	2	3	2	0	0.6	5	3	0.4666666666666667	7	0.2222222222222222	1.0	0.38465906925240456	0.9070325219740687	0.3638262764958758	0.9633479029673386	0.28573674379987224	0.9436648477505594	0.9455173031276328	0.9420480265426192	0.8333333333333333	0.6666666666666666	0.0
6858	0.12054116145675331	0.049349676221986584	0.04843203849046696	0.6591472649423715	None	0	0	0.1	2	0.9629629629629629	26	0.5178571428571429	0.9629629629629629	28	26	0	0	0	0.07142857142857142	2	28	1.9333333333333333	29	0.0	0	0.8227273076220651	0.8678128195370208	0.21017449704652086	0.8762058505937395	0.3360585876406098	0.9215229572900654	0.9004252782981372	0.8909666502724928	0	0	0.0
6559	0.13455710178748115	0.0441183754972042	0.043346433449648905	0.654615411178749	None	0	0	0.08333333333333333	2	0.9705882352941176	33	0.5142857142857142	0.9705882352941176	35	33	0	0	0	0.05714285714285714	2	35	2.4	36	0.0	0	0.8227273076220651	0.8558100537334777	0.21017449704652086	0.8643349484788878	0.3360585876406098	0.9202726877788031	0.9004252782981372	0.8835255949619973	0	0	0.0
356	None	None	None	None	None	0	0	0.25	2	0.8888888888888888	8	0.55	0.5555555555555556	7	5	3	0	0	0.2	10	2	0.7333333333333333	11	0.0	0	0.5911867493916627	0.8904899291293664	0.7714349177946356	0.6568197906799635	0.3781463383957938	0.923503735507156	0.8939350246371309	0.8513565753582576	0	0	0.0
4428	0.08239304770047201	0.02203796077970813	0.02057736245408894	0.6407246171769658	None	0	0	0.14285714285714285	2	0.9473684210526315	18	0.525	0.9473684210526315	20	18	0	0	0	0.1	2	20	1.4	21	0.0	0	0.8266457646917938	0.9310596959652521	0.36632639087325936	0.9140805450510231	0.5971824331152658	0.9275039555790798	0.9052842595216093	0.9245277919667562	0	0	0.0
7199	0.08099266544263889	0.01801861957147527	0.009401506033019673	0.7157123052440101	None	0	0	0.10526315789473684	2	0.9615384615384616	25	1.0	0.9615384615384616	27	25	0	1	0	0.03571428571428571	28	1	1.8666666666666667	28	0.5	0.14814814814814814	0.8384011359009801	0.8784110343066371	0.21017449704652086	0.8791547961457212	0.3360585876406098	0.9215843247581657	0.9004252782981372	0.8949185053971829	1.0	0.4074074074074074	0.0
4833	0.06649299799392436	0.02798890745305306	-0.0236571852417422	0.7115185826523264	None	0	0	0.16666666666666666	2	0.9375	15	0.5294117647058824	0.9375	17	15	0	0	0	0.11764705882352941	17	2	1.2	18	0.0	0	0.8305642217615226	0.8363352051287282	0.36632639087325936	0.800965256523341	0.3360585876406098	0.9392342957823638	0.9004252782981372	0.8721974003423351	0	0	0.0
3161	0.05175928720242222	0.005120387819784786	0.0028710504096023212	0.589047943785383	None	0	0	0.2222222222222222	2	0.9090909090909091	10	0.5416666666666666	0.9090909090909091	12	10	0	0	0	0.16666666666666666	2	12	0.8666666666666667	13	0.0	0	0.7130608016989758	0.9294812204068837	0.4556536248756931	0.9240533286355953	0.5250115875042877	0.9029674199182947	0.9013595233718122	0.919534709168627	0	0	0.0
7136	0.10938846042396043	0.03655079269161901	0.008095080599776643	0.6841461016696114	None	0	0	0.1	2	0.9629629629629629	26	1.0	0.9629629629629629	28	26	0	0	0	0.034482758620689655	29	1	1.9333333333333333	29	0.0	0.07142857142857142	0.8227273076220651	0.8678128195370208	0.21017449704652086	0.8762058505937395	0.3360585876406098	0.9215229572900654	0.9004252782981372	0.8909666502724928	0	0	0.0
2809	0.0033377071409753474	0.00020766233521265202	0.00020584903623431533	0.9831736811142187	None	0.5	1	0.6666666666666666	4	0.42857142857142855	3	0.45	0.14285714285714285	3	1	5	3	0	0.8	4	5	0.6	9	0.25	0	0.8229448101854475	0.9679534516759218	0.39537825716647	0.9337500742769713	0.43190603412781386	0.6884111643242528	0.8738266650409633	0.9073884630045734	0.6666666666666666	0.6666666666666666	0.2522236396144336
5008	0.05386383971602759	0.014074243983436305	0.013937367306575816	0.6766840714484118	None	0	0	0.2727272727272727	3	0.8571428571428571	12	0.5333333333333333	0.8571428571428571	15	12	0	0	0	0.13333333333333333	15	2	1.0666666666666667	16	0.0	0.2857142857142857	0.9039121320258767	0.8771674362321079	0.36632639087325936	0.8887172767415101	0.5971824331152658	0.930180063604548	0.9004252782981372	0.9012341457604276	0	0	0.0
4665	0.07460818325972222	0.027457592090522828	-0.021505749745332557	0.7239484698257026	None	0	0	0.16666666666666666	2	0.9375	15	0.5294117647058824	0.9375	17	15	0	0	0	0.11764705882352941	17	2	1.2	18	0.0	0	0.8305642217615226	0.8631507774325636	0.36632639087325936	0.8860591780059953	0.4496107462496168	0.9320142061912898	0.9219292846532887	0.8975494357688456	0	0	0.0
2060	None	None	None	None	None	0	0	0.75	3	0.3333333333333333	1	0.5555555555555556	0	3	0	1	1	0	1.0	3	3	0.3333333333333333	5	0.3333333333333333	0.6666666666666666	0	0	0	0	0	0	0	0	0	0	0
5288	0.08653001625691814	0.03619608712335218	0.03070945889944488	0.6566189049000624	None	0	0	0.16666666666666666	2	0.9375	15	0.5294117647058824	0.9375	17	15	0	0	0	0.11764705882352941	2	17	1.2	18	0.0	0	0.8305642217615226	0.8631507774325636	0.36632639087325936	0.8860591780059953	0.4496107462496168	0.9320142061912898	0.9219292846532887	0.8975494357688456	0	0	0.0
154	None	None	None	None	None	0	0	0.4	2	0.6	3	0.5833333333333334	0.6	4	3	2	3	0	0.3333333333333333	2	6	0.4666666666666667	7	0.42857142857142855	0	0.7804036323491698	0.8556826279381204	0.6543239604699552	0.7729430583653338	0.46647425840177226	0.8977070804844076	0.8124128812748556	0.848852707377834	0.25	0	0.0
6535	0.0985164330154682	0.04125406369385159	0.03843097030444338	0.656250910614329	None	0	0	0.13333333333333333	2	0.95	19	0.5238095238095238	0.95	21	19	0	0	0	0.09523809523809523	2	21	1.4666666666666666	22	0.0	0	0.8227273076220651	0.8845430620761572	0.21017449704652086	0.8920960861913169	0.3360585876406098	0.9232762932262708	0.9004252782981372	0.9013285934871983	0	0	0.0
549	None	None	None	None	None	0	0	1.0	2	0.0	0	1.0	0	2	0	0	2	0	0.3333333333333333	1	3	0.2	3	1.0	1.0	0	0	0	0	0	0	0	0	0	0	0
3815	0.04990649256290531	0.006824619683926657	-0.0015300934732635648	0.8163326279622939	None	0	0	0.3	3	0.75	9	0.3181818181818182	0.6666666666666666	10	8	3	3	0	0.36363636363636365	4	11	0.9333333333333333	14	0.375	0.15384615384615385	0.8555974788909971	0.92653599792487	0.44559115232179475	0.8360644102511	0.7601077806252976	0.7773319161074012	0.8991720534008402	0.8587190740012228	0.4	0.3	0.0
2542	None	None	None	None	None	0	0	0.6666666666666666	2	0.5	1	1.0	0	1	0	2	2	0	0.25	1	4	0.26666666666666666	4	0.2857142857142857	0.6666666666666666	0	0	0	0	0	0	0	0	0	0	0
6122	0.0983980214338288	0.04074712340057004	0.03769602415677874	0.6539079832922424	None	0	0	0.13333333333333333	2	0.95	19	0.5238095238095238	0.95	21	19	0	0	0	0.09523809523809523	2	21	1.4666666666666666	22	0.0	0	0.8227273076220651	0.8845430620761572	0.21017449704652086	0.8920960861913169	0.3360585876406098	0.9232762932262708	0.9004252782981372	0.9013285934871983	0	0	0.0
2548	None	None	None	None	None	0	0	0.5555555555555556	5	0.36363636363636365	4	0.65	0.18181818181818182	4	2	8	4	0	0.8	5	4	0.8666666666666667	13	0.2222222222222222	0.2222222222222222	0.7125392164872754	0.9392901997343961	0.5507350789212339	0.9559766709221867	0.854083221636462	0.9377659992008434	0.9364856662420348	0.944966672625361	0.375	0.5	0.020314698682604937
670	None	None	None	None	None	0.5	1	0.5	3	0.5	3	0.5	0.3333333333333333	4	2	3	1	0	1.0	4	4	0.5333333333333333	8	0.125	0.5	0.9546819066337259	0.6172413147728727	0.588240696170994	0.9314027675263824	0.6355722421162744	0.8526862238914329	0.9257060205473752	0.8339716118113921	1.0	0.25	0.0
1334	None	None	None	None	None	0	0	0.3333333333333333	1	1.0	2	0.6666666666666666	0	0	0	3	0	0	0.6666666666666666	2	3	0.26666666666666666	4	0.0	0	0	0	0	0	0	0	0	0	0	0	0
2682	1.1477901406480986e-06	1.498887978079018e-08	-1.0176101390514214e-08	0.9999977916254877	None	0	0	0.75	3	0.3333333333333333	1	0.625	0	1	0	3	3	0	0.5	4	2	0.3333333333333333	5	0.3333333333333333	0.6666666666666666	0	0	0	0	0	0	0	0	0	0	0
2108	None	None	None	None	None	0	0	0.75	3	0.25	1	0.75	0.25	2	1	3	2	0	0.5	4	2	0.4	6	0.2222222222222222	0.5	0.6450606133449688	0.9492625450215514	0.5201880189556606	0.5657362566498234	0.3451155590173304	0.7784375935306854	0.8297036368111553	0.8150796273765257	0.75	0	0.0
6984	0.12443874416192502	0.041740178604817296	0.040618780662606845	0.7012672131062927	None	0	0	0.10526315789473684	2	0.9615384615384616	25	0.5185185185185185	0.9615384615384616	27	25	0	0	0	0.07407407407407407	2	27	1.8666666666666667	28	0.0	0	0.8227273076220651	0.8643047339285348	0.21017449704652086	0.8763183151428064	0.3360585876406098	0.9234519176860877	0.9004252782981372	0.8908944821812247	0	0	0.0
4828	0.08993760601300099	0.036167561286807794	0.030908421985842868	0.6594264477101177	None	0	0	0.16666666666666666	2	0.9375	15	0.5294117647058824	0.9375	17	15	0	0	0	0.11764705882352941	2	17	1.2	18	0.0	0	0.8305642217615226	0.8631507774325636	0.36632639087325936	0.8860591780059953	0.4496107462496168	0.9320142061912898	0.9219292846532887	0.8975494357688456	0	0	0.0
244	None	None	None	None	None	1.0	1	0.8	4	0.4	2	0.4666666666666667	0.4	6	2	0	0	0	0.6	3	5	0.4666666666666667	7	0.0	1.0	0.4746246404832807	0.9314219770304455	0.5171838008223769	0.9223485194247497	0.27305324187376007	0.814178227053508	0.8045512043375804	0.8990706978411724	0	0	0.0
5088	0.04594045968160846	0.016024228097575574	0.0029302490497188256	0.7726114388568949	None	0	0	0.2	2	0.9166666666666666	11	1.0	0.9166666666666666	13	11	0	0	0	0.07142857142857142	14	1	0.9333333333333333	14	0.0	0.15384615384615385	0.9039121320258767	0.9281817440498902	0.37552197173602336	0.9012420465577526	0.5971824331152658	0.9378972959925699	0.9004252782981372	0.9237915356656757	0	0	0.0
7381	0.12042581933700078	0.04762121954339788	0.04721086574742069	0.63762267400299	None	0	0	0.1	2	0.9629629629629629	26	0.5178571428571429	0.9629629629629629	28	26	0	0	0	0.07142857142857142	2	28	1.9333333333333333	29	0.0	0	0.8227273076220651	0.8678128195370208	0.21017449704652086	0.8762058505937395	0.3360585876406098	0.9215229572900654	0.9004252782981372	0.8909666502724928	0	0	0.0
1257	None	None	None	None	None	0.5	1	0.8571428571428571	6	0.125	1	0.8333333333333334	0	4	0	5	1	0	0.75	3	4	0.6666666666666666	10	0.1	0.8571428571428571	0	0	0	0	0	0	0	0	0	0	0
1653	None	None	None	None	None	0.3333333333333333	1	0.5	4	0.6	6	0.34285714285714286	0.6	9	6	2	0	0	0.7142857142857143	7	5	0.8	12	0.0	0.4	0.8126139512615376	0.8721362781947819	0.33199320358200624	0.8951216592587381	0.851309898997531	0.9025223494875868	0.9052842595216093	0.8905693413812834	0	0	0.0
6860	0.10622542379999826	0.042562894858391244	0.039967479477635084	0.6474494585191505	None	0	0	0.1	2	0.9629629629629629	26	0.5178571428571429	0.9629629629629629	28	26	0	0	0	0.07142857142857142	2	28	1.9333333333333333	29	0.0	0	0.8227273076220651	0.8678128195370208	0.21017449704652086	0.8762058505937395	0.3360585876406098	0.9215229572900654	0.9004252782981372	0.8909666502724928	0	0	0.0
3708	0.08648184594875914	0.018877440822943684	-0.01881497835697014	0.7808236639968565	None	0	0	0.15384615384615385	2	0.9411764705882353	16	1.0	0.8235294117647058	15	14	3	4	0	0.05263157894736842	19	1	1.2666666666666666	19	0.4444444444444444	0.1111111111111111	0.8072828257561173	0.931960251620501	0.3225612931556056	0.9300518738488891	0.5971824331152658	0.9295052871473358	0.9109006634308816	0.9305132207660086	0.1	0.26666666666666666	0.0
2907	0.01984926058407701	0.003342790830090796	0.0032368812361654653	0.9507338024561229	None	0	0	0.25	2	0.8888888888888888	8	0.34375	0.7777777777777778	8	7	2	2	0	0.5	8	4	0.7333333333333333	11	0.2857142857142857	0.2	0.6505565793419714	0.9279499955184572	0.33199320358200624	0.9149261159658675	0.7984081583152136	0.9300232184022268	0.9244430731852346	0.9245610648106303	0.5625	0.125	0.0
324	None	None	None	None	None	0	0	0.375	3	0.5555555555555556	5	0.4583333333333333	0.3333333333333333	5	3	5	4	0	0.375	3	8	0.7333333333333333	11	0.3333333333333333	0.2222222222222222	0.22006004805685878	0.8465791897170344	0.7541165388223845	0.9388901986380076	0.23818985032287016	0.8921790545339707	0.9114714666755815	0.8988410765603412	0.2	0.4	0.0
5946	0.09342330762938246	0.03753438563383667	0.035334595787465846	0.6488782659582619	None	0	0	0.13333333333333333	2	0.95	19	0.5238095238095238	0.95	21	19	0	0	0	0.09523809523809523	2	21	1.4666666666666666	22	0.0	0	0.8227273076220651	0.8845430620761572	0.21017449704652086	0.8920960861913169	0.3360585876406098	0.9232762932262708	0.9004252782981372	0.9013285934871983	0	0	0.0
3247	None	None	None	None	None	0	0	0.375	3	0.7	7	0.48	0.3	4	3	7	2	0	1.0	5	5	0.8	12	0.11764705882352941	0.18181818181818182	0.6696187402265596	0.9576493181521869	0.20501048977391445	0.9698268396376459	0.6312478841777314	0.9688663009031576	0.968458143822239	0.9658473592753457	0.625	0	0.0
5173	0.08996729406765744	0.038176123937584794	0.03249841921166232	0.6637338590796737	None	0	0	0.16666666666666666	2	0.9375	15	0.5294117647058824	0.9375	17	15	0	0	0	0.11764705882352941	2	17	1.2	18	0.0	0	0.8305642217615226	0.8363352051287282	0.36632639087325936	0.800965256523341	0.3360585876406098	0.9392342957823638	0.9004252782981372	0.8721974003423351	0	0	0.0
5314	0.08706992469676061	0.03754467760900279	0.031719623817523857	0.6644494955903388	None	0	0	0.16666666666666666	2	0.9375	15	0.5294117647058824	0.9375	17	15	0	0	0	0.11764705882352941	2	17	1.2	18	0.0	0	0.8305642217615226	0.8631507774325636	0.36632639087325936	0.8860591780059953	0.4496107462496168	0.9320142061912898	0.9219292846532887	0.8975494357688456	0	0	0.0
5816	0.08466130389171832	0.02439872205649754	0.02071463711810446	0.5752248958321728	None	0	0	0.13333333333333333	2	0.95	19	0.5238095238095238	0.95	21	19	0	0	0	0.09523809523809523	2	21	1.4666666666666666	22	0.0	0	0.8227273076220651	0.8900283667796522	0.21017449704652086	0.8920960861913169	0.3360585876406098	0.9232762932262708	0.9004252782981372	0.9029429529970513	0	0	0.0
4671	0.07530661934223917	0.031167970848422415	0.01701263328377443	0.695941626108677	None	0	0	0.16666666666666666	2	0.9375	15	1.0	0.9375	17	15	0	0	0	0.05555555555555555	18	1	1.2	18	0.0	0.11764705882352941	0.8305642217615226	0.8631507774325636	0.36632639087325936	0.8860591780059953	0.4496107462496168	0.9320142061912898	0.9219292846532887	0.8975494357688456	0	0	0.0
2727	0.040461414299054345	0.0033012067748596193	-0.0032328380452321657	0.9128306156650283	None	0	0	0.2	2	0.8333333333333334	10	0.3888888888888889	0.8333333333333334	11	10	2	3	0	0.25	3	12	0.9333333333333333	14	0.42857142857142855	0	0.5266235291915817	0.9244158728187353	0.6446102100569451	0.9557493849147961	0.7117940390389842	0.9089565798043703	0.838674605215276	0.9325058394937521	0.18181818181818182	0	0.0
4935	0.07973907310520209	0.02680562419949131	0.0259878676561378	0.6619285512836743	None	0	0	0.14285714285714285	2	0.9473684210526315	18	0.525	0.9473684210526315	19	18	1	0	0	0.1	2	20	1.4	21	0.0	0	0.8305642217615226	0.9058618922919117	0.36632639087325936	0.8828774868197232	0.5971824331152658	0.9311685181961266	0.9052842595216093	0.908569281566981	0	0	0.0
3264	1.1398563724938948e-08	1.0635259540132787e-08	5.080422458978864e-09	0.9999987465362696	None	0	0	0.6666666666666666	2	0.5	1	0.6666666666666666	0	0	0	3	2	0	0.6666666666666666	3	2	0.26666666666666666	4	0.2	0.6666666666666666	0	0	0	0	0	0	0	0	0	0	0
4289	0.04833777640041781	0.022448198840047073	0.02009796495651734	0.6832568874146525	None	0	0	0.2	2	0.9166666666666666	11	0.5384615384615384	0.9166666666666666	13	11	0	0	0	0.15384615384615385	2	13	0.9333333333333333	14	0.0	0	0.8305642217615226	0.9443114504695829	0.37552197173602336	0.9197491494269417	0.5971824331152658	0.9167296631891356	0.9052842595216093	0.9279832606012569	0	0	0.0
2817	2.6928403503040046e-05	4.3269925929990574e-07	4.1577658746398383e-07	0.9999950139761079	None	0	0	0.4	2	0.6	3	0.4666666666666667	0.2	1	1	5	3	0	0.6	5	3	0.4666666666666667	7	0.21428571428571427	0.8	0.5805662668002192	0.5	0.997766343699779	0.5	0.706647094197232	0.5	0.8515828114693663	0.5	1.0	1.0	0.959369709321021
1676	None	None	None	None	None	0	0	0.5	3	0.5	3	0.5714285714285714	0.16666666666666666	3	1	4	2	0	0.2857142857142857	7	2	0.5333333333333333	8	0.2	0.2857142857142857	0.45356408259272357	0.7914416347929937	0.35231412889612634	0.9551630836963184	0.28573674379987224	0.9422624163640841	0.8961128538443419	0.9164417350825566	0.6666666666666666	0.6666666666666666	0.0
854	None	None	None	None	None	0	0	0	0	0	0	1.0	0	0	0	0	2	0	1.0	1	1	0.06666666666666667	1	0.5	0	0	0	0	0	0	0	0	0	0	0	0
1556	None	None	None	None	None	0	0	0.5	2	0.6666666666666666	2	1.0	0.3333333333333333	1	1	3	4	0	0.2	5	1	0.3333333333333333	5	0.4	0.5	0.20567714668641668	0.5	0.43454418743514067	0.5	0.43268532619509925	0.5	0.7454583896875074	0.5	1.0	1.0	0.8076390266244341
7428	0.10049246217074227	0.014944993511444972	-0.007465089990695967	0.7341760329245637	None	0	0	0.14285714285714285	2	0.9444444444444444	17	0.5263157894736842	0.9444444444444444	19	17	0	0	0	0.10526315789473684	2	19	1.3333333333333333	20	0.0	0	0.8960752178864192	0.9053151520779069	0.36632639087325936	0.902542940584095	0.5971824331152658	0.9352688220655594	0.8820468707264723	0.9156537690761236	0	0	0.0
4048	0.05034882970250269	0.020209325242298473	0.016872060846457572	0.6821357537464323	None	0	0	0.2	2	0.9166666666666666	11	0.5384615384615384	0.9166666666666666	13	11	0	0	0	0.15384615384615385	2	13	0.9333333333333333	14	0.0	0	0.8305642217615226	0.9443114504695829	0.37552197173602336	0.9197491494269417	0.5971824331152658	0.925123096101117	0.9052842595216093	0.9305112181914986	0	0	0.0
2838	0.01482879001169663	0.0028245602468700945	-0.0020469886996658275	0.9611002124876368	None	0.25	1	0.6	6	0.3333333333333333	4	0.4375	0.25	5	3	8	0	0	0.5	8	4	0.9333333333333333	14	0.0	0.5714285714285714	0.7038661109636196	0.940166566235444	0.3601471104498045	0.9357704873681792	0.7455064176328963	0.8163553979825439	0.9493011538649221	0.9095716353329413	0	0	0.0
709	None	None	None	None	None	0	0	0.3	3	0.8461538461538461	11	0.38461538461538464	0.7692307692307693	12	10	2	1	0	0.23076923076923078	13	3	1.0	15	0.16666666666666666	1.0	0.42010565979637937	0.8994704344090829	0.6052850897092644	0.7942883144369873	0.6547455164835272	0.6095153029396574	0.826460625792607	0.7907083020986286	1.0	0.16666666666666666	0.0
2337	None	None	None	None	None	1.0	1	0.75	3	0.25	1	0.6666666666666666	0	1	0	4	3	0	1.0	3	3	0.4	6	0.2727272727272727	0	0	0	0	0	0	0	0	0	0	0	0
4152	0.06533350278436789	0.016750690218207905	0.01460232720812747	0.6877834909048867	None	0	0	0.2	2	0.9166666666666666	11	0.5384615384615384	0.9166666666666666	13	11	0	0	0	0.15384615384615385	2	13	0.9333333333333333	14	0.0	0	0.8305642217615226	0.9443114504695829	0.37552197173602336	0.9197491494269417	0.5971824331152658	0.925123096101117	0.9052842595216093	0.9305112181914986	0	0	0.0
5239	0.09943129609274846	0.03834694282063299	0.026547681411405327	0.6769408516229571	None	0	0	0.14285714285714285	2	0.9444444444444444	17	0.5263157894736842	0.9444444444444444	19	17	0	0	0	0.10526315789473684	2	19	1.3333333333333333	20	0.0	0	0.8305642217615226	0.9191723931420402	0.36632639087325936	0.9081999969835912	0.5971824331152658	0.9292077111839631	0.9052842595216093	0.9192744712201966	0	0	0.0
6659	0.11770995637958355	0.03263496322417931	0.030444871182212885	0.7286749503383416	None	0	0	0.1111111111111111	2	0.96	24	0.5192307692307693	0.96	26	24	0	0	0	0.07692307692307693	2	26	1.8	27	0.0	0	0.8227273076220651	0.8644243876377399	0.21017449704652086	0.8753230581913435	0.3360585876406098	0.9133010640329787	0.9117672205982987	0.8861504057396783	0	0	0.0
2600	0.00398500981375502	0.0004466758375210912	0.00023099973219419654	0.9872798755976343	None	0	0	0.7142857142857143	5	0.125	1	0.6666666666666666	0.125	4	1	5	1	0	0.6	5	3	0.6666666666666666	10	0.09090909090909091	0.25	0.8164603808672861	0.9391553483685117	0.8346224430447229	0.9425746948917851	0.7092205666181082	0.7618502406764668	0.8630399922993245	0.9031343005460161	1.0	0.25	0.0
2519	None	None	None	None	None	0.3333333333333333	1	0.5	4	0.7	7	0.4444444444444444	0.5	9	5	2	2	0	0.3333333333333333	9	3	0.8	12	0.5	0.25	0.38516793449051245	0.9334644739049166	0.7710470942628437	0.9224440337444186	0.19648801664371254	0.9735073187783525	0.9488840476586303	0.948195164783539	0.5555555555555556	0.1111111111111111	0.0
3759	0.09839892197852015	0.01963492710534943	-0.0196211954137174	0.6679894186915095	None	0	0	0.15384615384615385	2	0.9411764705882353	16	0.5277777777777778	0.9411764705882353	18	16	0	1	0	0.1111111111111111	18	2	1.2666666666666666	19	0.5	0	0.8118840960630495	0.9469409923231795	0.3517325218558638	0.9096024001106792	0.5790538713340804	0.9246051911666014	0.9052842595216093	0.9286245230366976	1.0	0.2222222222222222	0.0
486	None	None	None	None	None	0	0	1.0	4	0.0	0	0.75	0	3	0	2	3	0	0.5	2	4	0.4	6	0.6	0.5	0	0	0	0	0	0	0	0	0	0	0
1892	None	None	None	None	None	0	0	0.25	1	1.0	4	1.0	0.25	1	1	4	3	0	0.16666666666666666	6	1	0.4	6	0.25	0	0.8079358510525514	0.5	1.0	0.5	0.8539591283334275	0.5	0.693975366469697	0.5	1.0	1.0	0.0
852	None	None	None	None	None	0	0	0.75	3	0.5	2	0.6	0.5	3	2	2	1	0	0.4	5	2	0.4	6	0.14285714285714285	0.5	0.7175698165160441	0.9411146047321121	0.40236639903618876	0.9638387019299433	0.5799052978595963	0.8715053471740266	0.8517816335570554	0.934394979785893	1.0	0.3333333333333333	0.0
5506	0.10484104422351978	0.024043929177250498	0.024001394341957725	0.679595292238147	None	0	0	0.13333333333333333	2	0.95	19	0.5238095238095238	0.95	21	19	0	0	0	0.09523809523809523	2	21	1.4666666666666666	22	0.0	0	0.8227273076220651	0.8845430620761572	0.21017449704652086	0.8833850391825923	0.3360585876406098	0.9232762932262708	0.9004252782981372	0.8987056550088252	0	0	0.0
7335	0.13132990060930405	0.046493046798503586	0.04648079266132741	0.7691946798638551	None	0	0	0.09090909090909091	2	0.9666666666666667	29	0.5161290322580645	0.9666666666666667	31	29	0	0	0	0.06451612903225806	2	31	2.1333333333333333	32	0.0	0	0.8305642217615226	0.863216570748532	0.21017449704652086	0.879340061219903	0.3360585876406098	0.9245176890715656	0.9004252782981372	0.8919945859751698	0	0	0.0
2983	0.04854676890596891	0.005536229325062254	0.0023747667163013003	0.996209127031486	None	0	0	0.3	3	0.8461538461538461	11	0.5	0.6923076923076923	12	9	2	1	0	0.8333333333333334	5	6	1.0	15	0.2	0.3333333333333333	0.719999802206565	0.9512729276351685	0.5471888451567728	0.9128420646052194	0.6704107359359031	0.879223966574468	0.9052842595216093	0.919470152898522	1.0	0	0.0
6138	0.10037180597689889	0.04215907035131251	0.03863596322097312	0.6461148695092545	None	0	0	0.13333333333333333	2	0.95	19	0.5238095238095238	0.95	21	19	0	0	0	0.09523809523809523	2	21	1.4666666666666666	22	0.0	0	0.8227273076220651	0.8845430620761572	0.21017449704652086	0.8920960861913169	0.3360585876406098	0.9232762932262708	0.9004252782981372	0.9013285934871983	0	0	0.0
4609	0.0837464791567668	0.0361472638377392	0.03077951986901214	0.6642580603792688	None	0	0	0.16666666666666666	2	0.9375	15	0.5294117647058824	0.9375	17	15	0	0	0	0.11764705882352941	2	17	1.2	18	0.0	0	0.8305642217615226	0.8631507774325636	0.36632639087325936	0.8860591780059953	0.4496107462496168	0.9320142061912898	0.9219292846532887	0.8975494357688456	0	0	0.0
5696	0.09511856868862269	0.01025719938008282	0.009647004254035358	0.6291570443734257	None	0	0	0.13333333333333333	2	0.95	19	0.5238095238095238	0.95	21	19	0	0	0	0.09523809523809523	2	21	1.4666666666666666	22	0.0	0	0.7853670562251188	0.9342648408629612	0.21017449704652086	0.9276872766655101	0.3360585876406098	0.9360214321372101	0.8868858618092249	0.9327447780363829	0	0	0.0
6814	0.1075457695807738	0.034612437013488186	0.033646926866409944	0.6255096910738605	None	0	0	0.1	2	0.9629629629629629	26	0.5178571428571429	0.9629629629629629	28	26	0	0	0	0.07142857142857142	2	28	1.9333333333333333	29	0.0	0	0.8227273076220651	0.8544317770180345	0.21017449704652086	0.8179838305998636	0.3360585876406098	0.9257307830170929	0.9004252782981372	0.8734494673150139	0	0	0.0
7031	0.0945543955878228	0.03581198604450178	0.035509989761928526	0.6527800697863161	None	0	0	0.1	2	0.9629629629629629	26	0.5178571428571429	0.9629629629629629	28	26	0	0	0	0.07142857142857142	2	28	1.9333333333333333	29	0.0	0	0.8227273076220651	0.8678128195370208	0.21017449704652086	0.8762058505937395	0.3104551475768167	0.9302225518507306	0.9104460419142248	0.8950081735629143	0	0	0.0
1516	None	None	None	None	None	0	0	0.8333333333333334	5	0.14285714285714285	1	0.75	0	2	0	6	4	0	0.75	3	4	0.6	9	0.2857142857142857	0.8	0	0	0	0	0	0	0	0	0	0	0
4120	0.04798766379226612	0.020539320965646427	0.01710375978134136	0.6862450155652815	None	0	0	0.2	2	0.9166666666666666	11	0.5384615384615384	0.9166666666666666	13	11	0	0	0	0.15384615384615385	2	13	0.9333333333333333	14	0.0	0	0.8305642217615226	0.9443114504695829	0.37552197173602336	0.9197491494269417	0.5971824331152658	0.925123096101117	0.9052842595216093	0.9305112181914986	0	0	0.0
4873	0.06382080349395887	0.016854036581874576	0.015551080828187161	0.6363252328462153	None	0	0	0.16666666666666666	2	0.9375	15	0.5294117647058824	0.9375	17	15	0	0	0	0.11764705882352941	2	17	1.2	18	0.0	0	0.8305642217615226	0.8631507774325636	0.36632639087325936	0.8940997747629652	0.4496107462496168	0.9320142061912898	0.9219292846532887	0.900042147658945	0	0	0.0
6081	0.08458354175407677	0.036035364965497516	0.03532041132253456	0.6240420365436317	None	0	0	0.13333333333333333	2	0.95	19	0.5238095238095238	0.95	21	19	0	0	0	0.09523809523809523	2	21	1.4666666666666666	22	0.0	0	0.8227273076220651	0.8845430620761572	0.21017449704652086	0.8875365426308096	0.3360585876406098	0.9232762932262708	0.9069355624612424	0.8999411538389059	0	0	0.0
2700	4.228768566658271e-05	2.401219144725153e-05	-7.338456845623258e-07	0.9999945914031885	None	0	0	0.25	1	1.0	3	1.0	0.6666666666666666	2	2	2	2	0	0.2	5	1	0.3333333333333333	5	0.25	0	0.7028789713542706	0.7870358585163434	1.0	0.5	0.616857511183901	0.9784302017434403	0.8759578419464433	0.8464816540841428	0.75	0.5	0.2945315420958086
1305	None	None	None	None	None	0	0	0.5714285714285714	4	0.5	4	0.4166666666666667	0.5	7	4	2	1	0	0.6666666666666666	4	6	0.6666666666666666	10	0.2	0.6666666666666666	0.5140012579101167	0.9427635752722805	0.7642165440437224	0.963457935135602	0.5971824331152658	0.9375751706937762	0.9455173031276328	0.9491976554990125	1.0	0.14285714285714285	0.0
5325	0.09003719519111354	0.036301050770179144	0.03156133163177369	0.6665436269667145	None	0	0	0.16666666666666666	2	0.9375	15	0.5294117647058824	0.9375	17	15	0	0	0	0.11764705882352941	2	17	1.2	18	0.0	0	0.8305642217615226	0.8631507774325636	0.36632639087325936	0.8860591780059953	0.4496107462496168	0.9320142061912898	0.9219292846532887	0.8975494357688456	0	0	0.0
7488	0.11440951185273295	0.052200030713655816	0.052195972544510215	0.6389393951567404	None	0	0	0.1	2	0.9642857142857143	27	0.5172413793103449	0.9642857142857143	29	27	0	0	0	0.06896551724137931	2	29	2.0	30	0.0	0	0.8227273076220651	0.865656751866841	0.21017449704652086	0.872843714662707	0.3360585876406098	0.9192697514357334	0.9004252782981372	0.8883468845089748	0	0	0.0
7483	0.1263389036265824	0.05423929481831138	0.05308536900907571	0.7741063972144481	None	0	0	0.09090909090909091	2	0.9666666666666667	29	0.5161290322580645	0.9666666666666667	31	29	0	0	0	0.06451612903225806	2	31	2.1333333333333333	32	0.0	0	0.8305642217615226	0.863216570748532	0.21017449704652086	0.879340061219903	0.3360585876406098	0.9245176890715656	0.9004252782981372	0.8919945859751698	0	0	0.0
7326	0.12287486480420447	0.03976660548738893	0.03967625630929655	0.5668451807362948	None	0	0	0.1	2	0.9629629629629629	26	0.5178571428571429	0.9629629629629629	28	26	0	0	0	0.07142857142857142	2	28	1.9333333333333333	29	0.0	0	0.8227273076220651	0.8678128195370208	0.21017449704652086	0.8707908253795495	0.3360585876406098	0.9215229572900654	0.9217237903725886	0.8893693999489843	0	0	0.0
7396	0.1549736517184307	0.03463274738062818	0.019171739468826363	0.6589209033098722	None	0	0	0.10526315789473684	2	0.9615384615384616	25	0.5185185185185185	0.9615384615384616	27	25	0	0	0	0.07407407407407407	2	27	1.8666666666666667	28	0.0	0	0.8227273076220651	0.8643047339285348	0.21017449704652086	0.8840180589226234	0.3360585876406098	0.9234519176860877	0.9004252782981372	0.8932381070533911	0	0	0.0
7197	0.12034862821652255	0.05245431622481921	0.05242445924694425	0.6562306527434323	None	0	0	0.1	2	0.9642857142857143	27	0.5172413793103449	0.9642857142857143	29	27	0	0	0	0.06896551724137931	2	29	2.0	30	0.0	0	0.8227273076220651	0.865656751866841	0.21017449704652086	0.872843714662707	0.3360585876406098	0.9192697514357334	0.9004252782981372	0.8883468845089748	0	0	0.0
103	None	None	None	None	None	0	0	0.14285714285714285	1	1.0	8	1.0	1.0	8	8	1	1	0	0.1	1	10	0.6666666666666666	10	0.16666666666666666	0	0.3148795200121387	0.8216993173070172	0.8630601300510035	0.8938143541938228	0.3501335242801814	0.7868671546943123	0.9355372367398671	0.8395367586829596	1.0	0.5	0.0
91	None	None	None	None	None	0	0	0.6	3	0.6	3	0.5833333333333334	0.2	3	1	3	2	0	0.75	4	3	0.4666666666666667	7	0.25	0.4	0.7649163545153608	0.9696734224392832	0.5466356128412777	0.9134906247789155	0.9520406207786459	0.9800316576274304	0.9461763721594467	0.9622563620356779	0.6666666666666666	0	0.0
5276	0.09134074854452785	0.028404165797051302	0.02479775436221292	0.6858373886558342	None	0	0	0.16666666666666666	2	0.9375	15	0.5294117647058824	0.9375	17	15	0	0	0	0.11764705882352941	2	17	1.2	18	0.0	0	0.8305642217615226	0.8363352051287282	0.3690281637894774	0.7835682507901002	0.3360585876406098	0.9392342957823638	0.8854196252248113	0.8682160946172437	0	0	0.0
1801	None	None	None	None	None	0.3333333333333333	1	0.75	6	0.1111111111111111	1	0.55	0.1111111111111111	7	1	3	0	0	0.8	4	5	0.7333333333333333	11	0.0	0.6666666666666666	0.7038661109636196	0.9403373813757687	0.34675696133668493	0.7003794047873619	0.851309898997531	0.8945239916001093	0.8989033400968994	0.8715591770213931	0	0	0.0
6887	0.10572897917724011	0.038726061970272126	0.03616871564291669	0.5884005531049994	None	0	0	0.1	2	0.9629629629629629	26	0.5178571428571429	0.9629629629629629	28	26	0	0	0	0.07142857142857142	2	28	1.9333333333333333	29	0.0	0	0.8227273076220651	0.8678128195370208	0.21017449704652086	0.8762058505937395	0.3360585876406098	0.9215229572900654	0.9004252782981372	0.8909666502724928	0	0	0.0
628	None	None	None	None	None	0.5	1	0.8333333333333334	5	0.2857142857142857	2	0.6	0.14285714285714285	5	1	3	1	0	0.6	5	3	0.6	9	0.16666666666666666	0.5714285714285714	0.3540988790185646	0.8951875493426295	0.5089284332115553	0.9153478668491155	0.6633838219283736	0.9055218402610868	0.9094177732919264	0.9056737038077259	1.0	0.4	0.0
2708	6.0654150171106804e-05	8.00111655162515e-06	-5.668081298065494e-06	0.9968458567779097	None	1.0	1	1.0	4	0.25	1	0.6666666666666666	0	2	0	3	2	0	1.0	3	3	0.4	6	0.25	0.6666666666666666	0	0	0	0	0	0	0	0	0	0	0
1383	None	None	None	None	None	0	0	0.5	3	0.3333333333333333	2	0.6666666666666666	0	0	0	7	4	0	0.75	4	3	0.5333333333333333	8	0.2222222222222222	0.4	0	0	0	0	0	0	0	0	0	0	0
3206	0.01729797510926294	0.006032250740027289	0.006024430041569102	0.9533283461482445	None	0.3333333333333333	1	0.625	5	0.4444444444444444	4	0.4583333333333333	0.4444444444444444	8	4	2	1	0	0.375	8	3	0.7333333333333333	11	0.25	0.6666666666666666	0.6733059207297797	0.8034823182304073	0.33199320358200624	0.9119760932767184	0.851309898997531	0.8854393807943762	0.9244430731852346	0.873293244184529	1.0	0.125	0.0
5669	0.09704163716736171	0.0401954866992062	0.03756892293689047	0.6571912289380433	None	0	0	0.13333333333333333	2	0.95	19	0.5238095238095238	0.95	21	19	0	0	0	0.09523809523809523	2	21	1.4666666666666666	22	0.0	0	0.8227273076220651	0.8845430620761572	0.21017449704652086	0.8920960861913169	0.3360585876406098	0.9232762932262708	0.9004252782981372	0.9013285934871983	0	0	0.0
1931	None	None	None	None	None	0	0	0.5	3	0.5	3	0.6666666666666666	0.16666666666666666	2	1	5	2	0	0.75	4	3	0.5333333333333333	8	0.15384615384615385	0.6666666666666666	0.5088933357498754	0.9608359575773029	0.5956229114491114	0.6200765106525777	0.591284025579321	0.7694308262893966	0.8734564726929068	0.836398638236284	0.75	0.5	0.07949123198212239
3366	0.02850473153151525	0.004828695531124339	0.004826184870361394	0.9340970594841317	None	0	0	0.3333333333333333	3	0.6363636363636364	7	0.3611111111111111	0.6363636363636364	10	7	2	0	0	0.4444444444444444	9	4	0.8666666666666667	13	0.0	0	0.6733059207297797	0.953220196907904	0.33199320358200624	0.8968498398027366	0.7984081583152136	0.780549189992575	0.9284152036653024	0.8955430774757713	0	0	0.0
3933	0.05419174430495263	0.013694965865025409	-0.0027933801805870187	0.727667702924945	None	0	0	0.25	3	0.8666666666666667	13	0.53125	0.8666666666666667	16	13	0	0	0	0.125	16	2	1.1333333333333333	17	0.0	0.13333333333333333	0.8384011359009801	0.961795294949655	0.4411276917290877	0.9195377123684867	0.5971824331152658	0.9246085786282363	0.9148693982181222	0.9383625918706952	0	0	0.0
3720	0.03762760352370975	0.013047510159952931	0.012940870688026965	0.9842220593744161	None	0	0	0.3	3	0.7692307692307693	10	0.3333333333333333	0.6153846153846154	10	8	4	2	0	0.5555555555555556	5	9	1.0	15	0.2	0.3076923076923077	0.8555974788909971	0.9300705068499169	0.48132984009703766	0.9062291985680708	0.7436390387565405	0.8559631780250185	0.8945266772195961	0.9013921924312897	0.6499999999999999	0.3	0.0
4374	0.025606371024673374	0.0021686098182638063	0.0013994059493570945	0.9955895467506879	None	0	0	0.25	2	0.8888888888888888	8	0.4074074074074074	0.8888888888888888	10	8	0	1	0	0.3333333333333333	3	9	0.7333333333333333	11	0.5	0	0.8446395941254977	0.965671522831271	0.5339171647944191	0.9112999795125457	0.6704107359359031	0.8984667273255547	0.902881884739823	0.9318580757816182	1.0	0.3	0.0
2274	None	None	None	None	None	0	0	0.3333333333333333	2	0.8333333333333334	5	0.4444444444444444	0.6666666666666666	6	4	1	3	0	0.5	6	3	0.5333333333333333	8	0.75	0.2857142857142857	0.490948380760112	0.8978924278250571	0.7642165440437224	0.8130676731116258	0.7277165388977623	0.9496759513945965	0.9052842595216093	0.8997012568321152	0.5	0.16666666666666666	0.0
104	None	None	None	None	None	0	0	0.6	3	0.6	3	0.5833333333333334	0.4	4	2	2	1	0	0.3333333333333333	6	2	0.4666666666666667	7	0.16666666666666666	0.8	0.8649595950439621	0.8611051735084706	0.44230301329415855	0.9132292571943139	0.6764344867901797	0.8032061666881735	0.8228068981566967	0.8654783598692788	1.0	0.5	0.0
6685	0.09658701666471721	0.04163967096197536	0.03935131516395901	0.6532615645820397	None	0	0	0.13333333333333333	2	0.95	19	0.5238095238095238	0.95	21	19	0	0	0	0.09523809523809523	2	21	1.4666666666666666	22	0.0	0	0.8227273076220651	0.8845430620761572	0.21017449704652086	0.8920960861913169	0.3360585876406098	0.9232762932262708	0.9004252782981372	0.9013285934871983	0	0	0.0
3525	0.04494835160910138	0.0016593189755091922	0.0015676078826024388	0.6525706595941065	None	0	0	0.14285714285714285	1	1.0	8	1.0	1.0	9	8	0	0	0	0.1	10	1	0.6666666666666666	10	0.0	0	0.8126139512615376	0.9612220162846262	0.5159289925849161	0.9014768136811433	0.7117940390389842	0.8518952804599963	0.8972906091016684	0.9161547966360568	0	0	0.0
6964	0.11738784755327239	0.04457116193745964	0.044563701092184445	0.6356917700700232	None	0	0	0.1	2	0.9629629629629629	26	0.5178571428571429	0.9629629629629629	28	26	0	0	0	0.07142857142857142	2	28	1.9333333333333333	29	0.0	0	0.8227273076220651	0.8678128195370208	0.21017449704652086	0.8762058505937395	0.3360585876406098	0.9215229572900654	0.9004252782981372	0.8909666502724928	0	0	0.0
1834	None	None	None	None	None	0	0	1.0	1	0	0	1.0	0	1	0	0	2	0	0.5	1	2	0.13333333333333333	2	0.6666666666666666	0	0	0	0	0	0	0	0	0	0	0	0
1399	None	None	None	None	None	0	0	0.3333333333333333	1	1.0	2	1.0	0	0	0	3	3	0	1.0	2	2	0.26666666666666666	4	0.3	0	0	0	0	0	0	0	0	0	0	0	0
6871	0.1217915291214461	0.0489462070237281	0.04891136862009341	0.643446578457558	None	0	0	0.1	2	0.9629629629629629	26	0.5178571428571429	0.9629629629629629	28	26	0	0	0	0.07142857142857142	2	28	1.9333333333333333	29	0.0	0	0.8227273076220651	0.8678128195370208	0.21017449704652086	0.8762058505937395	0.3360585876406098	0.9215229572900654	0.9004252782981372	0.8909666502724928	0	0	0.0
4337	0.055880256498305615	0.031002573059548885	0.025291197485102144	0.6692138489512622	None	0	0	0.18181818181818182	2	0.9285714285714286	13	0.5333333333333333	0.9285714285714286	15	13	0	0	0	0.13333333333333333	2	15	1.0666666666666667	16	0.0	0	0.8305642217615226	0.9338623583460087	0.36632639087325936	0.9239340266116777	0.5971824331152658	0.9178587316919863	0.9052842595216093	0.9254914628062295	0	0	0.0
1900	None	None	None	None	None	0	0	0.5	2	0.6666666666666666	2	1.0	0.3333333333333333	1	1	3	2	0	0.2	5	1	0.3333333333333333	5	0.2	1.0	0.39244370212504365	0.5	1.0	0.5	0.23539197668323739	0.5	0.9643313440023653	0.5	1.0	1.0	0.39984734419120554
1313	None	None	None	None	None	0	0	0.5	2	0.5	2	0.6666666666666666	0	2	0	3	2	0	1.0	3	3	0.4	6	0.25	0.6666666666666666	0	0	0	0	0	0	0	0	0	0	0
599	None	None	None	None	None	0.75	3	0.8	8	0.23076923076923078	3	0.5357142857142857	0.23076923076923078	8	3	6	0	0	0.5714285714285714	7	4	1.0	15	0.0	0.16666666666666666	0.7511018609393432	0.7573112667390155	0.33199320358200624	0.8949186423058382	0.851309898997531	0.7856996804024602	0.8961128538443419	0.8214784345084727	0	0	0.0
2475	None	None	None	None	None	0	0	0.375	3	0.5555555555555556	5	0.4583333333333333	0.4444444444444444	6	4	4	2	0	0.375	8	3	0.7333333333333333	11	0.2	0	0.37327129057180414	0.9513717113385516	0.5328189675427966	0.9030617072321488	0.5377095154924486	0.9415164411077939	0.9230932028513807	0.9347093799342124	0.5833333333333334	0.16666666666666666	0.0
6880	0.09532693548129108	0.03635406848068118	0.03528810471461888	0.6628724028956967	None	0	0	0.1	2	0.9629629629629629	26	0.5178571428571429	0.9629629629629629	28	26	0	0	0	0.07142857142857142	2	28	1.9333333333333333	29	0.0	0	0.8227273076220651	0.8678128195370208	0.21017449704652086	0.8762058505937395	0.3360585876406098	0.9215229572900654	0.9004252782981372	0.8909666502724928	0	0	0.0
1085	None	None	None	None	None	0	0	0.09090909090909091	1	1.0	14	0.32	0.7142857142857143	11	10	4	2	0	0.5	10	5	1.0666666666666667	16	0.18181818181818182	0	0.8158103021849914	0.9475601204877673	0.36632639087325936	0.9157363174436444	0.5971824331152658	0.8647039264419242	0.9052842595216093	0.9151581061983315	0.5909090909090908	0	0.0
1696	None	None	None	None	None	0	0	0.5	5	0.5	6	0.4375	0.4166666666666667	8	5	5	0	0	0.5	8	4	0.9333333333333333	14	0.0	0.16666666666666666	0.6460736666264811	0.9635211718461026	0.3037578066678436	0.9278841602059087	0.6003319045801875	0.9215214375703339	0.9308766599755425	0.9406935144537784	0	0	0.0
2601	0.0001098391528181559	9.875128492512482e-06	-9.8120298369784e-06	0.99859303514676	None	0	0	0.75	3	0.5	2	0.6	0.5	4	2	1	1	0	0.4	5	2	0.4	6	0.25	0.5	0.19150419726559478	0.8055498885736769	0.7055470278385328	0.8304255467962246	0.19185677878778923	0.6441343779577413	0.9275848734881481	0.7687233649232956	1.0	0	0.0
2084	None	None	None	None	None	0	0	0.5	2	0.6666666666666666	2	0.5555555555555556	0.3333333333333333	2	1	2	3	0	1.0	3	3	0.3333333333333333	5	0.42857142857142855	0	0.7840650774927787	0.7516798325972743	0.44570136912784175	0.8468293284381985	0.854083221636462	0.5069328622459287	0.872006750594868	0.7207980653921301	0.5	0.5	0.3375862131823146
1908	None	None	None	None	None	0	0	0.5	3	0.7142857142857143	5	0.6428571428571429	0.5714285714285714	7	4	1	0	0	0.2857142857142857	7	2	0.6	9	0.0	0.5714285714285714	0.3522699831363346	0.9201905779475609	0.7829532214791678	0.8641499455654928	0.7117940390389842	0.888191019311429	0.8774616890729289	0.893071817276687	0	0	0.0
1178	None	None	None	None	None	0.3333333333333333	1	0.5	4	0.5555555555555556	5	0.7333333333333333	0.1111111111111111	2	1	8	6	0	0.6	5	3	0.7333333333333333	11	0.3157894736842105	0.6666666666666666	0.33893657050360587	0.9160127825315281	0.569043454514633	0.8377262616510747	0.6372308477320636	0.7946219835649105	0.8693068209892812	0.8574897822931922	0.5	0.5	0.40723021254196523
2003	None	None	None	None	None	0.6666666666666666	2	0.7777777777777778	7	0.2727272727272727	3	0.5416666666666666	0.18181818181818182	8	2	4	1	0	0.6666666666666666	6	4	0.8666666666666667	13	0.16666666666666666	0.6666666666666666	0.8384389976417378	0.7194658571985729	0.2935973440107835	0.7350538566661685	0.8568565442753929	0.6057904474297474	0.9349293872473514	0.6893953679582961	1.0	0.5	0.0
4180	0.040706705809702835	0.017660315327820062	0.01746028084905366	0.6465530759958903	None	0	0	0.2	2	0.9166666666666666	11	0.5384615384615384	0.9166666666666666	13	11	0	0	0	0.15384615384615385	2	13	0.9333333333333333	14	0.0	0	0.8305642217615226	0.9443114504695829	0.37552197173602336	0.9194374336276413	0.5971824331152658	0.9167296631891356	0.9052842595216093	0.9278892915636916	0	0	0.0
446	None	None	None	None	None	0.5	1	0.5	3	0.5	3	0.4444444444444444	0.5	5	3	2	1	0	0.5	6	3	0.5333333333333333	8	0.16666666666666666	1.0	0.5085901559622015	0.9322807665528333	0.4185167578236696	0.8229791805450108	0.28573674379987224	0.870188021706662	0.9094177732919264	0.882934407810214	1.0	0.2	0.0
2375	None	None	None	None	None	0	0	0.5	2	0.5	2	0.5	0.25	1	1	4	2	0	0.75	4	3	0.4	6	0.16666666666666666	0	0.23836939849804092	0.5	1.0	0.5	0.23539197668323739	0.5	0.9733355969006972	0.5	1.0	1.0	0.0
5515	0.08706008551694697	0.0371293516658129	0.03224364471814862	0.6574909125582933	None	0	0	0.16666666666666666	2	0.9375	15	0.5294117647058824	0.9375	17	15	0	0	0	0.11764705882352941	2	17	1.2	18	0.0	0	0.8305642217615226	0.8631507774325636	0.36632639087325936	0.8860591780059953	0.4496107462496168	0.9320142061912898	0.9219292846532887	0.8975494357688456	0	0	0.0
3786	0.06080246668053933	0.011773549688318456	0.010702705314545199	0.9373728840897889	None	0	0	0.16666666666666666	2	0.9333333333333333	14	0.37777777777777777	0.9333333333333333	16	14	0	0	0	0.2	3	15	1.1333333333333333	17	0.0	0	0.7814485991553901	0.9624771981057535	0.4411276917290877	0.920167500862324	0.5971824331152658	0.9189588337940182	0.907787403512444	0.937369405857821	0	0	0.0
5132	0.08778813895334435	0.036765646502270495	0.031890360573436013	0.6669856118424238	None	0	0	0.16666666666666666	2	0.9375	15	0.5294117647058824	0.9375	17	15	0	0	0	0.11764705882352941	2	17	1.2	18	0.0	0	0.8305642217615226	0.8631507774325636	0.36632639087325936	0.8860591780059953	0.4496107462496168	0.9297552027560304	0.9219292846532887	0.8964681140808426	0	0	0.0
7373	0.15575512324152857	0.04876401468994195	0.03998862358112232	0.6533065169780653	None	0	0	0.10526315789473684	2	0.9615384615384616	25	0.5185185185185185	0.9615384615384616	27	25	0	0	0	0.07407407407407407	2	27	1.8666666666666667	28	0.0	0	0.8227273076220651	0.8643047339285348	0.21017449704652086	0.8840180589226234	0.3360585876406098	0.9234519176860877	0.9004252782981372	0.8932381070533911	0	0	0.0
6327	0.10049982465039792	0.03869922905315222	0.03605258919024437	0.6508511425132264	None	0	0	0.13333333333333333	2	0.95	19	0.5238095238095238	0.95	21	19	0	0	0	0.09523809523809523	2	21	1.4666666666666666	22	0.0	0	0.8227273076220651	0.8845430620761572	0.21017449704652086	0.8920960861913169	0.3360585876406098	0.9232762932262708	0.9004252782981372	0.9013285934871983	0	0	0.0
7115	0.11839605733511505	0.04892681406309549	0.048810537590237346	0.6386826129939515	None	0	0	0.1	2	0.9629629629629629	26	0.5178571428571429	0.9629629629629629	28	26	0	0	0	0.07142857142857142	2	28	1.9333333333333333	29	0.0	0	0.8227273076220651	0.8678128195370208	0.21017449704652086	0.8762058505937395	0.3360585876406098	0.9215229572900654	0.9004252782981372	0.8909666502724928	0	0	0.0
897	None	None	None	None	None	0.5	1	0.42857142857142855	3	0.625	5	0.4166666666666667	0.5	6	4	3	1	0	0.375	3	8	0.6666666666666666	10	0.125	1.0	0.6322463350607211	0.9247493254649702	0.7000037125070897	0.8980605472275615	0.3781463383957938	0.9445221092394628	0.8836595595125478	0.9245904484257416	1.0	0.3333333333333333	0.0
5874	0.04747185157595197	0.006062829841586964	-0.004280220395236221	0.9872929924473525	None	0	0	0.18181818181818182	2	0.9285714285714286	13	0.5333333333333333	0.9285714285714286	15	13	0	2	0	0.13333333333333333	15	2	1.0666666666666667	16	1.0	0	0.9039121320258767	0.9213022402578829	0.36632639087325936	0.9115324663695231	0.5971824331152658	0.9334967840528421	0.8840832017092104	0.9225934605002779	0.6333333333333333	0.4666666666666667	0.0
7418	0.10607147042170041	0.019817312948380923	0.011040226603619441	0.6756538151377108	None	0	0	0.1	2	0.9629629629629629	26	0.5178571428571429	0.9629629629629629	28	26	0	0	0	0.07142857142857142	2	28	1.9333333333333333	29	0.0	0	0.7853670562251188	0.927865981779647	0.21017449704652086	0.9193766454185682	0.3360585876406098	0.9346332531680912	0.8885443439216909	0.9275378918800385	0	0	0.0
3837	0.061228219209788715	0.011121496779221434	0.0096733671468471	0.9364325770238455	None	0	0	0.16666666666666666	2	0.9333333333333333	14	0.37777777777777777	0.9333333333333333	16	14	0	0	0	0.2	3	15	1.1333333333333333	17	0.0	0	0.7814485991553901	0.9624771981057535	0.4411276917290877	0.920167500862324	0.5971824331152658	0.9189588337940182	0.907787403512444	0.937369405857821	0	0	0.0
1580	None	None	None	None	None	0	0	0.3333333333333333	3	0.8181818181818182	9	0.3939393939393939	0.8181818181818182	12	9	0	1	0	0.2727272727272727	11	3	0.8666666666666667	13	1.0	1.0	0.7448710695237912	0.9266767717943378	0.7783839460766772	0.9464964845730595	0.5971824331152658	0.9602616329858038	0.8998727773151367	0.946082702047753	1.0	0.3333333333333333	0.0
158	None	None	None	None	None	0.5	1	0.6666666666666666	4	0.42857142857142855	3	0.36	0.42857142857142855	6	3	2	2	0	1.0	5	5	0.6	9	0.4	1.0	0.24954647491708132	0.7841123013893696	0.6873097486117327	0.8480812772974738	0.7117940390389842	0.8663310560182322	0.9296280612105674	0.8356358516523664	0.6666666666666666	0.3333333333333333	0.0
396	None	None	None	None	None	0	0	0.375	3	0.6666666666666666	6	0.5238095238095238	0.3333333333333333	6	3	4	1	0	0.42857142857142855	7	3	0.7333333333333333	11	0.1111111111111111	0.2	0.2758992297505231	0.8440657959845306	0.3812304048897118	0.7860649856841952	0.39179790588056534	0.8487893356885386	0.8138996468754496	0.8280353385251085	1.0	0.3333333333333333	0.0
7075	0.08017354451767524	0.014839938613092966	0.01399391792950095	0.7447371157281797	None	0	0	0.125	2	0.9545454545454546	21	0.5217391304347826	0.9545454545454546	23	21	0	0	0	0.08695652173913043	2	23	1.6	24	0.0	0	0.8227273076220651	0.9214343364762417	0.21017449704652086	0.9154421313639802	0.3360585876406098	0.938079976817229	0.8868858618092249	0.9255770575518072	0	0	0.0
1361	None	None	None	None	None	0	0	0.16666666666666666	1	1.0	6	0.4	0.6666666666666666	5	4	2	2	0	0.8	4	5	0.5333333333333333	8	0.2857142857142857	0	0.7853670562251188	0.9523584115105556	0.6285725072195439	0.9194325587857224	0.3360585876406098	0.9523489208408262	0.9082394177991865	0.9431231187911896	0.6	0.4	0.0
400	None	None	None	None	None	0	0	0.3333333333333333	3	0.7272727272727273	8	0.37142857142857144	0.45454545454545453	8	5	4	2	0	0.7142857142857143	7	5	0.8666666666666667	13	0.2222222222222222	0.2	0.33574262512191	0.9094363345615295	0.7606133521433851	0.7847650399100131	0.7780910608435109	0.9295249976516301	0.8751780877849733	0.8869488766857717	0.5625	0.625	0.0
1828	None	None	None	None	None	0	0	1.0	2	0.0	0	1.0	0	1	0	1	2	0	0.3333333333333333	1	3	0.2	3	0.4	1.0	0	0	0	0	0	0	0	0	0	0	0
7334	0.1447206684166994	0.032469001149295046	0.02627761211693321	0.6665464888833295	None	0	0	0.08333333333333333	2	0.9705882352941176	33	0.5142857142857142	0.9705882352941176	35	33	0	0	0	0.05714285714285714	2	35	2.4	36	0.0	0	0.8227273076220651	0.8558100537334777	0.21017449704652086	0.872953956111659	0.3360585876406098	0.9202726877788031	0.9004252782981372	0.8860926382065737	0	0	0.0
7300	0.11952473130492276	0.047543980715837694	0.047543964549373804	0.642091307044858	None	0	0	0.1	2	0.9629629629629629	26	0.5178571428571429	0.9629629629629629	28	26	0	0	0	0.07142857142857142	2	28	1.9333333333333333	29	0.0	0	0.8227273076220651	0.8678128195370208	0.21017449704652086	0.8762058505937395	0.3360585876406098	0.9215229572900654	0.9004252782981372	0.8909666502724928	0	0	0.0
2005	None	None	None	None	None	0	0	0.5	2	0.75	3	1.0	0.75	5	3	0	0	0	0.16666666666666666	6	1	0.4	6	0.0	0.8	0.3067713003607181	0.7332127211900046	0.4185167578236696	0.9172438335559314	0.4496107462496168	0.8627236818829422	0.8190338156842848	0.8521443186308831	0	0	0.0
2264	None	None	None	None	None	0	0	0.5	4	0.3333333333333333	3	0.4583333333333333	0.3333333333333333	7	3	3	3	0	0.6666666666666666	4	6	0.7333333333333333	11	0.5	0	0.1432837051397206	0.7706917877793593	0.4185167578236696	0.8831080101425871	0.28573674379987224	0.8751268053237343	0.9094177732919264	0.8490491650714757	0.5714285714285714	0.2857142857142857	0.0
1953	None	None	None	None	None	0	0	0.75	3	0.3333333333333333	1	0.625	0.3333333333333333	4	1	0	1	0	0.5	4	2	0.3333333333333333	5	1.0	0.6666666666666666	0.7429599359956587	0.7956980626240796	0.2935973440107835	0.9620081523562793	0.854083221636462	0.9447588719286315	0.9526937966260407	0.9225015680691236	1.0	0.5	0.0
3173	0.013374060989601085	0.0002870271629895187	-0.00018132537250035364	0.9839421141708437	None	0	0	0.42857142857142855	3	0.625	5	0.4166666666666667	0.375	4	3	5	1	0	0.6666666666666666	6	4	0.6666666666666666	10	0.07692307692307693	0.4	0.43736341330500383	0.9581541427810207	0.49467750034010594	0.96378133060705	0.7510530629107581	0.7923517868926598	0.9492677356257694	0.9298130987866168	1.0	0.25	0.0
5581	0.08389307463179237	0.03722038427185299	0.03431719315272394	0.663412620920641	None	0	0	0.14285714285714285	2	0.9444444444444444	17	0.5263157894736842	0.9444444444444444	19	17	0	0	0	0.10526315789473684	2	19	1.3333333333333333	20	0.0	0	0.8305642217615226	0.8996757537772031	0.33662882827341184	0.8783971163734159	0.4496107462496168	0.9285041726778218	0.9219292846532887	0.9042155112951458	0	0	0.0
5773	0.09582860779937169	0.009524223109096407	0.0019850095005900657	0.5794964497888672	None	0	0	0.14285714285714285	2	0.9444444444444444	17	0.5263157894736842	0.9444444444444444	19	17	0	0	0	0.10526315789473684	2	19	1.3333333333333333	20	0.0	0	0.8227273076220651	0.8824938219845561	0.21017449704652086	0.8836178358188762	0.3360585876406098	0.9128522573563499	0.9004252782981372	0.8938601536297187	0	0	0.0
352	None	None	None	None	None	0	0	0.75	3	0.25	1	0.6	0	2	0	3	1	0	0.4	5	2	0.4	6	0.125	0.4	0	0	0	0	0	0	0	0	0	0	0
2529	None	None	None	None	None	0	0	0.6666666666666666	2	0.5	1	0.6666666666666666	0	1	0	2	4	0	0.6666666666666666	2	3	0.26666666666666666	4	0.5714285714285714	0.6666666666666666	0	0	0	0	0	0	0	0	0	0	0
5866	0.09597813197852148	0.04066567063958652	0.03783848985785407	0.6523708909393587	None	0	0	0.13333333333333333	2	0.95	19	0.5238095238095238	0.95	21	19	0	0	0	0.09523809523809523	2	21	1.4666666666666666	22	0.0	0	0.8227273076220651	0.8845430620761572	0.21017449704652086	0.8920960861913169	0.3360585876406098	0.9232762932262708	0.9004252782981372	0.9013285934871983	0	0	0.0
3070	0.01847478012003519	0.002272249895934452	0.0011967159199299353	0.9537087151573105	None	0.25	1	0.6	6	0.4166666666666667	5	0.5185185185185185	0.4166666666666667	10	5	3	0	0	0.3333333333333333	3	9	0.9333333333333333	14	0.0	0.8	0.7511018609393432	0.913079552250265	0.32186279515731764	0.8459288189432441	0.851309898997531	0.8733163575885284	0.9002387250292246	0.8802870972609912	0	0	0.0
1701	None	None	None	None	None	0	0	0.5	3	0.5	3	0.4	0.3333333333333333	4	2	3	0	0	0.8	4	5	0.5333333333333333	8	0.0	0.4	0.5182246870715623	0.9791161877190901	0.800300608379389	0.942680416919888	0.813245700307796	0.6021674612473207	0.9533409208911421	0.9132586526375565	0	0	0.0
7157	0.12472616026500558	0.027289760244761565	0.02678462284276546	0.7276631719795963	None	0	0	0.09090909090909091	2	0.9666666666666667	29	0.5161290322580645	0.9666666666666667	31	29	0	0	0	0.06451612903225806	2	31	2.1333333333333333	32	0.0	0	0.8227273076220651	0.8853115619234163	0.21017449704652086	0.8815522019893146	0.3360585876406098	0.926831776965549	0.9004252782981372	0.8999480707251587	0	0	0.0
4987	0.07161878866078715	0.006825471649667645	0.006728674403070437	0.6488717507471959	None	0	0	0.14285714285714285	2	0.9444444444444444	17	0.5263157894736842	0.9444444444444444	19	17	0	0	0	0.10526315789473684	2	19	1.3333333333333333	20	0.0	0	0.8305642217615226	0.8947181387478773	0.36632639087325936	0.9107689563959445	0.4496107462496168	0.926855429451033	0.9109006634308816	0.9116617507420364	0	0	0.0
5672	0.09610222294167178	0.03995178712428832	0.03782523529596506	0.6540343461179199	None	0	0	0.13333333333333333	2	0.95	19	0.5238095238095238	0.95	21	19	0	0	0	0.09523809523809523	2	21	1.4666666666666666	22	0.0	0	0.8227273076220651	0.8845430620761572	0.21017449704652086	0.8920960861913169	0.3360585876406098	0.9232762932262708	0.9004252782981372	0.9013285934871983	0	0	0.0
1857	None	None	None	None	None	0	0	0.2222222222222222	2	0.9090909090909091	10	0.43333333333333335	0.7272727272727273	9	8	3	1	0	0.8333333333333334	5	6	0.8666666666666667	13	0.1111111111111111	0.2	0.7373796849603569	0.9353742511830712	0.47639875025417205	0.9239707470733209	0.5971824331152658	0.9106562457645064	0.8778653531373604	0.9239445980258476	1.0	0	0.0
2521	None	None	None	None	None	0	0	0.5	1	1.0	1	1.0	0	0	0	2	0	0	0.3333333333333333	3	1	0.2	3	0.0	0	0	0	0	0	0	0	0	0	0	0	0
384	None	None	None	None	None	0	0	0.5	1	1.0	1	1.0	0	1	0	1	0	0	0.3333333333333333	3	1	0.2	3	0.0	0	0	0	0	0	0	0	0	0	0	0	0
3369	0.05707258089341285	0.004978646761513458	-0.0034741436123953014	0.9766618733673468	None	0	0	0.26666666666666666	4	0.75	15	0.3235294117647059	0.75	19	15	2	0	0	0.23529411764705882	17	4	1.4666666666666666	22	0.0	0.15384615384615385	0.5266235291915817	0.962729266299433	0.37525331205867335	0.9295780659472306	0.7436390387565405	0.9129833158712956	0.8972906091016684	0.9386282111439798	0	0	0.0
5585	0.09903272583197215	0.034157087505036994	0.030918766569889032	0.5734748708915313	None	0	0	0.125	2	0.9523809523809523	20	0.5227272727272727	0.9523809523809523	22	20	0	0	0	0.09090909090909091	2	22	1.5333333333333334	23	0.0	0	0.804047181923592	0.9161873855808522	0.21017449704652086	0.918783989168715	0.3360585876406098	0.9230531424467416	0.902881884739823	0.9193871522478113	0	0	0.0
5980	0.09858829938067419	0.04245931149855321	0.04026530950855852	0.654173199021163	None	0	0	0.13333333333333333	2	0.95	19	0.5238095238095238	0.95	21	19	0	0	0	0.09523809523809523	2	21	1.4666666666666666	22	0.0	0	0.8227273076220651	0.8845430620761572	0.21017449704652086	0.8920960861913169	0.3360585876406098	0.9232762932262708	0.9004252782981372	0.9013285934871983	0	0	0.0
5194	0.08712377111507029	0.03644557798331304	0.03128758460609257	0.6715151673532884	None	0	0	0.16666666666666666	2	0.9375	15	0.5294117647058824	0.9375	17	15	0	0	0	0.11764705882352941	2	17	1.2	18	0.0	0	0.8305642217615226	0.8631507774325636	0.36632639087325936	0.8860591780059953	0.4496107462496168	0.9320142061912898	0.9219292846532887	0.8975494357688456	0	0	0.0
6719	0.10201069252034914	0.043237021256923955	0.04130547759391205	0.6509380079837773	None	0	0	0.1	2	0.9629629629629629	26	0.5178571428571429	0.9629629629629629	28	26	0	0	0	0.07142857142857142	2	28	1.9333333333333333	29	0.0	0	0.8227273076220651	0.8678128195370208	0.21017449704652086	0.8762058505937395	0.3360585876406098	0.9215229572900654	0.9004252782981372	0.8909666502724928	0	0	0.0
2402	None	None	None	None	None	0	0	0.5	3	0.5	3	0.5	0	0	0	7	5	0	1.0	4	4	0.5333333333333333	8	0.2777777777777778	0.2857142857142857	0	0	0	0	0	0	0	0	0	0	0
3004	0.05778559900337249	0.009030204126893494	0.005399802162028135	0.9826574646655444	None	0	0	0.14285714285714285	2	0.9473684210526315	18	1.0	0.9473684210526315	20	18	0	1	0	0.047619047619047616	21	1	1.4	21	0.5	0.1	0.5266235291915817	0.957012192023223	0.48767357645070175	0.9271317022707383	0.6704107359359031	0.8890056277626708	0.9052842595216093	0.9292782604598379	1.0	0	0.0
5538	0.0981340315482699	0.043921653414289635	0.04091757472135422	0.641898289875612	None	0	0	0.13333333333333333	2	0.95	19	0.5238095238095238	0.95	21	19	0	0	0	0.09523809523809523	2	21	1.4666666666666666	22	0.0	0	0.8227273076220651	0.8845430620761572	0.21017449704652086	0.8920960861913169	0.3360585876406098	0.9232762932262708	0.9004252782981372	0.9013285934871983	0	0	0.0
466	None	None	None	None	None	0.3333333333333333	1	0.625	5	0.4	4	0.6666666666666666	0.3	8	3	3	0	0	0.5	6	3	0.8	12	0.0	0.2222222222222222	0.3984207180711294	0.9465738647622339	0.18578424670267374	0.9197439433485152	0.5135347962778859	0.9552910588927267	0.9094589354901098	0.9422286429267928	0	0	0.0
38	None	None	None	None	None	0.25	1	0.6	6	0.4166666666666667	5	0.4375	0.4166666666666667	9	5	4	2	0	0.5	4	8	0.9333333333333333	14	0.25	0.5	0.7137052963160382	0.8576841009944484	0.8362363114091806	0.9701035703471419	0.3310193769635809	0.9263951391358453	0.9356595070508759	0.931042425763032	0.5555555555555556	0.1111111111111111	0.0
7235	0.1192025757981015	0.04082717835608343	0.039717609339148544	0.6646255792336152	None	0	0	0.1	2	0.9629629629629629	26	0.5178571428571429	0.9629629629629629	28	26	0	0	0	0.07142857142857142	2	28	1.9333333333333333	29	0.0	0	0.8227273076220651	0.8678128195370208	0.21017449704652086	0.867968049700202	0.3360585876406098	0.9215229572900654	0.9042745703745728	0.8885514864985672	0	0	0.0
3678	0.09740774075697613	0.016356862779913415	0.01412900873171839	0.926817220344761	None	0	0	0.14285714285714285	2	0.9444444444444444	17	0.5263157894736842	0.9444444444444444	19	17	0	1	0	0.10526315789473684	2	19	1.3333333333333333	20	0.5	0	0.7853670562251188	0.9456751814118971	0.3371386528384682	0.9078190940726452	0.5609253095528951	0.9189562819388151	0.9052842595216093	0.9258178047071985	1.0	0.3684210526315789	0.0
1797	None	None	None	None	None	0	0	0.2222222222222222	2	0.8181818181818182	9	0.43333333333333335	0.6363636363636364	8	7	4	2	0	0.8333333333333334	5	6	0.8666666666666667	13	0.18181818181818182	0	0.8642640440219378	0.936719604822846	0.25764854816280125	0.7134920070739573	0.7988264872294808	0.9391734285366901	0.9097768902424583	0.8923265276555966	0.625	0.5	0.0
3271	0.047528808744942815	0.0018355231155106216	0.001075596972537299	0.9732299758879797	None	0	0	0.18181818181818182	2	0.9285714285714286	13	1.0	0.9285714285714286	15	13	0	0	0	0.0625	16	1	1.0666666666666667	16	0.0	0.26666666666666666	0.7775301420856614	0.9700844921305406	0.5180011071219817	0.9104033702927299	0.6667287909175299	0.8806843118387722	0.9102309543172542	0.9307865139196917	0	0	0.0
5725	0.09884333675073627	0.042225101365063515	0.040235300534306476	0.6525869158987689	None	0	0	0.13333333333333333	2	0.95	19	0.5238095238095238	0.95	21	19	0	0	0	0.09523809523809523	2	21	1.4666666666666666	22	0.0	0	0.8227273076220651	0.8845430620761572	0.21017449704652086	0.8920960861913169	0.3360585876406098	0.9232762932262708	0.9004252782981372	0.9013285934871983	0	0	0.0
4931	0.08387320864012415	0.03823901202579031	0.033045020022694487	0.6646837684276746	None	0	0	0.16666666666666666	2	0.9375	15	0.5294117647058824	0.9375	17	15	0	0	0	0.11764705882352941	2	17	1.2	18	0.0	0	0.8305642217615226	0.8631507774325636	0.36632639087325936	0.8860591780059953	0.4496107462496168	0.9269355326941772	0.9219292846532887	0.8951491986748634	0	0	0.0
4591	0.09037127455381345	0.03802882284744933	0.03319490578337723	0.6698912018575682	None	0	0	0.16666666666666666	2	0.9375	15	0.5294117647058824	0.9375	17	15	0	0	0	0.11764705882352941	2	17	1.2	18	0.0	0	0.8305642217615226	0.8631507774325636	0.36632639087325936	0.8860591780059953	0.4496107462496168	0.9320142061912898	0.9219292846532887	0.8975494357688456	0	0	0.0
5962	0.10061384889022713	0.042893104285818225	0.04001733288017579	0.6468350857279787	None	0	0	0.13333333333333333	2	0.95	19	0.5238095238095238	0.95	21	19	0	0	0	0.09523809523809523	2	21	1.4666666666666666	22	0.0	0	0.8227273076220651	0.8845430620761572	0.21017449704652086	0.8920960861913169	0.3360585876406098	0.9232762932262708	0.9004252782981372	0.9013285934871983	0	0	0.0
983	None	None	None	None	None	0.3333333333333333	1	0.375	3	0.7	7	0.3333333333333333	0.6	8	6	3	0	0	0.4444444444444444	9	4	0.8	12	0.0	0.25	0.7504274897272832	0.7056340560483455	0.33199320358200624	0.8767498691915739	0.854083221636462	0.9092963695723758	0.930561607892088	0.8473264697340915	0	0	0.0
2002	None	None	None	None	None	0	0	0.4	2	0.6	3	0.7	0.4	2	2	4	1	0	0.4	5	2	0.4666666666666667	7	0.08333333333333333	0	0.7468621195975274	0.9004635613394014	0.5108028776410855	0.979689146764574	0.6270372032076129	0.9595275897713754	0.7244674533785959	0.9561201681098772	1.0	0	0.0
1426	None	None	None	None	None	0	0	0.6666666666666666	2	0.5	1	0.6666666666666666	0	2	0	1	2	0	0.6666666666666666	3	2	0.26666666666666666	4	0.5	0	0	0	0	0	0	0	0	0	0	0	0
3431	0.03436139523959676	0.0038007818486987827	0.003742379741938136	0.941140092692925	None	0	0	0.25	2	0.9	9	0.3	0.8	9	8	2	2	0	0.625	8	5	0.8	12	0.2857142857142857	0.18181818181818182	0.6733059207297797	0.956883258124727	0.33199320358200624	0.9089054046153099	0.851309898997531	0.8339375771415369	0.9277084971929663	0.9119731866795788	0.5555555555555556	0.2222222222222222	0.0
4836	0.08200168131240204	0.030122425085506634	0.029352328605620818	0.6686758052199495	None	0	0	0.14285714285714285	2	0.9473684210526315	18	0.525	0.9473684210526315	20	18	0	0	0	0.1	2	20	1.4	21	0.0	0	0.8266457646917938	0.9310596959652521	0.36632639087325936	0.9140805450510231	0.5971824331152658	0.9275039555790798	0.9052842595216093	0.9245277919667562	0	0	0.0
1618	None	None	None	None	None	0.5	2	0.7	7	0.25	3	0.5	0.08333333333333333	6	1	7	3	0	0.5714285714285714	7	4	0.9333333333333333	14	0.23076923076923078	0.25	0.7474716055130772	0.8898081245300192	0.33199320358200624	0.7626800599254531	0.848719518756079	0.9252831210568683	0.8979262603557061	0.8726062738190304	0.3333333333333333	0.6666666666666666	0.0
10	None	None	None	None	None	0.16666666666666666	1	0.3333333333333333	5	0.75	15	0.36666666666666664	0.65	16	13	5	1	0	0.4166666666666667	5	12	1.4666666666666666	22	0.09090909090909091	0.21052631578947367	0.5845799809608405	0.9432605401128595	0.7451327545102533	0.8235328196629514	0.2938406118899728	0.8310425816129177	0.9019899781036372	0.8788365506253574	1.0	0.3125	0.0
6742	0.07922493049632061	0.008193609615388776	0.004665053935541603	0.612043932086686	None	0	0	0.13333333333333333	2	0.95	19	0.5238095238095238	0.95	21	19	0	0	0	0.09523809523809523	2	21	1.4666666666666666	22	0.0	0	0.8227273076220651	0.8845430620761572	0.21017449704652086	0.8927776554387095	0.3360585876406098	0.9232762932262708	0.9004252782981372	0.9015388798212878	0	0	0.0
4985	0.0926600792559177	0.03682111972192003	0.03101496468607917	0.6618245723015546	None	0	0	0.16666666666666666	2	0.9375	15	0.5294117647058824	0.9375	17	15	0	0	0	0.11764705882352941	2	17	1.2	18	0.0	0	0.8305642217615226	0.8363352051287282	0.36632639087325936	0.800965256523341	0.3360585876406098	0.9392342957823638	0.9004252782981372	0.8721974003423351	0	0	0.0
2081	None	None	None	None	None	0	0	0.5	1	1.0	1	1.0	0	1	0	1	1	0	0.3333333333333333	1	3	0.2	3	0.2	0	0	0	0	0	0	0	0	0	0	0	0
973	None	None	None	None	None	1.0	1	0.75	3	0.25	1	0.6666666666666666	0	1	0	4	3	0	1.0	3	3	0.4	6	0.2727272727272727	0	0	0	0	0	0	0	0	0	0	0	0
3251	0.022348927222725634	0.002399692820278107	-0.0015680815634764242	0.985191700603577	None	0	0	0.2222222222222222	2	0.8181818181818182	9	0.4642857142857143	0.6363636363636364	7	7	5	1	0	0.5714285714285714	4	7	0.8666666666666667	13	0.07142857142857142	0.18181818181818182	0.8948242342557776	0.9533327456287009	0.5159289925849161	0.947509646338716	0.7510530629107581	0.9483884767018835	0.8883219931887705	0.9498069764583585	1.0	0	0.0
5622	0.09661961065527369	0.02733848380315752	0.02588324779522562	0.5683626283407079	None	0	0	0.14285714285714285	2	0.9473684210526315	18	0.525	0.9473684210526315	20	18	0	0	0	0.1	2	20	1.4	21	0.0	0	0.8266457646917938	0.8818634179601278	0.21017449704652086	0.892184762310701	0.3360585876406098	0.9255997167082428	0.9004252782981372	0.9015716554940878	0	0	0.0
980	None	None	None	None	None	0	0	0.5	5	0.5	6	0.5833333333333334	0.4166666666666667	9	5	4	1	0	0.375	3	8	0.9333333333333333	14	0.125	0.5714285714285714	0.8126139512615376	0.9315534352957134	0.5089284332115553	0.9390814944937643	0.7436390387565405	0.9130980524945739	0.9052842595216093	0.928646125105131	1.0	0	0.0
7159	0.11360993312591594	0.04548093894181026	0.04548014723731732	0.6376530747617196	None	0	0	0.1	2	0.9629629629629629	26	0.5178571428571429	0.9629629629629629	28	26	0	0	0	0.07142857142857142	2	28	1.9333333333333333	29	0.0	0	0.8227273076220651	0.8678128195370208	0.21017449704652086	0.8762058505937395	0.3360585876406098	0.9215229572900654	0.9004252782981372	0.8909666502724928	0	0	0.0
5502	0.06573145790953809	0.01894550979893703	0.003936517675190518	0.6436268115412095	None	0	0	0.08333333333333333	1	1.0	15	1.0	1.0	16	15	0	1	0	0.058823529411764705	1	17	1.1333333333333333	17	0.3333333333333333	0	0.8711566339634285	0.6746701295146466	0.31056774692342504	0.7914268632822087	0.4666205103779378	0.94496060581617	0.9061589168124344	0.8369001252340185	1.0	0.4375	0.0
5121	0.08968343343588786	0.03674358137824622	0.031237259230109945	0.6656874158267266	None	0	0	0.16666666666666666	2	0.9375	15	0.5294117647058824	0.9375	17	15	0	0	0	0.11764705882352941	2	17	1.2	18	0.0	0	0.8305642217615226	0.8631507774325636	0.36632639087325936	0.8860591780059953	0.4496107462496168	0.9320142061912898	0.9219292846532887	0.8975494357688456	0	0	0.0
1814	None	None	None	None	None	0.2857142857142857	2	0.5	8	0.47619047619047616	10	0.3194444444444444	0.47619047619047616	17	10	5	0	0	0.5	12	6	1.5333333333333334	23	0.0	0.4	0.6733059207297797	0.9409252726913792	0.33199320358200624	0.917565423636669	0.7455064176328963	0.8647338038987875	0.8987312236542419	0.9124815974011882	0	0	0.0
6036	0.09678865461585627	0.04048341315640398	0.0376705368345307	0.6561430311290245	None	0	0	0.13333333333333333	2	0.95	19	0.5238095238095238	0.95	21	19	0	0	0	0.09523809523809523	2	21	1.4666666666666666	22	0.0	0	0.8227273076220651	0.8845430620761572	0.21017449704652086	0.8920960861913169	0.3360585876406098	0.9232762932262708	0.9004252782981372	0.9013285934871983	0	0	0.0
6687	0.09721603958028305	0.04186658784967492	0.0398645690985466	0.652967813052433	None	0	0	0.13333333333333333	2	0.95	19	0.5238095238095238	0.95	21	19	0	0	0	0.09523809523809523	2	21	1.4666666666666666	22	0.0	0	0.8227273076220651	0.8845430620761572	0.21017449704652086	0.8920960861913169	0.3360585876406098	0.9232762932262708	0.9004252782981372	0.9013285934871983	0	0	0.0
997	None	None	None	None	None	0	0	0.8333333333333334	5	0.0	0	0.6	0	3	0	5	0	0	0.6	5	3	0.6	9	0.0	0.3333333333333333	0	0	0	0	0	0	0	0	0	0	0
4393	0.04821624572706884	0.024916110460702745	0.022282945834114918	0.7002107878318875	None	0	0	0.2	2	0.9230769230769231	12	0.5357142857142857	0.9230769230769231	14	12	0	0	0	0.14285714285714285	2	14	1.0	15	0.0	0	0.8266457646917938	0.9512735634282675	0.44559115232179475	0.9229199332138031	0.5971824331152658	0.9091077124773626	0.902881884739823	0.9299348312724821	0	0	0.0
3783	0.07074738803702357	0.01730613565709951	0.015735131959341567	0.6037904987796061	None	0	0	0.16666666666666666	2	0.9333333333333333	14	0.53125	0.9333333333333333	15	14	1	0	0	0.125	2	16	1.1333333333333333	17	0.0	0	0.8227273076220651	0.9121677834756893	0.36632639087325936	0.8941949327295767	0.5971824331152658	0.9288402415765827	0.8972906091016684	0.9127679665382563	0	0	0.0
5785	0.08239831810124483	0.015789296785646854	0.01576906736974647	0.6767816577666905	None	0	0	0.16666666666666666	2	0.9375	15	0.5294117647058824	0.9375	17	15	0	0	0	0.11764705882352941	2	17	1.2	18	0.0	0	0.8227273076220651	0.8798442722500532	0.21017449704652086	0.89341040178106	0.3360585876406098	0.9122615670705021	0.9219292846532887	0.8959358283204328	0	0	0.0
11	None	None	None	None	None	0.25	1	0.6	6	0.3076923076923077	4	0.4166666666666667	0.3076923076923077	7	4	7	0	0	1.0	6	6	1.0	15	0.0	0.4	0.8204879583959179	0.957731505453575	0.3927905537487596	0.8796002857179891	0.5264154793712139	0.9095179537747015	0.9109127304162611	0.9221779258752856	0	0	0.0
136	None	None	None	None	None	0	0	0.3333333333333333	2	0.6666666666666666	4	0.4	0.6666666666666666	5	4	2	3	0	0.8	5	4	0.5333333333333333	8	0.42857142857142855	0	0.5958610237518795	0.8517888612122162	0.7562155130502344	0.9496426087122742	0.4161599542316191	0.8064348369192501	0.9177844376200056	0.8846835578512161	0.2	0.2	0.0
2626	0.015321567829002711	0.0017874574503121523	0.001467001487919909	0.9653425705601101	None	0.25	1	0.5	5	0.4166666666666667	5	0.3888888888888889	0.25	7	3	6	2	0	1.0	6	6	0.9333333333333333	14	0.16666666666666666	0.4444444444444444	0.6733059207297797	0.877659415225498	0.33199320358200624	0.9192116050339918	0.851309898997531	0.896226436086312	0.9455173031276328	0.8989887128086539	0.5714285714285714	0.42857142857142855	0.0
7460	0.12476342804986565	0.0373489475607575	0.037148007313943056	0.6650264322284385	None	0	0	0.1	2	0.9629629629629629	26	0.5178571428571429	0.9629629629629629	28	26	0	0	0	0.07142857142857142	2	28	1.9333333333333333	29	0.0	0	0.8384011359009801	0.8686065057346756	0.21017449704652086	0.8762058505937395	0.3360585876406098	0.9215229572900654	0.9004252782981372	0.8911910636408279	0	0	0.0
4821	0.08337135708457508	0.0356920612583141	0.030549946614192483	0.6662519530529392	None	0	0	0.16666666666666666	2	0.9375	15	0.5294117647058824	0.9375	17	15	0	0	0	0.11764705882352941	2	17	1.2	18	0.0	0	0.8305642217615226	0.8631507774325636	0.36632639087325936	0.8860591780059953	0.4496107462496168	0.9320142061912898	0.9219292846532887	0.8975494357688456	0	0	0.0
197	None	None	None	None	None	0	0	0.42857142857142855	3	0.625	5	0.8333333333333334	0.5	4	4	5	2	0	0.3333333333333333	2	6	0.6666666666666666	10	0.14285714285714285	0.5	0.26219073739851106	0.9675508716379534	0.7946376996263788	0.7923179963752861	0.38401373831220176	0.9482502730062405	0.8709468666952309	0.9273997379613206	0.75	0.5	0.0
5184	0.08543640946058284	0.03610998633397255	0.030495009358805572	0.6521043055466285	None	0	0	0.16666666666666666	2	0.9375	15	0.5294117647058824	0.9375	17	15	0	0	0	0.11764705882352941	2	17	1.2	18	0.0	0	0.8305642217615226	0.8631507774325636	0.36632639087325936	0.8860591780059953	0.4496107462496168	0.9320142061912898	0.9219292846532887	0.8975494357688456	0	0	0.0
6919	0.128570033904586	0.03757861738023361	0.022349233398987044	0.73412986892159	None	0	0	0.1	2	0.9629629629629629	26	0.5178571428571429	0.9629629629629629	28	26	0	0	0	0.07142857142857142	2	28	1.9333333333333333	29	0.0	0	0.8227273076220651	0.8678128195370208	0.21017449704652086	0.8838942765382946	0.3360585876406098	0.9215229572900654	0.9004252782981372	0.8933035262106368	0	0	0.0
7238	0.15129217107044005	0.05464953523746549	0.051238163721265176	0.8158712965914977	None	0	0	0.08333333333333333	2	0.9705882352941176	33	0.5142857142857142	0.9705882352941176	35	33	0	0	0	0.05714285714285714	2	35	2.4	36	0.0	0	0.8227273076220651	0.8558100537334777	0.21017449704652086	0.872953956111659	0.3360585876406098	0.9202726877788031	0.9004252782981372	0.8860926382065737	0	0	0.0
2902	0.014081546779848138	0.00340994108198967	-0.0009924605947370896	0.9727580744035336	None	0.3333333333333333	1	0.5	4	0.6	6	0.42857142857142855	0.5	7	5	4	0	0	0.5714285714285714	7	4	0.8	12	0.0	0.25	0.6733059207297797	0.9504800889075723	0.33199320358200624	0.8098594961846398	0.851309898997531	0.7950094827587236	0.8961128538443419	0.8721042391940127	0	0	0.0
3426	0.048470186749212836	0.00908881477299077	0.0065534105796575285	0.8350848332671778	None	0	0	0.3333333333333333	4	0.6666666666666666	10	0.3269230769230769	0.6666666666666666	13	10	3	0	0	0.3076923076923077	13	4	1.1333333333333333	17	0.0	0.125	0.627807237954163	0.9461039279941988	0.33199320358200624	0.8905852426770419	0.7455064176328963	0.883978867908017	0.9052842595216093	0.9114037310709125	0	0	0.0
2453	None	None	None	None	None	0	0	0.6	3	0.4	2	0.4666666666666667	0.2	2	1	4	2	0	0.6	5	3	0.4666666666666667	7	0.18181818181818182	1.0	0.6589140633073306	0.8863007773712258	0.6276007422197803	0.9764314782098255	0.5461242604793151	0.957193796356707	0.954126349900826	0.950809119410806	0.75	0.5	0.19992367209560277
4457	0.06760407984729129	0.004424107091121425	-0.0033276531813530696	0.6310484915459245	None	0	0	0.07692307692307693	1	1.0	17	1.0	1.0	18	17	0	1	0	0.05263157894736842	1	19	1.2666666666666666	19	0.3333333333333333	0	0.8384011359009801	0.8801020749097314	0.36632639087325936	0.8655066960962526	0.5971824331152658	0.941172240777733	0.9052842595216093	0.9010759103324569	1.0	0.4444444444444444	0.0
6669	0.08972760022657995	0.00663594494769549	0.00564435955185645	0.6576008902261741	None	0	0	0.13333333333333333	2	0.95	19	0.5238095238095238	0.95	21	19	0	0	0	0.09523809523809523	2	21	1.4666666666666666	22	0.0	0	0.8227273076220651	0.8845430620761572	0.21017449704652086	0.9021510211300118	0.3360585876406098	0.9232762932262708	0.8780688362365294	0.9045138158749509	0	0	0.0
4455	0.049051457643147535	0.016437788136392486	-0.014847731054692993	0.717337391695405	None	0	0	0.2	2	0.9166666666666666	11	1.0	0.9166666666666666	13	11	0	0	0	0.07142857142857142	14	1	0.9333333333333333	14	0.0	0.15384615384615385	0.8305642217615226	0.9468072879108965	0.5159289925849161	0.9202683807861023	0.5971824331152658	0.9450445531596513	0.9052842595216093	0.9383872677442167	0	0	0.0
2270	None	None	None	None	None	0.75	3	0.8	8	0.23076923076923078	3	0.5	0.15384615384615385	8	2	6	1	0	0.8333333333333334	6	5	1.0	15	0.1	0.36363636363636365	0.743219799296406	0.9089348444845426	0.33199320358200624	0.8651670149256508	0.851309898997531	0.7786864766112025	0.9203328819734792	0.8588620666014389	1.0	0.25	0.0
3287	0.016078368731677856	0.0013542486752246353	0.0012680845720875933	0.9832442584533833	None	0	0	0.4	4	0.5833333333333334	7	0.25	0.5833333333333334	9	7	4	4	0	0.875	8	7	0.9333333333333333	14	0.4	0.2857142857142857	0.769170433889655	0.8906335990057631	0.6160542538915672	0.9446082532175187	0.24900393478677474	0.9205407984408315	0.9487813007987688	0.9213690712850606	0.1111111111111111	0.2222222222222222	0.0
2016	None	None	None	None	None	1.0	1	0.6	3	0.4	2	0.4666666666666667	0.4	4	2	2	1	0	0.6	5	3	0.4666666666666667	7	0.16666666666666666	1.0	0.6733059207297797	0.8105864990351577	0.33199320358200624	0.9534567114562831	0.851309898997531	0.9355415403729028	0.9244430731852346	0.9155125027221357	1.0	0.5	0.0
2511	None	None	None	None	None	0	0	0.25	1	1.0	4	1.0	0.25	1	1	4	5	0	0.6666666666666666	3	2	0.4	6	0.4166666666666667	0	0.15667884210529565	0.5	1.0	0.5	0.23539197668323739	0.5	0.9781940315851135	0.5	1.0	1.0	0.0
3376	0.07201714077500958	0.01613612254545973	0.014007751185288412	0.6908367670396245	None	0	0	0.18181818181818182	2	0.9285714285714286	13	1.0	0.9285714285714286	15	13	0	0	0	0.0625	16	1	1.0666666666666667	16	0.0	0.13333333333333333	0.6733059207297797	0.9637761687177391	0.5159289925849161	0.9011276562961522	0.7725322722821646	0.795625107808256	0.9052842595216093	0.907490949020097	0	0	0.0
5839	0.09816318020921622	0.03928397058300303	0.03642663814773127	0.6462940952197043	None	0	0	0.13333333333333333	2	0.95	19	0.5238095238095238	0.95	21	19	0	0	0	0.09523809523809523	2	21	1.4666666666666666	22	0.0	0	0.8227273076220651	0.8845430620761572	0.21017449704652086	0.8920960861913169	0.3360585876406098	0.9232762932262708	0.9004252782981372	0.9013285934871983	0	0	0.0
1199	None	None	None	None	None	0	0	1.0	4	0.0	0	0.75	0	2	0	3	1	0	0.5	4	2	0.4	6	0.125	0.5	0	0	0	0	0	0	0	0	0	0	0
1422	None	None	None	None	None	0	0	0.6666666666666666	2	0.5	1	0.6666666666666666	0.5	1	1	2	6	0	0.6666666666666666	3	2	0.26666666666666666	4	0.75	0	0.3253294003970809	0.5	0.6237115125881558	0.5	0.4578221109123978	0.5	0.7721832964866532	0.5	1.0	1.0	0.41834366570124615
524	None	None	None	None	None	0	0	1.0	1	0	0	1.0	0	1	0	0	0	0	0.5	2	1	0.13333333333333333	2	0.0	0	0	0	0	0	0	0	0	0	0	0	0
4418	0.09793715472864938	0.02510383268800149	0.02397494908955529	0.6769580278532443	None	0	0	0.125	2	0.9523809523809523	20	0.5227272727272727	0.9523809523809523	22	20	0	0	0	0.09090909090909091	2	22	1.5333333333333334	23	0.0	0	0.8266457646917938	0.9233523447471788	0.36632639087325936	0.9178417092837216	0.5458181075475192	0.9248673537627127	0.9081310321300902	0.9220732039024961	0	0	0.0
3165	0.015976207658548732	0.0034702830026798856	0.0034702411432936905	0.971031239147338	None	0.3333333333333333	1	0.625	5	0.4444444444444444	4	0.4583333333333333	0.4444444444444444	8	4	2	1	0	0.375	8	3	0.7333333333333333	11	0.25	0.6666666666666666	0.6733059207297797	0.8034823182304073	0.33199320358200624	0.9119760932767184	0.851309898997531	0.8854393807943762	0.9244430731852346	0.873293244184529	1.0	0.125	0.0
4401	0.0799825998267057	0.02980674662440403	0.029193143252255034	0.6709378186127821	None	0	0	0.14285714285714285	2	0.9473684210526315	18	0.525	0.9473684210526315	20	18	0	0	0	0.1	2	20	1.4	21	0.0	0	0.8266457646917938	0.9310596959652521	0.36632639087325936	0.9140805450510231	0.5971824331152658	0.9275039555790798	0.9052842595216093	0.9245277919667562	0	0	0.0
2340	None	None	None	None	None	0	0	0.4	2	0.6	3	0.875	0.4	2	2	4	2	0	0.5	4	2	0.4666666666666667	7	0.16666666666666666	0	0.2100299774453931	0.7503162700844724	0.8660407008517929	0.7924230010704402	0.5039621244827011	0.936177629984218	0.9627048625124659	0.8466457049315573	0.75	1.0	0.2360550860577414
6452	0.10197579060634053	0.021508024331122925	0.021467298083101036	0.6739954738422869	None	0	0	0.13333333333333333	2	0.95	19	0.5238095238095238	0.95	21	19	0	0	0	0.09523809523809523	2	21	1.4666666666666666	22	0.0	0	0.8227273076220651	0.8845430620761572	0.21017449704652086	0.8833850391825923	0.3360585876406098	0.9232762932262708	0.9004252782981372	0.8987056550088252	0	0	0.0
2517	None	None	None	None	None	0	0	0.3333333333333333	2	0.8333333333333334	5	0.5	0.5	3	3	4	1	0	1.0	4	4	0.5333333333333333	8	0.08333333333333333	0.4	0.1	0.5549584461216702	0.7320814017035857	0.6097660416669518	0.7725322722821646	0.579601286189491	0.9560364460586598	0.581612676760701	1.0	0.6666666666666666	0.0
1526	None	None	None	None	None	0.5	1	0.8333333333333334	5	0.0	0	0.6666666666666666	0	2	0	5	4	0	0.75	4	3	0.5333333333333333	8	0.3333333333333333	0.3333333333333333	0	0	0	0	0	0	0	0	0	0	0
515	None	None	None	None	None	1.0	1	0.8	4	0.2	1	0.4666666666666667	0	3	0	3	1	0	0.6	5	3	0.4666666666666667	7	0.14285714285714285	1.0	0	0	0	0	0	0	0	0	0	0	0
4580	0.09038702295209974	0.03797736337404726	0.031604409735125606	0.6550013094135474	None	0	0	0.16666666666666666	2	0.9375	15	0.5294117647058824	0.9375	17	15	0	0	0	0.11764705882352941	2	17	1.2	18	0.0	0	0.8305642217615226	0.8631507774325636	0.36632639087325936	0.8860591780059953	0.4496107462496168	0.9320142061912898	0.9219292846532887	0.8975494357688456	0	0	0.0
701	None	None	None	None	None	1.0	1	0.75	3	0.25	1	0.6666666666666666	0	2	0	3	1	0	1.0	3	3	0.4	6	0.125	0.6666666666666666	0	0	0	0	0	0	0	0	0	0	0
6822	0.07155280026171126	0.013231918679370186	0.012103227541808743	0.7225802055200705	None	0	0	0.10526315789473684	2	0.9615384615384616	25	1.0	0.9615384615384616	27	25	0	1	0	0.03571428571428571	28	1	1.8666666666666667	28	0.5	0.14814814814814814	0.8384011359009801	0.8981760931853056	0.21017449704652086	0.8907946620545614	0.3360585876406098	0.9246579067174493	0.9004252782981372	0.9056062739478903	1.0	0.4074074074074074	0.0
2215	None	None	None	None	None	0	0	0.3333333333333333	1	1.0	2	1.0	0.5	1	1	2	2	0	0.25	4	1	0.26666666666666666	4	0.25	0	0.1	0.5	0.9566317784204486	0.5	0.22764226255453918	0.5	0.9775442887847513	0.5	1.0	1.0	0.0
7364	0.12205997706010473	0.048625833996967203	0.04832699415391941	0.6676815909851843	None	0	0	0.1	2	0.9629629629629629	26	0.5178571428571429	0.9629629629629629	28	26	0	0	0	0.07142857142857142	2	28	1.9333333333333333	29	0.0	0	0.8227273076220651	0.8678128195370208	0.21017449704652086	0.8762058505937395	0.3360585876406098	0.9215229572900654	0.9004252782981372	0.8909666502724928	0	0	0.0
6284	0.09293528417567122	0.010926662801030154	0.010508608192890696	0.6279350173836109	None	0	0	0.13333333333333333	2	0.95	19	0.5238095238095238	0.95	21	19	0	0	0	0.09523809523809523	2	21	1.4666666666666666	22	0.0	0	0.7853670562251188	0.9342648408629612	0.21017449704652086	0.9276872766655101	0.3360585876406098	0.9360214321372101	0.8868858618092249	0.9327447780363829	0	0	0.0
3681	0.07527525714417078	0.002910560671115026	0.0026992009618112666	0.7733699682957278	None	0	0	0.16666666666666666	2	0.9375	15	0.5294117647058824	0.9375	17	15	0	0	0	0.11764705882352941	2	17	1.2	18	0.0	0	0.7853670562251188	0.9414150662823941	0.37525331205867335	0.9335812214600324	0.5971824331152658	0.9222783048560841	0.9004252782981372	0.9328441705349029	0	0	0.0
5869	0.09858974848636656	0.04130823615545516	0.038522745655933194	0.6559144928627914	None	0	0	0.13333333333333333	2	0.95	19	0.5238095238095238	0.95	21	19	0	0	0	0.09523809523809523	2	21	1.4666666666666666	22	0.0	0	0.8227273076220651	0.8845430620761572	0.21017449704652086	0.8920960861913169	0.3360585876406098	0.9232762932262708	0.9004252782981372	0.9013285934871983	0	0	0.0
4329	0.07782979492768723	0.025396550129057623	0.02427720230406425	0.6767684991202657	None	0	0	0.14285714285714285	2	0.9473684210526315	18	0.525	0.9473684210526315	20	18	0	0	0	0.1	2	20	1.4	21	0.0	0	0.8266457646917938	0.9310596959652521	0.36632639087325936	0.9140805450510231	0.5971824331152658	0.9275039555790798	0.9052842595216093	0.9245277919667562	0	0	0.0
1098	None	None	None	None	None	0	0	0.6666666666666666	2	0.5	1	0.6666666666666666	0.5	1	1	2	2	0	0.6666666666666666	3	2	0.26666666666666666	4	0.25	0	1.0	0.5	0.9907951070080226	0.5	0.1	0.5	0.9855301397114962	0.5	1.0	0	0.0
6710	0.09548138302893898	0.03890486326611392	0.03808999431178948	0.6611985818126447	None	0	0	0.1	2	0.9629629629629629	26	0.5178571428571429	0.9629629629629629	28	26	0	0	0	0.07142857142857142	2	28	1.9333333333333333	29	0.0	0	0.8227273076220651	0.8678128195370208	0.21017449704652086	0.8762058505937395	0.3360585876406098	0.9215229572900654	0.9004252782981372	0.8909666502724928	0	0	0.0
3269	0.006103132984726284	0.0012920588262862371	0.0010857537074892305	0.9454918084554543	None	0.6666666666666666	2	0.6666666666666666	6	0.36363636363636365	4	0.4642857142857143	0.09090909090909091	5	1	7	3	0	0.5714285714285714	7	4	0.8666666666666667	13	0.21428571428571427	0.2857142857142857	0.8139593086071301	0.7342701899114642	0.33199320358200624	0.7560013871921193	0.851309898997531	0.8225342519734028	0.8961128538443419	0.7732866564447315	0.6	0.6	0.0
3078	0.0963332490410416	0.01980402046417331	-0.01966030914502463	0.6852991421603138	None	0	0	0.14285714285714285	2	0.9473684210526315	18	1.0	0.9473684210526315	20	18	0	0	0	0.047619047619047616	21	1	1.4	21	0.0	0.1	0.6550886766015055	0.936576129353635	0.5177383221024698	0.9250144555840016	0.6541454704841343	0.8508054210456014	0.8928888823707712	0.9101345484151068	0	0	0.0
4236	0.04904439706514894	0.02216349568047629	0.02011692147897399	0.6832694226048137	None	0	0	0.2	2	0.9166666666666666	11	0.5384615384615384	0.9166666666666666	13	11	0	0	0	0.15384615384615385	2	13	0.9333333333333333	14	0.0	0	0.8305642217615226	0.9443114504695829	0.37552197173602336	0.9197491494269417	0.5971824331152658	0.9167296631891356	0.9052842595216093	0.9279832606012569	0	0	0.0
6841	0.09640058949070755	0.028783220196178166	-0.0021028492250159724	0.6667257672778186	None	0	0	0.10526315789473684	2	0.9615384615384616	25	1.0	0.9615384615384616	27	25	0	1	0	0.03571428571428571	28	1	1.8666666666666667	28	0.5	0.07407407407407407	0.7853670562251188	0.9216142097901849	0.21017449704652086	0.9083882724811675	0.3104551475768167	0.9412331098432247	0.893997584288479	0.9248910551055959	1.0	0.37037037037037035	0.0
6400	0.10015543449429017	0.04040426499945193	0.037988043647416474	0.6510681428248932	None	0	0	0.13333333333333333	2	0.95	19	0.5238095238095238	0.95	21	19	0	0	0	0.09523809523809523	2	21	1.4666666666666666	22	0.0	0	0.8227273076220651	0.8845430620761572	0.21017449704652086	0.8920960861913169	0.3360585876406098	0.9232762932262708	0.9004252782981372	0.9013285934871983	0	0	0.0
2828	0.01265826001863252	0.000942440821695125	0.0002996410646213436	0.9708437636559876	None	0	0	0.5	4	0.6	6	0.4444444444444444	0.6	10	6	1	1	0	0.3333333333333333	9	3	0.8	12	0.5	0.6666666666666666	0.33134953763075636	0.9529364790998581	0.35231412889612634	0.9054328737566162	0.310897665720241	0.8195091965770024	0.9158845478875752	0.9055147382433297	1.0	0.4	0.0
603	None	None	None	None	None	0	0	0.2222222222222222	2	0.8181818181818182	9	0.325	0.7272727272727273	10	8	2	1	0	0.4	10	4	0.8666666666666667	13	0.16666666666666666	0	0.431478339618093	0.9265386589661123	0.6534405469346318	0.9060471193509179	0.7436390387565405	0.8726783838074859	0.9035032537426865	0.90395375391959	1.0	0.1	0.0
4869	0.08641540028818967	0.03632239762152011	0.030909707400651045	0.6565170830566962	None	0	0	0.16666666666666666	2	0.9375	15	0.5294117647058824	0.9375	17	15	0	0	0	0.11764705882352941	2	17	1.2	18	0.0	0	0.8305642217615226	0.8631507774325636	0.36632639087325936	0.8860591780059953	0.4496107462496168	0.9320142061912898	0.9219292846532887	0.8975494357688456	0	0	0.0
5886	0.09995245428369788	0.03873843843672003	0.03652825343987695	0.6496911162286871	None	0	0	0.13333333333333333	2	0.95	19	0.5238095238095238	0.95	21	19	0	0	0	0.09523809523809523	2	21	1.4666666666666666	22	0.0	0	0.8227273076220651	0.8845430620761572	0.21017449704652086	0.8920960861913169	0.3360585876406098	0.9232762932262708	0.9004252782981372	0.9013285934871983	0	0	0.0
2612	0.0010229136666069225	0.0002514024282150688	2.3371911251086995e-06	0.9960915418315981	None	1.0	1	1.0	4	0.0	0	0.5555555555555556	0	2	0	2	4	0	1.0	3	3	0.3333333333333333	5	0.6666666666666666	1.0	0	0	0	0	0	0	0	0	0	0	0
4919	0.0744129197144755	0.01897879245378052	0.013109387290045687	0.5655564167924605	None	0	0	0.16666666666666666	2	0.9375	15	0.5294117647058824	0.9375	17	15	0	0	0	0.11764705882352941	2	17	1.2	18	0.0	0	0.8305642217615226	0.8631507774325636	0.36632639087325936	0.8861636742544902	0.4496107462496168	0.9320142061912898	0.9219292846532887	0.8975811697179547	0	0	0.0
6944	0.11721457194008464	0.04534150745549799	0.0452375971304228	0.66835605559241	None	0	0	0.1	2	0.9629629629629629	26	0.5178571428571429	0.9629629629629629	28	26	0	0	0	0.07142857142857142	2	28	1.9333333333333333	29	0.0	0	0.8227273076220651	0.8544317770180345	0.21017449704652086	0.8179838305998636	0.3360585876406098	0.9257307830170929	0.9004252782981372	0.8734494673150139	0	0	0.0
4333	0.05116010889926802	0.021152405609627493	0.019210039937707098	0.6835365103001199	None	0	0	0.2	2	0.9166666666666666	11	0.5384615384615384	0.9166666666666666	13	11	0	0	0	0.15384615384615385	2	13	0.9333333333333333	14	0.0	0	0.8305642217615226	0.9443114504695829	0.37552197173602336	0.9197491494269417	0.5971824331152658	0.9167296631891356	0.9052842595216093	0.9279832606012569	0	0	0.0
4594	0.09220314678072458	0.03790508605254121	0.032626164329236644	0.6723194084605706	None	0	0	0.16666666666666666	2	0.9375	15	0.5294117647058824	0.9375	17	15	0	0	0	0.11764705882352941	2	17	1.2	18	0.0	0	0.8305642217615226	0.8631507774325636	0.36632639087325936	0.8860591780059953	0.4496107462496168	0.9320142061912898	0.9219292846532887	0.8975494357688456	0	0	0.0
930	None	None	None	None	None	0.5	1	0.42857142857142855	3	0.625	5	0.4166666666666667	0.5	6	4	3	1	0	0.375	3	8	0.6666666666666666	10	0.125	1.0	0.6322463350607211	0.9247493254649702	0.7000037125070897	0.8980605472275615	0.3781463383957938	0.9445221092394628	0.8836595595125478	0.9245904484257416	1.0	0.3333333333333333	0.0
2543	None	None	None	None	None	0	0	0.18181818181818182	2	0.9285714285714286	13	0.6666666666666666	0.7142857142857143	12	10	3	3	0	0.6666666666666666	6	4	1.0666666666666667	16	0.375	0.5714285714285714	0.5050322984339293	0.9511123865050837	0.6229691398757181	0.9571283638882505	0.7436390387565405	0.9330307209966456	0.9052842595216093	0.9479787497360869	0.3333333333333333	0.16666666666666666	0.0
6850	0.10650621924574225	0.04541495920453211	0.043512524382821015	0.6529065381996113	None	0	0	0.1	2	0.9629629629629629	26	0.5178571428571429	0.9629629629629629	28	26	0	0	0	0.07142857142857142	2	28	1.9333333333333333	29	0.0	0	0.8227273076220651	0.8678128195370208	0.21017449704652086	0.8762058505937395	0.3360585876406098	0.9215229572900654	0.9004252782981372	0.8909666502724928	0	0	0.0
4614	0.08032959818016268	0.026891621416447475	0.02566286034707333	0.6720705548149668	None	0	0	0.14285714285714285	2	0.9473684210526315	18	0.525	0.9473684210526315	20	18	0	0	0	0.1	2	20	1.4	21	0.0	0	0.8266457646917938	0.9310596959652521	0.36632639087325936	0.9140805450510231	0.5971824331152658	0.9275039555790798	0.9052842595216093	0.9245277919667562	0	0	0.0
3731	0.06594111507800064	0.01075968328658332	-0.009359896339721776	0.633725469347693	None	0	0	0.21428571428571427	3	0.8333333333333334	15	0.5263157894736842	0.7777777777777778	16	14	3	4	0	0.10526315789473684	19	2	1.3333333333333333	20	0.5	0.10526315789473684	0.7963249409906181	0.929713035163264	0.3288139157285042	0.935092558353343	0.5971824331152658	0.9096754597786894	0.9035032537426865	0.9255240493904819	0.09375	0.25	0.0
5266	0.08569996466233931	0.017259858600425608	0.01490733646669061	0.6678573077870286	None	0	0	0.16666666666666666	2	0.9375	15	0.5294117647058824	0.9375	17	15	0	0	0	0.11764705882352941	2	17	1.2	18	0.0	0	0.8305642217615226	0.8631507774325636	0.36632639087325936	0.8923147849352155	0.4496107462496168	0.9269355326941772	0.9219292846532887	0.8971193553135837	0	0	0.0
6918	0.10955529547230484	0.045815481681995604	0.043919243415891804	0.6442461427786585	None	0	0	0.1	2	0.9629629629629629	26	0.5178571428571429	0.9629629629629629	28	26	0	0	0	0.07142857142857142	2	28	1.9333333333333333	29	0.0	0	0.8227273076220651	0.8678128195370208	0.21017449704652086	0.8762058505937395	0.3360585876406098	0.9215229572900654	0.9004252782981372	0.8909666502724928	0	0	0.0
168	None	None	None	None	None	0.375	3	0.5	9	0.5	12	0.4727272727272727	0.375	16	9	9	0	0	0.45454545454545453	11	5	1.7333333333333334	26	0.0	0.5555555555555556	0.22800204347352643	0.9652029824301164	0.7993216518682622	0.9469258605133155	0.8625018944823764	0.9083807045157978	0.7349097298224793	0.9444220426495066	0	0	0.0
2689	0.0018181818692334709	2.354320719421537e-05	-2.3283002118042545e-05	0.9863257311223592	None	0	0	0.5	3	0.5	3	0.5333333333333333	0.16666666666666666	3	1	4	1	0	0.6	3	5	0.5333333333333333	8	0.1	0	0.7969888684909467	0.6881064062253334	0.8337100076551041	0.5	0.19648801664371254	0.5404330520764016	0.941232594424492	0.5787853640939103	1.0	0.3333333333333333	0.0
7195	0.12499688714956084	0.04056481561167004	0.04056464179825644	0.649805076608009	None	0	0	0.1	2	0.9629629629629629	26	0.5178571428571429	0.9629629629629629	28	26	0	0	0	0.07142857142857142	2	28	1.9333333333333333	29	0.0	0	0.8227273076220651	0.8678128195370208	0.21017449704652086	0.8838942765382946	0.3360585876406098	0.9215229572900654	0.9004252782981372	0.8933035262106368	0	0	0.0
1083	None	None	None	None	None	0	0	0.5	2	0.5	2	0.5	0.25	3	1	2	1	0	0.75	3	4	0.4	6	0.16666666666666666	0	0.44043994034964307	0.7584662395571236	0.4276836303800602	0.8622164320275928	0.24562701630867032	0.8188210028179868	0.8138996468754496	0.8169019225957459	1.0	0.3333333333333333	0.0
996	None	None	None	None	None	0	0	0.6666666666666666	2	0.5	1	0.6666666666666666	0.5	3	1	0	2	0	0.6666666666666666	3	2	0.26666666666666666	4	1.0	0	0.3531294945381801	0.6109754727968949	0.6534405469346318	0.7386471853370203	0.861989951414986	0.9731965401821592	0.8896631706747219	0.8447677738912153	0.8333333333333333	0	0.0
5766	0.09769723243361021	0.04137937549517897	0.03708101278842858	0.6512522110287684	None	0	0	0.13333333333333333	2	0.95	19	0.5238095238095238	0.95	21	19	0	0	0	0.09523809523809523	2	21	1.4666666666666666	22	0.0	0	0.8227273076220651	0.8845430620761572	0.21017449704652086	0.8920960861913169	0.3360585876406098	0.9232762932262708	0.9004252782981372	0.9013285934871983	0	0	0.0
3222	0.015679674744868498	0.0066213944770212255	0.006613717686561398	0.9407311489919926	None	0.3333333333333333	1	0.625	5	0.4444444444444444	4	0.4583333333333333	0.4444444444444444	8	4	2	1	0	0.375	8	3	0.7333333333333333	11	0.25	0.6666666666666666	0.6733059207297797	0.8034823182304073	0.33199320358200624	0.9119760932767184	0.851309898997531	0.8854393807943762	0.9244430731852346	0.873293244184529	1.0	0.125	0.0
710	None	None	None	None	None	0	0	1.0	1	0	0	1.0	0	1	0	0	1	0	0.5	2	1	0.13333333333333333	2	0.3333333333333333	0	0	0	0	0	0	0	0	0	0	0	0
4330	0.08246905707983497	0.007635377086351955	-0.0007056912347790512	0.7500875566975993	None	0	0	0.16666666666666666	2	0.9333333333333333	14	0.53125	0.9333333333333333	16	14	0	1	0	0.125	2	16	1.1333333333333333	17	0.5	0	0.8118840960630495	0.9378507086109865	0.36632639087325936	0.9295700061345231	0.4666205103779378	0.9378746598147436	0.9004252782981372	0.9352050942113251	1.0	0.3125	0.0
1553	None	None	None	None	None	0	0	0.6666666666666666	2	0.5	1	1.0	0	2	0	1	1	0	1.0	2	2	0.26666666666666666	4	0.25	0	0	0	0	0	0	0	0	0	0	0	0
3283	0.08881936973416675	0.0006556887371356292	0.0005401107356668815	0.9968888005903833	None	0	0	0.25	3	0.8666666666666667	13	0.53125	0.8666666666666667	16	13	0	1	0	0.125	16	2	1.1333333333333333	17	1.0	0.13333333333333333	0.5266235291915817	0.9547396469618756	0.5159289925849161	0.9281515889132074	0.6704107359359031	0.8817251353566224	0.9052842595216093	0.9268200286868243	1.0	0	0.0
1235	None	None	None	None	None	0	0	0.3	3	0.8333333333333334	10	0.3181818181818182	0.8333333333333334	13	10	0	1	0	0.36363636363636365	11	4	0.9333333333333333	14	1.0	0.6666666666666666	0.769170433889655	0.9227221558756075	0.6160542538915672	0.9040919604615502	0.5971824331152658	0.903091694499052	0.9052842595216093	0.9103982265933739	1.0	0.23076923076923078	0.0
6325	0.09623255089262422	0.03995193762011716	0.03827875713473176	0.6511068709627439	None	0	0	0.13333333333333333	2	0.95	19	0.5238095238095238	0.95	21	19	0	0	0	0.09523809523809523	2	21	1.4666666666666666	22	0.0	0	0.8227273076220651	0.8845430620761572	0.21017449704652086	0.8920960861913169	0.3360585876406098	0.9232762932262708	0.9004252782981372	0.9013285934871983	0	0	0.0
959	None	None	None	None	None	0.5	1	0.6666666666666666	4	0.5714285714285714	4	0.42857142857142855	0.5714285714285714	6	4	2	3	0	0.42857142857142855	3	7	0.6	9	0.5	1.0	0.8001954687976391	0.9330367684688718	0.39537825716647	0.5234713404545611	0.5377095154924486	0.6252705437641145	0.8554168669131595	0.746508835253446	0.3333333333333333	0.16666666666666666	0.0
870	None	None	None	None	None	0	0	0.5	2	0.75	3	1.0	0.75	5	3	0	2	0	0.16666666666666666	1	6	0.4	6	1.0	0.4	0.8288180401348875	0.9713005698190782	0.6534405469346318	0.9295085746405296	0.10276142978738889	0.9828150280352197	0.8897943980602702	0.9671510985664856	0.6	0.2	0.0
638	None	None	None	None	None	0	0	0	0	0	0	1.0	0	0	0	0	4	0	1.0	1	1	0.06666666666666667	1	1.0	0	0	0	0	0	0	0	0	0	0	0	0
4267	0.039398438671317704	0.014162844868836077	0.009806411089418654	0.9345387884490948	None	0	0	0.25	2	0.9	9	0.4	0.9	11	9	0	0	0	0.3	3	10	0.8	12	0.0	0	0.8305642217615226	0.9604250944075347	0.5248559137703301	0.9210947849513245	0.5971824331152658	0.9008952569507274	0.9052842595216093	0.9320049170817446	0	0	0.0
721	None	None	None	None	None	0	0	1.0	3	0.0	0	0.6666666666666666	0	2	0	1	2	0	0.6666666666666666	3	2	0.26666666666666666	4	0.5	1.0	0	0	0	0	0	0	0	0	0	0	0
6791	0.10979534636913904	0.04715831933370046	0.04627930600370771	0.6555975592128592	None	0	0	0.1	2	0.9629629629629629	26	0.5178571428571429	0.9629629629629629	28	26	0	0	0	0.07142857142857142	2	28	1.9333333333333333	29	0.0	0	0.8227273076220651	0.8678128195370208	0.21017449704652086	0.8762058505937395	0.3360585876406098	0.9215229572900654	0.9004252782981372	0.8909666502724928	0	0	0.0
6970	0.10597461223842909	0.017930804971776636	0.01495545134523934	0.7820465284383061	None	0	0	0.25	5	0.7407407407407407	20	0.21481481481481482	0.6666666666666666	23	18	5	1	0	0.6	15	9	1.9333333333333333	29	0.1111111111111111	0	0.7853670562251188	0.8901307723598435	0.21017449704652086	0.8808782575146514	0.3360585876406098	0.8219653801949651	0.9219292846532887	0.8669423988613814	1.0	0.34782608695652173	0.0
3680	0.05125852882760906	0.014391577904588814	-0.001979682293434491	0.6090441071530798	None	0	0	0.2	2	0.9166666666666666	11	0.5384615384615384	0.9166666666666666	13	11	0	0	0	0.15384615384615385	2	13	0.9333333333333333	14	0.0	0	0.8305642217615226	0.9443114504695829	0.36632639087325936	0.9150202575729699	0.5971824331152658	0.925123096101117	0.9052842595216093	0.9291539593247513	0	0	0.0
2643	0.02987271153342934	0.0049264622904364825	-0.004852557340880487	0.8746928550129649	None	0	0	0.3333333333333333	2	0.7142857142857143	5	0.5625	0.7142857142857143	7	5	1	2	0	0.25	8	2	0.6	9	0.5	0	0.6733059207297797	0.9023212488932794	0.4609043045778283	0.9473908480646925	0.7765765224940546	0.8789659679802735	0.8961128538443419	0.9141657826260136	0.6428571428571428	0.14285714285714285	0.0
262	None	None	None	None	None	0	0	1.0	3	0.0	0	0.6666666666666666	0	3	0	0	1	0	0.6666666666666666	3	2	0.26666666666666666	4	1.0	1.0	0	0	0	0	0	0	0	0	0	0	0
507	None	None	None	None	None	0	0	1.0	1	0	0	1.0	0	1	0	0	1	0	0.5	2	1	0.13333333333333333	2	0.3333333333333333	0	0	0	0	0	0	0	0	0	0	0	0
4736	0.08113372136825775	0.0348027253300486	0.030349117565183367	0.6600483680509743	None	0	0	0.16666666666666666	2	0.9375	15	0.5294117647058824	0.9375	16	15	1	0	0	0.11764705882352941	2	17	1.2	18	0.0	0	0.8672381768936998	0.6683221972725167	0.28825044395989013	0.7946382819568818	0.4666205103779378	0.9366411209566489	0.9117672205982987	0.8295444132044105	0	0	0.0
4297	0.08356740828645823	0.02424971329640085	0.0228548696862192	0.6494155829557037	None	0	0	0.14285714285714285	2	0.9473684210526315	18	0.525	0.9473684210526315	20	18	0	0	0	0.1	2	20	1.4	21	0.0	0	0.8266457646917938	0.9310596959652521	0.36632639087325936	0.9140805450510231	0.5971824331152658	0.9275039555790798	0.9052842595216093	0.9245277919667562	0	0	0.0
1303	None	None	None	None	None	1.0	2	1.0	6	0.14285714285714285	1	0.6	0	4	0	4	4	0	0.6	3	5	0.6	9	0.5	1.0	0	0	0	0	0	0	0	0	0	0	0
5051	0.08735912673425406	0.035537876763365873	0.031665325754303045	0.6411492968970447	None	0	0	0.16666666666666666	2	0.9375	15	0.5294117647058824	0.9375	17	15	0	0	0	0.11764705882352941	2	17	1.2	18	0.0	0	0.8305642217615226	0.8631507774325636	0.36632639087325936	0.8860591780059953	0.4496107462496168	0.9320142061912898	0.9219292846532887	0.8975494357688456	0	0	0.0
2806	0.02851426033997604	0.0015768258239433953	-0.0002919461209340361	0.9472263681201669	None	0	0	0.2	2	0.8333333333333334	10	0.25925925925925924	0.6666666666666666	9	8	4	3	0	0.6666666666666666	9	6	0.9333333333333333	14	0.2727272727272727	0	0.3540988790185646	0.9491379761737079	0.39537825716647	0.8573864661702897	0.5377095154924486	0.8260374203350049	0.8554168669131595	0.8901879756907919	0.4444444444444444	0.2222222222222222	0.0
3665	0.05323558192641564	0.013033251899454134	0.010258612038858415	0.777748811850134	None	0	0	0.35714285714285715	5	0.631578947368421	12	0.25	0.5263157894736842	13	10	7	6	0	0.42857142857142855	6	14	1.4	21	0.4	0.1	0.8072828257561173	0.9045866461736084	0.33506653830140276	0.9387713754210596	0.7455064176328963	0.8417536674553785	0.9004252782981372	0.9017525114575521	0.07692307692307693	0.23076923076923078	0.0
241	None	None	None	None	None	0	0	0.6	3	0.6	3	0.4375	0.6	6	3	0	0	0	1.0	4	4	0.4666666666666667	7	0.0	0.6666666666666666	0.7882342146489283	0.968949797198932	0.8341128317721097	0.955691823380513	0.48841557789544987	0.8733493873557049	0.9380112385361458	0.9434415111765018	0	0	0.0
503	None	None	None	None	None	0	0	0.6666666666666666	2	0.5	1	1.0	0	0	0	3	3	0	1.0	2	2	0.26666666666666666	4	0.3	0	0	0	0	0	0	0	0	0	0	0	0
6577	0.11461211362235729	0.03876861445677089	0.03751276688701147	0.6626781123413932	None	0	0	0.1	2	0.9629629629629629	26	0.5178571428571429	0.9629629629629629	28	26	0	0	0	0.07142857142857142	2	28	1.9333333333333333	29	0.0	0	0.8227273076220651	0.8678128195370208	0.21017449704652086	0.867968049700202	0.3360585876406098	0.9215229572900654	0.9042745703745728	0.8885514864985672	0	0	0.0
7056	0.09812290752055358	0.039935577572585375	0.03903003889199783	0.6590950000987643	None	0	0	0.1	2	0.9629629629629629	26	0.5178571428571429	0.9629629629629629	28	26	0	0	0	0.07142857142857142	2	28	1.9333333333333333	29	0.0	0	0.8227273076220651	0.8678128195370208	0.21017449704652086	0.8762058505937395	0.3360585876406098	0.9215229572900654	0.9004252782981372	0.8909666502724928	0	0	0.0
4692	0.05034641627624745	0.017737880386680865	-0.017197062219698887	0.668133770583449	None	0	0	0.16666666666666666	2	0.9333333333333333	14	1.0	0.9333333333333333	16	14	0	0	0	0.058823529411764705	17	1	1.1333333333333333	17	0.0	0.25	0.8266457646917938	0.9308731269815357	0.3709241813046414	0.9082674708668098	0.5233965896824413	0.9485069090966562	0.9117672205982987	0.9309962399206251	0	0	0.0
3776	0.04120273449435574	0.017092126643419806	0.008796435665401524	0.6987439614875945	None	0	0	0.1111111111111111	1	1.0	11	1.0	1.0	12	11	0	1	0	0.07692307692307693	1	13	0.8666666666666667	13	0.3333333333333333	0	0.8711566339634285	0.9135989089117719	0.3709241813046414	0.879592852838405	0.5971824331152658	0.9276181278604786	0.902881884739823	0.9088117518690766	1.0	0.3333333333333333	0.0
3048	0.020562909375044833	0.003222738312401666	-0.00040078449506922417	0.9789249287476798	None	0	0	0.16666666666666666	1	1.0	7	1.0	1.0	7	7	1	2	0	0.1111111111111111	9	1	0.6	9	0.3333333333333333	0	0.5266235291915817	0.9572125489531947	0.5563844260195367	0.951272890946313	0.7117940390389842	0.9403993176424559	0.838674605215276	0.9500738374070695	0.5714285714285714	0	0.0
2997	0.0038199871903043968	0.0006070502834639596	0.000598655492762067	0.9805299309651175	None	0	0	0.5	3	0.5	3	0.5333333333333333	0.3333333333333333	3	2	4	1	0	0.6	3	5	0.5333333333333333	8	0.09090909090909091	0	0.6610416675649649	0.8479046873100244	0.4516860709020666	0.6396063834493634	0.5377095154924486	0.5782361987547465	0.6861237721910103	0.7045690765840138	1.0	0.3333333333333333	0.0
4177	0.05175954241843266	0.02296655003266194	0.020911157323607175	0.6826225901328518	None	0	0	0.2	2	0.9166666666666666	11	0.5384615384615384	0.9166666666666666	13	11	0	0	0	0.15384615384615385	2	13	0.9333333333333333	14	0.0	0	0.8305642217615226	0.9443114504695829	0.37552197173602336	0.9197491494269417	0.5971824331152658	0.9167296631891356	0.9052842595216093	0.9279832606012569	0	0	0.0
3033	0.019113171421800176	0.0056698588426365186	0.000492735399934483	0.9668483509705936	None	0	0	0.16666666666666666	1	1.0	7	1.0	1.0	8	7	0	1	0	0.1111111111111111	9	1	0.6	9	0.3333333333333333	0	0.3522699831363346	0.7743121986131086	0.49716174160271687	0.8765259321195156	0.6633838219283736	0.8825976428472566	0.8697124092670496	0.8502640276139587	1.0	0	0.0
1165	None	None	None	None	None	0	0	0.2727272727272727	3	0.7142857142857143	10	0.64	0.5714285714285714	9	8	6	3	0	1.0	5	5	1.0666666666666667	16	0.2	0	0.5991418556597772	0.8639082912594314	0.5127595236332807	0.8735874176759743	0.3104551475768167	0.9650888993347598	0.8612664584559643	0.9142658419489803	0.1111111111111111	0.3333333333333333	0.0
737	None	None	None	None	None	0	0	0.375	3	0.6666666666666666	6	0.4583333333333333	0.6666666666666666	9	6	1	2	0	0.375	3	8	0.7333333333333333	11	0.6666666666666666	0	0.9039121320258767	0.9593878408428276	0.6541573216289662	0.824781543858561	0.5971824331152658	0.8970765935543058	0.9004252782981372	0.9082253462198426	0.611111111111111	0.1111111111111111	0.0
7517	0.1283164147663414	0.049308913244037134	0.041007702608057146	0.6934875119710043	None	0	0	0.09090909090909091	2	0.9666666666666667	29	0.5161290322580645	0.9666666666666667	31	29	0	0	0	0.06451612903225806	2	31	2.1333333333333333	32	0.0	0	0.8305642217615226	0.863216570748532	0.21017449704652086	0.879340061219903	0.3360585876406098	0.9245176890715656	0.9004252782981372	0.8919945859751698	0	0	0.0
7324	0.15403301689681356	0.02888327354500231	0.021178166270699766	0.6562222174588397	None	0	0	0.08695652173913043	2	0.96875	31	0.5151515151515151	0.96875	33	31	0	0	0	0.06060606060606061	2	33	2.2666666666666666	34	0.0	0	0.8227273076220651	0.8519078375037582	0.21017449704652086	0.8634598615529773	0.3360585876406098	0.9134728286774264	0.9219292846532887	0.8790632490510958	0	0	0.0
7434	0.11426011666152265	0.039511858131305935	0.039416417408190914	0.7517647945786761	None	0	0	0.11764705882352941	2	0.9565217391304348	22	0.5208333333333334	0.9565217391304348	24	22	0	0	0	0.08333333333333333	2	24	1.6666666666666667	25	0.0	0	0.8305642217615226	0.8638360707655545	0.28825044395989013	0.8383300031502717	0.3360585876406098	0.9314006866082655	0.8917163672502026	0.8843135710627481	0	0	0.0
1427	None	None	None	None	None	0	0	0.5	2	0.6666666666666666	2	1.0	0.6666666666666666	4	2	0	2	0	0.2	5	1	0.3333333333333333	5	1.0	1.0	0.7164004046859797	0.8151984062165776	0.44774806790162514	0.9661841617554932	0.3360585876406098	0.9501867197270922	0.9219292846532887	0.9305380343800587	0.625	0.75	0.0
3927	0.07945827637860821	0.006502979922082913	0.006495282497734168	0.9278112784867041	None	0	0	0.25	3	0.8666666666666667	13	0.37777777777777777	0.8666666666666667	16	13	0	0	0	0.2	3	15	1.1333333333333333	17	0.0	1.0	0.7775301420856614	0.9592699747133322	0.36632639087325936	0.9256397280862464	0.5971824331152658	0.8966918773121831	0.9123334410725527	0.9317522313662217	0	0	0.0
4000	0.05034933340491844	0.02243994745613491	0.019676239969365773	0.6814954835825753	None	0	0	0.2	2	0.9166666666666666	11	0.5384615384615384	0.9166666666666666	13	11	0	0	0	0.15384615384615385	2	13	0.9333333333333333	14	0.0	0	0.8305642217615226	0.9443114504695829	0.37552197173602336	0.9197491494269417	0.5971824331152658	0.925123096101117	0.9052842595216093	0.9305112181914986	0	0	0.0
3207	0.012637738264400077	0.005282949620561692	0.004611249702273835	0.995055641085198	None	0.5	2	0.7	7	0.3333333333333333	4	0.4666666666666667	0.3333333333333333	9	4	4	0	0	0.8333333333333334	6	5	0.9333333333333333	14	0.0	0.4	0.6733059207297797	0.9289906967074788	0.33199320358200624	0.8613071761481162	0.851309898997531	0.76695878037257	0.9042103297555324	0.8656344209174677	0	0	0.0
4090	0.045345204012774545	0.012779971308610846	0.0079591891922254	0.9159222581178951	None	0	0	0.23076923076923078	3	0.8235294117647058	14	0.25333333333333335	0.7647058823529411	14	13	4	3	0	0.3333333333333333	5	15	1.2666666666666666	19	0.2727272727272727	0.1111111111111111	0.8072828257561173	0.9364445329273474	0.4411276917290877	0.9554753555071093	0.5971824331152658	0.9213546601201995	0.8945266772195961	0.939293659701475	0.2857142857142857	0.14285714285714285	0.0
4024	0.038329321614467025	0.010981551352805617	0.007922753067465614	0.981501217610053	None	0	0	0.2222222222222222	2	0.9090909090909091	10	0.43333333333333335	0.7272727272727273	9	8	3	2	0	0.3	10	3	0.8666666666666667	13	0.2222222222222222	0.16666666666666666	0.769170433889655	0.8900784607480597	0.6565096873261879	0.9282053550691782	0.24900393478677474	0.9480574229807098	0.9487813007987688	0.9254231334121669	0.5555555555555556	0.2222222222222222	0.0
2485	None	None	None	None	None	0	0	0.125	1	1.0	9	1.0	1.0	10	9	0	1	0	0.09090909090909091	1	11	0.7333333333333333	11	0.3333333333333333	0	0.6993986061367721	0.9362546980711143	0.5057162555290187	0.873983899382249	0.5971824331152658	0.9041920130681586	0.9004252782981372	0.90799923769143	1.0	0.1	0.0
859	None	None	None	None	None	0	0	0.75	3	0.25	1	0.5	0	2	0	3	1	0	0.75	4	3	0.4	6	0.125	0.4	0	0	0	0	0	0	0	0	0	0	0
6299	0.100488238200788	0.04002585961184795	0.03666837612012467	0.6569389779081735	None	0	0	0.13333333333333333	2	0.95	19	0.5238095238095238	0.95	21	19	0	0	0	0.09523809523809523	2	21	1.4666666666666666	22	0.0	0	0.8227273076220651	0.8845430620761572	0.21017449704652086	0.8920960861913169	0.3360585876406098	0.9232762932262708	0.9004252782981372	0.9013285934871983	0	0	0.0
2317	None	None	None	None	None	0	0	0.2	2	0.9166666666666666	11	0.5833333333333334	0.8333333333333334	12	10	1	2	0	0.16666666666666666	2	12	0.9333333333333333	14	0.5	0	0.8151138179707825	0.9561861282235525	0.5730231037522758	0.8618210826773183	0.5377095154924486	0.8886142851089718	0.8554168669131595	0.911335771165883	0.5416666666666666	0	0.0
1174	None	None	None	None	None	0	0	0.6666666666666666	4	0.3333333333333333	2	0.8888888888888888	0.16666666666666666	3	1	4	2	0	1.0	3	3	0.5333333333333333	8	0.2	0.8	0.8840803591356821	0.7277076951135898	0.7694769542604616	0.9666088099901436	0.9630925139864545	0.9067982803954591	0.7186371517346388	0.90095606732032	0.6666666666666666	0.6666666666666666	0.0
3806	0.07314598480109315	0.017048431849388878	0.015462823861502132	0.5967002451462327	None	0	0	0.16666666666666666	2	0.9333333333333333	14	0.53125	0.9333333333333333	16	14	0	0	0	0.125	2	16	1.1333333333333333	17	0.0	0	0.804047181923592	0.9355874018316547	0.3707898514659663	0.9294041855379988	0.5233965896824413	0.9238376383148408	0.898868722021066	0.92976177452164	0	0	0.0
3273	0.02714942121197121	0.005382754119503478	0.005379521917885882	0.9382049285985423	None	0	0	0.125	1	1.0	9	0.3142857142857143	0.8888888888888888	8	8	2	2	0	0.7142857142857143	7	5	0.7333333333333333	11	0.25	0	0.6658366744588914	0.9594588722725473	0.33199320358200624	0.9160948075758861	0.7984081583152136	0.8406445900430418	0.9304337419674665	0.9172714698363654	0.5625	0.25	0.0
7519	0.1351261630920081	0.0006506569661501645	0.00038129555098908457	0.6957118382964436	None	0	0	0.08695652173913043	2	0.96875	31	0.5151515151515151	0.96875	33	31	0	0	0	0.06060606060606061	2	33	2.2666666666666666	34	0.0	0	0.8227273076220651	0.8591850294366585	0.21017449704652086	0.8716916144877895	0.3360585876406098	0.9237350788967017	0.9219292846532887	0.8882427817664096	0	0	0.0
6163	0.0946746908914221	0.037281172056147054	0.03566316686634482	0.6067079827831525	None	0	0	0.13333333333333333	2	0.95	19	0.5238095238095238	0.95	21	19	0	0	0	0.09523809523809523	2	21	1.4666666666666666	22	0.0	0	0.8227273076220651	0.8845430620761572	0.21017449704652086	0.8920960861913169	0.3360585876406098	0.9242260810678733	0.9004252782981372	0.9017276307447265	0	0	0.0
6513	0.0980749433048617	0.037496269285948715	0.03419932827111109	0.6550208834159492	None	0	0	0.13333333333333333	2	0.95	19	0.5238095238095238	0.95	21	19	0	0	0	0.09523809523809523	2	21	1.4666666666666666	22	0.0	0	0.8227273076220651	0.8845430620761572	0.21017449704652086	0.8920960861913169	0.3360585876406098	0.9232762932262708	0.9004252782981372	0.9013285934871983	0	0	0.0
3854	0.05935592090463975	0.00357255260120658	0.003353286481273819	0.600931815639969	None	0	0	0.21428571428571427	3	0.8888888888888888	16	0.5263157894736842	0.8888888888888888	19	16	0	0	0	0.10526315789473684	19	2	1.3333333333333333	20	0.0	0.1111111111111111	0.8305642217615226	0.9621620716648409	0.36632639087325936	0.9217651952997923	0.5971824331152658	0.9275118161695038	0.9219292846532887	0.9399421233599118	0	0	0.0
3535	0.06115198598668196	0.005405271970891712	-0.0033392828010881705	0.7485949295543854	None	0	0	0.1111111111111111	1	1.0	11	1.0	1.0	11	11	1	0	0	0.07692307692307693	13	1	0.8666666666666667	13	0.0	0	0.6583674281880031	0.9580257580573239	0.33199320358200624	0.9042770078571221	0.7455064176328963	0.7753461406735619	0.9052842595216093	0.9006154322264174	0	0	0.0
2613	None	None	None	None	None	0	0	0.5	7	0.3333333333333333	6	0.5714285714285714	0.2777777777777778	10	5	9	6	0	0.7142857142857143	7	5	1.3333333333333333	20	0.35294117647058826	0.15384615384615385	0.6815698772147059	0.8639996079245503	0.8640189222857829	0.9484321507752967	0.7418118668302531	0.6562822296564181	0.8600320444670067	0.8584568921042004	0.1	0.3	0.5150272618317735
3042	0.016727806200344374	0.0019296998533770066	0.0019217325790989233	0.991240585155117	None	0	0	0.16666666666666666	1	1.0	6	0.5	0.6666666666666666	5	4	2	1	0	1.0	4	4	0.5333333333333333	8	0.14285714285714285	0	0.5360874723872532	0.8999882698106962	0.8925328478543382	0.9059664966629087	0.7725322722821646	0.960519373038843	0.7683034520275701	0.9276654872483148	1.0	0.2	0.0
5171	0.08409418912932397	0.03519480933182364	0.030357605870820228	0.646261927759705	None	0	0	0.16666666666666666	2	0.9375	15	0.5294117647058824	0.9375	17	15	0	0	0	0.11764705882352941	2	17	1.2	18	0.0	0	0.8305642217615226	0.8631507774325636	0.36632639087325936	0.8860591780059953	0.4496107462496168	0.9320142061912898	0.9219292846532887	0.8975494357688456	0	0	0.0
6254	0.09927870631197362	0.04033538756414888	0.037996740847954444	0.6450486033841201	None	0	0	0.13333333333333333	2	0.95	19	0.5238095238095238	0.95	21	19	0	0	0	0.09523809523809523	2	21	1.4666666666666666	22	0.0	0	0.8227273076220651	0.8845430620761572	0.21017449704652086	0.8920960861913169	0.3360585876406098	0.9232762932262708	0.9004252782981372	0.9013285934871983	0	0	0.0
7206	0.08156481554175385	0.02253131251039358	0.022447861698087223	0.6029416765917881	None	0	0	0.2	3	0.85	17	0.3055555555555556	0.7	17	14	4	1	0	0.8888888888888888	8	9	1.4666666666666666	22	0.1111111111111111	0	0.7853670562251188	0.9026425691768982	0.21017449704652086	0.9015083282636726	0.3360585876406098	0.8223031398042198	0.9219292846532887	0.8798511801895338	1.0	0.35294117647058826	0.0
4877	0.08724818541960504	0.03630664369185394	0.0302606914569158	0.660434310608162	None	0	0	0.16666666666666666	2	0.9375	15	0.5294117647058824	0.9375	17	15	0	0	0	0.11764705882352941	2	17	1.2	18	0.0	0	0.8305642217615226	0.8631507774325636	0.36632639087325936	0.8860591780059953	0.4496107462496168	0.9320142061912898	0.9219292846532887	0.8975494357688456	0	0	0.0
6723	0.10100076372439672	0.04293088996028713	0.03932891354715065	0.644994566146333	None	0	0	0.13333333333333333	2	0.95	19	0.5238095238095238	0.95	21	19	0	0	0	0.09523809523809523	2	21	1.4666666666666666	22	0.0	0	0.8227273076220651	0.8845430620761572	0.21017449704652086	0.8920960861913169	0.3360585876406098	0.9232762932262708	0.9004252782981372	0.9013285934871983	0	0	0.0
4287	0.0481658106962043	0.024307848941817083	0.022108764778711834	0.7011296038495192	None	0	0	0.2	2	0.9230769230769231	12	0.5357142857142857	0.9230769230769231	14	12	0	0	0	0.14285714285714285	2	14	1.0	15	0.0	0	0.8266457646917938	0.9512735634282675	0.44559115232179475	0.9229199332138031	0.5971824331152658	0.9091077124773626	0.902881884739823	0.9299348312724821	0	0	0.0
3412	0.049651927405771776	0.0014722950464242917	0.0014452585073737962	0.656724271370533	None	0	0	0.125	1	1.0	9	1.0	1.0	10	9	0	0	0	0.09090909090909091	11	1	0.7333333333333333	11	0.0	0	0.8048014098762423	0.9563161588773291	0.5802696013209306	0.9058323556982153	0.7117940390389842	0.9086448547427807	0.9013595233718122	0.9275082688788366	0	0	0.0
1114	None	None	None	None	None	0	0	0.3333333333333333	1	1.0	2	1.0	0.5	1	1	2	1	0	0.25	4	1	0.26666666666666666	4	0.125	0	0.5911867493916627	0.5	0.7714349177946356	0.5	0.3781463383957938	0.5	0.8330574985956446	0.5	1.0	0	0.0
35	None	None	None	None	None	0	0	0.5	1	1.0	1	1.0	1.0	1	1	1	1	0	0.3333333333333333	3	1	0.2	3	0.16666666666666666	0	0.9946615880847371	0.5	0.7780003278926375	0.5	0.19503306465113474	0.5	0.9669688601119009	0.5	1.0	1.0	0.0
3941	0.0747553917830694	0.003948831958969144	0.003795705602818863	0.7696787017086671	None	0	0	0.16666666666666666	2	0.9375	15	0.5294117647058824	0.9375	17	15	0	0	0	0.11764705882352941	2	17	1.2	18	0.0	0	0.7853670562251188	0.9414150662823941	0.37525331205867335	0.9335812214600324	0.5971824331152658	0.9222783048560841	0.9004252782981372	0.9328441705349029	0	0	0.0
1570	None	None	None	None	None	0	0	1.0	3	0.0	0	0.6666666666666666	0	1	0	2	3	0	0.6666666666666666	2	3	0.26666666666666666	4	0.42857142857142855	1.0	0	0	0	0	0	0	0	0	0	0	0
3174	0.056557492047209064	0.010751581661295221	0.005090709595435031	0.8192326988280105	None	0	0	0.2222222222222222	2	0.9090909090909091	10	0.5416666666666666	0.9090909090909091	12	10	0	0	0	0.16666666666666666	2	12	0.8666666666666667	13	0.0	0	0.5266235291915817	0.952148000734975	0.5159289925849161	0.944224026787178	0.605210698029552	0.9404273230639479	0.8970001472186512	0.9458122081937892	0	0	0.0
1899	None	None	None	None	None	0	0	0	0	0	0	1.0	0	0	0	0	2	0	1.0	1	1	0.06666666666666667	1	0.5	0	0	0	0	0	0	0	0	0	0	0	0
5258	0.09874748193413371	0.02968491244338305	-0.02338996264840901	0.7031835880114852	None	0	0	0.06666666666666667	1	1.0	20	1.0	1.0	21	20	0	0	0	0.045454545454545456	22	1	1.4666666666666666	22	0.0	0	0.9039121320258767	0.8890619190122909	0.36632639087325936	0.8796829246762266	0.5971824331152658	0.9280408918236083	0.9004252782981372	0.901072738858654	0	0	0.0
2961	0.05025778464864483	0.003939203808311315	0.0014683471922317978	0.7643797373088455	None	0	0	0.3333333333333333	4	0.625	10	0.42857142857142855	0.5625	13	9	4	2	0	0.21428571428571427	3	14	1.2	18	0.25	0	0.6733059207297797	0.9539963645887425	0.33199320358200624	0.7181229828565276	0.851309898997531	0.7257749851505294	0.9094177732919264	0.8384581123365976	0.6153846153846154	0.46153846153846156	0.0
3750	0.05228456524182875	0.014147465259751066	0.013616916049318898	0.7758297574956975	None	0	0	0.35714285714285715	5	0.631578947368421	12	0.25	0.5263157894736842	13	10	7	6	0	0.42857142857142855	6	14	1.4	21	0.4	0.1	0.8072828257561173	0.8958128832672185	0.33506653830140276	0.9385595559091866	0.7455064176328963	0.8417536674553785	0.8979048441058939	0.8987172052015723	0.07692307692307693	0.23076923076923078	0.0
2411	None	None	None	None	None	0	0	0.3076923076923077	4	0.6470588235294118	11	0.59375	0.29411764705882354	6	5	12	5	0	0.5	8	4	1.2666666666666666	19	0.18518518518518517	0.5454545454545454	0.42627458670562673	0.9466833115317129	0.5652714674584909	0.9339730668605359	0.5971824331152658	0.8452787920819742	0.9052842595216093	0.9174388922606308	0.5	0.3333333333333333	0.0
3512	0.033573775159513056	0.004464627311598214	0.0033657496135670165	0.9822976294758538	None	0	0	0.25	3	0.8	12	0.3148148148148148	0.7333333333333333	14	11	2	0	0	0.6666666666666666	9	6	1.1333333333333333	17	0.0	0.5333333333333333	0.7107238817236796	0.971031723675086	0.5159289925849161	0.9210398954746905	0.7617926675964614	0.8823758194779711	0.907787403512444	0.9347028714202031	0	0	0.0
5567	0.08077826380997419	0.03566719351048807	0.03267780859830436	0.6578446015804189	None	0	0	0.14285714285714285	2	0.9444444444444444	17	0.5263157894736842	0.9444444444444444	19	17	0	0	0	0.10526315789473684	2	19	1.3333333333333333	20	0.0	0	0.8305642217615226	0.8996757537772031	0.33662882827341184	0.8783971163734159	0.4496107462496168	0.9285041726778218	0.9219292846532887	0.9042155112951458	0	0	0.0
3973	0.08450502343121266	0.013138522591784715	0.010935271802941323	0.9336866092599629	None	0	0	0.23076923076923078	3	0.8823529411764706	15	0.37254901960784315	0.8823529411764706	18	15	0	0	0	0.17647058823529413	3	17	1.2666666666666666	19	0.0	1.0	0.7736116850159327	0.954169470947234	0.3707898514659663	0.9300121333527452	0.5971824331152658	0.9185516338788791	0.9052842595216093	0.9359480287953409	0	0	0.0
1017	None	None	None	None	None	0.5	1	0.5	3	0.5714285714285714	4	0.375	0.42857142857142855	6	3	2	0	0	0.6666666666666666	6	4	0.6	9	0.0	0.4	0.6793244744957276	0.6441039069311525	0.5089284332115553	0.8887356738116393	0.8302877686077933	0.9288569209275819	0.798424522604782	0.8515476416577964	0	0	0.0
2356	None	None	None	None	None	0	0	0.6666666666666666	4	0.3333333333333333	2	0.8888888888888888	0.16666666666666666	4	1	3	2	0	1.0	3	3	0.5333333333333333	8	0.2857142857142857	0.8	0.5457392819894608	0.9357434310819327	0.560895541578294	0.9610943315009891	0.3453280531867775	0.9455908575592387	0.8197678398166593	0.9485125004329912	0.625	0.5	0.0
6071	0.10015906865622236	0.04016098348585985	0.03723433527944001	0.6544214483867665	None	0	0	0.13333333333333333	2	0.95	19	0.5238095238095238	0.95	21	19	0	0	0	0.09523809523809523	2	21	1.4666666666666666	22	0.0	0	0.8227273076220651	0.8845430620761572	0.21017449704652086	0.8920960861913169	0.3360585876406098	0.9232762932262708	0.9004252782981372	0.9013285934871983	0	0	0.0
3935	0.04782875250456388	0.008407315500403014	0.0067193362550463185	0.9120376936257891	None	0	0	0.25	3	0.8	12	0.38636363636363635	0.7333333333333333	13	11	3	0	0	0.36363636363636365	4	11	1.1333333333333333	17	0.0	0	0.5266235291915817	0.93223037786786	0.21017449704652086	0.9487123740588496	0.3360585876406098	0.8739428989828057	0.9052842595216093	0.9235650167459869	0	0	0.0
2651	0.01571037780514546	0.00665579409771921	0.0066343741843003365	0.9425354936347194	None	0.3333333333333333	1	0.625	5	0.4444444444444444	4	0.4583333333333333	0.4444444444444444	8	4	2	1	0	0.375	8	3	0.7333333333333333	11	0.25	0.6666666666666666	0.6733059207297797	0.8034823182304073	0.33199320358200624	0.9119760932767184	0.851309898997531	0.8854393807943762	0.9244430731852346	0.873293244184529	1.0	0.125	0.0
5823	0.09923938893835393	0.037498134788171426	0.03438352126852673	0.653253355915357	None	0	0	0.13333333333333333	2	0.95	19	0.5238095238095238	0.95	21	19	0	0	0	0.09523809523809523	2	21	1.4666666666666666	22	0.0	0	0.8227273076220651	0.8845430620761572	0.21017449704652086	0.8920960861913169	0.3360585876406098	0.9232762932262708	0.9004252782981372	0.9013285934871983	0	0	0.0
3326	None	None	None	None	None	0	0	0.21428571428571427	3	0.8333333333333334	15	0.6060606060606061	0.7777777777777778	14	14	5	0	0	0.2727272727272727	11	3	1.3333333333333333	20	0.0	0.5555555555555556	0.6733059207297797	0.9478515300724173	0.3621984018969876	0.9235882827826903	0.7436390387565405	0.8811477169442349	0.8967074526514208	0.9216653683982592	0	0	0.0
2649	0.00117815462705432	0.00011482853722180588	-4.782192822405546e-06	0.997064474206711	None	1.0	1	1.0	5	0.0	0	0.5833333333333334	0	3	0	3	2	0	0.75	4	3	0.4666666666666667	7	0.2857142857142857	0.6666666666666666	0	0	0	0	0	0	0	0	0	0	0
360	None	None	None	None	None	0	0	0.5	1	1.0	1	1.0	0	1	0	1	2	0	0.3333333333333333	3	1	0.2	3	0.4	0	0	0	0	0	0	0	0	0	0	0	0
7128	0.12328385147159654	0.04861349440189494	0.048393259404950185	0.6614316349585738	None	0	0	0.1	2	0.9629629629629629	26	0.5178571428571429	0.9629629629629629	28	26	0	0	0	0.07142857142857142	2	28	1.9333333333333333	29	0.0	0	0.8227273076220651	0.8678128195370208	0.21017449704652086	0.8762058505937395	0.3360585876406098	0.9215229572900654	0.9004252782981372	0.8909666502724928	0	0	0.0
3984	0.06964827289164761	0.023281689014698157	0.01057333982362313	0.6271899214196803	None	0	0	0.08333333333333333	1	1.0	15	1.0	1.0	16	15	0	1	0	0.058823529411764705	1	17	1.1333333333333333	17	0.3333333333333333	0	0.8118840960630495	0.9257919182903627	0.36632639087325936	0.907286582134187	0.5971824331152658	0.9368609668595562	0.9004252782981372	0.9241866115206208	1.0	0.25	0.0
1958	None	None	None	None	None	0.25	1	0.4	4	0.6666666666666666	8	0.3111111111111111	0.5	7	6	6	3	0	0.5555555555555556	9	5	0.9333333333333333	14	0.2	0.15384615384615385	0.7448710695237912	0.8928207991941602	0.37053115345544524	0.9531089736590502	0.8568565442753929	0.8874463764753572	0.8961128538443419	0.9167435102573395	0.14285714285714285	0.14285714285714285	0.0
7329	0.12938711973249573	0.05693269968550657	0.05409562591862616	0.7734359031761695	None	0	0	0.09090909090909091	2	0.9666666666666667	29	0.5161290322580645	0.9666666666666667	31	29	0	0	0	0.06451612903225806	2	31	2.1333333333333333	32	0.0	0	0.8305642217615226	0.863216570748532	0.21017449704652086	0.879340061219903	0.3360585876406098	0.9245176890715656	0.9004252782981372	0.8919945859751698	0	0	0.0
5124	0.0740244083760145	0.019586299970368714	0.019444656118297578	0.5967094826158854	None	0	0	0.16666666666666666	2	0.9375	15	0.5294117647058824	0.9375	17	15	0	0	0	0.11764705882352941	2	17	1.2	18	0.0	0	0.8305642217615226	0.8631507774325636	0.36632639087325936	0.8861636742544902	0.4496107462496168	0.9320142061912898	0.9219292846532887	0.8975811697179547	0	0	0.0
4579	0.054503715168425435	0.013623710319816008	0.013536935451545207	0.7130970625906019	None	0	0	0.18181818181818182	2	0.9285714285714286	13	1.0	0.9285714285714286	15	13	0	0	0	0.0625	16	1	1.0666666666666667	16	0.0	0.13333333333333333	0.8227273076220651	0.9272543781004059	0.1931275867915923	0.9331962491169872	0.3104551475768167	0.9428140629380433	0.897195312608522	0.9347198505757396	0	0	0.0
966	None	None	None	None	None	0	0	0.6	3	0.2	1	0.5833333333333334	0.2	4	1	2	5	0	0.75	4	3	0.4666666666666667	7	1.0	0	0.7760769476399544	0.853320221299732	0.7965541738143206	0.9264970419720227	0.7418118668302531	0.8391837260511127	0.8297254752163424	0.8789344782535766	0.25	0.25	0.0
4206	0.06988625208466324	0.012838692719448394	0.0077423166633227595	0.7109350016400013	None	0	0	0.2	2	0.9166666666666666	11	0.5384615384615384	0.9166666666666666	13	11	0	0	0	0.15384615384615385	2	13	0.9333333333333333	14	0.0	0	0.8305642217615226	0.9443114504695829	0.37552197173602336	0.9197491494269417	0.5971824331152658	0.925123096101117	0.9052842595216093	0.9305112181914986	0	0	0.0
4263	0.05475069233271904	0.01754976337465426	0.0073814039956336	0.7123648285193134	None	0	0	0.2	2	0.9166666666666666	11	0.5384615384615384	0.9166666666666666	13	11	0	0	0	0.15384615384615385	2	13	0.9333333333333333	14	0.0	0	0.8384011359009801	0.9446387714154862	0.37552197173602336	0.9197491494269417	0.5971824331152658	0.9167296631891356	0.9052842595216093	0.9281221798464657	0	0	0.0
6072	0.09985641529160075	0.04151098744260002	0.03982515616451417	0.6401870278941881	None	0	0	0.13333333333333333	2	0.95	19	0.5238095238095238	0.95	21	19	0	0	0	0.09523809523809523	2	21	1.4666666666666666	22	0.0	0	0.8227273076220651	0.8845430620761572	0.21017449704652086	0.8920960861913169	0.3360585876406098	0.9232762932262708	0.9004252782981372	0.9013285934871983	0	0	0.0
6679	0.12486477191903399	0.042740046192006574	0.041059748236796874	0.6699204543339385	None	0	0	0.1111111111111111	2	0.96	24	0.5192307692307693	0.96	26	24	0	0	0	0.07692307692307693	2	26	1.8	27	0.0	0	0.8227273076220651	0.8644243876377399	0.21017449704652086	0.8669160141038742	0.3360585876406098	0.9133010640329787	0.9117672205982987	0.8836070001225972	0	0	0.0
2832	0.01785371155674395	0.001449868588422066	-0.0001747851056211858	0.9761053053369322	None	0.3333333333333333	1	0.625	5	0.4444444444444444	4	0.4583333333333333	0.4444444444444444	8	4	2	1	0	0.375	8	3	0.7333333333333333	11	0.25	0.6666666666666666	0.6733059207297797	0.7897134133202646	0.33199320358200624	0.9119760932767184	0.851309898997531	0.8854393807943762	0.9244430731852346	0.8701246512953699	1.0	0.25	0.0
5703	0.09932717453565719	0.04242367886531654	0.04067442451029492	0.6566367669250044	None	0	0	0.13333333333333333	2	0.95	19	0.5238095238095238	0.95	21	19	0	0	0	0.09523809523809523	2	21	1.4666666666666666	22	0.0	0	0.8227273076220651	0.8845430620761572	0.21017449704652086	0.8920960861913169	0.3360585876406098	0.9232762932262708	0.9004252782981372	0.9013285934871983	0	0	0.0
77	None	None	None	None	None	0.25	1	0.6	6	0.3076923076923077	4	0.5	0.3076923076923077	9	4	5	0	0	0.8333333333333334	5	6	1.0	15	0.0	0.4	0.7259330099105618	0.8178239113951754	0.29787893265882304	0.8844777901022853	0.6128839735774342	0.9207960603750066	0.8941421799331217	0.8804614061187219	0	0	0.0
7499	0.12208095922061073	0.048886385854372556	0.0488733819166769	0.6401508703819536	None	0	0	0.1	2	0.9629629629629629	26	0.5178571428571429	0.9629629629629629	28	26	0	0	0	0.07142857142857142	2	28	1.9333333333333333	29	0.0	0	0.8227273076220651	0.8678128195370208	0.21017449704652086	0.8762058505937395	0.3360585876406098	0.9215229572900654	0.9004252782981372	0.8909666502724928	0	0	0.0
6218	0.09761441887815804	0.03982296797554427	0.037597243133715694	0.6502523429855038	None	0	0	0.13333333333333333	2	0.95	19	0.5238095238095238	0.95	21	19	0	0	0	0.09523809523809523	2	21	1.4666666666666666	22	0.0	0	0.8227273076220651	0.8845430620761572	0.21017449704652086	0.8920960861913169	0.3360585876406098	0.9232762932262708	0.9004252782981372	0.9013285934871983	0	0	0.0
3751	0.07641785908669459	0.01688171000752602	0.014148342840463162	0.6904781050338489	None	0	0	0.08333333333333333	1	1.0	15	1.0	1.0	16	15	0	1	0	0.058823529411764705	1	17	1.1333333333333333	17	0.3333333333333333	0	0.8118840960630495	0.9257919182903627	0.36632639087325936	0.907286582134187	0.5971824331152658	0.9368609668595562	0.9004252782981372	0.9241866115206208	1.0	0.25	0.0
4331	0.04930752052763637	0.021728179569602917	0.01981274857007977	0.6830544326063857	None	0	0	0.2	2	0.9166666666666666	11	0.5384615384615384	0.9166666666666666	13	11	0	0	0	0.15384615384615385	2	13	0.9333333333333333	14	0.0	0	0.8305642217615226	0.9443114504695829	0.37552197173602336	0.9197491494269417	0.5971824331152658	0.9167296631891356	0.9052842595216093	0.9279832606012569	0	0	0.0
1	None	None	None	None	None	0	0	0.5	3	0.3333333333333333	2	0.5333333333333333	0.16666666666666666	4	1	3	1	0	0.6	3	5	0.5333333333333333	8	0.14285714285714285	0	0.4055757334079414	0.9517796458949423	0.5043328477319352	0.9085628556860479	0.4543931952687938	0.9403973037008418	0.9339728489130671	0.9357833872026196	1.0	0.25	0.0
172	None	None	None	None	None	0.16666666666666666	1	0.35714285714285715	5	0.6842105263157895	13	0.375	0.5789473684210527	13	11	7	0	0	0.875	8	7	1.4	21	0.0	0.1111111111111111	0.38194022276405315	0.7033915177852964	0.4511323041992458	0.9116556848209668	0.5939001191808576	0.9461593266466176	0.8536132111450417	0.8830154664402882	0	0	0.0
1136	None	None	None	None	None	1.0	3	1.0	8	0.0	0	0.8	0	6	0	5	0	0	0.6	5	3	0.8	12	0.0	0.4444444444444444	0	0	0	0	0	0	0	0	0	0	0
5000	0.0939817481530416	0.027557346322919177	0.006379600888385703	0.6177183389139305	None	0	0	0.14285714285714285	2	0.9473684210526315	18	0.525	0.9473684210526315	20	18	0	0	0	0.1	2	20	1.4	21	0.0	0	0.8227273076220651	0.8846561770580854	0.21017449704652086	0.8952405801238718	0.3360585876406098	0.9207790114275538	0.9004252782981372	0.9013126543735605	0	0	0.0
4367	0.05795598776059379	0.030863740535168688	0.025874244765310785	0.670414174129572	None	0	0	0.18181818181818182	2	0.9285714285714286	13	0.5333333333333333	0.9285714285714286	15	13	0	0	0	0.13333333333333333	2	15	1.0666666666666667	16	0.0	0	0.8305642217615226	0.9338623583460087	0.36632639087325936	0.9239340266116777	0.5971824331152658	0.9178587316919863	0.9052842595216093	0.9254914628062295	0	0	0.0
7146	0.11266768925253993	0.030991465183785684	0.029645426117669765	0.6270626870651685	None	0	0	0.1	2	0.9629629629629629	26	0.5178571428571429	0.9629629629629629	28	26	0	0	0	0.07142857142857142	2	28	1.9333333333333333	29	0.0	0	0.8227273076220651	0.8678128195370208	0.21017449704652086	0.8762058505937395	0.3360585876406098	0.9215229572900654	0.9004252782981372	0.8909666502724928	0	0	0.0
3291	0.0805827863732426	0.014633431049445134	0.010896204537770949	0.9324215312810955	None	0	0	0.23076923076923078	3	0.8823529411764706	15	0.37254901960784315	0.8823529411764706	18	15	0	0	0	0.17647058823529413	3	17	1.2666666666666666	19	0.0	1.0	0.7736116850159327	0.954169470947234	0.3707898514659663	0.9300121333527452	0.5971824331152658	0.9185516338788791	0.9052842595216093	0.9359480287953409	0	0	0.0
2099	None	None	None	None	None	1.0	1	1.0	4	0.25	1	0.5	0.25	4	1	1	3	0	0.75	4	3	0.4	6	1.0	1.0	0.7853670562251188	0.9253269338440857	0.21017449704652086	0.6566965107873606	0.29300761956499805	0.606567040901261	0.9219292846532887	0.7684381579180807	0.5	0.75	0.0
4894	0.09062304316032717	0.03767378562174057	0.031913697165371076	0.6635939129371602	None	0	0	0.16666666666666666	2	0.9375	15	0.5294117647058824	0.9375	17	15	0	0	0	0.11764705882352941	2	17	1.2	18	0.0	0	0.8305642217615226	0.8631507774325636	0.36632639087325936	0.8860591780059953	0.4496107462496168	0.9320142061912898	0.9219292846532887	0.8975494357688456	0	0	0.0
2323	None	None	None	None	None	0	0	0.5	1	1.0	1	1.0	1.0	1	1	1	1	0	0.3333333333333333	3	1	0.2	3	0.16666666666666666	0	0.5721639704305133	0.5	1.0	0.5	0.23539197668323739	0.5	0.9580680201906588	0.5	1.0	0	0.0
1195	None	None	None	None	None	0	0	0.2	1	1.0	5	0.5833333333333334	0.4	2	2	4	4	0	0.75	4	3	0.4666666666666667	7	0.3333333333333333	0.4	0.7448710695237912	0.5	1.0	0.5	0.9983230456845644	0.5	0.7683034520275701	0.5	0.5	0.5	0.12812138788712524
3568	0.05719571869257664	0.011720649460431387	0.002505997437836136	0.9192295466562981	None	0	0	0.2727272727272727	3	0.7857142857142857	11	0.26666666666666666	0.7857142857142857	12	11	3	2	0	0.4166666666666667	5	12	1.0666666666666667	16	0.2222222222222222	0.13333333333333333	0.8072828257561173	0.9562535772288749	0.5159289925849161	0.8988717844896079	0.7436390387565405	0.8575442558740365	0.9010606424971127	0.9133151578285791	0.5416666666666666	0.16666666666666666	0.0
2499	None	None	None	None	None	0	0	0.3333333333333333	2	0.8333333333333334	5	0.4444444444444444	0.6666666666666666	5	4	2	0	0	0.5	3	6	0.5333333333333333	8	0.0	0	0.27261203688967706	0.9309694494151366	0.6285725072195439	0.8738723418962819	0.2870634599128075	0.9414683753125084	0.8961128538443419	0.9197087848016297	0	0	0.0
2470	None	None	None	None	None	1.0	1	0.75	3	0.25	1	0.6666666666666666	0	1	0	4	2	0	1.0	3	3	0.4	6	0.18181818181818182	0	0	0	0	0	0	0	0	0	0	0	0
4588	0.08216693527215016	0.027150786690419055	0.026563508555847284	0.6589025406585298	None	0	0	0.14285714285714285	2	0.9473684210526315	18	0.525	0.9473684210526315	20	18	0	0	0	0.1	2	20	1.4	21	0.0	0	0.8266457646917938	0.9310596959652521	0.36632639087325936	0.9140805450510231	0.5971824331152658	0.9275039555790798	0.9052842595216093	0.9245277919667562	0	0	0.0
3856	0.07654833798578498	0.019019670145681525	0.01606498000812042	0.6920146413802861	None	0	0	0.08333333333333333	1	1.0	15	1.0	1.0	16	15	0	1	0	0.058823529411764705	1	17	1.1333333333333333	17	0.3333333333333333	0	0.8118840960630495	0.9257919182903627	0.36632639087325936	0.907286582134187	0.5971824331152658	0.9368609668595562	0.9004252782981372	0.9241866115206208	1.0	0.25	0.0
3635	0.05558665317205199	0.005665896754367604	-0.004918208431267589	0.9660939924579284	None	0	0	0.3333333333333333	4	0.6666666666666666	10	0.2361111111111111	0.6666666666666666	12	10	4	2	0	0.8888888888888888	8	9	1.1333333333333333	17	0.2	0.125	0.8072828257561173	0.936847482231973	0.48132984009703766	0.8920702605601173	0.7436390387565405	0.8378252889499248	0.8991720534008402	0.8957051404490317	0.5833333333333334	0.25	0.0
3905	0.05525050305379481	0.0039943428016226985	-0.0027998132885526986	0.6338498078010195	None	0	0	0.18181818181818182	2	0.9285714285714286	13	0.5333333333333333	0.9285714285714286	15	13	0	0	0	0.13333333333333333	2	15	1.0666666666666667	16	0.0	0	0.7853670562251188	0.9350060104722258	0.36632639087325936	0.9354437114693641	0.4496107462496168	0.9249611492601603	0.9004252782981372	0.9319579912271665	0	0	0.0
59	None	None	None	None	None	0	0	0.4	2	0.8	4	0.7	0.6	5	3	1	3	0	0.4	5	2	0.4666666666666667	7	0.75	0	0.28274644599197807	0.9527412635422791	0.7601346990545513	0.9437469536754337	0.7773681023859583	0.7829010441267349	0.8896616572839342	0.9144158687799242	0.6	0.2	0.0
1841	None	None	None	None	None	0.4	2	0.6666666666666666	8	0.26666666666666666	4	0.6071428571428571	0.2	11	3	5	0	0	0.5714285714285714	7	4	1.1333333333333333	17	0.0	0.2857142857142857	0.8126139512615376	0.7281561966707555	0.2552014844395608	0.7519011287259287	0.8568565442753929	0.9109764086444763	0.9493011538649221	0.8135473798774493	0	0	0.0
2399	None	None	None	None	None	0	0	0.8333333333333334	5	0.14285714285714285	1	0.5625	0.14285714285714285	4	1	4	4	0	1.0	4	4	0.6	9	0.4444444444444444	0.4	0.20567714668641668	0.653569261215111	0.3405051726809171	0.8145865934207479	0.44563722740235934	0.7981582586336782	0.7349399083551255	0.761918603662583	0.25	0	0.0
5847	0.09982856325476051	0.04085338798889716	0.037884187671607145	0.6493463820534553	None	0	0	0.13333333333333333	2	0.95	19	0.5238095238095238	0.95	21	19	0	0	0	0.09523809523809523	2	21	1.4666666666666666	22	0.0	0	0.8227273076220651	0.8845430620761572	0.21017449704652086	0.8920960861913169	0.3360585876406098	0.9232762932262708	0.9004252782981372	0.9013285934871983	0	0	0.0
3306	0.04249316611641735	0.0006784106487141368	-0.0006202586763305182	0.9584943074415121	None	0	0	0.1	1	1.0	13	1.0	1.0	14	13	0	0	0	0.06666666666666667	15	1	1.0	15	0.0	0	0.9039121320258767	0.9546578405360734	0.5159289925849161	0.9114285700866129	0.6544882360771249	0.8910822328139478	0.8928394461278993	0.9236769723855333	0	0	0.0
5517	0.08449663965372681	0.0373622389154328	0.03222930378678301	0.6542961320502203	None	0	0	0.16666666666666666	2	0.9375	15	0.5294117647058824	0.9375	17	15	0	0	0	0.11764705882352941	2	17	1.2	18	0.0	0	0.8305642217615226	0.8631507774325636	0.36632639087325936	0.8860591780059953	0.4496107462496168	0.9269355326941772	0.9219292846532887	0.8951491986748634	0	0	0.0
3936	0.06228367721774712	0.02594670995122595	0.0015079522364467976	0.8146547397557671	None	0	0	0.18181818181818182	2	0.9285714285714286	13	0.5333333333333333	0.9285714285714286	15	13	0	1	0	0.13333333333333333	2	15	1.0666666666666667	16	0.5	0	0.8384011359009801	0.956071061755315	0.36632639087325936	0.9178826628525701	0.5971824331152658	0.9338341115402955	0.9109006634308816	0.937834367513045	1.0	0.26666666666666666	0.0
1641	None	None	None	None	None	0	0	0.4	2	0.8	4	0.4666666666666667	0.6	5	3	1	1	0	0.6	5	3	0.4666666666666667	7	0.25	0.3333333333333333	0.8547370494448151	0.9658328965353696	0.6446102100569451	0.9572818305674419	0.3555074443277237	0.8732901731493821	0.9493978260434125	0.942342932713158	1.0	0	0.0
2954	0.014886551428048558	0.006723285427625438	0.006704036977425618	0.9387969914591804	None	0	0	0.5714285714285714	4	0.5	4	0.625	0.5	8	4	1	1	0	0.25	8	2	0.6666666666666666	10	0.5	0.25	0.6733059207297797	0.8034823182304073	0.33199320358200624	0.9119760932767184	0.851309898997531	0.8854393807943762	0.9244430731852346	0.873293244184529	1.0	0.125	0.0
5746	0.06281549954907657	0.020181109516985752	0.018503287750646642	0.6491907391320433	None	0	0	0.14285714285714285	2	0.9473684210526315	18	1.0	0.9473684210526315	20	18	0	1	0	0.047619047619047616	21	1	1.4	21	0.5	0.2	0.8384011359009801	0.8965197071178717	0.21017449704652086	0.8956866687243359	0.3360585876406098	0.923208798100389	0.9004252782981372	0.9059676993652033	1.0	0.35	0.0
3627	0.08901331207867413	0.01545116555206973	0.013794992305553921	0.9334225010040539	None	0	0	0.21428571428571427	3	0.8947368421052632	17	0.3684210526315789	0.8947368421052632	20	17	0	0	0	0.15789473684210525	3	19	1.4	21	0.0	1.0	0.7736116850159327	0.9503672811212477	0.3517325218558638	0.9283258226460916	0.5233965896824413	0.9190137364709707	0.9052842595216093	0.9338561606580577	0	0	0.0
6834	0.1039303752376078	0.044470669777469045	0.04393742450809598	0.6680959755615838	None	0	0	0.1	2	0.9629629629629629	26	0.5178571428571429	0.9629629629629629	28	26	0	0	0	0.07142857142857142	2	28	1.9333333333333333	29	0.0	0	0.8227273076220651	0.8678128195370208	0.21017449704652086	0.8762058505937395	0.3360585876406098	0.9215229572900654	0.9004252782981372	0.8909666502724928	0	0	0.0
6838	0.11010734861638943	0.04654748390468503	0.04491486769408218	0.6534151440584608	None	0	0	0.1	2	0.9629629629629629	26	0.5178571428571429	0.9629629629629629	28	26	0	0	0	0.07142857142857142	2	28	1.9333333333333333	29	0.0	0	0.8227273076220651	0.8678128195370208	0.21017449704652086	0.8762058505937395	0.3360585876406098	0.9215229572900654	0.9004252782981372	0.8909666502724928	0	0	0.0
4349	0.08378080000204777	0.025435172189149674	0.025346834168684353	0.6784873721163897	None	0	0	0.14285714285714285	2	0.9473684210526315	18	0.525	0.9473684210526315	20	18	0	0	0	0.1	2	20	1.4	21	0.0	0	0.8266457646917938	0.9310596959652521	0.36632639087325936	0.9140805450510231	0.5971824331152658	0.9275039555790798	0.9052842595216093	0.9245277919667562	0	0	0.0
2913	0.015576936562238072	0.0010746413610582173	0.0007642485839113319	0.9925532567594699	None	0	0	0.2	1	1.0	5	0.4375	0.8	4	4	2	2	0	1.0	4	4	0.4666666666666667	7	0.25	0	0.614156068600034	0.9210191390203624	0.9462664239271691	0.751163142164717	0.8854276589833645	0.9575926300443388	0.8835737734452536	0.902566033530054	0.625	0.25	0.0
1189	None	None	None	None	None	0.5	1	0.6666666666666666	4	0.3333333333333333	2	0.6666666666666666	0.16666666666666666	4	1	3	0	0	0.75	4	3	0.5333333333333333	8	0.0	0.6666666666666666	0.32952064174852636	0.7987018002517952	0.6446102100569451	0.8840150461594419	0.5115866393016496	0.9010052203713425	0.841111386177415	0.8667533588628015	0	0	0.0
3466	0.053629394997813676	0.00943926928204141	0.001948567785933857	0.8938309072585959	None	0	0	0.16666666666666666	2	0.875	14	0.2571428571428571	0.875	14	14	3	2	0	0.35714285714285715	5	14	1.2	18	0.2	0	0.8072828257561173	0.9445181228987959	0.4411276917290877	0.9237585714337311	0.7277165388977623	0.8961801373653063	0.8952990634598049	0.9237823041271858	0.5357142857142857	0.14285714285714285	0.0
6661	0.1063728067347912	0.045483866512823275	0.043525870525513655	0.6659834082666243	None	0	0	0.1	2	0.9629629629629629	26	0.5178571428571429	0.9629629629629629	28	26	0	0	0	0.07142857142857142	2	28	1.9333333333333333	29	0.0	0	0.8227273076220651	0.8678128195370208	0.21017449704652086	0.8762058505937395	0.3360585876406098	0.9215229572900654	0.9004252782981372	0.8909666502724928	0	0	0.0
2984	0.04983508276260788	0.007997782118677996	0.007996883969559734	0.6454065874565215	None	0	0	0.125	1	1.0	9	1.0	1.0	10	9	0	0	0	0.09090909090909091	11	1	0.7333333333333333	11	0.0	0	0.8048014098762423	0.9563161588773291	0.5802696013209306	0.9058323556982153	0.7117940390389842	0.9086448547427807	0.9013595233718122	0.9275082688788366	0	0	0.0
2695	None	None	None	None	None	0	0	0.3333333333333333	2	0.6666666666666666	4	0.8	0.5	4	3	3	1	0	0.4	5	2	0.5333333333333333	8	0.1111111111111111	0	0.12341148334891398	0.9148827492459998	0.8562479976613812	0.7845559045071293	0.7395896832396984	0.903411469132654	0.951118288761922	0.8773567067452689	1.0	0.5	0.0
3021	0.038762176165000536	0.0029828019427019003	0.0029282229875723497	0.9484570107393904	None	0.4	2	0.5	6	0.5625	9	0.3673469387755102	0.4375	12	7	5	0	0	1.0	7	7	1.2	18	0.0	0.18181818181818182	0.8048014098762423	0.8947182215042245	0.2935973440107835	0.9140003907543537	0.8568565442753929	0.8908796949249489	0.9493011538649221	0.9003427185296538	0	0	0.0
5682	0.06678485956306793	0.02638102925078686	0.0184664516155116	0.5631815275857176	None	0	0	0.2	2	0.9230769230769231	12	0.5357142857142857	0.9230769230769231	14	12	0	0	0	0.14285714285714285	2	14	1.0	15	0.0	0	0.8266457646917938	0.909349025246158	0.28825044395989013	0.9141066641422145	0.3928346669451133	0.9256558244160127	0.8972559317448933	0.9166326584197068	0	0	0.0
2693	2.561470219016745e-05	1.1821074610060424e-07	-1.1814069400261037e-07	0.9999946199950048	None	0	0	0.25	1	1.0	3	0.8333333333333334	0.3333333333333333	1	1	3	4	0	0.6666666666666666	3	2	0.3333333333333333	5	0.4	0	0.5045381067607504	0.5	1.0	0.5	0.23539197668323739	0.5	0.95956367253242	0.5	1.0	1.0	0.4390134212090652
1770	None	None	None	None	None	0	0	0.6666666666666666	2	0.5	1	0.6666666666666666	0	2	0	1	2	0	0.6666666666666666	3	2	0.26666666666666666	4	0.5	0	0	0	0	0	0	0	0	0	0	0	0
1806	None	None	None	None	None	0	0	1.0	4	0.0	0	0.6666666666666666	0	2	0	3	2	0	1.0	3	3	0.4	6	0.25	0.6666666666666666	0	0	0	0	0	0	0	0	0	0	0
4131	0.06077852655160559	0.007166393647828073	0.0059278466204909334	0.8005516740734454	None	0	0	0.18181818181818182	2	0.9285714285714286	13	1.0	0.9285714285714286	15	13	0	0	0	0.0625	16	1	1.0666666666666667	16	0.0	0.13333333333333333	0.8948242342557776	0.961861104202856	0.5159289925849161	0.891341061071282	0.7725322722821646	0.8057324977568107	0.9052842595216093	0.9047845612765308	0	0	0.0
1344	None	None	None	None	None	0	0	0.3333333333333333	2	0.8571428571428571	6	0.75	0.2857142857142857	2	2	6	6	0	0.75	4	3	0.6	9	0.375	0.8571428571428571	0.8489414204408	0.819148005497573	0.4013257042392081	0.9192978576304391	0.44499786254998003	0.7204534112796145	0.8937692220732931	0.8361761521266488	0.5	1.0	0.5391095613440995
7171	0.11988790236465602	0.047122422171023255	0.04709400269968603	0.6576824322539576	None	0	0	0.1	2	0.9629629629629629	26	0.5178571428571429	0.9629629629629629	28	26	0	0	0	0.07142857142857142	2	28	1.9333333333333333	29	0.0	0	0.8227273076220651	0.8678128195370208	0.21017449704652086	0.8762058505937395	0.3360585876406098	0.9215229572900654	0.9004252782981372	0.8909666502724928	0	0	0.0
1718	None	None	None	None	None	0.3333333333333333	1	0.625	5	0.4444444444444444	4	0.39285714285714285	0.4444444444444444	7	4	3	0	0	0.5714285714285714	4	7	0.7333333333333333	11	0.0	0.5	0.7969888684909467	0.7875904578370654	0.39537825716647	0.9472934143818786	0.5690609721257036	0.9576474329289262	0.9287687064220688	0.9197725273901047	0	0	0.0
5430	0.04287704405350402	0.0066688568983812304	0.0065422476215377685	0.9967365864295152	None	0	0	0.2222222222222222	2	0.9090909090909091	10	0.5416666666666666	0.9090909090909091	12	10	0	0	0	0.16666666666666666	2	12	0.8666666666666667	13	0.0	0	0.8999936749561479	0.9393916996639159	0.3925632408788067	0.8787227802979586	0.5971824331152658	0.9065405534765476	0.8941613968410458	0.9114201650260567	0	0	0.0
3319	0.04522012495162184	0.005155194694079266	-0.0046766378000074596	0.5213768698325274	None	0	0	0.3	3	0.7692307692307693	10	0.3125	0.7692307692307693	12	10	2	0	0	0.3333333333333333	12	4	1.0	15	0.0	0.14285714285714285	0.7840650774927787	0.9479776129097998	0.3709241813046414	0.9260814515431318	0.7445727281947183	0.8639293196187078	0.9024308792883298	0.9188127311980212	0	0	0.0
4602	0.08135700182622856	0.029527452870424964	0.029058086057530918	0.6584489817689236	None	0	0	0.14285714285714285	2	0.9473684210526315	18	0.525	0.9473684210526315	20	18	0	0	0	0.1	2	20	1.4	21	0.0	0	0.8266457646917938	0.9310596959652521	0.36632639087325936	0.9140805450510231	0.5971824331152658	0.9275039555790798	0.9052842595216093	0.9245277919667562	0	0	0.0
3084	0.01314431782808265	0.006321510714086981	0.0031511252125606504	0.984705475997534	None	0	0	0.5	3	0.5	3	0.5714285714285714	0.5	5	3	2	1	0	0.2857142857142857	7	2	0.5333333333333333	8	0.16666666666666666	0.2857142857142857	0.5360874723872532	0.8577530065926736	0.38811076270770517	0.9523383119917301	0.36274297837216085	0.9273216576614361	0.7854295246462393	0.9202635728676046	1.0	0	0.0
418	None	None	None	None	None	0.5	1	0.7142857142857143	5	0.25	2	0.625	0.125	1	1	8	2	0	1.0	4	4	0.6666666666666666	10	0.1	0.5714285714285714	0.2011626479882636	0.5	0.1	0.5	0.7312329991111451	0.5	0.9409329970531906	0.5	1.0	0	0.6812737727311837
410	None	None	None	None	None	0.5	1	0.6666666666666666	4	0.3333333333333333	2	0.4	0.3333333333333333	5	2	2	2	0	0.8	4	5	0.5333333333333333	8	0.4	1.0	0.3522699831363346	0.7871292842450058	0.6446102100569451	0.8661718575544816	0.7117940390389842	0.8753311854171961	0.9094800077504914	0.8465843127307526	0.7	0.4	0.0
4582	0.09457509892475882	0.013076748081992847	0.005748373178326201	0.6622583572514718	None	0	0	0.14285714285714285	2	0.9473684210526315	18	0.525	0.9473684210526315	20	18	0	0	0	0.1	2	20	1.4	21	0.0	0	0.8266457646917938	0.9310596959652521	0.2603586263723283	0.9207489929577699	0.5971824331152658	0.9275039555790798	0.9219292846532887	0.9265505784675443	0	0	0.0
1514	None	None	None	None	None	0	0	0.75	3	0.3333333333333333	1	0.8333333333333334	0	1	0	3	1	0	0.6666666666666666	3	2	0.3333333333333333	5	0.1111111111111111	0.6666666666666666	0	0	0	0	0	0	0	0	0	0	0
3990	0.0561698662464816	0.030382274261744176	0.02503270113800441	0.669197533592099	None	0	0	0.18181818181818182	2	0.9285714285714286	13	0.5333333333333333	0.9285714285714286	15	13	0	0	0	0.13333333333333333	2	15	1.0666666666666667	16	0.0	0	0.8305642217615226	0.9338623583460087	0.36632639087325936	0.9239340266116777	0.5971824331152658	0.9230337216975807	0.9052842595216093	0.9271002397979325	0	0	0.0
3495	0.08510502155659767	0.013386192940978453	0.008339250049235867	0.9310927476175944	None	0	0	0.23076923076923078	3	0.8823529411764706	15	0.37254901960784315	0.8823529411764706	18	15	0	0	0	0.17647058823529413	3	17	1.2666666666666666	19	0.0	1.0	0.7736116850159327	0.954169470947234	0.3707898514659663	0.9300121333527452	0.5971824331152658	0.9185516338788791	0.9052842595216093	0.9359480287953409	0	0	0.0
3107	0.001427934013837461	0.00014506464394613373	1.1346793908594022e-08	0.9941706663800575	None	0	0	0.3333333333333333	1	1.0	2	1.0	1.0	3	2	0	0	0	0.25	4	1	0.26666666666666666	4	0.0	0	0.26310151346733146	0.710041056969068	0.39276956233074695	0.9502050364931359	0.28573674379987224	0.6633830738238897	0.6751725712279912	0.8187030008642614	0	0	0.0
5046	0.0497334089460601	0.021787993038923748	0.020429697856454255	0.6916536739925621	None	0	0	0.18181818181818182	2	0.9285714285714286	13	0.5333333333333333	0.9285714285714286	15	13	0	0	0	0.13333333333333333	2	15	1.0666666666666667	16	0.0	0	0.9039121320258767	0.849142806380665	0.36632639087325936	0.7994051222998921	0.5971824331152658	0.9416717565315752	0.9004252782981372	0.8769667956805868	0	0	0.0
3630	0.04247983371279415	0.011280091313216606	0.011269700495806107	0.7805315384441384	None	0	0	0.35714285714285715	5	0.6111111111111112	11	0.2564102564102564	0.5555555555555556	13	10	6	5	0	0.46153846153846156	6	13	1.3333333333333333	20	0.38461538461538464	0.10526315789473684	0.8072828257561173	0.9047951495520423	0.33506653830140276	0.9244754912317225	0.7765765224940546	0.8846848500414938	0.9004252782981372	0.9059084395487579	0.07692307692307693	0.23076923076923078	0.0
5060	0.08462251701895895	0.037286842054378246	0.03161393220522112	0.678213688261933	None	0	0	0.16666666666666666	2	0.9375	15	0.5294117647058824	0.9375	17	15	0	0	0	0.11764705882352941	2	17	1.2	18	0.0	0	0.8305642217615226	0.8363352051287282	0.36632639087325936	0.800965256523341	0.3360585876406098	0.9384507876974181	0.9004252782981372	0.8716895038298906	0	0	0.0
2571	0.007713232145170172	0.00042480896378158155	-0.00035191633577130374	0.9972008543780888	None	0	0	0.3333333333333333	2	0.7142857142857143	5	0.36	0.2857142857142857	2	2	6	2	0	1.0	5	5	0.6	9	0.125	0	0.47206386233484005	0.9763541700392494	0.7092583789118347	0.9482118314253248	0.7586714751309006	0.7216933037373626	0.8190088617110555	0.9260115098819162	0.75	0.5	0.058069299729420425
2996	0.0006970196781843173	0.00026156627764340525	-4.921687669240153e-06	0.9970812293227685	None	1.0	1	0.8	4	0.2	1	0.4375	0.2	2	1	4	4	0	1.0	4	4	0.4666666666666667	7	0.36363636363636365	0.6666666666666666	0.9024718629967152	0.6561735911601434	0.7851458284404101	0.8349794042378237	0.860097890666232	0.6974562055020465	0.7572858726345216	0.7377447517779427	1.0	1.0	0.8487253538874504
4258	0.05006071449167014	0.022953562485558774	0.02102593282275935	0.6804935764304795	None	0	0	0.2	2	0.9166666666666666	11	0.5384615384615384	0.9166666666666666	13	11	0	0	0	0.15384615384615385	2	13	0.9333333333333333	14	0.0	0	0.8305642217615226	0.9443114504695829	0.37552197173602336	0.9197491494269417	0.5971824331152658	0.9167296631891356	0.9052842595216093	0.9279832606012569	0	0	0.0
5875	0.09675465949727137	0.040716429293922884	0.038298444519721156	0.6483249921892864	None	0	0	0.13333333333333333	2	0.95	19	0.5238095238095238	0.95	21	19	0	0	0	0.09523809523809523	2	21	1.4666666666666666	22	0.0	0	0.8227273076220651	0.8845430620761572	0.21017449704652086	0.8920960861913169	0.3360585876406098	0.9232762932262708	0.9004252782981372	0.9013285934871983	0	0	0.0
3143	0.028951900492749687	0.004861545906185745	-0.004493469689142763	0.9460043991764377	None	0	0	0.2727272727272727	3	0.7857142857142857	11	0.25	0.5714285714285714	8	8	7	4	0	1.0	8	8	1.0666666666666667	16	0.2222222222222222	0.2222222222222222	0.7687849823758587	0.9290924134084229	0.3993373918291571	0.9300152037983838	0.854083221636462	0.9173714972600933	0.8961171112530133	0.9256906854358091	0.25	0.125	0.0
3628	0.06818960020425477	0.004426435311763088	-0.0027692456589901715	0.770465545408686	None	0	0	0.18181818181818182	2	0.9285714285714286	13	0.5333333333333333	0.8571428571428571	12	12	3	5	0	0.13333333333333333	15	2	1.0666666666666667	16	0.5	0	0.8151138179707825	0.941201317446614	0.39537825716647	0.8984176722404382	0.5971824331152658	0.8294570707796888	0.9010606424971127	0.8982743273380782	0.16666666666666666	0	0.0
1678	None	None	None	None	None	0.5	1	0.8333333333333334	5	0.14285714285714285	1	0.75	0	5	0	3	0	0	0.75	4	3	0.6	9	0.0	0.6666666666666666	0	0	0	0	0	0	0	0	0	0	0
5040	0.0872577142093095	0.037058935900447634	0.031576712673604124	0.6650143147673466	None	0	0	0.16666666666666666	2	0.9375	15	0.5294117647058824	0.9375	17	15	0	0	0	0.11764705882352941	2	17	1.2	18	0.0	0	0.8305642217615226	0.8363352051287282	0.36632639087325936	0.800965256523341	0.3360585876406098	0.9392342957823638	0.9004252782981372	0.8721974003423351	0	0	0.0
6147	0.0876042387652632	0.031038468734630877	0.030101162186172467	0.6090231614264999	None	0	0	0.13333333333333333	2	0.95	19	0.5238095238095238	0.95	21	19	0	0	0	0.09523809523809523	2	21	1.4666666666666666	22	0.0	0	0.8227273076220651	0.8845430620761572	0.21017449704652086	0.8875365426308096	0.3360585876406098	0.9232762932262708	0.9069355624612424	0.8999411538389059	0	0	0.0
6425	0.10279446175311246	0.04233298042264413	0.03999895805051207	0.6564392591601808	None	0	0	0.1	2	0.9629629629629629	26	0.5178571428571429	0.9629629629629629	28	26	0	0	0	0.07142857142857142	2	28	1.9333333333333333	29	0.0	0	0.8227273076220651	0.8678128195370208	0.21017449704652086	0.8762058505937395	0.3360585876406098	0.9215229572900654	0.9004252782981372	0.8909666502724928	0	0	0.0
5161	0.08409688581351518	0.035232365151636254	0.029514029912863702	0.6596488916353118	None	0	0	0.16666666666666666	2	0.9375	15	0.5294117647058824	0.9375	17	15	0	0	0	0.11764705882352941	2	17	1.2	18	0.0	0	0.8305642217615226	0.8363352051287282	0.36632639087325936	0.800965256523341	0.3360585876406098	0.9384507876974181	0.9004252782981372	0.8716895038298906	0	0	0.0
[truncated: 6,365 more rows]
