# Supplementary material for: Constrained by Design: Influence of Genetic Encodings on Evolved Traits of Robots
Source: Front Robot AI. 2021 Jun 15;8:672379. doi: 10.3389/frobt.2021.672379 (PMC8239187; doi:10.3389/frobt.2021.672379)
Supplement: Supplementary file 1 [file DataSheet3.ZIP › plasticoding_plane_14_snapshots_ids.tsv]

generation	robot_id	fitness	novelty	novelty_pop	cons_fitness
145	6871	0.04891136862009341	None	0.0	0.04891136862009341
145	7119	0.04803057270446506	None	0.0009460776140709561	0.04803057270446506
145	6900	0.05749568469656648	None	0.0	0.05749568469656648
145	7307	0.044099677962959126	None	0.004102408918655448	0.044099677962959126
145	6807	0.049593691208065595	None	0.0	0.049593691208065595
145	7329	0.05409562591862616	None	0.0	0.05409562591862616
145	7156	0.04767499863358998	None	0.0	0.04767499863358998
145	7193	0.049575730793587604	None	0.0	0.049575730793587604
145	7282	0.04830094720077992	None	0.0	0.04830094720077992
145	7128	0.048393259404950185	None	0.0	0.048393259404950185
145	7108	0.04822445823243287	None	0.0	0.04822445823243287
145	7264	0.04723230337810721	None	0.0	0.04723230337810721
145	6833	0.06073682970858183	None	0.0	0.06073682970858183
145	7304	0.04527816586620809	None	0.0	0.04527816586620809
145	7253	0.03589158809889117	None	0.0009460776140709561	0.03589158809889117
145	7259	0.04879996979136309	None	0.0	0.04879996979136309
145	7103	0.04698496824486922	None	0.0	0.04698496824486922
145	6848	0.0478973930607179	None	0.0	0.0478973930607179
145	7286	0.03340169523323268	None	0.015585976686552433	0.03340169523323268
145	6974	0.0492597656181304	None	0.0	0.0492597656181304
145	7281	0.04167034072040656	None	0.004382432818736274	0.04167034072040656
145	7256	0.05194085635165986	None	0.0	0.05194085635165986
145	7308	0.03964267166541771	None	0.00042848146795449366	0.03964267166541771
145	6573	0.04971618612002646	None	0.0	0.04971618612002646
145	7316	0.0464784270770652	None	0.0	0.0464784270770652
145	7222	0.0498258309121501	None	0.004102408918655448	0.0498258309121501
145	7254	0.045605858421463336	None	0.0	0.045605858421463336
145	7336	0.03702299388348787	None	0.0	0.03702299388348787
145	7265	0.052215416799550794	None	0.00042848146795449366	0.052215416799550794
145	7327	0.045055087260933345	None	0.0	0.045055087260933345
145	7339	0.008863633604426605	None	0.33854029068325564	0.008863633604426605
145	7238	0.051238163721265176	None	0.00042848146795449366	0.051238163721265176
145	7197	0.05242445924694425	None	0.0009460776140709561	0.05242445924694425
145	7348	0.05112981817535262	None	0.0	0.05112981817535262
145	7342	0.048358547136355685	None	0.0	0.048358547136355685
145	7209	0.048898498522177834	None	0.0	0.048898498522177834
145	7115	0.048810537590237346	None	0.0	0.048810537590237346
145	7321	0.05526581801046451	None	0.0	0.05526581801046451
145	6913	0.049347765876785965	None	0.0	0.049347765876785965
145	7273	0.03748025765671228	None	0.004382432818736274	0.03748025765671228
145	7016	0.03687303725280406	None	0.0	0.03687303725280406
145	6636	0.04962039648527685	None	0.0	0.04962039648527685
145	7285	0.04876095097111362	None	0.0	0.04876095097111362
145	7309	0.04933043978181534	None	0.0	0.04933043978181534
145	7227	0.05021436420149366	None	0.0	0.05021436420149366
145	6876	0.04700916033961463	None	0.0	0.04700916033961463
145	7310	0.04836613590041807	None	0.0	0.04836613590041807
145	6962	0.0523650814277187	None	0.0	0.0523650814277187
145	7148	0.049293218459598526	None	0.0	0.049293218459598526
145	7072	0.04240981436628493	None	0.0	0.04240981436628493
145	7249	0.04710518913425001	None	0.0	0.04710518913425001
145	7284	0.04772413426296278	None	0.0	0.04772413426296278
145	7299	0.04767363062749944	None	0.0	0.04767363062749944
145	7335	0.04648079266132741	None	0.0	0.04648079266132741
145	7122	0.05116675233094213	None	0.0009460776140709561	0.05116675233094213
145	7198	0.06416382679857371	None	0.00042848146795449366	0.06416382679857371
145	7296	0.0494803551921315	None	0.0	0.0494803551921315
145	7267	0.04467233110421823	None	0.0	0.04467233110421823
145	7350	0.05011236305177949	None	0.0	0.05011236305177949
145	6990	0.046654252854655825	None	0.0	0.046654252854655825
145	7205	0.048124047639886716	None	0.0	0.048124047639886716
145	7151	0.049956912272806596	None	0.0	0.049956912272806596
145	7154	0.047554344781587425	None	0.0	0.047554344781587425
145	7252	0.045481482121520464	None	0.0	0.045481482121520464
145	7245	0.05220227120645578	None	0.0009460776140709561	0.05220227120645578
145	7328	0.03813810332097534	None	0.004382432818736274	0.03813810332097534
145	7065	0.048469115493387976	None	0.0	0.048469115493387976
145	7333	0.04780190955233885	None	0.0	0.04780190955233885
145	7114	0.04879483605337567	None	0.0	0.04879483605337567
145	7258	0.047032198588797536	None	0.0	0.047032198588797536
145	7232	0.04818981879389451	None	0.0	0.04818981879389451
145	7143	0.04742000559769324	None	0.0	0.04742000559769324
145	7201	0.04944273880820709	None	0.0	0.04944273880820709
145	7291	0.052189301750284835	None	0.0009460776140709561	0.052189301750284835
145	7068	0.0485682496126185	None	0.0	0.0485682496126185
145	7226	0.04742000559769324	None	0.0	0.04742000559769324
145	7224	0.04859963546504468	None	0.0	0.04859963546504468
145	7314	0.0469756514948208	None	0.0	0.0469756514948208
145	7270	0.04302920850921581	None	0.0	0.04302920850921581
145	6964	0.044563701092184445	None	0.0	0.044563701092184445
145	7130	0.04667284786174265	None	0.0	0.04667284786174265
145	7203	0.04784808579795123	None	0.0	0.04784808579795123
145	6801	0.056347904558331184	None	0.0	0.056347904558331184
145	6972	0.04662436624780851	None	0.0	0.04662436624780851
145	7268	0.04721086574742069	None	0.0	0.04721086574742069
145	7343	0.048990040747322425	None	0.0	0.048990040747322425
145	7191	0.04902221763336078	None	0.0	0.04902221763336078
145	7242	0.04784197803590693	None	0.0	0.04784197803590693
145	7305	0.05123137709415229	None	0.0	0.05123137709415229
145	7078	0.04630102914993735	None	0.004382432818736274	0.04630102914993735
145	6971	0.049747496992171285	None	0.00042848146795449366	0.049747496992171285
145	7330	0.04864743281118742	None	0.0	0.04864743281118742
145	7003	0.04740995847760073	None	0.0	0.04740995847760073
145	7300	0.047543964549373804	None	0.0	0.047543964549373804
145	6641	0.048505011985426574	None	0.0	0.048505011985426574
145	7345	0.032573585854757565	None	0.00042848146795449366	0.032573585854757565
145	6812	0.04777905359110682	None	0.0	0.04777905359110682
145	7287	0.053243661872613104	None	0.0	0.053243661872613104
145	7332	0.04549058368940221	None	0.0009460776140709561	0.04549058368940221
145	7179	0.05220652312003591	None	0.0	0.05220652312003591
143	6871	0.04891136862009341	None	0.0	0.04891136862009341
143	7119	0.04803057270446506	None	0.0012614368187612748	0.04803057270446506
143	6900	0.05749568469656648	None	0.0	0.05749568469656648
143	6810	0.04805271187841994	None	0.0	0.04805271187841994
143	6807	0.049593691208065595	None	0.0	0.049593691208065595
143	7156	0.04767499863358998	None	0.0	0.04767499863358998
143	7185	0.046161368090939306	None	0.0	0.046161368090939306
143	7193	0.049575730793587604	None	0.005906705393513512	0.049575730793587604
143	7128	0.048393259404950185	None	0.0	0.048393259404950185
143	7108	0.04822445823243287	None	0.0	0.04822445823243287
143	7169	0.04864743281118742	None	0.0	0.04864743281118742
143	6833	0.06073682970858183	None	0.0	0.06073682970858183
143	6747	0.047151754536390506	None	0.0	0.047151754536390506
143	6879	0.045973226370032795	None	0.0	0.045973226370032795
143	7026	0.049879792708641596	None	0.0012614368187612748	0.049879792708641596
143	7103	0.04698496824486922	None	0.0	0.04698496824486922
143	6848	0.0478973930607179	None	0.0	0.0478973930607179
143	7097	0.04757030759744337	None	0.0	0.04757030759744337
143	6791	0.04627930600370771	None	0.0	0.04627930600370771
143	6974	0.0492597656181304	None	0.0	0.0492597656181304
143	7123	0.04739885348229869	None	0.0	0.04739885348229869
143	6573	0.04971618612002646	None	0.0	0.04971618612002646
143	6768	0.04826691163706694	None	0.0	0.04826691163706694
143	7222	0.0498258309121501	None	0.004849599692029584	0.0498258309121501
143	7160	0.04770827756484757	None	0.0	0.04770827756484757
143	7153	0.04949888866511801	None	0.0	0.04949888866511801
143	7219	0.04386871579222587	None	0.0	0.04386871579222587
143	7238	0.051238163721265176	None	0.0034155849816681523	0.051238163721265176
143	7162	0.04767363062749944	None	0.0	0.04767363062749944
143	7197	0.05242445924694425	None	0.0012614368187612748	0.05242445924694425
143	7209	0.048898498522177834	None	0.0	0.048898498522177834
143	7115	0.048810537590237346	None	0.0	0.048810537590237346
143	6988	0.048309498305380554	None	0.0	0.048309498305380554
143	6913	0.049347765876785965	None	0.0	0.049347765876785965
143	6725	0.04591503151132016	None	0.0	0.04591503151132016
143	6917	0.047913214631155145	None	0.0	0.047913214631155145
143	7016	0.03687303725280406	None	0.0	0.03687303725280406
143	7032	0.06162946618894832	None	0.0038126097363773022	0.06162946618894832
143	6636	0.04962039648527685	None	0.0	0.04962039648527685
143	7048	0.044420000119731434	None	0.0	0.044420000119731434
143	7227	0.05021436420149366	None	0.0	0.05021436420149366
143	6733	0.04893083444741237	None	0.0	0.04893083444741237
143	6876	0.04700916033961463	None	0.0	0.04700916033961463
143	6962	0.0523650814277187	None	0.005906705393513512	0.0523650814277187
143	7208	0.045678026513339354	None	0.0034155849816681523	0.045678026513339354
143	7148	0.049293218459598526	None	0.0	0.049293218459598526
143	7072	0.04240981436628493	None	0.0	0.04240981436628493
143	7249	0.04710518913425001	None	0.0	0.04710518913425001
143	7122	0.05116675233094213	None	0.0012614368187612748	0.05116675233094213
143	7158	0.047032198588797536	None	0.0	0.047032198588797536
143	7198	0.06416382679857371	None	0.0034155849816681523	0.06416382679857371
143	7212	0.028655442351165517	None	0.0034155849816681523	0.028655442351165517
143	7024	0.056095391784373276	None	0.004849599692029584	0.056095391784373276
143	7155	0.04716225743422352	None	0.0	0.04716225743422352
143	6990	0.046654252854655825	None	0.0	0.046654252854655825
143	7205	0.048124047639886716	None	0.0	0.048124047639886716
143	7151	0.049956912272806596	None	0.0	0.049956912272806596
143	7154	0.047554344781587425	None	0.0	0.047554344781587425
143	6745	0.04818452419940724	None	0.0	0.04818452419940724
143	7188	0.038043658668231964	None	0.0	0.038043658668231964
143	6867	0.04804582042408088	None	0.0	0.04804582042408088
143	7000	0.04818452419940724	None	0.0	0.04818452419940724
143	7245	0.05220227120645578	None	0.0012614368187612748	0.05220227120645578
143	7065	0.048469115493387976	None	0.0	0.048469115493387976
143	6824	0.04662453974798517	None	0.0	0.04662453974798517
143	7114	0.04879483605337567	None	0.0	0.04879483605337567
143	6877	0.04834830051461341	None	0.0	0.04834830051461341
143	7232	0.04818981879389451	None	0.0	0.04818981879389451
143	7143	0.04742000559769324	None	0.0	0.04742000559769324
143	7149	0.04785894404080671	None	0.0	0.04785894404080671
143	7039	0.04583718516142057	None	0.0	0.04583718516142057
143	6892	0.04823474557369433	None	0.0	0.04823474557369433
143	7201	0.04944273880820709	None	0.0	0.04944273880820709
143	7068	0.0485682496126185	None	0.0	0.0485682496126185
143	7226	0.04742000559769324	None	0.0	0.04742000559769324
143	7102	0.04784197803590693	None	0.0	0.04784197803590693
143	7059	0.04661429569031773	None	0.0	0.04661429569031773
143	7216	0.03207732773309421	None	0.005556352154294779	0.03207732773309421
143	7224	0.04859963546504468	None	0.0	0.04859963546504468
143	6964	0.044563701092184445	None	0.0	0.044563701092184445
143	7049	0.0454166220552419	None	0.0	0.0454166220552419
143	7047	0.04368500485317071	None	0.0	0.04368500485317071
143	7130	0.04667284786174265	None	0.0	0.04667284786174265
143	7203	0.04784808579795123	None	0.0	0.04784808579795123
143	6801	0.056347904558331184	None	0.005906705393513512	0.056347904558331184
143	6972	0.04662436624780851	None	0.0	0.04662436624780851
143	7191	0.04902221763336078	None	0.0	0.04902221763336078
143	7139	0.0406756209320386	None	0.005008494649984313	0.0406756209320386
143	7187	0.03738925586908859	None	0.0	0.03738925586908859
143	7129	0.04964346454204897	None	0.0	0.04964346454204897
143	7242	0.04784197803590693	None	0.0	0.04784197803590693
143	7078	0.04630102914993735	None	0.005008494649984313	0.04630102914993735
143	6971	0.049747496992171285	None	0.0034155849816681523	0.049747496992171285
143	7003	0.04740995847760073	None	0.0	0.04740995847760073
143	7207	0.04684386031517921	None	0.0	0.04684386031517921
143	6641	0.048505011985426574	None	0.0	0.048505011985426574
143	7035	0.04464301216951566	None	0.0	0.04464301216951566
143	6812	0.04777905359110682	None	0.0	0.04777905359110682
143	7179	0.05220652312003591	None	0.005906705393513512	0.05220652312003591
143	7247	0.04786025292030885	None	0.0	0.04786025292030885
106	4616	0.03202023397420869	None	0.0	0.03202023397420869
106	5319	0.03155386049718525	None	0.0	0.03155386049718525
106	5003	0.033589463321825386	None	0.0	0.033589463321825386
106	5343	0.03351688980097326	None	0.0	0.03351688980097326
106	4745	0.032820575013965236	None	0.0	0.032820575013965236
106	4594	0.032626164329236644	None	0.0	0.032626164329236644
106	5260	0.033338857225949155	None	0.0	0.033338857225949155
106	5390	0.032703604582733935	None	0.0	0.032703604582733935
106	5368	0.03151536981013539	None	0.0	0.03151536981013539
106	5215	0.03831415735914769	None	0.002006926593682408	0.03831415735914769
106	5295	0.03214227739378126	None	0.0	0.03214227739378126
106	5261	0.03180615351374696	None	0.0	0.03180615351374696
106	4696	0.03361777397446596	None	0.0075338445640891595	0.03361777397446596
106	5257	0.03145104069249366	None	0.0	0.03145104069249366
106	5394	0.017892743068502776	None	0.0	0.017892743068502776
106	5155	0.03198369735272554	None	0.0	0.03198369735272554
106	5233	0.03229042874692263	None	0.0	0.03229042874692263
106	5396	0.030687142329019375	None	0.0	0.030687142329019375
106	5211	0.03335816413927964	None	0.0	0.03335816413927964
106	5143	0.0319408710947927	None	0.0	0.0319408710947927
106	5376	0.03379218145002002	None	0.0	0.03379218145002002
106	5324	0.03143399659251225	None	0.0	0.03143399659251225
106	5344	0.03434787933215322	None	0.0	0.03434787933215322
106	5118	0.03215174599060389	None	0.0	0.03215174599060389
106	5293	0.036468640653960764	None	0.002006926593682408	0.036468640653960764
106	5262	0.03150059757838772	None	0.0	0.03150059757838772
106	5386	0.03242168624574908	None	0.0	0.03242168624574908
106	5323	0.03230874253499548	None	0.0	0.03230874253499548
106	4726	0.032906871743796515	None	0.0	0.032906871743796515
106	5315	0.03316680856121798	None	0.0	0.03316680856121798
106	5033	0.032668265570136516	None	0.0	0.032668265570136516
106	5127	0.03375126498588357	None	0.0	0.03375126498588357
106	4674	0.032753667171132796	None	0.0	0.032753667171132796
106	4710	0.03173326487983882	None	0.0	0.03173326487983882
106	5348	0.03244074150980861	None	0.0	0.03244074150980861
106	4855	0.0319872100015707	None	0.0	0.0319872100015707
106	5381	0.031027517701745437	None	0.0	0.031027517701745437
106	5109	0.03290105636232769	None	0.0	0.03290105636232769
106	4865	0.032503722982771564	None	0.0	0.032503722982771564
106	4765	0.03200769177203136	None	0.0	0.03200769177203136
106	5380	0.03219833812897049	None	0.0	0.03219833812897049
106	5330	0.033262608369475186	None	0.0	0.033262608369475186
106	4508	0.032832398829191534	None	0.0	0.032832398829191534
106	5221	0.04052255849529294	None	0.002006926593682408	0.04052255849529294
106	5111	0.03217884722008586	None	0.0	0.03217884722008586
106	4892	0.03279411865660054	None	0.0	0.03279411865660054
106	4905	0.035531234122143894	None	0.0	0.035531234122143894
106	5200	0.033852593895945415	None	0.0	0.033852593895945415
106	5117	0.03213245450194322	None	0.0	0.03213245450194322
106	4874	0.033362703248942895	None	0.0	0.033362703248942895
106	5170	0.033754777051665324	None	0.0	0.033754777051665324
106	5210	0.03308044056278644	None	0.0	0.03308044056278644
106	5346	0.03985561556337464	None	0.002006926593682408	0.03985561556337464
106	5337	0.032181624426017776	None	0.0	0.032181624426017776
106	5393	0.030522193789480952	None	0.0	0.030522193789480952
106	4857	0.03252471305662086	None	0.0	0.03252471305662086
106	5377	0.04011243612006574	None	0.002006926593682408	0.04011243612006574
106	5361	0.030827024170638522	None	0.0	0.030827024170638522
106	4997	0.032562362602744054	None	0.0	0.032562362602744054
106	5391	0.03221281873993519	None	0.0	0.03221281873993519
106	5191	0.03260663681748162	None	0.0	0.03260663681748162
106	5301	0.0318241446783464	None	0.0	0.0318241446783464
106	5164	0.033058081348393706	None	0.0	0.033058081348393706
106	5358	0.032316410148539955	None	0.0075338445640891595	0.032316410148539955
106	5392	0.029715125396534897	None	0.0	0.029715125396534897
106	5332	0.03252471305369407	None	0.0	0.03252471305369407
106	5364	0.03224573421445512	None	0.0	0.03224573421445512
106	4893	0.03378731798618914	None	0.0	0.03378731798618914
106	5149	0.03228242845019127	None	0.0	0.03228242845019127
106	5168	0.03250304295712785	None	0.0	0.03250304295712785
106	5395	0.03182516428498431	None	0.0	0.03182516428498431
106	5273	0.03189611753967033	None	0.005457114922707897	0.03189611753967033
106	4925	0.032709651039339246	None	0.0	0.032709651039339246
106	5367	0.0235603877741759	None	0.0	0.0235603877741759
106	5365	0.032347070205598495	None	0.0	0.032347070205598495
106	5357	0.038298444519721156	None	0.002006926593682408	0.038298444519721156
106	5389	0.03380713608995669	None	0.0	0.03380713608995669
106	5078	0.03227258420080317	None	0.0	0.03227258420080317
106	5036	0.032840543056877836	None	0.0	0.032840543056877836
106	4390	0.03211293985995438	None	0.0075338445640891595	0.03211293985995438
106	5204	0.03171383310235313	None	0.0	0.03171383310235313
106	5173	0.03249841921166232	None	0.0	0.03249841921166232
106	5119	0.03210138779258993	None	0.0	0.03210138779258993
106	5282	0.0327968525402944	None	0.0	0.0327968525402944
106	5043	0.032074177693471456	None	0.0	0.032074177693471456
106	5317	0.03274874842616821	None	0.0	0.03274874842616821
106	4644	0.032040669488522	None	0.0	0.032040669488522
106	5302	0.03460800375333992	None	0.002006926593682408	0.03460800375333992
106	4740	0.032404402136593354	None	0.0	0.032404402136593354
106	4729	0.032619327955307705	None	0.0	0.032619327955307705
106	5130	0.03277391907242105	None	0.0	0.03277391907242105
106	4856	0.03326195142355639	None	0.0	0.03326195142355639
106	5336	0.03811832575232797	None	0.002006926593682408	0.03811832575232797
106	5009	0.0327082535781725	None	0.0	0.0327082535781725
106	5351	0.03753823067225937	None	0.002006926593682408	0.03753823067225937
106	5334	0.03176803907533771	None	0.0	0.03176803907533771
106	5120	0.0324146389390064	None	0.0	0.0324146389390064
106	5347	0.03373215813689437	None	0.0	0.03373215813689437
106	4723	0.03296167651816714	None	0.0	0.03296167651816714
106	4717	0.03284865687867474	None	0.0	0.03284865687867474
141	6871	0.04891136862009341	None	0.0	0.04891136862009341
141	7119	0.04803057270446506	None	0.0012614368187612748	0.04803057270446506
141	6900	0.05749568469656648	None	0.0	0.05749568469656648
141	6810	0.04805271187841994	None	0.0	0.04805271187841994
141	7053	0.04295961384575211	None	0.0	0.04295961384575211
141	6902	0.04890032390340237	None	0.0	0.04890032390340237
141	7124	0.04682253916498271	None	0.0	0.04682253916498271
141	6807	0.049593691208065595	None	0.0	0.049593691208065595
141	6994	0.04744833551445375	None	0.0	0.04744833551445375
141	7128	0.048393259404950185	None	0.0	0.048393259404950185
141	7108	0.04822445823243287	None	0.0	0.04822445823243287
141	6833	0.06073682970858183	None	0.0	0.06073682970858183
141	6747	0.047151754536390506	None	0.0	0.047151754536390506
141	7132	0.04681775057565649	None	0.0	0.04681775057565649
141	7137	0.04749831383033962	None	0.0	0.04749831383033962
141	7011	0.048469115493387976	None	0.0	0.048469115493387976
141	6879	0.045973226370032795	None	0.0	0.045973226370032795
141	6866	0.04575994273302145	None	0.0	0.04575994273302145
141	7026	0.049879792708641596	None	0.0012614368187612748	0.049879792708641596
141	7103	0.04698496824486922	None	0.0	0.04698496824486922
141	6848	0.0478973930607179	None	0.0	0.0478973930607179
141	6927	0.04579711935926065	None	0.0	0.04579711935926065
141	7097	0.04757030759744337	None	0.0	0.04757030759744337
141	6791	0.04627930600370771	None	0.0	0.04627930600370771
141	6974	0.0492597656181304	None	0.0	0.0492597656181304
141	7022	0.04845403300862473	None	0.0	0.04845403300862473
141	6854	0.04685652212585975	None	0.0	0.04685652212585975
141	7104	0.04597214303027034	None	0.0	0.04597214303027034
141	7123	0.04739885348229869	None	0.0	0.04739885348229869
141	6573	0.04971618612002646	None	0.0	0.04971618612002646
141	6768	0.04826691163706694	None	0.0	0.04826691163706694
141	7115	0.048810537590237346	None	0.0	0.048810537590237346
141	6601	0.049471452156598164	None	0.0	0.049471452156598164
141	6988	0.048309498305380554	None	0.0	0.048309498305380554
141	7107	0.031813453019182404	None	0.0	0.031813453019182404
141	6913	0.049347765876785965	None	0.0	0.049347765876785965
141	6725	0.04591503151132016	None	0.0	0.04591503151132016
141	6917	0.047913214631155145	None	0.0	0.047913214631155145
141	7016	0.03687303725280406	None	0.0	0.03687303725280406
141	6503	0.044231472989528606	None	0.0	0.044231472989528606
141	7032	0.06162946618894832	None	0.005697784367203029	0.06162946618894832
141	6636	0.04962039648527685	None	0.0	0.04962039648527685
141	7048	0.044420000119731434	None	0.0	0.044420000119731434
141	6733	0.04893083444741237	None	0.0	0.04893083444741237
141	7057	0.04568723959361143	None	0.0	0.04568723959361143
141	6876	0.04700916033961463	None	0.0	0.04700916033961463
141	6962	0.0523650814277187	None	0.006489114944190645	0.0523650814277187
141	7148	0.049293218459598526	None	0.0	0.049293218459598526
141	7072	0.04240981436628493	None	0.0	0.04240981436628493
141	7133	0.0485867835243228	None	0.0	0.0485867835243228
141	6853	0.047069487543334	None	0.0	0.047069487543334
141	7122	0.05116675233094213	None	0.0012614368187612748	0.05116675233094213
141	7009	0.04266454223131984	None	0.0	0.04266454223131984
141	7024	0.056095391784373276	None	0.005409278738569956	0.056095391784373276
141	6969	0.047725318703710114	None	0.0	0.047725318703710114
141	6990	0.046654252854655825	None	0.0	0.046654252854655825
141	6596	0.04838215491626991	None	0.0	0.04838215491626991
141	6745	0.04818452419940724	None	0.0	0.04818452419940724
141	6867	0.04804582042408088	None	0.0	0.04804582042408088
141	6930	0.04833280561075996	None	0.0	0.04833280561075996
141	7125	0.04642541528491547	None	0.0	0.04642541528491547
141	7000	0.04818452419940724	None	0.0	0.04818452419940724
141	7065	0.048469115493387976	None	0.0	0.048469115493387976
141	7110	0.03215059154145771	None	0.0012614368187612748	0.03215059154145771
141	7138	0.0265102443974638	None	0.025517584043589142	0.0265102443974638
141	6090	0.04409583815186625	None	0.0	0.04409583815186625
141	6824	0.04662453974798517	None	0.0	0.04662453974798517
141	7101	0.04490522673957839	None	0.0	0.04490522673957839
141	7114	0.04879483605337567	None	0.0	0.04879483605337567
141	6877	0.04834830051461341	None	0.0	0.04834830051461341
141	7143	0.04742000559769324	None	0.0	0.04742000559769324
141	7149	0.04785894404080671	None	0.0	0.04785894404080671
141	7039	0.04583718516142057	None	0.0	0.04583718516142057
141	6892	0.04823474557369433	None	0.0	0.04823474557369433
141	7118	0.03610487428974796	None	0.0	0.03610487428974796
141	7006	0.04766767607084942	None	0.0	0.04766767607084942
141	7068	0.0485682496126185	None	0.0	0.0485682496126185
141	7102	0.04784197803590693	None	0.0	0.04784197803590693
141	7059	0.04661429569031773	None	0.0	0.04661429569031773
141	7136	0.008095080599776643	None	0.4411117073534826	0.008095080599776643
141	7061	0.04843554143042426	None	0.0	0.04843554143042426
141	6964	0.044563701092184445	None	0.0	0.044563701092184445
141	7049	0.0454166220552419	None	0.0	0.0454166220552419
141	7047	0.04368500485317071	None	0.0	0.04368500485317071
141	7130	0.04667284786174265	None	0.0	0.04667284786174265
141	6801	0.056347904558331184	None	0.006489114944190645	0.056347904558331184
141	6972	0.04662436624780851	None	0.0	0.04662436624780851
141	6803	0.04518650218195954	None	0.0	0.04518650218195954
141	6753	0.044640686440225716	None	0.0	0.044640686440225716
141	7139	0.0406756209320386	None	0.0037563709874882355	0.0406756209320386
141	7129	0.04964346454204897	None	0.0	0.04964346454204897
141	7078	0.04630102914993735	None	0.0037563709874882355	0.04630102914993735
141	6971	0.049747496992171285	None	0.005617228875304426	0.049747496992171285
141	7017	0.046192488023706985	None	0.0	0.046192488023706985
141	7096	0.048855407257262305	None	0.0	0.048855407257262305
141	7003	0.04740995847760073	None	0.0	0.04740995847760073
141	6963	0.04630617288209254	None	0.0	0.04630617288209254
141	6641	0.048505011985426574	None	0.0	0.048505011985426574
141	7035	0.04464301216951566	None	0.0	0.04464301216951566
141	6812	0.04777905359110682	None	0.0	0.04777905359110682
72	3479	0.007646404782879941	None	0.02547320933246693	0.007646404782879941
72	3654	0.011703666303433903	None	0.0	0.011703666303433903
72	3678	0.01412900873171839	None	0.025513504312894113	0.01412900873171839
72	3347	0.017172879274427785	None	0.32076556254908983	0.017172879274427785
72	3342	0.013196780609898422	None	0.0	0.013196780609898422
72	3129	0.009103363644215393	None	0.255134955468026	0.009103363644215393
72	3541	0.019362342330195483	None	0.0	0.019362342330195483
72	3618	0.01315928809286949	None	0.046646741186476125	0.01315928809286949
72	3509	0.014688220651946138	None	0.0	0.014688220651946138
72	3629	0.012469059669808012	None	0.0987617044505524	0.012469059669808012
72	3364	0.013875173123081334	None	0.0	0.013875173123081334
72	3685	0.019170706456558734	None	0.0	0.019170706456558734
72	3469	0.016079378346990362	None	0.0	0.016079378346990362
72	3478	0.01861605181050641	None	0.007574874200509366	0.01861605181050641
72	3459	0.014035840183474459	None	0.0	0.014035840183474459
72	3691	0.000821516497534039	None	0.1607534786281734	0.000821516497534039
72	3262	0.01432328053990154	None	0.0	0.01432328053990154
72	3657	0.010442160231200188	None	0.019195518792044064	0.010442160231200188
72	3439	0.013432641809526203	None	0.0	0.013432641809526203
72	3214	0.013503178117922211	None	0.046646741186476125	0.013503178117922211
72	3498	0.013812381911612224	None	0.0	0.013812381911612224
72	3601	0.009131920369772914	None	0.23431159565843074	0.009131920369772914
72	3676	0.01999132381065551	None	0.0	0.01999132381065551
72	3087	0.010883843369806382	None	0.39308355245524373	0.010883843369806382
72	3666	0.011600060091490116	None	0.4933459403997068	0.011600060091490116
72	3661	0.010811345893997992	None	0.0	0.010811345893997992
72	3577	0.010264882712131839	None	0.20904462995517709	0.010264882712131839
72	3583	0.007221118886840986	None	0.20904462995517709	0.007221118886840986
72	3408	0.006523672019737931	None	0.12259931188287096	0.006523672019737931
72	3356	0.012367273383129334	None	0.003377316756947842	0.012367273383129334
72	3345	0.011429119421027437	None	0.003377316756947842	0.011429119421027437
72	3556	0.012911828571272215	None	0.0	0.012911828571272215
72	3693	0.01817275367093701	None	0.008420720802449612	0.01817275367093701
72	3645	0.014022372992518595	None	0.0	0.014022372992518595
72	2984	0.007996883969559734	None	0.02547320933246693	0.007996883969559734
72	3639	0.007856089559528557	None	0.8535793247841502	0.007856089559528557
72	3679	0.018910767754183884	None	0.0	0.018910767754183884
72	3524	0.015018567072939394	None	0.007574874200509366	0.015018567072939394
72	3595	0.012200619385776731	None	0.0	0.012200619385776731
72	3490	0.017851604571219194	None	0.0	0.017851604571219194
72	3633	0.012026618710284468	None	0.018917736802802263	0.012026618710284468
72	3570	0.011878886375247583	None	0.003377316756947842	0.011878886375247583
72	3612	0.01475862984686093	None	0.0	0.01475862984686093
72	3554	0.014288963811143666	None	0.0	0.014288963811143666
72	3513	0.0105859537179757	None	0.0	0.0105859537179757
72	3505	0.004763701885497486	None	0.0	0.004763701885497486
72	3482	0.01200282140975741	None	0.003377316756947842	0.01200282140975741
72	3500	0.012790484937426823	None	0.0	0.012790484937426823
72	3588	0.012132086033588589	None	0.0	0.012132086033588589
72	3127	0.013460117650326934	None	0.0	0.013460117650326934
72	3652	-7.114281022860986e-07	None	0.2759555525174914	-7.114281022860986e-07
72	3700	0.013579574056981384	None	0.0	0.013579574056981384
72	3606	0.01689621485984053	None	0.007574874200509366	0.01689621485984053
72	2611	0.013729404805241083	None	0.0	0.013729404805241083
72	3623	0.013147181436159878	None	0.30114726639676237	0.013147181436159878
72	3192	0.012711521449583834	None	0.0	0.012711521449583834
72	3420	0.019190625096813768	None	0.0	0.019190625096813768
72	3620	0.013774649439373227	None	0.0	0.013774649439373227
72	3571	0.011515969998238193	None	0.003377316756947842	0.011515969998238193
72	3674	0.007109902692250725	None	0.2733878866233198	0.007109902692250725
72	3655	0.009012761001162575	None	0.02547320933246693	0.009012761001162575
72	3493	0.010214164901103115	None	0.0987617044505524	0.010214164901103115
72	3675	0.002489232113893594	None	0.033773167569478416	0.002489232113893594
72	3409	0.014389589078082111	None	0.0	0.014389589078082111
72	3695	0.009392499106008574	None	0.0	0.009392499106008574
72	3503	0.014840609642020872	None	0.0	0.014840609642020872
72	3663	0.011053184288944345	None	0.0	0.011053184288944345
72	3682	0.006851070510037425	None	0.007574874200509366	0.006851070510037425
72	3395	0.014290431318691782	None	0.0987617044505524	0.014290431318691782
72	3656	0.003993359190025482	None	0.025513504312894113	0.003993359190025482
72	3600	0.00012714913942833946	None	0.36900487700442336	0.00012714913942833946
72	3638	0.004405739326758617	None	0.2156674160164947	0.004405739326758617
72	3625	0.025543164872489442	None	0.04513847363014994	0.025543164872489442
72	3631	0.015770797929434657	None	0.025513504312894113	0.015770797929434657
72	3530	0.013722775299865514	None	0.0	0.013722775299865514
72	3699	0.011871827778688254	None	0.003377316756947842	0.011871827778688254
72	3467	0.013660796882193517	None	0.0	0.013660796882193517
72	3662	0.02148305672655579	None	0.04513847363014994	0.02148305672655579
72	3565	0.013457228935073512	None	0.0	0.013457228935073512
72	3683	0.020225580691442094	None	0.0	0.020225580691442094
72	3630	0.011269700495806107	None	0.10524749080587567	0.011269700495806107
72	3658	0.01351090725439699	None	0.0	0.01351090725439699
72	3696	0.010728459786636871	None	0.06848508594495775	0.010728459786636871
72	3605	0.01669351998420346	None	0.0	0.01669351998420346
72	3424	0.014133198242587158	None	0.0	0.014133198242587158
72	3643	0.011869455671369007	None	0.0	0.011869455671369007
72	3698	0.00504532076843747	None	0.3104439319553651	0.00504532076843747
72	3301	0.014925581847219743	None	0.0	0.014925581847219743
72	3617	0.011766858056270273	None	0.003377316756947842	0.011766858056270273
72	3256	0.0145440814416154	None	0.0	0.0145440814416154
72	3489	0.01150964654488453	None	0.0	0.01150964654488453
72	3206	0.006024430041569102	None	0.6752491086219939	0.006024430041569102
72	3515	0.01849010769692803	None	0.0	0.01849010769692803
72	3044	0.014784902442050498	None	0.0	0.014784902442050498
72	3501	0.01320995089829298	None	0.0	0.01320995089829298
72	3627	0.013794992305553921	None	0.30827510123524626	0.013794992305553921
72	3636	0.02009522991476668	None	0.0	0.02009522991476668
72	3552	0.014478747408304963	None	0.0	0.014478747408304963
72	3664	0.012347081237790426	None	0.046646741186476125	0.012347081237790426
72	3082	0.018051685543512403	None	0.21557970031100532	0.018051685543512403
50	2598	-0.00010872540479438405	None	0.32926452583986543	-0.00010872540479438405
50	2507	None	None	0.4797323001637336	None
50	2579	0.00025503456013848704	None	0.3836373965021044	0.00025503456013848704
50	2124	None	None	0.52564692799727	None
50	2584	-4.8918438637651725e-08	None	0.34896519783091984	-4.8918438637651725e-08
50	2136	None	None	0.44920468969219424	None
50	2560	0.0009879099905774889	None	0.3845174956763505	0.0009879099905774889
50	2295	None	None	0.34329616489146775	None
50	2554	0.0001129164283129306	None	0.4179397746238962	0.0001129164283129306
50	2576	-4.936489293963027e-07	None	0.4272154776946248	-4.936489293963027e-07
50	2332	None	None	0.4207241206516249	None
50	2130	None	None	0.44486795337369295	None
50	2318	None	None	0.4340347235467032	None
50	2473	None	None	0.45014453975147034	None
50	2558	-2.6088139711185588e-08	None	0.41611869390322287	-2.6088139711185588e-08
50	2556	8.642562174292133e-08	None	0.3355337391394782	8.642562174292133e-08
50	2559	-0.0015196772807241992	None	0.6575057178814743	-0.0015196772807241992
50	2233	None	None	0.3821551279314695	None
50	2321	None	None	0.4155050374924533	None
50	2101	None	None	0.47687046904173186	None
50	2541	None	None	0.33080134375601744	None
50	2568	0.0007516912682235824	None	0.34896519783091984	0.0007516912682235824
50	2388	None	None	0.42883592149565375	None
50	2505	None	None	0.32183805020403927	None
50	2592	8.883465177650952e-06	None	0.45175563055406204	8.883465177650952e-06
50	2566	0.0003041008672941236	None	0.4711214283812158	0.0003041008672941236
50	2137	None	None	0.4688313280326387	None
50	2296	None	None	0.5089558203004109	None
50	2577	-0.1	None	0.5594156587426835	-0.1
50	2412	None	None	0.3387866702728982	None
50	2597	3.069555572547865e-07	None	0.3355337391394782	3.069555572547865e-07
50	2552	-1.53464110453583e-05	None	0.4147898360234793	-1.53464110453583e-05
50	2089	None	None	0.3387866702728982	None
50	2469	None	None	0.45698533039866424	None
50	2600	0.00023099973219419654	None	0.3547813012694854	0.00023099973219419654
50	2585	0.0009504267858861814	None	0.39948708911313024	0.0009504267858861814
50	2534	None	None	0.3411907454534099	None
50	2206	None	None	0.3836373965021044	None
50	2596	-2.6442841278635977e-08	None	0.63121886431163	-2.6442841278635977e-08
50	2241	None	None	0.4132807465144427	None
50	2553	None	None	0.31744422416680235	None
50	2518	None	None	0.5582968882289372	None
50	2526	None	None	0.40883339788437684	None
50	2486	None	None	0.4171519855427642	None
50	2587	1.1894482550554541e-05	None	0.42582372702163623	1.1894482550554541e-05
50	2570	2.5022883316234204e-06	None	0.4114739575109397	2.5022883316234204e-06
50	2524	None	None	0.3387866702728982	None
50	2389	None	None	0.4445220474426246	None
50	2399	None	None	0.3411907454534099	None
50	2595	-0.1	None	0.4470076533861322	-0.1
50	2589	-9.76950450589398e-06	None	0.3107660624480747	-9.76950450589398e-06
50	2455	None	None	0.3567527792706343	None
50	2510	None	None	0.41446232509637426	None
50	2582	-5.46340085306236e-08	None	0.4892896440931807	-5.46340085306236e-08
50	2578	1.185356445152366e-05	None	0.44486795337369295	1.185356445152366e-05
50	2481	None	None	0.43494510238675527	None
50	2546	None	None	0.47687046904173186	None
50	2492	None	None	0.40275385437864497	None
50	2569	0.001472523935892784	None	0.4147759500681869	0.001472523935892784
50	2561	-1.7151878333733076e-05	None	0.3977383979339654	-1.7151878333733076e-05
50	2357	None	None	0.4659019399972427	None
50	2563	3.34239666986865e-05	None	0.3596353787396994	3.34239666986865e-05
50	1824	None	None	0.4924865597609278	None
50	1943	None	None	0.40001841722095444	None
50	2079	None	None	0.6344944721096993	None
50	2564	-1.3856946898935156e-07	None	0.470595716190158	-1.3856946898935156e-07
50	2499	None	None	0.3962219170611787	None
50	2509	None	None	0.35332937002238507	None
50	2470	None	None	0.47533478887929925	None
50	2497	None	None	0.47131431650654126	None
50	2555	-1.4949913887729724e-05	None	0.47533478887929925	-1.4949913887729724e-05
50	2506	None	None	0.4515852060337	None
50	2588	0.0002295829939031543	None	0.40883339788437684	0.0002295829939031543
50	2521	None	None	0.4208114110446958	None
50	2525	None	None	0.4186875749008173	None
50	2599	None	None	0.3919132579499808	None
50	2449	None	None	0.3531636907178563	None
50	2551	-1.0674101421400047e-06	None	0.3871280967512208	-1.0674101421400047e-06
50	2574	-1.0233167085247967e-08	None	0.342525073049223	-1.0233167085247967e-08
50	2565	0.0006942151271620358	None	0.3770515361185969	0.0006942151271620358
50	2466	None	None	0.3356709904378568	None
50	2567	1.0355546675741287e-08	None	0.4114739575109397	1.0355546675741287e-08
50	2586	1.3922248771767776e-06	None	0.35887816340795664	1.3922248771767776e-06
50	2377	None	None	0.3268947764772904	None
50	2026	None	None	0.38453467375765304	None
50	2591	0.00017174075982487409	None	0.5656667040877379	0.00017174075982487409
50	2573	2.9689200490172398e-08	None	0.3701645340818787	2.9689200490172398e-08
50	2383	None	None	0.43638321570732935	None
50	2112	None	None	0.4884099218821995	None
50	2593	-1.607395578702004e-05	None	0.3162534651964185	-1.607395578702004e-05
50	2543	None	None	0.43638321570732935	None
50	2313	None	None	0.47533478887929925	None
50	2297	None	None	0.5725493550853871	None
50	2590	-2.0719234647810517e-08	None	0.40256200428712124	-2.0719234647810517e-08
50	2409	None	None	0.3107660624480747	None
50	2126	None	None	0.3701645340818787	None
50	2515	None	None	0.6344944721096993	None
50	2562	0.0001880912180664176	None	0.42451333771427435	0.0001880912180664176
50	2572	0.000948498933763221	None	0.33080134375601744	0.000948498933763221
50	2583	0.0003032782030849469	None	0.3249996875195714	0.0003032782030849469
74	3654	0.011703666303433903	None	0.0	0.011703666303433903
74	3678	0.01412900873171839	None	0.022710331502928494	0.01412900873171839
74	3347	0.017172879274427785	None	0.6940287961631502	0.017172879274427785
74	3717	0.012975118724142337	None	0.0	0.012975118724142337
74	3769	0.011661599513166471	None	0.0	0.011661599513166471
74	3342	0.013196780609898422	None	0.0	0.013196780609898422
74	3765	-8.52941412160685e-07	None	0.29677383031100385	-8.52941412160685e-07
74	3541	0.019362342330195483	None	0.0	0.019362342330195483
74	3618	0.01315928809286949	None	0.05270345895555979	0.01315928809286949
74	3753	0.013357482896333959	None	0.0	0.013357482896333959
74	3783	0.015735131959341567	None	0.003787437100254683	0.015735131959341567
74	3781	0.020184287076687703	None	0.0	0.020184287076687703
74	3364	0.013875173123081334	None	0.0	0.013875173123081334
74	3710	0.019461277582471	None	0.0	0.019461277582471
74	3685	0.019170706456558734	None	0.0	0.019170706456558734
74	3766	0.019008271134998533	None	0.0	0.019008271134998533
74	3478	0.01861605181050641	None	0.003787437100254683	0.01861605181050641
74	3767	0.011189122677091271	None	0.18284685202610884	0.011189122677091271
74	3691	0.000821516497534039	None	0.1607534786281734	0.000821516497534039
74	3262	0.01432328053990154	None	0.0	0.01432328053990154
74	3439	0.013432641809526203	None	0.0	0.013432641809526203
74	3498	0.013812381911612224	None	0.0	0.013812381911612224
74	3601	0.009131920369772914	None	0.2736703842655338	0.009131920369772914
74	3676	0.01999132381065551	None	0.0	0.01999132381065551
74	3799	0.01078733686604329	None	0.013071543814352679	0.01078733686604329
74	3661	0.010811345893997992	None	0.0	0.010811345893997992
74	3577	0.010264882712131839	None	0.27563793373391743	0.010264882712131839
74	3583	0.007221118886840986	None	0.27563793373391743	0.007221118886840986
74	3356	0.012367273383129334	None	0.028506155304046238	0.012367273383129334
74	3772	6.635061927183242e-07	None	0.34187210214021985	6.635061927183242e-07
74	3345	0.011429119421027437	None	0.028506155304046238	0.011429119421027437
74	3556	0.012911828571272215	None	0.0	0.012911828571272215
74	3693	0.01817275367093701	None	0.005894504561714728	0.01817275367093701
74	3714	0.003628940480736233	None	0.009219083104229572	0.003628940480736233
74	3645	0.014022372992518595	None	0.0	0.014022372992518595
74	3679	0.018910767754183884	None	0.0	0.018910767754183884
74	3751	0.014148342840463162	None	0.0	0.014148342840463162
74	3524	0.015018567072939394	None	0.003787437100254683	0.015018567072939394
74	3490	0.017851604571219194	None	0.0	0.017851604571219194
74	3790	0.011058779344156135	None	0.013071543814352679	0.011058779344156135
74	3612	0.01475862984686093	None	0.0	0.01475862984686093
74	3554	0.014288963811143666	None	0.0	0.014288963811143666
74	3735	0.016631480854773086	None	0.003787437100254683	0.016631480854773086
74	3752	0.014288963811143666	None	0.0	0.014288963811143666
74	3728	0.011143203530807671	None	0.0	0.011143203530807671
74	3500	0.012790484937426823	None	0.0	0.012790484937426823
74	3588	0.012132086033588589	None	0.0	0.012132086033588589
74	3127	0.013460117650326934	None	0.0	0.013460117650326934
74	3758	0.010157401992989652	None	0.0032679738562091526	0.010157401992989652
74	3755	0.008345090246963555	None	0.0218462358420317	0.008345090246963555
74	3700	0.013579574056981384	None	0.0	0.013579574056981384
74	3606	0.01689621485984053	None	0.003787437100254683	0.01689621485984053
74	2611	0.013729404805241083	None	0.0	0.013729404805241083
74	3732	3.103554526078167e-05	None	0.25375705625976536	3.103554526078167e-05
74	3788	0.016632852376782314	None	0.022710331502928494	0.016632852376782314
74	3192	0.012711521449583834	None	0.0	0.012711521449583834
74	3706	0.0030320435780018633	None	0.034098247245980554	0.0030320435780018633
74	3620	0.013774649439373227	None	0.0	0.013774649439373227
74	3571	0.011515969998238193	None	0.028506155304046238	0.011515969998238193
74	3702	0.01384296046865588	None	0.005894504561714728	0.01384296046865588
74	3771	0.0156426152953389	None	0.003787437100254683	0.0156426152953389
74	3493	0.010214164901103115	None	0.18685903674650786	0.010214164901103115
74	3725	0.013483752062203366	None	0.0	0.013483752062203366
74	3795	0.01111726398241853	None	0.0	0.01111726398241853
74	3705	0.008769452989257734	None	0.013057400701446393	0.008769452989257734
74	3409	0.014389589078082111	None	0.0	0.014389589078082111
74	3744	0.02368093728422656	None	0.013071543814352679	0.02368093728422656
74	3395	0.014290431318691782	None	0.18685903674650786	0.014290431318691782
74	3785	0.012239287015805296	None	0.005894504561714728	0.012239287015805296
74	3740	0.014592618434786132	None	0.0	0.014592618434786132
74	3631	0.015770797929434657	None	0.022710331502928494	0.015770797929434657
74	3723	0.010905232818292105	None	0.0	0.010905232818292105
74	3786	0.010702705314545199	None	0.14695860959283716	0.010702705314545199
74	3530	0.013722775299865514	None	0.0	0.013722775299865514
74	3699	0.011871827778688254	None	0.028506155304046238	0.011871827778688254
74	3662	0.02148305672655579	None	0.05379243191104509	0.02148305672655579
74	3707	0.007788096964354106	None	0.10504147525157159	0.007788096964354106
74	3683	0.020225580691442094	None	0.0	0.020225580691442094
74	3658	0.01351090725439699	None	0.0	0.01351090725439699
74	3605	0.01669351998420346	None	0.0	0.01669351998420346
74	3643	0.011869455671369007	None	0.0	0.011869455671369007
74	3777	0.015704287111451207	None	0.003787437100254683	0.015704287111451207
74	3794	0.01753494833006226	None	0.0	0.01753494833006226
74	3301	0.014925581847219743	None	0.0	0.014925581847219743
74	3617	0.011766858056270273	None	0.028506155304046238	0.011766858056270273
74	3256	0.0145440814416154	None	0.0	0.0145440814416154
74	3775	0.00843613644250408	None	0.21603576635495872	0.00843613644250408
74	3489	0.01150964654488453	None	0.0	0.01150964654488453
74	3515	0.01849010769692803	None	0.0	0.01849010769692803
74	3044	0.014784902442050498	None	0.0	0.014784902442050498
74	3779	0.004803564123098727	None	0.003787437100254683	0.004803564123098727
74	3722	0.0014816815415082357	None	0.28888019853552727	0.0014816815415082357
74	3501	0.01320995089829298	None	0.0	0.01320995089829298
74	3636	0.02009522991476668	None	0.0	0.02009522991476668
74	3552	0.014478747408304963	None	0.0	0.014478747408304963
74	3664	0.012347081237790426	None	0.05270345895555979	0.012347081237790426
74	3082	0.018051685543512403	None	0.2191596367498025	0.018051685543512403
74	3712	0.0028079017702400855	None	0.12296658722256555	0.0028079017702400855
74	3718	0.0032406868114632547	None	0.12296658722256555	0.0032406868114632547
74	3782	0.014757987749257528	None	0.0	0.014757987749257528
60	2908	0.0014729192135859814	None	0.2786193424730228	0.0014729192135859814
60	3049	0.0034971645242279493	None	0.23815621187103417	0.0034971645242279493
60	3070	0.0011967159199299353	None	0.21801638368830045	0.0011967159199299353
60	2671	4.5077769957270056e-05	None	0.18046510085192846	4.5077769957270056e-05
60	3097	-9.934780227613213e-06	None	0.4132224901339353	-9.934780227613213e-06
60	3067	0.0028565560610574535	None	0.15065279959080408	0.0028565560610574535
60	2629	0.0018982257208609505	None	0.13600342425761905	0.0018982257208609505
60	2868	0.004057256670103057	None	0.23468102058863644	0.004057256670103057
60	2960	0.0027138558157250156	None	0.23468102058863644	0.0027138558157250156
60	2651	0.0066343741843003365	None	0.17592358156535268	0.0066343741843003365
60	2703	0.0009388731940223832	None	0.19019764790572619	0.0009388731940223832
60	3069	0.0016184087425879195	None	0.26713536851233055	0.0016184087425879195
60	2676	0.003371564692625226	None	0.2515006895478675	0.003371564692625226
60	3008	0.006013892891827759	None	0.3364843361325165	0.006013892891827759
60	2624	0.0015734384885504576	None	0.24457576301936937	0.0015734384885504576
60	2890	0.0033134654603261616	None	0.15065279959080408	0.0033134654603261616
60	2996	-4.921687669240153e-07	None	0.5792348169888184	-4.921687669240153e-07
60	2719	0.0028313701028830495	None	0.13600342425761905	0.0028313701028830495
60	3074	0.0004134263874010867	None	0.39533428835565176	0.0004134263874010867
60	3086	-4.5045145076036043e-05	None	0.38330046634565773	-4.5045145076036043e-05
60	2585	0.0009504267858861814	None	0.27898766388083257	0.0009504267858861814
60	2893	0.0017152428878037323	None	0.36609342256528327	0.0017152428878037323
60	3064	-1.08288515253085e-05	None	0.24619014446965776	-1.08288515253085e-05
60	3007	0.0008810121099231514	None	0.1987916682796246	0.0008810121099231514
60	3087	0.010883843369806382	None	0.2522340795853193	0.010883843369806382
60	2942	0.006214307528657369	None	0.36937911926181105	0.006214307528657369
60	3054	-2.5703003737009286e-05	None	0.19697601725005856	-2.5703003737009286e-05
60	2920	0.004217844557025008	None	0.3320340443835556	0.004217844557025008
60	2983	0.0023747667163013003	None	0.34843089845021746	0.0023747667163013003
60	2927	0.004358541755429286	None	0.22494286482086076	0.004358541755429286
60	2984	0.007996883969559734	None	0.15267781561838997	0.007996883969559734
60	3057	0.006505716811817725	None	0.29717750686881306	0.006505716811817725
60	3032	0.00417244523876417	None	0.17267854361561957	0.00417244523876417
60	2775	4.2124720688794035e-05	None	0.37422756400194646	4.2124720688794035e-05
60	3089	-0.0007274753613360685	None	0.32615146554613	-0.0007274753613360685
60	3072	0.0022713238500171305	None	0.2187356268061434	0.0022713238500171305
60	2979	0.0007037734364129114	None	0.3122863703641669	0.0007037734364129114
60	3039	0.0014042837342178446	None	0.27898766388083257	0.0014042837342178446
60	3025	0.002133574229382599	None	0.2527503494006854	0.002133574229382599
60	3034	-0.0002909862327414334	None	0.2846682733500072	-0.0002909862327414334
60	2833	0.0013956769568361125	None	0.2418015045317013	0.0013956769568361125
60	3100	2.178383765385348e-05	None	0.3737086495268184	2.178383765385348e-05
60	3076	0.0011118286274800107	None	0.34712907717995567	0.0011118286274800107
60	3088	0.001015887463013852	None	0.19019764790572619	0.001015887463013852
60	3014	0.0006912098496926668	None	0.19019764790572619	0.0006912098496926668
60	2611	0.013729404805241083	None	0.1908432840969418	0.013729404805241083
60	3056	0.0007381566946950912	None	0.2826065760749293	0.0007381566946950912
60	3091	0.001555369604854393	None	0.27649355412456883	0.001555369604854393
60	3063	-1.716898383740487e-05	None	0.4458013176880706	-1.716898383740487e-05
60	3021	0.0029282229875723497	None	0.3320340443835556	0.0029282229875723497
60	3059	0.0015865252614985378	None	0.1987916682796246	0.0015865252614985378
60	2852	0.00030487674425166885	None	0.34614750094936514	0.00030487674425166885
60	3061	0.00018820796671447664	None	0.3016548227057215	0.00018820796671447664
60	3003	0.0012562770704846863	None	0.29240349148657274	0.0012562770704846863
60	3012	0.003162717489465743	None	0.23685421098199141	0.003162717489465743
60	3024	0.008066447334619907	None	0.15267781561838997	0.008066447334619907
60	2972	0.001568497142063968	None	0.2598387609079308	0.001568497142063968
60	3077	0.005314207774975528	None	0.26871939053372806	0.005314207774975528
60	3079	0.0006472859674280448	None	0.2118988277820651	0.0006472859674280448
60	2746	0.0009747783523975001	None	0.40596484199738353	0.0009747783523975001
60	2861	0.0006994652985288988	None	0.3294708703461441	0.0006994652985288988
60	2940	0.0017943029572324728	None	0.3021998309910853	0.0017943029572324728
60	3095	0.0015896781932897598	None	0.3021998309910853	0.0015896781932897598
60	2632	0.0002681423621290581	None	0.4282792624266878	0.0002681423621290581
60	2985	0.0022560462668673497	None	0.2355335684459851	0.0022560462668673497
60	2977	0.009354094618524014	None	0.31812233569478593	0.009354094618524014
60	2915	0.0036037700586447883	None	0.17267854361561957	0.0036037700586447883
60	2923	0.0018841917282519313	None	0.22895291391679917	0.0018841917282519313
60	3004	0.005399802162028135	None	0.12677847217243082	0.005399802162028135
60	2926	0.013043252955180504	None	0.1908432840969418	0.013043252955180504
60	2865	0.00434116721176326	None	0.22494286482086076	0.00434116721176326
60	3093	0.008905051008376368	None	0.2748135257289862	0.008905051008376368
60	2916	0.0006379494539257164	None	0.24447203291313407	0.0006379494539257164
60	2763	0.0005650959890406939	None	0.3018097394404308	0.0005650959890406939
60	3035	0.0008204163279952582	None	0.15264932036529388	0.0008204163279952582
60	3098	0.006117583291670366	None	0.265315513505345	0.006117583291670366
60	2995	0.0032551475264964596	None	0.17592358156535268	0.0032551475264964596
60	3090	0.01116335963393648	None	0.17041211917958943	0.01116335963393648
60	3099	0.0005883275476577932	None	0.3254470347566298	0.0005883275476577932
60	3000	0.0013220330502583754	None	0.2513319166668638	0.0013220330502583754
60	3066	0.003457325143329025	None	0.17592358156535268	0.003457325143329025
60	3023	0.0005115566724508037	None	0.5136753524252864	0.0005115566724508037
60	3062	0.004796451112730583	None	0.12677847217243082	0.004796451112730583
60	2913	0.0007642485839113319	None	0.2754651264765194	0.0007642485839113319
60	3051	0.0010635189507719905	None	0.19866549201000572	0.0010635189507719905
60	3013	0.006523609731389624	None	0.17592358156535268	0.006523609731389624
60	3044	0.014784902442050498	None	0.16331113072337114	0.014784902442050498
60	3020	0.0016485424057520273	None	0.2418015045317013	0.0016485424057520273
60	2777	0.0035448232742159667	None	0.22494286482086076	0.0035448232742159667
60	3084	0.0031511252125606504	None	0.22930517308072385	0.0031511252125606504
60	2925	0.0011224663226622029	None	0.33623690771436104	0.0011224663226622029
60	2762	0.0011106780089340578	None	0.33623690771436104	0.0011106780089340578
60	2954	0.006704036977425618	None	0.23705337197110796	0.006704036977425618
60	2975	0.0009174884342508544	None	0.1987916682796246	0.0009174884342508544
60	2812	0.0007356655857996303	None	0.20777911232382298	0.0007356655857996303
60	3075	-9.073956417723567e-08	None	0.33606010810058756	-9.073956417723567e-08
60	2849	0.012501760581572534	None	0.1908432840969418	0.012501760581572534
60	2934	0.00603226095980432	None	0.2319781811025879	0.00603226095980432
60	2884	0.0006548810044656016	None	0.25660401150061574	0.0006548810044656016
60	3082	0.018051685543512403	None	0.25541570657354995	0.018051685543512403
109	5548	0.03974722294461898	None	0.0	0.03974722294461898
109	5469	0.01458455919932189	None	0.0	0.01458455919932189
109	5435	0.0394503793974886	None	0.0	0.0394503793974886
109	5003	0.033589463321825386	None	0.0	0.033589463321825386
109	5343	0.03351688980097326	None	0.0	0.03351688980097326
109	4745	0.032820575013965236	None	0.0	0.032820575013965236
109	5463	0.03128914979023859	None	0.0	0.03128914979023859
109	4594	0.032626164329236644	None	0.0	0.032626164329236644
109	5476	0.03222235429444718	None	0.0	0.03222235429444718
109	5479	0.02635190043568149	None	0.0	0.02635190043568149
109	5513	0.03728021516705671	None	0.0	0.03728021516705671
109	5453	0.037996740847954444	None	0.0	0.037996740847954444
109	5545	0.033368110694510116	None	0.0	0.033368110694510116
109	5475	0.027847042440860812	None	0.0	0.027847042440860812
109	5215	0.03831415735914769	None	0.0	0.03831415735914769
109	5295	0.03214227739378126	None	0.0	0.03214227739378126
109	5261	0.03180615351374696	None	0.0	0.03180615351374696
109	4696	0.03361777397446596	None	0.009031169671570836	0.03361777397446596
109	5526	0.03268893454715343	None	0.0	0.03268893454715343
109	5155	0.03198369735272554	None	0.0	0.03198369735272554
109	5376	0.03379218145002002	None	0.0	0.03379218145002002
109	5527	0.040123455062496684	None	0.0	0.040123455062496684
109	5501	0.035861878557718725	None	0.027674864651718405	0.035861878557718725
109	5523	0.03346234058180198	None	0.0	0.03346234058180198
109	5547	0.03988472346115768	None	0.0	0.03988472346115768
109	5344	0.03434787933215322	None	0.0	0.03434787933215322
109	5411	0.03259152046140289	None	0.0	0.03259152046140289
109	5293	0.036468640653960764	None	0.0	0.036468640653960764
109	5522	0.03665247935644389	None	0.0	0.03665247935644389
109	5474	0.032051945336792	None	0.00477497555736941	0.032051945336792
109	5540	0.037099447778944195	None	0.0	0.037099447778944195
109	5417	0.032584632222504496	None	0.00477497555736941	0.032584632222504496
109	5323	0.03230874253499548	None	0.0	0.03230874253499548
109	5525	0.03540774826983239	None	0.0	0.03540774826983239
109	5493	0.03659695897381714	None	0.0	0.03659695897381714
109	5454	0.03216979579301849	None	0.0	0.03216979579301849
109	5315	0.03316680856121798	None	0.0	0.03316680856121798
109	5530	0.02297186803874951	None	0.0	0.02297186803874951
109	5127	0.03375126498588357	None	0.0	0.03375126498588357
109	5507	0.03898342589861207	None	0.0	0.03898342589861207
109	4674	0.032753667171132796	None	0.0	0.032753667171132796
109	5109	0.03290105636232769	None	0.0	0.03290105636232769
109	4765	0.03200769177203136	None	0.0	0.03200769177203136
109	5330	0.033262608369475186	None	0.0	0.033262608369475186
109	5221	0.04052255849529294	None	0.0	0.04052255849529294
109	5517	0.03222930378678301	None	0.0	0.03222930378678301
109	5508	0.03118939968203687	None	0.0	0.03118939968203687
109	5111	0.03217884722008586	None	0.0	0.03217884722008586
109	4892	0.03279411865660054	None	0.0	0.03279411865660054
109	4905	0.035531234122143894	None	0.0	0.035531234122143894
109	5200	0.033852593895945415	None	0.0	0.033852593895945415
109	5445	0.029809131027923312	None	0.0	0.029809131027923312
109	4874	0.033362703248942895	None	0.0	0.033362703248942895
109	5504	0.03987883904340966	None	0.0	0.03987883904340966
109	5170	0.033754777051665324	None	0.0	0.033754777051665324
109	5512	0.031178289510062577	None	0.0	0.031178289510062577
109	5210	0.03308044056278644	None	0.0	0.03308044056278644
109	5415	0.03240755741414284	None	0.0	0.03240755741414284
109	5346	0.03985561556337464	None	0.0	0.03985561556337464
109	5472	0.03774987723135197	None	0.0	0.03774987723135197
109	4857	0.03252471305662086	None	0.0	0.03252471305662086
109	5377	0.04011243612006574	None	0.0	0.04011243612006574
109	5361	0.030827024170638522	None	0.0	0.030827024170638522
109	4997	0.032562362602744054	None	0.0	0.032562362602744054
109	5425	0.03235214637436363	None	0.0	0.03235214637436363
109	5191	0.03260663681748162	None	0.0	0.03260663681748162
109	5544	0.0326245901884821	None	0.0	0.0326245901884821
109	5164	0.033058081348393706	None	0.0	0.033058081348393706
109	5332	0.03252471305369407	None	0.0	0.03252471305369407
109	5511	0.03308148338917033	None	0.0	0.03308148338917033
109	4893	0.03378731798618914	None	0.0	0.03378731798618914
109	5421	0.037770732416355306	None	0.0	0.037770732416355306
109	5168	0.03250304295712785	None	0.0	0.03250304295712785
109	5273	0.03189611753967033	None	0.00477497555736941	0.03189611753967033
109	4925	0.032709651039339246	None	0.0	0.032709651039339246
109	5541	0.031011658386800357	None	0.0	0.031011658386800357
109	5357	0.038298444519721156	None	0.0	0.038298444519721156
109	5389	0.03380713608995669	None	0.0	0.03380713608995669
109	5458	0.03332057623102446	None	0.0	0.03332057623102446
109	5520	0.03324616738684596	None	0.0	0.03324616738684596
109	5505	0.030989940318488892	None	0.0	0.030989940318488892
109	5467	0.03217989509966683	None	0.0	0.03217989509966683
109	5516	0.03175122777661102	None	0.0	0.03175122777661102
109	4390	0.03211293985995438	None	0.009031169671570836	0.03211293985995438
109	5173	0.03249841921166232	None	0.0	0.03249841921166232
109	5043	0.032074177693471456	None	0.0	0.032074177693471456
109	5317	0.03274874842616821	None	0.0	0.03274874842616821
109	5302	0.03460800375333992	None	0.0	0.03460800375333992
109	5459	0.0321388461806266	None	0.0	0.0321388461806266
109	5442	0.03763230513458138	None	0.0	0.03763230513458138
109	5542	0.03241210969379408	None	0.0	0.03241210969379408
109	4729	0.032619327955307705	None	0.0	0.032619327955307705
109	5538	0.04091757472135422	None	0.0	0.04091757472135422
109	5336	0.03811832575232797	None	0.0	0.03811832575232797
109	5351	0.03753823067225937	None	0.0	0.03753823067225937
109	5492	0.03213537894891916	None	0.0	0.03213537894891916
109	5347	0.03373215813689437	None	0.0	0.03373215813689437
109	4723	0.03296167651816714	None	0.0	0.03296167651816714
109	5528	0.0329397979782259	None	0.0	0.0329397979782259
109	5473	0.03419932827111109	None	0.0	0.03419932827111109
110	5548	0.03974722294461898	None	0.0	0.03974722294461898
110	5568	0.029590476113494937	None	0.0	0.029590476113494937
110	5435	0.0394503793974886	None	0.0	0.0394503793974886
110	5003	0.033589463321825386	None	0.0	0.033589463321825386
110	5343	0.03351688980097326	None	0.0	0.03351688980097326
110	4745	0.032820575013965236	None	0.0	0.032820575013965236
110	4594	0.032626164329236644	None	0.0	0.032626164329236644
110	5582	0.03978887841262488	None	0.0	0.03978887841262488
110	5513	0.03728021516705671	None	0.0	0.03728021516705671
110	5453	0.037996740847954444	None	0.0	0.037996740847954444
110	5586	0.0385815980273387	None	0.0	0.0385815980273387
110	5579	0.03193426862783719	None	0.0	0.03193426862783719
110	5571	0.03922532655202376	None	0.0	0.03922532655202376
110	5215	0.03831415735914769	None	0.0	0.03831415735914769
110	5295	0.03214227739378126	None	0.0	0.03214227739378126
110	4696	0.03361777397446596	None	0.0065303812672479564	0.03361777397446596
110	5526	0.03268893454715343	None	0.0	0.03268893454715343
110	5155	0.03198369735272554	None	0.0	0.03198369735272554
110	5527	0.040123455062496684	None	0.0	0.040123455062496684
110	5501	0.035861878557718725	None	0.021415863072636928	0.035861878557718725
110	5547	0.03988472346115768	None	0.0	0.03988472346115768
110	5576	0.03671467698620748	None	0.0	0.03671467698620748
110	5584	0.032953104724841954	None	0.0	0.032953104724841954
110	5344	0.03434787933215322	None	0.0	0.03434787933215322
110	5559	0.0276019467017848	None	0.00864033164191935	0.0276019467017848
110	5522	0.03665247935644389	None	0.0	0.03665247935644389
110	5540	0.037099447778944195	None	0.0	0.037099447778944195
110	5323	0.03230874253499548	None	0.0	0.03230874253499548
110	5557	0.03368755349818674	None	0.0	0.03368755349818674
110	5600	0.020811973180319004	None	0.0020464180960154616	0.020811973180319004
110	5525	0.03540774826983239	None	0.0	0.03540774826983239
110	5590	0.03200176403784601	None	0.0	0.03200176403784601
110	5493	0.03659695897381714	None	0.0	0.03659695897381714
110	5454	0.03216979579301849	None	0.0	0.03216979579301849
110	5315	0.03316680856121798	None	0.0	0.03316680856121798
110	5127	0.03375126498588357	None	0.0	0.03375126498588357
110	5577	0.03636922820539933	None	0.0	0.03636922820539933
110	5507	0.03898342589861207	None	0.0	0.03898342589861207
110	4674	0.032753667171132796	None	0.0	0.032753667171132796
110	5572	0.03762949822853147	None	0.0	0.03762949822853147
110	5109	0.03290105636232769	None	0.0	0.03290105636232769
110	5597	0.03199218827713381	None	0.0	0.03199218827713381
110	5562	0.03077951986901214	None	0.0	0.03077951986901214
110	4765	0.03200769177203136	None	0.0	0.03200769177203136
110	5588	0.006124595823864096	None	0.0	0.006124595823864096
110	5330	0.033262608369475186	None	0.0	0.033262608369475186
110	5221	0.04052255849529294	None	0.0	0.04052255849529294
110	5592	0.039092745057054006	None	0.0	0.039092745057054006
110	5564	0.037037780544333494	None	0.0	0.037037780544333494
110	5517	0.03222930378678301	None	0.0	0.03222930378678301
110	5508	0.03118939968203687	None	0.0	0.03118939968203687
110	4892	0.03279411865660054	None	0.0	0.03279411865660054
110	4905	0.035531234122143894	None	0.0	0.035531234122143894
110	5200	0.033852593895945415	None	0.0	0.033852593895945415
110	5445	0.029809131027923312	None	0.0	0.029809131027923312
110	5504	0.03987883904340966	None	0.0	0.03987883904340966
110	5170	0.033754777051665324	None	0.0	0.033754777051665324
110	5210	0.03308044056278644	None	0.0	0.03308044056278644
110	5415	0.03240755741414284	None	0.0	0.03240755741414284
110	5346	0.03985561556337464	None	0.0	0.03985561556337464
110	5593	0.023232751368120124	None	0.010169186280172108	0.023232751368120124
110	5472	0.03774987723135197	None	0.0	0.03774987723135197
110	5377	0.04011243612006574	None	0.0	0.04011243612006574
110	5361	0.030827024170638522	None	0.0	0.030827024170638522
110	5599	0.03177138876398781	None	0.0	0.03177138876398781
110	5425	0.03235214637436363	None	0.0	0.03235214637436363
110	5191	0.03260663681748162	None	0.0	0.03260663681748162
110	5544	0.0326245901884821	None	0.0	0.0326245901884821
110	5164	0.033058081348393706	None	0.0	0.033058081348393706
110	5554	0.03682284350587059	None	0.0	0.03682284350587059
110	5511	0.03308148338917033	None	0.0	0.03308148338917033
110	5595	0.03295394601715937	None	0.0020464180960154616	0.03295394601715937
110	5421	0.037770732416355306	None	0.0	0.037770732416355306
110	5273	0.03189611753967033	None	0.0020464180960154616	0.03189611753967033
110	4925	0.032709651039339246	None	0.0	0.032709651039339246
110	5570	0.04003175295558444	None	0.0	0.04003175295558444
110	5575	0.03356437227006348	None	0.0	0.03356437227006348
110	5357	0.038298444519721156	None	0.0	0.038298444519721156
110	5389	0.03380713608995669	None	0.0	0.03380713608995669
110	5458	0.03332057623102446	None	0.0	0.03332057623102446
110	5520	0.03324616738684596	None	0.0	0.03324616738684596
110	5505	0.030989940318488892	None	0.0	0.030989940318488892
110	5467	0.03217989509966683	None	0.0	0.03217989509966683
110	5516	0.03175122777661102	None	0.0	0.03175122777661102
110	4390	0.03211293985995438	None	0.0065303812672479564	0.03211293985995438
110	5567	0.03267780859830436	None	0.0	0.03267780859830436
110	5302	0.03460800375333992	None	0.0	0.03460800375333992
110	5459	0.0321388461806266	None	0.0	0.0321388461806266
110	5442	0.03763230513458138	None	0.0	0.03763230513458138
110	5542	0.03241210969379408	None	0.0	0.03241210969379408
110	4729	0.032619327955307705	None	0.0	0.032619327955307705
110	5556	0.039376998750075755	None	0.0	0.039376998750075755
110	5336	0.03811832575232797	None	0.0	0.03811832575232797
110	5351	0.03753823067225937	None	0.0	0.03753823067225937
110	5347	0.03373215813689437	None	0.0	0.03373215813689437
110	5565	0.04045440916691897	None	0.0	0.04045440916691897
110	4723	0.03296167651816714	None	0.0	0.03296167651816714
110	5528	0.0329397979782259	None	0.0	0.0329397979782259
110	5473	0.03419932827111109	None	0.0	0.03419932827111109
110	5589	0.0368820634205991	None	0.0	0.0368820634205991
76	3877	0.01932594504160712	None	0.0	0.01932594504160712
76	3876	0.0032151280924788937	None	0.2522121639466822	0.0032151280924788937
76	3870	0.01815442688788904	None	0.0	0.01815442688788904
76	3814	0.01817397889388921	None	0.0	0.01817397889388921
76	3654	0.011703666303433903	None	0.0011688694658658762	0.011703666303433903
76	3678	0.01412900873171839	None	0.016658920041885777	0.01412900873171839
76	3342	0.013196780609898422	None	0.0	0.013196780609898422
76	3805	0.015125327087703538	None	0.0	0.015125327087703538
76	3878	0.013330381253737453	None	0.0	0.013330381253737453
76	3541	0.019362342330195483	None	0.0	0.019362342330195483
76	3806	0.015462823861502132	None	0.0	0.015462823861502132
76	3899	0.008742284840950833	None	0.007578648722204651	0.008742284840950833
76	3618	0.01315928809286949	None	0.13221267263063813	0.01315928809286949
76	3753	0.013357482896333959	None	0.0011688694658658762	0.013357482896333959
76	3823	0.017499753088906233	None	0.4171487730976328	0.017499753088906233
76	3781	0.020184287076687703	None	0.0	0.020184287076687703
76	3364	0.013875173123081334	None	0.0	0.013875173123081334
76	3710	0.019461277582471	None	0.0	0.019461277582471
76	3685	0.019170706456558734	None	0.0	0.019170706456558734
76	3766	0.019008271134998533	None	0.0	0.019008271134998533
76	3478	0.01861605181050641	None	0.0	0.01861605181050641
76	3888	0.01321362494427962	None	0.00864033164191935	0.01321362494427962
76	3889	0.014876124266515639	None	0.0	0.014876124266515639
76	3262	0.01432328053990154	None	0.0011688694658658762	0.01432328053990154
76	3802	0.014774150116522933	None	0.0	0.014774150116522933
76	3439	0.013432641809526203	None	0.06695109176006415	0.013432641809526203
76	3676	0.01999132381065551	None	0.0	0.01999132381065551
76	3886	0.006037251424346902	None	0.016658920041885777	0.006037251424346902
76	3799	0.01078733686604329	None	0.013071543814352679	0.01078733686604329
76	3661	0.010811345893997992	None	0.0	0.010811345893997992
76	3865	0.00925785307870928	None	0.013057400701446393	0.00925785307870928
76	3577	0.010264882712131839	None	0.31824700490747837	0.010264882712131839
76	3583	0.007221118886840986	None	0.31824700490747837	0.007221118886840986
76	3356	0.012367273383129334	None	0.12028662715103225	0.012367273383129334
76	3822	0.019229383090782665	None	0.0	0.019229383090782665
76	3874	0.005622462136165259	None	0.02081179842971293	0.005622462136165259
76	3556	0.012911828571272215	None	0.0	0.012911828571272215
76	3645	0.014022372992518595	None	0.0011688694658658762	0.014022372992518595
76	3868	0.0217006344759635	None	0.013071543814352679	0.0217006344759635
76	3679	0.018910767754183884	None	0.0	0.018910767754183884
76	3751	0.014148342840463162	None	0.0011688694658658762	0.014148342840463162
76	3524	0.015018567072939394	None	0.0	0.015018567072939394
76	3818	0.01970836861676581	None	0.0	0.01970836861676581
76	3894	0.017337692637106054	None	0.0	0.017337692637106054
76	3790	0.011058779344156135	None	0.013071543814352679	0.011058779344156135
76	3554	0.014288963811143666	None	0.0011688694658658762	0.014288963811143666
76	3735	0.016631480854773086	None	0.0	0.016631480854773086
76	3890	0.0202420878306573	None	0.0	0.0202420878306573
76	3588	0.012132086033588589	None	0.06695109176006415	0.012132086033588589
76	3127	0.013460117650326934	None	0.0	0.013460117650326934
76	2611	0.013729404805241083	None	0.06695109176006415	0.013729404805241083
76	3871	0.019419492377267932	None	0.0	0.019419492377267932
76	3892	0.019468757897328978	None	0.0	0.019468757897328978
76	3788	0.016632852376782314	None	0.016658920041885777	0.016632852376782314
76	3882	0.016385277090355286	None	0.0	0.016385277090355286
76	3896	0.010890008723763018	None	0.07349895848395434	0.010890008723763018
76	3706	0.0030320435780018633	None	0.02081179842971293	0.0030320435780018633
76	3866	0.020194287102345086	None	0.0	0.020194287102345086
76	3873	0.012923228543533496	None	0.0	0.012923228543533496
76	3620	0.013774649439373227	None	0.06695109176006415	0.013774649439373227
76	3493	0.010214164901103115	None	0.27058297376558155	0.010214164901103115
76	3795	0.01111726398241853	None	0.0	0.01111726398241853
76	3881	0.004650438908457631	None	0.3633573540328873	0.004650438908457631
76	3409	0.014389589078082111	None	0.0	0.014389589078082111
76	3744	0.02368093728422656	None	0.013071543814352679	0.02368093728422656
76	3841	0.007834342647761866	None	0.05478240710855833	0.007834342647761866
76	3859	-0.00010816101484795304	None	0.20554368526169564	-0.00010816101484795304
76	3833	0.01857009111083491	None	0.0	0.01857009111083491
76	3880	0.013493803564375857	None	0.0	0.013493803564375857
76	3897	0.007688032297105503	None	0.05478240710855833	0.007688032297105503
76	3872	0.00988136936602299	None	0.04109061802976395	0.00988136936602299
76	3631	0.015770797929434657	None	0.016658920041885777	0.015770797929434657
76	3786	0.010702705314545199	None	0.16743886732848173	0.010702705314545199
76	3699	0.011871827778688254	None	0.12028662715103225	0.011871827778688254
76	3662	0.02148305672655579	None	0.03182405152635444	0.02148305672655579
76	3813	0.026104476737716386	None	0.018235727459485727	0.026104476737716386
76	3707	0.007788096964354106	None	0.05478240710855833	0.007788096964354106
76	3683	0.020225580691442094	None	0.0	0.020225580691442094
76	3891	0.007568350018292004	None	0.0	0.007568350018292004
76	3658	0.01351090725439699	None	0.06695109176006415	0.01351090725439699
76	3605	0.01669351998420346	None	0.0	0.01669351998420346
76	3819	0.01874735909051027	None	0.0	0.01874735909051027
76	3887	0.0065440160056217155	None	0.24655198414434315	0.0065440160056217155
76	3895	0.017539818679285925	None	0.0	0.017539818679285925
76	3855	0.011733530169552819	None	0.0	0.011733530169552819
76	3256	0.0145440814416154	None	0.0	0.0145440814416154
76	3775	0.00843613644250408	None	0.20039464598470763	0.00843613644250408
76	3821	0.023829223551163965	None	0.03182405152635444	0.023829223551163965
76	3824	0.01424324700363823	None	0.20010687687516207	0.01424324700363823
76	3044	0.014784902442050498	None	0.0	0.014784902442050498
76	3863	0.01334187629048977	None	0.0	0.01334187629048977
76	3501	0.01320995089829298	None	0.06695109176006415	0.01320995089829298
76	3864	0.016025375783057134	None	0.0	0.016025375783057134
76	3828	0.005618497145195195	None	0.06842233258754957	0.005618497145195195
76	3636	0.02009522991476668	None	0.0	0.02009522991476668
76	3552	0.014478747408304963	None	0.0	0.014478747408304963
76	3664	0.012347081237790426	None	0.13221267263063813	0.012347081237790426
76	3082	0.018051685543512403	None	0.20010687687516207	0.018051685543512403
76	3836	0.01439656559348362	None	0.0011688694658658762	0.01439656559348362
76	3782	0.014757987749257528	None	0.0	0.014757987749257528
30	1528	0.33745387176787395	0.33745387176787395	0.3999763759902094	0.33745387176787395
30	1564	0.4422739217593077	0.4422739217593077	0.4463371489580659	0.4422739217593077
30	1362	0.3862892524612033	0.3862892524612033	0.42560697967448363	0.3862892524612033
30	1599	0.31451816900711566	0.31451816900711566	0.35957538408706735	0.31451816900711566
30	1461	0.43981456595332763	0.43981456595332763	0.5247300131569146	0.43981456595332763
30	1483	0.30754573323922757	0.30754573323922757	0.3998264572406479	0.30754573323922757
30	1521	0.3849825709375227	0.3849825709375227	0.3849825709375227	0.3849825709375227
30	1531	0.3846739627549053	0.3846739627549053	0.5830658002443829	0.3846739627549053
30	1597	0.34651864007716765	0.34651864007716765	0.5807495988341563	0.34651864007716765
30	1559	0.33693039991378404	0.33693039991378404	0.3745497566521846	0.33693039991378404
30	1479	0.34430368255691196	0.34430368255691196	0.43577403562677314	0.34430368255691196
30	1577	0.3587942403061002	0.3587942403061002	0.3936258537698345	0.3587942403061002
30	269	0.4054611275340802	0.4054611275340802	0.46319493001408374	0.4054611275340802
30	1266	0.3761747273294549	0.3761747273294549	0.3873362485360949	0.3761747273294549
30	1487	0.37498614557192794	0.37498614557192794	0.4649164797246059	0.37498614557192794
30	1310	0.5127778357784081	0.5127778357784081	0.5242205299597691	0.5127778357784081
30	1581	0.3631075802198815	0.3631075802198815	0.39256904536505394	0.3631075802198815
30	965	0.4001406454521262	0.4001406454521262	0.40166089435732183	0.4001406454521262
30	1131	0.4450722214276581	0.4450722214276581	0.49380680545468064	0.4450722214276581
30	1553	0.33028538718148726	0.33028538718148726	0.3394674192647701	0.33028538718148726
30	1404	0.41808326194892587	0.41808326194892587	0.42983129869013303	0.41808326194892587
30	1393	0.4793321930520694	0.4793321930520694	0.5846237003972501	0.4793321930520694
30	1570	0.3516648836163226	0.3516648836163226	0.6101152653823328	0.3516648836163226
30	1556	0.4249715878845074	0.4249715878845074	0.457785471337525	0.4249715878845074
30	1540	0.38296444423632925	0.38296444423632925	0.4063093945334854	0.38296444423632925
30	1593	0.3164111818210181	0.3164111818210181	0.37747564410332096	0.3164111818210181
30	1509	0.3673806536293274	0.3673806536293274	0.4251020689893109	0.3673806536293274
30	1578	0.41342768770686733	0.41342768770686733	0.4349217213697055	0.41342768770686733
30	949	0.4937342842469413	0.4937342842469413	0.5305724818220033	0.4937342842469413
30	959	0.37472436581211505	0.37472436581211505	0.38633575581632223	0.37472436581211505
30	973	0.41641303583546374	0.41641303583546374	0.4512324752734525	0.41641303583546374
30	1449	0.32950516824327886	0.32950516824327886	0.3918193851968832	0.32950516824327886
30	1588	0.34000820405569826	0.34000820405569826	0.34000820405569826	0.34000820405569826
30	1501	0.4576335284601184	0.4576335284601184	0.48329730576282115	0.4576335284601184
30	1563	0.39988538938186313	0.39988538938186313	0.44062449338322746	0.39988538938186313
30	1512	0.340638660946485	0.340638660946485	0.3561335378510658	0.340638660946485
30	770	0.39604039506685185	0.39604039506685185	0.4116548240911128	0.39604039506685185
30	1352	0.4698595779516853	0.4698595779516853	0.47773745287599106	0.4698595779516853
30	1246	0.4321221312959104	0.4321221312959104	0.4345231605068305	0.4321221312959104
30	1523	0.41628886017589145	0.41628886017589145	0.4541057238095071	0.41628886017589145
30	1579	0.41641303583546374	0.41641303583546374	0.4512324752734525	0.41641303583546374
30	598	0.43981456595332763	0.43981456595332763	0.5247300131569146	0.43981456595332763
30	1538	0.43378148732456917	0.43378148732456917	0.46562099325630957	0.43378148732456917
30	920	0.42398127268981856	0.42398127268981856	0.4248570182009927	0.42398127268981856
30	1504	0.4719687805041176	0.4719687805041176	0.48784762484011557	0.4719687805041176
30	1469	0.38584797074549904	0.38584797074549904	0.40838767900795264	0.38584797074549904
30	1321	0.43536535296992324	0.43536535296992324	0.4515535044116089	0.43536535296992324
30	1568	0.3724983964474055	0.3724983964474055	0.3924301044766626	0.3724983964474055
30	1225	0.4719687805041176	0.4719687805041176	0.48784762484011557	0.4719687805041176
30	1491	0.3724966233986247	0.3724966233986247	0.4358098089652285	0.3724966233986247
30	1372	0.35323816846447526	0.35323816846447526	0.42667490281680226	0.35323816846447526
30	1239	0.4732984674954747	0.4732984674954747	0.5600229576330826	0.4732984674954747
30	1522	0.3681711800497643	0.3681711800497643	0.3846592263740655	0.3681711800497643
30	1493	0.35599102000300065	0.35599102000300065	0.3850761746276676	0.35599102000300065
30	1319	0.3942954706139481	0.3942954706139481	0.3942954706139481	0.3942954706139481
30	1589	0.3786770488865251	0.3786770488865251	0.3786770488865251	0.3786770488865251
30	1311	0.3669193045466423	0.3669193045466423	0.4296090052817054	0.3669193045466423
30	1526	0.4365450398690271	0.4365450398690271	0.46035030621921597	0.4365450398690271
30	1535	0.3801097975791549	0.3801097975791549	0.42201845987467046	0.3801097975791549
30	997	0.40004673130281826	0.40004673130281826	0.45677484833770077	0.40004673130281826
30	1585	0.29044024335201674	0.29044024335201674	0.35760577834955787	0.29044024335201674
30	1412	0.3786770488865251	0.3786770488865251	0.3786770488865251	0.3786770488865251
30	1566	0.3580360125520402	0.3580360125520402	0.368230572371356	0.3580360125520402
30	1554	0.3673142392952522	0.3673142392952522	0.6204944617915066	0.3673142392952522
30	1590	0.38312628225307166	0.38312628225307166	0.40904208834821604	0.38312628225307166
30	1430	0.42398127268981856	0.42398127268981856	0.4248570182009927	0.42398127268981856
30	1108	0.41641303583546374	0.41641303583546374	0.4512324752734525	0.41641303583546374
30	1039	0.39045048861253073	0.39045048861253073	0.4039678058271649	0.39045048861253073
30	1344	0.4007511268165578	0.4007511268165578	0.40409902854915564	0.4007511268165578
30	1524	0.3752028556282698	0.3752028556282698	0.3946446310422563	0.3752028556282698
30	1490	0.3800439837605992	0.3800439837605992	0.41825883928317564	0.3800439837605992
30	1560	0.3357370251669324	0.3357370251669324	0.36438675550035465	0.3357370251669324
30	1489	0.3939295682247264	0.3939295682247264	0.41760290805942424	0.3939295682247264
30	1374	0.3825148225517306	0.3825148225517306	0.4709154922768617	0.3825148225517306
30	866	0.3942954706139481	0.3942954706139481	0.3942954706139481	0.3942954706139481
30	1515	0.4925486754882339	0.4925486754882339	0.569842443675402	0.4925486754882339
30	1587	0.3548014593018346	0.3548014593018346	0.5455132682957387	0.3548014593018346
30	1440	0.37291307879424884	0.37291307879424884	0.38542669412041	0.37291307879424884
30	1438	0.4219931467872528	0.4219931467872528	0.4583865689275564	0.4219931467872528
30	1571	0.3860074010079241	0.3860074010079241	0.3976740872471447	0.3860074010079241
30	1473	0.33028538718148726	0.33028538718148726	0.3394674192647701	0.33028538718148726
30	1586	0.3178811473714218	0.3178811473714218	0.3743051634045935	0.3178811473714218
30	1253	0.4249715878845074	0.4249715878845074	0.457785471337525	0.4249715878845074
30	1395	0.4261083878926321	0.4261083878926321	0.45280515925903797	0.4261083878926321
30	1596	0.46634853033836443	0.46634853033836443	0.46634853033836443	0.46634853033836443
30	1595	0.31163200449818756	0.31163200449818756	0.42088147396402037	0.31163200449818756
30	1165	0.44967083304403505	0.44967083304403505	0.4964658350019093	0.44967083304403505
30	1594	0.3251913763731217	0.3251913763731217	0.3885143967596466	0.3251913763731217
30	1064	0.4505299528236182	0.4505299528236182	0.49323188669663437	0.4505299528236182
30	1203	0.3797561832271379	0.3797561832271379	0.44641862272773	0.3797561832271379
30	1555	0.2853181521503759	0.2853181521503759	0.3138247044169809	0.2853181521503759
30	1399	0.4023788800817475	0.4023788800817475	0.42428327054818205	0.4023788800817475
30	1565	0.3681419644412519	0.3681419644412519	0.3766675613780252	0.3681419644412519
30	1513	0.41342768770686733	0.41342768770686733	0.4349217213697055	0.41342768770686733
30	1273	0.45211201207443963	0.45211201207443963	0.495325500664957	0.45211201207443963
30	1598	0.43008274930317336	0.43008274930317336	0.45613887052964347	0.43008274930317336
30	1592	0.32950516824327886	0.32950516824327886	0.3918193851968832	0.32950516824327886
30	1474	0.38262738753267433	0.38262738753267433	0.43956401642942283	0.38262738753267433
30	1557	0.39310103336806546	0.39310103336806546	0.40838542406631195	0.39310103336806546
30	1494	0.3358471414402337	0.3358471414402337	0.3549248496606093	0.3358471414402337
139	6871	0.04891136862009341	None	0.0	0.04891136862009341
139	6900	0.05749568469656648	None	0.0	0.05749568469656648
139	6810	0.04805271187841994	None	0.0	0.04805271187841994
139	6902	0.04890032390340237	None	0.0	0.04890032390340237
139	6807	0.049593691208065595	None	0.0	0.049593691208065595
139	6994	0.04744833551445375	None	0.0	0.04744833551445375
139	6976	0.04678876671509376	None	0.0	0.04678876671509376
139	6948	0.04625879822781994	None	0.0	0.04625879822781994
139	6987	0.04609499659467146	None	0.0	0.04609499659467146
139	7043	0.036248191478407465	None	0.0	0.036248191478407465
139	6833	0.06073682970858183	None	0.0	0.06073682970858183
139	7019	0.034792387114044504	None	0.011278332295832983	0.034792387114044504
139	6747	0.047151754536390506	None	0.0	0.047151754536390506
139	7011	0.048469115493387976	None	0.0	0.048469115493387976
139	6967	0.04434759493149413	None	0.0	0.04434759493149413
139	6879	0.045973226370032795	None	0.0	0.045973226370032795
139	6866	0.04575994273302145	None	0.0	0.04575994273302145
139	7026	0.049879792708641596	None	0.0031535920469031873	0.049879792708641596
139	6848	0.0478973930607179	None	0.0	0.0478973930607179
139	6927	0.04579711935926065	None	0.0	0.04579711935926065
139	6791	0.04627930600370771	None	0.0	0.04627930600370771
139	6974	0.0492597656181304	None	0.0	0.0492597656181304
139	7022	0.04845403300862473	None	0.0	0.04845403300862473
139	7004	0.044439821643304414	None	0.0	0.044439821643304414
139	6854	0.04685652212585975	None	0.0	0.04685652212585975
139	6760	0.047059560474596494	None	0.0	0.047059560474596494
139	6573	0.04971618612002646	None	0.0	0.04971618612002646
139	6768	0.04826691163706694	None	0.0	0.04826691163706694
139	7002	0.04925755276792419	None	0.0	0.04925755276792419
139	7030	0.044304204075531116	None	0.0	0.044304204075531116
139	6600	0.0495985431704032	None	0.0	0.0495985431704032
139	6931	0.037821547986710266	None	0.0	0.037821547986710266
139	6601	0.049471452156598164	None	0.0	0.049471452156598164
139	6988	0.048309498305380554	None	0.0	0.048309498305380554
139	7007	0.036793828256634444	None	0.0	0.036793828256634444
139	6913	0.049347765876785965	None	0.0	0.049347765876785965
139	6725	0.04591503151132016	None	0.0	0.04591503151132016
139	6917	0.047913214631155145	None	0.0	0.047913214631155145
139	7016	0.03687303725280406	None	0.0	0.03687303725280406
139	6503	0.044231472989528606	None	0.0	0.044231472989528606
139	7032	0.06162946618894832	None	0.01187518234398399	0.06162946618894832
139	6636	0.04962039648527685	None	0.0	0.04962039648527685
139	7048	0.044420000119731434	None	0.0	0.044420000119731434
139	6733	0.04893083444741237	None	0.0	0.04893083444741237
139	6876	0.04700916033961463	None	0.0	0.04700916033961463
139	6962	0.0523650814277187	None	0.005747937188204419	0.0523650814277187
139	6591	0.04594372705409363	None	0.0	0.04594372705409363
139	6982	0.04011549640657989	None	0.0	0.04011549640657989
139	6853	0.047069487543334	None	0.0	0.047069487543334
139	6536	0.04733958001309188	None	0.0	0.04733958001309188
139	6865	0.04597647284750853	None	0.0	0.04597647284750853
139	7010	0.005503197983840818	None	0.0	0.005503197983840818
139	7009	0.04266454223131984	None	0.0	0.04266454223131984
139	7025	0.04316975131767432	None	0.0	0.04316975131767432
139	7024	0.056095391784373276	None	0.006217352578045946	0.056095391784373276
139	6969	0.047725318703710114	None	0.0	0.047725318703710114
139	7021	0.043889297547235036	None	0.0	0.043889297547235036
139	6990	0.046654252854655825	None	0.0	0.046654252854655825
139	6596	0.04838215491626991	None	0.0	0.04838215491626991
139	7046	0.04452888555659499	None	0.0	0.04452888555659499
139	6745	0.04818452419940724	None	0.0	0.04818452419940724
139	6867	0.04804582042408088	None	0.0	0.04804582042408088
139	6930	0.04833280561075996	None	0.0	0.04833280561075996
139	7000	0.04818452419940724	None	0.0	0.04818452419940724
139	6090	0.04409583815186625	None	0.0	0.04409583815186625
139	6824	0.04662453974798517	None	0.0	0.04662453974798517
139	6847	0.04618555215832563	None	0.0	0.04618555215832563
139	6978	0.047125645334719954	None	0.0	0.047125645334719954
139	6956	0.04661429569031773	None	0.0	0.04661429569031773
139	6877	0.04834830051461341	None	0.0	0.04834830051461341
139	7039	0.04583718516142057	None	0.0	0.04583718516142057
139	6892	0.04823474557369433	None	0.0	0.04823474557369433
139	7006	0.04766767607084942	None	0.0	0.04766767607084942
139	6957	0.048597492524199315	None	0.0	0.048597492524199315
139	7033	0.043867868476255324	None	0.0	0.043867868476255324
139	6885	0.047913214631155145	None	0.0	0.047913214631155145
139	6964	0.044563701092184445	None	0.0	0.044563701092184445
139	7049	0.0454166220552419	None	0.0	0.0454166220552419
139	7047	0.04368500485317071	None	0.0	0.04368500485317071
139	6795	0.04566415617879468	None	0.0	0.04566415617879468
139	6932	0.045671181785510245	None	0.0	0.045671181785510245
139	6801	0.056347904558331184	None	0.005747937188204419	0.056347904558331184
139	6940	0.04750831000585272	None	0.0	0.04750831000585272
139	6972	0.04662436624780851	None	0.0	0.04662436624780851
139	6803	0.04518650218195954	None	0.0	0.04518650218195954
139	6753	0.044640686440225716	None	0.0	0.044640686440225716
139	6945	0.045941279591820726	None	0.005747937188204419	0.045941279591820726
139	6936	0.040804976332876094	None	0.0	0.040804976332876094
139	6966	0.04723080215129654	None	0.0	0.04723080215129654
139	6924	0.045111156512640915	None	0.0	0.045111156512640915
139	6971	0.049747496992171285	None	0.013247212402974379	0.049747496992171285
139	7017	0.046192488023706985	None	0.0	0.046192488023706985
139	7003	0.04740995847760073	None	0.0	0.04740995847760073
139	6963	0.04630617288209254	None	0.0	0.04630617288209254
139	6864	0.04535233438875476	None	0.0	0.04535233438875476
139	6897	0.04741282247196456	None	0.005747937188204419	0.04741282247196456
139	6641	0.048505011985426574	None	0.0	0.048505011985426574
139	7035	0.04464301216951566	None	0.0	0.04464301216951566
139	6812	0.04777905359110682	None	0.0	0.04777905359110682
139	7018	0.041801505800072296	None	0.005008494649984313	0.041801505800072296
71	3479	0.007646404782879941	None	0.013671400812928402	0.007646404782879941
71	3347	0.017172879274427785	None	0.39370641724456246	0.017172879274427785
71	3342	0.013196780609898422	None	0.0	0.013196780609898422
71	3129	0.009103363644215393	None	0.2356820694613829	0.009103363644215393
71	3558	0.009372011048143393	None	0.0	0.009372011048143393
71	3541	0.019362342330195483	None	0.0014508223001607101	0.019362342330195483
71	3484	0.008040616846680717	None	0.013671400812928402	0.008040616846680717
71	3618	0.01315928809286949	None	0.05420187921339649	0.01315928809286949
71	3509	0.014688220651946138	None	0.0	0.014688220651946138
71	3629	0.012469059669808012	None	0.1370746374429298	0.012469059669808012
71	3364	0.013875173123081334	None	0.0014508223001607101	0.013875173123081334
71	3469	0.016079378346990362	None	0.0011688694658658762	0.016079378346990362
71	3478	0.01861605181050641	None	0.03126866308423476	0.01861605181050641
71	3459	0.014035840183474459	None	0.0011688694658658762	0.014035840183474459
71	3262	0.01432328053990154	None	0.0011688694658658762	0.01432328053990154
71	3439	0.013432641809526203	None	0.0	0.013432641809526203
71	3214	0.013503178117922211	None	0.05420187921339649	0.013503178117922211
71	3498	0.013812381911612224	None	0.0011688694658658762	0.013812381911612224
71	3601	0.009131920369772914	None	0.2159037495762373	0.009131920369772914
71	3411	0.00956421590187176	None	0.3008441100214536	0.00956421590187176
71	3087	0.010883843369806382	None	0.372052626587688	0.010883843369806382
71	3563	3.8305944540441236e-05	None	0.1145197871572923	3.8305944540441236e-05
71	3577	0.010264882712131839	None	0.15576435882749434	0.010264882712131839
71	3583	0.007221118886840986	None	0.15576435882749434	0.007221118886840986
71	3408	0.006523672019737931	None	0.1124255818367604	0.006523672019737931
71	3356	0.012367273383129334	None	0.02406764953635228	0.012367273383129334
71	3526	0.006164730544890469	None	0.1973826176849405	0.006164730544890469
71	3345	0.011429119421027437	None	0.02406764953635228	0.011429119421027437
71	3272	0.01072875670076282	None	0.0	0.01072875670076282
71	3220	0.00845279414273029	None	0.23046044098584595	0.00845279414273029
71	3556	0.012911828571272215	None	0.0	0.012911828571272215
71	3613	0.0009560987110150549	None	0.03543440670321939	0.0009560987110150549
71	3645	0.014022372992518595	None	0.0011688694658658762	0.014022372992518595
71	2984	0.007996883969559734	None	0.013671400812928402	0.007996883969559734
71	3639	0.007856089559528557	None	0.70927674521746	0.007856089559528557
71	3524	0.015018567072939394	None	0.03126866308423476	0.015018567072939394
71	3595	0.012200619385776731	None	0.0	0.012200619385776731
71	3564	0.011742922239599276	None	0.0	0.011742922239599276
71	3609	0.0109068786112745	None	0.0	0.0109068786112745
71	3490	0.017851604571219194	None	0.0014508223001607101	0.017851604571219194
71	3633	0.012026618710284468	None	0.017025963122522036	0.012026618710284468
71	3570	0.011878886375247583	None	0.02406764953635228	0.011878886375247583
71	3612	0.01475862984686093	None	0.0011688694658658762	0.01475862984686093
71	3554	0.014288963811143666	None	0.0011688694658658762	0.014288963811143666
71	3513	0.0105859537179757	None	0.0	0.0105859537179757
71	3642	0.0024235273183627407	None	0.14298123505732394	0.0024235273183627407
71	3505	0.004763701885497486	None	0.0	0.004763701885497486
71	3482	0.01200282140975741	None	0.02406764953635228	0.01200282140975741
71	3463	0.011209323310686132	None	0.02406764953635228	0.011209323310686132
71	3500	0.012790484937426823	None	0.0	0.012790484937426823
71	3588	0.012132086033588589	None	0.0	0.012132086033588589
71	3127	0.013460117650326934	None	0.0014508223001607101	0.013460117650326934
71	3606	0.01689621485984053	None	0.03126866308423476	0.01689621485984053
71	2611	0.013729404805241083	None	0.0	0.013729404805241083
71	3504	0.011447308920148344	None	0.1367077993367524	0.011447308920148344
71	3594	0.014945194798944076	None	0.0	0.014945194798944076
71	3623	0.013147181436159878	None	0.37438750997724196	0.013147181436159878
71	3192	0.012711521449583834	None	0.0	0.012711521449583834
71	3420	0.019190625096813768	None	0.0014508223001607101	0.019190625096813768
71	3603	0.004373927877420344	None	0.0774217682562067	0.004373927877420344
71	3620	0.013774649439373227	None	0.0	0.013774649439373227
71	3571	0.011515969998238193	None	0.02406764953635228	0.011515969998238193
71	3495	0.008339250049235867	None	0.37438750997724196	0.008339250049235867
71	3614	-0.0001874820759319915	None	0.19065330063555014	-0.0001874820759319915
71	3597	0.011853956268862985	None	0.02406764953635228	0.011853956268862985
71	3640	-0.00013220141912192085	None	0.013057400701446393	-0.00013220141912192085
71	3578	0.015224683529944305	None	0.07104740710663887	0.015224683529944305
71	3493	0.010214164901103115	None	0.1370746374429298	0.010214164901103115
71	3409	0.014389589078082111	None	0.0	0.014389589078082111
71	3150	0.0071253545365408495	None	0.37891180088452564	0.0071253545365408495
71	3503	0.014840609642020872	None	0.0	0.014840609642020872
71	3615	0.004402305491431013	None	0.013671400812928402	0.004402305491431013
71	3395	0.014290431318691782	None	0.1370746374429298	0.014290431318691782
71	3477	0.004179274128682159	None	0.0774217682562067	0.004179274128682159
71	3600	0.00012714913942833946	None	0.3081143483780338	0.00012714913942833946
71	3638	0.004405739326758617	None	0.21155094063749275	0.004405739326758617
71	3625	0.025543164872489442	None	0.07104740710663887	0.025543164872489442
71	3591	0.0060222852182712045	None	0.19686420265995136	0.0060222852182712045
71	3631	0.015770797929434657	None	0.044597749102005105	0.015770797929434657
71	3530	0.013722775299865514	None	0.0	0.013722775299865514
71	3467	0.013660796882193517	None	0.0	0.013660796882193517
71	3565	0.013457228935073512	None	0.0	0.013457228935073512
71	3630	0.011269700495806107	None	0.14298123505732394	0.011269700495806107
71	3605	0.01669351998420346	None	0.0014508223001607101	0.01669351998420346
71	3424	0.014133198242587158	None	0.0011688694658658762	0.014133198242587158
71	3643	0.011869455671369007	None	0.0	0.011869455671369007
71	3301	0.014925581847219743	None	0.0014508223001607101	0.014925581847219743
71	3617	0.011766858056270273	None	0.02406764953635228	0.011766858056270273
71	3256	0.0145440814416154	None	0.0	0.0145440814416154
71	3489	0.01150964654488453	None	0.0	0.01150964654488453
71	3206	0.006024430041569102	None	0.6437174419117359	0.006024430041569102
71	3515	0.01849010769692803	None	0.0014508223001607101	0.01849010769692803
71	3586	0.015804241297914773	None	0.0011688694658658762	0.015804241297914773
71	3044	0.014784902442050498	None	0.0	0.014784902442050498
71	3501	0.01320995089829298	None	0.0	0.01320995089829298
71	3627	0.013794992305553921	None	0.383777677215502	0.013794992305553921
71	3636	0.02009522991476668	None	0.0014508223001607101	0.02009522991476668
71	3552	0.014478747408304963	None	0.0	0.014478747408304963
71	3574	0.010698346740028244	None	0.08673098893533328	0.010698346740028244
71	3082	0.018051685543512403	None	0.21039922083590748	0.018051685543512403
54	2671	4.5077769957270056e-05	None	0.23567517477301597	4.5077769957270056e-05
54	2579	0.00025503456013848704	None	0.4216810600683577	0.00025503456013848704
54	2800	0.0007431279819496617	None	0.42828613406195837	0.0007431279819496617
54	2785	0.0004124979519275946	None	0.3189689999746257	0.0004124979519275946
54	2723	1.9007771301338655e-08	None	0.2712021055207945	1.9007771301338655e-08
54	2560	0.0009879099905774889	None	0.2692388039415151	0.0009879099905774889
54	2629	0.0018982257208609505	None	0.3370383202801666	0.0018982257208609505
54	2554	0.0001129164283129306	None	0.4052805269435469	0.0001129164283129306
54	2677	3.108964710323322e-08	None	0.10682203060379694	3.108964710323322e-08
54	2672	1.7619220787698105e-08	None	0.28043239296012434	1.7619220787698105e-08
54	2615	6.431622932482847e-05	None	0.23882738844766407	6.431622932482847e-05
54	2568	0.0007516912682235824	None	0.2955302336418021	0.0007516912682235824
54	2651	0.0066343741843003365	None	0.3400402199753413	0.0066343741843003365
54	2592	8.883465177650952e-06	None	0.37003094152697746	8.883465177650952e-06
54	2703	0.0009388731940223832	None	0.23868135721625486	0.0009388731940223832
54	2566	0.0003041008672941236	None	0.3845955942468231	0.0003041008672941236
54	2676	0.003371564692625226	None	0.3051205856008205	0.003371564692625226
54	2624	0.0015734384885504576	None	0.2959750738208252	0.0015734384885504576
54	2758	8.332570933863386e-06	None	0.23882738844766407	8.332570933863386e-06
54	2748	-3.3219002783708207e-06	None	0.2395303515432415	-3.3219002783708207e-06
54	2645	5.471640301227286e-09	None	0.2712021055207945	5.471640301227286e-09
54	2790	0.00032309330366072107	None	0.5130339163780664	0.00032309330366072107
54	2719	0.0028313701028830495	None	0.3370383202801666	0.0028313701028830495
54	2658	0.00020794278056464113	None	0.271741097619576	0.00020794278056464113
54	2600	0.00023099973219419654	None	0.4357589849229767	0.00023099973219419654
54	2585	0.0009504267858861814	None	0.43726332124546863	0.0009504267858861814
54	2690	-7.440716465223452e-09	None	0.28043239296012434	-7.440716465223452e-09
54	2670	0.00018037178617554168	None	0.30821222032566925	0.00018037178617554168
54	2715	0.0011768849508832935	None	0.26397910010015313	0.0011768849508832935
54	2687	0.0002013493185506527	None	0.23868135721625486	0.0002013493185506527
54	2606	1.5450039324931708e-05	None	0.47229090290376263	1.5450039324931708e-05
54	2752	0.00019283748877226302	None	0.09161047068153934	0.00019283748877226302
54	2775	4.2124720688794035e-05	None	0.30821222032566925	4.2124720688794035e-05
54	2765	0.00022667388385066406	None	0.4216810600683577	0.00022667388385066406
54	2718	0.00025759825757371154	None	0.3317707180219379	0.00025759825757371154
54	2639	-3.086287118534112e-08	None	0.5550504619126209	-3.086287118534112e-08
54	2791	0.0003102879079330433	None	0.2854732441768182	0.0003102879079330433
54	2798	0.0001491693147662224	None	0.31324589422898574	0.0001491693147662224
54	2706	-1.706699876302758e-07	None	0.3880157996473446	-1.706699876302758e-07
54	2720	-4.281626517213958e-06	None	0.3787412496952303	-4.281626517213958e-06
54	2570	2.5022883316234204e-06	None	0.2712021055207945	2.5022883316234204e-06
54	2655	-5.7362915610028006e-05	None	0.3574974146087702	-5.7362915610028006e-05
54	2751	0.0011982098930761868	None	0.2959750738208252	0.0011982098930761868
54	2782	0.0024944326983884486	None	0.3546011819728444	0.0024944326983884486
54	2786	-5.283630219708468e-10	None	0.3873694006478815	-5.283630219708468e-10
54	2611	0.013729404805241083	None	0.3356382089453477	0.013729404805241083
54	2742	0.00010352449963662035	None	0.4359490282766655	0.00010352449963662035
54	2661	0.0005998639130347309	None	0.5309692160632236	0.0005998639130347309
54	2772	-2.36024268734737e-08	None	0.39071599896672227	-2.36024268734737e-08
54	2799	0.0007002542868400163	None	0.2699356886836815	0.0007002542868400163
54	2614	0.000462555953335517	None	0.5130339163780664	0.000462555953335517
54	2794	0.00010099028392468385	None	0.09161047068153934	0.00010099028392468385
54	2578	1.185356445152366e-05	None	0.2414280872491838	1.185356445152366e-05
54	2736	-1.6596516082515314e-05	None	0.26162306913006217	-1.6596516082515314e-05
54	2716	0.000458702126684076	None	0.3745557753606392	0.000458702126684076
54	2754	2.571400262209785e-05	None	0.23021559449814802	2.571400262209785e-05
54	2797	0.00030547733268452	None	0.09161047068153934	0.00030547733268452
54	2780	7.521665112819468e-05	None	0.3677369861295584	7.521665112819468e-05
54	2561	-1.7151878333733076e-05	None	0.2818333751392725	-1.7151878333733076e-05
54	2563	3.34239666986865e-05	None	0.32446638908199665	3.34239666986865e-05
54	2627	0.005666782249184988	None	0.2557101996086207	0.005666782249184988
54	2770	1.1923975287300084e-05	None	0.2414280872491838	1.1923975287300084e-05
54	2746	0.0009747783523975001	None	0.36599669992072936	0.0009747783523975001
54	2610	-3.8403229843705217e-07	None	0.23367344699975212	-3.8403229843705217e-07
54	2632	0.0002681423621290581	None	0.09161047068153934	0.0002681423621290581
54	2739	0.0002652353457029065	None	0.2899772892592472	0.0002652353457029065
54	2564	-1.3856946898935156e-07	None	0.5411464333539101	-1.3856946898935156e-07
54	2700	-7.338456845623258e-08	None	0.23367344699975212	-7.338456845623258e-08
54	2795	0.0004572488824091043	None	0.2769377702931618	0.0004572488824091043
54	2744	5.2649950626442226e-05	None	0.29566253379706003	5.2649950626442226e-05
54	2769	0.0003942647207717967	None	0.3654197550335908	0.0003942647207717967
54	2750	0.0009633036263376987	None	0.3517825654088366	0.0009633036263376987
54	2721	-1.0139148645997506e-05	None	0.43999833629593577	-1.0139148645997506e-05
54	2588	0.0002295829939031543	None	0.6102427956505043	0.0002295829939031543
54	2698	0.00020315970650060974	None	0.24743516951435418	0.00020315970650060974
54	2793	0.0008124733380782624	None	0.32813120291606235	0.0008124733380782624
54	2763	0.0005650959890406939	None	0.3059033441566716	0.0005650959890406939
54	2669	0.00014581105799815885	None	0.09161047068153934	0.00014581105799815885
54	2784	0.00017276258479236717	None	0.29854814006154434	0.00017276258479236717
54	2626	0.001467001487919909	None	0.39377212402898076	0.001467001487919909
54	2734	3.0325577590541634e-07	None	0.10682203060379694	3.0325577590541634e-07
54	2729	1.6315656528696627e-05	None	0.35415482110674323	1.6315656528696627e-05
54	2565	0.0006942151271620358	None	0.32813120291606235	0.0006942151271620358
54	2788	-0.00012044861045776788	None	0.3827638301027618	-0.00012044861045776788
54	2679	-2.5336732761259858e-08	None	0.3883542863576461	-2.5336732761259858e-08
54	2735	0.0005647573924415829	None	0.2790561501250578	0.0005647573924415829
54	2773	0.00029605412047366774	None	0.4359490282766655	0.00029605412047366774
54	2789	1.0818628370919878e-07	None	0.25791278652730737	1.0818628370919878e-07
54	2761	1.5621256495645456e-06	None	0.09161047068153934	1.5621256495645456e-06
54	2573	2.9689200490172398e-08	None	0.28043239296012434	2.9689200490172398e-08
54	2743	-8.626359484345796e-08	None	0.35712423062082765	-8.626359484345796e-08
54	2665	0.0006258196558277318	None	0.3845955942468231	0.0006258196558277318
54	2777	0.0035448232742159667	None	0.3501871959435327	0.0035448232742159667
54	2762	0.0011106780089340578	None	0.46878088735315265	0.0011106780089340578
54	2731	0.0005401317744310285	None	0.2692388039415151	0.0005401317744310285
54	2572	0.000948498933763221	None	0.3059033441566716	0.000948498933763221
54	2583	0.0003032782030849469	None	0.23021559449814802	0.0003032782030849469
54	2684	0.001001643889500268	None	0.3654197550335908	0.001001643889500268
54	2691	0.000591212555724685	None	0.30898366543343303	0.000591212555724685
54	2796	0.00046348084000681866	None	0.2769377702931618	0.00046348084000681866
108	5469	0.01458455919932189	None	0.0	0.01458455919932189
108	5435	0.0394503793974886	None	0.0	0.0394503793974886
108	5451	0.0316327439050703	None	0.0	0.0316327439050703
108	5003	0.033589463321825386	None	0.0	0.033589463321825386
108	5343	0.03351688980097326	None	0.0	0.03351688980097326
108	4745	0.032820575013965236	None	0.0	0.032820575013965236
108	5463	0.03128914979023859	None	0.0	0.03128914979023859
108	4594	0.032626164329236644	None	0.0	0.032626164329236644
108	5476	0.03222235429444718	None	0.0	0.03222235429444718
108	5479	0.02635190043568149	None	0.0	0.02635190043568149
108	5461	0.03213116237423945	None	0.0	0.03213116237423945
108	5453	0.037996740847954444	None	0.0	0.037996740847954444
108	5475	0.027847042440860812	None	0.0	0.027847042440860812
108	5487	0.021810960331359944	None	0.0	0.021810960331359944
108	5215	0.03831415735914769	None	0.0	0.03831415735914769
108	5295	0.03214227739378126	None	0.0	0.03214227739378126
108	5261	0.03180615351374696	None	0.0	0.03180615351374696
108	4696	0.03361777397446596	None	0.007024243077888429	0.03361777397446596
108	5155	0.03198369735272554	None	0.0	0.03198369735272554
108	5376	0.03379218145002002	None	0.0	0.03379218145002002
108	5344	0.03434787933215322	None	0.0	0.03434787933215322
108	5411	0.03259152046140289	None	0.0	0.03259152046140289
108	5293	0.036468640653960764	None	0.0	0.036468640653960764
108	5474	0.032051945336792	None	0.00477497555736941	0.032051945336792
108	5386	0.03242168624574908	None	0.0	0.03242168624574908
108	5431	0.031961353545589044	None	0.0	0.031961353545589044
108	5417	0.032584632222504496	None	0.00477497555736941	0.032584632222504496
108	5471	0.019850954421204863	None	0.013358653951223761	0.019850954421204863
108	5323	0.03230874253499548	None	0.0	0.03230874253499548
108	5493	0.03659695897381714	None	0.0	0.03659695897381714
108	5454	0.03216979579301849	None	0.0	0.03216979579301849
108	5315	0.03316680856121798	None	0.0	0.03316680856121798
108	5033	0.032668265570136516	None	0.0	0.032668265570136516
108	5127	0.03375126498588357	None	0.0	0.03375126498588357
108	4674	0.032753667171132796	None	0.0	0.032753667171132796
108	4855	0.0319872100015707	None	0.0	0.0319872100015707
108	5109	0.03290105636232769	None	0.0	0.03290105636232769
108	4765	0.03200769177203136	None	0.0	0.03200769177203136
108	5380	0.03219833812897049	None	0.0	0.03219833812897049
108	5330	0.033262608369475186	None	0.0	0.033262608369475186
108	5221	0.04052255849529294	None	0.0	0.04052255849529294
108	5111	0.03217884722008586	None	0.0	0.03217884722008586
108	4892	0.03279411865660054	None	0.0	0.03279411865660054
108	4905	0.035531234122143894	None	0.0	0.035531234122143894
108	5200	0.033852593895945415	None	0.0	0.033852593895945415
108	5445	0.029809131027923312	None	0.0	0.029809131027923312
108	4874	0.033362703248942895	None	0.0	0.033362703248942895
108	5170	0.033754777051665324	None	0.0	0.033754777051665324
108	5210	0.03308044056278644	None	0.0	0.03308044056278644
108	5415	0.03240755741414284	None	0.0	0.03240755741414284
108	5346	0.03985561556337464	None	0.0	0.03985561556337464
108	5337	0.032181624426017776	None	0.0	0.032181624426017776
108	5472	0.03774987723135197	None	0.0	0.03774987723135197
108	4857	0.03252471305662086	None	0.0	0.03252471305662086
108	5377	0.04011243612006574	None	0.0	0.04011243612006574
108	5361	0.030827024170638522	None	0.0	0.030827024170638522
108	4997	0.032562362602744054	None	0.0	0.032562362602744054
108	5391	0.03221281873993519	None	0.0	0.03221281873993519
108	5425	0.03235214637436363	None	0.0	0.03235214637436363
108	5191	0.03260663681748162	None	0.0	0.03260663681748162
108	5164	0.033058081348393706	None	0.0	0.033058081348393706
108	5410	0.032978339199325406	None	0.0	0.032978339199325406
108	5392	0.029715125396534897	None	0.0	0.029715125396534897
108	5332	0.03252471305369407	None	0.0	0.03252471305369407
108	4893	0.03378731798618914	None	0.0	0.03378731798618914
108	5421	0.037770732416355306	None	0.0	0.037770732416355306
108	5149	0.03228242845019127	None	0.0	0.03228242845019127
108	5168	0.03250304295712785	None	0.0	0.03250304295712785
108	5273	0.03189611753967033	None	0.00477497555736941	0.03189611753967033
108	4925	0.032709651039339246	None	0.0	0.032709651039339246
108	5477	0.028670076930648228	None	0.0	0.028670076930648228
108	5365	0.032347070205598495	None	0.0	0.032347070205598495
108	5357	0.038298444519721156	None	0.0	0.038298444519721156
108	5389	0.03380713608995669	None	0.0	0.03380713608995669
108	5458	0.03332057623102446	None	0.0	0.03332057623102446
108	5467	0.03217989509966683	None	0.0	0.03217989509966683
108	4390	0.03211293985995438	None	0.007024243077888429	0.03211293985995438
108	5468	0.014461222270559697	None	0.0	0.014461222270559697
108	5173	0.03249841921166232	None	0.0	0.03249841921166232
108	5497	0.013970467384430965	None	0.0	0.013970467384430965
108	5282	0.0327968525402944	None	0.0	0.0327968525402944
108	5043	0.032074177693471456	None	0.0	0.032074177693471456
108	5486	0.03151669796011759	None	0.0	0.03151669796011759
108	5423	0.032042165423554696	None	0.0	0.032042165423554696
108	5317	0.03274874842616821	None	0.0	0.03274874842616821
108	5302	0.03460800375333992	None	0.0	0.03460800375333992
108	4740	0.032404402136593354	None	0.0	0.032404402136593354
108	5459	0.0321388461806266	None	0.0	0.0321388461806266
108	5442	0.03763230513458138	None	0.0	0.03763230513458138
108	5494	0.03195688722055167	None	0.0	0.03195688722055167
108	4729	0.032619327955307705	None	0.0	0.032619327955307705
108	4856	0.03326195142355639	None	0.0	0.03326195142355639
108	5336	0.03811832575232797	None	0.0	0.03811832575232797
108	5438	0.033326279176109135	None	0.0	0.033326279176109135
108	5351	0.03753823067225937	None	0.0	0.03753823067225937
108	5334	0.03176803907533771	None	0.0	0.03176803907533771
108	5492	0.03213537894891916	None	0.0	0.03213537894891916
108	5347	0.03373215813689437	None	0.0	0.03373215813689437
108	4723	0.03296167651816714	None	0.0	0.03296167651816714
108	5473	0.03419932827111109	None	0.0	0.03419932827111109
34	1751	0.38515399097902275	0.38515399097902275	0.43265612699493056	0.38515399097902275
34	1787	0.46529771437340744	0.46529771437340744	0.49556969490613767	0.46529771437340744
34	1676	0.357153350659469	0.357153350659469	0.3834929398235036	0.357153350659469
34	1531	0.358951834946269	0.358951834946269	0.5372382353977162	0.358951834946269
34	1760	0.4754632124411556	0.4754632124411556	0.48841528161978554	0.4754632124411556
34	1756	0.3117939016036708	0.3117939016036708	0.39867810479463184	0.3117939016036708
34	1784	0.3268431922985994	0.3268431922985994	0.40991332832423666	0.3268431922985994
34	1559	0.36735900358619905	0.36735900358619905	0.4038241449010108	0.36735900358619905
34	1790	0.34981227131694503	0.34981227131694503	0.3969311718740942	0.34981227131694503
34	1793	0.34076710192131593	0.34076710192131593	0.3763788623681289	0.34076710192131593
34	1767	0.32877420080674324	0.32877420080674324	0.3448776249387183	0.32877420080674324
34	269	0.3634913198322965	0.3634913198322965	0.4039028048535752	0.3634913198322965
34	1726	0.3781797810695521	0.3781797810695521	0.4023721783385166	0.3781797810695521
34	1775	0.42927282024046864	0.42927282024046864	0.47546361437480256	0.42927282024046864
34	1487	0.3943631156577717	0.3943631156577717	0.4990832988791922	0.3943631156577717
34	1741	0.40572262057507746	0.40572262057507746	0.42483183295451654	0.40572262057507746
34	1688	0.37440612183603694	0.37440612183603694	0.4101381591555199	0.37440612183603694
34	1310	0.4454010982422608	0.4454010982422608	0.45560829808547443	0.4454010982422608
34	1755	0.3925609429007966	0.3925609429007966	0.3979181027088987	0.3925609429007966
34	1765	0.376258491120157	0.376258491120157	0.40796611799356297	0.376258491120157
34	1714	0.4914727002426901	0.4914727002426901	0.5328376955841477	0.4914727002426901
34	1131	0.36370547076002024	0.36370547076002024	0.43870722156702885	0.36370547076002024
34	1404	0.42855860668745455	0.42855860668745455	0.4426290839768707	0.42855860668745455
34	1393	0.44722921361667795	0.44722921361667795	0.4986037782047884	0.44722921361667795
34	1761	0.3605861169401185	0.3605861169401185	0.4232566572101296	0.3605861169401185
34	1540	0.3365333884408511	0.3365333884408511	0.3543257858069363	0.3365333884408511
34	1717	0.3491480873051464	0.3491480873051464	0.3854162022503802	0.3491480873051464
34	1727	0.3424026860855547	0.3424026860855547	0.3882710903628794	0.3424026860855547
34	949	0.4522197985135241	0.4522197985135241	0.47885791079150153	0.4522197985135241
34	1588	0.36299632908977225	0.36299632908977225	0.36827282603448785	0.36299632908977225
34	1770	0.34092026365296835	0.34092026365296835	0.4106796954500721	0.34092026365296835
34	1773	0.36735900358619905	0.36735900358619905	0.4038241449010108	0.36735900358619905
34	1737	0.463411218850241	0.463411218850241	0.5579561485754903	0.463411218850241
34	1651	0.40972842378017826	0.40972842378017826	0.4484343082546679	0.40972842378017826
34	1563	0.4005252017189278	0.4005252017189278	0.4495643059466194	0.4005252017189278
34	770	0.42927282024046864	0.42927282024046864	0.47546361437480256	0.42927282024046864
34	1724	0.30901766771978834	0.30901766771978834	0.34333823998837565	0.30901766771978834
34	1722	0.376258491120157	0.376258491120157	0.40796611799356297	0.376258491120157
34	1634	0.34510818621281203	0.34510818621281203	0.36373599090933745	0.34510818621281203
34	1763	0.44415756203647333	0.44415756203647333	0.4916401132392413	0.44415756203647333
34	1702	0.41981606327833976	0.41981606327833976	0.46489067213446705	0.41981606327833976
34	1603	0.3501050805174463	0.3501050805174463	0.47367360681401793	0.3501050805174463
34	1523	0.3737191398886107	0.3737191398886107	0.4139993957301046	0.3737191398886107
34	1579	0.46529771437340744	0.46529771437340744	0.49556969490613767	0.46529771437340744
34	1738	0.38711886035586895	0.38711886035586895	0.5679551468033444	0.38711886035586895
34	1799	0.3792559618919557	0.3792559618919557	0.4435252288306545	0.3792559618919557
34	1757	0.3933388438871301	0.3933388438871301	0.4018149153595944	0.3933388438871301
34	1674	0.4398058280881858	0.4398058280881858	0.6803648536094877	0.4398058280881858
34	1742	0.4094040820614496	0.4094040820614496	0.4411469715813966	0.4094040820614496
34	1504	0.40972842378017826	0.40972842378017826	0.4484343082546679	0.40972842378017826
34	1469	0.37795846305001746	0.37795846305001746	0.4089551188934773	0.37795846305001746
34	1659	0.3605861169401185	0.3605861169401185	0.4232566572101296	0.3605861169401185
34	1638	0.34510818621281203	0.34510818621281203	0.36373599090933745	0.34510818621281203
34	1748	0.35874967255922396	0.35874967255922396	0.41074196877859015	0.35874967255922396
34	1225	0.40972842378017826	0.40972842378017826	0.4484343082546679	0.40972842378017826
34	1491	0.37326263909019336	0.37326263909019336	0.45848175760596704	0.37326263909019336
34	1633	0.34236084014621543	0.34236084014621543	0.3642652306126499	0.34236084014621543
34	1522	0.3669738194747857	0.3669738194747857	0.3959544816816992	0.3669738194747857
34	1665	0.3603796021199484	0.3603796021199484	0.39074567598359633	0.3603796021199484
34	1766	0.5057378649272776	0.5057378649272776	0.5407553456027371	0.5057378649272776
34	1311	0.4155013043278026	0.4155013043278026	0.4868958589340573	0.4155013043278026
34	1796	0.45493532649092217	0.45493532649092217	0.5670358149590988	0.45493532649092217
34	1526	0.3890180557679143	0.3890180557679143	0.399704045963081	0.3890180557679143
34	1774	0.3634913198322965	0.3634913198322965	0.4039028048535752	0.3634913198322965
34	1647	0.3253917964698222	0.3253917964698222	0.37167541338602705	0.3253917964698222
34	1792	0.34236084014621543	0.34236084014621543	0.3642652306126499	0.34236084014621543
34	1735	0.35509334810612425	0.35509334810612425	0.426356565288983	0.35509334810612425
34	1744	0.33162707466184876	0.33162707466184876	0.4011093952731105	0.33162707466184876
34	1412	0.45579706847611245	0.45579706847611245	0.48680147060733453	0.45579706847611245
34	1590	0.35460277128270923	0.35460277128270923	0.37932524490197805	0.35460277128270923
34	1704	0.3355911165773165	0.3355911165773165	0.38304544687587727	0.3355911165773165
34	1108	0.46529771437340744	0.46529771437340744	0.49556969490613767	0.46529771437340744
34	1039	0.3729831488461576	0.3729831488461576	0.40412493586575354	0.3729831488461576
34	1668	0.376258491120157	0.376258491120157	0.40796611799356297	0.376258491120157
34	1786	0.3529461091876588	0.3529461091876588	0.3680070814858737	0.3529461091876588
34	1344	0.39330353634873194	0.39330353634873194	0.402693157783082	0.39330353634873194
34	1794	0.3468665510748446	0.3468665510748446	0.3912095891040834	0.3468665510748446
34	1655	0.4479322330727319	0.4479322330727319	0.509149457060174	0.4479322330727319
34	1691	0.6865930413167118	0.6865930413167118	0.8839702112376242	0.6865930413167118
34	866	0.4210825546111582	0.4210825546111582	0.4309158452240697	0.4210825546111582
34	1771	0.36590065096933216	0.36590065096933216	0.37401297947717926	0.36590065096933216
34	1617	0.3780027494581664	0.3780027494581664	0.4384103265494105	0.3780027494581664
34	1713	0.37304364979207966	0.37304364979207966	0.39151370311445804	0.37304364979207966
34	1440	0.681381020397021	0.681381020397021	0.725892381246448	0.681381020397021
34	1473	0.4754632124411556	0.4754632124411556	0.48841528161978554	0.4754632124411556
34	1780	0.39033206471155685	0.39033206471155685	0.43202601940287233	0.39033206471155685
34	1729	0.557322994722164	0.557322994722164	0.6618639417241678	0.557322994722164
34	1711	0.3529461091876588	0.3529461091876588	0.3680070814858737	0.3529461091876588
34	1768	0.31399049485794783	0.31399049485794783	0.32814500185575823	0.31399049485794783
34	1064	0.46124574519512	0.46124574519512	0.512418316041497	0.46124574519512
34	1203	0.3841054050463562	0.3841054050463562	0.44196627337045236	0.3841054050463562
34	1712	0.3925609429007966	0.3925609429007966	0.3979181027088987	0.3925609429007966
34	1800	0.35376838824529755	0.35376838824529755	0.37227303276544566	0.35376838824529755
34	1721	0.3783171662152588	0.3783171662152588	0.4130848527446176	0.3783171662152588
34	1565	0.4025192030319274	0.4025192030319274	0.4146726947878375	0.4025192030319274
34	1273	0.3529461091876588	0.3529461091876588	0.3680070814858737	0.3529461091876588
34	1654	0.41150349943040254	0.41150349943040254	0.4641838210599703	0.41150349943040254
34	1709	0.3892192556644023	0.3892192556644023	0.435001051530331	0.3892192556644023
34	1602	0.4414882213124026	0.4414882213124026	0.465572632106981	0.4414882213124026
34	1557	0.47981049541228316	0.47981049541228316	0.5424400384833235	0.47981049541228316
0	67	0.6577650967428699	0.6577650967428699	0.6577650967428699	0.6577650967428699
0	78	0.05590169943749475	0.05590169943749475	0.05590169943749475	0.05590169943749475
0	27	0.42636165717387886	0.42636165717387886	0.42636165717387886	0.42636165717387886
0	40	0.44943466439600793	0.44943466439600793	0.44943466439600793	0.44943466439600793
0	44	0.44943466439600793	0.44943466439600793	0.44943466439600793	0.44943466439600793
0	66	0.3571474296778403	0.3571474296778403	0.3571474296778403	0.3571474296778403
0	95	0.47798375746396565	0.47798375746396565	0.47798375746396565	0.47798375746396565
0	21	0.3742119816688938	0.3742119816688938	0.3742119816688938	0.3742119816688938
0	37	0.7671551402295281	0.7671551402295281	0.7671551402295281	0.7671551402295281
0	58	0.39404854493742286	0.39404854493742286	0.39404854493742286	0.39404854493742286
0	52	0.4545700734827675	0.4545700734827675	0.4545700734827675	0.4545700734827675
0	15	0.4257240108855512	0.4257240108855512	0.4257240108855512	0.4257240108855512
0	92	0.3004083194613665	0.3004083194613665	0.3004083194613665	0.3004083194613665
0	84	0.14986011589298606	0.14986011589298606	0.14986011589298606	0.14986011589298606
0	53	0.05590169943749475	0.05590169943749475	0.05590169943749475	0.05590169943749475
0	12	0.5639277681264344	0.5639277681264344	0.5639277681264344	0.5639277681264344
0	41	0.539894020454277	0.539894020454277	0.539894020454277	0.539894020454277
0	91	0.4186640903342423	0.4186640903342423	0.4186640903342423	0.4186640903342423
0	77	0.37902873107410634	0.37902873107410634	0.37902873107410634	0.37902873107410634
0	38	0.38146933552826245	0.38146933552826245	0.38146933552826245	0.38146933552826245
0	64	0.4174104539360449	0.4174104539360449	0.4174104539360449	0.4174104539360449
0	19	0.5447516929146192	0.5447516929146192	0.5447516929146192	0.5447516929146192
0	85	0.05590169943749475	0.05590169943749475	0.05590169943749475	0.05590169943749475
0	49	0.9377862799522338	0.9377862799522338	0.9377862799522338	0.9377862799522338
0	45	0.6769711547727961	0.6769711547727961	0.6769711547727961	0.6769711547727961
0	86	0.21995286729526695	0.21995286729526695	0.21995286729526695	0.21995286729526695
0	35	0.14986011589298606	0.14986011589298606	0.14986011589298606	0.14986011589298606
0	88	0.7687331947512381	0.7687331947512381	0.7687331947512381	0.7687331947512381
0	70	0.49165701582705257	0.49165701582705257	0.49165701582705257	0.49165701582705257
0	80	0.5695680749000858	0.5695680749000858	0.5695680749000858	0.5695680749000858
0	17	0.44943466439600793	0.44943466439600793	0.44943466439600793	0.44943466439600793
0	23	0.33537062479651764	0.33537062479651764	0.33537062479651764	0.33537062479651764
0	57	0.3053774672760813	0.3053774672760813	0.3053774672760813	0.3053774672760813
0	39	0.4909691073913643	0.4909691073913643	0.4909691073913643	0.4909691073913643
0	62	0.4744746080167327	0.4744746080167327	0.4744746080167327	0.4744746080167327
0	22	0.05590169943749475	0.05590169943749475	0.05590169943749475	0.05590169943749475
0	29	0.44943466439600793	0.44943466439600793	0.44943466439600793	0.44943466439600793
0	4	0.38429298998905737	0.38429298998905737	0.38429298998905737	0.38429298998905737
0	76	0.4404652213082292	0.4404652213082292	0.4404652213082292	0.4404652213082292
0	25	0.2708741727424737	0.2708741727424737	0.2708741727424737	0.2708741727424737
0	61	0.25840012538269325	0.25840012538269325	0.25840012538269325	0.25840012538269325
0	60	0.05590169943749475	0.05590169943749475	0.05590169943749475	0.05590169943749475
0	81	0.3753074467395267	0.3753074467395267	0.3753074467395267	0.3753074467395267
0	73	0.14986011589298606	0.14986011589298606	0.14986011589298606	0.14986011589298606
0	72	0.14986011589298606	0.14986011589298606	0.14986011589298606	0.14986011589298606
0	89	0.14986011589298606	0.14986011589298606	0.14986011589298606	0.14986011589298606
0	51	0.44943466439600793	0.44943466439600793	0.44943466439600793	0.44943466439600793
0	3	0.25954996832540306	0.25954996832540306	0.25954996832540306	0.25954996832540306
0	11	0.42110343609852646	0.42110343609852646	0.42110343609852646	0.42110343609852646
0	24	0.43473298682470907	0.43473298682470907	0.43473298682470907	0.43473298682470907
0	10	0.30812567820926046	0.30812567820926046	0.30812567820926046	0.30812567820926046
0	33	0.3762438666006688	0.3762438666006688	0.3762438666006688	0.3762438666006688
0	56	0.3921547718351174	0.3921547718351174	0.3921547718351174	0.3921547718351174
0	75	0.5447516929146192	0.5447516929146192	0.5447516929146192	0.5447516929146192
0	59	0.25840012538269325	0.25840012538269325	0.25840012538269325	0.25840012538269325
0	43	0.3037063882831973	0.3037063882831973	0.3037063882831973	0.3037063882831973
0	47	0.40853635536025185	0.40853635536025185	0.40853635536025185	0.40853635536025185
0	32	0.48494732251216527	0.48494732251216527	0.48494732251216527	0.48494732251216527
0	74	0.6394146350869216	0.6394146350869216	0.6394146350869216	0.6394146350869216
0	90	0.4325306808475552	0.4325306808475552	0.4325306808475552	0.4325306808475552
0	99	0.17090876918694378	0.17090876918694378	0.17090876918694378	0.17090876918694378
0	7	0.3988348660169824	0.3988348660169824	0.3988348660169824	0.3988348660169824
0	1	0.4232145695967932	0.4232145695967932	0.4232145695967932	0.4232145695967932
0	5	0.26651800620933797	0.26651800620933797	0.26651800620933797	0.26651800620933797
0	26	0.2712923334548412	0.2712923334548412	0.2712923334548412	0.2712923334548412
0	13	0.05590169943749475	0.05590169943749475	0.05590169943749475	0.05590169943749475
0	71	0.48969995224295165	0.48969995224295165	0.48969995224295165	0.48969995224295165
0	31	0.2875040445290883	0.2875040445290883	0.2875040445290883	0.2875040445290883
0	63	0.29576600472281633	0.29576600472281633	0.29576600472281633	0.29576600472281633
0	54	0.14986011589298606	0.14986011589298606	0.14986011589298606	0.14986011589298606
0	100	0.4813216116343006	0.4813216116343006	0.4813216116343006	0.4813216116343006
0	6	0.44943466439600793	0.44943466439600793	0.44943466439600793	0.44943466439600793
0	96	0.6294305612461394	0.6294305612461394	0.6294305612461394	0.6294305612461394
0	82	0.28646411510039294	0.28646411510039294	0.28646411510039294	0.28646411510039294
0	48	0.7687331947512381	0.7687331947512381	0.7687331947512381	0.7687331947512381
0	83	0.4194300799132048	0.4194300799132048	0.4194300799132048	0.4194300799132048
0	79	0.3227002106655738	0.3227002106655738	0.3227002106655738	0.3227002106655738
0	69	0.39076099515602725	0.39076099515602725	0.39076099515602725	0.39076099515602725
0	87	0.42369010235139165	0.42369010235139165	0.42369010235139165	0.42369010235139165
0	46	0.2798514489223839	0.2798514489223839	0.2798514489223839	0.2798514489223839
0	18	0.7687331947512381	0.7687331947512381	0.7687331947512381	0.7687331947512381
0	20	0.46487397342517356	0.46487397342517356	0.46487397342517356	0.46487397342517356
0	94	0.3134921964829592	0.3134921964829592	0.3134921964829592	0.3134921964829592
0	16	0.28018484446941105	0.28018484446941105	0.28018484446941105	0.28018484446941105
0	36	0.05590169943749475	0.05590169943749475	0.05590169943749475	0.05590169943749475
0	14	0.05590169943749475	0.05590169943749475	0.05590169943749475	0.05590169943749475
0	34	0.8919846333832023	0.8919846333832023	0.8919846333832023	0.8919846333832023
0	9	0.4697327691862355	0.4697327691862355	0.4697327691862355	0.4697327691862355
0	28	0.4404652213082292	0.4404652213082292	0.4404652213082292	0.4404652213082292
0	68	0.4101987463000488	0.4101987463000488	0.4101987463000488	0.4101987463000488
0	98	0.3965871118223082	0.3965871118223082	0.3965871118223082	0.3965871118223082
0	93	0.3143010433798824	0.3143010433798824	0.3143010433798824	0.3143010433798824
0	30	0.05590169943749475	0.05590169943749475	0.05590169943749475	0.05590169943749475
0	97	0.05590169943749475	0.05590169943749475	0.05590169943749475	0.05590169943749475
0	55	0.3913762757252455	0.3913762757252455	0.3913762757252455	0.3913762757252455
0	65	0.4404652213082292	0.4404652213082292	0.4404652213082292	0.4404652213082292
0	50	0.17090876918694378	0.17090876918694378	0.17090876918694378	0.17090876918694378
0	8	0.3825141186093749	0.3825141186093749	0.3825141186093749	0.3825141186093749
0	42	0.26834759093414273	0.26834759093414273	0.26834759093414273	0.26834759093414273
0	2	0.528244967526655	0.528244967526655	0.528244967526655	0.528244967526655
87	4385	0.02642144529526907	None	0.0	0.02642144529526907
87	4425	0.025317149249654485	None	0.0	0.025317149249654485
87	4343	0.02450709181572689	None	0.0	0.02450709181572689
87	4411	0.027158261596297466	None	0.0006821393653384872	0.027158261596297466
87	4150	0.021421568305320892	None	0.3037219010099458	0.021421568305320892
87	4342	0.020705124839292294	None	0.0	0.020705124839292294
87	4384	0.019582796310472755	None	0.0	0.019582796310472755
87	4433	0.025828323577433816	None	0.0	0.025828323577433816
87	4327	0.0299564433761522	None	0.0006821393653384872	0.0299564433761522
87	4367	0.025874244765310785	None	0.0	0.025874244765310785
87	4272	0.031771438028627697	None	0.011161566894294614	0.031771438028627697
87	4214	0.028151993783982084	None	0.0	0.028151993783982084
87	4389	0.025614760258921336	None	0.0	0.025614760258921336
87	4197	0.026156379336302556	None	0.25245325027274496	0.026156379336302556
87	4352	0.028765962233138376	None	0.0	0.028765962233138376
87	4381	0.020703405794793038	None	0.0	0.020703405794793038
87	4449	0.02931656167863944	None	0.0	0.02931656167863944
87	4166	0.024075888818327076	None	0.0	0.024075888818327076
87	4428	0.02057736245408894	None	0.0	0.02057736245408894
87	4308	0.026794514389834125	None	0.0	0.026794514389834125
87	4383	0.02097314003385046	None	0.3037219010099458	0.02097314003385046
87	4363	0.024789292833016317	None	0.0006821393653384872	0.024789292833016317
87	3904	0.023029190699507554	None	0.0	0.023029190699507554
87	4415	0.02060847536474717	None	0.009161930047026293	0.02060847536474717
87	4296	0.025902460602107165	None	0.0	0.025902460602107165
87	4233	0.020612390570087444	None	0.0	0.020612390570087444
87	4376	0.02733889331881308	None	0.25245325027274496	0.02733889331881308
87	4426	0.020865109560603206	None	0.0	0.020865109560603206
87	4365	0.028449754084829217	None	0.0	0.028449754084829217
87	4429	0.02557590246095155	None	0.0032289621211061396	0.02557590246095155
87	4275	0.025815077702435858	None	0.0	0.025815077702435858
87	4300	0.026386505302166414	None	0.0	0.026386505302166414
87	4412	0.02072745702289239	None	0.031172472035546482	0.02072745702289239
87	4306	0.025879615129151153	None	0.0	0.025879615129151153
87	4432	0.022434267393401378	None	0.0	0.022434267393401378
87	4317	0.02925334401880605	None	0.0032289621211061396	0.02925334401880605
87	4287	0.022108764778711834	None	0.011606578401285681	0.022108764778711834
87	4347	0.02073085285147635	None	0.0	0.02073085285147635
87	4442	0.025061964077696494	None	0.0	0.025061964077696494
87	4436	0.022796175873781153	None	0.0032289621211061396	0.022796175873781153
87	4430	0.018067941769633958	None	0.0	0.018067941769633958
87	4260	0.027779757873509423	None	0.0	0.027779757873509423
87	4392	0.026644305542726683	None	0.0	0.026644305542726683
87	4255	0.01965617839901257	None	0.0	0.01965617839901257
87	4431	0.02925823521205457	None	0.0	0.02925823521205457
87	4144	0.020593678025096034	None	0.0	0.020593678025096034
87	3942	0.0201572728376703	None	0.0	0.0201572728376703
87	4337	0.025291197485102144	None	0.0	0.025291197485102144
87	4146	0.026857258736943748	None	0.0	0.026857258736943748
87	4379	0.025219596372483163	None	0.0	0.025219596372483163
87	4377	0.022250206925593173	None	0.031172472035546482	0.022250206925593173
87	4444	0.02389878020933129	None	0.0	0.02389878020933129
87	4329	0.02427720230406425	None	0.0	0.02427720230406425
87	4230	0.02005320998332031	None	0.0	0.02005320998332031
87	4437	0.01988960426263841	None	0.0	0.01988960426263841
87	4360	0.0252708719146402	None	0.0	0.0252708719146402
87	4375	0.019325482375449093	None	0.0	0.019325482375449093
87	4399	0.02795877329386307	None	0.0006821393653384872	0.02795877329386307
87	4407	0.023951662338153448	None	0.0	0.023951662338153448
87	4446	0.026977125328338673	None	0.0	0.026977125328338673
87	4409	0.027851777280529427	None	0.27080553610456637	0.027851777280529427
87	4292	0.020187467786850384	None	0.0	0.020187467786850384
87	4193	0.021159393982543427	None	0.0	0.021159393982543427
87	4344	0.031243622310230864	None	0.011161566894294614	0.031243622310230864
87	4393	0.022282945834114918	None	0.011606578401285681	0.022282945834114918
87	4172	0.028032242272295105	None	0.0	0.028032242272295105
87	4380	0.026052947637579753	None	0.0	0.026052947637579753
87	4122	0.02812223364117974	None	0.013229674702814432	0.02812223364117974
87	4297	0.0228548696862192	None	0.0	0.0228548696862192
87	4061	0.02082917713306119	None	0.011971065384625813	0.02082917713306119
87	4435	0.026402041154694387	None	0.0032289621211061396	0.026402041154694387
87	4293	0.021036889563725906	None	0.031172472035546482	0.021036889563725906
87	4420	0.026474676167759996	None	0.0	0.026474676167759996
87	4423	0.03166257220509912	None	0.011161566894294614	0.03166257220509912
87	4351	0.020728073140472463	None	0.0006821393653384872	0.020728073140472463
87	4176	0.020800125694729058	None	0.0	0.020800125694729058
87	4422	0.03176803907533771	None	0.011161566894294614	0.03176803907533771
87	4008	0.022219099178086857	None	0.0	0.022219099178086857
87	3813	0.026104476737716386	None	0.0	0.026104476737716386
87	4447	0.022680710489882266	None	0.0032289621211061396	0.022680710489882266
87	4401	0.029193143252255034	None	0.0	0.029193143252255034
87	4282	0.02310183493253809	None	0.0006821393653384872	0.02310183493253809
87	4390	0.03211293985995438	None	0.0032289621211061396	0.03211293985995438
87	4218	0.02401059241681579	None	0.0	0.02401059241681579
87	4221	0.026920304544067675	None	0.25245325027274496	0.026920304544067675
87	4316	0.020969212162673407	None	0.0	0.020969212162673407
87	4402	0.026283283544991796	None	0.0	0.026283283544991796
87	4354	0.030153090731665992	None	0.0	0.030153090731665992
87	4421	0.026290346979333808	None	0.18038022423239847	0.026290346979333808
87	4404	0.02248602518016338	None	0.17502749535240864	0.02248602518016338
87	4262	0.022581517815569246	None	0.0006821393653384872	0.022581517815569246
87	4314	0.02918310712904889	None	0.0	0.02918310712904889
87	4398	0.020791147902065765	None	0.0	0.020791147902065765
87	4239	0.026814203755107513	None	0.0	0.026814203755107513
87	4307	0.03245001241853042	None	0.011161566894294614	0.03245001241853042
87	4418	0.02397494908955529	None	0.0032289621211061396	0.02397494908955529
87	4419	0.025558725917654245	None	0.0	0.025558725917654245
87	4369	0.019064699027252278	None	0.0	0.019064699027252278
87	4234	0.020080798783756442	None	0.0	0.020080798783756442
87	4243	0.02985538366657838	None	0.0006821393653384872	0.02985538366657838
51	2617	-8.48474776665451e-06	None	0.25552407669951993	-8.48474776665451e-06
51	2598	-0.00010872540479438405	None	0.30765846459734103	-0.00010872540479438405
51	2601	-9.812029836978399e-07	None	0.412992016444041	-9.812029836978399e-07
51	2640	-0.0002961496171989248	None	0.2577034583624849	-0.0002961496171989248
51	2579	0.00025503456013848704	None	0.44554072527490546	0.00025503456013848704
51	2584	-4.8918438637651725e-08	None	0.3681171742012931	-4.8918438637651725e-08
51	2136	None	None	0.4346674964725529	None
51	2560	0.0009879099905774889	None	0.25552407669951993	0.0009879099905774889
51	2629	0.0018982257208609505	None	0.35743148901663735	0.0018982257208609505
51	2295	None	None	0.34053022874261346	None
51	2554	0.0001129164283129306	None	0.4596708941117191	0.0001129164283129306
51	2576	-4.936489293963027e-07	None	0.4186346281098314	-4.936489293963027e-07
51	2602	3.5368535608026133e-06	None	0.3122303904233593	3.5368535608026133e-06
51	2615	6.431622932482847e-05	None	0.25049877705524254	6.431622932482847e-05
51	2318	None	None	0.4912287475241882	None
51	2558	-2.6088139711185588e-08	None	0.3959731370106079	-2.6088139711185588e-08
51	2556	8.642562174292133e-08	None	0.26214754543936863	8.642562174292133e-08
51	2559	-0.0015196772807241992	None	0.5152041393849732	-0.0015196772807241992
51	2321	None	None	0.39114129225550043	None
51	2568	0.0007516912682235824	None	0.3681171742012931	0.0007516912682235824
51	2592	8.883465177650952e-06	None	0.37498657735762975	8.883465177650952e-06
51	2566	0.0003041008672941236	None	0.47480492938065416	0.0003041008672941236
51	2137	None	None	0.49153432379182044	None
51	2621	0.00017985518749046424	None	0.36906891725536906	0.00017985518749046424
51	2296	None	None	0.4955423940301323	None
51	2625	6.103999977245038e-05	None	0.28348656329047206	6.103999977245038e-05
51	2624	0.0015734384885504576	None	0.3909596443454469	0.0015734384885504576
51	2577	-0.1	None	0.5700573870102661	-0.1
51	2631	-4.20364976732484e-06	None	0.4110990920268451	-4.20364976732484e-06
51	2645	5.471640301227286e-09	None	0.26317748790832596	5.471640301227286e-09
51	2597	3.069555572547865e-07	None	0.26214754543936863	3.069555572547865e-07
51	2089	None	None	0.37174689299283437	None
51	2469	None	None	0.5049586374750116	None
51	2600	0.00023099973219419654	None	0.34165537797376755	0.00023099973219419654
51	2585	0.0009504267858861814	None	0.40500479781996723	0.0009504267858861814
51	2646	-0.1	None	0.3731360510754004	-0.1
51	2596	-2.6442841278635977e-08	None	0.45987290326665997	-2.6442841278635977e-08
51	2613	None	None	0.265899445671812	None
51	2518	None	None	0.5426416052885895	None
51	2606	1.5450039324931708e-05	None	0.42390264055064114	1.5450039324931708e-05
51	2605	9.110930681159695e-09	None	0.26214754543936863	9.110930681159695e-09
51	2636	-1.9052748250140192e-05	None	0.3164583392082627	-1.9052748250140192e-05
51	2587	1.1894482550554541e-05	None	0.41168121041000544	1.1894482550554541e-05
51	2639	-3.086287118534112e-08	None	0.44960514158594	-3.086287118534112e-08
51	2570	2.5022883316234204e-06	None	0.26317748790832596	2.5022883316234204e-06
51	2619	-4.297272318546381e-06	None	0.3795273661016857	-4.297272318546381e-06
51	2611	0.013729404805241083	None	0.3741036057060513	0.013729404805241083
51	2595	-0.1	None	0.48225859843394864	-0.1
51	2589	-9.76950450589398e-06	None	0.43604362073540637	-9.76950450589398e-06
51	2637	0.0001356726493257081	None	0.3907569857313221	0.0001356726493257081
51	2455	None	None	0.379658095551918	None
51	2614	0.000462555953335517	None	0.37174689299283437	0.000462555953335517
51	2582	-5.46340085306236e-08	None	0.44960514158594	-5.46340085306236e-08
51	2578	1.185356445152366e-05	None	0.403867437039718	1.185356445152366e-05
51	2612	2.3371911251086995e-06	None	0.3734860290450261	2.3371911251086995e-06
51	2569	0.001472523935892784	None	0.34010326145279396	0.001472523935892784
51	2649	-4.782192822405546e-07	None	0.40954911007234107	-4.782192822405546e-07
51	2633	1.136722598836592e-06	None	0.3547477006144708	1.136722598836592e-06
51	2561	-1.7151878333733076e-05	None	0.29433522483617564	-1.7151878333733076e-05
51	2563	3.34239666986865e-05	None	0.36037834622548326	3.34239666986865e-05
51	2627	0.005666782249184988	None	0.26629716722291724	0.005666782249184988
51	2620	-7.204676204539054e-07	None	0.3978396656747164	-7.204676204539054e-07
51	2610	-3.8403229843705217e-07	None	0.39149733100149475	-3.8403229843705217e-07
51	2632	0.0002681423621290581	None	0.33041232550726807	0.0002681423621290581
51	2079	None	None	0.6563154384867999	None
51	2564	-1.3856946898935156e-07	None	0.480459566999762	-1.3856946898935156e-07
51	2499	None	None	0.31120256447676786	None
51	2616	None	None	0.3100895219102042	None
51	2609	-0.00010865781887176636	None	0.3610219788595427	-0.00010865781887176636
51	2497	None	None	0.44879278486037605	None
51	2555	-1.4949913887729724e-05	None	0.4871460087271447	-1.4949913887729724e-05
51	2588	0.0002295829939031543	None	0.5459262933455532	0.0002295829939031543
51	2521	None	None	0.47918496733687377	None
51	2525	None	None	0.6448909801490881	None
51	2648	2.0881313620253614e-08	None	0.26317748790832596	2.0881313620253614e-08
51	2604	-0.0002171958427612956	None	0.2605370875476361	-0.0002171958427612956
51	2626	0.001467001487919909	None	0.34010326145279396	0.001467001487919909
51	2644	-3.756565447237832e-08	None	0.45987290326665997	-3.756565447237832e-08
51	2551	-1.0674101421400047e-06	None	0.28348656329047206	-1.0674101421400047e-06
51	2574	-1.0233167085247967e-08	None	0.3527209444842675	-1.0233167085247967e-08
51	2565	0.0006942151271620358	None	0.4396448995741573	0.0006942151271620358
51	2466	None	None	0.25049877705524254	None
51	2567	1.0355546675741287e-08	None	0.26317748790832596	1.0355546675741287e-08
51	2643	-0.00048525573408804873	None	0.387769298340782	-0.00048525573408804873
51	2586	1.3922248771767776e-06	None	0.3194075769188169	1.3922248771767776e-06
51	2634	0.006810640456502069	None	0.4514560337899933	0.006810640456502069
51	2630	None	None	0.47308778724399003	None
51	2026	None	None	0.415104817026001	None
51	2591	0.00017174075982487409	None	0.557083350946457	0.00017174075982487409
51	2573	2.9689200490172398e-08	None	0.3514484365984269	2.9689200490172398e-08
51	2112	None	None	0.46435877285133315	None
51	2543	None	None	0.47126054267951345	None
51	2313	None	None	0.4871460087271447	None
51	2618	-1.5484928289052126e-05	None	0.34270518742607237	-1.5484928289052126e-05
51	2297	None	None	0.5845799701128328	None
51	2590	-2.0719234647810517e-08	None	0.4411496454682481	-2.0719234647810517e-08
51	2126	None	None	0.3514484365984269	None
51	2562	0.0001880912180664176	None	0.35950486514961033	0.0001880912180664176
51	2572	0.000948498933763221	None	0.3074578001253055	0.000948498933763221
[truncated: 13,001 more rows]
