# Supplementary material for: Constrained by Design: Influence of Genetic Encodings on Evolved Traits of Robots
Source: Front Robot AI. 2021 Jun 15;8:672379. doi: 10.3389/frobt.2021.672379 (PMC8239187; doi:10.3389/frobt.2021.672379)
Supplement: Supplementary file 1 [file DataSheet3.ZIP › plasticoding_plane_15_all_measures.tsv]

robot_id	velocity	displacement_velocity	displacement_velocity_hill	head_balance	contacts	branching	branching_modules_count	limbs	extremities	length_of_limbs	extensiveness	coverage	joints	hinge_count	active_hinges_count	brick_count	touch_sensor_count	brick_sensor_count	proportion	width	height	size	absolute_size	sensors	symmetry	avg_period	dev_period	avg_phase_offset	dev_phase_offset	avg_amplitude	dev_amplitude	avg_intra_dev_params	avg_inter_dev_params	sensors_reach	recurrence	synaptic_reception
4373	0.10616726088225466	0.04995779679635231	0.049919482305839154	0.6957109671762163	None	0	0	0.1875	3	0.9047619047619048	19	0.36507936507936506	0.9047619047619048	21	19	1	0	0	0.14285714285714285	3	21	1.5333333333333334	23	0.0	1.0	0.5736982115406244	0.8994389015381262	0.533430309617223	0.9027801611748547	0.6695682340298574	0.9589031926030539	0.8565837822047057	0.9257470275844334	0	0	0.0
2773	0.014420585647992305	0.0010410344139490527	0.0009314860066859808	0.9961250766103323	None	0	0	0.5714285714285714	4	0.375	3	0.47619047619047616	0.375	4	3	5	1	0	0.42857142857142855	3	7	0.6666666666666666	10	0.07692307692307693	0	0.310006377066322	0.9405536424799047	0.6462195368725752	0.7034398185743727	0.935361587269299	0.7622778036135315	0.9281219563228618	0.8315676216512018	1.0	0.5	0.0
4104	0.11373936561997006	0.04528591434992857	0.043514251755921704	0.7105881899981619	None	0	0	0.13333333333333333	2	0.95	19	0.5238095238095238	0.95	21	19	0	0	0	0.09523809523809523	2	21	1.4666666666666666	22	0.0	0	0.5736982115406244	0.8994389015381262	0.533430309617223	0.9027801611748547	0.6695682340298574	0.9589031926030539	0.8565837822047057	0.9257470275844334	0	0	0.0
4	None	None	None	None	None	0	0	0.6666666666666666	2	0.5	1	0.6666666666666666	0	0	0	3	0	0	0.6666666666666666	2	3	0.26666666666666666	4	0.0	0	0	0	0	0	0	0	0	0	0	0	0
7051	0.1149468902491725	0.06142489004884262	0.06128012519334582	0.6606344758490659	None	0	0	0.23529411764705882	4	0.8260869565217391	19	0.3787878787878788	0.8260869565217391	23	19	1	0	0	0.13636363636363635	3	22	1.6666666666666667	25	0.0	0.5	0.5736982115406244	0.8994147722615009	0.533430309617223	0.8977911325133643	0.8122842150991391	0.9605052697428242	0.8565837822047057	0.925415954957579	0	0	0.0
1702	None	None	None	None	None	0	0	1.0	4	0.0	0	0.6666666666666666	0	2	0	3	5	0	1.0	3	3	0.4	6	0.625	0.6666666666666666	0	0	0	0	0	0	0	0	0	0	0
131	None	None	None	None	None	0	0	0.6666666666666666	2	0.5	1	0.6666666666666666	0.5	3	1	0	0	0	0.6666666666666666	3	2	0.26666666666666666	4	0.0	0	0.8668416069540458	0.8074916552025336	0.5115718204496806	0.8766931239921837	0.2393801047840325	0.5532507363792813	0.9328010485179803	0.7690632385309144	0	0	0.0
4445	0.11616298520065103	0.05797070586616399	0.05021858772318161	0.6914472662909271	None	0	0	0.1875	3	0.8636363636363636	19	0.5454545454545454	0.8636363636363636	22	19	1	0	0	0.09090909090909091	2	22	1.6	24	0.0	0.09090909090909091	0.6278980951488558	0.9033857715416536	0.533430309617223	0.9020632131000694	0.7409262245644982	0.9546247021606361	0.838622169549204	0.9241917289064697	0	0	0.0
1977	None	None	None	None	None	0	0	0.4	2	0.8	4	0.4666666666666667	0.4	3	2	3	0	0	0.6	3	5	0.4666666666666667	7	0.0	0.3333333333333333	0.14866377986124926	0.5650638970865278	0.5816632269306423	0.5	0.9884688219853569	0.5	0.968600052962295	0.5217978152822289	0	0	0.0
784	None	None	None	None	None	0	0	0.4	2	0.8	4	0.4666666666666667	0	0	0	6	3	0	0.6	3	5	0.4666666666666667	7	0.1875	0.3333333333333333	0	0	0	0	0	0	0	0	0	0	0
4512	0.11072737082581785	0.055143194589228416	0.04423254427455913	0.6816987108931336	None	0	0	0.1875	3	0.8636363636363636	19	0.5454545454545454	0.8636363636363636	22	19	1	0	0	0.09090909090909091	2	22	1.6	24	0.0	0.09090909090909091	0.6278980951488558	0.9033857715416536	0.533430309617223	0.9020632131000694	0.7409262245644982	0.9546247021606361	0.838622169549204	0.9241917289064697	0	0	0.0
6386	0.11441512232648567	0.017314560820306232	0.01723285987956414	0.6222414275967512	None	0	0	0.2	3	0.85	17	0.55	0.85	20	17	1	0	0	0.1	2	20	1.4666666666666666	22	0.0	0.1	0.6937071544775539	0.9099161235390738	0.46648575695966876	0.8802354925558106	0.639618692832074	0.959314533649146	0.8167855650434032	0.9233817276214755	0	0	0.0
3813	0.14023714742615426	0.03593779023369385	0.0328131699203582	0.6504144247014635	None	0	0	0.13333333333333333	2	0.95	19	0.55	0.9	20	18	1	0	0	0.1	2	20	1.4666666666666666	22	0.0	0	0.5736982115406244	0.8938229102387555	0.4668224766523192	0.9031532718714264	0.6695682340298574	0.9623195568866664	0.8565837822047057	0.9265222745347498	0	0	0.0
3266	0.05294056505787171	0.013475444191242907	0.005160034802500665	0.9895239610252339	None	0.25	1	0.4	4	0.6923076923076923	9	0.4166666666666667	0.6153846153846154	10	8	4	1	0	0.25	12	3	1.0	15	0.1	0.15384615384615385	0.682097978757087	0.8249443380167722	0.3868175834755293	0.8767055379412549	0.2402613404773694	0.7608365172146305	0.8588949511081325	0.8258303568736054	1.0	0.1	0.0
5661	0.12273358780832751	0.06461406982314136	0.06401945740161953	0.6626035686181874	None	0	0	0.23529411764705882	4	0.8260869565217391	19	0.3787878787878788	0.8260869565217391	23	19	1	0	0	0.13636363636363635	3	22	1.6666666666666667	25	0.0	0.5	0.5736982115406244	0.8994147722615009	0.533430309617223	0.897719754165878	0.8122842150991391	0.9546737944883051	0.8565837822047057	0.9220205042135169	0	0	0.0
7224	0.09419120489799311	0.004512158019633898	-0.004274348683049744	0.6636334778907054	None	0	0	0.23076923076923078	3	0.8823529411764706	15	0.3958333333333333	0.8235294117647058	17	14	1	0	0	0.1875	3	16	1.2666666666666666	19	0.0	0.6666666666666666	0.5736982115406244	0.8417507960401365	0.3995412043021144	0.8996682304548332	0.6096691516342906	0.975584261087436	0.8684739984990243	0.9253633689730166	0	0	0.0
4161	0.13032628948440342	0.04352191194897689	0.04351795187833061	0.7092131544169391	None	0	0	0.13333333333333333	2	0.95	19	0.5238095238095238	0.95	20	19	1	0	0	0.09523809523809523	2	21	1.4666666666666666	22	0.0	0	0.5736982115406244	0.8938229102387555	0.4668224766523192	0.9031532718714264	0.6695682340298574	0.9619004529321796	0.8565837822047057	0.9262609519314075	0	0	0.0
5138	0.1185886528224236	0.06721468886196795	0.06717255439350917	0.6686307588772914	None	0	0	0.23529411764705882	4	0.8260869565217391	19	0.3787878787878788	0.8260869565217391	23	19	1	0	0	0.13636363636363635	3	22	1.6666666666666667	25	0.0	0.5	0.5736982115406244	0.8994147722615009	0.533430309617223	0.897719754165878	0.8122842150991391	0.9546737944883051	0.8565837822047057	0.9220205042135169	0	0	0.0
2140	None	None	None	None	None	0	0	0.75	3	0.0	0	0.8333333333333334	0	1	0	3	3	0	0.6666666666666666	3	2	0.3333333333333333	5	0.3333333333333333	0	0	0	0	0	0	0	0	0	0	0	0
4456	0.10443221793890262	0.02809196810462452	0.024749829891227027	0.6370117374068863	None	0	0	0.1875	3	0.9047619047619048	19	0.36507936507936506	0.9047619047619048	21	19	1	0	0	0.14285714285714285	3	21	1.5333333333333334	23	0.0	1.0	0.5736982115406244	0.8994389015381262	0.533430309617223	0.9027801611748547	0.6096691516342906	0.960928526164148	0.8565837822047057	0.9269443761702603	0	0	0.0
7473	0.10825687411747655	0.03311732236580181	0.011316705448072346	0.7337696848979826	None	0	0	0.125	2	0.9523809523809523	20	0.5227272727272727	0.9523809523809523	22	20	0	0	0	0.09090909090909091	22	2	1.5333333333333334	23	0.0	0	0.6278980951488558	0.9059477077698045	0.46648575695966876	0.8994702475163263	0.7350107335901651	0.9574334968547844	0.838622169549204	0.9257539456586824	0	0	0.0
6934	0.11991125460126453	0.07330469406612905	0.07246746373412263	0.6686996043985083	None	0	0	0.23529411764705882	4	0.8260869565217391	19	0.3787878787878788	0.8260869565217391	23	19	1	0	0	0.13636363636363635	3	22	1.6666666666666667	25	0.0	0.5	0.5736982115406244	0.8994147722615009	0.533430309617223	0.8977911325133643	0.8122842150991391	0.9605052697428242	0.8565837822047057	0.925415954957579	0	0	0.0
1051	None	None	None	None	None	0	0	0.5	2	0.6666666666666666	2	0.5555555555555556	0	1	0	3	0	0	1.0	3	3	0.3333333333333333	5	0.0	0.5	0	0	0	0	0	0	0	0	0	0	0
5181	0.11143790088031366	0.030716492202052935	0.028895130270974248	0.6207565268460704	None	0	0	0.1875	3	0.9047619047619048	19	0.36507936507936506	0.9047619047619048	21	19	1	0	0	0.14285714285714285	3	21	1.5333333333333334	23	0.0	1.0	0.5736982115406244	0.8994389015381262	0.533430309617223	0.9027801611748547	0.6096691516342906	0.960928526164148	0.8565837822047057	0.9269443761702603	0	0	0.0
3494	0.01041033326352447	0.001527729405507653	-0.0002643051979279811	0.971833902781212	None	0.6	3	0.6666666666666666	8	0.4	6	0.425	0.3333333333333333	9	5	7	0	0	0.625	5	8	1.1333333333333333	17	0.0	0.6	0.8313615969005935	0.8760846179577843	0.6457145997107931	0.8606721772467897	0.4491935129453212	0.8181175476751611	0.8663845071487365	0.8532260771095822	0	0	0.0
1106	None	None	None	None	None	0	0	0.15384615384615385	2	0.9411764705882353	16	1.0	0.8235294117647058	16	14	2	2	0	0.05263157894736842	19	1	1.2666666666666666	19	0.3333333333333333	0.1111111111111111	0.5736982115406244	0.9358745676176976	0.5389209771168304	0.8879873961419914	0.49621738182308545	0.9248523639549404	0.8259616501017589	0.918368887165946	0.5625	0.125	0.0
1741	None	None	None	None	None	0.3333333333333333	1	0.875	7	0.0	0	0.55	0	0	0	10	1	0	0.8	5	4	0.7333333333333333	11	0.041666666666666664	0.6666666666666666	0	0	0	0	0	0	0	0	0	0	0
5350	0.1325339848362088	0.04923137202730918	0.04904998435360246	0.6906813393341609	None	0	0	0.23529411764705882	4	0.8260869565217391	19	0.3787878787878788	0.8260869565217391	23	19	1	0	0	0.13636363636363635	3	22	1.6666666666666667	25	0.0	0.5	0.5736982115406244	0.8994147722615009	0.533430309617223	0.897719754165878	0.8122842150991391	0.9546737944883051	0.8565837822047057	0.9220205042135169	0	0	0.0
3302	0.08658062623266406	0.008173264970990354	0.006714111063450836	0.8074400039802072	None	0.14285714285714285	1	0.25	4	0.8181818181818182	18	0.38095238095238093	0.7727272727272727	20	17	3	1	0	0.14285714285714285	21	3	1.6	24	0.14285714285714285	0.09090909090909091	0.682097978757087	0.7498729023406809	0.533430309617223	0.8822533825867785	0.4213419779676171	0.9696486912702678	0.8663845071487365	0.899527992035257	1.0	0.05	0.0
1780	None	None	None	None	None	0	0	0.75	3	0.5	2	0.6	0	2	0	3	1	0	0.4	5	2	0.4	6	0.125	1.0	0	0	0	0	0	0	0	0	0	0	0
6925	0.11973648323944543	0.06905613518667415	0.06844135961071662	0.6711867039065481	None	0	0	0.23529411764705882	4	0.8260869565217391	19	0.3787878787878788	0.8260869565217391	23	19	1	0	0	0.13636363636363635	3	22	1.6666666666666667	25	0.0	0.5	0.5736982115406244	0.8994147722615009	0.533430309617223	0.8977911325133643	0.8122842150991391	0.9605052697428242	0.8565837822047057	0.925415954957579	0	0	0.0
4933	0.10917489546315078	0.049714116374726	0.04919388326479535	0.62665618599008	None	0	0	0.1875	3	0.8636363636363636	19	0.5454545454545454	0.8636363636363636	22	19	1	0	0	0.09090909090909091	2	22	1.6	24	0.0	0.09090909090909091	0.6278980951488558	0.9033857715416536	0.533430309617223	0.9020632131000694	0.7409262245644982	0.9600002736267739	0.838622169549204	0.9272109557679391	0	0	0.0
994	None	None	None	None	None	0	0	0.5	2	0.3333333333333333	1	0.625	0.3333333333333333	1	1	3	1	0	0.5	4	2	0.3333333333333333	5	0.1	0	0.8311307331736681	0.5	0.6306547703822372	0.5	0.1	0.5	0.9562537073560712	0.5	1.0	0	0.0
3882	0.11964783951122529	0.026595338968745153	0.02590297201928491	0.6449155572349816	None	0	0	0.13333333333333333	2	0.95	19	0.5238095238095238	0.95	20	19	1	0	0	0.09523809523809523	2	21	1.4666666666666666	22	0.0	0	0.5736982115406244	0.8938229102387555	0.4668224766523192	0.9031532718714264	0.6695682340298574	0.9619004529321796	0.8565837822047057	0.9262609519314075	0	0	0.0
1542	None	None	None	None	None	0	0	0.16666666666666666	2	0.875	14	0.3333333333333333	0.6875	12	11	5	2	0	0.6666666666666666	6	9	1.2	18	0.15384615384615385	0.6666666666666666	0.7171007981227723	0.675113971526785	0.6104814616079939	0.8604030053518275	0.35037580132651	0.8792699757760455	0.8663845071487365	0.8193368656485234	0.5833333333333334	0.08333333333333333	0.0
6211	0.12066422703660663	0.06349815584026947	0.06325128313059508	0.6580698730569532	None	0	0	0.23529411764705882	4	0.8260869565217391	19	0.3787878787878788	0.8260869565217391	23	19	1	0	0	0.13636363636363635	3	22	1.6666666666666667	25	0.0	0.5	0.5736982115406244	0.8994147722615009	0.533430309617223	0.8977911325133643	0.8122842150991391	0.9546737944883051	0.8565837822047057	0.9220391388318177	0	0	0.0
6782	0.11904862143316157	0.07049944159337994	0.06747045708691476	0.6715486207822505	None	0	0	0.23529411764705882	4	0.8260869565217391	19	0.3787878787878788	0.8260869565217391	23	19	1	0	0	0.13636363636363635	3	22	1.6666666666666667	25	0.0	0.5	0.5736982115406244	0.8994147722615009	0.533430309617223	0.897719754165878	0.8122842150991391	0.9605052697428242	0.8565837822047057	0.9253980621779261	0	0	0.0
6354	0.11850924222504504	0.0720849049154317	0.07199430731870161	0.6694611340151587	None	0	0	0.23529411764705882	4	0.8260869565217391	19	0.3787878787878788	0.8260869565217391	23	19	1	0	0	0.13636363636363635	3	22	1.6666666666666667	25	0.0	0.5	0.5736982115406244	0.8994147722615009	0.533430309617223	0.8977911325133643	0.8122842150991391	0.9605052697428242	0.8565837822047057	0.925415954957579	0	0	0.0
773	None	None	None	None	None	0	0	0.25	1	1.0	3	0.625	0.6666666666666666	2	2	2	0	0	0.5	2	4	0.3333333333333333	5	0.0	0	0.7125713210040667	0.7748776813606781	0.5585693852440856	0.7050477692324536	0.41435024217560557	0.8507999519440448	0.777951467123586	0.7829261605029296	0	0	0.0
1161	None	None	None	None	None	0	0	0.6666666666666666	2	0.5	1	1.0	0.5	3	1	0	0	0	0.25	4	1	0.26666666666666666	4	0.0	0.6666666666666666	0.45746148080734583	0.8541039486010527	0.5675392341420938	0.628105910317156	0.8837265710149904	0.947551819972272	0.8773456733311361	0.849212522677015	0	0	0.0
3923	0.12000301223926331	0.04992098998493271	0.04949708607774717	0.6872262079332578	None	0	0	0.13333333333333333	2	0.95	19	0.5238095238095238	0.95	20	19	1	0	0	0.09523809523809523	2	21	1.4666666666666666	22	0.0	0	0.5736982115406244	0.8938229102387555	0.4668224766523192	0.9031532718714264	0.639618692832074	0.965059570349516	0.8645867417096439	0.928280353299832	0	0	0.0
4479	0.11117541679366306	0.02911538498517568	0.026153973108631472	0.6198089329011953	None	0	0	0.2	3	0.85	17	0.55	0.85	20	17	1	0	0	0.1	2	20	1.4666666666666666	22	0.0	0.1	0.6937071544775539	0.9099161235390738	0.4668224766523192	0.8801327485374304	0.6695682340298574	0.9516891851026487	0.818818286628671	0.9190092107551314	0	0	0.0
6722	0.117014521547954	0.06782601292046996	0.06413800948307716	0.6599214259427251	None	0	0	0.23529411764705882	4	0.8260869565217391	19	0.3787878787878788	0.8260869565217391	23	19	1	0	0	0.13636363636363635	3	22	1.6666666666666667	25	0.0	0.5	0.5736982115406244	0.8994147722615009	0.533430309617223	0.8977911325133643	0.8122842150991391	0.9605052697428242	0.8565837822047057	0.925415954957579	0	0	0.0
6588	0.12089795524275145	0.06541620758642379	0.06481955801462708	0.6663138123759336	None	0	0	0.23529411764705882	4	0.8260869565217391	19	0.3787878787878788	0.8260869565217391	23	19	1	0	0	0.13636363636363635	3	22	1.6666666666666667	25	0.0	0.5	0.5736982115406244	0.8994147722615009	0.533430309617223	0.8977911325133643	0.8122842150991391	0.9605052697428242	0.8565837822047057	0.925415954957579	0	0	0.0
4918	0.11237668078031766	0.06110374125293323	0.05383955948387887	0.651520757846216	None	0	0	0.1875	3	0.8636363636363636	19	0.5454545454545454	0.8636363636363636	22	19	1	0	0	0.09090909090909091	2	22	1.6	24	0.0	0.09090909090909091	0.6278980951488558	0.9033857715416536	0.533430309617223	0.9020632131000694	0.7409262245644982	0.9546247021606361	0.838622169549204	0.9241917289064697	0	0	0.0
7145	0.11807436262985498	0.06835125362061209	0.06756031307997551	0.6685088623949798	None	0	0	0.23529411764705882	4	0.8260869565217391	19	0.3787878787878788	0.8260869565217391	23	19	1	0	0	0.13636363636363635	3	22	1.6666666666666667	25	0.0	0.5	0.5736982115406244	0.8994147722615009	0.533430309617223	0.8977911325133643	0.8122842150991391	0.9605052697428242	0.8565837822047057	0.925415954957579	0	0	0.0
100	None	None	None	None	None	0	0	0.45454545454545453	5	0.42857142857142855	6	0.4444444444444444	0.35714285714285715	9	5	6	1	0	0.4444444444444444	9	4	1.0666666666666667	16	0.08333333333333333	0	0.5294401726538385	0.876925892524321	0.2898964844358013	0.8103414253598513	0.30794983473184107	0.9413339166487908	0.8420524054875258	0.8873313625613679	1.0	0.2222222222222222	0.0
5758	0.12463488818852105	0.06178857110765898	0.061296937494036835	0.6600606817073036	None	0	0	0.23529411764705882	4	0.8260869565217391	19	0.3787878787878788	0.8260869565217391	23	19	1	0	0	0.13636363636363635	3	22	1.6666666666666667	25	0.0	0.5	0.5736982115406244	0.8994147722615009	0.533430309617223	0.897719754165878	0.8122842150991391	0.9546737944883051	0.8565837822047057	0.9220205042135169	0	0	0.0
3090	0.04944277358334698	0.011646330156891703	0.0035657664319380836	0.9897697084857743	None	0.25	1	0.4	4	0.6923076923076923	9	0.4166666666666667	0.6153846153846154	10	8	4	1	0	0.25	12	3	1.0	15	0.1	0.15384615384615385	0.682097978757087	0.8249443380167722	0.3868175834755293	0.8761714320705573	0.2402613404773694	0.8017730620809085	0.8480812053123006	0.8368210630971031	1.0	0.1	0.0
4098	0.1093513047800236	0.052744044871489384	0.05274395104797113	0.6965932586771959	None	0	0	0.1875	3	0.9047619047619048	19	0.36507936507936506	0.9047619047619048	21	19	1	0	0	0.14285714285714285	3	21	1.5333333333333334	23	0.0	1.0	0.5736982115406244	0.8994389015381262	0.533430309617223	0.9027801611748547	0.6695682340298574	0.9589031926030539	0.8565837822047057	0.9257470275844334	0	0	0.0
6638	0.11959778448071533	0.0641765071252873	0.06417558664251866	0.654828541798868	None	0	0	0.23529411764705882	4	0.8260869565217391	19	0.3787878787878788	0.8260869565217391	23	19	1	0	0	0.13636363636363635	3	22	1.6666666666666667	25	0.0	0.5	0.5736982115406244	0.8994147722615009	0.533430309617223	0.8977911325133643	0.8122842150991391	0.9546737944883051	0.8565837822047057	0.9220391388318177	0	0	0.0
2916	0.0018067033901401418	1.2274511386221143e-05	1.2108991692992417e-05	0.9936716502544675	None	1.0	1	0.6	3	0.4	2	0.4666666666666667	0.4	3	2	3	1	0	0.6	5	3	0.4666666666666667	7	0.1111111111111111	1.0	0.2578080630997269	0.7363135479572883	0.5816632269306423	0.524446555267783	0.9884688219853569	0.9501903696413718	0.9520669650321111	0.7953917952344819	1.0	0.6666666666666666	0.0
3456	0.1151514543214253	0.041587438521269955	0.038859415593374275	0.6817451818555228	None	0	0	0.13333333333333333	2	0.95	19	0.5238095238095238	0.95	20	19	1	0	0	0.09523809523809523	2	21	1.4666666666666666	22	0.0	0	0.5736982115406244	0.8938229102387555	0.5135064789159542	0.8965754402134766	0.6695682340298574	0.9619004529321796	0.8565837822047057	0.9245810831597959	0	0	0.0
5667	0.11803821447783566	0.0692338152218344	0.06898165840496671	0.6737062937097263	None	0	0	0.23529411764705882	4	0.8260869565217391	19	0.3787878787878788	0.8260869565217391	23	19	1	0	0	0.13636363636363635	3	22	1.6666666666666667	25	0.0	0.5	0.5736982115406244	0.8994147722615009	0.533430309617223	0.897719754165878	0.8122842150991391	0.9546737944883051	0.8565837822047057	0.9220205042135169	0	0	0.0
6812	0.11884438363078928	0.07025178599827324	0.07019478456661517	0.668450956575261	None	0	0	0.23529411764705882	4	0.8260869565217391	19	0.3787878787878788	0.8260869565217391	23	19	1	0	0	0.13636363636363635	3	22	1.6666666666666667	25	0.0	0.5	0.5736982115406244	0.8994147722615009	0.533430309617223	0.8977911325133643	0.8122842150991391	0.9605052697428242	0.8565837822047057	0.925415954957579	0	0	0.0
572	None	None	None	None	None	0	0	0	0	0	0	1.0	0	0	0	0	2	0	1.0	1	1	0.06666666666666667	1	0.5	0	0	0	0	0	0	0	0	0	0	0	0
3500	0.05138182461628308	0.012979383088123525	0.010127604211234414	0.9907381103216067	None	0.25	1	0.36363636363636365	4	0.7142857142857143	10	0.41025641025641024	0.6428571428571429	11	9	4	1	0	0.23076923076923078	13	3	1.0666666666666667	16	0.1	0.14285714285714285	0.682097978757087	0.8026750548951542	0.41656377692295854	0.8710791640527723	0.2402613404773694	0.8061409850946587	0.8445551779539046	0.8291459686330691	1.0	0	0.0
2294	None	None	None	None	None	0	0	0.75	3	0.3333333333333333	1	0.5555555555555556	0.3333333333333333	3	1	1	1	0	1.0	3	3	0.3333333333333333	5	0.25	1.0	0.6198415883980585	0.720691826621265	0.8250251306869343	0.6064365673288751	0.6167972935299981	0.7025002495762576	0.7260153791336881	0.6784145805252021	1.0	0.6666666666666666	0.0
1045	None	None	None	None	None	0	0	0.3333333333333333	2	0.7142857142857143	5	0.5625	0.42857142857142855	5	3	3	3	0	0.25	2	8	0.6	9	0.375	0.8571428571428571	0.6119920809540471	0.5804263497679517	0.4164086828362835	0.911683446167063	0.1	0.9317144289771907	0.8918241441760915	0.8528844398745856	0.2	0.4	0.0
7183	0.12289706991493701	0.059950536135796866	0.059428943125493364	0.6578950200923164	None	0	0	0.23529411764705882	4	0.8260869565217391	19	0.3787878787878788	0.8260869565217391	23	19	1	0	0	0.13636363636363635	3	22	1.6666666666666667	25	0.0	0.5	0.5736982115406244	0.8994147722615009	0.533430309617223	0.8977911325133643	0.8122842150991391	0.9605052697428242	0.8565837822047057	0.925415954957579	0	0	0.0
4950	0.12006349544170769	0.04207262249942528	0.04133490117767479	0.69741817469064	None	0	0	0.13333333333333333	2	0.95	19	0.5238095238095238	0.95	20	19	1	0	0	0.09523809523809523	2	21	1.4666666666666666	22	0.0	0	0.5736982115406244	0.8938229102387555	0.4668224766523192	0.9031532718714264	0.639618692832074	0.965059570349516	0.8645867417096439	0.928280353299832	0	0	0.0
2464	None	None	None	None	None	0	0	1.0	2	0.0	0	1.0	0	0	0	2	2	0	0.3333333333333333	3	1	0.2	3	0.25	1.0	0	0	0	0	0	0	0	0	0	0	0
2842	None	None	None	None	None	0	0	0.2727272727272727	3	0.7142857142857143	10	0.6666666666666666	0.42857142857142855	8	6	7	2	0	0.16666666666666666	2	12	1.0666666666666667	16	0.125	0	0.16048050337722844	0.8860102586267502	0.5816632269306423	0.7435578778628776	0.9884688219853569	0.6547678268660247	0.9670869130612424	0.7776013355228699	0.5625	0.25	0.0
5188	0.08864388062388105	0.02920966957379119	0.01729360003693483	0.6326962034305148	None	0	0	0.125	2	0.9545454545454546	21	0.5217391304347826	0.9545454545454546	23	21	0	0	0	0.08695652173913043	2	23	1.6	24	0.0	0	0.5736982115406244	0.8995880717773723	0.533430309617223	0.8938731463878027	0.8122842150991391	0.957313957904872	0.8565837822047057	0.9225813639464906	0	0	0.0
1615	None	None	None	None	None	0	0	0.6	3	0.2	1	0.4666666666666667	0	0	0	6	1	0	0.6	5	3	0.4666666666666667	7	0.0625	0	0	0	0	0	0	0	0	0	0	0	0
7285	0.12342827305212901	0.07158921807261595	0.0715560735323811	0.6691586555512545	None	0	0	0.23529411764705882	4	0.8260869565217391	19	0.3787878787878788	0.8260869565217391	23	19	1	0	0	0.13636363636363635	3	22	1.6666666666666667	25	0.0	0.5	0.5736982115406244	0.8994147722615009	0.533430309617223	0.8977911325133643	0.8122842150991391	0.9605052697428242	0.8565837822047057	0.925415954957579	0	0	0.0
1459	None	None	None	None	None	0.25	1	0.3	3	0.7692307692307693	10	0.375	0	0	0	14	7	0	0.4	10	4	1.0	15	0.21875	0.25	0	0	0	0	0	0	0	0	0	0	0
1175	None	None	None	None	None	0	0	0.5	1	1.0	1	1.0	0	1	0	1	5	0	0.3333333333333333	1	3	0.2	3	1.0	0	0	0	0	0	0	0	0	0	0	0	0
4485	0.11711595041111608	0.026669728067293723	0.026652033363278833	0.6447928958025786	None	0	0	0.13333333333333333	2	0.95	19	0.5238095238095238	0.95	20	19	1	0	0	0.09523809523809523	2	21	1.4666666666666666	22	0.0	0	0.5736982115406244	0.8938229102387555	0.4668224766523192	0.9031532718714264	0.6695682340298574	0.9619004529321796	0.8565837822047057	0.9262609519314075	0	0	0.0
1212	None	None	None	None	None	0	0	0.4444444444444444	4	0.5454545454545454	6	0.5416666666666666	0.45454545454545453	7	5	5	0	0	0.6666666666666666	4	6	0.8666666666666667	13	0.0	0.4	0.5299358294295573	0.6898472525263794	0.2430894518268154	0.8660921525417611	0.7710551867037582	0.8418935653435913	0.9010106979843893	0.8094144589024459	0	0	0.0
2860	0.0013333526205181324	0.0003800429872372479	0.000356249244492837	0.9964943090228028	None	0	0	0.5	2	0.6666666666666666	2	0.625	0.3333333333333333	2	1	2	0	0	0.5	2	4	0.3333333333333333	5	0.0	0	0.3440852832205891	0.8110649934473138	0.5416024722198933	0.5988336210776407	0.5367991237799568	0.9310126388595427	0.8525655078785672	0.8155725268024082	0	0	0.0
4345	0.11776716927323408	0.02909362414637114	0.02907993975712166	0.6453818597065308	None	0	0	0.13333333333333333	2	0.95	19	0.5238095238095238	0.95	20	19	1	0	0	0.09523809523809523	2	21	1.4666666666666666	22	0.0	0	0.5736982115406244	0.8938229102387555	0.4668224766523192	0.9031532718714264	0.6695682340298574	0.9651015108539865	0.8565837822047057	0.928307966803593	0	0	0.0
7088	0.12400266888027997	0.06862132743307599	0.06621107808529735	0.6691338365070774	None	0	0	0.23529411764705882	4	0.8260869565217391	19	0.3787878787878788	0.8260869565217391	23	19	1	0	0	0.13636363636363635	3	22	1.6666666666666667	25	0.0	0.5	0.5736982115406244	0.8994147722615009	0.533430309617223	0.8977911325133643	0.8122842150991391	0.9605052697428242	0.8565837822047057	0.925415954957579	0	0	0.0
4785	0.12014792327237109	0.02730623851581943	0.02726629230667556	0.6445355012094836	None	0	0	0.13333333333333333	2	0.95	19	0.5238095238095238	0.95	20	19	1	0	0	0.09523809523809523	2	21	1.4666666666666666	22	0.0	0	0.5736982115406244	0.8938229102387555	0.4668224766523192	0.9031532718714264	0.6695682340298574	0.9619004529321796	0.8565837822047057	0.9262609519314075	0	0	0.0
5925	0.11369030969252313	0.033242957812760855	0.03258896305310274	0.6705069042210328	None	0	0	0.25	4	0.8181818181818182	18	0.38095238095238093	0.8181818181818182	22	18	1	0	0	0.14285714285714285	3	21	1.6	24	0.0	0.5	0.5736982115406244	0.9036120985628238	0.533430309617223	0.8982338135200594	0.8122842150991391	0.9514279460285351	0.838622169549204	0.9215476128244326	0	0	0.0
2424	None	None	None	None	None	0.5	1	0.7142857142857143	5	0.375	3	0.4	0.375	4	3	5	0	0	1.0	5	5	0.6666666666666666	10	0.0	0.4	0.369814035239674	0.6802889639766074	0.4280590688401277	0.8315870929336907	0.25775876842164774	0.8305732599824895	0.7315287234650857	0.7881657523958991	0	0	0.0
2581	0.008565110748562628	0.000544637061264533	-0.0002693478590959312	0.9713561594462801	None	0.5	1	0.42857142857142855	3	0.625	5	0.4166666666666667	0.5	5	4	4	3	0	0.6666666666666666	6	4	0.6666666666666666	10	0.2727272727272727	0.5	0.3064718429609762	0.9775329448061935	0.5816632269306423	0.8923954926757702	0.9884688219853569	0.9326464687005581	0.9624021521408566	0.9447385801468542	0.6	0.2	0.0
3820	0.10701751656788526	0.047877458753605155	0.04652126482354913	0.6965163293937158	None	0	0	0.13333333333333333	2	0.95	19	0.5238095238095238	0.95	21	19	0	0	0	0.09523809523809523	2	21	1.4666666666666666	22	0.0	0	0.5736982115406244	0.8994389015381262	0.533430309617223	0.9027801611748547	0.6695682340298574	0.9589031926030539	0.8565837822047057	0.9257470275844334	0	0	0.0
4208	0.08983458265208952	0.009968469857620274	0.002363867233384669	0.6420863042440099	None	0	0	0.15384615384615385	2	0.9411764705882353	16	0.5277777777777778	0.9411764705882353	18	16	0	0	0	0.1111111111111111	2	18	1.2666666666666666	19	0.0	0	0.7448429402659438	0.9133643741084784	0.3998779239947649	0.8874704627160253	0.639618692832074	0.9563885119295494	0.818818286628671	0.9243385045163575	0	0	0.0
843	None	None	None	None	None	0	0	0.5	3	0.7142857142857143	5	0.42857142857142855	0.7142857142857143	7	5	1	0	0	0.42857142857142855	3	7	0.6	9	0.0	1.0	0.5200049076612698	0.7471699162756716	0.45824867447738926	0.9373028034972413	0.4295981287818932	0.8986516691433366	0.833345804378173	0.879764179191817	0	0	0.0
4096	0.12061547997877714	0.026263873992918962	0.02599839377623676	0.6457133493246731	None	0	0	0.13333333333333333	2	0.95	19	0.5238095238095238	0.95	20	19	1	0	0	0.09523809523809523	2	21	1.4666666666666666	22	0.0	0	0.5736982115406244	0.8938229102387555	0.4668224766523192	0.9031532718714264	0.6695682340298574	0.9619004529321796	0.8565837822047057	0.9262609519314075	0	0	0.0
3377	0.12156774930783466	0.022855138591331235	0.02209580548713934	0.6367660052189864	None	0	0	0.13333333333333333	2	0.95	19	0.5238095238095238	0.95	20	19	1	0	0	0.09523809523809523	2	21	1.4666666666666666	22	0.0	0	0.5736982115406244	0.8938229102387555	0.4668224766523192	0.9031532718714264	0.6695682340298574	0.9619004529321796	0.8565837822047057	0.9262609519314075	0	0	0.0
802	None	None	None	None	None	0	0	0.6	3	0.4	2	0.5833333333333334	0	0	0	6	4	0	0.3333333333333333	6	2	0.4666666666666667	7	0.25	0.3333333333333333	0	0	0	0	0	0	0	0	0	0	0
3726	0.11831158190215678	0.039812653194295305	0.03929116555040614	0.7050207206830909	None	0	0	0.13333333333333333	2	0.95	19	0.5238095238095238	0.95	20	19	1	0	0	0.09523809523809523	2	21	1.4666666666666666	22	0.0	0	0.5736982115406244	0.8945950345662693	0.4668224766523192	0.9031532718714264	0.6695682340298574	0.9619004529321796	0.8565837822047057	0.9264465643773431	0	0	0.0
3775	0.12393907556962527	0.04434809088161228	0.04411662817476676	0.6710508296841402	None	0	0	0.13333333333333333	2	0.95	19	0.5238095238095238	0.95	20	19	1	0	0	0.09523809523809523	2	21	1.4666666666666666	22	0.0	0	0.5736982115406244	0.8938229102387555	0.4668224766523192	0.9031532718714264	0.6695682340298574	0.9619004529321796	0.8565837822047057	0.9262609519314075	0	0	0.0
6057	0.11650804490822096	0.07188448133507512	0.07188373623834432	0.6724687434304569	None	0	0	0.23529411764705882	4	0.8260869565217391	19	0.3787878787878788	0.8260869565217391	23	19	1	0	0	0.13636363636363635	3	22	1.6666666666666667	25	0.0	0.5	0.5736982115406244	0.8994147722615009	0.533430309617223	0.8977911325133643	0.8122842150991391	0.9605052697428242	0.8565837822047057	0.925415954957579	0	0	0.0
855	None	None	None	None	None	0	0	0.75	3	0.5	2	0.6	0.25	2	1	3	1	0	0.4	5	2	0.4	6	0.1111111111111111	1.0	0.5282514622735031	0.5970768639529261	0.4423690532753145	0.7584807757178634	0.8007711527245979	0.5847204863115978	0.8234560543938209	0.6517219466349612	1.0	0	0.0
6870	0.1198319352047272	0.0714391430202303	0.07137051323471462	0.6744623888656448	None	0	0	0.23529411764705882	4	0.8260869565217391	19	0.3787878787878788	0.8260869565217391	23	19	1	0	0	0.13636363636363635	3	22	1.6666666666666667	25	0.0	0.5	0.5736982115406244	0.8994147722615009	0.533430309617223	0.8977911325133643	0.8122842150991391	0.9605052697428242	0.8565837822047057	0.925415954957579	0	0	0.0
4543	0.12162855801954926	0.04900236057241368	0.048186787687274114	0.6741723974174715	None	0	0	0.1875	3	0.9047619047619048	19	0.36507936507936506	0.9047619047619048	21	19	1	0	0	0.14285714285714285	3	21	1.5333333333333334	23	0.0	1.0	0.5736982115406244	0.8994389015381262	0.533430309617223	0.9027801611748547	0.6096691516342906	0.960928526164148	0.8565837822047057	0.9269443761702603	0	0	0.0
3344	0.050349937718097725	0.013429544574282913	0.011373261815499412	0.9905014405073488	None	0.25	1	0.36363636363636365	4	0.7142857142857143	10	0.41025641025641024	0.6428571428571429	11	9	4	1	0	0.23076923076923078	13	3	1.0666666666666667	16	0.1	0.14285714285714285	0.682097978757087	0.8033074484984327	0.41656377692295854	0.8710791640527723	0.2402613404773694	0.8061409850946587	0.8431203926254807	0.8293346529988384	1.0	0	0.0
2610	0.01797106096223751	0.00444877393721302	-0.0031589711988413275	0.9604169410112322	None	0	0	0.2	1	1.0	5	1.0	1.0	6	5	0	1	0	0.14285714285714285	1	7	0.4666666666666667	7	0.3333333333333333	0	0.362204691032917	0.9692028684840148	0.5816632269306423	0.7384793788187707	0.9884688219853569	0.9514782931673934	0.7448413967737848	0.9232759316324811	1.0	0.5	0.0
7203	0.12105673790567802	0.06700111083675864	0.06696098907584122	0.6667494664262839	None	0	0	0.23529411764705882	4	0.8260869565217391	19	0.3787878787878788	0.8260869565217391	23	19	1	0	0	0.13636363636363635	3	22	1.6666666666666667	25	0.0	0.5	0.5736982115406244	0.8994147722615009	0.533430309617223	0.8977911325133643	0.8122842150991391	0.9546737944883051	0.8565837822047057	0.9220391388318177	0	0	0.0
4316	0.12025285950905759	0.044888748961861014	0.04378083965956779	0.6744416413554768	None	0	0	0.125	2	0.9545454545454546	21	0.5217391304347826	0.9545454545454546	22	21	1	0	0	0.08695652173913043	2	23	1.6	24	0.0	0	0.5736982115406244	0.8950717605593387	0.533430309617223	0.8982105162638216	0.7409262245644982	0.9579791499209689	0.8565837822047057	0.9229126210084345	0	0	0.0
4073	0.10411171063888273	0.04568789599031927	0.045687729763978814	0.700848635793053	None	0	0	0.13333333333333333	2	0.95	19	0.5238095238095238	0.95	20	19	1	0	0	0.09523809523809523	2	21	1.4666666666666666	22	0.0	0	0.5736982115406244	0.8938229102387555	0.4668224766523192	0.9031532718714264	0.6695682340298574	0.9623713668119926	0.8565837822047057	0.926554713480976	0	0	0.0
5457	0.12144478490684162	0.06707425934896773	0.06706477950045478	0.6667537538619349	None	0	0	0.23529411764705882	4	0.8260869565217391	19	0.3787878787878788	0.8260869565217391	23	19	1	0	0	0.13636363636363635	3	22	1.6666666666666667	25	0.0	0.5	0.5736982115406244	0.8994147722615009	0.533430309617223	0.897719754165878	0.8122842150991391	0.9546737944883051	0.8565837822047057	0.9220205042135169	0	0	0.0
795	None	None	None	None	None	0	0	0.4	2	0.6	3	0.7	0.4	3	2	3	1	0	0.4	5	2	0.4666666666666667	7	0.1111111111111111	0	0.5914900186456862	0.6299777889588825	0.8611741123588352	0.9306701868066841	0.1	0.5627126086978536	0.9486413435391228	0.755305158015884	1.0	0.3333333333333333	0.0
1534	None	None	None	None	None	0	0	0.1111111111111111	1	1.0	11	1.0	1.0	12	11	0	0	0	0.07692307692307693	1	13	0.8666666666666667	13	0.0	0	0.5031881252678799	0.868809609970322	0.4748011776185127	0.915925692708591	0.5246869032965851	0.8386048696052177	0.8549511224500375	0.8782039452806361	0	0	0.0
3695	0.1201736793082802	0.0287649654440943	0.028152681004284794	0.6500953134138401	None	0	0	0.13333333333333333	2	0.95	19	0.5238095238095238	0.95	20	19	1	0	0	0.09523809523809523	2	21	1.4666666666666666	22	0.0	0	0.5736982115406244	0.8938229102387555	0.4668224766523192	0.9031532718714264	0.6695682340298574	0.9619004529321796	0.8565837822047057	0.9262609519314075	0	0	0.0
5418	0.12049148223968943	0.045745491054089614	0.0454286900290141	0.6592698124397733	None	0	0	0.23529411764705882	4	0.8260869565217391	19	0.3787878787878788	0.8260869565217391	23	19	1	0	0	0.13636363636363635	3	22	1.6666666666666667	25	0.0	0.5	0.5736982115406244	0.8994147722615009	0.533430309617223	0.897719754165878	0.8122842150991391	0.9605052697428242	0.8565837822047057	0.9253980621779261	0	0	0.0
1443	None	None	None	None	None	0	0	0.25	1	1.0	3	0.625	0	0	0	4	3	0	0.5	4	2	0.3333333333333333	5	0.25	0	0	0	0	0	0	0	0	0	0	0	0
7113	0.10774532224163785	0.01371512930893955	0.009234553733618504	0.7097228846619024	None	0	0	0.23529411764705882	4	0.8260869565217391	19	0.3787878787878788	0.8260869565217391	23	19	1	0	0	0.13636363636363635	3	22	1.6666666666666667	25	0.0	0.5	0.5736982115406244	0.8994147722615009	0.533430309617223	0.9059944730079533	0.8122842150991391	0.9605052697428242	0.8565837822047057	0.9275222330136151	0	0	0.0
2069	None	None	None	None	None	0.5	1	0.8571428571428571	6	0.0	0	0.5	0	0	0	9	3	0	0.8	5	4	0.6666666666666666	10	0.13636363636363635	0.6666666666666666	0	0	0	0	0	0	0	0	0	0	0
1010	None	None	None	None	None	0	0	0	0	0	0	1.0	0	0	0	0	4	0	1.0	1	1	0.06666666666666667	1	1.0	0	0	0	0	0	0	0	0	0	0	0	0
4698	0.08924075561591643	0.029104629591163944	0.02237246833821328	0.6442596379420125	None	0	0	0.1875	3	0.8636363636363636	19	0.5454545454545454	0.8636363636363636	22	19	1	0	0	0.09090909090909091	2	22	1.6	24	0.0	0.09090909090909091	0.6278980951488558	0.8945227371304041	0.533430309617223	0.9020632131000694	0.7109766833667148	0.958748704521492	0.8365231840157279	0.9242376604691547	0	0	0.0
5162	0.11998961097464761	0.06390628795260747	0.06321835168113678	0.6604193418732511	None	0	0	0.23529411764705882	4	0.8260869565217391	19	0.3787878787878788	0.8260869565217391	23	19	1	0	0	0.13636363636363635	3	22	1.6666666666666667	25	0.0	0.5	0.5736982115406244	0.8994147722615009	0.533430309617223	0.897719754165878	0.8122842150991391	0.9546737944883051	0.8565837822047057	0.9220205042135169	0	0	0.0
7456	0.07795840841926578	0.01130334721266762	0.011054956274169055	0.5930839691451434	None	0	0	0.3076923076923077	4	0.7647058823529411	13	0.3958333333333333	0.7647058823529411	17	13	1	0	0	0.1875	3	16	1.2666666666666666	19	0.0	0.5	0.705316330198021	0.9054244512995181	0.3995412043021144	0.8865971251421231	0.6695682340298574	0.9626125580382298	0.8188866578945795	0.9256185049054034	0	0	0.0
5958	0.11917622307736292	0.06972059067938192	0.06971999243086499	0.6722098859252543	None	0	0	0.23529411764705882	4	0.8260869565217391	19	0.3787878787878788	0.8260869565217391	23	19	1	0	0	0.13636363636363635	3	22	1.6666666666666667	25	0.0	0.5	0.5736982115406244	0.8994147722615009	0.533430309617223	0.8977911325133643	0.8122842150991391	0.9546737944883051	0.8565837822047057	0.9220391388318177	0	0	0.0
4379	0.10957237109373116	0.05344071605905436	0.05182819315947381	0.7003136999271422	None	0	0	0.13333333333333333	2	0.95	19	0.5238095238095238	0.95	21	19	0	0	0	0.09523809523809523	2	21	1.4666666666666666	22	0.0	0	0.5736982115406244	0.8994389015381262	0.533430309617223	0.9027801611748547	0.6695682340298574	0.9589031926030539	0.8565837822047057	0.9257470275844334	0	0	0.0
15	None	None	None	None	None	0	0	0.1875	3	0.8636363636363636	19	0.19047619047619047	0.8636363636363636	22	19	1	0	0	0.3888888888888889	7	18	1.6	24	0.0	0.2608695652173913	0.48790123743669966	0.8841003266897628	0.6281285279093247	0.8670205701333847	0.4870184466770908	0.8038753939942223	0.84448445728574	0.8547644854613412	0	0	0.0
4029	0.12102475379717155	0.02073615794029259	0.020055587189720496	0.6154766410874606	None	0	0	0.14285714285714285	2	0.9473684210526315	18	0.525	0.9473684210526315	20	18	0	0	0	0.1	2	20	1.4	21	0.0	0	0.6278980951488558	0.9035605982354435	0.4668224766523192	0.9010006930419662	0.6695682340298574	0.9581612377400514	0.838622169549204	0.9259220027899822	0	0	0.0
6521	0.11260106713558603	0.042786598392927665	0.041661854899710596	0.6558802613581902	None	0	0	0.25	4	0.8095238095238095	17	0.38333333333333336	0.8095238095238095	21	17	1	0	0	0.15	3	20	1.5333333333333334	23	0.0	0.5	0.5736982115406244	0.9056497044836099	0.533430309617223	0.8913430222128338	0.9063744699198797	0.9599490347327824	0.8188866578945795	0.925138219966174	0	0	0.0
6161	0.11091810380824145	0.028449619523421996	0.025585212311276445	0.6213857118531774	None	0	0	0.2	3	0.85	17	0.55	0.85	20	17	1	0	0	0.1	2	20	1.4666666666666666	22	0.0	0.1	0.6937071544775539	0.9099161235390738	0.4668224766523192	0.8801327485374304	0.6927631666261296	0.9519550168838631	0.8341361562035862	0.9191529207329194	0	0	0.0
3549	0.06439498137037297	0.016804715382775403	0.011872132867953045	0.9864884614544065	None	0.2	1	0.38461538461538464	5	0.6470588235294118	11	0.4222222222222222	0.5294117647058824	12	9	6	1	0	0.2	15	3	1.2666666666666666	19	0.07692307692307693	0.11764705882352941	0.682097978757087	0.839484803227274	0.41656377692295854	0.8644126591444907	0.3447274267113453	0.8016390518453002	0.8222734990185899	0.836780796108129	1.0	0	0.0
4942	0.10917061511305948	0.05008279679183905	0.04900576946050676	0.6949247506950288	None	0	0	0.1875	3	0.9047619047619048	19	0.36507936507936506	0.9047619047619048	21	19	1	0	0	0.14285714285714285	3	21	1.5333333333333334	23	0.0	1.0	0.5736982115406244	0.8994389015381262	0.533430309617223	0.9027801611748547	0.6695682340298574	0.9589031926030539	0.8565837822047057	0.9257470275844334	0	0	0.0
3389	0.050072319342872346	0.012025677639229146	0.010210820288353658	0.9851726489712245	None	0.2	1	0.4166666666666667	5	0.625	10	0.34615384615384615	0.5	11	8	6	1	0	0.3076923076923077	13	4	1.2	18	0.07692307692307693	0.125	0.682097978757087	0.8936633792444929	0.41656377692295854	0.8645904746831186	0.2402613404773694	0.8112770777094322	0.7975634949515567	0.8598044972700155	1.0	0.09090909090909091	0.0
238	None	None	None	None	None	0	0	0.25	3	0.7333333333333333	11	0.2125	0.6	12	9	4	2	0	0.8	10	8	1.1333333333333333	17	0.2222222222222222	0	0.36687971045469975	0.8700650275335524	0.5278449896898432	0.9019262911913863	0.7165353650299503	0.9368983428537446	0.8809803978634407	0.9065928046693823	0.5416666666666666	0.4166666666666667	0.0
2855	0.0011690588550495632	0.00033499801464410367	0.00033462790084866204	0.9958735302750623	None	0	0	0.75	3	0.25	1	0.75	0.25	1	1	4	0	0	0.5	2	4	0.4	6	0.0	0	0.24705455152737943	0.5	0.7340262591712883	0.5	0.9884688219853569	0.5	0.9558931923402243	0.5	0	0	0.0
2929	0.01574219595172244	0.0015570272960687258	-0.0015384440083892272	0.9692345821276644	None	0.5	1	0.6666666666666666	4	0.5714285714285714	4	0.42857142857142855	0.5714285714285714	6	4	2	0	0	0.42857142857142855	3	7	0.6	9	0.0	1.0	0.4328696443733497	0.8927072696397567	0.4478640548287964	0.796459869516645	0.5626240242239202	0.8563141490380807	0.7379271274683916	0.8527087909334151	0	0	0.0
7185	0.11725951481158238	0.0684905873540823	0.06802858239769093	0.6710922975609599	None	0	0	0.23529411764705882	4	0.8260869565217391	19	0.3787878787878788	0.8260869565217391	23	19	1	0	0	0.13636363636363635	3	22	1.6666666666666667	25	0.0	0.5	0.5736982115406244	0.8994147722615009	0.533430309617223	0.8977911325133643	0.8122842150991391	0.9605052697428242	0.8565837822047057	0.925415954957579	0	0	0.0
2775	4.590050898432138e-06	6.578946453038176e-08	7.3880092650061475e-09	0.9999994334577494	None	0	0	1.0	3	0.0	0	0.6666666666666666	0	1	0	2	2	0	0.6666666666666666	3	2	0.26666666666666666	4	0.2857142857142857	1.0	0	0	0	0	0	0	0	0	0	0	0
1338	None	None	None	None	None	1.0	1	0.8	4	0.4	2	0.4375	0.4	6	2	0	0	0	1.0	4	4	0.4666666666666667	7	0.0	0.6666666666666666	0.5713295547521372	0.9288330429156906	0.3526347589766792	0.8514963379888145	0.27677761009743007	0.6872001028763491	0.7806613130559348	0.8456369194648868	0	0	0.0
1749	None	None	None	None	None	1.0	1	0.8	4	0.4	2	0.4666666666666667	0.2	4	1	2	0	0	0.6	3	5	0.4666666666666667	7	0.0	1.0	0.5286928393730468	0.7321186174638841	0.5114925646390625	0.7232154339808218	0.4238336375028595	0.749496002067507	0.6300691614247581	0.7350889400730624	0	0	0.0
4350	0.10984060333633218	0.05603553556726878	0.04906600139299705	0.6672011985092656	None	0	0	0.1875	3	0.8636363636363636	19	0.5454545454545454	0.8636363636363636	22	19	1	0	0	0.09090909090909091	2	22	1.6	24	0.0	0.09090909090909091	0.6278980951488558	0.9033857715416536	0.533430309617223	0.9020632131000694	0.7109766833667148	0.958748704521492	0.8365231840157279	0.92648516636802	0	0	0.0
1819	None	None	None	None	None	0.5	1	0.5	3	0.5	3	0.4444444444444444	0.5	3	3	4	3	0	0.5	6	3	0.5333333333333333	8	0.25	1.0	0.1118167235159792	0.7204500827604426	0.5816632269306423	0.8778320402877693	0.9884688219853569	0.5	0.9729330124537304	0.7257007163208418	0.3333333333333333	0.3333333333333333	0.0
1214	None	None	None	None	None	0	0	0.6	6	0.16666666666666666	2	0.4375	0	0	0	13	8	0	0.5	8	4	0.9333333333333333	14	0.26666666666666666	0.18181818181818182	0	0	0	0	0	0	0	0	0	0	0
2872	0.0010712165741586894	0.00018953558194082616	0.00018182555115257105	0.9921120035858175	None	0	0	0.5	3	0.7142857142857143	5	0.6	0.2857142857142857	2	2	6	0	0	0.6	3	5	0.6	9	0.0	0.3333333333333333	0.23882329695425764	0.6022759659140144	0.6959355011111269	0.7581791868873141	0.9884688219853569	0.5	0.9587124632988977	0.6269669262388544	0	0	0.0
6551	0.11922109608535178	0.0729211124180814	0.07239254236021453	0.6705120201853982	None	0	0	0.23529411764705882	4	0.8260869565217391	19	0.3787878787878788	0.8260869565217391	23	19	1	0	0	0.13636363636363635	3	22	1.6666666666666667	25	0.0	0.5	0.5736982115406244	0.8994147722615009	0.533430309617223	0.8977911325133643	0.8122842150991391	0.9588518543873679	0.8565837822047057	0.9244267810015883	0	0	0.0
5675	0.12184011194450245	0.06316117023862751	0.06310421084767925	0.6633778856430641	None	0	0	0.23529411764705882	4	0.8260869565217391	19	0.3787878787878788	0.8260869565217391	23	19	1	0	0	0.13636363636363635	3	22	1.6666666666666667	25	0.0	0.5	0.5736982115406244	0.8994147722615009	0.533430309617223	0.8977911325133643	0.8122842150991391	0.9546737944883051	0.8565837822047057	0.9220391388318177	0	0	0.0
14	None	None	None	None	None	0	0	0.3333333333333333	2	0.8333333333333334	5	0.5333333333333333	0.3333333333333333	2	2	5	2	0	0.6	5	3	0.5333333333333333	8	0.14285714285714285	0	0.8120918033285667	0.5244036699314796	0.4373066112501668	0.8528390981422272	0.1	0.5	0.9533845925697377	0.6498194206450665	0.75	0.5	0.0
5110	0.10781755542873449	0.06987000486451338	0.06015697814468239	0.6585822558710187	None	0	0	0.1875	3	0.8636363636363636	19	0.5454545454545454	0.8636363636363636	22	19	1	0	0	0.09090909090909091	2	22	1.6	24	0.0	0.09090909090909091	0.6278980951488558	0.9033857715416536	0.533430309617223	0.9020632131000694	0.7109766833667148	0.958748704521492	0.8365231840157279	0.92648516636802	0	0	0.0
3874	0.12576520819746104	0.04707022875434566	0.0462767470878588	0.7069382975793642	None	0	0	0.13333333333333333	2	0.95	19	0.5238095238095238	0.95	20	19	1	0	0	0.09523809523809523	2	21	1.4666666666666666	22	0.0	0	0.5736982115406244	0.8938229102387555	0.4668224766523192	0.9031532718714264	0.6695682340298574	0.9619004529321796	0.8565837822047057	0.9262609519314075	0	0	0.0
4804	0.1081115622526086	0.05278703740526554	0.051673740269134516	0.6963694173046397	None	0	0	0.1875	3	0.9047619047619048	19	0.36507936507936506	0.9047619047619048	21	19	1	0	0	0.14285714285714285	3	21	1.5333333333333334	23	0.0	1.0	0.5736982115406244	0.8994389015381262	0.533430309617223	0.9028204456618877	0.6096691516342906	0.9580153550662659	0.8565837822047057	0.9252450330998719	0	0	0.0
3548	0.04946491450756863	0.013482543418478191	0.008122338387860938	0.9902657224051301	None	0.25	1	0.4	4	0.6923076923076923	9	0.4166666666666667	0.6153846153846154	10	8	4	1	0	0.25	12	3	1.0	15	0.1	0.15384615384615385	0.682097978757087	0.7928306733566718	0.3868175834755293	0.8761714320705573	0.2402613404773694	0.8017730620809085	0.8480812053123006	0.8271244680154162	1.0	0.1	0.0
3023	0.013334693383789937	0.0004556182815833986	0.0004096753058910965	0.9574697695376271	None	0	0	0.3333333333333333	2	0.8333333333333334	5	0.5714285714285714	0.8333333333333334	6	5	1	0	0	0.2857142857142857	2	7	0.5333333333333333	8	0.0	0	0.4047673029029263	0.9113798204734102	0.42017416916363864	0.8666403334241899	0.6096691516342906	0.7939643534527666	0.7557628698916805	0.8641726454658385	0	0	0.0
70	None	None	None	None	None	0	0	1.0	1	0	0	1.0	0	1	0	0	1	0	0.5	2	1	0.13333333333333333	2	0.3333333333333333	0	0	0	0	0	0	0	0	0	0	0	0
4476	0.12035570277458604	0.04424444630853932	0.04414126211274337	0.6743868176578381	None	0	0	0.13333333333333333	2	0.95	19	0.5238095238095238	0.95	20	19	1	0	0	0.09523809523809523	2	21	1.4666666666666666	22	0.0	0	0.5736982115406244	0.8938229102387555	0.4668224766523192	0.9031532718714264	0.6695682340298574	0.9619004529321796	0.8565837822047057	0.9262609519314075	0	0	0.0
1809	None	None	None	None	None	0	0	0.2222222222222222	2	0.8181818181818182	9	0.3611111111111111	0	0	0	12	10	0	0.4444444444444444	9	4	0.8666666666666667	13	0.35714285714285715	0	0	0	0	0	0	0	0	0	0	0	0
522	None	None	None	None	None	0	0	1.0	2	0.0	0	1.0	0	2	0	0	2	0	0.3333333333333333	3	1	0.2	3	1.0	1.0	0	0	0	0	0	0	0	0	0	0	0
476	None	None	None	None	None	0.5	1	0.8333333333333334	5	0.16666666666666666	1	0.6666666666666666	0	2	0	5	0	0	0.75	4	3	0.5333333333333333	8	0.0	0.8	0	0	0	0	0	0	0	0	0	0	0
5369	0.12068782800215601	0.04687185484861036	0.04608213368907272	0.6581370482155867	None	0	0	0.23529411764705882	4	0.8260869565217391	19	0.3787878787878788	0.8260869565217391	23	19	1	0	0	0.13636363636363635	3	22	1.6666666666666667	25	0.0	0.5	0.5736982115406244	0.8994147722615009	0.533430309617223	0.897719754165878	0.8122842150991391	0.9546737944883051	0.8565837822047057	0.9220205042135169	0	0	0.0
1625	None	None	None	None	None	1.0	1	0.6	3	0.4	2	0.4666666666666667	0.4	2	2	4	1	0	0.6	5	3	0.4666666666666667	7	0.08333333333333333	1.0	0.17890403154986348	0.6876252305753884	0.6887862707036192	0.744830840628739	0.9884688219853569	0.5	0.9664882722514437	0.6502390744937719	1.0	0	0.0
4803	0.11103354563445368	0.02561690327211564	0.022632801959556536	0.6784123008785499	None	0	0	0.1875	3	0.8571428571428571	18	0.5476190476190477	0.8571428571428571	21	18	1	0	0	0.09523809523809523	2	21	1.5333333333333334	23	0.0	0.09523809523809523	0.5736982115406244	0.9077350542816942	0.533430309617223	0.9027185594740154	0.8122842150991391	0.9516721120511591	0.8188866578945795	0.9240085773117845	0	0	0.0
6160	0.1184618821436665	0.06603696940534677	0.0651271634573433	0.669533530945275	None	0	0	0.23529411764705882	4	0.8260869565217391	19	0.3787878787878788	0.8260869565217391	23	19	1	0	0	0.13636363636363635	3	22	1.6666666666666667	25	0.0	0.5	0.5736982115406244	0.8994147722615009	0.533430309617223	0.8977911325133643	0.8122842150991391	0.9605052697428242	0.8565837822047057	0.925415954957579	0	0	0.0
6817	0.13399173946616907	0.02359603399899469	0.023588493498645075	0.6512066975583837	None	0	0	0.1875	3	0.9047619047619048	19	0.36507936507936506	0.9047619047619048	22	19	0	0	0	0.14285714285714285	3	21	1.5333333333333334	23	0.0	1.0	0.6278980951488558	0.9029957874618071	0.533430309617223	0.8962776652149361	0.7409262245644982	0.9603524445823701	0.838622169549204	0.9258706118426198	0	0	0.0
2704	0.0007910273782261135	0.00016786255121438077	1.634577573860197e-06	0.9960865301835826	None	0	0	1.0	2	0.0	0	0.75	0	1	0	1	1	0	1.0	2	2	0.2	3	0.2	0	0	0	0	0	0	0	0	0	0	0	0
3683	0.08745160134285697	0.007335725002587542	0.0033823159432011954	0.6512253208232345	None	0	0	0.11764705882352941	2	0.9565217391304348	22	0.5208333333333334	0.9565217391304348	23	22	1	0	0	0.08333333333333333	2	24	1.6666666666666667	25	0.0	0	0.5736982115406244	0.8936349144229515	0.533430309617223	0.9322718096811804	0.6239266981775926	0.9462677622327554	0.8755487062546855	0.926877463903309	0	0	0.0
1762	None	None	None	None	None	0	0	0	0	0	0	1.0	0	0	0	0	2	0	1.0	1	1	0.06666666666666667	1	0.5	0	0	0	0	0	0	0	0	0	0	0	0
4072	0.10822006284073432	0.051253625905272195	0.04900214568692985	0.70110005636059	None	0	0	0.13333333333333333	2	0.95	19	0.5238095238095238	0.95	21	19	0	0	0	0.09523809523809523	2	21	1.4666666666666666	22	0.0	0	0.5736982115406244	0.8994389015381262	0.533430309617223	0.9027801611748547	0.6695682340298574	0.9589031926030539	0.8565837822047057	0.9257470275844334	0	0	0.0
7034	0.11949217013948665	0.06519567346947812	0.06516881788721517	0.6632391246519145	None	0	0	0.23529411764705882	4	0.8260869565217391	19	0.3787878787878788	0.8260869565217391	23	19	1	0	0	0.13636363636363635	3	22	1.6666666666666667	25	0.0	0.5	0.5736982115406244	0.8994147722615009	0.533430309617223	0.8977911325133643	0.8122842150991391	0.9605052697428242	0.8565837822047057	0.925415954957579	0	0	0.0
375	None	None	None	None	None	0	0	0.3333333333333333	2	0.7142857142857143	5	0.75	0.5714285714285714	5	4	3	1	0	0.3333333333333333	6	2	0.6	9	0.1111111111111111	0.5714285714285714	0.31059912876088536	0.835480876912795	0.40410308981723375	0.9297971464755959	0.8437986205198712	0.9480279076457289	0.9109013788356465	0.9145690919044801	1.0	0.2	0.0
3041	0.029600205630591632	0.002429861194202565	-0.0020397097153373495	0.9962355376353957	None	0.2	1	0.3333333333333333	4	0.7333333333333333	11	0.40476190476190477	0.6666666666666666	13	10	3	1	0	0.21428571428571427	14	3	1.1333333333333333	17	0.14285714285714285	0.13333333333333333	0.8361774503551531	0.7409716540122276	0.5187508867071242	0.8042963548080757	0.5013767219868314	0.942422558083797	0.8663845071487365	0.8523607458354507	1.0	0	0.0
5010	0.1203776984387821	0.06393492555880936	0.06392385240699357	0.6629114551853355	None	0	0	0.23529411764705882	4	0.8260869565217391	19	0.3787878787878788	0.8260869565217391	23	19	1	0	0	0.13636363636363635	3	22	1.6666666666666667	25	0.0	0.5	0.5736982115406244	0.8994147722615009	0.533430309617223	0.8977581902996764	0.8122842150991391	0.9546737944883051	0.8565837822047057	0.9220305377408364	0	0	0.0
7290	0.09579291572292996	0.02865296851994663	0.025292310155063672	0.6469808510438937	None	0	0	0.25	4	0.8181818181818182	18	0.38095238095238093	0.8181818181818182	22	18	1	0	0	0.14285714285714285	3	21	1.6	24	0.0	0.5	0.5736982115406244	0.8950717605593387	0.533430309617223	0.8982846372984359	0.7409262245644982	0.9627646471224963	0.8565837822047057	0.925864179460747	0	0	0.0
2952	0.046844534065682134	0.011157782349453044	0.005444669553848974	0.776510992175238	None	0	0	0.2222222222222222	2	0.9090909090909091	10	0.5416666666666666	0.9090909090909091	11	10	1	0	0	0.16666666666666666	2	12	0.8666666666666667	13	0.0	0	0.6198415883980585	0.8899813025790194	0.6457145997107931	0.8579944553098234	0.51557889681355	0.8222375337954745	0.7459284559892579	0.8589933661375807	0	0	0.0
330	None	None	None	None	None	0.2	1	0.4166666666666667	5	0.6875	11	0.3	0.6875	13	11	4	0	0	0.4166666666666667	5	12	1.2	18	0.0	0.3076923076923077	0.5012252765531521	0.8676585847001907	0.5675392341420938	0.9238223480743522	0.9041286940933844	0.9280762029306963	0.842208637841331	0.909794130777068	0	0	0.0
7255	0.11624620702269725	0.07080245985557786	0.07059018524130295	0.6719393026521459	None	0	0	0.23529411764705882	4	0.8260869565217391	19	0.3787878787878788	0.8260869565217391	23	19	1	0	0	0.13636363636363635	3	22	1.6666666666666667	25	0.0	0.5	0.5736982115406244	0.8994147722615009	0.533430309617223	0.8977911325133643	0.8122842150991391	0.9605052697428242	0.8565837822047057	0.925415954957579	0	0	0.0
5709	0.11676193034583211	0.06643776390448078	0.06616202433658713	0.6734151866344514	None	0	0	0.23529411764705882	4	0.8260869565217391	19	0.3787878787878788	0.8260869565217391	23	19	1	0	0	0.13636363636363635	3	22	1.6666666666666667	25	0.0	0.5	0.5736982115406244	0.8994147722615009	0.533430309617223	0.8977911325133643	0.8122842150991391	0.9546737944883051	0.8565837822047057	0.9220391388318177	0	0	0.0
7323	0.12071456872242585	0.0617499211270316	0.06173855659255697	0.6593101252328115	None	0	0	0.23529411764705882	4	0.8260869565217391	19	0.3787878787878788	0.8260869565217391	23	19	1	0	0	0.13636363636363635	3	22	1.6666666666666667	25	0.0	0.5	0.5736982115406244	0.8994147722615009	0.533430309617223	0.8977911325133643	0.8122842150991391	0.9605052697428242	0.8565837822047057	0.925415954957579	0	0	0.0
5488	0.12127711123283372	0.06395895894175942	0.06351376782715157	0.666602368565353	None	0	0	0.23529411764705882	4	0.8260869565217391	19	0.3787878787878788	0.8260869565217391	23	19	1	0	0	0.13636363636363635	3	22	1.6666666666666667	25	0.0	0.5	0.5736982115406244	0.8994147722615009	0.533430309617223	0.897719754165878	0.8122842150991391	0.9546737944883051	0.8565837822047057	0.9220205042135169	0	0	0.0
6084	0.1184269148355337	0.06712503443557627	0.06684494437314033	0.6703690264925849	None	0	0	0.23529411764705882	4	0.8260869565217391	19	0.3787878787878788	0.8260869565217391	23	19	1	0	0	0.13636363636363635	3	22	1.6666666666666667	25	0.0	0.5	0.5736982115406244	0.8994147722615009	0.533430309617223	0.8977911325133643	0.9063744699198797	0.9592962210072515	0.8565837822047057	0.9246900005329511	0	0	0.0
3939	0.13676263455970786	0.006348450788412309	0.0034642091835951896	0.6230878709271281	None	0	0	0.07142857142857142	1	1.0	18	1.0	1.0	19	18	0	0	0	0.05	1	20	1.3333333333333333	20	0.0	0	0.5736982115406244	0.8984657945234648	0.40021464368741544	0.9006858954156101	0.6695682340298574	0.9614618221606311	0.8565837822047057	0.926490498198616	0	0	0.0
7114	0.12193604004436166	0.06360552172373156	0.06344055220751608	0.6682174246699573	None	0	0	0.23529411764705882	4	0.8260869565217391	19	0.3787878787878788	0.8260869565217391	23	19	1	0	0	0.13636363636363635	3	22	1.6666666666666667	25	0.0	0.5	0.5736982115406244	0.8994147722615009	0.533430309617223	0.8977911325133643	0.8122842150991391	0.9605052697428242	0.8565837822047057	0.925415954957579	0	0	0.0
7064	0.11799354302254808	0.06526170721790171	0.06470298619393468	0.671045017692256	None	0	0	0.23529411764705882	4	0.8260869565217391	19	0.3787878787878788	0.8260869565217391	23	19	1	0	0	0.13636363636363635	3	22	1.6666666666666667	25	0.0	0.5	0.5736982115406244	0.8994147722615009	0.533430309617223	0.8977911325133643	0.8122842150991391	0.9605052697428242	0.8565837822047057	0.925415954957579	0	0	0.0
5467	0.11768915018483378	0.0654574901093186	0.06522758455835627	0.6707082155557497	None	0	0	0.23529411764705882	4	0.8260869565217391	19	0.3787878787878788	0.8260869565217391	23	19	1	0	0	0.13636363636363635	3	22	1.6666666666666667	25	0.0	0.5	0.5736982115406244	0.8994147722615009	0.533430309617223	0.897719754165878	0.8122842150991391	0.9546737944883051	0.8565837822047057	0.9220205042135169	0	0	0.0
2064	None	None	None	None	None	0	0	0.75	3	0.3333333333333333	1	0.625	0.3333333333333333	3	1	1	1	0	0.5	4	2	0.3333333333333333	5	0.25	0.6666666666666666	0.5732795010765953	0.5560010765926628	0.3687983144892115	0.7197153846928336	0.2840467126222034	0.581484923257282	0.7710134963720472	0.6222141508394263	1.0	0.6666666666666666	0.0
2306	None	None	None	None	None	0	0	0.5	2	0.75	3	1.0	0.25	2	1	3	1	0	0.6666666666666666	3	2	0.4	6	0.1111111111111111	1.0	0.23605731716168626	0.5	0.18501127954195623	0.5	0.21639585749637041	0.5	0.5523619301648566	0.5	1.0	0	0.0
5492	0.10082913023201616	0.03931085902492753	0.03890211721982548	0.6950624589413475	None	0	0	0.2222222222222222	4	0.84	21	0.375	0.84	25	21	1	0	0	0.125	3	24	1.8	27	0.0	0.5	0.5736982115406244	0.9070241901569124	0.533430309617223	0.8951913826903933	0.8122842150991391	0.9582414664117628	0.8540267493043328	0.9254384333953908	0	0	0.0
7245	0.11752104664289494	0.0628892240727721	0.06287255297775042	0.6626264821967733	None	0	0	0.23529411764705882	4	0.8260869565217391	19	0.3787878787878788	0.8260869565217391	23	19	1	0	0	0.13636363636363635	3	22	1.6666666666666667	25	0.0	0.5	0.5736982115406244	0.8994147722615009	0.533430309617223	0.8977911325133643	0.8122842150991391	0.9605052697428242	0.8565837822047057	0.925415954957579	0	0	0.0
342	None	None	None	None	None	0	0	0.25	2	0.8888888888888888	8	1.0	0.8888888888888888	9	8	1	1	0	0.09090909090909091	11	1	0.7333333333333333	11	0.2	0.2	0.30414494253368857	0.7343749241749489	0.5778750299198461	0.933745745172091	0.577619619105717	0.8632986877236567	0.9295800992753273	0.8623800600842569	1.0	0.2222222222222222	0.0
7308	0.11676853187797379	0.07082317556783321	0.07076600219860696	0.6731435387739922	None	0	0	0.23529411764705882	4	0.8260869565217391	19	0.3787878787878788	0.8260869565217391	23	19	1	0	0	0.13636363636363635	3	22	1.6666666666666667	25	0.0	0.5	0.5736982115406244	0.8994147722615009	0.533430309617223	0.8977911325133643	0.8122842150991391	0.9605052697428242	0.8565837822047057	0.925415954957579	0	0	0.0
2223	None	None	None	None	None	0	0	0.2	1	1.0	5	0.5833333333333334	0	0	0	6	6	0	0.75	4	3	0.4666666666666667	7	0.375	0	0	0	0	0	0	0	0	0	0	0	0
2423	None	None	None	None	None	0	0	0.25	1	1.0	3	0.625	0	1	0	3	3	0	0.5	2	4	0.3333333333333333	5	0.3333333333333333	0	0	0	0	0	0	0	0	0	0	0	0
7305	0.12024015478612987	0.07091506105146474	0.06995348209279052	0.669913078440606	None	0	0	0.23529411764705882	4	0.8260869565217391	19	0.3787878787878788	0.8260869565217391	23	19	1	0	0	0.13636363636363635	3	22	1.6666666666666667	25	0.0	0.5	0.5736982115406244	0.8994147722615009	0.533430309617223	0.8977911325133643	0.8122842150991391	0.9605052697428242	0.8565837822047057	0.925415954957579	0	0	0.0
6056	0.11939788201265095	0.04413352237662493	0.042881259719989545	0.6543234734601002	None	0	0	0.2222222222222222	4	0.84	21	0.375	0.84	25	21	1	0	0	0.125	3	24	1.8	27	0.0	0.5	0.5736982115406244	0.9070241901569124	0.533430309617223	0.895259338993706	0.8122842150991391	0.9517037609177339	0.8188866578945795	0.9218763764530084	0	0	0.0
5754	0.1208108646335101	0.04263850416059831	0.03709401875469719	0.7059017170862119	None	0	0	0.1875	3	0.9047619047619048	19	0.38333333333333336	0.8571428571428571	21	18	1	0	0	0.15	3	20	1.5333333333333334	23	0.0	0.6666666666666666	0.5736982115406244	0.8890140445582871	0.533430309617223	0.8983456658053144	0.6695682340298574	0.9624483158738025	0.8565837822047057	0.9242223591431932	0	0	0.0
6022	0.11876015914235528	0.07175529217372392	0.07139498529493608	0.6704748040468389	None	0	0	0.23529411764705882	4	0.8260869565217391	19	0.3787878787878788	0.8260869565217391	23	19	1	0	0	0.13636363636363635	3	22	1.6666666666666667	25	0.0	0.5	0.5736982115406244	0.8994147722615009	0.533430309617223	0.8977911325133643	0.8122842150991391	0.9605052697428242	0.8565837822047057	0.925415954957579	0	0	0.0
7369	0.13902683869846258	0.03215705457935452	0.02284337175960113	0.6705724037683318	None	0	0	0.2222222222222222	4	0.84	21	0.375	0.84	25	21	1	0	0	0.125	3	24	1.8	27	0.0	0.5	0.5736982115406244	0.8948497058648915	0.533430309617223	0.8901321539626654	0.8122842150991391	0.9587874558761507	0.8565837822047057	0.9212965155654926	0	0	0.0
4911	0.10488553125436055	0.04479022177158844	0.04428289970474579	0.6821801972795412	None	0	0	0.17647058823529413	3	0.8695652173913043	20	0.5434782608695652	0.8695652173913043	23	20	1	0	0	0.08695652173913043	2	23	1.6666666666666667	25	0.0	0.08695652173913043	0.5736982115406244	0.8994147722615009	0.533430309617223	0.8977581902996764	0.8122842150991391	0.9546737944883051	0.8565837822047057	0.9220305377408364	0	0	0.0
5774	0.12345868433383504	0.06175165465566565	0.061626422084132326	0.6578539332584679	None	0	0	0.23529411764705882	4	0.8260869565217391	19	0.3787878787878788	0.8260869565217391	23	19	1	0	0	0.13636363636363635	3	22	1.6666666666666667	25	0.0	0.5	0.5736982115406244	0.8994147722615009	0.533430309617223	0.8977911325133643	0.8122842150991391	0.9546737944883051	0.8565837822047057	0.9220391388318177	0	0	0.0
6351	0.11826211640787278	0.06420845544384149	0.06338555850015233	0.6671747309467667	None	0	0	0.23529411764705882	4	0.8260869565217391	19	0.3787878787878788	0.8260869565217391	23	19	1	0	0	0.13636363636363635	3	22	1.6666666666666667	25	0.0	0.5	0.5736982115406244	0.8994147722615009	0.533430309617223	0.897777399897806	0.8122842150991391	0.9546737944883051	0.8565837822047057	0.9220355531033899	0	0	0.0
7526	0.11978639372582191	0.06254640738973095	0.06230686929268489	0.6567609593888901	None	0	0	0.23529411764705882	4	0.8260869565217391	19	0.3787878787878788	0.8260869565217391	23	19	1	0	0	0.13636363636363635	3	22	1.6666666666666667	25	0.0	0.5	0.5736982115406244	0.8994147722615009	0.533430309617223	0.8977911325133643	0.8122842150991391	0.9605052697428242	0.8565837822047057	0.925415954957579	0	0	0.0
5164	0.12280594086681336	0.06731524240830171	0.06709036001211013	0.6664066698832085	None	0	0	0.23529411764705882	4	0.8260869565217391	19	0.3787878787878788	0.8260869565217391	23	19	1	0	0	0.13636363636363635	3	22	1.6666666666666667	25	0.0	0.5	0.5736982115406244	0.8994147722615009	0.533430309617223	0.897719754165878	0.8122842150991391	0.9546737944883051	0.8565837822047057	0.9220205042135169	0	0	0.0
1674	None	None	None	None	None	0	0	0.42857142857142855	3	0.75	6	0.5555555555555556	0.5	7	4	2	1	0	0.2222222222222222	9	2	0.6666666666666666	10	0.2	0.5	0.6119920809540471	0.8716240658840113	0.4164086828362835	0.8490074646406741	0.37436347562911154	0.9549555005571234	0.7500811170552337	0.9030937399445329	1.0	0.14285714285714285	0.0
6042	0.12073981930247456	0.0668378636621695	0.06655974927197505	0.6702857290078661	None	0	0	0.23529411764705882	4	0.8260869565217391	19	0.3787878787878788	0.8260869565217391	23	19	1	0	0	0.13636363636363635	3	22	1.6666666666666667	25	0.0	0.5	0.5736982115406244	0.8994147722615009	0.533430309617223	0.897719754165878	0.8122842150991391	0.9546737944883051	0.8565837822047057	0.9220205042135169	0	0	0.0
3130	0.025884258831686956	0.0030978267921734828	-0.002168511762752846	0.996014925970599	None	0	0	0.6666666666666666	8	0.25	4	0.5454545454545454	0.1875	5	3	12	1	0	0.2727272727272727	3	11	1.2	18	0.038461538461538464	0.26666666666666666	0.8361774503551531	0.8276624373739574	0.6457145997107931	0.8399906731731105	0.5884391438738418	0.883015316433996	0.7424969440557365	0.851894288303694	1.0	0	0.0
2324	None	None	None	None	None	0	0	0.5	2	0.6666666666666666	2	1.0	0.3333333333333333	2	1	2	2	0	0.2	5	1	0.3333333333333333	5	0.2857142857142857	1.0	0.6089380869176777	0.8426687813464294	0.7507708587545722	0.9235996493818477	0.7166164937124702	0.9444770564812025	0.91817014789847	0.911717026331825	0.75	0.5	0.3775818067155744
1287	None	None	None	None	None	0.6	3	0.6923076923076923	9	0.23529411764705882	4	0.5757575757575758	0.23529411764705882	5	4	13	1	0	0.2727272727272727	3	11	1.2666666666666666	19	0.034482758620689655	0.11764705882352941	0.5200049076612698	0.8913330090804646	0.8134826907814275	0.915452925168311	0.8627532819184424	0.8873416367089481	0.8671916954201844	0.8987552792132344	1.0	0.2	0.0
3214	0.0495711849556625	0.012920932885945039	0.006344475897525306	0.9893518409224028	None	0.25	1	0.4	4	0.6923076923076923	9	0.4166666666666667	0.6153846153846154	10	8	4	1	0	0.25	12	3	1.0	15	0.1	0.15384615384615385	0.682097978757087	0.8249443380167722	0.3868175834755293	0.8761714320705573	0.2402613404773694	0.8017730620809085	0.8480812053123006	0.8368210630971031	1.0	0.1	0.0
1877	None	None	None	None	None	0	0	0.5	1	1.0	1	1.0	1.0	2	1	0	0	0	0.3333333333333333	3	1	0.2	3	0.0	0	0.40272235430851905	0.6335301330278947	0.4843694934829215	0.5428253736494278	0.5904785133011655	0.7729064525703737	0.7151790317841263	0.6565528229381347	0	0	0.0
4929	0.1098556233060894	0.05371355907227883	0.050266193649838406	0.6576948577211603	None	0	0	0.1875	3	0.8636363636363636	19	0.5454545454545454	0.8636363636363636	22	19	1	0	0	0.09090909090909091	2	22	1.6	24	0.0	0.09090909090909091	0.6278980951488558	0.9033857715416536	0.533430309617223	0.9020632131000694	0.7109766833667148	0.958748704521492	0.8365231840157279	0.92648516636802	0	0	0.0
1999	None	None	None	None	None	0.5	3	0.5714285714285714	8	0.47368421052631576	9	0.5384615384615384	0.3684210526315789	9	7	11	1	0	0.23076923076923078	13	3	1.4	21	0.041666666666666664	0.10526315789473684	0.682097978757087	0.7217679230733458	0.35707139002810007	0.9575818298052264	0.33457249233226666	0.8373213690405577	0.8713723615779431	0.8702123839202248	1.0	0	0.0
835	None	None	None	None	None	0.2	1	0.3333333333333333	4	0.7333333333333333	11	0.2833333333333333	0.7333333333333333	14	11	2	2	0	0.4166666666666667	5	12	1.1333333333333333	17	0.4	0.4	0.5573360259122309	0.836257441514315	0.5675392341420938	0.9383596455213473	0.9122229676983217	0.9571936868958744	0.8593322363397167	0.9232201812277151	0.5357142857142857	0.2857142857142857	0.0
736	None	None	None	None	None	0	0	0.5	2	0.75	3	1.0	0.25	2	1	3	1	0	0.6666666666666666	3	2	0.4	6	0.1111111111111111	1.0	0.23605731716168626	0.5	0.18501127954195623	0.5	0.21639585749637041	0.5	0.5523619301648566	0.5	1.0	0	0.0
5119	0.11257504906102186	0.06422183976029877	0.06151341511492418	0.6488496101609831	None	0	0	0.1875	3	0.8636363636363636	19	0.5454545454545454	0.8636363636363636	22	19	1	0	0	0.09090909090909091	2	22	1.6	24	0.0	0.09090909090909091	0.6278980951488558	0.9033857715416536	0.533430309617223	0.9020632131000694	0.7109766833667148	0.958748704521492	0.8365231840157279	0.92648516636802	0	0	0.0
7270	0.12174433577729762	0.07156910606566412	0.07091479606758264	0.6697716945312002	None	0	0	0.23529411764705882	4	0.8260869565217391	19	0.3787878787878788	0.8260869565217391	23	19	1	0	0	0.13636363636363635	3	22	1.6666666666666667	25	0.0	0.5	0.5736982115406244	0.8993843850980364	0.533430309617223	0.8977911325133643	0.8122842150991391	0.9605052697428242	0.8565837822047057	0.9254082277953464	0	0	0.0
3418	0.005031936170061611	0.00034230142509481296	0.0001400494115277523	0.9951107338469397	None	0	0	0.6666666666666666	4	0.42857142857142855	3	0.375	0.2857142857142857	4	2	4	1	0	0.6666666666666666	6	4	0.6	9	0.1	0.2857142857142857	0.8231471189650155	0.8778509598726905	0.6457145997107931	0.8742232081235669	0.31521562942764786	0.8148394070541259	0.884230783235537	0.8578577246554608	1.0	0	0.0
521	None	None	None	None	None	0	0	0.3333333333333333	1	1.0	2	0.6666666666666666	0.5	2	1	1	2	0	0.6666666666666666	2	3	0.26666666666666666	4	0.4	0	0.20933237902620014	0.5664175078815205	0.18093153532653297	0.5101979460960835	0.5468270514414837	0.9645764397347845	0.8518571656863336	0.769256824413036	0.75	0.5	0.0
1768	None	None	None	None	None	0.5	1	0.5	3	0.5714285714285714	4	0.5625	0	0	0	8	5	0	1.0	4	4	0.6	9	0.25	0.4	0	0	0	0	0	0	0	0	0	0	0
2875	0.05266186930202498	0.0010631126131124395	-0.0007789310174707729	0.952906330065872	None	0.25	1	0.4	4	0.7692307692307693	10	0.38461538461538464	0.7692307692307693	11	10	3	0	0	0.23076923076923078	3	13	1.0	15	0.0	1.0	0.7094240445029776	0.891201703521417	0.802779299484494	0.9205374457108254	0.7215398085192593	0.882619826230479	0.8748991858277624	0.899354648027217	0	0	0.0
6146	0.11727862766287118	0.02388942898201984	0.023837033427744653	0.6309604542354015	None	0	0	0.2	3	0.9	18	0.36666666666666664	0.9	20	18	1	0	0	0.15	3	20	1.4666666666666666	22	0.0	1.0	0.5736982115406244	0.893508737577033	0.46648575695966876	0.8956722026423566	0.6695682340298574	0.9615677875563785	0.8565837822047057	0.9240669837301283	0	0	0.0
1743	None	None	None	None	None	0	0	0.42857142857142855	3	0.5	4	0.625	0.5	4	4	5	2	0	0.25	2	8	0.6666666666666666	10	0.14285714285714285	0	0.6119920809540471	0.616436256517996	0.4164086828362835	0.7200548774169948	0.1	0.5	0.8918241441760915	0.6161079924749704	0.625	0.25	0.0
1252	None	None	None	None	None	0	0	1.0	1	0	0	1.0	0	1	0	0	3	0	0.5	1	2	0.13333333333333333	2	1.0	0	0	0	0	0	0	0	0	0	0	0	0
2284	None	None	None	None	None	0	0	0.5555555555555556	5	0.45454545454545453	5	0.48148148148148145	0	0	0	12	7	0	0.3333333333333333	9	3	0.8666666666666667	13	0.25	0.18181818181818182	0	0	0	0	0	0	0	0	0	0	0
3830	0.12333228537590697	0.035939925450042196	0.03298532901284936	0.644928469094012	None	0	0	0.13333333333333333	2	0.95	19	0.55	0.9	20	18	1	0	0	0.1	2	20	1.4666666666666666	22	0.0	0	0.5736982115406244	0.8938229102387555	0.4668224766523192	0.9031967221431674	0.6695682340298574	0.9623195568866664	0.8565837822047057	0.9265335489159159	0	0	0.0
7033	0.11527680033140834	0.07030281924744955	0.06948459065435139	0.658808081346993	None	0	0	0.23529411764705882	4	0.8260869565217391	19	0.3787878787878788	0.8260869565217391	23	19	1	0	0	0.13636363636363635	3	22	1.6666666666666667	25	0.0	0.5	0.5736982115406244	0.8994147722615009	0.533430309617223	0.8977911325133643	0.8122842150991391	0.9605052697428242	0.8565837822047057	0.925415954957579	0	0	0.0
7435	0.11429356528897619	0.03224195238634954	0.025846612801860472	0.6082081429969449	None	0	0	0.3076923076923077	4	0.7647058823529411	13	0.3958333333333333	0.7647058823529411	17	13	1	0	0	0.1875	3	16	1.2666666666666666	19	0.0	0.5	0.5736982115406244	0.8984554536013452	0.7576261874999035	0.8589481806831654	0.8122842150991391	0.8871580025488589	0.8146656140588544	0.8824942603331036	0	0	0.0
4971	0.07489336171134352	0.010948751796282326	-0.004513920498064209	0.6971889406096197	None	0	0	0.2222222222222222	4	0.7916666666666666	19	0.16666666666666666	0.7916666666666666	23	19	2	0	0	0.9230769230769231	13	12	1.7333333333333334	26	0.0	0.13333333333333333	0.5736982115406244	0.9037348236533334	0.533430309617223	0.894358543955062	0.8122842150991391	0.9491579730819673	0.8188866578945795	0.9193918298347638	0	0	0.0
3844	0.1128525179776189	0.03289476292845912	0.03087340492496749	0.6279018511004998	None	0	0	0.1875	3	0.9047619047619048	19	0.36507936507936506	0.9047619047619048	21	19	1	0	0	0.14285714285714285	3	21	1.5333333333333334	23	0.0	1.0	0.5736982115406244	0.8994389015381262	0.533430309617223	0.9027801611748547	0.6096691516342906	0.960928526164148	0.8565837822047057	0.9269443761702603	0	0	0.0
6290	0.11788013639092755	0.06901561539392524	0.06891185536200008	0.6677248041105742	None	0	0	0.23529411764705882	4	0.8260869565217391	19	0.3787878787878788	0.8260869565217391	23	19	1	0	0	0.13636363636363635	3	22	1.6666666666666667	25	0.0	0.5	0.5736982115406244	0.8994147722615009	0.533430309617223	0.8977911325133643	0.9063744699198797	0.9642178278928832	0.8565837822047057	0.9277418539215911	0	0	0.0
3282	0.04485888967303622	0.005713886258478862	0.004465154923126336	0.9962778340922263	None	0.4	2	0.5833333333333334	7	0.4375	7	0.5	0.375	8	6	9	1	0	0.25	12	3	1.2	18	0.05	0.125	0.6681927662167798	0.8694252259467723	0.3887143187247063	0.8945265876533178	0.2548849240250131	0.8607538080562244	0.823009232328446	0.8756386793833478	1.0	0.125	0.0
5715	0.11768422233304517	0.0683993012166962	0.06690068311558521	0.6706052415475338	None	0	0	0.23529411764705882	4	0.8260869565217391	19	0.3787878787878788	0.8260869565217391	23	19	1	0	0	0.13636363636363635	3	22	1.6666666666666667	25	0.0	0.5	0.5736982115406244	0.8994147722615009	0.533430309617223	0.8977911325133643	0.9063744699198797	0.9592962210072515	0.8565837822047057	0.9246900005329511	0	0	0.0
3618	0.11218821172920856	0.05137589283504855	0.051064804583879936	0.7018321572750943	None	0	0	0.13333333333333333	2	0.95	19	0.5238095238095238	0.95	20	19	1	0	0	0.09523809523809523	2	21	1.4666666666666666	22	0.0	0	0.5736982115406244	0.8938229102387555	0.4668224766523192	0.9031532718714264	0.6695682340298574	0.9619004529321796	0.8565837822047057	0.9262609519314075	0	0	0.0
6150	0.11864661162462646	0.06974050033848496	0.06946045257388064	0.6719602507750673	None	0	0	0.23529411764705882	4	0.8260869565217391	19	0.3787878787878788	0.8260869565217391	23	19	1	0	0	0.13636363636363635	3	22	1.6666666666666667	25	0.0	0.5	0.5736982115406244	0.8994147722615009	0.533430309617223	0.897719754165878	0.8122842150991391	0.9546737944883051	0.8565837822047057	0.9220205042135169	0	0	0.0
344	None	None	None	None	None	0	0	0.3333333333333333	1	1.0	2	0.6666666666666666	0.5	2	1	1	2	0	0.6666666666666666	2	3	0.26666666666666666	4	0.4	0	0.14130372044535702	0.601815919414669	0.5027839981837854	0.945527189410658	0.6913932946123407	0.6556951684665486	0.9416624077524502	0.7864652437757889	0.75	1.0	0.0
3134	0.0	0.0	0.0	1.0	None	0	0	0	0	0	0	1.0	0	0	0	0	2	0	1.0	1	1	0.06666666666666667	1	0.5	0	0	0	0	0	0	0	0	0	0	0	0
828	None	None	None	None	None	0	0	0.3333333333333333	1	1.0	2	0.6666666666666666	0	0	0	3	1	0	0.6666666666666666	3	2	0.26666666666666666	4	0.1	0	0	0	0	0	0	0	0	0	0	0	0
2254	None	None	None	None	None	0	0	0.2	1	1.0	5	0.5833333333333334	0	0	0	6	6	0	0.75	4	3	0.4666666666666667	7	0.375	0	0	0	0	0	0	0	0	0	0	0	0
5548	0.12486832999646073	0.0644123708462438	0.06423448021774464	0.6626724608600754	None	0	0	0.23529411764705882	4	0.8260869565217391	19	0.3787878787878788	0.8260869565217391	23	19	1	0	0	0.13636363636363635	3	22	1.6666666666666667	25	0.0	0.5	0.5736982115406244	0.8994147722615009	0.533430309617223	0.8977911325133643	0.8122842150991391	0.9546737944883051	0.8565837822047057	0.9220391388318177	0	0	0.0
6433	0.11924681075678749	0.0506809583708265	0.04907740856404877	0.6984354625211746	None	0	0	0.1875	3	0.9047619047619048	19	0.38333333333333336	0.8571428571428571	21	18	1	0	0	0.15	3	20	1.5333333333333334	23	0.0	0.6666666666666666	0.5736982115406244	0.8890140445582871	0.533430309617223	0.8984231704859312	0.6695682340298574	0.9673694209866043	0.8565837822047057	0.9275705071989173	0	0	0.0
1159	None	None	None	None	None	0	0	0	0	0	0	1.0	0	0	0	0	2	0	1.0	1	1	0.06666666666666667	1	0.5	0	0	0	0	0	0	0	0	0	0	0	0
4521	0.1094537351182776	0.04888791188119948	0.04790098746564206	0.6972822747197106	None	0	0	0.13333333333333333	2	0.95	19	0.5238095238095238	0.95	21	19	0	0	0	0.09523809523809523	2	21	1.4666666666666666	22	0.0	0	0.5736982115406244	0.8994389015381262	0.533430309617223	0.9027801611748547	0.6695682340298574	0.9589031926030539	0.8565837822047057	0.9257470275844334	0	0	0.0
1983	None	None	None	None	None	0	0	0.375	3	0.7777777777777778	7	0.55	0.6666666666666666	9	6	1	1	0	0.2	10	2	0.7333333333333333	11	0.3333333333333333	0.4444444444444444	0.3160172790261071	0.9319765474435722	0.4065880245248799	0.8904850856919431	0.7215398085192593	0.9117918732974218	0.9003174270316238	0.9129043730582379	1.0	0.2222222222222222	0.0
3805	0.12152934424996809	0.02728176049767733	0.027265484180712084	0.6411904362787255	None	0	0	0.13333333333333333	2	0.95	19	0.5238095238095238	0.95	20	19	1	0	0	0.09523809523809523	2	21	1.4666666666666666	22	0.0	0	0.5736982115406244	0.8938229102387555	0.4668224766523192	0.9031532718714264	0.6695682340298574	0.9619004529321796	0.8565837822047057	0.9262609519314075	0	0	0.0
1917	None	None	None	None	None	0	0	0.6666666666666666	2	0.5	1	0.6666666666666666	0	2	0	1	3	0	0.6666666666666666	3	2	0.26666666666666666	4	0.75	0	0	0	0	0	0	0	0	0	0	0	0
2686	8.764303114510528e-05	1.1385993970189102e-06	1.1057224098814053e-07	0.9999934254570437	None	0	0	0.16666666666666666	1	1.0	6	0.8888888888888888	0.16666666666666666	1	1	6	3	0	1.0	3	3	0.5333333333333333	8	0.1875	0.8	0.1526260419198427	0.5	0.1173062611458556	0.5	0.21639585749637041	0.5	0.6011003037267986	0.5	1.0	1.0	0.31227005741621655
4953	0.12165923104054974	0.04995558737141105	0.04886177830036895	0.6770597143983359	None	0	0	0.1875	3	0.9047619047619048	19	0.36507936507936506	0.9047619047619048	21	19	1	0	0	0.14285714285714285	3	21	1.5333333333333334	23	0.0	1.0	0.5736982115406244	0.8994389015381262	0.533430309617223	0.9028204456618877	0.6695682340298574	0.9623026895804644	0.8645867417096439	0.9277906401040842	0	0	0.0
6303	0.12056403223698818	0.06869023056814963	0.0685129140189173	0.6726302715118896	None	0	0	0.23529411764705882	4	0.8260869565217391	19	0.3787878787878788	0.8260869565217391	23	19	1	0	0	0.13636363636363635	3	22	1.6666666666666667	25	0.0	0.5	0.5736982115406244	0.8994147722615009	0.533430309617223	0.8977911325133643	0.8122842150991391	0.9546737944883051	0.8565837822047057	0.9220391388318177	0	0	0.0
315	None	None	None	None	None	0	0	1.0	4	0.0	0	0.75	0	2	0	3	0	0	0.5	4	2	0.4	6	0.0	0.5	0	0	0	0	0	0	0	0	0	0	0
3696	0.11299379130642195	0.025725383732943873	0.02514545143193016	0.6151823003911305	None	0	0	0.11764705882352941	2	0.9565217391304348	22	0.5208333333333334	0.9565217391304348	23	22	1	0	0	0.08333333333333333	2	24	1.6666666666666667	25	0.0	0	0.5736982115406244	0.8833622164510616	0.533430309617223	0.9035256870519781	0.6695682340298574	0.9650972901740708	0.8565837822047057	0.926021167374412	0	0	0.0
1411	None	None	None	None	None	0	0	0.1	1	1.0	13	0.375	0.6923076923076923	9	9	5	2	0	0.4	4	10	1.0	15	0.14285714285714285	0.3076923076923077	0.682097978757087	0.8552173708821216	0.5752483235051946	0.8859603085500931	0.4132065186249636	0.9134339880131259	0.8663845071487365	0.8870394218213599	0.5555555555555556	0.1111111111111111	0.0
2128	None	None	None	None	None	0.6	3	0.75	9	0.2	3	0.5666666666666667	0.2	3	3	13	1	0	0.3	10	3	1.1333333333333333	17	0.03333333333333333	0.8571428571428571	0.682097978757087	0.6740010689956016	0.7730588834209399	0.9347649762284869	0.43323298742494043	0.9617395594068774	0.8663845071487365	0.9006368806105838	1.0	0.6666666666666666	0.0
3470	0.11766281136920397	0.04546984842659723	0.04389370324285303	0.6671239685892449	None	0	0	0.13333333333333333	2	0.95	19	0.5238095238095238	0.95	20	19	1	0	0	0.09523809523809523	2	21	1.4666666666666666	22	0.0	0	0.5736982115406244	0.8938229102387555	0.4668224766523192	0.9031532718714264	0.6695682340298574	0.9619004529321796	0.8565837822047057	0.9262609519314075	0	0	0.0
6861	0.11598944991430057	0.06752470963048167	0.06730250224337227	0.66632583406162	None	0	0	0.23529411764705882	4	0.8260869565217391	19	0.3787878787878788	0.8260869565217391	23	19	1	0	0	0.13636363636363635	3	22	1.6666666666666667	25	0.0	0.5	0.5736982115406244	0.8994147722615009	0.533430309617223	0.8977911325133643	0.8122842150991391	0.9605052697428242	0.8565837822047057	0.925415954957579	0	0	0.0
1800	None	None	None	None	None	0	0	0.75	3	0.5	2	0.6	0	2	0	3	1	0	0.4	5	2	0.4	6	0.125	1.0	0	0	0	0	0	0	0	0	0	0	0
6910	0.11607478587481806	0.0637191159828204	0.06371890232300041	0.6585784388812504	None	0	0	0.23529411764705882	4	0.8260869565217391	19	0.3787878787878788	0.8260869565217391	23	19	1	0	0	0.13636363636363635	3	22	1.6666666666666667	25	0.0	0.5	0.5736982115406244	0.8994147722615009	0.533430309617223	0.8977911325133643	0.8122842150991391	0.9605052697428242	0.8565837822047057	0.925415954957579	0	0	0.0
1616	None	None	None	None	None	0	0	0.18181818181818182	2	0.8571428571428571	12	0.3333333333333333	0	0	0	15	10	0	0.3333333333333333	4	12	1.0666666666666667	16	0.29411764705882354	0	0	0	0	0	0	0	0	0	0	0	0
7312	0.1179156604807234	0.07126952568639486	0.07098169342990554	0.6691205134832146	None	0	0	0.23529411764705882	4	0.8260869565217391	19	0.3787878787878788	0.8260869565217391	23	19	1	0	0	0.13636363636363635	3	22	1.6666666666666667	25	0.0	0.5	0.5736982115406244	0.8994147722615009	0.533430309617223	0.8977911325133643	0.8122842150991391	0.9605052697428242	0.8565837822047057	0.925415954957579	0	0	0.0
1767	None	None	None	None	None	0	0	1.0	2	0.0	0	0.75	0	1	0	1	2	0	1.0	2	2	0.2	3	0.4	0	0	0	0	0	0	0	0	0	0	0	0
7420	0.11909112825903108	0.07159137194643454	0.07158514187130322	0.6718522322358211	None	0	0	0.23529411764705882	4	0.8260869565217391	19	0.3787878787878788	0.8260869565217391	23	19	1	0	0	0.13636363636363635	3	22	1.6666666666666667	25	0.0	0.5	0.5736982115406244	0.8994147722615009	0.533430309617223	0.8977911325133643	0.8122842150991391	0.9605052697428242	0.8565837822047057	0.925415954957579	0	0	0.0
5244	0.1104678217683405	0.022942864205184214	-0.0033879421661216036	0.7069289118436067	None	0.16666666666666666	1	0.3333333333333333	5	0.75	15	0.4074074074074074	0.75	20	15	1	0	0	0.16666666666666666	18	3	1.4666666666666666	22	0.0	1.0	0.6937071544775539	0.9103543755619297	0.4668224766523192	0.890423667987638	0.6695682340298574	0.9521485860773493	0.818818286628671	0.9218598110868241	0	0	0.0
4988	0.11652253220459352	0.07069138275599739	0.07068710267204338	0.6703305543654237	None	0	0	0.23529411764705882	4	0.8260869565217391	19	0.3787878787878788	0.8260869565217391	23	19	1	0	0	0.13636363636363635	3	22	1.6666666666666667	25	0.0	0.5	0.5736982115406244	0.8994147722615009	0.533430309617223	0.897719754165878	0.8122842150991391	0.9588518543873679	0.8565837822047057	0.9244086703020399	0	0	0.0
2835	0.004046752386968254	0.0005818041134068209	0.0005743070308325464	0.9869966844348429	None	0	0	0.3333333333333333	2	0.8333333333333334	5	0.4444444444444444	0.5	3	3	4	1	0	0.5	3	6	0.5333333333333333	8	0.08333333333333333	0.2857142857142857	0.2091442832384777	0.5710161361643278	0.7810052354551713	0.6929208701764616	0.9884688219853569	0.5	0.9691158730776117	0.5906378493398506	1.0	0.6666666666666666	0.0
5651	0.09715088855969625	0.006327415593930244	0.0022650297583595032	0.6484020020251664	None	0	0	0.25	3	0.875	14	0.375	0.875	16	14	1	0	0	0.1875	3	16	1.2	18	0.0	1.0	0.5736982115406244	0.8310456141716077	0.46648575695966876	0.9041075745105419	0.5455284380113333	0.9713744247589937	0.8565837822047057	0.9208337596735021	0	0	0.0
5037	0.11685479297299463	0.07464883923967623	0.06735832414490543	0.6622617247077742	None	0	0	0.1875	3	0.8636363636363636	19	0.5454545454545454	0.8636363636363636	22	19	1	0	0	0.09090909090909091	2	22	1.6	24	0.0	0.09090909090909091	0.6278980951488558	0.9033857715416536	0.533430309617223	0.9020632131000694	0.7109766833667148	0.958748704521492	0.8365231840157279	0.92648516636802	0	0	0.0
2836	0.012822548539648357	0.00034143971655933294	0.000304141150184858	0.9760204928231602	None	0	0	0.2	2	0.8333333333333334	10	0.35	0.4166666666666667	5	5	8	2	0	0.625	8	5	0.9333333333333333	14	0.1	0.18181818181818182	0.16048050337722844	0.6667708711159384	0.5816632269306423	0.680056624363823	0.9884688219853569	0.5	0.9670869130612424	0.6183496954299778	0.6	0.6	0.0
5433	0.11522411434856142	0.05165104925301858	0.04987410225665429	0.6977683171675068	None	0	0	0.23529411764705882	4	0.8260869565217391	19	0.3787878787878788	0.8260869565217391	23	19	1	0	0	0.13636363636363635	3	22	1.6666666666666667	25	0.0	0.5	0.5736982115406244	0.8994147722615009	0.533430309617223	0.897719754165878	0.8122842150991391	0.9605052697428242	0.8565837822047057	0.9253980621779261	0	0	0.0
4294	0.10783435516487336	0.04665522870150864	0.04581333560001766	0.6510290366319827	None	0	0	0.1875	3	0.8636363636363636	19	0.5454545454545454	0.8636363636363636	22	19	1	0	0	0.09090909090909091	2	22	1.6	24	0.0	0.09090909090909091	0.6278980951488558	0.9033857715416536	0.533430309617223	0.9020632131000694	0.7109766833667148	0.958748704521492	0.8365231840157279	0.92648516636802	0	0	0.0
2251	None	None	None	None	None	0	0	0.25	1	1.0	4	1.0	0	0	0	5	5	0	0.16666666666666666	6	1	0.4	6	0.35714285714285715	0	0	0	0	0	0	0	0	0	0	0	0
5324	0.12360752697835993	0.07116879097003886	0.06919348159466354	0.6689830442276594	None	0	0	0.23529411764705882	4	0.8260869565217391	19	0.3787878787878788	0.8260869565217391	23	19	1	0	0	0.13636363636363635	3	22	1.6666666666666667	25	0.0	0.5	0.5736982115406244	0.8994147722615009	0.533430309617223	0.8977911325133643	0.8122842150991391	0.9546737944883051	0.8565837822047057	0.9220391388318177	0	0	0.0
4565	0.10814499397549848	0.013935301317105674	0.013815187878574093	0.6171838560098013	None	0	0	0.1875	3	0.9090909090909091	20	0.36363636363636365	0.9090909090909091	22	20	1	0	0	0.13636363636363635	3	22	1.6	24	0.0	1.0	0.6278980951488558	0.895067788595611	0.4668224766523192	0.9014980663111948	0.6695682340298574	0.9636395796686223	0.8565837822047057	0.9272324641425794	0	0	0.0
2559	7.088813605428052e-05	5.717785460474441e-06	3.869197301812607e-06	0.9999932746969643	None	0	0	0.8333333333333334	5	0.14285714285714285	1	0.5625	0.14285714285714285	4	1	4	1	0	1.0	4	4	0.6	9	0.1111111111111111	0.4	0.4709377883423129	0.8346294127723598	0.48472195994557155	0.9427571565705658	0.30124366471176917	0.7565048455451636	0.7162661006322741	0.8642803250453999	1.0	0.5	0.0
3997	0.11202800066749112	0.046010962306150094	0.04480099389289465	0.6930956149774317	None	0	0	0.13333333333333333	2	0.95	19	0.5238095238095238	0.95	21	19	0	0	0	0.09523809523809523	2	21	1.4666666666666666	22	0.0	0	0.5736982115406244	0.8994389015381262	0.533430309617223	0.9027801611748547	0.6695682340298574	0.9623026895804644	0.8645867417096439	0.9277803875541007	0	0	0.0
4357	0.10849432904873076	0.048149755902550335	0.04696898310284481	0.693559127016675	None	0	0	0.13333333333333333	2	0.95	19	0.5238095238095238	0.95	21	19	0	0	0	0.09523809523809523	2	21	1.4666666666666666	22	0.0	0	0.5736982115406244	0.8994389015381262	0.533430309617223	0.9027801611748547	0.6695682340298574	0.9589031926030539	0.8565837822047057	0.9257470275844334	0	0	0.0
6498	0.11780179323953527	0.06346399477338642	0.06194542103092063	0.6692397662178373	None	0	0	0.23529411764705882	4	0.8260869565217391	19	0.3787878787878788	0.8260869565217391	23	19	1	0	0	0.13636363636363635	3	22	1.6666666666666667	25	0.0	0.5	0.5736982115406244	0.8994147722615009	0.533430309617223	0.897777399897806	0.8122842150991391	0.9605052697428242	0.8565837822047057	0.9254125119783743	0	0	0.0
4454	0.12243169510685435	0.04443956649249909	0.04441831782692442	0.6688381434242798	None	0	0	0.13333333333333333	2	0.95	19	0.5238095238095238	0.95	20	19	1	0	0	0.09523809523809523	2	21	1.4666666666666666	22	0.0	0	0.5736982115406244	0.8938229102387555	0.4668224766523192	0.9031532718714264	0.639618692832074	0.965059570349516	0.8645867417096439	0.928280353299832	0	0	0.0
3059	0.06286984372354949	0.005705903679156158	0.00523936124236112	0.9966248438633579	None	0.2857142857142857	2	0.5625	9	0.38095238095238093	8	0.35384615384615387	0.3333333333333333	9	7	13	1	0	0.38461538461538464	13	5	1.5333333333333334	23	0.03571428571428571	0.09523809523809523	0.682097978757087	0.7066716866107638	0.35707139002810007	0.8836958736787437	0.2402613404773694	0.8033532531505788	0.8515413097396168	0.8081738797794632	1.0	0.2222222222222222	0.0
3649	0.11923886221665124	0.04855465546419772	0.04793853320111479	0.712277837979568	None	0	0	0.13333333333333333	2	0.95	19	0.5238095238095238	0.95	20	19	1	0	0	0.09523809523809523	2	21	1.4666666666666666	22	0.0	0	0.5736982115406244	0.8938229102387555	0.4668224766523192	0.9031967221431674	0.6695682340298574	0.9619004529321796	0.8565837822047057	0.9262722632190454	0	0	0.0
6184	0.11798078754923016	0.06744003434497305	0.06565073370402277	0.6709928390018294	None	0	0	0.23529411764705882	4	0.8260869565217391	19	0.3787878787878788	0.8260869565217391	23	19	1	0	0	0.13636363636363635	3	22	1.6666666666666667	25	0.0	0.5	0.5736982115406244	0.8994147722615009	0.533430309617223	0.8977911325133643	0.8122842150991391	0.9605052697428242	0.8565837822047057	0.925415954957579	0	0	0.0
4151	0.11403424282547947	0.061566121608817116	0.05588074587814136	0.6691980986590627	None	0	0	0.1875	3	0.8636363636363636	19	0.5454545454545454	0.8636363636363636	22	19	1	0	0	0.09090909090909091	2	22	1.6	24	0.0	0.09090909090909091	0.6278980951488558	0.9033857715416536	0.533430309617223	0.9020632131000694	0.7409262245644982	0.9546247021606361	0.838622169549204	0.9241917289064697	0	0	0.0
426	None	None	None	None	None	0	0	0.6	3	0.4	2	0.5833333333333334	0	0	0	6	4	0	0.3333333333333333	6	2	0.4666666666666667	7	0.25	0.3333333333333333	0	0	0	0	0	0	0	0	0	0	0
777	None	None	None	None	None	0.5	1	0.5714285714285714	4	0.375	3	0.4166666666666667	0.25	4	2	5	1	0	0.6666666666666666	4	6	0.6666666666666666	10	0.08333333333333333	0.6666666666666666	0.6020116221357454	0.6386821642448911	0.5801244164238615	0.8645086468098522	0.21426792158229818	0.7955873860921898	0.8397762259586365	0.7791318173044006	1.0	0.25	0.0
2506	None	None	None	None	None	0	0	0.5	3	0.6666666666666666	4	0.8	0.3333333333333333	5	2	2	3	0	0.4	2	5	0.5333333333333333	8	0.6	0.3333333333333333	0.5914900186456862	0.891970412807018	0.5617427899099493	0.8289052981452796	0.36300727515130404	0.9054388847310837	0.8110143196283038	0.8789683330717615	0.2	0.4	0.0
5842	0.11983942078201484	0.0652742556076385	0.06510836570978122	0.6653391100713977	None	0	0	0.23529411764705882	4	0.8260869565217391	19	0.3787878787878788	0.8260869565217391	23	19	1	0	0	0.13636363636363635	3	22	1.6666666666666667	25	0.0	0.5	0.5736982115406244	0.8994147722615009	0.533430309617223	0.897719754165878	0.8122842150991391	0.9546737944883051	0.8565837822047057	0.9220205042135169	0	0	0.0
5179	0.12063907765521903	0.06431357772196981	0.06396577530831973	0.667530702144874	None	0	0	0.23529411764705882	4	0.8260869565217391	19	0.3787878787878788	0.8260869565217391	23	19	1	0	0	0.13636363636363635	3	22	1.6666666666666667	25	0.0	0.5	0.5736982115406244	0.8994147722615009	0.533430309617223	0.897719754165878	0.8122842150991391	0.9546737944883051	0.8565837822047057	0.9220205042135169	0	0	0.0
3063	0.06144451965641942	0.005174887771000359	0.0022391310310696305	0.9967194602212943	None	0.2857142857142857	2	0.5625	9	0.38095238095238093	8	0.35384615384615387	0.3333333333333333	9	7	13	1	0	0.38461538461538464	13	5	1.5333333333333334	23	0.03571428571428571	0.09523809523809523	0.682097978757087	0.7066716866107638	0.35707139002810007	0.8841952086492563	0.2402613404773694	0.8033532531505788	0.851057753572408	0.8084252879229562	1.0	0.2222222222222222	0.0
2197	None	None	None	None	None	0	0	1.0	3	0.0	0	0.6666666666666666	0	2	0	1	1	0	0.6666666666666666	3	2	0.26666666666666666	4	0.25	1.0	0	0	0	0	0	0	0	0	0	0	0
4314	0.11890838190797959	0.047816787986768444	0.04717526943714455	0.6733843161135298	None	0	0	0.1875	3	0.9047619047619048	19	0.36507936507936506	0.9047619047619048	21	19	1	0	0	0.14285714285714285	3	21	1.5333333333333334	23	0.0	1.0	0.5736982115406244	0.8994389015381262	0.533430309617223	0.9027801611748547	0.6096691516342906	0.960928526164148	0.8565837822047057	0.9269443761702603	0	0	0.0
3729	0.11467040723273114	0.0323282282022919	0.031470931340733636	0.6907135188437397	None	0	0	0.125	2	0.9545454545454546	21	0.5217391304347826	0.9545454545454546	22	21	1	0	0	0.08695652173913043	2	23	1.6	24	0.0	0	0.5736982115406244	0.8950717605593387	0.533430309617223	0.8914578980676705	0.7409262245644982	0.9579791499209689	0.8565837822047057	0.9211931003028269	0	0	0.0
6438	0.11538149146256632	0.06763309910067841	0.06665881425624731	0.6696307264477659	None	0	0	0.23529411764705882	4	0.8260869565217391	19	0.3787878787878788	0.8260869565217391	23	19	1	0	0	0.13636363636363635	3	22	1.6666666666666667	25	0.0	0.5	0.5736982115406244	0.8994147722615009	0.533430309617223	0.8977911325133643	0.8122842150991391	0.9546737944883051	0.8565837822047057	0.9220391388318177	0	0	0.0
3144	0.059657834549801975	0.002993216794074676	-0.0023593588979781135	0.9972674497555853	None	0	0	0.25	4	0.8181818181818182	18	0.38095238095238093	0.7727272727272727	19	17	4	0	0	0.14285714285714285	21	3	1.6	24	0.0	0.09090909090909091	0.682097978757087	0.920143926864336	0.4065880245248799	0.8769700030215716	0.5013767219868314	0.9134516117473015	0.9003174270316238	0.9050773877989143	0	0	0.0
1078	None	None	None	None	None	0.5	1	0.42857142857142855	3	0.625	5	0.6666666666666666	0.25	3	2	6	2	0	0.6	5	3	0.6666666666666666	10	0.13333333333333333	0.4	0.945331471044995	0.6400116005417241	0.49462158983628457	0.9154735270460526	0.24728042300457642	0.6669198167272731	0.9473406101427708	0.7715984920245255	0.6666666666666666	0.3333333333333333	0.0
5961	0.0860624690560562	0.021713150697343864	0.021461035457764708	0.7110572662128474	None	0	0	0.21428571428571427	3	0.8333333333333334	15	0.5555555555555556	0.8333333333333334	18	15	1	0	0	0.1111111111111111	2	18	1.3333333333333333	20	0.0	0.1111111111111111	0.6937071544775539	0.9028935635723475	0.5789204155936595	0.9151840708780967	0.6695682340298574	0.9588998642425806	0.838622169549204	0.9299597587991264	0	0	0.0
3328	0.05908414144252254	0.01765122601113716	0.010280937251602151	0.9907689724720999	None	0.25	1	0.36363636363636365	4	0.7142857142857143	10	0.41025641025641024	0.6428571428571429	11	9	4	1	0	0.23076923076923078	13	3	1.0666666666666667	16	0.1	0.14285714285714285	0.682097978757087	0.8218045416397343	0.41656377692295854	0.8665124569326664	0.2402613404773694	0.8227288530050293	0.8431203926254807	0.838170563802946	1.0	0	0.0
2720	0.043514937583465065	0.004310049042056698	-0.004309349789438332	0.9963201578735825	None	0	0	0.23076923076923078	3	0.8235294117647058	14	0.296875	0.7647058823529411	16	13	2	1	0	0.25	4	16	1.2666666666666666	19	0.2	0.1111111111111111	0.6454944607485247	0.8054964868503661	0.5226279020064538	0.8507477980905277	0.32011223870948013	0.7813932928452666	0.8499689506385569	0.8143353836810403	1.0	0.375	0.0
2091	None	None	None	None	None	0	0	0.25	2	0.7777777777777778	7	0.4583333333333333	0.5555555555555556	6	5	4	1	0	0.375	8	3	0.7333333333333333	11	0.09090909090909091	0.2222222222222222	0.2714566974832138	0.8391533736310235	0.18501127954195623	0.972505324656862	0.21639585749637041	0.573590830330346	0.5998066521776443	0.8627255138167387	1.0	0	0.0
6554	0.11801936602692446	0.0673959167102803	0.0672254057866036	0.6716009913014174	None	0	0	0.23529411764705882	4	0.8260869565217391	19	0.3787878787878788	0.8260869565217391	23	19	1	0	0	0.13636363636363635	3	22	1.6666666666666667	25	0.0	0.5	0.5736982115406244	0.8994147722615009	0.533430309617223	0.8977911325133643	0.8122842150991391	0.9546737944883051	0.8565837822047057	0.9220391388318177	0	0	0.0
2960	2.5724846179574152e-06	1.0534699431781756e-07	4.669384996229789e-08	0.9999902554003623	None	0.25	1	0.8181818181818182	9	0.07142857142857142	1	0.5333333333333333	0	2	0	13	1	0	0.8333333333333334	5	6	1.0666666666666667	16	0.03571428571428571	0.5454545454545454	0	0	0	0	0	0	0	0	0	0	0
3982	0.11616298520065103	0.05797070586616399	0.05021858772318161	0.6914472662909271	None	0	0	0.1875	3	0.8636363636363636	19	0.5454545454545454	0.8636363636363636	22	19	1	0	0	0.09090909090909091	2	22	1.6	24	0.0	0.09090909090909091	0.6278980951488558	0.9033857715416536	0.533430309617223	0.9020632131000694	0.7409262245644982	0.9546247021606361	0.838622169549204	0.9241917289064697	0	0	0.0
840	None	None	None	None	None	0	0	0.2857142857142857	2	0.75	6	0.7142857142857143	0.5	5	4	4	1	0	0.2857142857142857	7	2	0.6666666666666666	10	0.09090909090909091	0.5	0.5615564592504597	0.8682243625760184	0.6457145997107931	0.8896597977374349	0.43375869617807783	0.8572206059949405	0.8155450493191995	0.8723247215527457	1.0	0.2	0.0
5107	0.12059371213578733	0.0655141377043226	0.06505723227763358	0.6641805538049934	None	0	0	0.23529411764705882	4	0.8260869565217391	19	0.3787878787878788	0.8260869565217391	23	19	1	0	0	0.13636363636363635	3	22	1.6666666666666667	25	0.0	0.5	0.5736982115406244	0.8994147722615009	0.533430309617223	0.897719754165878	0.8122842150991391	0.9546737944883051	0.8565837822047057	0.9220205042135169	0	0	0.0
7190	0.12123369922290013	0.07151188011491884	0.07133132928671193	0.6708236086326647	None	0	0	0.23529411764705882	4	0.8260869565217391	19	0.3787878787878788	0.8260869565217391	23	19	1	0	0	0.13636363636363635	3	22	1.6666666666666667	25	0.0	0.5	0.5736982115406244	0.8994147722615009	0.533430309617223	0.8977911325133643	0.8122842150991391	0.9605052697428242	0.8565837822047057	0.925415954957579	0	0	0.0
6148	0.1204486537657302	0.06361932094053609	0.06329542579564586	0.6596048297326997	None	0	0	0.23529411764705882	4	0.8260869565217391	19	0.3787878787878788	0.8260869565217391	23	19	1	0	0	0.13636363636363635	3	22	1.6666666666666667	25	0.0	0.5	0.5736982115406244	0.8994147722615009	0.533430309617223	0.8977911325133643	0.8122842150991391	0.9605052697428242	0.8565837822047057	0.925415954957579	0	0	0.0
3910	0.1111074792173471	0.02957244914204603	0.028355420134829144	0.6229252343540059	None	0	0	0.13333333333333333	2	0.95	19	0.5238095238095238	0.95	20	19	1	0	0	0.09523809523809523	2	21	1.4666666666666666	22	0.0	0	0.5736982115406244	0.8938229102387555	0.4668224766523192	0.9031532718714264	0.6695682340298574	0.9619004529321796	0.8565837822047057	0.9262609519314075	0	0	0.0
780	None	None	None	None	None	0.5	1	0.5714285714285714	4	0.625	5	0.3333333333333333	0.5	5	4	4	0	0	0.8333333333333334	6	5	0.6666666666666666	10	0.0	0.8	0.3592815234832103	0.803110853071461	0.1	0.7764768183508163	0.4980345510615993	0.9139208928911828	0.8908608604868243	0.841734895956579	0	0	0.0
3980	0.11424061979859382	0.04819525994626156	0.04743718601472046	0.6837546913455936	None	0	0	0.1875	3	0.9047619047619048	19	0.36507936507936506	0.9047619047619048	21	19	1	0	0	0.14285714285714285	3	21	1.5333333333333334	23	0.0	1.0	0.5736982115406244	0.8994389015381262	0.533430309617223	0.9027801611748547	0.6096691516342906	0.960928526164148	0.8565837822047057	0.9269443761702603	0	0	0.0
1753	None	None	None	None	None	0	0	0.3333333333333333	2	0.8571428571428571	6	0.5625	0.5714285714285714	6	4	2	0	0	0.25	2	8	0.6	9	0.0	0	0.6367939987013866	0.7665273058518216	0.5394837529296082	0.8984746863180048	0.2402613404773694	0.8735184133790774	0.8637286272548591	0.8541102824532671	0	0	0.0
1779	None	None	None	None	None	0	0	0.3333333333333333	1	1.0	2	1.0	0	0	0	3	4	0	0.25	1	4	0.26666666666666666	4	0.4	0	0	0	0	0	0	0	0	0	0	0	0
2063	None	None	None	None	None	1.0	1	0.8	4	0.4	2	0.5833333333333334	0.2	4	1	2	0	0	0.75	3	4	0.4666666666666667	7	0.0	0.5	0.23605731716168626	0.8325976262138097	0.19880531909871504	0.8372312532031334	0.21639585749637041	0.8602855428707648	0.5493284027578141	0.8437669953570454	0	0	0.0
3098	0.060331489030102645	0.00184177705793611	0.001309971125517934	0.9967296567755249	None	0.2857142857142857	2	0.5625	9	0.4090909090909091	9	0.34285714285714286	0.36363636363636365	10	8	13	1	0	0.35714285714285715	14	5	1.6	24	0.03571428571428571	0.09090909090909091	0.682097978757087	0.6945028790727836	0.5013929948694467	0.8770691555673578	0.2402613404773694	0.8102054425026666	0.8478349644272984	0.804163397106155	1.0	0.1	0.0
916	None	None	None	None	None	0	0	0	0	0	0	1.0	0	0	0	0	0	0	1.0	1	1	0.06666666666666667	1	0.0	0	0	0	0	0	0	0	0	0	0	0	0
3437	0.018726084168623706	0.006832320794239851	0.005676799568606371	0.9811876696980363	None	0	0	0.4444444444444444	4	0.6363636363636364	7	0.43333333333333335	0.5454545454545454	9	6	3	1	0	0.3	3	10	0.8666666666666667	13	0.14285714285714285	0.4	0.7843695503338666	0.8268731834532905	0.6424486804249039	0.874661208845507	0.5013767219868314	0.9713383427788119	0.8565837822047057	0.9123910831095748	1.0	0.4444444444444444	0.0
4634	0.12082179564620549	0.06260590902197355	0.06257042367278129	0.6601653686426558	None	0	0	0.23529411764705882	4	0.8260869565217391	19	0.3787878787878788	0.8260869565217391	23	19	1	0	0	0.13636363636363635	3	22	1.6666666666666667	25	0.0	0.5	0.5736982115406244	0.8994147722615009	0.533430309617223	0.897719754165878	0.8122842150991391	0.9546737944883051	0.8565837822047057	0.9220205042135169	0	0	0.0
3760	0.10787127988978376	0.026536133040272	0.025770227580461536	0.617363984872898	None	0	0	0.13333333333333333	2	0.95	19	0.5238095238095238	0.95	20	19	1	0	0	0.09523809523809523	2	21	1.4666666666666666	22	0.0	0	0.5736982115406244	0.8938229102387555	0.4668224766523192	0.9031967221431674	0.6695682340298574	0.9619004529321796	0.8565837822047057	0.9262722632190454	0	0	0.0
3411	0.015997388937841434	0.002192677908108454	-0.0013230369260264884	0.9654733727902911	None	0.25	1	0.6	6	0.4166666666666667	5	0.4375	0.4166666666666667	9	5	4	1	0	0.5	4	8	0.9333333333333333	14	0.125	0.3333333333333333	0.8361774503551531	0.8618968503409088	0.6457145997107931	0.8873466037833355	0.4491935129453212	0.8103581475912144	0.8663845071487365	0.8560009185452083	1.0	0.2222222222222222	0.0
3022	0.0017313522709443733	0.0003056413728381859	0.00027243497569721817	0.9911370702439803	None	0	0	0.4	2	0.8	4	0.4666666666666667	0.4	3	2	3	1	0	0.6	3	5	0.4666666666666667	7	0.1111111111111111	0.3333333333333333	0.29004288708982	0.8240252323920684	0.5816632269306423	0.593317386930094	0.7570152654935909	0.9208183840638849	0.8728063783556331	0.8112814894993332	1.0	0	0.0
2857	0.0669287800744488	0.02021526153829328	-0.011330838542123217	0.7630184861241293	None	0	0	0.1111111111111111	1	1.0	11	0.5416666666666666	0.9090909090909091	11	10	1	1	0	0.16666666666666666	2	12	0.8666666666666667	13	0.2	0	0.7843695503338666	0.7483702580256031	0.533430309617223	0.8409167016822485	0.5884391438738418	0.973234874819309	0.8755487062546855	0.8924655348495215	1.0	0.09090909090909091	0.0
687	None	None	None	None	None	1.0	1	1.0	5	0.0	0	0.5833333333333334	0	5	0	1	1	0	0.75	4	3	0.4666666666666667	7	1.0	0.6666666666666666	0	0	0	0	0	0	0	0	0	0	0
472	None	None	None	None	None	0	0	0.6666666666666666	2	0.5	1	1.0	0	1	0	2	1	0	1.0	2	2	0.26666666666666666	4	0.14285714285714285	0	0	0	0	0	0	0	0	0	0	0	0
452	None	None	None	None	None	0	0	0.5	2	0.6666666666666666	2	0.8333333333333334	0	0	0	4	0	0	0.6666666666666666	3	2	0.3333333333333333	5	0.0	0.6666666666666666	0	0	0	0	0	0	0	0	0	0	0
2126	None	None	None	None	None	0.5	1	0.5	3	0.5714285714285714	4	0.42857142857142855	0.5714285714285714	5	4	3	1	0	0.42857142857142855	7	3	0.6	9	0.1111111111111111	1.0	0.3160172790261071	0.9475897971672066	0.5816632269306423	0.8059470842969739	0.8943785671646163	0.8034507844194371	0.9410672109372883	0.870895919089141	1.0	0.2	0.0
2623	8.807102619436503e-06	3.847590729363213e-07	5.413128555956853e-08	0.9972954966740912	None	0	0	0.2	2	0.9230769230769231	12	0.23809523809523808	0	0	0	14	1	0	0.7777777777777778	9	7	1.0	15	0.03125	0.14285714285714285	0	0	0	0	0	0	0	0	0	0	0
5821	0.11740771306054183	0.06694062569831445	0.06573522195791102	0.6657446636981914	None	0	0	0.23529411764705882	4	0.8260869565217391	19	0.3787878787878788	0.8260869565217391	23	19	1	0	0	0.13636363636363635	3	22	1.6666666666666667	25	0.0	0.5	0.5736982115406244	0.8994147722615009	0.533430309617223	0.897719754165878	0.8122842150991391	0.9605052697428242	0.8565837822047057	0.9253980621779261	0	0	0.0
3920	0.12463019137015954	0.042708642100306844	0.04244983913128034	0.6956442782131553	None	0	0	0.13333333333333333	2	0.95	19	0.5238095238095238	0.95	20	19	1	0	0	0.09523809523809523	2	21	1.4666666666666666	22	0.0	0	0.5736982115406244	0.8938229102387555	0.4668224766523192	0.9031532718714264	0.6695682340298574	0.9619004529321796	0.8565837822047057	0.9262609519314075	0	0	0.0
4892	0.11508907780908037	0.06289726535874923	0.0602523848875564	0.6516148644657163	None	0	0	0.1875	3	0.8636363636363636	19	0.5454545454545454	0.8636363636363636	22	19	1	0	0	0.09090909090909091	2	22	1.6	24	0.0	0.09090909090909091	0.6278980951488558	0.9033857715416536	0.533430309617223	0.9020632131000694	0.7109766833667148	0.958748704521492	0.8365231840157279	0.92648516636802	0	0	0.0
4501	0.10967381614215528	0.030578629425160694	0.026706038780131825	0.6281552546759113	None	0	0	0.1875	3	0.9047619047619048	19	0.36507936507936506	0.9047619047619048	21	19	1	0	0	0.14285714285714285	3	21	1.5333333333333334	23	0.0	1.0	0.5736982115406244	0.8994389015381262	0.533430309617223	0.9027801611748547	0.6096691516342906	0.960928526164148	0.8565837822047057	0.9269443761702603	0	0	0.0
1439	None	None	None	None	None	0	0	0.75	3	0.0	0	0.625	0	1	0	3	3	0	0.5	4	2	0.3333333333333333	5	0.3333333333333333	0.5	0	0	0	0	0	0	0	0	0	0	0
4351	0.12660920680104248	0.03331110364681685	0.0229806089018928	0.6162839348574828	None	0	0	0.0625	1	1.0	22	1.0	1.0	23	22	0	0	0	0.041666666666666664	1	24	1.6	24	0.0	0	0.5736982115406244	0.8994147722615009	0.533430309617223	0.897719754165878	0.8122842150991391	0.9546737944883051	0.8565837822047057	0.9220205042135169	0	0	0.0
2593	2.7885852530385345e-05	1.1746717215966376e-05	-2.7826130988628307e-06	0.9999953676652547	None	0	0	0.4	2	0.8	4	0.5833333333333334	0.4	3	2	3	0	0	0.3333333333333333	6	2	0.4666666666666667	7	0.0	0.3333333333333333	0.8083670252745387	0.5963688899471988	0.6457145997107931	0.5	0.5884391438738418	0.5	0.7173943276832385	0.5324840181920601	0	0	0.0
3571	0.06672354968535193	0.003492139914873178	-0.0030741184265061275	0.715276734886167	None	0.14285714285714285	1	0.23529411764705882	4	0.8260869565217391	19	0.3787878787878788	0.782608695652174	21	18	3	1	0	0.13636363636363635	22	3	1.6666666666666667	25	0.14285714285714285	0.08695652173913043	0.682097978757087	0.7998611394833318	0.533430309617223	0.8782307973112655	0.5013767219868314	0.9678649029583486	0.8663845071487365	0.9051196733755099	1.0	0.047619047619047616	0.0
3372	0.0469633064985288	0.009720101611091424	0.007937843951406013	0.9907588758091652	None	0.25	1	0.36363636363636365	4	0.7142857142857143	10	0.41025641025641024	0.6428571428571429	11	9	4	1	0	0.23076923076923078	13	3	1.0666666666666667	16	0.1	0.14285714285714285	0.682097978757087	0.8218000005280184	0.41656377692295854	0.8706047264773255	0.2402613404773694	0.8061409850946587	0.8515413097396168	0.8347967032400229	1.0	0.09090909090909091	0.0
1577	None	None	None	None	None	0	0	0.5	2	0.6666666666666666	2	0.8333333333333334	0	0	0	4	0	0	0.6666666666666666	3	2	0.3333333333333333	5	0.0	0.6666666666666666	0	0	0	0	0	0	0	0	0	0	0
2241	None	None	None	None	None	0	0	0.6666666666666666	4	0.42857142857142855	3	0.36	0.42857142857142855	7	3	1	2	0	1.0	5	5	0.6	9	1.0	0.4	0.362204691032917	0.8673958109693417	0.5617427899099493	0.8762253226532621	0.36300727515130404	0.7290596320373862	0.7188462104990911	0.8331865341064589	0.5714285714285714	0.7142857142857143	0.0
5624	0.1278177683228763	0.028003267520132668	0.02711675455940455	0.6581722767137068	None	0	0	0.1875	3	0.9047619047619048	19	0.36507936507936506	0.9047619047619048	22	19	0	0	0	0.14285714285714285	3	21	1.5333333333333334	23	0.0	1.0	0.6278980951488558	0.9029957874618071	0.533430309617223	0.8962776652149361	0.7409262245644982	0.9542724374097414	0.838622169549204	0.9223882988656762	0	0	0.0
6133	0.11787836442933448	0.0663032652462908	0.06555784704222656	0.6726865279538845	None	0	0	0.23529411764705882	4	0.8260869565217391	19	0.3787878787878788	0.8260869565217391	23	19	1	0	0	0.13636363636363635	3	22	1.6666666666666667	25	0.0	0.5	0.5736982115406244	0.8994147722615009	0.533430309617223	0.8977911325133643	0.8122842150991391	0.9605052697428242	0.8565837822047057	0.925415954957579	0	0	0.0
6609	0.11172992496920171	0.009620616638083633	-0.003313043221778076	0.7726626564786956	None	0	0	0.21428571428571427	3	0.8888888888888888	16	0.39215686274509803	0.8333333333333334	18	15	1	0	0	0.17647058823529413	3	17	1.3333333333333333	20	0.0	0.6666666666666666	0.560394398490736	0.8488559603216782	0.3995412043021144	0.895293701357101	0.5925735654217037	0.973132880688789	0.8626370213399494	0.9232317211004308	0	0	0.0
350	None	None	None	None	None	0.5	1	0.6666666666666666	4	0.5714285714285714	4	0.42857142857142855	0.5714285714285714	6	4	2	0	0	0.42857142857142855	7	3	0.6	9	0.0	1.0	0.6198415883980585	0.7041373898829474	0.7546299283448732	0.8432348579302303	0.4801817267479086	0.8451918110352422	0.7459284559892579	0.804655661036396	0	0	0.0
7049	0.11689573688284599	0.06750326935143014	0.06728953986958307	0.6680708924305455	None	0	0	0.23529411764705882	4	0.8260869565217391	19	0.3787878787878788	0.8260869565217391	23	19	1	0	0	0.13636363636363635	3	22	1.6666666666666667	25	0.0	0.5	0.5736982115406244	0.8994147722615009	0.533430309617223	0.8977911325133643	0.8122842150991391	0.9605052697428242	0.8565837822047057	0.925415954957579	0	0	0.0
5930	0.1140990579966463	0.05032302839156738	0.0503121551856261	0.6924626338131987	None	0	0	0.23529411764705882	4	0.8260869565217391	19	0.3787878787878788	0.8260869565217391	23	19	1	0	0	0.13636363636363635	3	22	1.6666666666666667	25	0.0	0.5	0.5736982115406244	0.8994147722615009	0.533430309617223	0.897719754165878	0.8122842150991391	0.9546737944883051	0.8565837822047057	0.9220205042135169	0	0	0.0
6875	0.08438999341476341	0.018503034980905088	0.011441268115852127	0.7041438629556077	None	0	0	0.13333333333333333	2	0.95	19	0.5238095238095238	0.95	21	19	0	0	0	0.09523809523809523	21	2	1.4666666666666666	22	0.0	0	0.705316330198021	0.9099424040639924	0.533430309617223	0.8978985949364644	0.6695682340298574	0.9528103238587119	0.8188866578945795	0.9239608303987897	0	0	0.0
1773	None	None	None	None	None	0	0	0	0	0	0	1.0	0	0	0	0	2	0	1.0	1	1	0.06666666666666667	1	0.5	0	0	0	0	0	0	0	0	0	0	0	0
1372	None	None	None	None	None	0	0	1.0	1	0	0	1.0	0	1	0	0	1	0	0.5	1	2	0.13333333333333333	2	0.3333333333333333	0	0	0	0	0	0	0	0	0	0	0	0
2431	None	None	None	None	None	0.2	1	0.3333333333333333	4	0.75	12	0.6666666666666666	0.5625	12	9	5	2	0	0.3333333333333333	9	3	1.2	18	0.18181818181818182	0.125	0.6972415978297579	0.918844043374511	0.38182970727649	0.8734506127591934	0.37670298554925463	0.9176734368888649	0.8738697468359876	0.9052157575332991	0.5416666666666666	0	0.0
1536	None	None	None	None	None	0	0	0.09090909090909091	1	1.0	14	0.3076923076923077	0	0	0	15	10	0	0.3076923076923077	4	13	1.0666666666666667	16	0.29411764705882354	0	0	0	0	0	0	0	0	0	0	0	0
5009	0.08596451788444993	0.027434547596125736	-0.010430256721393616	0.6346764842368802	None	0	0	0.23076923076923078	3	0.8235294117647058	14	0.5588235294117647	0.8235294117647058	17	14	1	0	0	0.11764705882352941	2	17	1.2666666666666666	19	0.0	0.11764705882352941	0.705316330198021	0.9226880090741213	0.533430309617223	0.8832581272132491	0.6096691516342906	0.9379068127807249	0.7747640592885288	0.9172864378439506	0	0	0.0
5862	0.12059371213578732	0.06361017968459642	0.0631665527468242	0.6641805538049934	None	0	0	0.23529411764705882	4	0.8260869565217391	19	0.3787878787878788	0.8260869565217391	23	19	1	0	0	0.13636363636363635	3	22	1.6666666666666667	25	0.0	0.5	0.5736982115406244	0.8994147722615009	0.533430309617223	0.897719754165878	0.8122842150991391	0.9546737944883051	0.8565837822047057	0.9220205042135169	0	0	0.0
1964	None	None	None	None	None	0	0	0.25	1	1.0	4	1.0	0	0	0	5	5	0	0.16666666666666666	6	1	0.4	6	0.35714285714285715	0	0	0	0	0	0	0	0	0	0	0	0
6315	0.11773699429747872	0.0642326321885506	0.06414010793112132	0.6610354409686753	None	0	0	0.23529411764705882	4	0.8260869565217391	19	0.3787878787878788	0.8260869565217391	23	19	1	0	0	0.13636363636363635	3	22	1.6666666666666667	25	0.0	0.5	0.5736982115406244	0.8994147722615009	0.533430309617223	0.8977911325133643	0.8122842150991391	0.9605052697428242	0.8565837822047057	0.925415954957579	0	0	0.0
2112	None	None	None	None	None	1.0	1	1.0	5	0.0	0	0.5833333333333334	0	4	0	2	0	0	0.75	4	3	0.4666666666666667	7	0.0	0.6666666666666666	0	0	0	0	0	0	0	0	0	0	0
5469	0.12141126004550983	0.0668554930438194	0.06585547856682125	0.6692884120054896	None	0	0	0.23529411764705882	4	0.8260869565217391	19	0.3787878787878788	0.8260869565217391	23	19	1	0	0	0.13636363636363635	3	22	1.6666666666666667	25	0.0	0.5	0.5736982115406244	0.8994147722615009	0.533430309617223	0.8977911325133643	0.8122842150991391	0.9546737944883051	0.8565837822047057	0.9220391388318177	0	0	0.0
4868	0.10741466556301019	0.04934796461630871	0.04883445216856515	0.6949894883309063	None	0	0	0.13333333333333333	2	0.95	19	0.5238095238095238	0.95	21	19	0	0	0	0.09523809523809523	2	21	1.4666666666666666	22	0.0	0	0.5736982115406244	0.8994389015381262	0.533430309617223	0.9027801611748547	0.6695682340298574	0.958929902543113	0.8565837822047057	0.9257625610482881	0	0	0.0
1646	None	None	None	None	None	0	0	1.0	1	0	0	1.0	0	0	0	1	2	0	0.5	1	2	0.13333333333333333	2	0.3333333333333333	0	0	0	0	0	0	0	0	0	0	0	0
2469	None	None	None	None	None	0	0	0.6666666666666666	2	0.5	1	1.0	0	0	0	3	2	0	1.0	2	2	0.26666666666666666	4	0.2	0	0	0	0	0	0	0	0	0	0	0	0
6086	0.11280601483112021	0.06401898364425694	0.06131067446563492	0.6463226940900391	None	0	0	0.1875	3	0.8636363636363636	19	0.5454545454545454	0.8636363636363636	22	19	1	0	0	0.09090909090909091	2	22	1.6	24	0.0	0.09090909090909091	0.6278980951488558	0.9033857715416536	0.533430309617223	0.9021334526241419	0.7409262245644982	0.9600002736267739	0.838622169549204	0.9272288458255957	0	0	0.0
6167	0.09871623497861484	0.03452399140441482	-0.0017347232178894236	0.7468986295843716	None	0	0	0.25	4	0.8181818181818182	18	0.38095238095238093	0.8181818181818182	22	18	1	0	0	0.14285714285714285	21	3	1.6	24	0.0	0.6666666666666666	0.5736982115406244	0.9033775224848578	0.533430309617223	0.8924299614555066	0.8122842150991391	0.9625009260479973	0.8565837822047057	0.9263629582011675	0	0	0.0
4317	0.10916157619215122	0.05265862869542154	0.052649017334884404	0.6907875455896969	None	0	0	0.1875	3	0.9047619047619048	19	0.36507936507936506	0.9047619047619048	21	19	1	0	0	0.14285714285714285	3	21	1.5333333333333334	23	0.0	1.0	0.5736982115406244	0.8994389015381262	0.533430309617223	0.9027801611748547	0.6695682340298574	0.9589031926030539	0.8565837822047057	0.9257470275844334	0	0	0.0
2779	0.001775307237505863	0.00032921269248985393	0.0002865320381091012	0.9952769997743799	None	0.3333333333333333	1	0.625	5	0.4444444444444444	4	0.7333333333333333	0.2222222222222222	4	2	6	1	0	0.6	5	3	0.7333333333333333	11	0.07142857142857142	0.5714285714285714	0.23605731716168626	0.6431690517110302	0.18501127954195623	0.7337711210013921	0.21639585749637041	0.5	0.5523619301648566	0.6304921558491938	1.0	0.25	0.0
4328	0.08808114490063916	0.01443743615351327	0.010553843758335362	0.58933848462629	None	0	0	0.18181818181818182	2	0.9285714285714286	13	0.5333333333333333	0.9285714285714286	14	13	1	0	0	0.13333333333333333	2	15	1.0666666666666667	16	0.0	0	0.6278980951488558	0.8859134651546552	0.46648575695966876	0.9109127492544419	0.639618692832074	0.9638383192410526	0.8565837822047057	0.9277394208256925	0	0	0.0
4462	0.12803974796803638	0.03325282012335663	0.03325116064330944	0.6533712786356111	None	0	0	0.13333333333333333	2	0.95	19	0.5238095238095238	0.95	21	19	0	0	0	0.09523809523809523	2	21	1.4666666666666666	22	0.0	0	0.682097978757087	0.9070518361317703	0.533430309617223	0.9008108837077332	0.6695682340298574	0.9538743824153445	0.8188866578945795	0.9244587379642197	0	0	0.0
1347	None	None	None	None	None	0	0	0.3333333333333333	1	1.0	2	1.0	0.5	2	1	1	1	0	0.25	4	1	0.26666666666666666	4	0.2	0	0.5726620768439361	0.5970768639529261	0.4164086828362835	0.5	0.1	0.5	0.8776111203996346	0.532728141384206	1.0	0	0.0
744	None	None	None	None	None	1.0	1	1.0	4	0.0	0	0.5555555555555556	0	3	0	1	1	0	1.0	3	3	0.3333333333333333	5	0.3333333333333333	1.0	0	0	0	0	0	0	0	0	0	0	0
761	None	None	None	None	None	0	0	1.0	1	0	0	1.0	0	0	0	1	2	0	0.5	2	1	0.13333333333333333	2	0.3333333333333333	0	0	0	0	0	0	0	0	0	0	0	0
6819	0.12218838632433472	0.06522773539388978	0.0649604683443693	0.6667522485278182	None	0	0	0.23529411764705882	4	0.8260869565217391	19	0.3787878787878788	0.8260869565217391	23	19	1	0	0	0.13636363636363635	3	22	1.6666666666666667	25	0.0	0.5	0.5736982115406244	0.8994147722615009	0.533430309617223	0.8977911325133643	0.8122842150991391	0.9605052697428242	0.8565837822047057	0.925415954957579	0	0	0.0
1860	None	None	None	None	None	0.5	2	0.5454545454545454	6	0.42857142857142855	6	0.48484848484848486	0.42857142857142855	8	6	7	1	0	0.2727272727272727	3	11	1.0666666666666667	16	0.0625	0.15384615384615385	0.682097978757087	0.7223833068391584	0.42074353188317337	0.8955094371443766	0.2402613404773694	0.88633383375752	0.8650776467762252	0.8480617768351727	1.0	0	0.0
1053	None	None	None	None	None	0	0	1.0	2	0.0	0	1.0	0	1	0	1	2	0	0.3333333333333333	1	3	0.2	3	0.4	1.0	0	0	0	0	0	0	0	0	0	0	0
2790	0.0004886991814673163	1.8146475146763815e-05	-1.6597245423672765e-05	0.9976527713520673	None	0	0	0.5	2	0.3333333333333333	1	0.625	0.3333333333333333	2	1	2	1	0	0.5	4	2	0.3333333333333333	5	0.14285714285714285	0	0.2720230671202418	0.7314494498741902	0.3797372172796762	0.5910398189992586	0.3327946852208458	0.7620566501121225	0.6271612640754798	0.6994641738607801	1.0	0.5	0.0
7137	0.11885589528840079	0.06407564610632577	0.06381902565736144	0.665960445617177	None	0	0	0.23529411764705882	4	0.8260869565217391	19	0.3787878787878788	0.8260869565217391	23	19	1	0	0	0.13636363636363635	3	22	1.6666666666666667	25	0.0	0.5	0.5736982115406244	0.8994147722615009	0.533430309617223	0.8977911325133643	0.8122842150991391	0.9605052697428242	0.8565837822047057	0.925415954957579	0	0	0.0
2466	None	None	None	None	None	0	0	0.5	2	0.6666666666666666	2	1.0	0.3333333333333333	2	1	2	2	0	0.2	5	1	0.3333333333333333	5	0.2857142857142857	1.0	0.6089380869176777	0.8426687813464294	0.7507708587545722	0.9235996493818477	0.7166164937124702	0.9444770564812025	0.91817014789847	0.911717026331825	0.75	0	0.3662810072046094
3507	0.0743307181392588	0.013648682884232172	0.009945708581966712	0.6336218388981242	None	0.14285714285714285	1	0.23529411764705882	4	0.8260869565217391	19	0.3787878787878788	0.782608695652174	21	18	3	1	0	0.13636363636363635	22	3	1.6666666666666667	25	0.14285714285714285	0.08695652173913043	0.682097978757087	0.7536808888922758	0.533430309617223	0.8790834846882178	0.5013767219868314	0.9673846248594689	0.8663845071487365	0.8969677330879153	1.0	0	0.0
3028	0.046612760960626394	0.0054876534261924905	0.0049339101631595585	0.9967507865061792	None	0.4	2	0.5384615384615384	7	0.47058823529411764	8	0.48717948717948717	0.4117647058823529	9	7	9	1	0	0.23076923076923078	13	3	1.2666666666666666	19	0.05	0.11764705882352941	0.682097978757087	0.780199115192327	0.5015417175091443	0.8865551013482362	0.4679989146219036	0.8729752444718724	0.8637600143201496	0.8519687076823034	1.0	0	0.0
4223	0.10325745411948645	0.04864688205945169	0.04863758149416387	0.6911797693744133	None	0	0	0.1875	3	0.9047619047619048	19	0.36507936507936506	0.9047619047619048	21	19	1	0	0	0.14285714285714285	3	21	1.5333333333333334	23	0.0	1.0	0.5736982115406244	0.8994389015381262	0.533430309617223	0.9027801611748547	0.6695682340298574	0.9589031926030539	0.8565837822047057	0.9257470275844334	0	0	0.0
3735	0.05269083513785323	0.009811046847012759	0.002239698927227192	0.6163115007276625	None	0	0	0.15384615384615385	2	0.9411764705882353	16	0.5277777777777778	0.9411764705882353	17	16	1	0	0	0.1111111111111111	2	18	1.2666666666666666	19	0.0	0	0.7843695503338666	0.8256599731090107	0.7576261874999035	0.9112732614214539	0.9659484775144047	0.9786570606916725	0.8565837822047057	0.9289038752354363	0	0	0.0
4972	0.11772397447041912	0.03649051158040099	0.0343233623289916	0.6474375891292772	None	0	0	0.1875	3	0.8636363636363636	19	0.5454545454545454	0.8636363636363636	22	19	1	0	0	0.09090909090909091	2	22	1.6	24	0.0	0.09090909090909091	0.6278980951488558	0.9033857715416536	0.533430309617223	0.9021009053654971	0.7409262245644982	0.9546247021606361	0.838622169549204	0.9242016938568203	0	0	0.0
7509	0.07621302721835804	0.009883730486876076	0.008994744229210648	0.59310945949544	None	0	0	0.3076923076923077	4	0.7647058823529411	13	0.3958333333333333	0.7647058823529411	17	13	1	0	0	0.1875	3	16	1.2666666666666666	19	0.0	0.5	0.705316330198021	0.9054244512995181	0.3995412043021144	0.8865971251421231	0.6695682340298574	0.9626125580382298	0.8188866578945795	0.9256185049054034	0	0	0.0
2684	6.359187372350513e-05	3.540954192412573e-07	-2.45995582609768e-07	0.999994754793473	None	0	0	0.6666666666666666	4	0.3333333333333333	2	0.4	0.16666666666666666	2	1	5	2	0	0.8	4	5	0.5333333333333333	8	0.15384615384615385	0.3333333333333333	0.38800212482499863	0.8922200350547519	0.5418983503202105	0.9187395240417866	0.3482887921221395	0.789003522488956	0.7071367145346437	0.8757332509233207	0.75	1.0	0.0
3314	0.0360062878888375	0.007637982184824437	0.005648275809358037	0.9957115193472709	None	0.25	1	0.45454545454545453	5	0.5714285714285714	8	0.5333333333333333	0.42857142857142855	8	6	7	1	0	0.3	10	3	1.0666666666666667	16	0.0625	0.14285714285714285	0.6681927662167798	0.8694252259467723	0.3887143187247063	0.8945265876533178	0.2548849240250131	0.8607538080562244	0.823009232328446	0.8756386793833478	1.0	0.125	0.0
7186	0.07262190638129602	0.0264646687904718	0.016350936028143945	0.5863366830231539	None	0	0	0.25	3	0.875	14	0.375	0.875	16	14	1	0	0	0.1875	3	16	1.2	18	0.0	1.0	0.7843695503338666	0.8213656194132958	0.7576261874999035	0.9126831057857755	0.8122842150991391	0.9745339626787833	0.8565837822047057	0.9245401123058022	0	0	0.0
3109	0.04766659492849499	0.007471425184917479	0.004551742584007436	0.9250615773964692	None	0.375	3	0.5555555555555556	10	0.44	11	0.4153846153846154	0.36	11	9	15	0	0	0.38461538461538464	5	13	1.8	27	0.0	0.375	0.7528967394001421	0.8083158409823519	0.5131623876879527	0.7869984675935399	0.3079294265834752	0.8278309291382864	0.851057753572408	0.8082668331449703	0	0	0.0
933	None	None	None	None	None	0	0	0.23076923076923078	3	0.8823529411764706	15	0.37254901960784315	0.8823529411764706	17	15	1	0	0	0.17647058823529413	3	17	1.2666666666666666	19	0.0	1.0	0.33066979863757634	0.9084486355810657	0.4065880245248799	0.9053682453182826	0.7215398085192593	0.8447369057597933	0.9003174270316238	0.8891771662767364	0	0	0.0
2031	None	None	None	None	None	0	0	0.6	3	0.6	3	0.5833333333333334	0.6	4	3	2	1	0	0.3333333333333333	6	2	0.4666666666666667	7	0.14285714285714285	0.4	0.6163461233342697	0.7875788099733168	0.4594070899690247	0.8562145298213506	0.5108820799361932	0.9039607037274936	0.8057735252302805	0.8555576651061149	1.0	0.5	0.0
2522	None	None	None	None	None	0.5	1	0.6666666666666666	4	0.5714285714285714	4	0.42857142857142855	0.5714285714285714	7	4	1	0	0	0.42857142857142855	7	3	0.6	9	0.0	1.0	0.6198415883980585	0.9604521025516303	0.42305532382093103	0.920332846252771	0.4801817267479086	0.7901918015917699	0.8893064847409766	0.910597351714813	0	0	0.0
1423	None	None	None	None	None	1.0	1	1.0	4	0.0	0	0.6666666666666666	0	2	0	3	2	0	1.0	3	3	0.4	6	0.25	0.6666666666666666	0	0	0	0	0	0	0	0	0	0	0
1561	None	None	None	None	None	0	0	0.3333333333333333	2	0.6666666666666666	4	0.6666666666666666	0.16666666666666666	1	1	6	3	0	0.75	4	3	0.5333333333333333	8	0.1875	0.8	0.3650223238490081	0.5	0.1	0.5	0.21639585749637041	0.5	0.747365930539248	0.5	1.0	1.0	0.0
5220	0.11186033063243704	0.04834393035391273	0.04800684651095682	0.6828427556423595	None	0	0	0.23529411764705882	4	0.8260869565217391	19	0.3787878787878788	0.8260869565217391	23	19	1	0	0	0.13636363636363635	3	22	1.6666666666666667	25	0.0	0.5	0.5736982115406244	0.8994147722615009	0.533430309617223	0.897719754165878	0.8122842150991391	0.9546737944883051	0.8565837822047057	0.9220205042135169	0	0	0.0
545	None	None	None	None	None	0	0	0.6	6	0.38461538461538464	5	0.5357142857142857	0.15384615384615385	6	2	8	1	0	0.5714285714285714	4	7	1.0	15	0.0625	0.25	0.4845452910182654	0.92909106704093	0.5438922320091724	0.8293571609323983	0.30514384907794023	0.7205951907676369	0.8687461061122635	0.8455915133538587	1.0	0	0.0
6324	0.11605540957682563	0.06435411158254631	0.06377404971639451	0.6629216866529427	None	0	0	0.23529411764705882	4	0.8260869565217391	19	0.3787878787878788	0.8260869565217391	23	19	1	0	0	0.13636363636363635	3	22	1.6666666666666667	25	0.0	0.5	0.5736982115406244	0.8994147722615009	0.533430309617223	0.897719754165878	0.8122842150991391	0.9605052697428242	0.8565837822047057	0.9253980621779261	0	0	0.0
2352	None	None	None	None	None	0	0	0.25	1	1.0	3	0.625	0	1	0	3	3	0	0.5	2	4	0.3333333333333333	5	0.3333333333333333	0	0	0	0	0	0	0	0	0	0	0	0
6398	0.11737374643944386	0.06072182315544896	0.06046743731200461	0.6626808014214951	None	0	0	0.23529411764705882	4	0.8260869565217391	19	0.3787878787878788	0.8260869565217391	23	19	1	0	0	0.13636363636363635	3	22	1.6666666666666667	25	0.0	0.5	0.5736982115406244	0.8994147722615009	0.533430309617223	0.8977911325133643	0.8122842150991391	0.9605052697428242	0.8565837822047057	0.925415954957579	0	0	0.0
2018	None	None	None	None	None	0	0	0.6666666666666666	2	0.5	1	1.0	0.5	2	1	1	2	0	0.25	4	1	0.26666666666666666	4	0.4	0.6666666666666666	0.1	0.5	0.9143581026282306	0.7019119327531332	0.5358903666424772	0.7131762530544061	0.9673858107234444	0.6431570610546962	0.75	0.5	0.0
948	None	None	None	None	None	0	0	0.5	1	1.0	1	0.75	0	1	0	1	1	0	1.0	2	2	0.2	3	0.2	0	0	0	0	0	0	0	0	0	0	0	0
5371	0.11636620965339345	0.027525633273573845	0.02384110308706079	0.6527325429599642	None	0	0	0.25	4	0.8181818181818182	18	0.38095238095238093	0.8181818181818182	22	18	1	0	0	0.14285714285714285	3	21	1.6	24	0.0	0.5	0.5736982115406244	0.9036120985628238	0.533430309617223	0.8982338135200594	0.8122842150991391	0.9514279460285351	0.838622169549204	0.9215476128244326	0	0	0.0
6414	0.12027863081356847	0.06898829842102194	0.06801500756681852	0.6709344891338885	None	0	0	0.23529411764705882	4	0.8260869565217391	19	0.3787878787878788	0.8260869565217391	23	19	1	0	0	0.13636363636363635	3	22	1.6666666666666667	25	0.0	0.5	0.5736982115406244	0.8994147722615009	0.533430309617223	0.8977911325133643	0.8122842150991391	0.9546737944883051	0.8565837822047057	0.9220391388318177	0	0	0.0
6936	0.12052806065609059	0.03249360786797931	0.031374254672065	0.6614589050505821	None	0	0	0.21052631578947367	4	0.8461538461538461	22	0.37333333333333335	0.8461538461538461	26	22	1	0	0	0.12	3	25	1.8666666666666667	28	0.0	0.5	0.5736982115406244	0.8901060166690825	0.533430309617223	0.8989417210486257	0.8122842150991391	0.9651166543829197	0.8565837822047057	0.9263909430139933	0	0	0.0
7281	0.12181611654113286	0.0710549902894914	0.07104351819769267	0.6683941955812944	None	0	0	0.23529411764705882	4	0.8260869565217391	19	0.3787878787878788	0.8260869565217391	23	19	1	0	0	0.13636363636363635	3	22	1.6666666666666667	25	0.0	0.5	0.5736982115406244	0.8994147722615009	0.533430309617223	0.8977911325133643	0.8122842150991391	0.9605052697428242	0.8565837822047057	0.925415954957579	0	0	0.0
1220	None	None	None	None	None	0	0	1.0	2	0.0	0	0.75	0	2	0	0	0	0	1.0	2	2	0.2	3	0.0	0	0	0	0	0	0	0	0	0	0	0	0
2619	0.007521769912258205	0.00018022428415525858	8.387691845693504e-05	0.978680672446865	None	0	0	0.6	3	0.6	3	0.4666666666666667	0.6	5	3	1	1	0	0.6	5	3	0.4666666666666667	7	0.25	1.0	0.6198415883980585	0.7689328421181201	0.7438401500114393	0.8125742638800473	0.4679989146219036	0.6956286892380491	0.8006289374113298	0.7622815834730371	1.0	0.2	0.0
2234	None	None	None	None	None	0	0	0.5	3	0.5714285714285714	4	0.75	0.2857142857142857	2	2	6	1	0	0.75	4	3	0.6	9	0.0625	0.5714285714285714	0.17421459311018492	0.5570080196538049	0.26305677837188257	0.685778166048476	0.21639585749637041	0.5	0.6126220918504676	0.5833387007497663	1.0	0.5	0.0
6043	0.09774618662135182	0.03606224807653822	-0.0015124928092895794	0.7470531797238283	None	0	0	0.25	4	0.8181818181818182	18	0.38095238095238093	0.8181818181818182	22	18	1	0	0	0.14285714285714285	21	3	1.6	24	0.0	0.6666666666666666	0.5736982115406244	0.9033775224848578	0.533430309617223	0.8924299614555066	0.8122842150991391	0.9567488771099898	0.8565837822047057	0.9229094858864179	0	0	0.0
519	None	None	None	None	None	0	0	0.25	4	0.8181818181818182	18	0.38095238095238093	0.7727272727272727	20	17	3	2	0	0.14285714285714285	3	21	1.6	24	0.2857142857142857	0.6666666666666666	0.5184430742831199	0.8842740280593205	0.41766372180999767	0.9561206674737684	0.4530321114877841	0.8511073753576534	0.7438929025924816	0.9077191602502696	0.525	0.15	0.0
740	None	None	None	None	None	0	0	0.5	1	1.0	1	0.75	0	0	0	2	0	0	1.0	2	2	0.2	3	0.0	0	0	0	0	0	0	0	0	0	0	0	0
4092	0.11686512814954696	0.024757391416594283	0.02434085025941341	0.6436828392410898	None	0	0	0.13333333333333333	2	0.95	19	0.5238095238095238	0.95	20	19	1	0	0	0.09523809523809523	2	21	1.4666666666666666	22	0.0	0	0.5736982115406244	0.8938229102387555	0.4668224766523192	0.9031532718714264	0.6695682340298574	0.9619004529321796	0.8565837822047057	0.9262609519314075	0	0	0.0
898	None	None	None	None	None	0	0	1.0	2	0.0	0	1.0	0	2	0	0	0	0	0.3333333333333333	3	1	0.2	3	0.0	1.0	0	0	0	0	0	0	0	0	0	0	0
5674	0.12124996827279043	0.024262924379135183	0.01832610517369412	0.6378917258241901	None	0.14285714285714285	1	0.23529411764705882	4	0.8260869565217391	19	0.3787878787878788	0.8260869565217391	23	19	1	0	0	0.13636363636363635	3	22	1.6666666666666667	25	0.0	0.09090909090909091	0.5736982115406244	0.8994147722615009	0.533430309617223	0.897719754165878	0.8122842150991391	0.9546737944883051	0.8565837822047057	0.9220205042135169	0	0	0.0
615	None	None	None	None	None	0	0	0.5	1	1.0	1	1.0	0	1	0	1	1	0	0.3333333333333333	3	1	0.2	3	0.2	0	0	0	0	0	0	0	0	0	0	0	0
4461	0.11029368763725549	0.03465029670687002	0.034178530715692976	0.6282131323600197	None	0	0	0.13333333333333333	2	0.95	19	0.5238095238095238	0.95	20	19	1	0	0	0.09523809523809523	2	21	1.4666666666666666	22	0.0	0	0.5736982115406244	0.8938229102387555	0.4668224766523192	0.9031532718714264	0.6096691516342906	0.9636553888223789	0.8565837822047057	0.9273683406888467	0	0	0.0
1996	None	None	None	None	None	0.5555555555555556	5	0.7	14	0.2962962962962963	8	0.6444444444444445	0.2222222222222222	7	6	21	0	0	0.2	15	3	1.9333333333333333	29	0.0	0.07407407407407407	0.7046089498433769	0.7921663583806271	0.6457145997107931	0.8857711233516745	0.5013767219868314	0.9309085422114242	0.7975634949515567	0.8803419815633108	0	0	0.0
7198	0.13774452821849104	0.019422873555266104	0.01922430426986574	0.6766093439479868	None	0	0	0.1875	3	0.9090909090909091	20	0.38095238095238093	0.8636363636363636	22	19	1	0	0	0.14285714285714285	3	21	1.6	24	0.0	0.6666666666666666	0.6278980951488558	0.8934352842607117	0.533430309617223	0.8998050358300871	0.8122842150991391	0.963066854183401	0.8565837822047057	0.9260449306277178	0	0	0.0
537	None	None	None	None	None	0	0	0	0	0	0	1.0	0	0	0	0	2	0	1.0	1	1	0.06666666666666667	1	0.5	0	0	0	0	0	0	0	0	0	0	0	0
5473	0.11509487927101955	0.06749206032013881	0.06603545188871228	0.6711983674106334	None	0	0	0.23529411764705882	4	0.8260869565217391	19	0.3787878787878788	0.8260869565217391	23	19	1	0	0	0.13636363636363635	3	22	1.6666666666666667	25	0.0	0.5	0.5736982115406244	0.8994147722615009	0.533430309617223	0.897719754165878	0.8122842150991391	0.9546737944883051	0.8565837822047057	0.9220205042135169	0	0	0.0
2995	0.021950308435847478	0.0030206845803377328	-0.0029351734719350216	0.9959165847203993	None	0.5	2	0.6363636363636364	7	0.2857142857142857	4	0.45714285714285713	0.21428571428571427	3	3	12	1	0	0.7142857142857143	5	7	1.0666666666666667	16	0.03571428571428571	0	0.7489497338409419	0.6801132056440613	0.6457145997107931	0.813306535908588	0.5154320777224238	0.8882870183637402	0.7222121126342206	0.8073835678009712	1.0	0.6666666666666666	0.0
3228	0.08011763214183655	0.004630968500776823	0.0008116710661946646	0.9181333194059266	None	0.14285714285714285	1	0.25	4	0.8095238095238095	17	0.38333333333333336	0.7619047619047619	19	16	3	1	0	0.15	20	3	1.5333333333333334	23	0.14285714285714285	0.09523809523809523	0.682097978757087	0.7451363132350715	0.533430309617223	0.8846630295821718	0.3413072339484029	0.9740778626476209	0.8663845071487365	0.9042640054772132	1.0	0	0.0
1469	None	None	None	None	None	0.3333333333333333	2	0.5714285714285714	8	0.3684210526315789	7	0.525	0.2631578947368421	7	5	13	2	0	0.625	5	8	1.4	21	0.07142857142857142	0.21052631578947367	0.5200049076612698	0.7685187365855739	0.8134826907814275	0.9145557307571742	0.8627532819184424	0.9077984477551305	0.8629560946550672	0.8757220869396203	0.5714285714285714	0.14285714285714285	0.0
7044	0.10739436935197366	0.02420415034640058	0.02056564497011275	0.6284666363090468	None	0	0	0.2	3	0.9	18	0.36666666666666664	0.9	20	18	1	0	0	0.15	3	20	1.4666666666666666	22	0.0	1.0	0.5736982115406244	0.893508737577033	0.46648575695966876	0.8956722026423566	0.6695682340298574	0.9653807569629322	0.8565837822047057	0.9265648214022602	0	0	0.0
7089	0.12099862812142731	0.06973720744075408	0.06937555530390604	0.6723415729207652	None	0	0	0.23529411764705882	4	0.8260869565217391	19	0.3787878787878788	0.8260869565217391	23	19	1	0	0	0.13636363636363635	3	22	1.6666666666666667	25	0.0	0.5	0.5736982115406244	0.8994147722615009	0.533430309617223	0.8977911325133643	0.8122842150991391	0.9588518543873679	0.8565837822047057	0.9244267810015883	0	0	0.0
1119	None	None	None	None	None	0.6666666666666666	2	0.6666666666666666	6	0.36363636363636365	4	0.4642857142857143	0.09090909090909091	2	1	10	0	0	0.5714285714285714	7	4	0.8666666666666667	13	0.0	0.6666666666666666	0.7662038521403709	0.7129154570843969	0.7436176271208994	0.9284967335010217	0.7854040263807457	0.8952906255036754	0.6728782554244085	0.866819242675854	0	0	0.0
1883	None	None	None	None	None	0	0	0.4	2	0.8	4	0.875	0.4	3	2	3	0	0	0.5	4	2	0.4666666666666667	7	0.0	0.8	0.5841816558734325	0.5963688899471988	0.4164086828362835	0.5	0.1	0.5	0.8815791167736615	0.5324840181920601	0	0	0.0
4214	0.10952363541690788	0.020733282105057444	0.019252862158103234	0.6172543591188673	None	0	0	0.14285714285714285	2	0.9473684210526315	18	0.525	0.9473684210526315	19	18	1	0	0	0.1	2	20	1.4	21	0.0	0	0.5736982115406244	0.8984657945234648	0.40021464368741544	0.9006858954156101	0.6695682340298574	0.9640831954524111	0.8645867417096439	0.9281343479887297	0	0	0.0
3056	0.06288919905113513	0.005371286418817477	0.0031819939756370045	0.996720879659663	None	0.16666666666666666	1	0.5333333333333333	8	0.4	8	0.3384615384615385	0.35	8	7	13	1	0	0.38461538461538464	13	5	1.4666666666666666	22	0.034482758620689655	0.09523809523809523	0.6718592965190117	0.7019226368923568	0.35707139002810007	0.8912861914271042	0.2402613404773694	0.8101350892413467	0.8608992780904933	0.8131234989073315	1.0	0.25	0.0
1048	None	None	None	None	None	0.5	1	0.8333333333333334	5	0.2857142857142857	2	0.6	0.2857142857142857	6	2	2	1	0	0.6	5	3	0.6	9	0.25	0.6666666666666666	0.651287488302474	0.9336620365684789	0.49009509917145344	0.9129150722451034	0.29537966656274095	0.9461246050429052	0.8918630940683974	0.9321337342892383	1.0	0.3333333333333333	0.0
5168	0.12021461754952643	0.06439761100098353	0.06422895900960843	0.6660737633300073	None	0	0	0.23529411764705882	4	0.8260869565217391	19	0.3787878787878788	0.8260869565217391	23	19	1	0	0	0.13636363636363635	3	22	1.6666666666666667	25	0.0	0.5	0.5736982115406244	0.8994147722615009	0.533430309617223	0.897719754165878	0.8122842150991391	0.9546737944883051	0.8565837822047057	0.9220205042135169	0	0	0.0
2015	None	None	None	None	None	0	0	0.5	1	1.0	1	0.75	0	1	0	1	2	0	1.0	2	2	0.2	3	0.4	0	0	0	0	0	0	0	0	0	0	0	0
623	None	None	None	None	None	0	0	0.5	5	0.3333333333333333	4	0.4666666666666667	0.3333333333333333	5	4	8	1	0	0.8333333333333334	6	5	0.9333333333333333	14	0.05263157894736842	0	0.3722219619669539	0.8966208252469904	0.41656377692295854	0.938064620070104	0.4491935129453212	0.8861932880451991	0.5782138355670412	0.9097125433985386	1.0	0.4	0.0
7336	0.12018768509458945	0.06952137134462091	0.06870754270467669	0.6715583746482858	None	0	0	0.23529411764705882	4	0.8260869565217391	19	0.3787878787878788	0.8260869565217391	23	19	1	0	0	0.13636363636363635	3	22	1.6666666666666667	25	0.0	0.5	0.5736982115406244	0.8994147722615009	0.533430309617223	0.8977911325133643	0.8122842150991391	0.9605052697428242	0.8565837822047057	0.925415954957579	0	0	0.0
4762	0.13047325249108108	0.025844403380028885	0.025609667155091137	0.6505770109631179	None	0	0	0.13333333333333333	2	0.95	19	0.5238095238095238	0.95	21	19	0	0	0	0.09523809523809523	2	21	1.4666666666666666	22	0.0	0	0.682097978757087	0.9070518361317703	0.533430309617223	0.9008108837077332	0.6695682340298574	0.9536273803851844	0.8187498952650694	0.9243282838741974	0	0	0.0
3032	0.05975696377874696	0.006161286743787506	0.005019590983081013	0.9967592779574748	None	0.2857142857142857	2	0.5625	9	0.4090909090909091	9	0.34285714285714286	0.36363636363636365	10	8	13	1	0	0.35714285714285715	14	5	1.6	24	0.03571428571428571	0.09090909090909091	0.682097978757087	0.6945028790727836	0.5013929948694467	0.8770691555673578	0.2402613404773694	0.8102054425026666	0.8478349644272984	0.804163397106155	1.0	0.1	0.0
601	None	None	None	None	None	0	0	0.1875	3	0.9047619047619048	19	0.36507936507936506	0.9047619047619048	20	19	2	0	0	0.14285714285714285	3	21	1.5333333333333334	23	0.0	1.0	0.6372958829763264	0.8936380814980079	0.4065880245248799	0.8837106363161058	0.7564066299303741	0.854660737855251	0.9003174270316238	0.8782589313289072	0	0	0.0
4729	0.11731424611126533	0.007952101031737322	0.004476054538710804	0.6868884050815292	None	0	0	0.1875	3	0.9047619047619048	19	0.36507936507936506	0.9047619047619048	22	19	0	0	0	0.14285714285714285	3	21	1.5333333333333334	23	0.0	1.0	0.6790338809372455	0.9052504296012771	0.533430309617223	0.8962014886300916	0.7409262245644982	0.9543501532301858	0.848956277868022	0.9230295342858887	0	0	0.0
6401	0.11811213194218098	0.042371890609998075	0.0422570609137927	0.703075877543535	None	0	0	0.1875	3	0.9047619047619048	19	0.38333333333333336	0.8571428571428571	21	18	1	0	0	0.15	3	20	1.5333333333333334	23	0.0	0.6666666666666666	0.5736982115406244	0.8890140445582871	0.533430309617223	0.8984231704859312	0.6695682340298574	0.9673694209866043	0.8565837822047057	0.9275705071989173	0	0	0.0
3131	0.05047786011582409	0.014125485453307815	0.008217756829251393	0.9902287175724974	None	0.25	1	0.4	4	0.6923076923076923	9	0.4166666666666667	0.6153846153846154	10	8	4	1	0	0.25	12	3	1.0	15	0.1	0.15384615384615385	0.682097978757087	0.7928306733566718	0.3868175834755293	0.8767055379412549	0.2402613404773694	0.8017730620809085	0.8478349644272984	0.827359416598147	1.0	0	0.0
1310	None	None	None	None	None	0	0	0.2	1	1.0	5	0.7777777777777778	0.2	1	1	5	3	0	1.0	3	3	0.4666666666666667	7	0.21428571428571427	1.0	0.3650223238490081	0.5	0.1173062611458556	0.5	0.21639585749637041	0.5	0.734585673413027	0.5	1.0	1.0	0.0
5986	0.12618832608081268	0.0678785859085864	0.06334317404956694	0.6676394338656937	None	0	0	0.23529411764705882	4	0.8260869565217391	19	0.3787878787878788	0.8260869565217391	23	19	1	0	0	0.13636363636363635	3	22	1.6666666666666667	25	0.0	0.5	0.5736982115406244	0.8994147722615009	0.533430309617223	0.897719754165878	0.8122842150991391	0.9546737944883051	0.8565837822047057	0.9220205042135169	0	0	0.0
3160	0.06155468541765121	0.015787048496715972	0.014530210365511696	0.986029086895648	None	0.2	1	0.38461538461538464	5	0.6470588235294118	11	0.4222222222222222	0.5294117647058824	12	9	6	1	0	0.2	15	3	1.2666666666666666	19	0.07692307692307693	0.11764705882352941	0.682097978757087	0.8392957590379898	0.41656377692295854	0.8644126591444907	0.3447274267113453	0.8016390518453002	0.819166416007327	0.8367169465809975	1.0	0	0.0
7046	0.11670422286627712	0.0636801196494892	0.06364720522920775	0.6599558841359864	None	0	0	0.23529411764705882	4	0.8260869565217391	19	0.3787878787878788	0.8260869565217391	23	19	1	0	0	0.13636363636363635	3	22	1.6666666666666667	25	0.0	0.5	0.5736982115406244	0.8994147722615009	0.533430309617223	0.8977911325133643	0.8122842150991391	0.9605052697428242	0.8565837822047057	0.925415954957579	0	0	0.0
6579	0.11772242222179642	0.06762993675845554	0.06743154372117828	0.6688641919523063	None	0	0	0.23529411764705882	4	0.8260869565217391	19	0.3787878787878788	0.8260869565217391	23	19	1	0	0	0.13636363636363635	3	22	1.6666666666666667	25	0.0	0.5	0.5736982115406244	0.8994147722615009	0.533430309617223	0.8977911325133643	0.8122842150991391	0.9605052697428242	0.8565837822047057	0.925415954957579	0	0	0.0
1493	None	None	None	None	None	0	0	0.125	1	1.0	9	0.6875	0.5555555555555556	5	5	5	3	0	1.0	4	4	0.7333333333333333	11	0.21428571428571427	0.75	0.682097978757087	0.6802306920520229	0.5752483235051946	0.7898837746075033	0.2402613404773694	0.9128497450222274	0.8663845071487365	0.8139673789219319	0.2	0.2	0.0
6194	0.12884360784958696	0.04467996646087072	0.044626858683350625	0.6837341534327226	None	0	0	0.23529411764705882	4	0.8260869565217391	19	0.3787878787878788	0.8260869565217391	23	19	1	0	0	0.13636363636363635	3	22	1.6666666666666667	25	0.0	0.5	0.5736982115406244	0.9025701996290558	0.533430309617223	0.8944705679416407	0.8122842150991391	0.9553067867892402	0.8188866578945795	0.9223840771735489	0	0	0.0
1097	None	None	None	None	None	0.3333333333333333	1	0.75	6	0.3	3	0.48	0.3	6	3	5	0	0	1.0	5	5	0.8	12	0.0	0.5714285714285714	0.5494809810444126	0.8950424864878682	0.37477439142261837	0.8286280185452396	0.7857542099271155	0.8836708087230798	0.9106435505915584	0.8716511101775384	0	0	0.0
5781	0.12145693694596937	0.06817311732614867	0.067526057846656	0.6728596786517127	None	0	0	0.23529411764705882	4	0.8260869565217391	19	0.3787878787878788	0.8260869565217391	23	19	1	0	0	0.13636363636363635	3	22	1.6666666666666667	25	0.0	0.5	0.5736982115406244	0.8994147722615009	0.533430309617223	0.8977911325133643	0.9063744699198797	0.9592962210072515	0.8565837822047057	0.9246900005329511	0	0	0.0
3821	0.11961809316750971	0.027507122912360765	0.026416242985098988	0.6579091503302563	None	0	0	0.13333333333333333	2	0.95	19	0.5238095238095238	0.95	20	19	1	0	0	0.09523809523809523	2	21	1.4666666666666666	22	0.0	0	0.5736982115406244	0.8938229102387555	0.4668224766523192	0.9031532718714264	0.6749646642601472	0.9617692193634362	0.8565837822047057	0.9261795175212186	0	0	0.0
1575	None	None	None	None	None	0	0	0.5	2	0.5	2	0.6	0.5	3	2	2	1	0	0.4	2	5	0.4	6	0.14285714285714285	0.5	0.682097978757087	0.6740010689956016	0.6457145997107931	0.8562050888460825	0.2402613404773694	0.9157394976904676	0.8663845071487365	0.8364561201910672	1.0	0.3333333333333333	0.0
4439	0.10783677294693295	0.04902100199139524	0.04850305738368823	0.6957317165001109	None	0	0	0.1875	3	0.9047619047619048	19	0.36507936507936506	0.9047619047619048	21	19	1	0	0	0.14285714285714285	3	21	1.5333333333333334	23	0.0	1.0	0.5736982115406244	0.8994389015381262	0.533430309617223	0.9027801611748547	0.6695682340298574	0.9589031926030539	0.8565837822047057	0.9257470275844334	0	0	0.0
6253	0.030675045042030905	0.003076345855425546	0.0008279401446117855	0.8465934896617385	None	0	0	0.2222222222222222	2	0.8181818181818182	9	0.5416666666666666	0.8181818181818182	11	9	1	0	0	0.16666666666666666	2	12	0.8666666666666667	13	0.0	0.18181818181818182	0.5736982115406244	0.8887352392373374	0.533430309617223	0.8985810207539511	0.8122842150991391	0.9726204531590608	0.8565837822047057	0.9314947618975765	0	0	0.0
7388	0.11586354425394106	0.06572414141758326	0.06471221262905602	0.6713380014553013	None	0	0	0.23529411764705882	4	0.8260869565217391	19	0.3787878787878788	0.8260869565217391	23	19	1	0	0	0.13636363636363635	3	22	1.6666666666666667	25	0.0	0.5	0.5736982115406244	0.8994147722615009	0.533430309617223	0.8977911325133643	0.8122842150991391	0.9605052697428242	0.8565837822047057	0.925415954957579	0	0	0.0
448	None	None	None	None	None	0	0	0.375	3	0.5555555555555556	5	0.4583333333333333	0.4444444444444444	7	4	3	4	0	0.375	3	8	0.7333333333333333	11	0.5714285714285714	0.2222222222222222	0.8471605843459381	0.9010227516665442	0.1444291952704529	0.9582492939016254	0.7696938020425561	0.7599611475231036	0.958752908823406	0.8970467403604404	0.14285714285714285	0.42857142857142855	0.0
6169	0.12290696543746804	0.07321363623049841	0.07292972490336433	0.6681236779005644	None	0	0	0.23529411764705882	4	0.8260869565217391	19	0.3787878787878788	0.8260869565217391	23	19	1	0	0	0.13636363636363635	3	22	1.6666666666666667	25	0.0	0.5	0.5736982115406244	0.8994147722615009	0.533430309617223	0.8977911325133643	0.8122842150991391	0.9605052697428242	0.8565837822047057	0.925415954957579	0	0	0.0
169	None	None	None	None	None	0	0	0.5	1	1.0	1	1.0	1.0	2	1	0	1	0	0.3333333333333333	3	1	0.2	3	0.3333333333333333	0	0.10294303477586005	0.507357055923989	0.490058477712488	0.675652888826801	0.7047842463796619	0.8062435126486013	0.9314049232984766	0.6747379154192819	1.0	0.5	0.0
2396	None	None	None	None	None	0	0	0.6666666666666666	4	0.3333333333333333	2	0.5333333333333333	0.16666666666666666	2	1	5	3	0	0.6	3	5	0.5333333333333333	8	0.23076923076923078	0.3333333333333333	0.5836285440907174	0.6824883726984109	0.6516279197626255	0.8528256050689509	0.49533629011911684	0.6398311011949738	0.7671706856641575	0.7373550382890344	0.5	0	0.1971979649072066
2122	None	None	None	None	None	0	0	0.5	1	1.0	1	0.75	0	1	0	1	1	0	1.0	2	2	0.2	3	0.2	0	0	0	0	0	0	0	0	0	0	0	0
866	None	None	None	None	None	0	0	1.0	2	0.0	0	0.75	0	2	0	0	0	0	1.0	2	2	0.2	3	0.0	0	0	0	0	0	0	0	0	0	0	0	0
434	None	None	None	None	None	0.2857142857142857	2	0.6470588235294118	11	0.21739130434782608	5	0.390625	0.21739130434782608	6	5	18	2	0	1.0	8	8	1.6666666666666667	25	0.05128205128205128	0.08695652173913043	0.5005349441825468	0.8742896861758607	0.6142724026220634	0.9205924211127889	0.7289974307406417	0.8766901236466643	0.8625878276787236	0.8925543968551686	0.5833333333333334	0.3333333333333333	0.0
2837	0.005856700073682135	0.00032715326609970857	0.0003049486790352315	0.9944870384129847	None	0.4	2	0.8461538461538461	11	0.058823529411764705	1	0.5277777777777778	0.058823529411764705	3	1	15	0	0	1.0	6	6	1.2666666666666666	19	0.0	0.42857142857142855	0.44485354691849627	0.8656898345559245	0.7603726874094454	0.8800126552801097	0.5013767219868314	0.9463299549313084	0.87082076092116	0.9039484283779471	0	0	0.0
1437	None	None	None	None	None	0.3333333333333333	2	0.7142857142857143	10	0.21052631578947367	4	0.5	0.21052631578947367	5	4	15	2	0	0.8571428571428571	6	7	1.4	21	0.06060606060606061	0.10526315789473684	0.682097978757087	0.7416872535807905	0.35707139002810007	0.9290188341393373	0.16725427432595147	0.6518936264611147	0.8933917397689581	0.8050165443788088	0.7	0.4	0.0
174	None	None	None	None	None	0	0	0.5555555555555556	5	0.2727272727272727	3	0.5416666666666666	0.18181818181818182	5	2	7	3	0	0.6666666666666666	6	4	0.8666666666666667	13	0.2	0.25	0.945331471044995	0.9080495496751102	0.49462158983628457	0.8929490876005618	0.24728042300457642	0.7525625233696303	0.9473406101427708	0.8630905784297501	0.2	0.2	0.0
5619	0.12634047000381723	0.05549021192229554	0.05531702248587971	0.6759998386795203	None	0	0	0.1875	3	0.9047619047619048	19	0.38333333333333336	0.8571428571428571	21	18	1	0	0	0.15	3	20	1.5333333333333334	23	0.0	0.6666666666666666	0.5736982115406244	0.8890140445582871	0.533430309617223	0.8983456658053144	0.6695682340298574	0.9673694209866043	0.8565837822047057	0.9275514920775257	0	0	0.0
6820	0.11525859506410235	0.06771476680914965	0.06761245961983785	0.6628804642110337	None	0	0	0.23529411764705882	4	0.8260869565217391	19	0.3787878787878788	0.8260869565217391	23	19	1	0	0	0.13636363636363635	3	22	1.6666666666666667	25	0.0	0.5	0.5736982115406244	0.8994147722615009	0.533430309617223	0.8977911325133643	0.8122842150991391	0.9605052697428242	0.8565837822047057	0.925415954957579	0	0	0.0
7498	0.11686887613641216	0.0628997212783678	0.06288839750647586	0.6570510078982383	None	0	0	0.23529411764705882	4	0.8260869565217391	19	0.3787878787878788	0.8260869565217391	23	19	1	0	0	0.13636363636363635	3	22	1.6666666666666667	25	0.0	0.5	0.5736982115406244	0.8994147722615009	0.533430309617223	0.8977911325133643	0.8122842150991391	0.9605052697428242	0.8565837822047057	0.925415954957579	0	0	0.0
6481	0.11786519735345899	0.06384968412813177	0.06381959792745338	0.6625573167622403	None	0	0	0.23529411764705882	4	0.8260869565217391	19	0.3787878787878788	0.8260869565217391	23	19	1	0	0	0.13636363636363635	3	22	1.6666666666666667	25	0.0	0.5	0.5736982115406244	0.8994147722615009	0.533430309617223	0.8977911325133643	0.8122842150991391	0.9546737944883051	0.8565837822047057	0.9220391388318177	0	0	0.0
5432	0.12317128760927121	0.06856402428109151	0.06555782966577628	0.6713642781749336	None	0	0	0.23529411764705882	4	0.8260869565217391	19	0.3787878787878788	0.8260869565217391	23	19	1	0	0	0.13636363636363635	3	22	1.6666666666666667	25	0.0	0.5	0.5736982115406244	0.8994147722615009	0.533430309617223	0.8977911325133643	0.8122842150991391	0.9605052697428242	0.8565837822047057	0.925415954957579	0	0	0.0
1349	None	None	None	None	None	0	0	0.09090909090909091	1	1.0	14	0.3076923076923077	0	0	0	15	10	0	0.3076923076923077	4	13	1.0666666666666667	16	0.29411764705882354	0	0	0	0	0	0	0	0	0	0	0	0
379	None	None	None	None	None	0	0	0.21428571428571427	3	0.8947368421052632	17	0.3684210526315789	0.8947368421052632	18	17	2	0	0	0.15789473684210525	3	19	1.4	21	0.0	1.0	0.5410747149474113	0.8992431953373827	0.4065880245248799	0.8896319434145291	0.7331698487462504	0.8537726080852891	0.9003174270316238	0.8822014310499934	0	0	0.0
6436	0.11633426600985032	0.06863501282980157	0.0677643658461844	0.6728744128843862	None	0	0	0.23529411764705882	4	0.8260869565217391	19	0.3787878787878788	0.8260869565217391	23	19	1	0	0	0.13636363636363635	3	22	1.6666666666666667	25	0.0	0.5	0.5736982115406244	0.8994147722615009	0.533430309617223	0.8977911325133643	0.8122842150991391	0.9605052697428242	0.8565837822047057	0.925415954957579	0	0	0.0
5549	0.11943320467497413	0.0685373651128253	0.06801457130765172	0.675630275033713	None	0	0	0.23529411764705882	4	0.8260869565217391	19	0.3787878787878788	0.8260869565217391	23	19	1	0	0	0.13636363636363635	3	22	1.6666666666666667	25	0.0	0.5	0.5736982115406244	0.8994147722615009	0.533430309617223	0.8977911325133643	0.8122842150991391	0.9546737944883051	0.8565837822047057	0.9220391388318177	0	0	0.0
715	None	None	None	None	None	0	0	0.25	1	1.0	3	0.625	0.6666666666666666	3	2	1	1	0	0.5	2	4	0.3333333333333333	5	0.2	0	0.6246767763592223	0.9261008430106465	0.4150621144626993	0.8576894360391121	0.8627532819184424	0.8499501434300355	0.8629560946550672	0.8828369567230827	1.0	0	0.0
4717	0.11785256325322611	0.04975224080722464	0.04966192212765442	0.7121340735815509	None	0	0	0.1875	3	0.9047619047619048	19	0.36507936507936506	0.9047619047619048	21	19	1	0	0	0.14285714285714285	3	21	1.5333333333333334	23	0.0	1.0	0.5736982115406244	0.8994389015381262	0.533430309617223	0.9027801611748547	0.6695682340298574	0.9589031926030539	0.8565837822047057	0.9257470275844334	0	0	0.0
5016	0.09959815568372617	0.0375586248740294	-0.002728286285734606	0.7462987275921483	None	0	0	0.25	4	0.8181818181818182	18	0.38095238095238093	0.8181818181818182	22	18	1	0	0	0.14285714285714285	21	3	1.6	24	0.0	0.6666666666666666	0.5736982115406244	0.9033775224848578	0.533430309617223	0.8923949227253987	0.8122842150991391	0.9567488771099898	0.8565837822047057	0.9229008305922175	0	0	0.0
6608	0.11858811794823011	0.06981020959588044	0.06978818750779543	0.6685362883822806	None	0	0	0.23529411764705882	4	0.8260869565217391	19	0.3787878787878788	0.8260869565217391	23	19	1	0	0	0.13636363636363635	3	22	1.6666666666666667	25	0.0	0.5	0.5736982115406244	0.8994147722615009	0.533430309617223	0.8977911325133643	0.8122842150991391	0.9605052697428242	0.8565837822047057	0.925415954957579	0	0	0.0
3241	0.0913371245550411	0.009032550477941208	-0.0054975694937615316	0.7513189671505511	None	0.125	1	0.2222222222222222	4	0.8333333333333334	20	0.37681159420289856	0.7916666666666666	22	19	3	1	0	0.13043478260869565	23	3	1.7333333333333334	26	0.14285714285714285	0.08333333333333333	0.682097978757087	0.8111334608175916	0.533430309617223	0.8809807629711869	0.5013767219868314	0.9656285063054462	0.8565837822047057	0.9059278897265962	1.0	0.045454545454545456	0.0
4986	0.11817633083301278	0.04324576666455268	0.043175100315550906	0.6181827315191768	None	0	0	0.17647058823529413	3	0.8695652173913043	20	0.5434782608695652	0.8695652173913043	23	20	1	0	0	0.08695652173913043	2	23	1.6666666666666667	25	0.0	0.08695652173913043	0.5736982115406244	0.9025701996290558	0.533430309617223	0.894358543955062	0.8122842150991391	0.9542164798349871	0.8142650078882991	0.9217509848755648	0	0	0.0
2620	0.001930703824471007	0.0007019007423220134	0.0007018390600426859	0.9851202706860417	None	0	0	0.6	3	0.4	2	0.4666666666666667	0.2	2	1	4	0	0	0.6	3	5	0.4666666666666667	7	0.0	0	0.4186510305021768	0.8904228380728232	0.7317014130441609	0.787784519598412	0.894461027567915	0.7191154015075278	0.8957127194812482	0.8098325678278204	0	0	0.0
6328	0.1195186680328908	0.07166468112481435	0.07165482996311039	0.6714728071738216	None	0	0	0.23529411764705882	4	0.8260869565217391	19	0.3787878787878788	0.8260869565217391	23	19	1	0	0	0.13636363636363635	3	22	1.6666666666666667	25	0.0	0.5	0.5736982115406244	0.8994147722615009	0.533430309617223	0.8977911325133643	0.8122842150991391	0.9605052697428242	0.8565837822047057	0.925415954957579	0	0	0.0
4025	0.04447246022789231	0.007843239574263104	-0.0076233181225677125	0.7765707001990163	None	0	0	0.2	2	0.9166666666666666	11	0.5384615384615384	0.9166666666666666	12	11	1	0	0	0.15384615384615385	2	13	0.9333333333333333	14	0.0	0	0.7448429402659438	0.8156846814954777	0.7576261874999035	0.9185714268067955	0.7481435014761818	0.9726099147644762	0.8565837822047057	0.9236796080267461	0	0	0.0
5947	0.11883905148576783	0.066161115157078	0.06615971266619049	0.6673480509538492	None	0	0	0.23529411764705882	4	0.8260869565217391	19	0.3787878787878788	0.8260869565217391	23	19	1	0	0	0.13636363636363635	3	22	1.6666666666666667	25	0.0	0.5	0.5736982115406244	0.8994147722615009	0.533430309617223	0.897719754165878	0.8122842150991391	0.9546737944883051	0.8565837822047057	0.9220205042135169	0	0	0.0
1848	None	None	None	None	None	0	0	1.0	3	0.0	0	0.6666666666666666	0	3	0	0	1	0	0.6666666666666666	3	2	0.26666666666666666	4	1.0	1.0	0	0	0	0	0	0	0	0	0	0	0
4937	0.1235715216186327	0.044335240450678555	0.037553740598432674	0.6992938271151354	None	0	0	0.23529411764705882	4	0.8260869565217391	19	0.3787878787878788	0.8260869565217391	23	19	1	0	0	0.13636363636363635	3	22	1.6666666666666667	25	0.0	0.5	0.5736982115406244	0.8994147722615009	0.533430309617223	0.897719754165878	0.8122842150991391	0.9546737944883051	0.8565837822047057	0.9220205042135169	0	0	0.0
7532	0.11941753554935708	0.06320122921912937	0.06319966066748108	0.661894026281362	None	0	0	0.23529411764705882	4	0.8260869565217391	19	0.3787878787878788	0.8260869565217391	23	19	1	0	0	0.13636363636363635	3	22	1.6666666666666667	25	0.0	0.5	0.5736982115406244	0.8994147722615009	0.533430309617223	0.8977911325133643	0.8122842150991391	0.9605052697428242	0.8565837822047057	0.925415954957579	0	0	0.0
6552	0.12183709905193361	0.07005993791111434	0.06868401932929705	0.6723635390798398	None	0	0	0.23529411764705882	4	0.8260869565217391	19	0.3787878787878788	0.8260869565217391	23	19	1	0	0	0.13636363636363635	3	22	1.6666666666666667	25	0.0	0.5	0.5736982115406244	0.8994147722615009	0.533430309617223	0.8977911325133643	0.8122842150991391	0.9605052697428242	0.8565837822047057	0.925415954957579	0	0	0.0
6027	0.11839051391936278	0.07112613731558802	0.07043770947247681	0.6743202515248399	None	0	0	0.23529411764705882	4	0.8260869565217391	19	0.3787878787878788	0.8260869565217391	23	19	1	0	0	0.13636363636363635	3	22	1.6666666666666667	25	0.0	0.5	0.5736982115406244	0.8994147722615009	0.533430309617223	0.8977911325133643	0.8122842150991391	0.9546737944883051	0.8565837822047057	0.9220391388318177	0	0	0.0
7444	0.13658053036844375	0.034992233531788354	0.032167371636087835	0.6700748798458749	None	0	0	0.1875	3	0.9090909090909091	20	0.36363636363636365	0.8636363636363636	22	19	1	0	0	0.13636363636363635	3	22	1.6	24	0.0	0.6666666666666666	0.6278980951488558	0.8934352842607117	0.533430309617223	0.8998050358300871	0.8593293425095094	0.9674175368774754	0.8565837822047057	0.9289549373711943	0	0	0.0
2236	None	None	None	None	None	0	0	0.6666666666666666	2	0.5	1	0.6666666666666666	0	0	0	3	2	0	0.6666666666666666	3	2	0.26666666666666666	4	0.2	0.6666666666666666	0	0	0	0	0	0	0	0	0	0	0
1647	None	None	None	None	None	0	0	0.25	1	1.0	3	1.0	0.6666666666666666	3	2	1	2	0	0.2	1	5	0.3333333333333333	5	0.4	0	0.2972805824615769	0.8239387843422677	0.5139582085345418	0.7327055631853191	0.8715334879065022	0.7601774731365885	0.8952761485156219	0.774710549206367	0.6666666666666666	0.6666666666666666	0.0
7367	0.11504949742745038	0.07006275101912186	0.06948665927388785	0.6645945404403111	None	0	0	0.23529411764705882	4	0.8260869565217391	19	0.3787878787878788	0.8260869565217391	23	19	1	0	0	0.13636363636363635	3	22	1.6666666666666667	25	0.0	0.5	0.5736982115406244	0.8994147722615009	0.533430309617223	0.8977911325133643	0.8122842150991391	0.9605052697428242	0.8565837822047057	0.925415954957579	0	0	0.0
5904	0.12729002331068137	0.04372236103831889	0.03897584144265191	0.6992716383329085	None	0	0	0.23529411764705882	4	0.8260869565217391	19	0.3787878787878788	0.8260869565217391	23	19	1	0	0	0.13636363636363635	3	22	1.6666666666666667	25	0.0	0.5	0.5736982115406244	0.8994147722615009	0.533430309617223	0.897719754165878	0.8122842150991391	0.9546737944883051	0.8565837822047057	0.9220205042135169	0	0	0.0
2632	0.0009311136921768476	0.0002302995534653568	-3.176492300657462e-06	0.9961921962174863	None	0	0	1.0	2	0.0	0	0.75	0	1	0	1	2	0	1.0	2	2	0.2	3	0.4	0	0	0	0	0	0	0	0	0	0	0	0
3520	0.006204256184199583	0.0016280495365976842	-0.001554725406568361	0.992276477914746	None	0	0	0.5	2	0.75	3	0.6	0.5	4	2	1	2	0	0.4	5	2	0.4	6	0.5	0.4	0.40666898844037636	0.8340201557222139	0.4590527472160514	0.918982659370961	0.4491935129453212	0.8236258817113066	0.5782138355670412	0.865456329109293	0.625	0.25	0.0
3204	0.04477173068883334	0.005363149656350405	0.0017924488498395608	0.997204632749148	None	0.14285714285714285	1	0.5625	9	0.38095238095238093	8	0.38333333333333336	0.3333333333333333	8	7	14	0	0	0.4166666666666667	12	5	1.5333333333333334	23	0.0	0.09523809523809523	0.7072586768405392	0.8020947543850725	0.5013929948694467	0.8137255658576655	0.2402613404773694	0.8529085661332648	0.8588949511081325	0.8240183143960118	0	0	0.0
1872	None	None	None	None	None	0.8333333333333334	5	0.7857142857142857	11	0.16666666666666666	3	0.7407407407407407	0.1111111111111111	4	2	15	1	0	0.3333333333333333	3	9	1.3333333333333333	20	0.03125	0.11764705882352941	0.7396677510773971	0.6514163245498337	0.5013929948694467	0.9336654459731489	0.5520732289896236	0.9488823620299482	0.8574611552303734	0.8873157305124475	1.0	0	0.0
2576	0.0012481829951403102	0.00011135732255511352	1.5829751684347908e-05	0.9985631976841065	None	0	0	0.8333333333333334	5	0.14285714285714285	1	0.45	0	2	0	6	2	0	0.8	4	5	0.6	9	0.14285714285714285	0.2857142857142857	0	0	0	0	0	0	0	0	0	0	0
5712	0.12074481163537276	0.0625191517442143	0.06206635187489112	0.6628312346776475	None	0	0	0.23529411764705882	4	0.8260869565217391	19	0.3787878787878788	0.8260869565217391	23	19	1	0	0	0.13636363636363635	3	22	1.6666666666666667	25	0.0	0.5	0.5736982115406244	0.8994147722615009	0.533430309617223	0.897719754165878	0.8122842150991391	0.9546737944883051	0.8565837822047057	0.9220205042135169	0	0	0.0
1076	None	None	None	None	None	0	0	1.0	2	0.0	0	0.75	0	2	0	0	0	0	1.0	2	2	0.2	3	0.0	0	0	0	0	0	0	0	0	0	0	0	0
3068	0.050768972688393116	0.012640991164999123	0.010339540192378986	0.9902258185706192	None	0.25	1	0.36363636363636365	4	0.7142857142857143	10	0.41025641025641024	0.6428571428571429	11	9	4	1	0	0.23076923076923078	13	3	1.0666666666666667	16	0.1	0.14285714285714285	0.682097978757087	0.8026750548951542	0.41656377692295854	0.8710791640527723	0.2402613404773694	0.8061409850946587	0.8445551779539046	0.8291459686330691	1.0	0	0.0
1322	None	None	None	None	None	0	0	0.36363636363636365	4	0.5714285714285714	8	0.8	0.35714285714285715	7	5	8	1	0	0.2	10	2	1.0666666666666667	16	0.05555555555555555	0	0.945331471044995	0.9396614539502952	0.49462158983628457	0.8726535438058851	0.30842455033791677	0.8585159729774942	0.9354666613232142	0.8963890407399637	1.0	0.2857142857142857	0.0
3687	0.11749188445553728	0.02599931793717654	0.02577411096654944	0.644851573084733	None	0	0	0.13333333333333333	2	0.95	19	0.5238095238095238	0.95	20	19	1	0	0	0.09523809523809523	2	21	1.4666666666666666	22	0.0	0	0.5736982115406244	0.8938229102387555	0.4668224766523192	0.9031532718714264	0.6695682340298574	0.9619004529321796	0.8565837822047057	0.9262609519314075	0	0	0.0
7283	0.1109078705686328	0.03427533499970149	0.03419723689490666	0.6765049813160116	None	0	0	0.25	4	0.8181818181818182	18	0.38095238095238093	0.8181818181818182	22	18	1	0	0	0.14285714285714285	3	21	1.6	24	0.0	0.5	0.5736982115406244	0.9036120985628238	0.533430309617223	0.8982938977235227	0.8122842150991391	0.9581438935072308	0.838622169549204	0.9252372146992791	0	0	0.0
947	None	None	None	None	None	0	0	0.6666666666666666	2	0.5	1	1.0	0	1	0	2	0	0	0.25	4	1	0.26666666666666666	4	0.0	0.6666666666666666	0	0	0	0	0	0	0	0	0	0	0
892	None	None	None	None	None	0	0	0.75	3	0.3333333333333333	1	0.625	0.3333333333333333	2	1	2	1	0	0.5	4	2	0.3333333333333333	5	0.14285714285714285	0.6666666666666666	0.5154571710394171	0.8743157460018278	0.7101501715226071	0.8747887160168554	0.5846476353003947	0.8911790603262039	0.6919677157265259	0.8803234503306799	1.0	0.5	0.0
6219	0.12212121409713969	0.07110080902403917	0.07063970942458431	0.6656398415932995	None	0	0	0.23529411764705882	4	0.8260869565217391	19	0.3787878787878788	0.8260869565217391	23	19	1	0	0	0.13636363636363635	3	22	1.6666666666666667	25	0.0	0.5	0.5736982115406244	0.8994147722615009	0.533430309617223	0.8977911325133643	0.8122842150991391	0.9605052697428242	0.8565837822047057	0.925415954957579	0	0	0.0
4538	0.1113528612692721	0.056505026362940476	0.046418882682916995	0.6743734212958904	None	0	0	0.1875	3	0.8636363636363636	19	0.5454545454545454	0.8636363636363636	22	19	1	0	0	0.09090909090909091	2	22	1.6	24	0.0	0.09090909090909091	0.6278980951488558	0.9033857715416536	0.533430309617223	0.9020632131000694	0.7409262245644982	0.9546247021606361	0.838622169549204	0.9241917289064697	0	0	0.0
2883	0.0026892847983571036	0.0003167940655526001	-4.970960627105409e-05	0.9852264152235565	None	1.0	1	0.8	4	0.4	2	0.4375	0.4	3	2	3	1	0	1.0	4	4	0.4666666666666667	7	0.1111111111111111	0.6666666666666666	0.41847781510092324	0.7147347386726701	0.4955134659701773	0.6696055162524147	0.25775876842164774	0.7281829651094307	0.7291803316669254	0.7047676547170587	1.0	0	0.0
1939	None	None	None	None	None	0	0	0.5	1	1.0	1	0.75	0	1	0	1	1	0	1.0	2	2	0.2	3	0.2	0	0	0	0	0	0	0	0	0	0	0	0
2801	0.0010170610758319983	0.00014612248382500287	-0.00014374975978351335	0.9993889917052153	None	0.5	1	0.8333333333333334	5	0.16666666666666666	1	0.6666666666666666	0	2	0	5	0	0	0.75	4	3	0.5333333333333333	8	0.0	0.8	0	0	0	0	0	0	0	0	0	0	0
2634	0.06302708570029061	0.005249187201922921	0.002026928747645571	0.9967026830543261	None	0.2857142857142857	2	0.5625	9	0.38095238095238093	8	0.35384615384615387	0.3333333333333333	9	7	13	1	0	0.38461538461538464	13	5	1.5333333333333334	23	0.03571428571428571	0.09523809523809523	0.682097978757087	0.7066716866107638	0.35707139002810007	0.8841952086492563	0.2402613404773694	0.8033532531505788	0.851057753572408	0.8084252879229562	1.0	0.2222222222222222	0.0
7053	0.11484303652125015	0.07022411460448189	0.06969041120078666	0.6709680026449004	None	0	0	0.23529411764705882	4	0.8260869565217391	19	0.3787878787878788	0.8260869565217391	23	19	1	0	0	0.13636363636363635	3	22	1.6666666666666667	25	0.0	0.5	0.5736982115406244	0.8994147722615009	0.533430309617223	0.8977911325133643	0.8122842150991391	0.9605052697428242	0.8565837822047057	0.925415954957579	0	0	0.0
1993	None	None	None	None	None	0	0	0.25	1	1.0	3	0.8333333333333334	0	0	0	4	2	0	0.6666666666666666	2	3	0.3333333333333333	5	0.16666666666666666	0	0	0	0	0	0	0	0	0	0	0	0
5078	0.11919182782554869	0.06358630970645995	0.06357701585779302	0.6603168707021247	None	0	0	0.23529411764705882	4	0.8260869565217391	19	0.3787878787878788	0.8260869565217391	23	19	1	0	0	0.13636363636363635	3	22	1.6666666666666667	25	0.0	0.5	0.5736982115406244	0.8994147722615009	0.533430309617223	0.897719754165878	0.8122842150991391	0.9546737944883051	0.8565837822047057	0.9220205042135169	0	0	0.0
277	None	None	None	None	None	0	0	0.75	3	0.0	0	0.625	0	3	0	1	3	0	0.5	2	4	0.3333333333333333	5	1.0	0.5	0	0	0	0	0	0	0	0	0	0	0
331	None	None	None	None	None	0	0	0.4	2	0.8	4	1.0	0.2	3	1	3	2	0	0.14285714285714285	7	1	0.4666666666666667	7	0.25	0.3333333333333333	0.5706705682939397	0.9456013863909539	0.765419706678307	0.8699481621122285	0.6149554644788905	0.841543469374537	0.8614512004886214	0.8949106968423897	0.6666666666666666	0.3333333333333333	0.0
640	None	None	None	None	None	0	0	0.2222222222222222	2	0.8181818181818182	9	0.7222222222222222	0.45454545454545453	7	5	5	2	0	0.5	6	3	0.8666666666666667	13	0.16666666666666666	0	0.4968480826083397	0.9479077093907928	0.5914563619563049	0.9129671374540774	0.39103071749848506	0.850090975999652	0.9280663010511987	0.9112496628617934	0.5714285714285714	0.14285714285714285	0.0
6231	0.12330288633882364	0.07117266754689337	0.07052021135768255	0.6740047818273283	None	0	0	0.23529411764705882	4	0.8260869565217391	19	0.3787878787878788	0.8260869565217391	23	19	1	0	0	0.13636363636363635	3	22	1.6666666666666667	25	0.0	0.5	0.5736982115406244	0.8994147722615009	0.533430309617223	0.8977911325133643	0.9063744699198797	0.9642178278928832	0.8565837822047057	0.9277418539215911	0	0	0.0
2477	None	None	None	None	None	0	0	0.5	4	0.5555555555555556	5	0.39285714285714285	0.3333333333333333	4	3	6	1	0	0.5714285714285714	7	4	0.7333333333333333	11	0.06666666666666667	0.2222222222222222	0.16048050337722844	0.6400311186047097	0.5816632269306423	0.5	0.9884688219853569	0.5	0.9670869130612424	0.547811735057261	1.0	0.5	0.0
3578	0.11818240948210686	0.02467623756877461	0.02326419303182725	0.629299624446084	None	0	0	0.11764705882352941	2	0.9565217391304348	22	0.5208333333333334	0.9565217391304348	23	22	1	0	0	0.08333333333333333	2	24	1.6666666666666667	25	0.0	0	0.5736982115406244	0.8833622164510616	0.533430309617223	0.9035256870519781	0.6695682340298574	0.9650972901740708	0.8565837822047057	0.926021167374412	0	0	0.0
3501	0.04086797518766356	0.014963634827359108	0.010606157411526259	0.9167599591497542	None	0	0	0.16666666666666666	2	0.8666666666666667	13	0.37777777777777777	0.8666666666666667	15	13	1	1	0	0.2	15	3	1.1333333333333333	17	0.25	0	0.5736982115406244	0.8055036253668009	0.533430309617223	0.896253861058452	0.6695682340298574	0.9787089023070856	0.8755487062546855	0.9218984652579011	1.0	0.2	0.0
6050	0.12068354245730371	0.06487355587717968	0.0646978653508786	0.6697168460442112	None	0	0	0.23529411764705882	4	0.8260869565217391	19	0.3787878787878788	0.8260869565217391	23	19	1	0	0	0.13636363636363635	3	22	1.6666666666666667	25	0.0	0.5	0.5736982115406244	0.8994147722615009	0.533430309617223	0.8977911325133643	0.8122842150991391	0.9546737944883051	0.8565837822047057	0.9220391388318177	0	0	0.0
1759	None	None	None	None	None	0	0	0.8	4	0.0	0	0.7777777777777778	0	0	0	6	2	0	1.0	3	3	0.4666666666666667	7	0.125	0.8	0	0	0	0	0	0	0	0	0	0	0
2944	0.004012922070236545	0.0002678694969587335	-0.00020410263212248644	0.9837484351995371	None	0	0	0.3333333333333333	2	0.7142857142857143	5	0.36	0.42857142857142855	4	3	4	1	0	1.0	5	5	0.6	9	0.09090909090909091	0.5	0.231221722707883	0.789499109776073	0.5816632269306423	0.6362741048932089	0.7970340774616834	0.8666915080656423	0.9140967502851534	0.7774818506137382	1.0	0.5	0.0
7187	0.11771336836003778	0.07091071183705591	0.0708519212287607	0.6681654762223608	None	0	0	0.23529411764705882	4	0.8260869565217391	19	0.3787878787878788	0.8260869565217391	23	19	1	0	0	0.13636363636363635	3	22	1.6666666666666667	25	0.0	0.5	0.5736982115406244	0.8994147722615009	0.533430309617223	0.8977911325133643	0.8122842150991391	0.9605052697428242	0.8565837822047057	0.925415954957579	0	0	0.0
2732	0.0017246388971965407	0.0001714947766948958	0.00012664292962525874	0.9950077117300195	None	0.6666666666666666	2	0.7777777777777778	7	0.2727272727272727	3	0.52	0.09090909090909091	4	1	8	2	0	1.0	5	5	0.8666666666666667	13	0.11764705882352941	0.2222222222222222	0.7597197813001023	0.9569323941488913	0.6092668992481968	0.9214824261224805	0.4344399121534245	0.9374060545148669	0.762644368351034	0.9402900818884526	0.625	0.5	0.0
2295	None	None	None	None	None	0	0	0.75	6	0.2	2	0.48	0	1	0	10	1	0	1.0	5	5	0.8	12	0.043478260869565216	0.6	0	0	0	0	0	0	0	0	0	0	0
153	None	None	None	None	None	0	0	1.0	1	0	0	1.0	0	0	0	1	2	0	0.5	2	1	0.13333333333333333	2	0.3333333333333333	0	0	0	0	0	0	0	0	0	0	0	0
3559	0.1185987228177266	0.028163784894662928	0.027217291344092676	0.6513777272978507	None	0	0	0.13333333333333333	2	0.95	19	0.5238095238095238	0.95	20	19	1	0	0	0.09523809523809523	2	21	1.4666666666666666	22	0.0	0	0.5736982115406244	0.8938229102387555	0.4668224766523192	0.9031532718714264	0.6695682340298574	0.9619004529321796	0.8565837822047057	0.9262609519314075	0	0	0.0
4577	0.12233261898529353	0.03775487669793276	0.037741615712418936	0.6733551248567503	None	0	0	0.125	2	0.9523809523809523	20	0.5476190476190477	0.9047619047619048	21	19	1	0	0	0.09523809523809523	2	21	1.5333333333333334	23	0.0	0	0.682097978757087	0.8974293389123008	0.533430309617223	0.9042487304398108	0.8122842150991391	0.9583178526905956	0.8565837822047057	0.9252890753887274	0	0	0.0
6664	0.10820812835518269	0.020018652983539144	0.017867916830246872	0.6732961856169349	None	0	0	0.2222222222222222	4	0.84	21	0.375	0.84	25	21	1	0	0	0.125	3	24	1.8	27	0.0	0.5	0.5736982115406244	0.8951072028911254	0.533430309617223	0.9043953518409823	0.6695682340298574	0.9644167310006693	0.8565837822047057	0.9284796151577119	0	0	0.0
2789	0.0015573843856539792	2.4900817579990873e-05	-1.0730051286469885e-05	0.9933249671234923	None	0	0	0.4	2	0.8	4	0.4666666666666667	0.4	3	2	3	1	0	0.6	3	5	0.4666666666666667	7	0.1111111111111111	0.3333333333333333	0.16048050337722844	0.6202967169620283	0.5816632269306423	0.5	0.7970340774616834	0.7114490310794988	0.9368023673337162	0.6140606072424541	1.0	0.3333333333333333	0.0
2361	None	None	None	None	None	0	0	0.6	3	0.4	2	0.5833333333333334	0	0	0	6	4	0	0.3333333333333333	6	2	0.4666666666666667	7	0.25	0.3333333333333333	0	0	0	0	0	0	0	0	0	0	0
2959	0.004511665685469221	0.0007272612332207287	0.0007261859062209876	0.9536045382583825	None	0	0	0.625	5	0.3	3	0.5	0.2	3	2	8	0	0	0.6666666666666666	4	6	0.8	12	0.0	0.3333333333333333	0.2091442832384777	0.8908420878580754	0.5816632269306423	0.6817909939849757	0.8952957891613155	0.696089298099446	0.9336159608832917	0.7738261809203794	0	0	0.0
1884	None	None	None	None	None	0	0	0.3333333333333333	3	0.7272727272727273	8	0.48148148148148145	0.5454545454545454	8	6	4	1	0	0.3333333333333333	3	9	0.8666666666666667	13	0.1	0	0.6278980951488558	0.7751629744096361	0.5024272401973006	0.8749945033879254	0.754345270907724	0.9692758338798979	0.8576392222439283	0.9012939933827493	1.0	0.125	0.0
3804	0.11090234728071616	0.027233215685950888	0.025406368498302145	0.6618215683051771	None	0	0	0.17647058823529413	3	0.9130434782608695	21	0.36231884057971014	0.9130434782608695	23	21	1	0	0	0.13043478260869565	3	23	1.6666666666666667	25	0.0	1.0	0.5736982115406244	0.8994147722615009	0.533430309617223	0.8977581902996764	0.8122842150991391	0.9600423163194957	0.8645867417096439	0.9251279765218606	0	0	0.0
3262	0.028710673001021755	0.004242090038806983	0.001771892837404657	0.9958732332275433	None	0.25	1	0.4	4	0.6923076923076923	9	0.375	0.5384615384615384	9	7	5	1	0	0.4	10	4	1.0	15	0.08333333333333333	0.15384615384615385	0.682097978757087	0.8717712723847236	0.4844156737382467	0.8815535754167979	0.5013767219868314	0.868878912569493	0.8312614477419891	0.8741696273696863	1.0	0.1111111111111111	0.0
3472	0.00650403137005161	0.00034719124023093096	-0.00024329688851529305	0.9909717347381756	None	1.0	1	0.6	3	0.4	2	0.4666666666666667	0.4	4	2	2	1	0	0.6	3	5	0.4666666666666667	7	0.16666666666666666	0.5	0.600510343372198	0.9035658501966576	0.6457145997107931	0.8895689781061794	0.4230989561477448	0.855813172034099	0.8004602813980759	0.8844155494291425	1.0	0.5	0.0
1270	None	None	None	None	None	0	0	0.5	1	1.0	1	0.75	0	1	0	1	5	0	1.0	2	2	0.2	3	1.0	0	0	0	0	0	0	0	0	0	0	0	0
5251	0.12240097428139328	0.06518602674468855	0.06446512305144284	0.660482722651509	None	0	0	0.23529411764705882	4	0.8260869565217391	19	0.3787878787878788	0.8260869565217391	23	19	1	0	0	0.13636363636363635	3	22	1.6666666666666667	25	0.0	0.5	0.5736982115406244	0.8994147722615009	0.533430309617223	0.897719754165878	0.9063744699198797	0.9592962210072515	0.8565837822047057	0.9246719477724151	0	0	0.0
5730	0.10214532523865949	0.021607146139545928	-0.0025918257634007743	0.7035023660567442	None	0.16666666666666666	1	0.3333333333333333	5	0.75	15	0.4074074074074074	0.75	20	15	1	0	0	0.16666666666666666	18	3	1.4666666666666666	22	0.0	1.0	0.6937071544775539	0.9103543755619297	0.4668224766523192	0.890423667987638	0.6695682340298574	0.9521485860773493	0.818818286628671	0.9218598110868241	0	0	0.0
6980	0.12049484582357976	0.06813019437382631	0.0680746469051972	0.6653329446611767	None	0	0	0.23529411764705882	4	0.8260869565217391	19	0.3787878787878788	0.8260869565217391	23	19	1	0	0	0.13636363636363635	3	22	1.6666666666666667	25	0.0	0.5	0.5736982115406244	0.8994147722615009	0.533430309617223	0.8977911325133643	0.8122842150991391	0.9605052697428242	0.8565837822047057	0.925415954957579	0	0	0.0
4315	0.10074561935699591	0.009254808219202028	0.006113084757165742	0.5748988851308559	None	0	0	0.14285714285714285	3	0.896551724137931	26	0.5344827586206896	0.896551724137931	29	26	1	0	0	0.06896551724137931	2	29	2.066666666666667	31	0.0	0.06896551724137931	0.5736982115406244	0.8815950240409827	0.533430309617223	0.9022756520883832	0.8122842150991391	0.969764068949719	0.8565837822047057	0.928650209470201	0	0	0.0
5495	0.12166920214303148	0.0693088110737333	0.06841848428750176	0.6750342456587066	None	0	0	0.23529411764705882	4	0.8260869565217391	19	0.3787878787878788	0.8260869565217391	23	19	1	0	0	0.13636363636363635	3	22	1.6666666666666667	25	0.0	0.5	0.5736982115406244	0.8994147722615009	0.533430309617223	0.8977911325133643	0.8122842150991391	0.9546737944883051	0.8565837822047057	0.9220391388318177	0	0	0.0
4002	0.12018768177903198	0.045096339900560056	0.0450890459760696	0.7136199446964001	None	0	0	0.13333333333333333	2	0.95	19	0.5238095238095238	0.95	20	19	1	0	0	0.09523809523809523	2	21	1.4666666666666666	22	0.0	0	0.5736982115406244	0.8938229102387555	0.4668224766523192	0.9031532718714264	0.6695682340298574	0.9623713668119926	0.8565837822047057	0.926554713480976	0	0	0.0
1831	None	None	None	None	None	0.5	1	0.5714285714285714	4	0.5	4	0.6666666666666666	0.25	3	2	6	0	0	0.6	3	5	0.6666666666666666	10	0.0	0.8	0.44485354691849627	0.7512824244549597	0.5015417175091443	0.8946099182180846	0.3503718345884589	0.7686224294968355	0.6505077989176373	0.8148107020303405	0	0	0.0
308	None	None	None	None	None	0	0	0.5	1	1.0	1	0.75	0	0	0	2	2	0	1.0	2	2	0.2	3	0.25	0	0	0	0	0	0	0	0	0	0	0	0
3577	0.13299133249892675	0.04072245826591872	0.03986310844942269	0.6920132487424207	None	0	0	0.13333333333333333	2	0.95	19	0.5238095238095238	0.95	20	19	1	0	0	0.09523809523809523	2	21	1.4666666666666666	22	0.0	0	0.5736982115406244	0.8938229102387555	0.4668224766523192	0.9031532718714264	0.6695682340298574	0.9619004529321796	0.8565837822047057	0.9262609519314075	0	0	0.0
2192	None	None	None	None	None	0	0	0.2857142857142857	2	0.75	6	0.5555555555555556	0.5	4	4	5	2	0	0.2222222222222222	2	9	0.6666666666666666	10	0.14285714285714285	0	0.18481239330785307	0.9395171324053835	0.6907516936691896	0.8064503022438704	0.9884688219853569	0.6064982733639473	0.9657598499016636	0.8226263307353183	0.625	0.25	0.0
6526	0.12232733277127374	0.03424600544161902	0.03196307550955306	0.6637087716038218	None	0.14285714285714285	1	0.25	4	0.8181818181818182	18	0.38095238095238093	0.8181818181818182	22	18	1	0	0	0.14285714285714285	3	21	1.6	24	0.0	0.09523809523809523	0.6278980951488558	0.9033857715416536	0.533430309617223	0.9021334526241419	0.7409262245644982	0.9600002736267739	0.838622169549204	0.9272288458255957	0	0	0.0
4047	0.11079363365998486	0.03040469974409368	0.02910812749217948	0.6224852773887863	None	0	0	0.13333333333333333	2	0.95	19	0.5238095238095238	0.95	20	19	1	0	0	0.09523809523809523	2	21	1.4666666666666666	22	0.0	0	0.5736982115406244	0.8938229102387555	0.4668224766523192	0.9031532718714264	0.6695682340298574	0.9619004529321796	0.8565837822047057	0.9262609519314075	0	0	0.0
6355	0.12053413498074886	0.06954584414415511	0.06881504714464516	0.6673333227237692	None	0	0	0.23529411764705882	4	0.8260869565217391	19	0.3787878787878788	0.8260869565217391	23	19	1	0	0	0.13636363636363635	3	22	1.6666666666666667	25	0.0	0.5	0.5736982115406244	0.8994147722615009	0.533430309617223	0.8977911325133643	0.8122842150991391	0.9546737944883051	0.8565837822047057	0.9220391388318177	0	0	0.0
2256	None	None	None	None	None	0.5	1	0.5	3	0.5	3	0.4444444444444444	0.5	3	3	4	4	0	0.5	6	3	0.5333333333333333	8	0.3333333333333333	1.0	0.1118167235159792	0.714555495179585	0.5816632269306423	0.8131818355952711	0.9884688219853569	0.5	0.9729330124537304	0.6891490428809581	0.3333333333333333	0.3333333333333333	0.0
3603	0.024615728430357618	0.0011844123066700823	0.00041526274729148353	0.6881273918912532	None	0	0	0.25	2	0.9	9	0.5454545454545454	0.8	9	8	2	0	0	0.18181818181818182	2	11	0.8	12	0.0	0	0.682097978757087	0.8955627686086896	0.5149707681225377	0.8441788850096942	0.41188644354496073	0.8922807813950219	0.7975634949515567	0.8791343605947768	0	0	0.0
915	None	None	None	None	None	0	0	0.2857142857142857	2	0.875	7	0.4166666666666667	0.625	5	5	4	1	0	0.375	8	3	0.6666666666666666	10	0.08333333333333333	0	0.7898228119210071	0.9671033842873126	0.42238188443563	0.8216487379649922	0.4520161006840544	0.7576187928303827	0.9121906574617374	0.882472375377619	1.0	0.6	0.0
3608	0.09153014166320139	0.012872250372725633	0.01040521193995126	0.7148709265650844	None	0	0	0.125	2	0.9523809523809523	20	0.36507936507936506	0.8571428571428571	19	18	3	1	0	0.14285714285714285	3	21	1.5333333333333334	23	0.1111111111111111	0.09090909090909091	0.6616206142809362	0.7592921512652813	0.533430309617223	0.8846630295821718	0.3001604228729362	0.9758873202573024	0.8663845071487365	0.9085108894516701	1.0	0.05263157894736842	0.0
2010	None	None	None	None	None	0.3333333333333333	1	0.3333333333333333	3	0.7272727272727273	8	0.3939393939393939	0.7272727272727273	11	8	1	1	0	0.2727272727272727	3	11	0.8666666666666667	13	0.3333333333333333	0.2	0.682097978757087	0.7409888082053363	0.5988022035378872	0.892614207106262	0.2402613404773694	0.8181355534026851	0.8663845071487365	0.8259994648279646	1.0	0	0.0
4697	0.13473393939649256	0.059181235171810787	0.05283142089400978	0.6736434423955877	None	0	0	0.23529411764705882	4	0.8260869565217391	19	0.3787878787878788	0.8260869565217391	23	19	1	0	0	0.13636363636363635	3	22	1.6666666666666667	25	0.0	0.5	0.5736982115406244	0.8994147722615009	0.533430309617223	0.897719754165878	0.8122842150991391	0.9546737944883051	0.8565837822047057	0.9220205042135169	0	0	0.0
7359	0.12044764045153285	0.06276120086299927	0.0624258967787949	0.6569022520642647	None	0	0	0.23529411764705882	4	0.8260869565217391	19	0.3787878787878788	0.8260869565217391	23	19	1	0	0	0.13636363636363635	3	22	1.6666666666666667	25	0.0	0.5	0.5736982115406244	0.8994147722615009	0.533430309617223	0.8977911325133643	0.8122842150991391	0.9605052697428242	0.8565837822047057	0.925415954957579	0	0	0.0
535	None	None	None	None	None	0	0	0.2857142857142857	2	0.875	7	0.5555555555555556	0.75	8	6	1	0	0	0.2222222222222222	9	2	0.6666666666666666	10	0.0	0	0.5560460335987976	0.9314518165808818	0.47569379714054094	0.9585791676498567	0.49621738182308545	0.9159118557867749	0.9457835796696922	0.9377880446792973	0	0	0.0
976	None	None	None	None	None	0	0	0.13333333333333333	2	0.95	19	0.5238095238095238	0.95	20	19	1	0	0	0.09523809523809523	21	2	1.4666666666666666	22	0.0	0	0.503633203280432	0.9072723321006989	0.5867169320420861	0.8704259926534278	0.9041286940933844	0.9583180713217608	0.8407944768566471	0.9198422871256893	0	0	0.0
6569	0.11843356996004058	0.06444633910858343	0.06444592937982026	0.6583147848949245	None	0	0	0.23529411764705882	4	0.8260869565217391	19	0.3787878787878788	0.8260869565217391	23	19	1	0	0	0.13636363636363635	3	22	1.6666666666666667	25	0.0	0.5	0.5736982115406244	0.8994147722615009	0.533430309617223	0.8977911325133643	0.8122842150991391	0.9605052697428242	0.8565837822047057	0.925415954957579	0	0	0.0
2359	None	None	None	None	None	0	0	0.75	3	0.5	2	0.6666666666666666	0.25	3	1	2	2	0	1.0	3	3	0.4	6	0.3333333333333333	0.6666666666666666	0.43870808818651896	0.7638508665363599	0.5231015450836949	0.8836755316319216	0.2765641700982301	0.8902579494935677	0.6761855822229546	0.8538345282989829	0.6666666666666666	0	0.0
207	None	None	None	None	None	0.25	2	0.5	9	0.4166666666666667	10	0.40625	0.2916666666666667	8	7	17	2	0	1.0	8	8	1.7333333333333334	26	0.05405405405405406	0.08333333333333333	0.591810805488969	0.8919840897009903	0.6142724026220634	0.9337690519316234	0.6624674042033807	0.8906191981004242	0.8845496408738374	0.9076084499386263	0.5625	0.25	0.0
3766	0.11953775471634917	0.027869597444524115	0.02614858281934323	0.654543931031732	None	0	0	0.13333333333333333	2	0.95	19	0.5238095238095238	0.95	20	19	1	0	0	0.09523809523809523	2	21	1.4666666666666666	22	0.0	0	0.5736982115406244	0.8938229102387555	0.4668224766523192	0.9031532718714264	0.6695682340298574	0.9619004529321796	0.8565837822047057	0.9262609519314075	0	0	0.0
4851	0.09437585945472465	0.028762868675603875	-0.02867429524947741	0.6314058728608002	None	0	0	0.21428571428571427	3	0.8421052631578947	16	0.5526315789473685	0.8421052631578947	19	16	1	0	0	0.10526315789473684	2	19	1.4	21	0.0	0.10526315789473684	0.5736982115406244	0.9147856608326926	0.533430309617223	0.8923829017890625	0.8122842150991391	0.9472062894639997	0.7747640592885288	0.9211919700384029	0	0	0.0
143	None	None	None	None	None	0	0	0.5	5	0.4166666666666667	5	0.42424242424242425	0.25	8	3	5	0	0	0.2727272727272727	11	3	0.9333333333333333	14	0.0	0.3076923076923077	0.714685483749036	0.9500199259433942	0.5118114554777573	0.8907155134180608	0.38259427234696713	0.8535524865673879	0.9106958558539008	0.9062391954236908	0	0	0.0
6257	0.11696890883206472	0.06724483365270259	0.06666403501985996	0.6734682705598634	None	0	0	0.23529411764705882	4	0.8260869565217391	19	0.3787878787878788	0.8260869565217391	23	19	1	0	0	0.13636363636363635	3	22	1.6666666666666667	25	0.0	0.5	0.5736982115406244	0.8994147722615009	0.533430309617223	0.8977911325133643	0.9063744699198797	0.9642178278928832	0.8565837822047057	0.9277418539215911	0	0	0.0
6082	0.12023469882414223	0.07060883667232774	0.0688902982067476	0.6700001309067019	None	0	0	0.23529411764705882	4	0.8260869565217391	19	0.3787878787878788	0.8260869565217391	23	19	1	0	0	0.13636363636363635	3	22	1.6666666666666667	25	0.0	0.5	0.5736982115406244	0.8994147722615009	0.533430309617223	0.8977911325133643	0.8122842150991391	0.9605052697428242	0.8565837822047057	0.925415954957579	0	0	0.0
7513	0.11599780740915185	0.06324836273988002	0.0622271963256512	0.6668770474922641	None	0	0	0.23529411764705882	4	0.8260869565217391	19	0.3787878787878788	0.8260869565217391	23	19	1	0	0	0.13636363636363635	3	22	1.6666666666666667	25	0.0	0.5	0.5736982115406244	0.8994147722615009	0.533430309617223	0.8977911325133643	0.8122842150991391	0.9605052697428242	0.8565837822047057	0.925415954957579	0	0	0.0
4707	0.11797500077420693	0.06509594468256572	0.053215743738527936	0.6659662789588194	None	0	0	0.1875	3	0.8636363636363636	19	0.5454545454545454	0.8636363636363636	22	19	1	0	0	0.09090909090909091	2	22	1.6	24	0.0	0.09090909090909091	0.6278980951488558	0.9033857715416536	0.533430309617223	0.9020632131000694	0.7409262245644982	0.9546247021606361	0.838622169549204	0.9241917289064697	0	0	0.0
461	None	None	None	None	None	0	0	0	0	0	0	1.0	0	0	0	0	2	0	1.0	1	1	0.06666666666666667	1	0.5	0	0	0	0	0	0	0	0	0	0	0	0
5858	0.1201421032750491	0.07070495111531898	0.06936386706323618	0.66885146068478	None	0	0	0.23529411764705882	4	0.8260869565217391	19	0.3787878787878788	0.8260869565217391	23	19	1	0	0	0.13636363636363635	3	22	1.6666666666666667	25	0.0	0.5	0.5736982115406244	0.8994147722615009	0.533430309617223	0.8977911325133643	0.8122842150991391	0.9605052697428242	0.8565837822047057	0.925415954957579	0	0	0.0
659	None	None	None	None	None	0.5	1	0.8333333333333334	5	0.16666666666666666	1	0.8888888888888888	0	4	0	3	0	0	1.0	3	3	0.5333333333333333	8	0.0	0.8	0	0	0	0	0	0	0	0	0	0	0
2259	None	None	None	None	None	1.0	1	1.0	4	0.25	1	0.5	0.25	3	1	2	0	0	0.75	3	4	0.4	6	0.0	1.0	0.44485354691849627	0.8873473307039377	0.7802956534495088	0.9105754625474921	0.8004532331504729	0.7108694715706659	0.8451805158832062	0.8533857216018271	0	0	0.0
6997	0.11893897271273866	0.07013702568889778	0.06927814066993439	0.6718060946238217	None	0	0	0.23529411764705882	4	0.8260869565217391	19	0.3787878787878788	0.8260869565217391	23	19	1	0	0	0.13636363636363635	3	22	1.6666666666666667	25	0.0	0.5	0.5736982115406244	0.8994147722615009	0.533430309617223	0.8977911325133643	0.8122842150991391	0.9605052697428242	0.8565837822047057	0.925415954957579	0	0	0.0
1116	None	None	None	None	None	0	0	0.75	3	0.5	2	0.6	0.5	5	2	0	1	0	0.4	5	2	0.4	6	1.0	0.5	0.5505942679114526	0.7731655568538551	0.4671972694566987	0.7672574950866606	0.9043928565041008	0.5405393067335078	0.8693499615479487	0.702777396344201	1.0	0.6	0.0
6421	0.11960091388765948	0.06124428141071981	0.06124123194873676	0.6585949896623657	None	0	0	0.23529411764705882	4	0.8260869565217391	19	0.3787878787878788	0.8260869565217391	23	19	1	0	0	0.13636363636363635	3	22	1.6666666666666667	25	0.0	0.5	0.5736982115406244	0.8994147722615009	0.533430309617223	0.8977911325133643	0.8122842150991391	0.9605052697428242	0.8565837822047057	0.925415954957579	0	0	0.0
861	None	None	None	None	None	0	0	0.1111111111111111	2	0.96	24	1.0	0.96	26	24	0	0	0	0.037037037037037035	27	1	1.8	27	0.0	0.07692307692307693	0.33066979863757634	0.9172440864471327	0.4065880245248799	0.9047829709854951	0.7215398085192593	0.871597043360965	0.9003174270316238	0.8994133113828879	0	0	0.0
932	None	None	None	None	None	0	0	0.75	3	0.0	0	0.5555555555555556	0	2	0	2	2	0	1.0	3	3	0.3333333333333333	5	0.3333333333333333	1.0	0	0	0	0	0	0	0	0	0	0	0
6728	0.13181410648725653	0.028968545247778057	0.018116293918087407	0.6396120437359183	None	0	0	0.2857142857142857	4	0.7894736842105263	15	0.3888888888888889	0.7894736842105263	19	15	1	0	0	0.16666666666666666	3	18	1.4	21	0.0	0.5	0.5736982115406244	0.9085598900191113	0.7576261874999035	0.8594899647502208	0.8122842150991391	0.8778699652545288	0.7859477560193766	0.8835565609498685	0	0	0.0
963	None	None	None	None	None	0	0	0.5	2	0.6666666666666666	2	0.5555555555555556	0.3333333333333333	2	1	2	0	0	1.0	3	3	0.3333333333333333	5	0.0	0	0.4746044946340258	0.9769336737537611	0.5959922665518427	0.8909028114253944	0.2586552949195612	0.7608020596708153	0.9069512622732143	0.9116841753145919	0	0	0.0
178	None	None	None	None	None	0	0	0.25	3	0.75	12	0.25	0.6875	14	11	3	1	0	0.5	6	12	1.2	18	0.14285714285714285	0	0.5192239909721948	0.8154456294559564	0.4056885323322296	0.8694669848618509	0.5949094092418852	0.8844310599244257	0.6777583342725426	0.8588422718996125	1.0	0.21428571428571427	0.0
4872	0.12079354572355097	0.04079143571330368	0.03910026897624696	0.6808673222372961	None	0	0	0.1875	3	0.8636363636363636	19	0.5454545454545454	0.8636363636363636	22	19	1	0	0	0.09090909090909091	2	22	1.6	24	0.0	0.09090909090909091	0.6278980951488558	0.9033857715416536	0.533430309617223	0.9020632131000694	0.7109766833667148	0.958748704521492	0.8365231840157279	0.92648516636802	0	0	0.0
351	None	None	None	None	None	1.0	1	1.0	4	0.0	0	0.5555555555555556	0	2	0	2	0	0	1.0	3	3	0.3333333333333333	5	0.0	1.0	0	0	0	0	0	0	0	0	0	0	0
3099	0.017522547093659767	0.001271559203712749	1.1900985364075173e-05	0.9947598136253147	None	0.25	1	0.6	6	0.3333333333333333	4	0.7	0.25	4	3	9	0	0	0.8	5	4	0.9333333333333333	14	0.0	0	0.5265536969684752	0.8125279848503563	0.5768120579065646	0.7906733965354739	0.15146889355643783	0.8406826089954028	0.8684684249046866	0.8155185541287913	0	0	0.0
5099	0.11435091720589835	0.06312519737727793	0.06025322413430087	0.6533983690745995	None	0	0	0.1875	3	0.8636363636363636	19	0.5454545454545454	0.8636363636363636	22	19	1	0	0	0.09090909090909091	2	22	1.6	24	0.0	0.09090909090909091	0.6278980951488558	0.9033857715416536	0.533430309617223	0.9020632131000694	0.7109766833667148	0.958748704521492	0.8365231840157279	0.92648516636802	0	0	0.0
7349	0.12096933701835014	0.06722230484215613	0.06711544873029446	0.6629967991893377	None	0	0	0.23529411764705882	4	0.8260869565217391	19	0.3787878787878788	0.8260869565217391	23	19	1	0	0	0.13636363636363635	3	22	1.6666666666666667	25	0.0	0.5	0.5736982115406244	0.8994147722615009	0.533430309617223	0.8977911325133643	0.8122842150991391	0.9605052697428242	0.8565837822047057	0.925415954957579	0	0	0.0
2697	0.07666830943814475	0.009670749231096756	0.006414977348592408	0.9976692800621337	None	0.14285714285714285	1	0.17647058823529413	3	0.8695652173913043	20	0.36231884057971014	0.8695652173913043	23	20	1	1	0	0.13043478260869565	3	23	1.6666666666666667	25	0.3333333333333333	0.09090909090909091	0.2770773520686611	0.9321994685844168	0.4065880245248799	0.9209634325473841	0.6096691516342906	0.8868022263890089	0.9003174270316238	0.915159395095641	1.0	0.043478260869565216	0.0
2166	None	None	None	None	None	0	0	0.2222222222222222	2	0.9090909090909091	10	0.52	0.36363636363636365	5	4	7	3	0	1.0	5	5	0.8666666666666667	13	0.17647058823529413	0.6	0.23605731716168626	0.5851391900793704	0.18501127954195623	0.5	0.21639585749637041	0.5	0.5523619301648566	0.5286275469454567	0.2	0.4	0.0
3019	0.060119881841252616	0.005687422782401461	0.004669794011342345	0.9966845574051785	None	0.2857142857142857	2	0.5625	9	0.4090909090909091	9	0.34285714285714286	0.36363636363636365	10	8	13	1	0	0.35714285714285715	14	5	1.6	24	0.03571428571428571	0.09090909090909091	0.682097978757087	0.6945028790727836	0.5013929948694467	0.8770691555673578	0.2402613404773694	0.8102054425026666	0.8478349644272984	0.804163397106155	1.0	0.1	0.0
1446	None	None	None	None	None	0.4	2	0.6923076923076923	9	0.23529411764705882	4	0.35185185185185186	0.23529411764705882	6	4	12	1	0	0.6666666666666666	6	9	1.2666666666666666	19	0.038461538461538464	0.13333333333333333	0.682097978757087	0.7131519800465681	0.5013929948694467	0.9130701886169333	0.2402613404773694	0.8668568518622382	0.8558130116134214	0.8470913150024937	1.0	0.3333333333333333	0.0
6956	0.11775910948347539	0.02819995137509169	0.0251075496083806	0.7240087332623744	None	0	0	0.21052631578947367	4	0.8461538461538461	22	0.37333333333333335	0.8461538461538461	26	22	1	0	0	0.12	3	25	1.8666666666666667	28	0.0	0.5	0.5736982115406244	0.8901060166690825	0.533430309617223	0.8989417210486257	0.8122842150991391	0.9651166543829197	0.8565837822047057	0.9263909430139933	0	0	0.0
5370	0.1122111826435375	0.038122752915252724	0.029508196074457267	0.6530517691425829	None	0	0	0.1875	3	0.9047619047619048	19	0.36507936507936506	0.8571428571428571	21	18	1	0	0	0.14285714285714285	3	21	1.5333333333333334	23	0.0	0.6666666666666666	0.682097978757087	0.8850717046623713	0.533430309617223	0.9017502690698691	0.8122842150991391	0.9616461538429666	0.8565837822047057	0.9236726002120216	0	0	0.0
1388	None	None	None	None	None	0	0	0.16666666666666666	1	1.0	7	0.5625	0.5714285714285714	4	4	4	5	0	0.25	8	2	0.6	9	0.4166666666666667	0	0.6119920809540471	0.5	0.4164086828362835	0.7200548774169948	0.1	0.5	0.8918241441760915	0.5780835935215922	0.25	0.25	0.0
4777	0.09066106973605263	0.04004135134084919	0.031897444392239606	0.6350882072031294	None	0	0	0.1875	3	0.8571428571428571	18	0.5476190476190477	0.8571428571428571	21	18	1	0	0	0.09523809523809523	2	21	1.5333333333333334	23	0.0	0.09523809523809523	0.5736982115406244	0.9077350542816942	0.533430309617223	0.9027185594740154	0.8122842150991391	0.9516378361763239	0.8188866578945795	0.9239911382828069	0	0	0.0
6309	0.11952643497973242	0.06470182723824143	0.0646829537537149	0.6672452642899991	None	0	0	0.23529411764705882	4	0.8260869565217391	19	0.3787878787878788	0.8260869565217391	23	19	1	0	0	0.13636363636363635	3	22	1.6666666666666667	25	0.0	0.5	0.5736982115406244	0.8994147722615009	0.533430309617223	0.8977911325133643	0.8122842150991391	0.9546737944883051	0.8565837822047057	0.9220391388318177	0	0	0.0
904	None	None	None	None	None	0.5	1	0.42857142857142855	3	0.625	5	0.6666666666666666	0.25	3	2	6	2	0	0.6	5	3	0.6666666666666666	10	0.13333333333333333	0.4	0.945331471044995	0.6400116005417241	0.49462158983628457	0.9154735270460526	0.24728042300457642	0.6669198167272731	0.9473406101427708	0.7715984920245255	0.6666666666666666	0.3333333333333333	0.0
7320	0.11633878475044543	0.06832594655424204	0.06643446610044612	0.6662850515775569	None	0	0	0.23529411764705882	4	0.8260869565217391	19	0.3787878787878788	0.8260869565217391	23	19	1	0	0	0.13636363636363635	3	22	1.6666666666666667	25	0.0	0.5	0.5736982115406244	0.8994147722615009	0.533430309617223	0.8977911325133643	0.8122842150991391	0.9605052697428242	0.8565837822047057	0.925415954957579	0	0	0.0
5393	0.10841483054506115	0.044163649189308686	0.04410380148070735	0.6644413238990676	None	0	0	0.23529411764705882	4	0.8260869565217391	19	0.3787878787878788	0.8260869565217391	23	19	1	0	0	0.13636363636363635	3	22	1.6666666666666667	25	0.0	0.5	0.5736982115406244	0.8994147722615009	0.533430309617223	0.897719754165878	0.8122842150991391	0.9546737944883051	0.8565837822047057	0.9220205042135169	0	0	0.0
5224	0.11967871884656925	0.0674463298078753	0.0668226940682842	0.6703499961268501	None	0	0	0.23529411764705882	4	0.8260869565217391	19	0.3787878787878788	0.8260869565217391	23	19	1	0	0	0.13636363636363635	3	22	1.6666666666666667	25	0.0	0.5	0.5736982115406244	0.8994147722615009	0.533430309617223	0.897719754165878	0.8122842150991391	0.9546737944883051	0.8565837822047057	0.9220205042135169	0	0	0.0
90	None	None	None	None	None	0	0	1.0	2	0.0	0	0.75	0	1	0	1	0	0	1.0	2	2	0.2	3	0.0	0	0	0	0	0	0	0	0	0	0	0	0
4371	0.11060812416171996	0.05032142151326862	0.0502339103190192	0.6911521456660001	None	0	0	0.1875	3	0.9047619047619048	19	0.36507936507936506	0.9047619047619048	21	19	1	0	0	0.14285714285714285	3	21	1.5333333333333334	23	0.0	1.0	0.5736982115406244	0.8994389015381262	0.533430309617223	0.9027801611748547	0.6695682340298574	0.9589031926030539	0.8565837822047057	0.9257470275844334	0	0	0.0
5924	0.12133323401060822	0.06941658363021828	0.06904685291292502	0.6705670754903243	None	0	0	0.23529411764705882	4	0.8260869565217391	19	0.3787878787878788	0.8260869565217391	23	19	1	0	0	0.13636363636363635	3	22	1.6666666666666667	25	0.0	0.5	0.5736982115406244	0.8994147722615009	0.533430309617223	0.8977911325133643	0.8122842150991391	0.9546737944883051	0.8565837822047057	0.9220391388318177	0	0	0.0
4593	0.12505534653919098	0.011117753211160868	0.002056026021350902	0.6516471603349209	None	0	0	0.16666666666666666	2	0.9375	15	0.5294117647058824	0.9375	16	15	1	0	0	0.11764705882352941	2	17	1.2	18	0.0	0	0.5470905854408478	0.8984214359698928	0.6455282485585633	0.8696864743910429	0.8122842150991391	0.8838930283579267	0.8129110961704284	0.8845192177439541	0	0	0.0
6537	0.07608462631636126	0.0042844342631500314	0.0002893662863588701	0.782047275927682	None	0	0	0.23076923076923078	3	0.8823529411764706	15	0.3958333333333333	0.8235294117647058	17	14	1	0	0	0.1875	3	16	1.2666666666666666	19	0.0	0.6666666666666666	0.682097978757087	0.8669539676735403	0.533430309617223	0.912048535478085	0.8122842150991391	0.9756238557955441	0.8565837822047057	0.9330319403591321	0	0	0.0
5232	0.10562921455513259	0.03296629363186319	0.031122136090600428	0.6214052982769991	None	0.14285714285714285	1	0.25	4	0.8181818181818182	18	0.38095238095238093	0.8181818181818182	22	18	1	0	0	0.14285714285714285	3	21	1.6	24	0.0	0.09523809523809523	0.6278980951488558	0.9033857715416536	0.533430309617223	0.9020632131000694	0.7409262245644982	0.9546247021606361	0.838622169549204	0.9241917289064697	0	0	0.0
2826	0.004072627106922691	0.00043307693835849834	0.00014588589694480579	0.983426636149808	None	0.3333333333333333	1	0.625	5	0.3333333333333333	3	0.5238095238095238	0.3333333333333333	5	3	5	0	0	0.42857142857142855	7	3	0.7333333333333333	11	0.0	0.5	0.2091442832384777	0.734207349391794	0.5816632269306423	0.6723089564204382	0.9884688219853569	0.6796279099231028	0.9606378582967604	0.6961282209670674	0	0	0.0
7160	0.1173247006867448	0.06801710306556441	0.06799933230031492	0.6678455394856708	None	0	0	0.23529411764705882	4	0.8260869565217391	19	0.3787878787878788	0.8260869565217391	23	19	1	0	0	0.13636363636363635	3	22	1.6666666666666667	25	0.0	0.5	0.5736982115406244	0.8994147722615009	0.533430309617223	0.8977911325133643	0.8122842150991391	0.9605052697428242	0.8565837822047057	0.925415954957579	0	0	0.0
5870	0.1322242432750614	0.03222789665376371	0.02938663908883141	0.6357458910478276	None	0	0	0.2777777777777778	5	0.76	19	0.3068181818181818	0.76	24	19	2	0	0	0.18181818181818182	4	22	1.8	27	0.0	0.3333333333333333	0.6278980951488558	0.903478425944366	0.533430309617223	0.9049827418237444	0.7409262245644982	0.9596257425408203	0.8565837822047057	0.9277679633969032	0	0	0.0
5632	0.12019090711924618	0.06467783844153352	0.06460994499523853	0.6695860518454941	None	0	0	0.23529411764705882	4	0.8260869565217391	19	0.3787878787878788	0.8260869565217391	23	19	1	0	0	0.13636363636363635	3	22	1.6666666666666667	25	0.0	0.5	0.5736982115406244	0.8994147722615009	0.533430309617223	0.897719754165878	0.8122842150991391	0.9546737944883051	0.8565837822047057	0.9220205042135169	0	0	0.0
5404	0.12503149618337056	0.06248182115468354	0.06231756390434437	0.6851500835706219	None	0	0	0.1875	3	0.9090909090909091	20	0.36363636363636365	0.8636363636363636	22	19	1	0	0	0.13636363636363635	3	22	1.6	24	0.0	0.6666666666666666	0.6278980951488558	0.8934352842607117	0.533430309617223	0.8998050358300871	0.8122842150991391	0.9581642538092201	0.8565837822047057	0.9230279087330208	0	0	0.0
27	None	None	None	None	None	0	0	0.5714285714285714	4	0.375	3	0.7142857142857143	0.25	5	2	4	2	0	0.2857142857142857	7	2	0.6666666666666666	10	0.2222222222222222	0	0.4495432996606915	0.8944307312025117	0.49049279357142533	0.8395467297651993	0.28753833290022346	0.8193323607783385	0.7449006767293784	0.8541884437277956	0.6000000000000001	0.6	0.0
7417	0.09825868035716886	0.005486352187883596	-0.005119387824060021	0.6634361496322743	None	0	0	0.23076923076923078	3	0.8823529411764706	15	0.3958333333333333	0.8235294117647058	17	14	1	0	0	0.1875	3	16	1.2666666666666666	19	0.0	0.6666666666666666	0.5736982115406244	0.8417507960401365	0.3995412043021144	0.8996682304548332	0.6096691516342906	0.975584261087436	0.8684739984990243	0.9253633689730166	0	0	0.0
6996	0.12078410418192491	0.06895514498915384	0.06884684910183361	0.6711137856963113	None	0	0	0.23529411764705882	4	0.8260869565217391	19	0.3787878787878788	0.8260869565217391	23	19	1	0	0	0.13636363636363635	3	22	1.6666666666666667	25	0.0	0.5	0.5736982115406244	0.8994147722615009	0.533430309617223	0.8977911325133643	0.8122842150991391	0.9546737944883051	0.8565837822047057	0.9220391388318177	0	0	0.0
4531	0.09983127487560878	0.0248107374863637	0.022461620511236378	0.6570840411097317	None	0	0	0.23529411764705882	4	0.782608695652174	18	0.5681818181818182	0.782608695652174	22	18	2	0	0	0.09090909090909091	2	22	1.6666666666666667	25	0.0	0.08695652173913043	0.5736982115406244	0.9028789981507658	0.6162691719078476	0.8837891690709788	0.8122842150991391	0.9389646088064927	0.8106240096135598	0.9113789283057433	0	0	0.0
5937	0.12244771277108453	0.0632987462340078	0.06309826541026807	0.6584481418559396	None	0	0	0.23529411764705882	4	0.8260869565217391	19	0.3787878787878788	0.8260869565217391	23	19	1	0	0	0.13636363636363635	3	22	1.6666666666666667	25	0.0	0.5	0.5736982115406244	0.8994147722615009	0.533430309617223	0.897719754165878	0.8122842150991391	0.9546737944883051	0.8565837822047057	0.9220205042135169	0	0	0.0
5639	0.12036443442113162	0.06403088594649138	0.06402991689966783	0.6602333709226373	None	0	0	0.23529411764705882	4	0.8260869565217391	19	0.3787878787878788	0.8260869565217391	23	19	1	0	0	0.13636363636363635	3	22	1.6666666666666667	25	0.0	0.5	0.5736982115406244	0.8994147722615009	0.533430309617223	0.8977911325133643	0.8122842150991391	0.9546737944883051	0.8565837822047057	0.9220391388318177	0	0	0.0
4390	0.12101564806679085	0.06538972911574455	0.06530913223811226	0.6652122539732874	None	0	0	0.23529411764705882	4	0.8260869565217391	19	0.3787878787878788	0.8260869565217391	23	19	1	0	0	0.13636363636363635	3	22	1.6666666666666667	25	0.0	0.5	0.5736982115406244	0.8994147722615009	0.533430309617223	0.897719754165878	0.8122842150991391	0.9546737944883051	0.8565837822047057	0.9220205042135169	0	0	0.0
954	None	None	None	None	None	0	0	0.6666666666666666	2	0.0	0	0.6666666666666666	0	1	0	2	1	0	0.6666666666666666	3	2	0.26666666666666666	4	0.14285714285714285	0	0	0	0	0	0	0	0	0	0	0	0
1596	None	None	None	None	None	0	0	1.0	4	0.0	0	0.6666666666666666	0	2	0	3	3	0	1.0	3	3	0.4	6	0.375	0.6666666666666666	0	0	0	0	0	0	0	0	0	0	0
5636	0.11551630277597999	0.04088907361384421	0.03923632387260283	0.6745283518064022	None	0	0	0.2222222222222222	4	0.8333333333333334	20	0.37681159420289856	0.8333333333333334	24	20	1	0	0	0.13043478260869565	3	23	1.7333333333333334	26	0.0	0.5	0.5736982115406244	0.8988044020944486	0.533430309617223	0.8901555006091043	0.8122842150991391	0.948960271848912	0.838622169549204	0.9168045066821552	0	0	0.0
4398	0.10653650173475857	0.035331672796690174	0.033317885212124615	0.6320183973551756	None	0.14285714285714285	1	0.25	4	0.8181818181818182	18	0.38095238095238093	0.8181818181818182	22	18	1	0	0	0.14285714285714285	3	21	1.6	24	0.0	0.09523809523809523	0.6278980951488558	0.9033857715416536	0.533430309617223	0.9020632131000694	0.7409262245644982	0.9546247021606361	0.838622169549204	0.9241917289064697	0	0	0.0
6356	0.1221944250672186	0.04501690430089177	0.04419223002790554	0.6547691904257764	None	0	0	0.23529411764705882	4	0.8260869565217391	19	0.3787878787878788	0.8260869565217391	23	19	1	0	0	0.13636363636363635	3	22	1.6666666666666667	25	0.0	0.5	0.5736982115406244	0.8994147722615009	0.533430309617223	0.897719754165878	0.8122842150991391	0.9546737944883051	0.8565837822047057	0.9220205042135169	0	0	0.0
6957	0.12025140083624279	0.07295968796649607	0.07290428055329111	0.6716058314656694	None	0	0	0.23529411764705882	4	0.8260869565217391	19	0.3787878787878788	0.8260869565217391	23	19	1	0	0	0.13636363636363635	3	22	1.6666666666666667	25	0.0	0.5	0.5736982115406244	0.8994147722615009	0.533430309617223	0.8977911325133643	0.8122842150991391	0.9605052697428242	0.8565837822047057	0.925415954957579	0	0	0.0
940	None	None	None	None	None	0	0	0.36363636363636365	4	0.5714285714285714	8	0.8	0.35714285714285715	7	5	8	1	0	0.2	10	2	1.0666666666666667	16	0.05555555555555555	0	0.945331471044995	0.9396614539502952	0.49462158983628457	0.8726535438058851	0.30842455033791677	0.8585159729774942	0.9354666613232142	0.8963890407399637	1.0	0.2857142857142857	0.0
6798	0.11656431509249457	0.07183257966422214	0.07182340057466859	0.6702011305000707	None	0	0	0.23529411764705882	4	0.8260869565217391	19	0.3787878787878788	0.8260869565217391	23	19	1	0	0	0.13636363636363635	3	22	1.6666666666666667	25	0.0	0.5	0.5736982115406244	0.8994147722615009	0.533430309617223	0.8977911325133643	0.8122842150991391	0.9605052697428242	0.8565837822047057	0.925415954957579	0	0	0.0
2776	0.02684578677484739	0.00877963138662829	-0.00632684604198205	0.9607449996368161	None	0	0	0.375	3	0.7777777777777778	7	0.55	0.7777777777777778	7	7	3	1	0	0.2	10	2	0.7333333333333333	11	0.1	0.2222222222222222	0.682097978757087	0.8170609271960709	0.6457145997107931	0.8646826316468377	0.4491935129453212	0.8687254865265076	0.7424969440557365	0.8515755597815434	1.0	0	0.0
7504	0.11741989126139286	0.014807354695833393	0.008786983677841611	0.7084245503755193	None	0	0	0.23529411764705882	4	0.8260869565217391	19	0.3787878787878788	0.8260869565217391	23	19	1	0	0	0.13636363636363635	3	22	1.6666666666666667	25	0.0	0.5	0.5736982115406244	0.8994147722615009	0.533430309617223	0.8846303817185242	0.8122842150991391	0.9605052697428242	0.8565837822047057	0.9222286440090329	0	0	0.0
1040	None	None	None	None	None	0	0	0.125	1	1.0	9	0.6875	0.5555555555555556	5	5	5	3	0	1.0	4	4	0.7333333333333333	11	0.21428571428571427	0.75	0.682097978757087	0.6802306920520229	0.5752483235051946	0.7898837746075033	0.2402613404773694	0.9128497450222274	0.8663845071487365	0.8139673789219319	0.2	0.2	0.0
1030	None	None	None	None	None	0.25	1	0.3	3	0.7692307692307693	10	0.375	0	0	0	14	7	0	0.4	10	4	1.0	15	0.21875	0.25	0	0	0	0	0	0	0	0	0	0	0
2368	None	None	None	None	None	0.25	1	0.4	4	0.6666666666666666	8	0.28	0.6666666666666666	9	8	4	2	0	0.5	10	5	0.9333333333333333	14	0.18181818181818182	0.5	0.682097978757087	0.8300227177791382	0.41656377692295854	0.858291290284614	0.2402613404773694	0.802762281985776	0.8663845071487365	0.8315803366115261	0.6111111111111112	0.2222222222222222	0.0
2385	None	None	None	None	None	0	0	0.25	1	1.0	3	0.625	0	1	0	3	3	0	0.5	2	4	0.3333333333333333	5	0.3333333333333333	0	0	0	0	0	0	0	0	0	0	0	0
1766	None	None	None	None	None	0	0	0.1	1	1.0	12	0.7	0.08333333333333333	2	1	11	3	0	0.8	4	5	0.9333333333333333	14	0.12	0.4444444444444444	0.8347549106399075	0.5745353136169532	0.8949669697474227	0.5422148971936194	0.7415264879977361	0.8131088309756093	0.7075218207837365	0.6562574566388334	0.5	0.5	0.39560662889288045
5590	0.1150550770122279	0.04975842178519868	0.04973482968590431	0.6891461649604533	None	0	0	0.23529411764705882	4	0.8260869565217391	19	0.3787878787878788	0.8260869565217391	23	19	1	0	0	0.13636363636363635	3	22	1.6666666666666667	25	0.0	0.5	0.5736982115406244	0.8994147722615009	0.533430309617223	0.897719754165878	0.8122842150991391	0.9546737944883051	0.8565837822047057	0.9220205042135169	0	0	0.0
3542	0.047721990225523474	0.007928616207338394	-0.005891082753093393	0.9916525064032605	None	0	0	0.38461538461538464	5	0.6470588235294118	11	0.4222222222222222	0.5294117647058824	11	9	7	0	0	0.2	15	3	1.2666666666666666	19	0.0	0.11764705882352941	0.682097978757087	0.836210900136795	0.4955134659701773	0.7995814244853938	0.2402613404773694	0.8393069393241018	0.851057753572408	0.8257336389599593	0	0	0.0
544	None	None	None	None	None	0	0	0.5	2	0.6666666666666666	2	0.625	0.6666666666666666	4	2	0	0	0	0.5	4	2	0.3333333333333333	5	0.0	0	0.3226850256873536	0.9312900302751884	0.40410308981723375	0.8773639365548106	0.6090810480744914	0.9542601282943186	0.910708090773036	0.926725701237916	0	0	0.0
7497	0.13746682708864724	0.04715038507460278	0.04704313704653881	0.6818613763899095	None	0	0	0.1875	3	0.9090909090909091	20	0.36363636363636365	0.8636363636363636	22	19	1	0	0	0.13636363636363635	3	22	1.6	24	0.0	0.6666666666666666	0.6278980951488558	0.8934352842607117	0.533430309617223	0.8998050358300871	0.8122842150991391	0.963066854183401	0.8565837822047057	0.9260449306277178	0	0	0.0
5448	0.11710348234967269	0.06444325955140369	0.06433890451714365	0.6655311358663987	None	0	0	0.23529411764705882	4	0.8260869565217391	19	0.3787878787878788	0.8260869565217391	23	19	1	0	0	0.13636363636363635	3	22	1.6666666666666667	25	0.0	0.5	0.5736982115406244	0.8994147722615009	0.533430309617223	0.897719754165878	0.8122842150991391	0.9546737944883051	0.8565837822047057	0.9220205042135169	0	0	0.0
3441	0.045727553798440214	0.0121123392342572	0.008035340847858525	0.990744224795384	None	0.25	1	0.4	4	0.6666666666666666	8	0.42424242424242425	0.5833333333333334	9	7	4	1	0	0.2727272727272727	11	3	0.9333333333333333	14	0.1	0.16666666666666666	0.682097978757087	0.7914397285267096	0.35707139002810007	0.8820527712730191	0.2402613404773694	0.8143805285458545	0.8663845071487365	0.8331506378072736	1.0	0.1111111111111111	0.0
2627	0.003055214257318233	0.00012466865833955256	-0.0001014161778726972	0.98656437324106	None	0.3333333333333333	1	0.75	6	0.2222222222222222	2	0.55	0.1111111111111111	5	1	5	1	0	0.8	4	5	0.7333333333333333	11	0.1	0.2857142857142857	0.28901503218893326	0.8118446097229585	0.4955134659701773	0.8019065626706479	0.8004532331504729	0.9225243726865902	0.8311410956779743	0.8555916480184208	1.0	0.4	0.0
1886	None	None	None	None	None	0.5	1	0.8333333333333334	5	0.2857142857142857	2	0.5625	0	3	0	5	0	0	1.0	4	4	0.6	9	0.0	0.8	0	0	0	0	0	0	0	0	0	0	0
3938	0.12138501858036017	0.028194563164872642	0.028093538379022967	0.64772632644567	None	0	0	0.13333333333333333	2	0.95	19	0.5238095238095238	0.95	20	19	1	0	0	0.09523809523809523	2	21	1.4666666666666666	22	0.0	0	0.5736982115406244	0.8938229102387555	0.4668224766523192	0.9031532718714264	0.6695682340298574	0.9619004529321796	0.8565837822047057	0.9262609519314075	0	0	0.0
3333	0.06037907811446754	0.008900815939602541	0.005069999272326173	0.983962817141282	None	0.25	2	0.5	9	0.4583333333333333	11	0.24074074074074073	0.375	11	9	14	1	0	0.75	12	9	1.7333333333333334	26	0.03333333333333333	0.09090909090909091	0.7223072582252689	0.7262662574022348	0.6457145997107931	0.8774364054669019	0.2402613404773694	0.8104990024476159	0.8445551779539046	0.8124177135372502	1.0	0.09090909090909091	0.0
2770	1.9216995679963836e-08	1.7176103773301668e-08	1.3101465070367575e-08	0.9999967858070882	None	0	0	0.75	3	0.5	2	0.6666666666666666	0	0	0	5	1	0	1.0	3	3	0.4	6	0.07142857142857142	0.5	0	0	0	0	0	0	0	0	0	0	0
1635	None	None	None	None	None	0	0	0.75	3	0.3333333333333333	1	0.5555555555555556	0.3333333333333333	3	1	1	1	0	1.0	3	3	0.3333333333333333	5	0.25	1.0	0.6198415883980585	0.720691826621265	0.7438401500114393	0.70092433244408	0.6113199208862158	0.7058256780565436	0.7459284559892579	0.7092199010685181	1.0	0.6666666666666666	0.0
4156	0.10961293886284124	0.049219560884271506	0.04882347525857497	0.6800048408398746	None	0	0	0.1875	3	0.9047619047619048	19	0.36507936507936506	0.9047619047619048	21	19	1	0	0	0.14285714285714285	3	21	1.5333333333333334	23	0.0	1.0	0.5736982115406244	0.8994389015381262	0.533430309617223	0.9027801611748547	0.6695682340298574	0.9589031926030539	0.8565837822047057	0.9257470275844334	0	0	0.0
4034	0.11777164399894854	0.05031636395575927	0.050156689944610665	0.7128853182651687	None	0	0	0.1875	3	0.9047619047619048	19	0.36507936507936506	0.9047619047619048	21	19	1	0	0	0.14285714285714285	3	21	1.5333333333333334	23	0.0	1.0	0.5736982115406244	0.8994389015381262	0.533430309617223	0.9027801611748547	0.6695682340298574	0.9589031926030539	0.8565837822047057	0.9257470275844334	0	0	0.0
2366	None	None	None	None	None	0.5	1	0.6666666666666666	4	0.5714285714285714	4	0.42857142857142855	0.5714285714285714	7	4	1	0	0	0.42857142857142855	7	3	0.6	9	0.0	1.0	0.6198415883980585	0.9604521025516303	0.42305532382093103	0.920332846252771	0.4801817267479086	0.8424270229368556	0.912052326481417	0.9196589832874618	0	0	0.0
173	None	None	None	None	None	0	0	0	0	0	0	1.0	0	0	0	0	1	0	1.0	1	1	0.06666666666666667	1	0.25	0	0	0	0	0	0	0	0	0	0	0	0
5028	0.08784160460359329	0.03098582314508067	-0.01914932801390172	0.6411998774801249	None	0	0	0.25	3	0.8125	13	0.5625	0.8125	16	13	1	0	0	0.125	2	16	1.2	18	0.0	0.125	0.7448429402659438	0.9274539409310495	0.4668224766523192	0.889525765368839	0.639618692832074	0.9346704164565494	0.7747640592885288	0.9192073362264397	0	0	0.0
3769	0.11745946270590091	0.027110557697685476	0.02701777760085469	0.6427424014679246	None	0	0	0.13333333333333333	2	0.95	19	0.5238095238095238	0.95	20	19	1	0	0	0.09523809523809523	2	21	1.4666666666666666	22	0.0	0	0.5736982115406244	0.8938229102387555	0.4668224766523192	0.9031532718714264	0.6695682340298574	0.9619004529321796	0.8565837822047057	0.9262609519314075	0	0	0.0
7536	0.11939771303291816	0.07027766422263847	0.06984263421942424	0.6595085650816476	None	0	0	0.23529411764705882	4	0.8260869565217391	19	0.3787878787878788	0.8260869565217391	23	19	1	0	0	0.13636363636363635	3	22	1.6666666666666667	25	0.0	0.5	0.5736982115406244	0.8994147722615009	0.533430309617223	0.8977911325133643	0.8122842150991391	0.9605052697428242	0.8565837822047057	0.925415954957579	0	0	0.0
7317	0.08897849367448252	0.02372864130688063	0.021408547590494428	0.6188245569273849	None	0	0	0.25	3	0.8666666666666667	13	0.37777777777777777	0.8666666666666667	16	13	0	0	0	0.2	3	15	1.1333333333333333	17	0.0	1.0	0.6395072708693227	0.9267198074554804	0.533430309617223	0.8860604031894437	0.7409262245644982	0.9330461193360595	0.7747640592885288	0.9174082460721014	0	0	0.0
1353	None	None	None	None	None	0	0	0.3333333333333333	1	1.0	2	1.0	0.5	2	1	1	1	0	0.25	4	1	0.26666666666666666	4	0.2	0	0.5726620768439361	0.5970768639529261	0.4164086828362835	0.5	0.1	0.5	0.8776111203996346	0.532728141384206	1.0	0	0.0
6884	0.03970699752920512	0.010350906696597547	0.007609384263414917	0.7629573914161117	None	0	0	0.25	3	0.8666666666666667	13	0.37777777777777777	0.8	15	12	1	0	0	0.2	3	15	1.1333333333333333	17	0.0	0.6666666666666666	0.7843695503338666	0.8282099187728494	0.7576261874999035	0.9040396716743001	0.8122842150991391	0.9700185772975503	0.8565837822047057	0.9191526703652598	0	0	0.0
76	None	None	None	None	None	1.0	1	1.0	4	0.25	1	0.5	0.25	2	1	3	0	0	0.75	4	3	0.4	6	0.0	1.0	0.3996123824702408	0.8975275115086568	0.30363166781685624	0.6949386583104066	0.8398274592350321	0.5924994980835652	0.9352075646916453	0.7544625191737585	0	0	0.0
3069	0.04612808433804161	0.005252499011703071	0.004208873800488179	0.9966081438346053	None	0.2	1	0.4166666666666667	5	0.625	10	0.4090909090909091	0.4375	9	7	8	1	0	0.36363636363636365	11	4	1.2	18	0.05555555555555555	0.125	0.682097978757087	0.7066716866107638	0.35707139002810007	0.8841952086492563	0.2402613404773694	0.8033532531505788	0.851057753572408	0.8084252879229562	1.0	0.2222222222222222	0.0
219	None	None	None	None	None	0	0	0.4	2	0.6	3	0.4375	0.4	4	2	2	0	0	1.0	4	4	0.4666666666666667	7	0.0	0	0.6119920809540471	0.6607254711423544	0.4164086828362835	0.9260147579628157	0.2156051476830272	0.7489243301887197	0.8522092717237537	0.8067161932208354	0	0	0.0
4691	0.13531664938308274	0.02360254403467042	-8.301982777593264e-05	0.6620437963714856	None	0	0	0.23076923076923078	3	0.8823529411764706	15	0.37254901960784315	0.8823529411764706	17	15	1	0	0	0.17647058823529413	3	17	1.2666666666666666	19	0.0	1.0	0.5470905854408478	0.9076076132141395	0.7576261874999035	0.86688139565906	0.8122842150991391	0.8695495171476952	0.8069285600212494	0.8827227389117835	0	0	0.0
563	None	None	None	None	None	0.5	1	0.7142857142857143	5	0.375	3	0.6666666666666666	0.25	6	2	3	0	0	0.6	3	5	0.6666666666666666	10	0.0	0.5714285714285714	0.6372958829763264	0.7073971245676542	0.4128651494827798	0.8173178303300352	0.8653175642559621	0.7004116087203996	0.8954799713822591	0.7458825489578209	0	0	0.0
5768	0.1209954325574399	0.046124025625791265	0.03652147802053969	0.6939378712760261	None	0	0	0.23529411764705882	4	0.8260869565217391	19	0.3787878787878788	0.8260869565217391	23	19	1	0	0	0.13636363636363635	3	22	1.6666666666666667	25	0.0	0.5	0.5736982115406244	0.8994147722615009	0.533430309617223	0.897719754165878	0.8122842150991391	0.9546737944883051	0.8565837822047057	0.9220205042135169	0	0	0.0
7508	0.11455633679280239	0.05942766789777434	0.05897680723731001	0.6551594513903045	None	0	0	0.23529411764705882	4	0.8260869565217391	19	0.3787878787878788	0.8260869565217391	23	19	1	0	0	0.13636363636363635	3	22	1.6666666666666667	25	0.0	0.5	0.5736982115406244	0.8994147722615009	0.533430309617223	0.8977911325133643	0.8122842150991391	0.9605052697428242	0.8565837822047057	0.925415954957579	0	0	0.0
6336	0.10972136747813589	0.02528034234060777	0.020068881021672844	0.6394908542415589	None	0	0	0.23529411764705882	4	0.8260869565217391	19	0.3787878787878788	0.8260869565217391	23	19	1	0	0	0.13636363636363635	3	22	1.6666666666666667	25	0.0	0.5	0.5736982115406244	0.8994147722615009	0.533430309617223	0.9105449982277463	0.8122842150991391	0.9605052697428242	0.8652713551209293	0.9287368606683889	0	0	0.0
5248	0.120092459691243	0.064869878656916	0.06471496040842382	0.666578525247129	None	0	0	0.23529411764705882	4	0.8260869565217391	19	0.3787878787878788	0.8260869565217391	23	19	1	0	0	0.13636363636363635	3	22	1.6666666666666667	25	0.0	0.5	0.5736982115406244	0.8994147722615009	0.533430309617223	0.897719754165878	0.8122842150991391	0.9546737944883051	0.8565837822047057	0.9220205042135169	0	0	0.0
2558	0.0014335146960166823	0.00012393335619846727	-0.00011398853908821703	0.9983366687598301	None	0	0	0.8	4	0.0	0	0.5833333333333334	0	2	0	4	1	0	0.75	4	3	0.4666666666666667	7	0.1	0.5	0	0	0	0	0	0	0	0	0	0	0
2736	1.6746631808900812e-06	3.7113439358447794e-08	-3.622642152030338e-08	0.9999971463152313	None	0	0	0.75	3	0.5	2	0.75	0	1	0	4	2	0	0.5	4	2	0.4	6	0.18181818181818182	0.5	0	0	0	0	0	0	0	0	0	0	0
6921	0.1192209803219606	0.072349655470768	0.07099752988294498	0.6667378216212779	None	0	0	0.23529411764705882	4	0.8260869565217391	19	0.3787878787878788	0.8260869565217391	23	19	1	0	0	0.13636363636363635	3	22	1.6666666666666667	25	0.0	0.5	0.5736982115406244	0.8994147722615009	0.533430309617223	0.8977911325133643	0.8122842150991391	0.9605052697428242	0.8565837822047057	0.925415954957579	0	0	0.0
5361	0.11955768445058147	0.06534897424346366	0.06522693678760823	0.6666730469894073	None	0	0	0.23529411764705882	4	0.8260869565217391	19	0.3787878787878788	0.8260869565217391	23	19	1	0	0	0.13636363636363635	3	22	1.6666666666666667	25	0.0	0.5	0.5736982115406244	0.8994147722615009	0.533430309617223	0.8977911325133643	0.8122842150991391	0.9546737944883051	0.8565837822047057	0.9220391388318177	0	0	0.0
2674	0.0009311116683610256	0.00015527826214392014	-1.3321682695937673e-05	0.9953743021754968	None	0	0	0.75	3	0.3333333333333333	1	0.5555555555555556	0	2	0	2	1	0	1.0	3	3	0.3333333333333333	5	0.16666666666666666	0.6666666666666666	0	0	0	0	0	0	0	0	0	0	0
1600	None	None	None	None	None	0	0	1.0	2	0.0	0	0.75	0	2	0	0	0	0	1.0	2	2	0.2	3	0.0	0	0	0	0	0	0	0	0	0	0	0	0
1896	None	None	None	None	None	0.4	2	0.6666666666666666	8	0.25	4	0.4	0.25	6	4	11	1	0	0.5555555555555556	5	9	1.2	18	0.041666666666666664	0.13333333333333333	0.6314038578481228	0.878667449480433	0.3995412043021144	0.9000000944360472	0.5205694964624785	0.8785847945320899	0.7971614319779199	0.8861560520909715	1.0	0.3333333333333333	0.0
874	None	None	None	None	None	0.3333333333333333	1	0.625	5	0.4444444444444444	4	0.36666666666666664	0.4444444444444444	8	4	2	2	0	0.8333333333333334	5	6	0.7333333333333333	11	0.5	0.4	0.4367859256888658	0.8499433632424179	0.4150621144626993	0.9492096336164967	0.572608769003474	0.8113369885750739	0.8402841371925223	0.8849604516028375	0.5625	0.375	0.0
7117	0.12281988654109435	0.03619271848083476	0.03365294188505154	0.6689237482971617	None	0	0	0.26666666666666666	4	0.8	16	0.38596491228070173	0.8	20	16	1	0	0	0.15789473684210525	3	19	1.4666666666666666	22	0.0	0.5	0.6937071544775539	0.9103543755619296	0.46648575695966876	0.8905140937782288	0.6695682340298574	0.9590084740712006	0.8188866578945795	0.9256814144625479	0	0	0.0
1196	None	None	None	None	None	0	0	0.5	2	0.75	3	1.0	0.25	2	1	3	0	0	0.6666666666666666	3	2	0.4	6	0.0	1.0	0.18949092360963288	0.6143569559697031	0.18501127954195623	0.5	0.21639585749637041	0.5	0.5635571675568567	0.5387276017081932	0	0	0.0
292	None	None	None	None	None	0	0	0	0	0	0	1.0	0	0	0	0	2	0	1.0	1	1	0.06666666666666667	1	0.5	0	0	0	0	0	0	0	0	0	0	0	0
3420	0.06066023372112903	0.018585878440954617	0.011146483917587163	0.9818934910385793	None	0.25	2	0.5	9	0.4583333333333333	11	0.24074074074074073	0.375	11	9	14	1	0	0.75	12	9	1.7333333333333334	26	0.03333333333333333	0.09090909090909091	0.7223072582252689	0.7262662574022348	0.6457145997107931	0.8774364054669019	0.2402613404773694	0.8104990024476159	0.8445551779539046	0.8124177135372502	1.0	0.09090909090909091	0.0
1122	None	None	None	None	None	0	0	0.5	3	0.5	3	0.4444444444444444	0.16666666666666666	4	1	3	3	0	0.5	3	6	0.5333333333333333	8	0.42857142857142855	0	0.6119920809540471	0.7139915835316627	0.4164086828362835	0.9260147579628157	0.1	0.5	0.8918241441760915	0.7590158486394754	0.25	0.25	0.0
565	None	None	None	None	None	0	0	1.0	1	0	0	1.0	0	1	0	0	1	0	0.5	2	1	0.13333333333333333	2	0.3333333333333333	0	0	0	0	0	0	0	0	0	0	0	0
5036	0.11084610502976687	0.06838643125663925	0.06415665082285049	0.6619447771160938	None	0	0	0.1875	3	0.8636363636363636	19	0.5454545454545454	0.8636363636363636	22	19	1	0	0	0.09090909090909091	2	22	1.6	24	0.0	0.09090909090909091	0.6278980951488558	0.9033857715416536	0.533430309617223	0.9020632131000694	0.7109766833667148	0.958748704521492	0.8365231840157279	0.92648516636802	0	0	0.0
5573	0.12355051241903821	0.06603558765839825	0.06603534807293124	0.6659188048566111	None	0	0	0.23529411764705882	4	0.8260869565217391	19	0.3787878787878788	0.8260869565217391	23	19	1	0	0	0.13636363636363635	3	22	1.6666666666666667	25	0.0	0.5	0.5736982115406244	0.8994147722615009	0.533430309617223	0.8977911325133643	0.8122842150991391	0.9546737944883051	0.8565837822047057	0.9220391388318177	0	0	0.0
6077	0.12292040908874488	0.0693282100946758	0.06731038696678114	0.6733455805303137	None	0	0	0.23529411764705882	4	0.8260869565217391	19	0.3787878787878788	0.8260869565217391	23	19	1	0	0	0.13636363636363635	3	22	1.6666666666666667	25	0.0	0.5	0.5736982115406244	0.8994147722615009	0.533430309617223	0.8977911325133643	0.8122842150991391	0.9546737944883051	0.8565837822047057	0.9220391388318177	0	0	0.0
525	None	None	None	None	None	0	0	0.6666666666666666	4	0.2857142857142857	2	0.6	0.2857142857142857	5	2	3	1	0	0.6	5	3	0.6	9	0.14285714285714285	0.8571428571428571	0.8749710094265526	0.8744779598368662	0.1444291952704529	0.9696676949030658	0.7696938020425561	0.7770600309885312	0.961743662895323	0.9018690897204997	1.0	0.6	0.0
5167	0.12314176842057924	0.06690645802978612	0.06690621232085761	0.6624598686440226	None	0	0	0.23529411764705882	4	0.8260869565217391	19	0.3787878787878788	0.8260869565217391	23	19	1	0	0	0.13636363636363635	3	22	1.6666666666666667	25	0.0	0.5	0.5736982115406244	0.8994147722615009	0.533430309617223	0.897719754165878	0.8122842150991391	0.9546737944883051	0.8565837822047057	0.9220205042135169	0	0	0.0
5782	0.12508470765604926	0.07040413353040327	0.06932552580286361	0.6752657033429805	None	0	0	0.23529411764705882	4	0.8260869565217391	19	0.3787878787878788	0.8260869565217391	23	19	1	0	0	0.13636363636363635	3	22	1.6666666666666667	25	0.0	0.5	0.5736982115406244	0.8994147722615009	0.533430309617223	0.8977911325133643	0.8122842150991391	0.9546737944883051	0.8565837822047057	0.9220391388318177	0	0	0.0
2792	0.0527431928465383	0.003656169534588614	0.003268180947711188	0.8132322038601455	None	0	0	0.21428571428571427	3	0.8421052631578947	16	0.525	0.8421052631578947	19	16	1	2	0	0.1	20	2	1.4	21	0.6666666666666666	0.1	0.5736982115406244	0.7617619772438624	0.533430309617223	0.9020045733288234	0.9659484775144047	0.9819185833784821	0.8755487062546855	0.9212095288877874	0.6842105263157894	0.05263157894736842	0.0
441	None	None	None	None	None	0.5	1	0.6666666666666666	4	0.16666666666666666	1	0.5333333333333333	0.16666666666666666	3	1	4	2	0	0.6	3	5	0.5333333333333333	8	0.2	0.4	0.41395165627751707	0.8691291057877318	0.45012269072732325	0.8829777295934722	0.519418637771185	0.9605280021869627	0.9031227279079544	0.9144093725712021	0.6666666666666666	0.6666666666666666	0.0
5319	0.11955907740316916	0.06402571040737128	0.06399726018633958	0.6690886910866152	None	0	0	0.23529411764705882	4	0.8260869565217391	19	0.3787878787878788	0.8260869565217391	23	19	1	0	0	0.13636363636363635	3	22	1.6666666666666667	25	0.0	0.5	0.5736982115406244	0.8994147722615009	0.533430309617223	0.8977581902996764	0.8122842150991391	0.9546737944883051	0.8565837822047057	0.9220305377408364	0	0	0.0
1299	None	None	None	None	None	0	0	0.15789473684210525	3	0.8846153846153846	23	0.5384615384615384	0.8846153846153846	26	23	1	0	0	0.07692307692307693	26	2	1.8666666666666667	28	0.0	0	0.4825490793709101	0.9428696904351962	0.4065880245248799	0.9224962262678426	0.7215398085192593	0.8340883938693396	0.9003174270316238	0.9087453858782127	0	0	0.0
3876	0.10822273996022941	0.04545076081124153	0.045435980014561776	0.7188535683007045	None	0	0	0.13333333333333333	2	0.95	19	0.5238095238095238	0.95	21	19	0	0	0	0.09523809523809523	2	21	1.4666666666666666	22	0.0	0	0.5736982115406244	0.8994389015381262	0.533430309617223	0.9027801611748547	0.6695682340298574	0.9589031926030539	0.8565837822047057	0.9257470275844334	0	0	0.0
2698	7.182699704300454e-05	4.2080085237341264e-05	-1.53968018740931e-05	0.9999922744749562	None	0.5	1	0.6666666666666666	4	0.3333333333333333	2	0.6666666666666666	0.16666666666666666	1	1	6	3	0	0.75	4	3	0.5333333333333333	8	0.1875	0.5	0.3776548384477965	0.5	0.5670441306723962	0.5	0.932963925083655	0.5	0.9092826432223541	0.5	1.0	1.0	0.0
1071	None	None	None	None	None	0	0	0.5	2	0.75	3	1.0	0.75	4	3	1	0	0	0.16666666666666666	6	1	0.4	6	0.0	0.4	0.6020494877270444	0.7662929195090658	0.6478562007676407	0.852682733708116	0.5840767873052621	0.8894458332598466	0.7387863572330025	0.842391309314702	0	0	0.0
6178	0.11943320467497413	0.07058883606538426	0.0700503939156365	0.675630275033713	None	0	0	0.23529411764705882	4	0.8260869565217391	19	0.3787878787878788	0.8260869565217391	23	19	1	0	0	0.13636363636363635	3	22	1.6666666666666667	25	0.0	0.5	0.5736982115406244	0.8994147722615009	0.533430309617223	0.8977911325133643	0.8122842150991391	0.9546737944883051	0.8565837822047057	0.9220391388318177	0	0	0.0
366	None	None	None	None	None	0	0	0.1111111111111111	2	0.96	24	1.0	0.96	26	24	0	0	0	0.037037037037037035	27	1	1.8	27	0.0	0.07692307692307693	0.33066979863757634	0.9172440864471327	0.4065880245248799	0.9047829709854951	0.7215398085192593	0.871597043360965	0.9003174270316238	0.8994133113828879	0	0	0.0
2443	None	None	None	None	None	0.14285714285714285	1	0.3125	5	0.7142857142857143	15	0.20909090909090908	0.7142857142857143	19	15	3	1	0	0.9090909090909091	11	10	1.5333333333333334	23	0.16666666666666666	0.2	0.2752938183396867	0.9319073014149061	0.4065880245248799	0.9052636840538992	0.7215398085192593	0.8631968366927409	0.9003174270316238	0.9036566071135756	1.0	0.21052631578947367	0.0
1271	None	None	None	None	None	0.3333333333333333	1	0.5555555555555556	5	0.36363636363636365	4	0.3611111111111111	0.2727272727272727	5	3	7	1	0	1.0	6	6	0.8666666666666667	13	0.0625	0.36363636363636365	0.6119920809540471	0.5804263497679517	0.4164086828362835	0.905634265830618	0.1	0.9704799105224553	0.8918241441760915	0.8835240479422366	1.0	0.4	0.0
6583	0.11853579104927618	0.06394053802642491	0.06393225368568226	0.6658707674948534	None	0	0	0.23529411764705882	4	0.8260869565217391	19	0.3787878787878788	0.8260869565217391	23	19	1	0	0	0.13636363636363635	3	22	1.6666666666666667	25	0.0	0.5	0.5736982115406244	0.8994147722615009	0.533430309617223	0.8977911325133643	0.8122842150991391	0.9605052697428242	0.8565837822047057	0.925415954957579	0	0	0.0
7267	0.11787432874760093	0.06296523822605357	0.06273192540282509	0.6688675211635402	None	0	0	0.23529411764705882	4	0.8260869565217391	19	0.3787878787878788	0.8260869565217391	23	19	1	0	0	0.13636363636363635	3	22	1.6666666666666667	25	0.0	0.5	0.5736982115406244	0.8994147722615009	0.533430309617223	0.8977911325133643	0.8122842150991391	0.9603852664296765	0.8565837822047057	0.92534324754485	0	0	0.0
681	None	None	None	None	None	0	0	0.6	3	0.4	2	0.5833333333333334	0	0	0	6	4	0	0.3333333333333333	6	2	0.4666666666666667	7	0.25	0.3333333333333333	0	0	0	0	0	0	0	0	0	0	0
3867	0.11292263812909652	0.02962755446027524	0.02901979149948074	0.6129795756747487	None	0	0	0.13333333333333333	2	0.95	19	0.5238095238095238	0.95	20	19	1	0	0	0.09523809523809523	2	21	1.4666666666666666	22	0.0	0	0.5736982115406244	0.8938229102387555	0.4668224766523192	0.9031532718714264	0.639618692832074	0.965059570349516	0.8645867417096439	0.928280353299832	0	0	0.0
6144	0.12233045042690702	0.06385269235336793	0.06385217391974916	0.663311495533641	None	0	0	0.23529411764705882	4	0.8260869565217391	19	0.3787878787878788	0.8260869565217391	23	19	1	0	0	0.13636363636363635	3	22	1.6666666666666667	25	0.0	0.5	0.5736982115406244	0.8994147722615009	0.533430309617223	0.8977911325133643	0.8122842150991391	0.9546737944883051	0.8565837822047057	0.9220391388318177	0	0	0.0
6783	0.11926530556258787	0.07248248214271293	0.07226143739055949	0.6695746473887825	None	0	0	0.23529411764705882	4	0.8260869565217391	19	0.3787878787878788	0.8260869565217391	23	19	1	0	0	0.13636363636363635	3	22	1.6666666666666667	25	0.0	0.5	0.5736982115406244	0.8994147722615009	0.533430309617223	0.8977911325133643	0.8122842150991391	0.9605052697428242	0.8565837822047057	0.925415954957579	0	0	0.0
6928	0.1226443825547903	0.06652876233802192	0.06642028439618575	0.6652537840535927	None	0	0	0.23529411764705882	4	0.8260869565217391	19	0.3787878787878788	0.8260869565217391	23	19	1	0	0	0.13636363636363635	3	22	1.6666666666666667	25	0.0	0.5	0.5736982115406244	0.8994147722615009	0.533430309617223	0.8977911325133643	0.8122842150991391	0.9606586291182153	0.8565837822047057	0.9255090857987168	0	0	0.0
7012	0.13340180997799314	0.047585478959186724	0.04697341876474002	0.678878617828807	None	0	0	0.1875	3	0.9090909090909091	20	0.36363636363636365	0.8636363636363636	22	19	1	0	0	0.13636363636363635	3	22	1.6	24	0.0	0.6666666666666666	0.6278980951488558	0.8934352842607117	0.533430309617223	0.8998050358300871	0.8593293425095094	0.9674175368774754	0.8565837822047057	0.9289549373711943	0	0	0.0
1219	None	None	None	None	None	1.0	1	1.0	4	0.0	0	0.5555555555555556	0	3	0	1	1	0	1.0	3	3	0.3333333333333333	5	0.3333333333333333	1.0	0	0	0	0	0	0	0	0	0	0	0
6596	0.12769530631119816	0.04742178555786338	0.03739887167562791	0.6443400391835948	None	0	0	0.1875	3	0.9047619047619048	19	0.38333333333333336	0.8571428571428571	21	18	1	0	0	0.15	3	20	1.5333333333333334	23	0.0	0.6666666666666666	0.5736982115406244	0.8890140445582871	0.533430309617223	0.8983456658053144	0.6695682340298574	0.9624483158738025	0.8565837822047057	0.9242223591431932	0	0	0.0
5733	0.12332174041186805	0.06734718384493582	0.06733630645542343	0.6686631495477304	None	0	0	0.23529411764705882	4	0.8260869565217391	19	0.3787878787878788	0.8260869565217391	23	19	1	0	0	0.13636363636363635	3	22	1.6666666666666667	25	0.0	0.5	0.5736982115406244	0.8994147722615009	0.533430309617223	0.897719754165878	0.8122842150991391	0.9546737944883051	0.8565837822047057	0.9220205042135169	0	0	0.0
2288	None	None	None	None	None	0	0	0.09090909090909091	1	1.0	14	0.3076923076923077	0	0	0	15	10	0	0.3076923076923077	4	13	1.0666666666666667	16	0.29411764705882354	0	0	0	0	0	0	0	0	0	0	0	0
4149	0.12844595343213316	0.02969159582409316	0.029582154185393447	0.680695119152915	None	0	0	0.16666666666666666	2	0.9375	15	0.5294117647058824	0.9375	17	15	0	0	0	0.11764705882352941	2	17	1.2	18	0.0	0	0.5736982115406244	0.9135263174347962	0.533430309617223	0.8886906252771185	0.6695682340298574	0.9413586812083352	0.8142650078882991	0.9171012183804715	0	0	0.0
756	None	None	None	None	None	0	0	0.75	3	0.3333333333333333	1	0.625	0.3333333333333333	4	1	0	0	0	0.5	4	2	0.3333333333333333	5	0.0	0.6666666666666666	0.27489036284523005	0.9024693410235927	0.49231141386543237	0.8705757470011969	0.6089824958862206	0.927763957647168	0.8643768869418403	0.9027319456661113	0	0	0.0
1611	None	None	None	None	None	0	0	1.0	2	0.0	0	1.0	0	1	0	1	1	0	0.3333333333333333	3	1	0.2	3	0.2	1.0	0	0	0	0	0	0	0	0	0	0	0
6937	0.13025364729496167	0.06961971463943686	0.06726208009324368	0.6623409216498612	None	0	0	0.23529411764705882	4	0.8260869565217391	19	0.3787878787878788	0.8260869565217391	23	19	1	0	0	0.13636363636363635	3	22	1.6666666666666667	25	0.0	0.5	0.5736982115406244	0.8994147722615009	0.533430309617223	0.8977911325133643	0.8122842150991391	0.9605052697428242	0.8565837822047057	0.925415954957579	0	0	0.0
7392	0.11937814194343109	0.06282626638406973	0.062391357108174214	0.6596264916167882	None	0	0	0.23529411764705882	4	0.8260869565217391	19	0.3787878787878788	0.8260869565217391	23	19	1	0	0	0.13636363636363635	3	22	1.6666666666666667	25	0.0	0.5	0.5736982115406244	0.8994147722615009	0.533430309617223	0.8977911325133643	0.8122842150991391	0.9605052697428242	0.8565837822047057	0.925415954957579	0	0	0.0
1818	None	None	None	None	None	0	0	0.07692307692307693	1	1.0	17	0.24358974358974358	0.8235294117647058	15	14	3	1	0	0.46153846153846156	6	13	1.2666666666666666	19	0.1111111111111111	0.11764705882352941	0.682097978757087	0.9414220779989371	0.4065880245248799	0.9143292558733519	0.5884391438738418	0.8923736525360825	0.9003174270316238	0.9183380576836354	1.0	0.06666666666666667	0.0
5227	0.11934280381432294	0.06521757127660469	0.06508790035298265	0.6628114733027269	None	0	0	0.23529411764705882	4	0.8260869565217391	19	0.3787878787878788	0.8260869565217391	23	19	1	0	0	0.13636363636363635	3	22	1.6666666666666667	25	0.0	0.5	0.5736982115406244	0.8994147722615009	0.533430309617223	0.897719754165878	0.8122842150991391	0.9546737944883051	0.8565837822047057	0.9220205042135169	0	0	0.0
5004	0.10437011424617891	0.04749461006878092	0.0466281220262813	0.6360691314220805	None	0	0	0.1875	3	0.8636363636363636	19	0.5454545454545454	0.8636363636363636	22	19	1	0	0	0.09090909090909091	2	22	1.6	24	0.0	0.09090909090909091	0.6278980951488558	0.9033857715416536	0.533430309617223	0.9020632131000694	0.7109766833667148	0.958748704521492	0.8365231840157279	0.92648516636802	0	0	0.0
5536	0.052595046318502	0.0012284497033612832	-0.0009253500241513306	0.8244680590977103	None	0	0	0.2857142857142857	4	0.7894736842105263	15	0.3888888888888889	0.7894736842105263	19	15	1	0	0	0.16666666666666666	3	18	1.4	21	0.0	0.5	0.705316330198021	0.8550012648204587	0.7576261874999035	0.9049697691864277	0.8122842150991391	0.9660820100347582	0.8565837822047057	0.9212264931853299	0	0	0.0
370	None	None	None	None	None	0.3333333333333333	1	0.625	5	0.4444444444444444	4	0.4583333333333333	0.2222222222222222	6	2	4	3	0	0.6666666666666666	6	4	0.7333333333333333	11	0.375	0.5714285714285714	0.5338806071109915	0.899663008532244	0.6363109914034977	0.908629015252202	0.1277618813150565	0.927373951514392	0.920069738222196	0.9126032119234485	0.16666666666666666	0.3333333333333333	0.0
6587	0.11602688640327825	0.02155081022677703	0.021541365949694125	0.6672814876451035	None	0	0	0.25	4	0.8181818181818182	18	0.38095238095238093	0.8181818181818182	22	18	1	0	0	0.14285714285714285	3	21	1.6	24	0.0	0.5	0.5736982115406244	0.9036120985628238	0.533430309617223	0.8982938977235227	0.8122842150991391	0.9581438935072308	0.838622169549204	0.9252372146992791	0	0	0.0
7258	0.12418257754337607	0.0748848590037889	0.07488107576542882	0.6668284582969819	None	0	0	0.23529411764705882	4	0.8260869565217391	19	0.3787878787878788	0.8260869565217391	23	19	1	0	0	0.13636363636363635	3	22	1.6666666666666667	25	0.0	0.5	0.5736982115406244	0.8994147722615009	0.533430309617223	0.8977911325133643	0.8122842150991391	0.9605052697428242	0.8565837822047057	0.925415954957579	0	0	0.0
4055	0.13203659241241536	0.03222753918223377	0.03171579914030228	0.7316794681126095	None	0	0	0.13333333333333333	2	0.95	19	0.5238095238095238	0.95	21	19	0	0	0	0.09523809523809523	2	21	1.4666666666666666	22	0.0	0	0.5736982115406244	0.8994389015381262	0.533430309617223	0.9027801611748547	0.6695682340298574	0.9589031926030539	0.8565837822047057	0.9257470275844334	0	0	0.0
4370	0.09011748937003305	0.039117465157885375	0.03398558631223842	0.6359461984633161	None	0	0	0.1875	3	0.8571428571428571	18	0.5476190476190477	0.8571428571428571	21	18	1	0	0	0.09523809523809523	2	21	1.5333333333333334	23	0.0	0.09523809523809523	0.5736982115406244	0.9077350542816942	0.533430309617223	0.9027185594740154	0.8122842150991391	0.9566811279909971	0.8142650078882991	0.9266493732853227	0	0	0.0
3095	0.07671562828493723	0.003060135277936562	-0.0027962951499723716	0.9972738443199519	None	0.14285714285714285	1	0.25	4	0.8181818181818182	18	0.38095238095238093	0.7727272727272727	20	17	3	1	0	0.14285714285714285	21	3	1.6	24	0.14285714285714285	0.09090909090909091	0.682097978757087	0.9323323883021356	0.4065880245248799	0.8716373627046056	0.48468781830436747	0.8964243090656306	0.9003174270316238	0.9031071677896215	1.0	0	0.0
2849	0.0028318075914942225	0.000327672717167183	0.0003276195632579285	0.9912186353260314	None	0	0	0.3333333333333333	2	0.8333333333333334	5	0.4444444444444444	0.5	4	3	3	1	0	0.5	3	6	0.5333333333333333	8	0.1111111111111111	0.2857142857142857	0.20933227839071966	0.763340403337675	0.5816632269306423	0.5858744461150371	0.7970340774616834	0.8666915080656423	0.9209539979147442	0.7558410362856238	1.0	0	0.0
1771	None	None	None	None	None	0	0	0.5	2	0.75	3	1.0	0.25	2	1	3	1	0	0.6666666666666666	3	2	0.4	6	0.1111111111111111	1.0	0.23605731716168626	0.5	0.18501127954195623	0.5	0.21639585749637041	0.5	0.5523619301648566	0.5	1.0	0	0.0
1413	None	None	None	None	None	1.0	1	1.0	4	0.0	0	0.6666666666666666	0	2	0	3	2	0	1.0	3	3	0.4	6	0.25	0.6666666666666666	0	0	0	0	0	0	0	0	0	0	0
6952	0.11865956062683439	0.061550465133198264	0.06153078091914008	0.6571588998101312	None	0	0	0.23529411764705882	4	0.8260869565217391	19	0.3787878787878788	0.8260869565217391	23	19	1	0	0	0.13636363636363635	3	22	1.6666666666666667	25	0.0	0.5	0.5736982115406244	0.8994147722615009	0.533430309617223	0.8977911325133643	0.8122842150991391	0.9605052697428242	0.8565837822047057	0.925415954957579	0	0	0.0
7124	0.11910476199763344	0.0662643337799036	0.0662318970918809	0.6629034650962409	None	0	0	0.23529411764705882	4	0.8260869565217391	19	0.3787878787878788	0.8260869565217391	23	19	1	0	0	0.13636363636363635	3	22	1.6666666666666667	25	0.0	0.5	0.5736982115406244	0.8994147722615009	0.533430309617223	0.8977911325133643	0.8122842150991391	0.9605052697428242	0.8565837822047057	0.925415954957579	0	0	0.0
4205	0.12197825539512701	0.04148900572399925	0.04148236908245517	0.6701497760610367	None	0	0	0.13333333333333333	2	0.95	19	0.5238095238095238	0.95	20	19	1	0	0	0.09523809523809523	2	21	1.4666666666666666	22	0.0	0	0.5736982115406244	0.8938229102387555	0.4668224766523192	0.9031532718714264	0.6096691516342906	0.9636553888223789	0.8565837822047057	0.9273683406888467	0	0	0.0
3434	0.05383053027498398	0.01705585909463704	0.01061565995707861	0.9909263944055118	None	0.25	1	0.4	4	0.6923076923076923	9	0.4166666666666667	0.6153846153846154	10	8	4	1	0	0.25	12	3	1.0	15	0.1	0.15384615384615385	0.682097978757087	0.8120146202216635	0.3868175834755293	0.8767055379412549	0.2402613404773694	0.8017730620809085	0.8471312881732946	0.8330483781864697	1.0	0	0.0
3318	0.08514460379440641	0.007317297133769459	0.005457656702785638	0.9974258388473366	None	0.1111111111111111	1	0.23809523809523808	5	0.8275862068965517	24	0.28703703703703703	0.7931034482758621	26	23	4	1	0	0.14814814814814814	27	4	2.066666666666667	31	0.1111111111111111	0.07142857142857142	0.6681927662167798	0.9342798029761485	0.4065880245248799	0.93448330458543	0.444697615340863	0.8988388392973647	0.9003174270316238	0.9240587589335088	1.0	0.038461538461538464	0.0
6651	0.1209887450529262	0.06258113966366217	0.062328938490411594	0.663173277108732	None	0	0	0.23529411764705882	4	0.8260869565217391	19	0.3787878787878788	0.8260869565217391	23	19	1	0	0	0.13636363636363635	3	22	1.6666666666666667	25	0.0	0.5	0.5736982115406244	0.8994147722615009	0.533430309617223	0.8977911325133643	0.7828028301862991	0.9536044405999337	0.8565837822047057	0.9214515356223784	0	0	0.0
1226	None	None	None	None	None	0	0	0.5	1	1.0	1	1.0	0	1	0	1	3	0	0.3333333333333333	1	3	0.2	3	0.6	0	0	0	0	0	0	0	0	0	0	0	0
5600	0.1216462654635332	0.06363800536599887	0.06313165634415017	0.6600606817073036	None	0	0	0.23529411764705882	4	0.8260869565217391	19	0.3787878787878788	0.8260869565217391	23	19	1	0	0	0.13636363636363635	3	22	1.6666666666666667	25	0.0	0.5	0.5736982115406244	0.8994147722615009	0.533430309617223	0.897719754165878	0.8122842150991391	0.9546737944883051	0.8565837822047057	0.9220205042135169	0	0	0.0
468	None	None	None	None	None	0	0	1.0	2	0.0	0	1.0	0	1	0	1	2	0	0.3333333333333333	1	3	0.2	3	0.4	1.0	0	0	0	0	0	0	0	0	0	0	0
1707	None	None	None	None	None	0	0	0.6666666666666666	2	0.5	1	1.0	0	1	0	2	3	0	1.0	2	2	0.26666666666666666	4	0.42857142857142855	0	0	0	0	0	0	0	0	0	0	0	0
3667	0.11104662032011359	0.05336663119545488	0.05172592596795947	0.7014223930547849	None	0	0	0.13333333333333333	2	0.95	19	0.5238095238095238	0.95	21	19	0	0	0	0.09523809523809523	2	21	1.4666666666666666	22	0.0	0	0.5736982115406244	0.8994389015381262	0.533430309617223	0.9027801611748547	0.6695682340298574	0.9589031926030539	0.8565837822047057	0.9257470275844334	0	0	0.0
5629	0.05512166418229586	0.01215949416437348	0.009750471365713853	0.7801393288017554	None	0	0	0.2857142857142857	4	0.7777777777777778	14	0.39215686274509803	0.7777777777777778	18	14	1	0	0	0.17647058823529413	3	17	1.3333333333333333	20	0.0	0.5	0.7448429402659438	0.8574297539435204	0.7576261874999035	0.9098148189116383	0.8122842150991391	0.966731121739667	0.8565837822047057	0.9235503386382284	0	0	0.0
3385	0.05154550434339982	0.012927690825851447	0.010189985511206716	0.9899019883523059	None	0.25	1	0.36363636363636365	4	0.7142857142857143	10	0.41025641025641024	0.6428571428571429	11	9	4	1	0	0.23076923076923078	13	3	1.0666666666666667	16	0.1	0.14285714285714285	0.682097978757087	0.8271748423568136	0.41656377692295854	0.8710791640527723	0.2402613404773694	0.8061409850946587	0.838929562839978	0.8366894200258183	1.0	0	0.0
2892	0.019783397047116996	0.00023557841135415282	4.075779310063801e-05	0.9957429581123726	None	0.25	1	0.7	7	0.23076923076923078	3	0.4166666666666667	0.15384615384615385	2	2	12	3	0	1.0	6	6	1.0	15	0.10714285714285714	0.14285714285714285	0.6787349479303575	0.8284135157801251	0.8228572998553967	0.8546350428727426	0.4213419779676172	0.9169067511360248	0.8919525273949079	0.8716504910112851	0.5	0.5	0.25740895341248143
1284	None	None	None	None	None	0.5	1	0.8333333333333334	5	0.2857142857142857	2	0.5625	0.14285714285714285	4	1	4	0	0	1.0	4	4	0.6	9	0.0	0.6666666666666666	0.7591377145561201	0.8321369781665	0.5031596357104355	0.8073270909642173	0.4213419779676171	0.8926888517345433	0.8684535450309107	0.8477888723170275	0	0	0.0
2246	None	None	None	None	None	0	0	0.36363636363636365	4	0.7142857142857143	10	0.48484848484848486	0.5714285714285714	10	8	5	0	0	0.2727272727272727	3	11	1.0666666666666667	16	0.0	0.6	0.5786193819104626	0.886425205886963	0.581691985597286	0.9315570182773021	0.5111125036258815	0.8881320369307191	0.892032604338552	0.9042874244622859	0	0	0.0
2606	0.0011871863975265818	1.730498514085379e-05	1.0359292243005073e-05	0.9988509170137732	None	0	0	0.8333333333333334	5	0.14285714285714285	1	0.6	0	1	0	7	2	0	0.6	5	3	0.6	9	0.11764705882352941	0.2857142857142857	0	0	0	0	0	0	0	0	0	0	0
2940	0.07539938084188752	0.013735205542726205	0.011424013763243167	0.9971840409935722	None	0	0	0.21428571428571427	3	0.8421052631578947	16	0.3684210526315789	0.8421052631578947	17	16	3	1	0	0.15789473684210525	3	19	1.4	21	0.1111111111111111	0.1111111111111111	0.5713295547521372	0.9417227658568601	0.4065880245248799	0.8881206748707643	0.6614462100252598	0.8834567856513952	0.9003174270316238	0.9083169180572099	1.0	0.058823529411764705	0.0
1875	None	None	None	None	None	0.2	1	0.3333333333333333	4	0.7333333333333333	11	0.40476190476190477	0.6666666666666666	13	10	3	1	0	0.21428571428571427	14	3	1.1333333333333333	17	0.14285714285714285	0.13333333333333333	0.682097978757087	0.7474250116607564	0.6457145997107931	0.8773515421043743	0.2402613404773694	0.8704031152473809	0.8663845071487365	0.8392079148112295	1.0	0	0.0
2780	0.004545789449285074	0.0005894177908316855	0.0005875145126936891	0.9522673477030091	None	0	0	0.625	5	0.3	3	0.5	0.2	3	2	8	0	0	0.6666666666666666	4	6	0.8	12	0.0	0.3333333333333333	0.2091442832384777	0.8908420878580754	0.5816632269306423	0.6817909939849757	0.8952957891613155	0.696089298099446	0.9336159608832917	0.7738261809203794	0	0	0.0
2239	None	None	None	None	None	0	0	0.6666666666666666	4	0.3333333333333333	2	0.5333333333333333	0.16666666666666666	4	1	3	0	0	0.6	5	3	0.5333333333333333	8	0.0	0.3333333333333333	0.34045543204009127	0.8327782124060866	0.35028061116952985	0.9180894240116886	0.3482887921221395	0.9170637355133877	0.7078838371840132	0.894894309246186	0	0	0.0
7252	0.12375907898143661	0.07069578017716052	0.06769595472607985	0.6713674970304548	None	0	0	0.23529411764705882	4	0.8260869565217391	19	0.3787878787878788	0.8260869565217391	23	19	1	0	0	0.13636363636363635	3	22	1.6666666666666667	25	0.0	0.5	0.5736982115406244	0.8994147722615009	0.533430309617223	0.897719754165878	0.8122842150991391	0.9605052697428242	0.8565837822047057	0.9253980621779261	0	0	0.0
2185	None	None	None	None	None	0.2	1	0.46153846153846156	6	0.5294117647058824	9	0.36538461538461536	0.5294117647058824	9	9	9	0	0	0.3076923076923077	13	4	1.2666666666666666	19	0.0	0.125	0.682097978757087	0.7620077330435095	0.6124333968336944	0.7879987203896592	0.5013767219868314	0.9208037955246233	0.828232962375733	0.8379853372425261	0	0	0.0
4136	0.1151332601097104	0.05661827219998347	0.04916189938939139	0.6922803166293205	None	0	0	0.1875	3	0.8636363636363636	19	0.5454545454545454	0.8636363636363636	22	19	1	0	0	0.09090909090909091	2	22	1.6	24	0.0	0.09090909090909091	0.6278980951488558	0.9033857715416536	0.533430309617223	0.9020632131000694	0.7409262245644982	0.9546247021606361	0.838622169549204	0.9241917289064697	0	0	0.0
1942	None	None	None	None	None	0	0	0.5	2	0.3333333333333333	1	0.625	0	1	0	3	4	0	0.5	2	4	0.3333333333333333	5	0.4444444444444444	0	0	0	0	0	0	0	0	0	0	0	0
6955	0.12338771948182495	0.07125911281710276	0.06856432883389832	0.6684288283713408	None	0	0	0.23529411764705882	4	0.8260869565217391	19	0.3787878787878788	0.8260869565217391	23	19	1	0	0	0.13636363636363635	3	22	1.6666666666666667	25	0.0	0.5	0.5736982115406244	0.8994147722615009	0.533430309617223	0.8977911325133643	0.8122842150991391	0.9605052697428242	0.8565837822047057	0.925415954957579	0	0	0.0
4902	0.1158187913419921	0.065397623461127	0.05490887075624485	0.6666806596859319	None	0	0	0.1875	3	0.8636363636363636	19	0.5454545454545454	0.8636363636363636	22	19	1	0	0	0.09090909090909091	2	22	1.6	24	0.0	0.09090909090909091	0.6278980951488558	0.9033857715416536	0.533430309617223	0.9020632131000694	0.7409262245644982	0.9546247021606361	0.838622169549204	0.9241917289064697	0	0	0.0
767	None	None	None	None	None	0.3333333333333333	1	0.5	4	0.5	5	0.5	0.4	4	4	7	3	0	0.375	8	3	0.8	12	0.16666666666666666	0.5	0.10098808688779563	0.5170490687434585	0.8287162052564611	0.5164156766976189	0.6269764350556573	0.8261850288120276	0.9555390559734241	0.6374342924614399	0.25	0.25	0.0
788	None	None	None	None	None	0	0	1.0	2	0.0	0	0.75	0	2	0	0	0	0	1.0	2	2	0.2	3	0.0	0	0	0	0	0	0	0	0	0	0	0	0
1298	None	None	None	None	None	0	0	0.75	3	0.3333333333333333	1	0.5555555555555556	0	2	0	2	2	0	1.0	3	3	0.3333333333333333	5	0.3333333333333333	0.6666666666666666	0	0	0	0	0	0	0	0	0	0	0
220	None	None	None	None	None	0	0	0.75	3	0.5	2	0.6	0.5	4	2	1	1	0	0.4	2	5	0.4	6	0.25	0.5	0.2324893937678043	0.7334306267717333	0.41441365037527617	0.7928972544633097	0.9689793111567075	0.9084402841587859	0.955407558410883	0.824880745133107	1.0	0.25	0.0
1155	None	None	None	None	None	0	0	0.5	2	0.3333333333333333	1	0.8333333333333334	0	1	0	3	1	0	0.6666666666666666	3	2	0.3333333333333333	5	0.1111111111111111	0	0	0	0	0	0	0	0	0	0	0	0
978	None	None	None	None	None	0	0	0.5	3	0.3333333333333333	2	0.8	0.16666666666666666	3	1	4	5	0	0.4	2	5	0.5333333333333333	8	0.5	0.6666666666666666	0.4405644502896292	0.9193680684056504	0.28720764240916685	0.9740452545404779	0.21639585749637041	0.7242272709208847	0.6520407651457758	0.9122541796711746	0.3333333333333333	0.3333333333333333	0.0
2206	None	None	None	None	None	0	0	0.6	6	0.16666666666666666	2	0.4375	0	0	0	13	8	0	0.5	8	4	0.9333333333333333	14	0.26666666666666666	0.18181818181818182	0	0	0	0	0	0	0	0	0	0	0
458	None	None	None	None	None	0	0	0.1	1	1.0	13	0.2727272727272727	0.9230769230769231	13	12	1	1	0	0.45454545454545453	11	5	1.0	15	0.2	0	0.7898228119210071	0.9758225593079349	0.42238188443563	0.8118117288840299	0.4520161006840544	0.7541869670807487	0.9121906574617374	0.8902781226467725	1.0	0.46153846153846156	0.0
4130	0.08686824937440911	0.03533544721171194	0.03470955354198264	0.6591454887479552	None	0	0	0.16666666666666666	2	0.9375	15	0.5294117647058824	0.9375	17	15	0	0	0	0.11764705882352941	2	17	1.2	18	0.0	0	0.5736982115406244	0.9160483053732565	0.533430309617223	0.9031501019683322	0.6695682340298574	0.9500529388576288	0.8187498952650694	0.9257181151598896	0	0	0.0
4552	0.11645006925289011	0.06746479958230778	0.056864767479067914	0.6630356544827853	None	0	0	0.1875	3	0.8636363636363636	19	0.5454545454545454	0.8636363636363636	22	19	1	0	0	0.09090909090909091	2	22	1.6	24	0.0	0.09090909090909091	0.6278980951488558	0.9033857715416536	0.533430309617223	0.9020632131000694	0.7409262245644982	0.9546247021606361	0.838622169549204	0.9241917289064697	0	0	0.0
2161	None	None	None	None	None	0	0	0.8	4	0.0	0	0.4666666666666667	0	0	0	6	4	0	0.6	5	3	0.4666666666666667	7	0.25	0.6666666666666666	0	0	0	0	0	0	0	0	0	0	0
1833	None	None	None	None	None	0	0	0.07142857142857142	1	1.0	18	0.29411764705882354	0.7222222222222222	14	13	5	2	0	0.23529411764705882	17	4	1.3333333333333333	20	0.15384615384615385	0	0.7591377145561201	0.7292238698177582	0.46754048567139633	0.8029570542555972	0.2402613404773694	0.9001797624004719	0.860739498065676	0.8222398760133923	0.5357142857142857	0.07142857142857142	0.0
6680	0.12113756159752699	0.07001474283920063	0.06969158913688055	0.6730109832162866	None	0	0	0.23529411764705882	4	0.8260869565217391	19	0.3787878787878788	0.8260869565217391	23	19	1	0	0	0.13636363636363635	3	22	1.6666666666666667	25	0.0	0.5	0.5736982115406244	0.8994147722615009	0.533430309617223	0.8977911325133643	0.8122842150991391	0.9605052697428242	0.8565837822047057	0.925415954957579	0	0	0.0
7413	0.12026658940486933	0.0628997212783678	0.06288839750647586	0.6570510078982383	None	0	0	0.23529411764705882	4	0.8260869565217391	19	0.3787878787878788	0.8260869565217391	23	19	1	0	0	0.13636363636363635	3	22	1.6666666666666667	25	0.0	0.5	0.5736982115406244	0.8994147722615009	0.533430309617223	0.8977911325133643	0.8122842150991391	0.9605052697428242	0.8565837822047057	0.925415954957579	0	0	0.0
1620	None	None	None	None	None	0	0	1.0	2	0.0	0	1.0	0	1	0	1	2	0	0.3333333333333333	1	3	0.2	3	0.4	1.0	0	0	0	0	0	0	0	0	0	0	0
6858	0.11594704837708777	0.06320122921912937	0.06319966066748108	0.661894026281362	None	0	0	0.23529411764705882	4	0.8260869565217391	19	0.3787878787878788	0.8260869565217391	23	19	1	0	0	0.13636363636363635	3	22	1.6666666666666667	25	0.0	0.5	0.5736982115406244	0.8994147722615009	0.533430309617223	0.8977911325133643	0.8122842150991391	0.9605052697428242	0.8565837822047057	0.925415954957579	0	0	0.0
6559	0.12476499499935285	0.0669737012200913	0.06527775670458755	0.6729198620051431	None	0	0	0.23529411764705882	4	0.8260869565217391	19	0.3787878787878788	0.8260869565217391	23	19	1	0	0	0.13636363636363635	3	22	1.6666666666666667	25	0.0	0.5	0.5736982115406244	0.8994147722615009	0.533430309617223	0.8977911325133643	0.8122842150991391	0.9546737944883051	0.8565837822047057	0.9220391388318177	0	0	0.0
356	None	None	None	None	None	0	0	0.5	2	0.6666666666666666	2	0.8333333333333334	0	0	0	4	0	0	0.6666666666666666	3	2	0.3333333333333333	5	0.0	0.6666666666666666	0	0	0	0	0	0	0	0	0	0	0
4428	0.111997975125666	0.020928147159989977	0.018564256364983652	0.5600202937810087	None	0	0	0.125	2	0.9545454545454546	21	0.5217391304347826	0.9545454545454546	23	21	0	0	0	0.08695652173913043	2	23	1.6	24	0.0	0	0.7843695503338666	0.805042424313393	0.533430309617223	0.8929879147504717	0.8122842150991391	0.9596620256419108	0.8663845071487365	0.9034660733970644	0	0	0.0
7199	0.12219204795406674	0.06968284081780245	0.06939435848756738	0.6714146095943863	None	0	0	0.23529411764705882	4	0.8260869565217391	19	0.3787878787878788	0.8260869565217391	23	19	1	0	0	0.13636363636363635	3	22	1.6666666666666667	25	0.0	0.5	0.5736982115406244	0.8994147722615009	0.533430309617223	0.8977911325133643	0.8122842150991391	0.9605052697428242	0.8565837822047057	0.925415954957579	0	0	0.0
4833	0.11331314266595727	0.04396136085566365	0.042971493945630886	0.7046981194785746	None	0	0	0.1875	3	0.9047619047619048	19	0.36507936507936506	0.9047619047619048	21	19	1	0	0	0.14285714285714285	3	21	1.5333333333333334	23	0.0	1.0	0.5736982115406244	0.8994389015381262	0.533430309617223	0.9027801611748547	0.6695682340298574	0.9589031926030539	0.8565837822047057	0.9257470275844334	0	0	0.0
3161	0.08530374269418131	0.00147631958200073	0.0001458773007325297	0.9973308894438865	None	0.14285714285714285	1	0.1875	3	0.8571428571428571	18	0.36507936507936506	0.8571428571428571	21	18	1	1	0	0.14285714285714285	3	21	1.5333333333333334	23	0.3333333333333333	0.1	0.2752938183396867	0.9365597013767779	0.4065880245248799	0.9267777826016154	0.7215398085192593	0.9041206066077244	0.9003174270316238	0.9235367386343295	1.0	0.047619047619047616	0.0
7136	0.11821029647880921	0.06448677409910715	0.0644756053598533	0.6609332929582732	None	0	0	0.23529411764705882	4	0.8260869565217391	19	0.3787878787878788	0.8260869565217391	23	19	1	0	0	0.13636363636363635	3	22	1.6666666666666667	25	0.0	0.5	0.5736982115406244	0.8994147722615009	0.533430309617223	0.8977911325133643	0.8122842150991391	0.9546737944883051	0.8565837822047057	0.9220391388318177	0	0	0.0
2809	0.004466928494028199	0.000619608637287627	0.0006183996719373386	0.9536150116019997	None	0	0	0.625	5	0.3	3	0.5	0.2	3	2	8	0	0	0.6666666666666666	4	6	0.8	12	0.0	0.3333333333333333	0.2091442832384777	0.8908420878580754	0.5816632269306423	0.6817909939849757	0.8952957891613155	0.696089298099446	0.9336159608832917	0.7738261809203794	0	0	0.0
5008	0.11967395126352684	0.030173927147184604	0.029979659072864057	0.6728565712712617	None	0	0	0.17647058823529413	3	0.9130434782608695	21	0.36231884057971014	0.9130434782608695	23	21	1	0	0	0.13043478260869565	3	23	1.6666666666666667	25	0.0	1.0	0.5736982115406244	0.8994147722615009	0.533430309617223	0.897719754165878	0.8122842150991391	0.9546737944883051	0.8565837822047057	0.9220205042135169	0	0	0.0
4665	0.10495421123937183	0.05200057478521044	0.050257089101465875	0.6500003783394386	None	0	0	0.1875	3	0.8636363636363636	19	0.5454545454545454	0.8636363636363636	22	19	1	0	0	0.09090909090909091	2	22	1.6	24	0.0	0.09090909090909091	0.6278980951488558	0.9033857715416536	0.533430309617223	0.9020632131000694	0.7109766833667148	0.958748704521492	0.8365231840157279	0.92648516636802	0	0	0.0
2060	None	None	None	None	None	0	0	0.75	3	0.3333333333333333	1	0.5555555555555556	0.3333333333333333	3	1	1	1	0	1.0	3	3	0.3333333333333333	5	0.25	1.0	0.6198415883980585	0.720691826621265	0.7438401500114393	0.70092433244408	0.6113199208862158	0.7058256780565436	0.7459284559892579	0.7092199010685181	1.0	0.6666666666666666	0.0
5288	0.12139829665983995	0.04716461543270629	0.04629305110414692	0.6900215454101369	None	0	0	0.23529411764705882	4	0.8260869565217391	19	0.3787878787878788	0.8260869565217391	23	19	1	0	0	0.13636363636363635	3	22	1.6666666666666667	25	0.0	0.5	0.5736982115406244	0.8994147722615009	0.533430309617223	0.897719754165878	0.8122842150991391	0.9546737944883051	0.8565837822047057	0.9220205042135169	0	0	0.0
154	None	None	None	None	None	0	0	0.2	1	1.0	5	1.0	0.8	5	4	1	1	0	0.14285714285714285	1	7	0.4666666666666667	7	0.2	0	0.5991589247751933	0.784104978617634	0.41795190163806817	0.9467412812302795	0.7218142325539214	0.9211978516798541	0.9198544139907868	0.9010354754103489	1.0	0.4	0.0
6535	0.12231087191889689	0.06995452174835651	0.06885908575352993	0.6661899889971086	None	0	0	0.23529411764705882	4	0.8260869565217391	19	0.3787878787878788	0.8260869565217391	23	19	1	0	0	0.13636363636363635	3	22	1.6666666666666667	25	0.0	0.5	0.5736982115406244	0.8994147722615009	0.533430309617223	0.8977911325133643	0.8122842150991391	0.9605052697428242	0.8565837822047057	0.925415954957579	0	0	0.0
549	None	None	None	None	None	0.25	1	0.45454545454545453	5	0.5	7	0.4444444444444444	0.5	10	7	5	1	0	0.25	3	12	1.0666666666666667	16	0.09090909090909091	0.14285714285714285	0.5178396865310599	0.8959703003666076	0.8516663088500345	0.9648174102336253	0.6422575601620336	0.9169624792686817	0.8996512946201268	0.9322723692497277	1.0	0.2	0.0
3815	0.12361442852556905	0.03388556946920476	0.03387192084504316	0.6737040690013126	None	0	0	0.13333333333333333	2	0.95	19	0.5238095238095238	0.95	20	19	1	0	0	0.09523809523809523	2	21	1.4666666666666666	22	0.0	0	0.5736982115406244	0.8834876386066447	0.5003137895369608	0.9017713570723123	0.7409262245644982	0.9659105823776936	0.8565837822047057	0.9261506096713005	0	0	0.0
2542	None	None	None	None	None	0.5	1	0.6666666666666666	4	0.2857142857142857	2	0.45	0.2857142857142857	3	2	5	1	0	0.8	4	5	0.6	9	0.07692307692307693	0.5	0.23605731716168626	0.6564776422097955	0.41656377692295854	0.7815189718673223	0.21639585749637041	0.7497761301129594	0.5782138355670412	0.7323408656400904	1.0	0.3333333333333333	0.0
6122	0.11877855897511642	0.06627580616394049	0.06588697476784151	0.670111946803686	None	0	0	0.23529411764705882	4	0.8260869565217391	19	0.3787878787878788	0.8260869565217391	23	19	1	0	0	0.13636363636363635	3	22	1.6666666666666667	25	0.0	0.5	0.5736982115406244	0.8994147722615009	0.533430309617223	0.8977911325133643	0.8122842150991391	0.9546737944883051	0.8565837822047057	0.9220391388318177	0	0	0.0
2548	None	None	None	None	None	0.5	1	0.5	3	0.5714285714285714	4	0.42857142857142855	0.5714285714285714	5	4	3	2	0	0.42857142857142855	7	3	0.6	9	0.2222222222222222	0.3333333333333333	0.16048050337722844	0.9647921402448928	0.5816632269306423	0.9236078718044338	0.9884688219853569	0.8989629517763245	0.9670869130612424	0.9348037875737316	0.6	0.6	0.0
670	None	None	None	None	None	0.5	1	0.8333333333333334	5	0.0	0	0.75	0	4	0	4	2	0	0.75	3	4	0.6	9	0.25	0.6666666666666666	0	0	0	0	0	0	0	0	0	0	0
1334	None	None	None	None	None	0	0	0.5	2	0.6666666666666666	2	0.5555555555555556	0.3333333333333333	2	1	2	1	0	1.0	3	3	0.3333333333333333	5	0.14285714285714285	0	0.46716027658654635	0.9159097849954786	0.5465997654895249	0.9304693342848949	0.2586552949195612	0.7608020596708153	0.8531064532643736	0.8855776347394476	1.0	0.5	0.0
2682	2.729293857502055e-05	7.102418204276498e-06	-3.8762199060525315e-06	0.9999934196627424	None	0	0	0.4	2	0.8	4	0.5833333333333334	0.4	3	2	3	0	0	0.3333333333333333	6	2	0.4666666666666667	7	0.0	0.3333333333333333	0.8083670252745387	0.5963688899471988	0.6457145997107931	0.5	0.5884391438738418	0.5	0.7173943276832385	0.5324840181920601	0	0	0.0
2108	None	None	None	None	None	0	0	0.6666666666666666	2	0.5	1	0.6666666666666666	0.5	3	1	0	0	0	0.6666666666666666	3	2	0.26666666666666666	4	0.0	0	0.45746148080734583	0.6959430585191932	0.4671972694566987	0.5403871396474149	0.7129581119804274	0.9325996655324847	0.7350568844745023	0.7695478808371949	0	0	0.0
6984	0.11923513549874486	0.06679037976873656	0.06567746310251901	0.6694366943268812	None	0	0	0.23529411764705882	4	0.8260869565217391	19	0.3787878787878788	0.8260869565217391	23	19	1	0	0	0.13636363636363635	3	22	1.6666666666666667	25	0.0	0.5	0.5736982115406244	0.8994147722615009	0.533430309617223	0.8977911325133643	0.8122842150991391	0.9605052697428242	0.8565837822047057	0.925415954957579	0	0	0.0
4828	0.11963584470989	0.060547103858171296	0.05396078170660054	0.6593579925158903	None	0	0	0.1875	3	0.8636363636363636	19	0.5454545454545454	0.8636363636363636	22	19	1	0	0	0.09090909090909091	2	22	1.6	24	0.0	0.09090909090909091	0.6278980951488558	0.9033857715416536	0.533430309617223	0.9020632131000694	0.7409262245644982	0.9546247021606361	0.838622169549204	0.9241917289064697	0	0	0.0
244	None	None	None	None	None	0	0	0.4444444444444444	4	0.5454545454545454	6	0.65	0.5454545454545454	9	6	3	1	0	0.2	2	10	0.8666666666666667	13	0.14285714285714285	0	0.8047169493907521	0.878437564731263	0.9118932243464479	0.9493940836938697	0.8885603380395419	0.9653367229164093	0.8565837822047057	0.939654326825486	1.0	0.1111111111111111	0.0
5088	0.11789864826607586	0.04800886266752292	-0.04715449791392802	0.6971959731828019	None	0	0	0.1	2	0.9642857142857143	27	0.5172413793103449	0.9285714285714286	28	26	1	0	0	0.06896551724137931	2	29	2.0	30	0.0	0	0.6278980951488558	0.8844209098133139	0.533430309617223	0.9009066176136785	0.7409262245644982	0.9648137375639995	0.8565837822047057	0.925384801749768	0	0	0.0
7381	0.1231520657306801	0.06996060655923911	0.06763776501366149	0.6711025452934815	None	0	0	0.23529411764705882	4	0.8260869565217391	19	0.3787878787878788	0.8260869565217391	23	19	1	0	0	0.13636363636363635	3	22	1.6666666666666667	25	0.0	0.5	0.5736982115406244	0.8994147722615009	0.533430309617223	0.8977911325133643	0.8122842150991391	0.9605052697428242	0.8565837822047057	0.925415954957579	0	0	0.0
1257	None	None	None	None	None	0	0	0.5	4	0.6	6	0.6666666666666666	0.5	8	5	3	0	0	0.5	3	6	0.8	12	0.0	0.3333333333333333	0.42316813531798214	0.7709005799885054	0.3193476315866243	0.951361104180502	0.4668130832979129	0.8335280131952651	0.8168696147346459	0.8735337466102855	0	0	0.0
1653	None	None	None	None	None	0	0	0.75	3	0.3333333333333333	1	0.8333333333333334	0	3	0	1	2	0	0.6666666666666666	2	3	0.3333333333333333	5	0.6666666666666666	0.6666666666666666	0	0	0	0	0	0	0	0	0	0	0
6860	0.12438852881487782	0.07178917439558823	0.0712399795063004	0.670251757882169	None	0	0	0.23529411764705882	4	0.8260869565217391	19	0.3787878787878788	0.8260869565217391	23	19	1	0	0	0.13636363636363635	3	22	1.6666666666666667	25	0.0	0.5	0.5736982115406244	0.8994147722615009	0.533430309617223	0.8977911325133643	0.8122842150991391	0.9605052697428242	0.8565837822047057	0.925415954957579	0	0	0.0
3708	0.12196722664677564	0.048328869789083156	0.04710982860385633	0.7100071595480182	None	0	0	0.13333333333333333	2	0.95	19	0.5238095238095238	0.95	20	19	1	0	0	0.09523809523809523	2	21	1.4666666666666666	22	0.0	0	0.5736982115406244	0.8938229102387555	0.4668224766523192	0.9031532718714264	0.6695682340298574	0.9619004529321796	0.8565837822047057	0.9262609519314075	0	0	0.0
2907	0.004048700934580755	0.00027988031581342287	-0.0001562202283760736	0.9839155639971601	None	0	0	0.3333333333333333	2	0.7142857142857143	5	0.36	0.42857142857142855	4	3	4	1	0	1.0	5	5	0.6	9	0.09090909090909091	0.5	0.231221722707883	0.789499109776073	0.5816632269306423	0.6362741048932089	0.7970340774616834	0.8666915080656423	0.9140967502851534	0.7774818506137382	1.0	0.25	0.0
324	None	None	None	None	None	0	0	1.0	3	0.0	0	0.6666666666666666	0	2	0	1	1	0	0.6666666666666666	2	3	0.26666666666666666	4	0.25	1.0	0	0	0	0	0	0	0	0	0	0	0
5946	0.12278557306571607	0.06819946316159585	0.06699933779026657	0.6698091863036955	None	0	0	0.23529411764705882	4	0.8260869565217391	19	0.3787878787878788	0.8260869565217391	23	19	1	0	0	0.13636363636363635	3	22	1.6666666666666667	25	0.0	0.5	0.5736982115406244	0.8994147722615009	0.533430309617223	0.8977911325133643	0.8122842150991391	0.9546737944883051	0.8565837822047057	0.9220391388318177	0	0	0.0
3247	0.0813183322577537	0.012030885988086057	-0.010481058908838171	0.5651953088545665	None	0	0	0.1875	3	0.8636363636363636	19	0.1875	0.7727272727272727	19	17	4	1	0	0.5	8	16	1.6	24	0.1	0.1	0.7843695503338666	0.8061686334356728	0.6457145997107931	0.8777429444657963	0.6614462100252598	0.9732565227092977	0.8755487062546855	0.9113552910021714	1.0	0	0.0
5173	0.12111733182163008	0.06813676667567126	0.06367921704969408	0.6713475199508754	None	0	0	0.23529411764705882	4	0.8260869565217391	19	0.3787878787878788	0.8260869565217391	23	19	1	0	0	0.13636363636363635	3	22	1.6666666666666667	25	0.0	0.5	0.5736982115406244	0.8994147722615009	0.533430309617223	0.897719754165878	0.8122842150991391	0.9546737944883051	0.8565837822047057	0.9220205042135169	0	0	0.0
5314	0.1286426869442389	0.040808393425062	0.036798622978461176	0.6822273144025794	None	0	0	0.23529411764705882	4	0.8260869565217391	19	0.3787878787878788	0.8260869565217391	23	19	1	0	0	0.13636363636363635	3	22	1.6666666666666667	25	0.0	0.5	0.5736982115406244	0.8994147722615009	0.533430309617223	0.897719754165878	0.8122842150991391	0.9546737944883051	0.8565837822047057	0.9220205042135169	0	0	0.0
5816	0.11426365592122982	0.03792930638098029	0.0060423773527360156	0.7280624277246268	None	0	0	0.125	2	0.9523809523809523	20	0.5227272727272727	0.9523809523809523	22	20	0	0	0	0.09090909090909091	22	2	1.5333333333333334	23	0.0	0	0.6278980951488558	0.9059477077698045	0.4668224766523192	0.8994390040029633	0.7350107335901651	0.9516285258506394	0.838622169549204	0.9226184441915701	0	0	0.0
4671	0.11466317184770367	0.02728176049767733	0.027265484180712084	0.6411904362787255	None	0	0	0.13333333333333333	2	0.95	19	0.5238095238095238	0.95	20	19	1	0	0	0.09523809523809523	2	21	1.4666666666666666	22	0.0	0	0.5736982115406244	0.8938229102387555	0.4668224766523192	0.9031532718714264	0.6695682340298574	0.9619004529321796	0.8565837822047057	0.9262609519314075	0	0	0.0
2727	2.1569888208242046e-05	2.811227146736311e-07	2.7698263578712925e-07	0.999995531838218	None	0	0	0.5	2	0.5	2	0.5	0.25	1	1	4	3	0	0.75	4	3	0.4	6	0.25	0	0.23605731716168626	0.5	0.29936406029123425	0.5	0.21639585749637041	0.5	0.5875857077323788	0.5	1.0	1.0	0.976746159817961
4935	0.12126083272292418	0.043151683539361566	0.04298699620660869	0.6792865912552285	None	0	0	0.13333333333333333	2	0.95	19	0.5238095238095238	0.95	20	19	1	0	0	0.09523809523809523	2	21	1.4666666666666666	22	0.0	0	0.5736982115406244	0.8938229102387555	0.4668224766523192	0.9031532718714264	0.6096691516342906	0.9636553888223789	0.8565837822047057	0.9273683406888467	0	0	0.0
3264	0.050223028557580054	0.01308991907640721	0.004743608870386309	0.9896647400522821	None	0.25	1	0.4	4	0.6923076923076923	9	0.4166666666666667	0.6153846153846154	10	8	4	1	0	0.25	12	3	1.0	15	0.1	0.15384615384615385	0.682097978757087	0.8249443380167722	0.3868175834755293	0.8761714320705573	0.2402613404773694	0.8017730620809085	0.8480812053123006	0.8368210630971031	1.0	0.1	0.0
4289	0.1089762302932236	0.0458301600562659	0.04583009499334951	0.72283472402773	None	0	0	0.13333333333333333	2	0.95	19	0.5238095238095238	0.95	20	19	1	0	0	0.09523809523809523	2	21	1.4666666666666666	22	0.0	0	0.5736982115406244	0.8938229102387555	0.4668224766523192	0.9031532718714264	0.6695682340298574	0.9623713668119926	0.8565837822047057	0.926554713480976	0	0	0.0
2817	None	None	None	None	None	0.3333333333333333	2	0.7333333333333333	11	0.2	4	0.4489795918367347	0.1	4	2	17	1	0	1.0	7	7	1.4666666666666666	22	0.027777777777777776	0.23529411764705882	0.8222722378148459	0.8283513172444525	0.6457145997107931	0.8226055158071773	0.5884391438738418	0.8923529130772617	0.7424969440557365	0.8508179249064242	1.0	0.25	0.0
1676	None	None	None	None	None	0.5	1	0.42857142857142855	3	0.625	5	0.625	0.125	2	1	7	6	0	1.0	4	4	0.6666666666666666	10	0.35294117647058826	0	0.6158536969632533	0.5606096817359218	0.8981615862564798	0.5914287106066628	0.5767475594335847	0.9856919900498795	0.9038679053517257	0.8341521902973815	0.5	0.5	0.08864028876102481
854	None	None	None	None	None	0	0	0.6666666666666666	2	0.5	1	0.6666666666666666	0	2	0	1	0	0	0.6666666666666666	3	2	0.26666666666666666	4	0.0	0	0	0	0	0	0	0	0	0	0	0	0
1556	None	None	None	None	None	1.0	1	1.0	4	0.0	0	0.5555555555555556	0	4	0	0	0	0	1.0	3	3	0.3333333333333333	5	0.0	1.0	0	0	0	0	0	0	0	0	0	0	0
7428	0.12093715244519816	0.06027135028857812	0.05969961617550298	0.6634343261827101	None	0	0	0.23529411764705882	4	0.8260869565217391	19	0.3787878787878788	0.8260869565217391	23	19	1	0	0	0.13636363636363635	3	22	1.6666666666666667	25	0.0	0.5	0.5736982115406244	0.8994147722615009	0.533430309617223	0.8977911325133643	0.8122842150991391	0.9605052697428242	0.8565837822047057	0.925415954957579	0	0	0.0
4048	0.12416616766833986	0.04129968054332693	0.03855943417289632	0.6941650856091804	None	0	0	0.11764705882352941	2	0.9565217391304348	22	0.5208333333333334	0.9565217391304348	23	22	1	0	0	0.08333333333333333	2	24	1.6666666666666667	25	0.0	0	0.5736982115406244	0.8833622164510616	0.533430309617223	0.9035256870519781	0.6695682340298574	0.9650972901740708	0.8565837822047057	0.926021167374412	0	0	0.0
2838	0.0019427545370114684	0.00031593189242446157	0.00024880129690408166	0.9902673007162607	None	0	0	0.6	3	0.4	2	0.5833333333333334	0.2	2	1	4	0	0	0.75	3	4	0.4666666666666667	7	0.0	0.4	0.6483315730125918	0.8246452837464832	0.6134478660600304	0.8930715746829219	0.3531653631636805	0.6556986031171436	0.8086053821442504	0.8081878126666074	0	0	0.0
709	None	None	None	None	None	0	0	0.4	2	0.8	4	1.0	0.4	2	2	4	3	0	0.14285714285714285	7	1	0.4666666666666667	7	0.25	0.3333333333333333	0.14866377986124926	0.6193140643883669	0.7459626610782581	0.8379419662749948	0.9884688219853569	0.5	0.9732854288650536	0.6703740647116977	0.5	0.5	0.4863069304171695
2337	None	None	None	None	None	0.6	3	0.7692307692307693	10	0.17647058823529413	3	0.59375	0.17647058823529413	4	3	14	0	0	0.5	8	4	1.2666666666666666	19	0.0	0.125	0.7250863143195276	0.8143164099182487	0.6290739982722438	0.7107639377737102	0.5945908725521486	0.8210573700040206	0.7711442706176117	0.7858871407449413	0	0	0.0
4152	0.11357485792501039	0.04023557955196079	0.04013956810076232	0.6406620690937022	None	0	0	0.1875	3	0.8636363636363636	19	0.5454545454545454	0.8636363636363636	22	19	1	0	0	0.09090909090909091	2	22	1.6	24	0.0	0.09090909090909091	0.6395072708693227	0.9064213484208401	0.5895724546640081	0.8986796073861465	0.7409262245644982	0.9483893994982948	0.818818286628671	0.920911246863983	0	0	0.0
5239	0.12008430311397097	0.07019217835005793	0.06986086579776027	0.6757478478884003	None	0	0	0.23529411764705882	4	0.8260869565217391	19	0.3787878787878788	0.8260869565217391	23	19	1	0	0	0.13636363636363635	3	22	1.6666666666666667	25	0.0	0.5	0.5736982115406244	0.8994147722615009	0.533430309617223	0.897719754165878	0.8122842150991391	0.9546737944883051	0.8565837822047057	0.9220205042135169	0	0	0.0
6659	0.1239300055808252	0.06531498682251348	0.06512034281766252	0.6635828520475224	None	0	0	0.23529411764705882	4	0.8260869565217391	19	0.3787878787878788	0.8260869565217391	23	19	1	0	0	0.13636363636363635	3	22	1.6666666666666667	25	0.0	0.5	0.5736982115406244	0.8994147722615009	0.533430309617223	0.8977911325133643	0.8122842150991391	0.9546737944883051	0.8565837822047057	0.9220391388318177	0	0	0.0
2600	1.9047192577119516e-08	1.4501473467805026e-08	-6.108640480223706e-09	0.9999966662358831	None	1.0	1	1.0	5	0.0	0	0.5833333333333334	0	0	0	6	1	0	0.75	4	3	0.4666666666666667	7	0.0625	0.6666666666666666	0	0	0	0	0	0	0	0	0	0	0
2519	None	None	None	None	None	0	0	0.75	3	0.25	1	0.5	0.25	3	1	2	2	0	0.75	3	4	0.4	6	0.3333333333333333	0.4	0.682097978757087	0.8168010420353534	0.35707139002810007	0.8543506162233252	0.2402613404773694	0.6595295185157437	0.8663845071487365	0.7872430891251163	0.6666666666666666	0.3333333333333333	0.0
3759	0.10308478297240938	0.03728552166214621	0.03462647418065502	0.6734614413766895	None	0	0	0.13333333333333333	2	0.95	19	0.5238095238095238	0.95	20	19	1	0	0	0.09523809523809523	2	21	1.4666666666666666	22	0.0	0	0.5736982115406244	0.8938229102387555	0.49095717087851015	0.8994246362022932	0.6695682340298574	0.9619004529321796	0.8565837822047057	0.9253009690946996	0	0	0.0
486	None	None	None	None	None	0	0	0.25	1	1.0	3	0.8333333333333334	0.3333333333333333	1	1	3	4	0	0.6666666666666666	2	3	0.3333333333333333	5	0.4	0.6666666666666666	0.682097978757087	0.5	0.5752483235051946	0.5	0.1	0.5	0.9262235864895384	0.5	1.0	1.0	0.8137507030704064
1892	None	None	None	None	None	0	0	0.5	2	0.6666666666666666	2	0.5555555555555556	0	1	0	3	3	0	1.0	3	3	0.3333333333333333	5	0.3333333333333333	0.5	0	0	0	0	0	0	0	0	0	0	0
852	None	None	None	None	None	0	0	1.0	1	0	0	1.0	0	0	0	1	3	0	0.5	1	2	0.13333333333333333	2	0.5	0	0	0	0	0	0	0	0	0	0	0	0
5506	0.12324332851744046	0.06315576660285145	0.062968568252908	0.6588087192931131	None	0	0	0.23529411764705882	4	0.8260869565217391	19	0.3787878787878788	0.8260869565217391	23	19	1	0	0	0.13636363636363635	3	22	1.6666666666666667	25	0.0	0.5	0.5736982115406244	0.8994147722615009	0.533430309617223	0.897719754165878	0.8122842150991391	0.9546737944883051	0.8565837822047057	0.9220205042135169	0	0	0.0
7335	0.12390650060397743	0.0692373648197582	0.06708064743717787	0.6699130719124508	None	0	0	0.23529411764705882	4	0.8260869565217391	19	0.3787878787878788	0.8260869565217391	23	19	1	0	0	0.13636363636363635	3	22	1.6666666666666667	25	0.0	0.5	0.5736982115406244	0.8994147722615009	0.533430309617223	0.8977911325133643	0.8122842150991391	0.9605052697428242	0.8565837822047057	0.925415954957579	0	0	0.0
2983	0.061343597282193026	0.006528941938371214	0.005306108693240613	0.9967667137324852	None	0.2857142857142857	2	0.5625	9	0.38095238095238093	8	0.35384615384615387	0.3333333333333333	9	7	13	1	0	0.38461538461538464	13	5	1.5333333333333334	23	0.03571428571428571	0.09523809523809523	0.682097978757087	0.7066716866107638	0.35707139002810007	0.8841952086492563	0.2402613404773694	0.8033532531505788	0.851057753572408	0.8084252879229562	1.0	0.2222222222222222	0.0
6138	0.11993974444389634	0.06240428542530552	0.062388807694729695	0.6553953388784454	None	0	0	0.23529411764705882	4	0.8260869565217391	19	0.3787878787878788	0.8260869565217391	23	19	1	0	0	0.13636363636363635	3	22	1.6666666666666667	25	0.0	0.5	0.5736982115406244	0.8994147722615009	0.533430309617223	0.8977911325133643	0.9063744699198797	0.9642178278928832	0.8565837822047057	0.9277418539215911	0	0	0.0
4609	0.12002406668986053	0.03531001515623384	0.03523453612421172	0.6570312646451111	None	0	0	0.17647058823529413	3	0.8695652173913043	20	0.5434782608695652	0.8695652173913043	23	20	1	0	0	0.08695652173913043	2	23	1.6666666666666667	25	0.0	0.08695652173913043	0.5736982115406244	0.9025701996290558	0.533430309617223	0.894358543955062	0.8122842150991391	0.9491579730819673	0.8188866578945795	0.9190622900119562	0	0	0.0
5696	0.1114224084485037	0.056400047119521554	0.056139012329125416	0.6489521176125141	None	0	0	0.23529411764705882	4	0.8260869565217391	19	0.3787878787878788	0.8260869565217391	23	19	1	0	0	0.13636363636363635	3	22	1.6666666666666667	25	0.0	0.5	0.5736982115406244	0.8994147722615009	0.533430309617223	0.897719754165878	0.8122842150991391	0.9546737944883051	0.8565837822047057	0.9220205042135169	0	0	0.0
6814	0.11253289197523259	0.023788734544383697	0.02245250319045752	0.621427262336373	None	0	0	0.2	3	0.85	17	0.55	0.85	20	17	1	0	0	0.1	2	20	1.4666666666666666	22	0.0	0.1	0.6937071544775539	0.9099161235390738	0.46648575695966876	0.8802354925558106	0.639618692832074	0.959314533649146	0.8167855650434032	0.9233817276214755	0	0	0.0
7031	0.07271160009230844	0.006250985454944702	0.0012517295067711808	0.5755512346261005	None	0	0	0.3076923076923077	4	0.7647058823529411	13	0.3958333333333333	0.7647058823529411	17	13	1	0	0	0.1875	3	16	1.2666666666666666	19	0.0	0.5	0.705316330198021	0.9054244512995181	0.3995412043021144	0.8865971251421231	0.6695682340298574	0.9626125580382298	0.8188866578945795	0.9256185049054034	0	0	0.0
1516	None	None	None	None	None	0.8	4	0.8333333333333334	10	0.125	2	0.6666666666666666	0.125	4	2	13	1	0	0.3333333333333333	3	9	1.2	18	0.03571428571428571	0.13333333333333333	0.7396677510773971	0.6514163245498337	0.5013929948694467	0.9336654459731489	0.5415713469645876	0.9478831089824736	0.8574611552303734	0.8866335892327419	1.0	0.25	0.0
4120	0.08605929416977792	0.036337033984831846	0.03575465834826386	0.6667906731254425	None	0	0	0.16666666666666666	2	0.9375	15	0.5294117647058824	0.9375	16	15	1	0	0	0.11764705882352941	2	17	1.2	18	0.0	0	0.560394398490736	0.9110920923882575	0.4668224766523192	0.9043442630667464	0.6695682340298574	0.9545061243458721	0.838622169549204	0.9268336098305894	0	0	0.0
4873	0.12055316412394797	0.0643426903177172	0.06428030551310206	0.6618681913996101	None	0	0	0.23529411764705882	4	0.8260869565217391	19	0.3787878787878788	0.8260869565217391	23	19	1	0	0	0.13636363636363635	3	22	1.6666666666666667	25	0.0	0.5	0.5736982115406244	0.8994147722615009	0.533430309617223	0.897719754165878	0.8122842150991391	0.9546737944883051	0.8565837822047057	0.9220205042135169	0	0	0.0
6081	0.10800020732358988	0.032328595471487254	0.02926993846785328	0.6237855214799037	None	0.14285714285714285	1	0.25	4	0.8181818181818182	18	0.38095238095238093	0.8181818181818182	22	18	1	0	0	0.14285714285714285	3	21	1.6	24	0.0	0.09523809523809523	0.6278980951488558	0.9033857715416536	0.533430309617223	0.9021334526241419	0.7409262245644982	0.9546247021606361	0.838622169549204	0.9242103003724021	0	0	0.0
2700	0.044634272757510744	0.0036205177274220603	-0.002372632294496355	0.9967433857417024	None	0.6666666666666666	4	0.7857142857142857	11	0.21052631578947367	4	0.6363636363636364	0.21052631578947367	6	4	14	0	0	0.2727272727272727	11	3	1.4	21	0.0	0.1111111111111111	0.6718592965190117	0.9069834715517908	0.6892391628405556	0.9559638726742836	0.35763519345385253	0.9513432635692785	0.9160307207362609	0.9413676488442252	0	0	0.0
1305	None	None	None	None	None	0.1	1	0.18181818181818182	4	0.9032258064516129	28	0.36666666666666664	0.8709677419354839	31	27	1	0	0	0.1	3	30	2.2	33	0.0	0.6666666666666666	0.503633203280432	0.9072442402956531	0.5682126735273949	0.9097365552049289	0.7215398085192593	0.9114158099603692	0.872982312261608	0.90948010051984	0	0	0.0
5325	0.1184588670168011	0.02059590152836584	0.019520196914952773	0.6371160253451364	None	0	0	0.2	3	0.85	17	0.55	0.85	20	17	1	0	0	0.1	2	20	1.4666666666666666	22	0.0	0.1	0.6937071544775539	0.9099161235390738	0.4668224766523192	0.8801327485374304	0.639618692832074	0.951588530573383	0.8165180752026073	0.9189549317773572	0	0	0.0
7488	0.11848763784720749	0.06352032576852461	0.06328758764162104	0.6637489974246114	None	0	0	0.23529411764705882	4	0.8260869565217391	19	0.3787878787878788	0.8260869565217391	23	19	1	0	0	0.13636363636363635	3	22	1.6666666666666667	25	0.0	0.5	0.5736982115406244	0.8994147722615009	0.533430309617223	0.8977911325133643	0.8122842150991391	0.9605052697428242	0.8565837822047057	0.925415954957579	0	0	0.0
7483	0.11847700012799607	0.0679004362767521	0.06741436465306187	0.6720490671451649	None	0	0	0.23529411764705882	4	0.8260869565217391	19	0.3787878787878788	0.8260869565217391	23	19	1	0	0	0.13636363636363635	3	22	1.6666666666666667	25	0.0	0.5	0.5736982115406244	0.8994147722615009	0.533430309617223	0.8977911325133643	0.8122842150991391	0.9605052697428242	0.8565837822047057	0.925415954957579	0	0	0.0
7326	0.12018768509458945	0.06952137134462091	0.06870754270467669	0.6715583746482858	None	0	0	0.23529411764705882	4	0.8260869565217391	19	0.3787878787878788	0.8260869565217391	23	19	1	0	0	0.13636363636363635	3	22	1.6666666666666667	25	0.0	0.5	0.5736982115406244	0.8994147722615009	0.533430309617223	0.8977911325133643	0.8122842150991391	0.9605052697428242	0.8565837822047057	0.925415954957579	0	0	0.0
7396	0.11969992309163931	0.06116961560037636	0.06116776698736358	0.6564739551660993	None	0	0	0.23529411764705882	4	0.8260869565217391	19	0.3787878787878788	0.8260869565217391	23	19	1	0	0	0.13636363636363635	3	22	1.6666666666666667	25	0.0	0.5	0.5736982115406244	0.8994147722615009	0.533430309617223	0.8977911325133643	0.8122842150991391	0.9605052697428242	0.8565837822047057	0.925415954957579	0	0	0.0
7197	0.12213784605713278	0.06980456235878785	0.06647948321925078	0.6699575156170599	None	0	0	0.23529411764705882	4	0.8260869565217391	19	0.3787878787878788	0.8260869565217391	23	19	1	0	0	0.13636363636363635	3	22	1.6666666666666667	25	0.0	0.5	0.5736982115406244	0.8994147722615009	0.533430309617223	0.8977911325133643	0.8122842150991391	0.9605052697428242	0.8565837822047057	0.925415954957579	0	0	0.0
103	None	None	None	None	None	0	0	0.4166666666666667	5	0.5	8	0.4	0.5	13	8	4	0	0	0.5555555555555556	5	9	1.2	18	0.0	0.15384615384615385	0.595797613778839	0.790573105449879	0.4683091106882952	0.8583742693884351	0.7570921628864621	0.768818404453018	0.7812551722218606	0.8090674921817809	0	0	0.0
91	None	None	None	None	None	0	0	0	0	0	0	1.0	0	0	0	0	2	0	1.0	1	1	0.06666666666666667	1	0.5	0	0	0	0	0	0	0	0	0	0	0	0
5276	0.11539260513727888	0.06252275870428486	0.05923378551413887	0.6504867226533178	None	0	0	0.1875	3	0.8636363636363636	19	0.5454545454545454	0.8636363636363636	22	19	1	0	0	0.09090909090909091	2	22	1.6	24	0.0	0.09090909090909091	0.6278980951488558	0.9033857715416536	0.533430309617223	0.9020632131000694	0.7109766833667148	0.9590120009593145	0.8365231840157279	0.9266366314519248	0	0	0.0
1801	None	None	None	None	None	0.8	4	0.7692307692307693	10	0.17647058823529413	3	0.475	0.17647058823529413	4	3	14	1	0	0.625	8	5	1.2666666666666666	19	0.03225806451612903	0.9090909090909091	0.7396677510773971	0.6514163245498337	0.5013929948694467	0.9336654459731489	0.5415713469645876	0.9478831089824736	0.8574611552303734	0.8866335892327419	1.0	0.25	0.0
6887	0.1184618821436665	0.06599207037032913	0.06500057721117136	0.6673006493976079	None	0	0	0.23529411764705882	4	0.8260869565217391	19	0.3787878787878788	0.8260869565217391	23	19	1	0	0	0.13636363636363635	3	22	1.6666666666666667	25	0.0	0.5	0.5736982115406244	0.8994147722615009	0.533430309617223	0.8977911325133643	0.8122842150991391	0.9605052697428242	0.8565837822047057	0.925415954957579	0	0	0.0
628	None	None	None	None	None	0	0	0.36363636363636365	4	0.5714285714285714	8	0.5333333333333333	0.5714285714285714	10	8	5	1	0	0.3	3	10	1.0666666666666667	16	0.08333333333333333	0.14285714285714285	0.47135867047520597	0.9224004726100621	0.8516663088500345	0.976883463736679	0.7696938020425561	0.9170076516379446	0.9455724786943148	0.9465394287678771	1.0	0.2	0.0
2708	0.08292589822466734	0.0014561992391634259	-0.000928264324254283	0.9971631107075133	None	0.14285714285714285	1	0.1875	3	0.8571428571428571	18	0.36507936507936506	0.8571428571428571	21	18	1	1	0	0.14285714285714285	3	21	1.5333333333333334	23	0.3333333333333333	0.1	0.2752938183396867	0.9365597013767779	0.4065880245248799	0.9267777826016154	0.7215398085192593	0.9029926345564078	0.9003174270316238	0.9232314894821967	1.0	0	0.0
1383	None	None	None	None	None	0.6	3	0.6923076923076923	9	0.23529411764705882	4	0.5757575757575758	0.23529411764705882	5	4	13	1	0	0.2727272727272727	3	11	1.2666666666666666	19	0.034482758620689655	0.11764705882352941	0.5200049076612698	0.8913330090804646	0.8134826907814275	0.915452925168311	0.8627532819184424	0.8873416367089481	0.8671916954201844	0.8987552792132344	1.0	0.2	0.0
3206	0.12979808059141806	0.021382855831161795	0.020508186223832547	0.8960458466457981	None	0.125	1	0.16666666666666666	3	0.875	21	0.3611111111111111	0.875	24	21	1	1	0	0.125	3	24	1.7333333333333334	26	0.3333333333333333	0.08695652173913043	0.2965473155473841	0.9392639298079757	0.4065880245248799	0.9204716557524084	0.665604480076775	0.8839776692435354	0.9003174270316238	0.9172831999936962	1.0	0.041666666666666664	0.0
5669	0.11393990721636306	0.07294787793420111	0.06236686782843655	0.6563361586770667	None	0	0	0.1875	3	0.8636363636363636	19	0.5454545454545454	0.8636363636363636	22	19	1	0	0	0.09090909090909091	2	22	1.6	24	0.0	0.09090909090909091	0.6278980951488558	0.9033857715416536	0.533430309617223	0.9020632131000694	0.7409262245644982	0.9600002736267739	0.838622169549204	0.9272109557679391	0	0	0.0
1931	None	None	None	None	None	0	0	0.3333333333333333	2	0.8571428571428571	6	0.5625	0.7142857142857143	6	5	2	0	0	0.25	2	8	0.6	9	0.0	0	0.5284228139362717	0.8118828951064361	0.4083116632618495	0.5498135301395727	0.2698779775109469	0.9189984157963872	0.8571592221684275	0.7963563021142872	0	0	0.0
3366	0.01590522248552653	0.0005290888478224533	0.00015806287114187564	0.9841511281176561	None	0	0	0.5555555555555556	5	0.45454545454545453	5	0.3611111111111111	0.2727272727272727	6	3	6	1	0	0.4444444444444444	4	9	0.8666666666666667	13	0.07692307692307693	0.4	0.8016529511837952	0.8885856460673262	0.6457145997107931	0.8595832655629756	0.47528511746607627	0.808009404084078	0.7739927852830638	0.855092213660441	1.0	0.16666666666666666	0.0
3933	0.11695166954243703	0.04446877101315763	0.04387638416043823	0.6761543504385045	None	0	0	0.13333333333333333	2	0.95	19	0.5238095238095238	0.95	20	19	1	0	0	0.09523809523809523	2	21	1.4666666666666666	22	0.0	0	0.5736982115406244	0.8938229102387555	0.4668224766523192	0.9031532718714264	0.639618692832074	0.965059570349516	0.8645867417096439	0.928280353299832	0	0	0.0
3720	0.10508376366414564	0.029566457766581854	0.02721494029307786	0.6549419395575387	None	0	0	0.14285714285714285	2	0.9473684210526315	18	0.525	0.9473684210526315	20	18	0	0	0	0.1	2	20	1.4	21	0.0	0	0.5736982115406244	0.9039321673790514	0.533430309617223	0.9038677329768044	0.7409262245644982	0.9566578448932522	0.838622169549204	0.9259211692000625	0	0	0.0
4374	0.105635764825489	0.04834433253531205	0.04784806861324481	0.6924982704078917	None	0	0	0.1875	3	0.9047619047619048	19	0.36507936507936506	0.9047619047619048	21	19	1	0	0	0.14285714285714285	3	21	1.5333333333333334	23	0.0	1.0	0.5736982115406244	0.8994389015381262	0.533430309617223	0.9027801611748547	0.6695682340298574	0.9623026895804644	0.8645867417096439	0.9277803875541007	0	0	0.0
2274	None	None	None	None	None	0.42857142857142855	3	0.75	12	0.18181818181818182	4	0.5	0.13636363636363635	5	3	18	3	0	0.75	6	8	1.6	24	0.07894736842105263	0.42105263157894735	0.682097978757087	0.7878777977889009	0.35707139002810007	0.927039198560183	0.2402613404773694	0.7948866859895216	0.8663845071487365	0.8502161036734763	0.4	0.4	0.0
104	None	None	None	None	None	0	0	0.15384615384615385	2	0.8823529411764706	15	0.30158730158730157	0.5294117647058824	11	9	7	2	0	0.7777777777777778	9	7	1.2666666666666666	19	0.125	0.11764705882352941	0.19114976569922465	0.9421649190357054	0.6226638192842487	0.8916758869310394	0.2931662928323874	0.9055280766489171	0.9011565858601187	0.9157734213605855	0.5909090909090908	0.45454545454545453	0.0
6685	0.12054640974886191	0.06728330609153564	0.06615817652873637	0.6726073518733221	None	0	0	0.23529411764705882	4	0.8260869565217391	19	0.3787878787878788	0.8260869565217391	23	19	1	0	0	0.13636363636363635	3	22	1.6666666666666667	25	0.0	0.5	0.5736982115406244	0.8994147722615009	0.533430309617223	0.8977911325133643	0.8122842150991391	0.9605052697428242	0.8565837822047057	0.925415954957579	0	0	0.0
3525	0.06159656235805816	0.017274835974978118	0.01715569778854831	0.9868210713567906	None	0.16666666666666666	1	0.42857142857142855	6	0.5555555555555556	10	0.4444444444444444	0.5	13	9	6	1	0	0.2	15	3	1.3333333333333333	20	0.08333333333333333	0.1111111111111111	0.682097978757087	0.8502349515754725	0.6457145997107931	0.8288583444419724	0.4491935129453212	0.8834913459746455	0.8248113093546026	0.8556935155480899	1.0	0	0.0
6964	0.11674612701562237	0.06925762126417828	0.06910762098656546	0.6709093852403454	None	0	0	0.23529411764705882	4	0.8260869565217391	19	0.3787878787878788	0.8260869565217391	23	19	1	0	0	0.13636363636363635	3	22	1.6666666666666667	25	0.0	0.5	0.5736982115406244	0.8994147722615009	0.533430309617223	0.8977911325133643	0.8122842150991391	0.9605052697428242	0.8565837822047057	0.925415954957579	0	0	0.0
1834	None	None	None	None	None	0.3333333333333333	1	0.3333333333333333	3	0.7272727272727273	8	0.3939393939393939	0.7272727272727273	11	8	1	1	0	0.2727272727272727	3	11	0.8666666666666667	13	0.3333333333333333	0.2	0.682097978757087	0.7409888082053363	0.5988022035378872	0.892614207106262	0.2402613404773694	0.8181355534026851	0.8663845071487365	0.8259994648279646	1.0	0	0.0
1399	None	None	None	None	None	0.3333333333333333	1	0.3333333333333333	3	0.7272727272727273	8	0.3939393939393939	0.6363636363636364	8	7	4	1	0	0.2727272727272727	11	3	0.8666666666666667	13	0.09090909090909091	1.0	0.22937796203086203	0.8876347323303339	0.5841900794863643	0.8080419496391714	0.9409835267923696	0.9443577024997064	0.8731151588797907	0.8920545524036916	1.0	0.25	0.0
6871	0.1337968152399265	0.036696360652537514	-0.00510265279700457	0.7006463461639616	None	0	0	0.0625	1	1.0	21	1.0	1.0	22	21	0	0	0	0.043478260869565216	23	1	1.5333333333333334	23	0.0	0	0.6395072708693227	0.9060164302373875	0.533430309617223	0.8933707318322909	0.7409262245644982	0.9552323969547063	0.8188866578945795	0.9230137289852481	0	0	0.0
4337	0.1307275384132124	0.024708297004800053	0.024070382924569252	0.6620807272521942	None	0	0	0.13333333333333333	2	0.95	19	0.55	0.9	20	18	1	0	0	0.1	2	20	1.4666666666666666	22	0.0	0	0.5736982115406244	0.8938229102387555	0.46648575695966876	0.9032097286016165	0.6695682340298574	0.9623195568866664	0.8565837822047057	0.9265369243719989	0	0	0.0
1900	None	None	None	None	None	0.25	1	0.5	5	0.5833333333333334	7	0.5	0.25	7	3	6	1	0	0.5714285714285714	7	4	0.9333333333333333	14	0.08333333333333333	0.3333333333333333	0.6979687520789282	0.7200168719001466	0.4879135318205007	0.9067182264309235	0.31524331870980016	0.864054869975109	0.884863270215946	0.8441424847888451	1.0	0	0.0
1313	None	None	None	None	None	0	0	1.0	1	0	0	1.0	0	0	0	1	2	0	0.5	2	1	0.13333333333333333	2	0.3333333333333333	0	0	0	0	0	0	0	0	0	0	0	0
599	None	None	None	None	None	0	0	0.5	2	0.5	2	0.6	0.25	3	1	2	1	0	0.4	2	5	0.4	6	0.16666666666666666	0	0.21051174951711832	0.8394399833903471	0.8531414703825979	0.8893586597675409	0.6149554644788905	0.8542891900169004	0.937896535163444	0.8624322348427318	1.0	0.3333333333333333	0.0
2475	None	None	None	None	None	0.5	1	0.6666666666666666	4	0.3333333333333333	2	0.5333333333333333	0.16666666666666666	2	1	5	0	0	0.6	3	5	0.5333333333333333	8	0.0	0.5	0.4186510305021768	0.8904228380728232	0.5323594045196319	0.7877845195984121	0.894461027567915	0.7191154015075278	0.9180096408313915	0.8098325678278204	0	0	0.0
6880	0.12115886225764118	0.07032209529596305	0.0695114182321905	0.6707435444243643	None	0	0	0.23529411764705882	4	0.8260869565217391	19	0.3787878787878788	0.8260869565217391	23	19	1	0	0	0.13636363636363635	3	22	1.6666666666666667	25	0.0	0.5	0.5736982115406244	0.8994147722615009	0.533430309617223	0.8977911325133643	0.8122842150991391	0.9605052697428242	0.8565837822047057	0.925415954957579	0	0	0.0
1085	None	None	None	None	None	0	0	0.6666666666666666	2	0.5	1	0.6666666666666666	0	2	0	1	4	0	0.6666666666666666	2	3	0.26666666666666666	4	1.0	0	0	0	0	0	0	0	0	0	0	0	0
1696	None	None	None	None	None	0.3333333333333333	1	0.875	7	0.0	0	0.55	0	0	0	10	1	0	0.8	5	4	0.7333333333333333	11	0.041666666666666664	0.6666666666666666	0	0	0	0	0	0	0	0	0	0	0
2601	1.90203580024764e-08	1.672996321545106e-08	1.2690354035686458e-08	0.9999967401766542	None	0	0	0.75	3	0.5	2	0.6666666666666666	0	0	0	5	1	0	1.0	3	3	0.4	6	0.07142857142857142	0.5	0	0	0	0	0	0	0	0	0	0	0
2084	None	None	None	None	None	0	0	1.0	4	0.0	0	0.5	0	1	0	4	1	0	0.75	4	3	0.4	6	0.09090909090909091	0.5	0	0	0	0	0	0	0	0	0	0	0
1908	None	None	None	None	None	0	0	0.75	3	0.3333333333333333	1	0.8333333333333334	0	1	0	3	3	0	0.6666666666666666	2	3	0.3333333333333333	5	0.3333333333333333	0.6666666666666666	0	0	0	0	0	0	0	0	0	0	0
1178	None	None	None	None	None	0	0	0.4	2	0.8	4	0.5833333333333334	0.6	4	3	2	0	0	0.3333333333333333	6	2	0.4666666666666667	7	0.0	0.3333333333333333	0.6333676307495352	0.8718443462529714	0.7957047609537314	0.8116454295623725	0.3621515858143304	0.9643951114137618	0.86144513021399	0.9025343681956183	0	0	0.0
2003	None	None	None	None	None	0	0	0.75	3	0.3333333333333333	1	0.625	0.3333333333333333	2	1	2	1	0	0.5	2	4	0.3333333333333333	5	0.14285714285714285	0.6666666666666666	0.6042611741905354	0.6978349034163963	0.6921817877106013	0.8968288252013735	0.7189365874411966	0.9432477743711887	0.830504506329754	0.8739898401317667	1.0	0.5	0.0
4180	0.10601934615545133	0.05000153805696915	0.0498592379943661	0.7035835506000365	None	0	0	0.13333333333333333	2	0.95	19	0.5238095238095238	0.95	21	19	0	0	0	0.09523809523809523	2	21	1.4666666666666666	22	0.0	0	0.5736982115406244	0.8994389015381262	0.533430309617223	0.9027801611748547	0.6695682340298574	0.9589031926030539	0.8565837822047057	0.9257470275844334	0	0	0.0
446	None	None	None	None	None	0	0	0.5	2	0.6666666666666666	2	1.0	0.6666666666666666	4	2	0	0	0	0.2	5	1	0.3333333333333333	5	0.0	0.5	0.4969711630198065	0.9664226541435589	0.5261649474361266	0.9193890179533142	0.33499723021356514	0.7574549882056567	0.838831773216281	0.9097730467129008	0	0	0.0
2375	None	None	None	None	None	0	0	1.0	4	0.0	0	0.75	0	1	0	4	1	0	0.5	4	2	0.4	6	0.09090909090909091	0.5	0	0	0	0	0	0	0	0	0	0	0
5515	0.11447038312889853	0.04002380387842646	0.03999887640718245	0.6535732376188375	None	0	0	0.125	2	0.9523809523809523	20	0.5227272727272727	0.9523809523809523	21	20	1	0	0	0.09090909090909091	2	22	1.5333333333333334	23	0.0	0	0.682097978757087	0.9070518361317703	0.533430309617223	0.9008857788611657	0.6695682340298574	0.9538743824153445	0.8188866578945795	0.9244782544229584	0	0	0.0
3786	0.13037096561712094	0.037943609425502435	0.03652361284749049	0.6812514904325311	None	0	0	0.13333333333333333	2	0.95	19	0.5238095238095238	0.95	20	19	1	0	0	0.09523809523809523	2	21	1.4666666666666666	22	0.0	0	0.5736982115406244	0.8945950345662693	0.4668224766523192	0.9031532718714264	0.6695682340298574	0.9619004529321796	0.8565837822047057	0.9264465643773431	0	0	0.0
5132	0.10682536964056097	0.05108393582031352	0.050618323855155856	0.6957224583640063	None	0	0	0.1875	3	0.9047619047619048	19	0.36507936507936506	0.9047619047619048	21	19	1	0	0	0.14285714285714285	3	21	1.5333333333333334	23	0.0	1.0	0.5736982115406244	0.8994389015381262	0.533430309617223	0.9028204456618877	0.6695682340298574	0.9589031926030539	0.8565837822047057	0.9257575456980796	0	0	0.0
7373	0.12380204075188113	0.06098221880927709	0.06094241692226777	0.6555475312032708	None	0	0	0.23529411764705882	4	0.8260869565217391	19	0.3787878787878788	0.8260869565217391	23	19	1	0	0	0.13636363636363635	3	22	1.6666666666666667	25	0.0	0.5	0.5736982115406244	0.8994147722615009	0.533430309617223	0.8977911325133643	0.8122842150991391	0.9605052697428242	0.8565837822047057	0.925415954957579	0	0	0.0
6327	0.12375907898143661	0.06863980699205553	0.06572722240134815	0.6713674970304548	None	0	0	0.23529411764705882	4	0.8260869565217391	19	0.3787878787878788	0.8260869565217391	23	19	1	0	0	0.13636363636363635	3	22	1.6666666666666667	25	0.0	0.5	0.5736982115406244	0.8994147722615009	0.533430309617223	0.897719754165878	0.8122842150991391	0.9605052697428242	0.8565837822047057	0.9253980621779261	0	0	0.0
7115	0.11825876488122204	0.07143592732352949	0.07113275626308058	0.671013099466	None	0	0	0.23529411764705882	4	0.8260869565217391	19	0.3787878787878788	0.8260869565217391	23	19	1	0	0	0.13636363636363635	3	22	1.6666666666666667	25	0.0	0.5	0.5736982115406244	0.8994147722615009	0.533430309617223	0.8977911325133643	0.8122842150991391	0.9605052697428242	0.8565837822047057	0.925415954957579	0	0	0.0
897	None	None	None	None	None	0	0	0.75	3	0.5	2	0.5	0.25	3	1	2	0	0	0.75	4	3	0.4	6	0.0	0.6666666666666666	0.37740738974572385	0.7764219926636016	0.4213326453256256	0.8365612981099961	0.7046037102479126	0.9377939824160587	0.7955837631251361	0.865718956104196	0	0	0.0
5874	0.11956612389560232	0.06409053055123233	0.06393643565531867	0.66454904248807	None	0	0	0.23529411764705882	4	0.8260869565217391	19	0.3787878787878788	0.8260869565217391	23	19	1	0	0	0.13636363636363635	3	22	1.6666666666666667	25	0.0	0.5	0.5736982115406244	0.8994147722615009	0.533430309617223	0.897719754165878	0.8122842150991391	0.9546737944883051	0.8565837822047057	0.9220205042135169	0	0	0.0
7418	0.11931335362659995	0.028403835028373795	0.027604551941685727	0.7131656564752222	None	0	0	0.25	4	0.8181818181818182	18	0.38095238095238093	0.8181818181818182	22	18	1	0	0	0.14285714285714285	3	21	1.6	24	0.0	0.5	0.5736982115406244	0.9036120985628238	0.533430309617223	0.8982938977235227	0.8122842150991391	0.9581438935072308	0.838622169549204	0.9252372146992791	0	0	0.0
3837	0.12110509687907367	0.0268708691836712	0.02654548695572203	0.6458735858587692	None	0	0	0.13333333333333333	2	0.95	19	0.5238095238095238	0.95	20	19	1	0	0	0.09523809523809523	2	21	1.4666666666666666	22	0.0	0	0.5736982115406244	0.8938229102387555	0.4668224766523192	0.9031967221431674	0.6695682340298574	0.9619004529321796	0.8565837822047057	0.9262722632190454	0	0	0.0
1580	None	None	None	None	None	0	0	0.5	2	0.75	3	1.0	0.25	2	1	3	1	0	0.6666666666666666	3	2	0.4	6	0.1111111111111111	1.0	0.23605731716168626	0.5	0.18501127954195623	0.5	0.21639585749637041	0.5	0.5523619301648566	0.5	1.0	0	0.0
158	None	None	None	None	None	0	0	0.6666666666666666	2	0.0	0	0.6666666666666666	0	0	0	3	1	0	0.6666666666666666	3	2	0.26666666666666666	4	0.1	0	0	0	0	0	0	0	0	0	0	0	0
396	None	None	None	None	None	0	0	0.5	3	0.7142857142857143	5	0.36	0.5714285714285714	6	4	2	1	0	1.0	5	5	0.6	9	0.16666666666666666	0.5714285714285714	0.5532459999360986	0.8279947556407239	0.600172289936988	0.9290306480273898	0.7695245096632016	0.8856468204471042	0.8778817706515547	0.8873013604955026	1.0	0.5	0.0
7075	0.1190625174542156	0.07102827076464803	0.07097890284230345	0.6688961160736735	None	0	0	0.23529411764705882	4	0.8260869565217391	19	0.3787878787878788	0.8260869565217391	23	19	1	0	0	0.13636363636363635	3	22	1.6666666666666667	25	0.0	0.5	0.5736982115406244	0.8994147722615009	0.533430309617223	0.8977911325133643	0.8122842150991391	0.9605052697428242	0.8565837822047057	0.925415954957579	0	0	0.0
1361	None	None	None	None	None	0	0	0.4444444444444444	4	0.5454545454545454	6	0.43333333333333335	0	0	0	12	7	0	0.3	10	3	0.8666666666666667	13	0.25	0.18181818181818182	0	0	0	0	0	0	0	0	0	0	0
400	None	None	None	None	None	0	0	0.2222222222222222	2	0.8181818181818182	9	0.325	0.6363636363636364	8	7	4	5	0	0.625	8	5	0.8666666666666667	13	0.45454545454545453	0	0.8821595844717199	0.884149465491753	0.2683177548364807	0.9785308629967353	0.668355790728527	0.8393679031664796	0.8927511445729115	0.9242654289295532	0.125	0.25	0.0
1828	None	None	None	None	None	0.5	1	0.8333333333333334	5	0.2857142857142857	2	0.5625	0	3	0	5	0	0	1.0	4	4	0.6	9	0.0	0.8	0	0	0	0	0	0	0	0	0	0	0
7334	0.11534577785877737	0.06826004933790589	0.06823313176061091	0.6699296541832204	None	0	0	0.23529411764705882	4	0.8260869565217391	19	0.3787878787878788	0.8260869565217391	23	19	1	0	0	0.13636363636363635	3	22	1.6666666666666667	25	0.0	0.5	0.5736982115406244	0.8994147722615009	0.533430309617223	0.8977911325133643	0.8122842150991391	0.9605052697428242	0.8565837822047057	0.925415954957579	0	0	0.0
7300	0.11930692018229319	0.061867764659491786	0.06158978246240286	0.6611657938704213	None	0	0	0.23529411764705882	4	0.8260869565217391	19	0.3787878787878788	0.8260869565217391	23	19	1	0	0	0.13636363636363635	3	22	1.6666666666666667	25	0.0	0.5	0.5736982115406244	0.8994147722615009	0.533430309617223	0.8977911325133643	0.8122842150991391	0.9605052697428242	0.8565837822047057	0.925415954957579	0	0	0.0
2005	None	None	None	None	None	0.25	1	0.3	3	0.7692307692307693	10	0.42857142857142855	0	0	0	14	6	0	0.7142857142857143	5	7	1.0	15	0.1875	0.2	0	0	0	0	0	0	0	0	0	0	0
2264	None	None	None	None	None	0	0	0.3333333333333333	2	0.6666666666666666	4	0.5714285714285714	0.6666666666666666	5	4	2	1	0	0.2857142857142857	7	2	0.5333333333333333	8	0.14285714285714285	0	0.3160172790261071	0.9450075773933968	0.5816632269306423	0.7930163725269016	0.8122842150991391	0.8205842919586889	0.7747640592885288	0.8701746984676713	1.0	0.2	0.0
1953	None	None	None	None	None	0	0	1.0	2	0.0	0	1.0	0	2	0	0	0	0	0.3333333333333333	3	1	0.2	3	0.0	1.0	0	0	0	0	0	0	0	0	0	0	0
3173	0.06078561507573993	0.008315843956399232	-0.0011227310572579218	0.9969517692669644	None	0.14285714285714285	1	0.5	8	0.5	11	0.42857142857142855	0.3181818181818182	8	7	15	0	0	0.2857142857142857	14	4	1.6	24	0.0	0.09090909090909091	0.682097978757087	0.8025402142801034	0.5013929948694467	0.8136617356102123	0.2402613404773694	0.8529085661332648	0.8588949511081325	0.8241336937022202	0	0	0.0
5581	0.1252894103181884	0.0670551921404368	0.06690510304760983	0.6685514310754759	None	0	0	0.23529411764705882	4	0.8260869565217391	19	0.3787878787878788	0.8260869565217391	23	19	1	0	0	0.13636363636363635	3	22	1.6666666666666667	25	0.0	0.5	0.5736982115406244	0.8994147722615009	0.533430309617223	0.8977911325133643	0.8122842150991391	0.9546737944883051	0.8565837822047057	0.9220391388318177	0	0	0.0
5773	0.10975822820943441	0.02632505032299838	0.02185559588512915	0.6210456387720679	None	0	0	0.2	3	0.85	17	0.55	0.85	20	17	1	0	0	0.1	2	20	1.4666666666666666	22	0.0	0.1	0.6937071544775539	0.9099161235390738	0.4668224766523192	0.8801327485374304	0.6695682340298574	0.9516891851026487	0.818818286628671	0.9190092107551314	0	0	0.0
352	None	None	None	None	None	0	0	0.5	3	0.5	3	0.4	0.5	5	3	2	0	0	0.8	5	4	0.5333333333333333	8	0.0	0.6666666666666666	0.3855656344474512	0.9062278607718699	0.47593423636446613	0.8689867456523156	0.4378731748823932	0.9050237785429835	0.8198425362884887	0.8945668319747698	0	0	0.0
2529	None	None	None	None	None	0	0	0.3333333333333333	2	0.6666666666666666	4	0.5714285714285714	0.6666666666666666	5	4	2	1	0	0.2857142857142857	7	2	0.5333333333333333	8	0.14285714285714285	0	0.16048050337722844	0.8465315260524712	0.5816632269306423	0.8107432656092659	0.9884688219853569	0.943499010883097	0.9664331603748301	0.8800192150406962	1.0	0.4	0.0
5866	0.12037257353954395	0.0646150170698291	0.06433342711955735	0.6670847420920092	None	0	0	0.23529411764705882	4	0.8260869565217391	19	0.3787878787878788	0.8260869565217391	23	19	1	0	0	0.13636363636363635	3	22	1.6666666666666667	25	0.0	0.5	0.5736982115406244	0.8994147722615009	0.533430309617223	0.897719754165878	0.8122842150991391	0.9546737944883051	0.8565837822047057	0.9220205042135169	0	0	0.0
3070	0.06318245506148959	0.006726866135306943	0.005466720704729001	0.9967726416913658	None	0.2857142857142857	2	0.5625	9	0.38095238095238093	8	0.35384615384615387	0.3333333333333333	9	7	13	1	0	0.38461538461538464	13	5	1.5333333333333334	23	0.03571428571428571	0.09523809523809523	0.682097978757087	0.7066716866107638	0.35707139002810007	0.8841952086492563	0.2402613404773694	0.8033532531505788	0.851057753572408	0.8084252879229562	1.0	0.2222222222222222	0.0
1701	None	None	None	None	None	0.2	1	0.3333333333333333	4	0.6666666666666666	10	0.3469387755102041	0	0	0	16	7	0	1.0	7	7	1.1333333333333333	17	0.19444444444444445	0.18181818181818182	0	0	0	0	0	0	0	0	0	0	0
7157	0.12447584774807374	0.023874509076789178	0.02309624563932869	0.6623621133432162	None	0	0	0.2222222222222222	4	0.8333333333333334	20	0.37681159420289856	0.8333333333333334	24	20	1	0	0	0.13043478260869565	3	23	1.7333333333333334	26	0.0	0.5	0.5736982115406244	0.8988044020944486	0.533430309617223	0.8902689271705979	0.8122842150991391	0.948960271848912	0.838622169549204	0.9168340087518577	0	0	0.0
4987	0.12269510327783062	0.023420405605190292	0.02063896491201162	0.6465635524589095	None	0	0	0.2222222222222222	4	0.8333333333333334	20	0.37681159420289856	0.8333333333333334	24	20	1	0	0	0.13043478260869565	3	23	1.7333333333333334	26	0.0	0.5	0.5736982115406244	0.8988044020944486	0.533430309617223	0.8901555006091043	0.8122842150991391	0.948960271848912	0.838622169549204	0.9168045066821552	0	0	0.0
5672	0.07200973352427076	0.0008834064798491834	-0.00044459424157538196	0.7951737348311002	None	0	0	0.23076923076923078	3	0.8823529411764706	15	0.3958333333333333	0.8235294117647058	17	14	1	0	0	0.1875	3	16	1.2666666666666666	19	0.0	0.6666666666666666	0.682097978757087	0.8669539676735403	0.533430309617223	0.912048535478085	0.8122842150991391	0.9716380078612458	0.8565837822047057	0.9297187705988882	0	0	0.0
1857	None	None	None	None	None	0	0	0.6666666666666666	2	0.5	1	1.0	0	2	0	1	3	0	1.0	2	2	0.26666666666666666	4	0.75	0	0	0	0	0	0	0	0	0	0	0	0
2521	None	None	None	None	None	0	0	0.75	3	0.3333333333333333	1	0.5555555555555556	0	1	0	3	2	0	1.0	3	3	0.3333333333333333	5	0.2222222222222222	0.6666666666666666	0	0	0	0	0	0	0	0	0	0	0
384	None	None	None	None	None	0.5	1	0.7142857142857143	5	0.375	3	0.4166666666666667	0.375	8	3	1	0	0	0.6666666666666666	6	4	0.6666666666666666	10	0.0	0.6666666666666666	0.5564848277630426	0.837621979100376	0.37890192439488624	0.9169594906179783	0.4053375873847589	0.8462896020533256	0.7803374250988763	0.8716979016633807	0	0	0.0
3369	0.04971679427642753	0.011902794502642528	0.004102641079381479	0.9897189366380035	None	0.25	1	0.4	4	0.6923076923076923	9	0.4166666666666667	0.6153846153846154	10	8	4	1	0	0.25	12	3	1.0	15	0.1	0.15384615384615385	0.682097978757087	0.7958473463750589	0.3868175834755293	0.8761714320705573	0.2402613404773694	0.8017730620809085	0.8480812053123006	0.8280028529656722	1.0	0.1	0.0
5585	0.12283503850200045	0.06643372655081257	0.06633133803317584	0.6638030884289865	None	0	0	0.23529411764705882	4	0.8260869565217391	19	0.3787878787878788	0.8260869565217391	23	19	1	0	0	0.13636363636363635	3	22	1.6666666666666667	25	0.0	0.5	0.5736982115406244	0.8994147722615009	0.533430309617223	0.897719754165878	0.8122842150991391	0.9548124169159278	0.8565837822047057	0.9220973581813606	0	0	0.0
5980	0.11592985066501342	0.06721277010171235	0.06648502143304356	0.6693723372733298	None	0	0	0.23529411764705882	4	0.8260869565217391	19	0.3787878787878788	0.8260869565217391	23	19	1	0	0	0.13636363636363635	3	22	1.6666666666666667	25	0.0	0.5	0.5736982115406244	0.8994147722615009	0.533430309617223	0.8977911325133643	0.8122842150991391	0.9605052697428242	0.8565837822047057	0.925415954957579	0	0	0.0
5194	0.10707515170491913	0.035198485199036476	0.033654115323611636	0.6343237655982443	None	0.14285714285714285	1	0.25	4	0.8181818181818182	18	0.38095238095238093	0.8181818181818182	22	18	1	0	0	0.14285714285714285	3	21	1.6	24	0.0	0.09523809523809523	0.6278980951488558	0.9033857715416536	0.533430309617223	0.9020632131000694	0.7409262245644982	0.9546247021606361	0.838622169549204	0.9241917289064697	0	0	0.0
6719	0.11976868876859592	0.06270668629113453	0.06227794000244559	0.6609348324554712	None	0	0	0.23529411764705882	4	0.8260869565217391	19	0.3787878787878788	0.8260869565217391	23	19	1	0	0	0.13636363636363635	3	22	1.6666666666666667	25	0.0	0.5	0.5736982115406244	0.8994147722615009	0.533430309617223	0.8977911325133643	0.9063744699198797	0.9642178278928832	0.8565837822047057	0.9277418539215911	0	0	0.0
2402	None	None	None	None	None	0.5	1	0.5	3	0.5	3	0.4444444444444444	0.5	3	3	4	4	0	0.5	6	3	0.5333333333333333	8	0.3333333333333333	1.0	0.1118167235159792	0.714555495179585	0.5816632269306423	0.8778320402877693	0.9884688219853569	0.5	0.9729330124537304	0.7237668053144449	0.3333333333333333	0.6666666666666666	0.0
3004	0.0631811217869223	0.007274050137021004	0.00618458688092112	0.9966955671787621	None	0.2857142857142857	2	0.625	10	0.36363636363636365	8	0.3076923076923077	0.3181818181818182	9	7	14	1	0	0.46153846153846156	13	6	1.6	24	0.03333333333333333	0.1	0.682097978757087	0.7066716866107638	0.35707139002810007	0.8841952086492563	0.2402613404773694	0.8033532531505788	0.851057753572408	0.8084252879229562	1.0	0.1111111111111111	0.0
5538	0.12903129921967124	0.04472527353291799	0.04022672735621845	0.701877182401663	None	0	0	0.23529411764705882	4	0.8260869565217391	19	0.3787878787878788	0.8260869565217391	23	19	1	0	0	0.13636363636363635	3	22	1.6666666666666667	25	0.0	0.5	0.5736982115406244	0.8994147722615009	0.533430309617223	0.897719754165878	0.8122842150991391	0.9546737944883051	0.8565837822047057	0.9220205042135169	0	0	0.0
466	None	None	None	None	None	0	0	0.5	2	0.75	3	1.0	0.25	2	1	3	1	0	0.6666666666666666	3	2	0.4	6	0.1111111111111111	1.0	0.23605731716168626	0.5	0.18501127954195623	0.5	0.21639585749637041	0.5	0.5523619301648566	0.5	1.0	0	0.0
38	None	None	None	None	None	0	0	0.1875	3	0.9090909090909091	20	0.3	0.5909090909090909	16	13	7	5	0	0.8	8	10	1.6	24	0.3333333333333333	0.1111111111111111	0.44958359190107977	0.8542992942139928	0.11979903315835835	0.9447408207197997	0.7102853766563608	0.934991872353558	0.9272951259003301	0.918679778966488	0.125	0.0625	0.0
7235	0.12047996273394143	0.06125984023325131	0.0612559375497127	0.6559300895079007	None	0	0	0.23529411764705882	4	0.8260869565217391	19	0.3787878787878788	0.8260869565217391	23	19	1	0	0	0.13636363636363635	3	22	1.6666666666666667	25	0.0	0.5	0.5736982115406244	0.8994147722615009	0.533430309617223	0.8977911325133643	0.8122842150991391	0.9605052697428242	0.8565837822047057	0.925415954957579	0	0	0.0
3678	0.1239496498928366	0.04116655033579162	0.039398260762904785	0.6903853027353419	None	0	0	0.11764705882352941	2	0.9565217391304348	22	0.5208333333333334	0.9565217391304348	23	22	1	0	0	0.08333333333333333	2	24	1.6666666666666667	25	0.0	0	0.5736982115406244	0.8833622164510616	0.533430309617223	0.9035256870519781	0.6817759241537406	0.9656553028961282	0.8565837822047057	0.9264014974225305	0	0	0.0
1797	None	None	None	None	None	0	0	0	0	0	0	1.0	0	0	0	0	1	0	1.0	1	1	0.06666666666666667	1	0.25	0	0	0	0	0	0	0	0	0	0	0	0
3271	None	None	None	None	None	0.2857142857142857	2	0.5625	9	0.4090909090909091	9	0.3333333333333333	0.36363636363636365	11	8	12	1	0	0.5	12	6	1.6	24	0.04	0.08695652173913043	0.682097978757087	0.7041956455219064	0.6457145997107931	0.8254546437672353	0.3520158469181268	0.8995597673126449	0.8398474283450028	0.823147122505361	1.0	0	0.0
5725	0.12038263018453584	0.06933094259397651	0.06904766460877276	0.670700900681666	None	0	0	0.23529411764705882	4	0.8260869565217391	19	0.3787878787878788	0.8260869565217391	23	19	1	0	0	0.13636363636363635	3	22	1.6666666666666667	25	0.0	0.5	0.5736982115406244	0.8994147722615009	0.533430309617223	0.8977911325133643	0.8122842150991391	0.9605052697428242	0.8565837822047057	0.925415954957579	0	0	0.0
4931	0.0371964294659052	0.005205433448140911	0.0008215117791518155	0.6316850582241821	None	0	0	0.2	2	0.8333333333333334	10	0.5384615384615384	0.8333333333333334	12	10	1	0	0	0.15384615384615385	2	13	0.9333333333333333	14	0.0	0.16666666666666666	0.5736982115406244	0.881630227222329	0.533430309617223	0.9027297090424907	0.8122842150991391	0.9679917476687981	0.8565837822047057	0.9274641288592553	0	0	0.0
4591	0.11296807515014441	0.0495236628500674	0.04951387669997251	0.6732171702411027	None	0	0	0.1875	3	0.9047619047619048	19	0.36507936507936506	0.9047619047619048	21	19	1	0	0	0.14285714285714285	3	21	1.5333333333333334	23	0.0	1.0	0.5736982115406244	0.8994389015381262	0.533430309617223	0.9027801611748547	0.6695682340298574	0.9589031926030539	0.8565837822047057	0.9257470275844334	0	0	0.0
5962	0.11723252270803092	0.07148671095878974	0.07118398263899381	0.6721614945787437	None	0	0	0.23529411764705882	4	0.8260869565217391	19	0.3787878787878788	0.8260869565217391	23	19	1	0	0	0.13636363636363635	3	22	1.6666666666666667	25	0.0	0.5	0.5736982115406244	0.8994147722615009	0.533430309617223	0.8977911325133643	0.8122842150991391	0.9605052697428242	0.8565837822047057	0.925415954957579	0	0	0.0
983	None	None	None	None	None	0.5	1	0.8333333333333334	5	0.16666666666666666	1	0.8888888888888888	0	4	0	3	0	0	1.0	3	3	0.5333333333333333	8	0.0	0.8	0	0	0	0	0	0	0	0	0	0	0
2002	None	None	None	None	None	0	0	1.0	4	0.0	0	0.5	0	1	0	4	1	0	0.75	4	3	0.4	6	0.09090909090909091	0.5	0	0	0	0	0	0	0	0	0	0	0
1426	None	None	None	None	None	0	0	0.125	1	1.0	10	0.5	0.6	6	6	5	2	0	0.375	8	3	0.8	12	0.14285714285714285	0.4	0.682097978757087	0.6962377221862326	0.6307777067768676	0.8167135154473254	0.360221533612639	0.8980829079915603	0.8135414923911009	0.8175638583727809	0.5833333333333334	0.16666666666666666	0.0
3431	0.11328870683409484	0.02446812676958457	0.02428492325748693	0.6390097661317606	None	0	0	0.13333333333333333	2	0.95	19	0.5238095238095238	0.95	20	19	1	0	0	0.09523809523809523	2	21	1.4666666666666666	22	0.0	0	0.5736982115406244	0.8938229102387555	0.4668224766523192	0.9031532718714264	0.6695682340298574	0.9619004529321796	0.8565837822047057	0.9262609519314075	0	0	0.0
4836	0.11098029770669901	0.05623060357685493	0.050107266502734234	0.6828565947782305	None	0	0	0.1875	3	0.8636363636363636	19	0.5454545454545454	0.8636363636363636	22	19	1	0	0	0.09090909090909091	2	22	1.6	24	0.0	0.09090909090909091	0.6278980951488558	0.9033857715416536	0.533430309617223	0.9020632131000694	0.7409262245644982	0.9546247021606361	0.838622169549204	0.9241917289064697	0	0	0.0
1618	None	None	None	None	None	0	0	0.5	2	0.75	3	0.5	0.75	5	3	0	2	0	0.75	4	3	0.4	6	1.0	0	0.362204691032917	0.9390349972122193	0.6507374681189793	0.8624210081318722	0.36300727515130404	0.7094431284914576	0.7954781879987708	0.8606772467245618	0.6	0.4	0.0
10	None	None	None	None	None	0	0	0	0	0	0	1.0	0	0	0	0	1	0	1.0	1	1	0.06666666666666667	1	0.25	0	0	0	0	0	0	0	0	0	0	0	0
6742	0.1323635890900388	0.02400663902209686	0.023916314619555075	0.6500518172322656	None	0	0	0.1875	3	0.9047619047619048	19	0.36507936507936506	0.9047619047619048	22	19	0	0	0	0.14285714285714285	3	21	1.5333333333333334	23	0.0	1.0	0.6278980951488558	0.9029957874618071	0.533430309617223	0.8962776652149361	0.7409262245644982	0.9603524445823701	0.838622169549204	0.9258706118426198	0	0	0.0
4985	0.12516854867560964	0.06598802779991461	0.06596779409393069	0.6656451479149328	None	0	0	0.23529411764705882	4	0.8260869565217391	19	0.3787878787878788	0.8260869565217391	23	19	1	0	0	0.13636363636363635	3	22	1.6666666666666667	25	0.0	0.5	0.5736982115406244	0.8994147722615009	0.533430309617223	0.8977911325133643	0.8122842150991391	0.9546737944883051	0.8565837822047057	0.9220391388318177	0	0	0.0
2081	None	None	None	None	None	0	0	1.0	1	0	0	1.0	0	0	0	1	1	0	0.5	2	1	0.13333333333333333	2	0.16666666666666666	0	0	0	0	0	0	0	0	0	0	0	0
973	None	None	None	None	None	0	0	0.5	2	0.75	3	0.75	0.5	3	2	2	1	0	0.5	2	4	0.4	6	0.14285714285714285	0	0.6441715595028429	0.8358953884448022	0.5882946380484375	0.891559026213995	0.7072103219983049	0.7282400529021814	0.8114006039376485	0.8282808802207484	1.0	0	0.0
3251	0.12011511285973857	0.017866609708066392	7.273818388425001e-05	0.6356123690772246	None	0.16666666666666666	1	0.2	3	0.85	17	0.2894736842105263	0.85	20	17	1	1	0	0.21052631578947367	19	4	1.4666666666666666	22	0.3333333333333333	0.6666666666666666	0.682097978757087	0.9399899097013636	0.4065880245248799	0.9208073792235572	0.5193189783409577	0.8841072882430827	0.9003174270316238	0.9177538453561371	1.0	0.05	0.0
5622	0.12059592303386654	0.06762873565714686	0.06558471507755588	0.6737016192232022	None	0	0	0.23529411764705882	4	0.8260869565217391	19	0.3787878787878788	0.8260869565217391	23	19	1	0	0	0.13636363636363635	3	22	1.6666666666666667	25	0.0	0.5	0.5736982115406244	0.8994147722615009	0.533430309617223	0.8977911325133643	0.8122842150991391	0.9605052697428242	0.8565837822047057	0.925415954957579	0	0	0.0
980	None	None	None	None	None	0	0	0.75	3	0.5	2	0.6	0.25	2	1	3	1	0	0.4	5	2	0.4	6	0.1111111111111111	1.0	0.5282514622735031	0.5970768639529261	0.4423690532753145	0.7584807757178634	0.8007711527245979	0.5847204863115978	0.8234560543938209	0.6517219466349612	1.0	0	0.0
7159	0.12438852881487782	0.07393794327185506	0.07337231007003554	0.670251757882169	None	0	0	0.23529411764705882	4	0.8260869565217391	19	0.3787878787878788	0.8260869565217391	23	19	1	0	0	0.13636363636363635	3	22	1.6666666666666667	25	0.0	0.5	0.5736982115406244	0.8994147722615009	0.533430309617223	0.8977911325133643	0.8122842150991391	0.9605052697428242	0.8565837822047057	0.925415954957579	0	0	0.0
5502	0.11872042931058903	0.06948434541158084	0.06680126388738847	0.6702041918562349	None	0	0	0.23529411764705882	4	0.8260869565217391	19	0.3787878787878788	0.8260869565217391	23	19	1	0	0	0.13636363636363635	3	22	1.6666666666666667	25	0.0	0.5	0.5736982115406244	0.8994147722615009	0.533430309617223	0.897719754165878	0.8122842150991391	0.9546737944883051	0.8565837822047057	0.9220205042135169	0	0	0.0
5121	0.11574681673167438	0.05414645331993326	0.0440563419415503	0.674804711142055	None	0	0	0.1875	3	0.8636363636363636	19	0.5454545454545454	0.8636363636363636	22	19	1	0	0	0.09090909090909091	2	22	1.6	24	0.0	0.09090909090909091	0.6278980951488558	0.9033857715416536	0.533430309617223	0.9020632131000694	0.7409262245644982	0.9546247021606361	0.838622169549204	0.9241917289064697	0	0	0.0
1814	None	None	None	None	None	0	0	0.6666666666666666	4	0.0	0	0.6666666666666666	0	2	0	5	2	0	0.75	3	4	0.5333333333333333	8	0.16666666666666666	0.5	0	0	0	0	0	0	0	0	0	0	0
6036	0.12158149347165569	0.06778416460896765	0.06738552184790933	0.6706112301212865	None	0	0	0.23529411764705882	4	0.8260869565217391	19	0.3787878787878788	0.8260869565217391	23	19	1	0	0	0.13636363636363635	3	22	1.6666666666666667	25	0.0	0.5	0.5736982115406244	0.8994147722615009	0.533430309617223	0.8977911325133643	0.8122842150991391	0.9546737944883051	0.8565837822047057	0.9220391388318177	0	0	0.0
6687	0.11541319425011289	0.031954951632083624	0.027907993710148276	0.6322063770370084	None	0	0	0.2	3	0.85	17	0.55	0.85	20	17	1	0	0	0.1	2	20	1.4666666666666666	22	0.0	0.1	0.5736982115406244	0.903726048682269	0.6455282485585633	0.8551724989117804	0.8122842150991391	0.8740915075857907	0.8146902632654119	0.8791323516622397	0	0	0.0
997	None	None	None	None	None	0	0	0.5	3	0.42857142857142855	3	0.6	0.14285714285714285	2	1	6	3	0	0.6	5	3	0.6	9	0.2	0.4	0.10886576845984694	0.5196840254109268	0.8363010075422903	0.5189529203620469	0.48291622879237606	0.8085478669720608	0.9550019268315187	0.6298893841181881	0.5	0.5	0.0
4393	0.11032413506505571	0.028135108593468582	0.026955711113305456	0.6191937173705756	None	0	0	0.13333333333333333	2	0.95	19	0.5238095238095238	0.95	20	19	1	0	0	0.09523809523809523	2	21	1.4666666666666666	22	0.0	0	0.5736982115406244	0.8938229102387555	0.4668224766523192	0.9031532718714264	0.6695682340298574	0.9619004529321796	0.8565837822047057	0.9262609519314075	0	0	0.0
3783	0.10745569097162733	0.04605901939653421	0.046055934786997495	0.7206572147504338	None	0	0	0.13333333333333333	2	0.95	19	0.5238095238095238	0.95	20	19	1	0	0	0.09523809523809523	2	21	1.4666666666666666	22	0.0	0	0.5736982115406244	0.8938229102387555	0.4668224766523192	0.9031967221431674	0.6695682340298574	0.9619004529321796	0.8565837822047057	0.9262722632190454	0	0	0.0
5785	0.1176498506177649	0.06436922825907568	0.06389657736078126	0.6635640739478785	None	0	0	0.23529411764705882	4	0.8260869565217391	19	0.3787878787878788	0.8260869565217391	23	19	1	0	0	0.13636363636363635	3	22	1.6666666666666667	25	0.0	0.5	0.5736982115406244	0.8994147722615009	0.533430309617223	0.897719754165878	0.8122842150991391	0.9561917119589856	0.8645867417096439	0.9228706519423066	0	0	0.0
11	None	None	None	None	None	0	0	1.0	2	0.0	0	1.0	0	2	0	0	1	0	0.3333333333333333	3	1	0.2	3	0.5	1.0	0	0	0	0	0	0	0	0	0	0	0
136	None	None	None	None	None	0	0	1.0	1	0	0	1.0	0	1	0	0	3	0	0.5	2	1	0.13333333333333333	2	1.0	0	0	0	0	0	0	0	0	0	0	0	0
2626	0.0001979588596879389	8.890273216800751e-08	-8.107629445847648e-09	0.99999693437357	None	0	0	0.3333333333333333	2	0.8333333333333334	5	0.6666666666666666	0.3333333333333333	2	2	5	4	0	0.3333333333333333	6	2	0.5333333333333333	8	0.2857142857142857	0.2857142857142857	0.1	0.5	0.9143581026282306	0.7019119327531332	0.5358903666424772	0.7131762530544061	0.9673858107234444	0.6431570610546962	0.5	0.5	0.0
7460	0.1187013222036171	0.07032158547321496	0.07030948941329254	0.6699746132286796	None	0	0	0.23529411764705882	4	0.8260869565217391	19	0.3787878787878788	0.8260869565217391	23	19	1	0	0	0.13636363636363635	3	22	1.6666666666666667	25	0.0	0.5	0.5736982115406244	0.8994147722615009	0.533430309617223	0.8977911325133643	0.8122842150991391	0.9605052697428242	0.8565837822047057	0.925415954957579	0	0	0.0
4821	0.1047037079775744	0.050277361557719565	0.05025866922005506	0.6962052354175929	None	0	0	0.1875	3	0.9047619047619048	19	0.36507936507936506	0.9047619047619048	21	19	1	0	0	0.14285714285714285	3	21	1.5333333333333334	23	0.0	1.0	0.5736982115406244	0.8994389015381262	0.533430309617223	0.9027801611748547	0.6695682340298574	0.9589031926030539	0.8565837822047057	0.9257470275844334	0	0	0.0
197	None	None	None	None	None	0	0	1.0	2	0.0	0	1.0	0	2	0	0	1	0	0.3333333333333333	3	1	0.2	3	0.5	1.0	0	0	0	0	0	0	0	0	0	0	0
5184	0.1222668307032742	0.06837229972616643	0.06837229955387973	0.6667880211660457	None	0	0	0.23529411764705882	4	0.8260869565217391	19	0.3787878787878788	0.8260869565217391	23	19	1	0	0	0.13636363636363635	3	22	1.6666666666666667	25	0.0	0.5	0.5736982115406244	0.8994147722615009	0.533430309617223	0.897719754165878	0.8122842150991391	0.9546737944883051	0.8565837822047057	0.9220205042135169	0	0	0.0
6919	0.11679747458059254	0.0706241010472113	0.07050717985811915	0.6675756165601898	None	0	0	0.23529411764705882	4	0.8260869565217391	19	0.3787878787878788	0.8260869565217391	23	19	1	0	0	0.13636363636363635	3	22	1.6666666666666667	25	0.0	0.5	0.5736982115406244	0.8994147722615009	0.533430309617223	0.8977911325133643	0.8122842150991391	0.9605052697428242	0.8565837822047057	0.925415954957579	0	0	0.0
7238	0.09696482129993744	0.04714834238628158	0.0436890034452886	0.671375233319406	None	0	0	0.2857142857142857	4	0.7894736842105263	15	0.3888888888888889	0.7894736842105263	19	15	1	0	0	0.16666666666666666	3	18	1.4	21	0.0	0.5	0.5736982115406244	0.9131559314824041	0.7576261874999035	0.8947610364528125	0.8122842150991391	0.9249989321259465	0.7779273285283783	0.9117454234287248	0	0	0.0
2902	0.05402985260068743	0.015453503858534202	0.006334563448376666	0.6994637521093758	None	0.2	1	0.25	3	0.8	12	0.37777777777777777	0.8	15	12	1	1	0	0.2	3	15	1.1333333333333333	17	0.3333333333333333	0.14285714285714285	0.682097978757087	0.7483940284547248	0.533430309617223	0.896609056238993	0.5612758043823981	0.9777273418842225	0.8755487062546855	0.9124571688764612	1.0	0.06666666666666667	0.0
3426	0.11647052916618172	0.026871863916652236	0.026274813254029722	0.6529037609436326	None	0	0	0.13333333333333333	2	0.95	19	0.5238095238095238	0.95	20	19	1	0	0	0.09523809523809523	2	21	1.4666666666666666	22	0.0	0	0.5736982115406244	0.8938229102387555	0.4668224766523192	0.9031532718714264	0.6695682340298574	0.9619004529321796	0.8565837822047057	0.9262609519314075	0	0	0.0
2453	None	None	None	None	None	0	0	0.625	5	0.4	4	0.48	0.1	2	1	9	4	0	1.0	5	5	0.8	12	0.19047619047619047	0.5	0.5980868684137398	0.5347071260797587	0.4800808246913569	0.6540119572360483	0.18322773507843132	0.5280396925953454	0.8550560887066085	0.573468479508379	0.5	0.5	0.008779469868342825
4457	0.09012806324111677	0.04263736843377077	0.03487016603955371	0.7099974200494896	None	0	0	0.2	3	0.9	18	0.36666666666666664	0.9	20	18	1	0	0	0.15	3	20	1.4666666666666666	22	0.0	1.0	0.5736982115406244	0.9039321673790514	0.533430309617223	0.9038677329768044	0.7409262245644982	0.9605973297059844	0.8430860556550149	0.9281620314592046	0	0	0.0
6669	0.11792888312666677	0.06108158615669111	0.06108145898976795	0.6577125755804485	None	0	0	0.23529411764705882	4	0.8260869565217391	19	0.3787878787878788	0.8260869565217391	23	19	1	0	0	0.13636363636363635	3	22	1.6666666666666667	25	0.0	0.5	0.5736982115406244	0.8994147722615009	0.533430309617223	0.8977911325133643	0.8122842150991391	0.9605052697428242	0.8565837822047057	0.925415954957579	0	0	0.0
4455	0.11165965315006968	0.048841536282193745	0.047724221986972924	0.695738240967275	None	0	0	0.13333333333333333	2	0.95	19	0.5238095238095238	0.95	21	19	0	0	0	0.09523809523809523	2	21	1.4666666666666666	22	0.0	0	0.5736982115406244	0.8994389015381262	0.533430309617223	0.9027801611748547	0.6695682340298574	0.9589031926030539	0.8565837822047057	0.9257470275844334	0	0	0.0
2270	None	None	None	None	None	0.5	1	0.8333333333333334	5	0.16666666666666666	1	0.6666666666666666	0	2	0	5	1	0	0.75	3	4	0.5333333333333333	8	0.08333333333333333	0.8	0	0	0	0	0	0	0	0	0	0	0
3287	0.04623283645525374	0.01334849057179342	0.004426472587151924	0.9843465584740552	None	0.2	1	0.4166666666666667	5	0.6	9	0.2833333333333333	0.5333333333333333	10	8	6	1	0	0.4166666666666667	5	12	1.1333333333333333	17	0.07142857142857142	0.16666666666666666	0.6579540839787044	0.8954547171150367	0.41656377692295854	0.8680454546287035	0.2402613404773694	0.8163532320067207	0.8222734990185899	0.8630799672294592	1.0	0.2	0.0
2016	None	None	None	None	None	0	0	0.6666666666666666	2	0.5	1	0.6666666666666666	0.5	2	1	1	0	0	0.6666666666666666	3	2	0.26666666666666666	4	0.0	0	0.5387832498699009	0.9570680171870797	0.5465997654895249	0.9304693342848949	0.2586552949195612	0.7608020596708153	0.8716970065459303	0.9076343808217936	0	0	0.0
2511	None	None	None	None	None	0.5	1	0.5714285714285714	4	0.375	3	0.47619047619047616	0.375	5	3	4	2	0	0.42857142857142855	7	3	0.6666666666666666	10	0.2	0.2857142857142857	0.1118167235159792	0.9719454061111482	0.5816632269306423	0.7836629770829279	0.9884688219853569	0.9461398419550288	0.9729330124537304	0.9286474478371104	0.6	0.4	0.0
3376	0.06472003861886073	0.017687074358112356	0.012672588355661632	0.9856752081422573	None	0.2	1	0.38461538461538464	5	0.6470588235294118	11	0.4222222222222222	0.5294117647058824	12	9	6	1	0	0.2	15	3	1.2666666666666666	19	0.07692307692307693	0.11764705882352941	0.682097978757087	0.8683324120906377	0.40805249061253646	0.8618713646773316	0.3447274267113453	0.7928853146760931	0.8222734990185899	0.843768624189079	1.0	0.16666666666666666	0.0
5839	0.04629245335341488	0.006797918085899131	0.002913089568600054	0.727412045136013	None	0	0	0.25	3	0.8666666666666667	13	0.37777777777777777	0.8	15	12	1	0	0	0.2	3	15	1.1333333333333333	17	0.0	0.6666666666666666	0.7843695503338666	0.8282099187728494	0.7576261874999035	0.9040396716743001	0.8122842150991391	0.9671075334712157	0.8565837822047057	0.9167509607538948	0	0	0.0
1199	None	None	None	None	None	0	0	0.5	3	0.5	3	0.6666666666666666	0.5	3	3	4	1	0	0.3333333333333333	2	6	0.5333333333333333	8	0.08333333333333333	0.3333333333333333	0.1118167235159792	0.714555495179585	0.5816632269306423	0.8778320402877693	0.9884688219853569	0.5	0.9729330124537304	0.7237668053144449	1.0	0.6666666666666666	0.0
1422	None	None	None	None	None	0	0	0.3333333333333333	2	0.8571428571428571	6	0.5625	0.8571428571428571	6	6	2	1	0	0.25	2	8	0.6	9	0.125	0	0.5284228139362717	0.9276424615668376	0.4083116632618495	0.848345887686793	0.7050611923923817	0.9364806009156815	0.7297433029508333	0.9106148464211936	1.0	0	0.0
524	None	None	None	None	None	0	0	0.2222222222222222	2	0.9090909090909091	10	0.5416666666666666	0.9090909090909091	12	10	0	0	0	0.16666666666666666	2	12	0.8666666666666667	13	0.0	0	0.4874206790702096	0.8883592545022255	0.5992127173474638	0.9158189323265197	0.6889626805625981	0.8811070359008155	0.892032604338552	0.8961007729249301	0	0	0.0
4418	0.12405875592028265	0.04215810437263243	0.04172872486711507	0.6980888151371252	None	0	0	0.13333333333333333	2	0.95	19	0.5238095238095238	0.95	21	19	0	0	0	0.09523809523809523	2	21	1.4666666666666666	22	0.0	0	0.5736982115406244	0.8994389015381262	0.533430309617223	0.9027801611748547	0.6695682340298574	0.9589031926030539	0.8565837822047057	0.9257470275844334	0	0	0.0
3165	0.12571778278061	0.04316552561535985	0.04316511802408629	0.6962057177826584	None	0	0	0.13333333333333333	2	0.95	19	0.5238095238095238	0.95	20	19	1	0	0	0.09523809523809523	2	21	1.4666666666666666	22	0.0	0	0.5736982115406244	0.8938229102387555	0.4668224766523192	0.9031967221431674	0.6695682340298574	0.9619004529321796	0.8565837822047057	0.9262722632190454	0	0	0.0
4401	0.11156427705265624	0.04432726148536235	0.04413632925179681	0.6119752672476233	None	0	0	0.1875	3	0.8636363636363636	19	0.5454545454545454	0.8636363636363636	22	19	1	0	0	0.09090909090909091	2	22	1.6	24	0.0	0.09090909090909091	0.6395072708693227	0.9064213484208401	0.5895724546640081	0.898717452281315	0.7409262245644982	0.9490381574465839	0.8167855650434032	0.9212444113650011	0	0	0.0
2340	None	None	None	None	None	0	0	0.5	2	0.3333333333333333	1	0.625	0.3333333333333333	2	1	2	1	0	0.5	2	4	0.3333333333333333	5	0.14285714285714285	0.6666666666666666	0.16048050337722844	0.5	0.5816632269306423	0.5	0.9884688219853569	0.5	0.9670869130612424	0.5	1.0	0	0.0
6452	0.07181318982205692	0.007291827336572249	-0.0049032982248211525	0.5993958145148865	None	0	0	0.3076923076923077	4	0.7647058823529411	13	0.3958333333333333	0.7647058823529411	17	13	1	0	0	0.1875	3	16	1.2666666666666666	19	0.0	0.5	0.705316330198021	0.9054244512995181	0.3995412043021144	0.8865971251421231	0.6695682340298574	0.9555437878896264	0.8188866578945795	0.9213675736544658	0	0	0.0
2517	None	None	None	None	None	0	0	0.75	3	0.3333333333333333	1	0.5555555555555556	0.3333333333333333	3	1	1	1	0	1.0	3	3	0.3333333333333333	5	0.25	1.0	0.6198415883980585	0.7736813816291761	0.7438401500114393	0.7601662484935977	0.6926202353216542	0.8239566788535759	0.7525776565249533	0.7873008592763405	1.0	0.3333333333333333	0.0
1526	None	None	None	None	None	0.3333333333333333	2	0.7142857142857143	10	0.21052631578947367	4	0.5	0.21052631578947367	5	4	15	2	0	0.8571428571428571	6	7	1.4	21	0.06060606060606061	0.10526315789473684	0.682097978757087	0.7416872535807905	0.35707139002810007	0.9290188341393373	0.16725427432595147	0.6518936264611147	0.8933917397689581	0.8050165443788088	0.7	0.4	0.0
515	None	None	None	None	None	0.5	1	0.5714285714285714	4	0.625	5	0.3333333333333333	0.5	5	4	4	0	0	0.8333333333333334	6	5	0.6666666666666666	10	0.0	0.8	0.3592815234832103	0.803110853071461	0.1	0.7764768183508163	0.4980345510615993	0.9139208928911828	0.8908608604868243	0.841734895956579	0	0	0.0
4580	0.11610257813785016	0.058800964945505345	0.04813775219389955	0.6892656697922481	None	0	0	0.1875	3	0.8636363636363636	19	0.5454545454545454	0.8636363636363636	22	19	1	0	0	0.09090909090909091	2	22	1.6	24	0.0	0.09090909090909091	0.6278980951488558	0.9033857715416536	0.533430309617223	0.9020632131000694	0.7409262245644982	0.9546247021606361	0.838622169549204	0.9241917289064697	0	0	0.0
701	None	None	None	None	None	0	0	0.4	2	0.8	4	1.0	0.2	3	1	3	2	0	0.14285714285714285	7	1	0.4666666666666667	7	0.25	0.3333333333333333	0.6119920809540471	0.8192062099724404	0.4872352542417988	0.8185161179574181	0.4191621691781792	0.9278664756891386	0.8581419444666732	0.8649731287829608	0.6666666666666666	0.3333333333333333	0.0
6822	0.11726788987647697	0.06403435034968047	0.06312125685223291	0.6675802831051357	None	0	0	0.23529411764705882	4	0.8260869565217391	19	0.3787878787878788	0.8260869565217391	23	19	1	0	0	0.13636363636363635	3	22	1.6666666666666667	25	0.0	0.5	0.5736982115406244	0.8994147722615009	0.533430309617223	0.897719754165878	0.8122842150991391	0.9588518543873679	0.8565837822047057	0.9244086703020399	0	0	0.0
2215	None	None	None	None	None	0	0	0.5	2	0.3333333333333333	1	0.625	0.3333333333333333	2	1	2	2	0	0.5	2	4	0.3333333333333333	5	0.2857142857142857	0	0.5981284123372173	0.7106075575831206	0.6793140810100659	0.8843002771745749	0.7189365874411966	0.9432477743711887	0.8318152917340154	0.8714965772422391	0.75	0.5	0.3875949064643681
7364	0.12130514897634474	0.07134477103988067	0.0690016798843648	0.6710216846055375	None	0	0	0.23529411764705882	4	0.8260869565217391	19	0.3787878787878788	0.8260869565217391	23	19	1	0	0	0.13636363636363635	3	22	1.6666666666666667	25	0.0	0.5	0.5736982115406244	0.8994147722615009	0.533430309617223	0.8977911325133643	0.8391388066652861	0.9614131480035905	0.8565837822047057	0.9259708289135444	0	0	0.0
6284	0.11996096994144409	0.06453635294589231	0.06453401151020359	0.6658137754141651	None	0	0	0.23529411764705882	4	0.8260869565217391	19	0.3787878787878788	0.8260869565217391	23	19	1	0	0	0.13636363636363635	3	22	1.6666666666666667	25	0.0	0.5	0.5736982115406244	0.8994147722615009	0.533430309617223	0.8977911325133643	0.8122842150991391	0.9546737944883051	0.8565837822047057	0.9220391388318177	0	0	0.0
3681	0.10452220359494346	0.01832110714325423	0.018291164038861756	0.586588567014573	None	0	0	0.11764705882352941	2	0.9565217391304348	22	0.5208333333333334	0.9565217391304348	23	22	1	0	0	0.08333333333333333	2	24	1.6666666666666667	25	0.0	0	0.5736982115406244	0.8871532828755293	0.533430309617223	0.9035256870519781	0.6695682340298574	0.9650972901740708	0.8565837822047057	0.9268689978611523	0	0	0.0
5869	0.1357207459388536	0.03472290638339377	0.0323760655194299	0.6742189027667163	None	0	0	0.1875	3	0.9090909090909091	20	0.36363636363636365	0.8636363636363636	22	19	1	0	0	0.13636363636363635	3	22	1.6	24	0.0	0.6666666666666666	0.6278980951488558	0.8934352842607117	0.533430309617223	0.8997775094072404	0.8122842150991391	0.963066854183401	0.8565837822047057	0.9260379611531493	0	0	0.0
4329	0.08734959023873179	0.029525893417559047	-0.016150671076275946	0.5970764860614574	None	0	0	0.25	3	0.8125	13	0.5625	0.8125	16	13	1	0	0	0.125	2	16	1.2	18	0.0	0.125	0.7448429402659438	0.9274539409310495	0.4668224766523192	0.889525765368839	0.639618692832074	0.9346704164565494	0.7747640592885288	0.9192073362264397	0	0	0.0
1098	None	None	None	None	None	0	0	0.6666666666666666	2	0.5	1	0.6666666666666666	0	2	0	1	1	0	0.6666666666666666	2	3	0.26666666666666666	4	0.25	0	0	0	0	0	0	0	0	0	0	0	0
6710	0.11992217617166458	0.06307120670815348	0.06306849568722254	0.6611033619176914	None	0	0	0.23529411764705882	4	0.8260869565217391	19	0.3787878787878788	0.8260869565217391	23	19	1	0	0	0.13636363636363635	3	22	1.6666666666666667	25	0.0	0.5	0.5736982115406244	0.8994147722615009	0.533430309617223	0.897777399897806	0.8122842150991391	0.9605052697428242	0.8565837822047057	0.9254125119783743	0	0	0.0
3269	0.05278485146892592	0.013581173500660721	0.004861494334299431	0.9895214322200718	None	0.25	1	0.4	4	0.6923076923076923	9	0.4166666666666667	0.6153846153846154	10	8	4	1	0	0.25	12	3	1.0	15	0.1	0.15384615384615385	0.682097978757087	0.7928306733566718	0.3868175834755293	0.8767055379412549	0.2402613404773694	0.8017730620809085	0.8478349644272984	0.827359416598147	1.0	0.1	0.0
3078	0.0033388791887339116	0.00022513536463827103	0.00018516106212040936	0.9934136960799451	None	0.5	1	0.5714285714285714	4	0.5	4	0.4166666666666667	0.375	6	3	3	1	0	0.6666666666666666	4	6	0.6666666666666666	10	0.14285714285714285	0.25	0.1118167235159792	0.7710154459757724	0.5816632269306423	0.5740990746871922	0.89275144972352	0.8656117050753263	0.9579559175755666	0.7549367066851342	1.0	0	0.0
4236	0.1353704944626975	0.02415189356364957	0.023424701612233572	0.645203774525003	None	0	0	0.13333333333333333	2	0.95	19	0.5238095238095238	0.95	21	19	0	0	0	0.09523809523809523	2	21	1.4666666666666666	22	0.0	0	0.5736982115406244	0.8985092792598691	0.533430309617223	0.9028204456618877	0.6695682340298574	0.9623026895804644	0.8288958657248395	0.9275617191695629	0	0	0.0
6841	0.11906333810959766	0.06750892115404657	0.0668176261805722	0.6662268542477188	None	0	0	0.23529411764705882	4	0.8260869565217391	19	0.3787878787878788	0.8260869565217391	23	19	1	0	0	0.13636363636363635	3	22	1.6666666666666667	25	0.0	0.5	0.5736982115406244	0.8994147722615009	0.533430309617223	0.8977911325133643	0.8122842150991391	0.9546737944883051	0.8565837822047057	0.9220391388318177	0	0	0.0
6400	0.11834061924336352	0.06384162368113003	0.06383216849663349	0.6596706945771185	None	0	0	0.23529411764705882	4	0.8260869565217391	19	0.3787878787878788	0.8260869565217391	23	19	1	0	0	0.13636363636363635	3	22	1.6666666666666667	25	0.0	0.5	0.5736982115406244	0.8994147722615009	0.533430309617223	0.8977911325133643	0.8122842150991391	0.9546737944883051	0.8565837822047057	0.9220391388318177	0	0	0.0
2828	8.456950924314224e-05	4.020286391559571e-06	-8.789634460077989e-07	0.9988291054478817	None	0.3333333333333333	1	0.75	6	0.3	3	0.4	0.3	5	3	6	1	0	0.8333333333333334	5	6	0.8	12	0.07142857142857142	0.2857142857142857	0.362204691032917	0.923699598623567	0.5816632269306423	0.6793542597329781	0.5059766983657015	0.9467679255645407	0.7803278607604924	0.8850319152042928	1.0	0.2	0.0
603	None	None	None	None	None	0.3333333333333333	1	0.625	5	0.2222222222222222	2	0.44	0.1111111111111111	5	1	5	2	0	1.0	5	5	0.7333333333333333	11	0.2	1.0	0.5247961271175584	0.8700611395561962	0.3345086749875327	0.9201045438640006	0.4801817267479086	0.8880718277417642	0.7761706398899179	0.8946195128744433	0.6	0.2	0.0
4869	0.11211850545128181	0.05586121620645484	0.0493309073253163	0.6840994882439364	None	0	0	0.1875	3	0.8636363636363636	19	0.5454545454545454	0.8636363636363636	22	19	1	0	0	0.09090909090909091	2	22	1.6	24	0.0	0.09090909090909091	0.6278980951488558	0.9033857715416536	0.533430309617223	0.9020632131000694	0.7409262245644982	0.9546247021606361	0.838622169549204	0.9241917289064697	0	0	0.0
5886	0.13319601947878107	0.030422306306763458	0.019725674486238402	0.6414229492124262	None	0	0	0.2857142857142857	4	0.7894736842105263	15	0.3888888888888889	0.7894736842105263	19	15	1	0	0	0.16666666666666666	3	18	1.4	21	0.0	0.5	0.5736982115406244	0.9085598900191113	0.7576261874999035	0.8594899647502208	0.8122842150991391	0.8778699652545288	0.7859477560193766	0.8835565609498685	0	0	0.0
2612	1.8914574195787488e-08	1.6785858157468295e-08	-6.715630299610202e-09	0.9999973107351496	None	1.0	1	1.0	5	0.0	0	0.5833333333333334	0	0	0	6	1	0	0.75	4	3	0.4666666666666667	7	0.0625	0.6666666666666666	0	0	0	0	0	0	0	0	0	0	0
4919	0.108555132152424	0.031945952678709685	0.0018904535265801042	0.7309546216722874	None	0	0	0.125	2	0.9523809523809523	20	0.5227272727272727	0.9523809523809523	22	20	0	0	0	0.09090909090909091	22	2	1.5333333333333334	23	0.0	0	0.6278980951488558	0.9059477077698045	0.4668224766523192	0.8993747678420837	0.7350107335901651	0.9571234740069473	0.8430860556550149	0.9255558374950117	0	0	0.0
6944	0.12034392760946316	0.06286283442974487	0.06276236096405348	0.6625577715080686	None	0	0	0.23529411764705882	4	0.8260869565217391	19	0.3787878787878788	0.8260869565217391	23	19	1	0	0	0.13636363636363635	3	22	1.6666666666666667	25	0.0	0.5	0.5736982115406244	0.8994147722615009	0.533430309617223	0.8977911325133643	0.8122842150991391	0.9546737944883051	0.8565837822047057	0.9220391388318177	0	0	0.0
4333	0.11601130250044801	0.05582511235892921	0.046461233344807826	0.6641737198693989	None	0	0	0.1875	3	0.8636363636363636	19	0.5454545454545454	0.8636363636363636	22	19	1	0	0	0.09090909090909091	2	22	1.6	24	0.0	0.09090909090909091	0.6278980951488558	0.9033857715416536	0.533430309617223	0.9020632131000694	0.7109766833667148	0.958748704521492	0.8365231840157279	0.92648516636802	0	0	0.0
4594	0.10640009194553193	0.051134541477554925	0.05113366937433967	0.6831980484490724	None	0	0	0.1875	3	0.9047619047619048	19	0.36507936507936506	0.9047619047619048	21	19	1	0	0	0.14285714285714285	3	21	1.5333333333333334	23	0.0	1.0	0.5736982115406244	0.8994389015381262	0.533430309617223	0.9027801611748547	0.6695682340298574	0.9589031926030539	0.8565837822047057	0.9257470275844334	0	0	0.0
930	None	None	None	None	None	0	0	0.5	2	0.5	2	0.6	0.25	2	1	3	4	0	0.4	2	5	0.4	6	0.4444444444444444	1.0	0.6319160369740076	0.8714136222028052	0.6436038212045834	0.9724539021955905	0.23718173781455576	0.7976736196642321	0.9055752977551952	0.9074675441388832	0.5	0.5	0.16658160001994726
2543	None	None	None	None	None	0	0	0.6666666666666666	4	0.42857142857142855	3	0.5	0.42857142857142855	7	3	1	1	0	0.5	3	6	0.6	9	0.5	0.3333333333333333	0.5736982115406244	0.8541314577728782	0.33647120346414683	0.7835912663998771	0.42883436607011605	0.9636328501624606	0.8755487062546855	0.8919080509201237	1.0	0.14285714285714285	0.0
6850	0.119413298820863	0.06392427448847342	0.0638940684508214	0.6566951625616024	None	0	0	0.23529411764705882	4	0.8260869565217391	19	0.3787878787878788	0.8260869565217391	23	19	1	0	0	0.13636363636363635	3	22	1.6666666666666667	25	0.0	0.5	0.5736982115406244	0.8994147722615009	0.533430309617223	0.8977911325133643	0.8122842150991391	0.9605052697428242	0.8565837822047057	0.925415954957579	0	0	0.0
4614	0.10695242251485919	0.045683981703458616	0.044062733098240436	0.684656821815023	None	0	0	0.13333333333333333	2	0.95	19	0.5238095238095238	0.95	21	19	0	0	0	0.09523809523809523	2	21	1.4666666666666666	22	0.0	0	0.5736982115406244	0.8994389015381262	0.533430309617223	0.9027801611748547	0.6695682340298574	0.9589031926030539	0.8565837822047057	0.9257470275844334	0	0	0.0
3731	0.10799690629915895	0.043346334828446506	0.04334235807389214	0.7190447108603534	None	0	0	0.13333333333333333	2	0.95	19	0.5238095238095238	0.95	20	19	1	0	0	0.09523809523809523	2	21	1.4666666666666666	22	0.0	0	0.5736982115406244	0.8938229102387555	0.4668224766523192	0.9031532718714264	0.6695682340298574	0.9622887331170886	0.8565837822047057	0.9265029894034893	0	0	0.0
5266	0.11965948069083505	0.06370890827869694	0.06358283067446821	0.665004743185288	None	0	0	0.23529411764705882	4	0.8260869565217391	19	0.3787878787878788	0.8260869565217391	23	19	1	0	0	0.13636363636363635	3	22	1.6666666666666667	25	0.0	0.5	0.5736982115406244	0.8994147722615009	0.533430309617223	0.8977581902996764	0.8122842150991391	0.9546737944883051	0.8565837822047057	0.9220305377408364	0	0	0.0
6918	0.12340611877036284	0.0745612317872721	0.07442809529504231	0.6665282287246972	None	0	0	0.23529411764705882	4	0.8260869565217391	19	0.3787878787878788	0.8260869565217391	23	19	1	0	0	0.13636363636363635	3	22	1.6666666666666667	25	0.0	0.5	0.5736982115406244	0.8994147722615009	0.533430309617223	0.8977911325133643	0.8122842150991391	0.9605052697428242	0.8565837822047057	0.925415954957579	0	0	0.0
168	None	None	None	None	None	0	0	0.3333333333333333	3	0.7272727272727273	8	0.48148148148148145	0.36363636363636365	6	4	6	0	0	0.3333333333333333	3	9	0.8666666666666667	13	0.0	0.36363636363636365	0.3901167672736664	0.8107571534461516	0.8121244022817414	0.5202658482377234	0.7708519188272265	0.9503589639617885	0.8916380238391358	0.8169804838256594	0	0	0.0
2689	0.000680127103250082	0.0001077159372022871	-8.789448061467723e-05	0.9991823914877465	None	0	0	0.8	4	0.2	1	0.5833333333333334	0.2	3	1	3	1	0	0.75	3	4	0.4666666666666667	7	0.125	0.5	0.38549516475256984	0.8889507132390462	0.8519852360244666	0.8567398083360879	0.9119455745065046	0.8989866459454556	0.7470350607222729	0.8826931998280639	1.0	0.3333333333333333	0.0
7195	0.11761327303438313	0.06568476444534783	0.06403011327198808	0.6705908228083549	None	0	0	0.23529411764705882	4	0.8260869565217391	19	0.3787878787878788	0.8260869565217391	23	19	1	0	0	0.13636363636363635	3	22	1.6666666666666667	25	0.0	0.5	0.5736982115406244	0.8994147722615009	0.533430309617223	0.8977911325133643	0.8122842150991391	0.9605052697428242	0.8565837822047057	0.925415954957579	0	0	0.0
1083	None	None	None	None	None	1.0	1	0.6	3	0.4	2	0.4666666666666667	0.4	2	2	4	1	0	0.6	5	3	0.4666666666666667	7	0.08333333333333333	1.0	0.17890403154986348	0.6876252305753884	0.6887862707036192	0.744830840628739	0.9884688219853569	0.5	0.9664882722514437	0.6502390744937719	1.0	0	0.0
996	None	None	None	None	None	1.0	1	1.0	4	0.25	1	0.5	0.25	4	1	1	0	0	0.75	3	4	0.4	6	0.0	1.0	0.5743171930136706	0.8920731366174882	0.37463243031252663	0.9182079976473342	0.6885474402277172	0.941800043927881	0.8314959234960969	0.9196855594268548	0	0	0.0
5766	0.11825266526585436	0.06887041417334408	0.06874686555454922	0.6690475675620136	None	0	0	0.23529411764705882	4	0.8260869565217391	19	0.3787878787878788	0.8260869565217391	23	19	1	0	0	0.13636363636363635	3	22	1.6666666666666667	25	0.0	0.5	0.5736982115406244	0.8994147722615009	0.533430309617223	0.8977911325133643	0.8122842150991391	0.9605052697428242	0.8565837822047057	0.925415954957579	0	0	0.0
3222	0.07357704996478234	0.0011014112889769488	-0.0006386622523802453	0.9970660811494755	None	0	0	0.1875	3	0.8571428571428571	18	0.36507936507936506	0.8095238095238095	19	17	3	1	0	0.14285714285714285	21	3	1.5333333333333334	23	0.125	0.09090909090909091	0.682097978757087	0.9329532503234325	0.4065880245248799	0.8769700030215716	0.4132065186249636	0.9070990234461671	0.9003174270316238	0.9082047255923106	1.0	0	0.0
710	None	None	None	None	None	0	0	1.0	2	0.0	0	1.0	0	2	0	0	0	0	0.3333333333333333	3	1	0.2	3	0.0	1.0	0	0	0	0	0	0	0	0	0	0	0
4330	0.1289419848088719	0.03592239512719558	0.025622789939641837	0.6740052976919092	None	0	0	0.125	2	0.9523809523809523	20	0.5227272727272727	0.9047619047619048	21	19	1	0	0	0.09090909090909091	2	22	1.5333333333333334	23	0.0	0	0.682097978757087	0.8974293389123008	0.533430309617223	0.9042487304398108	0.8122842150991391	0.9583178526905956	0.8565837822047057	0.9252890753887274	0	0	0.0
1553	None	None	None	None	None	0	0	1.0	2	0.0	0	0.75	0	2	0	0	0	0	1.0	2	2	0.2	3	0.0	0	0	0	0	0	0	0	0	0	0	0	0
3283	0.05692770777851255	0.006877228574673125	-0.004753407683963078	0.996676678078969	None	0.2857142857142857	2	0.5625	9	0.4090909090909091	9	0.34285714285714286	0.36363636363636365	10	8	13	1	0	0.35714285714285715	14	5	1.6	24	0.03571428571428571	0.09090909090909091	0.682097978757087	0.6945028790727836	0.5013929948694467	0.8766251340981799	0.2402613404773694	0.8102054425026666	0.8480812053123006	0.8039474566856782	1.0	0.2	0.0
1235	None	None	None	None	None	0	0	0.3333333333333333	1	1.0	2	1.0	0	0	0	3	2	0	1.0	2	2	0.26666666666666666	4	0.2	0	0	0	0	0	0	0	0	0	0	0	0
6325	0.11544086055215289	0.06771875540093447	0.06725386963656667	0.6706362898264832	None	0	0	0.23529411764705882	4	0.8260869565217391	19	0.3787878787878788	0.8260869565217391	23	19	1	0	0	0.13636363636363635	3	22	1.6666666666666667	25	0.0	0.5	0.5736982115406244	0.8994147722615009	0.533430309617223	0.8977911325133643	0.9063744699198797	0.9642178278928832	0.8565837822047057	0.9277418539215911	0	0	0.0
959	None	None	None	None	None	0	0	0.625	5	0.3333333333333333	3	0.7857142857142857	0.2222222222222222	6	2	4	0	0	0.2857142857142857	7	2	0.7333333333333333	11	0.0	0.4444444444444444	0.6209613558413689	0.8027002207520323	0.8753487707395964	0.8628971183160957	0.7045815046106757	0.8886012656167361	0.8512710797926879	0.8548449773452835	0	0	0.0
870	None	None	None	None	None	0	0	0.6	3	0.4	2	0.5833333333333334	0	0	0	6	4	0	0.3333333333333333	6	2	0.4666666666666667	7	0.25	0.3333333333333333	0	0	0	0	0	0	0	0	0	0	0
638	None	None	None	None	None	0	0	0.5	2	0.6666666666666666	2	0.5555555555555556	0.3333333333333333	1	1	3	1	0	1.0	3	3	0.3333333333333333	5	0.1	0	0.1205511009851596	0.5	0.9397635959107224	0.5	0.6327593710724609	0.5	0.9670485766310942	0.5	1.0	1.0	0.0
4267	0.11496940790726841	0.04857602849404774	0.04807200703875029	0.6934254303261909	None	0	0	0.13333333333333333	2	0.95	19	0.5238095238095238	0.95	20	19	1	0	0	0.09523809523809523	2	21	1.4666666666666666	22	0.0	0	0.5736982115406244	0.8938229102387555	0.4668224766523192	0.9031532718714264	0.6096691516342906	0.9636553888223789	0.8565837822047057	0.9273683406888467	0	0	0.0
721	None	None	None	None	None	0	0	0.5	2	0.75	3	0.75	0.25	1	1	4	1	0	0.5	4	2	0.4	6	0.08333333333333333	0.4	1.0	0.5	0.5211033936718958	0.5	0.1	0.5	0.9753196740059367	0.5	1.0	0	0.0
6791	0.11852525930372322	0.06729553664408379	0.06709170770548006	0.6684713426073542	None	0	0	0.23529411764705882	4	0.8260869565217391	19	0.3787878787878788	0.8260869565217391	23	19	1	0	0	0.13636363636363635	3	22	1.6666666666666667	25	0.0	0.5	0.5736982115406244	0.8994147722615009	0.533430309617223	0.8977911325133643	0.8122842150991391	0.9605052697428242	0.8565837822047057	0.925415954957579	0	0	0.0
6970	0.11737515416146099	0.06773979498049343	0.06722836244394467	0.6719508270786625	None	0	0	0.23529411764705882	4	0.8260869565217391	19	0.3787878787878788	0.8260869565217391	23	19	1	0	0	0.13636363636363635	3	22	1.6666666666666667	25	0.0	0.5	0.5736982115406244	0.8994147722615009	0.533430309617223	0.8977911325133643	0.8122842150991391	0.9605052697428242	0.8565837822047057	0.925415954957579	0	0	0.0
3680	0.13555156943033408	0.03578844066957244	0.03559274421906423	0.6937064785655949	None	0	0	0.125	2	0.9523809523809523	20	0.5227272727272727	0.9523809523809523	21	20	1	0	0	0.09090909090909091	2	22	1.5333333333333334	23	0.0	0	0.5736982115406244	0.893891374594366	0.533430309617223	0.8957998739015917	0.6695682340298574	0.9575637139470238	0.8565837822047057	0.9217456111405962	0	0	0.0
2643	6.010889221826573e-05	1.6844985920197785e-06	-2.8370829252716397e-07	0.9999945167059694	None	0	0	0.16666666666666666	1	1.0	6	0.8888888888888888	0.16666666666666666	1	1	6	3	0	1.0	3	3	0.5333333333333333	8	0.1875	0.8	0.3650223238490081	0.5	0.1173062611458556	0.5	0.21639585749637041	0.5	0.734585673413027	0.5	1.0	1.0	0.6660869823492765
262	None	None	None	None	None	0	0	0.6	6	0.3076923076923077	4	0.42857142857142855	0.07692307692307693	3	1	11	2	0	0.7142857142857143	7	5	1.0	15	0.08333333333333333	0.16666666666666666	0.5470905854408478	0.701817548234433	0.8021936541044379	0.8712539055097621	0.9659484775144047	0.7219773071369063	0.8565837822047057	0.7757003424284565	0.8333333333333333	0	0.0
507	None	None	None	None	None	0	0	0.35714285714285715	5	0.5555555555555556	10	0.2777777777777778	0.4444444444444444	11	8	8	1	0	0.8888888888888888	8	9	1.3333333333333333	20	0.058823529411764705	0	0.4057432139356921	0.9421057898732603	0.49462158983628457	0.8849732916171461	0.4491935129453212	0.9105989170182844	0.867198008106553	0.9155697666669261	1.0	0.36363636363636365	0.0
4736	0.10799034603310648	0.05202979963501006	0.05068938326437448	0.701453273696744	None	0	0	0.13333333333333333	2	0.95	19	0.5238095238095238	0.95	21	19	0	0	0	0.09523809523809523	2	21	1.4666666666666666	22	0.0	0	0.5736982115406244	0.8994389015381262	0.533430309617223	0.9027801611748547	0.6695682340298574	0.9589031926030539	0.8565837822047057	0.9257470275844334	0	0	0.0
4297	0.12652974904601938	0.034904079902420566	0.03465495077987454	0.6839607535576504	None	0	0	0.1875	3	0.8636363636363636	19	0.5454545454545454	0.8636363636363636	22	19	1	0	0	0.09090909090909091	2	22	1.6	24	0.0	0.09090909090909091	0.6518443032380443	0.904621266218165	0.533430309617223	0.9020632131000694	0.7109766833667148	0.958748704521492	0.8385884517126238	0.9268077439194641	0	0	0.0
1303	None	None	None	None	None	0	0	1.0	1	0	0	1.0	0	1	0	0	1	0	0.5	2	1	0.13333333333333333	2	0.3333333333333333	0	0	0	0	0	0	0	0	0	0	0	0
5051	0.11594141764434866	0.050325946882689425	0.04999210325564955	0.6847435995876434	None	0	0	0.23529411764705882	4	0.8260869565217391	19	0.3787878787878788	0.8260869565217391	23	19	1	0	0	0.13636363636363635	3	22	1.6666666666666667	25	0.0	0.5	0.5736982115406244	0.8994147722615009	0.533430309617223	0.897719754165878	0.8122842150991391	0.9546737944883051	0.8565837822047057	0.9220205042135169	0	0	0.0
2806	0.04408258806267539	0.004647863618070808	0.0024841923300094027	0.9971348520079205	None	0.14285714285714285	1	0.5625	9	0.38095238095238093	8	0.35384615384615387	0.3333333333333333	8	7	14	0	0	0.38461538461538464	13	5	1.5333333333333334	23	0.0	0.09523809523809523	0.7072586768405392	0.8020947543850725	0.5013929948694467	0.8137255658576655	0.2402613404773694	0.8529085661332648	0.8588949511081325	0.8240183143960118	0	0	0.0
3665	0.12260914421222936	0.04519337020590188	0.045191299710802615	0.6784007620067706	None	0	0	0.13333333333333333	2	0.95	19	0.5238095238095238	0.95	20	19	1	0	0	0.09523809523809523	2	21	1.4666666666666666	22	0.0	0	0.5736982115406244	0.8938229102387555	0.4668224766523192	0.9031532718714264	0.639618692832074	0.965059570349516	0.8645867417096439	0.928280353299832	0	0	0.0
241	None	None	None	None	None	0	0	0.5	2	0.6666666666666666	2	0.5555555555555556	0.6666666666666666	3	2	1	1	0	1.0	3	3	0.3333333333333333	5	0.2	0	0.509265941280972	0.8491686523425037	0.6210000295990813	0.8900927483477321	0.9757450964883774	0.8608202347840342	0.9182350570766338	0.8676839953419132	1.0	0.6666666666666666	0.0
503	None	None	None	None	None	0	0	0.5	2	0.6666666666666666	2	0.5555555555555556	0.6666666666666666	3	2	1	1	0	1.0	3	3	0.3333333333333333	5	0.2	0	0.509265941280972	0.8491686523425037	0.6210000295990813	0.8900927483477321	0.9757450964883774	0.8608202347840342	0.9182350570766338	0.8676839953419132	1.0	0.6666666666666666	0.0
6577	0.11936537478419085	0.06212458787986741	0.06162975891555507	0.6644560714142105	None	0	0	0.23529411764705882	4	0.8260869565217391	19	0.3787878787878788	0.8260869565217391	23	19	1	0	0	0.13636363636363635	3	22	1.6666666666666667	25	0.0	0.5	0.5736982115406244	0.8994147722615009	0.533430309617223	0.8977911325133643	0.8122842150991391	0.9605052697428242	0.8565837822047057	0.925415954957579	0	0	0.0
7056	0.11836419206946709	0.06650338972568592	0.06535584221724769	0.6751088987625301	None	0	0	0.23529411764705882	4	0.8260869565217391	19	0.3787878787878788	0.8260869565217391	23	19	1	0	0	0.13636363636363635	3	22	1.6666666666666667	25	0.0	0.5	0.5736982115406244	0.8994147722615009	0.533430309617223	0.8977911325133643	0.8122842150991391	0.9605052697428242	0.8565837822047057	0.925415954957579	0	0	0.0
4692	0.10850256042624556	0.05028123047871519	0.0501775886028086	0.6960772140160371	None	0	0	0.13333333333333333	2	0.95	19	0.5238095238095238	0.95	21	19	0	0	0	0.09523809523809523	2	21	1.4666666666666666	22	0.0	0	0.5736982115406244	0.8994389015381262	0.533430309617223	0.9027801611748547	0.6695682340298574	0.9589031926030539	0.8565837822047057	0.9257470275844334	0	0	0.0
3776	0.12130098948167342	0.04225629781698307	0.04206152656308754	0.6671712652659058	None	0	0	0.13333333333333333	2	0.95	19	0.5238095238095238	0.95	20	19	1	0	0	0.09523809523809523	2	21	1.4666666666666666	22	0.0	0	0.5736982115406244	0.8938229102387555	0.4668224766523192	0.9031532718714264	0.639618692832074	0.965059570349516	0.8645867417096439	0.928280353299832	0	0	0.0
3048	0.037182829826905635	0.004466134122745435	0.0015146774581761388	0.9904660496930274	None	0	0	0.36363636363636365	4	0.7142857142857143	10	0.41025641025641024	0.6428571428571429	10	9	5	0	0	0.23076923076923078	13	3	1.0666666666666667	16	0.0	0.14285714285714285	0.7072586768405392	0.801049486168962	0.5013929948694467	0.8248226899697912	0.2402613404773694	0.8427438112680031	0.8478349644272984	0.8235142982237642	0	0	0.0
2997	0.03416971595106671	0.004376515676225041	-0.0018801549647022957	0.996848230743584	None	0.16666666666666666	1	0.6428571428571429	9	0.3157894736842105	6	0.38181818181818183	0.2631578947368421	6	5	14	0	0	0.45454545454545453	11	5	1.4	21	0.0	0.10526315789473684	0.682097978757087	0.8186381854909701	0.5013929948694467	0.8152546805647051	0.17013067023868472	0.8577349371518845	0.8833520376459151	0.8314713715690384	0	0	0.0
4177	0.10906599671012127	0.04907359476136057	0.04763783239471328	0.6925321473608894	None	0	0	0.13333333333333333	2	0.95	19	0.5238095238095238	0.95	21	19	0	0	0	0.09523809523809523	2	21	1.4666666666666666	22	0.0	0	0.5736982115406244	0.8994389015381262	0.533430309617223	0.9027801611748547	0.6695682340298574	0.9589031926030539	0.8565837822047057	0.9257470275844334	0	0	0.0
3033	0.03331395014877253	0.007184914001992683	-0.004036740253181472	0.9969487220405979	None	0.3333333333333333	2	0.5714285714285714	8	0.3888888888888889	7	0.36363636363636365	0.2777777777777778	5	5	14	1	0	0.45454545454545453	11	5	1.3333333333333333	20	0.03125	0.10526315789473684	0.7972375233977071	0.7221668732808401	0.4856173817401377	0.6568174205982539	0.5884391438738418	0.8855825700794899	0.785241077538847	0.7715217374031607	1.0	0.4	0.0
1165	None	None	None	None	None	0	0	0.5	2	0.75	3	1.0	0.25	2	1	3	1	0	0.6666666666666666	3	2	0.4	6	0.1111111111111111	1.0	0.23605731716168626	0.5	0.18501127954195623	0.5	0.21639585749637041	0.5	0.5523619301648566	0.5	1.0	0	0.0
737	None	None	None	None	None	0	0	0.3333333333333333	3	0.7272727272727273	8	0.5909090909090909	0.6363636363636364	9	7	3	0	0	0.18181818181818182	11	2	0.8666666666666667	13	0.0	0.18181818181818182	0.5200049076612698	0.6998199977136416	0.8134826907814275	0.9179071437912005	0.4948717702898436	0.8676671218110755	0.8631394801260605	0.847318752837797	0	0	0.0
7517	0.11859055546544872	0.06467871529215259	0.06467871507709626	0.6649394023135045	None	0	0	0.23529411764705882	4	0.8260869565217391	19	0.3787878787878788	0.8260869565217391	23	19	1	0	0	0.13636363636363635	3	22	1.6666666666666667	25	0.0	0.5	0.5736982115406244	0.8994147722615009	0.533430309617223	0.8977911325133643	0.8122842150991391	0.9605052697428242	0.8565837822047057	0.925415954957579	0	0	0.0
7324	0.11986130169650129	0.06892624681866798	0.0684839221681309	0.6701718898344848	None	0	0	0.23529411764705882	4	0.8260869565217391	19	0.3787878787878788	0.8260869565217391	23	19	1	0	0	0.13636363636363635	3	22	1.6666666666666667	25	0.0	0.5	0.5736982115406244	0.8994147722615009	0.533430309617223	0.8977911325133643	0.8122842150991391	0.9605052697428242	0.8565837822047057	0.925415954957579	0	0	0.0
7434	0.10199773853729749	0.03683928906612981	-0.0018161604175992102	0.7448319681813067	None	0	0	0.25	4	0.8181818181818182	18	0.38095238095238093	0.8181818181818182	22	18	1	0	0	0.14285714285714285	21	3	1.6	24	0.0	0.6666666666666666	0.5736982115406244	0.9033775224848578	0.533430309617223	0.8924299614555066	0.8122842150991391	0.9625009260479973	0.8565837822047057	0.9263629582011675	0	0	0.0
1427	None	None	None	None	None	0	0	0.6666666666666666	2	0.5	1	0.6666666666666666	0.5	2	1	1	2	0	0.6666666666666666	2	3	0.26666666666666666	4	0.4	0	0.4281418759810035	0.7505023675900914	0.5087494392857537	0.7667406542200933	0.6757818292863209	0.7180620298468554	0.7375801553393506	0.7456199581150807	0.75	0	0.2609989095327335
3927	0.11956681428830056	0.04006809610887923	0.04002289845503266	0.6796645525308513	None	0	0	0.13333333333333333	2	0.95	19	0.5238095238095238	0.95	20	19	1	0	0	0.09523809523809523	2	21	1.4666666666666666	22	0.0	0	0.5736982115406244	0.8937730451458434	0.43370595657205707	0.8959151500474856	0.639618692832074	0.9614861361583021	0.8565837822047057	0.924141238999428	0	0	0.0
4000	0.11488319266672606	0.058033939227973126	0.05013727321059552	0.6916623570447802	None	0	0	0.1875	3	0.8636363636363636	19	0.5454545454545454	0.8636363636363636	22	19	1	0	0	0.09090909090909091	2	22	1.6	24	0.0	0.09090909090909091	0.6278980951488558	0.9033857715416536	0.533430309617223	0.9020632131000694	0.7409262245644982	0.9546247021606361	0.838622169549204	0.9241917289064697	0	0	0.0
3207	0.01563499222941626	0.00457396824185897	0.0002464611500042351	0.9753584713990293	None	0	0	0.5	4	0.5555555555555556	5	0.36666666666666664	0.5555555555555556	8	5	2	1	0	0.8333333333333334	6	5	0.7333333333333333	11	0.2	0.3333333333333333	0.4799532996603884	0.9103599719973791	0.5736281586099687	0.7981008484175445	0.4585962137836124	0.8222096997441184	0.6627083697726689	0.8508519231884532	1.0	0	0.0
4090	0.10602669762959047	0.051513909240387824	0.04985904233105866	0.7054447250288167	None	0	0	0.13333333333333333	2	0.95	19	0.5238095238095238	0.95	21	19	0	0	0	0.09523809523809523	2	21	1.4666666666666666	22	0.0	0	0.5736982115406244	0.8994389015381262	0.533430309617223	0.9027801611748547	0.6695682340298574	0.9623026895804644	0.8645867417096439	0.9277803875541007	0	0	0.0
4024	0.11870226340138225	0.028722412533086585	0.028627053992228035	0.646079703985518	None	0	0	0.13333333333333333	2	0.95	19	0.5238095238095238	0.95	20	19	1	0	0	0.09523809523809523	2	21	1.4666666666666666	22	0.0	0	0.5736982115406244	0.8938229102387555	0.4668224766523192	0.9031532718714264	0.6096691516342906	0.9636553888223789	0.8565837822047057	0.9273683406888467	0	0	0.0
2485	None	None	None	None	None	0.6666666666666666	2	0.5555555555555556	5	0.45454545454545453	5	0.6190476190476191	0.2727272727272727	3	3	9	1	0	0.42857142857142855	3	7	0.8666666666666667	13	0.045454545454545456	0	0.6616206142809362	0.7046745168018409	0.4844156737382467	0.9415683998733454	0.764059925790283	0.9282981255964595	0.7845918529018374	0.8879590680931865	1.0	0.3333333333333333	0.0
859	None	None	None	None	None	0	0	0.5	2	0.6666666666666666	2	0.5555555555555556	0	1	0	3	1	0	1.0	3	3	0.3333333333333333	5	0.1111111111111111	0.5	0	0	0	0	0	0	0	0	0	0	0
6299	0.11923513549874486	0.06679037976873656	0.06567746310251901	0.6694366943268812	None	0	0	0.23529411764705882	4	0.8260869565217391	19	0.3787878787878788	0.8260869565217391	23	19	1	0	0	0.13636363636363635	3	22	1.6666666666666667	25	0.0	0.5	0.5736982115406244	0.8994147722615009	0.533430309617223	0.8977911325133643	0.8122842150991391	0.9605052697428242	0.8565837822047057	0.925415954957579	0	0	0.0
2317	None	None	None	None	None	0	0	0.16666666666666666	1	1.0	6	0.8888888888888888	0.16666666666666666	1	1	6	3	0	1.0	3	3	0.5333333333333333	8	0.1875	0.8	0.3650223238490081	0.5	0.1173062611458556	0.5	0.21639585749637041	0.5	0.734585673413027	0.5	1.0	1.0	0.31227005741621655
1174	None	None	None	None	None	0	0	0.3333333333333333	2	0.7142857142857143	5	0.6428571428571429	0.42857142857142855	3	3	5	0	0	0.2857142857142857	7	2	0.6	9	0.0	0	1.0	0.5	0.5818466983438435	0.7037816833015039	0.30842455033791677	0.945756601141861	0.9450014327745518	0.7757887906264063	0	0	0.0
3806	0.1106156937077961	0.047569498509908936	0.047293732082310684	0.6791660765196417	None	0	0	0.13333333333333333	2	0.95	19	0.5238095238095238	0.95	20	19	1	0	0	0.09523809523809523	2	21	1.4666666666666666	22	0.0	0	0.5736982115406244	0.8938229102387555	0.4668224766523192	0.9031967221431674	0.6695682340298574	0.9619004529321796	0.8565837822047057	0.9262722632190454	0	0	0.0
3273	0.05472029877869796	0.023753365768856928	0.023723093517493632	0.7130518606440139	None	0	0	0.14285714285714285	2	0.8888888888888888	16	0.5263157894736842	0.8888888888888888	18	16	1	2	0	0.10526315789473684	19	2	1.3333333333333333	20	0.5	0	0.5736982115406244	0.7497904656232591	0.533430309617223	0.907148228526781	0.9659484775144047	0.9834198645845398	0.8755487062546855	0.9231929958503143	0.6944444444444444	0.05555555555555555	0.0
7519	0.12171467773190675	0.06604477826116346	0.06599122349629602	0.6640194149342526	None	0	0	0.23529411764705882	4	0.8260869565217391	19	0.3787878787878788	0.8260869565217391	23	19	1	0	0	0.13636363636363635	3	22	1.6666666666666667	25	0.0	0.5	0.5736982115406244	0.8994147722615009	0.533430309617223	0.8977911325133643	0.8122842150991391	0.9605052697428242	0.8565837822047057	0.925415954957579	0	0	0.0
6163	0.11695870244059091	0.0682689182653477	0.06801474244826278	0.6725222817635943	None	0	0	0.23529411764705882	4	0.8260869565217391	19	0.3787878787878788	0.8260869565217391	23	19	1	0	0	0.13636363636363635	3	22	1.6666666666666667	25	0.0	0.5	0.5736982115406244	0.8994147722615009	0.533430309617223	0.8977911325133643	0.8122842150991391	0.9605052697428242	0.8565837822047057	0.925415954957579	0	0	0.0
6513	0.1186606812634381	0.06747465244646214	0.06529853261648337	0.6734362536817233	None	0	0	0.23529411764705882	4	0.8260869565217391	19	0.3787878787878788	0.8260869565217391	23	19	1	0	0	0.13636363636363635	3	22	1.6666666666666667	25	0.0	0.5	0.5736982115406244	0.8994147722615009	0.533430309617223	0.8977911325133643	0.8122842150991391	0.9605052697428242	0.8565837822047057	0.925415954957579	0	0	0.0
3854	0.0894971109586025	0.03131713774660017	0.02579906446906116	0.6891022456297611	None	0	0	0.14285714285714285	2	0.9473684210526315	18	0.525	0.9473684210526315	19	18	1	0	0	0.1	2	20	1.4	21	0.0	0	0.5736982115406244	0.8984043194727633	0.533430309617223	0.9047154268529919	0.6695682340298574	0.9602507527539869	0.8565837822047057	0.92678525780001	0	0	0.0
3535	0.008210987466997716	0.001341528346934168	-0.0013376983678202367	0.9945193025383291	None	0	0	0.5	3	0.5	3	0.5714285714285714	0.5	4	3	3	2	0	0.2857142857142857	7	2	0.5333333333333333	8	0.2222222222222222	0.8571428571428571	0.40666898844037636	0.8215897919289088	0.4590527472160514	0.918982659370961	0.4491935129453212	0.8236258817113066	0.5782138355670412	0.8620342584118599	0.625	0.25	0.0
2613	0.0012454872499749667	0.00011599955158638067	1.735015703037823e-05	0.9984587814324485	None	0	0	0.8333333333333334	5	0.14285714285714285	1	0.45	0	2	0	6	2	0	0.8	4	5	0.6	9	0.14285714285714285	0.2857142857142857	0	0	0	0	0	0	0	0	0	0	0
3042	0.04504518335589971	0.005934240293126601	0.005807979384724737	0.996550015804982	None	0.2	1	0.4166666666666667	5	0.625	10	0.4090909090909091	0.4375	9	7	8	1	0	0.36363636363636365	11	4	1.2	18	0.05555555555555555	0.125	0.682097978757087	0.7066716866107638	0.35707139002810007	0.8841952086492563	0.2402613404773694	0.8033532531505788	0.851057753572408	0.8084252879229562	1.0	0.2222222222222222	0.0
5171	0.11124678184010367	0.06997103381654347	0.06644690125319114	0.6628784963786498	None	0	0	0.1875	3	0.8636363636363636	19	0.5454545454545454	0.8636363636363636	22	19	1	0	0	0.09090909090909091	2	22	1.6	24	0.0	0.09090909090909091	0.6278980951488558	0.9033857715416536	0.533430309617223	0.9020632131000694	0.7109766833667148	0.958748704521492	0.8365231840157279	0.92648516636802	0	0	0.0
6254	0.11919657158832725	0.06202836210857992	0.06180527754910761	0.6628921570694642	None	0	0	0.23529411764705882	4	0.8260869565217391	19	0.3787878787878788	0.8260869565217391	23	19	1	0	0	0.13636363636363635	3	22	1.6666666666666667	25	0.0	0.5	0.5736982115406244	0.8994147722615009	0.533430309617223	0.8977911325133643	0.8122842150991391	0.9546737944883051	0.8565837822047057	0.9220391388318177	0	0	0.0
7206	0.06430438745129347	0.01054101646805638	0.002199190109281462	0.7540344053361425	None	0	0	0.2857142857142857	4	0.7777777777777778	14	0.39215686274509803	0.7777777777777778	18	14	1	0	0	0.17647058823529413	3	17	1.3333333333333333	20	0.0	0.5	0.7448429402659438	0.8574297539435204	0.7576261874999035	0.909891405567639	0.8122842150991391	0.9714144423083213	0.8565837822047057	0.927175374478736	0	0	0.0
4877	0.10522560646129564	0.0514529842141655	0.05124325450827441	0.6936573085098583	None	0	0	0.1875	3	0.9047619047619048	19	0.36507936507936506	0.9047619047619048	21	19	1	0	0	0.14285714285714285	3	21	1.5333333333333334	23	0.0	1.0	0.5736982115406244	0.8994389015381262	0.533430309617223	0.9027801611748547	0.6695682340298574	0.9589031926030539	0.8565837822047057	0.9257470275844334	0	0	0.0
6723	0.11340214372594064	0.03292364205215027	0.026865318242399076	0.654708351799313	None	0	0	0.25	4	0.8181818181818182	18	0.38095238095238093	0.8181818181818182	22	18	1	0	0	0.14285714285714285	3	21	1.6	24	0.0	0.5	0.5736982115406244	0.9036120985628238	0.533430309617223	0.8982938977235227	0.8122842150991391	0.9581438935072308	0.838622169549204	0.9252372146992791	0	0	0.0
4287	0.11910854336447155	0.05686375660051782	0.04382166428275187	0.6798994402266065	None	0	0	0.1875	3	0.8636363636363636	19	0.5454545454545454	0.8636363636363636	22	19	1	0	0	0.09090909090909091	2	22	1.6	24	0.0	0.09090909090909091	0.6278980951488558	0.9033857715416536	0.533430309617223	0.9020632131000694	0.7409262245644982	0.9546247021606361	0.838622169549204	0.9241917289064697	0	0	0.0
3412	0.04430961345151452	0.007137137806008166	0.004542365592355792	0.9349907318407358	None	0	0	0.2727272727272727	3	0.8571428571428571	12	0.2962962962962963	0.5714285714285714	10	8	5	1	0	0.6666666666666666	9	6	1.0666666666666667	16	0.08333333333333333	0.18181818181818182	0.2752938183396867	0.8975242451883247	0.3839330678101295	0.6663112990428889	0.7215398085192593	0.9162191057368085	0.9003174270316238	0.8521046349800145	1.0	0	0.0
1114	None	None	None	None	None	0	0	0.6666666666666666	4	0.16666666666666666	1	0.6666666666666666	0.16666666666666666	2	1	5	0	0	0.75	3	4	0.5333333333333333	8	0.0	0.5	0.4965984044110551	0.8139269908161746	0.7066816063664942	0.6187200139905326	0.9375116552486507	0.6513283960962819	0.8582331247771429	0.7029902294085753	0	0	0.0
35	None	None	None	None	None	0	0	0.2	1	1.0	5	1.0	1.0	6	5	0	1	0	0.14285714285714285	1	7	0.4666666666666667	7	0.3333333333333333	0	0.5420809237872478	0.8188312771405055	0.3184934897159334	0.9697436129914845	0.47686289508673274	0.9148275130234941	0.8820153177096848	0.9205573257983848	1.0	0.16666666666666666	0.0
3941	0.12084858598889246	0.050646419952830306	0.040791983267339564	0.689537862135867	None	0	0	0.1875	3	0.8636363636363636	19	0.5454545454545454	0.8636363636363636	22	19	1	0	0	0.09090909090909091	2	22	1.6	24	0.0	0.09090909090909091	0.6278980951488558	0.9033857715416536	0.533430309617223	0.9020632131000694	0.8122842150991391	0.9462359505450653	0.8565837822047057	0.9199173289072835	0	0	0.0
1570	None	None	None	None	None	0	0	0.625	5	0.2222222222222222	2	0.36666666666666664	0.1111111111111111	5	1	5	3	0	0.8333333333333334	5	6	0.7333333333333333	11	0.3	0.5714285714285714	0.7319044083110083	0.8169771401964608	0.8059918885698831	0.8745850567836644	0.14294711421001094	0.8415670393726838	0.9510355520172719	0.84588512756407	0.4	0.2	0.0
3174	0.015033441273477473	0.001579964344168711	0.00026490269976214235	0.9921573843336903	None	0.5	1	0.5	3	0.5714285714285714	4	0.42857142857142855	0.5714285714285714	6	4	2	1	0	0.42857142857142855	3	7	0.6	9	0.16666666666666666	0.3333333333333333	0.682097978757087	0.8918132980610108	0.40805249061253646	0.8997676466350135	0.3447274267113453	0.8509701470837343	0.8349877616772614	0.8824070905109509	1.0	0.3333333333333333	0.0
1899	None	None	None	None	None	0	0	0.6	3	0.6	3	0.5833333333333334	0.4	3	2	3	1	0	0.75	3	4	0.4666666666666667	7	0.1111111111111111	0.6666666666666666	0.33066979863757634	0.8543181401807712	0.361278111095379	0.6441340234499701	0.6039127284858147	0.6988628246477725	0.8882781365044553	0.7442239779627846	1.0	0.3333333333333333	0.0
5258	0.12207475039386248	0.06361802210317538	0.06352464674827137	0.662472554361837	None	0	0	0.23529411764705882	4	0.8260869565217391	19	0.3787878787878788	0.8260869565217391	23	19	1	0	0	0.13636363636363635	3	22	1.6666666666666667	25	0.0	0.5	0.5736982115406244	0.8994147722615009	0.533430309617223	0.8977911325133643	0.8122842150991391	0.9546737944883051	0.8565837822047057	0.9220391388318177	0	0	0.0
2961	0.13086556461610555	0.020495932025616916	0.016666399393892584	0.8963501946855285	None	0.14285714285714285	1	0.17647058823529413	3	0.8695652173913043	20	0.36231884057971014	0.8695652173913043	23	20	1	1	0	0.13043478260869565	3	23	1.6666666666666667	25	0.3333333333333333	0.09090909090909091	0.682097978757087	0.939039756127612	0.4065880245248799	0.9213744182606132	0.5939403413410526	0.886486702836449	0.9003174270316238	0.9181182809367944	1.0	0.043478260869565216	0.0
3750	0.087775557002893	0.014183572034232815	0.006419580912835348	0.810832171376821	None	0	0	0.23529411764705882	4	0.782608695652174	18	0.1984126984126984	0.782608695652174	21	18	3	0	0	0.3888888888888889	7	18	1.6666666666666667	25	0.0	0	0.5736982115406244	0.8866268907532663	0.533430309617223	0.9046782766006457	0.6695682340298574	0.9626418064467798	0.8565837822047057	0.925444494388723	0	0	0.0
2411	None	None	None	None	None	0	0	0.375	3	0.8	8	0.3333333333333333	0.7	10	7	1	2	0	0.4444444444444444	9	4	0.8	12	0.6666666666666666	0.6666666666666666	0.4013845706612731	0.8637421624402735	0.5617427899099493	0.8901288214885285	0.36300727515130404	0.7559718377453866	0.7326050004509782	0.8442023916914403	0.55	0.6	0.0
3512	0.09674171820824297	0.00575272782970439	0.0025845078393348	0.6212880512829053	None	0	0	0.2	2	0.9166666666666666	11	0.5384615384615384	0.9166666666666666	12	11	1	0	0	0.15384615384615385	2	13	0.9333333333333333	14	0.0	0	0.5736982115406244	0.9250140657805553	0.4668224766523192	0.8559021983994278	0.6096691516342906	0.8858551410012524	0.7610434871200954	0.8922967620222845	0	0	0.0
5567	0.12274101099445253	0.04564645110106923	0.045394262712461955	0.6573939794583432	None	0	0	0.23529411764705882	4	0.8260869565217391	19	0.3787878787878788	0.8260869565217391	23	19	1	0	0	0.13636363636363635	3	22	1.6666666666666667	25	0.0	0.5	0.5736982115406244	0.8994147722615009	0.533430309617223	0.897719754165878	0.8122842150991391	0.9546737944883051	0.8565837822047057	0.9220205042135169	0	0	0.0
3973	0.11002116292017308	0.04485226367354267	0.04463989088190793	0.6789150856067734	None	0	0	0.13333333333333333	2	0.95	19	0.5238095238095238	0.95	20	19	1	0	0	0.09523809523809523	2	21	1.4666666666666666	22	0.0	0	0.5736982115406244	0.8938229102387555	0.4668224766523192	0.9031967221431674	0.6695682340298574	0.9619004529321796	0.8565837822047057	0.9262722632190454	0	0	0.0
1017	None	None	None	None	None	0	0	0.5	2	0.6666666666666666	2	0.625	0.6666666666666666	4	2	0	0	0	0.5	4	2	0.3333333333333333	5	0.0	0	0.3226850256873536	0.9312900302751884	0.40410308981723375	0.8773639365548106	0.6090810480744914	0.9542601282943186	0.910708090773036	0.926725701237916	0	0	0.0
2356	None	None	None	None	None	0	0	0.25	2	0.7777777777777778	7	0.55	0.3333333333333333	3	3	7	2	0	0.8	5	4	0.7333333333333333	11	0.1111111111111111	0.5	0.23605731716168626	0.5504895712088601	0.18501127954195623	0.7330134449001591	0.21639585749637041	0.5	0.5523619301648566	0.5996975119393739	0.6666666666666666	0.6666666666666666	0.0
6071	0.11927019006120688	0.05988552247154223	0.059696256406093155	0.6616742154816277	None	0	0	0.23529411764705882	4	0.8260869565217391	19	0.3787878787878788	0.8260869565217391	23	19	1	0	0	0.13636363636363635	3	22	1.6666666666666667	25	0.0	0.5	0.5736982115406244	0.8994147722615009	0.533430309617223	0.8977911325133643	0.8122842150991391	0.9605052697428242	0.8565837822047057	0.925415954957579	0	0	0.0
3935	0.11874045351229	0.039072388849359686	0.03840969668939781	0.6782577462247076	None	0	0	0.13333333333333333	2	0.95	19	0.5238095238095238	0.95	20	19	1	0	0	0.09523809523809523	2	21	1.4666666666666666	22	0.0	0	0.5736982115406244	0.8937730451458434	0.43370595657205707	0.8959151500474856	0.639618692832074	0.964396945963558	0.8645867417096439	0.9260264322512344	0	0	0.0
2651	0.0013028526157065118	1.7364038370569378e-05	1.0322943737074715e-05	0.998833329997807	None	0	0	0.8333333333333334	5	0.14285714285714285	1	0.6	0	1	0	7	2	0	0.6	5	3	0.6	9	0.11764705882352941	0.2857142857142857	0	0	0	0	0	0	0	0	0	0	0
5823	0.12113910109104545	0.06897836834454528	0.06723166055699305	0.6729198620051431	None	0	0	0.23529411764705882	4	0.8260869565217391	19	0.3787878787878788	0.8260869565217391	23	19	1	0	0	0.13636363636363635	3	22	1.6666666666666667	25	0.0	0.5	0.5736982115406244	0.8994147722615009	0.533430309617223	0.8977911325133643	0.8122842150991391	0.9546737944883051	0.8565837822047057	0.9220391388318177	0	0	0.0
3326	0.07961253366015303	0.0057414361832177135	0.005450528878875173	0.9974353093658438	None	0.14285714285714285	1	0.1875	3	0.8636363636363636	19	0.36363636363636365	0.8636363636363636	22	19	1	1	0	0.13636363636363635	3	22	1.6	24	0.3333333333333333	0.09523809523809523	0.2761855852041739	0.9347401173050047	0.4065880245248799	0.9238627154276213	0.665604480076775	0.8991563706054122	0.9003174270316238	0.9204590675891337	1.0	0.09090909090909091	0.0
2649	3.6117141317911256e-06	2.5559016482552267e-08	1.9581637372260925e-08	0.9999948446756235	None	0	0	0.5	3	0.5	3	0.6666666666666666	0	1	0	6	2	0	0.75	3	4	0.5333333333333333	8	0.13333333333333333	0.4	0	0	0	0	0	0	0	0	0	0	0
360	None	None	None	None	None	0.5	1	0.6666666666666666	4	0.5714285714285714	4	0.42857142857142855	0.5714285714285714	7	4	1	1	0	0.42857142857142855	7	3	0.6	9	0.3333333333333333	1.0	0.4287998865205198	0.7964923856687584	0.5882946380484375	0.8014879816992021	0.7072103219983049	0.9473342871295559	0.8849157459104785	0.8679867276477006	1.0	0.5714285714285714	0.0
7128	0.11943553470585955	0.07056425582477731	0.0705285996454496	0.6695925171826602	None	0	0	0.23529411764705882	4	0.8260869565217391	19	0.3787878787878788	0.8260869565217391	23	19	1	0	0	0.13636363636363635	3	22	1.6666666666666667	25	0.0	0.5	0.5736982115406244	0.8994147722615009	0.533430309617223	0.8977911325133643	0.8122842150991391	0.9605052697428242	0.8565837822047057	0.925415954957579	0	0	0.0
3984	0.1336319604890296	0.026251985392416775	0.02577663136150327	0.6538568807765115	None	0	0	0.13333333333333333	2	0.95	19	0.5238095238095238	0.95	21	19	0	0	0	0.09523809523809523	2	21	1.4666666666666666	22	0.0	0	0.682097978757087	0.9070518361317703	0.533430309617223	0.9008108837077332	0.6695682340298574	0.9538743824153445	0.8188866578945795	0.9244587379642197	0	0	0.0
1958	None	None	None	None	None	0	0	0.16666666666666666	1	1.0	6	0.8888888888888888	0.16666666666666666	1	1	6	3	0	1.0	3	3	0.5333333333333333	8	0.1875	0.8	0.3650223238490081	0.5	0.1173062611458556	0.5	0.21639585749637041	0.5	0.734585673413027	0.5	1.0	1.0	0.5413488366684589
7329	0.12277740210280609	0.0709478546546019	0.06875557956876395	0.6628574041424462	None	0	0	0.23529411764705882	4	0.8260869565217391	19	0.3787878787878788	0.8260869565217391	23	19	1	0	0	0.13636363636363635	3	22	1.6666666666666667	25	0.0	0.5	0.5736982115406244	0.8994147722615009	0.533430309617223	0.8977911325133643	0.8122842150991391	0.9605052697428242	0.8565837822047057	0.925415954957579	0	0	0.0
5124	0.12066307658106724	0.06701624026906268	0.0658885227613477	0.6701486119573759	None	0	0	0.23529411764705882	4	0.8260869565217391	19	0.3787878787878788	0.8260869565217391	23	19	1	0	0	0.13636363636363635	3	22	1.6666666666666667	25	0.0	0.5	0.5736982115406244	0.8994147722615009	0.533430309617223	0.897719754165878	0.8122842150991391	0.9546737944883051	0.8565837822047057	0.9220205042135169	0	0	0.0
4579	0.11435428348999285	0.03956938762550675	0.03758166036580336	0.6561325840179347	None	0	0	0.1875	3	0.8636363636363636	19	0.5454545454545454	0.8636363636363636	22	19	1	0	0	0.09090909090909091	2	22	1.6	24	0.0	0.09090909090909091	0.6278980951488558	0.9033857715416536	0.533430309617223	0.9021009053654971	0.7409262245644982	0.9546247021606361	0.838622169549204	0.9242016938568203	0	0	0.0
966	None	None	None	None	None	0	0	1.0	1	0	0	1.0	0	1	0	0	0	0	0.5	2	1	0.13333333333333333	2	0.0	0	0	0	0	0	0	0	0	0	0	0	0
4206	0.11076841074712311	0.06379233043405895	0.06068079538542393	0.6405209280560111	None	0	0	0.1875	3	0.8636363636363636	19	0.5454545454545454	0.8636363636363636	22	19	1	0	0	0.09090909090909091	2	22	1.6	24	0.0	0.09090909090909091	0.6278980951488558	0.9033857715416536	0.533430309617223	0.9020632131000694	0.7109766833667148	0.958748704521492	0.8365231840157279	0.92648516636802	0	0	0.0
4263	0.11319072663187323	0.05682488919671501	0.04846860451949858	0.6865985438781375	None	0	0	0.1875	3	0.8636363636363636	19	0.5454545454545454	0.8636363636363636	22	19	1	0	0	0.09090909090909091	2	22	1.6	24	0.0	0.09090909090909091	0.6278980951488558	0.9033857715416536	0.533430309617223	0.9020632131000694	0.7409262245644982	0.9546247021606361	0.838622169549204	0.9241917289064697	0	0	0.0
6072	0.12027550558511149	0.06919901729831868	0.06684343413494706	0.6697946952870302	None	0	0	0.23529411764705882	4	0.8260869565217391	19	0.3787878787878788	0.8260869565217391	23	19	1	0	0	0.13636363636363635	3	22	1.6666666666666667	25	0.0	0.5	0.5736982115406244	0.8994147722615009	0.533430309617223	0.8977911325133643	0.8122842150991391	0.9605052697428242	0.8565837822047057	0.925415954957579	0	0	0.0
6679	0.12407658658477964	0.01238824639213765	0.009836424489228758	0.6802363324275043	None	0	0	0.26666666666666666	4	0.8	16	0.38596491228070173	0.8	20	16	1	0	0	0.15789473684210525	3	19	1.4666666666666666	22	0.0	0.5	0.6937071544775539	0.9103543755619296	0.46648575695966876	0.8904851743721564	0.639618692832074	0.959314533649146	0.8165871200503837	0.9258536074190857	0	0	0.0
2832	0.010082937716415927	7.748202240565243e-05	3.353411141549036e-05	0.9688134425497146	None	0	0	0.2857142857142857	2	0.875	7	0.4166666666666667	0.625	6	5	3	1	0	0.375	3	8	0.6666666666666666	10	0.1111111111111111	0.2222222222222222	0.24454366356000526	0.7875931762170565	0.5816632269306423	0.593317386930094	0.7970340774616834	0.8956145061891925	0.9093155913004037	0.7823132301086293	1.0	0.16666666666666666	0.0
5703	0.12047702746023478	0.06513848757279786	0.06479392494371371	0.6634151294048902	None	0	0	0.23529411764705882	4	0.8260869565217391	19	0.3787878787878788	0.8260869565217391	23	19	1	0	0	0.13636363636363635	3	22	1.6666666666666667	25	0.0	0.5	0.5736982115406244	0.8994147722615009	0.533430309617223	0.897719754165878	0.8122842150991391	0.9546737944883051	0.8565837822047057	0.9220205042135169	0	0	0.0
77	None	None	None	None	None	0	0	0.4	6	0.6	12	0.2857142857142857	0.55	16	11	5	4	0	0.6363636363636364	7	11	1.4666666666666666	22	0.4444444444444444	0.3157894736842105	0.45640007812237204	0.9321847859192512	0.5539495231530025	0.9444318081238666	0.6940878778417326	0.8468352126678927	0.8262392149732679	0.9159001773550808	0.28125	0.5	0.0
7499	0.11982694962816699	0.06640459363847505	0.06501484080391046	0.6728164907611371	None	0	0	0.23529411764705882	4	0.8260869565217391	19	0.3787878787878788	0.8260869565217391	23	19	1	0	0	0.13636363636363635	3	22	1.6666666666666667	25	0.0	0.5	0.5736982115406244	0.8994147722615009	0.533430309617223	0.8977911325133643	0.8122842150991391	0.9605052697428242	0.8565837822047057	0.925415954957579	0	0	0.0
6218	0.11995359864368453	0.07242914711182223	0.07238573868062376	0.6714814254524895	None	0	0	0.23529411764705882	4	0.8260869565217391	19	0.3787878787878788	0.8260869565217391	23	19	1	0	0	0.13636363636363635	3	22	1.6666666666666667	25	0.0	0.5	0.5736982115406244	0.8994147722615009	0.533430309617223	0.8977911325133643	0.8122842150991391	0.9605052697428242	0.8565837822047057	0.925415954957579	0	0	0.0
3751	0.10861233373025789	0.0498412105229277	0.04960989544905048	0.7000399224006661	None	0	0	0.1875	3	0.9047619047619048	19	0.36507936507936506	0.9047619047619048	21	19	1	0	0	0.14285714285714285	3	21	1.5333333333333334	23	0.0	1.0	0.5736982115406244	0.8994389015381262	0.533430309617223	0.9027801611748547	0.6096691516342906	0.960928526164148	0.8565837822047057	0.9269443761702603	0	0	0.0
4331	0.11222757782085088	0.05622105208729329	0.04534127586950868	0.6708647989427015	None	0	0	0.1875	3	0.8636363636363636	19	0.5454545454545454	0.8636363636363636	22	19	1	0	0	0.09090909090909091	2	22	1.6	24	0.0	0.09090909090909091	0.6278980951488558	0.9033857715416536	0.533430309617223	0.9020632131000694	0.7409262245644982	0.9546247021606361	0.838622169549204	0.9241917289064697	0	0	0.0
1	None	None	None	None	None	0	0	0.16666666666666666	1	1.0	7	1.0	1.0	8	7	0	0	0	0.1111111111111111	9	1	0.6	9	0.0	0	0.6455765563050706	0.919951315332389	0.5389502558632747	0.8921573934303141	0.42815067569293835	0.8691346798954955	0.8637006033024729	0.8956059918854201	0	0	0.0
172	None	None	None	None	None	0	0	0.5714285714285714	4	0.375	3	0.7142857142857143	0.25	5	2	4	2	0	0.2857142857142857	7	2	0.6666666666666666	10	0.2222222222222222	0	0.4495432996606915	0.8944307312025117	0.49049279357142533	0.8395467297651993	0.28753833290022346	0.8193323607783385	0.7449006767293784	0.8541884437277956	0.6000000000000001	0.6	0.0
1136	None	None	None	None	None	0.5	1	0.8333333333333334	5	0.2857142857142857	2	0.6	0.14285714285714285	1	1	7	0	0	0.6	3	5	0.6	9	0.0	0.8	0.48784188248093685	0.5	0.361278111095379	0.5	0.5651990730835836	0.5	0.6985797797552701	0.5	0	0	0.0
5000	0.1042080244068842	0.05020976232268058	0.05008481194919074	0.688060544633152	None	0	0	0.1875	3	0.9047619047619048	19	0.36507936507936506	0.9047619047619048	21	19	1	0	0	0.14285714285714285	3	21	1.5333333333333334	23	0.0	1.0	0.5736982115406244	0.8994389015381262	0.533430309617223	0.9027801611748547	0.6695682340298574	0.9589031926030539	0.8565837822047057	0.9257470275844334	0	0	0.0
4367	0.11144207290014616	0.018856054880605964	0.01860515692863852	0.6272675591974504	None	0	0	0.1875	3	0.9090909090909091	20	0.36363636363636365	0.9090909090909091	22	20	1	0	0	0.13636363636363635	3	22	1.6	24	0.0	1.0	0.6278980951488558	0.895067788595611	0.4668224766523192	0.9014578141155282	0.639618692832074	0.9608086771267003	0.8500286255874776	0.925450072878639	0	0	0.0
7146	0.1209629509616394	0.04436859745540864	0.044276399468242564	0.7037336729461341	None	0	0	0.1875	3	0.9047619047619048	19	0.38333333333333336	0.8571428571428571	21	18	1	0	0	0.15	3	20	1.5333333333333334	23	0.0	0.6666666666666666	0.5736982115406244	0.8890140445582871	0.533430309617223	0.8984231704859312	0.6695682340298574	0.9624483158738025	0.8565837822047057	0.9242421766761384	0	0	0.0
3291	0.021665017660686365	0.0002905281361084709	0.0002374781651144428	0.979072801552743	None	0.3333333333333333	1	0.5	4	0.4444444444444444	4	0.4583333333333333	0.3333333333333333	6	3	4	1	0	0.375	3	8	0.7333333333333333	11	0.1111111111111111	0.25	0.6718592965190117	0.8604136705616406	0.41656377692295854	0.9454186351782634	0.25726398767231556	0.7745651825977097	0.8566976004426365	0.8774296931215686	1.0	0	0.0
2099	None	None	None	None	None	0	0	0.25	1	1.0	4	1.0	0	0	0	5	5	0	0.16666666666666666	6	1	0.4	6	0.35714285714285715	0	0	0	0	0	0	0	0	0	0	0	0
4894	0.06083277380099197	0.010858107759101126	0.007820514740326662	0.9237155722450633	None	0.25	2	0.4444444444444444	8	0.5416666666666666	13	0.3611111111111111	0.5416666666666666	21	13	4	0	0	0.8888888888888888	8	9	1.7333333333333334	26	0.0	0.1111111111111111	0.682097978757087	0.9058153490980105	0.533430309617223	0.9013034931522995	0.6096691516342906	0.9585838057331005	0.8142650078882991	0.9268345611294247	0	0	0.0
2323	None	None	None	None	None	0	0	1.0	1	0	0	1.0	0	1	0	0	1	0	0.5	2	1	0.13333333333333333	2	0.3333333333333333	0	0	0	0	0	0	0	0	0	0	0	0
1195	None	None	None	None	None	0	0	0.5	2	0.6666666666666666	2	0.625	0.3333333333333333	2	1	2	1	0	0.5	4	2	0.3333333333333333	5	0.14285714285714285	0.5	0.7662038521403709	0.7129154570843969	0.683503870834692	0.8768233632925932	0.757914699834177	0.8665816287950298	0.638949785402411	0.8293620754085672	1.0	0	0.0
3568	0.11832968299518619	0.044635960751384575	0.044629464705575925	0.684410727196429	None	0	0	0.13333333333333333	2	0.95	19	0.5238095238095238	0.95	20	19	1	0	0	0.09523809523809523	2	21	1.4666666666666666	22	0.0	0	0.5736982115406244	0.8938229102387555	0.4668224766523192	0.9031532718714264	0.6695682340298574	0.9619004529321796	0.8565837822047057	0.9262609519314075	0	0	0.0
2499	None	None	None	None	None	0	0	0.5	3	0.7142857142857143	5	0.42857142857142855	0.7142857142857143	7	5	1	1	0	0.42857142857142855	7	3	0.6	9	0.25	1.0	0.6198415883980585	0.8960146583853517	0.7438401500114393	0.8652996389417603	0.5985299805009135	0.7675766836254841	0.7747640592885288	0.8501955984209368	1.0	0.42857142857142855	0.0
2470	None	None	None	None	None	0	0	0.75	3	0.3333333333333333	1	0.5555555555555556	0.3333333333333333	3	1	1	1	0	1.0	3	3	0.3333333333333333	5	0.25	1.0	0.48645950351949896	0.8287316908647129	0.7438401500114393	0.70092433244408	0.6113199208862158	0.7306312123613715	0.7860315069528586	0.7580586243409305	1.0	0.3333333333333333	0.0
4588	0.11080400382052134	0.042660301067131784	0.040893044054243856	0.7086157049969835	None	0	0	0.13333333333333333	2	0.95	19	0.5238095238095238	0.95	21	19	0	0	0	0.09523809523809523	2	21	1.4666666666666666	22	0.0	0	0.5736982115406244	0.8994389015381262	0.533430309617223	0.9027801611748547	0.6695682340298574	0.9589031926030539	0.8565837822047057	0.9257470275844334	0	0	0.0
3856	0.09988793819500275	0.0119467884221153	0.007079895043099825	0.72149561800425	None	0.16666666666666666	1	0.26666666666666666	4	0.8	16	0.38596491228070173	0.8	20	16	1	0	0	0.15789473684210525	3	19	1.4666666666666666	22	0.0	0.10526315789473684	0.5736982115406244	0.9039321673790514	0.533430309617223	0.9039081257817901	0.7409262245644982	0.9565344644256215	0.8565837822047057	0.9258638376646661	0	0	0.0
3635	0.04866040240050221	0.014961050858595127	0.013435661435248955	0.9895604670899224	None	0	0	0.3	3	0.7692307692307693	10	0.4166666666666667	0.6153846153846154	9	8	5	1	0	0.25	12	3	1.0	15	0.07692307692307693	0.14285714285714285	0.682097978757087	0.7959401779300351	0.35707139002810007	0.8814386632769697	0.2402613404773694	0.8263615426367147	0.8663845071487365	0.837865447593858	1.0	0.1111111111111111	0.0
3905	0.12316034553712027	0.05181293503953972	0.05155951994705381	0.6831087977615695	None	0	0	0.13333333333333333	2	0.95	19	0.5238095238095238	0.95	20	19	1	0	0	0.09523809523809523	2	21	1.4666666666666666	22	0.0	0	0.5736982115406244	0.8938229102387555	0.4668224766523192	0.9031532718714264	0.6695682340298574	0.9619004529321796	0.8565837822047057	0.9262609519314075	0	0	0.0
59	None	None	None	None	None	0	0	0.125	1	1.0	10	1.0	1.0	11	10	0	0	0	0.08333333333333333	12	1	0.8	12	0.0	0	0.9626192813030172	0.9798541894028987	0.90314884045318	0.9055146087051931	0.5722816581384926	0.900851813328327	0.9139525076081706	0.9417902801216999	0	0	0.0
1841	None	None	None	None	None	0.5	4	0.7222222222222222	13	0.28	7	0.6	0.24	7	6	19	0	0	0.2	15	3	1.8	27	0.0	0.08	0.7046089498433769	0.7921663583806271	0.6457145997107931	0.8857711233516745	0.5013767219868314	0.9309085422114242	0.7975634949515567	0.8803419815633108	0	0	0.0
2399	None	None	None	None	None	0	0	0.42857142857142855	3	0.625	5	0.3333333333333333	0.5	6	4	3	2	0	0.8333333333333334	6	5	0.6666666666666666	10	0.25	0.5	0.3160172790261071	0.9630027800635531	0.6696447072152729	0.8951027870827083	0.8122842150991391	0.8245809254257074	0.7747640592885288	0.9102716419912918	0.6666666666666667	0.3333333333333333	0.0
5847	0.12292434444107993	0.06434288274083341	0.06431303245574485	0.6665207595977745	None	0	0	0.23529411764705882	4	0.8260869565217391	19	0.3787878787878788	0.8260869565217391	23	19	1	0	0	0.13636363636363635	3	22	1.6666666666666667	25	0.0	0.5	0.5736982115406244	0.8994147722615009	0.533430309617223	0.897719754165878	0.8122842150991391	0.9546737944883051	0.8565837822047057	0.9220205042135169	0	0	0.0
3306	0.06581360222855114	0.018007114971746993	0.016420365514097614	0.983420442221959	None	0.2	1	0.4166666666666667	5	0.625	10	0.42857142857142855	0.5	11	8	6	1	0	0.21428571428571427	14	3	1.2	18	0.07692307692307693	0.125	0.682097978757087	0.8412630844880842	0.41656377692295854	0.8687010116408853	0.2402613404773694	0.7988373942754659	0.8445551779539046	0.8382693719196507	1.0	0	0.0
5517	0.11506234626538919	0.04873762447908599	0.048723274664831416	0.6879911357257541	None	0	0	0.23529411764705882	4	0.8260869565217391	19	0.3787878787878788	0.8260869565217391	23	19	1	0	0	0.13636363636363635	3	22	1.6666666666666667	25	0.0	0.5	0.5736982115406244	0.8994147722615009	0.533430309617223	0.897719754165878	0.8122842150991391	0.9546737944883051	0.8565837822047057	0.9220205042135169	0	0	0.0
3936	0.11637357488981527	0.02770916227050837	0.027707106960621505	0.645700113390643	None	0	0	0.13333333333333333	2	0.95	19	0.5238095238095238	0.95	20	19	1	0	0	0.09523809523809523	2	21	1.4666666666666666	22	0.0	0	0.5736982115406244	0.8938229102387555	0.4668224766523192	0.9031967221431674	0.6695682340298574	0.9619004529321796	0.8565837822047057	0.9262722632190454	0	0	0.0
1641	None	None	None	None	None	0	0	1.0	1	0	0	1.0	0	1	0	0	0	0	0.5	1	2	0.13333333333333333	2	0.0	0	0	0	0	0	0	0	0	0	0	0	0
2954	0.012285924975720059	0.002515369814706122	0.0006768850365170417	0.9458626136650868	None	0	0	0.375	3	0.8	8	0.6666666666666666	0.4	6	4	5	1	0	0.5	3	6	0.8	12	0.08333333333333333	0.2857142857142857	0.6549804165164876	0.9028542559156455	0.41149835368058174	0.8438331719654483	0.516334043811025	0.9207594522001105	0.8609894370310757	0.8931214860252636	1.0	0	0.0
5746	0.11626761744379925	0.06837981194554545	0.06809201181241648	0.6719326437286066	None	0	0	0.23529411764705882	4	0.8260869565217391	19	0.3787878787878788	0.8260869565217391	23	19	1	0	0	0.13636363636363635	3	22	1.6666666666666667	25	0.0	0.5	0.5736982115406244	0.8994147722615009	0.533430309617223	0.8977911325133643	0.8122842150991391	0.9546737944883051	0.8565837822047057	0.9220391388318177	0	0	0.0
3627	0.008801959303999417	0.0007595760669516375	0.000757855031261366	0.9975853812751327	None	0.3333333333333333	1	0.5	4	0.5555555555555556	5	0.39285714285714285	0.4444444444444444	7	4	3	1	0	0.5714285714285714	4	7	0.7333333333333333	11	0.14285714285714285	0.2222222222222222	0.8157000858790024	0.8342280520888783	0.6457145997107931	0.8595515043690688	0.5013767219868314	0.8186642703210321	0.7975634949515567	0.8382045380244774	1.0	0	0.0
6834	0.11847700012799608	0.06993341728605287	0.0694327923776666	0.6720490671451649	None	0	0	0.23529411764705882	4	0.8260869565217391	19	0.3787878787878788	0.8260869565217391	23	19	1	0	0	0.13636363636363635	3	22	1.6666666666666667	25	0.0	0.5	0.5736982115406244	0.8994147722615009	0.533430309617223	0.8977911325133643	0.8122842150991391	0.9605052697428242	0.8565837822047057	0.925415954957579	0	0	0.0
6838	0.12155409077734405	0.0691270508379356	0.0684835692599	0.672296270468514	None	0	0	0.23529411764705882	4	0.8260869565217391	19	0.3787878787878788	0.8260869565217391	23	19	1	0	0	0.13636363636363635	3	22	1.6666666666666667	25	0.0	0.5	0.5736982115406244	0.8994147722615009	0.533430309617223	0.8977911325133643	0.8122842150991391	0.9605052697428242	0.8565837822047057	0.925415954957579	0	0	0.0
4349	0.10959483016024167	0.010594481264652648	0.007522565211915909	0.6419147667664828	None	0.14285714285714285	1	0.25	4	0.8636363636363636	19	0.36363636363636365	0.8636363636363636	22	19	1	0	0	0.13636363636363635	3	22	1.6	24	0.0	1.0	0.6278980951488558	0.8879174193431572	0.533430309617223	0.8904822523733759	0.7409262245644982	0.958999516610759	0.8565837822047057	0.9197687135386656	0	0	0.0
2913	0.027040885278747026	0.007768780433167289	0.0010070144248382788	0.9963581151229035	None	0.4	2	0.5833333333333334	7	0.4	6	0.5151515151515151	0.3333333333333333	7	5	9	1	0	0.2727272727272727	11	3	1.1333333333333333	17	0.05	0.13333333333333333	0.682097978757087	0.7111515773615398	0.4844156737382467	0.8996601804055869	0.5013767219868314	0.8399409904099311	0.8398474283450028	0.8297809627645223	1.0	0.14285714285714285	0.0
1189	None	None	None	None	None	0	0	0.5	2	0.3333333333333333	1	0.625	0.3333333333333333	2	1	2	3	0	0.5	4	2	0.3333333333333333	5	0.42857142857142855	0	0.8059960404770236	0.8743564933708348	0.7082043414181418	0.94872699015742	0.1	0.5	0.9599239716937155	0.8347029921679817	0.5	0.5	0.1607099970631603
3466	0.12556607147244384	0.04223843305975127	0.04223684526575898	0.6547795187862214	None	0	0	0.13333333333333333	2	0.95	19	0.5238095238095238	0.95	20	19	1	0	0	0.09523809523809523	2	21	1.4666666666666666	22	0.0	0	0.5736982115406244	0.8938229102387555	0.4668224766523192	0.9031532718714264	0.6695682340298574	0.9619004529321796	0.8565837822047057	0.9262609519314075	0	0	0.0
6661	0.12139886691507722	0.06405910943834904	0.06393258479036698	0.6685883821535907	None	0	0	0.23529411764705882	4	0.8260869565217391	19	0.3787878787878788	0.8260869565217391	23	19	1	0	0	0.13636363636363635	3	22	1.6666666666666667	25	0.0	0.5	0.5736982115406244	0.8994147722615009	0.533430309617223	0.8977911325133643	0.8122842150991391	0.9546737944883051	0.8565837822047057	0.9220391388318177	0	0	0.0
2984	0.03733155975456005	0.0012386356419035237	0.0002021447448536008	0.9963592611935477	None	0	0	0.1	1	1.0	13	0.4166666666666667	0.46153846153846156	7	6	7	3	0	0.4444444444444444	9	4	1.0	15	0.17647058823529413	0	0.8361774503551531	0.8497240639268349	0.6457145997107931	0.6531619035884136	0.4700114655015863	0.8367787826389138	0.7424969440557365	0.7913836984254816	0.14285714285714285	0.14285714285714285	0.0
2695	6.733519909166833e-05	2.3444554537488185e-05	7.059901517631382e-06	0.998636643677444	None	0	0	0.6666666666666666	4	0.3333333333333333	2	0.5	0	1	0	6	2	0	1.0	4	4	0.5333333333333333	8	0.13333333333333333	0.3333333333333333	0	0	0	0	0	0	0	0	0	0	0
3021	0.046756800067740724	0.00775599374360815	0.00344328239272704	0.9812234514646775	None	0.25	1	0.4	4	0.6923076923076923	9	0.45454545454545453	0.5384615384615384	9	7	5	1	0	0.2727272727272727	11	3	1.0	15	0.08333333333333333	0.15384615384615385	0.682097978757087	0.8646933362416995	0.5268854880122611	0.8949407353087165	0.5013767219868314	0.8753800016353747	0.804812137122826	0.8789102732933145	1.0	0.1111111111111111	0.0
5682	0.12118275040960362	0.0451295816219935	0.039568917306659034	0.6677427668099059	None	0	0	0.23529411764705882	4	0.8260869565217391	19	0.3787878787878788	0.8260869565217391	23	19	1	0	0	0.13636363636363635	3	22	1.6666666666666667	25	0.0	0.5	0.5736982115406244	0.8994147722615009	0.533430309617223	0.897719754165878	0.8122842150991391	0.9546737944883051	0.8565837822047057	0.9220205042135169	0	0	0.0
2693	1.526113802995205e-08	1.390155063188996e-08	1.3037364765830398e-08	0.9999979830211513	None	0	0	0.75	3	0.5	2	0.5	0	0	0	5	2	0	0.75	3	4	0.4	6	0.14285714285714285	0.5	0	0	0	0	0	0	0	0	0	0	0
1770	None	None	None	None	None	0	0	0.8	4	0.2	1	0.7	0	1	0	5	2	0	0.4	2	5	0.4666666666666667	7	0.15384615384615385	0.4	0	0	0	0	0	0	0	0	0	0	0
1806	None	None	None	None	None	0	0	0.4	2	0.8	4	0.875	0.4	3	2	3	0	0	0.5	4	2	0.4666666666666667	7	0.0	0.8	0.20824689208107175	0.5963688899471988	0.18501127954195623	0.5	0.21639585749637041	0.5	0.5523619301648566	0.53248401819206	0	0	0.0
4131	0.11429461729276355	0.0317840497657412	-0.02762516457329362	0.6431403125014539	None	0	0	0.2857142857142857	4	0.7894736842105263	15	0.2916666666666667	0.7894736842105263	19	15	1	0	0	0.2222222222222222	4	18	1.4	21	0.0	0.10526315789473684	0.5736982115406244	0.9097480999150442	0.533430309617223	0.8808383413417724	0.8122842150991391	0.9432219345471413	0.8188866578945795	0.9147998858043399	0	0	0.0
1344	None	None	None	None	None	0	0	0.21428571428571427	3	0.8947368421052632	17	0.3684210526315789	0.8947368421052632	18	17	2	0	0	0.15789473684210525	3	19	1.4	21	0.0	1.0	0.6372958829763264	0.9039854159440032	0.4065880245248799	0.9061634530560336	0.7215398085192593	0.8554908159420844	0.9003174270316238	0.8905238895508413	0	0	0.0
7171	0.10593322751457465	0.03387939550890613	0.014917564174533956	0.687880419408386	None	0.16666666666666666	1	0.3333333333333333	5	0.75	15	0.4074074074074074	0.75	20	15	1	0	0	0.16666666666666666	18	3	1.4666666666666666	22	0.0	1.0	0.6937071544775539	0.9103543755619297	0.46648575695966876	0.8905140937782288	0.6695682340298574	0.9590084740712006	0.8188866578945795	0.9256814144625479	0	0	0.0
1718	None	None	None	None	None	0	0	0.4	2	0.6	3	0.5833333333333334	0.4	2	2	4	1	0	0.3333333333333333	6	2	0.4666666666666667	7	0.08333333333333333	0	0.1059083617579896	0.5147666089474431	0.6887862707036192	0.744830840628739	0.9884688219853569	0.5	0.9758524935600374	0.593094156830797	1.0	0	0.0
5430	0.12328504017261359	0.046920483780176984	0.041070525563237585	0.6997382994410506	None	0	0	0.23529411764705882	4	0.8260869565217391	19	0.3787878787878788	0.8260869565217391	23	19	1	0	0	0.13636363636363635	3	22	1.6666666666666667	25	0.0	0.5	0.5736982115406244	0.8994147722615009	0.533430309617223	0.897719754165878	0.8122842150991391	0.9546737944883051	0.8565837822047057	0.9220205042135169	0	0	0.0
3319	0.08565536603753011	0.007832180356518113	0.006858000320205254	0.9966745154467604	None	0.14285714285714285	1	0.25	4	0.8181818181818182	18	0.38095238095238093	0.7727272727272727	20	17	3	1	0	0.14285714285714285	21	3	1.6	24	0.14285714285714285	0.09090909090909091	0.6972415978297579	0.9335080259202204	0.4065880245248799	0.8742453154128856	0.6614462100252598	0.9286131460830713	0.9003174270316238	0.915456623991076	1.0	0.05	0.0
4602	0.10927917438693928	0.030250741982145914	0.029390995884612997	0.7426977650724176	None	0	0	0.1875	3	0.9090909090909091	20	0.36363636363636365	0.9090909090909091	22	20	1	0	0	0.13636363636363635	3	22	1.6	24	0.0	1.0	0.5736982115406244	0.8989574040621007	0.533430309617223	0.8952989573951909	0.7409262245644982	0.9540397578858393	0.838622169549204	0.9209183300183854	0	0	0.0
3084	0.08589007981238707	0.011411883547662517	0.0003867263052250611	0.9970965767081732	None	0	0	0.25	4	0.8095238095238095	17	0.38333333333333336	0.7619047619047619	19	16	3	1	0	0.15	3	20	1.5333333333333334	23	0.14285714285714285	0.2	0.712385216902429	0.9473080394005949	0.6457145997107931	0.8843787808433016	0.5884391438738418	0.8691654528007873	0.9003174270316238	0.9065688734005604	1.0	0.05263157894736842	0.0
418	None	None	None	None	None	0	0	0.45454545454545453	5	0.5	7	0.4	0.42857142857142855	8	6	7	1	0	0.625	5	8	1.0666666666666667	16	0.0625	0.16666666666666666	0.6145260076955775	0.8922734345659429	0.6998289302267303	0.8943175114747317	0.4387543963059823	0.8971443668111315	0.882903985052252	0.8945951696057042	1.0	0	0.0
410	None	None	None	None	None	0	0	0.6666666666666666	2	0.5	1	1.0	0.5	3	1	0	0	0	0.25	4	1	0.26666666666666666	4	0.0	0.6666666666666666	0.365975109058775	0.8657744767931242	0.40410308981723375	0.9378760999640263	0.4596343025620097	0.8744780813473212	0.8670958077196099	0.897821102468585	0	0	0.0
4582	0.11302974724273585	0.04993104394501084	0.04959986052109543	0.692795065726499	None	0	0	0.13333333333333333	2	0.95	19	0.5238095238095238	0.95	21	19	0	0	0	0.09523809523809523	2	21	1.4666666666666666	22	0.0	0	0.5736982115406244	0.8994389015381262	0.533430309617223	0.9028204456618877	0.6695682340298574	0.9589031926030539	0.8565837822047057	0.9257575456980796	0	0	0.0
1514	None	None	None	None	None	0	0	0.5	1	1.0	1	1.0	0	1	0	1	0	0	0.3333333333333333	3	1	0.2	3	0.0	0	0	0	0	0	0	0	0	0	0	0	0
[truncated: 6,382 more rows]
