# Supplementary material for: Constrained by Design: Influence of Genetic Encodings on Evolved Traits of Robots
Source: Front Robot AI. 2021 Jun 15;8:672379. doi: 10.3389/frobt.2021.672379 (PMC8239187; doi:10.3389/frobt.2021.672379)
Supplement: Supplementary file 1 [file DataSheet3.ZIP › plasticoding_plane_15_snapshots_ids.tsv]

generation	robot_id	fitness	novelty	novelty_pop	cons_fitness
145	7317	0.021408547590494428	None	0.3933802374589805	0.021408547590494428
145	6435	0.07187891895932283	None	0.0	0.07187891895932283
145	7307	0.004729640187677971	None	0.07541132552235988	0.004729640187677971
145	7053	0.06969041120078666	None	0.0	0.06969041120078666
145	7233	0.06723220254070682	None	0.0	0.06723220254070682
145	7329	0.06875557956876395	None	0.0	0.06875557956876395
145	7127	0.07000848363428712	None	0.0	0.07000848363428712
145	7347	0.07076600219860696	None	0.0	0.07076600219860696
145	7282	0.07031177161976399	None	0.0	0.07031177161976399
145	7128	0.0705285996454496	None	0.0	0.0705285996454496
145	7043	0.07156713277965138	None	0.0	0.07156713277965138
145	6575	0.07291708064799192	None	0.0	0.07291708064799192
145	7213	0.06908880193849444	None	0.0	0.06908880193849444
145	6454	0.07066467149308776	None	0.0	0.07066467149308776
145	6967	0.06994669145772878	None	0.0	0.06994669145772878
145	7312	0.07098169342990554	None	0.0	0.07098169342990554
145	7286	0.07211917912996439	None	0.0	0.07211917912996439
145	7326	0.06870754270467669	None	0.0	0.06870754270467669
145	7281	0.07104351819769267	None	0.0	0.07104351819769267
145	6169	0.07292972490336433	None	0.0	0.07292972490336433
145	6746	0.07198405778539264	None	0.0	0.07198405778539264
145	7004	0.07221056764741195	None	0.0	0.07221056764741195
145	7256	0.06879503575020568	None	0.0	0.06879503575020568
145	7308	0.07076600219860696	None	0.0	0.07076600219860696
145	6507	0.07200302970340339	None	0.0	0.07200302970340339
145	6218	0.07238573868062376	None	0.0	0.07238573868062376
145	6573	0.07136813768140707	None	0.0	0.07136813768140707
145	7316	0.06994405678907888	None	0.0	0.06994405678907888
145	7152	0.0718844735557466	None	0.0	0.0718844735557466
145	7210	0.07270489777201984	None	0.0	0.07270489777201984
145	7254	0.07226471952235587	None	0.0	0.07226471952235587
145	7336	0.06870754270467669	None	0.0	0.06870754270467669
145	7115	0.07113275626308058	None	0.0	0.07113275626308058
145	6219	0.07063970942458431	None	0.0	0.07063970942458431
145	7241	0.07244314219611503	None	0.0	0.07244314219611503
145	6870	0.07137051323471462	None	0.0	0.07137051323471462
145	7109	0.07229625057086607	None	0.0	0.07229625057086607
145	7057	0.0690809880079346	None	0.0	0.0690809880079346
145	7060	0.07126909332297961	None	0.0	0.07126909332297961
145	7310	0.06994405678907888	None	0.0	0.06994405678907888
145	7243	0.06897230237120998	None	0.0	0.06897230237120998
145	6699	0.07174568299067692	None	0.0	0.07174568299067692
145	6592	0.0725293056638865	None	0.0	0.0725293056638865
145	7218	0.07120827490616502	None	0.0	0.07120827490616502
145	7278	0.06908851569224839	None	0.0	0.06908851569224839
145	7325	0.07075485173601706	None	0.0	0.07075485173601706
145	6337	0.07065561986779216	None	0.0	0.07065561986779216
145	7349	0.06711544873029446	None	0.0	0.06711544873029446
145	6643	0.06908851569224839	None	0.0	0.06908851569224839
145	5388	0.07126909332297961	None	0.0	0.07126909332297961
145	7324	0.0684839221681309	None	0.0	0.0684839221681309
145	6520	0.07021434288501016	None	0.0	0.07021434288501016
145	6697	0.07471624667261585	None	0.0	0.07471624667261585
145	6891	0.06766355307198585	None	0.0	0.06766355307198585
145	7188	0.07074575696473923	None	0.0	0.07074575696473923
145	7228	0.06958151969214905	None	0.0	0.06958151969214905
145	7252	0.06769595472607985	None	0.0	0.06769595472607985
145	7322	0.06994405678907888	None	0.0	0.06994405678907888
145	7000	0.07031177161976399	None	0.0	0.07031177161976399
145	7255	0.07059018524130295	None	0.0	0.07059018524130295
145	7328	0.07076414163821652	None	0.0	0.07076414163821652
145	6798	0.07182340057466859	None	0.0	0.07182340057466859
145	7276	0.07226508172429985	None	0.0	0.07226508172429985
145	7135	0.07294394276067943	None	0.0	0.07294394276067943
145	7303	0.07003175826567115	None	0.0	0.07003175826567115
145	7333	0.07027828507544588	None	0.0	0.07027828507544588
145	7091	0.07118416427711774	None	0.0	0.07118416427711774
145	7214	0.07120827490616502	None	0.0	0.07120827490616502
145	7306	0.07449694045190385	None	0.0	0.07449694045190385
145	6804	0.07259259083147221	None	0.0	0.07259259083147221
145	7200	0.07209456061129024	None	0.0	0.07209456061129024
145	6978	0.06986881580889964	None	0.0	0.06986881580889964
145	7076	0.07296923171963825	None	0.0	0.07296923171963825
145	7075	0.07097890284230345	None	0.0	0.07097890284230345
145	7346	0.06853956651015126	None	0.0	0.06853956651015126
145	7291	0.06978818750779543	None	0.0	0.06978818750779543
145	7182	0.07122784007797318	None	0.0	0.07122784007797318
145	7102	0.07183469139905398	None	0.0	0.07183469139905398
145	7337	0.022177446058333626	None	0.0	0.022177446058333626
145	7216	0.06719590874759783	None	0.0	0.06719590874759783
145	7314	0.07017197497057442	None	0.0	0.07017197497057442
145	7270	0.07091479606758264	None	0.0	0.07091479606758264
145	7294	0.07017197497057442	None	0.0	0.07017197497057442
145	7315	0.07144797659228175	None	0.0	0.07144797659228175
145	6026	0.0718974449828211	None	0.0	0.0718974449828211
145	7221	0.06648502143304356	None	0.0	0.06648502143304356
145	7320	0.06643446610044612	None	0.0	0.06643446610044612
145	6966	0.07191862643011868	None	0.0	0.07191862643011868
145	7301	0.07103660959053877	None	0.0	0.07103660959053877
145	7261	0.0672647614848743	None	0.0	0.0672647614848743
145	7305	0.06995348209279052	None	0.0	0.06995348209279052
145	7330	0.06773828423038233	None	0.0	0.06773828423038233
145	7003	0.06761076782439483	None	0.0	0.06761076782439483
145	7236	0.0657567383125609	None	0.0	0.0657567383125609
145	7100	0.07167312182619145	None	0.0	0.07167312182619145
145	6918	0.07442809529504231	None	0.0	0.07442809529504231
145	7159	0.07337231007003554	None	0.0	0.07337231007003554
145	7260	0.06487105774756263	None	0.0	0.06487105774756263
145	6812	0.07019478456661517	None	0.0	0.07019478456661517
145	7287	0.06370906216880233	None	0.377181414186354	0.06370906216880233
143	7250	0.06437711838137991	None	0.0	0.06437711838137991
143	6714	0.07198516214320239	None	0.0	0.07198516214320239
143	6435	0.07187891895932283	None	0.0	0.07187891895932283
143	7240	0.06723220254070682	None	0.0	0.06723220254070682
143	7053	0.06969041120078666	None	0.0	0.06969041120078666
143	7233	0.06723220254070682	None	0.0	0.06723220254070682
143	6899	0.06765675236747731	None	0.0	0.06765675236747731
143	6939	0.06995348209279052	None	0.0	0.06995348209279052
143	7185	0.06802858239769093	None	0.0	0.06802858239769093
143	7127	0.07000848363428712	None	0.0	0.07000848363428712
143	6846	0.06886062938684433	None	0.0	0.06886062938684433
143	7128	0.0705285996454496	None	0.0	0.0705285996454496
143	7043	0.07156713277965138	None	0.0	0.07156713277965138
143	6575	0.07291708064799192	None	0.0	0.07291708064799192
143	7213	0.06908880193849444	None	0.0	0.06908880193849444
143	6454	0.07066467149308776	None	0.0	0.07066467149308776
143	6967	0.06994669145772878	None	0.0	0.06994669145772878
143	6981	0.07039190724613091	None	0.0	0.07039190724613091
143	7071	0.06686193070552153	None	0.0	0.06686193070552153
143	7157	0.02309624563932869	None	0.015972183420931724	0.02309624563932869
143	6169	0.07292972490336433	None	0.0	0.07292972490336433
143	6746	0.07198405778539264	None	0.0	0.07198405778539264
143	7004	0.07221056764741195	None	0.0	0.07221056764741195
143	7123	0.06724839503141669	None	0.0	0.06724839503141669
143	6507	0.07200302970340339	None	0.0	0.07200302970340339
143	6218	0.07238573868062376	None	0.0	0.07238573868062376
143	6573	0.07136813768140707	None	0.0	0.07136813768140707
143	7152	0.0718844735557466	None	0.0	0.0718844735557466
143	7210	0.07270489777201984	None	0.0	0.07270489777201984
143	7153	0.07201825865060814	None	0.0	0.07201825865060814
143	7219	0.06825454065098442	None	0.0	0.06825454065098442
143	7197	0.06647948321925078	None	0.0	0.06647948321925078
143	7115	0.07113275626308058	None	0.0	0.07113275626308058
143	6219	0.07063970942458431	None	0.0	0.07063970942458431
143	7199	0.06939435848756738	None	0.0	0.06939435848756738
143	6988	0.07050019682975968	None	0.0	0.07050019682975968
143	7194	0.06616124842141163	None	0.0	0.06616124842141163
143	7241	0.07244314219611503	None	0.0	0.07244314219611503
143	7172	0.07112849359852193	None	0.0	0.07112849359852193
143	5962	0.07118398263899381	None	0.0	0.07118398263899381
143	6870	0.07137051323471462	None	0.0	0.07137051323471462
143	7109	0.07229625057086607	None	0.0	0.07229625057086607
143	7227	0.06897230237120998	None	0.0	0.06897230237120998
143	7057	0.0690809880079346	None	0.0	0.0690809880079346
143	7060	0.07126909332297961	None	0.0	0.07126909332297961
143	7243	0.06897230237120998	None	0.0	0.06897230237120998
143	6699	0.07174568299067692	None	0.0	0.07174568299067692
143	6592	0.0725293056638865	None	0.0	0.0725293056638865
143	7218	0.07120827490616502	None	0.0	0.07120827490616502
143	7148	0.06917710879095186	None	0.0	0.06917710879095186
143	7249	0.06354589689564333	None	0.0	0.06354589689564333
143	7058	0.06837926987679029	None	0.0	0.06837926987679029
143	6626	0.07001635284013626	None	0.0	0.07001635284013626
143	6337	0.07065561986779216	None	0.0	0.07065561986779216
143	7212	0.066156479300598	None	0.0	0.066156479300598
143	6232	0.07063970942458431	None	0.0	0.07063970942458431
143	7155	0.06749756905804206	None	0.0	0.06749756905804206
143	6643	0.06908851569224839	None	0.0	0.06908851569224839
143	7215	0.06428495155303691	None	0.0	0.06428495155303691
143	7205	0.0683618400702962	None	0.0	0.0683618400702962
143	7244	0.06730250224337227	None	0.0	0.06730250224337227
143	5388	0.07126909332297961	None	0.0	0.07126909332297961
143	6520	0.07021434288501016	None	0.0	0.07021434288501016
143	6697	0.07471624667261585	None	0.0	0.07471624667261585
143	6891	0.06766355307198585	None	0.0	0.06766355307198585
143	7188	0.07074575696473923	None	0.0	0.07074575696473923
143	7228	0.06958151969214905	None	0.0	0.06958151969214905
143	7000	0.07031177161976399	None	0.0	0.07031177161976399
143	7141	0.06948665927388785	None	0.0	0.06948665927388785
143	6798	0.07182340057466859	None	0.0	0.07182340057466859
143	7135	0.07294394276067943	None	0.0	0.07294394276067943
143	7091	0.07118416427711774	None	0.0	0.07118416427711774
143	7131	0.06725849295486509	None	0.0	0.06725849295486509
143	7214	0.07120827490616502	None	0.0	0.07120827490616502
143	6804	0.07259259083147221	None	0.0	0.07259259083147221
143	7200	0.07209456061129024	None	0.0	0.07209456061129024
143	6978	0.06986881580889964	None	0.0	0.06986881580889964
143	7229	0.06345128981452063	None	0.0	0.06345128981452063
143	7076	0.07296923171963825	None	0.0	0.07296923171963825
143	7075	0.07097890284230345	None	0.0	0.07097890284230345
143	6816	0.06988734928844823	None	0.0	0.06988734928844823
143	7182	0.07122784007797318	None	0.0	0.07122784007797318
143	7033	0.06948459065435139	None	0.0	0.06948459065435139
143	7102	0.07183469139905398	None	0.0	0.07183469139905398
143	7216	0.06719590874759783	None	0.0	0.06719590874759783
143	7047	0.06672531926899691	None	0.0	0.06672531926899691
143	6026	0.0718974449828211	None	0.0	0.0718974449828211
143	7221	0.06648502143304356	None	0.0	0.06648502143304356
143	6966	0.07191862643011868	None	0.0	0.07191862643011868
143	7176	0.06485033148999644	None	0.0	0.06485033148999644
143	7003	0.06761076782439483	None	0.0	0.06761076782439483
143	7236	0.0657567383125609	None	0.0	0.0657567383125609
143	6818	0.06995775323335582	None	0.0	0.06995775323335582
143	7100	0.07167312182619145	None	0.0	0.07167312182619145
143	6918	0.07442809529504231	None	0.0	0.07442809529504231
143	7207	0.06507996059228977	None	0.0	0.06507996059228977
143	6392	0.06996219849232649	None	0.0	0.06996219849232649
143	7159	0.07337231007003554	None	0.0	0.07337231007003554
143	6812	0.07019478456661517	None	0.0	0.07019478456661517
143	7247	0.06465242974725423	None	0.0	0.06465242974725423
106	5298	0.0652164987947393	None	0.0	0.0652164987947393
106	5179	0.06396577530831973	None	0.0	0.06396577530831973
106	4985	0.06596779409393069	None	0.0	0.06596779409393069
106	5319	0.06399726018633958	None	0.0	0.06399726018633958
106	5144	0.05930010829188911	None	0.0	0.05930010829188911
106	5003	0.06480685992773598	None	0.0	0.06480685992773598
106	5011	0.06352295378321704	None	0.0	0.06352295378321704
106	5328	0.07018260567247245	None	0.0	0.07018260567247245
106	5018	0.06887239367160218	None	0.0	0.06887239367160218
106	5390	0.04658427890795122	None	0.0	0.04658427890795122
106	5326	0.0664824769726466	None	0.0	0.0664824769726466
106	5289	0.06886429823932012	None	0.0	0.06886429823932012
106	5363	0.03669908757504943	None	0.0	0.03669908757504943
106	5368	0.06618691360906064	None	0.0	0.06618691360906064
106	5184	0.06837229955387973	None	0.0	0.06837229955387973
106	5176	0.064202146931416	None	0.0	0.064202146931416
106	5396	0.07014879902934802	None	0.0	0.07014879902934802
106	5398	0.04425354057509449	None	0.0	0.04425354057509449
106	5352	0.06496797439103551	None	0.0	0.06496797439103551
106	5286	0.06945139899243508	None	0.0	0.06945139899243508
106	5320	0.06914941966744306	None	0.0	0.06914941966744306
106	4982	0.06816859069111969	None	0.0	0.06816859069111969
106	5386	0.02949601290060257	None	0.17615678001726157	0.02949601290060257
106	4527	0.06486310764077731	None	0.0	0.06486310764077731
106	5290	0.06319201304083955	None	0.0	0.06319201304083955
106	5323	0.06568495203481908	None	0.0	0.06568495203481908
106	5374	0.06947537266226719	None	0.0	0.06947537266226719
106	5303	0.03658748045204732	None	0.10708758238664229	0.03658748045204732
106	5318	0.06626799281470297	None	0.0	0.06626799281470297
106	5315	0.06899132051160303	None	0.0	0.06899132051160303
106	5384	0.07043770947247681	None	0.0	0.07043770947247681
106	5127	0.06719874472553111	None	0.0	0.06719874472553111
106	5341	0.06442608487805816	None	0.0	0.06442608487805816
106	5216	0.06760293775355224	None	0.0	0.06760293775355224
106	5230	0.07288764181930013	None	0.0	0.07288764181930013
106	5354	0.030512432148142875	None	0.31410972675265186	0.030512432148142875
106	5381	0.06618795261326137	None	0.0	0.06618795261326137
106	5370	0.029508196074457267	None	0.11214056581209278	0.029508196074457267
106	5010	0.06392385240699357	None	0.0	0.06392385240699357
106	5084	0.06706999985152005	None	0.0	0.06706999985152005
106	5338	0.06847888162181735	None	0.0	0.06847888162181735
106	5108	0.06572802648952014	None	0.0	0.06572802648952014
106	5383	0.06807416600020919	None	0.0	0.06807416600020919
106	5333	0.06856175301388234	None	0.0	0.06856175301388234
106	5253	0.06680126388738847	None	0.0	0.06680126388738847
106	5019	0.06898165840496671	None	0.0	0.06898165840496671
106	5046	0.06538204551122907	None	0.0	0.06538204551122907
106	5197	0.06684904988409507	None	0.0	0.06684904988409507
106	5267	0.06977766637510774	None	0.0	0.06977766637510774
106	5192	0.06947497731285354	None	0.0	0.06947497731285354
106	5331	0.04254891531675725	None	0.0	0.04254891531675725
106	5355	0.07011238248778988	None	0.0	0.07011238248778988
106	5278	0.06496700610871688	None	0.0	0.06496700610871688
106	5346	0.06956844791729083	None	0.0	0.06956844791729083
106	5337	0.06694380170342534	None	0.0	0.06694380170342534
106	5388	0.07126909332297961	None	0.0	0.07126909332297961
106	4768	0.06529402117824516	None	0.0	0.06529402117824516
106	5361	0.06522693678760823	None	0.0	0.06522693678760823
106	5064	0.07369353227434744	None	0.0	0.07369353227434744
106	5214	0.06482798479924276	None	0.0	0.06482798479924276
106	5362	0.03389134244306089	None	0.17615678001726157	0.03389134244306089
106	5191	0.06789639457394755	None	0.0	0.06789639457394755
106	5164	0.06709036001211013	None	0.0	0.06709036001211013
106	5054	0.06505554774719573	None	0.0	0.06505554774719573
106	4844	0.06266569542677254	None	0.0	0.06266569542677254
106	4996	0.06849998498059869	None	0.0	0.06849998498059869
106	5070	0.06408593108043471	None	0.0	0.06408593108043471
106	5195	0.06691325390618307	None	0.0	0.06691325390618307
106	5358	0.06323898907847623	None	0.0	0.06323898907847623
106	5392	0.06444808824903525	None	0.0	0.06444808824903525
106	5332	0.065453723601074	None	0.0	0.065453723601074
106	5321	0.04243462168261226	None	0.0	0.04243462168261226
106	5149	0.06842254033052252	None	0.0	0.06842254033052252
106	5246	0.06971999243086499	None	0.0	0.06971999243086499
106	5044	0.049145384790980594	None	0.0	0.049145384790980594
106	5273	0.06902455233192491	None	0.0	0.06902455233192491
106	5201	0.06395727677929072	None	0.0	0.06395727677929072
106	5239	0.06986086579776027	None	0.0	0.06986086579776027
106	5124	0.0658885227613477	None	0.0	0.0658885227613477
106	5365	0.06308763996169658	None	0.0	0.06308763996169658
106	5357	0.05356034599793509	None	0.0	0.05356034599793509
106	5280	0.06902455233192491	None	0.0	0.06902455233192491
106	5035	0.06684042297208292	None	0.0	0.06684042297208292
106	5311	0.05055325692095953	None	0.0	0.05055325692095953
106	5087	0.06494092685895535	None	0.0	0.06494092685895535
106	5042	0.06829417150296589	None	0.0	0.06829417150296589
106	5263	0.06466475527016233	None	0.0	0.06466475527016233
106	5282	0.06402831342105814	None	0.0	0.06402831342105814
106	5279	0.06919280643341458	None	0.0	0.06919280643341458
106	5359	0.06674522342170529	None	0.0	0.06674522342170529
106	5160	0.06861989119037712	None	0.0	0.06861989119037712
106	4990	0.067375130184165	None	0.0	0.067375130184165
106	5317	0.03727357155441263	None	0.017730139255641462	0.03727357155441263
106	5277	0.06478168415561693	None	0.0	0.06478168415561693
106	5229	0.06945139899243508	None	0.0	0.06945139899243508
106	5291	0.06125363770175515	None	0.0	0.06125363770175515
106	5270	0.06964668018465621	None	0.0	0.06964668018465621
106	5400	0.06510291877022346	None	0.0	0.06510291877022346
106	5351	0.03512634944022867	None	0.17615678001726157	0.03512634944022867
106	4780	0.0668226940682842	None	0.0	0.0668226940682842
141	7119	0.06910006598828115	None	0.0	0.06910006598828115
141	6714	0.07198516214320239	None	0.0	0.07198516214320239
141	6435	0.07187891895932283	None	0.0	0.07187891895932283
141	7111	0.07125995733334388	None	0.0	0.07125995733334388
141	7053	0.06969041120078666	None	0.0	0.06969041120078666
141	6899	0.06765675236747731	None	0.0	0.06765675236747731
141	7124	0.0662318970918809	None	0.0	0.0662318970918809
141	6939	0.06995348209279052	None	0.0	0.06995348209279052
141	6807	0.0663608673929231	None	0.0	0.0663608673929231
141	7028	0.06744246828143897	None	0.0	0.06744246828143897
141	6976	0.07065802490668878	None	0.0	0.07065802490668878
141	6656	0.069906786394078	None	0.0	0.069906786394078
141	7127	0.07000848363428712	None	0.0	0.07000848363428712
141	6846	0.06886062938684433	None	0.0	0.06886062938684433
141	7128	0.0705285996454496	None	0.0	0.0705285996454496
141	7043	0.07156713277965138	None	0.0	0.07156713277965138
141	6575	0.07291708064799192	None	0.0	0.07291708064799192
141	6454	0.07066467149308776	None	0.0	0.07066467149308776
141	7137	0.06381902565736144	None	0.0	0.06381902565736144
141	6967	0.06994669145772878	None	0.0	0.06994669145772878
141	6981	0.07039190724613091	None	0.0	0.07039190724613091
141	7090	0.07116322012302397	None	0.0	0.07116322012302397
141	7071	0.06686193070552153	None	0.0	0.06686193070552153
141	7045	0.06757528032769113	None	0.0	0.06757528032769113
141	6841	0.0668176261805722	None	0.0	0.0668176261805722
141	6169	0.07292972490336433	None	0.0	0.07292972490336433
141	6746	0.07198405778539264	None	0.0	0.07198405778539264
141	7004	0.07221056764741195	None	0.0	0.07221056764741195
141	7123	0.06724839503141669	None	0.0	0.06724839503141669
141	6507	0.07200302970340339	None	0.0	0.07200302970340339
141	6218	0.07238573868062376	None	0.0	0.07238573868062376
141	6573	0.07136813768140707	None	0.0	0.07136813768140707
141	6772	0.06980733546750927	None	0.0	0.06980733546750927
141	7115	0.07113275626308058	None	0.0	0.07113275626308058
141	6219	0.07063970942458431	None	0.0	0.07063970942458431
141	6979	0.07290428055329111	None	0.0	0.07290428055329111
141	6988	0.07050019682975968	None	0.0	0.07050019682975968
141	7145	0.06756031307997551	None	0.0	0.06756031307997551
141	6844	0.0715560735323811	None	0.0	0.0715560735323811
141	5962	0.07118398263899381	None	0.0	0.07118398263899381
141	6870	0.07137051323471462	None	0.0	0.07137051323471462
141	7109	0.07229625057086607	None	0.0	0.07229625057086607
141	7057	0.0690809880079346	None	0.0	0.0690809880079346
141	7060	0.07126909332297961	None	0.0	0.07126909332297961
141	6699	0.07174568299067692	None	0.0	0.07174568299067692
141	6592	0.0725293056638865	None	0.0	0.0725293056638865
141	7148	0.06917710879095186	None	0.0	0.06917710879095186
141	7121	0.07081235707821633	None	0.0	0.07081235707821633
141	7058	0.06837926987679029	None	0.0	0.06837926987679029
141	7084	0.06394786458165921	None	0.0	0.06394786458165921
141	6626	0.07001635284013626	None	0.0	0.07001635284013626
141	6337	0.07065561986779216	None	0.0	0.07065561986779216
141	6232	0.07063970942458431	None	0.0	0.07063970942458431
141	6888	0.06723102687378947	None	0.0	0.06723102687378947
141	7025	0.0659997553717828	None	0.0	0.0659997553717828
141	7024	0.06904862859702401	None	0.0	0.06904862859702401
141	7105	0.06401522845212669	None	0.0	0.06401522845212669
141	6643	0.06908851569224839	None	0.0	0.06908851569224839
141	5388	0.07126909332297961	None	0.0	0.07126909332297961
141	6520	0.07021434288501016	None	0.0	0.07021434288501016
141	6697	0.07471624667261585	None	0.0	0.07471624667261585
141	6891	0.06766355307198585	None	0.0	0.06766355307198585
141	7140	0.06367832315091408	None	0.0	0.06367832315091408
141	7077	0.06041933353981006	None	0.0	0.06041933353981006
141	7000	0.07031177161976399	None	0.0	0.07031177161976399
141	7141	0.06948665927388785	None	0.0	0.06948665927388785
141	6798	0.07182340057466859	None	0.0	0.07182340057466859
141	7135	0.07294394276067943	None	0.0	0.07294394276067943
141	7091	0.07118416427711774	None	0.0	0.07118416427711774
141	7131	0.06725849295486509	None	0.0	0.06725849295486509
141	7120	0.06694971868291538	None	0.0	0.06694971868291538
141	6804	0.07259259083147221	None	0.0	0.07259259083147221
141	6978	0.06986881580889964	None	0.0	0.06986881580889964
141	7114	0.06344055220751608	None	0.0	0.06344055220751608
141	7076	0.07296923171963825	None	0.0	0.07296923171963825
141	7075	0.07097890284230345	None	0.0	0.07097890284230345
141	6816	0.06988734928844823	None	0.0	0.06988734928844823
141	7149	0.06555462416485082	None	0.0	0.06555462416485082
141	7093	0.07149169908956643	None	0.0	0.07149169908956643
141	6968	0.07064472191960297	None	0.0	0.07064472191960297
141	7033	0.06948459065435139	None	0.0	0.06948459065435139
141	7102	0.07183469139905398	None	0.0	0.07183469139905398
141	7059	0.05697324157015755	None	0.03970748873708728	0.05697324157015755
141	6953	0.0681714328599055	None	0.0	0.0681714328599055
141	7136	0.0644756053598533	None	0.0	0.0644756053598533
141	7047	0.06672531926899691	None	0.0	0.06672531926899691
141	6859	0.0702362018873012	None	0.0	0.0702362018873012
141	6801	0.07048438706958111	None	0.0	0.07048438706958111
141	7005	0.040611613229083916	None	0.15544691749777972	0.040611613229083916
141	6026	0.0718974449828211	None	0.0	0.0718974449828211
141	6966	0.07191862643011868	None	0.0	0.07191862643011868
141	6743	0.068422310738621	None	0.0	0.068422310738621
141	7089	0.06937555530390604	None	0.0	0.06937555530390604
141	7003	0.06761076782439483	None	0.0	0.06761076782439483
141	6818	0.06995775323335582	None	0.0	0.06995775323335582
141	7100	0.07167312182619145	None	0.0	0.07167312182619145
141	6918	0.07442809529504231	None	0.0	0.07442809529504231
141	6392	0.06996219849232649	None	0.0	0.06996219849232649
141	6812	0.07019478456661517	None	0.0	0.07019478456661517
141	5955	0.06987151523082173	None	0.0	0.06987151523082173
72	3680	0.03559274421906423	None	0.008553047536490627	0.03559274421906423
72	3654	0.033495750172165335	None	0.001134223672296661	0.033495750172165335
72	3678	0.039398260762904785	None	0.0	0.039398260762904785
72	3480	0.03948111430408302	None	0.0	0.03948111430408302
72	3559	0.027217291344092676	None	0.0	0.027217291344092676
72	3624	0.04366876443183023	None	0.0	0.04366876443183023
72	3448	0.015638731798595	None	0.05783104930751648	0.015638731798595
72	3607	0.016845726978665293	None	0.0	0.016845726978665293
72	3618	0.051064804583879936	None	0.0	0.051064804583879936
72	3668	0.027777392409871822	None	0.0	0.027777392409871822
72	3457	0.03227010857375455	None	0.0	0.03227010857375455
72	3509	0.01915541369089507	None	0.0998391977000934	0.01915541369089507
72	3527	0.02507129588266312	None	0.19911368807841676	0.02507129588266312
72	3550	0.04605846209526456	None	0.0	0.04605846209526456
72	3665	0.045191299710802615	None	0.0	0.045191299710802615
72	3667	0.05172592596795947	None	0.0	0.05172592596795947
72	3611	0.039482835999195914	None	0.0	0.039482835999195914
72	3637	0.010980353319372539	None	0.7519614488902612	0.010980353319372539
72	3670	0.025586376218141752	None	0.0	0.025586376218141752
72	3533	0.002404934791454851	None	0.01576693178901136	0.002404934791454851
72	3691	0.031033371314439485	None	0.001134223672296661	0.031033371314439485
72	3531	0.04483021237334868	None	0.0	0.04483021237334868
72	3657	0.04545231425672811	None	0.0	0.04545231425672811
72	3692	0.05182819315947381	None	0.0	0.05182819315947381
72	3649	0.04793853320111479	None	0.0	0.04793853320111479
72	3440	0.04363404054965332	None	0.0	0.04363404054965332
72	3666	0.045433542682110674	None	0.0	0.045433542682110674
72	3661	0.02632440637872319	None	0.001134223672296661	0.02632440637872319
72	3577	0.03986310844942269	None	0.0	0.03986310844942269
72	3575	0.029583452878349167	None	0.0	0.029583452878349167
72	3408	0.037327794098381474	None	0.0	0.037327794098381474
72	3596	0.04123527946215222	None	0.0	0.04123527946215222
72	3621	0.025530643178660713	None	0.0	0.025530643178660713
72	3393	0.04353886171289034	None	0.0	0.04353886171289034
72	3693	0.04350653674415552	None	0.0	0.04350653674415552
72	3645	0.04300086618695429	None	0.7475488558170925	0.04300086618695429
72	3522	0.04747984300922994	None	0.0	0.04747984300922994
72	3679	0.026993889583406833	None	0.0	0.026993889583406833
72	3651	0.023902218389498874	None	0.001134223672296661	0.023902218389498874
72	3689	0.026417717688233498	None	0.001134223672296661	0.026417717688233498
72	3590	0.04531181251623159	None	0.0	0.04531181251623159
72	3581	0.024648369965942683	None	0.001134223672296661	0.024648369965942683
72	3490	0.013977935478477968	None	0.19473087455940044	0.013977935478477968
72	3570	0.02841035506082238	None	0.026215168332195338	0.02841035506082238
72	3641	0.04026292462171795	None	0.0	0.04026292462171795
72	3538	0.026547515008396718	None	0.001134223672296661	0.026547515008396718
72	3653	0.04583605732077871	None	0.0	0.04583605732077871
72	3516	0.03618033020514096	None	0.0	0.03618033020514096
72	3652	0.045595411701083916	None	0.0	0.045595411701083916
72	3700	0.035346367841444404	None	0.0	0.035346367841444404
72	3687	0.02577411096654944	None	0.0	0.02577411096654944
72	3502	0.02846375291350029	None	0.0	0.02846375291350029
72	3623	0.028618442695737344	None	0.006605034445294375	0.028618442695737344
72	3646	0.008095551910760276	None	0.639056164793905	0.008095551910760276
72	3436	0.03953899232998775	None	0.0	0.03953899232998775
72	3614	0.02581035918832407	None	0.0	0.02581035918832407
72	3655	0.009606979269340761	None	0.19820628542119617	0.009606979269340761
72	3470	0.04389370324285303	None	0.0	0.04389370324285303
72	3640	0.031321800082769795	None	0.0	0.031321800082769795
72	3337	0.03719459411012222	None	0.0	0.03719459411012222
72	3409	0.04597944320099544	None	0.0	0.04597944320099544
72	3690	0.04842649965793888	None	0.0	0.04842649965793888
72	3695	0.028152681004284794	None	0.0	0.028152681004284794
72	3615	0.04732627725079401	None	0.0	0.04732627725079401
72	3688	0.05332970275530514	None	0.0	0.05332970275530514
72	3587	0.02740036563206054	None	0.0	0.02740036563206054
72	3647	0.04873025694268823	None	0.0	0.04873025694268823
72	3165	0.04316511802408629	None	0.0	0.04316511802408629
72	3386	0.028397673802868784	None	0.0	0.028397673802868784
72	3576	0.027252764165921265	None	0.0	0.027252764165921265
72	3697	0.046929500833302655	None	0.0	0.046929500833302655
72	3456	0.038859415593374275	None	0.0	0.038859415593374275
72	3673	0.042061892532397976	None	0.0	0.042061892532397976
72	3699	0.027311932582046262	None	0.0	0.027311932582046262
72	3659	0.02896335537261402	None	0.001134223672296661	0.02896335537261402
72	3565	0.026612295063179806	None	0.0	0.026612295063179806
72	3568	0.044629464705575925	None	0.0	0.044629464705575925
72	3658	0.04146446684378492	None	0.0	0.04146446684378492
72	3696	0.02514545143193016	None	0.0	0.02514545143193016
72	3605	0.05126836684966943	None	0.0	0.05126836684966943
72	3424	0.045491188050665356	None	0.0	0.045491188050665356
72	3540	0.025359757845011124	None	0.0	0.025359757845011124
72	3643	0.04244227032162947	None	0.0	0.04244227032162947
72	3698	0.04816401349221896	None	0.0	0.04816401349221896
72	3617	0.02660093764211323	None	0.0	0.02660093764211323
72	3492	0.02711338514188133	None	0.0	0.02711338514188133
72	3560	0.024357473416403975	None	0.0	0.024357473416403975
72	3660	0.051731122376100114	None	0.14816554480764926	0.051731122376100114
72	3598	0.026964558346271945	None	0.0	0.026964558346271945
72	3686	0.031605347133596154	None	0.7475488558170925	0.031605347133596154
72	3353	0.028150433981138534	None	0.0	0.028150433981138534
72	3546	0.0270572223869982	None	0.0	0.0270572223869982
72	3672	0.036033491562796005	None	0.0	0.036033491562796005
72	3573	0.04231694941407999	None	0.0	0.04231694941407999
72	3636	0.05109249425063341	None	0.0	0.05109249425063341
72	3552	0.02524506306660106	None	0.0	0.02524506306660106
72	3585	0.04395712055302558	None	0.0	0.04395712055302558
72	3619	0.012624471901242931	None	0.15501027459188066	0.012624471901242931
72	3664	0.04975725673391999	None	0.0	0.04975725673391999
72	3487	0.05183512594254518	None	0.0	0.05183512594254518
50	2598	-1.1828356973834713e-05	None	0.383721519612521	-1.1828356973834713e-05
50	2414	None	None	0.36064579600467855	None
50	2507	None	None	0.39873996545073076	None
50	2584	None	None	0.3020081795887427	None
50	2213	None	None	0.42147331343904976	None
50	2560	None	None	0.39323913608542194	None
50	2554	-0.00022776521234077422	None	0.3271791412035941	-0.00022776521234077422
50	2501	None	None	0.4054329425241211	None
50	2290	None	None	0.5192582249661573	None
50	2576	1.5829751684347908e-05	None	0.3875592334882506	1.5829751684347908e-05
50	2372	None	None	0.3413283950391338	None
50	2498	None	None	0.39050826049615694	None
50	2558	-1.1398853908821702e-05	None	0.39206919210323965	-1.1398853908821702e-05
50	2244	None	None	0.4381870829393934	None
50	2556	-0.0002690000289602622	None	0.3641434730896101	-0.0002690000289602622
50	2559	3.869197301812607e-06	None	0.3793474352927619	3.869197301812607e-06
50	2568	-5.607052215369746e-05	None	0.3456589509042598	-5.607052215369746e-05
50	2388	None	None	0.4677438183518225	None
50	2592	-7.632552510030745e-05	None	0.36596175879709975	-7.632552510030745e-05
50	2447	None	None	0.3950005359094962	None
50	2502	None	None	0.3456589509042598	None
50	2566	None	None	0.37521798630426956	None
50	2395	None	None	0.46013256383197004	None
50	2540	None	None	0.48094733424893493	None
50	1937	None	None	0.3584524777086865	None
50	2577	-0.00030538902565653797	None	0.5334815642313504	-0.00030538902565653797
50	2341	None	None	0.33654511026852224	None
50	2597	0.0006424599265249617	None	0.36064579600467855	0.0006424599265249617
50	2571	-1.7384645829802802e-05	None	0.313707739083545	-1.7384645829802802e-05
50	2469	None	None	0.5134247152289179	None
50	2600	-0.1	None	0.44427593145889654	-0.1
50	2585	-1.061193408308449e-07	None	0.28401613708106527	-1.061193408308449e-07
50	2187	None	None	0.28401613708106527	None
50	2301	None	None	0.4803421859691543	None
50	2581	-2.6934785909593118e-05	None	0.28599521625988	-2.6934785909593118e-05
50	2544	None	None	0.3176364406457522	None
50	2461	None	None	0.3555369045627641	None
50	2596	5.9102936882349084e-06	None	0.4080035917260491	5.9102936882349084e-06
50	1687	None	None	0.42828693199067225	None
50	2443	None	None	0.536579952621873	None
50	2334	None	None	0.5307702997800792	None
50	2277	None	None	0.4300197456473403	None
50	2531	None	None	0.40922770426187133	None
50	2483	None	None	0.420340793919331	None
50	2486	None	None	0.5307702997800792	None
50	2385	None	None	0.3870273047009182	None
50	2400	None	None	0.38267659561315026	None
50	2587	2.605419370105593e-08	None	0.3260830379334366	2.605419370105593e-08
50	2557	-0.0014969184841423177	None	0.6061374342348136	-0.0014969184841423177
50	2375	None	None	0.49472285031922425	None
50	2594	-0.1	None	0.48363892672107384	-0.1
50	2103	None	None	0.28599521625988	None
50	2570	-1.1096882570462789e-08	None	0.3472771374535149	-1.1096882570462789e-08
50	2524	None	None	0.45338485389545946	None
50	2548	None	None	0.313707739083545	None
50	2491	None	None	0.4885578290434556	None
50	2595	-1.1130438806680373e-09	None	0.3818558213649054	-1.1130438806680373e-09
50	2589	4.5856018523615305e-09	None	0.31362376981330486	4.5856018523615305e-09
50	2406	None	None	0.4646620532379292	None
50	2582	-1.9693135572841686e-05	None	0.3782586305783761	-1.9693135572841686e-05
50	2578	0.013177969167605299	None	0.4394105014768687	0.013177969167605299
50	2242	None	None	0.44427593145889654	None
50	2580	-0.1	None	0.3176364406457522	-0.1
50	2550	None	None	0.31362376981330486	None
50	2214	None	None	0.49603082980328583	None
50	2569	1.0235255399842572e-05	None	0.42147331343904976	1.0235255399842572e-05
50	2563	-1.9437417670224585e-05	None	0.45554509757495687	-1.9437417670224585e-05
50	2418	None	None	0.40714897227622987	None
50	2575	3.3951910549165615e-05	None	0.40394657762911323	3.3951910549165615e-05
50	2564	-0.1	None	0.39646282879079686	-0.1
50	2499	None	None	0.47051883525430077	None
50	2538	None	None	0.3404047929753817	None
50	2462	None	None	0.37521798630426956	None
50	2460	None	None	0.42030906504785703	None
50	2599	0.005540430562422545	None	0.6048941747096066	0.005540430562422545
50	2314	None	None	0.40972144416930345	None
50	2513	None	None	0.44427593145889654	None
50	2551	-4.5531149816154825e-05	None	0.4731355763746361	-4.5531149816154825e-05
50	2574	4.614532456583441e-08	None	0.38971760962658786	4.614532456583441e-08
50	2547	None	None	0.6772131463752753	None
50	2565	None	None	0.4259774865424893	None
50	2471	None	None	0.40394657762911323	None
50	2530	None	None	0.47051883525430077	None
50	2567	5.579884018213949e-05	None	0.416043764264524	5.579884018213949e-05
50	1707	None	None	0.5134247152289179	None
50	2519	None	None	0.3598557228955077	None
50	2586	-0.1	None	0.3924542311396879	-0.1
50	2549	None	None	0.39604499644618174	None
50	2591	-1.3275913089597967e-07	None	0.5411536937889945	-1.3275913089597967e-07
50	2573	6.678326845985672e-09	None	0.39646282879079686	6.678326845985672e-09
50	2317	None	None	0.5192582249661573	None
50	2593	-2.7826130988628307e-07	None	0.3810095318261567	-2.7826130988628307e-07
50	2537	None	None	0.290877825005628	None
50	2590	-4.709016428122865e-09	None	0.31362376981330486	-4.709016428122865e-09
50	2387	None	None	0.4925038574860398	None
50	2562	0.0002706798861704704	None	0.4068107439289136	0.0002706798861704704
50	2572	5.040187023036492e-09	None	0.521768147675565	5.040187023036492e-09
50	2583	0.00012086422835924684	None	0.4459933783859644	0.00012086422835924684
50	2511	None	None	0.33654511026852224	None
50	2444	None	None	0.44435503879065524	None
74	3734	0.032928901933619796	None	0.0006821393653384872	0.032928901933619796
74	3654	0.033495750172165335	None	0.0006821393653384872	0.033495750172165335
74	3678	0.039398260762904785	None	0.0	0.039398260762904785
74	3762	0.04701293064401075	None	0.0	0.04701293064401075
74	3704	0.028046032028511678	None	0.0	0.028046032028511678
74	3480	0.03948111430408302	None	0.0	0.03948111430408302
74	3559	0.027217291344092676	None	0.0	0.027217291344092676
74	3729	0.031470931340733636	None	0.003270356732628954	0.031470931340733636
74	3730	0.0525070737620304	None	0.0	0.0525070737620304
74	3618	0.051064804583879936	None	0.0	0.051064804583879936
74	3783	0.046055934786997495	None	0.0	0.046055934786997495
74	3665	0.045191299710802615	None	0.0	0.045191299710802615
74	3781	0.03792674643297259	None	0.006139254288046384	0.03792674643297259
74	3667	0.05172592596795947	None	0.0	0.05172592596795947
74	3611	0.039482835999195914	None	0.0	0.039482835999195914
74	3726	0.03929116555040614	None	0.0	0.03929116555040614
74	3743	0.054792317136861834	None	0.03745252685477642	0.054792317136861834
74	3531	0.04483021237334868	None	0.0	0.04483021237334868
74	3657	0.04545231425672811	None	0.0	0.04545231425672811
74	3692	0.05182819315947381	None	0.0	0.05182819315947381
74	3649	0.04793853320111479	None	0.0	0.04793853320111479
74	3666	0.045433542682110674	None	0.0	0.045433542682110674
74	3577	0.03986310844942269	None	0.0	0.03986310844942269
74	3575	0.029583452878349167	None	0.0	0.029583452878349167
74	3408	0.037327794098381474	None	0.0	0.037327794098381474
74	3772	0.025853626340303255	None	0.0	0.025853626340303255
74	3393	0.04353886171289034	None	0.0	0.04353886171289034
74	3693	0.04350653674415552	None	0.0	0.04350653674415552
74	3645	0.04300086618695429	None	0.5016341366196022	0.04300086618695429
74	3522	0.04747984300922994	None	0.0	0.04747984300922994
74	3751	0.04960989544905048	None	0.5016341366196022	0.04960989544905048
74	3739	0.03428103427691456	None	0.005064535510886808	0.03428103427691456
74	3590	0.04531181251623159	None	0.0	0.04531181251623159
74	3754	0.045253303310281906	None	0.0	0.045253303310281906
74	3721	0.047452076658942674	None	0.007815875841322774	0.047452076658942674
74	3641	0.04026292462171795	None	0.0	0.04026292462171795
74	3749	0.03257413851170146	None	0.0	0.03257413851170146
74	3763	0.04634879297075463	None	0.0	0.04634879297075463
74	3756	0.04801291305961569	None	0.03745252685477642	0.04801291305961569
74	3653	0.04583605732077871	None	0.0	0.04583605732077871
74	3758	0.03039344554598748	None	0.03745252685477642	0.03039344554598748
74	3768	0.030726303305513604	None	0.5016341366196022	0.030726303305513604
74	3652	0.045595411701083916	None	0.0	0.045595411701083916
74	3732	0.039905385447673754	None	0.0	0.039905385447673754
74	3687	0.02577411096654944	None	0.0	0.02577411096654944
74	3788	0.03388911385435426	None	0.0006821393653384872	0.03388911385435426
74	3623	0.028618442695737344	None	0.003270356732628954	0.028618442695737344
74	3733	0.038271346786954534	None	0.0	0.038271346786954534
74	3706	0.04083947896745487	None	0.0	0.04083947896745487
74	3748	0.035482365211068415	None	0.0	0.035482365211068415
74	3796	0.047523134066128	None	0.0	0.047523134066128
74	3436	0.03953899232998775	None	0.0	0.03953899232998775
74	3470	0.04389370324285303	None	0.0	0.04389370324285303
74	3771	0.029278938626310813	None	0.003270356732628954	0.029278938626310813
74	3770	0.051994456033402754	None	0.5016341366196022	0.051994456033402754
74	3337	0.03719459411012222	None	0.0	0.03719459411012222
74	3795	0.03397560971997545	None	0.005064535510886808	0.03397560971997545
74	3793	0.04607344657068618	None	0.0	0.04607344657068618
74	3409	0.04597944320099544	None	0.0	0.04597944320099544
74	3690	0.04842649965793888	None	0.0	0.04842649965793888
74	3776	0.04206152656308754	None	0.0	0.04206152656308754
74	3615	0.04732627725079401	None	0.0	0.04732627725079401
74	3784	0.04858667820058426	None	0.12895222669553247	0.04858667820058426
74	3785	0.04434021586465812	None	0.0	0.04434021586465812
74	3688	0.05332970275530514	None	0.0	0.05332970275530514
74	3587	0.02740036563206054	None	0.0	0.02740036563206054
74	3647	0.04873025694268823	None	0.0	0.04873025694268823
74	3738	0.046452221215317516	None	0.0	0.046452221215317516
74	3165	0.04316511802408629	None	0.0	0.04316511802408629
74	3386	0.028397673802868784	None	0.0	0.028397673802868784
74	3576	0.027252764165921265	None	0.0	0.027252764165921265
74	3697	0.046929500833302655	None	0.0	0.046929500833302655
74	3673	0.042061892532397976	None	0.0	0.042061892532397976
74	3723	0.04370742780697602	None	0.0	0.04370742780697602
74	3786	0.03652361284749049	None	0.0	0.03652361284749049
74	3699	0.027311932582046262	None	0.0	0.027311932582046262
74	3720	0.02721494029307786	None	0.0006821393653384872	0.02721494029307786
74	3658	0.04146446684378492	None	0.0	0.04146446684378492
74	3605	0.05126836684966943	None	0.0	0.05126836684966943
74	3764	0.036379131062661524	None	0.03745252685477642	0.036379131062661524
74	3741	0.032877360196261717	None	0.0	0.032877360196261717
74	3643	0.04244227032162947	None	0.0	0.04244227032162947
74	3777	0.02531252947094261	None	0.0	0.02531252947094261
74	3698	0.04816401349221896	None	0.0	0.04816401349221896
74	3617	0.02660093764211323	None	0.0	0.02660093764211323
74	3775	0.04411662817476676	None	0.0	0.04411662817476676
74	3759	0.03462647418065502	None	0.0	0.03462647418065502
74	3660	0.051731122376100114	None	0.12895222669553247	0.051731122376100114
74	3686	0.031605347133596154	None	0.5016341366196022	0.031605347133596154
74	3722	0.02677658169690368	None	0.0	0.02677658169690368
74	3672	0.036033491562796005	None	0.0	0.036033491562796005
74	3789	0.03698445870911857	None	0.0	0.03698445870911857
74	3800	0.027286632631560993	None	0.0	0.027286632631560993
74	3573	0.04231694941407999	None	0.0	0.04231694941407999
74	3636	0.05109249425063341	None	0.0	0.05109249425063341
74	3719	0.043088385428171096	None	0.003270356732628954	0.043088385428171096
74	3664	0.04975725673391999	None	0.0	0.04975725673391999
74	3487	0.05183512594254518	None	0.0	0.05183512594254518
74	3774	0.026690491469379254	None	0.0	0.026690491469379254
74	3718	0.03529813305385506	None	0.006139254288046384	0.03529813305385506
60	3065	0.0076875632944784335	None	0.08868262916827141	0.0076875632944784335
60	3070	0.005466720704729001	None	0.0	0.005466720704729001
60	3097	0.0005822960357710998	None	0.4808068195590284	0.0005822960357710998
60	3067	0.0033981404728914122	None	0.1553322364721768	0.0033981404728914122
60	2982	0.0022821062830744748	None	0.26253472930885013	0.0022821062830744748
60	2805	0.00017790146772632734	None	0.5941738354396213	0.00017790146772632734
60	2969	0.0011661256684587697	None	0.220691014987755	0.0011661256684587697
60	2968	0.012817694025454256	None	0.17672490080400036	0.012817694025454256
60	2966	0.001489553610386866	None	0.16564586634418738	0.001489553610386866
60	2707	0.006674801839240082	None	0.08331213815079172	0.006674801839240082
60	2681	0.00035165045644715943	None	0.42039059948928914	0.00035165045644715943
60	2991	0.004700518329174204	None	0.12473651080685284	0.004700518329174204
60	3069	0.004208873800488179	None	0.17935579463763496	0.004208873800488179
60	3080	0.002562500827609627	None	0.1513427257698841	0.002562500827609627
60	2676	0.003530165954730685	None	0.05799050385588147	0.003530165954730685
60	2880	0.00942048815947497	None	0.09516491593559676	0.00942048815947497
60	2887	0.0022051752559963723	None	0.26253472930885013	0.0022051752559963723
60	3029	0.004471976102360969	None	0.195402483475915	0.004471976102360969
60	2628	0.0006062782109176692	None	0.33342080869546387	0.0006062782109176692
60	3022	0.00027243497569721817	None	0.22431882630510108	0.00027243497569721817
60	2964	0.0007257306914057853	None	0.5308581079883447	0.0007257306914057853
60	3053	0.012455495364264211	None	0.08868262916827141	0.012455495364264211
60	2953	0.00866747730867739	None	0.08650579794840195	0.00866747730867739
60	3007	0.005672515954939115	None	0.08868262916827141	0.005672515954939115
60	2830	0.004202482556430771	None	0.195402483475915	0.004202482556430771
60	3054	0.0016806241576645391	None	0.0	0.0016806241576645391
60	3060	0.00553734211992465	None	0.11509798291033298	0.00553734211992465
60	2851	0.00753848680871614	None	0.34395926410195754	0.00753848680871614
60	3036	0.000672079134957518	None	0.23431212229324233	0.000672079134957518
60	3015	0.0007441095339923356	None	0.11446607869320169	0.0007441095339923356
60	3057	0.005959816931333654	None	0.2126691938848641	0.005959816931333654
60	2959	0.0007261859062209876	None	0.23431212229324233	0.0007261859062209876
60	2952	0.005444669553848974	None	0.1971442959158452	0.005444669553848974
60	3032	0.005019590983081013	None	0.020412893251374388	0.005019590983081013
60	3089	0.0010351007385090056	None	0.05799050385588147	0.0010351007385090056
60	2605	0.007850105451490926	None	0.12469613385393993	0.007850105451490926
60	2837	0.0003049486790352315	None	0.5478101713931954	0.0003049486790352315
60	2914	0.00014333397650524178	None	0.22431882630510108	0.00014333397650524178
60	3050	0.008927113968801541	None	0.1337402372478805	0.008927113968801541
60	2656	0.00570440023498813	None	0.08650579794840195	0.00570440023498813
60	2712	0.0056110998861073754	None	0.15649310910622974	0.0056110998861073754
60	2993	0.007224208448049107	None	0.1553322364721768	0.007224208448049107
60	2833	0.000942456364416278	None	0.09502279866285665	0.000942456364416278
60	3096	0.004558346904313322	None	0.020412893251374388	0.004558346904313322
60	3100	-1.4115882860413082e-05	None	0.39380284537126414	-1.4115882860413082e-05
60	3076	0.00585888369912955	None	0.0	0.00585888369912955
60	2957	0.00041166784179060765	None	0.16618582373531682	0.00041166784179060765
60	3014	0.0010307852408831559	None	0.23431212229324233	0.0010307852408831559
60	3056	0.0031819939756370045	None	0.11081704176009881	0.0031819939756370045
60	2900	0.0008839844454827676	None	0.40674036014766396	0.0008839844454827676
60	3083	0.010307194041241592	None	0.3475387135872866	0.010307194041241592
60	3021	0.00344328239272704	None	0.11509798291033298	0.00344328239272704
60	3059	0.00523936124236112	None	0.0	0.00523936124236112
60	3071	0.009420967001477959	None	0.1337402372478805	0.009420967001477959
60	2961	0.016666399393892584	None	0.14091012512103818	0.016666399393892584
60	2889	0.006692611585250801	None	0.14091012512103818	0.006692611585250801
60	3028	0.0049339101631595585	None	0.15649310910622974	0.0049339101631595585
60	2989	0.0016539051421086432	None	0.274024607893649	0.0016539051421086432
60	3061	0.0034590197400285257	None	0.259812162589381	0.0034590197400285257
60	3024	0.0024147904247311487	None	0.16243169518983355	0.0024147904247311487
60	2647	0.00749840365191994	None	0.2812985629843635	0.00749840365191994
60	3079	0.0025243599144856095	None	0.0	0.0025243599144856095
60	2861	0.004100698064612693	None	0.12803290113300053	0.004100698064612693
60	2971	0.00167950946354483	None	0.535798655939659	0.00167950946354483
60	3068	0.010339540192378986	None	0.09516491593559676	0.010339540192378986
60	3046	0.006349201665486881	None	0.0	0.006349201665486881
60	3042	0.005807979384724737	None	0.17935579463763496	0.005807979384724737
60	2769	0.006301495324903177	None	0.0	0.006301495324903177
60	3055	0.022485177587815052	None	0.20722365692354555	0.022485177587815052
60	2902	0.006334563448376666	None	0.12473651080685284	0.006334563448376666
60	2793	0.002426120374796334	None	0.26253472930885013	0.002426120374796334
60	3093	0.0002805283349255296	None	0.47447780278469837	0.0002805283349255296
60	2802	0.0041056784846484635	None	0.0	0.0041056784846484635
60	3016	0.006081525206804872	None	0.0	0.006081525206804872
60	3098	0.001309971125517934	None	0.020412893251374388	0.001309971125517934
60	2829	0.0039359667319936505	None	0.05799050385588147	0.0039359667319936505
60	3006	0.0022513282544254364	None	0.2529177578938868	0.0022513282544254364
60	3090	0.0035657664319380836	None	0.08650579794840195	0.0035657664319380836
60	3099	1.1900985364075173e-05	None	0.4591568467352066	1.1900985364075173e-05
60	3000	0.006082185656960111	None	0.0	0.006082185656960111
60	3066	-1.498763171983958e-06	None	0.5386232431799096	-1.498763171983958e-06
60	3023	0.0004096753058910965	None	0.20145150109918455	0.0004096753058910965
60	3062	0.017416008315252023	None	0.14571567267963897	0.017416008315252023
60	3051	0.004122619321610332	None	0.2705635827285354	0.004122619321610332
60	2941	0.020393836289132803	None	0.14868854226882383	0.020393836289132803
60	2773	0.0009314860066859808	None	0.28442137880299445	0.0009314860066859808
60	2634	0.002026928747645571	None	0.0	0.002026928747645571
60	2804	0.002224939094741907	None	0.05799050385588147	0.002224939094741907
60	3084	0.0003867263052250611	None	0.08868262916827141	0.0003867263052250611
60	2975	0.009721513977276634	None	0.08868262916827141	0.009721513977276634
60	2815	0.005490217950304358	None	0.0	0.005490217950304358
60	2933	0.0004417966443840691	None	0.25443671311955546	0.0004417966443840691
60	2760	0.0032057070110193724	None	0.16564586634418738	0.0032057070110193724
60	3073	0.006633421156007725	None	0.08331213815079172	0.006633421156007725
60	2812	0.0004852859897239634	None	0.2915663299300736	0.0004852859897239634
60	2990	0.00425696319609724	None	0.020412893251374388	0.00425696319609724
60	3075	0.001783717059490985	None	0.19638904792436546	0.001783717059490985
60	2934	0.004954506376671435	None	0.020412893251374388	0.004954506376671435
60	2562	0.0002706798861704704	None	0.3579125819604677	0.0002706798861704704
60	2910	0.0006234546111619912	None	0.05799050385588147	0.0006234546111619912
109	5548	0.06423448021774464	None	0.0	0.06423448021774464
109	5469	0.06585547856682125	None	0.0	0.06585547856682125
109	5435	0.07166766636012431	None	0.0	0.07166766636012431
109	5434	0.06430500741823945	None	0.0	0.06430500741823945
109	5328	0.07018260567247245	None	0.0	0.07018260567247245
109	5506	0.062968568252908	None	0.0	0.062968568252908
109	5479	0.06855747243125901	None	0.0	0.06855747243125901
109	5018	0.06887239367160218	None	0.0	0.06887239367160218
109	5326	0.0664824769726466	None	0.0	0.0664824769726466
109	5461	0.06689189772872729	None	0.0	0.06689189772872729
109	5440	0.06562685928249479	None	0.0	0.06562685928249479
109	5457	0.06706477950045478	None	0.0	0.06706477950045478
109	5289	0.06886429823932012	None	0.0	0.06886429823932012
109	5368	0.06618691360906064	None	0.0	0.06618691360906064
109	5487	0.06428030551310206	None	0.0	0.06428030551310206
109	5526	0.06816227642082892	None	0.0	0.06816227642082892
109	5396	0.07014879902934802	None	0.0	0.07014879902934802
109	5352	0.06496797439103551	None	0.0	0.06496797439103551
109	5527	0.06465427956327817	None	0.0	0.06465427956327817
109	5523	0.06272927939294838	None	0.0	0.06272927939294838
109	5547	0.06530038062016455	None	0.0	0.06530038062016455
109	5286	0.06945139899243508	None	0.0	0.06945139899243508
109	5320	0.06914941966744306	None	0.0	0.06914941966744306
109	4982	0.06816859069111969	None	0.0	0.06816859069111969
109	4527	0.06486310764077731	None	0.3406486560355565	0.06486310764077731
109	5417	0.06395477209238255	None	0.0	0.06395477209238255
109	5323	0.06568495203481908	None	0.0	0.06568495203481908
109	5546	0.06540432541047578	None	0.0	0.06540432541047578
109	5525	0.06312822194305777	None	0.0	0.06312822194305777
109	5374	0.06947537266226719	None	0.0	0.06947537266226719
109	5482	0.06965587068937153	None	0.0	0.06965587068937153
109	5315	0.06899132051160303	None	0.0	0.06899132051160303
109	5530	0.06923077795555546	None	0.0	0.06923077795555546
109	5384	0.07043770947247681	None	0.0	0.07043770947247681
109	5341	0.06442608487805816	None	0.0	0.06442608487805816
109	5550	0.06509369728643696	None	0.0	0.06509369728643696
109	5502	0.06680126388738847	None	0.0	0.06680126388738847
109	5531	0.06588037689394881	None	0.0	0.06588037689394881
109	5381	0.06618795261326137	None	0.0	0.06618795261326137
109	5484	0.06343724807136528	None	0.0	0.06343724807136528
109	5338	0.06847888162181735	None	0.0	0.06847888162181735
109	5333	0.06856175301388234	None	0.0	0.06856175301388234
109	5519	0.06468303522810977	None	0.0	0.06468303522810977
109	5253	0.06680126388738847	None	0.0	0.06680126388738847
109	5019	0.06898165840496671	None	0.0	0.06898165840496671
109	5267	0.06977766637510774	None	0.0	0.06977766637510774
109	5192	0.06947497731285354	None	0.0	0.06947497731285354
109	5517	0.048723274664831416	None	0.0	0.048723274664831416
109	5508	0.07107530595373192	None	0.0	0.07107530595373192
109	5355	0.07011238248778988	None	0.0	0.07011238248778988
109	5512	0.06593572835960787	None	0.0	0.06593572835960787
109	5278	0.06496700610871688	None	0.0	0.06496700610871688
109	5491	0.0668226940682842	None	0.0	0.0668226940682842
109	5346	0.06956844791729083	None	0.0	0.06956844791729083
109	5388	0.07126909332297961	None	0.0	0.07126909332297961
109	5402	0.06741213790244659	None	0.0	0.06741213790244659
109	5361	0.06522693678760823	None	0.0	0.06522693678760823
109	5064	0.07369353227434744	None	0.0	0.07369353227434744
109	5214	0.06482798479924276	None	0.0	0.06482798479924276
109	5518	0.0702781145649353	None	0.0	0.0702781145649353
109	5514	0.06928249906152358	None	0.0	0.06928249906152358
109	5509	0.06915690243513402	None	0.0	0.06915690243513402
109	5427	0.06548419193849195	None	0.0	0.06548419193849195
109	5191	0.06789639457394755	None	0.0	0.06789639457394755
109	5164	0.06709036001211013	None	0.0	0.06709036001211013
109	4996	0.06849998498059869	None	0.0	0.06849998498059869
109	5405	0.06610843175210931	None	0.0	0.06610843175210931
109	5437	0.06705100529377754	None	0.0	0.06705100529377754
109	5195	0.06691325390618307	None	0.0	0.06691325390618307
109	5462	0.06841848428750176	None	0.0	0.06841848428750176
109	5332	0.065453723601074	None	0.0	0.065453723601074
109	5412	0.06910006598828115	None	0.0	0.06910006598828115
109	5421	0.03972739071018475	None	0.15781996722047825	0.03972739071018475
109	5246	0.06971999243086499	None	0.0	0.06971999243086499
109	5273	0.06902455233192491	None	0.0	0.06902455233192491
109	5541	0.03521841203945433	None	0.3373910787712977	0.03521841203945433
109	5477	0.06465032711945476	None	0.0	0.06465032711945476
109	5239	0.06986086579776027	None	0.0	0.06986086579776027
109	5436	0.0676534938375847	None	0.0	0.0676534938375847
109	5460	0.06728967955418116	None	0.0	0.06728967955418116
109	5458	0.0686864714338081	None	0.0	0.0686864714338081
109	5520	0.06753712275568985	None	0.0	0.06753712275568985
109	5505	0.048528596891331335	None	0.0	0.048528596891331335
109	5516	0.06465079266587032	None	0.0	0.06465079266587032
109	5549	0.06801457130765172	None	0.0	0.06801457130765172
109	5035	0.06684042297208292	None	0.0	0.06684042297208292
109	5282	0.06402831342105814	None	0.0	0.06402831342105814
109	5439	0.06757528032769113	None	0.0	0.06757528032769113
109	5359	0.06674522342170529	None	0.0	0.06674522342170529
109	5419	0.06930635470187704	None	0.0	0.06930635470187704
109	5444	0.06581447442486688	None	0.0	0.06581447442486688
109	5456	0.06485350740498604	None	0.0	0.06485350740498604
109	5542	0.06789441368173235	None	0.0	0.06789441368173235
109	5229	0.06945139899243508	None	0.0	0.06945139899243508
109	5270	0.06964668018465621	None	0.0	0.06964668018465621
109	5489	0.06582282377826774	None	0.0	0.06582282377826774
109	5406	0.06933934132532539	None	0.0	0.06933934132532539
109	5481	0.06648083779835944	None	0.0	0.06648083779835944
109	5532	0.06540432541047578	None	0.0	0.06540432541047578
109	5473	0.06603545188871228	None	0.0	0.06603545188871228
110	5435	0.07166766636012431	None	0.0	0.07166766636012431
110	5434	0.06430500741823945	None	0.0	0.06430500741823945
110	5328	0.07018260567247245	None	0.0	0.07018260567247245
110	5506	0.062968568252908	None	0.0	0.062968568252908
110	5479	0.06855747243125901	None	0.0	0.06855747243125901
110	5582	0.06541526484859306	None	0.0	0.06541526484859306
110	5018	0.06887239367160218	None	0.0	0.06887239367160218
110	5326	0.0664824769726466	None	0.0	0.0664824769726466
110	5461	0.06689189772872729	None	0.0	0.06689189772872729
110	5440	0.06562685928249479	None	0.0	0.06562685928249479
110	5457	0.06706477950045478	None	0.0	0.06706477950045478
110	5289	0.06886429823932012	None	0.0	0.06886429823932012
110	5579	0.06700584538522783	None	0.0	0.06700584538522783
110	5368	0.06618691360906064	None	0.0	0.06618691360906064
110	5487	0.06428030551310206	None	0.0	0.06428030551310206
110	5526	0.06816227642082892	None	0.0	0.06816227642082892
110	5396	0.07014879902934802	None	0.0	0.07014879902934802
110	5352	0.06496797439103551	None	0.0	0.06496797439103551
110	5527	0.06465427956327817	None	0.0	0.06465427956327817
110	5547	0.06530038062016455	None	0.0	0.06530038062016455
110	5584	0.04633585865983885	None	0.15461245410204497	0.04633585865983885
110	5559	0.04487785635448338	None	0.0	0.04487785635448338
110	5286	0.06945139899243508	None	0.0	0.06945139899243508
110	5320	0.06914941966744306	None	0.0	0.06914941966744306
110	4982	0.06816859069111969	None	0.0	0.06816859069111969
110	4527	0.06486310764077731	None	0.3037722498426442	0.06486310764077731
110	5417	0.06395477209238255	None	0.0	0.06395477209238255
110	5557	0.06702606319761513	None	0.0	0.06702606319761513
110	5546	0.06540432541047578	None	0.0	0.06540432541047578
110	5374	0.06947537266226719	None	0.0	0.06947537266226719
110	5482	0.06965587068937153	None	0.0	0.06965587068937153
110	5315	0.06899132051160303	None	0.0	0.06899132051160303
110	5530	0.06923077795555546	None	0.0	0.06923077795555546
110	5384	0.07043770947247681	None	0.0	0.07043770947247681
110	5591	0.04951370250226263	None	0.0	0.04951370250226263
110	5341	0.06442608487805816	None	0.0	0.06442608487805816
110	5550	0.06509369728643696	None	0.0	0.06509369728643696
110	5502	0.06680126388738847	None	0.0	0.06680126388738847
110	5577	0.06339531954144663	None	0.0	0.06339531954144663
110	5531	0.06588037689394881	None	0.0	0.06588037689394881
110	5560	0.06606356015060082	None	0.0	0.06606356015060082
110	5381	0.06618795261326137	None	0.0	0.06618795261326137
110	5597	0.06830837154182898	None	0.0	0.06830837154182898
110	5333	0.06856175301388234	None	0.0	0.06856175301388234
110	5519	0.06468303522810977	None	0.0	0.06468303522810977
110	5253	0.06680126388738847	None	0.0	0.06680126388738847
110	5019	0.06898165840496671	None	0.0	0.06898165840496671
110	5267	0.06977766637510774	None	0.0	0.06977766637510774
110	5512	0.06593572835960787	None	0.0	0.06593572835960787
110	5278	0.06496700610871688	None	0.0	0.06496700610871688
110	5346	0.06956844791729083	None	0.0	0.06956844791729083
110	5388	0.07126909332297961	None	0.0	0.07126909332297961
110	5402	0.06741213790244659	None	0.0	0.06741213790244659
110	5361	0.06522693678760823	None	0.0	0.06522693678760823
110	5064	0.07369353227434744	None	0.0	0.07369353227434744
110	5563	0.06681209449514415	None	0.0	0.06681209449514415
110	5214	0.06482798479924276	None	0.0	0.06482798479924276
110	5518	0.0702781145649353	None	0.0	0.0702781145649353
110	5585	0.06633133803317584	None	0.0	0.06633133803317584
110	5514	0.06928249906152358	None	0.0	0.06928249906152358
110	5509	0.06915690243513402	None	0.0	0.06915690243513402
110	5427	0.06548419193849195	None	0.0	0.06548419193849195
110	5191	0.06789639457394755	None	0.0	0.06789639457394755
110	5164	0.06709036001211013	None	0.0	0.06709036001211013
110	5554	0.06880198152880579	None	0.0	0.06880198152880579
110	5581	0.06690510304760983	None	0.0	0.06690510304760983
110	4996	0.06849998498059869	None	0.0	0.06849998498059869
110	5437	0.06705100529377754	None	0.0	0.06705100529377754
110	5195	0.06691325390618307	None	0.0	0.06691325390618307
110	5332	0.065453723601074	None	0.0	0.065453723601074
110	5580	0.06823881073634816	None	0.0	0.06823881073634816
110	5412	0.06910006598828115	None	0.0	0.06910006598828115
110	5246	0.06971999243086499	None	0.0	0.06971999243086499
110	5273	0.06902455233192491	None	0.0	0.06902455233192491
110	5477	0.06465032711945476	None	0.0	0.06465032711945476
110	5239	0.06986086579776027	None	0.0	0.06986086579776027
110	5570	0.06844246025167329	None	0.0	0.06844246025167329
110	5460	0.06728967955418116	None	0.0	0.06728967955418116
110	5458	0.0686864714338081	None	0.0	0.0686864714338081
110	5549	0.06801457130765172	None	0.0	0.06801457130765172
110	5035	0.06684042297208292	None	0.0	0.06684042297208292
110	5282	0.06402831342105814	None	0.0	0.06402831342105814
110	5439	0.06757528032769113	None	0.0	0.06757528032769113
110	5359	0.06674522342170529	None	0.0	0.06674522342170529
110	5419	0.06930635470187704	None	0.0	0.06930635470187704
110	5567	0.045394262712461955	None	0.0	0.045394262712461955
110	5444	0.06581447442486688	None	0.0	0.06581447442486688
110	5456	0.06485350740498604	None	0.0	0.06485350740498604
110	5574	0.06716744970100345	None	0.0	0.06716744970100345
110	5229	0.06945139899243508	None	0.0	0.06945139899243508
110	5270	0.06964668018465621	None	0.0	0.06964668018465621
110	5489	0.06582282377826774	None	0.0	0.06582282377826774
110	5569	0.06866702228854632	None	0.0	0.06866702228854632
110	5406	0.06933934132532539	None	0.0	0.06933934132532539
110	5587	0.06465427956327817	None	0.0	0.06465427956327817
110	5481	0.06648083779835944	None	0.0	0.06648083779835944
110	5532	0.06540432541047578	None	0.0	0.06540432541047578
110	5565	0.06814949771518944	None	0.0	0.06814949771518944
110	5473	0.06603545188871228	None	0.0	0.06603545188871228
110	5589	0.06945139899243508	None	0.0	0.06945139899243508
76	3847	0.04565626179226057	None	0.0	0.04565626179226057
76	3877	0.04733652323574679	None	0.0	0.04733652323574679
76	3876	0.045435980014561776	None	0.0	0.045435980014561776
76	3654	0.033495750172165335	None	0.005901173419863618	0.033495750172165335
76	3762	0.04701293064401075	None	0.0	0.04701293064401075
76	3805	0.027265484180712084	None	0.0	0.027265484180712084
76	3730	0.0525070737620304	None	0.0	0.0525070737620304
76	3806	0.047293732082310684	None	0.0	0.047293732082310684
76	3618	0.051064804583879936	None	0.0	0.051064804583879936
76	3823	0.05140713573424485	None	0.481605870207912	0.05140713573424485
76	3783	0.046055934786997495	None	0.0	0.046055934786997495
76	3665	0.045191299710802615	None	0.0	0.045191299710802615
76	3667	0.05172592596795947	None	0.0	0.05172592596795947
76	3611	0.039482835999195914	None	0.0	0.039482835999195914
76	3888	0.04909160954084278	None	0.0	0.04909160954084278
76	3889	0.02841899874945984	None	0.0	0.02841899874945984
76	3743	0.054792317136861834	None	0.03002272530175948	0.054792317136861834
76	3531	0.04483021237334868	None	0.0	0.04483021237334868
76	3657	0.04545231425672811	None	0.0	0.04545231425672811
76	3852	0.04918748420727789	None	0.0	0.04918748420727789
76	3692	0.05182819315947381	None	0.0	0.05182819315947381
76	3649	0.04793853320111479	None	0.0	0.04793853320111479
76	3858	0.02825607034552377	None	0.0	0.02825607034552377
76	3842	0.05823436124124687	None	0.06959033457902093	0.05823436124124687
76	3666	0.045433542682110674	None	0.0	0.045433542682110674
76	3865	0.04912563866109651	None	0.0	0.04912563866109651
76	3829	0.046305045969014295	None	0.0	0.046305045969014295
76	3822	0.035510472272527356	None	0.052450651278320104	0.035510472272527356
76	3874	0.0462767470878588	None	0.0	0.0462767470878588
76	3393	0.04353886171289034	None	0.0	0.04353886171289034
76	3868	0.0477049019168022	None	0.06959033457902093	0.0477049019168022
76	3522	0.04747984300922994	None	0.0	0.04747984300922994
76	3751	0.04960989544905048	None	0.481605870207912	0.04960989544905048
76	3739	0.03428103427691456	None	0.007549584239649423	0.03428103427691456
76	3754	0.045253303310281906	None	0.0	0.045253303310281906
76	3818	0.03940687876462108	None	0.0	0.03940687876462108
76	3721	0.047452076658942674	None	0.009646475674309856	0.047452076658942674
76	3894	0.03416176023795048	None	0.009646475674309856	0.03416176023795048
76	3641	0.04026292462171795	None	0.0	0.04026292462171795
76	3898	0.028948698526052207	None	0.0	0.028948698526052207
76	3763	0.04634879297075463	None	0.0	0.04634879297075463
76	3756	0.04801291305961569	None	0.03002272530175948	0.04801291305961569
76	3869	0.03136560110670532	None	0.06959033457902093	0.03136560110670532
76	3758	0.03039344554598748	None	0.03002272530175948	0.03039344554598748
76	3652	0.045595411701083916	None	0.0	0.045595411701083916
76	3732	0.039905385447673754	None	0.004175503579304686	0.039905385447673754
76	3871	0.0475170041781321	None	0.0	0.0475170041781321
76	3807	0.042382781517921235	None	0.0	0.042382781517921235
76	3733	0.038271346786954534	None	0.0	0.038271346786954534
76	3706	0.04083947896745487	None	0.0	0.04083947896745487
76	3849	0.04283436606831668	None	0.0	0.04283436606831668
76	3883	0.04533790122137761	None	0.0	0.04533790122137761
76	3839	0.04566855312970375	None	0.0	0.04566855312970375
76	3873	0.02886942656282911	None	0.005901173419863618	0.02886942656282911
76	3861	0.05091286518742622	None	0.0	0.05091286518742622
76	3796	0.047523134066128	None	0.0	0.047523134066128
76	3470	0.04389370324285303	None	0.0	0.04389370324285303
76	3770	0.051994456033402754	None	0.481605870207912	0.051994456033402754
76	3337	0.03719459411012222	None	0.0	0.03719459411012222
76	3690	0.04842649965793888	None	0.0	0.04842649965793888
76	3884	0.0308301390057125	None	0.481605870207912	0.0308301390057125
76	3875	0.026176260269292612	None	0.0	0.026176260269292612
76	3776	0.04206152656308754	None	0.0	0.04206152656308754
76	3846	0.044693627584244465	None	0.0	0.044693627584244465
76	3615	0.04732627725079401	None	0.0	0.04732627725079401
76	3893	0.025151115003939146	None	0.0	0.025151115003939146
76	3784	0.04858667820058426	None	0.06959033457902093	0.04858667820058426
76	3785	0.04434021586465812	None	0.0	0.04434021586465812
76	3688	0.05332970275530514	None	0.0	0.05332970275530514
76	3647	0.04873025694268823	None	0.0	0.04873025694268823
76	3738	0.046452221215317516	None	0.0	0.046452221215317516
76	3165	0.04316511802408629	None	0.0	0.04316511802408629
76	3897	0.0476689102030063	None	0.0	0.0476689102030063
76	3697	0.046929500833302655	None	0.004175503579304686	0.046929500833302655
76	3872	0.04024753412320683	None	0.0	0.04024753412320683
76	3673	0.042061892532397976	None	0.0	0.042061892532397976
76	3837	0.02654548695572203	None	0.0	0.02654548695572203
76	3812	0.04550543791610283	None	0.0	0.04550543791610283
76	3809	0.05209665544231561	None	0.0	0.05209665544231561
76	3605	0.05126836684966943	None	0.0	0.05126836684966943
76	3741	0.032877360196261717	None	0.0	0.032877360196261717
76	3895	0.04509061694311719	None	0.0	0.04509061694311719
76	3643	0.04244227032162947	None	0.0	0.04244227032162947
76	3698	0.04816401349221896	None	0.0	0.04816401349221896
76	3840	0.04932407399593086	None	0.0	0.04932407399593086
76	3775	0.04411662817476676	None	0.0	0.04411662817476676
76	3860	0.04770704339374837	None	0.0	0.04770704339374837
76	3759	0.03462647418065502	None	0.0	0.03462647418065502
76	3660	0.051731122376100114	None	0.06959033457902093	0.051731122376100114
76	3824	0.045018790029499295	None	0.0	0.045018790029499295
76	3830	0.03298532901284936	None	0.03002272530175948	0.03298532901284936
76	3863	0.04634778426594028	None	0.481605870207912	0.04634778426594028
76	3817	0.046321803311298336	None	0.0	0.046321803311298336
76	3573	0.04231694941407999	None	0.0	0.04231694941407999
76	3853	0.051506027516017426	None	0.0	0.051506027516017426
76	3636	0.05109249425063341	None	0.0	0.05109249425063341
76	3719	0.043088385428171096	None	0.00624385979448173	0.043088385428171096
76	3664	0.04975725673391999	None	0.0	0.04975725673391999
76	3487	0.05183512594254518	None	0.0	0.05183512594254518
76	3718	0.03529813305385506	None	0.009576605001965156	0.03529813305385506
30	1492	0.37320241097207296	0.37320241097207296	0.47451214650108753	0.37320241097207296
30	1564	0.4010907379015888	0.4010907379015888	0.4525691027847765	0.4010907379015888
30	1191	0.38372395905399725	0.38372395905399725	0.39923885077889987	0.38372395905399725
30	1599	0.36262238988153433	0.36262238988153433	0.390342415455702	0.36262238988153433
30	1301	0.40147205451953666	0.40147205451953666	0.47775810994000567	0.40147205451953666
30	1461	0.4621047187963801	0.4621047187963801	0.48756112846028615	0.4621047187963801
30	1543	0.3773120007075216	0.3773120007075216	0.38653061663129124	0.3773120007075216
30	1597	0.35347594445488095	0.35347594445488095	0.4007083826152451	0.35347594445488095
30	1562	0.6711966698240684	0.6711966698240684	0.9095961533415468	0.6711966698240684
30	1559	0.35893267984863725	0.35893267984863725	0.3889976887094057	0.35893267984863725
30	1577	0.3773786314127058	0.3773786314127058	0.387209186061954	0.3773786314127058
30	1497	0.3613520672215418	0.3613520672215418	0.449946089710658	0.3613520672215418
30	1415	0.39006140005201684	0.39006140005201684	0.4496273394266062	0.39006140005201684
30	1307	0.3694617567555008	0.3694617567555008	0.510540738472566	0.3694617567555008
30	1537	0.38281863417400974	0.38281863417400974	0.40170786666516	0.38281863417400974
30	1487	0.3795084971874737	0.3795084971874737	0.3795084971874737	0.3795084971874737
30	1551	0.369885526887085	0.369885526887085	0.4497366257536341	0.369885526887085
30	1292	0.49931143555853347	0.49931143555853347	0.510458630150711	0.49931143555853347
30	1435	0.47817342091611925	0.47817342091611925	0.5825427452830056	0.47817342091611925
30	1378	0.40274879331688085	0.40274879331688085	0.47463888793244313	0.40274879331688085
30	823	0.385862491063676	0.385862491063676	0.45713419160660623	0.385862491063676
30	1576	0.38372395905399725	0.38372395905399725	0.39923885077889987	0.38372395905399725
30	1556	0.28032676651536276	0.28032676651536276	0.3773436937511299	0.28032676651536276
30	1593	0.3795084971874737	0.3795084971874737	0.3795084971874737	0.3795084971874737
30	1291	0.377887196416603	0.377887196416603	0.3909057332192821	0.377887196416603
30	1498	0.4174441896044354	0.4174441896044354	0.4498156597019173	0.4174441896044354
30	1279	0.37955808673711544	0.37955808673711544	0.42451603303201757	0.37955808673711544
30	1468	0.41528814035017164	0.41528814035017164	0.46624439773721393	0.41528814035017164
30	1083	0.40147205451953666	0.40147205451953666	0.47775810994000567	0.40147205451953666
30	1261	0.40420286516081705	0.40420286516081705	0.40420286516081705	0.40420286516081705
30	1542	0.43905252942245765	0.43905252942245765	0.44088536213603086	0.43905252942245765
30	656	0.3773120007075216	0.3773120007075216	0.38653061663129124	0.3773120007075216
30	1384	0.3694612496183251	0.3694612496183251	0.37750051393095213	0.3694612496183251
30	1389	0.35480968794066536	0.35480968794066536	0.45365020066372813	0.35480968794066536
30	1563	0.33575393497627626	0.33575393497627626	0.3760726662712817	0.33575393497627626
30	1512	0.4375375544658716	0.4375375544658716	0.5072311621411123	0.4375375544658716
30	1545	0.45281304257753474	0.45281304257753474	0.49145547132019507	0.45281304257753474
30	1367	0.3494047170320979	0.3494047170320979	0.414865864112422	0.3494047170320979
30	1455	0.3795084971874737	0.3795084971874737	0.3795084971874737	0.3795084971874737
30	1536	0.4368630313293451	0.4368630313293451	0.4610922921750036	0.4368630313293451
30	1451	0.36597813649440175	0.36597813649440175	0.4514524883944239	0.36597813649440175
30	1459	0.37933740446820974	0.37933740446820974	0.3895878914181525	0.37933740446820974
30	1574	0.35866377189393717	0.35866377189393717	0.40456075627414584	0.35866377189393717
30	1454	0.40420286516081705	0.40420286516081705	0.40420286516081705	0.40420286516081705
30	1284	0.3286221796538023	0.3286221796538023	0.35875192238764686	0.3286221796538023
30	1485	0.4729224401037232	0.4729224401037232	0.5400398916919978	0.4729224401037232
30	1289	0.32574878532841645	0.32574878532841645	0.4213190629576995	0.32574878532841645
30	1518	0.39347567207527884	0.39347567207527884	0.5539833826801179	0.39347567207527884
30	1260	0.4368630313293451	0.4368630313293451	0.4610922921750036	0.4368630313293451
30	1233	0.3551746077145242	0.3551746077145242	0.3818764046544925	0.3551746077145242
30	1504	0.4729224401037232	0.4729224401037232	0.5400398916919978	0.4729224401037232
30	968	0.4162956865504042	0.4162956865504042	0.465202429683936	0.4162956865504042
30	1467	0.4169644222095517	0.4169644222095517	0.48456319129947084	0.4169644222095517
30	1329	0.4368630313293451	0.4368630313293451	0.4610922921750036	0.4368630313293451
30	1082	0.36346916371065563	0.36346916371065563	0.425701842734228	0.36346916371065563
30	1101	0.42624552158476636	0.42624552158476636	0.4950322468638997	0.42624552158476636
30	1403	0.5091262764970992	0.5091262764970992	0.6009055489586259	0.5091262764970992
30	925	0.46351691283844626	0.46351691283844626	0.5061202228650914	0.46351691283844626
30	990	0.40274879331688085	0.40274879331688085	0.47463888793244313	0.40274879331688085
30	1402	0.3779950366992798	0.3779950366992798	0.40080938307842684	0.3779950366992798
30	1583	0.28032676651536276	0.28032676651536276	0.3773436937511299	0.28032676651536276
30	1582	0.35139886262774545	0.35139886262774545	0.36405255142007215	0.35139886262774545
30	1493	0.3814150565045532	0.3814150565045532	0.4397191063831083	0.3814150565045532
30	1572	0.3589765094545356	0.3589765094545356	0.37124232371477733	0.3589765094545356
30	1580	0.3707328795326362	0.3707328795326362	0.43687666230925093	0.3707328795326362
30	1387	0.3966142099632242	0.3966142099632242	0.44049928849368125	0.3966142099632242
30	1401	0.3675179620132056	0.3675179620132056	0.4143987624747648	0.3675179620132056
30	1590	0.35480968794066536	0.35480968794066536	0.45365020066372813	0.35480968794066536
30	1030	0.37933740446820974	0.37933740446820974	0.3895878914181525	0.37933740446820974
30	1591	0.3707328795326362	0.3707328795326362	0.43687666230925093	0.3707328795326362
30	1558	0.47817342091611925	0.47817342091611925	0.5825427452830056	0.47817342091611925
30	1235	0.5779886926726112	0.5779886926726112	0.5884352779421762	0.5779886926726112
30	1490	0.3490325979330973	0.3490325979330973	0.4364361592474203	0.3490325979330973
30	466	0.3707328795326362	0.3707328795326362	0.43687666230925093	0.3707328795326362
30	1280	0.38372395905399725	0.38372395905399725	0.39923885077889987	0.38372395905399725
30	1365	0.3598755417728972	0.3598755417728972	0.40877644319914835	0.3598755417728972
30	1587	0.49590537073932933	0.49590537073932933	0.5160285438089665	0.49590537073932933
30	1182	0.45355498771138036	0.45355498771138036	0.49877368047050774	0.45355498771138036
30	1444	0.28032676651536276	0.28032676651536276	0.3773436937511299	0.28032676651536276
30	1520	0.39006140005201684	0.39006140005201684	0.4496273394266062	0.39006140005201684
30	1438	0.36262238988153433	0.36262238988153433	0.390342415455702	0.36262238988153433
30	1473	0.41185116099797103	0.41185116099797103	0.4489034695461581	0.41185116099797103
30	1586	0.5045068454464808	0.5045068454464808	0.5213066065172637	0.5045068454464808
30	1453	0.3913972965086513	0.3913972965086513	0.44107515436997585	0.3913972965086513
30	1596	0.3095182717710859	0.3095182717710859	0.3971821944736084	0.3095182717710859
30	1595	0.42002887810725487	0.42002887810725487	0.45262804863863193	0.42002887810725487
30	1594	0.3642629092831503	0.3642629092831503	0.4011159880363646	0.3642629092831503
30	1561	0.4031885153296897	0.4031885153296897	0.41090174936051527	0.4031885153296897
30	1516	0.6976993759233272	0.6976993759233272	0.7430533297426921	0.6976993759233272
30	1462	0.43869124806857707	0.43869124806857707	0.4580801041324749	0.43869124806857707
30	1555	0.3795084971874737	0.3795084971874737	0.3795084971874737	0.3795084971874737
30	1565	0.377887196416603	0.377887196416603	0.3909057332192821	0.377887196416603
30	1029	0.36262238988153433	0.36262238988153433	0.390342415455702	0.36262238988153433
30	1592	0.3608052201098618	0.3608052201098618	0.4106680413001773	0.3608052201098618
30	1584	0.44277234369009627	0.44277234369009627	0.5208578670114457	0.44277234369009627
30	1436	0.32326601802177174	0.32326601802177174	0.3965820179396394	0.32326601802177174
30	1104	0.5051592325071455	0.5051592325071455	0.568563358679377	0.5051592325071455
30	1411	0.4043383015724995	0.4043383015724995	0.45968446490609177	0.4043383015724995
30	1557	0.33551428145310475	0.33551428145310475	0.40032257195066034	0.33551428145310475
30	1494	0.5214669058202556	0.5214669058202556	0.5481315349375033	0.5214669058202556
139	6714	0.07198516214320239	None	0.0	0.07198516214320239
139	6435	0.07187891895932283	None	0.0	0.07187891895932283
139	6852	0.07084905776913307	None	0.0	0.07084905776913307
139	6899	0.06765675236747731	None	0.0	0.06765675236747731
139	6939	0.06995348209279052	None	0.0	0.06995348209279052
139	6807	0.0663608673929231	None	0.0	0.0663608673929231
139	7028	0.06744246828143897	None	0.0	0.06744246828143897
139	6976	0.07065802490668878	None	0.0	0.07065802490668878
139	6656	0.069906786394078	None	0.0	0.069906786394078
139	6846	0.06886062938684433	None	0.0	0.06886062938684433
139	6946	0.06824193166661793	None	0.0	0.06824193166661793
139	7043	0.07156713277965138	None	0.0	0.07156713277965138
139	6575	0.07291708064799192	None	0.0	0.07291708064799192
139	6454	0.07066467149308776	None	0.0	0.07066467149308776
139	6967	0.06994669145772878	None	0.0	0.06994669145772878
139	6981	0.07039190724613091	None	0.0	0.07039190724613091
139	6879	0.06782544178678891	None	0.0	0.06782544178678891
139	7045	0.06757528032769113	None	0.0	0.06757528032769113
139	6883	0.07055565943911433	None	0.0	0.07055565943911433
139	6841	0.0668176261805722	None	0.0	0.0668176261805722
139	6169	0.07292972490336433	None	0.0	0.07292972490336433
139	6746	0.07198405778539264	None	0.0	0.07198405778539264
139	7004	0.07221056764741195	None	0.0	0.07221056764741195
139	6854	0.06893421467895867	None	0.0	0.06893421467895867
139	6970	0.06722836244394467	None	0.0	0.06722836244394467
139	6507	0.07200302970340339	None	0.0	0.07200302970340339
139	6218	0.07238573868062376	None	0.0	0.07238573868062376
139	6573	0.07136813768140707	None	0.0	0.07136813768140707
139	7030	0.020522688395181708	None	0.36808187277878746	0.020522688395181708
139	6772	0.06980733546750927	None	0.0	0.06980733546750927
139	6860	0.0712399795063004	None	0.0	0.0712399795063004
139	6219	0.07063970942458431	None	0.0	0.07063970942458431
139	6979	0.07290428055329111	None	0.0	0.07290428055329111
139	6988	0.07050019682975968	None	0.0	0.07050019682975968
139	7015	0.03488137770687132	None	0.015760123782792408	0.03488137770687132
139	6844	0.0715560735323811	None	0.0	0.0715560735323811
139	5962	0.07118398263899381	None	0.0	0.07118398263899381
139	7048	0.059696256406093155	None	0.0	0.059696256406093155
139	6870	0.07137051323471462	None	0.0	0.07137051323471462
139	6699	0.07174568299067692	None	0.0	0.07174568299067692
139	6592	0.0725293056638865	None	0.0	0.0725293056638865
139	7008	0.07008296923048435	None	0.0	0.07008296923048435
139	6853	0.06916777402796769	None	0.0	0.06916777402796769
139	7050	0.03862569215646813	None	0.1143993051185821	0.03862569215646813
139	6626	0.07001635284013626	None	0.0	0.07001635284013626
139	6337	0.07065561986779216	None	0.0	0.07065561986779216
139	7010	0.007295927782617094	None	0.14838646616667467	0.007295927782617094
139	6999	0.06876284640440447	None	0.0	0.06876284640440447
139	6232	0.07063970942458431	None	0.0	0.07063970942458431
139	6888	0.06723102687378947	None	0.0	0.06723102687378947
139	7025	0.0659997553717828	None	0.0	0.0659997553717828
139	7024	0.06904862859702401	None	0.0	0.06904862859702401
139	6969	0.043782240173553956	None	0.0	0.043782240173553956
139	6643	0.06908851569224839	None	0.0	0.06908851569224839
139	7012	0.04697341876474002	None	0.1143993051185821	0.04697341876474002
139	5388	0.07126909332297961	None	0.0	0.07126909332297961
139	6520	0.07021434288501016	None	0.0	0.07021434288501016
139	6697	0.07471624667261585	None	0.0	0.07471624667261585
139	6891	0.06766355307198585	None	0.0	0.06766355307198585
139	6915	0.0705285996454496	None	0.0	0.0705285996454496
139	5064	0.07369353227434744	None	0.0	0.07369353227434744
139	6930	0.06936817509487542	None	0.0	0.06936817509487542
139	7000	0.07031177161976399	None	0.0	0.07031177161976399
139	6922	0.07050717985811915	None	0.0	0.07050717985811915
139	6798	0.07182340057466859	None	0.0	0.07182340057466859
139	6804	0.07259259083147221	None	0.0	0.07259259083147221
139	6978	0.06986881580889964	None	0.0	0.06986881580889964
139	6614	0.07299777003088401	None	0.0	0.07299777003088401
139	6816	0.06988734928844823	None	0.0	0.06988734928844823
139	7039	0.06726494360383255	None	0.29323677997888165	0.06726494360383255
139	6653	0.06826757571273753	None	0.0	0.06826757571273753
139	7006	0.007145015482390395	None	0.025387464105486424	0.007145015482390395
139	6968	0.07064472191960297	None	0.0	0.07064472191960297
139	6905	0.06729144454583559	None	0.0	0.06729144454583559
139	7033	0.06948459065435139	None	0.0	0.06948459065435139
139	6645	0.07388116452214667	None	0.0	0.07388116452214667
139	6953	0.0681714328599055	None	0.0	0.0681714328599055
139	6964	0.06910762098656546	None	0.0	0.06910762098656546
139	7049	0.06728953986958307	None	0.0	0.06728953986958307
139	7047	0.06672531926899691	None	0.0	0.06672531926899691
139	6906	0.06900159881158484	None	0.0	0.06900159881158484
139	6859	0.0702362018873012	None	0.0	0.0702362018873012
139	6801	0.07048438706958111	None	0.0	0.07048438706958111
139	6972	0.07094545634009752	None	0.0	0.07094545634009752
139	6997	0.06927814066993439	None	0.0	0.06927814066993439
139	7005	0.040611613229083916	None	0.1113319833286377	0.040611613229083916
139	6026	0.0718974449828211	None	0.0	0.0718974449828211
139	6966	0.07191862643011868	None	0.0	0.07191862643011868
139	7036	0.07310969538959844	None	0.0	0.07310969538959844
139	6743	0.068422310738621	None	0.0	0.068422310738621
139	6829	0.06841657079741706	None	0.0	0.06841657079741706
139	7003	0.06761076782439483	None	0.0	0.06761076782439483
139	6818	0.06995775323335582	None	0.0	0.06995775323335582
139	6918	0.07442809529504231	None	0.0	0.07442809529504231
139	6392	0.06996219849232649	None	0.0	0.06996219849232649
139	7035	0.07043728242258504	None	0.0	0.07043728242258504
139	6812	0.07019478456661517	None	0.0	0.07019478456661517
139	7018	0.06530538710004101	None	0.0	0.06530538710004101
139	6240	0.07171016198811257	None	0.0	0.07171016198811257
139	5955	0.06987151523082173	None	0.0	0.06987151523082173
71	3569	0.029089343334840218	None	0.0	0.029089343334840218
71	3446	0.016024685294327868	None	0.020697393372535598	0.016024685294327868
71	3479	0.012637421281571814	None	0.020697393372535598	0.012637421281571814
71	3417	0.009754027788491555	None	0.033362155507795484	0.009754027788491555
71	3480	0.03948111430408302	None	0.0	0.03948111430408302
71	3559	0.027217291344092676	None	0.0	0.027217291344092676
71	3624	0.04366876443183023	None	0.0	0.04366876443183023
71	3448	0.015638731798595	None	0.025871741715669493	0.015638731798595
71	3484	0.03642311926120805	None	0.0	0.03642311926120805
71	3607	0.016845726978665293	None	0.0	0.016845726978665293
71	3618	0.051064804583879936	None	0.0	0.051064804583879936
71	3457	0.03227010857375455	None	0.0	0.03227010857375455
71	3509	0.01915541369089507	None	0.07502254808537315	0.01915541369089507
71	3527	0.02507129588266312	None	0.14445162743588108	0.02507129588266312
71	3550	0.04605846209526456	None	0.0	0.04605846209526456
71	3634	0.003327678436894185	None	0.14063599627825815	0.003327678436894185
71	3611	0.039482835999195914	None	0.0	0.039482835999195914
71	3637	0.010980353319372539	None	0.7085213158840675	0.010980353319372539
71	3478	0.02677214501598288	None	0.0	0.02677214501598288
71	3459	0.012849298546620667	None	0.025871741715669493	0.012849298546620667
71	3533	0.002404934791454851	None	0.019045094360500888	0.002404934791454851
71	3531	0.04483021237334868	None	0.0	0.04483021237334868
71	3601	0.026949305989610744	None	0.027697395497649945	0.026949305989610744
71	3649	0.04793853320111479	None	0.0	0.04793853320111479
71	3440	0.04363404054965332	None	0.0	0.04363404054965332
71	3563	0.01185116215002253	None	0.18631295385837315	0.01185116215002253
71	3577	0.03986310844942269	None	0.0	0.03986310844942269
71	3575	0.029583452878349167	None	0.0	0.029583452878349167
71	3408	0.037327794098381474	None	0.0	0.037327794098381474
71	3596	0.04123527946215222	None	0.0	0.04123527946215222
71	3621	0.025530643178660713	None	0.0	0.025530643178660713
71	3393	0.04353886171289034	None	0.0	0.04353886171289034
71	3645	0.04300086618695429	None	0.722295164463294	0.04300086618695429
71	3522	0.04747984300922994	None	0.0	0.04747984300922994
71	3635	0.013435661435248955	None	0.13650016606206392	0.013435661435248955
71	3590	0.04531181251623159	None	0.0	0.04531181251623159
71	3609	0.016384449695390723	None	0.019045094360500888	0.016384449695390723
71	3581	0.024648369965942683	None	0.007939565706076627	0.024648369965942683
71	3490	0.013977935478477968	None	0.1374031717742854	0.013977935478477968
71	3570	0.02841035506082238	None	0.027697395497649945	0.02841035506082238
71	3641	0.04026292462171795	None	0.0	0.04026292462171795
71	3554	0.015555373479409019	None	0.006966209096107017	0.015555373479409019
71	3642	0.005293812680171176	None	0.14445162743588108	0.005293812680171176
71	3273	0.023723093517493632	None	0.07910025144924213	0.023723093517493632
71	3500	0.010127604211234414	None	0.033362155507795484	0.010127604211234414
71	3538	0.026547515008396718	None	0.007939565706076627	0.026547515008396718
71	3549	0.011872132867953045	None	0.025871741715669493	0.011872132867953045
71	3516	0.03618033020514096	None	0.0	0.03618033020514096
71	3648	0.03671238517785831	None	0.0	0.03671238517785831
71	3387	0.016376274957723095	None	0.025871741715669493	0.016376274957723095
71	3502	0.02846375291350029	None	0.0	0.02846375291350029
71	3413	0.007807435852455964	None	0.1175698407509013	0.007807435852455964
71	3623	0.028618442695737344	None	0.006966209096107017	0.028618442695737344
71	3145	0.02870649302872287	None	0.0	0.02870649302872287
71	3646	0.008095551910760276	None	0.5677087809919142	0.008095551910760276
71	3620	0.028780295755176995	None	0.0	0.028780295755176995
71	3436	0.03953899232998775	None	0.0	0.03953899232998775
71	3614	0.02581035918832407	None	0.0	0.02581035918832407
71	3470	0.04389370324285303	None	0.0	0.04389370324285303
71	3640	0.031321800082769795	None	0.0	0.031321800082769795
71	3337	0.03719459411012222	None	0.0	0.03719459411012222
71	3409	0.04597944320099544	None	0.0	0.04597944320099544
71	3615	0.04732627725079401	None	0.0	0.04732627725079401
71	3395	0.008518553825027095	None	0.027801796256496238	0.008518553825027095
71	3587	0.02740036563206054	None	0.0	0.02740036563206054
71	3647	0.04873025694268823	None	0.0	0.04873025694268823
71	3165	0.04316511802408629	None	0.0	0.04316511802408629
71	3616	0.02668879217619443	None	0.0	0.02668879217619443
71	3593	0.01501949506374843	None	0.020697393372535598	0.01501949506374843
71	3638	0.04642902094861272	None	0.0	0.04642902094861272
71	3442	0.013892917302697877	None	0.12650619350809694	0.013892917302697877
71	3386	0.028397673802868784	None	0.0	0.028397673802868784
71	3576	0.027252764165921265	None	0.0	0.027252764165921265
71	3456	0.038859415593374275	None	0.0	0.038859415593374275
71	3631	0.024462708592800995	None	0.0	0.024462708592800995
71	3565	0.026612295063179806	None	0.0	0.026612295063179806
71	3397	0.006264543513234893	None	0.4346004061388252	0.006264543513234893
71	3630	0.05166621173460067	None	0.0	0.05166621173460067
71	3568	0.044629464705575925	None	0.0	0.044629464705575925
71	3605	0.05126836684966943	None	0.0	0.05126836684966943
71	3424	0.045491188050665356	None	0.0	0.045491188050665356
71	3540	0.025359757845011124	None	0.0	0.025359757845011124
71	3643	0.04244227032162947	None	0.0	0.04244227032162947
71	3610	0.026434845452365744	None	0.0	0.026434845452365744
71	3592	0.008274279884084619	None	0.13650016606206392	0.008274279884084619
71	3617	0.02660093764211323	None	0.0	0.02660093764211323
71	3492	0.02711338514188133	None	0.0	0.02711338514188133
71	3475	0.015486199658529435	None	0.020697393372535598	0.015486199658529435
71	3560	0.024357473416403975	None	0.0	0.024357473416403975
71	3598	0.026964558346271945	None	0.0	0.026964558346271945
71	3353	0.028150433981138534	None	0.0	0.028150433981138534
71	3528	0.025056325046806723	None	0.0	0.025056325046806723
71	3546	0.0270572223869982	None	0.0	0.0270572223869982
71	3573	0.04231694941407999	None	0.0	0.04231694941407999
71	3636	0.05109249425063341	None	0.0	0.05109249425063341
71	3552	0.02524506306660106	None	0.0	0.02524506306660106
71	3574	0.04557197190340906	None	0.0	0.04557197190340906
71	3585	0.04395712055302558	None	0.0	0.04395712055302558
71	3619	0.012624471901242931	None	0.12247951402570205	0.012624471901242931
71	3487	0.05183512594254518	None	0.0	0.05183512594254518
54	2640	4.940326243380408e-06	None	0.43458855999591917	4.940326243380408e-06
54	2671	0.00032859330663483115	None	0.28638671368263	0.00032859330663483115
54	2800	0.00045025012461307156	None	0.23315568745551216	0.00045025012461307156
54	2785	-0.0002000979981455632	None	0.4089585027956303	-0.0002000979981455632
54	2723	0.0029504484667528755	None	0.11017835949150194	0.0029504484667528755
54	2576	1.5829751684347908e-05	None	0.25222261375004495	1.5829751684347908e-05
54	2710	5.0926105298209964e-05	None	0.23937149344093198	5.0926105298209964e-05
54	2771	3.777386861337445e-06	None	0.5705099885881458	3.777386861337445e-06
54	2707	0.006674801839240082	None	0.10827681807229354	0.006674801839240082
54	2681	0.00035165045644715943	None	0.3709182849777379	0.00035165045644715943
54	2651	1.0322943737074715e-05	None	0.31072998810105923	1.0322943737074715e-05
54	2703	5.4426601309676526e-06	None	0.2571085828523671	5.4426601309676526e-06
54	2625	0.003988122978339856	None	0.06213145183294868	0.003988122978339856
54	2724	2.261116311752044e-05	None	0.25222261375004495	2.261116311752044e-05
54	2676	0.003530165954730685	None	0.06213145183294868	0.003530165954730685
54	2758	-7.5344645116257525e-06	None	0.23993307400368735	-7.5344645116257525e-06
54	2748	0.00013793525471611588	None	0.2743332675312776	0.00013793525471611588
54	2631	6.332228965327844e-09	None	0.49752987051865877	6.332228965327844e-09
54	2597	0.0006424599265249617	None	0.1698278579190092	0.0006424599265249617
54	2628	0.0006062782109176692	None	0.23837150192934803	0.0006062782109176692
54	2719	0.00028805893331452934	None	0.23937149344093198	0.00028805893331452934
54	2768	0.0002752829437960385	None	0.23937149344093198	0.0002752829437960385
54	2690	0.0007722870614474586	None	0.35445943570491667	0.0007722870614474586
54	2664	-4.368094530608243e-06	None	0.2975625854311262	-4.368094530608243e-06
54	2607	0.0001734850766721758	None	0.39503294459346117	0.0001734850766721758
54	2715	0.00015025373105873873	None	0.39049498455653736	0.00015025373105873873
54	2635	-3.771669353799906e-10	None	0.47453403224859525	-3.771669353799906e-10
54	2730	0.00020106265186626532	None	0.30668271001487757	0.00020106265186626532
54	2755	0.00012721650941324125	None	0.3491453310277729	0.00012721650941324125
54	2767	2.775457743152332e-05	None	0.21385893469011438	2.775457743152332e-05
54	2660	2.9756839502684756e-05	None	0.21385893469011438	2.9756839502684756e-05
54	2606	1.0359292243005073e-05	None	0.31072998810105923	1.0359292243005073e-05
54	2752	-3.776747234834075e-09	None	0.47453403224859525	-3.776747234834075e-09
54	2775	7.3880092650061475e-09	None	0.4014888164525293	7.3880092650061475e-09
54	2766	0.004956673661601015	None	0.11586702957648384	0.004956673661601015
54	2765	0.004313265146288872	None	0.11017835949150194	0.004313265146288872
54	2605	0.007850105451490926	None	0.23703003750563542	0.007850105451490926
54	2778	0.0006359913808933017	None	0.1698278579190092	0.0006359913808933017
54	2718	0.0009669369010589129	None	0.2283829130000114	0.0009669369010589129
54	2636	1.723660052590805e-07	None	0.4175300930942303	1.723660052590805e-07
54	2666	-1.793500330921828e-08	None	0.4268492018866129	-1.793500330921828e-08
54	2732	0.00012664292962525874	None	0.4561950915974394	0.00012664292962525874
54	2791	8.629197497706945e-05	None	0.27232335348658543	8.629197497706945e-05
54	2656	0.00570440023498813	None	0.3521636984625642	0.00570440023498813
54	2712	0.0056110998861073754	None	0.2916834693782764	0.0056110998861073754
54	2686	1.1057224098814053e-07	None	0.5705099885881458	1.1057224098814053e-07
54	2661	-8.14373397586851e-06	None	0.28060737022759547	-8.14373397586851e-06
54	2799	0.0019688734292940117	None	0.06213145183294868	0.0019688734292940117
54	2794	-0.00012355809387972792	None	0.3916472660580642	-0.00012355809387972792
54	2578	0.013177969167605299	None	0.2954379923815674	0.013177969167605299
54	2783	0.0003548841894006976	None	0.23315568745551216	0.0003548841894006976
54	2680	0.0008165899283807956	None	0.2268315548256404	0.0008165899283807956
54	2647	0.00749840365191994	None	0.30964691511562703	0.00749840365191994
54	2711	0.0010243037849643052	None	0.24401457129421456	0.0010243037849643052
54	2797	0.00026400557625938726	None	0.33541888359542393	0.00026400557625938726
54	2780	0.0005875145126936891	None	0.24401457129421456	0.0005875145126936891
54	2649	1.9581637372260925e-08	None	0.36540615725715625	1.9581637372260925e-08
54	2725	7.82011174413529e-05	None	0.39503294459346117	7.82011174413529e-05
54	2620	0.0007018390600426859	None	0.1698278579190092	0.0007018390600426859
54	2709	0.0007477303495987871	None	0.32935079756947655	0.0007477303495987871
54	2575	3.3951910549165615e-05	None	0.5443596608966211	3.3951910549165615e-05
54	2685	0.006615737442618751	None	0.08200931586898949	0.006615737442618751
54	2795	0.0010426574099076204	None	0.7188612933565127	0.0010426574099076204
54	2692	0.00032526688720457847	None	0.33541888359542393	0.00032526688720457847
54	2744	-9.519496445643593e-10	None	0.4520530527581794	-9.519496445643593e-10
54	2769	0.006301495324903177	None	0.08200931586898949	0.006301495324903177
54	2750	0.00013077905362196288	None	0.23837150192934803	0.00013077905362196288
54	2721	0.00022659210376560872	None	0.23937149344093198	0.00022659210376560872
54	2779	0.0002865320381091012	None	0.4153003424257026	0.0002865320381091012
54	2698	-1.53968018740931e-06	None	0.3563435438587202	-1.53968018740931e-06
54	2654	0.0004169255397517388	None	0.23837150192934803	0.0004169255397517388
54	2793	0.002426120374796334	None	0.3300246214705781	0.002426120374796334
54	2599	0.005540430562422545	None	0.24421254702110856	0.005540430562422545
54	2657	-4.625117496304585e-08	None	0.6281653552156747	-4.625117496304585e-08
54	2747	4.233776059886622e-05	None	0.21385893469011438	4.233776059886622e-05
54	2763	4.086849936508882e-09	None	0.5683600415959064	4.086849936508882e-09
54	2784	7.060141752134793e-06	None	0.2571085828523671	7.060141752134793e-06
54	2652	0.0006975922713777693	None	0.1698278579190092	0.0006975922713777693
54	2679	-9.544714163113037e-09	None	0.4175300930942303	-9.544714163113037e-09
54	2735	0.0004940837913249216	None	0.3243348210951934	0.0004940837913249216
54	2753	4.532921510744894e-05	None	0.25222261375004495	4.532921510744894e-05
54	2773	0.0009314860066859808	None	0.24465104336381552	0.0009314860066859808
54	2634	0.002026928747645571	None	0.08200931586898949	0.002026928747645571
54	2761	0.001212325418108919	None	0.32161270218665317	0.001212325418108919
54	2630	5.865226570640351e-07	None	0.44087639461130124	5.865226570640351e-07
54	2638	3.948153169375921e-08	None	0.6515277593452035	3.948153169375921e-08
54	2792	0.003268180947711188	None	0.2548197678595025	0.003268180947711188
54	2591	-1.3275913089597967e-07	None	0.4014888164525293	-1.3275913089597967e-07
54	2743	0.00020390718999155593	None	0.2976345462291635	0.00020390718999155593
54	2787	0.00015160462630631563	None	0.41381903813874654	0.00015160462630631563
54	2695	7.059901517631382e-06	None	0.2571085828523671	7.059901517631382e-06
54	2668	0.00012962019848110882	None	0.41501294027770913	0.00012962019848110882
54	2696	0.0008329508760864633	None	0.24401457129421456	0.0008329508760864633
54	2731	0.00017156994953303697	None	0.5016405618540839	0.00017156994953303697
54	2760	0.0032057070110193724	None	0.19288266610393595	0.0032057070110193724
54	2562	0.0002706798861704704	None	0.30668271001487757	0.0002706798861704704
54	2583	0.00012086422835924684	None	0.23937149344093198	0.00012086422835924684
54	2650	0.0006839557944612962	None	0.23315568745551216	0.0006839557944612962
54	2667	0.001984165537063664	None	0.18175902667915209	0.001984165537063664
54	2796	0.000818335172597712	None	0.2283829130000114	0.000818335172597712
108	5469	0.06585547856682125	None	0.0	0.06585547856682125
108	5441	0.06484681552522151	None	0.0	0.06484681552522151
108	5435	0.07166766636012431	None	0.0	0.07166766636012431
108	5434	0.06430500741823945	None	0.0	0.06430500741823945
108	5490	0.06511061310567526	None	0.0	0.06511061310567526
108	5328	0.07018260567247245	None	0.0	0.07018260567247245
108	5463	0.03270521794815731	None	0.38853847793192803	0.03270521794815731
108	5476	0.06624150626828397	None	0.0	0.06624150626828397
108	5479	0.06855747243125901	None	0.0	0.06855747243125901
108	5018	0.06887239367160218	None	0.0	0.06887239367160218
108	5326	0.0664824769726466	None	0.0	0.0664824769726466
108	5461	0.06689189772872729	None	0.0	0.06689189772872729
108	5498	0.06319980473967171	None	0.0	0.06319980473967171
108	5440	0.06562685928249479	None	0.0	0.06562685928249479
108	5457	0.06706477950045478	None	0.0	0.06706477950045478
108	5289	0.06886429823932012	None	0.0	0.06886429823932012
108	5414	0.06125922789385402	None	0.0	0.06125922789385402
108	5368	0.06618691360906064	None	0.0	0.06618691360906064
108	5487	0.06428030551310206	None	0.0	0.06428030551310206
108	5396	0.07014879902934802	None	0.0	0.07014879902934802
108	5352	0.06496797439103551	None	0.0	0.06496797439103551
108	5495	0.06841848428750176	None	0.0	0.06841848428750176
108	5500	0.04517712298320127	None	0.0	0.04517712298320127
108	5286	0.06945139899243508	None	0.0	0.06945139899243508
108	5320	0.06914941966744306	None	0.0	0.06914941966744306
108	4982	0.06816859069111969	None	0.0	0.06816859069111969
108	4527	0.06486310764077731	None	0.3456352287169498	0.06486310764077731
108	5417	0.06395477209238255	None	0.0	0.06395477209238255
108	5471	0.06411987289442957	None	0.0	0.06411987289442957
108	5323	0.06568495203481908	None	0.0	0.06568495203481908
108	5374	0.06947537266226719	None	0.0	0.06947537266226719
108	5482	0.06965587068937153	None	0.0	0.06965587068937153
108	5315	0.06899132051160303	None	0.0	0.06899132051160303
108	5384	0.07043770947247681	None	0.0	0.07043770947247681
108	5341	0.06442608487805816	None	0.0	0.06442608487805816
108	5381	0.06618795261326137	None	0.0	0.06618795261326137
108	5084	0.06706999985152005	None	0.0	0.06706999985152005
108	5484	0.06343724807136528	None	0.0	0.06343724807136528
108	5338	0.06847888162181735	None	0.0	0.06847888162181735
108	5333	0.06856175301388234	None	0.0	0.06856175301388234
108	5253	0.06680126388738847	None	0.0	0.06680126388738847
108	5019	0.06898165840496671	None	0.0	0.06898165840496671
108	5197	0.06684904988409507	None	0.0	0.06684904988409507
108	5267	0.06977766637510774	None	0.0	0.06977766637510774
108	5192	0.06947497731285354	None	0.0	0.06947497731285354
108	5445	0.06660134952459384	None	0.0	0.06660134952459384
108	5355	0.07011238248778988	None	0.0	0.07011238248778988
108	5278	0.06496700610871688	None	0.0	0.06496700610871688
108	5491	0.0668226940682842	None	0.0	0.0668226940682842
108	5346	0.06956844791729083	None	0.0	0.06956844791729083
108	5337	0.06694380170342534	None	0.0	0.06694380170342534
108	5388	0.07126909332297961	None	0.0	0.07126909332297961
108	5402	0.06741213790244659	None	0.0	0.06741213790244659
108	5488	0.06351376782715157	None	0.0	0.06351376782715157
108	5361	0.06522693678760823	None	0.0	0.06522693678760823
108	5064	0.07369353227434744	None	0.0	0.07369353227434744
108	5483	0.06948871563741509	None	0.0	0.06948871563741509
108	5214	0.06482798479924276	None	0.0	0.06482798479924276
108	5427	0.06548419193849195	None	0.0	0.06548419193849195
108	5191	0.06789639457394755	None	0.0	0.06789639457394755
108	5164	0.06709036001211013	None	0.0	0.06709036001211013
108	4996	0.06849998498059869	None	0.0	0.06849998498059869
108	5070	0.06408593108043471	None	0.0	0.06408593108043471
108	5405	0.06610843175210931	None	0.0	0.06610843175210931
108	5437	0.06705100529377754	None	0.0	0.06705100529377754
108	5195	0.06691325390618307	None	0.0	0.06691325390618307
108	5392	0.06444808824903525	None	0.0	0.06444808824903525
108	5462	0.06841848428750176	None	0.0	0.06841848428750176
108	5332	0.065453723601074	None	0.0	0.065453723601074
108	5452	0.04087768472049006	None	0.15602600719950394	0.04087768472049006
108	5412	0.06910006598828115	None	0.0	0.06910006598828115
108	5421	0.03972739071018475	None	0.15708811365563333	0.03972739071018475
108	5246	0.06971999243086499	None	0.0	0.06971999243086499
108	5273	0.06902455233192491	None	0.0	0.06902455233192491
108	5477	0.06465032711945476	None	0.0	0.06465032711945476
108	5239	0.06986086579776027	None	0.0	0.06986086579776027
108	5436	0.0676534938375847	None	0.0	0.0676534938375847
108	5460	0.06728967955418116	None	0.0	0.06728967955418116
108	5365	0.06308763996169658	None	0.0	0.06308763996169658
108	5357	0.05356034599793509	None	0.0	0.05356034599793509
108	5458	0.0686864714338081	None	0.0	0.0686864714338081
108	5499	0.06697286270096248	None	0.0	0.06697286270096248
108	5035	0.06684042297208292	None	0.0	0.06684042297208292
108	5496	0.06432066655356422	None	0.0	0.06432066655356422
108	5468	0.06292194310126918	None	0.0	0.06292194310126918
108	5282	0.06402831342105814	None	0.0	0.06402831342105814
108	5486	0.06351748238398723	None	0.0	0.06351748238398723
108	5439	0.06757528032769113	None	0.0	0.06757528032769113
108	5359	0.06674522342170529	None	0.0	0.06674522342170529
108	5419	0.06930635470187704	None	0.0	0.06930635470187704
108	4990	0.067375130184165	None	0.0	0.067375130184165
108	5444	0.06581447442486688	None	0.0	0.06581447442486688
108	5456	0.06485350740498604	None	0.0	0.06485350740498604
108	5229	0.06945139899243508	None	0.0	0.06945139899243508
108	5270	0.06964668018465621	None	0.0	0.06964668018465621
108	5489	0.06582282377826774	None	0.0	0.06582282377826774
108	5406	0.06933934132532539	None	0.0	0.06933934132532539
108	5481	0.06648083779835944	None	0.0	0.06648083779835944
108	5446	0.06331715808408124	None	0.0	0.06331715808408124
108	5473	0.06603545188871228	None	0.0	0.06603545188871228
34	1604	0.4043412978037229	0.4043412978037229	0.44126916481933864	0.4043412978037229
34	1751	0.3587171325130634	0.3587171325130634	0.47380876322039905	0.3587171325130634
34	1606	0.34245010259118036	0.34245010259118036	0.37808161797413425	0.34245010259118036
34	1625	0.4333908735327772	0.4333908735327772	0.4783201756152019	0.4333908735327772
34	1676	0.46592615093908984	0.46592615093908984	0.5133677846239848	0.46592615093908984
34	1301	0.4333908735327772	0.4333908735327772	0.4783201756152019	0.4333908735327772
34	1461	0.437630769746902	0.437630769746902	0.4728838987269411	0.437630769746902
34	1783	0.3608027598182784	0.3608027598182784	0.3740000633922101	0.3608027598182784
34	1629	0.5152114646362675	0.5152114646362675	0.5185200559552222	0.5152114646362675
34	1756	0.46592615093908984	0.46592615093908984	0.5133677846239848	0.46592615093908984
34	1784	0.363388556341205	0.363388556341205	0.4279669017544695	0.363388556341205
34	1559	0.2967180070245625	0.2967180070245625	0.3755345551810852	0.2967180070245625
34	1772	0.34111839875665056	0.34111839875665056	0.435771677199419	0.34111839875665056
34	1790	0.35861844800931025	0.35861844800931025	0.43238496809760874	0.35861844800931025
34	1793	0.4167193371134411	0.4167193371134411	0.481812704365791	0.4167193371134411
34	1759	0.3722590884245011	0.3722590884245011	0.4539062229453464	0.3722590884245011
34	1767	0.49092948897262867	0.49092948897262867	0.5833908076462733	0.49092948897262867
34	1775	0.2967180070245625	0.2967180070245625	0.3755345551810852	0.2967180070245625
34	1605	0.34111839875665056	0.34111839875665056	0.435771677199419	0.34111839875665056
34	1688	0.41821205677707657	0.41821205677707657	0.4383545323968253	0.41821205677707657
34	1630	0.46720880065390513	0.46720880065390513	0.6587515323920567	0.46720880065390513
34	1714	0.40214368622835545	0.40214368622835545	0.44688439183224327	0.40214368622835545
34	823	0.39819887085783595	0.39819887085783595	0.4933173129570987	0.39819887085783595
34	1666	0.38941555673358347	0.38941555673358347	0.47042376063135566	0.38941555673358347
34	1556	0.3640730446651731	0.3640730446651731	0.5279670456424863	0.3640730446651731
34	1616	0.38980390992336733	0.38980390992336733	0.48618407672102093	0.38980390992336733
34	1662	0.43453867289940096	0.43453867289940096	0.4919705823149683	0.43453867289940096
34	1279	0.3829819872038232	0.3829819872038232	0.48389448441795313	0.3829819872038232
34	1468	0.3847395533863798	0.3847395533863798	0.41198884404838737	0.3847395533863798
34	1727	0.3720003198221388	0.3720003198221388	0.42989247178806245	0.3720003198221388
34	1542	0.37475980572331835	0.37475980572331835	0.4083340923108659	0.37475980572331835
34	1687	0.40563211204593747	0.40563211204593747	0.47259171892549956	0.40563211204593747
34	1684	0.41448290058498305	0.41448290058498305	0.503571773887573	0.41448290058498305
34	1770	0.38614267155555954	0.38614267155555954	0.48149259037128306	0.38614267155555954
34	1545	0.43275484753054777	0.43275484753054777	0.44321982750922	0.43275484753054777
34	1724	0.5254836033168466	0.5254836033168466	0.5501825415145272	0.5254836033168466
34	1722	0.39660287713219233	0.39660287713219233	0.4249248536446343	0.39660287713219233
34	1746	0.463922352981042	0.463922352981042	0.5206848830776786	0.463922352981042
34	1763	0.36783578148580204	0.36783578148580204	0.37500130258317893	0.36783578148580204
34	1603	0.47895916677873657	0.47895916677873657	0.5572637216263077	0.47895916677873657
34	1799	0.34111839875665056	0.34111839875665056	0.435771677199419	0.34111839875665056
34	1692	0.3841583781516936	0.3841583781516936	0.42591334002173487	0.3841583781516936
34	1757	0.3508351649218538	0.3508351649218538	0.3792279134217589	0.3508351649218538
34	1736	0.4722174089872496	0.4722174089872496	0.503187120426074	0.4722174089872496
34	1467	0.32215466704899703	0.32215466704899703	0.36861407760398823	0.32215466704899703
34	1659	0.4413331309259828	0.4413331309259828	0.4413331309259828	0.4413331309259828
34	1690	0.4064877710658549	0.4064877710658549	0.41332647505160586	0.4064877710658549
34	925	0.3736829642887858	0.3736829642887858	0.43327156454249327	0.3736829642887858
34	1701	0.4288882541827503	0.4288882541827503	0.45297965004002033	0.4288882541827503
34	1675	0.4106820261118247	0.4106820261118247	0.5099516936431778	0.4106820261118247
34	1493	0.4363503351553149	0.4363503351553149	0.5045887862125038	0.4363503351553149
34	1758	0.3808092041205116	0.3808092041205116	0.41507614504329665	0.3808092041205116
34	1789	0.3864798274314346	0.3864798274314346	0.4051706328568918	0.3864798274314346
34	1740	0.38477653977129883	0.38477653977129883	0.5979678024858224	0.38477653977129883
34	1796	0.41821205677707657	0.41821205677707657	0.4383545323968253	0.41821205677707657
34	1697	0.38270675426484335	0.38270675426484335	0.4152417804773812	0.38270675426484335
34	1706	0.3736829642887858	0.3736829642887858	0.43327156454249327	0.3736829642887858
34	1785	0.3736829642887858	0.3736829642887858	0.43327156454249327	0.3736829642887858
34	1792	0.2781007615494757	0.2781007615494757	0.41371313589052594	0.2781007615494757
34	1735	0.40292672239705285	0.40292672239705285	0.46883808720981285	0.40292672239705285
34	1686	0.4315019489765789	0.4315019489765789	0.484326333180519	0.4315019489765789
34	1782	0.35185865830168783	0.35185865830168783	0.41655882144762674	0.35185865830168783
34	1705	0.29596967091306936	0.29596967091306936	0.5169281832552031	0.29596967091306936
34	1670	0.431916316698432	0.431916316698432	0.44658735485618567	0.431916316698432
34	1795	0.35843502032048136	0.35843502032048136	0.3776549009299803	0.35843502032048136
34	1786	0.0	0.0	0.1547743613210403	0.0
34	1794	0.3689213890035189	0.3689213890035189	0.47682333181147135	0.3689213890035189
34	1739	0.40292672239705285	0.40292672239705285	0.46883808720981285	0.40292672239705285
34	1798	0.41262342486543646	0.41262342486543646	0.5149308564131988	0.41262342486543646
34	1691	0.4279419392685342	0.4279419392685342	0.4358841967306045	0.4279419392685342
34	1788	0.36109339055715034	0.36109339055715034	0.43082378090695805	0.36109339055715034
34	1771	0.35185865830168783	0.35185865830168783	0.41655882144762674	0.35185865830168783
34	1703	0.4288882541827503	0.4288882541827503	0.45297965004002033	0.4288882541827503
34	1713	0.375349653526736	0.375349653526736	0.49656603216683026	0.375349653526736
34	1730	0.4901220367483193	0.4901220367483193	0.7050010266537391	0.4901220367483193
34	1707	0.31643378836566327	0.31643378836566327	0.4070526245381155	0.31643378836566327
34	1753	0.3021383283667568	0.3021383283667568	0.41651190035935837	0.3021383283667568
34	1473	0.422376795062193	0.422376795062193	0.4786524464695331	0.422376795062193
34	1729	0.32331866697910194	0.32331866697910194	0.4667895478590727	0.32331866697910194
34	1595	0.3608027598182784	0.3608027598182784	0.3740000633922101	0.3608027598182784
34	1768	0.48490623432598967	0.48490623432598967	0.5002464678977643	0.48490623432598967
34	1614	0.4281094316917481	0.4281094316917481	0.5175450932241622	0.4281094316917481
34	1561	0.36783578148580204	0.36783578148580204	0.37500130258317893	0.36783578148580204
34	1657	0.4737335423298334	0.4737335423298334	0.5130444990641115	0.4737335423298334
34	1516	0.5005843965956467	0.5005843965956467	0.5048989329059399	0.5005843965956467
34	1800	0.38270675426484335	0.38270675426484335	0.4152417804773812	0.38270675426484335
34	1777	0.37475980572331835	0.37475980572331835	0.4083340923108659	0.37475980572331835
34	1725	0.431916316698432	0.431916316698432	0.44658735485618567	0.431916316698432
34	1652	0.41262342486543646	0.41262342486543646	0.5149308564131988	0.41262342486543646
34	1654	0.431916316698432	0.431916316698432	0.44658735485618567	0.431916316698432
34	1635	0.4106820261118247	0.4106820261118247	0.5099516936431778	0.4106820261118247
34	1640	0.3768184168736453	0.3768184168736453	0.4566564208492596	0.3768184168736453
34	1584	0.4085418820377873	0.4085418820377873	0.46155008057981145	0.4085418820377873
34	1749	0.4639803120676092	0.4639803120676092	0.5149027467735262	0.4639803120676092
34	1709	0.3668231765123112	0.3668231765123112	0.39450383765443675	0.3668231765123112
34	1104	0.40214368622835545	0.40214368622835545	0.44688439183224327	0.40214368622835545
34	1602	0.3808092041205116	0.3808092041205116	0.41507614504329665	0.3808092041205116
34	1628	0.3307348203268806	0.3307348203268806	0.3925527129005941	0.3307348203268806
34	1762	0.0	0.0	0.1547743613210403	0.0
34	1494	0.41448290058498305	0.41448290058498305	0.503571773887573	0.41448290058498305
0	67	0.578087979474868	0.578087979474868	0.578087979474868	0.578087979474868
0	78	0.5467838815257446	0.5467838815257446	0.5467838815257446	0.5467838815257446
0	27	0.4154909789607316	0.4154909789607316	0.4154909789607316	0.4154909789607316
0	40	0.28575702732105007	0.28575702732105007	0.28575702732105007	0.28575702732105007
0	44	0.394750854178944	0.394750854178944	0.394750854178944	0.394750854178944
0	66	0.2556580338805468	0.2556580338805468	0.2556580338805468	0.2556580338805468
0	95	0.2797508085456637	0.2797508085456637	0.2797508085456637	0.2797508085456637
0	21	0.30311791406583993	0.30311791406583993	0.30311791406583993	0.30311791406583993
0	37	0.2795084971874737	0.2795084971874737	0.2795084971874737	0.2795084971874737
0	58	0.29210748722910285	0.29210748722910285	0.29210748722910285	0.29210748722910285
0	52	0.3774182064395021	0.3774182064395021	0.3774182064395021	0.3774182064395021
0	15	0.4170104145735173	0.4170104145735173	0.4170104145735173	0.4170104145735173
0	92	0.0	0.0	0.0	0.0
0	84	0.0	0.0	0.0	0.0
0	53	0.33198313298883264	0.33198313298883264	0.33198313298883264	0.33198313298883264
0	12	0.4055603158936701	0.4055603158936701	0.4055603158936701	0.4055603158936701
0	41	0.31991713690074575	0.31991713690074575	0.31991713690074575	0.31991713690074575
0	91	0.578087979474868	0.578087979474868	0.578087979474868	0.578087979474868
0	77	0.3330823491250243	0.3330823491250243	0.3330823491250243	0.3330823491250243
0	38	0.2629788561304743	0.2629788561304743	0.2629788561304743	0.2629788561304743
0	64	0.7408079614919219	0.7408079614919219	0.7408079614919219	0.7408079614919219
0	19	0.0	0.0	0.0	0.0
0	85	0.3510609848190447	0.3510609848190447	0.3510609848190447	0.3510609848190447
0	49	0.2795084971874737	0.2795084971874737	0.2795084971874737	0.2795084971874737
0	45	0.578087979474868	0.578087979474868	0.578087979474868	0.578087979474868
0	86	0.2982218545039984	0.2982218545039984	0.2982218545039984	0.2982218545039984
0	35	0.2503250148286947	0.2503250148286947	0.2503250148286947	0.2503250148286947
0	88	0.382408548763756	0.382408548763756	0.382408548763756	0.382408548763756
0	70	0.0	0.0	0.0	0.0
0	80	0.578087979474868	0.578087979474868	0.578087979474868	0.578087979474868
0	17	0.28366525587854885	0.28366525587854885	0.28366525587854885	0.28366525587854885
0	23	0.0	0.0	0.0	0.0
0	57	0.47152076679964805	0.47152076679964805	0.47152076679964805	0.47152076679964805
0	39	0.3728470277022559	0.3728470277022559	0.3728470277022559	0.3728470277022559
0	62	0.0	0.0	0.0	0.0
0	22	0.45412415358560726	0.45412415358560726	0.45412415358560726	0.45412415358560726
0	29	0.6820186669980884	0.6820186669980884	0.6820186669980884	0.6820186669980884
0	4	0.47673215530889623	0.47673215530889623	0.47673215530889623	0.47673215530889623
0	76	1.1092115942858731	1.1092115942858731	1.1092115942858731	1.1092115942858731
0	25	0.30120708907726856	0.30120708907726856	0.30120708907726856	0.30120708907726856
0	61	0.0	0.0	0.0	0.0
0	60	0.0	0.0	0.0	0.0
0	81	0.26774032934390013	0.26774032934390013	0.26774032934390013	0.26774032934390013
0	73	0.2679780359203737	0.2679780359203737	0.2679780359203737	0.2679780359203737
0	72	0.3635268838289154	0.3635268838289154	0.3635268838289154	0.3635268838289154
0	89	0.5720065747531707	0.5720065747531707	0.5720065747531707	0.5720065747531707
0	51	0.2653470311136351	0.2653470311136351	0.2653470311136351	0.2653470311136351
0	3	0.7408079614919219	0.7408079614919219	0.7408079614919219	0.7408079614919219
0	11	0.7408079614919219	0.7408079614919219	0.7408079614919219	0.7408079614919219
0	24	0.28441006720159273	0.28441006720159273	0.28441006720159273	0.28441006720159273
0	10	0.578087979474868	0.578087979474868	0.578087979474868	0.578087979474868
0	33	0.3205317570003389	0.3205317570003389	0.3205317570003389	0.3205317570003389
0	56	0.2952196822360634	0.2952196822360634	0.2952196822360634	0.2952196822360634
0	75	0.5551547141318127	0.5551547141318127	0.5551547141318127	0.5551547141318127
0	59	0.2655770028185563	0.2655770028185563	0.2655770028185563	0.2655770028185563
0	43	0.5688327696595789	0.5688327696595789	0.5688327696595789	0.5688327696595789
0	47	0.40339202689604087	0.40339202689604087	0.40339202689604087	0.40339202689604087
0	32	0.3139651228163506	0.3139651228163506	0.3139651228163506	0.3139651228163506
0	74	0.28815657098654507	0.28815657098654507	0.28815657098654507	0.28815657098654507
0	90	0.2795084971874737	0.2795084971874737	0.2795084971874737	0.2795084971874737
0	99	0.2795084971874737	0.2795084971874737	0.2795084971874737	0.2795084971874737
0	7	0.40559929619830826	0.40559929619830826	0.40559929619830826	0.40559929619830826
0	1	0.24711672451040836	0.24711672451040836	0.24711672451040836	0.24711672451040836
0	5	0.2727989559429385	0.2727989559429385	0.2727989559429385	0.2727989559429385
0	26	0.3516280588147286	0.3516280588147286	0.3516280588147286	0.3516280588147286
0	13	0.3233282828133602	0.3233282828133602	0.3233282828133602	0.3233282828133602
0	71	0.6476134256731706	0.6476134256731706	0.6476134256731706	0.6476134256731706
0	31	0.5709592463860678	0.5709592463860678	0.5709592463860678	0.5709592463860678
0	63	0.2795084971874737	0.2795084971874737	0.2795084971874737	0.2795084971874737
0	54	0.37081964779237914	0.37081964779237914	0.37081964779237914	0.37081964779237914
0	100	0.31639714083227566	0.31639714083227566	0.31639714083227566	0.31639714083227566
0	6	0.5794753467880289	0.5794753467880289	0.5794753467880289	0.5794753467880289
0	96	0.0	0.0	0.0	0.0
0	82	0.3590457647922537	0.3590457647922537	0.3590457647922537	0.3590457647922537
0	48	0.33002726047073233	0.33002726047073233	0.33002726047073233	0.33002726047073233
0	83	0.43328874394462896	0.43328874394462896	0.43328874394462896	0.43328874394462896
0	79	0.39839389227536026	0.39839389227536026	0.39839389227536026	0.39839389227536026
0	69	0.5725468722066305	0.5725468722066305	0.5725468722066305	0.5725468722066305
0	87	0.37081964779237914	0.37081964779237914	0.37081964779237914	0.37081964779237914
0	46	0.3605725321663128	0.3605725321663128	0.3605725321663128	0.3605725321663128
0	18	0.5720065747531707	0.5720065747531707	0.5720065747531707	0.5720065747531707
0	20	0.45810323262142283	0.45810323262142283	0.45810323262142283	0.45810323262142283
0	94	0.3340131423940121	0.3340131423940121	0.3340131423940121	0.3340131423940121
0	16	0.25955103872984353	0.25955103872984353	0.25955103872984353	0.25955103872984353
0	36	0.2795084971874737	0.2795084971874737	0.2795084971874737	0.2795084971874737
0	14	0.33562377380618874	0.33562377380618874	0.33562377380618874	0.33562377380618874
0	34	0.4616461514305672	0.4616461514305672	0.4616461514305672	0.4616461514305672
0	9	0.8055871097236569	0.8055871097236569	0.8055871097236569	0.8055871097236569
0	28	0.768535824481934	0.768535824481934	0.768535824481934	0.768535824481934
0	68	0.3232905267064656	0.3232905267064656	0.3232905267064656	0.3232905267064656
0	98	0.3004277281711254	0.3004277281711254	0.3004277281711254	0.3004277281711254
0	93	0.0	0.0	0.0	0.0
0	30	0.35715074624937293	0.35715074624937293	0.35715074624937293	0.35715074624937293
0	97	0.35148892262513975	0.35148892262513975	0.35148892262513975	0.35148892262513975
0	55	0.330532285504139	0.330532285504139	0.330532285504139	0.330532285504139
0	65	0.0	0.0	0.0	0.0
0	50	0.24711672451040836	0.24711672451040836	0.24711672451040836	0.24711672451040836
0	8	0.32589168321092055	0.32589168321092055	0.32589168321092055	0.32589168321092055
0	42	0.0	0.0	0.0	0.0
0	2	0.2884475406824934	0.2884475406824934	0.2884475406824934	0.2884475406824934
87	4425	0.05145165773262963	None	0.0	0.05145165773262963
87	4174	0.05350752431013949	None	0.0	0.05350752431013949
87	4411	0.051122071201407424	None	0.0	0.051122071201407424
87	4268	0.06446541646429502	None	0.0	0.06446541646429502
87	3823	0.05140713573424485	None	0.0	0.05140713573424485
87	4333	0.046461233344807826	None	0.0	0.046461233344807826
87	4450	0.04704689752966004	None	0.0	0.04704689752966004
87	4125	0.06113682754590352	None	0.0	0.06113682754590352
87	4441	0.04930933853783281	None	0.0	0.04930933853783281
87	4151	0.05588074587814136	None	0.0	0.05588074587814136
87	4408	0.04761578250627603	None	0.0	0.04761578250627603
87	4448	0.04796056934465458	None	0.0	0.04796056934465458
87	4339	0.05290133912806005	None	0.0	0.05290133912806005
87	4154	0.05001694889534926	None	0.0	0.05001694889534926
87	4397	0.050684758874297416	None	0.0	0.050684758874297416
87	3692	0.05182819315947381	None	0.0	0.05182819315947381
87	4219	0.05194005057953243	None	0.0	0.05194005057953243
87	4201	0.04912668994628673	None	0.0	0.04912668994628673
87	4449	0.035721186746602886	None	0.0	0.035721186746602886
87	3842	0.05823436124124687	None	0.0	0.05823436124124687
87	3967	0.05421115348534083	None	0.0	0.05421115348534083
87	4098	0.05274395104797113	None	0.0	0.05274395104797113
87	4277	0.05243100154795302	None	0.0	0.05243100154795302
87	4285	0.043550300928762116	None	0.0	0.043550300928762116
87	4376	0.0498134686193881	None	0.0	0.0498134686193881
87	3977	0.04945908672018074	None	0.0	0.04945908672018074
87	3948	0.05142249011369468	None	0.0	0.05142249011369468
87	3751	0.04960989544905048	None	0.0	0.04960989544905048
87	4395	0.05108603890106302	None	0.0	0.05108603890106302
87	4111	0.046606430639323675	None	0.0	0.046606430639323675
87	4403	0.049565068105494485	None	0.0	0.049565068105494485
87	4273	0.048750926591920415	None	0.0	0.048750926591920415
87	4058	0.05249326234592248	None	0.0	0.05249326234592248
87	4432	0.05009955527541116	None	0.0	0.05009955527541116
87	4206	0.06068079538542393	None	0.0	0.06068079538542393
87	4317	0.052649017334884404	None	0.0	0.052649017334884404
87	3721	0.047452076658942674	None	0.023854683848664272	0.047452076658942674
87	4442	0.04661570415919584	None	0.0	0.04661570415919584
87	3913	0.0509141923964955	None	0.0	0.0509141923964955
87	4436	0.049469903242996584	None	0.0	0.049469903242996584
87	4430	0.03652349204274864	None	0.010548929034018054	0.03652349204274864
87	4431	0.04804708407553784	None	0.0	0.04804708407553784
87	4271	0.048008555273731955	None	0.0	0.048008555273731955
87	4049	0.0525070737620304	None	0.0	0.0525070737620304
87	4379	0.05182819315947381	None	0.0	0.05182819315947381
87	4444	0.04870125751257557	None	0.0	0.04870125751257557
87	4440	0.04903364451063884	None	0.0	0.04903364451063884
87	4052	0.05259861064419647	None	0.0	0.05259861064419647
87	4437	0.052711229679497935	None	0.0	0.052711229679497935
87	4399	0.052649017334884404	None	0.0	0.052649017334884404
87	4310	0.06479683333032212	None	0.0	0.06479683333032212
87	4359	0.048655785651789414	None	0.0	0.048655785651789414
87	3982	0.05021858772318161	None	0.0	0.05021858772318161
87	4366	0.048816614006759566	None	0.0	0.048816614006759566
87	4409	0.05115541402933748	None	0.0	0.05115541402933748
87	4413	0.04740584129420145	None	0.0	0.04740584129420145
87	4371	0.0502339103190192	None	0.0	0.0502339103190192
87	3770	0.051994456033402754	None	0.0	0.051994456033402754
87	4332	0.049798218452982546	None	0.0	0.049798218452982546
87	4438	0.05016557730025144	None	0.0	0.05016557730025144
87	4265	0.04738268203958034	None	0.0	0.04738268203958034
87	3963	0.04987598498950331	None	0.0	0.04987598498950331
87	4439	0.04850305738368823	None	0.0	0.04850305738368823
87	4405	0.04961091144442352	None	0.0	0.04961091144442352
87	4191	0.05281913381004521	None	0.0	0.05281913381004521
87	4372	0.028726170413798	None	0.0	0.028726170413798
87	4420	0.05365028106789262	None	0.0	0.05365028106789262
87	4136	0.04916189938939139	None	0.0	0.04916189938939139
87	4424	0.04352709064195739	None	0.009046909347131097	0.04352709064195739
87	4303	0.058317375188139786	None	0.0	0.058317375188139786
87	4305	0.04835186500721327	None	0.0	0.04835186500721327
87	4445	0.05021858772318161	None	0.0	0.05021858772318161
87	4112	0.050881038639545066	None	0.0	0.050881038639545066
87	4311	0.04961561099314627	None	0.0	0.04961561099314627
87	4156	0.04882347525857497	None	0.0	0.04882347525857497
87	4422	0.0430331645804009	None	0.0	0.0430331645804009
87	4298	0.04777088716975983	None	0.0	0.04777088716975983
87	4447	0.022165035183186875	None	0.0	0.022165035183186875
87	4401	0.04413632925179681	None	0.0	0.04413632925179681
87	4390	0.06530913223811226	None	0.40567024093917636	0.06530913223811226
87	4434	0.04727648607457666	None	0.0	0.04727648607457666
87	4141	0.04961168151842693	None	0.0	0.04961168151842693
87	4388	0.052133414114717856	None	0.0	0.052133414114717856
87	3989	0.0507712195431436	None	0.010548929034018054	0.0507712195431436
87	3660	0.051731122376100114	None	0.0	0.051731122376100114
87	4087	0.05596048439446958	None	0.0	0.05596048439446958
87	4229	0.05015790126562947	None	0.0	0.05015790126562947
87	4094	0.05073015347367231	None	0.0	0.05073015347367231
87	4160	0.05371334325161419	None	0.0	0.05371334325161419
87	4192	0.04873827870308948	None	0.0	0.04873827870308948
87	4302	0.04559803113287997	None	0.0	0.04559803113287997
87	3908	0.05490674220128419	None	0.0	0.05490674220128419
87	3853	0.051506027516017426	None	0.0	0.051506027516017426
87	4419	0.046188863948563655	None	0.0	0.046188863948563655
87	3958	0.05054611529033982	None	0.0	0.05054611529033982
87	4369	0.04774260281638849	None	0.0	0.04774260281638849
87	3487	0.05183512594254518	None	0.0	0.05183512594254518
87	4253	0.048050395258740844	None	0.0	0.048050395258740844
87	4100	0.04867328394165308	None	0.0	0.04867328394165308
87	4319	0.05223081046157177	None	0.010548929034018054	0.05223081046157177
51	2617	-0.1	None	0.4777482492295528	-0.1
51	2598	-1.1828356973834713e-05	None	0.3536677608939066	-1.1828356973834713e-05
51	2601	-0.1	None	0.27956149667320196	-0.1
51	2414	None	None	0.297566989922209	None
51	2640	4.940326243380408e-06	None	0.34629584938576924	4.940326243380408e-06
51	2507	None	None	0.415223367149788	None
51	2560	None	None	0.3860565146848186	None
51	2629	-3.066978418972565e-05	None	0.4415746803632733	-3.066978418972565e-05
51	2576	1.5829751684347908e-05	None	0.2900280110219202	1.5829751684347908e-05
51	2602	-7.445681144382106e-09	None	0.4072559447361323	-7.445681144382106e-09
51	2558	-1.1398853908821702e-05	None	0.29827819523603594	-1.1398853908821702e-05
51	2244	None	None	0.4277775949404348	None
51	2556	-0.0002690000289602622	None	0.32309254249553293	-0.0002690000289602622
51	2559	3.869197301812607e-06	None	0.3562812229064802	3.869197301812607e-06
51	2388	None	None	0.5444095162642493	None
51	2592	-7.632552510030745e-05	None	0.3567954206847537	-7.632552510030745e-05
51	2540	None	None	0.5328346223497351	None
51	2625	0.003988122978339856	None	0.33101116705514333	0.003988122978339856
51	2624	-9.544118454152718e-06	None	0.29827819523603594	-9.544118454152718e-06
51	2622	-0.000148699352452906	None	0.3690632299568839	-0.000148699352452906
51	2577	-0.00030538902565653797	None	0.6436258142744553	-0.00030538902565653797
51	2631	6.332228965327844e-09	None	0.28049970247752626	6.332228965327844e-09
51	2645	-1.2441230951507919e-06	None	0.39665914295447696	-1.2441230951507919e-06
51	2597	0.0006424599265249617	None	0.297566989922209	0.0006424599265249617
51	2628	0.0006062782109176692	None	0.3996954653707829	0.0006062782109176692
51	2600	-0.1	None	0.328558628127601	-0.1
51	2585	-1.061193408308449e-07	None	0.336485083635281	-1.061193408308449e-07
51	2581	-2.6934785909593118e-05	None	0.3335178173526146	-2.6934785909593118e-05
51	2641	-5.426940210420478e-06	None	0.3842449024730277	-5.426940210420478e-06
51	2607	0.0001734850766721758	None	0.328558628127601	0.0001734850766721758
51	2635	-3.771669353799906e-10	None	0.5219504303961484	-3.771669353799906e-10
51	2608	-0.0009138317739983377	None	0.3289868149966353	-0.0009138317739983377
51	2596	5.9102936882349084e-06	None	0.34629584938576924	5.9102936882349084e-06
51	2613	1.735015703037823e-05	None	0.2900280110219202	1.735015703037823e-05
51	2606	1.0359292243005073e-05	None	0.3072750310013885	1.0359292243005073e-05
51	2531	None	None	0.42426020308825435	None
51	2385	None	None	0.47698132613201494	None
51	2400	None	None	0.34716937058267217	None
51	2605	0.007850105451490926	None	0.32409961876582233	0.007850105451490926
51	2636	1.723660052590805e-07	None	0.4626065684838367	1.723660052590805e-07
51	2587	2.605419370105593e-08	None	0.33672093137379727	2.605419370105593e-08
51	2639	0.00022479391288514168	None	0.4588915674552321	0.00022479391288514168
51	2557	-0.0014969184841423177	None	0.3289868149966353	-0.0014969184841423177
51	2103	None	None	0.3335178173526146	None
51	2623	-0.1	None	0.5770139998890722	-0.1
51	2570	-1.1096882570462789e-08	None	0.34444792348158365	-1.1096882570462789e-08
51	2548	None	None	0.3276861602121153	None
51	2619	8.387691845693504e-05	None	0.4416835870961721	8.387691845693504e-05
51	2491	None	None	0.47238239230394646	None
51	2611	3.3410126317124437e-07	None	0.336485083635281	3.3410126317124437e-07
51	2595	-1.1130438806680373e-09	None	0.3060219768032975	-1.1130438806680373e-09
51	2637	None	None	0.2887388520595216	None
51	2614	-2.527013143980618e-10	None	0.5219504303961484	-2.527013143980618e-10
51	2582	-1.9693135572841686e-05	None	0.3607894388347281	-1.9693135572841686e-05
51	2578	0.013177969167605299	None	0.36906976222879884	0.013177969167605299
51	2612	-0.1	None	0.328558628127601	-0.1
51	2603	-0.0005644805099600505	None	0.3471381698864884	-0.0005644805099600505
51	2580	-0.1	None	0.27956149667320196	-0.1
51	2647	0.00749840365191994	None	0.4113922165761542	0.00749840365191994
51	2214	None	None	0.5176233273258759	None
51	2569	1.0235255399842572e-05	None	0.44479729799996887	1.0235255399842572e-05
51	2649	1.9581637372260925e-08	None	0.3060219768032975	1.9581637372260925e-08
51	2563	-1.9437417670224585e-05	None	0.41768091977353683	-1.9437417670224585e-05
51	2418	None	None	0.5048428266557112	None
51	2627	-1.0141617787269719e-05	None	0.3152474738194154	-1.0141617787269719e-05
51	2620	0.0007018390600426859	None	0.297566989922209	0.0007018390600426859
51	2632	-3.1764923006574617e-07	None	0.28049970247752626	-3.1764923006574617e-07
51	2575	3.3951910549165615e-05	None	0.5628974453276906	3.3951910549165615e-05
51	2564	-0.1	None	0.28049970247752626	-0.1
51	2538	None	None	0.2979008251201168	None
51	2609	1.4567304202653943e-09	None	0.3379744186441614	1.4567304202653943e-09
51	2460	None	None	0.48262133710007155	None
51	2599	0.005540430562422545	None	0.368955295309252	0.005540430562422545
51	2604	1.6189472783445256e-08	None	0.33672093137379727	1.6189472783445256e-08
51	2626	-8.107629445847648e-10	None	0.3586170688263518	-8.107629445847648e-10
51	2644	-2.4593420905957448e-08	None	0.34488549638464266	-2.4593420905957448e-08
51	2551	-4.5531149816154825e-05	None	0.4416835870961721	-4.5531149816154825e-05
51	2574	4.614532456583441e-08	None	0.377901110882966	4.614532456583441e-08
51	2547	None	None	0.6957367171324202	None
51	2471	None	None	0.5628974453276906	None
51	2567	5.579884018213949e-05	None	0.4300631415392944	5.579884018213949e-05
51	2643	-2.8370829252716397e-08	None	0.44246337820580184	-2.8370829252716397e-08
51	1707	None	None	0.47952876988350523	None
51	2586	-0.1	None	0.330718476125393	-0.1
51	2549	None	None	0.3586170688263518	None
51	2634	0.002026928747645571	None	0.33677121165978213	0.002026928747645571
51	2630	5.865226570640351e-07	None	0.38025091341293593	5.865226570640351e-07
51	2638	3.948153169375921e-08	None	0.3546733199838257	3.948153169375921e-08
51	2591	-1.3275913089597967e-07	None	0.5163712913022513	-1.3275913089597967e-07
51	2593	-2.7826130988628307e-07	None	0.34930695576583337	-2.7826130988628307e-07
51	2618	-2.7552935002269012e-09	None	0.28049970247752626	-2.7552935002269012e-09
51	2537	None	None	0.3475349097653664	None
51	2590	-4.709016428122865e-09	None	0.3546733199838257	-4.709016428122865e-09
51	2387	None	None	0.5165496168702849	None
51	2562	0.0002706798861704704	None	0.3930997678490677	0.0002706798861704704
51	2572	5.040187023036492e-09	None	0.5164222831434302	5.040187023036492e-09
51	2583	0.00012086422835924684	None	0.4588915674552321	0.00012086422835924684
51	2511	None	None	0.3147171546907857	None
51	2650	0.0006839557944612962	None	0.34754887124529876	0.0006839557944612962
[truncated: 13,001 more rows]
