# Supplementary material for: Constrained by Design: Influence of Genetic Encodings on Evolved Traits of Robots
Source: Front Robot AI. 2021 Jun 15;8:672379. doi: 10.3389/frobt.2021.672379 (PMC8239187; doi:10.3389/frobt.2021.672379)
Supplement: Supplementary file 1 [file DataSheet3.ZIP › plasticoding_plane_16_all_measures.tsv]

robot_id	velocity	displacement_velocity	displacement_velocity_hill	head_balance	contacts	branching	branching_modules_count	limbs	extremities	length_of_limbs	extensiveness	coverage	joints	hinge_count	active_hinges_count	brick_count	touch_sensor_count	brick_sensor_count	proportion	width	height	size	absolute_size	sensors	symmetry	avg_period	dev_period	avg_phase_offset	dev_phase_offset	avg_amplitude	dev_amplitude	avg_intra_dev_params	avg_inter_dev_params	sensors_reach	recurrence	synaptic_reception
4373	0.07170307473050765	0.006129106165153996	-0.004876965157268346	0.8858426571259836	None	0	0	0.2	4	0.7777777777777778	21	0.1695906432748538	0.6296296296296297	21	17	7	1	0	0.47368421052631576	19	9	1.9333333333333333	29	0.07142857142857142	0.2	0.6062059525300645	0.9285477475762105	0.5531378476302292	0.8384067543498938	0.5154338795715818	0.9403438733162865	0.8627865517367272	0.9107549075173687	1.0	0	0.0
2773	0.006412789199050069	0.0015087662773219795	-0.0014601841614209508	0.9680236821834954	None	0	0	0.5	3	0.7142857142857143	5	0.42857142857142855	0.42857142857142855	4	3	4	3	0	0.42857142857142855	7	3	0.6	9	0.2727272727272727	0.5	0.8304059411546604	0.8358676063193587	0.3994904644790687	0.864673762027481	0.6551749042204491	0.9293386163575326	0.92224790578951	0.8828477315967603	0.25	0	0.0
4104	0.0777144967088595	0.02504009341396574	0.007166668436108787	0.5866677968346556	None	0.14285714285714285	1	0.25	4	0.7727272727272727	17	0.21428571428571427	0.5454545454545454	16	12	7	1	0	0.5714285714285714	8	14	1.6	24	0.07142857142857142	0	0.6062059525300645	0.9494162689762708	0.4966653179356525	0.8723520527794671	0.5154338795715818	0.9141426276971072	0.8627865517367272	0.917319938733107	1.0	0	0.0
4	None	None	None	None	None	0.2	1	0.5	6	0.5333333333333333	8	0.3090909090909091	0.5333333333333333	14	8	2	1	0	0.45454545454545453	5	11	1.1333333333333333	17	0.5	0.6666666666666666	0.3485964950180608	0.8726420455321653	0.5466499709335553	0.8828636215479267	0.8256138133531227	0.876172781055912	0.9085436653590936	0.8772896577769538	1.0	0.07142857142857142	0.0
7051	0.0856728892278239	0.026597246756973187	0.02353151713091394	0.7327180743286233	None	0	0	0.058823529411764705	1	1.0	23	0.1736111111111111	0.9130434782608695	22	21	2	1	0	0.5625	9	16	1.6666666666666667	25	0.14285714285714285	0.08695652173913043	0.8164749682835669	0.925494253995503	0.5531378476302292	0.8668870902700783	0.5154338795715818	0.8792315995231113	0.863760322386103	0.8934153538154096	1.0	0	0.0
1702	None	None	None	None	None	0	0	0.3333333333333333	1	1.0	2	1.0	0.5	1	1	2	0	0	0.25	4	1	0.26666666666666666	4	0.0	0	1.0	0.5	0.5836249714872819	0.5	0.7133345214234099	0.5	0.8506407522554943	0.5	0	0	0.0
131	None	None	None	None	None	0	0	0.6666666666666666	2	0.5	1	1.0	0.5	2	1	1	1	0	0.25	4	1	0.26666666666666666	4	0.2	0.6666666666666666	0.7870073787474636	0.8937780032278589	0.5726371497105263	0.5274419505973682	0.583654710644682	0.792399249330794	0.7590163038826916	0.7672922427105807	1.0	0.5	0.0
4445	0.0837518619512608	0.011990987729349638	0.008314971725882782	0.8219655483383861	None	0	0	0.16666666666666666	3	0.84	21	0.17647058823529413	0.64	19	16	7	1	0	0.5294117647058824	9	17	1.8	27	0.06666666666666667	0.08	0.5544049735295643	0.936782374425087	0.5531378476302292	0.856310859706237	0.5154338795715818	0.945980658398776	0.8627865517367272	0.9204084557612568	1.0	0	0.0
1977	None	None	None	None	None	0	0	0.5	1	1.0	1	1.0	0	0	0	2	1	0	0.3333333333333333	3	1	0.2	3	0.125	0	0	0	0	0	0	0	0	0	0	0	0
784	None	None	None	None	None	1.0	1	1.0	4	0.0	0	0.5555555555555556	0	4	0	0	0	0	1.0	3	3	0.3333333333333333	5	0.0	1.0	0	0	0	0	0	0	0	0	0	0	0
4512	0.07928913109339579	0.004419259535443871	-0.0015938738243984924	0.8469479531232822	None	0	0	0.15789473684210525	3	0.8461538461538461	22	0.16470588235294117	0.6538461538461539	20	17	7	1	0	0.5882352941176471	10	17	1.8666666666666667	28	0.06666666666666667	0.07692307692307693	0.5803054630298143	0.9256400175300858	0.5531378476302292	0.8357333807464563	0.5257159086195767	0.9370079945426014	0.8627865517367272	0.9074332575237157	1.0	0	0.0
6386	0.08886756047157943	0.022424969352449014	0.010440774400752617	0.6660501403289529	None	0	0	0.05263157894736842	1	1.0	26	0.15555555555555556	0.9230769230769231	25	24	2	2	0	0.5555555555555556	10	18	1.8666666666666667	28	0.2857142857142857	0.07692307692307693	0.8164749682835669	0.9176838846366131	0.5992443530274593	0.8550840356101059	0.5154338795715818	0.9267234855469999	0.8647282658994281	0.9038930109661659	0.52	0	0.0
3813	0.06387711629761693	0.005873121258065392	0.0028738036340828477	0.8675856550761123	None	0	0	0.0625	1	1.0	22	0.20168067226890757	0.6818181818181818	16	15	7	1	0	0.4117647058823529	7	17	1.6	24	0.058823529411764705	0.09090909090909091	0.6062059525300645	0.9507174238049884	0.5430636249965414	0.8949018303939933	0.5154338795715818	0.9141426276971072	0.8627865517367272	0.9233615197835148	1.0	0	0.0
3266	0.030443800854931525	0.0034044994627691672	-0.0031604402418757877	0.7344305854833186	None	0	0	0.16666666666666666	1	1.0	7	1.0	1.0	8	7	0	0	0	0.1111111111111111	9	1	0.6	9	0.0	0	0.5544049735295643	0.92351864867729	0.5755461288456589	0.8452272968522753	0.7863221717442466	0.9310929708197072	0.787807363152597	0.905862494910679	0	0	0.0
5661	0.1044277049807757	0.04569193478827208	0.042780916719469035	0.7240739955987637	None	0	0	0.05263157894736842	1	1.0	26	0.15555555555555556	0.9230769230769231	25	24	2	1	0	0.5555555555555556	10	18	1.8666666666666667	28	0.14285714285714285	0.07692307692307693	0.8164749682835669	0.9176838846366131	0.5992443530274593	0.8597527153105721	0.5154338795715818	0.929995064218133	0.8647282658994281	0.9063939550826488	1.0	0	0.0
7224	0.10379313540454382	0.050297469853573876	0.04874370619056612	0.7184036370823619	None	0	0	0.05263157894736842	1	1.0	26	0.15555555555555556	0.9230769230769231	25	24	2	1	0	0.5555555555555556	10	18	1.8666666666666667	28	0.14285714285714285	0.07692307692307693	0.8164749682835669	0.9176838846366131	0.5992443530274593	0.8597527153105721	0.5154338795715818	0.9257046129582651	0.8647282658994281	0.9045651063545871	1.0	0	0.0
4161	0.11203771321804683	0.0383561474344408	0.035596534418909594	0.7680818132810545	None	0	0	0.16666666666666666	3	0.84	21	0.17647058823529413	0.64	19	16	7	1	0	0.5294117647058824	9	17	1.8	27	0.06666666666666667	0.08	0.5544049735295643	0.9367827205567761	0.5531378476302292	0.8390464065510314	0.5154338795715818	0.945980658398776	0.8627865517367272	0.9170786901079816	1.0	0	0.0
5138	0.0778354888420451	0.004760607614903567	-0.0027407271388934736	0.8288624089733582	None	0	0	0.06666666666666667	1	1.0	20	0.18333333333333332	0.9	19	18	2	2	0	0.8333333333333334	10	12	1.4666666666666666	22	0.2857142857142857	0.1	0.5544049735295643	0.9180068687897122	0.5563610803351388	0.7707399515547069	0.5154338795715818	0.9084630527374682	0.8627865517367272	0.878078471731149	0.5263157894736842	0	0.0
2140	None	None	None	None	None	0.3333333333333333	1	0.625	5	0.4444444444444444	4	0.36666666666666664	0.4444444444444444	7	4	3	1	0	0.8333333333333334	6	5	0.7333333333333333	11	0.14285714285714285	0.4444444444444444	0.5544049735295643	0.8725171793796814	0.7313009078642748	0.8124645859624458	0.5058906356826129	0.9715542337176711	0.8614619490438036	0.9094387337171671	1.0	0.14285714285714285	0.0
4456	0.10948385649944858	0.03726539013808926	0.03124122435634058	0.7953200423535393	None	0	0	0.15789473684210525	3	0.8461538461538461	22	0.1728395061728395	0.6153846153846154	19	16	8	1	0	0.5	9	18	1.8666666666666667	28	0.058823529411764705	0.07692307692307693	0.5544049735295643	0.936782374425087	0.5531378476302292	0.8390464065510314	0.5154338795715818	0.945980658398776	0.8627865517367272	0.9170785419525992	1.0	0	0.0
7473	0.10865769509872789	0.009457984607627291	0.006736306734503967	0.7052478362953895	None	0	0	0.05263157894736842	1	1.0	26	0.14583333333333334	0.9230769230769231	25	24	2	1	0	0.75	12	16	1.8666666666666667	28	0.14285714285714285	0.07692307692307693	0.6062059525300645	0.9215315583838718	0.5992443530274593	0.8538269576681351	0.5154338795715818	0.929719888494057	0.8647282658994281	0.9063808082160796	1.0	0	0.0
6934	0.09947541615473803	0.049558558931536816	0.047478968727711665	0.7357097001809803	None	0	0	0.05263157894736842	1	1.0	26	0.15555555555555556	0.9230769230769231	25	24	2	1	0	0.5555555555555556	10	18	1.8666666666666667	28	0.14285714285714285	0.07692307692307693	0.8164749682835669	0.9176838846366131	0.5992443530274593	0.8597527153105721	0.5154338795715818	0.9267234855469999	0.8647282658994281	0.9049932542643422	1.0	0	0.0
1051	None	None	None	None	None	0	0	0.6666666666666666	2	0.5	1	0.6666666666666666	0	2	0	1	0	0	0.6666666666666666	3	2	0.26666666666666666	4	0.0	0	0	0	0	0	0	0	0	0	0	0	0
5181	0.09295326135774751	0.02690762068845903	0.025517473178590627	0.697077345806783	None	0	0	0.05263157894736842	1	1.0	26	0.15555555555555556	0.8846153846153846	24	23	3	2	0	0.5555555555555556	10	18	1.8666666666666667	28	0.2222222222222222	0.07692307692307693	0.8164749682835669	0.9062455049318364	0.5992443530274593	0.8569686267558708	0.5154338795715818	0.933351839598527	0.8647282658994281	0.9031542844062169	0.5208333333333334	0	0.0
3494	0.03194745511661858	0.003387154183805875	0.0027557521797066274	0.9730356678996993	None	0	0	0.1	1	1.0	12	0.3111111111111111	0.8333333333333334	11	10	2	2	0	0.5555555555555556	5	9	0.9333333333333333	14	0.2857142857142857	0.16666666666666666	0.5544049735295643	0.911156041059329	0.3516352477760046	0.7891791437251133	0.25322329825633133	0.9682527031878685	0.8673836794555345	0.9133440985919863	0.5454545454545454	0	0.0
1106	None	None	None	None	None	0	0	1.0	1	0	0	1.0	0	0	0	1	0	0	0.5	2	1	0.13333333333333333	2	0.0	0	0	0	0	0	0	0	0	0	0	0	0
1741	None	None	None	None	None	0	0	0.8333333333333334	5	0.0	0	0.8	0	3	0	4	1	0	0.4	5	2	0.5333333333333333	8	0.1111111111111111	1.0	0	0	0	0	0	0	0	0	0	0	0
5350	0.10195373492239125	0.04873661338896791	0.04487940917224026	0.7299132101566552	None	0	0	0.05263157894736842	1	1.0	26	0.15555555555555556	0.9230769230769231	25	24	2	1	0	0.5555555555555556	10	18	1.8666666666666667	28	0.14285714285714285	0.07692307692307693	0.8164749682835669	0.9176838846366131	0.5992443530274593	0.8597527153105721	0.5154338795715818	0.929995064218133	0.8647282658994281	0.9063939550826488	1.0	0.24	0.0
3302	0.08661766829185687	0.020749423419862745	-0.006788046518233113	0.8085523142321951	None	0	0	0.07142857142857142	1	1.0	18	0.5263157894736842	0.7222222222222222	14	13	5	1	0	0.10526315789473684	2	19	1.3333333333333333	20	0.07692307692307693	0	0.5544049735295643	0.9256382878622512	0.5761911003288442	0.8153517243272737	0.5154338795715818	0.9365467690191428	0.8627865517367272	0.9031625276704923	1.0	0	0.0
1780	None	None	None	None	None	0	0	0.5	3	0.5	3	0.5	0.16666666666666666	1	1	6	4	0	1.0	4	4	0.5333333333333333	8	0.25	0.3333333333333333	0.1	0.5	0.19221042548861494	0.5	0.7440252101873104	0.5	0.9449894842057174	0.5	1.0	1.0	0.7058085044564748
6925	0.08580149082967616	0.02636200304631761	0.023127618536464646	0.7268203064558902	None	0	0	0.058823529411764705	1	1.0	23	0.1736111111111111	0.9130434782608695	22	21	2	1	0	0.5625	9	16	1.6666666666666667	25	0.14285714285714285	0.08695652173913043	0.8164749682835669	0.925494253995503	0.5531378476302292	0.8668870902700783	0.5154338795715818	0.8792315995231113	0.863760322386103	0.8934153538154096	1.0	0	0.0
4933	0.11864845121957178	0.03966350707381778	0.03808306175188382	0.779657414475453	None	0	0	0.16666666666666666	3	0.84	21	0.17647058823529413	0.64	19	16	7	1	0	0.5294117647058824	9	17	1.8	27	0.06666666666666667	0.08	0.5544049735295643	0.936782765959431	0.5531378476302292	0.8390464065510314	0.5154338795715818	0.945980658398776	0.8627865517367272	0.9170787095418016	1.0	0	0.0
994	None	None	None	None	None	0	0	0.5	4	0.5	5	0.6666666666666666	0.5	7	5	4	1	0	0.2222222222222222	2	9	0.8	12	0.1	0	0.3367826705133197	0.9117889862485888	0.6960079746642063	0.760311109590377	0.5359979376675718	0.8420991057544577	0.8125306340631262	0.8483001894610795	1.0	0	0.0
3882	0.0475086872166596	0.008529690891826458	-0.006322422701704827	0.5668788822839914	None	0	0	0.21428571428571427	3	0.7777777777777778	14	0.2222222222222222	0.6111111111111112	13	11	6	2	0	0.9	9	10	1.3333333333333333	20	0.14285714285714285	0	0.8052951533868231	0.8976352292006475	0.5329894023628534	0.7343546262389453	0.5359979376675718	0.9686844766290761	0.8800948419448664	0.9008428920752375	0.5384615384615384	0	0.0
1542	None	None	None	None	None	0	0	0.6666666666666666	2	0.5	1	1.0	0.5	3	1	0	0	0	0.25	4	1	0.26666666666666666	4	0.0	0.6666666666666666	0.6191508356187855	0.9150861011930581	0.17356551576597296	0.863663530999626	0.9287221510866726	0.7718176620657059	0.9583949345468168	0.8598462653864587	0	0	0.0
6211	0.10196588603203038	0.05010165639957451	0.048236837287502624	0.7351259285066725	None	0	0	0.05263157894736842	1	1.0	26	0.15555555555555556	0.9230769230769231	25	24	2	1	0	0.5555555555555556	10	18	1.8666666666666667	28	0.14285714285714285	0.07692307692307693	0.8164749682835669	0.9176838846366131	0.5992443530274593	0.8597527153105721	0.5154338795715818	0.9267234855469999	0.8647282658994281	0.9049932542643422	1.0	0.24	0.0
6782	0.10589639995744048	0.05118925322580764	0.05038042353061741	0.7318805975542793	None	0	0	0.05263157894736842	1	1.0	26	0.15555555555555556	0.9230769230769231	25	24	2	1	0	0.5555555555555556	10	18	1.8666666666666667	28	0.14285714285714285	0.07692307692307693	0.8164749682835669	0.9176838846366131	0.5992443530274593	0.8597527153105721	0.5154338795715818	0.9257046129582651	0.8647282658994281	0.9045651063545871	1.0	0	0.0
6354	0.10358365529259767	0.04795488312101264	0.04683878152883651	0.7312491939172724	None	0	0	0.05263157894736842	1	1.0	26	0.15555555555555556	0.9230769230769231	25	24	2	1	0	0.5555555555555556	10	18	1.8666666666666667	28	0.14285714285714285	0.07692307692307693	0.8164749682835669	0.9176838846366131	0.5992443530274593	0.8597527153105721	0.5154338795715818	0.9267234855469999	0.8647282658994281	0.9049932542643422	1.0	0	0.0
773	None	None	None	None	None	0	0	0.25	1	1.0	3	0.8333333333333334	0.3333333333333333	1	1	3	2	0	0.6666666666666666	3	2	0.3333333333333333	5	0.2	0	1.0	0.5	0.1426047923089901	0.5	0.2351032890383992	0.5	0.9790076196468331	0.5	1.0	1.0	0.0
1161	None	None	None	None	None	0	0	0.4	2	0.8	4	0.5833333333333334	0.4	3	2	3	2	0	0.3333333333333333	2	6	0.4666666666666667	7	0.2222222222222222	0	0.3367826705133197	0.9709883924903617	0.48564148754836844	0.7679463970811197	0.5154338795715818	0.6891560137279655	0.8325576578519912	0.8622987768941296	0.6666666666666666	0	0.0
3923	0.10870330267565137	0.016590426444141177	0.013206534449148922	0.7136281778470097	None	0	0	0.07142857142857142	1	1.0	18	0.26666666666666666	0.8888888888888888	17	16	2	1	0	0.3333333333333333	5	15	1.3333333333333333	20	0.14285714285714285	0.1111111111111111	0.6062059525300645	0.8620541401451688	0.500364969695886	0.9450082625308167	0.8405319446936239	0.970425778067702	0.8055520060262509	0.9383374644290655	1.0	0.23529411764705882	0.0
4479	0.11076280439248236	0.03980863181282244	0.038331778786698925	0.7866090822037657	None	0	0	0.16666666666666666	3	0.84	21	0.17647058823529413	0.64	19	16	7	1	0	0.5294117647058824	9	17	1.8	27	0.06666666666666667	0.08	0.5544049735295643	0.936782374425087	0.5531378476302292	0.8390464065510314	0.5154338795715818	0.945980658398776	0.8627865517367272	0.9170785419525992	1.0	0	0.0
6722	0.11310095747964997	0.018170642068010216	0.00988085411456758	0.727749719786682	None	0	0	0.05555555555555555	1	1.0	24	0.1625	0.9166666666666666	23	22	2	1	0	0.625	10	16	1.7333333333333334	26	0.14285714285714285	0.08333333333333333	0.8052951533868231	0.9169328689609062	0.5992443530274593	0.8577698619422479	0.5154338795715818	0.9274201113125864	0.8647282658994281	0.904535271434532	1.0	0	0.0
6588	0.08348374487221955	0.02816138085704477	0.025055380694367326	0.7274437130468936	None	0	0	0.058823529411764705	1	1.0	23	0.1736111111111111	0.9130434782608695	22	21	2	1	0	0.5625	9	16	1.6666666666666667	25	0.14285714285714285	0.08695652173913043	0.8164749682835669	0.925494253995503	0.5531378476302292	0.8668870902700783	0.5154338795715818	0.8810830659411746	0.863760322386103	0.8939712308212691	1.0	0	0.0
4918	0.09952367809604405	0.049467251053728456	0.04471558347306597	0.7369856839360398	None	0	0	0.05263157894736842	1	1.0	26	0.15555555555555556	0.9230769230769231	25	24	2	1	0	0.5555555555555556	10	18	1.8666666666666667	28	0.14285714285714285	0.07692307692307693	0.8164749682835669	0.9176838846366131	0.5992443530274593	0.8597527153105721	0.5154338795715818	0.929995064218133	0.8647282658994281	0.9063939550826488	1.0	0	0.0
7145	0.10709077332100007	0.050412189553967444	0.048960135690052635	0.7285467753716277	None	0	0	0.05263157894736842	1	1.0	26	0.15555555555555556	0.9230769230769231	25	24	2	1	0	0.5555555555555556	10	18	1.8666666666666667	28	0.14285714285714285	0.07692307692307693	0.8164749682835669	0.9176838846366131	0.5992443530274593	0.8597527153105721	0.5154338795715818	0.9257046129582651	0.8647282658994281	0.9045651063545871	1.0	0	0.0
100	None	None	None	None	None	0.5	1	0.6666666666666666	4	0.5	3	0.4	0.5	6	3	1	2	0	0.8	5	4	0.5333333333333333	8	0.6666666666666666	0.6666666666666666	0.4532410979603669	0.8926142855507783	0.7670780156530836	0.9247064909359121	0.7186135150834949	0.9116521178346453	0.8614619490438036	0.9105141310607789	0.5833333333333334	0.16666666666666666	0.0
5758	0.10037660664373729	0.049437165663138154	0.0476968034304199	0.7376150981800036	None	0	0	0.05263157894736842	1	1.0	26	0.15555555555555556	0.9230769230769231	25	24	2	1	0	0.5555555555555556	10	18	1.8666666666666667	28	0.14285714285714285	0.07692307692307693	0.8164749682835669	0.9176838846366131	0.5992443530274593	0.8597527153105721	0.5154338795715818	0.9267234855469999	0.8647282658994281	0.9049932542643422	1.0	0	0.0
3090	0.08454293669335482	0.021811579625892783	-0.004391870223458684	0.8145171838602567	None	0	0	0.07142857142857142	1	1.0	18	0.5263157894736842	0.7222222222222222	14	13	5	1	0	0.10526315789473684	2	19	1.3333333333333333	20	0.07692307692307693	0	0.5544049735295643	0.9256382878622512	0.5761911003288442	0.8153517243272737	0.5154338795715818	0.9365467690191428	0.8627865517367272	0.9031625276704923	1.0	0	0.0
4098	0.07869999347704487	0.02103229876120009	0.0052088260280116275	0.8542419082452273	None	0	0	0.0625	1	1.0	21	0.19166666666666668	0.6666666666666666	15	14	7	2	0	0.5333333333333333	8	15	1.5333333333333334	23	0.11764705882352941	0.09523809523809523	0.5544049735295643	0.9359128230468318	0.5531378476302292	0.8861602433617958	0.5154338795715818	0.9445655981803193	0.8800948419448664	0.9257364681441387	0.5333333333333333	0	0.0
6638	0.1039466339383632	0.05205814459213428	0.05087810296877598	0.7204440182875227	None	0	0	0.05263157894736842	1	1.0	26	0.15555555555555556	0.9230769230769231	25	24	2	1	0	0.5555555555555556	10	18	1.8666666666666667	28	0.14285714285714285	0.07692307692307693	0.8164749682835669	0.9176838846366131	0.5992443530274593	0.8597527153105721	0.5154338795715818	0.9257046129582651	0.8647282658994281	0.9045651063545871	1.0	0	0.0
2916	0.007795767594452792	0.0031049382607952385	0.0019673693983663447	0.9732930955673017	None	0	0	0.5	2	0.75	3	1.0	0.75	5	3	0	0	0	0.16666666666666666	6	1	0.4	6	0.0	0.4	0.6191508356187855	0.8931121676862127	0.3153039127606071	0.8374393853345453	0.9287221510866726	0.9402852468690653	0.9549681229243636	0.8977934961697766	0	0	0.0
3456	0.05230081450294492	0.005363311769871859	0.005362405892399729	0.679581170552026	None	0	0	0.21428571428571427	3	0.7777777777777778	14	0.39215686274509803	0.5555555555555556	13	10	6	1	0	0.17647058823529413	3	17	1.3333333333333333	20	0.07692307692307693	0	0.3367826705133197	0.926039106150515	0.5992443530274593	0.8805826196204072	0.5154338795715818	0.892153428204256	0.8627865517367272	0.9013891553250472	1.0	0	0.0
5667	0.09039508324980754	0.015870850577274404	-0.00856152849534596	0.7629042865957493	None	0	0	0.1	2	0.9285714285714286	26	0.13636363636363635	0.8928571428571429	27	25	2	1	0	0.55	20	11	2.0	30	0.16666666666666666	0.2	0.8052951533868231	0.9112623990138092	0.5563610803351388	0.8593093555802408	0.5154338795715818	0.9275779113619748	0.8647282658994281	0.902875649681567	1.0	0	0.0
6812	0.10886229869359655	0.04857037426083237	0.04787488550757683	0.7203190589084416	None	0	0	0.05263157894736842	1	1.0	26	0.15555555555555556	0.9230769230769231	25	24	2	1	0	0.5555555555555556	10	18	1.8666666666666667	28	0.14285714285714285	0.07692307692307693	0.8164749682835669	0.9176838846366131	0.5992443530274593	0.8634859882204103	0.5154338795715818	0.9267234855469999	0.8647282658994281	0.9058868979022603	1.0	0.24	0.0
572	None	None	None	None	None	0.3333333333333333	1	0.4444444444444444	4	0.7272727272727273	8	0.2708333333333333	0.7272727272727273	9	8	3	0	0	0.75	8	6	0.8666666666666667	13	0.0	0.8571428571428571	0.4276647253109923	0.9148984207278942	0.6054377281538124	0.9050495498060025	0.6328201369330364	0.9290195372619753	0.7870845436805504	0.9168610291320217	0	0	0.0
3500	0.03626410174990019	0.003958219447330588	0.0031921603357685504	0.9459635332216029	None	0	0	0.3076923076923077	4	0.7058823529411765	12	0.2714285714285714	0.5882352941176471	12	10	6	2	0	0.7	7	10	1.2666666666666666	19	0.14285714285714285	0.1111111111111111	0.5544049735295643	0.9331201986646467	0.5430636249965414	0.7515730437340027	0.5154338795715818	0.9515784094343325	0.8738762194453598	0.9038085966519691	0.5416666666666666	0	0.0
2294	None	None	None	None	None	0	0	1.0	4	0.0	0	0.6666666666666666	0	0	0	5	2	0	1.0	3	3	0.4	6	0.14285714285714285	0.6666666666666666	0	0	0	0	0	0	0	0	0	0	0
1045	None	None	None	None	None	0.5	1	1.0	6	0.0	0	0.75	0	0	0	8	1	0	0.75	4	3	0.6	9	0.05	0.8571428571428571	0	0	0	0	0	0	0	0	0	0	0
7183	0.0802112460211663	0.029984213396397022	0.024156417205883893	0.6830547055053563	None	0	0	0.05555555555555555	1	1.0	25	0.16666666666666666	0.92	24	23	2	1	0	0.5	9	18	1.8	27	0.14285714285714285	0.08	0.8164749682835669	0.9062455049318364	0.6960079746642063	0.8524839813462292	0.5154338795715818	0.9291496444691146	0.8627865517367272	0.9001461362024998	1.0	0	0.0
4950	0.09337270236040571	0.0035266502380542487	-0.0019344402314542073	0.8485508375300737	None	0	0	0.1	2	0.9285714285714286	26	0.13636363636363635	0.8928571428571429	27	25	2	1	0	0.55	20	11	2.0	30	0.16666666666666666	0.2	0.6062059525300645	0.9236627829115843	0.5563610803351388	0.8434314882547529	0.5154338795715818	0.9222565909460622	0.8647282658994281	0.9017533945417398	1.0	0	0.0
2464	None	None	None	None	None	0	0	0.6666666666666666	2	0.5	1	0.6666666666666666	0	0	0	3	5	0	0.6666666666666666	2	3	0.26666666666666666	4	0.5	0.6666666666666666	0	0	0	0	0	0	0	0	0	0	0
2842	0.011879469616744263	0.0008100358635827623	0.0007984185447286995	0.9854684935323188	None	0	0	0.2	1	1.0	5	0.5833333333333334	0.8	5	4	1	1	0	0.3333333333333333	2	6	0.4666666666666667	7	0.2	0	0.8052951533868231	0.8022553791435648	0.3153039127606071	0.769391298002901	0.23093471631080703	0.9802619973428801	0.9549681229243636	0.8975414199964781	1.0	0	0.0
5188	0.10021153900227277	0.05022614470624436	0.04530659846089711	0.7327104094012447	None	0	0	0.05263157894736842	1	1.0	26	0.15555555555555556	0.9230769230769231	25	24	2	1	0	0.5555555555555556	10	18	1.8666666666666667	28	0.14285714285714285	0.07692307692307693	0.8164749682835669	0.9176838846366131	0.5992443530274593	0.8597527153105721	0.5154338795715818	0.929995064218133	0.8647282658994281	0.9063939550826488	1.0	0	0.0
1615	None	None	None	None	None	0	0	0	0	0	0	1.0	0	0	0	0	2	0	1.0	1	1	0.06666666666666667	1	0.5	0	0	0	0	0	0	0	0	0	0	0	0
7285	0.09573950235889417	0.04793656449614968	0.04493356505099057	0.731290730738224	None	0	0	0.05263157894736842	1	1.0	26	0.15555555555555556	0.9230769230769231	25	24	2	1	0	0.5555555555555556	10	18	1.8666666666666667	28	0.14285714285714285	0.07692307692307693	0.8164749682835669	0.9176838846366131	0.5992443530274593	0.8597527153105721	0.5154338795715818	0.929995064218133	0.8647282658994281	0.9063939550826488	1.0	0	0.0
1459	None	None	None	None	None	0	0	0.3333333333333333	2	0.7142857142857143	5	0.375	0.7142857142857143	6	5	2	1	0	0.6666666666666666	6	4	0.6	9	0.14285714285714285	0.6666666666666666	0.4665153955326251	0.8754970014128729	0.40884189683180383	0.8513998880085287	0.25322329825633133	0.9348471524218073	0.7741107952568003	0.8928233813318736	1.0	0	0.0
1175	None	None	None	None	None	0	0	0.5	3	0.6666666666666666	4	0.4444444444444444	0.6666666666666666	7	4	0	0	0	0.5	6	3	0.5333333333333333	8	0.0	0.4	0.5544049735295643	0.8927696573748037	0.657110609182474	0.939618406372579	0.5726996328790313	0.9333950589733078	0.7960452798059031	0.9242396420143232	0	0	0.0
4485	0.11594729455005678	0.04042197438547156	0.039161890053645905	0.7834943824877242	None	0	0	0.16666666666666666	3	0.84	21	0.17647058823529413	0.64	19	16	7	1	0	0.5294117647058824	9	17	1.8	27	0.06666666666666667	0.08	0.5544049735295643	0.936782374425087	0.5531378476302292	0.8390464065510314	0.5154338795715818	0.9456069137651738	0.8627865517367272	0.9168935625213398	1.0	0	0.0
1212	None	None	None	None	None	0	0	0.5	3	0.6666666666666666	4	0.4444444444444444	0.5	4	3	3	1	0	0.5	6	3	0.5333333333333333	8	0.1111111111111111	0.3333333333333333	0.3343678193549198	0.8945139198392272	0.7267227674735668	0.7655451438683438	0.9435543649601204	0.9431180737736462	0.9262872556327566	0.885246535986449	1.0	0.25	0.0
2860	0.009637763986286522	0.0022785768794889583	0.0019438499428076526	0.9694730835569935	None	0	0	0.5	2	0.75	3	1.0	0.75	5	3	0	0	0	0.16666666666666666	6	1	0.4	6	0.0	0.4	0.6191508356187855	0.8931121676862127	0.3153039127606071	0.8244998239807747	0.9287221510866726	0.9402852468690653	0.9549681229243636	0.8949399392940143	0	0	0.0
4345	0.11619635613779018	0.04024524326901155	0.03903839024235425	0.7755432369891804	None	0	0	0.16666666666666666	3	0.84	21	0.17647058823529413	0.64	19	16	7	1	0	0.5294117647058824	9	17	1.8	27	0.06666666666666667	0.08	0.5544049735295643	0.936782374425087	0.5531378476302292	0.8390464065510314	0.5154338795715818	0.945980658398776	0.8627865517367272	0.9170785419525992	1.0	0	0.0
7088	0.10331430003982671	0.04655716219416339	0.045484125356220394	0.723353252195887	None	0	0	0.05263157894736842	1	1.0	26	0.15555555555555556	0.9230769230769231	25	24	2	1	0	0.5555555555555556	10	18	1.8666666666666667	28	0.14285714285714285	0.07692307692307693	0.8164749682835669	0.9176838846366131	0.5992443530274593	0.8597527153105721	0.5154338795715818	0.9267234855469999	0.8647282658994281	0.9049932542643422	1.0	0	0.0
4785	0.11576301727646598	0.03803459464652288	0.035000745052971974	0.778834667056266	None	0	0	0.16666666666666666	3	0.84	21	0.17647058823529413	0.64	19	16	7	3	0	0.5294117647058824	9	17	1.8	27	0.2	0.08	0.5544049735295643	0.936782374425087	0.5531378476302292	0.8390464065510314	0.5154338795715818	0.945980658398776	0.8627865517367272	0.9170785419525992	0.05263157894736842	0	0.0
5925	0.08122529954122008	0.03203968595915848	0.029608483223716633	0.7286543500427466	None	0	0	0.05263157894736842	1	1.0	26	0.15555555555555556	0.9230769230769231	25	24	2	1	0	0.5555555555555556	10	18	1.8666666666666667	28	0.14285714285714285	0.07692307692307693	0.8164749682835669	0.9176838846366131	0.6960079746642063	0.8638737069415947	0.5154338795715818	0.9267234855469999	0.8627865517367272	0.9059804413756704	1.0	0	0.0
2424	None	None	None	None	None	0	0	0.4	2	0.6	3	0.5833333333333334	0.4	3	2	3	2	0	0.75	3	4	0.4666666666666667	7	0.2222222222222222	0.4	0.6213089345358458	0.9703695310089571	0.518938621602105	0.7861565312986252	0.8770339135062075	0.7133479062717902	0.9389093461537504	0.869985262345396	0.6666666666666666	0.3333333333333333	0.0
2581	None	None	None	None	None	0	0	0.6666666666666666	4	0.14285714285714285	1	0.6	0.14285714285714285	5	1	3	1	0	0.6	3	5	0.6	9	0.16666666666666666	0.2857142857142857	0.7042437488183425	0.9696955010218125	0.5515630542690725	0.9229388084888959	0.6404267500988022	0.8695766561263192	0.8527063241784668	0.9318391566795793	1.0	0.2	0.0
3820	0.11324708542471318	0.019112729125545243	0.018520062969445146	0.6728283741141489	None	0	0	0.07142857142857142	1	1.0	18	0.26666666666666666	0.8888888888888888	17	16	2	1	0	0.3333333333333333	5	15	1.3333333333333333	20	0.14285714285714285	0.1111111111111111	0.6062059525300645	0.8620541401451688	0.500364969695886	0.9450082625308167	0.8593098220650832	0.9745525910978886	0.8785459913142764	0.9412514597279453	1.0	0	0.0
4208	0.11507928665488987	0.03964553272837337	0.03796803210064357	0.7914422148072706	None	0	0	0.16666666666666666	3	0.84	21	0.17647058823529413	0.64	19	16	7	1	0	0.5294117647058824	9	17	1.8	27	0.06666666666666667	0.08	0.5544049735295643	0.936782374425087	0.5531378476302292	0.8390464065510314	0.5154338795715818	0.945980658398776	0.8627865517367272	0.9170785419525992	1.0	0	0.0
843	None	None	None	None	None	0	0	0.4	2	0.8	4	0.4666666666666667	0.6	5	3	1	1	0	0.6	3	5	0.4666666666666667	7	0.25	0	0.7632010370842612	0.8750470762244946	0.7097242049474117	0.8660571456428033	0.5733373328629955	0.7521600374692649	0.775443827689732	0.8376729635602294	1.0	0	0.0
4096	0.05029246160978434	0.0016756297583401254	0.0013773082600254897	0.708789471974408	None	0	0	0.14285714285714285	2	0.8888888888888888	16	0.20202020202020202	0.6111111111111112	12	11	7	3	0	0.8181818181818182	9	11	1.3333333333333333	20	0.17647058823529413	0.1111111111111111	0.6798500634581938	0.9453980278313775	0.5331259795365119	0.8750327122048774	0.5154338795715818	0.914693222860131	0.8683286197433961	0.9160636218091147	0.08333333333333333	0	0.0
3377	0.008491285857706036	0.0016145266881709447	-0.0005099225460669706	0.9804610019844823	None	0	0	0.2857142857142857	2	0.75	6	0.47619047619047616	0.625	7	5	2	1	0	0.42857142857142855	7	3	0.6666666666666666	10	0.16666666666666666	0.25	0.8732549818121809	0.9130751785286726	0.9634196472487279	0.9408325712940638	0.8593098220650832	0.9370949245754194	0.6133545049177792	0.9312750337838502	1.0	0.14285714285714285	0.0
802	None	None	None	None	None	0	0	0	0	0	0	1.0	0	0	0	0	2	0	1.0	1	1	0.06666666666666667	1	0.5	0	0	0	0	0	0	0	0	0	0	0	0
3726	0.035380792176484044	0.005839384557139657	0.001942257612565913	0.9229576951578115	None	0.16666666666666666	1	0.2857142857142857	4	0.7777777777777778	14	0.2564102564102564	0.7222222222222222	17	13	2	0	0	0.46153846153846156	6	13	1.3333333333333333	20	0.0	0.11764705882352941	0.6062059525300645	0.869954872839359	0.43508619229889495	0.7413666936765086	0.5058906356826129	0.961701794061183	0.8785459913142764	0.8868520348850717	0	0	0.0
3775	0.06985147344997776	0.012154364466696757	0.0009589354996982238	0.6172249433137735	None	0	0	0.08333333333333333	1	1.0	15	0.3269230769230769	0.8666666666666667	14	13	2	1	0	0.3076923076923077	4	13	1.1333333333333333	17	0.14285714285714285	0.13333333333333333	0.8392750675995021	0.868797853597354	0.3153039127606071	0.9378839292310215	0.25322329825633133	0.9688238487791374	0.7222339492901461	0.9358645816779054	1.0	0	0.0
6057	0.11618593594607732	0.02676661399015271	0.01824145388457666	0.716478691753639	None	0	0	0.05555555555555555	1	1.0	25	0.5192307692307693	0.92	24	23	2	1	0	0.07692307692307693	2	26	1.8	27	0.14285714285714285	0	0.8108850608351951	0.9177850351426339	0.5992443530274593	0.8513721093260846	0.5154338795715818	0.9248766344108712	0.8647282658994281	0.9022830015948796	1.0	0	0.0
855	None	None	None	None	None	0	0	0.5	3	0.5	3	0.8888888888888888	0.16666666666666666	4	1	3	4	0	1.0	3	3	0.5333333333333333	8	0.5714285714285714	0	0.9089051070281551	0.6482568041320135	0.3559040178028226	0.9452326819342578	0.3472663093547839	0.8456292135379355	0.9600057397128853	0.8481480115296166	0.5	0.5	0.062150028908915494
6870	0.10865166460990956	0.0535327283778414	0.05249428547774216	0.7249356663800515	None	0	0	0.05263157894736842	1	1.0	26	0.15555555555555556	0.9230769230769231	25	24	2	1	0	0.5555555555555556	10	18	1.8666666666666667	28	0.14285714285714285	0.07692307692307693	0.8164749682835669	0.9176838846366131	0.5992443530274593	0.8597527153105721	0.5154338795715818	0.9257046129582651	0.8647282658994281	0.9045651063545871	1.0	0	0.0
4543	0.10039611848928735	0.03478219321421609	0.03201989951516499	0.7871174800183754	None	0	0	0.1111111111111111	2	0.92	23	0.1588235294117647	0.76	21	19	5	1	0	0.5882352941176471	10	17	1.8	27	0.08333333333333333	0.08	0.6062059525300645	0.9240743723532899	0.5531378476302292	0.8505544856782561	0.5154338795715818	0.9384786480694737	0.8627865517367272	0.9105978714835151	1.0	0	0.0
3344	0.06813356146373839	0.005725594012484776	-0.0016612591572730015	0.6000130126521808	None	0	0	0.26666666666666666	4	0.7	14	0.6111111111111112	0.55	12	11	9	1	0	0.1111111111111111	2	18	1.4666666666666666	22	0.047619047619047616	0	0.44359241865818577	0.9487264872210105	0.6245729111472178	0.8394728674360263	0.5154338795715818	0.8738966360309123	0.8544111645218633	0.8974652408484758	1.0	0.08333333333333333	0.0
2610	0.02840241451396572	0.007167015765829071	0.002666589163606621	0.9828311713742671	None	0	0	0.3333333333333333	3	0.6363636363636364	7	0.43333333333333335	0.45454545454545453	7	5	5	1	0	0.3	3	10	0.8666666666666667	13	0.08333333333333333	0	0.3367826705133197	0.9313442712592119	0.5992443530274593	0.8252594329487504	0.5154338795715818	0.9067254842448205	0.8333523518489773	0.8951759953578063	1.0	0	0.0
7203	0.10678686595116996	0.051283842790157595	0.050448920933799296	0.7276152767878354	None	0	0	0.05263157894736842	1	1.0	26	0.15555555555555556	0.9230769230769231	25	24	2	1	0	0.5555555555555556	10	18	1.8666666666666667	28	0.14285714285714285	0.07692307692307693	0.8164749682835669	0.9176838846366131	0.5992443530274593	0.8597527153105721	0.5154338795715818	0.9257046129582651	0.8647282658994281	0.9045651063545871	1.0	0	0.0
4316	0.11080994660878747	0.04030046864979846	0.038555298041300486	0.7870758287612962	None	0	0	0.16666666666666666	3	0.84	21	0.17647058823529413	0.64	19	16	7	1	0	0.5294117647058824	9	17	1.8	27	0.06666666666666667	0.08	0.5544049735295643	0.936782374425087	0.5531378476302292	0.8390464065510314	0.5154338795715818	0.945980658398776	0.8627865517367272	0.9170785419525992	1.0	0	0.0
4073	0.11498499943098298	0.03879952223110135	0.0355029970082355	0.7673995455710736	None	0	0	0.16666666666666666	3	0.84	21	0.17647058823529413	0.64	19	16	7	1	0	0.5294117647058824	9	17	1.8	27	0.06666666666666667	0.08	0.5544049735295643	0.9367827205567761	0.5531378476302292	0.8390464065510314	0.5154338795715818	0.945980658398776	0.8627865517367272	0.9170786901079816	1.0	0	0.0
5457	0.07972316279796231	0.01598795197138281	-0.01323435688214056	0.7303444711812512	None	0	0	0.1	2	0.9285714285714286	26	0.13636363636363635	0.8928571428571429	27	25	2	1	0	0.55	20	11	2.0	30	0.16666666666666666	0.2	0.8052951533868231	0.9112623990138092	0.5563610803351388	0.8593093555802408	0.5154338795715818	0.9275779113619748	0.8647282658994281	0.902875649681567	1.0	0	0.0
795	None	None	None	None	None	1.0	1	1.0	4	0.25	1	0.5	0.25	4	1	1	2	0	0.75	3	4	0.4	6	0.6666666666666666	1.0	0.40809101792176417	0.8061661478788428	0.7950165221108858	0.9355938169372008	0.6251741353688446	0.9325258478952331	0.8816373068512119	0.9039991049083294	0.625	0.25	0.0
1534	None	None	None	None	None	0	0	0.25	1	1.0	3	1.0	1.0	4	3	0	0	0	0.2	5	1	0.3333333333333333	5	0.0	0	0.5901242404575617	0.9525748189966188	0.41023034804816394	0.7811881526114652	0.5246379716862938	0.7245498694086382	0.8022579239374432	0.8515218955112389	0	0	0.0
3695	0.11019021451425864	0.019828609927806405	0.01920936125484595	0.6727664677245466	None	0	0	0.07142857142857142	1	1.0	18	0.26666666666666666	0.8888888888888888	17	16	2	1	0	0.3333333333333333	5	15	1.3333333333333333	20	0.14285714285714285	0.1111111111111111	0.6062059525300645	0.8620541401451688	0.500364969695886	0.9450082625308167	0.8593098220650832	0.9745525910978886	0.8785459913142764	0.9412514597279453	1.0	0	0.0
5418	0.09853605140118975	0.049301832273717205	0.04618194100711597	0.73297413240544	None	0	0	0.05263157894736842	1	1.0	26	0.15555555555555556	0.9230769230769231	25	24	2	1	0	0.5555555555555556	10	18	1.8666666666666667	28	0.14285714285714285	0.07692307692307693	0.8164749682835669	0.9176838846366131	0.5992443530274593	0.8597527153105721	0.5154338795715818	0.929995064218133	0.8647282658994281	0.9063939550826488	1.0	0	0.0
1443	None	None	None	None	None	0	0	0.375	3	0.6666666666666666	6	0.3142857142857143	0.2222222222222222	4	2	6	2	0	0.7142857142857143	7	5	0.7333333333333333	11	0.14285714285714285	0.4	0.6076482290051402	0.9455760680709073	0.5875337492063778	0.7366617808957985	0.40146895480436856	0.7767309912597637	0.8720175687369583	0.8468534361390619	0.625	0	0.0
7113	0.11295069729480432	0.05563318139651115	0.05509343433069775	0.7139405022493537	None	0	0	0.05	1	1.0	28	0.1388888888888889	0.9285714285714286	27	26	2	1	0	0.6666666666666666	12	18	2.0	30	0.14285714285714285	0.07142857142857142	0.8052951533868231	0.9230769088736422	0.5992443530274593	0.8554692105595615	0.5154338795715818	0.9285882913280659	0.8647282658994281	0.9068773020072877	1.0	0	0.0
2069	None	None	None	None	None	0	0	0.6666666666666666	2	0.5	1	0.6666666666666666	0.5	1	1	2	0	0	0.6666666666666666	2	3	0.26666666666666666	4	0.0	0	0.8765125074297133	0.5	0.5633785240887976	0.5	0.5726996328790313	0.5	0.8107138868291173	0.5	0	0	0.0
1010	None	None	None	None	None	0	0	0.5	3	0.5714285714285714	4	0.75	0.42857142857142855	4	3	4	3	0	0.3333333333333333	2	6	0.6	9	0.2727272727272727	0	0.3901817042752329	0.9620592611208114	0.5650835521012618	0.9134574969967444	0.6164070519611545	0.8958820012019766	0.9052380552416551	0.9296055032303309	0.25	0	0.0
4698	0.1070083165805042	0.03422095755797372	0.030939055379670392	0.7856820711120441	None	0	0	0.21052631578947367	4	0.7692307692307693	20	0.1830065359477124	0.6153846153846154	20	16	7	1	0	0.5294117647058824	9	17	1.8666666666666667	28	0.07142857142857142	0.08	0.5803054630298143	0.9388374585989516	0.5531378476302292	0.8337085929357929	0.5154338795715818	0.9421982351774142	0.8627865517367272	0.9151457821871384	1.0	0	0.0
5162	0.10087322320425397	0.050648424677062084	0.04488121450260449	0.7352865835078893	None	0	0	0.05263157894736842	1	1.0	26	0.15555555555555556	0.9230769230769231	25	24	2	1	0	0.5555555555555556	10	18	1.8666666666666667	28	0.14285714285714285	0.07692307692307693	0.8164749682835669	0.9176838846366131	0.5992443530274593	0.8597527153105721	0.5154338795715818	0.929995064218133	0.8647282658994281	0.9063939550826488	1.0	0	0.0
7456	0.1131246850149113	0.058169737542742204	0.05797839429848025	0.7174475444866959	None	0	0	0.05	1	1.0	28	0.1388888888888889	0.9285714285714286	27	26	2	1	0	0.6666666666666666	12	18	2.0	30	0.14285714285714285	0.07142857142857142	0.8052951533868231	0.9230769088736422	0.5992443530274593	0.8554692105595615	0.5154338795715818	0.9285882913280659	0.8647282658994281	0.9068773020072877	1.0	0	0.0
5958	0.07397698881554948	0.00960597589951157	0.008829343744804536	0.7775420917229932	None	0	0	0.05263157894736842	1	1.0	26	0.15555555555555556	0.9230769230769231	25	24	2	1	0	0.5555555555555556	10	18	1.8666666666666667	28	0.14285714285714285	0.07692307692307693	0.8164749682835669	0.9176838846366131	0.609133958269482	0.8630692431787654	0.5154338795715818	0.9286527166822678	0.8647282658994281	0.9066014458255952	1.0	0	0.0
4379	0.11558419760252876	0.040714261576935334	0.03959542112699539	0.7708126308906578	None	0	0	0.16666666666666666	3	0.84	21	0.17647058823529413	0.64	19	16	7	1	0	0.5294117647058824	9	17	1.8	27	0.06666666666666667	0.08	0.5544049735295643	0.936782374425087	0.5531378476302292	0.8390464065510314	0.5154338795715818	0.945980658398776	0.8627865517367272	0.9170785419525992	1.0	0	0.0
15	None	None	None	None	None	0	0	1.0	1	0	0	1.0	0	1	0	0	1	0	0.5	1	2	0.13333333333333333	2	0.3333333333333333	0	0	0	0	0	0	0	0	0	0	0	0
4029	0.04951318205237245	0.011378569778431944	0.011349970466549585	0.9366413461535409	None	0	0	0.1	1	1.0	13	0.3	0.8461538461538461	12	11	2	2	0	0.5	5	10	1.0	15	0.2857142857142857	0.15384615384615385	0.7336524458219502	0.8677732546670293	0.4078344412282465	0.9485141875343708	0.5562665601607073	0.9758665131739823	0.8503931827648457	0.9443584742725506	0.7083333333333334	0	0.0
6521	0.10741859535117032	0.05103822032157283	0.04936148277391971	0.7219194402428326	None	0	0	0.05263157894736842	1	1.0	26	0.15555555555555556	0.9230769230769231	25	24	2	1	0	0.5555555555555556	10	18	1.8666666666666667	28	0.14285714285714285	0.07692307692307693	0.8164749682835669	0.9176838846366131	0.5992443530274593	0.8597527153105721	0.5154338795715818	0.9257046129582651	0.8647282658994281	0.9045651063545871	1.0	0	0.0
6161	0.06899514295392972	0.010857570573036806	0.010161499508676806	0.663538331170088	None	0	0	0.06666666666666667	1	1.0	20	0.18333333333333332	0.9	19	18	2	2	0	0.8333333333333334	10	12	1.4666666666666666	22	0.2857142857142857	0.1	0.8164749682835669	0.9244995751417684	0.5992443530274593	0.849311788378767	0.5154338795715818	0.9264817997346134	0.8647282658994281	0.9051722410142052	0.5263157894736842	0	0.0
3549	0.09488849598585272	0.0006497327648285818	0.0006468264976867658	0.7845802806116728	None	0	0	0.08333333333333333	1	1.0	16	0.27692307692307694	0.875	15	14	2	2	0	0.38461538461538464	5	13	1.2	18	0.2857142857142857	0.125	0.8052951533868231	0.872251008092656	0.28267948009363975	0.9551593212597784	0.25322329825633133	0.9734034800048603	0.7222339492901461	0.9458297235463331	0.5333333333333333	0	0.0
4942	0.11350707333039228	0.01698147894233876	0.016302676893364842	0.9274104508154505	None	0	0	0.05	1	1.0	28	0.1388888888888889	0.9285714285714286	27	26	2	1	0	0.6666666666666666	12	18	2.0	30	0.14285714285714285	0.07142857142857142	0.5951459921248338	0.8755260583413278	0.5992443530274593	0.8651397769948622	0.39526461209292624	0.932312993228975	0.8647282658994281	0.8951116212107417	1.0	0	0.0
3389	0.06210191836185113	0.0018508591809891796	0.0018081670300412035	0.6583383453635498	None	0	0	0.2	2	0.9230769230769231	12	0.5357142857142857	0.8461538461538461	12	11	2	0	0	0.14285714285714285	14	2	1.0	15	0.0	0.14285714285714285	0.7511479460339235	0.9225098564804419	0.4078344412282465	0.9477900908940016	0.3519818626757762	0.9380192577563226	0.7222339492901461	0.9368839861266606	0	0	0.0
238	None	None	None	None	None	0	0	1.0	1	0	0	1.0	0	0	0	1	1	0	0.5	2	1	0.13333333333333333	2	0.16666666666666666	0	0	0	0	0	0	0	0	0	0	0	0
2855	1.2345057056630965e-05	1.7447438822991633e-06	1.6190813475297127e-06	0.9999935562451373	None	0	0	0.25	1	1.0	4	0.75	0.5	3	2	2	2	0	0.5	2	4	0.4	6	0.2857142857142857	0	0.9169027248408487	0.5653887437107512	0.28267948009363975	0.5383726589392672	0.1	0.5851540646233578	0.9641421986004829	0.5630642359701663	0.6666666666666666	0.6666666666666666	0.0
2929	0.013176126097034137	0.0005149952279750705	0.00015841562036025331	0.9658893851220121	None	0	0	0.375	3	0.6666666666666666	6	0.6875	0.3333333333333333	4	3	6	3	0	1.0	4	4	0.7333333333333333	11	0.2	0.5714285714285714	0.633576421833405	0.7834545936351144	0.4078344412282465	0.8489405704289215	0.6772420645100599	0.9568975699479647	0.8902574231725033	0.8846732087840612	0.25	0.25	0.0
7185	0.1054628760272818	0.051369568554614296	0.04879755511624707	0.725707482660255	None	0	0	0.05263157894736842	1	1.0	26	0.15555555555555556	0.9230769230769231	25	24	2	1	0	0.5555555555555556	10	18	1.8666666666666667	28	0.14285714285714285	0.07692307692307693	0.8164749682835669	0.9176838846366131	0.5992443530274593	0.8597527153105721	0.5154338795715818	0.9257046129582651	0.8647282658994281	0.9045651063545871	1.0	0	0.0
2775	1.1884801360791937e-05	3.0330865189356694e-07	-7.633055745345706e-09	0.9999975130125344	None	0	0	0.5	2	0.3333333333333333	1	0.625	0.3333333333333333	2	1	2	1	0	0.5	2	4	0.3333333333333333	5	0.14285714285714285	0.6666666666666666	0.5311058354290961	0.9846327261956208	0.35666984251550504	0.8753301534088366	0.46698788823848164	0.8757754944161315	0.948687293388884	0.9362746640508323	1.0	0	0.0
1338	None	None	None	None	None	0	0	0.3333333333333333	2	0.8333333333333334	5	0.6666666666666666	0.3333333333333333	4	2	3	2	0	0.75	4	3	0.5333333333333333	8	0.25	0.4	0.4998704103074589	0.9341927388549573	0.604987541105297	0.9481441526198039	0.2110472032672725	0.762086018076437	0.9386237702745663	0.9038754847796506	0.625	0.25	0.0
1749	None	None	None	None	None	0	0	0.7142857142857143	5	0.25	2	0.5	0.25	5	2	4	1	0	0.8	4	5	0.6666666666666666	10	0.1111111111111111	0.2857142857142857	0.5544049735295643	0.854375000557708	0.6695635077497931	0.849515922653716	0.5058906356826129	0.9600212204511385	0.8614619490438036	0.9025821682287339	1.0	0	0.0
4350	0.11318107676912323	0.03923249344607336	0.03811654595198388	0.7755227047252908	None	0	0	0.16666666666666666	3	0.84	21	0.17647058823529413	0.64	19	16	7	1	0	0.5294117647058824	9	17	1.8	27	0.06666666666666667	0.08	0.5544049735295643	0.936782374425087	0.5531378476302292	0.8390464065510314	0.5154338795715818	0.945980658398776	0.8627865517367272	0.9170785419525992	1.0	0	0.0
1819	None	None	None	None	None	0	0	0.5	3	0.5	3	0.6666666666666666	0.16666666666666666	1	1	6	0	0	0.75	4	3	0.5333333333333333	8	0.0	0.3333333333333333	0.48002429925476947	0.5	0.5801118726669823	0.5	0.1	0.5	0.887766467096111	0.5	0	0	0.0
1214	None	None	None	None	None	0.5	1	0.5714285714285714	4	0.625	5	0.4166666666666667	0.375	5	3	4	0	0	0.6666666666666666	4	6	0.6666666666666666	10	0.0	0.5	0.5739175959395691	0.9311424288176322	0.455383026014548	0.9184224368932902	0.5726996328790313	0.8566427288046599	0.8471348511707583	0.9064510411338148	0	0	0.0
2872	0.012250321905577071	0.0011802790525680203	0.0011510481717716288	0.9661906781747782	None	0	0	0.5714285714285714	4	0.375	3	0.5	0.25	5	2	4	3	0	0.8	4	5	0.6666666666666666	10	0.3333333333333333	0.5	0.6062059525300645	0.918779927480875	0.5974561775882345	0.834488910901852	0.8307277747185859	0.9059770944091675	0.8673836794555345	0.8911989805244857	0.2	0	0.0
6551	0.10573310904743723	0.0500348890237239	0.048923020005680606	0.7228284569971669	None	0	0	0.05263157894736842	1	1.0	26	0.15555555555555556	0.9230769230769231	25	24	2	1	0	0.5555555555555556	10	18	1.8666666666666667	28	0.14285714285714285	0.07692307692307693	0.8164749682835669	0.9176838846366131	0.5992443530274593	0.8634859882204103	0.5154338795715818	0.9267234855469999	0.8647282658994281	0.9058868979022603	1.0	0.24	0.0
5675	0.10208331991189301	0.048445550075855305	0.043860940183906225	0.7274074719336763	None	0	0	0.05263157894736842	1	1.0	26	0.15555555555555556	0.9230769230769231	25	24	2	1	0	0.5555555555555556	10	18	1.8666666666666667	28	0.14285714285714285	0.07692307692307693	0.8164749682835669	0.9176838846366131	0.5992443530274593	0.8597527153105721	0.5154338795715818	0.929995064218133	0.8647282658994281	0.9063939550826488	1.0	0	0.0
14	None	None	None	None	None	0	0	0.25	2	0.8888888888888888	8	0.3142857142857143	0.7777777777777778	8	7	2	1	0	0.7142857142857143	5	7	0.7333333333333333	11	0.14285714285714285	0	0.4257496740327186	0.9089904332968994	0.5565770061836974	0.9278836448509095	0.49687656000229075	0.8593073315446529	0.8462724240043854	0.9021943899037462	1.0	0.125	0.0
5110	0.10553319582622525	0.0447521814114422	0.04187906742305232	0.7242363997170307	None	0	0	0.05263157894736842	1	1.0	26	0.15555555555555556	0.9230769230769231	25	24	2	1	0	0.5555555555555556	10	18	1.8666666666666667	28	0.14285714285714285	0.07692307692307693	0.8164749682835669	0.9176838846366131	0.5992443530274593	0.8597527153105721	0.5154338795715818	0.929995064218133	0.8647282658994281	0.9063939550826488	1.0	0	0.0
3874	0.09799376576275728	0.030768384337233053	0.020605321240755696	0.7913729070213072	None	0	0	0.16666666666666666	3	0.84	21	0.17647058823529413	0.64	19	16	7	1	0	0.5294117647058824	9	17	1.8	27	0.06666666666666667	0.08	0.5544049735295643	0.936782374425087	0.5531378476302292	0.8391021939327916	0.5154338795715818	0.943769147947716	0.8627865517367272	0.9160063669321308	1.0	0	0.0
4804	0.07301036392751487	0.017337196114550986	0.010683346694195376	0.8331378933812206	None	0	0	0.21052631578947367	4	0.7692307692307693	20	0.2	0.6153846153846154	20	16	7	1	0	0.35	7	20	1.8666666666666667	28	0.07142857142857142	0	0.5803054630298143	0.9326278190536222	0.5430636249965414	0.8230860111315663	0.5154338795715818	0.9454974336014281	0.8651016439912189	0.9120995978708661	1.0	0	0.0
3548	0.019247508475741585	0.0030826484270219503	-0.0028317562263460946	0.9714348045338975	None	0	0	0.3333333333333333	3	0.6363636363636364	7	0.37142857142857144	0.5454545454545454	9	6	3	1	0	0.7142857142857143	7	5	0.8666666666666667	13	0.14285714285714285	0.18181818181818182	0.861098939113836	0.8932958896377367	0.7132065842285016	0.9491680241525677	0.8593098220650832	0.9485857765626385	0.7222339492901461	0.9343588996643785	1.0	0	0.0
3023	0.0666333530418172	0.0062919906826391595	0.0019122192614557333	0.7330503389038407	None	0	0	0.2222222222222222	2	0.9090909090909091	10	0.5416666666666666	0.8181818181818182	10	9	2	0	0	0.16666666666666666	12	2	0.8666666666666667	13	0.0	0.16666666666666666	0.6710930427444686	0.8857058906602023	0.500364969695886	0.9466007448534595	0.5333941354223828	0.936482473487305	0.7222339492901461	0.9267520063345297	0	0	0.0
70	None	None	None	None	None	0	0	0.5	1	1.0	1	0.75	0	0	0	2	1	0	1.0	2	2	0.2	3	0.125	0	0	0	0	0	0	0	0	0	0	0	0
4476	0.11127881556659397	0.039730437365322446	0.03848433333401902	0.772493426054681	None	0	0	0.16666666666666666	3	0.84	21	0.17647058823529413	0.64	19	16	7	1	0	0.5294117647058824	9	17	1.8	27	0.06666666666666667	0.08	0.5544049735295643	0.936782374425087	0.5531378476302292	0.8390464065510314	0.5154338795715818	0.945980658398776	0.8627865517367272	0.9170785419525992	1.0	0	0.0
1809	None	None	None	None	None	0	0	0.6666666666666666	2	0.5	1	1.0	0	1	0	2	2	0	0.25	1	4	0.26666666666666666	4	0.2857142857142857	0.6666666666666666	0	0	0	0	0	0	0	0	0	0	0
522	None	None	None	None	None	0	0	0.2857142857142857	2	0.75	6	0.625	0.625	7	5	2	3	0	0.25	2	8	0.6666666666666666	10	0.5	0	0.49175900400192774	0.781574945597606	0.7932018585468448	0.9399358719438612	0.8140656956174013	0.9553939483228898	0.8134609125944724	0.9139756650761954	0.5714285714285714	0.14285714285714285	0.0
476	None	None	None	None	None	0	0	0.5	1	1.0	1	1.0	1.0	2	1	0	0	0	0.3333333333333333	3	1	0.2	3	0.0	0	0.3419770181533685	0.7187735682333166	0.2540707108674084	0.6531259811180127	0.7517507651709268	0.8672675733347419	0.9034553719599413	0.759401726960506	0	0	0.0
5369	0.09808155870430349	0.048565262335242644	0.04327189386238021	0.7319863496575493	None	0	0	0.05263157894736842	1	1.0	26	0.15555555555555556	0.9230769230769231	25	24	2	1	0	0.5555555555555556	10	18	1.8666666666666667	28	0.14285714285714285	0.07692307692307693	0.8164749682835669	0.9176838846366131	0.5992443530274593	0.8597527153105721	0.5154338795715818	0.929995064218133	0.8647282658994281	0.9063939550826488	1.0	0	0.0
1625	None	None	None	None	None	0	0	1.0	4	0.0	0	0.6666666666666666	0	3	0	2	1	0	1.0	3	3	0.4	6	0.2	0.6666666666666666	0	0	0	0	0	0	0	0	0	0	0
4803	0.10670243915917339	0.040042335519143	0.03874435465234086	0.7777958730065175	None	0	0	0.16666666666666666	3	0.84	21	0.17647058823529413	0.64	19	16	7	1	0	0.5294117647058824	9	17	1.8	27	0.06666666666666667	0.08	0.5544049735295643	0.936782374425087	0.5531378476302292	0.8390464065510314	0.5154338795715818	0.9456069137651738	0.8627865517367272	0.9168935625213398	1.0	0	0.0
6160	0.10061632710583865	0.049700048017000883	0.04796220207343552	0.7383702169252392	None	0	0	0.05263157894736842	1	1.0	26	0.15555555555555556	0.9230769230769231	25	24	2	1	0	0.5555555555555556	10	18	1.8666666666666667	28	0.14285714285714285	0.07692307692307693	0.8164749682835669	0.9176838846366131	0.5992443530274593	0.8597527153105721	0.5154338795715818	0.9286527166822678	0.8647282658994281	0.9058143403814822	1.0	0	0.0
6817	0.10102695152307684	0.04633728404784394	0.04532903232739195	0.7317602659219876	None	0	0	0.05263157894736842	1	1.0	26	0.15555555555555556	0.9230769230769231	25	24	2	1	0	0.5555555555555556	10	18	1.8666666666666667	28	0.14285714285714285	0.07692307692307693	0.8164749682835669	0.9176838846366131	0.5992443530274593	0.8597527153105721	0.5154338795715818	0.9267234855469999	0.8647282658994281	0.9049932542643422	1.0	0	0.0
2704	0.03622086516746528	0.004375170349228027	0.002397116070485993	0.927306201831835	None	0	0	0.35714285714285715	5	0.5789473684210527	11	0.35	0.47368421052631576	12	9	8	2	0	0.4166666666666667	5	12	1.4	21	0.11764705882352941	0	0.5803054630298143	0.9118003735505327	0.5329894023628534	0.8883296499360607	0.8554688246140962	0.9484907737693437	0.8673836794555345	0.9198939527961881	0.5416666666666666	0.08333333333333333	0.0
3683	0.053197312336680236	0.008488286510414235	-0.0053297403790233235	0.8576967766201151	None	0	0	0.1	1	1.0	13	0.3	0.8461538461538461	12	11	2	2	0	0.5	5	10	1.0	15	0.2857142857142857	0.15384615384615385	0.7336524458219502	0.8677732546670293	0.4241466575617302	0.9502942451896307	0.5562665601607073	0.9758665131739823	0.8438730368238284	0.9450040434762087	0.7083333333333334	0	0.0
1762	None	None	None	None	None	0	0	0.8333333333333334	5	0.0	0	0.8	0	3	0	4	1	0	0.4	5	2	0.5333333333333333	8	0.1111111111111111	1.0	0	0	0	0	0	0	0	0	0	0	0
4072	0.11545311659262127	0.026850994323797825	0.026767406932897562	0.8106236585205708	None	0	0	0.16666666666666666	3	0.84	21	0.17647058823529413	0.64	19	16	7	1	0	0.5294117647058824	9	17	1.8	27	0.06666666666666667	0.08	0.5544049735295643	0.936782374425087	0.41115733305993685	0.836466679876708	0.5154338795715818	0.945980658398776	0.8627865517367272	0.9165961560070697	1.0	0	0.0
7034	0.09836049915055281	0.04873681733870413	0.047131873220821394	0.7366073741669571	None	0	0	0.05263157894736842	1	1.0	26	0.15555555555555556	0.9230769230769231	25	24	2	1	0	0.5555555555555556	10	18	1.8666666666666667	28	0.14285714285714285	0.07692307692307693	0.8164749682835669	0.9176838846366131	0.5992443530274593	0.8597527153105721	0.5154338795715818	0.9267234855469999	0.8647282658994281	0.9049932542643422	1.0	0	0.0
375	None	None	None	None	None	0	0	0.6	3	0.6	3	0.5833333333333334	0.6	4	3	2	1	0	0.3333333333333333	6	2	0.4666666666666667	7	0.14285714285714285	0.8	0.689264722211068	0.9320726471860244	0.2841125461942842	0.7338285186167851	0.797789573848186	0.7337961080530241	0.9402682500387679	0.8247728792417082	1.0	0	0.0
3041	0.008640496605302122	0.0032861582355821154	0.0020426627477551224	0.9692874746098236	None	0	0	0.5	2	0.75	3	1.0	0.75	5	3	0	0	0	0.16666666666666666	6	1	0.4	6	0.0	0.4	0.6191508356187855	0.8931121676862127	0.3153039127606071	0.8244998239807747	0.9287221510866726	0.9402852468690653	0.9549681229243636	0.8949399392940143	0	0	0.0
5010	0.09159022352390116	0.019566182369844993	0.01952159352477521	0.8019543343998918	None	0	0	0.05263157894736842	1	1.0	26	0.5185185185185185	0.9615384615384616	26	25	1	1	0	0.07407407407407407	2	27	1.8666666666666667	28	0.2	0	0.8108850608351951	0.9144456872041301	0.5761911003288442	0.8558337271731502	0.5154338795715818	0.9311502907263112	0.8647282658994281	0.9047876016769573	1.0	0	0.0
7290	0.10293434251458712	0.05003950062326448	0.04855290596778601	0.724669882323369	None	0	0	0.05263157894736842	1	1.0	26	0.15555555555555556	0.9230769230769231	25	24	2	1	0	0.5555555555555556	10	18	1.8666666666666667	28	0.14285714285714285	0.07692307692307693	0.8164749682835669	0.9176838846366131	0.5992443530274593	0.8597527153105721	0.5154338795715818	0.9257046129582651	0.8647282658994281	0.9045651063545871	1.0	0	0.0
2952	0.017198768219157414	0.002616620721351171	0.0024320028473412744	0.9775496305812016	None	0	0	0.16666666666666666	1	1.0	7	0.6428571428571429	0.7142857142857143	6	5	2	1	0	0.2857142857142857	2	7	0.6	9	0.14285714285714285	0	0.861098939113836	0.8006370073299867	0.2989916964271234	0.7532597795043477	0.23093471631080703	0.9750492876176711	0.9554625613154952	0.886684513415771	1.0	0	0.0
330	None	None	None	None	None	1.0	1	0.8	4	0.4	2	0.5833333333333334	0.2	3	1	3	2	0	0.75	4	3	0.4666666666666667	7	0.25	0.6666666666666666	0.8732549818121809	0.6674060639433501	0.9634196472487279	0.5430038482117401	0.8195347959780142	0.7803633094369395	0.6442033588097743	0.6708946461919748	0.8333333333333333	0	0.0
7255	0.10880997196155687	0.04734430786351705	0.0454545952898469	0.7116916794446921	None	0	0	0.05263157894736842	1	1.0	26	0.15555555555555556	0.9230769230769231	25	24	2	1	0	0.5555555555555556	10	18	1.8666666666666667	28	0.14285714285714285	0.07692307692307693	0.8164749682835669	0.9176838846366131	0.5992443530274593	0.8597527153105721	0.5154338795715818	0.9257046129582651	0.8647282658994281	0.9045651063545871	1.0	0	0.0
5709	0.09787981904149654	0.040504449969813984	0.033655447133397555	0.7525643391016542	None	0	0	0.05263157894736842	1	1.0	26	0.15555555555555556	0.9230769230769231	25	24	2	2	0	0.5555555555555556	10	18	1.8666666666666667	28	0.2857142857142857	0.07692307692307693	0.8164749682835669	0.9176838846366131	0.5992443530274593	0.8597527153105721	0.5154338795715818	0.929995064218133	0.8647282658994281	0.9063939550826488	0.52	0	0.0
7323	0.08321594719099823	0.03016876931688591	0.022369832824499492	0.7203355340458828	None	0	0	0.05263157894736842	1	1.0	26	0.15555555555555556	0.9230769230769231	25	24	2	1	0	0.5555555555555556	10	18	1.8666666666666667	28	0.14285714285714285	0.07692307692307693	0.8164749682835669	0.9176838846366131	0.6960079746642063	0.8615231004469873	0.5154338795715818	0.9257046129582651	0.8627865517367272	0.9049890117463842	1.0	0	0.0
5488	0.08047978994824022	0.0067718276678369075	-0.006303768084684108	0.8253466982004158	None	0	0	0.06666666666666667	1	1.0	20	0.18333333333333332	0.9	19	18	2	1	0	0.8333333333333334	10	12	1.4666666666666666	22	0.14285714285714285	0.1	0.5544049735295643	0.9180068687897122	0.5563610803351388	0.7707399515547069	0.5359979376675718	0.9068668054123183	0.8627865517367272	0.8773971495943943	1.0	0	0.0
6084	0.10173181450263935	0.04950666206492413	0.04659306450949323	0.7281747975834517	None	0	0	0.05263157894736842	1	1.0	26	0.15555555555555556	0.9230769230769231	25	24	2	1	0	0.5555555555555556	10	18	1.8666666666666667	28	0.14285714285714285	0.07692307692307693	0.8164749682835669	0.9176838846366131	0.5992443530274593	0.8597527153105721	0.5154338795715818	0.9248803594647498	0.8647282658994281	0.9042214331558345	1.0	0	0.0
3939	0.09895337035242868	0.0180344045807058	0.00876203632980055	0.6710675920953229	None	0	0	0.07142857142857142	1	1.0	18	0.26666666666666666	0.8888888888888888	17	16	2	1	0	0.3333333333333333	5	15	1.3333333333333333	20	0.14285714285714285	0.1111111111111111	0.6062059525300645	0.8687994580392067	0.500364969695886	0.9450082625308167	0.8593098220650832	0.9745525910978886	0.8785459913142764	0.9423101671340794	1.0	0	0.0
7114	0.1065596567660833	0.05206194811850746	0.05011127069391768	0.7273702602707045	None	0	0	0.05263157894736842	1	1.0	26	0.15555555555555556	0.9230769230769231	25	24	2	1	0	0.5555555555555556	10	18	1.8666666666666667	28	0.14285714285714285	0.07692307692307693	0.8164749682835669	0.9176838846366131	0.5992443530274593	0.8597527153105721	0.5154338795715818	0.9257046129582651	0.8647282658994281	0.9045651063545871	1.0	0	0.0
7064	0.10498640377067434	0.04804702486688289	0.046925911988779455	0.7271981961706114	None	0	0	0.05263157894736842	1	1.0	26	0.15555555555555556	0.9230769230769231	25	24	2	1	0	0.5555555555555556	10	18	1.8666666666666667	28	0.14285714285714285	0.07692307692307693	0.8164749682835669	0.9176838846366131	0.5992443530274593	0.8634859882204103	0.5154338795715818	0.9267234855469999	0.8647282658994281	0.9058868979022603	1.0	0.24	0.0
5467	0.0992388121616091	0.04146983065976437	0.034420574749518096	0.7499758279925964	None	0	0	0.05263157894736842	1	1.0	26	0.15555555555555556	0.9230769230769231	25	24	2	2	0	0.5555555555555556	10	18	1.8666666666666667	28	0.2857142857142857	0.07692307692307693	0.8164749682835669	0.9176838846366131	0.5992443530274593	0.8597527153105721	0.5154338795715818	0.929995064218133	0.8647282658994281	0.9063939550826488	0.52	0	0.0
2064	None	None	None	None	None	1.0	1	1.0	4	0.25	1	0.5	0	3	0	2	0	0	0.75	4	3	0.4	6	0.0	1.0	0	0	0	0	0	0	0	0	0	0	0
2306	None	None	None	None	None	0.5	1	0.8571428571428571	6	0.0	0	0.6666666666666666	0	2	0	7	1	0	0.6	5	3	0.6666666666666666	10	0.0625	0.75	0	0	0	0	0	0	0	0	0	0	0
5492	0.09631909942116643	0.048526010920988696	0.044901387580968906	0.7341223626540059	None	0	0	0.05263157894736842	1	1.0	26	0.15555555555555556	0.9230769230769231	25	24	2	1	0	0.5555555555555556	10	18	1.8666666666666667	28	0.14285714285714285	0.07692307692307693	0.8164749682835669	0.9176838846366131	0.5992443530274593	0.8597527153105721	0.5154338795715818	0.929995064218133	0.8647282658994281	0.9063939550826488	1.0	0	0.0
7245	0.11305211795929485	0.05778409646275118	0.05764770128194542	0.7169105352460872	None	0	0	0.05	1	1.0	28	0.1388888888888889	0.9285714285714286	27	26	2	1	0	0.6666666666666666	12	18	2.0	30	0.14285714285714285	0.07142857142857142	0.8052951533868231	0.9230769088736422	0.5992443530274593	0.8554692105595615	0.5154338795715818	0.9285882913280659	0.8647282658994281	0.9068773020072877	1.0	0	0.0
342	None	None	None	None	None	0	0	0.75	3	0.25	1	0.5	0.25	3	1	2	3	0	0.75	3	4	0.4	6	0.5	0.4	0.7308526910107326	0.9580643761166451	0.8165751536653364	0.9228184616087938	0.5481856190693518	0.9126247748504664	0.9238833912549383	0.9341375277703493	0.3333333333333333	0.6666666666666666	0.0
7308	0.0962048946349767	0.007125743536777689	0.0050474972935570335	0.6635665599237262	None	0	0	0.05	1	1.0	27	0.15263157894736842	0.9259259259259259	26	25	2	1	0	0.5263157894736842	10	19	1.9333333333333333	29	0.14285714285714285	0.07407407407407407	0.6062059525300645	0.9308633827807539	0.5941149330147828	0.8112096736033271	0.5154338795715818	0.9062806390364772	0.8627865517367272	0.8917736289806717	1.0	0	0.0
2223	None	None	None	None	None	0	0	0.8	4	0.2	1	0.5833333333333334	0	2	0	4	2	0	0.75	4	3	0.4666666666666667	7	0.2	0.6666666666666666	0	0	0	0	0	0	0	0	0	0	0
2423	None	None	None	None	None	0	0	0.5	2	0.6666666666666666	2	0.625	0.3333333333333333	2	1	2	0	0	0.5	4	2	0.3333333333333333	5	0.0	0	0.4925340124915444	0.5772099018912406	0.5460645214429969	0.7145613632780881	0.5151009437110765	0.7644425301165653	0.7059470584920059	0.6904138142900194	0	0	0.0
7305	0.11706086981338802	0.006382504225344442	0.006379463841870425	0.7114751810152788	None	0	0	0.05	1	1.0	28	0.15	0.9285714285714286	27	26	2	1	0	0.5	10	20	2.0	30	0.14285714285714285	0.07142857142857142	0.8052951533868231	0.931616480026754	0.5531378476302292	0.8442843356440551	0.5154338795715818	0.9189868770864473	0.8647282658994281	0.9041001656403254	1.0	0	0.0
6056	0.1012772158816833	0.04741172368395964	0.045046215908014914	0.7259151453954108	None	0	0	0.05263157894736842	1	1.0	26	0.15555555555555556	0.9230769230769231	25	24	2	1	0	0.5555555555555556	10	18	1.8666666666666667	28	0.14285714285714285	0.07692307692307693	0.8164749682835669	0.9176838846366131	0.5992443530274593	0.8597527153105721	0.5154338795715818	0.9267234855469999	0.8647282658994281	0.9049932542643422	1.0	0	0.0
5754	0.09930637343761041	0.04805757428477483	0.045996344938183345	0.7325339947942908	None	0	0	0.05263157894736842	1	1.0	26	0.15555555555555556	0.9230769230769231	25	24	2	1	0	0.5555555555555556	10	18	1.8666666666666667	28	0.14285714285714285	0.07692307692307693	0.8164749682835669	0.9176838846366131	0.5992443530274593	0.8597527153105721	0.5154338795715818	0.9267234855469999	0.8647282658994281	0.9049932542643422	1.0	0	0.0
6022	0.08502966674538766	0.039181809139399504	0.028350038836261596	0.6722713050699389	None	0	0	0.05	1	1.0	27	0.15263157894736842	0.8888888888888888	25	24	3	1	0	0.5263157894736842	10	19	1.9333333333333333	29	0.1111111111111111	0.07407407407407407	0.8164749682835669	0.9176838846366131	0.5992443530274593	0.8597527153105721	0.5154338795715818	0.9248803594647498	0.8647282658994281	0.9042214331558345	1.0	0	0.0
7369	0.1105699473960868	0.05531636886524672	0.055228566240569286	0.7194122416520132	None	0	0	0.05	1	1.0	28	0.1388888888888889	0.9285714285714286	27	26	2	1	0	0.6666666666666666	12	18	2.0	30	0.14285714285714285	0.07142857142857142	0.8052951533868231	0.9230769088736422	0.5992443530274593	0.8554692105595615	0.5154338795715818	0.9285882913280659	0.8647282658994281	0.9068773020072877	1.0	0	0.0
4911	0.10996921305577477	0.04181594843072872	0.04007700769816582	0.784943383027861	None	0	0	0.16666666666666666	3	0.84	21	0.17647058823529413	0.64	19	16	7	1	0	0.5294117647058824	9	17	1.8	27	0.06666666666666667	0.08	0.5544049735295643	0.936782374425087	0.5531378476302292	0.8390464065510314	0.5154338795715818	0.945980658398776	0.8627865517367272	0.9170785419525992	1.0	0	0.0
5774	0.1114285677107655	0.028750090321287506	0.01774123704916524	0.7065718855686822	None	0	0	0.05555555555555555	1	1.0	24	0.52	0.9583333333333334	24	23	1	1	0	0.08	2	25	1.7333333333333334	26	0.2	0	0.8108850608351951	0.9177850351426339	0.5992443530274593	0.8522209233490119	0.5154338795715818	0.9248766344108712	0.8647282658994281	0.9024804344155417	1.0	0	0.0
6351	0.0884672658382476	0.03122585507924153	0.029088494008613346	0.6552137005362539	None	0	0	0.05263157894736842	1	1.0	26	0.15555555555555556	0.9230769230769231	25	24	2	1	0	0.5555555555555556	10	18	1.8666666666666667	28	0.14285714285714285	0.07692307692307693	0.8164749682835669	0.9202847100932385	0.5992443530274593	0.8597527153105721	0.5154338795715818	0.9257046129582651	0.8647282658994281	0.9055656771925457	1.0	0	0.0
7526	0.08171999049017148	0.003404725637571791	0.0007666130502785553	0.7157654688472234	None	0	0	0.09523809523809523	2	0.9655172413793104	28	0.14351851851851852	0.896551724137931	28	26	2	0	0	0.6666666666666666	12	18	2.066666666666667	31	0.0	0.07142857142857142	0.7853596402905332	0.9220821964370669	0.5614905003478153	0.8182251534382847	0.5154338795715818	0.9072336011635685	0.8642328567099442	0.8894584543278535	0	0	0.0
5164	0.10186316583190556	0.049665431432236624	0.044253265853243746	0.7353217934545373	None	0	0	0.05263157894736842	1	1.0	26	0.15555555555555556	0.9230769230769231	25	24	2	1	0	0.5555555555555556	10	18	1.8666666666666667	28	0.14285714285714285	0.07692307692307693	0.8164749682835669	0.9176838846366131	0.5992443530274593	0.8597527153105721	0.5154338795715818	0.9293802377736627	0.8647282658994281	0.9061276132233843	1.0	0	0.0
1674	None	None	None	None	None	0.5	1	0.7142857142857143	5	0.375	3	0.5555555555555556	0.125	4	1	5	2	0	0.5	6	3	0.6666666666666666	10	0.18181818181818182	0.3333333333333333	0.8521218744091712	0.9618152726132091	0.6065672423936215	0.9404273846395935	0.62680934360187	0.9236387416490038	0.9254783237013819	0.9440712768117925	0.625	0.5	0.0
6042	0.09742872112049226	0.048473921069323495	0.046550229993146564	0.7357470955709171	None	0	0	0.05263157894736842	1	1.0	26	0.15555555555555556	0.9230769230769231	25	24	2	1	0	0.5555555555555556	10	18	1.8666666666666667	28	0.14285714285714285	0.07692307692307693	0.8164749682835669	0.9176838846366131	0.5992443530274593	0.8597527153105721	0.5154338795715818	0.9267234855469999	0.8647282658994281	0.9049932542643422	1.0	0	0.0
3130	0.048541138381113944	0.012034156299052953	0.012029226532532347	0.9355458266043947	None	0	0	0.1	1	1.0	13	0.3	0.8461538461538461	12	11	2	2	0	0.5	5	10	1.0	15	0.2857142857142857	0.15384615384615385	0.7336524458219502	0.8677732546670293	0.4078344412282465	0.9485141875343708	0.5562665601607073	0.9758665131739823	0.8503931827648457	0.9443584742725506	0.7083333333333334	0	0.0
2324	None	None	None	None	None	0	0	0.75	3	0.25	1	0.5	0.25	3	1	2	2	0	0.75	4	3	0.4	6	0.3333333333333333	0.6666666666666666	0.3343678193549198	0.7483680996486074	0.7267227674735668	0.951822574414968	0.9010363768712175	0.9377902131378569	0.9256126174407812	0.9056928504800634	0.8333333333333333	0	0.0
1287	None	None	None	None	None	0	0	0.375	3	0.7777777777777778	7	0.55	0.7777777777777778	8	7	2	0	0	0.2	10	2	0.7333333333333333	11	0.0	0.2222222222222222	0.5264911743139752	0.9484135114177306	0.40321317703887366	0.9000120487993258	0.5100046679433812	0.9005954872182482	0.7167528323551381	0.9196486389560703	0	0	0.0
3214	0.026359773114385907	0.011048479143793435	-0.0026748402389379596	0.9838742972505958	None	0	0	0.4166666666666667	5	0.625	10	0.5625	0.375	9	6	8	6	0	0.5	8	4	1.2	18	0.35294117647058826	0.125	0.8732549818121809	0.8780132716234527	0.3820147518150443	0.9292025776956221	0.25322329825633133	0.9596168102509083	0.7222339492901461	0.9290458827229982	0.1111111111111111	0.1111111111111111	0.0
1877	None	None	None	None	None	0	0	0.75	3	0.5	2	0.6	0	2	0	3	1	0	0.4	2	5	0.4	6	0.125	0.5	0	0	0	0	0	0	0	0	0	0	0
4929	0.10097853956585333	0.05074519699996686	0.045019938652880925	0.7334966176265589	None	0	0	0.05263157894736842	1	1.0	26	0.15555555555555556	0.9230769230769231	25	24	2	1	0	0.5555555555555556	10	18	1.8666666666666667	28	0.14285714285714285	0.07692307692307693	0.8164749682835669	0.9176838846366131	0.5992443530274593	0.8597527153105721	0.5154338795715818	0.929995064218133	0.8647282658994281	0.9063939550826488	1.0	0	0.0
1999	None	None	None	None	None	0	0	1.0	1	0	0	1.0	0	0	0	1	0	0	0.5	2	1	0.13333333333333333	2	0.0	0	0	0	0	0	0	0	0	0	0	0	0
835	None	None	None	None	None	0	0	0.75	3	0.0	0	0.5555555555555556	0	0	0	4	2	0	1.0	3	3	0.3333333333333333	5	0.16666666666666666	1.0	0	0	0	0	0	0	0	0	0	0	0
736	None	None	None	None	None	0	0	1.0	2	0.0	0	0.75	0	2	0	0	0	0	1.0	2	2	0.2	3	0.0	0	0	0	0	0	0	0	0	0	0	0	0
5119	0.09329828672302037	0.03272093663051638	0.021767111704853865	0.7226793007030472	None	0	0	0.058823529411764705	1	1.0	23	0.1736111111111111	0.9130434782608695	22	21	2	1	0	0.5625	9	16	1.6666666666666667	25	0.14285714285714285	0.08695652173913043	0.8164749682835669	0.925494253995503	0.5531378476302292	0.8668870902700783	0.5154338795715818	0.8871459670715046	0.863760322386103	0.8958268128528951	1.0	0	0.0
7270	0.11069229041097227	0.05533668829140177	0.054561957602106886	0.7168978960256858	None	0	0	0.05	1	1.0	28	0.1388888888888889	0.9285714285714286	27	26	2	1	0	0.6666666666666666	12	18	2.0	30	0.14285714285714285	0.07142857142857142	0.8052951533868231	0.9230769088736422	0.5992443530274593	0.8554692105595615	0.5154338795715818	0.9285882913280659	0.8647282658994281	0.9068773020072877	1.0	0	0.0
3418	0.0657225791188963	0.006137195577636472	-0.006070669128559465	0.6928827089084664	None	0	0	0.16666666666666666	2	0.9333333333333333	14	0.53125	0.8666666666666667	14	13	2	0	0	0.125	16	2	1.1333333333333333	17	0.0	0.125	0.6176234313928654	0.8954180365571692	0.500364969695886	0.9410444927291457	0.5333941354223828	0.9560090345817699	0.729993338065195	0.9349560715027148	0	0	0.0
521	None	None	None	None	None	0	0	0.5	1	1.0	1	1.0	0	1	0	1	1	0	0.3333333333333333	3	1	0.2	3	0.2	0	0	0	0	0	0	0	0	0	0	0	0
1768	None	None	None	None	None	0	0	0.6666666666666666	2	0.0	0	0.6666666666666666	0	1	0	2	1	0	0.6666666666666666	3	2	0.26666666666666666	4	0.14285714285714285	0	0	0	0	0	0	0	0	0	0	0	0
2875	None	None	None	None	None	0	0	0.16666666666666666	2	0.875	14	0.6	0.375	7	6	10	7	0	0.3	3	10	1.2	18	0.30434782608695654	0.6666666666666666	0.6062059525300645	0.9348290978454432	0.5531378476302292	0.8195499224160608	0.5154338795715818	0.9280502404721731	0.8627865517367272	0.9041828447608455	0.14285714285714285	0	0.0
6146	0.10091000441039928	0.04690622154179337	0.04494857560492254	0.7289542086232459	None	0	0	0.05263157894736842	1	1.0	26	0.15555555555555556	0.9230769230769231	25	24	2	1	0	0.5555555555555556	10	18	1.8666666666666667	28	0.14285714285714285	0.07692307692307693	0.8164749682835669	0.9176838846366131	0.5992443530274593	0.8597527153105721	0.5154338795715818	0.9267234855469999	0.8647282658994281	0.9049932542643422	1.0	0	0.0
1743	None	None	None	None	None	0	0	0.8333333333333334	5	0.0	0	0.5333333333333333	0	0	0	7	1	0	0.6	5	3	0.5333333333333333	8	0.05555555555555555	0.6666666666666666	0	0	0	0	0	0	0	0	0	0	0
1252	None	None	None	None	None	0.5	1	0.6666666666666666	4	0.5714285714285714	4	0.375	0.42857142857142855	5	3	3	0	0	0.6666666666666666	4	6	0.6	9	0.0	0.6666666666666666	0.6924519010512504	0.9139365833642997	0.5992443530274593	0.9072629439022638	0.7005526036360734	0.8452454284750129	0.8471348511707583	0.8922285145882524	0	0	0.0
2284	None	None	None	None	None	0	0	0.75	3	0.25	1	0.75	0	1	0	4	2	0	0.5	2	4	0.4	6	0.18181818181818182	0.5	0	0	0	0	0	0	0	0	0	0	0
3830	0.08210046414976917	0.015553161465371302	0.008087288937406921	0.6138056016973751	None	0	0	0.0625	1	1.0	22	0.20168067226890757	0.6818181818181818	16	15	7	1	0	0.4117647058823529	7	17	1.6	24	0.058823529411764705	0.09090909090909091	0.6062059525300645	0.9435534792344845	0.5267514086630576	0.8693612891708176	0.5154338795715818	0.926216517296288	0.8555426921494018	0.9178800130840574	1.0	0	0.0
7033	0.10695382750628557	0.05153478983485383	0.049758635868618624	0.7219989576144685	None	0	0	0.05263157894736842	1	1.0	26	0.15555555555555556	0.9230769230769231	25	24	2	1	0	0.5555555555555556	10	18	1.8666666666666667	28	0.14285714285714285	0.07692307692307693	0.8164749682835669	0.9176838846366131	0.5992443530274593	0.8597527153105721	0.5154338795715818	0.9257046129582651	0.8647282658994281	0.9045651063545871	1.0	0	0.0
7435	0.09381680844832767	0.004677459390105276	0.00409130835587857	0.8025623993088415	None	0	0	0.05	1	1.0	28	1.0	0.9285714285714286	27	26	2	1	0	0.03333333333333333	30	1	2.0	30	0.14285714285714285	0	0.8052951533868231	0.9112623990138092	0.5563610803351388	0.8593093555802408	0.5154338795715818	0.9269726336366186	0.8647282658994281	0.9026129711859318	1.0	0	0.0
4971	0.08211780058879117	0.029320997222704055	0.020392339989526446	0.7549645489376702	None	0	0	0.05263157894736842	1	1.0	26	0.15555555555555556	0.9230769230769231	25	24	2	1	0	0.5555555555555556	10	18	1.8666666666666667	28	0.14285714285714285	0.07692307692307693	0.8164749682835669	0.9176838846366131	0.6960079746642063	0.8661138919772516	0.5154338795715818	0.929995064218133	0.8647282658994281	0.9079041426483604	1.0	0	0.0
3844	0.0889150251556841	0.01564299649601262	0.005173024165104241	0.5696797339953343	None	0	0	0.0625	1	1.0	21	0.22549019607843138	0.9047619047619048	20	19	2	1	0	0.35294117647058826	6	17	1.5333333333333334	23	0.14285714285714285	0.09523809523809523	0.5544049735295643	0.9172135574419844	0.40674401866973575	0.9296418814747108	0.5058906356826129	0.9668909789907602	0.7611337290299182	0.9419612045224154	1.0	0	0.0
6290	0.10281343462113032	0.047205469629029086	0.04521790883676892	0.722678667073661	None	0	0	0.05263157894736842	1	1.0	26	0.15555555555555556	0.9230769230769231	25	24	2	1	0	0.5555555555555556	10	18	1.8666666666666667	28	0.14285714285714285	0.07692307692307693	0.8164749682835669	0.9176838846366131	0.5992443530274593	0.8597527153105721	0.5154338795715818	0.9267234855469999	0.8647282658994281	0.9049932542643422	1.0	0	0.0
3282	0.07753033085553461	0.005664683013929356	0.005533148593050914	0.7077387645795475	None	0	0	0.3076923076923077	4	0.7058823529411765	12	0.4222222222222222	0.47058823529411764	12	8	6	0	0	0.2	3	15	1.2666666666666666	19	0.0	0	0.44559382202144204	0.9258544445599608	0.6960079746642063	0.7875658580792083	0.5165507890608108	0.884746190819294	0.8385360482204869	0.8762862078204936	0	0	0.0
5715	0.09761307398132663	0.048995039001862424	0.0443568921259633	0.7344531241085175	None	0	0	0.05263157894736842	1	1.0	26	0.15555555555555556	0.9230769230769231	25	24	2	1	0	0.5555555555555556	10	18	1.8666666666666667	28	0.14285714285714285	0.07692307692307693	0.8164749682835669	0.9176838846366131	0.5992443530274593	0.8597527153105721	0.5154338795715818	0.929995064218133	0.8647282658994281	0.9063939550826488	1.0	0	0.0
3618	0.0955775295061392	0.019842971215207464	0.016666159752856447	0.7190346102166071	None	0	0	0.07142857142857142	1	1.0	18	0.26666666666666666	0.8888888888888888	17	16	2	1	0	0.3333333333333333	5	15	1.3333333333333333	20	0.14285714285714285	0.1111111111111111	0.6062059525300645	0.852438111138262	0.500364969695886	0.9414938004636532	0.8593098220650832	0.9741175512954445	0.8785459913142764	0.9381995271564947	1.0	0	0.0
6150	0.1034595169188883	0.047813846426820336	0.04585100541922303	0.7304909132682246	None	0	0	0.05263157894736842	1	1.0	26	0.15555555555555556	0.9230769230769231	25	24	2	1	0	0.5555555555555556	10	18	1.8666666666666667	28	0.14285714285714285	0.07692307692307693	0.8164749682835669	0.9176838846366131	0.5992443530274593	0.8597527153105721	0.5154338795715818	0.9267234855469999	0.8647282658994281	0.9049932542643422	1.0	0	0.0
344	None	None	None	None	None	0	0	0.5	2	0.6666666666666666	2	0.8333333333333334	0.3333333333333333	2	1	2	2	0	0.6666666666666666	2	3	0.3333333333333333	5	0.2857142857142857	0	0.2697814283198511	0.7575253480723804	0.4372362174097679	0.9509946696956837	0.3763603257903459	0.8883241974886719	0.6845778499718979	0.8869032217655828	0.75	0	0.0
3134	0.0338172648920122	0.005087087026043146	0.0047549891360908715	0.8884938253131264	None	0	0	0.1111111111111111	1	1.0	11	0.3611111111111111	0.8181818181818182	10	9	2	2	0	0.4444444444444444	4	9	0.8666666666666667	13	0.2857142857142857	0.18181818181818182	0.8732549818121809	0.8872044993744248	0.3375408591120862	0.9519773654743785	0.25322329825633133	0.9687719437711299	0.7731364518718932	0.9441716787232356	0.75	0.1	0.0
828	None	None	None	None	None	0.6666666666666666	2	0.875	7	0.2	2	0.5	0.2	4	2	7	0	0	0.6666666666666666	6	4	0.8	12	0.0	0.6666666666666666	0.851817051620225	0.8223343734372062	0.7933551828914819	0.9283878435912369	0.7446639807472424	0.9139285582571437	0.8890141268328882	0.895886718986626	0	0	0.0
2254	None	None	None	None	None	0	0	0.125	1	1.0	10	0.6	0.4	4	4	7	6	0	0.8	5	4	0.8	12	0.3333333333333333	0	0.6062059525300645	0.5499685194827478	0.5824712987045453	0.7224804587300941	0.6873696224527232	0.975941049110486	0.8673836794555345	0.8348060523452486	0.25	0.5	0.32432493815763386
5548	0.09895436227431083	0.049365947687173145	0.044589401023887205	0.7368449864876871	None	0	0	0.05263157894736842	1	1.0	26	0.15555555555555556	0.9230769230769231	25	24	2	1	0	0.5555555555555556	10	18	1.8666666666666667	28	0.14285714285714285	0.07692307692307693	0.8164749682835669	0.9176838846366131	0.5992443530274593	0.8597527153105721	0.5154338795715818	0.929995064218133	0.8647282658994281	0.9063939550826488	1.0	0	0.0
6433	0.10328020220296547	0.04800502178476663	0.046091062580594075	0.7243235152856309	None	0	0	0.05263157894736842	1	1.0	26	0.15555555555555556	0.9230769230769231	25	24	2	1	0	0.5555555555555556	10	18	1.8666666666666667	28	0.14285714285714285	0.07692307692307693	0.8164749682835669	0.9176838846366131	0.5992443530274593	0.8597527153105721	0.5154338795715818	0.9267234855469999	0.8647282658994281	0.9049932542643422	1.0	0	0.0
1159	None	None	None	None	None	0	0	0.16666666666666666	1	1.0	6	1.0	1.0	7	6	0	0	0	0.125	8	1	0.5333333333333333	8	0.0	0	0.9562903204947716	0.930336968156959	0.6240472712675073	0.7725539168585741	0.41663186639963357	0.827255530401591	0.8799899092358384	0.8573748399663157	0	0	0.0
4521	0.1173028834537824	0.04057666027161806	0.03966667226785093	0.774226268502245	None	0	0	0.16666666666666666	3	0.84	21	0.17647058823529413	0.64	19	16	7	1	0	0.5294117647058824	9	17	1.8	27	0.06666666666666667	0.08	0.5544049735295643	0.936782374425087	0.5531378476302292	0.8390464065510314	0.5154338795715818	0.945980658398776	0.8627865517367272	0.9170785419525992	1.0	0	0.0
1983	None	None	None	None	None	0	0	1.0	1	0	0	1.0	0	0	0	1	1	0	0.5	2	1	0.13333333333333333	2	0.16666666666666666	0	0	0	0	0	0	0	0	0	0	0	0
3805	0.0890180294741075	0.014634772100359066	0.004276508497630656	0.5552334284495142	None	0	0	0.07142857142857142	1	1.0	18	0.26666666666666666	0.8888888888888888	17	16	2	1	0	0.3333333333333333	5	15	1.3333333333333333	20	0.14285714285714285	0.1111111111111111	0.6062059525300645	0.852438111138262	0.500364969695886	0.9345229603372968	0.8593098220650832	0.9741175512954445	0.8785459913142764	0.935839255842112	1.0	0	0.0
1917	None	None	None	None	None	0.5	1	1.0	6	0.0	0	0.6	0	3	0	5	6	0	0.6	5	3	0.6	9	0.5454545454545454	0.5	0	0	0	0	0	0	0	0	0	0	0
2686	0.0037378716730713498	0.0002853822596686427	0.0002676189376591429	0.9797923980046903	None	0	0	0.5	4	0.4444444444444444	4	0.9166666666666666	0.1111111111111111	4	1	6	2	0	0.75	4	3	0.7333333333333333	11	0.15384615384615385	0.8571428571428571	0.5363606740313449	0.7853150864433653	0.4369195486880142	0.8685227445522491	0.17661164912816568	0.9726301693404293	0.8183173428431945	0.9048067218457114	0.875	0	0.10979085851067881
4953	0.08370880209285056	0.04362873193562124	0.03390805998659862	0.7237384639905704	None	0	0	0.05	1	1.0	27	0.15263157894736842	0.8888888888888888	25	24	3	1	0	0.5263157894736842	10	19	1.9333333333333333	29	0.1111111111111111	0.07407407407407407	0.8164749682835669	0.9176838846366131	0.5992443530274593	0.8597527153105721	0.5154338795715818	0.929995064218133	0.8647282658994281	0.9063939550826488	1.0	0	0.0
6303	0.10491356614653193	0.05044528862061954	0.0490403537665015	0.7187573923978459	None	0	0	0.05263157894736842	1	1.0	26	0.15555555555555556	0.9230769230769231	25	24	2	1	0	0.5555555555555556	10	18	1.8666666666666667	28	0.14285714285714285	0.07692307692307693	0.8164749682835669	0.9176838846366131	0.5992443530274593	0.8597527153105721	0.5154338795715818	0.9257046129582651	0.8647282658994281	0.9045651063545871	1.0	0	0.0
315	None	None	None	None	None	0.3333333333333333	1	0.6666666666666666	6	0.36363636363636365	4	0.52	0.2727272727272727	7	3	5	2	0	1.0	5	5	0.8666666666666667	13	0.2	0.6	0.4480115534459858	0.9634394412997805	0.12431432163263043	0.9692321552896602	0.6071788941769929	0.9442712156339146	0.9618687607883176	0.960221219954255	0.5714285714285714	0.14285714285714285	0.0
3696	0.06869576332160242	0.004309327105479234	0.004303945017507575	0.8644951160432065	None	0	0	0.16666666666666666	3	0.8333333333333334	20	0.18055555555555555	0.625	18	15	7	1	0	0.5625	9	16	1.7333333333333334	26	0.06666666666666667	0.08333333333333333	0.5544049735295643	0.9361903435150891	0.5531378476302292	0.8690284694601015	0.5154338795715818	0.9440995292347881	0.8708709034668907	0.921891092601551	1.0	0	0.0
1411	None	None	None	None	None	0	0	0.375	3	0.7	7	0.34285714285714286	0.5	6	5	5	2	0	0.7142857142857143	7	5	0.8	12	0.15384615384615385	0.18181818181818182	0.4665153955326251	0.7744937499539764	0.4564490855585749	0.8654423822937768	0.3519818626757762	0.9637060883910811	0.7986096951194954	0.8932854618133722	0.5833333333333334	0.3333333333333333	0.0
2128	None	None	None	None	None	0	0	0.75	3	0.5	2	0.75	0	2	0	3	1	0	0.5	4	2	0.4	6	0.125	0.5	0	0	0	0	0	0	0	0	0	0	0
3470	0.03792505927228706	0.003836072149084523	-0.003832342732982256	0.8666127989147481	None	0	0	0.125	1	1.0	10	0.6	0.8	9	8	2	1	0	0.2	2	10	0.8	12	0.14285714285714285	0	0.8052951533868231	0.8559863501293303	0.28267948009363975	0.9468496006520825	0.25322329825633133	0.974712315984289	0.8785459913142764	0.9411103635487365	1.0	0.1111111111111111	0.0
6861	0.09458322662076067	0.05464894567078673	0.05429840076620654	0.6824981089090638	None	0	0	0.041666666666666664	1	1.0	34	0.1125	0.9411764705882353	33	32	2	1	0	0.8	16	20	2.4	36	0.14285714285714285	0.058823529411764705	0.8164749682835669	0.9210896439632451	0.5992443530274593	0.846369278815266	0.5154338795715818	0.9042195632570947	0.8647282658994281	0.894374131140749	1.0	0	0.0
1800	None	None	None	None	None	1.0	1	0.6	3	0.4	2	0.5833333333333334	0.2	2	1	4	1	0	0.75	4	3	0.4666666666666667	7	0.09090909090909091	0.6666666666666666	0.8816005185421307	0.7656653216687267	0.5293036918463938	0.646488751997735	0.6324043922882966	0.853701050152725	0.824558347829645	0.7656401903602524	1.0	0.5	0.0
6910	0.09699085336551039	0.05010169073890196	0.046395972386159806	0.7332840030559138	None	0	0	0.05263157894736842	1	1.0	26	0.15555555555555556	0.9230769230769231	25	24	2	2	0	0.5555555555555556	10	18	1.8666666666666667	28	0.2857142857142857	0.07692307692307693	0.8164749682835669	0.9176838846366131	0.5992443530274593	0.8597527153105721	0.5154338795715818	0.9257046129582651	0.8647282658994281	0.9045651063545871	0.52	0	0.0
1616	None	None	None	None	None	0	0	1.0	2	0.0	0	1.0	0	1	0	1	2	0	0.3333333333333333	1	3	0.2	3	0.4	1.0	0	0	0	0	0	0	0	0	0	0	0
7312	0.1033780159577689	0.049694113057711604	0.04922077508322372	0.7262783780986437	None	0	0	0.05263157894736842	1	1.0	26	0.15555555555555556	0.9230769230769231	25	24	2	1	0	0.5555555555555556	10	18	1.8666666666666667	28	0.14285714285714285	0.07692307692307693	0.8164749682835669	0.9176838846366131	0.5992443530274593	0.8597527153105721	0.5154338795715818	0.9257046129582651	0.8647282658994281	0.9045651063545871	1.0	0	0.0
1767	None	None	None	None	None	0	0	0.42857142857142855	3	0.625	5	0.6666666666666666	0.375	5	3	4	0	0	0.6	5	3	0.6666666666666666	10	0.0	0	0.4665153955326251	0.7873950802798927	0.4543003411245204	0.8233776900259894	0.25322329825633133	0.9399619363640815	0.7210785786279001	0.8660549654517442	0	0	0.0
7420	0.1021952076510159	0.021761667804733705	0.021761617958609474	0.732964517529265	None	0	0	0.041666666666666664	1	1.0	34	0.1125	0.9411764705882353	33	32	2	1	0	0.8	16	20	2.4	36	0.14285714285714285	0.058823529411764705	0.8164749682835669	0.9210896439632451	0.6552404636667121	0.8490337586691341	0.5154338795715818	0.904604812090306	0.8647282658994281	0.895161762791945	1.0	0	0.0
5244	0.09573675885741796	0.03133940635172059	0.01325109881938707	0.6909656024573508	None	0	0	0.125	2	0.9090909090909091	20	0.17647058823529413	0.8636363636363636	21	19	2	2	0	0.47058823529411764	17	8	1.6	24	0.3333333333333333	0	0.6062059525300645	0.9177239570773725	0.5992443530274593	0.8065409471373012	0.5154338795715818	0.8962197022442356	0.8627865517367272	0.8806365161547328	0.5238095238095238	0	0.0
4988	0.11819436960611589	0.04038548911898068	0.0400609562095018	0.7842705835315726	None	0	0	0.16666666666666666	3	0.84	21	0.17647058823529413	0.64	19	16	7	1	0	0.5294117647058824	9	17	1.8	27	0.06666666666666667	0.08	0.5544049735295643	0.936782374425087	0.5531378476302292	0.8390464065510314	0.5154338795715818	0.945980658398776	0.8627865517367272	0.9170785419525992	1.0	0	0.0
2835	0.0047898982832740265	0.0001989495655981736	-2.190528135438884e-05	0.995972787236319	None	0.5	1	0.5	3	0.5	3	0.5333333333333333	0.3333333333333333	3	2	4	3	0	0.6	3	5	0.5333333333333333	8	0.2727272727272727	0.6666666666666666	0.32143795277312703	0.73959574965686	0.7692026948677544	0.7194141999274724	0.5992997690172717	0.6817978958617618	0.8636117616196582	0.7141905060202041	0.3333333333333333	0	0.0
5651	0.09798594013375143	0.04855767237647987	0.043004796357515536	0.7288667126948049	None	0	0	0.05263157894736842	1	1.0	26	0.15555555555555556	0.9230769230769231	25	24	2	2	0	0.5555555555555556	10	18	1.8666666666666667	28	0.2857142857142857	0.07692307692307693	0.8164749682835669	0.9176838846366131	0.5992443530274593	0.8597527153105721	0.5154338795715818	0.929995064218133	0.8647282658994281	0.9063939550826488	0.52	0	0.0
5037	0.06362264414748767	0.0010316576749706207	-0.0007146138868325747	0.8365374861540067	None	0	0	0.16666666666666666	3	0.84	21	0.17647058823529413	0.64	19	16	7	1	0	0.5294117647058824	9	17	1.8	27	0.06666666666666667	0.08	0.5544049735295643	0.936782374425087	0.4881006303697628	0.7954276204788187	0.5154338795715818	0.9462980214685112	0.8800948419448664	0.9095081792241109	1.0	0	0.0
2836	0.0011616128841188478	5.0908797906880434e-05	-8.24200528991982e-06	0.9971847654832899	None	0	0	0.3333333333333333	2	0.7142857142857143	5	0.5625	0.2857142857142857	2	2	6	5	0	1.0	4	4	0.6	9	0.3125	0.2857142857142857	0.861098939113836	0.6359984168738756	0.23374283109318866	0.5406903538953315	0.1	0.5	0.9650404963311932	0.5598089366800741	0.5	1.0	0.27446948010898564
5433	0.09913459760783219	0.04847539018564438	0.0432117164791113	0.730216083476051	None	0	0	0.05263157894736842	1	1.0	26	0.15555555555555556	0.9230769230769231	25	24	2	1	0	0.5555555555555556	10	18	1.8666666666666667	28	0.14285714285714285	0.07692307692307693	0.8164749682835669	0.9176838846366131	0.5992443530274593	0.8597527153105721	0.5154338795715818	0.9293802377736627	0.8647282658994281	0.9061276132233843	1.0	0	0.0
4294	0.07293521794154299	0.00706929868142151	-0.006250029350674811	0.8792604612748276	None	0	0	0.17647058823529413	3	0.8260869565217391	19	0.17857142857142858	0.6521739130434783	18	15	6	3	0	0.7142857142857143	14	10	1.6666666666666667	25	0.23076923076923078	0.08695652173913043	0.5544049735295643	0.9361908364264145	0.5531378476302292	0.8266305315675693	0.5154338795715818	0.9440995292347881	0.8627865517367272	0.9135815458084432	0.05555555555555555	0	0.0
2251	None	None	None	None	None	0	0	0.5	1	1.0	1	1.0	0	1	0	1	1	0	0.3333333333333333	3	1	0.2	3	0.2	0	0	0	0	0	0	0	0	0	0	0	0
5324	0.09242522927894285	0.03507291461709219	0.02589575784043739	0.6702118126310956	None	0	0	0.05	1	1.0	27	0.14215686274509803	0.8888888888888888	25	24	3	1	0	0.7058823529411765	12	17	1.9333333333333333	29	0.1111111111111111	0.07407407407407407	0.8164749682835669	0.9176838846366131	0.5992443530274593	0.8597527153105721	0.5154338795715818	0.929995064218133	0.8647282658994281	0.9063939550826488	1.0	0	0.0
4565	0.10520947629218962	0.039691266847174944	0.03617758174301144	0.7950381933514183	None	0	0	0.16666666666666666	3	0.84	21	0.17647058823529413	0.64	19	16	7	1	0	0.5294117647058824	9	17	1.8	27	0.06666666666666667	0.08	0.5544049735295643	0.936782374425087	0.5531378476302292	0.8390464065510314	0.5154338795715818	0.945980658398776	0.8627865517367272	0.9170785419525992	1.0	0	0.0
2559	0.0020607831655092713	0.0006071521368166688	1.1953390373828736e-05	0.9874978629603264	None	0	0	0.6666666666666666	2	0.5	1	1.0	0.5	2	1	1	1	0	0.25	4	1	0.26666666666666666	4	0.2	0.6666666666666666	0.8095754178093927	0.8703713146348256	0.5220646182918357	0.8280779377096754	0.8210283362550413	0.7459141191454728	0.8666912665758553	0.8202069176672896	1.0	0	0.0
3997	0.07074149505263515	0.02452060800571639	0.02435829189908393	0.8810458982729175	None	0	0	0.07142857142857142	1	1.0	18	0.20833333333333334	0.8888888888888888	17	16	2	2	0	0.6666666666666666	8	12	1.3333333333333333	20	0.2857142857142857	0.1111111111111111	0.6062059525300645	0.8649480785538999	0.4413827526047408	0.9383543064763687	0.8593098220650832	0.9745525910978886	0.8673836794555345	0.9394428621712886	0.5882352941176471	0	0.0
4357	0.11141448325172562	0.040575801743302393	0.03947094887893357	0.7688995171726057	None	0	0	0.16666666666666666	3	0.84	21	0.17647058823529413	0.64	19	16	7	1	0	0.5294117647058824	9	17	1.8	27	0.06666666666666667	0.08	0.5544049735295643	0.936782374425087	0.5531378476302292	0.8390464065510314	0.5154338795715818	0.945980658398776	0.8627865517367272	0.9170785419525992	1.0	0	0.0
6498	0.10399258951523567	0.049498414053747296	0.0476692145559872	0.726869926594272	None	0	0	0.05263157894736842	1	1.0	26	0.15555555555555556	0.9230769230769231	25	24	2	1	0	0.5555555555555556	10	18	1.8666666666666667	28	0.14285714285714285	0.07692307692307693	0.8164749682835669	0.9176838846366131	0.5992443530274593	0.8634859882204103	0.5154338795715818	0.9267234855469999	0.8647282658994281	0.9058868979022603	1.0	0.24	0.0
4454	0.06250680076502395	0.0001345676179673056	-0.00013400573061243763	0.8568514974330663	None	0	0	0.16666666666666666	3	0.84	21	0.17647058823529413	0.64	19	16	7	1	0	0.5294117647058824	9	17	1.8	27	0.06666666666666667	0.08	0.5544049735295643	0.936782374425087	0.4881006303697628	0.7954276204788187	0.5154338795715818	0.9462980214685112	0.8800948419448664	0.9095081792241109	1.0	0	0.0
3059	0.037312343005649604	0.000995311529042314	0.0009486656439774791	0.5744606840903768	None	0	0	0.16666666666666666	1	1.0	7	1.0	1.0	8	7	0	0	0	0.1111111111111111	9	1	0.6	9	0.0	0	0.5803054630298143	0.9367137651992301	0.45355449418281085	0.858146068035473	0.6096125785530114	0.9524257761229684	0.8198647424856235	0.9239407856811482	0	0	0.0
3649	0.0783978476403401	0.01385972974199744	0.010304841593576074	0.7974410693778033	None	0	0	0.1111111111111111	2	0.9166666666666666	22	0.2826086956521739	0.6666666666666666	17	16	8	1	0	0.17391304347826086	4	23	1.7333333333333334	26	0.05263157894736842	0	0.5544049735295643	0.9296567993404464	0.5531378476302292	0.8402720093244151	0.5154338795715818	0.9481417541433103	0.8627865517367272	0.9154875257492241	1.0	0	0.0
6184	0.09997827489453959	0.046004220679789376	0.04474141016251438	0.7319610792788256	None	0	0	0.05263157894736842	1	1.0	26	0.15555555555555556	0.9230769230769231	25	24	2	1	0	0.5555555555555556	10	18	1.8666666666666667	28	0.14285714285714285	0.07692307692307693	0.8164749682835669	0.9176838846366131	0.5992443530274593	0.8597527153105721	0.5154338795715818	0.9267234855469999	0.8647282658994281	0.9049932542643422	1.0	0	0.0
4151	0.08255920321922408	0.014490449997941992	0.007467878869250532	0.8167712650422188	None	0	0	0.16666666666666666	3	0.84	21	0.17647058823529413	0.64	19	16	7	1	0	0.5294117647058824	9	17	1.8	27	0.06666666666666667	0.08	0.5544049735295643	0.936782374425087	0.5531378476302292	0.8529793555853463	0.5154338795715818	0.945980658398776	0.8627865517367272	0.9197511009044875	1.0	0	0.0
426	None	None	None	None	None	0	0	1.0	3	0.0	0	0.6666666666666666	0	3	0	0	1	0	0.6666666666666666	2	3	0.26666666666666666	4	1.0	1.0	0	0	0	0	0	0	0	0	0	0	0
777	None	None	None	None	None	0.25	1	0.36363636363636365	4	0.7857142857142857	11	0.3076923076923077	0.7142857142857143	14	10	1	0	0	0.3076923076923077	13	4	1.0666666666666667	16	0.0	0.6666666666666666	0.745931882019197	0.8976642887343668	0.6012418107671369	0.8753291612721006	0.5953282896729776	0.8987283946440681	0.7922993705694574	0.8910208998554185	0	0	0.0
2506	None	None	None	None	None	1.0	1	0.6	3	0.4	2	0.5833333333333334	0.2	3	1	3	1	0	0.75	3	4	0.4666666666666667	7	0.125	0	0.4665153955326251	0.8007378835098431	0.4188297617271097	0.8604370108159257	0.25322329825633133	0.8437516450709397	0.8382701664446567	0.8364547590197158	1.0	0.3333333333333333	0.0
5842	0.08575396474722001	0.0317957887549177	0.02672183025240256	0.7195211905899467	None	0	0	0.05555555555555555	1	1.0	25	0.16666666666666666	0.92	24	23	2	1	0	0.5	9	18	1.8	27	0.14285714285714285	0.08	0.8164749682835669	0.9202827923261396	0.6245729111472178	0.8634287850452869	0.5154338795715818	0.9171582584874828	0.8627865517367272	0.9030459468342048	1.0	0.25	0.0
5179	0.09614148171259967	0.04630242960097873	0.021707858316428384	0.7431224823084119	None	0	0	0.05555555555555555	1	1.0	25	0.15	0.96	25	24	1	1	0	0.5555555555555556	18	10	1.8	27	0.2	0	0.8164749682835669	0.9176838846366131	0.5992443530274593	0.8597527153105721	0.5154338795715818	0.929995064218133	0.8647282658994281	0.9063939550826488	1.0	0	0.0
3063	0.012307600202609523	0.0021759269331004024	0.0018331899013275005	0.9570538120955383	None	0	0	0.125	1	1.0	9	0.6111111111111112	0.7777777777777778	8	7	2	2	0	0.2222222222222222	2	9	0.7333333333333333	11	0.2857142857142857	0	0.7057505529584438	0.8800216365877451	0.26876598409419794	0.7707496808645449	0.5679372269212712	0.9793651562453634	0.9568165024411868	0.9133336760142602	0.5625	0	0.0
2197	None	None	None	None	None	0	0	0.5	2	0.75	3	0.75	0	0	0	5	4	0	0.5	4	2	0.4	6	0.2857142857142857	0.5	0	0	0	0	0	0	0	0	0	0	0
4314	0.11499146418099021	0.040075330230264036	0.03880820247811523	0.7793879891090324	None	0	0	0.16666666666666666	3	0.84	21	0.17647058823529413	0.64	19	16	7	1	0	0.5294117647058824	9	17	1.8	27	0.06666666666666667	0.08	0.5544049735295643	0.936782374425087	0.5531378476302292	0.8390464065510314	0.5154338795715818	0.945980658398776	0.8627865517367272	0.9170785419525992	1.0	0	0.0
3729	0.11451794394312341	0.040571559867893556	0.03894236987621491	0.7886267761206189	None	0	0	0.16666666666666666	3	0.84	21	0.17647058823529413	0.64	19	16	7	1	0	0.5294117647058824	9	17	1.8	27	0.06666666666666667	0.08	0.5544049735295643	0.9367827205567761	0.5531378476302292	0.8390464065510314	0.5154338795715818	0.945980658398776	0.8627865517367272	0.9170786901079816	1.0	0	0.0
6438	0.06704751911655571	0.018665384770178886	0.01863891925239703	0.8108785607064705	None	0.125	1	0.16666666666666666	3	0.875	21	0.16993464052287582	0.8333333333333334	23	20	2	1	0	0.5294117647058824	9	17	1.7333333333333334	26	0.2	0	0.8164749682835669	0.9228884926336701	0.5531378476302292	0.8538434455751264	0.5154338795715818	0.9030921920156967	0.8647282658994281	0.8965806951762108	1.0	0	0.0
3144	None	None	None	None	None	0	0	0.3333333333333333	2	0.7142857142857143	5	0.75	0.42857142857142855	4	3	4	4	0	0.75	4	3	0.6	9	0.36363636363636365	0.8571428571428571	0.6373313043531053	0.850390051513169	0.5498046613616726	0.8146240901405463	0.8251387266315795	0.960591641164774	0.8757187210960686	0.8944658400044022	0.25	0	0.0
1078	None	None	None	None	None	0	0	0.6666666666666666	2	0.5	1	0.6666666666666666	0	0	0	3	0	0	0.6666666666666666	3	2	0.26666666666666666	4	0.0	0.6666666666666666	0	0	0	0	0	0	0	0	0	0	0
5961	0.08957341063994141	0.011598376180334383	0.011598324279246033	0.7564621830984817	None	0	0	0.05263157894736842	1	1.0	26	0.15555555555555556	0.9230769230769231	25	24	2	1	0	0.5555555555555556	10	18	1.8666666666666667	28	0.14285714285714285	0.07692307692307693	0.8164749682835669	0.9176838846366131	0.5992443530274593	0.8563749450472737	0.5154338795715818	0.9267234855469999	0.8647282658994281	0.9041953704217279	1.0	0	0.0
3328	0.043656773487162126	0.009243071223642685	0.004079411006877196	0.8938461216544725	None	0	0	0.14285714285714285	2	0.8888888888888888	16	0.20202020202020202	0.6111111111111112	13	11	6	2	0	0.8181818181818182	9	11	1.3333333333333333	20	0.14285714285714285	0.1111111111111111	0.5544049735295643	0.939994634867381	0.5531378476302292	0.8880368342729098	0.5154338795715818	0.9458434292951907	0.8800948419448664	0.928297528066889	0.5384615384615384	0	0.0
2720	None	None	None	None	None	0	0	0.3	3	0.6666666666666666	8	0.4666666666666667	0.3333333333333333	6	4	7	3	0	0.3	3	10	0.9333333333333333	14	0.1875	0	0.3367826705133197	0.9353081305374819	0.6960079746642063	0.8770859909037578	0.5154338795715818	0.8219326293834164	0.8419777682347604	0.8864806175699163	0.16666666666666666	0.3333333333333333	0.0
2091	None	None	None	None	None	0.3333333333333333	1	0.75	6	0.2222222222222222	2	0.55	0.1111111111111111	5	1	5	4	0	0.8	4	5	0.7333333333333333	11	0.4	0.2857142857142857	0.4665153955326251	0.9486483698920029	0.9634196472487279	0.9684385155833101	0.8071204547643852	0.9609947741409125	0.7222339492901461	0.9601303666589602	0.4	0.4	0.0
6554	0.0975614559105329	0.032059981737278115	0.02443143163171825	0.7325375055246302	None	0	0	0.05555555555555555	1	1.0	25	0.1588235294117647	0.92	24	23	2	1	0	0.5882352941176471	10	17	1.8	27	0.14285714285714285	0.08	0.8108850608351951	0.9177850351426339	0.5992443530274593	0.8534137906371874	0.5154338795715818	0.9237373591481075	0.8647282658994281	0.9022813324334834	1.0	0	0.0
2960	0.007405987441856949	0.0026904086044760764	0.0018108903653245485	0.9732600669525956	None	0	0	0.5	2	0.75	3	1.0	0.75	5	3	0	0	0	0.16666666666666666	6	1	0.4	6	0.0	0.4	0.6191508356187855	0.8931121676862127	0.3153039127606071	0.8374393853345453	0.9287221510866726	0.9402852468690653	0.9549681229243636	0.8977934961697766	0	0	0.0
3982	0.10524491863505245	0.013947395330169853	0.006882051905878755	0.8499558583198559	None	0	0	0.05555555555555555	1	1.0	25	0.17763157894736842	0.72	19	18	7	1	0	0.42105263157894735	8	19	1.8	27	0.058823529411764705	0.08	0.5544049735295643	0.9299681541173186	0.5531378476302292	0.8305028014232186	0.5154338795715818	0.9467222627173625	0.8627865517367272	0.9130105661853344	1.0	0	0.0
840	None	None	None	None	None	0	0	0.6666666666666666	2	0.5	1	0.6666666666666666	0	1	0	2	2	0	0.6666666666666666	2	3	0.26666666666666666	4	0.2857142857142857	0.6666666666666666	0	0	0	0	0	0	0	0	0	0	0
5107	0.09775250484542108	0.045695435911571845	0.04267412702927047	0.7279862458583337	None	0	0	0.05263157894736842	1	1.0	26	0.15555555555555556	0.9230769230769231	25	24	2	1	0	0.5555555555555556	10	18	1.8666666666666667	28	0.14285714285714285	0.07692307692307693	0.8164749682835669	0.9176838846366131	0.5992443530274593	0.8597527153105721	0.5154338795715818	0.9293802377736627	0.8647282658994281	0.9061276132233843	1.0	0	0.0
7190	0.09141470492574898	0.05404069612187563	0.05353301728795583	0.6883291818316072	None	0	0	0.041666666666666664	1	1.0	34	0.1125	0.9411764705882353	33	32	2	1	0	0.8	16	20	2.4	36	0.14285714285714285	0.058823529411764705	0.8164749682835669	0.9210896439632451	0.5992443530274593	0.846369278815266	0.5154338795715818	0.9042195632570947	0.8647282658994281	0.894374131140749	1.0	0	0.0
6148	0.10297444663531634	0.04866514512979287	0.0466874729138664	0.7319376380586526	None	0	0	0.05263157894736842	1	1.0	26	0.15555555555555556	0.9230769230769231	25	24	2	1	0	0.5555555555555556	10	18	1.8666666666666667	28	0.14285714285714285	0.07692307692307693	0.8164749682835669	0.9176838846366131	0.5992443530274593	0.8597527153105721	0.5154338795715818	0.9267234855469999	0.8647282658994281	0.9049932542643422	1.0	0	0.0
3910	0.09151497502764012	0.002239955215094306	0.0011014934311353627	0.6732078126872652	None	0	0	0.16666666666666666	3	0.84	21	0.17647058823529413	0.64	19	16	7	1	0	0.5294117647058824	9	17	1.8	27	0.06666666666666667	0.08	0.5544049735295643	0.936782374425087	0.5531378476302292	0.8426917470782274	0.5154338795715818	0.945980658398776	0.8627865517367272	0.9177665263865972	1.0	0	0.0
780	None	None	None	None	None	1.0	1	1.0	4	0.25	1	0.6666666666666666	0	2	0	3	1	0	1.0	3	3	0.4	6	0.125	0.6666666666666666	0	0	0	0	0	0	0	0	0	0	0
3980	0.07563417054392184	0.009021915134541912	0.003265016850784257	0.8018766245028967	None	0	0	0.05555555555555555	1	1.0	25	0.17763157894736842	0.72	19	18	7	1	0	0.42105263157894735	8	19	1.8	27	0.058823529411764705	0.08	0.5544049735295643	0.936782374425087	0.5531378476302292	0.829785380103076	0.5154338795715818	0.945980658398776	0.8627865517367272	0.9153631868870996	1.0	0	0.0
1753	None	None	None	None	None	0	0	0.8	4	0.2	1	0.5833333333333334	0	3	0	3	2	0	0.75	3	4	0.4666666666666667	7	0.2857142857142857	0.5	0	0	0	0	0	0	0	0	0	0	0
1779	None	None	None	None	None	0	0	1.0	2	0.0	0	0.75	0	2	0	0	0	0	1.0	2	2	0.2	3	0.0	0	0	0	0	0	0	0	0	0	0	0	0
2063	None	None	None	None	None	1.0	1	0.75	3	0.25	1	0.5	0.25	2	1	3	1	0	0.75	3	4	0.4	6	0.1111111111111111	0.6666666666666666	0.9740529664772912	0.5645060840151946	0.1846346546803156	0.692869454903107	0.6303242876379503	0.9242469143758727	0.9679781173574034	0.7670115619489238	1.0	0	0.0
3098	0.0012702455104862535	0.00011952790800345367	-0.00011952763076724801	0.9968257508795104	None	0	0	0.5	4	0.5555555555555556	5	0.36666666666666664	0.2222222222222222	4	2	6	2	0	0.8333333333333334	5	6	0.7333333333333333	11	0.14285714285714285	0.2222222222222222	0.7057505529584438	0.938800553729109	0.37570832466984755	0.8019102760776899	0.7979600835828987	0.9125683342744517	0.9409141465190178	0.8964185337891315	0.625	0.5	0.0
916	None	None	None	None	None	0.3333333333333333	2	0.6428571428571429	9	0.3333333333333333	6	0.4444444444444444	0.2777777777777778	11	5	8	1	0	0.5555555555555556	9	5	1.3333333333333333	20	0.07142857142857142	0.4	0.3784366295521145	0.952708031928115	0.7987622340684106	0.9504158343071688	0.5741331814158905	0.934341820454851	0.7567278463992108	0.946370021020823	1.0	0.09090909090909091	0.0
3437	0.06824739297826683	0.005805528532990007	-0.005688951759421822	0.6965772696008536	None	0	0	0.2857142857142857	4	0.7368421052631579	14	0.35	0.5789473684210527	13	11	7	3	0	0.26666666666666666	15	4	1.4	21	0.1875	0.1	0.5544049735295643	0.9351310219810804	0.5531378476302292	0.8218742192962029	0.5154338795715818	0.9388301555015641	0.8673836794555345	0.9096578935477282	0.15384615384615385	0	0.0
4634	0.08157900126316484	0.012689184207924255	0.00343023880541338	0.6347701541547718	None	0	0	0.0625	1	1.0	22	0.20168067226890757	0.6818181818181818	16	15	7	1	0	0.4117647058823529	7	17	1.6	24	0.058823529411764705	0.09090909090909091	0.6062059525300645	0.9148440659505326	0.5688522349042997	0.8741679717697465	0.5257159086195767	0.9571598386600214	0.8800948419448664	0.9222293274213913	1.0	0	0.0
3760	0.11471283864210866	0.04226051373078006	0.040868278061773344	0.7827645347507641	None	0	0	0.16666666666666666	3	0.84	21	0.17647058823529413	0.64	19	16	7	1	0	0.5294117647058824	9	17	1.8	27	0.06666666666666667	0.08	0.5544049735295643	0.936782374425087	0.5531378476302292	0.8390464065510314	0.5154338795715818	0.945980658398776	0.8627865517367272	0.9170785419525992	1.0	0	0.0
3411	0.06442146594299279	0.00889960150919661	-0.0014365349220800629	0.897947346372292	None	0	0	0.2222222222222222	4	0.75	18	0.19696969696969696	0.5	15	12	10	3	0	0.9166666666666666	11	12	1.7333333333333334	26	0.14285714285714285	0.17391304347826086	0.5544049735295643	0.9125776630340743	0.5992443530274593	0.833592635242482	0.5154338795715818	0.9219497579681337	0.8333523518489773	0.8949177841055149	0.06666666666666667	0	0.0
3022	0.006129007432506121	0.0012702345785568516	-0.00127013823874753	0.9820801366280086	None	0	0	0.5	3	0.5	3	0.6666666666666666	0.3333333333333333	4	2	3	3	0	0.75	4	3	0.5333333333333333	8	0.375	0.6666666666666666	0.4361759031892105	0.9463616985363357	0.5008632858044544	0.8930840264173673	0.9078629389751057	0.9244145738186296	0.9437128061061372	0.9240692551465484	0.25	0.5	0.0
2857	0.08407567325217419	0.008788767218194686	0.005972781983442137	0.6075649096791631	None	0	0	0.21428571428571427	3	0.7777777777777778	14	0.39215686274509803	0.5555555555555556	13	10	6	1	0	0.17647058823529413	3	17	1.3333333333333333	20	0.07692307692307693	0	0.3367826705133197	0.926039106150515	0.5992443530274593	0.8370165220347245	0.5154338795715818	0.892153428204256	0.8382701664446567	0.8901395993472582	1.0	0	0.0
687	None	None	None	None	None	1.0	1	1.0	4	0.0	0	0.5	0	3	0	2	3	0	0.75	3	4	0.4	6	0.6	1.0	0	0	0	0	0	0	0	0	0	0	0
472	None	None	None	None	None	0	0	0.5	1	1.0	1	1.0	0	1	0	1	1	0	0.3333333333333333	3	1	0.2	3	0.2	0	0	0	0	0	0	0	0	0	0	0	0
452	None	None	None	None	None	0.3333333333333333	1	0.4444444444444444	4	0.7272727272727273	8	0.2708333333333333	0.7272727272727273	9	8	3	0	0	0.75	8	6	0.8666666666666667	13	0.0	0.8571428571428571	0.4276647253109923	0.9148984207278942	0.6054377281538124	0.9050495498060025	0.6328201369330364	0.9290195372619753	0.7870845436805504	0.9168610291320217	0	0	0.0
2126	None	None	None	None	None	0	0	0	0	0	0	1.0	0	0	0	0	2	0	1.0	1	1	0.06666666666666667	1	0.5	0	0	0	0	0	0	0	0	0	0	0	0
2623	0.005456509131496386	0.0004942867790504824	0.00038505971568971	0.9675811341704197	None	0	0	0.5	3	0.7142857142857143	5	0.42857142857142855	0.42857142857142855	4	3	4	3	0	0.42857142857142855	7	3	0.6	9	0.2727272727272727	0.5	0.8304059411546604	0.8358676063193587	0.3606867188618037	0.8106632598611279	0.6551749042204491	0.9293386163575326	0.92224790578951	0.8683253246222673	0.25	0.25	0.0
5821	0.09721214579299606	0.04800480676343918	0.042970122991596395	0.731802385502117	None	0	0	0.05263157894736842	1	1.0	26	0.15555555555555556	0.9230769230769231	25	24	2	1	0	0.5555555555555556	10	18	1.8666666666666667	28	0.14285714285714285	0.07692307692307693	0.8164749682835669	0.9176838846366131	0.5992443530274593	0.8597527153105721	0.5154338795715818	0.929995064218133	0.8647282658994281	0.9063939550826488	1.0	0	0.0
3920	0.11303008885632043	0.04092886129069414	0.03973144289777297	0.7763545665132445	None	0	0	0.16666666666666666	3	0.84	21	0.17647058823529413	0.64	19	16	7	1	0	0.5294117647058824	9	17	1.8	27	0.06666666666666667	0.08	0.5544049735295643	0.936782374425087	0.5531378476302292	0.8390464065510314	0.5154338795715818	0.945980658398776	0.8627865517367272	0.9170785419525992	1.0	0	0.0
4892	0.11037084938473228	0.037583613996570335	0.031757774936453514	0.8044784207707341	None	0	0	0.15789473684210525	3	0.8461538461538461	22	0.1728395061728395	0.6153846153846154	19	16	8	1	0	0.5	9	18	1.8666666666666667	28	0.058823529411764705	0.07692307692307693	0.5544049735295643	0.936782374425087	0.5531378476302292	0.8390464065510314	0.5154338795715818	0.945980658398776	0.8627865517367272	0.9170785419525992	1.0	0	0.0
4501	0.08653530134980116	0.012458229727227946	0.010643756966158798	0.8154361140775674	None	0	0	0.16666666666666666	3	0.8333333333333334	20	0.37681159420289856	0.7083333333333334	20	17	5	1	0	0.13043478260869565	3	23	1.7333333333333334	26	0.09090909090909091	0	0.5803054630298143	0.9326280866348441	0.5430636249965414	0.83343247735605	0.5154338795715818	0.9454974336014281	0.8627865517367272	0.9140247246032907	1.0	0	0.0
1439	None	None	None	None	None	0	0	1.0	2	0.0	0	0.75	0	0	0	2	1	0	1.0	2	2	0.2	3	0.125	0	0	0	0	0	0	0	0	0	0	0	0
4351	0.09764202193876846	0.014551225001821521	0.006976558393369537	0.6488802090188899	None	0	0	0.06666666666666667	1	1.0	20	0.20952380952380953	0.85	18	17	3	1	0	0.4666666666666667	7	15	1.4666666666666666	22	0.1111111111111111	0.1	0.6062059525300645	0.9271406287501249	0.5531378476302292	0.8658021497326935	0.5257159086195767	0.9495392305400099	0.8800948419448664	0.9203832250220201	1.0	0	0.0
2593	0.006547670293918222	0.0018085435417271771	-8.946543284908599e-05	0.991872358025826	None	0	0	0.5	2	0.75	3	1.0	0.75	3	3	2	2	0	0.16666666666666666	6	1	0.4	6	0.25	0.4	0.9169027248408487	0.8723831023522944	0.72400106301477	0.9143742558233742	0.23093471631080703	0.9149336044419369	0.9549681229243636	0.9022039506874855	0.6666666666666666	0.3333333333333333	0.0
3571	0.09358260075436754	0.020358524684747952	0.0016622822600858812	0.6292813353979099	None	0	0	0.16666666666666666	3	0.84	21	0.17647058823529413	0.64	19	16	7	1	0	0.5294117647058824	9	17	1.8	27	0.06666666666666667	0.08	0.5544049735295643	0.936782374425087	0.5531378476302292	0.8426917470782274	0.5154338795715818	0.945980658398776	0.8627865517367272	0.9177665263865972	1.0	0	0.0
3372	0.08852440827861752	0.009416563172685685	0.0052889009029054935	0.792170496220289	None	0	0	0.07142857142857142	1	1.0	18	0.26666666666666666	0.8888888888888888	17	16	2	1	0	0.3333333333333333	5	15	1.3333333333333333	20	0.14285714285714285	0.1111111111111111	0.6062059525300645	0.8620541401451688	0.36986723902801627	0.9434921196728112	0.8593098220650832	0.9745525910978886	0.8673836794555345	0.9407183006043172	1.0	0	0.0
1577	None	None	None	None	None	0	0	0.5	2	0.3333333333333333	1	0.8333333333333334	0	0	0	4	1	0	0.6666666666666666	2	3	0.3333333333333333	5	0.08333333333333333	0	0	0	0	0	0	0	0	0	0	0	0
2241	None	None	None	None	None	0.3333333333333333	1	0.625	5	0.3333333333333333	3	0.6875	0.1111111111111111	4	1	6	2	0	1.0	4	4	0.7333333333333333	11	0.15384615384615385	0.8571428571428571	0.5363606740313449	0.7853150864433653	0.4046861610753236	0.811849732241328	0.22219149424003465	0.9685490017344026	0.8438730368238284	0.8871664358559852	0.875	0.25	0.07513072969363999
5624	0.11908049938682833	0.01831866641621402	0.010383126843030539	0.6434274936242386	None	0	0	0.0625	1	1.0	21	0.19166666666666668	0.9047619047619048	20	19	2	1	0	0.5333333333333333	8	15	1.5333333333333334	23	0.14285714285714285	0.09523809523809523	0.6062059525300645	0.9303384728540846	0.5531378476302292	0.858416311050614	0.5257159086195767	0.9385208345408552	0.8738762194453598	0.9147634416238667	1.0	0	0.0
6133	0.10184766489843972	0.04955863840188767	0.04867717451515794	0.7276395480000597	None	0	0	0.05263157894736842	1	1.0	26	0.15555555555555556	0.9230769230769231	25	24	2	1	0	0.5555555555555556	10	18	1.8666666666666667	28	0.14285714285714285	0.07692307692307693	0.8164749682835669	0.9176838846366131	0.5992443530274593	0.8597527153105721	0.5154338795715818	0.9257046129582651	0.8647282658994281	0.9045651063545871	1.0	0	0.0
6609	0.10841910602911228	0.049878942235300476	0.04897404395703903	0.7299231993079169	None	0	0	0.05263157894736842	1	1.0	26	0.15555555555555556	0.9230769230769231	25	24	2	1	0	0.5555555555555556	10	18	1.8666666666666667	28	0.14285714285714285	0.07692307692307693	0.8164749682835669	0.9176838846366131	0.5992443530274593	0.8634859882204103	0.5154338795715818	0.9267234855469999	0.8647282658994281	0.9058868979022603	1.0	0.24	0.0
350	None	None	None	None	None	0.6666666666666666	2	0.875	7	0.2	2	0.48	0.2	7	2	4	0	0	1.0	5	5	0.8	12	0.0	0.8571428571428571	0.5902059439873553	0.8685155845631323	0.4664477385077248	0.7996398309060281	0.33992686982306725	0.6329474540181136	0.7815415351707634	0.7811319082722191	0	0	0.0
7049	0.10676844401524963	0.050792356329258374	0.05034433880507848	0.7296812128891825	None	0	0	0.05263157894736842	1	1.0	26	0.15555555555555556	0.9230769230769231	25	24	2	1	0	0.5555555555555556	10	18	1.8666666666666667	28	0.14285714285714285	0.07692307692307693	0.8164749682835669	0.9176838846366131	0.5992443530274593	0.8597527153105721	0.5154338795715818	0.9257046129582651	0.8647282658994281	0.9045651063545871	1.0	0	0.0
5930	0.10285361801478383	0.04877484712374213	0.04721398012264485	0.7357423503025162	None	0	0	0.05263157894736842	1	1.0	26	0.15555555555555556	0.9230769230769231	25	24	2	1	0	0.5555555555555556	10	18	1.8666666666666667	28	0.14285714285714285	0.07692307692307693	0.8164749682835669	0.9176838846366131	0.5992443530274593	0.8597527153105721	0.5154338795715818	0.9200893467394973	0.8647282658994281	0.9022691064454077	1.0	0	0.0
6875	0.09125868991495205	0.023402103573538065	0.014366940509030993	0.7435401294813748	None	0	0	0.1111111111111111	2	0.96	24	0.54	0.92	25	23	1	0	0	0.08	2	25	1.8	27	0.0	0	0.8164749682835669	0.9166604433618003	0.5666199203604918	0.8024600968772139	0.5154338795715818	0.9172955597434709	0.8642328567099442	0.8878106670593191	0	0	0.0
1773	None	None	None	None	None	0	0	0.8	4	0.2	1	0.5833333333333334	0	2	0	4	1	0	0.75	3	4	0.4666666666666667	7	0.1	0.5	0	0	0	0	0	0	0	0	0	0	0
1372	None	None	None	None	None	0	0	0	0	0	0	1.0	0	0	0	0	0	0	1.0	1	1	0.06666666666666667	1	0.0	0	0	0	0	0	0	0	0	0	0	0	0
2431	None	None	None	None	None	0	0	0.6	3	0.2	1	0.5833333333333334	0.2	4	1	2	1	0	0.75	4	3	0.4666666666666667	7	0.2	0.4	0.39397667415287607	0.9437408392456758	0.7812817250452365	0.9311460214347708	0.5992997690172717	0.896006097511301	0.7859176980232874	0.9259428383009608	1.0	0.25	0.0
1536	None	None	None	None	None	0.5	1	1.0	6	0.0	0	0.6	0	1	0	7	1	0	0.6	5	3	0.6	9	0.058823529411764705	0.8571428571428571	0	0	0	0	0	0	0	0	0	0	0
5009	0.10139201588249731	0.04436365941853275	0.041537265334675284	0.7240739955987637	None	0	0	0.05263157894736842	1	1.0	26	0.15555555555555556	0.9230769230769231	25	24	2	1	0	0.5555555555555556	10	18	1.8666666666666667	28	0.14285714285714285	0.07692307692307693	0.8164749682835669	0.9176838846366131	0.5992443530274593	0.8597527153105721	0.5154338795715818	0.929995064218133	0.8647282658994281	0.9063939550826488	1.0	0	0.0
5862	0.09934280296667601	0.04776242336202217	0.04626394893605525	0.7279175260579176	None	0	0	0.05263157894736842	1	1.0	26	0.15555555555555556	0.9230769230769231	25	24	2	1	0	0.5555555555555556	10	18	1.8666666666666667	28	0.14285714285714285	0.07692307692307693	0.8164749682835669	0.9176838846366131	0.5992443530274593	0.8597527153105721	0.5154338795715818	0.9267234855469999	0.8647282658994281	0.9049932542643422	1.0	0	0.0
1964	None	None	None	None	None	0	0	0.3333333333333333	2	0.8571428571428571	6	1.0	0.14285714285714285	2	1	6	4	0	1.0	3	3	0.6	9	0.26666666666666666	1.0	0.6941420323072394	0.706689745178435	0.4721469326427255	0.5110142069639158	0.597483837751995	0.954732297734812	0.8231427992117736	0.7898609248868426	0.5	0	0.0
6315	0.10722154432870157	0.0484180854814179	0.04789517681775267	0.7196920922125802	None	0	0	0.05263157894736842	1	1.0	26	0.15555555555555556	0.9230769230769231	25	24	2	1	0	0.5555555555555556	10	18	1.8666666666666667	28	0.14285714285714285	0.07692307692307693	0.8164749682835669	0.9176838846366131	0.5992443530274593	0.8634859882204103	0.5154338795715818	0.9267234855469999	0.8647282658994281	0.9058868979022603	1.0	0.24	0.0
2112	None	None	None	None	None	0	0	0.5	2	0.75	3	1.0	0.25	1	1	4	3	0	0.6666666666666666	2	3	0.4	6	0.25	1.0	0.10170718368840133	0.5	1.0	0.5	0.648020350416109	0.5	0.9757729449125331	0.5	1.0	0	0.1444035341099041
5469	0.08093194671966361	0.009911829949352842	-0.007068382920185864	0.8228278615027882	None	0	0	0.06666666666666667	1	1.0	20	0.18333333333333332	0.9	19	18	2	2	0	0.8333333333333334	10	12	1.4666666666666666	22	0.2857142857142857	0.1	0.5544049735295643	0.9180068687897122	0.5563610803351388	0.7707399515547069	0.5179915780329554	0.9000324018625118	0.8627865517367272	0.8745588332421164	0.5263157894736842	0	0.0
4868	0.11221300514899986	0.03775382810684638	0.03413326676900571	0.7866055429478886	None	0	0	0.16666666666666666	3	0.84	21	0.17647058823529413	0.64	19	16	7	1	0	0.5294117647058824	9	17	1.8	27	0.06666666666666667	0.08	0.5544049735295643	0.936782374425087	0.5531378476302292	0.8390464065510314	0.5154338795715818	0.945980658398776	0.8627865517367272	0.9170785419525992	1.0	0	0.0
1646	None	None	None	None	None	0.5	1	0.6666666666666666	4	0.5	3	0.5333333333333333	0.16666666666666666	2	1	5	5	0	0.6	5	3	0.5333333333333333	8	0.38461538461538464	0.6666666666666666	0.5712283499492977	0.98644987178747	0.9987650935232175	0.5030872269587008	0.4535602273821926	0.9716839626084885	0.9811836915260063	0.9316228448264235	0.5	1.0	0.5536443909539887
2469	None	None	None	None	None	1.0	1	1.0	4	0.25	1	0.5	0.25	2	1	3	2	0	0.75	4	3	0.4	6	0.2222222222222222	1.0	0.73500166906217	0.819614549445465	0.565767062008969	0.7817351343842552	0.6930484927143492	0.9283641815977741	0.880329100294524	0.8561643785592364	0.75	0.5	0.05859390757674421
6086	0.09945391743652278	0.05085515525248968	0.04774810684907329	0.7320341153575827	None	0	0	0.05263157894736842	1	1.0	26	0.15555555555555556	0.9230769230769231	25	24	2	1	0	0.5555555555555556	10	18	1.8666666666666667	28	0.14285714285714285	0.07692307692307693	0.8164749682835669	0.9176838846366131	0.5992443530274593	0.8597527153105721	0.5154338795715818	0.9267234855469999	0.8647282658994281	0.9049932542643422	1.0	0	0.0
6167	0.10117071357112972	0.04781522240486155	0.045905051753097434	0.7310352959594073	None	0	0	0.05263157894736842	1	1.0	26	0.15555555555555556	0.9230769230769231	25	24	2	1	0	0.5555555555555556	10	18	1.8666666666666667	28	0.14285714285714285	0.07692307692307693	0.8164749682835669	0.9176838846366131	0.5992443530274593	0.8597527153105721	0.5154338795715818	0.9267234855469999	0.8647282658994281	0.9049932542643422	1.0	0	0.0
4317	0.11195887537656332	0.03949790241015286	0.037893501066396926	0.7785865004274725	None	0	0	0.16666666666666666	3	0.84	21	0.17647058823529413	0.64	19	16	7	1	0	0.5294117647058824	9	17	1.8	27	0.06666666666666667	0.08	0.5544049735295643	0.9367827205567761	0.5531378476302292	0.8390464065510314	0.5154338795715818	0.945980658398776	0.8627865517367272	0.9170786901079816	1.0	0	0.0
2779	0.03165539239182536	0.002932854765121824	0.002889561089895485	0.9052865871882478	None	0	0	0.36363636363636365	4	0.6428571428571429	9	0.2962962962962963	0.5714285714285714	9	8	6	1	0	0.6666666666666666	9	6	1.0666666666666667	16	0.06666666666666667	0	0.3367826705133197	0.9423648403660081	0.5718292421588776	0.8478328021812875	0.5154338795715818	0.8141239130185663	0.8333523518489773	0.880411408810845	1.0	0	0.0
4328	0.07549424007885608	0.017687022612725322	0.015803345619896953	0.8981314379295819	None	0	0	0.1875	3	0.8181818181818182	18	0.4	0.5909090909090909	16	13	7	1	0	0.4166666666666667	5	12	1.6	24	0.06666666666666667	0.09523809523809523	0.6062059525300645	0.9148440659505326	0.5531378476302292	0.8685473222230254	0.5257159086195767	0.9571598386600214	0.8627865517367272	0.921021886080609	1.0	0	0.0
4462	0.11419160018595387	0.04025403594670521	0.039026456349463994	0.7912054597503626	None	0	0	0.16666666666666666	3	0.84	21	0.17647058823529413	0.64	19	16	7	1	0	0.5294117647058824	9	17	1.8	27	0.06666666666666667	0.08	0.5544049735295643	0.936782374425087	0.5531378476302292	0.8390464065510314	0.5154338795715818	0.9445283327813743	0.8627865517367272	0.9163643123821694	1.0	0	0.0
1347	None	None	None	None	None	0	0	0.5	2	0.6666666666666666	2	0.625	0	0	0	4	2	0	0.5	2	4	0.3333333333333333	5	0.16666666666666666	0	0	0	0	0	0	0	0	0	0	0	0
744	None	None	None	None	None	0	0	0.6	3	0.4	2	0.7	0.4	4	2	2	0	0	0.4	5	2	0.4666666666666667	7	0.0	0	0.6966341629548423	0.9193099927273396	0.617060812122497	0.8254229145058328	0.604622438549993	0.871466040916569	0.7112342619080342	0.8772713602546565	0	0	0.0
761	None	None	None	None	None	0	0	0.5	3	0.6666666666666666	4	0.5714285714285714	0.6666666666666666	6	4	1	1	0	0.2857142857142857	7	2	0.5333333333333333	8	0.25	0.3333333333333333	0.6364367465900407	0.9081723240565024	0.6475821351245821	0.9527320528845962	0.6717230470466274	0.8956167208107649	0.8001556912191935	0.9228338452008229	1.0	0.16666666666666666	0.0
6819	0.0981453452202247	0.03654815663542371	0.033651354108477305	0.6961675242274296	None	0	0	0.05263157894736842	1	1.0	26	0.15555555555555556	0.9230769230769231	25	24	2	1	0	0.5555555555555556	10	18	1.8666666666666667	28	0.14285714285714285	0.07692307692307693	0.8164749682835669	0.9176838846366131	0.5992443530274593	0.887936855145661	0.5154338795715818	0.9267234855469999	0.8673836794555345	0.9120970547861619	1.0	0	0.0
1860	None	None	None	None	None	0	0	0.3333333333333333	1	1.0	2	1.0	0.5	1	1	2	0	0	0.25	4	1	0.26666666666666666	4	0.0	0	1.0	0.5	0.5836249714872819	0.5	0.7133345214234099	0.5	0.8506407522554943	0.5	0	0	0.0
1053	None	None	None	None	None	0.5	1	0.6666666666666666	4	0.5	3	0.4444444444444444	0.5	6	3	1	1	0	0.5	6	3	0.5333333333333333	8	0.3333333333333333	1.0	0.35104878221104113	0.7893991309781522	0.5348338307251207	0.9242693826064134	0.3262751164232756	0.9452330968594462	0.8614566543953665	0.9023686620349554	1.0	0	0.0
2790	9.611382546796547e-09	9.498108199367602e-09	7.691718832976123e-09	0.9999991545951575	None	0	0	0.6666666666666666	2	0.5	1	0.6666666666666666	0	0	0	3	2	0	0.6666666666666666	2	3	0.26666666666666666	4	0.2	0.6666666666666666	0	0	0	0	0	0	0	0	0	0	0
7137	0.11369757955291783	0.05866829743940947	0.05846035109209662	0.7166582762534319	None	0	0	0.05	1	1.0	28	0.1388888888888889	0.9285714285714286	27	26	2	1	0	0.6666666666666666	12	18	2.0	30	0.14285714285714285	0.07142857142857142	0.8052951533868231	0.9230769088736422	0.5992443530274593	0.8554692105595615	0.5154338795715818	0.9285882913280659	0.8647282658994281	0.9068773020072877	1.0	0	0.0
2466	None	None	None	None	None	0	0	0.5	3	0.5	3	0.5714285714285714	0.3333333333333333	3	2	4	0	0	0.2857142857142857	7	2	0.5333333333333333	8	0.0	0.2857142857142857	0.9169027248408487	0.9800155286620607	0.5074503050333299	0.7853380392630627	0.5154338795715818	0.8009345423136193	0.9410549255028883	0.8997036424182004	0	0	0.0
3507	0.05374850847545174	0.00907437533103035	-0.005153699072064972	0.8564796330855186	None	0	0	0.1	1	1.0	13	0.3	0.8461538461538461	12	11	2	2	0	0.5	5	10	1.0	15	0.2857142857142857	0.15384615384615385	0.7336524458219502	0.8677732546670293	0.4241466575617302	0.9502942451896307	0.5562665601607073	0.9758665131739823	0.8438730368238284	0.9450040434762087	0.7083333333333334	0	0.0
3028	None	None	None	None	None	0	0	0.375	3	0.7777777777777778	7	0.55	0.3333333333333333	4	3	6	5	0	0.8	4	5	0.7333333333333333	11	0.3333333333333333	0.5	0.7369976995721685	0.8086403226640301	0.4544036225537537	0.7447116515834195	0.7130583024565756	0.9744321064474704	0.8819013941668243	0.8860257462912412	0.25	0.25	0.0
4223	0.08969354385779699	0.005951953136035922	-0.0012848057430679513	0.7840378470865146	None	0	0	0.16666666666666666	3	0.84	21	0.17647058823529413	0.64	19	16	7	1	0	0.5294117647058824	9	17	1.8	27	0.06666666666666667	0.08	0.5544049735295643	0.9367829021843158	0.5531378476302292	0.8386900608810275	0.5154338795715818	0.945980658398776	0.8627865517367272	0.9170119169861639	1.0	0	0.0
3735	0.04911115948883651	0.012747314239547764	0.012747090844438815	0.9360071612640581	None	0	0	0.1	1	1.0	13	0.3	0.8461538461538461	12	11	2	2	0	0.5	5	10	1.0	15	0.2857142857142857	0.15384615384615385	0.7336524458219502	0.8677732546670293	0.4078344412282465	0.9485141875343708	0.5562665601607073	0.9758665131739823	0.8503931827648457	0.9443584742725506	0.7083333333333334	0	0.0
4972	0.09663714852354263	0.04884783756507666	0.045115211736186774	0.7268414021586143	None	0	0	0.05263157894736842	1	1.0	26	0.15555555555555556	0.9230769230769231	25	24	2	1	0	0.5555555555555556	10	18	1.8666666666666667	28	0.14285714285714285	0.07692307692307693	0.8164749682835669	0.9176838846366131	0.5992443530274593	0.8597527153105721	0.5154338795715818	0.929995064218133	0.8647282658994281	0.9063939550826488	1.0	0	0.0
7509	0.08832396770201359	0.030923587305838666	0.017592981571833036	0.7061327038004187	None	0	0	0.05	1	1.0	28	0.1388888888888889	0.9285714285714286	27	26	2	1	0	0.6666666666666666	12	18	2.0	30	0.14285714285714285	0.07142857142857142	0.8052951533868231	0.9230769088736422	0.5992443530274593	0.8492052794225844	0.5154338795715818	0.9285882913280659	0.8647282658994281	0.9054666010106255	1.0	0	0.0
2684	0.012824196173301303	0.0029323132528971244	0.001292585230360704	0.957596040828293	None	0	0	0.125	1	1.0	9	0.6111111111111112	0.7777777777777778	8	7	2	1	0	0.2222222222222222	2	9	0.7333333333333333	11	0.14285714285714285	0	0.7057505529584438	0.8800216365877451	0.26876598409419794	0.7707496808645449	0.5679372269212712	0.9793651562453634	0.9568165024411868	0.9133336760142602	1.0	0	0.0
3314	0.016219148514791844	0.0021669204754708325	-0.001236162998359443	0.9829754278340034	None	0.3333333333333333	1	0.5	4	0.5	5	0.42857142857142855	0.3	7	3	4	3	0	0.5714285714285714	7	4	0.8	12	0.375	0.2	0.5544049735295643	0.8589404943039264	0.5992443530274593	0.9451060339474746	0.7369339359482711	0.9784611059000224	0.8187059427189912	0.9438978637041465	0.2857142857142857	0	0.0
7186	0.09434877008671709	0.010093083136810614	0.002117964769010496	0.7187900834964442	None	0	0	0.05263157894736842	1	1.0	26	0.15555555555555556	0.9230769230769231	25	24	2	1	0	0.5555555555555556	10	18	1.8666666666666667	28	0.14285714285714285	0.07692307692307693	0.8164749682835669	0.9176838846366131	0.5992443530274593	0.8595772108708438	0.5154338795715818	0.9257046129582651	0.8647282658994281	0.9045232362749563	1.0	0	0.0
3109	None	None	None	None	None	0.3333333333333333	1	0.625	5	0.4444444444444444	4	0.55	0.2222222222222222	5	2	5	4	0	0.8	5	4	0.7333333333333333	11	0.36363636363636365	0.8571428571428571	0.8441603757666781	0.7437915973611923	0.31720402009941207	0.6799583831427315	0.7080288937224121	0.9631681570199125	0.911251891612887	0.8448026040108175	0.2	0	0.0
933	None	None	None	None	None	0	0	0.75	3	0.25	1	0.6	0	2	0	3	2	0	0.4	2	5	0.4	6	0.25	0.4	0	0	0	0	0	0	0	0	0	0	0
2031	None	None	None	None	None	0	0	1.0	3	0.0	0	0.6666666666666666	0	2	0	1	1	0	0.6666666666666666	2	3	0.26666666666666666	4	0.25	1.0	0	0	0	0	0	0	0	0	0	0	0
2522	None	None	None	None	None	0	0	1.0	1	0	0	1.0	0	0	0	1	1	0	0.5	2	1	0.13333333333333333	2	0.16666666666666666	0	0	0	0	0	0	0	0	0	0	0	0
1423	None	None	None	None	None	0	0	0.6666666666666666	2	0.5	1	0.6666666666666666	0	1	0	2	0	0	0.6666666666666666	2	3	0.26666666666666666	4	0.0	0	0	0	0	0	0	0	0	0	0	0	0
1561	None	None	None	None	None	0	0	0.6	3	0.6	3	0.4666666666666667	0.2	1	1	5	0	0	0.6	3	5	0.4666666666666667	7	0.0	0.6666666666666666	0.7255100436907782	0.5	0.5633785240887976	0.5	0.5726996328790313	0.5	0.6777170441291062	0.5	0	0	0.0
5220	0.10621249964336736	0.02525720280981904	0.021593065150988557	0.7092010213873696	None	0	0	0.05	1	1.0	28	0.15	0.9285714285714286	27	26	2	1	0	0.5	10	20	2.0	30	0.14285714285714285	0.07142857142857142	0.8052951533868231	0.931616480026754	0.5531378476302292	0.8442843356440551	0.5154338795715818	0.9234356573630715	0.8647282658994281	0.9058574835919619	1.0	0	0.0
545	None	None	None	None	None	0	0	0.75	3	0.0	0	0.8333333333333334	0	3	0	1	1	0	0.6666666666666666	2	3	0.3333333333333333	5	0.3333333333333333	0.6666666666666666	0	0	0	0	0	0	0	0	0	0	0
6324	0.10167368825031192	0.0463440075527367	0.04498463420398338	0.7306625733566509	None	0	0	0.05263157894736842	1	1.0	26	0.15555555555555556	0.9230769230769231	25	24	2	1	0	0.5555555555555556	10	18	1.8666666666666667	28	0.14285714285714285	0.07692307692307693	0.8164749682835669	0.9176838846366131	0.5992443530274593	0.8597527153105721	0.5154338795715818	0.9267234855469999	0.8647282658994281	0.9049932542643422	1.0	0	0.0
2352	None	None	None	None	None	0	0	0.75	3	0.0	0	0.625	0	2	0	2	2	0	0.5	2	4	0.3333333333333333	5	0.3333333333333333	0.5	0	0	0	0	0	0	0	0	0	0	0
6398	0.09771038199956451	0.0480860557378439	0.04624815899582117	0.7359637426158492	None	0	0	0.05263157894736842	1	1.0	26	0.15555555555555556	0.9230769230769231	25	24	2	1	0	0.5555555555555556	10	18	1.8666666666666667	28	0.14285714285714285	0.07692307692307693	0.8164749682835669	0.9176838846366131	0.5992443530274593	0.8597527153105721	0.5154338795715818	0.9267234855469999	0.8647282658994281	0.9049932542643422	1.0	0	0.0
2018	None	None	None	None	None	0	0	0.5	1	1.0	1	1.0	1.0	1	1	1	0	0	0.3333333333333333	3	1	0.2	3	0.0	0	1.0	0.5	0.5836249714872819	0.5	0.7133345214234099	0.5	0.8506407522554943	0.5	0	0	0.0
948	None	None	None	None	None	0	0	0.5	2	0.75	3	0.75	0.5	3	2	2	2	0	0.5	4	2	0.4	6	0.2857142857142857	0	0.8477665501912099	0.943426549202248	0.669600042981674	0.9423279145279195	0.4776726820345802	0.8218985282453631	0.9301315540760443	0.9152072693242718	0.6666666666666666	0.3333333333333333	0.0
5371	0.11129726838524956	0.04077037482168368	0.03925136010035121	0.782857296231297	None	0	0	0.16666666666666666	3	0.84	21	0.17647058823529413	0.64	19	16	7	1	0	0.5294117647058824	9	17	1.8	27	0.06666666666666667	0.08	0.5544049735295643	0.936782374425087	0.5531378476302292	0.8390464065510314	0.5154338795715818	0.945980658398776	0.8627865517367272	0.9170785419525992	1.0	0	0.0
6414	0.10671663288136013	0.04849945303093652	0.047996258337769666	0.7212405744375414	None	0	0	0.05263157894736842	1	1.0	26	0.15555555555555556	0.9230769230769231	25	24	2	1	0	0.5555555555555556	10	18	1.8666666666666667	28	0.14285714285714285	0.07692307692307693	0.8164749682835669	0.9176838846366131	0.5992443530274593	0.8597527153105721	0.5154338795715818	0.9257046129582651	0.8647282658994281	0.9045651063545871	1.0	0	0.0
6936	0.10350198103183977	0.051072020848207625	0.04956322498707114	0.7171893984963937	None	0	0	0.05263157894736842	1	1.0	26	0.15555555555555556	0.9230769230769231	25	24	2	1	0	0.5555555555555556	10	18	1.8666666666666667	28	0.14285714285714285	0.07692307692307693	0.8164749682835669	0.9176838846366131	0.5992443530274593	0.8597527153105721	0.5154338795715818	0.9257046129582651	0.8647282658994281	0.9045651063545871	1.0	0	0.0
7281	0.10991773595088428	0.05635397018184171	0.056212375234886224	0.7189337738173325	None	0	0	0.05	1	1.0	28	0.1388888888888889	0.9285714285714286	27	26	2	1	0	0.6666666666666666	12	18	2.0	30	0.14285714285714285	0.07142857142857142	0.8052951533868231	0.9230769088736422	0.5992443530274593	0.8554692105595615	0.5154338795715818	0.9285882913280659	0.8647282658994281	0.9068773020072877	1.0	0	0.0
1220	None	None	None	None	None	0	0	0.125	1	1.0	9	1.0	1.0	10	9	0	0	0	0.09090909090909091	11	1	0.7333333333333333	11	0.0	0	0.3971207106883308	0.9622577223929759	0.40321317703887366	0.8886063157187224	0.4738634738274432	0.8590005486438956	0.6636171924085624	0.9148256279608494	0	0	0.0
2619	None	None	None	None	None	0	0	0.3333333333333333	2	0.7142857142857143	5	0.75	0.42857142857142855	4	3	4	3	0	0.75	4	3	0.6	9	0.2727272727272727	0.8571428571428571	0.6062059525300645	0.7910041847480356	0.5166771860293696	0.7637845634413466	0.7811037999138539	0.8730514400414539	0.8534246006027684	0.8142069295470356	0.25	0.5	0.0
2234	None	None	None	None	None	0	0	0.6666666666666666	2	0.5	1	0.6666666666666666	0	1	0	2	2	0	0.6666666666666666	2	3	0.26666666666666666	4	0.2857142857142857	0	0	0	0	0	0	0	0	0	0	0	0
6043	0.10292126058520393	0.04738772903633389	0.04590440140690261	0.7304582077591919	None	0	0	0.05263157894736842	1	1.0	26	0.15555555555555556	0.9230769230769231	25	24	2	1	0	0.5555555555555556	10	18	1.8666666666666667	28	0.14285714285714285	0.07692307692307693	0.8164749682835669	0.9176838846366131	0.5992443530274593	0.8597527153105721	0.5154338795715818	0.9267234855469999	0.8647282658994281	0.9049932542643422	1.0	0	0.0
519	None	None	None	None	None	0.5	1	0.5714285714285714	4	0.5	4	0.4	0.375	6	3	3	0	0	1.0	5	5	0.6666666666666666	10	0.0	0.4444444444444444	0.7885777515856656	0.8002689727360575	0.5698646979547631	0.8330870310851616	0.5563095823752772	0.93822704979601	0.8773628350757543	0.870500287309716	0	0	0.0
740	None	None	None	None	None	0	0	0.3	3	0.6666666666666666	8	0.35	0.5833333333333334	9	7	4	1	0	0.625	8	5	0.9333333333333333	14	0.1	0.3333333333333333	0.43095272657803674	0.8880760932516426	0.17356551576597296	0.754168524280105	0.8650901562407288	0.8167249577383604	0.9560151917323793	0.8266650961748885	1.0	0	0.0
4092	0.10081669228265042	0.005956956249477264	0.004768977762311224	0.8266394184591969	None	0	0	0.21052631578947367	4	0.8076923076923077	21	0.1728395061728395	0.6538461538461539	21	17	6	1	0	0.5	9	18	1.8666666666666667	28	0.08333333333333333	0	0.6062059525300645	0.932166201143133	0.5329894023628534	0.8117665630168582	0.5154338795715818	0.9501388969931731	0.8673836794555345	0.9123854786425001	1.0	0	0.0
898	None	None	None	None	None	0	0	0.625	5	0.3	3	0.5	0.3	6	3	5	1	0	0.375	8	3	0.8	12	0.09090909090909091	0	0.4758644270438842	0.7180073504078648	0.3239990467596866	0.7626863002722861	0.357636654333525	0.9250710896256268	0.729588342368791	0.8232413978430644	1.0	0	0.0
5674	0.10154703022482552	0.05079151698431349	0.048376672629865496	0.7352476631527645	None	0	0	0.05263157894736842	1	1.0	26	0.15555555555555556	0.9230769230769231	25	24	2	1	0	0.5555555555555556	10	18	1.8666666666666667	28	0.14285714285714285	0.07692307692307693	0.8164749682835669	0.9176838846366131	0.5992443530274593	0.8597527153105721	0.5154338795715818	0.9267234855469999	0.8647282658994281	0.9049932542643422	1.0	0	0.0
615	None	None	None	None	None	0.5	1	0.7142857142857143	5	0.375	3	0.4166666666666667	0.375	4	3	5	1	0	0.6666666666666666	6	4	0.6666666666666666	10	0.07692307692307693	0.5	0.6926167499905876	0.9441711778323347	0.8321343106779626	0.9174133414503184	0.6981218290803737	0.9396719174467509	0.6258457710271826	0.9346544019366895	1.0	0.25	0.0
4461	0.11113129916480086	0.03927273885863222	0.038218201013597054	0.7691587457632597	None	0	0	0.16666666666666666	3	0.84	21	0.17647058823529413	0.64	19	16	7	1	0	0.5294117647058824	9	17	1.8	27	0.06666666666666667	0.08	0.5544049735295643	0.936782374425087	0.5531378476302292	0.8390464065510314	0.5154338795715818	0.945980658398776	0.8627865517367272	0.9170785419525992	1.0	0	0.0
1996	None	None	None	None	None	0.3333333333333333	1	0.625	5	0.3333333333333333	3	0.4583333333333333	0.2222222222222222	4	2	6	3	0	0.6666666666666666	6	4	0.7333333333333333	11	0.21428571428571427	0.2857142857142857	0.6292074142426525	0.9177162927202851	0.7097155300984971	0.9264538877423226	0.613460706364497	0.8921014354950711	0.8832556359483603	0.9131341936118841	0.25	0	0.10715757514305135
7198	0.09151425460626836	0.026985594011290075	0.011437309811856295	0.668942981754981	None	0	0	0.05555555555555555	1	1.0	25	0.16666666666666666	0.92	24	23	2	1	0	0.5	9	18	1.8	27	0.14285714285714285	0.08	0.8164749682835669	0.9202827923261396	0.5761911003288442	0.8717279166807023	0.5154338795715818	0.9159748524361679	0.8647282658994281	0.9046905516395358	1.0	0	0.0
537	None	None	None	None	None	0	0	0.6666666666666666	2	0.5	1	0.6666666666666666	0.5	3	1	0	0	0	0.6666666666666666	3	2	0.26666666666666666	4	0.0	0	0.5109880753305691	0.6937507006403776	0.5122348975575894	0.8563862696892277	0.43977297971328805	0.804433773316841	0.6805126376559016	0.7923554455689485	0	0	0.0
5473	0.08288704383258096	0.030532891550909404	0.027685742276249287	0.7275103353063843	None	0	0	0.05263157894736842	1	1.0	26	0.15555555555555556	0.9230769230769231	25	24	2	1	0	0.5555555555555556	10	18	1.8666666666666667	28	0.14285714285714285	0.07692307692307693	0.8164749682835669	0.9176838846366131	0.6960079746642063	0.8638794405426031	0.5154338795715818	0.929995064218133	0.8627865517367272	0.907369443686632	1.0	0	0.0
2995	0.007834068128796882	0.0018624102552006658	0.0006091770285201579	0.9868581292354299	None	0	0	0.5	2	0.75	3	0.6666666666666666	0.5	3	2	2	3	0	1.0	3	3	0.4	6	0.42857142857142855	0	0.6062059525300645	0.9102707226490613	0.5329894023628534	0.8366354951355404	0.9629078308104362	0.8620078605498945	0.9345531248948873	0.8729693875464818	0.3333333333333333	0.6666666666666666	0.0
3228	0.00066208529176296	0.0004110192899773173	2.3406593244527744e-06	0.985742967805471	None	0	0	0.5	1	1.0	1	1.0	1.0	1	1	1	3	0	0.3333333333333333	3	1	0.2	3	0.5	0	1.0	0.5	0.6280988641902401	0.5	0.5399045278929642	0.5	0.8801460724150284	0.5	1.0	1.0	0.6591655453162277
1469	None	None	None	None	None	1.0	1	0.8	4	0.4	2	0.4666666666666667	0.4	6	2	0	0	0	0.6	3	5	0.4666666666666667	7	0.0	1.0	0.4950912114057844	0.8850903365314282	0.34008071420918595	0.9031264421640295	0.49075310023771496	0.9592458315223574	0.7070395325943711	0.9225514678061264	0	0	0.0
7044	0.10656490229610478	0.05134099191697186	0.049838006986014344	0.7316524948048282	None	0	0	0.05263157894736842	1	1.0	26	0.15555555555555556	0.9230769230769231	25	24	2	1	0	0.5555555555555556	10	18	1.8666666666666667	28	0.14285714285714285	0.07692307692307693	0.8164749682835669	0.9176838846366131	0.5992443530274593	0.8597527153105721	0.5154338795715818	0.9257046129582651	0.8647282658994281	0.9045651063545871	1.0	0	0.0
7089	0.09749344890466337	0.050180326630844214	0.047756026685774784	0.725609472218337	None	0	0	0.05263157894736842	1	1.0	26	0.15555555555555556	0.9230769230769231	25	24	2	1	0	0.5555555555555556	10	18	1.8666666666666667	28	0.14285714285714285	0.07692307692307693	0.8164749682835669	0.9176838846366131	0.5992443530274593	0.8597527153105721	0.5154338795715818	0.9238260931180886	0.875005689686679	0.9037852864261758	1.0	0	0.0
1119	None	None	None	None	None	0	0	0.3333333333333333	1	1.0	2	1.0	0	0	0	3	0	0	1.0	2	2	0.26666666666666666	4	0.0	0	0	0	0	0	0	0	0	0	0	0	0
1883	None	None	None	None	None	1.0	1	1.0	4	0.0	0	0.5555555555555556	0	1	0	3	2	0	1.0	3	3	0.3333333333333333	5	0.2222222222222222	1.0	0	0	0	0	0	0	0	0	0	0	0
4214	0.08716621479053908	0.018226057303436523	0.012925110342309426	0.7996193428673022	None	0	0	0.16666666666666666	3	0.84	21	0.17647058823529413	0.64	19	16	7	1	0	0.5294117647058824	9	17	1.8	27	0.06666666666666667	0.08	0.5544049735295643	0.9383004868249037	0.5531378476302292	0.8332079584805576	0.5154338795715818	0.945980658398776	0.8627865517367272	0.9166545412921374	1.0	0	0.0
3056	0.03974990678495954	0.006305705659388458	-0.0029110591981050486	0.8805318986223899	None	0	0	0.25	3	0.8	12	0.22077922077922077	0.6666666666666666	12	10	4	0	0	0.6363636363636364	7	11	1.1333333333333333	17	0.0	0.125	0.44559382202144204	0.9361518047245696	0.5784115833833688	0.8373032238644954	0.5154338795715818	0.9108977887569194	0.8841294192464855	0.9016834656815279	0	0	0.0
1048	None	None	None	None	None	0	0	0.75	3	0.0	0	0.8333333333333334	0	3	0	1	0	0	0.6666666666666666	3	2	0.3333333333333333	5	0.0	0	0	0	0	0	0	0	0	0	0	0	0
5168	0.08225497928215582	0.04277639618999169	0.032586489257449246	0.7255720580218935	None	0	0	0.05	1	1.0	27	0.15263157894736842	0.8888888888888888	25	24	3	1	0	0.5263157894736842	10	19	1.9333333333333333	29	0.1111111111111111	0.07407407407407407	0.8164749682835669	0.9176838846366131	0.5992443530274593	0.8597527153105721	0.5154338795715818	0.929995064218133	0.8647282658994281	0.9063939550826488	1.0	0	0.0
2015	None	None	None	None	None	0	0	0.5	1	1.0	1	1.0	0	0	0	2	1	0	0.3333333333333333	1	3	0.2	3	0.125	0	0	0	0	0	0	0	0	0	0	0	0
623	None	None	None	None	None	0	0	0.42857142857142855	3	0.625	5	0.4166666666666667	0.5	5	4	4	1	0	0.375	8	3	0.6666666666666666	10	0.09090909090909091	0	0.16678486378312737	0.8720312859597538	0.14526886376332318	0.5487262131030272	0.49693955215181457	0.6545968970525811	0.8886191097988579	0.7146257397389261	1.0	0	0.0
7336	0.10115943624633626	0.006437557455533954	0.006220041134271195	0.7709970495227191	None	0	0	0.09090909090909091	2	0.9333333333333333	28	0.12307692307692308	0.9	29	27	2	1	0	0.65	20	13	2.1333333333333333	32	0.16666666666666666	0.16666666666666666	0.6062059525300645	0.9169693419393	0.5563610803351388	0.8520371431162993	0.5154338795715818	0.9291488722067986	0.8647282658994281	0.9039646313123053	1.0	0	0.0
4762	0.10019019735917868	0.049851808370537196	0.04501828076149523	0.7296103872332498	None	0	0	0.05263157894736842	1	1.0	26	0.15555555555555556	0.9230769230769231	25	24	2	1	0	0.5555555555555556	10	18	1.8666666666666667	28	0.14285714285714285	0.07692307692307693	0.8164749682835669	0.9176838846366131	0.5992443530274593	0.8597527153105721	0.5154338795715818	0.9293802377736627	0.8647282658994281	0.9061276132233843	1.0	0	0.0
3032	0.024663622200138298	0.005025741145907888	0.0002490593955974037	0.8050102406634937	None	0	0	0.25	2	0.7777777777777778	7	0.55	0.7777777777777778	9	7	1	1	0	0.2	2	10	0.7333333333333333	11	0.25	0.2222222222222222	0.8732549818121809	0.916420291418412	0.7132065842285016	0.9593167948922455	0.5992997690172717	0.947234886571393	0.7222339492901461	0.9434415106943805	1.0	0.1111111111111111	0.0
601	None	None	None	None	None	0.5	1	0.8333333333333334	5	0.2857142857142857	2	0.5	0.2857142857142857	5	2	3	1	0	0.5	3	6	0.6	9	0.14285714285714285	0.6666666666666666	0.38925959971753504	0.9099897722963365	0.37161517373157926	0.929141431046888	0.4620500104107187	0.9440052660126301	0.8737219750576976	0.9289488125797029	1.0	0	0.0
4729	0.0937189361298307	0.022239796769659783	0.021021446109059105	0.7827470963660187	None	0	0	0.05263157894736842	1	1.0	26	0.15555555555555556	0.9230769230769231	25	24	2	2	0	0.5555555555555556	10	18	1.8666666666666667	28	0.2857142857142857	0.07692307692307693	0.8164749682835669	0.9176838846366131	0.6960079746642063	0.8597694119143421	0.5154338795715818	0.929995064218133	0.8627865517367272	0.9063978713583091	0.52	0	0.0
6401	0.09504840928737329	0.019770023332541947	0.019665671768728046	0.8283228190949005	None	0	0	0.06666666666666667	1	1.0	20	0.18333333333333332	0.9	19	18	2	1	0	0.8333333333333334	10	12	1.4666666666666666	22	0.14285714285714285	0.1	0.5544049735295643	0.9180068687897122	0.5563610803351388	0.7707399515547069	0.5359979376675718	0.9068668054123183	0.8627865517367272	0.8773971495943943	1.0	0	0.0
3131	0.05058216621343615	0.007922081141806816	0.0019178088844512356	0.8974651652045431	None	0	0	0.21428571428571427	3	0.8421052631578947	16	0.21212121212121213	0.5789473684210527	14	11	6	1	0	0.8181818181818182	9	11	1.4	21	0.07692307692307693	0.1111111111111111	0.5803054630298143	0.9368535892084098	0.5267514086630576	0.8245338368177707	0.5154338795715818	0.9408999891539823	0.8574771256621988	0.9119234372800336	1.0	0	0.0
1310	None	None	None	None	None	0.5	1	0.6666666666666666	4	0.5	3	0.6666666666666666	0.16666666666666666	4	1	3	1	0	0.75	4	3	0.5333333333333333	8	0.14285714285714285	0.8	0.7864376259776913	0.7338026036755768	0.591782011499971	0.8849546824440242	0.732220006185114	0.6855016780907055	0.6979071711107137	0.7820741723585938	1.0	0.25	0.0
5986	0.10129003541393797	0.0403280847839723	0.0359693051957345	0.7169138400334167	None	0	0	0.05263157894736842	1	1.0	26	0.15555555555555556	0.9230769230769231	25	24	2	1	0	0.5555555555555556	10	18	1.8666666666666667	28	0.14285714285714285	0.07692307692307693	0.8164749682835669	0.9200833416770761	0.5992443530274593	0.8597527153105721	0.5154338795715818	0.9267234855469999	0.8647282658994281	0.9059119336668724	1.0	0	0.0
3160	0.0382448129983828	0.002963799259633204	-0.0026742055925895003	0.968061369120559	None	0	0	0.3	3	0.6923076923076923	9	0.26785714285714285	0.5384615384615384	9	7	5	1	0	0.875	8	7	1.0	15	0.08333333333333333	0.15384615384615385	0.3367826705133197	0.9226550355232612	0.5992443530274593	0.8124593233827827	0.5154338795715818	0.9232516663506748	0.8333523518489773	0.8951199177862653	1.0	0	0.0
7046	0.09324569571169812	0.014581092814370547	0.001472271717041868	0.9377682460295581	None	0	0	0.07142857142857142	1	1.0	19	0.23333333333333334	0.8947368421052632	18	17	2	2	0	0.4	6	15	1.4	21	0.2857142857142857	0.10526315789473684	0.7057505529584438	0.9022240186632489	0.6960079746642063	0.8879126040456611	0.455349245832254	0.9413816376345004	0.8738762194453598	0.9134120407109605	0.5277777777777778	0	0.0
6579	0.10515015951986931	0.01824407683512619	-0.018175237729757168	0.8875588493374362	None	0	0	0.2	4	0.7777777777777778	21	0.17058823529411765	0.5925925925925926	20	16	8	2	0	0.5882352941176471	10	17	1.9333333333333333	29	0.125	0.07692307692307693	0.6062059525300645	0.921099638801251	0.6257191674378001	0.8770443318895936	0.5058906356826129	0.9328707536528061	0.8647282658994281	0.9130338752910119	0.525	0.3	0.0
1493	None	None	None	None	None	0	0	1.0	4	0.0	0	0.5	0	0	0	5	3	0	0.75	3	4	0.4	6	0.21428571428571427	0.5	0	0	0	0	0	0	0	0	0	0	0
6194	0.09042436755599868	0.019437140137365496	0.016712127316040052	0.6383676262843607	None	0	0	0.1	2	0.9629629629629629	26	0.16111111111111112	0.8888888888888888	26	24	2	0	0	0.5555555555555556	10	18	1.9333333333333333	29	0.0	0.07692307692307693	0.8164749682835669	0.9165194021635502	0.5614905003478153	0.8189798377452087	0.5154338795715818	0.9104740298267807	0.8642328567099442	0.8884447244957103	0	0	0.0
1097	None	None	None	None	None	0	0	0.8333333333333334	5	0.14285714285714285	1	0.75	0.14285714285714285	3	1	5	2	0	0.75	3	4	0.6	9	0.16666666666666666	0.6666666666666666	0.3520772223911694	0.8029349636040829	0.7053364775704262	0.9431038752168687	0.5073000650553825	0.8604010472458856	0.7286527076671648	0.8818886535513478	0.6666666666666666	0.3333333333333333	0.0
5781	0.10034964853154153	0.04624653946120044	0.04275820065170319	0.7342918100908888	None	0	0	0.05263157894736842	1	1.0	26	0.15555555555555556	0.9230769230769231	25	24	2	1	0	0.5555555555555556	10	18	1.8666666666666667	28	0.14285714285714285	0.07692307692307693	0.8164749682835669	0.9176838846366131	0.5992443530274593	0.8597527153105721	0.5154338795715818	0.929995064218133	0.8647282658994281	0.9063939550826488	1.0	0	0.0
3821	0.07255260590604737	0.007395979555682133	0.007391451681359836	0.916169757412038	None	0	0	0.14285714285714285	2	0.8947368421052632	17	0.25	0.631578947368421	13	12	7	3	0	0.42857142857142855	6	14	1.4	21	0.17647058823529413	0.1111111111111111	0.3367826705133197	0.9234901948928	0.500364969695886	0.8838346600304431	0.5154338795715818	0.9430346231704737	0.8456160281063304	0.9199905541340124	0.07692307692307693	0	0.0
1575	None	None	None	None	None	0	0	0.6	3	0.4	2	0.4375	0.4	2	2	4	1	0	1.0	4	4	0.4666666666666667	7	0.08333333333333333	0	0.7223522511495826	0.8428347053714643	0.6454663546594335	0.6135406934020278	0.5489433404191277	0.9888976430163998	0.9355383778341295	0.9011773636532202	1.0	0.5	0.0
4439	0.11565194646630479	0.03884455891983399	0.03585300326692534	0.7634322789871943	None	0	0	0.16666666666666666	3	0.84	21	0.17647058823529413	0.64	19	16	7	1	0	0.5294117647058824	9	17	1.8	27	0.06666666666666667	0.08	0.5544049735295643	0.936782374425087	0.5531378476302292	0.8390464065510314	0.5154338795715818	0.945980658398776	0.8627865517367272	0.9170785419525992	1.0	0	0.0
6253	0.10285128373904345	0.006963836699446127	9.789562542486642e-05	0.7572945860177276	None	0	0	0.05	1	1.0	28	0.15	0.9285714285714286	27	26	2	1	0	0.5	10	20	2.0	30	0.14285714285714285	0.07142857142857142	0.8052951533868231	0.931616480026754	0.5531378476302292	0.834090165365883	0.5154338795715818	0.9200409686317959	0.8647282658994281	0.9023133312836846	1.0	0	0.0
7388	0.08887930683989353	0.019162737310150554	0.019061804914500144	0.8326340457539015	None	0	0	0.0625	1	1.0	22	0.17142857142857143	0.9090909090909091	21	20	2	2	0	0.7142857142857143	10	14	1.6	24	0.2857142857142857	0.09090909090909091	0.8164749682835669	0.9296854337221115	0.5992443530274593	0.8641535046067738	0.5154338795715818	0.8537784513651886	0.8647282658994281	0.8875091552637416	0.5238095238095238	0	0.0
448	None	None	None	None	None	0.3333333333333333	1	0.625	5	0.3333333333333333	3	0.55	0.2222222222222222	5	2	5	3	0	0.8	4	5	0.7333333333333333	11	0.2727272727272727	0.5714285714285714	0.2722972391362385	0.9409964688164753	0.6194768504305407	0.7897321510613036	0.5267192694322727	0.9187021205982846	0.90676370584402	0.897752546738283	0.4	0.4	0.0
6169	0.09971578045409094	0.048491248319548805	0.04638356847485653	0.7309595747456856	None	0	0	0.05263157894736842	1	1.0	26	0.15555555555555556	0.9230769230769231	25	24	2	1	0	0.5555555555555556	10	18	1.8666666666666667	28	0.14285714285714285	0.07692307692307693	0.8164749682835669	0.9176838846366131	0.5992443530274593	0.8597527153105721	0.5154338795715818	0.9267234855469999	0.8647282658994281	0.9049932542643422	1.0	0	0.0
169	None	None	None	None	None	0	0	0.2	1	1.0	5	0.5833333333333334	0.8	5	4	1	2	0	0.3333333333333333	6	2	0.4666666666666667	7	0.4	0	0.7275553392529572	0.851623780834049	0.11165565169705922	0.7211250755443551	0.6447068363989604	0.957917990531795	0.9320552435315901	0.8744467706418344	0.6	0.4	0.0
2396	None	None	None	None	None	0	0	0.5	2	0.75	3	1.0	0.75	4	3	1	1	0	0.16666666666666666	6	1	0.4	6	0.2	0.4	0.7680267802298171	0.8524876794132693	0.3939209452288047	0.8386636220778926	0.8210283362550413	0.9488795176997035	0.9283790816469653	0.89166742084348	1.0	0	0.0
2122	None	None	None	None	None	0	0	0.5	2	0.75	3	1.0	0.25	3	1	2	3	0	0.16666666666666666	6	1	0.4	6	0.5	0.8	0.7073972513572485	0.707371200187899	0.5034175260907383	0.871383990650756	0.4690089171473632	0.9361986437288525	0.8625596827230911	0.8614419672313319	0.3333333333333333	0	0.0
866	None	None	None	None	None	0	0	1.0	1	0	0	1.0	0	0	0	1	5	0	0.5	1	2	0.13333333333333333	2	0.8333333333333334	0	0	0	0	0	0	0	0	0	0	0	0
434	None	None	None	None	None	0	0	1.0	3	0.0	0	0.6666666666666666	0	3	0	0	1	0	0.6666666666666666	2	3	0.26666666666666666	4	1.0	1.0	0	0	0	0	0	0	0	0	0	0	0
2837	0.01606693586348204	0.0008890427027686714	-0.0003825061263594049	0.9806444688532006	None	0.5	1	0.42857142857142855	3	0.625	5	0.35714285714285715	0.625	7	5	2	3	0	0.5714285714285714	4	7	0.6666666666666666	10	0.5	0.3333333333333333	0.6062059525300645	0.9352216541458676	0.46873716924605535	0.79780890358508	0.7203693603848433	0.9499096749677007	0.9132977297925984	0.9111967566685161	0.14285714285714285	0.14285714285714285	0.0
1437	None	None	None	None	None	0	0	0.3333333333333333	1	1.0	2	1.0	0	0	0	3	0	0	1.0	2	2	0.26666666666666666	4	0.0	0	0	0	0	0	0	0	0	0	0	0	0
174	None	None	None	None	None	0	0	0.3333333333333333	1	1.0	2	0.6666666666666666	0.5	1	1	2	0	0	0.6666666666666666	2	3	0.26666666666666666	4	0.0	0	0.32585074126554553	0.5	0.43325401052234813	0.5	0.8942575001945544	0.5	0.9216979483066555	0.5	0	0	0.0
5619	0.09678799865289209	0.04951071158816486	0.04421993080674828	0.7285997910559681	None	0	0	0.05263157894736842	1	1.0	26	0.15555555555555556	0.9230769230769231	25	24	2	1	0	0.5555555555555556	10	18	1.8666666666666667	28	0.14285714285714285	0.07692307692307693	0.8164749682835669	0.9176838846366131	0.5992443530274593	0.8597527153105721	0.5154338795715818	0.9293802377736627	0.8647282658994281	0.9061276132233843	1.0	0	0.0
6820	0.10448467962252074	0.04600519210528713	0.04566949142384728	0.7309352772466757	None	0	0	0.05263157894736842	1	1.0	26	0.15555555555555556	0.9230769230769231	25	24	2	1	0	0.5555555555555556	10	18	1.8666666666666667	28	0.14285714285714285	0.07692307692307693	0.8164749682835669	0.9176838846366131	0.5992443530274593	0.8634859882204103	0.5154338795715818	0.9267234855469999	0.8647282658994281	0.9058868979022603	1.0	0.24	0.0
7498	0.08107670081617721	0.019602745283248443	0.013796282019600052	0.7804776213146999	None	0	0	0.15	3	0.9259259259259259	25	0.15263157894736842	0.8518518518518519	25	23	3	1	0	0.5263157894736842	19	10	1.9333333333333333	29	0.125	0.07407407407407407	0.8052951533868231	0.9137353464305844	0.5992443530274593	0.8594730194028792	0.5154338795715818	0.9242529781252408	0.8647282658994281	0.9024025393301709	1.0	0	0.0
6481	0.0995164235729759	0.04717580434541051	0.0455660800302055	0.731684966664032	None	0	0	0.05263157894736842	1	1.0	26	0.15555555555555556	0.9230769230769231	25	24	2	1	0	0.5555555555555556	10	18	1.8666666666666667	28	0.14285714285714285	0.07692307692307693	0.8164749682835669	0.9176838846366131	0.5992443530274593	0.8597527153105721	0.5154338795715818	0.9267234855469999	0.8647282658994281	0.9049932542643422	1.0	0	0.0
5432	0.09916973028644709	0.04597657936566962	0.04244037086392209	0.7336510422104346	None	0	0	0.05263157894736842	1	1.0	26	0.15555555555555556	0.9230769230769231	25	24	2	1	0	0.5555555555555556	10	18	1.8666666666666667	28	0.14285714285714285	0.07692307692307693	0.8164749682835669	0.9176838846366131	0.5992443530274593	0.8597527153105721	0.5154338795715818	0.929995064218133	0.8647282658994281	0.9063939550826488	1.0	0	0.0
1349	None	None	None	None	None	0	0	0.75	3	0.3333333333333333	1	0.5555555555555556	0.3333333333333333	4	1	0	1	0	1.0	3	3	0.3333333333333333	5	1.0	1.0	0.5527170815249576	0.9223247517723586	0.9519466993911889	0.6695179738732367	0.4105051857494922	0.9189690607370482	0.9204193234294866	0.8664115197910591	1.0	0.25	0.0
379	None	None	None	None	None	0	0	0.75	3	0.0	0	1.0	0	2	0	3	2	0	0.6666666666666666	3	2	0.4	6	0.25	0	0	0	0	0	0	0	0	0	0	0	0
6436	0.09872822588071405	0.049152362235180505	0.047330480963122576	0.7318469555747993	None	0	0	0.05263157894736842	1	1.0	26	0.15555555555555556	0.9230769230769231	25	24	2	1	0	0.5555555555555556	10	18	1.8666666666666667	28	0.14285714285714285	0.07692307692307693	0.8164749682835669	0.9176838846366131	0.5992443530274593	0.8597527153105721	0.5154338795715818	0.9267234855469999	0.8647282658994281	0.9049932542643422	1.0	0	0.0
5549	0.09983087085415938	0.031270480256796636	0.028667511491041364	0.6881753347419051	None	0	0	0.05263157894736842	1	1.0	26	0.15555555555555556	0.9230769230769231	25	24	2	1	0	0.5555555555555556	10	18	1.8666666666666667	28	0.14285714285714285	0.07692307692307693	0.8164749682835669	0.9176838846366131	0.5992443530274593	0.8183663418034707	0.5154338795715818	0.929995064218133	0.8647282658994281	0.8973148506746456	1.0	0	0.0
715	None	None	None	None	None	0	0	0.6	3	0.6	3	0.5833333333333334	0.2	3	1	3	3	0	0.3333333333333333	6	2	0.4666666666666667	7	0.375	0.4	0.3367826705133197	0.7016696362773035	0.544497838930609	0.739935608301092	0.5154338795715818	0.5627580473451673	0.7151524255166863	0.6721119611021481	0.3333333333333333	0.6666666666666666	0.0
4717	0.0703330601775501	0.02083333440509216	0.00885793119345061	0.6352361485381934	None	0	0	0.16666666666666666	3	0.84	21	0.17647058823529413	0.64	19	16	7	1	0	0.5294117647058824	9	17	1.8	27	0.06666666666666667	0.08	0.5544049735295643	0.936782374425087	0.5531378476302292	0.8337344202544648	0.5154338795715818	0.945980658398776	0.8627865517367272	0.9160891514512259	1.0	0	0.0
5016	0.09882495527692371	0.050247722953198966	0.04519246588490819	0.7287292171786566	None	0	0	0.05263157894736842	1	1.0	26	0.15555555555555556	0.9230769230769231	25	24	2	1	0	0.5555555555555556	10	18	1.8666666666666667	28	0.14285714285714285	0.07692307692307693	0.8164749682835669	0.9176838846366131	0.5992443530274593	0.8597527153105721	0.5154338795715818	0.929995064218133	0.8647282658994281	0.9063939550826488	1.0	0	0.0
6608	0.10244024553805531	0.04934351626499925	0.04690588391404436	0.7205321591802533	None	0	0	0.05263157894736842	1	1.0	26	0.15555555555555556	0.9230769230769231	25	24	2	1	0	0.5555555555555556	10	18	1.8666666666666667	28	0.14285714285714285	0.07692307692307693	0.8164749682835669	0.9176838846366131	0.5992443530274593	0.8597527153105721	0.5154338795715818	0.9257046129582651	0.8647282658994281	0.9045651063545871	1.0	0	0.0
3241	0.07840172490135598	0.007540118220263571	-0.0003350218424115586	0.6104206595388821	None	0	0	0.16666666666666666	3	0.8333333333333334	20	0.21666666666666667	0.4583333333333333	14	11	11	5	0	0.5333333333333333	15	8	1.7333333333333334	26	0.21739130434782608	0.17391304347826086	0.5544049735295643	0.9256382878622512	0.5992443530274593	0.859188646362335	0.5154338795715818	0.9468022827905451	0.8501810499085178	0.9170604627026249	0.07142857142857142	0	0.0
4986	0.09727064154658054	0.04694216414076872	0.044093644209658014	0.7314817287812228	None	0	0	0.05263157894736842	1	1.0	26	0.15555555555555556	0.9230769230769231	25	24	2	1	0	0.5555555555555556	10	18	1.8666666666666667	28	0.14285714285714285	0.07692307692307693	0.8164749682835669	0.9176838846366131	0.5992443530274593	0.8597527153105721	0.5154338795715818	0.929995064218133	0.8647282658994281	0.9063939550826488	1.0	0	0.0
2620	9.674033461880209e-07	8.69007037530246e-09	-3.201819282381864e-09	0.9999969019527631	None	0	0	1.0	4	0.0	0	0.75	0	1	0	4	1	0	0.5	4	2	0.4	6	0.09090909090909091	0.5	0	0	0	0	0	0	0	0	0	0	0
6328	0.10732963993945766	0.05170186997238704	0.05025395866387223	0.7250124392336004	None	0	0	0.05263157894736842	1	1.0	26	0.15555555555555556	0.9230769230769231	25	24	2	1	0	0.5555555555555556	10	18	1.8666666666666667	28	0.14285714285714285	0.07692307692307693	0.8164749682835669	0.9176838846366131	0.5992443530274593	0.8597527153105721	0.5154338795715818	0.9257046129582651	0.8647282658994281	0.9045651063545871	1.0	0	0.0
4025	0.10930541941332964	0.04039284813319212	0.038291580846860296	0.7869295539978616	None	0	0	0.16666666666666666	3	0.84	21	0.17647058823529413	0.64	19	16	7	1	0	0.5294117647058824	9	17	1.8	27	0.06666666666666667	0.08	0.5544049735295643	0.936782374425087	0.5531378476302292	0.8390464065510314	0.5154338795715818	0.945980658398776	0.8627865517367272	0.9170785419525992	1.0	0.10526315789473684	0.0
5947	0.09493768584599989	0.034591070039777835	0.021831264069028734	0.7900244289407192	None	0	0	0.05263157894736842	1	1.0	26	0.15555555555555556	0.9230769230769231	25	24	2	1	0	0.5555555555555556	10	18	1.8666666666666667	28	0.14285714285714285	0.07692307692307693	0.8164749682835669	0.9040208357689062	0.5992443530274593	0.8658398553817395	0.5359979376675718	0.9344106476715062	0.8647282658994281	0.9050491528908952	1.0	0	0.0
1848	None	None	None	None	None	0	0	0.5	2	0.75	3	1.0	0.25	2	1	3	0	0	0.6666666666666666	3	2	0.4	6	0.0	0	0.4935539011350903	0.5747190397564248	0.5824246307234636	0.7826612705446525	0.4410298500589585	0.8719043937473913	0.7874877734605774	0.7625586917850462	0	0	0.0
4937	0.08337122324869983	0.04468796589251035	0.03447606907214525	0.7162443064228372	None	0	0	0.05	1	1.0	27	0.15263157894736842	0.8888888888888888	25	24	3	1	0	0.5263157894736842	10	19	1.9333333333333333	29	0.1111111111111111	0.07407407407407407	0.8164749682835669	0.9176838846366131	0.5992443530274593	0.8597527153105721	0.5154338795715818	0.929995064218133	0.8647282658994281	0.9063939550826488	1.0	0	0.0
7532	0.11231913144859096	0.008288807408594095	0.004795149034699683	0.6913894050210098	None	0	0	0.07692307692307693	2	0.9444444444444444	34	0.5277777777777778	0.9166666666666666	35	33	2	2	0	0.05555555555555555	2	36	2.533333333333333	38	0.3333333333333333	0	0.8164749682835669	0.9166663111436488	0.5992443530274593	0.8344401735681718	0.5154338795715818	0.9188448892218305	0.8647282658994281	0.8954216370064989	0.5142857142857142	0	0.0
6552	0.09217995430874898	0.007773216082213065	-0.003928638121912335	0.7794253653122549	None	0	0	0.05	1	1.0	27	0.15263157894736842	0.9259259259259259	26	25	2	1	0	0.5263157894736842	10	19	1.9333333333333333	29	0.14285714285714285	0.07407407407407407	0.6062059525300645	0.9222546760674197	0.577802716681299	0.8372932539015644	0.5154338795715818	0.9249029649735192	0.863760322386103	0.9009214600517099	1.0	0	0.0
6027	0.07921524248000014	0.017842024148573075	0.015028509954665722	0.8004671011974206	None	0	0	0.15789473684210525	3	0.9230769230769231	24	0.15555555555555556	0.8846153846153846	25	23	2	1	0	0.5555555555555556	18	10	1.8666666666666667	28	0.16666666666666666	0.07692307692307693	0.8052951533868231	0.9137353464305844	0.5992443530274593	0.8594730194028792	0.5154338795715818	0.9318334598840061	0.8647282658994281	0.9056874852495936	1.0	0	0.0
7444	0.11130913727336504	0.05537624896882	0.055240673937512	0.7196970150278276	None	0	0	0.05	1	1.0	28	0.1388888888888889	0.9285714285714286	27	26	2	1	0	0.6666666666666666	12	18	2.0	30	0.14285714285714285	0.07142857142857142	0.8052951533868231	0.9230769088736422	0.5992443530274593	0.8554692105595615	0.5154338795715818	0.9285882913280659	0.8647282658994281	0.9068773020072877	1.0	0	0.0
2236	None	None	None	None	None	0	0	1.0	3	0.0	0	0.6666666666666666	0	3	0	0	1	0	0.6666666666666666	2	3	0.26666666666666666	4	1.0	1.0	0	0	0	0	0	0	0	0	0	0	0
1647	None	None	None	None	None	0	0	0.6666666666666666	4	0.42857142857142855	3	0.75	0.14285714285714285	3	1	5	2	0	0.75	3	4	0.6	9	0.16666666666666666	0.8	0.5103828392412363	0.6575817761617418	0.27452971869570836	0.8094557772313918	0.6328201369330364	0.9521157040123607	0.7041521771376525	0.8450514457253246	0.6666666666666666	0	0.0
7367	0.1132287404590688	0.05712454928442599	0.05699255286371425	0.7207389923784946	None	0	0	0.05	1	1.0	28	0.1388888888888889	0.9285714285714286	27	26	2	1	0	0.6666666666666666	12	18	2.0	30	0.14285714285714285	0.07142857142857142	0.8052951533868231	0.9230769088736422	0.5992443530274593	0.8554692105595615	0.5154338795715818	0.9285882913280659	0.8647282658994281	0.9068773020072877	1.0	0	0.0
5904	0.100032146026789	0.04589205999525451	0.04461194830272396	0.727988537710106	None	0	0	0.05263157894736842	1	1.0	26	0.15555555555555556	0.9230769230769231	25	24	2	1	0	0.5555555555555556	10	18	1.8666666666666667	28	0.14285714285714285	0.07692307692307693	0.8164749682835669	0.9176838846366131	0.5992443530274593	0.8597527153105721	0.5154338795715818	0.9267234855469999	0.8647282658994281	0.9049932542643422	1.0	0	0.0
2632	0.003725952423845421	0.0002041928355016265	0.00020068073161110445	0.9799535672341776	None	0	0	0.5	4	0.4444444444444444	4	0.9166666666666666	0.1111111111111111	4	1	6	2	0	0.75	4	3	0.7333333333333333	11	0.15384615384615385	0.8571428571428571	0.5363606740313449	0.7853150864433653	0.4369195486880142	0.8685227445522491	0.17661164912816568	0.9726301693404293	0.8183173428431945	0.9048067218457114	0.875	0	0.10979085851067881
3520	0.10895308441514781	0.008494169316102841	0.00296630231364057	0.7159650443674872	None	0	0	0.14285714285714285	2	0.8888888888888888	16	0.26666666666666666	0.8333333333333334	17	15	2	1	0	0.3333333333333333	5	15	1.3333333333333333	20	0.16666666666666666	0	0.6062059525300645	0.8597564353426219	0.500364969695886	0.9378569255371807	0.8593098220650832	0.9739973111072064	0.8785459913142764	0.9380152816794014	1.0	0	0.0
3204	0.0689657602473435	0.01170747737339438	-0.0038907313466696853	0.6540485026548442	None	0	0	0.08333333333333333	1	1.0	15	0.3269230769230769	0.8666666666666667	14	13	2	1	0	0.3076923076923077	4	13	1.1333333333333333	17	0.14285714285714285	0.13333333333333333	0.8732549818121809	0.882170481829536	0.3486593322878257	0.9482323726902424	0.25322329825633133	0.9688238487791374	0.7222339492901461	0.9419038332834464	1.0	0.07142857142857142	0.0
1872	None	None	None	None	None	0	0	0.3333333333333333	1	1.0	2	1.0	0.5	1	1	2	0	0	0.25	4	1	0.26666666666666666	4	0.0	0	1.0	0.5	0.5836249714872819	0.5	0.7133345214234099	0.5	0.8506407522554943	0.5	0	0	0.0
2576	0.01280651931300656	0.0018142809842898388	0.001006447376432452	0.9659999543141651	None	0.3333333333333333	1	0.625	5	0.3333333333333333	3	0.55	0.2222222222222222	6	2	4	2	0	0.8	4	5	0.7333333333333333	11	0.25	0.6666666666666666	0.7251831641483714	0.9078518753676914	0.565222789975544	0.8416467101730024	0.769378334220499	0.8882742788104575	0.8783441979696947	0.8818933503444987	0.5833333333333334	0	0.0
5712	0.09460231990163309	0.048997456091555966	0.04426960896200102	0.7226948736626377	None	0	0	0.05263157894736842	1	1.0	26	0.15555555555555556	0.9230769230769231	25	24	2	1	0	0.5555555555555556	10	18	1.8666666666666667	28	0.14285714285714285	0.07692307692307693	0.8164749682835669	0.9176838846366131	0.5992443530274593	0.8597527153105721	0.5154338795715818	0.9293802377736627	0.8647282658994281	0.9061276132233843	1.0	0	0.0
1076	None	None	None	None	None	0	0	0.5	4	0.6	6	0.34285714285714286	0.3	7	3	4	2	0	0.7142857142857143	5	7	0.8	12	0.25	0.2857142857142857	0.3367826705133197	0.9357561267818956	0.6960079746642063	0.9452627343363184	0.5154338795715818	0.8925616769252946	0.8614619490438036	0.9274562047817113	0.5714285714285714	0.2857142857142857	0.0
3068	0.004970118695373407	0.0029947455690670414	0.0021665699859466556	0.9813367007837756	None	0	0	0.5	2	0.6666666666666666	2	1.0	0.6666666666666666	4	2	0	0	0	0.2	5	1	0.3333333333333333	5	0.0	0.5	0.7680267802298171	0.8524876794132693	0.3939209452288047	0.8386636220778926	0.8210283362550413	0.9488795176997035	0.9283790816469653	0.89166742084348	0	0	0.0
1322	None	None	None	None	None	1.0	1	0.6	3	0.4	2	0.5833333333333334	0.2	2	1	4	1	0	0.75	4	3	0.4666666666666667	7	0.09090909090909091	0.6666666666666666	0.8816005185421307	0.7656653216687267	0.5293036918463938	0.646488751997735	0.6324043922882966	0.853701050152725	0.824558347829645	0.7656401903602524	1.0	0.5	0.0
3687	0.05022269853510433	0.012248162312183505	0.012248065460682838	0.9360407237693924	None	0	0	0.1	1	1.0	13	0.3	0.8461538461538461	12	11	2	2	0	0.5	5	10	1.0	15	0.2857142857142857	0.15384615384615385	0.7336524458219502	0.8677732546670293	0.4078344412282465	0.9485141875343708	0.5562665601607073	0.9758665131739823	0.8503931827648457	0.9443584742725506	0.7083333333333334	0	0.0
7283	0.09313318222504118	0.019005996602055247	0.01555955102703633	0.8155746520255773	None	0	0	0.041666666666666664	1	1.0	34	0.1125	0.9411764705882353	33	32	2	1	0	0.8	16	20	2.4	36	0.14285714285714285	0.058823529411764705	0.8164749682835669	0.9210896439632451	0.5992443530274593	0.846369278815266	0.5154338795715818	0.9042195632570947	0.8647282658994281	0.894374131140749	1.0	0	0.0
947	None	None	None	None	None	0	0	0.6666666666666666	2	0.5	1	0.6666666666666666	0	1	0	2	0	0	0.6666666666666666	3	2	0.26666666666666666	4	0.0	0	0	0	0	0	0	0	0	0	0	0	0
892	None	None	None	None	None	0	0	0.6	3	0.4	2	0.875	0.2	3	1	3	5	0	0.5	4	2	0.4666666666666667	7	0.625	0	0.9700436638651002	0.640243196587318	0.12431432163263043	0.9678095252305552	0.46287573593164844	0.8483269738008111	0.9696530229645484	0.8699414536533432	0.3333333333333333	0.3333333333333333	0.12430005781783099
6219	0.09921758540128175	0.046198119628032	0.044044590530370936	0.7288419506667183	None	0	0	0.05263157894736842	1	1.0	26	0.15555555555555556	0.9230769230769231	25	24	2	1	0	0.5555555555555556	10	18	1.8666666666666667	28	0.14285714285714285	0.07692307692307693	0.8164749682835669	0.9176838846366131	0.5992443530274593	0.8597527153105721	0.5154338795715818	0.9267234855469999	0.8647282658994281	0.9049932542643422	1.0	0	0.0
4538	0.10114611802647971	0.03406816945696639	0.030716856216144898	0.7928977485649698	None	0	0	0.21052631578947367	4	0.7692307692307693	20	0.1830065359477124	0.6153846153846154	20	16	7	1	0	0.5294117647058824	9	17	1.8666666666666667	28	0.07142857142857142	0.08	0.5803054630298143	0.9388374585989516	0.5531378476302292	0.8337085929357929	0.5154338795715818	0.9421982351774142	0.8627865517367272	0.9151457821871384	1.0	0	0.0
2883	2.527537259953673e-05	7.058907957862634e-07	2.2277378390070224e-07	0.9999945431782938	None	0.3333333333333333	1	0.75	6	0.3	3	0.48	0.1	5	1	6	1	0	1.0	5	5	0.8	12	0.08333333333333333	0.4444444444444444	0.837207356646901	0.8977442333900097	0.35185606216182086	0.6103718987150702	0.5196392256885088	0.8796320468022243	0.8885152790311273	0.8229910032757141	1.0	0.2	0.0
1939	None	None	None	None	None	0.3333333333333333	1	0.875	7	0.0	0	0.55	0	2	0	8	3	0	0.8	5	4	0.7333333333333333	11	0.16666666666666666	0.6666666666666666	0	0	0	0	0	0	0	0	0	0	0
2801	0.000544157832612112	0.0001561762552120761	3.0316636013460393e-05	0.9819570345974169	None	0	0	0.5	3	0.5	3	0.6666666666666666	0.16666666666666666	2	1	5	6	0	0.3333333333333333	6	2	0.5333333333333333	8	0.46153846153846156	0.3333333333333333	0.6698851886724031	0.8842899927503165	0.5570511385183681	0.958230682818585	0.3418858068536851	0.9182540680564584	0.8073420242525119	0.9261153821349997	0.5	0	0.4587021164823213
2634	0.004498688884482071	0.001388962260419787	-0.0008998641324815531	0.9970998407419479	None	0	0	0.25	1	1.0	3	0.8333333333333334	0.3333333333333333	2	1	2	3	0	0.6666666666666666	2	3	0.3333333333333333	5	0.42857142857142855	0	0.633576421833405	0.5680021746573196	0.44328514937801416	0.7103413626386941	0.8390604562957652	0.7752982357910227	0.8500732831911599	0.6906315817427928	0.5	1.0	0.40167913623611967
7053	0.10283422265538873	0.04896517488609379	0.04856175973918197	0.7217187680844257	None	0	0	0.05263157894736842	1	1.0	26	0.15555555555555556	0.9230769230769231	25	24	2	1	0	0.5555555555555556	10	18	1.8666666666666667	28	0.14285714285714285	0.07692307692307693	0.8164749682835669	0.9176838846366131	0.5992443530274593	0.8597527153105721	0.5154338795715818	0.9289747225984158	0.875005689686679	0.9059527467992249	1.0	0	0.0
1993	None	None	None	None	None	0	0	0.8	4	0.2	1	0.5833333333333334	0.2	2	1	4	2	0	0.75	3	4	0.4666666666666667	7	0.18181818181818182	0.5	0.6723652439278813	0.8817280851997868	0.981709823624364	0.5455983946226554	0.706060273384472	0.8223711403637007	0.8009959803493188	0.7758130967709156	0.75	0.5	0.0
5078	0.10173287563237007	0.043669451017690715	0.038747818605805395	0.7336559323763463	None	0	0	0.05263157894736842	1	1.0	26	0.15555555555555556	0.9230769230769231	25	24	2	1	0	0.5555555555555556	10	18	1.8666666666666667	28	0.14285714285714285	0.07692307692307693	0.8164749682835669	0.9176838846366131	0.5992443530274593	0.8597527153105721	0.5154338795715818	0.9293802377736627	0.8647282658994281	0.9061276132233843	1.0	0	0.0
277	None	None	None	None	None	0	0	0.3333333333333333	3	0.7272727272727273	8	0.325	0.45454545454545453	5	5	7	5	0	0.625	8	5	0.8666666666666667	13	0.2777777777777778	0	0.2722972391362385	0.8413391044876622	0.3721661755546456	0.8649411756042974	0.6052937123213868	0.7896986846101779	0.8333386999429336	0.8342559614832339	0.2	0.4	0.0
331	None	None	None	None	None	1.0	1	0.8	4	0.4	2	0.5833333333333334	0.2	4	1	2	2	0	0.75	4	3	0.4666666666666667	7	0.4	0.6666666666666666	0.4270263872651524	0.9108754320703494	0.6000802500227074	0.9627606506876678	0.5683745851879395	0.8275867147024234	0.8283093053126559	0.9154296524689948	0.625	0	0.0
640	None	None	None	None	None	0	0	0.3333333333333333	2	0.8571428571428571	6	1.0	0.8571428571428571	7	6	1	2	0	0.1111111111111111	1	9	0.6	9	0.4	0.25	0.52965337853775	0.778830864888646	0.8355640836656445	0.9233292808165882	0.5138735188663508	0.8376973775915771	0.8303468249088878	0.8576827432526389	0.5714285714285714	0.2857142857142857	0.0
6231	0.10009676622628362	0.04674637241118392	0.04524189763316372	0.7322535505449718	None	0	0	0.05263157894736842	1	1.0	26	0.15555555555555556	0.9230769230769231	25	24	2	1	0	0.5555555555555556	10	18	1.8666666666666667	28	0.14285714285714285	0.07692307692307693	0.8164749682835669	0.9176838846366131	0.5992443530274593	0.8597527153105721	0.5154338795715818	0.9267234855469999	0.8647282658994281	0.9049932542643422	1.0	0	0.0
2477	None	None	None	None	None	0.5	1	0.8571428571428571	6	0.0	0	0.6666666666666666	0	2	0	7	1	0	0.6	5	3	0.6666666666666666	10	0.0625	0.75	0	0	0	0	0	0	0	0	0	0	0
3578	0.031982610314787184	0.0047631751942208015	-0.004559121537667395	0.5457876062677394	None	0	0	0.3333333333333333	4	0.7333333333333333	11	0.2361111111111111	0.4666666666666667	10	7	6	3	0	0.8888888888888888	8	9	1.1333333333333333	17	0.23076923076923078	0.13333333333333333	0.6244213466867692	0.932611194446608	0.5267514086630576	0.8221654641510202	0.5106622576270974	0.9463775250002631	0.8793225604584898	0.9123834377579889	0.1	0	0.0
3501	0.02839283798913264	0.0061343740403357865	0.0061222384512632025	0.9810584504417174	None	0	0	0.125	1	1.0	10	0.4444444444444444	0.8	9	8	2	2	0	0.3333333333333333	3	9	0.8	12	0.2857142857142857	0.2	0.5544049735295643	0.9063650908100905	0.28267948009363975	0.7602022526330304	0.25322329825633133	0.9635823961636775	0.8785459913142764	0.9031866590582857	0.5555555555555556	0	0.0
6050	0.08023716467933097	0.013706344626773526	0.013002132568880649	0.836858135654979	None	0	0	0.06666666666666667	1	1.0	20	0.18333333333333332	0.9	19	18	2	1	0	0.8333333333333334	10	12	1.4666666666666666	22	0.14285714285714285	0.1	0.5544049735295643	0.9180068687897122	0.5563610803351388	0.7707399515547069	0.5359979376675718	0.9068668054123183	0.8627865517367272	0.8773971495943943	1.0	0	0.0
1759	None	None	None	None	None	0	0	0.8333333333333334	5	0.0	0	0.5333333333333333	0	0	0	7	2	0	0.6	5	3	0.5333333333333333	8	0.1111111111111111	0.6666666666666666	0	0	0	0	0	0	0	0	0	0	0
2944	0.03670856579600697	0.006100993608651078	0.0012584669351224536	0.8327110712484088	None	0	0	0.125	1	1.0	10	0.3333333333333333	0.9	10	9	1	2	0	0.4444444444444444	9	4	0.8	12	0.4	0	0.8732549818121809	0.8872044993744248	0.3375408591120862	0.9519773654743785	0.25322329825633133	0.9687719437711299	0.7731364518718932	0.9441716787232356	0.75	0.1	0.0
7187	0.08880845740282528	0.032035971916065	0.03201931889799712	0.7257902845677644	None	0	0	0.058823529411764705	1	1.0	23	0.1736111111111111	0.9130434782608695	22	21	2	1	0	0.5625	9	16	1.6666666666666667	25	0.14285714285714285	0.08695652173913043	0.8164749682835669	0.925494253995503	0.5531378476302292	0.8735105275623214	0.5154338795715818	0.8792315995231113	0.8647282658994281	0.8952627249117316	1.0	0	0.0
2732	0.017688313311699067	0.0015213151181499942	0.0015213024492530035	0.9766064900761163	None	0	0	0.16666666666666666	1	1.0	7	0.6428571428571429	0.7142857142857143	6	5	2	1	0	0.2857142857142857	2	7	0.6	9	0.14285714285714285	0	0.861098939113836	0.8006370073299867	0.2989916964271234	0.7532597795043477	0.23093471631080703	0.9750492876176711	0.9554625613154952	0.886684513415771	1.0	0	0.0
2295	None	None	None	None	None	0	0	1.0	1	0	0	1.0	0	0	0	1	1	0	0.5	2	1	0.13333333333333333	2	0.16666666666666666	0	0	0	0	0	0	0	0	0	0	0	0
153	None	None	None	None	None	0.125	1	0.3888888888888889	7	0.5416666666666666	13	0.26	0.4583333333333333	13	11	12	3	0	1.0	10	10	1.7333333333333334	26	0.11538461538461539	0.23529411764705882	0.712596564383206	0.8800295577390795	0.37939748560668224	0.9001222397558284	0.3619458203190377	0.8644095767145475	0.819632509697153	0.8823180760204237	0.07692307692307693	0	0.0
3559	0.09039313286090732	0.01585668789484348	-0.011328849400818151	0.7823003794930949	None	0	0	0.16666666666666666	3	0.84	21	0.17647058823529413	0.64	19	16	7	1	0	0.5294117647058824	9	17	1.8	27	0.06666666666666667	0.08	0.5544049735295643	0.9400894016091428	0.5531378476302292	0.8426917470782274	0.5154338795715818	0.945980658398776	0.8627865517367272	0.9191954244945661	1.0	0	0.0
4577	0.10818610708977226	0.028605377493234784	0.027973739484432224	0.6894420323114896	None	0	0	0.16666666666666666	3	0.84	21	0.17647058823529413	0.64	19	16	7	1	0	0.5294117647058824	9	17	1.8	27	0.06666666666666667	0.08	0.5544049735295643	0.936782374425087	0.5531378476302292	0.8595929824193282	0.5154338795715818	0.945980658398776	0.8614619490438036	0.9210636355617622	1.0	0	0.0
6664	0.07983873294403251	0.025344164960939528	0.021700388979312535	0.7723405297079062	None	0	0	0.08333333333333333	1	1.0	15	0.5666666666666667	0.8666666666666667	14	13	2	1	0	0.13333333333333333	2	15	1.1333333333333333	17	0.14285714285714285	0	0.8108850608351951	0.8894118922371447	0.5531378476302292	0.881636780468316	0.5154338795715818	0.9563700370438841	0.8880221280932862	0.9163218873487146	1.0	0	0.0
2789	0.0014122675093159469	3.1216334002776522e-06	3.0405822376072203e-07	0.9975455465719548	None	1.0	1	0.75	3	0.0	0	0.5555555555555556	0	2	0	2	1	0	1.0	3	3	0.3333333333333333	5	0.16666666666666666	1.0	0	0	0	0	0	0	0	0	0	0	0
2361	None	None	None	None	None	0	0	0.75	3	0.25	1	0.6666666666666666	0.25	2	1	3	1	0	1.0	3	3	0.4	6	0.1111111111111111	0	0.338579212447505	0.5330640644361418	0.8977883240104848	0.7353847135022775	0.44038663551337265	0.7897019812319317	0.922336613219783	0.6954870465825478	1.0	0.5	0.0
2959	0.009552962225189981	0.0033516069631934044	0.0021911306107513977	0.9691904099300033	None	0	0	0.5	2	0.75	3	1.0	0.75	5	3	0	0	0	0.16666666666666666	6	1	0.4	6	0.0	0.4	0.6191508356187855	0.8931121676862127	0.3153039127606071	0.8244998239807747	0.9287221510866726	0.9402852468690653	0.9549681229243636	0.8949399392940143	0	0	0.0
1884	None	None	None	None	None	1.0	1	1.0	4	0.25	1	0.5	0	3	0	2	0	0	0.75	4	3	0.4	6	0.0	1.0	0	0	0	0	0	0	0	0	0	0	0
3804	0.0434518065651815	0.009074980449857772	0.004418297145427409	0.894935041783868	None	0	0	0.14285714285714285	2	0.8888888888888888	16	0.20202020202020202	0.6111111111111112	13	11	6	2	0	0.8181818181818182	9	11	1.3333333333333333	20	0.14285714285714285	0.1111111111111111	0.5544049735295643	0.939994634867381	0.5531378476302292	0.856295568626452	0.5154338795715818	0.9458434292951907	0.8785459913142764	0.9216874498753993	0.5384615384615384	0	0.0
3262	0.08808344174881272	0.014243829055887771	-0.011658092352098075	0.7936249378783831	None	0.2	1	0.3076923076923077	4	0.7647058823529411	13	0.3958333333333333	0.7647058823529411	17	13	1	2	0	0.1875	16	3	1.2666666666666666	19	1.0	0.6666666666666666	0.6062059525300645	0.852438111138262	0.5329894023628534	0.9425805135467187	0.8593098220650832	0.96883735299188	0.7222339492901461	0.9348070641666134	0.7352941176470589	0	0.0
3472	0.04764561475443411	0.0036944068826596185	0.0007488249621232395	0.8498075679585229	None	0	0	0.16666666666666666	2	0.8666666666666667	13	0.2698412698412698	0.6	10	9	6	4	0	0.7777777777777778	7	9	1.1333333333333333	17	0.26666666666666666	0.14285714285714285	0.8890008319773421	0.9110745135237946	0.4941269759960901	0.7659839425216266	0.45975634361668627	0.9608634693317575	0.8931114424140875	0.9035922074162613	0.1	0	0.0
1270	None	None	None	None	None	0	0	0.75	3	0.3333333333333333	1	0.625	0.3333333333333333	2	1	2	3	0	0.5	2	4	0.3333333333333333	5	0.42857142857142855	0.6666666666666666	0.552621332491977	0.6955465936624732	0.6830605549264743	0.9204693780583256	0.794281703364194	0.8289335346298994	0.7603857239883688	0.8344735140235738	0.5	0.5	0.0
5251	0.09826957349857365	0.04956589197260357	0.044377288186902335	0.7288087800553199	None	0	0	0.05263157894736842	1	1.0	26	0.15555555555555556	0.9230769230769231	25	24	2	1	0	0.5555555555555556	10	18	1.8666666666666667	28	0.14285714285714285	0.07692307692307693	0.8164749682835669	0.9176838846366131	0.5992443530274593	0.8597527153105721	0.5154338795715818	0.929995064218133	0.8647282658994281	0.9063939550826488	1.0	0	0.0
5730	0.08493241766344634	0.04088918771896665	0.03152204390007433	0.7340643282668192	None	0	0	0.05	1	1.0	27	0.15263157894736842	0.8888888888888888	25	24	3	1	0	0.5263157894736842	10	19	1.9333333333333333	29	0.1111111111111111	0.07407407407407407	0.8164749682835669	0.9176838846366131	0.5992443530274593	0.8597527153105721	0.5154338795715818	0.929995064218133	0.8647282658994281	0.9063939550826488	1.0	0	0.0
6980	0.09996003073946914	0.040875434605788685	0.035838152175045865	0.7028597425119222	None	0	0	0.05555555555555555	1	1.0	25	0.16666666666666666	0.92	24	23	2	1	0	0.5	9	18	1.8	27	0.14285714285714285	0.08	0.8108850608351951	0.9172107331275262	0.5992443530274593	0.8678162024314401	0.5154338795715818	0.9292036952280163	0.8647282658994281	0.9078043160948784	1.0	0.25	0.0
4315	0.054310882017144645	0.010136167845292782	0.00331612409446049	0.7464163999270345	None	0	0	0.0625	1	1.0	21	0.19166666666666668	0.6666666666666666	15	14	7	2	0	0.5333333333333333	8	15	1.5333333333333334	23	0.11764705882352941	0.09523809523809523	0.5544049735295643	0.9359128230468318	0.5992443530274593	0.8822294656039115	0.5154338795715818	0.9445655981803193	0.8627865517367272	0.9248518659952436	0.5333333333333333	0	0.0
5495	0.10202712516483875	0.050779302041241474	0.047733132202257444	0.7352689843549913	None	0	0	0.05263157894736842	1	1.0	26	0.15555555555555556	0.9230769230769231	25	24	2	1	0	0.5555555555555556	10	18	1.8666666666666667	28	0.14285714285714285	0.07692307692307693	0.8164749682835669	0.9176838846366131	0.5992443530274593	0.8597527153105721	0.5154338795715818	0.9248803594647498	0.8647282658994281	0.9042214331558345	1.0	0	0.0
4002	0.10667700059663678	0.011484578077304256	0.01076925659808686	0.6652567933496873	None	0	0	0.07142857142857142	1	1.0	18	0.26666666666666666	0.8888888888888888	17	16	2	2	0	0.3333333333333333	5	15	1.3333333333333333	20	0.2857142857142857	0.1111111111111111	0.6062059525300645	0.8620541401451688	0.500364969695886	0.9450082625308167	0.8593098220650832	0.9745525910978886	0.8785459913142764	0.9412514597279453	0.5294117647058824	0.17647058823529413	0.0
1831	None	None	None	None	None	0	0	1.0	3	0.0	0	0.6666666666666666	0	2	0	1	3	0	0.6666666666666666	2	3	0.26666666666666666	4	0.75	1.0	0	0	0	0	0	0	0	0	0	0	0
308	None	None	None	None	None	0	0	0.5	2	0.6666666666666666	2	1.0	0.3333333333333333	2	1	2	2	0	0.2	1	5	0.3333333333333333	5	0.2857142857142857	0.5	0.7118289881214459	0.5329536469640105	0.8849458454742825	0.7596098185002613	0.32773120381723436	0.9069805199384572	0.9114877253512904	0.7661359807788891	0.75	0.5	0.18395317434187777
3577	0.07374352085821534	0.008316242472902672	0.00821614781102881	0.794809395004562	None	0.2	1	0.23076923076923078	3	0.8235294117647058	14	0.3958333333333333	0.7647058823529411	16	13	2	1	0	0.1875	3	16	1.2666666666666666	19	0.2	0	0.6062059525300645	0.8580322900931237	0.46774053702891855	0.9486729447598774	0.8593098220650832	0.9744638426255027	0.8008360487412373	0.941908753185028	1.0	0	0.0
2192	None	None	None	None	None	0.3333333333333333	1	0.5	4	0.7	7	0.3	0.4	6	4	5	0	0	0.625	8	5	0.8	12	0.0	0.8571428571428571	0.461222309916948	0.7517862084270932	0.4290394248775492	0.9647473707305223	0.44962128288935527	0.9557571236187112	0.9440895027858769	0.9239147736968663	0	0	0.0
6526	0.10244995465420677	0.04805073528355079	0.0458262069945761	0.7285174790560781	None	0	0	0.05263157894736842	1	1.0	26	0.15555555555555556	0.9230769230769231	25	24	2	1	0	0.5555555555555556	10	18	1.8666666666666667	28	0.14285714285714285	0.07692307692307693	0.8164749682835669	0.9176838846366131	0.5992443530274593	0.8597527153105721	0.5154338795715818	0.9267234855469999	0.8647282658994281	0.9049932542643422	1.0	0	0.0
4047	0.09011864077190719	0.02062891207506827	0.01940738956084208	0.573674965310289	None	0	0	0.07142857142857142	1	1.0	19	0.23333333333333334	0.8421052631578947	17	16	3	1	0	0.4	6	15	1.4	21	0.1111111111111111	0.10526315789473684	0.6062059525300645	0.9485720628996118	0.5531378476302292	0.8635718551794466	0.5154338795715818	0.9208866541384886	0.8627865517367272	0.9171953968383522	1.0	0	0.0
6355	0.084344113129393	0.010834066515473393	0.00853954881013529	0.5766595182689347	None	0	0	0.0625	1	1.0	22	0.17142857142857143	0.9090909090909091	21	20	2	1	0	0.7142857142857143	10	14	1.6	24	0.14285714285714285	0.09090909090909091	0.8164749682835669	0.9296854337221115	0.6436118421106645	0.8669400766301224	0.5154338795715818	0.856143307927305	0.8627865517367272	0.8889327703451708	1.0	0	0.0
2256	None	None	None	None	None	0	0	0.375	3	0.6	6	0.5	0.4	4	4	7	3	0	0.6666666666666666	6	4	0.8	12	0.16666666666666666	0.25	0.6698851886724031	0.923754536843951	0.7138247902725785	0.9543062651343397	0.47968539904025675	0.9780414759901647	0.728076733076059	0.9573021105159498	0.25	0.75	0.0
3603	0.04435001345122875	0.009553278529789237	0.004467866510327948	0.8936099823177152	None	0	0	0.14285714285714285	2	0.8888888888888888	16	0.20202020202020202	0.6111111111111112	13	11	6	2	0	0.8181818181818182	9	11	1.3333333333333333	20	0.14285714285714285	0.1111111111111111	0.5544049735295643	0.9399952245237367	0.5531378476302292	0.856295568626452	0.5154338795715818	0.9458434292951907	0.8785459913142764	0.9216877013989595	0.5384615384615384	0	0.0
915	None	None	None	None	None	0	0	0.3333333333333333	2	0.8571428571428571	6	1.0	0.8571428571428571	7	6	1	0	0	0.1111111111111111	9	1	0.6	9	0.0	0.25	0.4665153955326251	0.8755165537563592	0.7267227674735668	0.8812618611745423	0.4507404270952211	0.9514615764475354	0.8002051358524089	0.9097215448707378	0	0	0.0
3608	0.0876618620151615	0.003791712922747812	-0.003250859406091336	0.7471112369406494	None	0	0	0.20833333333333334	5	0.7575757575757576	25	0.16203703703703703	0.6060606060606061	25	20	9	1	0	0.375	24	9	2.3333333333333335	35	0.058823529411764705	0.18181818181818182	0.5544049735295643	0.9427914597823591	0.5329894023628534	0.8343634017581009	0.5154338795715818	0.9374795085136974	0.8627865517367272	0.9149454599024885	1.0	0	0.0
2010	None	None	None	None	None	0.3333333333333333	1	0.625	5	0.4	4	0.5	0.3	3	3	8	1	0	0.375	8	3	0.8	12	0.05	0.36363636363636365	0.7359801329588727	0.9139761638790206	0.3153039127606071	0.8751773768134942	0.23093471631080703	0.9129089686684037	0.9149426971720508	0.9020428364347849	1.0	0	0.0
4697	0.08072202270260864	0.012079761332273542	0.003928563984208199	0.6345025832107944	None	0	0	0.0625	1	1.0	22	0.20168067226890757	0.6818181818181818	16	15	7	1	0	0.4117647058823529	7	17	1.6	24	0.058823529411764705	0.09090909090909091	0.6062059525300645	0.9148440659505326	0.5688522349042997	0.8741679717697465	0.5257159086195767	0.9571598386600214	0.8800948419448664	0.9222293274213913	1.0	0	0.0
7359	0.09573831037261257	0.019543882961252555	0.008659585729075858	0.6733281039449521	None	0	0	0.0625	1	1.0	21	0.19166666666666668	0.9047619047619048	20	19	2	1	0	0.5333333333333333	8	15	1.5333333333333334	23	0.14285714285714285	0.09523809523809523	0.8164749682835669	0.8666874100923688	0.5531378476302292	0.8037317770241711	0.5209442866750924	0.9436216548750319	0.8647282658994281	0.8842323892442422	1.0	0	0.0
535	None	None	None	None	None	0.5	1	0.8333333333333334	5	0.14285714285714285	1	0.75	0	5	0	3	0	0	0.75	3	4	0.6	9	0.0	0.3333333333333333	0	0	0	0	0	0	0	0	0	0	0
976	None	None	None	None	None	0	0	0.75	3	0.0	0	0.625	0	1	0	3	2	0	0.5	2	4	0.3333333333333333	5	0.2222222222222222	0.5	0	0	0	0	0	0	0	0	0	0	0
6569	0.10851210893170274	0.021777302139398668	0.006762188123251772	0.7617863463964083	None	0	0	0.045454545454545456	1	1.0	30	0.14545454545454545	0.9333333333333333	29	28	2	1	0	0.45454545454545453	10	22	2.1333333333333333	32	0.14285714285714285	0.06666666666666667	0.8164749682835669	0.9111255563588823	0.5531378476302292	0.8626435147235282	0.5154338795715818	0.9379510428753447	0.8673836794555345	0.9083414985395937	1.0	0	0.0
2359	None	None	None	None	None	0	0	0.3333333333333333	1	1.0	2	1.0	0.5	2	1	1	0	0	0.25	4	1	0.26666666666666666	4	0.0	0	0.8040036512442088	0.8765290008967768	0.8739938905622686	0.7740545517682718	0.4898784751345421	0.9033104063770618	0.8936598644551573	0.8591955186562232	0	0	0.0
207	None	None	None	None	None	0	0	0	0	0	0	1.0	0	0	0	0	1	0	1.0	1	1	0.06666666666666667	1	0.25	0	0	0	0	0	0	0	0	0	0	0	0
3766	0.05117615947235	0.014778185916127081	0.01447458211795916	0.9358758364134961	None	0	0	0.1	1	1.0	13	0.3	0.8461538461538461	12	11	2	3	0	0.5	5	10	1.0	15	0.42857142857142855	0.15384615384615385	0.7336524458219502	0.8677732546670293	0.4078344412282465	0.9485141875343708	0.5562665601607073	0.9758665131739823	0.8503931827648457	0.9443584742725506	0.5833333333333334	0	0.0
4851	0.11014050181303149	0.04020644255794773	0.03686617616415372	0.7886219337167881	None	0	0	0.16666666666666666	3	0.84	21	0.17647058823529413	0.64	19	16	7	1	0	0.5294117647058824	9	17	1.8	27	0.06666666666666667	0.08	0.5544049735295643	0.936782374425087	0.5531378476302292	0.8390464065510314	0.5154338795715818	0.945980658398776	0.8627865517367272	0.9170785419525992	1.0	0	0.0
143	None	None	None	None	None	0	0	0	0	0	0	1.0	0	0	0	0	2	0	1.0	1	1	0.06666666666666667	1	0.5	0	0	0	0	0	0	0	0	0	0	0	0
6257	0.10044055053297371	0.0498883346819659	0.04746033521628546	0.7298892989421459	None	0	0	0.05263157894736842	1	1.0	26	0.15555555555555556	0.9230769230769231	25	24	2	1	0	0.5555555555555556	10	18	1.8666666666666667	28	0.14285714285714285	0.07692307692307693	0.8164749682835669	0.9176838846366131	0.5992443530274593	0.8597527153105721	0.5154338795715818	0.9267234855469999	0.8647282658994281	0.9049932542643422	1.0	0	0.0
6082	0.0972949168179077	0.030475086749925693	0.029066579446422287	0.6910044987395394	None	0	0	0.05263157894736842	1	1.0	26	0.15555555555555556	0.9230769230769231	25	24	2	1	0	0.5555555555555556	10	18	1.8666666666666667	28	0.14285714285714285	0.07692307692307693	0.8164749682835669	0.9176838846366131	0.5992443530274593	0.8183663418034707	0.5154338795715818	0.9267234855469999	0.8647282658994281	0.8957939113464467	1.0	0	0.0
7513	0.09226815377137916	0.018235979000514227	0.007285696100246271	0.7776160877587566	None	0	0	0.05555555555555555	1	1.0	25	0.15	0.92	24	23	2	2	0	0.8	12	15	1.8	27	0.2857142857142857	0.08	0.5544049735295643	0.9219634876434114	0.5992443530274593	0.7762722394281587	0.5154338795715818	0.910615723616908	0.8627865517367272	0.8820019437746633	0.5208333333333334	0	0.0
4707	0.11671794123479907	0.04081622470002747	0.039270679249508555	0.7876515848562975	None	0	0	0.16666666666666666	3	0.84	21	0.17647058823529413	0.64	19	16	7	1	0	0.5294117647058824	9	17	1.8	27	0.06666666666666667	0.08	0.5544049735295643	0.936782374425087	0.5531378476302292	0.8390464065510314	0.5154338795715818	0.945980658398776	0.8627865517367272	0.9170785419525992	1.0	0	0.0
461	None	None	None	None	None	1.0	2	1.0	6	0.0	0	0.6666666666666666	0	4	0	3	0	0	0.75	4	3	0.5333333333333333	8	0.0	1.0	0	0	0	0	0	0	0	0	0	0	0
5858	0.09760850271537083	0.04770217992266397	0.04606057566274126	0.7356855571198755	None	0	0	0.05263157894736842	1	1.0	26	0.15555555555555556	0.9230769230769231	25	24	2	1	0	0.5555555555555556	10	18	1.8666666666666667	28	0.14285714285714285	0.07692307692307693	0.8164749682835669	0.9176838846366131	0.5992443530274593	0.8597527153105721	0.5154338795715818	0.9267234855469999	0.8647282658994281	0.9049932542643422	1.0	0.24	0.0
659	None	None	None	None	None	0	0	0.3333333333333333	2	0.8333333333333334	5	1.0	0.8333333333333334	6	5	1	1	0	0.125	8	1	0.5333333333333333	8	0.2	0.2857142857142857	0.5012225204433671	0.9536971006861744	0.7355367666390571	0.8543564072988417	0.535955616768759	0.9323381462451751	0.928212289386491	0.9221913523826004	1.0	0	0.0
2259	None	None	None	None	None	0.5	1	0.5714285714285714	4	0.625	5	0.4166666666666667	0.375	7	3	2	1	0	0.6666666666666666	6	4	0.6666666666666666	10	0.25	0.3333333333333333	0.4665153955326251	0.8736792123614258	0.34332708396472694	0.9089901581675572	0.5992997690172717	0.9415325703872002	0.7222339492901461	0.91198354232949	1.0	0	0.0
6997	0.10560835045470543	0.0505040701805801	0.04951702672839577	0.7313961702272715	None	0	0	0.05263157894736842	1	1.0	26	0.15555555555555556	0.9230769230769231	25	24	2	1	0	0.5555555555555556	10	18	1.8666666666666667	28	0.14285714285714285	0.07692307692307693	0.8164749682835669	0.9176838846366131	0.5992443530274593	0.8597527153105721	0.5154338795715818	0.9257046129582651	0.8647282658994281	0.9045651063545871	1.0	0	0.0
1116	None	None	None	None	None	0	0	1.0	2	0.0	0	0.75	0	0	0	2	4	0	1.0	2	2	0.2	3	0.5	0	0	0	0	0	0	0	0	0	0	0	0
6421	0.09992133595324502	0.04494033047354733	0.016293204734663457	0.7243333650078827	None	0	0	0.05555555555555555	1	1.0	25	0.15	0.96	25	24	1	1	0	0.5555555555555556	18	10	1.8	27	0.2	0	0.8164749682835669	0.9176838846366131	0.5992443530274593	0.8597527153105721	0.5154338795715818	0.9267234855469999	0.8647282658994281	0.9049932542643422	1.0	0	0.0
861	None	None	None	None	None	0	0	0.5	1	1.0	1	1.0	0	1	0	1	1	0	0.3333333333333333	3	1	0.2	3	0.2	0	0	0	0	0	0	0	0	0	0	0	0
932	None	None	None	None	None	0	0	0.5	1	1.0	1	0.75	0	0	0	2	5	0	1.0	2	2	0.2	3	0.625	0	0	0	0	0	0	0	0	0	0	0	0
6728	0.09214467331591016	0.013365316256614105	-0.012548567147460672	0.7704638221564708	None	0	0	0.05	1	1.0	27	1.0	0.9259259259259259	26	25	2	1	0	0.034482758620689655	29	1	1.9333333333333333	29	0.14285714285714285	0	0.7057505529584438	0.9109286514802524	0.577802716681299	0.8538593964226969	0.5154338795715818	0.9248996658764139	0.8647282658994281	0.9002819676564199	1.0	0	0.0
963	None	None	None	None	None	0	0	0.3333333333333333	1	1.0	2	1.0	1.0	3	2	0	0	0	0.25	4	1	0.26666666666666666	4	0.0	0	0.9161185913622084	0.7596298358171211	0.769891690948565	0.7064220633969709	0.5554624076344687	0.6779171520134637	0.8147420448532284	0.715919970687101	0	0	0.0
178	None	None	None	None	None	0.5	1	0.6666666666666666	4	0.5	3	0.4	0.16666666666666666	4	1	3	1	0	0.8	4	5	0.5333333333333333	8	0.14285714285714285	0.6666666666666666	0.5802861611424308	0.9136606121460561	0.5684406919089945	0.9234097713406165	0.5100732435541775	0.8766909535977035	0.8847704311566088	0.9063685101256098	1.0	0.25	0.0
4872	0.09494602982042849	0.016200658037707805	0.006177267225577799	0.6597950309024592	None	0	0	0.06666666666666667	1	1.0	20	0.20952380952380953	0.85	18	17	3	1	0	0.4666666666666667	7	15	1.4666666666666666	22	0.1111111111111111	0.1	0.6062059525300645	0.9271406287501249	0.5531378476302292	0.8658021497326935	0.5257159086195767	0.9495392305400099	0.8800948419448664	0.9203832250220201	1.0	0	0.0
351	None	None	None	None	None	0	0	0.6666666666666666	2	0.5	1	1.0	0	1	0	2	1	0	1.0	2	2	0.26666666666666666	4	0.14285714285714285	0	0	0	0	0	0	0	0	0	0	0	0
3099	None	None	None	None	None	0	0	0.5	4	0.5	5	0.6666666666666666	0.3	6	3	5	4	0	0.5	3	6	0.8	12	0.36363636363636365	0.8888888888888888	0.8753699475716278	0.807983270210425	0.3939209452288047	0.7915784969497923	0.7942515947513125	0.9655567118071181	0.9369471521820046	0.884416889201232	0.16666666666666666	0	0.0
5099	0.10019396669022711	0.049468777014446276	0.044649437107038906	0.734769817950369	None	0	0	0.05263157894736842	1	1.0	26	0.15555555555555556	0.9230769230769231	25	24	2	1	0	0.5555555555555556	10	18	1.8666666666666667	28	0.14285714285714285	0.07692307692307693	0.8164749682835669	0.9176838846366131	0.5992443530274593	0.8597527153105721	0.5154338795715818	0.929995064218133	0.8647282658994281	0.9063939550826488	1.0	0	0.0
7349	0.09026272991437123	0.03498682067127218	0.027435219596228234	0.7284048613089443	None	0	0	0.05263157894736842	1	1.0	26	0.15555555555555556	0.9230769230769231	25	24	2	2	0	0.5555555555555556	10	18	1.8666666666666667	28	0.2857142857142857	0.07692307692307693	0.8164749682835669	0.9176838846366131	0.5992443530274593	0.8597871898895135	0.5154338795715818	0.929995064218133	0.8647282658994281	0.9064020415427386	0.52	0	0.0
2697	0.0010905087020684405	0.0006559382498852562	-9.25566083818371e-06	0.9811438406735188	None	0	0	0.25	1	1.0	4	0.75	0.25	1	1	4	0	0	0.5	4	2	0.4	6	0.0	0	0.9652638334192636	0.5	0.5836249714872819	0.5	0.4648406137929936	0.5	0.8942442455772944	0.5	0	0	0.0
2166	None	None	None	None	None	0	0	0.5	2	0.75	3	0.6666666666666666	0	1	0	4	4	0	1.0	3	3	0.4	6	0.36363636363636365	0	0	0	0	0	0	0	0	0	0	0	0
3019	0.042938861658113725	0.0021417369995403927	0.00193239792914713	0.851541439126251	None	0	0	0.36363636363636365	4	0.6428571428571429	9	0.5925925925925926	0.35714285714285715	9	5	6	2	0	0.3333333333333333	9	3	1.0666666666666667	16	0.16666666666666666	0.7142857142857143	0.3367826705133197	0.9272550650741043	0.6960079746642063	0.7237900151424488	0.5154338795715818	0.7507899627684723	0.8382701664446567	0.823049512541471	0.5555555555555556	0	0.0
1446	None	None	None	None	None	0	0	0.4	2	0.6	3	0.4666666666666667	0.6	5	3	1	3	0	0.6	5	3	0.4666666666666667	7	0.75	0	0.3971207106883308	0.9449992542846631	0.7548313559827249	0.9302089292569704	0.5277643053633059	0.9305007900528997	0.7970396132187219	0.9355984910776041	0.2	0.4	0.0
6956	0.10627061954874456	0.03043902458461504	0.02655818926241002	0.7362218840366586	None	0	0	0.041666666666666664	1	1.0	34	0.1125	0.9411764705882353	33	32	2	1	0	0.8	16	20	2.4	36	0.14285714285714285	0.058823529411764705	0.8164749682835669	0.9210896439632451	0.5992443530274593	0.846369278815266	0.5154338795715818	0.9042195632570947	0.8647282658994281	0.894374131140749	1.0	0	0.0
5370	0.09775033645249911	0.04752855396188101	0.043125449227953375	0.7333217109073162	None	0	0	0.05263157894736842	1	1.0	26	0.15555555555555556	0.9230769230769231	25	24	2	1	0	0.5555555555555556	10	18	1.8666666666666667	28	0.14285714285714285	0.07692307692307693	0.8164749682835669	0.9176838846366131	0.5992443530274593	0.8597527153105721	0.5154338795715818	0.929995064218133	0.8647282658994281	0.9063939550826488	1.0	0.24	0.0
1388	None	None	None	None	None	0	0	0.3333333333333333	1	1.0	2	1.0	0	0	0	3	0	0	1.0	2	2	0.26666666666666666	4	0.0	0	0	0	0	0	0	0	0	0	0	0	0
4777	0.11005274661973823	0.04069219630350695	0.03902498152821417	0.7821234542016258	None	0	0	0.16666666666666666	3	0.84	21	0.17647058823529413	0.64	19	16	7	1	0	0.5294117647058824	9	17	1.8	27	0.06666666666666667	0.08	0.5544049735295643	0.936782374425087	0.5531378476302292	0.8390464065510314	0.5154338795715818	0.945980658398776	0.8627865517367272	0.9170785419525992	1.0	0	0.0
6309	0.09858737891539394	0.04854139035997582	0.045717582059946096	0.7332968063366713	None	0	0	0.05263157894736842	1	1.0	26	0.15555555555555556	0.9230769230769231	25	24	2	1	0	0.5555555555555556	10	18	1.8666666666666667	28	0.14285714285714285	0.07692307692307693	0.8164749682835669	0.9176838846366131	0.5992443530274593	0.8597527153105721	0.5154338795715818	0.9267234855469999	0.8647282658994281	0.9049932542643422	1.0	0	0.0
904	None	None	None	None	None	0	0	0.5	1	1.0	1	1.0	1.0	1	1	1	0	0	0.3333333333333333	3	1	0.2	3	0.0	0	1.0	0.5	0.5836249714872819	0.5	0.7133345214234099	0.5	0.8506407522554943	0.5	0	0	0.0
7320	0.10546032405319536	0.051437977964342615	0.05082622868929921	0.73365228559034	None	0	0	0.05263157894736842	1	1.0	26	0.15555555555555556	0.9230769230769231	25	24	2	1	0	0.5555555555555556	10	18	1.8666666666666667	28	0.14285714285714285	0.07692307692307693	0.8164749682835669	0.9176838846366131	0.5992443530274593	0.8597527153105721	0.5154338795715818	0.9257046129582651	0.8647282658994281	0.9045651063545871	1.0	0	0.0
5393	0.0988145017779539	0.04543647315489514	0.042101738994534385	0.73036128613075	None	0	0	0.05263157894736842	1	1.0	26	0.15555555555555556	0.9230769230769231	25	24	2	1	0	0.5555555555555556	10	18	1.8666666666666667	28	0.14285714285714285	0.07692307692307693	0.8164749682835669	0.9176838846366131	0.5992443530274593	0.8597527153105721	0.5154338795715818	0.929995064218133	0.8647282658994281	0.9063939550826488	1.0	0	0.0
5224	0.09941020085034764	0.04895600196599297	0.044441295972687804	0.7316682081266561	None	0	0	0.05263157894736842	1	1.0	26	0.15555555555555556	0.9230769230769231	25	24	2	1	0	0.5555555555555556	10	18	1.8666666666666667	28	0.14285714285714285	0.07692307692307693	0.8164749682835669	0.9176838846366131	0.5992443530274593	0.8597527153105721	0.5154338795715818	0.9293802377736627	0.8647282658994281	0.9061276132233843	1.0	0	0.0
90	None	None	None	None	None	0.6666666666666666	2	0.875	7	0.2	2	0.48	0.2	7	2	4	0	0	1.0	5	5	0.8	12	0.0	0.8571428571428571	0.5902059439873553	0.8685155845631323	0.4664477385077248	0.7996398309060281	0.33992686982306725	0.6329474540181136	0.7815415351707634	0.7811319082722191	0	0	0.0
4371	0.08386985100399776	0.03286400685635662	0.030698441927940048	0.8604174885192908	None	0	0	0.16666666666666666	3	0.84	21	0.17647058823529413	0.64	19	16	7	1	0	0.5294117647058824	9	17	1.8	27	0.06666666666666667	0.08	0.5544049735295643	0.9367827205567761	0.5531378476302292	0.8294574106447538	0.5154338795715818	0.945980658398776	0.8627865517367272	0.9153033989173943	1.0	0	0.0
5924	0.10341292893951651	0.0489134241214565	0.046633055855497596	0.7301689273289392	None	0	0	0.05263157894736842	1	1.0	26	0.15555555555555556	0.9230769230769231	25	24	2	1	0	0.5555555555555556	10	18	1.8666666666666667	28	0.14285714285714285	0.07692307692307693	0.8164749682835669	0.9176838846366131	0.5992443530274593	0.8597527153105721	0.5154338795715818	0.9267234855469999	0.8647282658994281	0.9049932542643422	1.0	0	0.0
4593	0.11165453398976732	0.03891422348365509	0.037785058436512274	0.7794351431012363	None	0	0	0.16666666666666666	3	0.84	21	0.17647058823529413	0.64	19	16	7	1	0	0.5294117647058824	9	17	1.8	27	0.06666666666666667	0.08	0.5544049735295643	0.936782374425087	0.5531378476302292	0.8390464065510314	0.5154338795715818	0.945980658398776	0.8627865517367272	0.9170785419525992	1.0	0	0.0
6537	0.10604726666876449	0.05297561203853216	0.05139272686775962	0.7326024597291223	None	0	0	0.05263157894736842	1	1.0	26	0.15555555555555556	0.9230769230769231	25	24	2	1	0	0.5555555555555556	10	18	1.8666666666666667	28	0.14285714285714285	0.07692307692307693	0.8164749682835669	0.9176838846366131	0.5992443530274593	0.8597527153105721	0.5154338795715818	0.9289747225984158	0.875005689686679	0.9059527467992249	1.0	0	0.0
5232	0.08941905990401738	0.02503973617142846	0.01254327668145503	0.6990073322019603	None	0	0	0.15	3	0.8571428571428571	24	0.14354066985645933	0.8571428571428571	27	24	2	1	0	0.5789473684210527	11	19	2.0	30	0.2	0.07142857142857142	0.8052951533868231	0.9112623990138092	0.5563610803351388	0.8593093555802408	0.5154338795715818	0.9275779113619748	0.8647282658994281	0.902875649681567	1.0	0	0.0
2826	1.1759995159689804e-06	7.221886179436247e-08	7.12750246960654e-08	0.9999964913082183	None	0	0	0.5	2	0.6666666666666666	2	0.8333333333333334	0	1	0	3	5	0	0.6666666666666666	3	2	0.3333333333333333	5	0.5555555555555556	0	0	0	0	0	0	0	0	0	0	0	0
7160	0.10684951157903809	0.050849250672055736	0.050494658661481825	0.7305024256320415	None	0	0	0.05263157894736842	1	1.0	26	0.15555555555555556	0.9230769230769231	25	24	2	1	0	0.5555555555555556	10	18	1.8666666666666667	28	0.14285714285714285	0.07692307692307693	0.8164749682835669	0.9176838846366131	0.5992443530274593	0.8597527153105721	0.5154338795715818	0.9257046129582651	0.8647282658994281	0.9045651063545871	1.0	0	0.0
5870	0.06511685688255724	0.019636081682930285	-0.01731221493718802	0.7427342889303689	None	0	0	0.15789473684210525	3	0.9230769230769231	24	0.14358974358974358	0.8461538461538461	25	22	2	1	0	0.8666666666666667	13	15	1.8666666666666667	28	0.2	0.07692307692307693	0.8164749682835669	0.9187118319539657	0.5992443530274593	0.8592354570319336	0.5154338795715818	0.9286527166822678	0.8647282658994281	0.9060813977722834	1.0	0	0.0
5632	0.09920383550786945	0.04576441276650146	0.04285343182734629	0.7322184712205034	None	0	0	0.05263157894736842	1	1.0	26	0.15555555555555556	0.9230769230769231	25	24	2	1	0	0.5555555555555556	10	18	1.8666666666666667	28	0.14285714285714285	0.07692307692307693	0.8164749682835669	0.9176838846366131	0.5992443530274593	0.8597527153105721	0.5154338795715818	0.929995064218133	0.8647282658994281	0.9063939550826488	1.0	0	0.0
5404	0.09932738851460805	0.049046287723691934	0.044468089572234165	0.7329461367102763	None	0	0	0.05263157894736842	1	1.0	26	0.15555555555555556	0.9230769230769231	25	24	2	1	0	0.5555555555555556	10	18	1.8666666666666667	28	0.14285714285714285	0.07692307692307693	0.8164749682835669	0.9176838846366131	0.5992443530274593	0.8597527153105721	0.5154338795715818	0.929995064218133	0.8647282658994281	0.9063939550826488	1.0	0	0.0
27	None	None	None	None	None	0	0	0.75	3	0.3333333333333333	1	0.625	0	3	0	1	1	0	0.5	2	4	0.3333333333333333	5	0.3333333333333333	0.6666666666666666	0	0	0	0	0	0	0	0	0	0	0
7417	0.10741676692434621	0.011581302482343682	0.005474563979024157	0.6705147256002092	None	0	0	0.058823529411764705	1	1.0	23	0.18382352941176472	0.9130434782608695	22	21	2	1	0	0.47058823529411764	8	17	1.6666666666666667	25	0.14285714285714285	0.08695652173913043	0.8108850608351951	0.926675604214685	0.5531378476302292	0.8171859429126582	0.5058906356826129	0.9430087803219245	0.8647282658994281	0.9072150627894777	1.0	0	0.0
6996	0.08221344539906045	0.021695057834204164	0.020818059413993877	0.8693901895432655	None	0	0	0.0625	1	1.0	22	0.17142857142857143	0.9090909090909091	21	20	2	2	0	0.7142857142857143	10	14	1.6	24	0.2857142857142857	0.09090909090909091	0.8164749682835669	0.9296854337221115	0.5992443530274593	0.8612890141945191	0.5154338795715818	0.8593638436497235	0.8647282658994281	0.8882153922225864	0.5238095238095238	0	0.0
4531	0.11442678708869505	0.03969367372283904	0.03824254742699534	0.7744489256080618	None	0	0	0.16666666666666666	3	0.84	21	0.17647058823529413	0.64	19	16	7	1	0	0.5294117647058824	9	17	1.8	27	0.06666666666666667	0.08	0.5544049735295643	0.936782374425087	0.5531378476302292	0.8390464065510314	0.5154338795715818	0.945980658398776	0.8627865517367272	0.9170785419525992	1.0	0	0.0
5937	0.09975827299662128	0.049245880566317575	0.0476044422502038	0.7241961681754623	None	0	0	0.05263157894736842	1	1.0	26	0.15555555555555556	0.9230769230769231	25	24	2	1	0	0.5555555555555556	10	18	1.8666666666666667	28	0.14285714285714285	0.07692307692307693	0.8164749682835669	0.9176838846366131	0.5992443530274593	0.8597527153105721	0.5154338795715818	0.9267234855469999	0.8647282658994281	0.9049932542643422	1.0	0	0.0
5639	0.10202253514156039	0.047133809795850544	0.043068678177214374	0.7282572327568864	None	0	0	0.05263157894736842	1	1.0	26	0.15555555555555556	0.9230769230769231	25	24	2	1	0	0.5555555555555556	10	18	1.8666666666666667	28	0.14285714285714285	0.07692307692307693	0.8164749682835669	0.9176838846366131	0.5992443530274593	0.8597527153105721	0.5154338795715818	0.929995064218133	0.8647282658994281	0.9063939550826488	1.0	0	0.0
4390	0.11499146418099021	0.041275230333635324	0.03997016336271896	0.7793879891090324	None	0	0	0.16666666666666666	3	0.84	21	0.17647058823529413	0.64	19	16	7	1	0	0.5294117647058824	9	17	1.8	27	0.06666666666666667	0.08	0.5544049735295643	0.936782374425087	0.5531378476302292	0.8390464065510314	0.5154338795715818	0.945980658398776	0.8627865517367272	0.9170785419525992	1.0	0	0.0
954	None	None	None	None	None	0.5	1	0.7142857142857143	5	0.375	3	0.6666666666666666	0.25	6	2	3	0	0	0.6	3	5	0.6666666666666666	10	0.0	0.8	0.4153135310687045	0.9765252273153673	0.6707731478641596	0.9326439153476079	0.6376463339118282	0.967673277887905	0.9237406816566495	0.9627342089216823	0	0	0.0
1596	None	None	None	None	None	0.5	1	0.8333333333333334	5	0.2857142857142857	2	0.45	0.14285714285714285	4	1	4	0	0	0.8	5	4	0.6	9	0.0	0.4	0.7445151791815341	0.947908728747237	0.5495467193901741	0.9395655178513322	0.777149195036268	0.9558976299629302	0.938981346078275	0.9481955782832127	0	0	0.0
5636	0.09985781966506307	0.048488626995624146	0.04323506473493863	0.7254190636422169	None	0	0	0.05263157894736842	1	1.0	26	0.15555555555555556	0.9230769230769231	25	24	2	1	0	0.5555555555555556	10	18	1.8666666666666667	28	0.14285714285714285	0.07692307692307693	0.8164749682835669	0.9176838846366131	0.5992443530274593	0.8597527153105721	0.5154338795715818	0.9252114904958088	0.8647282658994281	0.9043592125921449	1.0	0	0.0
4398	0.11241443634976325	0.04046182990313466	0.03881422378995804	0.7892364312227685	None	0	0	0.16666666666666666	3	0.84	21	0.17647058823529413	0.64	19	16	7	1	0	0.5294117647058824	9	17	1.8	27	0.06666666666666667	0.08	0.5544049735295643	0.936782374425087	0.5531378476302292	0.8390464065510314	0.5154338795715818	0.945980658398776	0.8627865517367272	0.9170785419525992	1.0	0	0.0
6356	0.09694181303684224	0.05150463575132948	0.0488854681167888	0.7270154821087186	None	0	0	0.05263157894736842	1	1.0	26	0.15555555555555556	0.9230769230769231	25	24	2	1	0	0.5555555555555556	10	18	1.8666666666666667	28	0.14285714285714285	0.07692307692307693	0.8164749682835669	0.9176838846366131	0.5992443530274593	0.8597527153105721	0.5154338795715818	0.9267234855469999	0.8647282658994281	0.9049932542643422	1.0	0	0.0
6957	0.0771753527349154	0.02174672812511329	0.01982815873095186	0.7196861551340905	None	0	0	0.15789473684210525	3	0.9230769230769231	24	0.15555555555555556	0.8846153846153846	25	23	2	1	0	0.5555555555555556	18	10	1.8666666666666667	28	0.16666666666666666	0.07692307692307693	0.8052951533868231	0.9137353464305844	0.5992443530274593	0.8661151292297172	0.5154338795715818	0.9318334598840061	0.8647282658994281	0.9072732183202256	1.0	0.24	0.0
940	None	None	None	None	None	0	0	0.3333333333333333	2	0.8571428571428571	6	0.6428571428571429	0.42857142857142855	4	3	4	1	0	0.2857142857142857	7	2	0.6	9	0.09090909090909091	0	0.3573529839606243	0.9264635707856331	0.6960079746642063	0.6834106312314605	0.5154338795715818	0.5555868945039517	0.8255135613303625	0.7641289926195979	1.0	0	0.0
6798	0.10584098325847839	0.04784798278046762	0.0474032199036035	0.7324585606380041	None	0	0	0.05263157894736842	1	1.0	26	0.15555555555555556	0.9230769230769231	25	24	2	1	0	0.5555555555555556	10	18	1.8666666666666667	28	0.14285714285714285	0.07692307692307693	0.8164749682835669	0.9176838846366131	0.5992443530274593	0.8634859882204103	0.5154338795715818	0.9267234855469999	0.8647282658994281	0.9058868979022603	1.0	0.24	0.0
2776	0.005941410956402263	0.0010048748630330868	-0.0009610065246818499	0.9824338821049791	None	0	0	0.25	1	1.0	4	0.6666666666666666	0.5	2	2	3	3	0	1.0	3	3	0.4	6	0.3	0.5	0.7615543386854566	0.8254163402388197	0.3449842962283537	0.8676169913591028	0.8390604562957652	0.7752982357910227	0.9273112188823635	0.8259707859278852	0.5	0.5	0.2764728659077438
7504	0.10910338261717684	0.02546320597971655	0.02483029414017528	0.7887320562050599	None	0	0	0.047619047619047616	1	1.0	29	0.13025210084033614	0.896551724137931	27	26	3	1	0	0.8235294117647058	14	17	2.066666666666667	31	0.1111111111111111	0.06896551724137931	0.8052951533868231	0.9230769088736422	0.5992443530274593	0.8554692105595615	0.5154338795715818	0.9285882913280659	0.8647282658994281	0.9068773020072877	1.0	0	0.0
1040	None	None	None	None	None	0	0	0.3333333333333333	3	0.7272727272727273	8	0.2653061224489796	0.7272727272727273	8	8	4	2	0	1.0	7	7	0.8666666666666667	13	0.16666666666666666	0.3333333333333333	0.5363606740313449	0.8850291050405815	0.3312941244239681	0.9089210061556701	0.25322329825633133	0.9558994582126575	0.8870003751662539	0.9221950043735845	0.5625	0.125	0.0
1030	None	None	None	None	None	0	0	1.0	1	0	0	1.0	0	0	0	1	3	0	0.5	2	1	0.13333333333333333	2	0.5	0	0	0	0	0	0	0	0	0	0	0	0
2368	None	None	None	None	None	0	0	0.6666666666666666	2	0.5	1	0.6666666666666666	0	0	0	3	2	0	0.6666666666666666	3	2	0.26666666666666666	4	0.2	0	0	0	0	0	0	0	0	0	0	0	0
2385	None	None	None	None	None	0.5	1	0.6666666666666666	4	0.5	3	0.5333333333333333	0.16666666666666666	4	1	3	0	0	0.6	5	3	0.5333333333333333	8	0.0	0.6666666666666666	0.851817051620225	0.9182615276273823	0.5703807516789707	0.8895328516458785	0.7282841129622821	0.7732505431054291	0.8524322291606444	0.8710825394279027	0	0	0.0
1766	None	None	None	None	None	0	0	0.8	4	0.2	1	0.5833333333333334	0.2	2	1	4	3	0	0.75	4	3	0.4666666666666667	7	0.2727272727272727	0.4	0.585885316967142	0.9783694170301394	0.9705244031303673	0.5671071043399714	0.7436450919212352	0.7562481454983913	0.9237336352277058	0.850435216462108	0.5	0.5	0.24179147658111072
5590	0.10091932369139664	0.04890705526010299	0.04738086482306783	0.7349068354183916	None	0	0	0.05263157894736842	1	1.0	26	0.15555555555555556	0.9230769230769231	25	24	2	1	0	0.5555555555555556	10	18	1.8666666666666667	28	0.14285714285714285	0.07692307692307693	0.8164749682835669	0.9176838846366131	0.5992443530274593	0.8597527153105721	0.5154338795715818	0.9267234855469999	0.8647282658994281	0.9049932542643422	1.0	0	0.0
3542	0.06538543570837707	0.0015330908468518575	-0.0009531353080463133	0.7267778082984389	None	0	0	0.2	2	0.9230769230769231	12	0.5357142857142857	0.8461538461538461	12	11	2	0	0	0.14285714285714285	14	2	1.0	15	0.0	0.14285714285714285	0.5803054630298143	0.8712894511240431	0.5334924450281889	0.9428231172609741	0.7027628405147675	0.9519225414947361	0.7222339492901461	0.928703070876902	0	0	0.0
544	None	None	None	None	None	0	0	0.4	2	0.6	3	0.5833333333333334	0.2	2	1	4	3	0	0.75	4	3	0.4666666666666667	7	0.2727272727272727	0	0.9180574525891876	0.6941143705999349	0.7635717953507907	0.8580841918105526	0.6370341092145628	0.5081233850570995	0.8257275139573717	0.7076083732057923	0.5	0.5	0.0
7497	0.10719171858995216	0.049545927844439556	0.04899625869093783	0.7242731087269179	None	0	0	0.05263157894736842	1	1.0	26	0.15555555555555556	0.9230769230769231	25	24	2	1	0	0.5555555555555556	10	18	1.8666666666666667	28	0.14285714285714285	0.07692307692307693	0.8164749682835669	0.9176838846366131	0.5992443530274593	0.8597527153105721	0.5154338795715818	0.9257046129582651	0.8647282658994281	0.9045651063545871	1.0	0.08	0.0
5448	0.09869914537328128	0.050431150759754975	0.0476378047431893	0.7297345835247215	None	0	0	0.05263157894736842	1	1.0	26	0.15555555555555556	0.9230769230769231	25	24	2	1	0	0.5555555555555556	10	18	1.8666666666666667	28	0.14285714285714285	0.07692307692307693	0.8164749682835669	0.9176838846366131	0.5992443530274593	0.8597527153105721	0.5154338795715818	0.9267234855469999	0.8647282658994281	0.9049932542643422	1.0	0	0.0
3441	0.024962385515329026	0.004620640089564859	-0.001525535511775022	0.8923116058057565	None	0	0	0.25	2	0.7777777777777778	7	0.4074074074074074	0.5555555555555556	7	5	3	1	0	0.3333333333333333	3	9	0.7333333333333333	11	0.125	0	0.5544049735295643	0.945788713060053	0.5531378476302292	0.8242963481333553	0.5154338795715818	0.9066169418024527	0.8627865517367272	0.902556376097664	1.0	0	0.0
2627	1.3947268277310398e-08	1.01244332530257e-08	-4.400234806031062e-10	0.9999976644217904	None	0	0	0.6666666666666666	2	0.0	0	0.6666666666666666	0	0	0	3	1	0	0.6666666666666666	2	3	0.26666666666666666	4	0.1	1.0	0	0	0	0	0	0	0	0	0	0	0
1886	None	None	None	None	None	0	0	0.8	4	0.2	1	0.5833333333333334	0	1	0	5	4	0	0.75	3	4	0.4666666666666667	7	0.3076923076923077	0.5	0	0	0	0	0	0	0	0	0	0	0
3938	0.08282129329645409	0.01955105997102353	0.019538275222029947	0.7245764410319078	None	0	0	0.07142857142857142	1	1.0	18	0.26666666666666666	0.8888888888888888	17	16	2	1	0	0.3333333333333333	5	15	1.3333333333333333	20	0.14285714285714285	0.1111111111111111	0.6062059525300645	0.8673308391593895	0.4413827526047408	0.9383543064763687	0.8593098220650832	0.9745525910978886	0.8673836794555345	0.9398314214518257	1.0	0	0.0
3333	0.03452582908051024	0.007530969191391266	0.007530969184375787	0.8832615430962925	None	0	0	0.4	4	0.6923076923076923	9	0.45454545454545453	0.6153846153846154	11	8	3	1	0	0.2727272727272727	11	3	1.0	15	0.14285714285714285	0.15384615384615385	0.8052951533868231	0.9076247812904771	0.7132065842285016	0.9407694545618805	0.5992997690172717	0.9469371965163396	0.7222339492901461	0.9336400051669806	1.0	0	0.0
2770	8.348406339250135e-06	1.0002515829058733e-07	9.656699865954972e-08	0.9999970152089612	None	0	0	0.75	3	0.5	2	0.75	0.25	1	1	4	4	0	0.5	4	2	0.4	6	0.3333333333333333	0.5	1.0	0.5	0.48800634379529084	0.5	0.1	0.5	0.9755372884642514	0.5	1.0	1.0	0.0
1635	None	None	None	None	None	0	0	0.6666666666666666	4	0.16666666666666666	1	1.0	0	0	0	7	3	0	0.5	4	2	0.5333333333333333	8	0.16666666666666666	0.6666666666666666	0	0	0	0	0	0	0	0	0	0	0
4156	0.07867982159349463	0.018062566871602934	0.017669479493529802	0.7127814977256193	None	0	0	0.08333333333333333	1	1.0	16	0.5294117647058824	0.9375	16	15	1	2	0	0.11764705882352941	2	17	1.2	18	0.4	0	0.6062059525300645	0.8615529099101502	0.46774053702891855	0.9446779772576747	0.8593098220650832	0.9744638426255027	0.8048355732913529	0.940990676118331	0.71875	0	0.0
4034	0.04122859699128465	0.004197729819082191	0.0029552677500990225	0.8790090984577547	None	0	0	0.14285714285714285	2	0.8888888888888888	16	0.20202020202020202	0.6111111111111112	13	11	6	2	0	0.8181818181818182	9	11	1.3333333333333333	20	0.14285714285714285	0.1111111111111111	0.5544049735295643	0.939994634867381	0.5531378476302292	0.8325409515742977	0.5154338795715818	0.9458434292951907	0.8673836794555345	0.9172174411228736	0.5384615384615384	0	0.0
2366	None	None	None	None	None	0.5	1	0.6666666666666666	4	0.2857142857142857	2	0.5625	0	3	0	5	3	0	1.0	4	4	0.6	9	0.2727272727272727	0.3333333333333333	0	0	0	0	0	0	0	0	0	0	0
173	None	None	None	None	None	0	0	0.5714285714285714	4	0.25	2	0.625	0.125	1	1	8	2	0	1.0	4	4	0.6666666666666666	10	0.1	0	0.47976293716625706	0.5	0.5502654971276586	0.5	0.21194172547583207	0.5	0.8111349571546146	0.5	1.0	1.0	0.0
5028	0.09761897477674014	0.020770760546854696	0.011777896985057478	0.6490672245204048	None	0	0	0.06666666666666667	1	1.0	20	0.20952380952380953	0.9	19	18	2	1	0	0.4666666666666667	7	15	1.4666666666666666	22	0.14285714285714285	0.1	0.8164749682835669	0.8677886496834936	0.5531378476302292	0.8094368776391865	0.5058906356826129	0.9509849164588171	0.8647282658994281	0.8906850070871395	1.0	0	0.0
3769	0.08090040406633253	0.014558977635109664	0.014221141672808149	0.6464105201292901	None	0	0	0.07142857142857142	1	1.0	18	0.5263157894736842	0.9444444444444444	18	17	1	1	0	0.10526315789473684	2	19	1.3333333333333333	20	0.2	0	0.6062059525300645	0.8571768201467047	0.500364969695886	0.9395503705374039	0.8499208833793535	0.9731116382712679	0.8455409788533234	0.9375055175540706	1.0	0	0.0
7536	0.11158649417570035	0.056967279130779265	0.0564127762665766	0.7177765855372447	None	0	0	0.05	1	1.0	28	0.1388888888888889	0.9285714285714286	27	26	2	2	0	0.6666666666666666	12	18	2.0	30	0.2857142857142857	0.07142857142857142	0.8052951533868231	0.9230769088736422	0.5992443530274593	0.8554692105595615	0.5154338795715818	0.9285882913280659	0.8647282658994281	0.9068773020072877	0.5185185185185185	0	0.0
7317	0.09637835645177881	0.04937930833463337	0.04652750115760401	0.73113639789845	None	0	0	0.05263157894736842	1	1.0	26	0.15555555555555556	0.9230769230769231	25	24	2	1	0	0.5555555555555556	10	18	1.8666666666666667	28	0.14285714285714285	0.07692307692307693	0.8164749682835669	0.9176838846366131	0.5992443530274593	0.8597527153105721	0.5154338795715818	0.9203978053320777	0.8647282658994281	0.902392567749946	1.0	0	0.0
1353	None	None	None	None	None	0.5	1	0.6666666666666666	4	0.3333333333333333	2	0.5333333333333333	0.16666666666666666	2	1	5	2	0	0.6	5	3	0.5333333333333333	8	0.15384615384615385	0.6666666666666666	0.7825710095087354	0.8024396185292452	0.9556884308429453	0.5303870345679493	0.5654550780866531	0.5118012605580894	0.8470939806931977	0.6279677085887069	0.75	1.0	0.0
6884	0.07170244193202557	0.019445629156121424	0.019370944847730887	0.761519671997423	None	0	0	0.0625	1	1.0	22	0.17142857142857143	0.9090909090909091	21	20	2	2	0	0.7142857142857143	10	14	1.6	24	0.2857142857142857	0.09090909090909091	0.8164749682835669	0.9296854337221115	0.622186927641774	0.8574145693272021	0.5154338795715818	0.8537784513651886	0.8627865517367272	0.8856237529550138	0.5238095238095238	0	0.0
76	None	None	None	None	None	0	0	1.0	1	0	0	1.0	0	1	0	0	0	0	0.5	2	1	0.13333333333333333	2	0.0	0	0	0	0	0	0	0	0	0	0	0	0
3069	0.0918413807477716	0.01693976210070004	-0.01582676408901199	0.6668541705086519	None	0	0	0.06666666666666667	1	1.0	20	0.38596491228070173	0.6	13	12	8	4	0	0.15789473684210525	19	3	1.4666666666666666	22	0.21052631578947367	0.1	0.3367826705133197	0.9474386270345604	0.6355565499983553	0.8544236660087738	0.5154338795715818	0.8016546136340649	0.8382701664446567	0.8828180992061687	0.07692307692307693	0	0.0
219	None	None	None	None	None	0	0	0.4	2	0.8	4	1.0	0.8	6	4	0	2	0	0.14285714285714285	1	7	0.4666666666666667	7	1.0	0.3333333333333333	0.5776893497012325	0.8874484393103372	0.14261058373151608	0.586753639856258	0.8903665477138158	0.574332727774879	0.9620723940625298	0.711979405668269	0.5833333333333333	0	0.0
4691	0.11514753048664582	0.04052898550341459	0.038557907068213354	0.7892057957127985	None	0	0	0.16666666666666666	3	0.84	21	0.17647058823529413	0.64	19	16	7	1	0	0.5294117647058824	9	17	1.8	27	0.06666666666666667	0.08	0.5544049735295643	0.936782374425087	0.5531378476302292	0.8390464065510314	0.5154338795715818	0.945980658398776	0.8627865517367272	0.9170785419525992	1.0	0	0.0
563	None	None	None	None	None	0	0	0.6666666666666666	2	0.5	1	0.6666666666666666	0.5	2	1	1	1	0	0.6666666666666666	2	3	0.26666666666666666	4	0.2	0	0.5315849735691229	0.8742698020730892	0.6180293671151345	0.9654756252842199	0.4206875692774424	0.820556244172228	0.7159447572573637	0.9058037416762109	1.0	0.5	0.0
5768	0.08833518418566325	0.0193847738836391	0.017161874793482707	0.6452861679889097	None	0	0	0.1	2	0.9629629629629629	26	0.16111111111111112	0.8888888888888888	26	24	2	0	0	0.5555555555555556	10	18	1.9333333333333333	29	0.0	0.07692307692307693	0.8164749682835669	0.9165194021635502	0.5614905003478153	0.8189798377452087	0.5154338795715818	0.9104740298267807	0.8642328567099442	0.8884447244957103	0	0	0.0
7508	0.10675749178448464	0.05270396204136224	0.05195096950781517	0.7155437536901503	None	0	0	0.05	1	1.0	28	0.1388888888888889	0.9285714285714286	27	26	2	1	0	0.6666666666666666	12	18	2.0	30	0.14285714285714285	0.07142857142857142	0.8052951533868231	0.9230769088736422	0.5992443530274593	0.8554692105595615	0.5154338795715818	0.9285882913280659	0.8647282658994281	0.9068773020072877	1.0	0	0.0
6336	0.10372715973931172	0.04881918312024636	0.0474383713066624	0.7294876517210376	None	0	0	0.05263157894736842	1	1.0	26	0.15555555555555556	0.9230769230769231	25	24	2	1	0	0.5555555555555556	10	18	1.8666666666666667	28	0.14285714285714285	0.07692307692307693	0.8164749682835669	0.9176838846366131	0.5992443530274593	0.8597527153105721	0.5154338795715818	0.9267234855469999	0.8647282658994281	0.9049932542643422	1.0	0	0.0
5248	0.09648038828513135	0.048047109864765354	0.04423692632621426	0.7292191419199572	None	0	0	0.05263157894736842	1	1.0	26	0.15555555555555556	0.9230769230769231	25	24	2	1	0	0.5555555555555556	10	18	1.8666666666666667	28	0.14285714285714285	0.07692307692307693	0.8164749682835669	0.9176838846366131	0.5992443530274593	0.8597527153105721	0.5154338795715818	0.929995064218133	0.8647282658994281	0.9063939550826488	1.0	0	0.0
2558	0.0003241287086049466	3.7684225791323085e-05	3.766068270720913e-05	0.9985208568142132	None	0	0	0.75	3	0.3333333333333333	1	0.5555555555555556	0.3333333333333333	2	1	2	1	0	1.0	3	3	0.3333333333333333	5	0.14285714285714285	1.0	0.22665694051308466	0.5314818883362271	0.46641296246184305	0.86992552423502	0.29773698821560585	0.8784005106669612	0.7847828423507699	0.7915985679669123	1.0	0	0.0
2736	0.01269628110015609	0.002348422901873241	0.0008690665578545231	0.9572161089445975	None	0	0	0.125	1	1.0	9	0.6111111111111112	0.7777777777777778	8	7	2	1	0	0.2222222222222222	2	9	0.7333333333333333	11	0.14285714285714285	0	0.7057505529584438	0.8800216365877451	0.26876598409419794	0.7707496808645449	0.5679372269212712	0.9793651562453634	0.9568165024411868	0.9133336760142602	1.0	0	0.0
6921	0.10713382107051389	0.0513062821646046	0.05017301322097156	0.7265721357798428	None	0	0	0.05263157894736842	1	1.0	26	0.15555555555555556	0.9230769230769231	25	24	2	1	0	0.5555555555555556	10	18	1.8666666666666667	28	0.14285714285714285	0.07692307692307693	0.8164749682835669	0.9176838846366131	0.5992443530274593	0.8634859882204103	0.5154338795715818	0.9267234855469999	0.8647282658994281	0.9058868979022603	1.0	0.24	0.0
5361	0.10104968995901253	0.04862297110745056	0.04343343073417091	0.7340776771725378	None	0	0	0.05263157894736842	1	1.0	26	0.15555555555555556	0.9230769230769231	25	24	2	1	0	0.5555555555555556	10	18	1.8666666666666667	28	0.14285714285714285	0.07692307692307693	0.8164749682835669	0.9176838846366131	0.5992443530274593	0.8597527153105721	0.5154338795715818	0.929995064218133	0.8647282658994281	0.9063939550826488	1.0	0	0.0
2674	0.0013966384662338512	9.093303267489906e-05	2.6483267914537094e-06	0.997714545432107	None	1.0	1	0.75	3	0.0	0	0.5555555555555556	0	2	0	2	1	0	1.0	3	3	0.3333333333333333	5	0.16666666666666666	1.0	0	0	0	0	0	0	0	0	0	0	0
1600	None	None	None	None	None	0	0	0.8333333333333334	5	0.0	0	0.8	0	3	0	4	1	0	0.4	5	2	0.5333333333333333	8	0.1111111111111111	1.0	0	0	0	0	0	0	0	0	0	0	0
1896	None	None	None	None	None	0	0	0.8	4	0.2	1	0.5833333333333334	0	1	0	5	1	0	0.75	4	3	0.4666666666666667	7	0.07692307692307693	0.6666666666666666	0	0	0	0	0	0	0	0	0	0	0
874	None	None	None	None	None	0.3333333333333333	1	0.375	3	0.6666666666666666	6	0.34375	0.6666666666666666	8	6	2	2	0	0.5	4	8	0.7333333333333333	11	0.3333333333333333	0.6666666666666666	0.38132324046503824	0.9029639006346287	0.6205211931741966	0.8949386829727924	0.7591946007168365	0.9487382348958574	0.9094953864002437	0.9191112768858407	0.5625	0.25	0.0
7117	0.10682764609099654	0.05071890846227513	0.04881578162886308	0.7280379463783515	None	0	0	0.05263157894736842	1	1.0	26	0.15555555555555556	0.9230769230769231	25	24	2	1	0	0.5555555555555556	10	18	1.8666666666666667	28	0.14285714285714285	0.07692307692307693	0.8164749682835669	0.9176838846366131	0.5992443530274593	0.8597527153105721	0.5154338795715818	0.9257046129582651	0.8647282658994281	0.9045651063545871	1.0	0	0.0
1196	None	None	None	None	None	0.25	1	0.4	4	0.7692307692307693	10	0.3125	0.6923076923076923	13	9	1	0	0	0.3333333333333333	12	4	1.0	15	0.0	0.6666666666666666	0.6597656817473615	0.9085289666167279	0.5661626087503946	0.8763065212828538	0.7577912477686081	0.85616698732443	0.7611337290299182	0.8821041732917029	0	0	0.0
292	None	None	None	None	None	0	0	0.6666666666666666	4	0.42857142857142855	3	0.6428571428571429	0.42857142857142855	5	3	3	2	0	0.2857142857142857	7	2	0.6	9	0.25	0.2857142857142857	0.8441603757666781	0.9264749542838163	0.6194768504305407	0.8749430249809776	0.7389914239314408	0.7013948525967615	0.8786167937570999	0.8554125937520248	0.6000000000000001	0.2	0.0
3420	0.0374655560533778	0.004599275113273189	0.004277033529222279	0.9245211680113784	None	0	0	0.3333333333333333	3	0.8181818181818182	9	0.3939393939393939	0.7272727272727273	10	8	2	1	0	0.2727272727272727	11	3	0.8666666666666667	13	0.16666666666666666	0.18181818181818182	0.6062059525300645	0.8511043001973401	0.3153039127606071	0.7321140437035085	0.25322329825633133	0.955887828429405	0.8236570618561454	0.8745193435616221	1.0	0	0.0
1122	None	None	None	None	None	0	0	0.5	2	0.3333333333333333	1	0.5555555555555556	0.3333333333333333	2	1	2	3	0	1.0	3	3	0.3333333333333333	5	0.42857142857142855	0	0.26928000434546046	0.8445920380117016	0.9519466993911889	0.6178737284937136	0.763882152681653	0.9138186603904312	0.9580962108378619	0.819283969062607	0.5	1.0	0.3173231851842324
565	None	None	None	None	None	0.6666666666666666	2	0.75	6	0.4	4	0.4	0.3	8	3	3	0	0	0.8333333333333334	5	6	0.8	12	0.0	0.5714285714285714	0.7863200954289205	0.9524722929349528	0.18198042138996312	0.8647052183433731	0.5235364557413126	0.8867736354067018	0.8816915737924226	0.9091769961326583	0	0	0.0
5036	0.10087825975615518	0.04958355513215807	0.04506236243474331	0.7224484599348499	None	0	0	0.05263157894736842	1	1.0	26	0.15555555555555556	0.9230769230769231	25	24	2	1	0	0.5555555555555556	10	18	1.8666666666666667	28	0.14285714285714285	0.07692307692307693	0.8164749682835669	0.9176838846366131	0.5992443530274593	0.8597527153105721	0.5154338795715818	0.9209795316390241	0.8647282658994281	0.9026262176084484	1.0	0	0.0
5573	0.09690176958191446	0.026164037893493874	0.013147579521235554	0.7095018061445864	None	0	0	0.05263157894736842	1	1.0	26	0.15555555555555556	0.9230769230769231	25	24	2	1	0	0.5555555555555556	10	18	1.8666666666666667	28	0.14285714285714285	0.07692307692307693	0.8164749682835669	0.9141159216188807	0.5992443530274593	0.8597527153105721	0.5154338795715818	0.929995064218133	0.8647282658994281	0.9050755143920446	1.0	0	0.0
6077	0.09917267164820852	0.049351580574604405	0.04789819536855555	0.7297283878118082	None	0	0	0.05263157894736842	1	1.0	26	0.15555555555555556	0.9230769230769231	25	24	2	1	0	0.5555555555555556	10	18	1.8666666666666667	28	0.14285714285714285	0.07692307692307693	0.8164749682835669	0.9176838846366131	0.5992443530274593	0.8597527153105721	0.5154338795715818	0.9267234855469999	0.8647282658994281	0.9049932542643422	1.0	0	0.0
525	None	None	None	None	None	0	0	0.2727272727272727	3	0.8571428571428571	12	0.5333333333333333	0.8571428571428571	15	12	0	0	0	0.13333333333333333	15	2	1.0666666666666667	16	0.0	0.14285714285714285	0.3971207106883308	0.9612916278070003	0.40321317703887366	0.9088808407685367	0.4301189031866655	0.8467997323299739	0.7219085377193754	0.9173844474718842	0	0	0.0
5167	0.10034525532082134	0.050080912214337914	0.04580359784560473	0.7329480482038335	None	0	0	0.05263157894736842	1	1.0	26	0.15555555555555556	0.9230769230769231	25	24	2	1	0	0.5555555555555556	10	18	1.8666666666666667	28	0.14285714285714285	0.07692307692307693	0.8164749682835669	0.9176838846366131	0.5992443530274593	0.8597527153105721	0.5154338795715818	0.9293802377736627	0.8647282658994281	0.9061276132233843	1.0	0	0.0
5782	0.10570705874884885	0.013555604416057652	0.010697358452850626	0.6513797921693456	None	0	0	0.05555555555555555	1	1.0	25	0.16666666666666666	0.92	24	23	2	1	0	0.5	9	18	1.8	27	0.14285714285714285	0.08	0.7057505529584438	0.9132153520332332	0.5992443530274593	0.853743018134849	0.5154338795715818	0.9335750850600548	0.8647282658994281	0.9049593553196087	1.0	0	0.0
2792	0.001027193501946797	0.00022762412704499787	1.1961184618312423e-05	0.9872130293109441	None	0.25	1	0.6	6	0.38461538461538464	5	0.6	0.15384615384615385	4	2	10	3	0	1.0	5	5	1.0	15	0.13636363636363635	0.7272727272727273	0.5363606740313449	0.7853150864433653	0.4046861610753236	0.811849732241328	0.17661164912816568	0.9726301693404293	0.8438730368238284	0.8918568826527866	0.75	0.5	0.0
441	None	None	None	None	None	0	0	0.5	2	0.75	3	0.75	0.5	3	2	2	1	0	0.5	2	4	0.4	6	0.14285714285714285	0	0.5902059439873553	0.6924589954526572	0.23073943855132342	0.7662105858003275	0.3419006519987128	0.9269992205014648	0.881797899055403	0.8195625428213623	1.0	0	0.0
5319	0.08770466769204595	0.011714271469903961	0.009116762647427638	0.6382379566027849	None	0	0	0.05555555555555555	1	1.0	24	0.1625	0.9166666666666666	23	22	2	2	0	0.625	10	16	1.7333333333333334	26	0.2857142857142857	0.08333333333333333	0.8164749682835669	0.9243231922664705	0.5992443530274593	0.8687883387713875	0.5154338795715818	0.9121415210756784	0.8647282658994281	0.9041590479529146	0.5217391304347826	0	0.0
1299	None	None	None	None	None	0	0	0.5	2	0.3333333333333333	1	0.8333333333333334	0	1	0	3	3	0	0.6666666666666666	3	2	0.3333333333333333	5	0.3333333333333333	0	0	0	0	0	0	0	0	0	0	0	0
3876	0.05337401876319179	0.009570760028174717	0.00949191860996825	0.9428588417569207	None	0.2	1	0.25	3	0.8	12	0.3269230769230769	0.7333333333333333	14	11	2	1	0	0.3076923076923077	4	13	1.1333333333333333	17	0.2	0.13333333333333333	0.5544049735295643	0.8807650884263525	0.388305628848876	0.7655461216028874	0.25322329825633133	0.9750216305900005	0.8800948419448664	0.9074165987597012	1.0	0	0.0
2698	0.0037584868851914524	0.0006842219668354509	-6.001524091312362e-06	0.982039499006095	None	0	0	0.5	2	0.6666666666666666	2	1.0	0.6666666666666666	4	2	0	0	0	0.2	5	1	0.3333333333333333	5	0.0	0.5	0.6911759363515234	0.8897692087852702	0.2910268666748389	0.8424186980632434	0.8210283362550413	0.8928515953075955	0.927469930169406	0.8767105813832939	0	0	0.0
1071	None	None	None	None	None	0	0	0.2	1	1.0	5	1.0	1.0	6	5	0	3	0	0.14285714285714285	1	7	0.4666666666666667	7	1.0	0	0.33229515931950365	0.9689326343840673	0.6412107930729427	0.9481499661903655	0.6071788941769929	0.858745343259152	0.9277859732536485	0.9380243366184644	0.5	0.5	0.0
6178	0.09789890958691519	0.04941182831993614	0.046790117530186665	0.7325507583491603	None	0	0	0.05263157894736842	1	1.0	26	0.15555555555555556	0.9230769230769231	25	24	2	1	0	0.5555555555555556	10	18	1.8666666666666667	28	0.14285714285714285	0.07692307692307693	0.8164749682835669	0.9176838846366131	0.5992443530274593	0.8597527153105721	0.5154338795715818	0.9267234855469999	0.8647282658994281	0.9049932542643422	1.0	0	0.0
366	None	None	None	None	None	0.5	1	0.6666666666666666	4	0.3333333333333333	2	0.5333333333333333	0.16666666666666666	4	1	3	0	0	0.6	5	3	0.5333333333333333	8	0.0	0.6666666666666666	0.42962038875453407	0.8135796135295775	0.5265965891659884	0.6921303068212299	0.3849300558389493	0.9679599203132785	0.8737841551873256	0.869579593374651	0	0	0.0
2443	None	None	None	None	None	0	0	0.4	2	0.6	3	0.5833333333333334	0.4	4	2	2	1	0	0.75	4	3	0.4666666666666667	7	0.16666666666666666	0.4	0.44728861117072494	0.7734338779785843	0.3173806284245263	0.8941138060359678	0.42626153363680147	0.9457743458504644	0.8458985425934893	0.8882881910437713	1.0	0	0.0
1271	None	None	None	None	None	0	0	0.5	3	0.5	3	0.8	0	0	0	7	1	0	0.4	5	2	0.5333333333333333	8	0.05555555555555555	1.0	0	0	0	0	0	0	0	0	0	0	0
6583	0.10081040215671558	0.048853225449088454	0.04732481876557712	0.7351705999908615	None	0	0	0.05263157894736842	1	1.0	26	0.15555555555555556	0.9230769230769231	25	24	2	1	0	0.5555555555555556	10	18	1.8666666666666667	28	0.14285714285714285	0.07692307692307693	0.8164749682835669	0.9176838846366131	0.5992443530274593	0.8597527153105721	0.5154338795715818	0.9267234855469999	0.8647282658994281	0.9049932542643422	1.0	0	0.0
7267	0.08932699673243862	0.025573689841671802	0.023110132382110554	0.658570734430899	None	0	0	0.05555555555555555	1	1.0	25	0.5294117647058824	0.8	21	20	5	3	0	0.17647058823529413	3	17	1.8	27	0.23076923076923078	0.64	0.8052951533868231	0.9157138548432572	0.5992443530274593	0.8623843977164055	0.5154338795715818	0.9335173101445225	0.8647282658994281	0.9078432144794949	0.047619047619047616	0	0.0
681	None	None	None	None	None	1.0	1	1.0	4	0.25	1	0.5	0	3	0	2	0	0	0.75	4	3	0.4	6	0.0	1.0	0	0	0	0	0	0	0	0	0	0	0
3867	0.04846957696208831	0.011522609878737327	0.011515008231706125	0.9371663952615759	None	0	0	0.1	1	1.0	13	0.3	0.8461538461538461	12	11	2	2	0	0.5	5	10	1.0	15	0.2857142857142857	0.15384615384615385	0.7336524458219502	0.8677732546670293	0.4078344412282465	0.9485141875343708	0.5562665601607073	0.9758665131739823	0.8503931827648457	0.9443584742725506	0.6666666666666667	0	0.0
6144	0.08956601849333456	0.03293663146018771	0.026493170198255644	0.6710690509782085	None	0	0	0.05263157894736842	1	1.0	26	0.15555555555555556	0.9230769230769231	25	24	2	1	0	0.5555555555555556	10	18	1.8666666666666667	28	0.14285714285714285	0.07692307692307693	0.8164749682835669	0.9176838846366131	0.5992443530274593	0.8782997560026676	0.5154338795715818	0.9267234855469999	0.8647282658994281	0.9095683665779072	1.0	0	0.0
6783	0.09952969534868979	0.029682028934861823	0.024922999546364753	0.6906635463995676	None	0	0	0.0625	1	1.0	22	0.20168067226890757	0.9090909090909091	21	20	2	1	0	0.4117647058823529	7	17	1.6	24	0.14285714285714285	0.09090909090909091	0.8164749682835669	0.9155208112920995	0.5531378476302292	0.8547779268473632	0.5058906356826129	0.9409336312044858	0.8647282658994281	0.9095312983171923	1.0	0.19047619047619047	0.0
6928	0.09575736240609475	0.046318724618918825	0.018601356749704555	0.7414256195412724	None	0	0	0.05555555555555555	1	1.0	25	0.15	0.96	25	24	1	1	0	0.5555555555555556	18	10	1.8	27	0.2	0	0.8164749682835669	0.9176838846366131	0.5992443530274593	0.8597527153105721	0.5154338795715818	0.9257046129582651	0.8647282658994281	0.9045651063545871	1.0	0	0.0
7012	0.12271038244839994	0.010353148215436389	0.010178997807780973	0.7567735211990754	None	0	0	0.041666666666666664	1	1.0	33	0.11666666666666667	0.9393939393939394	32	31	2	1	0	0.75	15	20	2.3333333333333335	35	0.14285714285714285	0.06060606060606061	0.8164749682835669	0.9230989333775855	0.6960079746642063	0.8499236624138774	0.5154338795715818	0.8930976222665913	0.8627865517367272	0.8922564430428286	1.0	0	0.0
1219	None	None	None	None	None	0	0	0.5	2	0.3333333333333333	1	0.625	0.3333333333333333	2	1	2	1	0	0.5	2	4	0.3333333333333333	5	0.14285714285714285	0.6666666666666666	0.43160051854213066	0.9649738198600993	0.6591482540557637	0.8701274508858152	0.5174189228065268	0.5594986313949258	0.900624506130566	0.8604548505160134	1.0	0.5	0.0
6596	0.09682508718419959	0.03754616666685371	0.03438953511874383	0.6984278381496307	None	0	0	0.05263157894736842	1	1.0	26	0.15555555555555556	0.9230769230769231	25	24	2	1	0	0.5555555555555556	10	18	1.8666666666666667	28	0.14285714285714285	0.07692307692307693	0.8164749682835669	0.9176838846366131	0.5992443530274593	0.8655705303441038	0.5154338795715818	0.9267234855469999	0.8647282658994281	0.9063914978284915	1.0	0.24	0.0
5733	0.08836296608731205	0.012326657656204634	0.004255687737850726	0.6341383815038268	None	0	0	0.05555555555555555	1	1.0	24	0.5416666666666666	0.9166666666666666	23	22	2	1	0	0.08333333333333333	2	24	1.7333333333333334	26	0.14285714285714285	0	0.8164749682835669	0.9213091578043063	0.5992443530274593	0.8534325033066654	0.5154338795715818	0.9207726594772652	0.8647282658994281	0.9024704317893687	1.0	0	0.0
2288	None	None	None	None	None	0	0	0.5	3	0.7142857142857143	5	0.6428571428571429	0.5714285714285714	5	4	3	1	0	0.2857142857142857	2	7	0.6	9	0.1111111111111111	0.2857142857142857	0.5544049735295643	0.8937368151929717	0.46893964224955587	0.8899144092875175	0.5058906356826129	0.9692679875330763	0.8051212935349333	0.9280333787671368	1.0	0	0.0
4149	0.07793203269984326	0.017642683685920466	0.005637589513206951	0.8321203508819065	None	0	0	0.0625	1	1.0	21	0.19166666666666668	0.6666666666666666	15	14	7	2	0	0.5333333333333333	8	15	1.5333333333333334	23	0.11764705882352941	0.09523809523809523	0.5544049735295643	0.9359128230468318	0.5531378476302292	0.8861602433617958	0.5154338795715818	0.9445655981803193	0.8800948419448664	0.9257364681441387	0.5333333333333333	0	0.0
756	None	None	None	None	None	0	0	1.0	1	0	0	1.0	0	1	0	0	1	0	0.5	1	2	0.13333333333333333	2	0.3333333333333333	0	0	0	0	0	0	0	0	0	0	0	0
1611	None	None	None	None	None	0.5	1	0.8333333333333334	5	0.14285714285714285	1	0.75	0.14285714285714285	2	1	6	0	0	0.75	4	3	0.6	9	0.0	0.4	0.7618335136394718	0.9154184297284832	0.2771501705622602	0.8546443234245246	0.3664100684665182	0.934874778031366	0.9233477261380874	0.9065671763305112	0	0	0.0
6937	0.10610673376870447	0.05297387609465808	0.05220234364905496	0.7247602498885624	None	0	0	0.05263157894736842	1	1.0	26	0.15555555555555556	0.9230769230769231	25	24	2	1	0	0.5555555555555556	10	18	1.8666666666666667	28	0.14285714285714285	0.07692307692307693	0.8164749682835669	0.9176838846366131	0.5992443530274593	0.8597527153105721	0.5154338795715818	0.9257046129582651	0.8647282658994281	0.9045651063545871	1.0	0	0.0
7392	0.08429463796127497	0.02194692049908178	0.021052315671500177	0.867242153605507	None	0	0	0.0625	1	1.0	22	0.17142857142857143	0.9090909090909091	21	20	2	2	0	0.7142857142857143	10	14	1.6	24	0.2857142857142857	0.09090909090909091	0.8164749682835669	0.9296854337221115	0.5992443530274593	0.8612890141945191	0.5154338795715818	0.8593638436497235	0.8647282658994281	0.8882153922225864	0.5238095238095238	0	0.0
1818	None	None	None	None	None	0	0	0.5	1	1.0	1	1.0	1.0	1	1	1	1	0	0.3333333333333333	3	1	0.2	3	0.16666666666666666	0	1.0	0.5	0.5836249714872819	0.5	0.6735594953363409	0.5	0.8567943026004087	0.5	1.0	0	0.0
5227	0.09824418106779784	0.04913200454537604	0.045359716022010596	0.7291403442333144	None	0	0	0.05263157894736842	1	1.0	26	0.15555555555555556	0.9230769230769231	25	24	2	1	0	0.5555555555555556	10	18	1.8666666666666667	28	0.14285714285714285	0.07692307692307693	0.8164749682835669	0.9176838846366131	0.5992443530274593	0.8597527153105721	0.5154338795715818	0.929995064218133	0.8647282658994281	0.9063939550826488	1.0	0.24	0.0
5004	0.10051812055160687	0.04945464677263591	0.04492025481008505	0.7340544637400044	None	0	0	0.05263157894736842	1	1.0	26	0.15555555555555556	0.9230769230769231	25	24	2	1	0	0.5555555555555556	10	18	1.8666666666666667	28	0.14285714285714285	0.07692307692307693	0.8164749682835669	0.9176838846366131	0.5992443530274593	0.8597527153105721	0.5154338795715818	0.929995064218133	0.8647282658994281	0.9063939550826488	1.0	0	0.0
5536	0.0996074822440656	0.04968774506183565	0.04494447834925672	0.7324754984695435	None	0	0	0.05263157894736842	1	1.0	26	0.15555555555555556	0.9230769230769231	25	24	2	1	0	0.5555555555555556	10	18	1.8666666666666667	28	0.14285714285714285	0.07692307692307693	0.8164749682835669	0.9176838846366131	0.5992443530274593	0.8597527153105721	0.5154338795715818	0.929995064218133	0.8647282658994281	0.9063939550826488	1.0	0	0.0
370	None	None	None	None	None	0	0	1.0	1	0	0	1.0	0	1	0	0	3	0	0.5	1	2	0.13333333333333333	2	1.0	0	0	0	0	0	0	0	0	0	0	0	0
6587	0.105854277750538	0.008759896177108782	0.008639207610421562	0.6512783719153297	None	0	0	0.05555555555555555	1	1.0	24	0.1625	0.9166666666666666	23	22	2	1	0	0.625	10	16	1.7333333333333334	26	0.14285714285714285	0.08333333333333333	0.6062059525300645	0.9122383866826398	0.5992443530274593	0.8453613813526	0.5154338795715818	0.9310831640938595	0.8647282658994281	0.9015410780926653	1.0	0	0.0
7258	0.10339795939891765	0.05053838973325896	0.049786337285732125	0.7296737114392381	None	0	0	0.05263157894736842	1	1.0	26	0.15555555555555556	0.9230769230769231	25	24	2	1	0	0.5555555555555556	10	18	1.8666666666666667	28	0.14285714285714285	0.07692307692307693	0.8164749682835669	0.9176838846366131	0.5992443530274593	0.8597527153105721	0.5154338795715818	0.9257046129582651	0.8647282658994281	0.9045651063545871	1.0	0	0.0
4055	0.11600755515367275	0.039092018282804085	0.03818725725102533	0.7795050162855326	None	0	0	0.16666666666666666	3	0.84	21	0.17647058823529413	0.64	19	16	7	1	0	0.5294117647058824	9	17	1.8	27	0.06666666666666667	0.08	0.5544049735295643	0.936782374425087	0.5531378476302292	0.8390464065510314	0.5154338795715818	0.945980658398776	0.8627865517367272	0.9170785419525992	1.0	0	0.0
4370	0.10917416359906358	0.03906064084965468	0.038279594079645325	0.7784587996531258	None	0	0	0.16666666666666666	3	0.84	21	0.17647058823529413	0.64	19	16	7	1	0	0.5294117647058824	9	17	1.8	27	0.06666666666666667	0.08	0.5544049735295643	0.936782374425087	0.5531378476302292	0.8390464065510314	0.5154338795715818	0.945980658398776	0.8627865517367272	0.9170785419525992	1.0	0	0.0
3095	0.08337060666391896	0.00403862152779012	0.0040240666665352	0.5819746202831996	None	0	0	0.058823529411764705	1	1.0	23	0.3787878787878788	0.6521739130434783	16	15	8	1	0	0.13636363636363635	22	3	1.6666666666666667	25	0.05263157894736842	0.08695652173913043	0.3367826705133197	0.9445218537379748	0.6245729111472178	0.9368059871605688	0.5154338795715818	0.7792232119852791	0.8509436383312313	0.9058542135711862	1.0	0	0.0
2849	0.002250873710421294	0.0002929938248479221	0.00019549226333990784	0.9787747234819381	None	0	0	0.6666666666666666	4	0.16666666666666666	1	0.6666666666666666	0.16666666666666666	4	1	3	2	0	0.75	4	3	0.5333333333333333	8	0.2857142857142857	0.3333333333333333	0.8732549818121809	0.8820359938626819	0.7710410237675884	0.9470875622499872	0.5562665601607073	0.9573099880641528	0.6700701540367254	0.9351677588134995	0.75	0.25	0.0
1771	None	None	None	None	None	0	0	0.5	3	0.3333333333333333	2	0.5333333333333333	0.16666666666666666	3	1	4	1	0	0.6	3	5	0.5333333333333333	8	0.1	0	0.38925959971753504	0.6555706438217351	0.37161517373157926	0.7394842139101037	0.48394833568905715	0.6161072627818732	0.7117193823070077	0.6726044061445956	1.0	0	0.0
1413	None	None	None	None	None	0	0	0.75	3	0.3333333333333333	1	0.5555555555555556	0.3333333333333333	3	1	1	1	0	1.0	3	3	0.3333333333333333	5	0.25	1.0	0.9064110794127597	0.5667831791577914	1.0	0.9550142214440303	0.757775414784039	0.8096698317446003	0.8544666533738104	0.8307091543520468	1.0	0.3333333333333333	0.0
6952	0.08274011126629373	0.029856646662207137	0.029855427873670258	0.7121454994292591	None	0	0	0.05263157894736842	1	1.0	26	0.15555555555555556	0.9230769230769231	25	24	2	1	0	0.5555555555555556	10	18	1.8666666666666667	28	0.14285714285714285	0.07692307692307693	0.8164749682835669	0.9176838846366131	0.6960079746642063	0.8681490648685919	0.5154338795715818	0.9296799613928747	0.8647282658994281	0.9082612367232472	1.0	0	0.0
7124	0.11166874933921563	0.02413540063907021	0.022145988081851285	0.6800416643890872	None	0	0	0.0625	1	1.0	22	0.20168067226890757	0.9090909090909091	21	20	2	1	0	0.4117647058823529	7	17	1.6	24	0.14285714285714285	0.09090909090909091	0.8164749682835669	0.9155208112920995	0.5531378476302292	0.8351360978206476	0.5058906356826129	0.940017203710385	0.8647282658994281	0.9048602994351468	1.0	0	0.0
4205	0.10490992501358458	0.03826479723299134	0.03545311111045637	0.7777360231987681	None	0	0	0.16666666666666666	3	0.84	21	0.17647058823529413	0.64	19	16	7	1	0	0.5294117647058824	9	17	1.8	27	0.06666666666666667	0.08	0.5544049735295643	0.936782374425087	0.5531378476302292	0.8390464065510314	0.5154338795715818	0.9462980214685112	0.8686471040155537	0.9172362692996225	1.0	0	0.0
3434	0.07347682372603538	0.0041639734847510835	0.00028175077910103726	0.906993427843211	None	0	0	0.15384615384615385	2	0.8823529411764706	15	0.24675324675324675	0.47058823529411764	10	8	8	5	0	0.6363636363636364	7	11	1.2666666666666666	19	0.2777777777777778	0.125	0.5544049735295643	0.9253197029884126	0.5761911003288442	0.8695953734433742	0.5154338795715818	0.9515282701622421	0.8738762194453598	0.9215647201846199	0.1	0	0.0
3318	0.1124326771514407	0.039426571842185676	0.037892359033124004	0.7896757249720241	None	0	0	0.16666666666666666	3	0.84	21	0.17647058823529413	0.64	19	16	7	1	0	0.5294117647058824	9	17	1.8	27	0.06666666666666667	0.08	0.5544049735295643	0.936782374425087	0.5531378476302292	0.8390464065510314	0.5154338795715818	0.945980658398776	0.8627865517367272	0.9170785419525992	1.0	0	0.0
6651	0.10386131668293393	0.04755967421122404	0.04554743802076403	0.7334673508584382	None	0	0	0.05263157894736842	1	1.0	26	0.15555555555555556	0.9230769230769231	25	24	2	1	0	0.5555555555555556	10	18	1.8666666666666667	28	0.14285714285714285	0.07692307692307693	0.8164749682835669	0.9176838846366131	0.5992443530274593	0.8597527153105721	0.5154338795715818	0.9267234855469999	0.8647282658994281	0.9049932542643422	1.0	0	0.0
1226	None	None	None	None	None	0	0	1.0	2	0.0	0	1.0	0	1	0	1	2	0	0.3333333333333333	3	1	0.2	3	0.4	1.0	0	0	0	0	0	0	0	0	0	0	0
5600	0.10155547884451609	0.04836816912318998	0.043351931213134846	0.7285354679848057	None	0	0	0.05263157894736842	1	1.0	26	0.15555555555555556	0.9230769230769231	25	24	2	1	0	0.5555555555555556	10	18	1.8666666666666667	28	0.14285714285714285	0.07692307692307693	0.8164749682835669	0.9176838846366131	0.5992443530274593	0.8597527153105721	0.5154338795715818	0.929995064218133	0.8647282658994281	0.9063939550826488	1.0	0	0.0
468	None	None	None	None	None	0.125	1	0.16666666666666666	3	0.88	22	0.36	0.8	22	20	4	1	0	0.12	25	3	1.8	27	0.1	1.0	0.3971207106883308	0.9605454990261648	0.40321317703887366	0.9268771070579978	0.49693955215181457	0.8591420140689664	0.7970396132187219	0.9250762279291037	1.0	0.13636363636363635	0.0
1707	None	None	None	None	None	0	0	0.75	3	0.3333333333333333	1	0.5555555555555556	0.3333333333333333	2	1	2	1	0	1.0	3	3	0.3333333333333333	5	0.14285714285714285	1.0	0.9094949051449366	0.6756386018022877	0.5635070764455993	0.92467481117079	0.70315066272873	0.6521876314956113	0.8622487182865602	0.7841526428938894	1.0	0.5	0.0
3667	0.04881842922819179	0.012308592497455025	0.012242364069376623	0.9364962394863763	None	0	0	0.1	1	1.0	13	0.3	0.8461538461538461	12	11	2	3	0	0.5	5	10	1.0	15	0.42857142857142855	0.15384615384615385	0.7336524458219502	0.8677732546670293	0.4078344412282465	0.9485141875343708	0.5562665601607073	0.9758665131739823	0.8503931827648457	0.9443584742725506	0.5833333333333334	0	0.0
5629	0.09720972793744467	0.04980912363009237	0.047976007016599716	0.7349774601030512	None	0	0	0.05263157894736842	1	1.0	26	0.15555555555555556	0.9230769230769231	25	24	2	1	0	0.5555555555555556	10	18	1.8666666666666667	28	0.14285714285714285	0.07692307692307693	0.8164749682835669	0.9176838846366131	0.5992443530274593	0.8597527153105721	0.5154338795715818	0.9267234855469999	0.8647282658994281	0.9049932542643422	1.0	0	0.0
3385	0.06597363964612346	0.02292496205070723	-0.02026688318775821	0.708052614362823	None	0	0	0.16666666666666666	2	0.9333333333333333	14	0.53125	0.8666666666666667	14	13	2	0	0	0.125	16	2	1.1333333333333333	17	0.0	0.125	0.6710930427444686	0.8818798590305976	0.500364969695886	0.9410444927291457	0.5333941354223828	0.9560090345817699	0.7517353260652118	0.9321238737536943	0	0	0.0
2892	0.0038497611265068234	0.00027576794916573186	-8.204228049700797e-05	0.9947776165268337	None	0	0	0.3333333333333333	2	0.6666666666666666	4	0.5333333333333333	0.3333333333333333	3	2	4	5	0	0.6	5	3	0.5333333333333333	8	0.45454545454545453	0.3333333333333333	0.6062059525300645	0.9545598446561524	0.5329894023628534	0.9440564859301803	0.8071204547643852	0.9733371740600785	0.959715674962998	0.9591465509109425	0.3333333333333333	0.3333333333333333	0.0
1284	None	None	None	None	None	0.5	1	1.0	6	0.0	0	0.75	0	1	0	7	4	0	0.75	4	3	0.6	9	0.23529411764705882	0.8	0	0	0	0	0	0	0	0	0	0	0
2246	None	None	None	None	None	0	0	1.0	1	0	0	1.0	0	1	0	0	3	0	0.5	1	2	0.13333333333333333	2	1.0	0	0	0	0	0	0	0	0	0	0	0	0
2606	0.0006520678813426723	0.0005114604824847673	-6.286581861885944e-06	0.9854870289020885	None	0	0	0.5	1	1.0	1	1.0	1.0	1	1	1	2	0	0.3333333333333333	3	1	0.2	3	0.3333333333333333	0	1.0	0.5	0.6280988641902401	0.5	0.6735594953363409	0.5	0.8397591366327517	0.5	1.0	1.0	0.8954198001036856
2940	9.382945445214895e-09	8.693967172098316e-09	8.69020811990213e-09	0.9999989811103581	None	0	0	0.6666666666666666	2	0.5	1	1.0	0	0	0	3	2	0	0.25	1	4	0.26666666666666666	4	0.2	0.6666666666666666	0	0	0	0	0	0	0	0	0	0	0
1875	None	None	None	None	None	0.3333333333333333	1	0.6666666666666666	6	0.36363636363636365	4	0.6190476190476191	0.18181818181818182	7	2	5	1	0	0.42857142857142855	7	3	0.8666666666666667	13	0.1111111111111111	0.8	0.8593620460136219	0.9267007466359313	0.7977217121516406	0.9305110722688527	0.6404267500988022	0.8341274296792536	0.8527063241784668	0.9045588655949383	1.0	0.2857142857142857	0.0
2780	0.012955457080454055	0.0006072913206508583	-0.000184571520463693	0.9776387332058584	None	0.25	1	0.5	5	0.5833333333333334	7	0.3333333333333333	0.4166666666666667	8	5	5	3	0	0.8571428571428571	6	7	0.9333333333333333	14	0.2727272727272727	0.5	0.5803054630298143	0.9214546956655774	0.4594708419431089	0.9035552675767906	0.7811037999138539	0.959965387891006	0.8644500788607592	0.9324910482182365	0.125	0	0.0
2239	None	None	None	None	None	0	0	0.5	2	0.3333333333333333	1	0.5555555555555556	0.3333333333333333	1	1	3	2	0	1.0	3	3	0.3333333333333333	5	0.2	0	1.0	0.5	0.10327778276534719	0.5	0.4299208005573146	0.5	0.9760032246120778	0.5	1.0	0	0.867854505890186
7252	0.09693351490473302	0.018033749973590845	0.011991765693656226	0.6644760283762761	None	0	0	0.0625	1	1.0	21	0.19166666666666668	0.9047619047619048	20	19	2	1	0	0.5333333333333333	8	15	1.5333333333333334	23	0.14285714285714285	0.09523809523809523	0.6062059525300645	0.9303384728540846	0.5531378476302292	0.858416311050614	0.5257159086195767	0.9374067183263113	0.8738762194453598	0.9142644730472425	1.0	0	0.0
2185	None	None	None	None	None	0	0	0.5	3	0.5714285714285714	4	0.75	0.2857142857142857	5	2	3	2	0	0.75	4	3	0.6	9	0.2857142857142857	0.8571428571428571	0.48418845947388894	0.7481792334102638	0.5329894023628534	0.856287156127625	0.9287221510866726	0.9467034780901141	0.8673836794555345	0.8717971297110587	0.6	0	0.0
4136	0.08105949739767879	0.006221872113948203	0.003347470194787651	0.7373186467927093	None	0	0	0.16666666666666666	3	0.84	21	0.17647058823529413	0.64	19	16	7	3	0	0.5294117647058824	9	17	1.8	27	0.2	0.08	0.5544049735295643	0.936782374425087	0.5531378476302292	0.834534464164634	0.5154338795715818	0.945980658398776	0.8627865517367272	0.9162372014994098	0.10526315789473684	0	0.0
1942	None	None	None	None	None	0.5	1	0.6666666666666666	4	0.5	3	0.5	0.16666666666666666	4	1	3	0	0	1.0	4	4	0.5333333333333333	8	0.0	0.5	0.7661462869709309	0.9297464632906467	0.6065672423936215	0.8987681567923562	0.6720582243114543	0.8998929897225515	0.9058702487281317	0.9105864322716828	0	0	0.0
6955	0.1060308731100677	0.03045235010835093	0.026415890636907857	0.7349515852003112	None	0	0	0.041666666666666664	1	1.0	34	0.1125	0.9411764705882353	33	32	2	1	0	0.8	16	20	2.4	36	0.14285714285714285	0.058823529411764705	0.8164749682835669	0.9210896439632451	0.5992443530274593	0.846369278815266	0.5154338795715818	0.9042195632570947	0.8647282658994281	0.894374131140749	1.0	0	0.0
4902	0.10105619745357217	0.050954107968605264	0.04519717586266488	0.7315714951813834	None	0	0	0.05263157894736842	1	1.0	26	0.15555555555555556	0.9230769230769231	25	24	2	1	0	0.5555555555555556	10	18	1.8666666666666667	28	0.14285714285714285	0.07692307692307693	0.8164749682835669	0.9176838846366131	0.5992443530274593	0.8597527153105721	0.5154338795715818	0.929995064218133	0.8647282658994281	0.9063939550826488	1.0	0	0.0
767	None	None	None	None	None	0	0	0.3333333333333333	1	1.0	2	1.0	1.0	3	2	0	1	0	0.25	4	1	0.26666666666666666	4	0.3333333333333333	0	0.3343678193549198	0.7738631447077108	0.723423085532788	0.9672613043050204	0.9435543649601204	0.948388440005586	0.8614619490438036	0.9247746192405383	1.0	0.3333333333333333	0.0
788	None	None	None	None	None	0	0	0.75	3	0.3333333333333333	1	0.625	0.3333333333333333	3	1	1	3	0	0.5	2	4	0.3333333333333333	5	0.75	0.6666666666666666	0.5544049735295643	0.7946216028971164	0.723423085532788	0.642546238752881	0.9890000682779745	0.8904928420483617	0.8614619490438036	0.7933235483824647	0.6666666666666666	0	0.0
1298	None	None	None	None	None	0	0	0.6666666666666666	2	0.5	1	1.0	0	0	0	3	3	0	1.0	2	2	0.26666666666666666	4	0.3	0	0	0	0	0	0	0	0	0	0	0	0
220	None	None	None	None	None	0	0	0.2857142857142857	4	0.7894736842105263	15	0.3088235294117647	0.7894736842105263	19	15	1	1	0	0.23529411764705882	17	4	1.4	21	0.5	0.5	0.809252986523928	0.8755326400994533	0.5874937139730148	0.911981355943233	0.5834776851689621	0.8798591015753978	0.7922993705694574	0.890252103107103	1.0	0.21052631578947367	0.0
1155	None	None	None	None	None	1.0	1	0.8	4	0.2	1	0.4666666666666667	0.2	5	1	1	0	0	0.6	5	3	0.4666666666666667	7	0.0	1.0	0.7193467308241237	0.8245786742150725	0.7313009078642748	0.7218791787618195	0.1	0.8838241342157503	0.9300076789314367	0.8190926739071247	0	0	0.0
978	None	None	None	None	None	0	0	0.6	3	0.6	3	0.5833333333333334	0.2	3	1	3	3	0	0.3333333333333333	6	2	0.4666666666666667	7	0.375	0.4	0.6080073024884175	0.7720518871263787	0.997128766641962	0.7690383791693891	0.2664224288456742	0.7045132987415939	0.9519009970892419	0.7497417589366213	0.3333333333333333	1.0	0.19604392500891032
2206	None	None	None	None	None	0	0	0.6666666666666666	4	0.2857142857142857	2	0.6	0.14285714285714285	1	1	7	3	0	0.6	5	3	0.6	9	0.16666666666666666	0.8	1.0	0.5	0.5801118726669823	0.5	0.2518652966598758	0.5	0.9552924692858764	0.5	1.0	1.0	0.0
458	None	None	None	None	None	0.3333333333333333	1	0.6666666666666666	6	0.2727272727272727	3	0.7222222222222222	0.18181818181818182	2	2	10	6	0	0.5	6	3	0.8666666666666667	13	0.25	0.5	0.5434123173467792	0.7664714511355741	0.25871751965898443	0.7566659269776338	0.26194121285989885	0.6335950939596285	0.7951829552520783	0.722497412997767	0.5	0	0.475950728803443
4130	0.11384792856126602	0.039983444587288766	0.038224221339212154	0.7745265018562559	None	0	0	0.16666666666666666	3	0.84	21	0.17647058823529413	0.64	19	16	7	1	0	0.5294117647058824	9	17	1.8	27	0.06666666666666667	0.08	0.5544049735295643	0.9367827205567761	0.5531378476302292	0.8390464065510314	0.5154338795715818	0.945980658398776	0.8627865517367272	0.9170786901079816	1.0	0	0.0
4552	0.11686110492147488	0.0406607496053129	0.03953318620884332	0.778996837558229	None	0	0	0.16666666666666666	3	0.84	21	0.17647058823529413	0.64	19	16	7	1	0	0.5294117647058824	9	17	1.8	27	0.06666666666666667	0.08	0.5544049735295643	0.936782374425087	0.5531378476302292	0.8390464065510314	0.5154338795715818	0.945980658398776	0.8627865517367272	0.9170785419525992	1.0	0	0.0
2161	None	None	None	None	None	0	0	0.6666666666666666	2	0.5	1	0.6666666666666666	0.5	2	1	1	2	0	0.6666666666666666	3	2	0.26666666666666666	4	0.4	0	0.8652547913782355	0.7937127632973796	0.5415572057381445	0.5802877773212223	0.3078875292946423	0.8815150929962394	0.912573058109881	0.7731331190571304	0.75	1.0	0.0
1833	None	None	None	None	None	0	0	0.75	3	0.0	0	0.5555555555555556	0	2	0	2	2	0	1.0	3	3	0.3333333333333333	5	0.3333333333333333	1.0	0	0	0	0	0	0	0	0	0	0	0
6680	0.10439361609227907	0.052662448097428864	0.05123229615469384	0.7181347659455207	None	0	0	0.05263157894736842	1	1.0	26	0.15555555555555556	0.9230769230769231	25	24	2	1	0	0.5555555555555556	10	18	1.8666666666666667	28	0.14285714285714285	0.07692307692307693	0.8164749682835669	0.9176838846366131	0.5992443530274593	0.8597527153105721	0.5154338795715818	0.9257046129582651	0.8647282658994281	0.9045651063545871	1.0	0	0.0
7413	0.11259261606854598	0.027304073927195097	0.02711117808206601	0.7228151208035889	None	0	0	0.05	1	1.0	27	0.14646464646464646	0.9259259259259259	26	25	2	1	0	0.6111111111111112	11	18	1.9333333333333333	29	0.14285714285714285	0.07407407407407407	0.8108850608351951	0.9150971084870219	0.5992443530274593	0.8407062493557134	0.5154338795715818	0.9316481654228206	0.8647282658994281	0.9018336920831591	1.0	0	0.0
1620	None	None	None	None	None	0	0	1.0	1	0	0	1.0	0	0	0	1	1	0	0.5	1	2	0.13333333333333333	2	0.16666666666666666	0	0	0	0	0	0	0	0	0	0	0	0
6858	0.10144748338679634	0.019501267376109646	0.018730272487405473	0.7931619053209354	None	0	0	0.15	3	0.8571428571428571	24	0.14354066985645933	0.8571428571428571	27	24	2	2	0	0.5789473684210527	11	19	2.0	30	0.4	0.07142857142857142	0.6062059525300645	0.9276908238821939	0.5992443530274593	0.7920997667601803	0.5154338795715818	0.9227250984431746	0.8627865517367272	0.8931294157917931	0.5185185185185185	0	0.0
6559	0.114937192092494	0.03169479499686692	0.0217512588624078	0.6690842389943641	None	0	0	0.05555555555555555	1	1.0	25	0.16666666666666666	0.92	24	23	2	1	0	0.5	9	18	1.8	27	0.14285714285714285	0.08	0.8108850608351951	0.9172107331275262	0.5992443530274593	0.8640385463938827	0.5154338795715818	0.9320772941204397	0.8647282658994281	0.9081380962572501	1.0	0	0.0
356	None	None	None	None	None	0	0	0.6666666666666666	2	0.5	1	0.6666666666666666	0	2	0	1	0	0	0.6666666666666666	3	2	0.26666666666666666	4	0.0	0	0	0	0	0	0	0	0	0	0	0	0
4428	0.11388112482250023	0.039907927700647085	0.03854295531861617	0.7873827105657618	None	0	0	0.16666666666666666	3	0.84	21	0.17647058823529413	0.64	19	16	7	1	0	0.5294117647058824	9	17	1.8	27	0.06666666666666667	0.08	0.5544049735295643	0.936782374425087	0.5531378476302292	0.8390464065510314	0.5154338795715818	0.945980658398776	0.8627865517367272	0.9170785419525992	1.0	0	0.0
7199	0.10358472449437779	0.05089087301274446	0.05031546583745621	0.7298368709910019	None	0	0	0.05263157894736842	1	1.0	26	0.15555555555555556	0.9230769230769231	25	24	2	1	0	0.5555555555555556	10	18	1.8666666666666667	28	0.14285714285714285	0.07692307692307693	0.8164749682835669	0.9176838846366131	0.5992443530274593	0.8597527153105721	0.5154338795715818	0.9257046129582651	0.8647282658994281	0.9045651063545871	1.0	0	0.0
4833	0.08368509236868768	0.009473824336118354	0.009112538510079843	0.7966690456222904	None	0	0	0.14285714285714285	3	0.8620689655172413	25	0.164021164021164	0.6896551724137931	23	20	7	1	0	0.42857142857142855	9	21	2.066666666666667	31	0.06666666666666667	0.06896551724137931	0.5544049735295643	0.9344623910136627	0.5531378476302292	0.8192286365922524	0.5154338795715818	0.947032026656291	0.8627865517367272	0.9129904560228679	1.0	0	0.0
3161	0.04587491807689122	0.006058754512495714	-0.00010964006309751762	0.988114024372253	None	0	0	0.25	3	0.7333333333333333	11	0.40476190476190477	0.5333333333333333	10	8	6	2	0	0.21428571428571427	3	14	1.1333333333333333	17	0.14285714285714285	0	0.3367826705133197	0.9150102579269052	0.6960079746642063	0.8532996354420638	0.5154338795715818	0.8768341204558866	0.8382701664446567	0.8842495790018179	0.55	0	0.0
7136	0.09640108851548954	0.003547926910547964	-0.0020739564693820906	0.5552706123366055	None	0.14285714285714285	1	0.17647058823529413	3	0.8695652173913043	20	0.3787878787878788	0.8260869565217391	22	19	2	1	0	0.13636363636363635	3	22	1.6666666666666667	25	0.2	0	0.5803054630298143	0.9222238424967093	0.5992443530274593	0.8666551940833971	0.5058906356826129	0.9364649204813139	0.8647282658994281	0.9125406571192741	1.0	0	0.0
2809	0.028710597214444588	0.005117577072772873	0.0031948045246446345	0.931429390511614	None	0.3333333333333333	2	0.42857142857142855	6	0.631578947368421	12	0.3333333333333333	0.42105263157894735	12	8	8	4	0	0.7777777777777778	7	9	1.4	21	0.25	0.11764705882352941	0.7042437488183425	0.9371440084340301	0.6245729111472178	0.8711993630152864	0.6131919371049378	0.8177660202695467	0.8454371494801945	0.8847593895599787	0.20833333333333331	0.08333333333333333	0.0
5008	0.09974732968685034	0.04870562194525506	0.04489933083555748	0.7313117419644626	None	0	0	0.05263157894736842	1	1.0	26	0.15555555555555556	0.9230769230769231	25	24	2	1	0	0.5555555555555556	10	18	1.8666666666666667	28	0.14285714285714285	0.07692307692307693	0.8164749682835669	0.9176838846366131	0.5992443530274593	0.8597527153105721	0.5154338795715818	0.929995064218133	0.8647282658994281	0.9063939550826488	1.0	0	0.0
4665	0.08104463764619908	0.019598076343722147	0.010195919003271228	0.8510604087561932	None	0	0	0.16666666666666666	3	0.84	21	0.17647058823529413	0.64	19	16	7	1	0	0.5294117647058824	9	17	1.8	27	0.06666666666666667	0.08	0.5544049735295643	0.936782374425087	0.5531378476302292	0.8406253526987438	0.5154338795715818	0.945980658398776	0.8627865517367272	0.9173756087531562	1.0	0	0.0
2060	None	None	None	None	None	0	0	0.25	1	1.0	3	0.625	0.3333333333333333	1	1	3	4	0	0.5	4	2	0.3333333333333333	5	0.4	0	1.0	0.5	0.6333120838782154	0.5	0.4760011446971776	0.5	0.8998359544780247	0.5	1.0	1.0	0.0
5288	0.08019458071872493	0.015134223951949594	0.010966380045594668	0.6692161841644704	None	0	0	0.05263157894736842	1	1.0	26	0.15555555555555556	0.9230769230769231	25	24	2	1	0	0.5555555555555556	10	18	1.8666666666666667	28	0.14285714285714285	0.07692307692307693	0.8164749682835669	0.9176838846366131	0.5992443530274593	0.8471126447703324	0.5154338795715818	0.929995064218133	0.8647282658994281	0.9034951339338244	1.0	0	0.0
154	None	None	None	None	None	0.2	1	0.4166666666666667	5	0.6666666666666666	10	0.25757575757575757	0.5333333333333333	13	8	3	3	0	0.5454545454545454	6	11	1.1333333333333333	17	0.6	0.2857142857142857	0.5231301962453437	0.9186921177204377	0.6311733453553682	0.9487484815791154	0.4745103575194346	0.9439099915179792	0.7534696716699486	0.9383158665036392	0.5384615384615384	0.15384615384615385	0.0
6535	0.09665798882593536	0.04822516511926274	0.04619903025689196	0.7339417150624754	None	0	0	0.05263157894736842	1	1.0	26	0.15555555555555556	0.9230769230769231	25	24	2	1	0	0.5555555555555556	10	18	1.8666666666666667	28	0.14285714285714285	0.07692307692307693	0.8164749682835669	0.9176838846366131	0.5992443530274593	0.8597527153105721	0.5154338795715818	0.9267234855469999	0.8647282658994281	0.9049932542643422	1.0	0	0.0
549	None	None	None	None	None	0	0	1.0	1	0	0	1.0	0	1	0	0	3	0	0.5	1	2	0.13333333333333333	2	1.0	0	0	0	0	0	0	0	0	0	0	0	0
3815	0.04974737427875475	0.01618017148669046	0.016057666066291502	0.9372793388062105	None	0	0	0.1	1	1.0	13	0.3	0.8461538461538461	12	11	2	2	0	0.5	5	10	1.0	15	0.2857142857142857	0.15384615384615385	0.7336524458219502	0.8677732546670293	0.4078344412282465	0.9485141875343708	0.5562665601607073	0.9758665131739823	0.8503931827648457	0.9443584742725506	0.7083333333333334	0	0.0
2542	None	None	None	None	None	0	0	0.5	3	0.5	3	0.4444444444444444	0.16666666666666666	4	1	3	4	0	0.5	6	3	0.5333333333333333	8	0.5714285714285714	0.5714285714285714	0.749590585021567	0.7455071232650674	0.4043152472821211	0.8852523738121877	0.5955185592281849	0.8445687570448377	0.8204496514613872	0.832509413436703	0.5	0.25	0.0
6122	0.08769172238727817	0.014606969350103425	0.002779358323250436	0.7795594577954997	None	0	0	0.05263157894736842	1	1.0	26	0.15555555555555556	0.9230769230769231	25	24	2	1	0	0.5555555555555556	10	18	1.8666666666666667	28	0.14285714285714285	0.07692307692307693	0.6062059525300645	0.9249164498770278	0.5992443530274593	0.7857071588215745	0.5154338795715818	0.8937304411779586	0.8627865517367272	0.878672914710685	1.0	0	0.0
2548	None	None	None	None	None	0	0	1.0	4	0.0	0	0.5	0	2	0	3	0	0	0.75	4	3	0.4	6	0.0	0.5	0	0	0	0	0	0	0	0	0	0	0
670	None	None	None	None	None	0	0	0.2	2	0.9166666666666666	11	1.0	0.9166666666666666	12	11	1	0	0	0.07142857142857142	14	1	0.9333333333333333	14	0.0	0.15384615384615385	0.36381338486700987	0.9629543707753252	0.3714035191537353	0.9374809748316756	0.30968347424182924	0.7531975312610066	0.7223937736967251	0.9137604960625956	0	0	0.0
1334	None	None	None	None	None	0.5	1	0.8333333333333334	5	0.16666666666666666	1	0.6666666666666666	0.16666666666666666	2	1	5	1	0	0.75	3	4	0.5333333333333333	8	0.07692307692307693	0.8	0.8990462444943098	0.6703954575365961	0.5488699287161237	0.9684612884110665	0.3535894470884965	0.9266201586178122	0.9662558800015457	0.9023359889924576	1.0	0.5	0.0
2682	0.007934564616887664	0.0010304073364453192	0.0009845110548046734	0.957852985016763	None	0.3333333333333333	1	0.5555555555555556	5	0.5454545454545454	6	0.3611111111111111	0.36363636363636365	6	4	6	2	0	1.0	6	6	0.8666666666666667	13	0.14285714285714285	0.2857142857142857	0.32911031164322335	0.9476123809513232	0.6053308376654297	0.8227592318081115	0.5359979376675718	0.7015178811891245	0.8268014717459357	0.8534168637178722	0.5833333333333334	0	0.0
2108	None	None	None	None	None	0	0	0.6666666666666666	2	0.5	1	0.6666666666666666	0.5	1	1	2	2	0	0.6666666666666666	2	3	0.26666666666666666	4	0.25	0	1.0	0.5	0.3820242500912444	0.5	0.448452679063823	0.5	0.9410274450894618	0.5	1.0	0	0.5050863141261474
6984	0.10216233268113586	0.04630205801494162	0.04601434034204026	0.731642493907579	None	0	0	0.05263157894736842	1	1.0	26	0.15555555555555556	0.9230769230769231	25	24	2	1	0	0.5555555555555556	10	18	1.8666666666666667	28	0.14285714285714285	0.07692307692307693	0.8164749682835669	0.9176838846366131	0.5992443530274593	0.8634859882204103	0.5154338795715818	0.9267234855469999	0.8647282658994281	0.9058868979022603	1.0	0.24	0.0
4828	0.10087322320425397	0.050648424677062084	0.04488121450260449	0.7352865835078893	None	0	0	0.05263157894736842	1	1.0	26	0.15555555555555556	0.9230769230769231	25	24	2	1	0	0.5555555555555556	10	18	1.8666666666666667	28	0.14285714285714285	0.07692307692307693	0.8164749682835669	0.9176838846366131	0.5992443530274593	0.8597527153105721	0.5154338795715818	0.929995064218133	0.8647282658994281	0.9063939550826488	1.0	0	0.0
244	None	None	None	None	None	0	0	1.0	2	0.0	0	0.75	0	2	0	0	0	0	1.0	2	2	0.2	3	0.0	0	0	0	0	0	0	0	0	0	0	0	0
5088	0.10105092839092575	0.044762098683421514	0.042701452958109704	0.7296828041214309	None	0	0	0.05263157894736842	1	1.0	26	0.15555555555555556	0.9230769230769231	25	24	2	1	0	0.5555555555555556	10	18	1.8666666666666667	28	0.14285714285714285	0.07692307692307693	0.8164749682835669	0.9176838846366131	0.5992443530274593	0.8597527153105721	0.5154338795715818	0.929995064218133	0.8647282658994281	0.9063939550826488	1.0	0	0.0
7381	0.07415181618803533	0.011730149602562771	-0.005928047526401907	0.7966803738732262	None	0	0	0.0625	1	1.0	22	0.16666666666666666	0.9090909090909091	21	20	2	2	0	1.0	12	12	1.6	24	0.2857142857142857	0.09090909090909091	0.5544049735295643	0.9179154125493895	0.5563610803351388	0.7666052043877186	0.5154338795715818	0.922747083653769	0.8647282658994281	0.8837011055390803	0.5238095238095238	0	0.0
1257	None	None	None	None	None	0	0	0.6666666666666666	4	0.3333333333333333	2	0.6666666666666666	0.3333333333333333	5	2	2	0	0	0.75	3	4	0.5333333333333333	8	0.0	0.4	0.4665153955326251	0.9568351856397619	0.39537920590310016	0.9638326018183522	0.5726996328790313	0.9220139984812058	0.7222339492901461	0.9502854777115413	0	0	0.0
1653	None	None	None	None	None	0	0	0.5	2	0.6666666666666666	2	0.8333333333333334	0	1	0	3	3	0	0.6666666666666666	2	3	0.3333333333333333	5	0.3333333333333333	0.6666666666666666	0	0	0	0	0	0	0	0	0	0	0
6860	0.103696505565635	0.04943950524589146	0.04737079922468802	0.7342110399909745	None	0	0	0.05263157894736842	1	1.0	26	0.15555555555555556	0.9230769230769231	25	24	2	1	0	0.5555555555555556	10	18	1.8666666666666667	28	0.14285714285714285	0.07692307692307693	0.8164749682835669	0.9176838846366131	0.5992443530274593	0.8597527153105721	0.5154338795715818	0.9267234855469999	0.8647282658994281	0.9049932542643422	1.0	0	0.0
3708	0.07556493023185447	0.010646995120746242	0.009329823607631372	0.6489624665728181	None	0	0	0.07142857142857142	1	1.0	18	0.26666666666666666	0.8888888888888888	17	16	2	1	0	0.3333333333333333	5	15	1.3333333333333333	20	0.14285714285714285	0.1111111111111111	0.6062059525300645	0.8673308391593895	0.500364969695886	0.938789653197779	0.8593098220650832	0.9745525910978886	0.8785459913142764	0.9399735955853353	1.0	0	0.0
2907	0.0012774859547099538	0.0002840696453604505	0.00026889250463988523	0.9965380188047807	None	1.0	1	1.0	4	0.25	1	0.6666666666666666	0	2	0	3	1	0	1.0	3	3	0.4	6	0.125	0.6666666666666666	0	0	0	0	0	0	0	0	0	0	0
324	None	None	None	None	None	0.3333333333333333	1	0.625	5	0.4444444444444444	4	0.4583333333333333	0.4444444444444444	9	4	1	0	0	0.375	3	8	0.7333333333333333	11	0.0	0.6666666666666666	0.5652719566829546	0.9008677152603206	0.3457213527319178	0.9547878184822096	0.6634280649330258	0.9477968353472351	0.852180049271541	0.9381196198357856	0	0	0.0
5946	0.09338075766434328	0.03471626790891025	0.023204020283784828	0.6689626091838224	None	0	0	0.045454545454545456	1	1.0	30	0.14545454545454545	0.9333333333333333	29	28	2	1	0	0.45454545454545453	10	22	2.1333333333333333	32	0.14285714285714285	0.06666666666666667	0.8164749682835669	0.9196577663575084	0.5992443530274593	0.8553798600136836	0.5154338795715818	0.9155039762820583	0.8647282658994281	0.9001869767993146	1.0	0	0.0
3247	0.10683916665652082	0.012329526991326415	0.011486873476559538	0.6701879138983662	None	0	0	0.07142857142857142	1	1.0	18	0.26666666666666666	0.8888888888888888	17	16	2	1	0	0.3333333333333333	5	15	1.3333333333333333	20	0.14285714285714285	0.1111111111111111	0.6062059525300645	0.8620541401451688	0.500364969695886	0.9450082625308167	0.8593098220650832	0.9745525910978886	0.8785459913142764	0.9412514597279453	1.0	0	0.0
5173	0.10209899623524477	0.03980117620633344	0.033500453700949666	0.7528669077368743	None	0	0	0.05263157894736842	1	1.0	26	0.15555555555555556	0.9230769230769231	25	24	2	1	0	0.5555555555555556	10	18	1.8666666666666667	28	0.14285714285714285	0.07692307692307693	0.8164749682835669	0.9176838846366131	0.5992443530274593	0.8597527153105721	0.5154338795715818	0.929995064218133	0.8647282658994281	0.9063939550826488	1.0	0.04	0.0
5314	0.10085915808699414	0.04625473491251152	0.042955495584805485	0.7300602142323122	None	0	0	0.05263157894736842	1	1.0	26	0.15555555555555556	0.9230769230769231	25	24	2	1	0	0.5555555555555556	10	18	1.8666666666666667	28	0.14285714285714285	0.07692307692307693	0.8164749682835669	0.9176838846366131	0.5992443530274593	0.8597527153105721	0.5154338795715818	0.9293802377736627	0.8647282658994281	0.9061276132233843	1.0	0	0.0
5816	0.08245776358038397	0.026285352286218255	0.009438268662653808	0.716209232808718	None	0	0	0.05263157894736842	1	1.0	26	0.15555555555555556	0.9230769230769231	25	24	2	1	0	0.5555555555555556	10	18	1.8666666666666667	28	0.14285714285714285	0.07692307692307693	0.8164749682835669	0.9187118319539657	0.5992443530274593	0.8561763921791945	0.5154338795715818	0.9272310473924965	0.8647282658994281	0.9047589992572868	1.0	0.24	0.0
4671	0.11642870715610674	0.03975810002149363	0.03826744136750305	0.785501390684028	None	0	0	0.16666666666666666	3	0.84	21	0.17647058823529413	0.64	19	16	7	1	0	0.5294117647058824	9	17	1.8	27	0.06666666666666667	0.08	0.5544049735295643	0.936782374425087	0.5531378476302292	0.8390464065510314	0.5154338795715818	0.945980658398776	0.8627865517367272	0.9170785419525992	1.0	0	0.0
2727	0.0502974271910296	0.004571176322569029	0.004569358635815438	0.6791130528114713	None	0	0	0.25	2	0.9	9	0.5454545454545454	0.8	9	8	2	0	0	0.18181818181818182	11	2	0.8	12	0.0	0.18181818181818182	0.7359801329588727	0.8854556192122838	0.500364969695886	0.9488954255980414	0.6160478437495446	0.9338890502074477	0.7222339492901461	0.9267764940641151	0	0	0.0
4935	0.08724995664088152	0.009018612224505188	0.008675134299705222	0.8466755181530379	None	0	0	0.16666666666666666	3	0.84	21	0.17647058823529413	0.64	19	16	7	1	0	0.5294117647058824	9	17	1.8	27	0.06666666666666667	0.08	0.5544049735295643	0.9383989268458878	0.5531378476302292	0.8390464065510314	0.5154338795715818	0.945980658398776	0.8627865517367272	0.9177761859413436	1.0	0	0.0
3264	0.05267362277878084	0.012357782182904472	-0.006531757152716674	0.7126296539277073	None	0	0	0.1	1	1.0	12	0.5384615384615384	0.9166666666666666	12	11	1	1	0	0.15384615384615385	13	2	0.9333333333333333	14	0.2	0	0.7579458613278274	0.8418848749197978	0.500364969695886	0.9345098928036633	0.8593098220650832	0.971211281335324	0.8785459913142764	0.9319054686918505	1.0	0	0.0
4289	0.11739209121339385	0.03974272423084487	0.03905097382505026	0.7791133322310622	None	0	0	0.16666666666666666	3	0.84	21	0.17647058823529413	0.64	19	16	7	1	0	0.5294117647058824	9	17	1.8	27	0.06666666666666667	0.08	0.5544049735295643	0.936782374425087	0.5531378476302292	0.8390464065510314	0.5154338795715818	0.945980658398776	0.8627865517367272	0.9170785419525992	1.0	0	0.0
2817	0.03894313539044306	0.003501900617801489	0.0018670214856221865	0.7666022874071985	None	0	0	0.3333333333333333	3	0.6363636363636364	7	0.5909090909090909	0.5454545454545454	9	6	3	1	0	0.18181818181818182	11	2	0.8666666666666667	13	0.14285714285714285	0	0.3367826705133197	0.9061526905009315	0.5992443530274593	0.7796375527883243	0.5154338795715818	0.8813478131728376	0.8333523518489773	0.8635919997885071	1.0	0	0.0
1676	None	None	None	None	None	0	0	0.6666666666666666	2	0.5	1	1.0	0	0	0	3	3	0	1.0	2	2	0.26666666666666666	4	0.3	0	0	0	0	0	0	0	0	0	0	0	0
854	None	None	None	None	None	0	0	0.75	3	0.25	1	0.5	0	1	0	4	6	0	0.75	4	3	0.4	6	0.5454545454545454	1.0	0	0	0	0	0	0	0	0	0	0	0
1556	None	None	None	None	None	1.0	1	0.8	4	0.4	2	0.5833333333333334	0.2	4	1	2	1	0	0.75	4	3	0.4666666666666667	7	0.2	0.6666666666666666	0.7553122741546504	0.7378186232931507	0.591782011499971	0.8849546824440242	0.8276827714711761	0.7306881204485615	0.7268176051225838	0.7953795797118729	1.0	0	0.0
7428	0.10651103365979166	0.03087046242343926	0.02678905334502249	0.7269763228810482	None	0	0	0.041666666666666664	1	1.0	34	0.1125	0.9411764705882353	33	32	2	1	0	0.8	16	20	2.4	36	0.14285714285714285	0.058823529411764705	0.8164749682835669	0.9210896439632451	0.5992443530274593	0.846369278815266	0.5154338795715818	0.9042195632570947	0.8647282658994281	0.894374131140749	1.0	0	0.0
4048	0.07498697438828207	0.012062803619012913	0.0015294761150462116	0.6336610902683019	None	0	0	0.08333333333333333	1	1.0	15	0.3269230769230769	0.8666666666666667	14	13	2	1	0	0.3076923076923077	4	13	1.1333333333333333	17	0.14285714285714285	0.13333333333333333	0.8392750675995021	0.868797853597354	0.3162539664300096	0.9404139930843398	0.25322329825633133	0.9688238487791374	0.7222339492901461	0.9367447885301939	1.0	0	0.0
2838	1.265103856967197e-06	1.8884143439080216e-08	8.030802065603002e-09	0.9999994682104717	None	0	0	1.0	1	0	0	1.0	0	1	0	0	3	0	0.5	1	2	0.13333333333333333	2	1.0	0	0	0	0	0	0	0	0	0	0	0	0
709	None	None	None	None	None	0	0	0.375	3	0.6666666666666666	6	0.4583333333333333	0.4444444444444444	6	4	4	1	0	0.375	8	3	0.7333333333333333	11	0.1	0	0.5732436143470216	0.8841647450456183	0.6928412243196197	0.7706911478834487	0.5066577838257885	0.8864245990551374	0.8472713811939899	0.8540186087143775	1.0	0.5	0.0
2337	None	None	None	None	None	0	0	0.7142857142857143	5	0.25	2	0.6666666666666666	0.125	2	1	7	1	0	0.6	3	5	0.6666666666666666	10	0.058823529411764705	0.5	0.5635044466185859	0.7180908191845604	0.3755296764198261	0.5387080346547397	0.46249221379833944	0.974040674099574	0.889085839166762	0.8280246727246928	1.0	0.5	0.0
4152	0.08920502643250511	0.017772202781808345	0.015703132602213853	0.6141119065460643	None	0	0	0.16666666666666666	3	0.84	21	0.19852941176470587	0.64	19	16	7	1	0	0.47058823529411764	8	17	1.8	27	0.06666666666666667	0.08695652173913043	0.5544049735295643	0.936782374425087	0.5531378476302292	0.8390464065510314	0.5154338795715818	0.945980658398776	0.8627865517367272	0.9170785419525992	1.0	0	0.0
5239	0.11065515473922213	0.0362536801145991	0.019848207028277304	0.7573832191650294	None	0	0	0.05263157894736842	1	1.0	26	0.15555555555555556	0.9230769230769231	25	24	2	1	0	0.5555555555555556	10	18	1.8666666666666667	28	0.14285714285714285	0.07692307692307693	0.8164749682835669	0.9176838846366131	0.5992443530274593	0.8576105008415886	0.5154338795715818	0.929995064218133	0.8647282658994281	0.9058934857093583	1.0	0	0.0
6659	0.1017450559379496	0.0506678691981283	0.04899727476328321	0.7332845812138338	None	0	0	0.05263157894736842	1	1.0	26	0.15555555555555556	0.9230769230769231	25	24	2	1	0	0.5555555555555556	10	18	1.8666666666666667	28	0.14285714285714285	0.07692307692307693	0.8164749682835669	0.9176838846366131	0.5992443530274593	0.8597527153105721	0.5154338795715818	0.9267234855469999	0.8647282658994281	0.9049932542643422	1.0	0	0.0
2600	0.0007385145479022079	0.0005767192324686349	3.2422456954362663e-06	0.9851891494758618	None	0	0	0.6666666666666666	2	0.5	1	0.6666666666666666	0.5	1	1	2	0	0	0.6666666666666666	3	2	0.26666666666666666	4	0.0	0	1.0	0.5	0.5836249714872819	0.5	0.7133345214234099	0.5	0.8506407522554943	0.5	0	0	0.0
2519	None	None	None	None	None	0	0	0.14285714285714285	1	1.0	8	0.3333333333333333	0.5	4	4	5	4	0	0.8333333333333334	6	5	0.6666666666666666	10	0.2857142857142857	0	0.5637311433346852	0.863971897521044	0.2958434162742005	0.6588988640202849	0.2110472032672725	0.6114026080769147	0.8390215499292887	0.7284475940876193	0.5	0.25	0.20715834094710295
3759	0.08046806186062308	0.028222760699746625	0.028221129780298587	0.8116038816332168	None	0	0	0.07142857142857142	1	1.0	18	0.20833333333333334	0.8888888888888888	17	16	2	2	0	0.6666666666666666	8	12	1.3333333333333333	20	0.2857142857142857	0.1111111111111111	0.6062059525300645	0.8649480785538999	0.36986723902801627	0.9434921196728112	0.8593098220650832	0.9745525910978886	0.8673836794555345	0.9411730836155388	0.7058823529411764	0	0.0
486	None	None	None	None	None	0.3333333333333333	1	0.5	4	0.6	6	0.4	0.5	7	5	4	2	0	0.3	3	10	0.8	12	0.2	1.0	0.52965337853775	0.8685936832826816	0.6960079746642063	0.8719256544728142	0.5154338795715818	0.8215547933061909	0.8303468249088878	0.8554328945186883	0.5714285714285714	0.2857142857142857	0.0
1892	None	None	None	None	None	0	0	0.5	2	0.75	3	1.0	0.75	4	3	1	0	0	0.16666666666666666	6	1	0.4	6	0.0	0.4	0.7680267802298171	0.8524876794132693	0.3939209452288047	0.8386636220778926	0.8210283362550413	0.9488795176997035	0.9283790816469653	0.89166742084348	0	0	0.0
852	None	None	None	None	None	0	0	1.0	1	0	0	1.0	0	0	0	1	5	0	0.5	1	2	0.13333333333333333	2	0.8333333333333334	0	0	0	0	0	0	0	0	0	0	0	0
5506	0.10781836188986316	0.023688711876553695	0.020124996195952923	0.7558460354747237	None	0	0	0.05	1	1.0	27	0.5686274509803921	0.8518518518518519	24	23	4	2	0	0.17647058823529413	3	17	1.9333333333333333	29	0.18181818181818182	0.7407407407407407	0.8108850608351951	0.9177850351426339	0.5992443530274593	0.8534137906371874	0.5154338795715818	0.9285042205516217	0.8647282658994281	0.9043105166783111	0.5208333333333334	0	0.0
7335	0.10913394830131758	0.05231466088748707	0.04971842312995959	0.7259078851159744	None	0	0	0.05263157894736842	1	1.0	26	0.15555555555555556	0.9230769230769231	25	24	2	1	0	0.5555555555555556	10	18	1.8666666666666667	28	0.14285714285714285	0.07692307692307693	0.8164749682835669	0.9176838846366131	0.5992443530274593	0.8597527153105721	0.5154338795715818	0.9257046129582651	0.8647282658994281	0.9045651063545871	1.0	0	0.0
2983	0.03586879334838955	0.004178305135879714	0.0032938146057176604	0.9245563139106775	None	0	0	0.35714285714285715	5	0.5789473684210527	11	0.35	0.47368421052631576	12	9	8	2	0	0.4166666666666667	5	12	1.4	21	0.11764705882352941	0	0.5803054630298143	0.9118003735505327	0.5329894023628534	0.8883296499360607	0.8554688246140962	0.9484907737693437	0.8673836794555345	0.9198939527961881	0.5416666666666666	0.08333333333333333	0.0
6138	0.09169421323664442	0.04123620423038821	0.026295217461392358	0.8325804249752864	None	0	0	0.09523809523809523	2	0.9310344827586207	27	0.1409090909090909	0.8275862068965517	25	24	5	2	0	0.55	11	20	2.066666666666667	31	0.15384615384615385	0.13793103448275862	0.8164749682835669	0.9176838846366131	0.5992443530274593	0.8597527153105721	0.5154338795715818	0.9267234855469999	0.8647282658994281	0.9049932542643422	0.52	0	0.0
4609	0.11573162217624011	0.0399490995148055	0.03889724539719909	0.7783137010698427	None	0	0	0.16666666666666666	3	0.84	21	0.17647058823529413	0.64	19	16	7	1	0	0.5294117647058824	9	17	1.8	27	0.06666666666666667	0.08	0.5544049735295643	0.936782374425087	0.5531378476302292	0.8390464065510314	0.5154338795715818	0.9419015599985848	0.8627865517367272	0.9151026407176879	1.0	0	0.0
5696	0.0835034510482329	0.03270234510845378	0.025057119398069018	0.7345002654411388	None	0	0	0.05263157894736842	1	1.0	26	0.15555555555555556	0.9230769230769231	25	24	2	1	0	0.5555555555555556	10	18	1.8666666666666667	28	0.14285714285714285	0.07692307692307693	0.8164749682835669	0.9176838846366131	0.5992443530274593	0.8584700313489726	0.5154338795715818	0.929995064218133	0.8647282658994281	0.9060938178017631	1.0	0	0.0
6814	0.10251346857330773	0.04811912772493808	0.04618553304157134	0.7336837298986385	None	0	0	0.05263157894736842	1	1.0	26	0.15555555555555556	0.9230769230769231	25	24	2	1	0	0.5555555555555556	10	18	1.8666666666666667	28	0.14285714285714285	0.07692307692307693	0.8164749682835669	0.9176838846366131	0.5992443530274593	0.8597527153105721	0.5154338795715818	0.9267234855469999	0.8647282658994281	0.9049932542643422	1.0	0	0.0
7031	0.08206909318419237	0.03011117706301516	0.027664170591266687	0.7568144730740144	None	0	0	0.05263157894736842	1	1.0	26	0.15555555555555556	0.9230769230769231	25	24	2	1	0	0.5555555555555556	10	18	1.8666666666666667	28	0.14285714285714285	0.07692307692307693	0.8164749682835669	0.9176838846366131	0.6960079746642063	0.8661138919772516	0.5154338795715818	0.9257046129582651	0.8647282658994281	0.9061017428954612	1.0	0	0.0
1516	None	None	None	None	None	0	0	0.4	2	0.8	4	1.0	0.8	6	4	0	2	0	0.14285714285714285	1	7	0.4666666666666667	7	1.0	0.3333333333333333	0.8324295671245798	0.7576425340199048	0.685460957922127	0.7707699442445067	0.3694236389953292	0.7641501777257056	0.8572686290893174	0.7642296827191571	0.5833333333333334	0.16666666666666666	0.0
4120	0.0770627616400312	0.01727946281393977	0.014009388011237304	0.7298392317471772	None	0	0	0.16666666666666666	3	0.84	21	0.16666666666666666	0.64	19	16	7	1	0	0.5	18	9	1.8	27	0.06666666666666667	0	0.5544049735295643	0.9383004868249037	0.5531378476302292	0.8290609047100375	0.5154338795715818	0.945980658398776	0.8627865517367272	0.915898936994354	1.0	0	0.0
4873	0.11553727543638476	0.04009892208559551	0.03842003236045718	0.7907142179761855	None	0	0	0.16666666666666666	3	0.84	21	0.17647058823529413	0.64	19	16	7	1	0	0.5294117647058824	9	17	1.8	27	0.06666666666666667	0.08	0.5544049735295643	0.936782374425087	0.5531378476302292	0.8390464065510314	0.5154338795715818	0.945980658398776	0.8627865517367272	0.9170785419525992	1.0	0	0.0
6081	0.09683237536403275	0.05336557892437943	0.047161661324785116	0.7415596470574117	None	0	0	0.05	1	1.0	27	0.15263157894736842	0.8888888888888888	25	24	3	1	0	0.5263157894736842	10	19	1.9333333333333333	29	0.1111111111111111	0.07407407407407407	0.8164749682835669	0.9176838846366131	0.5992443530274593	0.8597527153105721	0.5154338795715818	0.9267234855469999	0.8647282658994281	0.9049932542643422	1.0	0	0.0
2700	None	None	None	None	None	0	0	0.2222222222222222	2	0.8181818181818182	9	0.325	0.5454545454545454	7	6	5	5	0	0.625	8	5	0.8666666666666667	13	0.38461538461538464	0.18181818181818182	0.6062059525300645	0.8999745570269465	0.3153039127606071	0.9171349539523093	0.23093471631080703	0.9688205903136854	0.8226233920469711	0.9357821547770486	0.14285714285714285	0.14285714285714285	0.0
1305	None	None	None	None	None	1.0	1	1.0	4	0.0	0	0.5555555555555556	0	1	0	3	2	0	1.0	3	3	0.3333333333333333	5	0.2222222222222222	1.0	0	0	0	0	0	0	0	0	0	0	0
5325	0.0988893233692327	0.0462195486467	0.04341989945407427	0.7295529371375763	None	0	0	0.05263157894736842	1	1.0	26	0.15555555555555556	0.9230769230769231	25	24	2	1	0	0.5555555555555556	10	18	1.8666666666666667	28	0.14285714285714285	0.07692307692307693	0.8164749682835669	0.9176838846366131	0.5992443530274593	0.8597527153105721	0.5154338795715818	0.929995064218133	0.8647282658994281	0.9063939550826488	1.0	0.16	0.0
7488	0.10695657743106703	0.05195136323067852	0.05080845450044173	0.7270423569958219	None	0	0	0.05263157894736842	1	1.0	26	0.15555555555555556	0.9230769230769231	25	24	2	1	0	0.5555555555555556	10	18	1.8666666666666667	28	0.14285714285714285	0.07692307692307693	0.8164749682835669	0.9176838846366131	0.5992443530274593	0.8597527153105721	0.5154338795715818	0.9257046129582651	0.8647282658994281	0.9045651063545871	1.0	0	0.0
7483	0.09347215078345644	0.05547997802719401	0.05517466836382199	0.6978611465012012	None	0	0	0.041666666666666664	1	1.0	34	0.1125	0.9411764705882353	33	32	2	1	0	0.8	16	20	2.4	36	0.14285714285714285	0.058823529411764705	0.8164749682835669	0.9210896439632451	0.5992443530274593	0.846369278815266	0.5154338795715818	0.9042195632570947	0.8647282658994281	0.894374131140749	1.0	0	0.0
7326	0.10036993628276698	0.028844686269443413	0.027245484548668406	0.7200800200371913	None	0	0	0.05555555555555555	1	1.0	25	0.16666666666666666	0.92	24	23	2	1	0	0.5	9	18	1.8	27	0.14285714285714285	0.08	0.7057505529584438	0.9132153520332332	0.5992443530274593	0.853743018134849	0.5154338795715818	0.9325609419547708	0.8647282658994281	0.9044927720615717	1.0	0	0.0
7396	0.11543825258834464	0.05636086246098341	0.05621427208001144	0.7187794664213862	None	0	0	0.05	1	1.0	28	0.1388888888888889	0.9285714285714286	27	26	2	1	0	0.6666666666666666	12	18	2.0	30	0.14285714285714285	0.07142857142857142	0.8052951533868231	0.9230769088736422	0.5992443530274593	0.8554692105595615	0.5154338795715818	0.9285882913280659	0.8647282658994281	0.9068773020072877	1.0	0.07407407407407407	0.0
7197	0.08741734283645426	0.0038858661405025904	0.0008299630398217394	0.5524315663165702	None	0.14285714285714285	1	0.17647058823529413	3	0.8695652173913043	20	0.3787878787878788	0.8260869565217391	22	19	2	1	0	0.13636363636363635	3	22	1.6666666666666667	25	0.2	0	0.5803054630298143	0.9222238424967093	0.5992443530274593	0.8666551940833971	0.5058906356826129	0.9364649204813139	0.8647282658994281	0.9125406571192741	1.0	0	0.0
103	None	None	None	None	None	0	0	0.5	2	0.75	3	1.0	0.75	5	3	0	0	0	0.16666666666666666	6	1	0.4	6	0.0	0.8	0.6272538647376138	0.9357563677414109	0.5236254660282113	0.9373585117953485	0.2519501943961406	0.9164369131704401	0.9471308966799663	0.9304140681694955	0	0	0.0
91	None	None	None	None	None	0	0	0.6666666666666666	2	0.5	1	1.0	0.5	3	1	0	0	0	0.25	4	1	0.26666666666666666	4	0.0	0.6666666666666666	0.225054106291476	0.5175369993275352	0.8503617499821745	0.8513061403875057	0.20341779387513959	0.8961063921268266	0.9312707805018742	0.789721958117181	0	0	0.0
5276	0.09196885544658295	0.029879173447783375	0.026948505959167608	0.7159651396688196	None	0	0	0.05555555555555555	1	1.0	25	0.16666666666666666	0.92	24	23	2	1	0	0.5	9	18	1.8	27	0.14285714285714285	0.08	0.8164749682835669	0.9062455049318364	0.5992443530274593	0.8569686267558708	0.5154338795715818	0.933351839598527	0.8647282658994281	0.9031542844062169	1.0	0	0.0
1801	None	None	None	None	None	0	0	0.6666666666666666	2	0.5	1	1.0	0.5	2	1	1	0	0	0.25	4	1	0.26666666666666666	4	0.0	0.6666666666666666	0.8095754178093927	0.8703713146348256	0.31158677341071545	0.8924358992987289	0.8210283362550413	0.7459141191454728	0.9364041261445679	0.8454063365392341	0	0	0.0
6887	0.11756231240520551	0.0031833107458504794	0.0028058352788099105	0.7119184504829313	None	0	0	0.05	1	1.0	28	0.15	0.9285714285714286	27	26	2	1	0	0.5	10	20	2.0	30	0.14285714285714285	0.07142857142857142	0.8052951533868231	0.931616480026754	0.5531378476302292	0.8442843356440551	0.5154338795715818	0.9189868770864473	0.8647282658994281	0.9041001656403254	1.0	0	0.0
628	None	None	None	None	None	0	0	0.6666666666666666	2	0.5	1	0.6666666666666666	0	1	0	2	2	0	0.6666666666666666	2	3	0.26666666666666666	4	0.2857142857142857	0.6666666666666666	0	0	0	0	0	0	0	0	0	0	0
2708	4.621639650582185e-06	3.421072086135745e-07	4.045137300553647e-08	0.9999965555775608	None	0	0	0.3333333333333333	1	1.0	2	0.6666666666666666	0.5	1	1	2	3	0	0.6666666666666666	2	3	0.26666666666666666	4	0.375	0	0.861098939113836	0.5	0.1	0.5	0.1	0.5	0.9730867578988686	0.5	1.0	0	0.569323803120897
1383	None	None	None	None	None	0.5	1	0.8333333333333334	5	0.16666666666666666	1	0.6666666666666666	0	2	0	5	1	0	0.75	4	3	0.5333333333333333	8	0.08333333333333333	0.6666666666666666	0	0	0	0	0	0	0	0	0	0	0
3206	0.05106412534650314	0.006430651077099792	0.005017752172913513	0.8939608486375324	None	0	0	0.2857142857142857	4	0.7368421052631579	14	0.28	0.42105263157894735	12	8	8	2	0	0.3333333333333333	5	15	1.4	21	0.125	0.1111111111111111	0.5544049735295643	0.9284322061583414	0.5761911003288442	0.8169813856922933	0.5154338795715818	0.9443027052138571	0.8532755348458051	0.9085838716668202	0.5416666666666666	0	0.0
5669	0.09926925389682073	0.03151702706473269	0.01653011167584656	0.6811559703866357	None	0	0	0.125	2	0.9090909090909091	20	0.17647058823529413	0.8636363636363636	21	19	2	2	0	0.47058823529411764	17	8	1.6	24	0.3333333333333333	0	0.6062059525300645	0.9177239570773725	0.5992443530274593	0.8065409471373012	0.5154338795715818	0.8962197022442356	0.8627865517367272	0.8806365161547328	0.5238095238095238	0	0.0
1931	None	None	None	None	None	0	0	0.75	3	0.5	2	0.5	0	0	0	5	1	0	0.75	4	3	0.4	6	0.07142857142857142	1.0	0	0	0	0	0	0	0	0	0	0	0
3366	0.059560242342606685	0.011552523043431413	0.005454959326462275	0.7482093085962527	None	0	0	0.1111111111111111	1	1.0	11	0.43333333333333335	0.8181818181818182	10	9	2	2	0	0.3	3	10	0.8666666666666667	13	0.2857142857142857	0.18181818181818182	0.6062059525300645	0.8960215936678805	0.2989916964271234	0.7025790122100446	0.25322329825633133	0.9555432018685192	0.8785459913142764	0.8836081184937099	0.55	0.1	0.0
3933	0.08458955881163188	0.027566035373800715	0.014977546437225516	0.649142672890965	None	0	0	0.2777777777777778	5	0.76	19	0.29347826086956524	0.6	20	15	6	2	0	0.17391304347826086	4	23	1.8	27	0.18181818181818182	0.08	0.5803054630298143	0.9341943345665462	0.5531378476302292	0.8633863432020347	0.5154338795715818	0.9488699173413239	0.8785459913142764	0.9221933157546996	0.525	0	0.0
3720	0.08910340616633676	0.007136794669477888	0.007116720217373348	0.7909198382687718	None	0	0	0.07142857142857142	1	1.0	18	0.26666666666666666	0.8888888888888888	17	16	2	1	0	0.3333333333333333	5	15	1.3333333333333333	20	0.14285714285714285	0.1111111111111111	0.6062059525300645	0.8620541401451688	0.3153039127606071	0.9489610143737943	0.8593098220650832	0.9745525910978886	0.8673836794555345	0.9426866181341034	1.0	0	0.0
4374	0.10990562890714482	0.03958188851633287	0.03797706084825885	0.7890258469940078	None	0	0	0.16666666666666666	3	0.84	21	0.17647058823529413	0.64	19	16	7	1	0	0.5294117647058824	9	17	1.8	27	0.06666666666666667	0.08	0.5544049735295643	0.936782374425087	0.5531378476302292	0.8390464065510314	0.5154338795715818	0.945980658398776	0.8627865517367272	0.9170785419525992	1.0	0	0.0
2274	None	None	None	None	None	0	0	0.6666666666666666	2	0.0	0	0.6666666666666666	0	0	0	3	1	0	0.6666666666666666	2	3	0.26666666666666666	4	0.1	1.0	0	0	0	0	0	0	0	0	0	0	0
104	None	None	None	None	None	0.4	2	0.6666666666666666	8	0.375	6	0.42857142857142855	0.25	11	4	6	1	0	0.8571428571428571	6	7	1.2	18	0.1111111111111111	0.5	0.618142020820609	0.9125083870283556	0.6116487469021414	0.9443249241440941	0.6161668361670203	0.9302807383240148	0.8714485154037316	0.9301416511143635	1.0	0.18181818181818182	0.0
6685	0.099065163872119	0.0466925631502779	0.044851543880398324	0.733280212331239	None	0	0	0.05263157894736842	1	1.0	26	0.15555555555555556	0.9230769230769231	25	24	2	1	0	0.5555555555555556	10	18	1.8666666666666667	28	0.14285714285714285	0.07692307692307693	0.8164749682835669	0.9176838846366131	0.5992443530274593	0.8634859882204103	0.5154338795715818	0.9289747225984158	0.875005689686679	0.9068382944071577	1.0	0.24	0.0
3525	0.040684788273534375	0.0043595576066887114	-0.003204886218430006	0.6122742748701655	None	0	0	0.25	3	0.75	12	0.4	0.5625	12	9	5	1	0	0.2	3	15	1.2	18	0.09090909090909091	0	0.44559382202144204	0.938056080897249	0.5761911003288442	0.8646094372448386	0.5154338795715818	0.9159525159988327	0.8627865517367272	0.9105274662989868	1.0	0	0.0
6964	0.10084615682696463	0.05089578108223558	0.04940717633815268	0.7333773875927792	None	0	0	0.05263157894736842	1	1.0	26	0.15555555555555556	0.9230769230769231	25	24	2	1	0	0.5555555555555556	10	18	1.8666666666666667	28	0.14285714285714285	0.07692307692307693	0.8164749682835669	0.9176838846366131	0.5992443530274593	0.8597527153105721	0.5154338795715818	0.9267234855469999	0.8647282658994281	0.9049932542643422	1.0	0	0.0
1834	None	None	None	None	None	0	0	0.6666666666666666	2	0.0	0	0.6666666666666666	0	1	0	2	3	0	0.6666666666666666	3	2	0.26666666666666666	4	0.42857142857142855	1.0	0	0	0	0	0	0	0	0	0	0	0
1399	None	None	None	None	None	1.0	1	0.6	3	0.4	2	0.5833333333333334	0.2	2	1	4	1	0	0.75	4	3	0.4666666666666667	7	0.09090909090909091	0.6666666666666666	0.8816005185421307	0.7656653216687267	0.5293036918463938	0.646488751997735	0.6324043922882966	0.853701050152725	0.824558347829645	0.7656401903602524	1.0	0.5	0.0
6871	0.09725244025785991	0.04516423702060617	0.0192766471247742	0.7399535412707695	None	0	0	0.05555555555555555	1	1.0	25	0.15	0.96	25	24	1	1	0	0.5555555555555556	18	10	1.8	27	0.2	0	0.8164749682835669	0.9176838846366131	0.5992443530274593	0.8634859882204103	0.5154338795715818	0.9257046129582651	0.8647282658994281	0.9054623565066903	1.0	0.24	0.0
4337	0.11466461811853393	0.03968143745390831	0.03887848214544346	0.7893911141727717	None	0	0	0.16666666666666666	3	0.84	21	0.17647058823529413	0.64	19	16	7	1	0	0.5294117647058824	9	17	1.8	27	0.06666666666666667	0.08	0.5544049735295643	0.9367826395539858	0.5531378476302292	0.8390464065510314	0.5154338795715818	0.9419015599985848	0.8627865517367272	0.9151027566550709	1.0	0	0.0
1900	None	None	None	None	None	0.5	1	0.7142857142857143	5	0.375	3	0.5555555555555556	0	3	0	6	2	0	0.5	6	3	0.6666666666666666	10	0.15384615384615385	1.0	0	0	0	0	0	0	0	0	0	0	0
1313	None	None	None	None	None	0	0	1.0	2	0.0	0	1.0	0	2	0	0	2	0	0.3333333333333333	1	3	0.2	3	1.0	1.0	0	0	0	0	0	0	0	0	0	0	0
599	None	None	None	None	None	0	0	0.5	3	0.5714285714285714	4	0.42857142857142855	0.5714285714285714	6	4	2	0	0	0.42857142857142855	3	7	0.6	9	0.0	0	0.6729520310093557	0.7630292060205532	0.9258491091997145	0.9697492832824272	0.6715063483616419	0.9617377641634522	0.7743662093947214	0.9321620671890759	0	0	0.0
2475	None	None	None	None	None	0.5	2	0.6	6	0.46153846153846156	6	0.4166666666666667	0.38461538461538464	8	5	6	1	0	1.0	6	6	1.0	15	0.07692307692307693	0.2222222222222222	0.652856722116568	0.9291719964885555	0.5430636249965414	0.8845435690743539	0.5366474434744829	0.8809134277075972	0.867807956217469	0.9005880422223156	1.0	0	0.0
6880	0.07050651673573184	0.025625330028985694	0.02268277435053916	0.7079987363707345	None	0	0	0.15	3	0.9259259259259259	25	0.15263157894736842	0.8518518518518519	25	23	3	1	0	0.5263157894736842	19	10	1.9333333333333333	29	0.125	0.07407407407407407	0.8052951533868231	0.9137353464305844	0.5992443530274593	0.8672448016036416	0.5154338795715818	0.9242529781252408	0.8647282658994281	0.9043200066726078	1.0	0	0.0
1085	None	None	None	None	None	0	0	0.5	2	0.75	3	1.0	0.75	3	3	2	0	0	0.16666666666666666	6	1	0.4	6	0.0	0.4	0.507245203380158	0.7660217054356324	0.7208224361930553	0.822869291050825	0.4507404270952211	0.6959075828122502	0.7151334303491556	0.7655332626787742	0	0	0.0
1696	None	None	None	None	None	1.0	1	1.0	4	0.25	1	0.6666666666666666	0	3	0	2	2	0	1.0	3	3	0.4	6	0.4	0.6666666666666666	0	0	0	0	0	0	0	0	0	0	0
2601	0.0050083980858084045	0.0024471760638253826	-0.0009393612239471338	0.9970737014839872	None	0	0	0.6	3	0.6	3	0.5833333333333334	0.2	4	1	2	3	0	0.3333333333333333	6	2	0.4666666666666667	7	0.6	0.8	0.749590585021567	0.7455071232650674	0.46893964224955587	0.9036304372131725	0.5477871765851537	0.8290527260916938	0.8051212935349333	0.8362586849010438	0.5	0.25	0.0
2084	None	None	None	None	None	0	0	0.3333333333333333	2	0.8571428571428571	6	1.0	0.14285714285714285	2	1	6	4	0	1.0	3	3	0.6	9	0.26666666666666666	1.0	0.6941420323072394	0.706689745178435	0.4721469326427255	0.5110142069639158	0.597483837751995	0.954732297734812	0.8231427992117736	0.7898609248868426	0.5	0	0.0
1908	None	None	None	None	None	0	0	0.75	3	0.0	0	0.625	0	3	0	1	2	0	0.5	2	4	0.3333333333333333	5	0.6666666666666666	0.5	0	0	0	0	0	0	0	0	0	0	0
1178	None	None	None	None	None	0.2	1	0.38461538461538464	5	0.6470588235294118	11	0.296875	0.5882352941176471	14	10	4	0	0	1.0	8	8	1.2666666666666666	19	0.0	0	0.3971207106883308	0.9302375047268109	0.40321317703887366	0.8917896329703492	0.4738634738274432	0.8267114365527731	0.6492780054175061	0.8896657394062003	0	0	0.0
2003	None	None	None	None	None	0	0	0.5	3	0.5	3	0.8	0	0	0	7	1	0	0.4	5	2	0.5333333333333333	8	0.05555555555555555	1.0	0	0	0	0	0	0	0	0	0	0	0
4180	0.11432918813288943	0.04101409451940656	0.03976063298640694	0.7720375687714347	None	0	0	0.16666666666666666	3	0.84	21	0.17647058823529413	0.64	19	16	7	1	0	0.5294117647058824	9	17	1.8	27	0.06666666666666667	0.08	0.5544049735295643	0.936782374425087	0.5531378476302292	0.8390464065510314	0.5154338795715818	0.945980658398776	0.8627865517367272	0.9170785419525992	1.0	0	0.0
446	None	None	None	None	None	0.3333333333333333	1	0.625	5	0.5	5	0.42857142857142855	0.3	3	3	8	2	0	0.5714285714285714	7	4	0.8	12	0.1	0.75	0.5459501678807265	0.7409143179740487	0.43818639449376295	0.8211128969439384	0.9492313814118871	0.9652232707686847	0.8956593927618431	0.877182363485316	0.6666666666666666	0	0.0
2375	None	None	None	None	None	0	0	0.3	3	0.6923076923076923	9	0.3125	0.46153846153846156	7	6	7	3	0	0.75	8	6	1.0	15	0.17647058823529413	0	0.6062059525300645	0.9531559737481005	0.5329894023628534	0.8920045225838376	0.5154338795715818	0.9666373074033916	0.8673836794555345	0.9442882641149583	0.14285714285714285	0	0.0
5515	0.10299205866687211	0.039234355278462724	0.033263897792919384	0.751193998001418	None	0	0	0.05263157894736842	1	1.0	26	0.15555555555555556	0.9230769230769231	25	24	2	1	0	0.5555555555555556	10	18	1.8666666666666667	28	0.14285714285714285	0.07692307692307693	0.8164749682835669	0.9176838846366131	0.5992443530274593	0.8597527153105721	0.5154338795715818	0.9296243284493779	0.8647282658994281	0.9062331765448145	1.0	0	0.0
3786	0.09158408065151859	0.034365422275554995	0.03398043734320293	0.5816776964588375	None	0	0	0.07142857142857142	1	1.0	19	0.23333333333333334	0.8421052631578947	17	16	3	1	0	0.4	6	15	1.4	21	0.1111111111111111	0.10526315789473684	0.6062059525300645	0.9503376356966851	0.5531378476302292	0.8708832263343891	0.5154338795715818	0.9086861873559509	0.8627865517367272	0.9157549855554787	1.0	0	0.0
5132	0.10283766353855524	0.04816504995464438	0.04483150470907616	0.7336318411093781	None	0	0	0.05263157894736842	1	1.0	26	0.15555555555555556	0.9230769230769231	25	24	2	1	0	0.5555555555555556	10	18	1.8666666666666667	28	0.14285714285714285	0.07692307692307693	0.8164749682835669	0.9176838846366131	0.5992443530274593	0.8597527153105721	0.5154338795715818	0.929995064218133	0.8647282658994281	0.9063939550826488	1.0	0	0.0
7373	0.10986504575884223	0.05478252026871174	0.054631236068682	0.7193696007803115	None	0	0	0.05	1	1.0	28	0.1388888888888889	0.9285714285714286	27	26	2	1	0	0.6666666666666666	12	18	2.0	30	0.14285714285714285	0.07142857142857142	0.8052951533868231	0.9230769088736422	0.5992443530274593	0.8554692105595615	0.5154338795715818	0.9285882913280659	0.8647282658994281	0.9068773020072877	1.0	0	0.0
6327	0.08468487392432876	0.032009473705555805	0.02455704121442985	0.7539514425795732	None	0	0	0.05263157894736842	1	1.0	26	0.15555555555555556	0.9230769230769231	25	24	2	1	0	0.5555555555555556	10	18	1.8666666666666667	28	0.14285714285714285	0.07692307692307693	0.8164749682835669	0.9176838846366131	0.6960079746642063	0.8661138919772516	0.5154338795715818	0.9270366731661662	0.8647282658994281	0.9066541561938345	1.0	0	0.0
7115	0.07742159551006067	0.022712424709037008	0.009791198574687188	0.661363975634272	None	0	0	0.05263157894736842	1	1.0	26	0.15555555555555556	0.9230769230769231	25	24	2	1	0	0.5555555555555556	10	18	1.8666666666666667	28	0.14285714285714285	0.07692307692307693	0.8164749682835669	0.9176838846366131	0.5992443530274593	0.854789841856317	0.5154338795715818	0.9257046129582651	0.8647282658994281	0.9033914455883053	1.0	0	0.0
897	None	None	None	None	None	0	0	0.5	3	0.5	3	0.8	0	0	0	7	1	0	0.4	5	2	0.5333333333333333	8	0.05555555555555555	1.0	0	0	0	0	0	0	0	0	0	0	0
5874	0.10316161901895733	0.048927229327923545	0.04766478331042877	0.7330372430067889	None	0	0	0.05263157894736842	1	1.0	26	0.15555555555555556	0.9230769230769231	25	24	2	1	0	0.5555555555555556	10	18	1.8666666666666667	28	0.14285714285714285	0.07692307692307693	0.8164749682835669	0.9176838846366131	0.5992443530274593	0.8597527153105721	0.5154338795715818	0.9267234855469999	0.8647282658994281	0.9049932542643422	1.0	0	0.0
7418	0.09755749676592303	0.02506299341442523	0.02483557860857239	0.7952238264658014	None	0	0	0.05263157894736842	1	1.0	26	0.5185185185185185	0.9615384615384616	26	25	1	1	0	0.07407407407407407	2	27	1.8666666666666667	28	0.2	0	0.8108850608351951	0.9144456872041301	0.5761911003288442	0.8558337271731502	0.5154338795715818	0.9312163654333017	0.8647282658994281	0.9048172066648777	1.0	0	0.0
3837	0.08272759372323697	0.022392296260138392	0.016676275861821348	0.5600291428893455	None	0	0	0.0625	1	1.0	22	0.20168067226890757	0.6818181818181818	16	15	7	1	0	0.4117647058823529	7	17	1.6	24	0.058823529411764705	0.09090909090909091	0.6062059525300645	0.9435534792344845	0.5267514086630576	0.8693612891708176	0.5154338795715818	0.926216517296288	0.8555426921494018	0.9178800130840574	1.0	0	0.0
1580	None	None	None	None	None	0.5	2	0.5454545454545454	6	0.5714285714285714	8	0.2857142857142857	0.5714285714285714	10	8	5	0	0	0.875	7	8	1.0666666666666667	16	0.0	0.4444444444444444	0.36647340886105234	0.8261435813679558	0.7429282101197018	0.8865697980436069	0.3872449640302126	0.9348944442412582	0.8589167844806417	0.8902253403691659	0	0	0.0
158	None	None	None	None	None	0	0	0.5	2	0.75	3	1.0	0.75	5	3	0	0	0	0.16666666666666666	6	1	0.4	6	0.0	0.8	0.6272538647376138	0.9133210407153856	0.47481963704904856	0.9493596708457769	0.2343827462598312	0.9505020167350697	0.9443966923248446	0.9397432082152831	0	0	0.0
396	None	None	None	None	None	0	0	0.5	3	0.5	3	0.5	0.16666666666666666	3	1	4	3	0	1.0	4	4	0.5333333333333333	8	0.3	0	0.43095272657803674	0.915594585294188	0.2403935708099921	0.7340897993409081	0.6447068363989604	0.6606607180311521	0.8390946420518968	0.7949814419390885	0.3333333333333333	0.6666666666666666	0.0
7075	0.10357516142196073	0.04990628139966535	0.04899789787823406	0.7299840684337662	None	0	0	0.05263157894736842	1	1.0	26	0.15555555555555556	0.9230769230769231	25	24	2	1	0	0.5555555555555556	10	18	1.8666666666666667	28	0.14285714285714285	0.07692307692307693	0.8164749682835669	0.9176838846366131	0.5992443530274593	0.8597527153105721	0.5154338795715818	0.9257046129582651	0.8647282658994281	0.9045651063545871	1.0	0	0.0
1361	None	None	None	None	None	0	0	1.0	1	0	0	1.0	0	1	0	0	1	0	0.5	1	2	0.13333333333333333	2	0.3333333333333333	0	0	0	0	0	0	0	0	0	0	0	0
400	None	None	None	None	None	0	0	0.5	2	0.6666666666666666	2	0.5555555555555556	0.6666666666666666	4	2	0	2	0	1.0	3	3	0.3333333333333333	5	1.0	0	0.47264923232731854	0.7750077470122653	0.7406149608104684	0.821143011707585	0.28431739710621856	0.8774770954485721	0.8410670000421516	0.8287163366551734	0.625	0	0.0
1828	None	None	None	None	None	0	0	1.0	1	0	0	1.0	0	0	0	1	2	0	0.5	2	1	0.13333333333333333	2	0.3333333333333333	0	0	0	0	0	0	0	0	0	0	0	0
7334	0.11027434649318887	0.05202904320072995	0.05148003185816742	0.7127712978249136	None	0	0	0.05	1	1.0	28	0.1388888888888889	0.9285714285714286	27	26	2	1	0	0.6666666666666666	12	18	2.0	30	0.14285714285714285	0.07142857142857142	0.8052951533868231	0.9230769088736422	0.5992443530274593	0.8554692105595615	0.5154338795715818	0.9285882913280659	0.8647282658994281	0.9068773020072877	1.0	0	0.0
7300	0.1076682721037025	0.05163125626943835	0.050400784802288295	0.724745195667132	None	0	0	0.05263157894736842	1	1.0	26	0.15555555555555556	0.9230769230769231	25	24	2	1	0	0.5555555555555556	10	18	1.8666666666666667	28	0.14285714285714285	0.07692307692307693	0.8164749682835669	0.9176838846366131	0.5992443530274593	0.8597527153105721	0.5154338795715818	0.9257046129582651	0.8647282658994281	0.9045651063545871	1.0	0	0.0
2005	None	None	None	None	None	0	0	0.4	2	0.8	4	0.4375	0.4	2	2	4	1	0	1.0	4	4	0.4666666666666667	7	0.08333333333333333	0	0.7223522511495826	0.8428347053714643	0.7375328102610652	0.7994538756731391	0.5489433404191277	0.9888976430163998	0.9449344856371572	0.9253432345494985	1.0	0.5	0.0
2264	None	None	None	None	None	0	0	0.5	4	0.6	6	0.5	0.4	5	4	6	5	0	0.6666666666666666	4	6	0.8	12	0.3333333333333333	0.4444444444444444	0.5968195743310304	0.7998140335945992	0.5190913123148755	0.9274117281157299	0.25322329825633133	0.9393329018882243	0.7222339492901461	0.9023986495817051	0.4	0.4	0.0
1953	None	None	None	None	None	0	0	0.8	4	0.2	1	0.4666666666666667	0.2	5	1	1	1	0	0.6	3	5	0.4666666666666667	7	0.5	0.4	0.4665153955326251	0.9035530947189455	0.5923037348967994	0.9510712182845362	0.6947625343033338	0.9524932550498644	0.8284857421925343	0.9390181710077186	1.0	0.4	0.0
3173	0.0012487805637661606	1.9195714947242645e-05	1.8467293675577706e-05	0.9964172559876688	None	0	0	0.5	4	0.5555555555555556	5	0.4583333333333333	0.3333333333333333	6	3	4	1	0	0.6666666666666666	4	6	0.7333333333333333	11	0.1111111111111111	0.5714285714285714	0.8752857275897188	0.7344803879652078	0.30335427512828844	0.7373941997195257	0.7080288937224121	0.9268920445282509	0.9184936756403446	0.8219986604754386	1.0	0	0.0
5581	0.10038178542199179	0.04580966478722549	0.0449820396949864	0.7207594516199851	None	0	0	0.05263157894736842	1	1.0	26	0.15555555555555556	0.9230769230769231	25	24	2	1	0	0.5555555555555556	10	18	1.8666666666666667	28	0.14285714285714285	0.07692307692307693	0.8164749682835669	0.9176838846366131	0.5992443530274593	0.8597527153105721	0.5154338795715818	0.9267234855469999	0.8647282658994281	0.9049932542643422	1.0	0.24	0.0
5773	0.09850988848574055	0.04823335603487423	0.04633050051820393	0.7309964778284623	None	0	0	0.05263157894736842	1	1.0	26	0.15555555555555556	0.9230769230769231	25	24	2	1	0	0.5555555555555556	10	18	1.8666666666666667	28	0.14285714285714285	0.07692307692307693	0.8164749682835669	0.9176838846366131	0.5992443530274593	0.8597527153105721	0.5154338795715818	0.9286527166822678	0.8647282658994281	0.9058143403814822	1.0	0.24	0.0
352	None	None	None	None	None	0.25	1	0.5454545454545454	6	0.5	7	0.4	0.35714285714285715	10	5	5	2	0	0.4	10	4	1.0666666666666667	16	0.2222222222222222	0.42857142857142855	0.7719864660791422	0.8318636307617665	0.8407832343830799	0.971885129900313	0.8239374895047546	0.9637251273021035	0.6807100877172434	0.9430621030868368	0.55	0.5	0.0
2529	None	None	None	None	None	0	0	0.3333333333333333	2	0.8571428571428571	6	0.36	0.2857142857142857	3	2	5	0	0	1.0	5	5	0.6	9	0.0	0.25	0.4665153955326251	0.8952247111043272	0.4125332014212638	0.8171499634229701	0.12897634444112313	0.8305480461173189	0.7790618914115899	0.8511914486047505	0	0	0.0
5866	0.107919807434533	0.010062965060657398	0.009916688192884783	0.6524509983082096	None	0	0	0.05555555555555555	1	1.0	24	0.1625	0.9166666666666666	23	22	2	1	0	0.625	10	16	1.7333333333333334	26	0.14285714285714285	0.08333333333333333	0.6062059525300645	0.9122383866826398	0.5992443530274593	0.8453613813526	0.5154338795715818	0.9289795806737037	0.8647282658994281	0.900580378376269	1.0	0	0.0
3070	0.007765135406616287	0.003451664390567494	0.002185296711020222	0.9731243647080414	None	0	0	0.5	2	0.75	3	1.0	0.75	5	3	0	0	0	0.16666666666666666	6	1	0.4	6	0.0	0.4	0.6191508356187855	0.8931121676862127	0.3153039127606071	0.8374393853345453	0.9287221510866726	0.9402852468690653	0.9549681229243636	0.8977934961697766	0	0	0.0
1701	None	None	None	None	None	1.0	1	0.8	4	0.4	2	0.4666666666666667	0.2	3	1	3	0	0	0.6	5	3	0.4666666666666667	7	0.0	1.0	0.4630792959941365	0.8665511125900163	0.7027636666846051	0.9029791541482182	0.1142004652542838	0.9226525682758202	0.9448753054637	0.8996649363343119	0	0	0.0
7157	0.09701418825240957	0.04527259040693612	0.016015847965963847	0.7221030692739376	None	0	0	0.05555555555555555	1	1.0	25	0.15	0.96	25	24	1	1	0	0.5555555555555556	18	10	1.8	27	0.2	0	0.8164749682835669	0.9176838846366131	0.5992443530274593	0.8597527153105721	0.5154338795715818	0.9257046129582651	0.8647282658994281	0.9045651063545871	1.0	0	0.0
4987	0.1011850818282228	0.05055033159902364	0.04558945883253138	0.7221011381934728	None	0	0	0.05263157894736842	1	1.0	26	0.15555555555555556	0.9230769230769231	25	24	2	1	0	0.5555555555555556	10	18	1.8666666666666667	28	0.14285714285714285	0.07692307692307693	0.8164749682835669	0.9176838846366131	0.5992443530274593	0.8597527153105721	0.5154338795715818	0.929995064218133	0.8647282658994281	0.9063939550826488	1.0	0	0.0
5672	0.1000739181225821	0.04905181040298349	0.04439426866761786	0.732525158395434	None	0	0	0.05263157894736842	1	1.0	26	0.15555555555555556	0.9230769230769231	25	24	2	1	0	0.5555555555555556	10	18	1.8666666666666667	28	0.14285714285714285	0.07692307692307693	0.8164749682835669	0.9176838846366131	0.5992443530274593	0.8597527153105721	0.5154338795715818	0.9293802377736627	0.8647282658994281	0.9061276132233843	1.0	0.24	0.0
1857	None	None	None	None	None	0	0	0.6	3	0.6	3	0.4666666666666667	0	1	0	5	2	0	0.6	5	3	0.4666666666666667	7	0.15384615384615385	0.4	0	0	0	0	0	0	0	0	0	0	0
2521	None	None	None	None	None	0	0	0.75	3	0.5	2	0.6666666666666666	0.25	2	1	3	1	0	1.0	3	3	0.4	6	0.1111111111111111	0.6666666666666666	0.716781431691314	0.6813648893995303	0.4591052642039467	0.6386788474434606	0.3951462725716196	0.9469136008023363	0.8403035150094481	0.8027636655026035	1.0	0	0.0
384	None	None	None	None	None	0	0	1.0	3	0.0	0	0.6666666666666666	0	3	0	0	1	0	0.6666666666666666	2	3	0.26666666666666666	4	1.0	1.0	0	0	0	0	0	0	0	0	0	0	0
3369	0.08653176075607134	0.006873060774992734	0.006867757374882286	0.6984321813016923	None	0.2	1	0.23076923076923078	3	0.8235294117647058	14	0.3958333333333333	0.7647058823529411	16	13	2	1	0	0.1875	3	16	1.2666666666666666	19	0.2	0	0.6062059525300645	0.8580322900931237	0.46774053702891855	0.9446779772576747	0.8593098220650832	0.9744638426255027	0.8048355732913529	0.9404477709349666	1.0	0	0.0
5585	0.07481933361842898	0.033544925977699924	0.018479981036751015	0.7199558073167385	None	0	0	0.05263157894736842	1	1.0	26	0.15555555555555556	0.9230769230769231	25	24	2	1	0	0.5555555555555556	10	18	1.8666666666666667	28	0.14285714285714285	0.07692307692307693	0.8164749682835669	0.9187118319539657	0.5992443530274593	0.8561763921791945	0.5154338795715818	0.9267234855469999	0.8647282658994281	0.9045434044059494	1.0	0.24	0.0
5980	0.09744370685269611	0.04855223391084679	0.04642050801703205	0.7290348279364975	None	0	0	0.05263157894736842	1	1.0	26	0.15555555555555556	0.9230769230769231	25	24	2	1	0	0.5555555555555556	10	18	1.8666666666666667	28	0.14285714285714285	0.07692307692307693	0.8164749682835669	0.9176838846366131	0.5992443530274593	0.8597527153105721	0.5154338795715818	0.9267234855469999	0.8647282658994281	0.9049932542643422	1.0	0	0.0
5194	0.09826684424483192	0.02846035850924938	0.026460574825372646	0.6922360234047621	None	0	0	0.05263157894736842	1	1.0	26	0.15555555555555556	0.9230769230769231	25	24	2	2	0	0.5555555555555556	10	18	1.8666666666666667	28	0.2857142857142857	0.07692307692307693	0.8164749682835669	0.9176838846366131	0.5992443530274593	0.8183663418034707	0.5154338795715818	0.929995064218133	0.8647282658994281	0.8973148506746456	0.52	0	0.0
6719	0.08553197610789308	0.008088335428429762	0.005071823710229872	0.5860395087826871	None	0	0	0.13333333333333333	2	0.95	19	0.18181818181818182	0.85	19	17	2	0	0	1.0	11	11	1.4666666666666666	22	0.0	0	0.8164749682835669	0.9212307271885275	0.5666199203604918	0.8104761261353998	0.5154338795715818	0.9029774147907126	0.8642328567099442	0.8857132616286039	0	0	0.0
2402	None	None	None	None	None	0	0	0.6666666666666666	4	0.16666666666666666	1	1.0	0	0	0	7	3	0	0.5	4	2	0.5333333333333333	8	0.16666666666666666	0.6666666666666666	0	0	0	0	0	0	0	0	0	0	0
3004	0.0002210810570041201	1.6910993487492034e-05	-1.556571957254435e-05	0.9982828991359392	None	0.5	1	0.8333333333333334	5	0.2857142857142857	2	0.45	0.2857142857142857	6	2	2	1	0	0.8	5	4	0.6	9	0.25	0.5714285714285714	0.4665153955326251	0.8688941519044351	0.358802411149356	0.8185939178011342	0.25322329825633133	0.9492087829612811	0.8286538735835901	0.8917417733430101	1.0	0	0.0
5538	0.10244350529220858	0.04900815032254606	0.047913262185071005	0.7373799304193507	None	0	0	0.05263157894736842	1	1.0	26	0.15555555555555556	0.9230769230769231	25	24	2	1	0	0.5555555555555556	10	18	1.8666666666666667	28	0.14285714285714285	0.07692307692307693	0.8164749682835669	0.9176838846366131	0.5992443530274593	0.8597527153105721	0.5154338795715818	0.9267234855469999	0.8647282658994281	0.9049932542643422	1.0	0	0.0
466	None	None	None	None	None	0	0	0.6666666666666666	2	0.5	1	0.6666666666666666	0.5	2	1	1	0	0	0.6666666666666666	3	2	0.26666666666666666	4	0.0	0	0.6234562460300337	0.6213745308369772	0.5439803544453841	0.9437531776292342	0.5104691863459904	0.6603004180563201	0.8071271114119688	0.7902961793902701	0	0	0.0
38	None	None	None	None	None	0	0	0.42857142857142855	6	0.5	9	0.2777777777777778	0.4444444444444444	10	8	9	5	0	0.8888888888888888	9	8	1.3333333333333333	20	0.25	0.25	0.3818473242780497	0.7190777555391874	0.7206730865648876	0.7391104266925843	0.31729544759288975	0.9558595839313364	0.879351700806473	0.8436304324080728	0.1	0.4	0.0
7235	0.11111636370676695	0.05524740378595082	0.055130741605551196	0.7206921812066203	None	0	0	0.05	1	1.0	28	0.1388888888888889	0.9285714285714286	27	26	2	1	0	0.6666666666666666	12	18	2.0	30	0.14285714285714285	0.07142857142857142	0.8052951533868231	0.9230769088736422	0.5992443530274593	0.8554692105595615	0.5154338795715818	0.9285882913280659	0.8647282658994281	0.9068773020072877	1.0	0	0.0
3678	0.0892709718953939	0.009642971570187106	0.007761054615036191	0.7948224372142879	None	0	0	0.07142857142857142	1	1.0	18	0.26666666666666666	0.8888888888888888	17	16	2	1	0	0.3333333333333333	5	15	1.3333333333333333	20	0.14285714285714285	0.1111111111111111	0.6062059525300645	0.8620541401451688	0.36986723902801627	0.9434921196728112	0.8593098220650832	0.9745525910978886	0.8673836794555345	0.9407183006043172	1.0	0	0.0
1797	None	None	None	None	None	0	0	0.5	4	0.4444444444444444	4	0.9166666666666666	0.2222222222222222	3	2	7	0	0	0.75	3	4	0.7333333333333333	11	0.0	0	0.5236670272789437	0.9339609431401603	0.302356710694592	0.8101980624884821	0.2064562199169922	0.9090601114378402	0.6758604679076975	0.8941861738437046	0	0	0.0
3271	0.08694424092445141	0.010745665230190644	0.006888943864868008	0.7972260563243169	None	0	0	0.07142857142857142	1	1.0	18	0.26666666666666666	0.8888888888888888	17	16	2	1	0	0.3333333333333333	5	15	1.3333333333333333	20	0.14285714285714285	0.1111111111111111	0.6062059525300645	0.8620541401451688	0.36986723902801627	0.9434921196728112	0.8593098220650832	0.9745525910978886	0.8673836794555345	0.9407183006043172	1.0	0	0.0
5725	0.10009066984302693	0.045299974894617824	0.043757977389338266	0.7333646815689533	None	0	0	0.05263157894736842	1	1.0	26	0.15555555555555556	0.9230769230769231	25	24	2	1	0	0.5555555555555556	10	18	1.8666666666666667	28	0.14285714285714285	0.07692307692307693	0.8164749682835669	0.9176838846366131	0.5992443530274593	0.8597527153105721	0.5154338795715818	0.9267234855469999	0.8647282658994281	0.9049932542643422	1.0	0	0.0
4931	0.11562799227220573	0.03876228417111874	0.0376327569055053	0.7800785742628675	None	0	0	0.16666666666666666	3	0.84	21	0.17647058823529413	0.64	19	16	7	1	0	0.5294117647058824	9	17	1.8	27	0.06666666666666667	0.08	0.5544049735295643	0.936782374425087	0.5531378476302292	0.8390464065510314	0.5154338795715818	0.945980658398776	0.8627865517367272	0.9170785419525992	1.0	0	0.0
4591	0.08571357429540706	0.008963652415540707	-0.004338356746082434	0.6515697367738573	None	0	0	0.05555555555555555	1	1.0	25	0.17763157894736842	0.72	19	18	7	1	0	0.42105263157894735	8	19	1.8	27	0.058823529411764705	0.08	0.5544049735295643	0.936782374425087	0.5531378476302292	0.8390464065510314	0.5154338795715818	0.945980658398776	0.8627865517367272	0.9170785419525992	1.0	0	0.0
5962	0.10024997618176966	0.04601421835780881	0.04485665277191905	0.7331277380105528	None	0	0	0.05263157894736842	1	1.0	26	0.15555555555555556	0.9230769230769231	25	24	2	1	0	0.5555555555555556	10	18	1.8666666666666667	28	0.14285714285714285	0.07692307692307693	0.8164749682835669	0.9176838846366131	0.5992443530274593	0.8597527153105721	0.5154338795715818	0.9267234855469999	0.8647282658994281	0.9049932542643422	1.0	0	0.0
983	None	None	None	None	None	0	0	1.0	2	0.0	0	0.75	0	2	0	0	1	0	1.0	2	2	0.2	3	0.5	0	0	0	0	0	0	0	0	0	0	0	0
2002	None	None	None	None	None	0	0	0.3	3	0.8461538461538461	11	0.5357142857142857	0.8461538461538461	14	11	0	0	0	0.14285714285714285	14	2	1.0	15	0.0	0.3076923076923077	0.6906329875448082	0.9013366350960349	0.5441386022819682	0.9068259493110743	0.3354507375667092	0.852047560423517	0.7521610545811626	0.8888913001437159	0	0	0.0
1426	None	None	None	None	None	0	0	1.0	2	0.0	0	1.0	0	1	0	1	1	0	0.3333333333333333	3	1	0.2	3	0.2	1.0	0	0	0	0	0	0	0	0	0	0	0
3431	0.05648097410105158	0.013080128767110233	0.009667546463265363	0.7994600200776988	None	0	0	0.1111111111111111	1	1.0	11	0.5416666666666666	0.9090909090909091	11	10	1	1	0	0.16666666666666666	2	12	0.8666666666666667	13	0.2	0	0.5544049735295643	0.8878917639616007	0.5992443530274593	0.9548568958777274	0.8593098220650832	0.9574449316954304	0.7222339492901461	0.9396223714429114	1.0	0	0.0
4836	0.11542087193591902	0.03920741129431028	0.03836207621397927	0.7787665313951118	None	0	0	0.16666666666666666	3	0.84	21	0.17647058823529413	0.64	19	16	7	1	0	0.5294117647058824	9	17	1.8	27	0.06666666666666667	0.08	0.5544049735295643	0.936782374425087	0.5531378476302292	0.8390464065510314	0.5154338795715818	0.945980658398776	0.8627865517367272	0.9170785419525992	1.0	0	0.0
1618	None	None	None	None	None	0	0	1.0	2	0.0	0	1.0	0	0	0	2	2	0	0.3333333333333333	1	3	0.2	3	0.25	1.0	0	0	0	0	0	0	0	0	0	0	0
10	None	None	None	None	None	0	0	0.25	2	0.7777777777777778	7	0.55	0.7777777777777778	9	7	1	1	0	0.2	10	2	0.7333333333333333	11	0.25	0	0.39701445459455886	0.726576526187187	0.6054377281538124	0.9114714248965416	0.6049969997301201	0.943124232620354	0.8774680883244421	0.8848444978961265	1.0	0.2222222222222222	0.0
6742	0.10089979349310117	0.04626249721945722	0.04460319217460071	0.7332148622876057	None	0	0	0.05263157894736842	1	1.0	26	0.15555555555555556	0.9230769230769231	25	24	2	1	0	0.5555555555555556	10	18	1.8666666666666667	28	0.14285714285714285	0.07692307692307693	0.8164749682835669	0.9176838846366131	0.5992443530274593	0.8597527153105721	0.5154338795715818	0.9267234855469999	0.8647282658994281	0.9049932542643422	1.0	0	0.0
4985	0.08552833053447696	0.0056525080457672785	0.002874724362986233	0.8397005208090158	None	0	0	0.21052631578947367	4	0.8076923076923077	21	0.1728395061728395	0.6153846153846154	20	16	7	2	0	0.5	9	18	1.8666666666666667	28	0.14285714285714285	0.08	0.5803054630298143	0.9361438236006417	0.5430636249965414	0.8260411371135997	0.5154338795715818	0.9469842186514508	0.8651016439912189	0.9149179349824128	0.525	0	0.0
2081	None	None	None	None	None	0	0	0.6666666666666666	2	0.0	0	0.6666666666666666	0	0	0	3	1	0	0.6666666666666666	2	3	0.26666666666666666	4	0.1	1.0	0	0	0	0	0	0	0	0	0	0	0
973	None	None	None	None	None	0	0	0.6666666666666666	2	0.5	1	1.0	0.5	3	1	0	0	0	0.25	4	1	0.26666666666666666	4	0.0	0.6666666666666666	0.7632010370842612	0.8277983853705331	0.40848821758370485	0.8490776488606059	0.7133345214234099	0.9021990076725355	0.8765199939423156	0.8629246273997467	0	0	0.0
3251	0.006702982637611443	0.00042245616896922244	-0.0003435025384222859	0.9958139607170976	None	0	0	0.5	2	0.75	3	0.6	0.5	4	2	1	1	0	0.4	5	2	0.4	6	0.25	0.4	0.5697004178302687	0.8291396495251655	0.8812515877099407	0.9538188808791563	0.5071221847565232	0.9512203441223672	0.8490313062077601	0.9259417282810523	1.0	0.25	0.0
5622	0.09055754608198019	0.015255120358553429	0.014074988134594589	0.6952660191413789	None	0	0	0.05555555555555555	1	1.0	25	0.1588235294117647	0.92	24	23	2	1	0	0.5882352941176471	10	17	1.8	27	0.14285714285714285	0.08	0.7057505529584438	0.9138591153668434	0.5992443530274593	0.841151298222357	0.5154338795715818	0.927588736553607	0.8647282658994281	0.8996112651090101	1.0	0	0.0
980	None	None	None	None	None	0	0	0.5	2	0.5	2	0.5	0.5	2	2	3	0	0	0.75	4	3	0.4	6	0.0	0	0.8959414746161641	0.738962915420589	0.7320218317864365	0.8151712665469095	0.74887367432692	0.7514593067995855	0.752636987440272	0.7703558196687957	0	0	0.0
7159	0.10639049021883869	0.050111139209223006	0.04850284820876759	0.7230485624277467	None	0	0	0.05263157894736842	1	1.0	26	0.15555555555555556	0.9230769230769231	25	24	2	1	0	0.5555555555555556	10	18	1.8666666666666667	28	0.14285714285714285	0.07692307692307693	0.8164749682835669	0.9176838846366131	0.5992443530274593	0.8597527153105721	0.5154338795715818	0.9257046129582651	0.8647282658994281	0.9045651063545871	1.0	0	0.0
5502	0.08749765804858756	0.019579248808036718	0.01809273970310018	0.7391057041322262	None	0	0	0.15789473684210525	3	0.9230769230769231	24	0.1497326203208556	0.8461538461538461	25	22	2	1	0	0.6470588235294118	17	11	1.8666666666666667	28	0.2	0.07692307692307693	0.8164749682835669	0.9176838846366131	0.5992443530274593	0.8670335054808521	0.5154338795715818	0.9225710856304877	0.8647282658994281	0.9050543370919277	1.0	0	0.0
5121	0.10475607624697633	0.0148271679152615	0.01172413227939068	0.6470289163379364	None	0	0	0.05	1	1.0	27	0.14646464646464646	0.9259259259259259	26	25	2	1	0	0.6111111111111112	11	18	1.9333333333333333	29	0.14285714285714285	0.07407407407407407	0.8108850608351951	0.8893647480685088	0.5430636249965414	0.8643979998936966	0.4313972767996148	0.9291581448668809	0.8647282658994281	0.8975354380823976	1.0	0	0.0
1814	None	None	None	None	None	0	0	0.75	3	0.25	1	0.75	0	0	0	5	3	0	0.5	4	2	0.4	6	0.21428571428571427	0.4	0	0	0	0	0	0	0	0	0	0	0
6036	0.0995722975042339	0.046795772354473804	0.04491830547761918	0.7319490767360546	None	0	0	0.05263157894736842	1	1.0	26	0.15555555555555556	0.9230769230769231	25	24	2	1	0	0.5555555555555556	10	18	1.8666666666666667	28	0.14285714285714285	0.07692307692307693	0.8164749682835669	0.9176838846366131	0.5992443530274593	0.8597527153105721	0.5154338795715818	0.9267234855469999	0.8647282658994281	0.9049932542643422	1.0	0	0.0
6687	0.09698504749026092	0.05122200612202174	0.047518395462329166	0.7364682598469581	None	0	0	0.05263157894736842	1	1.0	26	0.15555555555555556	0.9230769230769231	25	24	2	2	0	0.5555555555555556	10	18	1.8666666666666667	28	0.2857142857142857	0.07692307692307693	0.8164749682835669	0.9176838846366131	0.5992443530274593	0.8597527153105721	0.5154338795715818	0.9257046129582651	0.8647282658994281	0.9045651063545871	0.52	0	0.0
997	None	None	None	None	None	0	0	0.8	4	0.0	0	0.5833333333333334	0	3	0	3	1	0	0.75	3	4	0.4666666666666667	7	0.14285714285714285	0.5	0	0	0	0	0	0	0	0	0	0	0
4393	0.11815904224166501	0.0320413824507005	0.020510425312552427	0.7682970117390393	None	0	0	0.16666666666666666	3	0.84	21	0.17647058823529413	0.64	19	16	7	1	0	0.5294117647058824	9	17	1.8	27	0.06666666666666667	0.08	0.5544049735295643	0.936782374425087	0.5531378476302292	0.8799563715365014	0.5154338795715818	0.946237159745518	0.8625596827230911	0.9254354055585259	1.0	0	0.0
3783	0.08093802853361597	0.013355930939041843	0.012466097094195291	0.6985013728604232	None	0	0	0.23076923076923078	3	0.7647058823529411	13	0.4222222222222222	0.6470588235294118	14	11	4	1	0	0.2	3	15	1.2666666666666666	19	0.1111111111111111	0	0.6062059525300645	0.9332207250306294	0.46986671051629453	0.8227673958664219	0.5154338795715818	0.9574613829240498	0.8738762194453598	0.9189955749944062	1.0	0	0.0
5785	0.08489722836582698	0.027021788569693127	0.024123867775589707	0.7372216786650643	None	0	0	0.058823529411764705	1	1.0	23	0.1736111111111111	0.9130434782608695	22	21	2	1	0	0.5625	9	16	1.6666666666666667	25	0.14285714285714285	0.08695652173913043	0.8164749682835669	0.925494253995503	0.5531378476302292	0.8668870902700783	0.5154338795715818	0.8810830659411746	0.863760322386103	0.8939712308212691	1.0	0	0.0
11	None	None	None	None	None	0	0	1.0	3	0.0	0	0.6666666666666666	0	2	0	1	0	0	0.6666666666666666	3	2	0.26666666666666666	4	0.0	1.0	0	0	0	0	0	0	0	0	0	0	0
136	None	None	None	None	None	0	0	0.5	2	0.6666666666666666	2	0.8333333333333334	0.3333333333333333	2	1	2	2	0	0.6666666666666666	2	3	0.3333333333333333	5	0.2857142857142857	0	0.2697814283198511	0.7575253480723804	0.4372362174097679	0.9509946696956837	0.3763603257903459	0.8883241974886719	0.6845778499718979	0.8869032217655828	0.75	0	0.0
2626	0.015151433895396494	0.0011754985836142993	0.0011327761248013316	0.9730609513477889	None	0	0	0.2857142857142857	2	0.75	6	0.8333333333333334	0.5	6	4	3	3	0	0.75	4	3	0.6666666666666666	10	0.375	0	0.7336524458219502	0.9266331481589916	0.3757083246698475	0.7353518968076109	0.5646484417432872	0.9552320944072902	0.9103548877685713	0.9008018101093797	0.16666666666666666	0.3333333333333333	0.0
7460	0.11735512129531465	0.03489419477094195	0.034681985105328356	0.706152442547174	None	0	0	0.05	1	1.0	27	0.14646464646464646	0.9259259259259259	26	25	2	1	0	0.6111111111111112	11	18	1.9333333333333333	29	0.14285714285714285	0.07407407407407407	0.8108850608351951	0.9150971084870219	0.5992443530274593	0.8407062493557134	0.5154338795715818	0.9316481654228206	0.8647282658994281	0.9018336920831591	1.0	0	0.0
4821	0.11079547250330547	0.041997665105748865	0.040560693591219964	0.7775485040592343	None	0	0	0.16666666666666666	3	0.84	21	0.17647058823529413	0.64	19	16	7	1	0	0.5294117647058824	9	17	1.8	27	0.06666666666666667	0.08	0.5544049735295643	0.936782374425087	0.5531378476302292	0.8390464065510314	0.5154338795715818	0.945980658398776	0.8627865517367272	0.9170785419525992	1.0	0	0.0
197	None	None	None	None	None	0	0	0.3333333333333333	1	1.0	2	0.6666666666666666	0.5	2	1	1	0	0	0.6666666666666666	3	2	0.26666666666666666	4	0.0	0	0.6607189763865635	0.9674790802757939	0.6484157778578917	0.6565388948933162	0.6563171452203408	0.6388032688637673	0.8445558429998412	0.8230229496652668	0	0	0.0
5184	0.10566003754471638	0.03161582546379053	0.016382079350120125	0.7020444684619662	None	0	0	0.05555555555555555	1	1.0	24	0.52	0.9583333333333334	24	23	1	1	0	0.08	2	25	1.7333333333333334	26	0.2	0	0.8108850608351951	0.9177850351426339	0.5992443530274593	0.8522209233490119	0.5154338795715818	0.9285042205516217	0.8647282658994281	0.9040360445153928	1.0	0	0.0
6919	0.10863645934452162	0.05193880229624569	0.050938091597540876	0.7232602073453589	None	0	0	0.05263157894736842	1	1.0	26	0.15555555555555556	0.9230769230769231	25	24	2	1	0	0.5555555555555556	10	18	1.8666666666666667	28	0.14285714285714285	0.07692307692307693	0.8164749682835669	0.9176838846366131	0.5992443530274593	0.8597527153105721	0.5154338795715818	0.9257046129582651	0.8647282658994281	0.9045651063545871	1.0	0	0.0
7238	0.10678896727498584	0.05048379237884372	0.04906399180952545	0.7243928000364469	None	0	0	0.05263157894736842	1	1.0	26	0.15555555555555556	0.9230769230769231	25	24	2	1	0	0.5555555555555556	10	18	1.8666666666666667	28	0.14285714285714285	0.07692307692307693	0.8164749682835669	0.9176838846366131	0.5992443530274593	0.8597527153105721	0.5154338795715818	0.9257046129582651	0.8647282658994281	0.9045651063545871	1.0	0	0.0
2902	0.007836514220481686	0.0011459258362725273	-0.0008444190240000768	0.9794717158455457	None	0	0	0.3333333333333333	2	0.8333333333333334	5	0.4	0.5	5	3	2	4	0	0.8	5	4	0.5333333333333333	8	0.6666666666666666	0.2857142857142857	0.4665153955326251	0.910614444042754	0.5329894023628534	0.8833773143045194	0.25322329825633133	0.9460699356551049	0.8382701664446567	0.9170962773961663	0.4	0.2	0.0
3426	0.04223754945018029	0.009333382147464257	0.007580812940518286	0.6876982963393437	None	0	0	0.2	2	0.8461538461538461	11	0.3125	0.5384615384615384	9	7	5	1	0	0.3333333333333333	12	4	1.0	15	0.08333333333333333	0	0.5544049735295643	0.9339918912608662	0.5992443530274593	0.7534121519270989	0.5154338795715818	0.9226453717561561	0.8627865517367272	0.889122556323056	1.0	0	0.0
2453	None	None	None	None	None	1.0	1	1.0	4	0.25	1	0.5	0.25	4	1	1	0	0	0.75	4	3	0.4	6	0.0	1.0	0.5824779610515559	0.8200499942932845	0.38145733264900183	0.9429994502516706	0.4101427670090274	0.9256188369235255	0.713914619524696	0.9073178509062066	0	0	0.0
4457	0.11314671648306089	0.03696703384514404	0.03452952443034006	0.7818850523956359	None	0	0	0.16666666666666666	3	0.84	21	0.17647058823529413	0.64	19	16	7	3	0	0.5294117647058824	9	17	1.8	27	0.2	0.08	0.5544049735295643	0.936782374425087	0.5531378476302292	0.8390464065510314	0.5154338795715818	0.945980658398776	0.8627865517367272	0.9170785419525992	0.05263157894736842	0	0.0
6669	0.09643427883779727	0.021205040915779932	0.02070578277756396	0.6830054905924188	None	0	0	0.05263157894736842	1	1.0	26	0.15555555555555556	0.9230769230769231	25	24	2	1	0	0.5555555555555556	10	18	1.8666666666666667	28	0.14285714285714285	0.07692307692307693	0.8164749682835669	0.9176838846366131	0.5992443530274593	0.8641512997430422	0.5154338795715818	0.9267234855469999	0.8647282658994281	0.9060475017920497	1.0	0.24	0.0
4455	0.1143106642651312	0.03952955499740445	0.0373978910402815	0.7748907560245811	None	0	0	0.16666666666666666	3	0.84	21	0.17647058823529413	0.64	19	16	7	1	0	0.5294117647058824	9	17	1.8	27	0.06666666666666667	0.08	0.5544049735295643	0.936782374425087	0.5531378476302292	0.8390464065510314	0.5154338795715818	0.945980658398776	0.8627865517367272	0.9170785419525992	1.0	0	0.0
2270	None	None	None	None	None	1.0	1	0.8	4	0.4	2	0.4666666666666667	0.4	4	2	2	0	0	0.6	5	3	0.4666666666666667	7	0.0	1.0	0.5058448371982556	0.899842673473712	0.27565024279694245	0.8366378463198386	0.8906666601888251	0.7161189351703235	0.9368291156704178	0.8298733766300268	0	0	0.0
3287	0.028719505650397607	0.003854999206433478	0.0037262917528945185	0.9782818077036886	None	0.4	2	0.5384615384615384	7	0.5294117647058824	9	0.475	0.29411764705882354	11	5	7	5	0	0.4	10	4	1.2666666666666666	19	0.4166666666666667	0.11764705882352941	0.6062059525300645	0.8361275188171224	0.5329894023628534	0.9411840628800765	0.8593098220650832	0.9706148896621036	0.8614619490438036	0.9329733730894024	0.09090909090909091	0	0.0
2016	None	None	None	None	None	0	0	0.4	2	0.8	4	0.875	0.2	1	1	5	2	0	0.5	4	2	0.4666666666666667	7	0.14285714285714285	0.4	0.48002429925476947	0.5	0.4592090233352802	0.5	0.2518652966598758	0.5	0.7369161333807948	0.5	1.0	0	0.853933260116708
2511	None	None	None	None	None	0.5	1	0.5714285714285714	4	0.5	4	0.8333333333333334	0.125	3	1	6	2	0	0.75	4	3	0.6666666666666666	10	0.14285714285714285	1.0	0.6062059525300645	0.7843331480914147	0.5974561775882345	0.8575935452389872	0.1	0.9831727711534938	0.8195547237576766	0.9156590695674016	0.8333333333333333	0	0.21958171702135762
3376	0.04898916640441453	0.015582523719967033	0.015336865923127972	0.7172182823023172	None	0	0	0.25	2	0.8888888888888888	8	1.0	0.8888888888888888	8	8	2	0	0	0.09090909090909091	11	1	0.7333333333333333	11	0.0	0.2	0.6710930427444686	0.8793962989830337	0.6142735407837523	0.9384000887324964	0.7027628405147675	0.9238251459768201	0.6887416978874253	0.9169729119743155	0	0	0.0
5839	0.10010278679157322	0.049404153181615076	0.044796690636555336	0.7257902522148074	None	0	0	0.05263157894736842	1	1.0	26	0.15555555555555556	0.9230769230769231	25	24	2	1	0	0.5555555555555556	10	18	1.8666666666666667	28	0.14285714285714285	0.07692307692307693	0.8164749682835669	0.9176838846366131	0.5992443530274593	0.8597527153105721	0.5154338795715818	0.929995064218133	0.8647282658994281	0.9063939550826488	1.0	0	0.0
1199	None	None	None	None	None	0	0	0.6666666666666666	2	0.5	1	0.6666666666666666	0	0	0	3	2	0	0.6666666666666666	2	3	0.26666666666666666	4	0.2	0	0	0	0	0	0	0	0	0	0	0	0
1422	None	None	None	None	None	1.0	1	0.8	4	0.4	2	0.4375	0	2	0	4	0	0	1.0	4	4	0.4666666666666667	7	0.0	0.6666666666666666	0	0	0	0	0	0	0	0	0	0	0
524	None	None	None	None	None	0	0	0.25	1	1.0	3	1.0	0.6666666666666666	2	2	2	1	0	0.2	5	1	0.3333333333333333	5	0.125	0	0.6895833694365944	0.563694206412277	0.6549366228036069	0.7304795860116566	0.8320173653449998	0.5429433413024144	0.69245896909795	0.6165998630463889	1.0	1.0	0.0
4418	0.10874813558027012	0.0367546136860158	0.03374340458046629	0.7935097769635275	None	0	0	0.16666666666666666	3	0.84	21	0.17647058823529413	0.64	19	16	7	1	0	0.5294117647058824	9	17	1.8	27	0.06666666666666667	0.08	0.5544049735295643	0.9375733987173558	0.5531378476302292	0.8390464065510314	0.5154338795715818	0.945980658398776	0.8627865517367272	0.9174184814583719	1.0	0	0.0
3165	None	None	None	None	None	0	0	0.5	4	0.5	5	0.6666666666666666	0.2	4	2	7	7	0	0.5	3	6	0.8	12	0.4375	0	0.48970970567839683	0.9181816711463837	0.5173417826985494	0.9010134313950572	0.3077169397857909	0.8886642812532697	0.8808053988467963	0.9033080186271452	0.25	0.25	0.0
4401	0.11630445433765442	0.037901172269084044	0.03622874960428776	0.7669428513446886	None	0	0	0.16666666666666666	3	0.84	21	0.17647058823529413	0.64	19	16	7	1	0	0.5294117647058824	9	17	1.8	27	0.06666666666666667	0.08	0.5544049735295643	0.936782374425087	0.5531378476302292	0.8390464065510314	0.5154338795715818	0.945980658398776	0.8627865517367272	0.9170785419525992	1.0	0	0.0
2340	None	None	None	None	None	0	0	0.38461538461538464	5	0.5882352941176471	10	0.4222222222222222	0.4117647058823529	10	7	8	3	0	0.5555555555555556	5	9	1.2666666666666666	19	0.17647058823529413	0	0.6060969961207098	0.8475339247054069	0.4266407045435073	0.8622173958041766	0.31877476377947567	0.9351900085883713	0.7300286773231344	0.8882348458638023	0.4	0.5	0.0
6452	0.10372814419302255	0.05003453133077759	0.048418926038841174	0.7208401093512524	None	0	0	0.05263157894736842	1	1.0	26	0.15555555555555556	0.9230769230769231	25	24	2	1	0	0.5555555555555556	10	18	1.8666666666666667	28	0.14285714285714285	0.07692307692307693	0.8164749682835669	0.9176838846366131	0.5992443530274593	0.8597527153105721	0.5154338795715818	0.9257046129582651	0.8647282658994281	0.9045651063545871	1.0	0	0.0
2517	None	None	None	None	None	0	0	0.5	2	0.3333333333333333	1	0.5555555555555556	0.3333333333333333	1	1	3	2	0	1.0	3	3	0.3333333333333333	5	0.2	0	1.0	0.5	0.10327778276534719	0.5	0.4299208005573146	0.5	0.9760032246120778	0.5	1.0	0	0.867854505890186
1526	None	None	None	None	None	0	0	1.0	4	0.0	0	0.75	0	1	0	4	1	0	0.5	4	2	0.4	6	0.09090909090909091	0.5	0	0	0	0	0	0	0	0	0	0	0
515	None	None	None	None	None	0	0	0.3333333333333333	1	1.0	2	1.0	0.5	1	1	2	0	0	0.25	4	1	0.26666666666666666	4	0.0	0	1.0	0.5	0.5836249714872819	0.5	0.7133345214234099	0.5	0.8506407522554943	0.5	0	0	0.0
4580	0.09383437586996556	0.007018367963762335	0.005561372989395842	0.6478783347861443	None	0	0	0.06666666666666667	1	1.0	20	0.20952380952380953	0.85	18	17	3	1	0	0.4666666666666667	7	15	1.4666666666666666	22	0.1111111111111111	0.1	0.6062059525300645	0.9271406287501249	0.5531378476302292	0.8658021497326935	0.5257159086195767	0.9495392305400099	0.8800948419448664	0.9203832250220201	1.0	0	0.0
701	None	None	None	None	None	0.5	1	0.6666666666666666	4	0.5	3	0.4444444444444444	0.5	6	3	1	0	0	0.5	6	3	0.5333333333333333	8	0.0	1.0	0.4952096271932227	0.9134846022503287	0.6232789482654646	0.9320903200567715	0.6356501538335324	0.8982142114593734	0.8795876804759809	0.9156436968166486	0	0	0.0
6822	0.08980745826006085	0.020690411322004217	0.01995528321188608	0.8323020397130798	None	0	0	0.0625	1	1.0	22	0.17142857142857143	0.9090909090909091	21	20	2	2	0	0.7142857142857143	10	14	1.6	24	0.2857142857142857	0.09090909090909091	0.8164749682835669	0.9296854337221115	0.5992443530274593	0.8641535046067738	0.5154338795715818	0.8537784513651886	0.8647282658994281	0.8875091552637416	0.5238095238095238	0	0.0
2215	None	None	None	None	None	0	0	0.6666666666666666	4	0.3333333333333333	2	0.6666666666666666	0.16666666666666666	3	1	4	1	0	0.3333333333333333	2	6	0.5333333333333333	8	0.1	0.3333333333333333	0.9100122299662878	0.8113749526549637	0.997128766641962	0.6493455415789371	0.2664224288456742	0.5	0.962984939201048	0.6663474257226808	1.0	0.6666666666666666	0.0
7364	0.10488462748982814	0.050324688557466773	0.04965262829718855	0.7040267882859415	None	0	0	0.05	1	1.0	28	0.1388888888888889	0.9285714285714286	27	26	2	1	0	0.6666666666666666	12	18	2.0	30	0.14285714285714285	0.07142857142857142	0.8052951533868231	0.9230769088736422	0.5992443530274593	0.8554692105595615	0.5154338795715818	0.9285882913280659	0.8647282658994281	0.9068773020072877	1.0	0	0.0
6284	0.10377568114742473	0.04954734120765069	0.04748825769986618	0.7324527848457721	None	0	0	0.05263157894736842	1	1.0	26	0.15555555555555556	0.9230769230769231	25	24	2	1	0	0.5555555555555556	10	18	1.8666666666666667	28	0.14285714285714285	0.07692307692307693	0.8164749682835669	0.9176838846366131	0.5992443530274593	0.8597527153105721	0.5154338795715818	0.9267234855469999	0.8647282658994281	0.9049932542643422	1.0	0	0.0
3681	0.08218861432319857	0.025524556213254487	0.010079469848783851	0.566742407462705	None	0	0	0.0625	1	1.0	22	0.20168067226890757	0.6818181818181818	16	15	7	1	0	0.4117647058823529	7	17	1.6	24	0.058823529411764705	0.09090909090909091	0.6062059525300645	0.9494162689762708	0.5267514086630576	0.8763208407746431	0.5154338795715818	0.899430093663689	0.8544111645218633	0.9137564682996854	1.0	0	0.0
5869	0.1031429278839976	0.031884356432688825	0.016004717884341	0.8121615354023274	None	0	0	0.09523809523809523	2	0.9310344827586207	27	0.14832535885167464	0.8275862068965517	25	24	5	2	0	0.5789473684210527	11	19	2.066666666666667	31	0.15384615384615385	0.13793103448275862	0.8164749682835669	0.9176838846366131	0.5992443530274593	0.8597527153105721	0.5154338795715818	0.9267234855469999	0.8647282658994281	0.9049932542643422	0.52	0	0.0
4329	0.10553628312520717	0.039169659194979486	0.03602439090586406	0.8001674188802229	None	0	0	0.16666666666666666	3	0.84	21	0.17647058823529413	0.64	19	16	7	1	0	0.5294117647058824	9	17	1.8	27	0.06666666666666667	0.08	0.5544049735295643	0.936782374425087	0.5531378476302292	0.8390464065510314	0.5154338795715818	0.945980658398776	0.8627865517367272	0.9170785419525992	1.0	0	0.0
1098	None	None	None	None	None	0	0	0.5	2	0.6666666666666666	2	0.625	0.6666666666666666	2	2	2	1	0	0.5	2	4	0.3333333333333333	5	0.125	0	0.9046638598351351	0.6743466896597062	0.7875860825804569	0.8369064199250039	0.5777681350819948	0.7449306522368273	0.8327777372965093	0.7585998062343564	1.0	0.5	0.0
6710	0.11361009560915612	0.006543742800369735	0.0019567414511294525	0.7744946330711803	None	0	0	0.0625	1	1.0	21	1.0	1.0	22	21	0	1	0	0.043478260869565216	23	1	1.5333333333333334	23	0.3333333333333333	0	0.8108850608351951	0.9213352323205958	0.5992443530274593	0.8381001077570284	0.5154338795715818	0.9121627882306615	0.8647282658994281	0.8955167097968785	1.0	0	0.0
3269	0.08286700220330384	0.009860251143985555	-0.008456893678050083	0.6186384090117996	None	0	0	0.21428571428571427	3	0.8888888888888888	16	0.26666666666666666	0.8333333333333334	17	15	2	1	0	0.3333333333333333	15	5	1.3333333333333333	20	0.16666666666666666	0.1111111111111111	0.6062059525300645	0.9519185151419332	0.500364969695886	0.9333016844908618	0.25322329825633133	0.9656759926282964	0.8785459913142764	0.9519851058876346	1.0	0.058823529411764705	0.0
3078	0.048180961572551334	0.00179350111858036	0.0011821825365785877	0.8959514105999938	None	0.14285714285714285	1	0.375	6	0.5909090909090909	13	0.3333333333333333	0.4090909090909091	13	9	10	1	0	0.5	6	12	1.6	24	0.05	0.5454545454545454	0.3367826705133197	0.9044386907011721	0.5992443530274593	0.883225797532815	0.5154338795715818	0.9444121317595187	0.8432250499430697	0.9143408696517225	1.0	0	0.0
4236	0.10928484563946049	0.04007594254011454	0.038703658385624826	0.7803791581751012	None	0	0	0.16666666666666666	3	0.84	21	0.17647058823529413	0.64	19	16	7	1	0	0.5294117647058824	9	17	1.8	27	0.06666666666666667	0.08	0.5544049735295643	0.936782374425087	0.5531378476302292	0.8390464065510314	0.5154338795715818	0.945980658398776	0.8627865517367272	0.9170785419525992	1.0	0	0.0
6841	0.09030566126701761	0.025520037977085942	0.024245216585305186	0.7641323236178943	None	0.125	1	0.16666666666666666	3	0.875	21	0.16993464052287582	0.8333333333333334	23	20	2	1	0	0.5294117647058824	9	17	1.7333333333333334	26	0.2	0	0.8164749682835669	0.9228884926336701	0.5531378476302292	0.8538434455751264	0.5154338795715818	0.9016581461022485	0.8647282658994281	0.8960764671918647	1.0	0	0.0
6400	0.09427385060424151	0.019285874374155392	0.018909804359468808	0.7163404581617854	None	0	0	0.05263157894736842	1	1.0	26	0.5185185185185185	0.9615384615384616	26	25	1	1	0	0.07407407407407407	2	27	1.8666666666666667	28	0.2	0	0.8108850608351951	0.9144456872041301	0.5761911003288442	0.8558337271731502	0.5257159086195767	0.9335437600009513	0.8647282658994281	0.9058717797730984	1.0	0	0.0
2828	0.005740810782441565	0.0005744029068468945	0.00045187046660455447	0.967910817951506	None	0	0	0.5	3	0.7142857142857143	5	0.42857142857142855	0.42857142857142855	4	3	4	3	0	0.42857142857142855	7	3	0.6	9	0.2727272727272727	0.5	0.8304059411546604	0.8358676063193587	0.3606867188618037	0.8106632598611279	0.6551749042204491	0.9293386163575326	0.92224790578951	0.8683253246222673	0.25	0.25	0.0
603	None	None	None	None	None	0	0	1.0	3	0.0	0	0.6666666666666666	0	1	0	2	1	0	0.6666666666666666	2	3	0.26666666666666666	4	0.14285714285714285	1.0	0	0	0	0	0	0	0	0	0	0	0
4869	0.07674918784074372	0.004669161554640854	0.0046514547493239355	0.7309014352474417	None	0	0	0.125	2	0.9523809523809523	20	0.19166666666666668	0.8571428571428571	20	18	2	1	0	0.8333333333333334	10	12	1.5333333333333334	23	0.16666666666666666	0.1	0.8164749682835669	0.9199671656965015	0.5761911003288442	0.846135081859874	0.5154338795715818	0.9159003080869715	0.8647282658994281	0.8982689106723403	1.0	0	0.0
5886	0.09763802580487503	0.048744857760016656	0.046811956311687726	0.7323277498769274	None	0	0	0.05263157894736842	1	1.0	26	0.15555555555555556	0.9230769230769231	25	24	2	1	0	0.5555555555555556	10	18	1.8666666666666667	28	0.14285714285714285	0.07692307692307693	0.8164749682835669	0.9176838846366131	0.5992443530274593	0.8597527153105721	0.5154338795715818	0.9267234855469999	0.8647282658994281	0.9049932542643422	1.0	0	0.0
2612	None	None	None	None	None	0.2	1	0.4166666666666667	5	0.6	9	0.6071428571428571	0.3333333333333333	7	5	9	1	0	0.5714285714285714	7	4	1.1333333333333333	17	0.05	0.14285714285714285	0.5544049735295643	0.9330011027103315	0.3153039127606071	0.8969366401980463	0.3527283134417121	0.9594380384548952	0.8657829327055973	0.9342343411183295	1.0	0	0.0
4919	0.10204279182515234	0.00782352612831479	0.007261450121701841	0.8601255926900272	None	0	0	0.25	6	0.7058823529411765	24	0.16666666666666666	0.6470588235294118	28	22	7	1	0	0.375	24	9	2.4	36	0.08333333333333333	0.16666666666666666	0.5544049735295643	0.9291695758260703	0.5531378476302292	0.8568656423163769	0.5257159086195767	0.938252838105585	0.8627865517367272	0.9138432294464334	1.0	0	0.0
6944	0.08944842861078389	0.027120212584747748	0.009929696233491013	0.6804924713938856	None	0	0	0.05555555555555555	1	1.0	25	0.16666666666666666	0.92	24	23	2	1	0	0.5	9	18	1.8	27	0.14285714285714285	0.08	0.7057505529584438	0.9132153520332332	0.5992443530274593	0.853743018134849	0.5154338795715818	0.9359625686829544	0.875005689686679	0.9060760843673612	1.0	0	0.0
4333	0.11085158516960861	0.04138546966348849	0.03928976084614988	0.7937101051519775	None	0	0	0.16666666666666666	3	0.84	21	0.17647058823529413	0.64	19	16	7	1	0	0.5294117647058824	9	17	1.8	27	0.06666666666666667	0.08	0.5544049735295643	0.936782374425087	0.5531378476302292	0.8390464065510314	0.5154338795715818	0.945980658398776	0.8627865517367272	0.9170785419525992	1.0	0	0.0
4594	0.11230002709897129	0.041456658258600315	0.04000509623649159	0.7790912053886596	None	0	0	0.16666666666666666	3	0.84	21	0.17647058823529413	0.64	19	16	7	1	0	0.5294117647058824	9	17	1.8	27	0.06666666666666667	0.08	0.5544049735295643	0.936782374425087	0.5531378476302292	0.8390464065510314	0.5154338795715818	0.945980658398776	0.8627865517367272	0.9170785419525992	1.0	0	0.0
930	None	None	None	None	None	0	0	1.0	2	0.0	0	0.75	0	2	0	0	0	0	1.0	2	2	0.2	3	0.0	0	0	0	0	0	0	0	0	0	0	0	0
2543	None	None	None	None	None	0.25	1	0.2727272727272727	3	0.7857142857142857	11	0.3333333333333333	0.6428571428571429	11	9	4	2	0	0.75	6	8	1.0666666666666667	16	0.2	0.4	0.5544049735295643	0.8546284404485707	0.5329894023628534	0.9458328710070207	0.8593098220650832	0.9744386747627711	0.8491269749396461	0.9403289173820871	0.5454545454545454	0	0.0
6850	0.11261028054707517	0.02333781973314482	0.0231903808399529	0.7879759309450014	None	0	0	0.047619047619047616	1	1.0	29	0.5166666666666667	0.9655172413793104	29	28	1	1	0	0.06666666666666667	2	30	2.066666666666667	31	0.2	0	0.772410923858933	0.9174800117681928	0.5992443530274593	0.8579006334260662	0.5154338795715818	0.931338673304837	0.8647282658994281	0.9064745708340931	1.0	0	0.0
4614	0.11428439057112387	0.04010744608193462	0.03879051533661864	0.7735280884285789	None	0	0	0.16666666666666666	3	0.84	21	0.17647058823529413	0.64	19	16	7	1	0	0.5294117647058824	9	17	1.8	27	0.06666666666666667	0.08	0.5544049735295643	0.936782374425087	0.5531378476302292	0.8390464065510314	0.5154338795715818	0.945980658398776	0.8627865517367272	0.9170785419525992	1.0	0	0.0
3731	0.06408964612796744	0.012459752848062597	-0.008862317833898842	0.7309708815541225	None	0	0	0.2	2	0.9230769230769231	12	0.5357142857142857	0.8461538461538461	12	11	2	0	0	0.14285714285714285	14	2	1.0	15	0.0	0.14285714285714285	0.8046175573855269	0.8904446290578335	0.4078344412282465	0.9455610297464969	0.3519818626757762	0.9380192577563226	0.7222339492901461	0.9279518533748308	0	0	0.0
5266	0.07972913875655845	0.028886859028080497	0.018960888243224696	0.7764042180734775	None	0	0	0.043478260869565216	1	1.0	32	0.14166666666666666	0.9375	31	30	2	1	0	0.4166666666666667	10	24	2.2666666666666666	34	0.14285714285714285	0.0625	0.8052951533868231	0.9261081631227494	0.5531378476302292	0.8415314148471666	0.5154338795715818	0.9357798262860084	0.8647282658994281	0.9082433865919276	1.0	0	0.0
6918	0.08803554195816195	0.0396424853918142	0.03135297586425569	0.7196663096460578	None	0	0	0.05263157894736842	1	1.0	26	0.15555555555555556	0.9230769230769231	25	24	2	1	0	0.5555555555555556	10	18	1.8666666666666667	28	0.14285714285714285	0.07692307692307693	0.8164749682835669	0.9176838846366131	0.5992443530274593	0.8597871898895135	0.5154338795715818	0.9267234855469999	0.8647282658994281	0.9050014490461346	1.0	0	0.0
168	None	None	None	None	None	0.5	1	0.8333333333333334	5	0.16666666666666666	1	0.6666666666666666	0.16666666666666666	5	1	2	1	0	0.75	3	4	0.5333333333333333	8	0.25	0.8	0.6061355959406644	0.9249098479035734	0.4502405849215466	0.9691838312279385	0.5726996328790313	0.9218844649396861	0.7614970231104845	0.9431718945981283	1.0	0	0.0
2689	0.0007476742547539147	0.0003011557176033929	-0.00030113657589489544	0.9966203651962446	None	0	0	0.75	6	0.2	2	0.48	0.1	5	1	6	1	0	1.0	5	5	0.8	12	0.08333333333333333	0.25	0.32143795277312703	0.972913302370555	0.7132065842285016	0.9260981651251673	0.5992997690172717	0.8881714974868491	0.944774083351029	0.9386144921488943	1.0	0.2	0.0
7195	0.09486864195339677	0.01633935219976293	0.015265151998551552	0.7233425539944927	None	0	0	0.05263157894736842	1	1.0	26	0.5185185185185185	0.9615384615384616	26	25	1	1	0	0.07407407407407407	2	27	1.8666666666666667	28	0.2	0	0.8108850608351951	0.9144456872041301	0.5761911003288442	0.8558337271731502	0.5154338795715818	0.9312163654333017	0.8647282658994281	0.9048172066648777	1.0	0	0.0
1083	None	None	None	None	None	0.3333333333333333	1	0.4444444444444444	4	0.6363636363636364	7	0.37142857142857144	0.45454545454545453	7	5	5	2	0	0.7142857142857143	7	5	0.8666666666666667	13	0.16666666666666666	0.18181818181818182	0.5544049735295643	0.867538691983059	0.5329894023628534	0.8290553816392779	0.5058906356826129	0.9762161646477117	0.8614619490438036	0.9161382938539572	0.5714285714285714	0	0.0
996	None	None	None	None	None	0	0	0.5	2	0.3333333333333333	1	0.625	0.3333333333333333	3	1	1	0	0	0.5	2	4	0.3333333333333333	5	0.0	0.6666666666666666	0.25869453405540443	0.5919025869146355	0.8720284895521397	0.9574534176388806	0.18165528730251634	0.9007981192733838	0.9601451655639661	0.8695757255083167	0	0	0.0
5766	0.09753090681109594	0.04871131017742649	0.046277460363146096	0.7332538061469476	None	0	0	0.05263157894736842	1	1.0	26	0.15555555555555556	0.9230769230769231	25	24	2	1	0	0.5555555555555556	10	18	1.8666666666666667	28	0.14285714285714285	0.07692307692307693	0.8164749682835669	0.9176838846366131	0.5992443530274593	0.8597527153105721	0.5154338795715818	0.9267234855469999	0.8647282658994281	0.9049932542643422	1.0	0.24	0.0
3222	0.05348763223504328	0.007707310657192773	-0.00770672356444279	0.8048264038153081	None	0	0	0.2	2	0.9166666666666666	11	0.5384615384615384	0.8333333333333334	12	10	1	0	0	0.15384615384615385	13	2	0.9333333333333333	14	0.0	0.15384615384615385	0.4665153955326251	0.9002020942857751	0.4866819695151138	0.9029790191280836	0.5058906356826129	0.9502088906511525	0.7702204756265093	0.921267653137166	0	0	0.0
710	None	None	None	None	None	0.6666666666666666	2	0.875	7	0.2	2	0.48	0.2	5	2	6	2	0	1.0	5	5	0.8	12	0.15384615384615385	0.5714285714285714	0.16678486378312737	0.936797419600568	0.14526886376332318	0.8480967771799957	0.49693955215181457	0.6248597216745684	0.8333386999429336	0.8378114327763894	0.6	0.4	0.0
4330	0.10933260408568389	0.03961433882211034	0.03763258330330853	0.7857215900935486	None	0	0	0.16666666666666666	3	0.84	21	0.17647058823529413	0.64	19	16	7	3	0	0.5294117647058824	9	17	1.8	27	0.2	0.08	0.5544049735295643	0.9367827205567761	0.5531378476302292	0.8390464065510314	0.5154338795715818	0.945980658398776	0.8627865517367272	0.9170786901079816	0.05263157894736842	0	0.0
1553	None	None	None	None	None	1.0	1	0.8	4	0.4	2	0.5833333333333334	0.2	3	1	3	2	0	0.75	4	3	0.4666666666666667	7	0.25	0.5	0.7042437488183425	0.9594478218328124	0.7977217121516406	0.903468939213702	0.6131919371049378	0.8383743091957938	0.8527063241784668	0.9128368591388735	0.6666666666666666	0.6666666666666666	0.0
3283	0.05145754233621268	0.009238301410360254	0.00888704486460946	0.659297664021934	None	0	0	0.25	2	0.9	9	0.5454545454545454	0.8	9	8	2	0	0	0.18181818181818182	11	2	0.8	12	0.0	0.18181818181818182	0.7359801329588727	0.8854556192122838	0.500364969695886	0.9488954255980414	0.6160478437495446	0.9338890502074477	0.7222339492901461	0.9267764940641151	0	0	0.0
1235	None	None	None	None	None	0	0	0.5	2	0.6666666666666666	2	0.625	0.6666666666666666	3	2	1	0	0	0.5	4	2	0.3333333333333333	5	0.0	0	0.7632010370842612	0.5758342119547318	0.46893964224955587	0.9243828023442158	0.20751759023670474	0.8389686997475176	0.9063523053407424	0.8155630195017902	0	0	0.0
6325	0.10424197658950679	0.05020462803506236	0.048821426188130124	0.7233132152577866	None	0	0	0.05263157894736842	1	1.0	26	0.15555555555555556	0.9230769230769231	25	24	2	1	0	0.5555555555555556	10	18	1.8666666666666667	28	0.14285714285714285	0.07692307692307693	0.8164749682835669	0.9176838846366131	0.5992443530274593	0.8597527153105721	0.5154338795715818	0.9257046129582651	0.8647282658994281	0.9045651063545871	1.0	0	0.0
959	None	None	None	None	None	0.3333333333333333	1	0.5	4	0.7	7	0.4444444444444444	0.6	9	6	2	0	0	0.3333333333333333	9	3	0.8	12	0.0	0.6666666666666666	0.3343678193549198	0.8575171680753583	0.6766533510635477	0.9114057818788303	0.8515314526456492	0.9185605328972889	0.9123873858213482	0.8987030502793055	0	0	0.0
870	None	None	None	None	None	0.5	1	0.5	3	0.5	3	0.4444444444444444	0.5	6	3	1	0	0	0.5	3	6	0.5333333333333333	8	0.0	1.0	0.9562903204947716	0.9489604913224224	0.7468746445767468	0.7685072205720491	0.4344594807542344	0.762331333992922	0.8962966708901382	0.8535505007989768	0	0	0.0
638	None	None	None	None	None	0.5	1	0.8333333333333334	5	0.16666666666666666	1	0.5	0.16666666666666666	4	1	3	0	0	1.0	4	4	0.5333333333333333	8	0.0	0.5	0.7322603407982912	0.9430378095278512	0.3430258774672557	0.9218161726813935	0.49648891930478245	0.9272153589542717	0.8635994958440651	0.9312612984985694	0	0	0.0
4267	0.08895573186816504	0.012525322855961696	-0.0028591566733378064	0.7345477633752084	None	0	0	0.2	3	0.8	16	0.55	0.65	16	13	5	1	0	0.1	20	2	1.4666666666666666	22	0.09090909090909091	0	0.5544049735295643	0.9353970810527074	0.5531378476302292	0.821300838689215	0.5154338795715818	0.9321652188899329	0.8627865517367272	0.9065972425203882	1.0	0	0.0
721	None	None	None	None	None	0	0	0.3333333333333333	1	1.0	2	1.0	1.0	3	2	0	2	0	0.25	1	4	0.26666666666666666	4	0.6666666666666666	0	0.6080073024884175	0.844577724562489	0.8067532215322755	0.9656425484170625	0.2664224288456742	0.9797630235687042	0.7991658814301088	0.9511765221628055	0.8333333333333333	0.3333333333333333	0.0
6791	0.10555956544073629	0.04722453285808785	0.04701115319903533	0.7282026232193846	None	0	0	0.05263157894736842	1	1.0	26	0.15555555555555556	0.9230769230769231	25	24	2	1	0	0.5555555555555556	10	18	1.8666666666666667	28	0.14285714285714285	0.07692307692307693	0.8164749682835669	0.9176838846366131	0.5992443530274593	0.8597527153105721	0.5154338795715818	0.9289747225984158	0.875005689686679	0.9059527467992249	1.0	0	0.0
6970	0.10009365082873439	0.05009707118432118	0.046680336760625135	0.7331174274385124	None	0	0	0.05263157894736842	1	1.0	26	0.15555555555555556	0.9230769230769231	25	24	2	1	0	0.5555555555555556	10	18	1.8666666666666667	28	0.14285714285714285	0.07692307692307693	0.8164749682835669	0.9176838846366131	0.5992443530274593	0.8634859882204103	0.5154338795715818	0.9257046129582651	0.8647282658994281	0.9054623565066903	1.0	0.24	0.0
3680	0.06040888418480776	0.007817660515592944	-0.005868310293860121	0.6414521829257158	None	0	0	0.25	2	0.9	9	0.5454545454545454	0.8	9	8	2	0	0	0.18181818181818182	11	2	0.8	12	0.0	0.18181818181818182	0.6298009330744476	0.9018861132959171	0.500364969695886	0.9423777710651717	0.6160478437495446	0.9338890502074477	0.6756166644053191	0.9278167888749353	0	0	0.0
2643	7.978056403755658e-06	9.421634939398211e-08	-7.883359254356859e-08	0.9999989124520087	None	0	0	0.6666666666666666	4	0.3333333333333333	2	0.5	0.16666666666666666	3	1	4	1	0	1.0	4	4	0.5333333333333333	8	0.1	0.5	0.3836886564192086	0.9553237530299858	0.7132065842285016	0.8987413620602779	0.5992997690172717	0.7186882708954833	0.8382701664446567	0.8870841133963082	1.0	0.3333333333333333	0.0
262	None	None	None	None	None	1.0	1	1.0	4	0.25	1	0.5	0.25	5	1	0	0	0	0.75	4	3	0.4	6	0.0	1.0	0.5555591610418615	0.807706721783335	0.5701011537126042	0.9463973825247309	0.43554009966345736	0.9131575573159945	0.7222339492901461	0.9020033534910822	0	0	0.0
507	None	None	None	None	None	0.125	1	0.16666666666666666	3	0.875	21	0.3611111111111111	0.7916666666666666	21	19	4	1	0	0.125	24	3	1.7333333333333334	26	0.1	1.0	0.3971207106883308	0.963200110766782	0.40321317703887366	0.9139362183995616	0.49693955215181457	0.8642052373865856	0.7970396132187219	0.9236285723064654	1.0	0.14285714285714285	0.0
4736	0.08126691605487908	0.02485839718683919	0.018031799772499815	0.6262899446547492	None	0	0	0.16666666666666666	3	0.84	21	0.17647058823529413	0.64	19	16	7	1	0	0.5294117647058824	9	17	1.8	27	0.06666666666666667	0.08	0.5544049735295643	0.936782374425087	0.5531378476302292	0.8352402418121194	0.5154338795715818	0.945980658398776	0.8627865517367272	0.9163680864088559	1.0	0	0.0
4297	0.11587139750263066	0.03960244227679782	0.03822685250404548	0.7911263548535792	None	0	0	0.16666666666666666	3	0.84	21	0.17647058823529413	0.64	19	16	7	1	0	0.5294117647058824	9	17	1.8	27	0.06666666666666667	0.08	0.5544049735295643	0.936782374425087	0.5531378476302292	0.8390464065510314	0.5154338795715818	0.945980658398776	0.8627865517367272	0.9170785419525992	1.0	0	0.0
1303	None	None	None	None	None	0	0	0.75	3	0.25	1	0.75	0	3	0	2	4	0	0.5	2	4	0.4	6	0.8	0.4	0	0	0	0	0	0	0	0	0	0	0
5051	0.10178933168495866	0.048103511211210384	0.043103297850449585	0.735138506757562	None	0	0	0.05263157894736842	1	1.0	26	0.15555555555555556	0.9230769230769231	25	24	2	1	0	0.5555555555555556	10	18	1.8666666666666667	28	0.14285714285714285	0.07692307692307693	0.8164749682835669	0.9176838846366131	0.5992443530274593	0.8597527153105721	0.5154338795715818	0.9293802377736627	0.8647282658994281	0.9061276132233843	1.0	0	0.0
2806	None	None	None	None	None	0	0	0.3333333333333333	2	0.8333333333333334	5	0.8888888888888888	0.3333333333333333	3	2	4	6	0	1.0	3	3	0.5333333333333333	8	0.5454545454545454	1.0	0.8752992116536733	0.796943105645814	0.500364969695886	0.7454080230090505	0.7868626645759769	0.9764057559929074	0.8712062596169295	0.8864331472829944	0.3333333333333333	0.6666666666666666	0.0
3665	0.08610805043650588	0.01994991382869525	0.014098795861966332	0.6844670734631971	None	0	0	0.07142857142857142	1	1.0	18	0.26666666666666666	0.8888888888888888	17	16	2	1	0	0.3333333333333333	5	15	1.3333333333333333	20	0.14285714285714285	0.1111111111111111	0.6062059525300645	0.8620541401451688	0.500364969695886	0.9372282981177293	0.8593098220650832	0.9745525910978886	0.8785459913142764	0.93860586219609	1.0	0	0.0
241	None	None	None	None	None	0	0	1.0	1	0	0	1.0	0	0	0	1	1	0	0.5	2	1	0.13333333333333333	2	0.16666666666666666	0	0	0	0	0	0	0	0	0	0	0	0
503	None	None	None	None	None	0	0	0.4	2	0.6	3	0.5833333333333334	0.6	4	3	2	1	0	0.3333333333333333	2	6	0.4666666666666667	7	0.14285714285714285	0	0.1	0.8302018121784405	0.3881667153383105	0.8673062125386705	0.11154097881167466	0.5602576071251317	0.8250088530670064	0.7747863720904699	1.0	0.5	0.0
6577	0.10326445745299327	0.045977890983407835	0.04572213994534041	0.7312941324678208	None	0	0	0.05263157894736842	1	1.0	26	0.15555555555555556	0.9230769230769231	25	24	2	1	0	0.5555555555555556	10	18	1.8666666666666667	28	0.14285714285714285	0.07692307692307693	0.8164749682835669	0.9176838846366131	0.5992443530274593	0.8634859882204103	0.5154338795715818	0.9267234855469999	0.8647282658994281	0.9058868979022603	1.0	0.24	0.0
7056	0.09934161629411205	0.04944556827558545	0.04641359404270891	0.7362314515003413	None	0	0	0.05263157894736842	1	1.0	26	0.15555555555555556	0.9230769230769231	25	24	2	1	0	0.5555555555555556	10	18	1.8666666666666667	28	0.14285714285714285	0.07692307692307693	0.8164749682835669	0.9176838846366131	0.5992443530274593	0.8721425311545424	0.5154338795715818	0.9293802377736627	0.8647282658994281	0.9091122697370821	1.0	0.24	0.0
4692	0.09680478875156003	0.005563579499466748	0.0052860027798007	0.8612950420384772	None	0	0	0.15	3	0.8518518518518519	23	0.1695906432748538	0.6666666666666666	21	18	7	1	0	0.47368421052631576	9	19	1.9333333333333333	29	0.06666666666666667	0.07407407407407407	0.6062059525300645	0.9343450389027749	0.5329894023628534	0.8362967526261997	0.5154338795715818	0.9505116446417056	0.8686471040155537	0.9178792116388641	1.0	0	0.0
3776	0.06049614935206937	0.011292469740255098	0.008432936763423503	0.8194207199768319	None	0	0	0.16666666666666666	3	0.84	21	0.17647058823529413	0.64	19	16	7	1	0	0.5294117647058824	9	17	1.8	27	0.06666666666666667	0.08	0.5544049735295643	0.9383004868249037	0.5531378476302292	0.8613121843112514	0.5154338795715818	0.945980658398776	0.8673836794555345	0.9220334708724153	1.0	0	0.0
3048	0.007344562995850751	0.004054824567161949	0.003019131594782649	0.9721124104376777	None	0	0	0.5	2	0.75	3	1.0	0.75	4	3	1	1	0	0.16666666666666666	6	1	0.4	6	0.2	0.4	0.7680267802298171	0.8524876794132693	0.3939209452288047	0.8386636220778926	0.8210283362550413	0.9488795176997035	0.9283790816469653	0.89166742084348	1.0	0	0.0
2997	0.016618898761672673	0.0009883099045845532	0.00049273508009657	0.9553274531760516	None	0.25	1	0.6	6	0.38461538461538464	5	0.35714285714285715	0.3076923076923077	9	4	5	4	0	0.8571428571428571	6	7	1.0	15	0.4444444444444444	0	0.6062059525300645	0.9108354288720691	0.5329894023628534	0.8742656974957645	0.9629078308104362	0.95644619148522	0.8673836794555345	0.9206179652519869	0.1111111111111111	0	0.0
4177	0.08549968680293404	0.006367133116778263	0.0060757450121382475	0.6368306919455272	None	0	0	0.16666666666666666	3	0.84	21	0.17647058823529413	0.64	19	16	7	1	0	0.5294117647058824	9	17	1.8	27	0.06666666666666667	0.08	0.5544049735295643	0.936782374425087	0.5992443530274593	0.8457230129864075	0.5154338795715818	0.945980658398776	0.8495728142570869	0.9183444965665998	1.0	0	0.0
3033	0.031361271584531315	0.0029895547304689654	-0.0004950206525296621	0.9099826947099054	None	0	0	0.3076923076923077	4	0.6470588235294118	11	0.2375	0.47058823529411764	8	8	10	8	0	0.8	8	10	1.2666666666666666	19	0.3333333333333333	0.11764705882352941	0.7615543386854566	0.944947271439553	0.5710616803161678	0.8592833842899199	0.5154338795715818	0.9294193831694905	0.8558302799849998	0.9175865037399387	0.125	0.125	0.0
1165	None	None	None	None	None	0	0	0.4	2	0.8	4	0.5833333333333334	0.6	4	3	2	0	0	0.3333333333333333	2	6	0.4666666666666667	7	0.0	0	0.5581146076738994	0.8283706849286675	0.657474348262049	0.9568588752828314	0.5392951342808221	0.9357347049130111	0.8095961840395869	0.9206008137627232	0	0	0.0
737	None	None	None	None	None	0	0	0.125	1	1.0	9	1.0	1.0	10	9	0	0	0	0.09090909090909091	1	11	0.7333333333333333	11	0.0	0	0.4280618268088248	0.9149354111483138	0.11238487139859057	0.562086573227915	0.8650901562407288	0.9134932776056608	0.9679416835386507	0.840333341652253	0	0	0.0
7517	0.10927732911484332	0.017497448161611348	0.010496822139527939	0.725936660589618	None	0	0	0.05	1	1.0	28	0.1388888888888889	0.9285714285714286	27	26	2	1	0	0.6666666666666666	12	18	2.0	30	0.14285714285714285	0.07142857142857142	0.8052951533868231	0.9230769088736422	0.5992443530274593	0.8513349036827653	0.5154338795715818	0.9285882913280659	0.8647282658994281	0.90594281081742	1.0	0	0.0
7324	0.0964559114683167	0.025746913394551794	0.021305270458542618	0.6391317485534286	None	0	0	0.05263157894736842	1	1.0	26	0.15555555555555556	0.9230769230769231	25	24	2	1	0	0.5555555555555556	10	18	1.8666666666666667	28	0.14285714285714285	0.07692307692307693	0.8164749682835669	0.9209612363617977	0.6960079746642063	0.891296430175431	0.5058906356826129	0.8952475272768681	0.8647282658994281	0.9033497217925044	1.0	0	0.0
7434	0.10479174198577133	0.05126416286280609	0.050795215196993704	0.7244923256295268	None	0	0	0.05263157894736842	1	1.0	26	0.15555555555555556	0.9230769230769231	25	24	2	1	0	0.5555555555555556	10	18	1.8666666666666667	28	0.14285714285714285	0.07692307692307693	0.8164749682835669	0.9176838846366131	0.5992443530274593	0.8597527153105721	0.5154338795715818	0.9257046129582651	0.8647282658994281	0.9045651063545871	1.0	0	0.0
1427	None	None	None	None	None	0	0	0.75	3	0.5	2	0.5	0	1	0	4	1	0	0.75	4	3	0.4	6	0.09090909090909091	1.0	0	0	0	0	0	0	0	0	0	0	0
3927	0.07597126975162327	0.011341752369479366	0.005027805304938614	0.7414365059856123	None	0	0	0.07692307692307693	1	1.0	17	0.2714285714285714	0.8823529411764706	16	15	2	1	0	0.35714285714285715	5	14	1.2666666666666666	19	0.14285714285714285	0.11764705882352941	0.6062059525300645	0.8488895245101363	0.500364969695886	0.933910194912838	0.8593098220650832	0.9736399652327796	0.8785459913142764	0.9346954311967703	1.0	0	0.0
4000	0.09704142701236955	0.024573366723748668	0.01873363723869459	0.8799127934083598	None	0	0	0.15789473684210525	3	0.8461538461538461	22	0.4375	0.5769230769230769	18	15	9	2	0	0.25	4	16	1.8666666666666667	28	0.10526315789473684	0.6153846153846154	0.5544049735295643	0.9343846334537718	0.5531378476302292	0.8361517226988039	0.5154338795715818	0.9440995292347881	0.8627865517367272	0.9145787560575712	0.5277777777777778	0	0.0
3207	0.09091930446702513	0.006822960629339897	0.003370033004117798	0.8166294920268239	None	0	0	0.05555555555555555	1	1.0	25	0.17763157894736842	0.72	19	18	7	1	0	0.42105263157894735	8	19	1.8	27	0.058823529411764705	0.08	0.5544049735295643	0.936782374425087	0.5531378476302292	0.8390464065510314	0.5154338795715818	0.945980658398776	0.8627865517367272	0.9170785419525992	1.0	0	0.0
4090	0.1093144014254188	0.03953677177388747	0.03761581503829656	0.7857382171449103	None	0	0	0.16666666666666666	3	0.84	21	0.17647058823529413	0.64	19	16	7	1	0	0.5294117647058824	9	17	1.8	27	0.06666666666666667	0.08	0.5544049735295643	0.9367827205567761	0.5531378476302292	0.8390464065510314	0.5154338795715818	0.945980658398776	0.8627865517367272	0.9170786901079816	1.0	0	0.0
4024	0.10725371314148657	0.03750954490136355	0.03337528210077545	0.8005480132343433	None	0	0	0.16666666666666666	3	0.84	21	0.17647058823529413	0.64	19	16	7	3	0	0.5294117647058824	9	17	1.8	27	0.2	0.08	0.5544049735295643	0.936782374425087	0.5531378476302292	0.8390464065510314	0.5154338795715818	0.945980658398776	0.8627865517367272	0.9170785419525992	0.05263157894736842	0	0.0
2485	None	None	None	None	None	0	0	0.6666666666666666	2	0.5	1	0.6666666666666666	0	1	0	2	2	0	0.6666666666666666	2	3	0.26666666666666666	4	0.2857142857142857	0	0	0	0	0	0	0	0	0	0	0	0
859	None	None	None	None	None	1.0	1	0.8	4	0.4	2	0.4666666666666667	0.4	5	2	1	1	0	0.6	5	3	0.4666666666666667	7	0.3333333333333333	1.0	0.2017007620924601	0.7258816121967964	0.5095424161883543	0.9591957746254908	0.45890777260973986	0.8495559325787279	0.855740888323831	0.8758915250844039	1.0	0.4	0.0
6299	0.10207750596851166	0.04853606346632056	0.047333106670800006	0.7327620421443479	None	0	0	0.05263157894736842	1	1.0	26	0.15555555555555556	0.9230769230769231	25	24	2	1	0	0.5555555555555556	10	18	1.8666666666666667	28	0.14285714285714285	0.07692307692307693	0.8164749682835669	0.9176838846366131	0.5992443530274593	0.8597527153105721	0.5154338795715818	0.9267234855469999	0.8647282658994281	0.9049932542643422	1.0	0	0.0
2317	None	None	None	None	None	0	0	0.5555555555555556	5	0.36363636363636365	4	0.5416666666666666	0.2727272727272727	4	3	8	3	0	0.375	3	8	0.8666666666666667	13	0.15789473684210525	0	0.633576421833405	0.8923900161435174	0.3595222625942954	0.9165351823279693	0.4151172426640393	0.9541921685928565	0.8944533508834985	0.9252553216889959	0.25	0.25	0.0
1174	None	None	None	None	None	0	0	0.75	3	0.3333333333333333	1	0.625	0.3333333333333333	3	1	1	1	0	0.5	2	4	0.3333333333333333	5	0.25	0.6666666666666666	0.6972523570510325	0.9580690583325838	0.7511256402204376	0.8689765011053756	0.5726996328790313	0.9692596081450211	0.8895742169383372	0.943955345176463	1.0	0	0.0
3806	0.07257063098299978	0.012685893322264035	0.007803782094213862	0.8993943809468001	None	0	0	0.1875	3	0.8181818181818182	18	0.4	0.5909090909090909	16	13	7	1	0	0.4166666666666667	5	12	1.6	24	0.06666666666666667	0.09523809523809523	0.6062059525300645	0.9074265742563572	0.5719884059032753	0.8557979088840424	0.5359979376675718	0.9569085865410631	0.8621238097596458	0.91590285802272	1.0	0	0.0
3273	0.01889926778768861	0.006026613462938155	0.006012419636103234	0.9638231749436129	None	0	0	0.25	2	0.9	9	0.42857142857142855	0.7	9	7	2	2	0	0.5714285714285714	4	7	0.8	12	0.3333333333333333	0.4	0.8732549818121809	0.8743262132837636	0.35977780546356525	0.9540017051917463	0.25322329825633133	0.9717713829593468	0.8170733706579687	0.9446359848613404	0.6111111111111112	0.1111111111111111	0.0
7519	0.10936070680806932	0.05501253757288963	0.05481771661662641	0.719425694159431	None	0	0	0.05	1	1.0	28	0.1388888888888889	0.9285714285714286	27	26	2	1	0	0.6666666666666666	12	18	2.0	30	0.14285714285714285	0.07142857142857142	0.8052951533868231	0.9230769088736422	0.5992443530274593	0.8554692105595615	0.5154338795715818	0.9285882913280659	0.8647282658994281	0.9068773020072877	1.0	0	0.0
6163	0.08517614702069116	0.0023270524694604983	2.5330042898147457e-05	0.938584900911356	None	0	0	0.07142857142857142	1	1.0	19	0.23333333333333334	0.8947368421052632	18	17	2	1	0	0.4	6	15	1.4	21	0.14285714285714285	0.10526315789473684	0.7057505529584438	0.9022240186632489	0.6960079746642063	0.8879126040456611	0.455349245832254	0.941250742477144	0.8738762194453598	0.9133495501081312	1.0	0	0.0
6513	0.08900640163435088	0.032637023246488574	-0.030769617361751413	0.7874227881508546	None	0	0	0.1	2	0.9285714285714286	26	0.15	0.8928571428571429	27	25	2	1	0	0.5	20	10	2.0	30	0.16666666666666666	0	0.8164749682835669	0.91354446070259	0.5531378476302292	0.8446003059185934	0.5154338795715818	0.9252851256610571	0.8647282658994281	0.899256972647225	1.0	0	0.0
3854	0.049538893687736736	0.016032410096414818	0.015899855561534445	0.9371652836935489	None	0	0	0.1	1	1.0	13	0.3	0.8461538461538461	12	11	2	2	0	0.5	5	10	1.0	15	0.2857142857142857	0.15384615384615385	0.7336524458219502	0.8677732546670293	0.4078344412282465	0.9485141875343708	0.5562665601607073	0.9758665131739823	0.8503931827648457	0.9443584742725506	0.7083333333333334	0	0.0
3535	0.051484416079490135	0.0075200719873170455	0.006986840168042207	0.6577155640089871	None	0	0	0.25	2	0.9	9	0.5454545454545454	0.8	9	8	2	0	0	0.18181818181818182	11	2	0.8	12	0.0	0.18181818181818182	0.7359801329588727	0.8854556192122838	0.500364969695886	0.9488954255980414	0.6160478437495446	0.9338890502074477	0.7222339492901461	0.9267764940641151	0	0	0.0
2613	0.02927548280410721	0.0030200292598952625	-0.0010231473862848711	0.9373789910230577	None	0	0	0.5	5	0.46153846153846156	6	0.6818181818181818	0.38461538461538464	8	5	6	0	0	0.18181818181818182	11	2	1.0	15	0.0	0	0.5649364899045042	0.9414343768883074	0.5041633371527223	0.7433228294198125	0.5257159086195767	0.9012742158644118	0.8325332576103186	0.8826060749933575	0	0	0.0
3042	0.03366498819763698	0.004704292696106608	0.004275051591257291	0.8885347356679848	None	0	0	0.1111111111111111	1	1.0	11	0.3611111111111111	0.8181818181818182	10	9	2	2	0	0.4444444444444444	4	9	0.8666666666666667	13	0.2857142857142857	0.18181818181818182	0.8732549818121809	0.8872044993744248	0.3375408591120862	0.9519773654743785	0.25322329825633133	0.9687719437711299	0.7731364518718932	0.9441716787232356	0.75	0.1	0.0
5171	0.0983579831289292	0.04584776678326834	0.04300042757923131	0.7299041047279451	None	0	0	0.05263157894736842	1	1.0	26	0.15555555555555556	0.9230769230769231	25	24	2	1	0	0.5555555555555556	10	18	1.8666666666666667	28	0.14285714285714285	0.07692307692307693	0.8164749682835669	0.9176838846366131	0.5992443530274593	0.8597527153105721	0.5154338795715818	0.9293802377736627	0.8647282658994281	0.9061276132233843	1.0	0	0.0
6254	0.10251093915529806	0.04749850889783671	0.04623969111867851	0.7354969636286743	None	0	0	0.05263157894736842	1	1.0	26	0.15555555555555556	0.9230769230769231	25	24	2	1	0	0.5555555555555556	10	18	1.8666666666666667	28	0.14285714285714285	0.07692307692307693	0.8164749682835669	0.9176838846366131	0.5992443530274593	0.8597527153105721	0.5154338795715818	0.9267234855469999	0.8647282658994281	0.9049932542643422	1.0	0	0.0
7206	0.07237294213761006	0.014844408634719402	0.004785417648769941	0.8314217881286025	None	0	0	0.05555555555555555	1	1.0	24	0.1625	0.9166666666666666	23	22	2	2	0	0.625	10	16	1.7333333333333334	26	0.2857142857142857	0.08333333333333333	0.6062059525300645	0.9235351698072282	0.5992443530274593	0.7785590561429664	0.5154338795715818	0.8998019922952719	0.8647282658994281	0.8788123376480199	0.5217391304347826	0	0.0
4877	0.11312113652838746	0.04001975772621786	0.03865047983558087	0.7783201566237068	None	0	0	0.16666666666666666	3	0.84	21	0.17647058823529413	0.64	19	16	7	1	0	0.5294117647058824	9	17	1.8	27	0.06666666666666667	0.08	0.5544049735295643	0.936782374425087	0.5531378476302292	0.8390464065510314	0.5154338795715818	0.945980658398776	0.8627865517367272	0.9170785419525992	1.0	0	0.0
6723	0.0938359406996508	0.0324275918172957	0.027431238072768403	0.6824670283653931	None	0	0	0.05263157894736842	1	1.0	26	0.15555555555555556	0.9230769230769231	25	24	2	1	0	0.5555555555555556	10	18	1.8666666666666667	28	0.14285714285714285	0.07692307692307693	0.8164749682835669	0.9176838846366131	0.5992443530274593	0.8613107060175965	0.5154338795715818	0.9267234855469999	0.8647282658994281	0.9053646559242102	1.0	0	0.0
4287	0.06234220634863518	0.009568977387887544	0.005786600711567228	0.8540279758793203	None	0	0	0.25	5	0.7777777777777778	21	0.17901234567901234	0.6296296296296297	21	17	7	0	0	0.5	9	18	1.9333333333333333	29	0.0	0.18181818181818182	0.5544049735295643	0.93400503630132	0.4881006303697628	0.7856028828550627	0.5154338795715818	0.9095966744488643	0.8333523518489773	0.8895102583042507	0	0	0.0
3412	0.09312799657009074	0.008385016771265482	-0.0036395804504650627	0.8655427323866063	None	0	0	0.05555555555555555	1	1.0	25	0.17763157894736842	0.72	19	18	7	1	0	0.42105263157894735	8	19	1.8	27	0.058823529411764705	0.08	0.5544049735295643	0.936782374425087	0.5531378476302292	0.8426917470782274	0.5154338795715818	0.945980658398776	0.8627865517367272	0.9177665263865972	1.0	0	0.0
1114	None	None	None	None	None	0	0	0.6666666666666666	2	0.0	0	0.6666666666666666	0	0	0	3	1	0	0.6666666666666666	3	2	0.26666666666666666	4	0.1	0	0	0	0	0	0	0	0	0	0	0	0
35	None	None	None	None	None	0	0	0.5	1	1.0	1	0.75	0	1	0	1	0	0	1.0	2	2	0.2	3	0.0	0	0	0	0	0	0	0	0	0	0	0	0
3941	0.10933187985637426	0.020380071412916707	0.019974260461801806	0.6714876813221331	None	0	0	0.07142857142857142	1	1.0	18	0.26666666666666666	0.8888888888888888	17	16	2	1	0	0.3333333333333333	5	15	1.3333333333333333	20	0.14285714285714285	0.1111111111111111	0.6062059525300645	0.8620541401451688	0.500364969695886	0.9450082625308167	0.8593098220650832	0.9745525910978886	0.8785459913142764	0.9412514597279453	1.0	0	0.0
1570	None	None	None	None	None	0	0	0.6666666666666666	2	0.5	1	1.0	0	1	0	2	0	0	1.0	2	2	0.26666666666666666	4	0.0	0	0	0	0	0	0	0	0	0	0	0	0
3174	0.0471012173583605	0.0024756693757437827	0.00042319709091329403	0.8785277070995203	None	0	0	0.2857142857142857	4	0.7368421052631579	14	0.23333333333333334	0.5263157894736842	14	10	6	1	0	0.9	9	10	1.4	21	0.08333333333333333	0.2222222222222222	0.5803054630298143	0.9153473172930489	0.554749463982684	0.7905495892517725	0.5154338795715818	0.9262014379487903	0.8476630633205482	0.8889025845252626	1.0	0	0.0
1899	None	None	None	None	None	0	0	0.5	3	0.5714285714285714	4	0.375	0.42857142857142855	5	3	3	1	0	0.6666666666666666	6	4	0.6	9	0.125	0	0.5544049735295643	0.8442212583395915	0.4987078171376115	0.857034147969882	0.6328201369330364	0.9665353107727956	0.8144351091529627	0.9073213846557782	1.0	0	0.0
5258	0.1019115991570529	0.04744783211250635	0.043188451320106236	0.7346215203874162	None	0	0	0.05263157894736842	1	1.0	26	0.15555555555555556	0.9230769230769231	25	24	2	1	0	0.5555555555555556	10	18	1.8666666666666667	28	0.14285714285714285	0.07692307692307693	0.8164749682835669	0.9176838846366131	0.5992443530274593	0.8597527153105721	0.5154338795715818	0.9293802377736627	0.8647282658994281	0.9061276132233843	1.0	0	0.0
2961	6.992807375871532e-09	6.869636408242448e-09	6.225311612531111e-09	0.9999995845042241	None	0	0	1.0	2	0.0	0	1.0	0	0	0	2	4	0	0.3333333333333333	1	3	0.2	3	0.5	1.0	0	0	0	0	0	0	0	0	0	0	0
3750	0.08503612645159217	0.02684023771979648	0.014795606916159106	0.6551775280066969	None	0	0	0.2777777777777778	5	0.76	19	0.29347826086956524	0.6	20	15	6	2	0	0.17391304347826086	4	23	1.8	27	0.18181818181818182	0.08	0.5803054630298143	0.9341943345665462	0.5531378476302292	0.8633863432020347	0.5154338795715818	0.9488699173413239	0.8785459913142764	0.9221933157546996	0.525	0	0.0
2411	None	None	None	None	None	0	0	0.5	1	1.0	1	1.0	1.0	1	1	1	2	0	0.3333333333333333	3	1	0.2	3	0.3333333333333333	0	1.0	0.5	0.6280988641902401	0.5	0.5890875676082017	0.5	0.8643582390467691	0.5	1.0	1.0	0.11022658509825645
3512	0.041485880130339374	0.0023319174853001674	-0.0008376422578899206	0.9125016508837139	None	0	0	0.3333333333333333	3	0.8181818181818182	9	0.5416666666666666	0.8181818181818182	11	9	1	1	0	0.16666666666666666	12	2	0.8666666666666667	13	0.25	0.18181818181818182	0.6062059525300645	0.8779961548124116	0.3153039127606071	0.7254988352679055	0.25322329825633133	0.9713960580488937	0.8785459913142764	0.8963112818552467	1.0	0.09090909090909091	0.0
5567	0.07657408618829808	0.011949550051825056	-0.011141746083731096	0.828130233513158	None	0	0	0.06666666666666667	1	1.0	20	0.18333333333333332	0.9	19	18	2	2	0	0.8333333333333334	10	12	1.4666666666666666	22	0.2857142857142857	0.1	0.5544049735295643	0.9180068687897122	0.5563610803351388	0.7707399515547069	0.5179915780329554	0.9000324018625118	0.8627865517367272	0.8745588332421164	0.5263157894736842	0	0.0
3973	0.1106496046962312	0.037192869090773434	0.03575369655941954	0.769691627020213	None	0	0	0.16666666666666666	3	0.84	21	0.17647058823529413	0.64	19	16	7	1	0	0.5294117647058824	9	17	1.8	27	0.06666666666666667	0.08	0.5544049735295643	0.9367827205567761	0.5531378476302292	0.8390464065510314	0.5154338795715818	0.945980658398776	0.8627865517367272	0.9170786901079816	1.0	0	0.0
1017	None	None	None	None	None	0	0	0.6666666666666666	2	0.0	0	0.6666666666666666	0	0	0	3	1	0	0.6666666666666666	2	3	0.26666666666666666	4	0.1	1.0	0	0	0	0	0	0	0	0	0	0	0
2356	None	None	None	None	None	0	0	0.6	3	0.6	3	0.4666666666666667	0.4	5	2	1	1	0	0.6	5	3	0.4666666666666667	7	0.3333333333333333	0.4	0.861098939113836	0.9035388214141079	0.34908907329592337	0.9583017180648586	0.8593098220650832	0.9570882800022318	0.7222339492901461	0.9440406634786541	1.0	0	0.0
6071	0.10091180011948017	0.047095599840371996	0.04546686701655856	0.7267232418267382	None	0	0	0.05263157894736842	1	1.0	26	0.15555555555555556	0.9230769230769231	25	24	2	1	0	0.5555555555555556	10	18	1.8666666666666667	28	0.14285714285714285	0.07692307692307693	0.8164749682835669	0.9176838846366131	0.5992443530274593	0.8597527153105721	0.5154338795715818	0.9267234855469999	0.8647282658994281	0.9049932542643422	1.0	0	0.0
3935	0.0870754159454002	0.00761180278131679	0.007315606688776646	0.742541100416786	None	0	0	0.16666666666666666	3	0.84	21	0.17647058823529413	0.64	19	16	7	3	0	0.5294117647058824	9	17	1.8	27	0.2	0.08	0.5544049735295643	0.936782374425087	0.5531378476302292	0.834534464164634	0.5154338795715818	0.945980658398776	0.8627865517367272	0.9162372014994098	0.10526315789473684	0	0.0
2651	0.0019678520880445464	0.0002087048091920566	-3.643196802285828e-05	0.9972419595256778	None	0	0	1.0	4	0.0	0	0.5	0	2	0	3	3	0	0.75	4	3	0.4	6	0.375	0.5	0	0	0	0	0	0	0	0	0	0	0
5823	0.1127409591549683	0.019208702043644263	0.01680208854298542	0.6152703866842169	None	0	0	0.045454545454545456	1	1.0	30	0.14545454545454545	0.9333333333333333	29	28	2	1	0	0.45454545454545453	10	22	2.1333333333333333	32	0.14285714285714285	0.06666666666666667	0.6062059525300645	0.9263351510829239	0.5992443530274593	0.8479397047269158	0.5154338795715818	0.9330324022397848	0.8647282658994281	0.9084475071031586	1.0	0	0.0
3326	0.061645253856106905	0.007484625785400011	-0.004596636462547567	0.6933905137213994	None	0	0	0.2	2	0.9166666666666666	11	1.0	0.9166666666666666	11	11	2	0	0	0.07142857142857142	14	1	0.9333333333333333	14	0.0	0.15384615384615385	0.6290409102556662	0.9048037141372639	0.500364969695886	0.9293173697305236	0.4507404270952211	0.9380471974051372	0.7222339492901461	0.9251972047585764	0	0	0.0
2649	3.2360459610033904e-06	3.053835034093487e-08	-2.1885363425881433e-08	0.9999978926149138	None	0	0	0.75	3	0.0	0	0.625	0	1	0	3	2	0	0.5	2	4	0.3333333333333333	5	0.2222222222222222	0.5	0	0	0	0	0	0	0	0	0	0	0
360	None	None	None	None	None	0.5	1	0.6666666666666666	4	0.5	3	0.4	0.16666666666666666	4	1	3	1	0	0.8	4	5	0.5333333333333333	8	0.14285714285714285	0.6666666666666666	0.5802861611424308	0.9136606121460561	0.5684406919089945	0.9234097713406165	0.5100732435541775	0.8766909535977035	0.8847704311566088	0.9063685101256098	1.0	0.25	0.0
7128	0.10757906531523734	0.05186207804824665	0.051110413881421714	0.7264630587000015	None	0	0	0.05263157894736842	1	1.0	26	0.15555555555555556	0.9230769230769231	25	24	2	1	0	0.5555555555555556	10	18	1.8666666666666667	28	0.14285714285714285	0.07692307692307693	0.8164749682835669	0.9176838846366131	0.5992443530274593	0.8597527153105721	0.5154338795715818	0.9257046129582651	0.8647282658994281	0.9045651063545871	1.0	0	0.0
3984	0.08815531493429248	0.004769111018314802	0.0015158280160107432	0.6602686652068606	None	0	0	0.09090909090909091	1	1.0	14	0.5333333333333333	0.8571428571428571	13	12	2	2	0	0.13333333333333333	2	15	1.0666666666666667	16	0.2857142857142857	0	0.8052951533868231	0.9298259960968425	0.5531378476302292	0.8440450918415149	0.5154338795715818	0.925663117459652	0.8627865517367272	0.9059241229144407	0.5384615384615384	0	0.0
1958	None	None	None	None	None	0	0	0.25	1	1.0	4	0.6666666666666666	0.5	3	2	2	3	0	1.0	3	3	0.4	6	0.42857142857142855	0	0.5488364079650366	0.9125395548984684	0.2763829197877939	0.834044604076444	0.3486860635423935	0.913816881874912	0.759945926583761	0.8915742234784033	0.3333333333333333	0.3333333333333333	0.0
7329	0.10315940407935537	0.050358196418443184	0.04953865123616806	0.7317340867054097	None	0	0	0.05263157894736842	1	1.0	26	0.15555555555555556	0.9230769230769231	25	24	2	1	0	0.5555555555555556	10	18	1.8666666666666667	28	0.14285714285714285	0.07692307692307693	0.8164749682835669	0.9176838846366131	0.5992443530274593	0.8597527153105721	0.5154338795715818	0.9257046129582651	0.8647282658994281	0.9045651063545871	1.0	0	0.0
5124	0.11725340163233092	0.018764104228641068	0.01850978831213973	0.7194805695811445	None	0	0	0.05555555555555555	1	1.0	24	0.1625	0.9166666666666666	23	22	2	1	0	0.625	10	16	1.7333333333333334	26	0.14285714285714285	0.08333333333333333	0.8052951533868231	0.9169328689609062	0.5992443530274593	0.8577698619422479	0.5154338795715818	0.9320747099009685	0.8647282658994281	0.9065675113895203	1.0	0	0.0
4579	0.08550572192857517	0.008239352135304226	-0.0010748955649895282	0.6632640056254713	None	0	0	0.05555555555555555	1	1.0	25	0.17763157894736842	0.72	19	18	7	1	0	0.42105263157894735	8	19	1.8	27	0.058823529411764705	0.08	0.5544049735295643	0.936782374425087	0.5531378476302292	0.8390464065510314	0.5154338795715818	0.945980658398776	0.8627865517367272	0.9170785419525992	1.0	0	0.0
966	None	None	None	None	None	0	0	0.75	3	0.0	0	0.75	0	0	0	5	1	0	0.5	4	2	0.4	6	0.07142857142857142	0	0	0	0	0	0	0	0	0	0	0	0
4206	0.11168442384862279	0.03863387130163221	0.03514698114788229	0.7739321691188029	None	0	0	0.16666666666666666	3	0.84	21	0.17647058823529413	0.64	19	16	7	1	0	0.5294117647058824	9	17	1.8	27	0.06666666666666667	0.08	0.5544049735295643	0.9367827205567761	0.5531378476302292	0.8390464065510314	0.5154338795715818	0.945980658398776	0.8627865517367272	0.9170786901079816	1.0	0	0.0
4263	0.11363899250267089	0.041680435985365645	0.04013936619428143	0.7745355869524739	None	0	0	0.16666666666666666	3	0.84	21	0.17647058823529413	0.64	19	16	7	1	0	0.5294117647058824	9	17	1.8	27	0.06666666666666667	0.08	0.5544049735295643	0.936782374425087	0.5531378476302292	0.8390464065510314	0.5154338795715818	0.945980658398776	0.8627865517367272	0.9170785419525992	1.0	0	0.0
6072	0.1010150311282925	0.04850877268476432	0.04747457258733879	0.7254505093786195	None	0	0	0.05263157894736842	1	1.0	26	0.15555555555555556	0.9230769230769231	25	24	2	1	0	0.5555555555555556	10	18	1.8666666666666667	28	0.14285714285714285	0.07692307692307693	0.8164749682835669	0.9176838846366131	0.5992443530274593	0.8597527153105721	0.5154338795715818	0.9267234855469999	0.8647282658994281	0.9049932542643422	1.0	0	0.0
6679	0.1016163803995137	0.012482436453101159	0.00957915090084405	0.6807635218250687	None	0	0	0.11764705882352941	2	0.9565217391304348	22	0.15151515151515152	0.8695652173913043	22	20	2	1	0	0.7333333333333333	15	11	1.6666666666666667	25	0.16666666666666666	0.08333333333333333	0.8164749682835669	0.9262620796773401	0.5761911003288442	0.8648344127897517	0.5154338795715818	0.876274857408386	0.863760322386103	0.8923299905232973	1.0	0.2727272727272727	0.0
2832	0.009388344938370504	0.0005513992128896168	0.0005037848952336818	0.9858499401052346	None	0	0	0.25	1	1.0	4	0.6666666666666666	0.5	2	2	3	4	0	1.0	3	3	0.4	6	0.4	0.5	0.633576421833405	0.5680021746573196	0.44328514937801416	0.7103413626386941	0.8390604562957652	0.7752982357910227	0.8500732831911599	0.6906315817427928	0.5	1.0	0.40758673220445657
5703	0.09046890864220983	0.013557422724690581	0.011521248359706244	0.6862621027298921	None	0	0	0.05	1	1.0	28	0.1388888888888889	0.9285714285714286	27	26	2	1	0	0.6666666666666666	12	18	2.0	30	0.14285714285714285	0.07142857142857142	0.8164749682835669	0.9142947751710302	0.5531378476302292	0.8616856909242854	0.5154338795715818	0.9335046450075271	0.8647282658994281	0.9071625598912328	1.0	0	0.0
77	None	None	None	None	None	0	0	0.0625	1	1.0	21	1.0	1.0	22	21	0	0	0	0.043478260869565216	1	23	1.5333333333333334	23	0.0	0	0.3971207106883308	0.9483488967363956	0.40321317703887366	0.9296539362192334	0.4738634738274432	0.9021761891918001	0.7196220434103536	0.9289769488053484	0	0	0.0
7499	0.11110265548744842	0.053836971201259125	0.053239285344647794	0.7124818107904919	None	0	0	0.05	1	1.0	28	0.1388888888888889	0.9285714285714286	27	26	2	1	0	0.6666666666666666	12	18	2.0	30	0.14285714285714285	0.07142857142857142	0.8052951533868231	0.9230769088736422	0.5992443530274593	0.8554692105595615	0.5154338795715818	0.9285882913280659	0.8647282658994281	0.9068773020072877	1.0	0	0.0
6218	0.0865134061415252	0.016885326300825936	0.011538410011532873	0.9298047985186167	None	0.125	1	0.3157894736842105	6	0.6538461538461539	17	0.28	0.5769230769230769	20	15	7	1	0	0.25	5	20	1.8666666666666667	28	0.07692307692307693	0.08333333333333333	0.6062059525300645	0.9091814407793412	0.6476261638458328	0.8827239937962668	0.5106622576270974	0.9446384156791962	0.8738762194453598	0.9157812465753824	1.0	0	0.0
3751	0.07882326561868618	0.012320022211204703	-0.004150543290410545	0.8903574070065162	None	0	0	0.16666666666666666	3	0.84	21	0.19852941176470587	0.64	19	16	7	1	0	0.47058823529411764	8	17	1.8	27	0.06666666666666667	0.08695652173913043	0.5544049735295643	0.936782374425087	0.5531378476302292	0.8357397993015659	0.5154338795715818	0.945980658398776	0.8627865517367272	0.9164608876752637	1.0	0	0.0
4331	0.10956535271258856	0.039538736259860686	0.03826765515786214	0.7786740809723802	None	0	0	0.16666666666666666	3	0.84	21	0.17647058823529413	0.64	19	16	7	1	0	0.5294117647058824	9	17	1.8	27	0.06666666666666667	0.08	0.5544049735295643	0.936782374425087	0.5531378476302292	0.8390464065510314	0.5154338795715818	0.945980658398776	0.8627865517367272	0.9170785419525992	1.0	0	0.0
1	None	None	None	None	None	0	0	0.6666666666666666	2	0.5	1	1.0	0	1	0	2	3	0	0.25	1	4	0.26666666666666666	4	0.42857142857142855	0.6666666666666666	0	0	0	0	0	0	0	0	0	0	0
172	None	None	None	None	None	0.3333333333333333	1	0.625	5	0.4444444444444444	4	0.4583333333333333	0.4444444444444444	8	4	2	1	0	0.375	3	8	0.7333333333333333	11	0.25	0.6666666666666666	0.6525003051290255	0.8342836834298859	0.6345838963239687	0.9751239178050403	0.3168257336343455	0.9528742133666868	0.7226122739696581	0.9406920321406401	1.0	0.375	0.0
1136	None	None	None	None	None	0	0	0.3333333333333333	2	0.8571428571428571	6	0.5625	0.8571428571428571	8	6	0	0	0	0.25	8	2	0.6	9	0.0	0	0.48551915331395	0.9540455573262043	0.503558886126763	0.9113618511564168	0.5100046679433812	0.8151123471506014	0.7167528323551381	0.9074037389024702	0	0	0.0
5000	0.11272682261199397	0.038726593157414876	0.03738542399992598	0.7891745774167009	None	0	0	0.16666666666666666	3	0.84	21	0.17647058823529413	0.64	19	16	7	1	0	0.5294117647058824	9	17	1.8	27	0.06666666666666667	0.08	0.5544049735295643	0.936782374425087	0.5531378476302292	0.8390464065510314	0.5154338795715818	0.945980658398776	0.8627865517367272	0.9170785419525992	1.0	0	0.0
4367	0.11417666959359729	0.04042270826836293	0.037933147203443277	0.7731101860743351	None	0	0	0.16666666666666666	3	0.84	21	0.17647058823529413	0.64	19	16	7	1	0	0.5294117647058824	9	17	1.8	27	0.06666666666666667	0.08	0.5544049735295643	0.9367826395539858	0.5531378476302292	0.8390464065510314	0.5154338795715818	0.9419015599985848	0.8627865517367272	0.9151027566550709	1.0	0	0.0
7146	0.10426316920894162	0.04920002779831325	0.04793673283955881	0.7205676487479398	None	0	0	0.05263157894736842	1	1.0	26	0.15555555555555556	0.9230769230769231	25	24	2	1	0	0.5555555555555556	10	18	1.8666666666666667	28	0.14285714285714285	0.07692307692307693	0.8164749682835669	0.9176838846366131	0.5992443530274593	0.8597527153105721	0.5154338795715818	0.9257046129582651	0.8647282658994281	0.9045651063545871	1.0	0	0.0
3291	0.011773903127709047	0.0032401876894784963	0.002702336196134751	0.9697864043558492	None	0	0	0.3333333333333333	2	0.7142857142857143	5	0.5	0.5714285714285714	6	4	2	1	0	0.5	6	3	0.6	9	0.16666666666666666	0.5714285714285714	0.8732549818121809	0.8186788363026174	0.9029682225828768	0.9568165593086352	0.8593098220650832	0.9483564573543768	0.6133545049177792	0.9245135097634273	1.0	0	0.0
2099	None	None	None	None	None	0	0	0.5	3	0.5	3	0.4	0.16666666666666666	4	1	3	0	0	0.8	5	4	0.5333333333333333	8	0.0	0	0.48263565518665735	0.7291677574552776	0.43854115765139506	0.7405902062369223	0.5476189546423281	0.8037517740328433	0.6796738203986388	0.7594715108362566	0	0	0.0
4894	0.09643884483930924	0.04761994766548617	0.043174890424806725	0.7329461367102763	None	0	0	0.05263157894736842	1	1.0	26	0.15555555555555556	0.9230769230769231	25	24	2	1	0	0.5555555555555556	10	18	1.8666666666666667	28	0.14285714285714285	0.07692307692307693	0.8164749682835669	0.9176838846366131	0.5992443530274593	0.8597527153105721	0.5154338795715818	0.929995064218133	0.8647282658994281	0.9063939550826488	1.0	0	0.0
2323	None	None	None	None	None	0	0	0.6666666666666666	2	0.5	1	1.0	0	0	0	3	3	0	1.0	2	2	0.26666666666666666	4	0.3	0	0	0	0	0	0	0	0	0	0	0	0
1195	None	None	None	None	None	0.3333333333333333	1	0.4444444444444444	4	0.7272727272727273	8	0.3939393939393939	0.7272727272727273	12	8	0	0	0	0.2727272727272727	11	3	0.8666666666666667	13	0.0	1.0	0.5044135074704273	0.9548528083873489	0.40321317703887366	0.9197492376642467	0.4738634738274432	0.8808708171803018	0.7277587930935348	0.9239377170022101	0	0	0.0
3568	0.048941224796057836	0.006851607232537406	0.002451939670734174	0.8970864140241586	None	0	0	0.07142857142857142	1	1.0	18	0.20833333333333334	0.6666666666666666	13	12	6	2	0	0.6666666666666666	8	12	1.3333333333333333	20	0.13333333333333333	0.1111111111111111	0.5544049735295643	0.939994634867381	0.5531378476302292	0.8472152931746278	0.5154338795715818	0.9458434292951907	0.8785459913142764	0.9199391824326091	0.5384615384615384	0	0.0
2499	None	None	None	None	None	0	0	1.0	1	0	0	1.0	0	0	0	1	1	0	0.5	2	1	0.13333333333333333	2	0.16666666666666666	0	0	0	0	0	0	0	0	0	0	0	0
2470	None	None	None	None	None	0	0	0.6	3	0.2	1	0.7777777777777778	0	1	0	5	3	0	1.0	3	3	0.4666666666666667	7	0.23076923076923078	0	0	0	0	0	0	0	0	0	0	0	0
4588	0.0999452070357272	0.005975790657057773	0.0015257938957297652	0.6290195193510086	None	0	0	0.2	3	0.8	16	0.22448979591836735	0.6	14	12	7	2	0	0.5	7	14	1.4666666666666666	22	0.125	0.10526315789473684	0.5544049735295643	0.910781032407756	0.5661168776951564	0.8769406615743929	0.5154338795715818	0.9651299254650274	0.8800948419448664	0.9266186136141329	0.5357142857142857	0	0.0
3856	0.06750031677673621	0.01576030963696815	0.012761924476241472	0.6607946105005148	None	0	0	0.2777777777777778	5	0.76	19	0.29347826086956524	0.6	20	15	6	2	0	0.17391304347826086	4	23	1.8	27	0.18181818181818182	0.08	0.5803054630298143	0.9326278190536222	0.4942328000328244	0.7955282001185509	0.5154338795715818	0.9491540219992608	0.8793225604584898	0.909238598157613	0.525	0	0.0
3635	0.08288094906435974	0.0027303855975670463	0.002619905607074602	0.7149227249552077	None	0	0	0.14285714285714285	2	0.9473684210526315	18	0.28	0.8421052631578947	18	16	2	1	0	0.3333333333333333	15	5	1.4	21	0.16666666666666666	0.1111111111111111	0.6062059525300645	0.8571768201467047	0.5166771860293696	0.9379422999722669	0.8345276653173093	0.9703305635988796	0.8293377842656715	0.9349331617464722	1.0	0	0.0
3905	0.08249398376196768	0.022141849900382666	0.02020046915764247	0.8289380074143093	None	0	0	0.07142857142857142	1	1.0	18	0.26666666666666666	0.8888888888888888	17	16	2	1	0	0.3333333333333333	5	15	1.3333333333333333	20	0.14285714285714285	0.1111111111111111	0.6062059525300645	0.852438111138262	0.5329894023628534	0.9350082565985555	0.8593098220650832	0.97143085329924	0.8673836794555345	0.9339409145783194	1.0	0	0.0
59	None	None	None	None	None	0	0	0.5	3	0.5714285714285714	4	0.6428571428571429	0.5714285714285714	5	4	3	0	0	0.2857142857142857	2	7	0.6	9	0.0	0	0.17642266971444626	0.8116598763044013	0.38114333665242855	0.9118665489209403	0.9672850039914629	0.9472695601796719	0.9628843156878892	0.9027904399870527	0	0	0.0
1841	None	None	None	None	None	0	0	0.6666666666666666	2	0.5	1	0.6666666666666666	0.5	2	1	1	4	0	0.6666666666666666	3	2	0.26666666666666666	4	0.8	0	0.4591043382216816	0.7446484792190176	0.7191140969794758	0.7981894270726972	0.47576572632282466	0.977193904685086	0.9089297115545806	0.88771877032814	0.5	0.5	0.2852872556543525
2399	None	None	None	None	None	0	0	0.42857142857142855	3	0.75	6	0.6666666666666666	0.375	3	3	6	1	0	0.6	5	3	0.6666666666666666	10	0.0625	0.8	0.8280488251235194	0.786938979707074	0.500364969695886	0.8823131998138932	0.4858460657015128	0.9637868423190824	0.8512781671414861	0.9003255150934791	1.0	0.3333333333333333	0.0
5847	0.10019841660348207	0.05049872713148633	0.048648136452856976	0.7349490090168681	None	0	0	0.05263157894736842	1	1.0	26	0.15555555555555556	0.9230769230769231	25	24	2	1	0	0.5555555555555556	10	18	1.8666666666666667	28	0.14285714285714285	0.07692307692307693	0.8164749682835669	0.9176838846366131	0.5992443530274593	0.8597527153105721	0.5154338795715818	0.9267234855469999	0.8647282658994281	0.9049932542643422	1.0	0.24	0.0
3306	0.04064950152728202	0.005481192495655547	-0.00503356009135938	0.6166725957772201	None	0	0	0.125	1	1.0	9	0.55	0.6666666666666666	7	6	3	1	0	0.2	2	10	0.7333333333333333	11	0.1111111111111111	0	0.5544049735295643	0.945788713060053	0.5531378476302292	0.8300418563739342	0.5154338795715818	0.9066169418024527	0.8627865517367272	0.9037283291938986	1.0	0	0.0
5517	0.10175471086777109	0.04839416708265424	0.04381928736780941	0.7341516933482862	None	0	0	0.05263157894736842	1	1.0	26	0.15555555555555556	0.9230769230769231	25	24	2	1	0	0.5555555555555556	10	18	1.8666666666666667	28	0.14285714285714285	0.07692307692307693	0.8164749682835669	0.9176838846366131	0.5992443530274593	0.8597527153105721	0.5154338795715818	0.929995064218133	0.8647282658994281	0.9063939550826488	1.0	0	0.0
3936	0.09962840158589008	0.009507680216489012	0.007166122683190297	0.8023608438741612	None	0	0	0.07142857142857142	1	1.0	18	0.26666666666666666	0.8888888888888888	17	16	2	1	0	0.3333333333333333	5	15	1.3333333333333333	20	0.14285714285714285	0.1111111111111111	0.6062059525300645	0.9211945140813929	0.3153039127606071	0.9486053807986702	0.5058906356826129	0.9614534082430092	0.7700318721926547	0.946016188913678	1.0	0	0.0
1641	None	None	None	None	None	0	0	0.6666666666666666	2	0.5	1	1.0	0	2	0	1	3	0	0.25	1	4	0.26666666666666666	4	0.75	0.6666666666666666	0	0	0	0	0	0	0	0	0	0	0
2954	0.08760190707590497	0.028881662368146252	0.015918359612488213	0.6989224846149189	None	0	0	0.25	3	0.75	12	0.6	0.5	9	8	8	1	0	0.13333333333333333	2	15	1.2	18	0.05263157894736842	0	0.3367826705133197	0.9502701955283057	0.6960079746642063	0.7970378935580715	0.5154338795715818	0.7895296761727393	0.8382701664446567	0.8676156292328662	1.0	0.1111111111111111	0.0
5746	0.10832026716905561	0.038053828082084976	0.019590749609865874	0.7573625697216936	None	0	0	0.05263157894736842	1	1.0	26	0.15555555555555556	0.9230769230769231	25	24	2	1	0	0.5555555555555556	10	18	1.8666666666666667	28	0.14285714285714285	0.07692307692307693	0.8164749682835669	0.9176838846366131	0.5992443530274593	0.8576105008415886	0.5154338795715818	0.929995064218133	0.8647282658994281	0.9058934857093583	1.0	0	0.0
3627	0.0297193639236134	0.003726069482345846	0.0035283593333441665	0.9442061261862617	None	0.4	2	0.5833333333333334	7	0.4375	7	0.42857142857142855	0.3125	12	5	5	3	0	0.8571428571428571	6	7	1.2	18	0.42857142857142855	0.3333333333333333	0.5803054630298143	0.8531489585276847	0.5498046613616726	0.9363841881946982	0.7222856148452695	0.9690637045246893	0.7222339492901461	0.9328318940124282	0.08333333333333333	0	0.0
6834	0.09750778904414838	0.02859693252331783	0.025092941939223307	0.7653852646431846	None	0	0	0.05555555555555555	1	1.0	25	0.16666666666666666	0.92	24	23	2	1	0	0.5	9	18	1.8	27	0.14285714285714285	0.08	0.7057505529584438	0.9132153520332332	0.5992443530274593	0.853743018134849	0.5154338795715818	0.9325609419547708	0.8647282658994281	0.9044927720615717	1.0	0	0.0
6838	0.09946077213079717	0.04957754957586681	0.04497383121434024	0.7355689436003386	None	0	0	0.05263157894736842	1	1.0	26	0.15555555555555556	0.9230769230769231	25	24	2	1	0	0.5555555555555556	10	18	1.8666666666666667	28	0.14285714285714285	0.07692307692307693	0.8164749682835669	0.9176838846366131	0.5992443530274593	0.8597527153105721	0.5154338795715818	0.9293802377736627	0.8647282658994281	0.9061276132233843	1.0	0	0.0
4349	0.1124025435224271	0.038573319097266294	0.03759990293934729	0.7727271503377893	None	0	0	0.16666666666666666	3	0.84	21	0.17647058823529413	0.64	19	16	7	1	0	0.5294117647058824	9	17	1.8	27	0.06666666666666667	0.08	0.5544049735295643	0.936782374425087	0.5531378476302292	0.8390464065510314	0.5154338795715818	0.945980658398776	0.8627865517367272	0.9170785419525992	1.0	0	0.0
2913	0.009528808243222544	0.0021436345990683892	0.0020208822771018743	0.9699753127634474	None	0	0	0.5	2	0.75	3	1.0	0.75	5	3	0	0	0	0.16666666666666666	6	1	0.4	6	0.0	0.4	0.6191508356187855	0.8931121676862127	0.3153039127606071	0.8244998239807747	0.9287221510866726	0.9402852468690653	0.9549681229243636	0.8949399392940143	0	0	0.0
1189	None	None	None	None	None	0	0	0.75	3	0.3333333333333333	1	0.5555555555555556	0.3333333333333333	3	1	1	1	0	1.0	3	3	0.3333333333333333	5	0.25	1.0	0.8441603757666781	0.5750635772722688	0.7569800698972493	0.9354435205345013	0.7080288937224121	0.7392106586109646	0.8544666533738104	0.7923743259066734	1.0	0	0.0
3466	0.09365857680530364	0.030916842973771827	0.030913318834833135	0.5457612465859503	None	0	0	0.07142857142857142	1	1.0	19	0.23333333333333334	0.8421052631578947	17	16	3	1	0	0.4	6	15	1.4	21	0.1111111111111111	0.10526315789473684	0.6062059525300645	0.9456478734582964	0.5531378476302292	0.8635718551794466	0.5154338795715818	0.9208866541384886	0.8627865517367272	0.9157051499533495	1.0	0	0.0
6661	0.09349917520310354	0.014116940367201592	-0.012109300556120584	0.7597571502804554	None	0	0	0.1	2	0.9285714285714286	26	0.13636363636363635	0.8928571428571429	27	25	2	1	0	0.55	20	11	2.0	30	0.16666666666666666	0.2	0.8052951533868231	0.9112623990138092	0.5563610803351388	0.8593093555802408	0.5154338795715818	0.9269726336366186	0.8647282658994281	0.9026129711859318	1.0	0	0.0
2984	0.021151832116977468	0.002487580216247428	0.0018081013316551403	0.949366744769821	None	0	0	0.5	3	0.5714285714285714	4	0.5625	0.5714285714285714	7	4	1	1	0	0.25	8	2	0.6	9	0.3333333333333333	0.25	0.7073972513572485	0.9031966451482266	0.5992443530274593	0.9090836291756748	0.8593098220650832	0.8629517906605367	0.704889331597003	0.8933342383630061	1.0	0	0.0
2695	1.22768032834985e-06	3.875978791815667e-08	-1.1222391923322382e-09	0.9999993841934766	None	0	0	1.0	1	0	0	1.0	0	1	0	0	3	0	0.5	1	2	0.13333333333333333	2	1.0	0	0	0	0	0	0	0	0	0	0	0	0
3021	0.04035463304471469	0.0028910093163232657	0.002025242206556398	0.5749535195530021	None	0	0	0.1	1	1.0	13	0.5357142857142857	0.9230769230769231	13	12	1	2	0	0.14285714285714285	2	14	1.0	15	0.4	0	0.861098939113836	0.8708805049630862	0.3153039127606071	0.9470783793670604	0.25322329825633133	0.970491198582436	0.7222339492901461	0.9405958822335588	0.7307692307692308	0	0.0
5682	0.11313108382234326	0.04328834556404316	0.022659690974069575	0.7419192487143973	None	0	0	0.05	1	1.0	28	0.1388888888888889	0.9285714285714286	27	26	2	1	0	0.6666666666666666	12	18	2.0	30	0.14285714285714285	0.07142857142857142	0.8164749682835669	0.9142947751710302	0.5531378476302292	0.8616856909242854	0.5154338795715818	0.9362037381273388	0.8647282658994281	0.9083994183156421	1.0	0	0.0
[truncated: 6,397 more rows]
