# Supplementary material for: Constrained by Design: Influence of Genetic Encodings on Evolved Traits of Robots
Source: Front Robot AI. 2021 Jun 15;8:672379. doi: 10.3389/frobt.2021.672379 (PMC8239187; doi:10.3389/frobt.2021.672379)
Supplement: Supplementary file 1 [file DataSheet3.ZIP › plasticoding_plane_16_snapshots_ids.tsv]

generation	robot_id	fitness	novelty	novelty_pop	cons_fitness
145	7317	0.04652750115760401	None	0.0	0.04652750115760401
145	7266	0.05102448884177189	None	0.0	0.05102448884177189
145	7113	0.05509343433069775	None	0.0	0.05509343433069775
145	6902	0.05060054718110118	None	0.0	0.05060054718110118
145	7340	0.0514908354166212	None	0.0	0.0514908354166212
145	7334	0.05148003185816742	None	0.0	0.05148003185816742
145	7329	0.04953865123616806	None	0.0	0.04953865123616806
145	6364	0.056672089622939355	None	0.0864738587764996	0.056672089622939355
145	7347	0.03955516460609915	None	0.0	0.03955516460609915
145	7128	0.051110413881421714	None	0.0	0.051110413881421714
145	7264	0.057876996851163875	None	0.0	0.057876996851163875
145	6644	0.05154459787044979	None	0.0	0.05154459787044979
145	7319	0.05383482716963926	None	0.0	0.05383482716963926
145	7213	0.056347091083962485	None	0.0	0.056347091083962485
145	7137	0.05846035109209662	None	0.0	0.05846035109209662
145	6967	0.05154324841855814	None	0.0	0.05154324841855814
145	7217	0.0507008431635691	None	0.0864738587764996	0.0507008431635691
145	7312	0.04922077508322372	None	0.0	0.04922077508322372
145	7235	0.055130741605551196	None	0.0	0.055130741605551196
145	7326	0.027245484548668406	None	0.03930707439527596	0.027245484548668406
145	7116	0.05743796726773188	None	0.0	0.05743796726773188
145	7174	0.050284167410185356	None	0.0	0.050284167410185356
145	7316	0.05523617400905449	None	0.0	0.05523617400905449
145	7152	0.051200681672514854	None	0.0	0.051200681672514854
145	7336	0.006220041134271195	None	0.12658029517696695	0.006220041134271195
145	7265	0.0260085310463241	None	0.16782495495417232	0.0260085310463241
145	7297	0.056324838110471696	None	0.0	0.056324838110471696
145	7348	0.05480409023065013	None	0.0	0.05480409023065013
145	7199	0.05031546583745621	None	0.0	0.05031546583745621
145	7107	0.048158738276445665	None	0.0	0.048158738276445665
145	7190	0.05353301728795583	None	0.0864738587764996	0.05353301728795583
145	7172	0.052341661731024475	None	0.0	0.052341661731024475
145	7086	0.04907567449757552	None	0.0	0.04907567449757552
145	7048	0.051277541477597104	None	0.0	0.051277541477597104
145	6342	0.051609487430647014	None	0.0	0.051609487430647014
145	7085	0.05511845721709857	None	0.0	0.05511845721709857
145	7008	0.05423178842608982	None	0.0	0.05423178842608982
145	7278	0.04961387033895194	None	0.0	0.04961387033895194
145	6982	0.051277541477597104	None	0.0	0.051277541477597104
145	7225	0.050506216190086495	None	0.0	0.050506216190086495
145	7335	0.04971842312995959	None	0.0	0.04971842312995959
145	7313	0.058113073423767286	None	0.0	0.058113073423767286
145	7298	0.049993960456998505	None	0.0	0.049993960456998505
145	7212	0.049601648689708684	None	0.0	0.049601648689708684
145	7350	0.044749491511091984	None	0.0	0.044749491511091984
145	7205	0.05021951856282656	None	0.0	0.05021951856282656
145	7289	0.048947476977744105	None	0.0	0.048947476977744105
145	7188	0.04995194238571042	None	0.0	0.04995194238571042
145	7344	0.008260119995708934	None	0.0769065378921608	0.008260119995708934
145	6930	0.050848484403838885	None	0.0	0.050848484403838885
145	7322	0.05022420141976908	None	0.0	0.05022420141976908
145	7245	0.05764770128194542	None	0.0	0.05764770128194542
145	7255	0.0454545952898469	None	0.0	0.0454545952898469
145	7328	0.050168993848161765	None	0.0	0.050168993848161765
145	7280	0.052651960083545765	None	0.0	0.052651960083545765
145	7138	0.050848484403838885	None	0.0	0.050848484403838885
145	7141	0.04919417135339994	None	0.0	0.04919417135339994
145	7303	0.056048876764939616	None	0.0	0.056048876764939616
145	7306	0.01825633513829863	None	0.0	0.01825633513829863
145	7120	0.05148744480655676	None	0.0	0.05148744480655676
145	7114	0.05011127069391768	None	0.0	0.05011127069391768
145	7331	0.04668246418317271	None	0.0	0.04668246418317271
145	7164	0.05078729506093455	None	0.0	0.05078729506093455
145	7149	0.049904944271010276	None	0.0	0.049904944271010276
145	6896	0.05129489397334507	None	0.0	0.05129489397334507
145	6919	0.050938091597540876	None	0.0	0.050938091597540876
145	7163	0.0490014765272587	None	0.0	0.0490014765272587
145	7346	0.049253461070926506	None	0.0	0.049253461070926506
145	7318	0.0380815640281843	None	0.0	0.0380815640281843
145	7093	0.05061079785702628	None	0.0	0.05061079785702628
145	7182	0.05070195789368375	None	0.0	0.05070195789368375
145	7033	0.049758635868618624	None	0.0	0.049758635868618624
145	7170	0.05664716628516171	None	0.0	0.05664716628516171
145	7337	0.05230647673681431	None	0.0	0.05230647673681431
145	7216	0.04891561405606233	None	0.0	0.04891561405606233
145	7270	0.054561957602106886	None	0.0	0.054561957602106886
145	6964	0.04940717633815268	None	0.0	0.04940717633815268
145	7294	0.010190496917112775	None	0.0	0.010190496917112775
145	7271	0.05570949107141472	None	0.0	0.05570949107141472
145	7047	0.05078946574523083	None	0.0	0.05078946574523083
145	7315	0.05097496633682971	None	0.0	0.05097496633682971
145	6932	0.05217144639839517	None	0.0	0.05217144639839517
145	7130	0.05056524203451968	None	0.0	0.05056524203451968
145	7203	0.050448920933799296	None	0.0	0.050448920933799296
145	6861	0.05429840076620654	None	0.0864738587764996	0.05429840076620654
145	7268	0.045796545286683484	None	0.0	0.045796545286683484
145	7221	0.05080845450044173	None	0.0	0.05080845450044173
145	7320	0.05082622868929921	None	0.0	0.05082622868929921
145	7242	0.05021642271523258	None	0.0	0.05021642271523258
145	7078	0.05670925075515757	None	0.0	0.05670925075515757
145	7330	0.04854891645692857	None	0.0	0.04854891645692857
145	6916	0.05098097342955235	None	0.0	0.05098097342955235
145	6638	0.05087810296877598	None	0.0	0.05087810296877598
145	7096	0.05215239536449352	None	0.0	0.05215239536449352
145	7003	0.051570993400895375	None	0.0	0.051570993400895375
145	7300	0.050400784802288295	None	0.0	0.050400784802288295
145	7345	0.012415411442748199	None	0.09801425016357017	0.012415411442748199
145	6937	0.05220234364905496	None	0.0	0.05220234364905496
145	7035	0.05105612998709178	None	0.0	0.05105612998709178
145	7332	0.055867102347195996	None	0.0	0.055867102347195996
143	7250	0.015437665251501653	None	0.051272989537246585	0.015437665251501653
143	7013	0.04918565496381792	None	0.0	0.04918565496381792
143	6810	0.05119828353559364	None	0.0	0.05119828353559364
143	7113	0.05509343433069775	None	0.0	0.05509343433069775
143	7240	0.05567045016649332	None	0.0	0.05567045016649332
143	6902	0.05060054718110118	None	0.0	0.05060054718110118
143	7233	0.04789378419406522	None	0.0	0.04789378419406522
143	6364	0.056672089622939355	None	0.051272989537246585	0.056672089622939355
143	7127	0.05019616646195569	None	0.0	0.05019616646195569
143	7128	0.051110413881421714	None	0.0	0.051110413881421714
143	6463	0.05022992164593254	None	0.0	0.05022992164593254
143	6644	0.05154459787044979	None	0.0	0.05154459787044979
143	7213	0.056347091083962485	None	0.0	0.056347091083962485
143	6843	0.050795215196993704	None	0.0	0.050795215196993704
143	7137	0.05846035109209662	None	0.0	0.05846035109209662
143	6855	0.05056450155868561	None	0.0	0.05056450155868561
143	6967	0.05154324841855814	None	0.0	0.05154324841855814
143	7217	0.0507008431635691	None	0.051272989537246585	0.0507008431635691
143	7235	0.055130741605551196	None	0.0	0.055130741605551196
143	6920	0.04913843716081489	None	0.0	0.04913843716081489
143	6809	0.05024399906205123	None	0.0	0.05024399906205123
143	6721	0.04859836225235627	None	0.0	0.04859836225235627
143	6286	0.049717503266291825	None	0.0	0.049717503266291825
143	7116	0.05743796726773188	None	0.0	0.05743796726773188
143	7174	0.050284167410185356	None	0.0	0.050284167410185356
143	6741	0.050303363841104336	None	0.0	0.050303363841104336
143	7152	0.051200681672514854	None	0.0	0.051200681672514854
143	7222	0.03626450592299426	None	0.0	0.03626450592299426
143	7160	0.050494658661481825	None	0.0	0.050494658661481825
143	7231	0.04994059977961616	None	0.0	0.04994059977961616
143	7020	0.04833813464627035	None	0.0	0.04833813464627035
143	7211	0.03641026722526263	None	0.0	0.03641026722526263
143	7199	0.05031546583745621	None	0.0	0.05031546583745621
143	7107	0.048158738276445665	None	0.0	0.048158738276445665
143	7190	0.05353301728795583	None	0.051272989537246585	0.05353301728795583
143	7241	0.04542599862193739	None	0.0	0.04542599862193739
143	7172	0.052341661731024475	None	0.0	0.052341661731024475
143	7086	0.04907567449757552	None	0.0	0.04907567449757552
143	7048	0.051277541477597104	None	0.0	0.051277541477597104
143	6342	0.051609487430647014	None	0.0	0.051609487430647014
143	7109	0.046830064163854004	None	0.0	0.046830064163854004
143	7085	0.05511845721709857	None	0.0	0.05511845721709857
143	7243	0.04876917750607799	None	0.0	0.04876917750607799
143	7008	0.05423178842608982	None	0.0	0.05423178842608982
143	7202	0.04862422098418791	None	0.0	0.04862422098418791
143	7249	0.049629482044127406	None	0.0	0.049629482044127406
143	6982	0.051277541477597104	None	0.0	0.051277541477597104
143	7225	0.050506216190086495	None	0.0	0.050506216190086495
143	7184	0.05148744480655676	None	0.0	0.05148744480655676
143	7212	0.049601648689708684	None	0.0	0.049601648689708684
143	7204	0.04814788326118431	None	0.0	0.04814788326118431
143	7205	0.05021951856282656	None	0.0	0.05021951856282656
143	7188	0.04995194238571042	None	0.0	0.04995194238571042
143	6930	0.050848484403838885	None	0.0	0.050848484403838885
143	7245	0.05764770128194542	None	0.0	0.05764770128194542
143	7138	0.050848484403838885	None	0.0	0.050848484403838885
143	6824	0.050468635410605873	None	0.0	0.050468635410605873
143	7106	0.048996196632074746	None	0.0	0.048996196632074746
143	7141	0.04919417135339994	None	0.0	0.04919417135339994
143	7131	0.051105955263497926	None	0.0	0.051105955263497926
143	7120	0.05148744480655676	None	0.0	0.05148744480655676
143	7114	0.05011127069391768	None	0.0	0.05011127069391768
143	7164	0.05078729506093455	None	0.0	0.05078729506093455
143	7149	0.049904944271010276	None	0.0	0.049904944271010276
143	6530	0.048445597637782	None	0.0	0.048445597637782
143	6896	0.05129489397334507	None	0.0	0.05129489397334507
143	6919	0.050938091597540876	None	0.0	0.050938091597540876
143	7163	0.0490014765272587	None	0.0	0.0490014765272587
143	7093	0.05061079785702628	None	0.0	0.05061079785702628
143	7182	0.05070195789368375	None	0.0	0.05070195789368375
143	7033	0.049758635868618624	None	0.0	0.049758635868618624
143	7102	0.0486815579810103	None	0.0	0.0486815579810103
143	7170	0.05664716628516171	None	0.0	0.05664716628516171
143	7234	0.05018672298460539	None	0.0	0.05018672298460539
143	7216	0.04891561405606233	None	0.0	0.04891561405606233
143	7196	0.046129811913033454	None	0.0	0.046129811913033454
143	7224	0.04874370619056612	None	0.0	0.04874370619056612
143	6964	0.04940717633815268	None	0.0	0.04940717633815268
143	7171	0.042694826525147875	None	0.0	0.042694826525147875
143	7047	0.05078946574523083	None	0.0	0.05078946574523083
143	6932	0.05217144639839517	None	0.0	0.05217144639839517
143	7130	0.05056524203451968	None	0.0	0.05056524203451968
143	7203	0.050448920933799296	None	0.0	0.050448920933799296
143	7147	0.047486688787907815	None	0.0	0.047486688787907815
143	6752	0.05071347284242212	None	0.0	0.05071347284242212
143	6861	0.05429840076620654	None	0.051272989537246585	0.05429840076620654
143	7054	0.05179185178789751	None	0.0	0.05179185178789751
143	7221	0.05080845450044173	None	0.0	0.05080845450044173
143	7192	0.049133437003785335	None	0.0	0.049133437003785335
143	7242	0.05021642271523258	None	0.0	0.05021642271523258
143	7078	0.05670925075515757	None	0.0	0.05670925075515757
143	6916	0.05098097342955235	None	0.0	0.05098097342955235
143	6638	0.05087810296877598	None	0.0	0.05087810296877598
143	7096	0.05215239536449352	None	0.0	0.05215239536449352
143	7003	0.051570993400895375	None	0.0	0.051570993400895375
143	7159	0.04850284820876759	None	0.0	0.04850284820876759
143	6541	0.049559601381238494	None	0.0	0.049559601381238494
143	6937	0.05220234364905496	None	0.0	0.05220234364905496
143	7035	0.05105612998709178	None	0.0	0.05105612998709178
143	7230	0.032913713953302184	None	0.0	0.032913713953302184
106	5310	0.044006559871480215	None	0.0	0.044006559871480215
106	4972	0.045115211736186774	None	0.0	0.045115211736186774
106	5039	0.04516135111590965	None	0.0	0.04516135111590965
106	5140	0.04374343880791652	None	0.0	0.04374343880791652
106	5268	0.04506802425662207	None	0.03564175345507245	0.04506802425662207
106	5307	0.04459649903120718	None	0.0	0.04459649903120718
106	5371	0.03925136010035121	None	0.2941317993363234	0.03925136010035121
106	4689	0.04508066720513794	None	0.0	0.04508066720513794
106	5292	0.04575296461207164	None	0.0	0.04575296461207164
106	5326	0.04487569156750376	None	0.0	0.04487569156750376
106	5219	0.04315120887827047	None	0.0	0.04315120887827047
106	5112	0.04398804972507741	None	0.0	0.04398804972507741
106	5382	0.04459649903120718	None	0.0	0.04459649903120718
106	5373	0.02107533031970271	None	0.0	0.02107533031970271
106	4452	0.045423487651694405	None	0.0	0.045423487651694405
106	5021	0.04350760133537582	None	0.0	0.04350760133537582
106	5396	0.04482383307591672	None	0.0	0.04482383307591672
106	5398	0.04528491647939361	None	0.0	0.04528491647939361
106	5309	0.015971031824347632	None	0.09452481207577419	0.015971031824347632
106	5167	0.04580359784560473	None	0.0	0.04580359784560473
106	5376	0.030589292214476305	None	0.0	0.030589292214476305
106	5352	-0.00023776532558068952	None	0.03564175345507245	-0.00023776532558068952
106	5344	0.043192565441077836	None	0.0	0.043192565441077836
106	5293	0.04171554570510334	None	0.0	0.04171554570510334
106	5269	0.044719253466011175	None	0.0	0.044719253466011175
106	5286	0.0439871787037843	None	0.0	0.0439871787037843
106	5262	0.04819443077464667	None	0.0	0.04819443077464667
106	5227	0.045359716022010596	None	0.0	0.045359716022010596
106	5320	0.04738086482306783	None	0.0	0.04738086482306783
106	5242	0.044291219255154744	None	0.0	0.044291219255154744
106	5213	0.04485494104107054	None	0.0	0.04485494104107054
106	5386	0.04528427246222393	None	0.0	0.04528427246222393
106	5275	0.04500551382289143	None	0.0	0.04500551382289143
106	5340	0.045497333219784705	None	0.0	0.045497333219784705
106	5313	0.044737291721321785	None	0.0	0.044737291721321785
106	5251	0.044377288186902335	None	0.0	0.044377288186902335
106	5303	0.04603500060211629	None	0.0	0.04603500060211629
106	5315	0.04381753862028359	None	0.0	0.04381753862028359
106	5384	0.04512401100009086	None	0.0	0.04512401100009086
106	5218	0.04511688447381703	None	0.0	0.04511688447381703
106	5104	0.044651374542845575	None	0.0	0.044651374542845575
106	5350	0.04487940917224026	None	0.0	0.04487940917224026
106	5116	0.04504351862900058	None	0.0	0.04504351862900058
106	5353	0.044152852863879856	None	0.0	0.044152852863879856
106	5370	0.043125449227953375	None	0.0	0.043125449227953375
106	5380	0.04312642714435933	None	0.0	0.04312642714435933
106	5338	0.04375997350353561	None	0.0	0.04375997350353561
106	5383	0.04354925959204853	None	0.0	0.04354925959204853
106	5333	0.045795102487131915	None	0.0	0.045795102487131915
106	5294	0.04357423843837787	None	0.0	0.04357423843837787
106	5192	0.044541391694920704	None	0.0	0.044541391694920704
106	5111	0.04497958522498643	None	0.0	0.04497958522498643
106	4905	0.04630241220819245	None	0.0	0.04630241220819245
106	5145	0.04447154437153062	None	0.0	0.04447154437153062
106	5048	0.04432947478849905	None	0.0	0.04432947478849905
106	4914	0.04490680049133513	None	0.0	0.04490680049133513
106	5355	0.0453150504676453	None	0.0	0.0453150504676453
106	5346	0.0440789081696028	None	0.0	0.0440789081696028
106	4987	0.04558945883253138	None	0.0	0.04558945883253138
106	5369	0.04327189386238021	None	0.0	0.04327189386238021
106	5393	0.042101738994534385	None	0.0	0.042101738994534385
106	4929	0.045019938652880925	None	0.0	0.045019938652880925
106	5377	0.04587268362555731	None	0.0	0.04587268362555731
106	5238	0.04459087994283896	None	0.0	0.04459087994283896
106	5362	0.044237061088198686	None	0.0	0.044237061088198686
106	5062	0.04539091630091717	None	0.0	0.04539091630091717
106	5391	0.0454553894477251	None	0.0	0.0454553894477251
106	5008	0.04489933083555748	None	0.0	0.04489933083555748
106	5372	0.017161160313034933	None	0.04895113240052203	0.017161160313034933
106	5240	0.046314332375250185	None	0.0	0.046314332375250185
106	5199	0.044237724634341766	None	0.0	0.044237724634341766
106	5188	0.04530659846089711	None	0.0	0.04530659846089711
106	5287	0.02121415312057574	None	0.34376732612472244	0.02121415312057574
106	5090	0.045240824465652016	None	0.0	0.045240824465652016
106	5332	0.04439543118037996	None	0.0	0.04439543118037996
106	5305	0.043966975677712426	None	0.0	0.043966975677712426
106	5321	0.042866917814487995	None	0.0	0.042866917814487995
106	5273	0.044152852863879856	None	0.0	0.044152852863879856
106	5201	0.04493715954090156	None	0.0	0.04493715954090156
106	5367	0.04790594697184726	None	0.0	0.04790594697184726
106	5185	0.04631357510583551	None	0.0	0.04631357510583551
106	5357	0.04290003731640161	None	0.0	0.04290003731640161
106	5265	0.04088595319488032	None	0.03141300886959916	0.04088595319488032
106	5360	0.04520954739124528	None	0.0	0.04520954739124528
106	5397	0.04433625011421701	None	0.0	0.04433625011421701
106	5359	0.04413824248226282	None	0.0	0.04413824248226282
106	5322	0.04429662562325133	None	0.0	0.04429662562325133
106	5302	0.019466537345374485	None	0.09452481207577419	0.019466537345374485
106	4918	0.04471558347306597	None	0.0	0.04471558347306597
106	5385	0.047752448949305366	None	0.0	0.047752448949305366
106	5270	0.0447507777177436	None	0.0	0.0447507777177436
106	5400	0.04575436139294644	None	0.0	0.04575436139294644
106	4762	0.04501828076149523	None	0.0	0.04501828076149523
106	5055	0.045133864507089276	None	0.0	0.045133864507089276
106	5207	0.0447507777177436	None	0.0	0.0447507777177436
106	5375	0.04405285579842385	None	0.0	0.04405285579842385
106	5334	0.04476641940649887	None	0.0	0.04476641940649887
106	5097	0.04538751601795275	None	0.0	0.04538751601795275
106	5356	0.032170043226625394	None	0.34775648808918536	0.032170043226625394
106	5284	0.044828857440341915	None	0.0	0.044828857440341915
141	7013	0.04918565496381792	None	0.0	0.04918565496381792
141	6810	0.05119828353559364	None	0.0	0.05119828353559364
141	7113	0.05509343433069775	None	0.02757133105080544	0.05509343433069775
141	6902	0.05060054718110118	None	0.0	0.05060054718110118
141	6899	0.0487986882321067	None	0.0	0.0487986882321067
141	6364	0.056672089622939355	None	0.09247400028061664	0.056672089622939355
141	7127	0.05019616646195569	None	0.0	0.05019616646195569
141	7128	0.051110413881421714	None	0.0	0.051110413881421714
141	6463	0.05022992164593254	None	0.0	0.05022992164593254
141	6644	0.05154459787044979	None	0.0	0.05154459787044979
141	6833	0.04978132993449736	None	0.0	0.04978132993449736
141	6843	0.050795215196993704	None	0.0	0.050795215196993704
141	7137	0.05846035109209662	None	0.02757133105080544	0.05846035109209662
141	6855	0.05056450155868561	None	0.0	0.05056450155868561
141	6967	0.05154324841855814	None	0.0	0.05154324841855814
141	6920	0.04913843716081489	None	0.0	0.04913843716081489
141	6881	0.05148744480655676	None	0.0	0.05148744480655676
141	7112	0.049396667059621924	None	0.0	0.049396667059621924
141	7103	0.05013972026619382	None	0.0	0.05013972026619382
141	6809	0.05024399906205123	None	0.0	0.05024399906205123
141	6721	0.04859836225235627	None	0.0	0.04859836225235627
141	6286	0.049717503266291825	None	0.0	0.049717503266291825
141	7116	0.05743796726773188	None	0.02757133105080544	0.05743796726773188
141	7022	0.04436393179056644	None	0.0	0.04436393179056644
141	7123	0.03286202110010628	None	0.02757133105080544	0.03286202110010628
141	6741	0.050303363841104336	None	0.0	0.050303363841104336
141	7146	0.04793673283955881	None	0.0	0.04793673283955881
141	7081	0.05046551109365666	None	0.0	0.05046551109365666
141	7020	0.04833813464627035	None	0.0	0.04833813464627035
141	6931	0.048870527012251974	None	0.0	0.048870527012251974
141	7126	0.04702952605758531	None	0.0	0.04702952605758531
141	7037	0.04933367795880411	None	0.0	0.04933367795880411
141	7107	0.048158738276445665	None	0.0	0.048158738276445665
141	7007	0.049338179872207066	None	0.0	0.049338179872207066
141	6503	0.05077575169624632	None	0.0	0.05077575169624632
141	7086	0.04907567449757552	None	0.0	0.04907567449757552
141	7048	0.051277541477597104	None	0.0	0.051277541477597104
141	6342	0.051609487430647014	None	0.0	0.051609487430647014
141	7109	0.046830064163854004	None	0.0	0.046830064163854004
141	7082	0.04383133275166494	None	0.0	0.04383133275166494
141	7085	0.05511845721709857	None	0.02757133105080544	0.05511845721709857
141	7008	0.05423178842608982	None	0.02757133105080544	0.05423178842608982
141	7148	0.05066707523463748	None	0.0	0.05066707523463748
141	7121	0.0451729471489539	None	0.0	0.0451729471489539
141	7133	0.04987535585719375	None	0.0	0.04987535585719375
141	6982	0.051277541477597104	None	0.0	0.051277541477597104
141	7052	0.0492938905740339	None	0.0	0.0492938905740339
141	7067	0.024119170168578185	None	0.0	0.024119170168578185
141	6975	0.04950015947372669	None	0.0	0.04950015947372669
141	6915	0.0483028575517268	None	0.0	0.0483028575517268
141	6930	0.050848484403838885	None	0.0	0.050848484403838885
141	7125	0.049717503266291825	None	0.0	0.049717503266291825
141	6758	0.04853392230983424	None	0.0	0.04853392230983424
141	6922	0.04981748183160507	None	0.0	0.04981748183160507
141	7138	0.050848484403838885	None	0.0	0.050848484403838885
141	6824	0.050468635410605873	None	0.0	0.050468635410605873
141	7106	0.048996196632074746	None	0.0	0.048996196632074746
141	7141	0.04919417135339994	None	0.0	0.04919417135339994
141	7135	0.04809812399309299	None	0.0	0.04809812399309299
141	7131	0.051105955263497926	None	0.0	0.051105955263497926
141	7120	0.05148744480655676	None	0.0	0.05148744480655676
141	7055	0.05109964015849546	None	0.0	0.05109964015849546
141	7114	0.05011127069391768	None	0.0	0.05011127069391768
141	7149	0.049904944271010276	None	0.0	0.049904944271010276
141	6530	0.048445597637782	None	0.0	0.048445597637782
141	6896	0.05129489397334507	None	0.0	0.05129489397334507
141	6919	0.050938091597540876	None	0.0	0.050938091597540876
141	7039	0.050575664264537266	None	0.0	0.050575664264537266
141	7093	0.05061079785702628	None	0.0	0.05061079785702628
141	7033	0.049758635868618624	None	0.0	0.049758635868618624
141	7102	0.0486815579810103	None	0.0	0.0486815579810103
141	6885	0.04980160073950362	None	0.0	0.04980160073950362
141	6964	0.04940717633815268	None	0.0	0.04940717633815268
141	7034	0.047131873220821394	None	0.0	0.047131873220821394
141	7049	0.05034433880507848	None	0.0	0.05034433880507848
141	7094	0.02446815893804814	None	0.019821744429692954	0.02446815893804814
141	7047	0.05078946574523083	None	0.0	0.05078946574523083
141	6932	0.05217144639839517	None	0.0	0.05217144639839517
141	7130	0.05056524203451968	None	0.0	0.05056524203451968
141	7147	0.047486688787907815	None	0.0	0.047486688787907815
141	6512	0.04972952244304238	None	0.0	0.04972952244304238
141	6752	0.05071347284242212	None	0.0	0.05071347284242212
141	6861	0.05429840076620654	None	0.09247400028061664	0.05429840076620654
141	6767	0.048499355558308414	None	0.0	0.048499355558308414
141	6965	0.05970969940895705	None	0.09247400028061664	0.05970969940895705
141	7054	0.05179185178789751	None	0.0	0.05179185178789751
141	6924	0.049175499888461385	None	0.0	0.049175499888461385
141	7056	0.04641359404270891	None	0.0	0.04641359404270891
141	7078	0.05670925075515757	None	0.02757133105080544	0.05670925075515757
141	6229	0.04843951364773708	None	0.0	0.04843951364773708
141	6916	0.05098097342955235	None	0.0	0.05098097342955235
141	6638	0.05087810296877598	None	0.0	0.05087810296877598
141	7096	0.05215239536449352	None	0.0	0.05215239536449352
141	7003	0.051570993400895375	None	0.0	0.051570993400895375
141	6648	0.04938669097836195	None	0.0	0.04938669097836195
141	6541	0.049559601381238494	None	0.0	0.049559601381238494
141	6937	0.05220234364905496	None	0.0	0.05220234364905496
141	7035	0.05105612998709178	None	0.0	0.05105612998709178
141	6782	0.05038042353061741	None	0.0	0.05038042353061741
141	7018	0.048290548143311435	None	0.0	0.048290548143311435
72	3569	0.019067546240455743	None	0.0	0.019067546240455743
72	3678	0.007761054615036191	None	0.0	0.007761054615036191
72	3582	0.014046522509950522	None	0.10115961670520904	0.014046522509950522
72	3299	0.02380501173770218	None	0.0	0.02380501173770218
72	3480	0.013721137587522615	None	0.0	0.013721137587522615
72	3618	0.016666159752856447	None	0.0	0.016666159752856447
72	3117	0.010862344417130864	None	0.18408539518490927	0.010862344417130864
72	3668	0.035708509718136196	None	0.0	0.035708509718136196
72	3509	0.008056160153863061	None	0.09591729882570342	0.008056160153863061
72	3430	0.015278250544217066	None	0.0	0.015278250544217066
72	3611	0.01486016015233974	None	0.1035787147848998	0.01486016015233974
72	3376	0.015336865923127972	None	0.4950133272837817	0.015336865923127972
72	3566	0.013427606443373083	None	0.0	0.013427606443373083
72	3685	0.015417873134789435	None	0.0	0.015417873134789435
72	3478	0.00956900220248086	None	0.19934010403923752	0.00956900220248086
72	3561	0.004865910565864477	None	0.07360485615711287	0.004865910565864477
72	3572	0.01223171168838973	None	0.0	0.01223171168838973
72	3531	0.01614199670768891	None	0.0	0.01614199670768891
72	3644	0.010147866473250835	None	0.0	0.010147866473250835
72	3473	0.012206462219607864	None	0.0	0.012206462219607864
72	3391	0.034927063477655354	None	0.0	0.034927063477655354
72	3692	0.010042977714086965	None	0.06320753517315379	0.010042977714086965
72	3491	0.005918707844248831	None	0.17088564960242633	0.005918707844248831
72	3649	0.010304841593576074	None	0.20231737562326785	0.010304841593576074
72	3563	0.038004475492041855	None	0.0	0.038004475492041855
72	3406	0.011135458659719101	None	0.09000492134706402	0.011135458659719101
72	3661	0.008774812368763724	None	0.1160509722624343	0.008774812368763724
72	3535	0.006986840168042207	None	0.0895531969578847	0.006986840168042207
72	3681	0.010079469848783851	None	0.09000492134706402	0.010079469848783851
72	3575	0.014495115587364354	None	0.1035787147848998	0.014495115587364354
72	3180	0.014069793212658045	None	0.0	0.014069793212658045
72	3596	0.010658117125308272	None	0.14637820770267518	0.010658117125308272
72	3621	0.013313717155683165	None	0.21668564206849847	0.013313717155683165
72	3526	0.011079844175095463	None	0.0	0.011079844175095463
72	3471	0.012363460094989185	None	0.14779361368280172	0.012363460094989185
72	3345	0.009316122172338103	None	0.0895531969578847	0.009316122172338103
72	3693	0.007392625792521331	None	0.14169097748639303	0.007392625792521331
72	3613	0.010973565680348654	None	0.0	0.010973565680348654
72	3645	0.0119408895275948	None	0.0	0.0119408895275948
72	3419	0.005038097376697527	None	0.1418487181967439	0.005038097376697527
72	3651	0.012767019316446322	None	0.0	0.012767019316446322
72	3595	0.008159648227018581	None	0.16044277136826735	0.008159648227018581
72	3081	0.009504321327033544	None	0.18408539518490927	0.009504321327033544
72	3570	0.007247682165932187	None	0.09591729882570342	0.007247682165932187
72	3684	0.013329348422914897	None	0.05257071282509662	0.013329348422914897
72	3182	0.011946830989701408	None	0.15516149176084998	0.011946830989701408
72	3371	0.004487189291571897	None	0.17994264355185194	0.004487189291571897
72	3496	0.03786633406002344	None	0.0	0.03786633406002344
72	3348	0.01129432321660689	None	0.0	0.01129432321660689
72	3452	0.012504774992005455	None	0.0	0.012504774992005455
72	3652	0.013767885052166829	None	0.05257071282509662	0.013767885052166829
72	3444	0.004479973602685295	None	0.17994264355185194	0.004479973602685295
72	3177	0.007395893370821047	None	0.16044277136826735	0.007395893370821047
72	3594	0.007918482326732625	None	0.09000492134706402	0.007918482326732625
72	3622	0.00827626957595092	None	0.0335794550437922	0.00827626957595092
72	3614	0.011488842117752036	None	0.0	0.011488842117752036
72	3655	0.005845057289747397	None	0.15516149176084998	0.005845057289747397
72	3079	0.00987477792309087	None	0.11015413686689124	0.00987477792309087
72	3602	0.03747717426746934	None	0.0	0.03747717426746934
72	3384	0.004807818228258694	None	0.0895531969578847	0.004807818228258694
72	3584	0.03458845128445275	None	0.0	0.03458845128445275
72	3675	0.0305098643136018	None	0.0	0.0305098643136018
72	3433	0.022061477363073366	None	0.0	0.022061477363073366
72	3046	0.0042488789350013925	None	0.20222678072739253	0.0042488789350013925
72	3695	0.01920936125484595	None	0.0	0.01920936125484595
72	3503	0.01567310875359381	None	0.0	0.01567310875359381
72	3677	0.03013199531339429	None	0.054121363465805164	0.03013199531339429
72	3249	0.015059085686825973	None	0.0	0.015059085686825973
72	3415	0.006431049308940615	None	0.20273923580683792	0.006431049308940615
72	3462	0.013650802297962245	None	0.0	0.013650802297962245
72	3615	0.010640113175220189	None	0.10845851478152299	0.010640113175220189
72	3688	0.009244476195238974	None	0.19934010403923752	0.009244476195238974
72	3656	0.015282623503637	None	0.0	0.015282623503637
72	3616	0.035972011553142884	None	0.0	0.035972011553142884
72	3669	0.00641766184516037	None	0.0	0.00641766184516037
72	3442	0.012156642362849813	None	0.0	0.012156642362849813
72	3386	0.014714661005035165	None	0.0	0.014714661005035165
72	3456	0.005362405892399729	None	0.14779361368280172	0.005362405892399729
72	3631	0.007600226532404629	None	0.16032188183550589	0.007600226532404629
72	3673	0.011060160839362326	None	0.0	0.011060160839362326
72	3599	0.014912589622330219	None	0.0	0.014912589622330219
72	3466	0.030913318834833135	None	0.054121363465805164	0.030913318834833135
72	3476	0.01313081535223491	None	0.0	0.01313081535223491
72	3662	0.00799832139417789	None	0.1748513134155301	0.00799832139417789
72	3283	0.00888704486460946	None	0.0895531969578847	0.00888704486460946
72	3658	0.01468065842443842	None	0.1035787147848998	0.01468065842443842
72	3605	0.006865424899442062	None	0.0	0.006865424899442062
72	3349	0.019566316136258456	None	0.0	0.019566316136258456
72	3231	0.008139361454015505	None	0.16032188183550589	0.008139361454015505
72	3643	0.0044105002024415465	None	0.16333889661453604	0.0044105002024415465
72	3694	0.019949200050505267	None	0.09000492134706402	0.019949200050505267
72	3686	0.009604302757653855	None	0.08970674138627209	0.009604302757653855
72	3486	0.009788768479345605	None	0.0	0.009788768479345605
72	3628	0.01229698738610106	None	0.0	0.01229698738610106
72	3672	0.00014298358841133656	None	0.0	0.00014298358841133656
72	3573	0.009701579903652427	None	0.20231737562326785	0.009701579903652427
72	3552	0.012498622032914216	None	0.0	0.012498622032914216
72	3619	0.006023830181056607	None	0.11051144645710265	0.006023830181056607
72	3664	0.01399606969600363	None	0.10115961670520904	0.01399606969600363
72	3416	0.006137999195816408	None	0.0	0.006137999195816408
50	2598	-0.0001801662295097266	None	0.42893423176181844	-0.0001801662295097266
50	2579	-8.052822472484153e-05	None	0.33970810872955576	-8.052822472484153e-05
50	2584	-0.1	None	0.46096472314275994	-0.1
50	2554	1.2564465462743443e-06	None	0.3782310803439925	1.2564465462743443e-06
50	2576	0.001006447376432452	None	0.3514510050126281	0.001006447376432452
50	2558	3.766068270720913e-05	None	0.3727171712854836	3.766068270720913e-05
50	2556	-1.7192687186642304e-09	None	0.41901909049983593	-1.7192687186642304e-09
50	2559	1.1953390373828736e-05	None	0.4894225004019449	1.1953390373828736e-05
50	2568	None	None	0.3868613031994875	None
50	2592	6.219994440341795e-05	None	0.31770912726175726	6.219994440341795e-05
50	2502	None	None	0.46096472314275994	None
50	2359	None	None	0.4932425989107461	None
50	2041	None	None	0.3782310803439925	None
50	2217	None	None	0.31770912726175726	None
50	2577	-3.5661789372760765e-09	None	0.3841898158932148	-3.5661789372760765e-09
50	2542	None	None	0.42163026320448643	None
50	2597	0.00025852726414002906	None	0.4425355580263446	0.00025852726414002906
50	2373	None	None	0.5051233457245689	None
50	2306	None	None	0.4564335540764687	None
50	2552	-4.0029574777667235e-10	None	0.46586059810616476	-4.0029574777667235e-10
50	2571	0.0005398610700917923	None	0.3763548977038126	0.0005398610700917923
50	2469	None	None	0.5685681752404396	None
50	2270	None	None	0.5168653263116504	None
50	2529	None	None	0.44573417168929375	None
50	2600	3.2422456954362663e-06	None	0.44457216882546213	3.2422456954362663e-06
50	2488	None	None	0.4775107842344138	None
50	2585	4.645888384320418e-06	None	0.5368567249403655	4.645888384320418e-06
50	2581	None	None	0.3781176962009297	None
50	2239	None	None	0.35040040504266046	None
50	2156	None	None	0.30744838642157085	None
50	2544	None	None	0.347584694255093	None
50	2482	None	None	0.4317559006220849	None
50	2343	None	None	0.404991558344096	None
50	2516	None	None	0.5364316427540491	None
50	2553	0.0012515528011033835	None	0.4100822374708474	0.0012515528011033835
50	2518	None	None	0.42489114839299313	None
50	1754	None	None	0.39548890566001693	None
50	2483	None	None	0.4710785649401935	None
50	2458	None	None	0.4996718359880955	None
50	2476	None	None	0.47792753987229747	None
50	2528	None	None	0.3656202007288184	None
50	2587	0.00019554431242679965	None	0.36939430260698847	0.00019554431242679965
50	2557	-0.0002548068970801245	None	0.46132056559401546	-0.0002548068970801245
50	2594	-4.542063731014466e-08	None	0.3751810863542825	-4.542063731014466e-08
50	2570	-5.346340583607453e-10	None	0.30744838642157085	-5.346340583607453e-10
50	2503	None	None	0.42837936192180487	None
50	2548	None	None	0.3906726261860686	None
50	2368	None	None	0.4427115345855027	None
50	2595	-6.40687063403397e-07	None	0.3991109067787377	-6.40687063403397e-07
50	2589	-0.1	None	0.3884030260732195	-0.1
50	2454	None	None	0.44753259455844363	None
50	2339	None	None	0.5803589235927067	None
50	2352	None	None	0.2795049527331364	None
50	2582	-8.5883098154059e-06	None	0.39898408390269846	-8.5883098154059e-06
50	2578	9.087506760834789e-06	None	0.3650880281953476	9.087506760834789e-06
50	2407	None	None	0.35956885196611876	None
50	2401	None	None	0.4824697892165	None
50	2580	-0.0001961866830603085	None	0.37652053386840895	-0.0001961866830603085
50	2569	0.00011812687103854439	None	0.39117903743726634	0.00011812687103854439
50	2561	1.4200876981559656e-08	None	0.2795049527331364	1.4200876981559656e-08
50	2563	0.001539030517169272	None	0.39328215948492967	0.001539030517169272
50	1943	None	None	0.47380854665166233	None
50	2438	None	None	0.48461916835645213	None
50	2575	-0.1	None	0.45971961921941373	-0.1
50	2564	-0.1	None	0.5179690192273186	-0.1
50	2538	None	None	0.4121745690566736	None
50	2536	None	None	0.3650880281953476	None
50	2555	1.4114950981437565e-06	None	0.44768173461023764	1.4114950981437565e-06
50	2462	None	None	0.46132056559401546	None
50	2506	None	None	0.4824697892165	None
50	2588	0.00485975943727855	None	0.4676689048591277	0.00485975943727855
50	2322	None	None	0.6729804054742621	None
50	2522	None	None	0.46586059810616476	None
50	2335	None	None	0.39898408390269846	None
50	2599	0.00014439232114833817	None	0.3716041511124938	0.00014439232114833817
50	2122	None	None	0.48035393366282797	None
50	2551	-3.927461709892691e-11	None	0.4710785649401935	-3.927461709892691e-11
50	2427	None	None	0.44357226782329595	None
50	2574	-3.105609965555135e-05	None	0.2795049527331364	-3.105609965555135e-05
50	2310	None	None	0.45517288596746075	None
50	2565	1.5872144417912577e-06	None	0.4932425989107461	1.5872144417912577e-06
50	2493	None	None	0.44768173461023764	None
50	2466	None	None	0.41813912170372125	None
50	2361	None	None	0.41484536110752745	None
50	2567	-4.375591327444827e-06	None	0.44357226782329595	-4.375591327444827e-06
50	2519	None	None	0.4425355580263446	None
50	2308	None	None	0.504192729654023	None
50	2586	9.391412398684795e-08	None	0.30744838642157085	9.391412398684795e-08
50	2445	None	None	0.5531007011873631	None
50	2077	None	None	0.45153211026414103	None
50	2591	-4.1146555744399397e-10	None	0.38312647453159726	-4.1146555744399397e-10
50	2573	0.00013821126378057004	None	0.3674204139051637	0.00013821126378057004
50	2317	None	None	0.3994490768075784	None
50	2590	1.6184721378034686e-05	None	0.5128770959714327	1.6184721378034686e-05
50	2515	None	None	0.34626043632274006	None
50	2562	-7.091915438804978e-06	None	0.35413571265006155	-7.091915438804978e-06
50	2583	None	None	0.38676184324296947	None
50	2511	None	None	0.5395067874293378	None
50	1947	None	None	0.4153259617280939	None
50	2444	None	None	0.46096472314275994	None
74	3569	0.019067546240455743	None	0.0	0.019067546240455743
74	3757	0.012102794861518502	None	0.0	0.012102794861518502
74	3734	0.0188028630937337	None	0.03550323998730377	0.0188028630937337
74	3582	0.014046522509950522	None	0.0962889960797523	0.014046522509950522
74	3769	0.014221141672808149	None	0.0962889960797523	0.014221141672808149
74	3299	0.02380501173770218	None	0.0	0.02380501173770218
74	3729	0.03894236987621491	None	0.0	0.03894236987621491
74	3798	0.018996203894134863	None	0.0	0.018996203894134863
74	3618	0.016666159752856447	None	0.0	0.016666159752856447
74	3668	0.035708509718136196	None	0.0	0.035708509718136196
74	3783	0.012466097094195291	None	0.15807085363022683	0.012466097094195291
74	3781	0.010990874538468162	None	0.0	0.010990874538468162
74	3430	0.015278250544217066	None	0.0	0.015278250544217066
74	3611	0.01486016015233974	None	0.09732040341372294	0.01486016015233974
74	3685	0.015417873134789435	None	0.0	0.015417873134789435
74	3760	0.040868278061773344	None	0.0	0.040868278061773344
74	3766	0.01447458211795916	None	0.0	0.01447458211795916
74	3572	0.01223171168838973	None	0.0	0.01223171168838973
74	3743	0.0047065608731199065	None	0.20990665451079119	0.0047065608731199065
74	3531	0.01614199670768891	None	0.0	0.01614199670768891
74	3473	0.012206462219607864	None	0.0	0.012206462219607864
74	3391	0.034927063477655354	None	0.0	0.034927063477655354
74	3692	0.010042977714086965	None	0.044245274621207656	0.010042977714086965
74	3649	0.010304841593576074	None	0.21031132633978183	0.010304841593576074
74	3799	0.03794495320540582	None	0.0	0.03794495320540582
74	3563	0.038004475492041855	None	0.0	0.038004475492041855
74	3406	0.011135458659719101	None	0.0836073952711441	0.011135458659719101
74	3661	0.008774812368763724	None	0.13487189944122976	0.008774812368763724
74	3681	0.010079469848783851	None	0.0836073952711441	0.010079469848783851
74	3575	0.014495115587364354	None	0.09732040341372294	0.014495115587364354
74	3621	0.013313717155683165	None	0.237875534475867	0.013313717155683165
74	3526	0.011079844175095463	None	0.0	0.011079844175095463
74	3345	0.009316122172338103	None	0.1898521104900334	0.009316122172338103
74	3693	0.007392625792521331	None	0.15740276996240735	0.007392625792521331
74	3613	0.010973565680348654	None	0.0	0.010973565680348654
74	3645	0.0119408895275948	None	0.0	0.0119408895275948
74	3081	0.009504321327033544	None	0.2026997962713914	0.009504321327033544
74	3754	0.012392778038796121	None	0.0836073952711441	0.012392778038796121
74	3721	0.01534871395952963	None	0.0	0.01534871395952963
74	3790	0.008774175300985336	None	0.2909074899018952	0.008774175300985336
74	3182	0.011946830989701408	None	0.16894891513690857	0.011946830989701408
74	3371	0.004487189291571897	None	0.2270950302220951	0.004487189291571897
74	3496	0.03786633406002344	None	0.0	0.03786633406002344
74	3728	0.01428006906151926	None	0.0	0.01428006906151926
74	3756	0.03898352797241767	None	0.0	0.03898352797241767
74	3768	0.008304291622034268	None	0.11268619630293139	0.008304291622034268
74	3755	0.010744788773976735	None	0.0	0.010744788773976735
74	3452	0.012504774992005455	None	0.0	0.012504774992005455
74	3652	0.013767885052166829	None	0.03550323998730377	0.013767885052166829
74	3792	0.007387925519667284	None	0.0	0.007387925519667284
74	3788	0.02072185798412801	None	0.45963651461860955	0.02072185798412801
74	3706	0.01918329067935327	None	0.0836073952711441	0.01918329067935327
74	3748	0.027375313109311922	None	0.18145537845832155	0.027375313109311922
74	3614	0.011488842117752036	None	0.0	0.011488842117752036
74	3750	0.014795606916159106	None	0.09732040341372294	0.014795606916159106
74	3655	0.005845057289747397	None	0.16894891513690857	0.005845057289747397
74	3702	0.020198125370044485	None	0.0	0.020198125370044485
74	3079	0.00987477792309087	None	0.19519474274982515	0.00987477792309087
74	3771	0.018472295648241082	None	0.0	0.018472295648241082
74	3602	0.03747717426746934	None	0.0	0.03747717426746934
74	3770	0.006465000694460816	None	0.2909074899018952	0.006465000694460816
74	3747	0.01007066052078719	None	0.17770320617397442	0.01007066052078719
74	3584	0.03458845128445275	None	0.0	0.03458845128445275
74	3675	0.0305098643136018	None	0.0	0.0305098643136018
74	3705	0.014219392627317832	None	0.0	0.014219392627317832
74	3433	0.022061477363073366	None	0.0	0.022061477363073366
74	3695	0.01920936125484595	None	0.0	0.01920936125484595
74	3677	0.03013199531339429	None	0.04887377237386338	0.03013199531339429
74	3249	0.015059085686825973	None	0.0	0.015059085686825973
74	3462	0.013650802297962245	None	0.0	0.013650802297962245
74	3615	0.010640113175220189	None	0.12177836015334602	0.010640113175220189
74	3784	0.005710073381051932	None	0.0	0.005710073381051932
74	3740	0.03871228728635834	None	0.0	0.03871228728635834
74	3656	0.015282623503637	None	0.0	0.015282623503637
74	3738	0.019437452304807912	None	0.0	0.019437452304807912
74	3442	0.012156642362849813	None	0.0	0.012156642362849813
74	3386	0.014714661005035165	None	0.0	0.014714661005035165
74	3780	0.008789223746267713	None	0.044245274621207656	0.008789223746267713
74	3723	0.013550112091352392	None	0.0	0.013550112091352392
74	3786	0.03398043734320293	None	0.04887377237386338	0.03398043734320293
74	3599	0.014912589622330219	None	0.0	0.014912589622330219
74	3466	0.030913318834833135	None	0.04887377237386338	0.030913318834833135
74	3745	0.015664004353728625	None	0.0	0.015664004353728625
74	3476	0.01313081535223491	None	0.0	0.01313081535223491
74	3707	-2.9818411753728713e-05	None	0.341786933874499	-2.9818411753728713e-05
74	3658	0.01468065842443842	None	0.09732040341372294	0.01468065842443842
74	3764	0.010947961718019423	None	0.0	0.010947961718019423
74	3791	0.02049673881841954	None	0.0	0.02049673881841954
74	3794	0.004577921288683438	None	0.46026256053721104	0.004577921288683438
74	3694	0.019949200050505267	None	0.0836073952711441	0.019949200050505267
74	3727	0.009300521713042206	None	0.17770320617397442	0.009300521713042206
74	3759	0.028221129780298587	None	0.18145537845832155	0.028221129780298587
74	3779	0.014119355962352451	None	0.09420639177585599	0.014119355962352451
74	3703	0.019657816350138187	None	0.0	0.019657816350138187
74	3789	0.0011563544091268449	None	0.3066776956769969	0.0011563544091268449
74	3800	0.00643833193292984	None	0.09732040341372294	0.00643833193292984
74	3573	0.009701579903652427	None	0.21031132633978183	0.009701579903652427
74	3619	0.006023830181056607	None	0.10588001764566815	0.006023830181056607
74	3718	0.005869640575766418	None	0.15352611911529293	0.005869640575766418
74	3782	0.0066933257964064815	None	0.04887377237386338	0.0066933257964064815
60	2908	0.004840950228057996	None	0.0	0.004840950228057996
60	3040	4.4571313418484834e-05	None	0.33725799078938595	4.4571313418484834e-05
60	3049	0.006546026387241376	None	0.2800489362277853	0.006546026387241376
60	3065	0.0019979917602773044	None	0.0	0.0019979917602773044
60	3070	0.002185296711020222	None	0.0	0.002185296711020222
60	3058	0.002102178076837097	None	0.0	0.002102178076837097
60	3097	0.0023684651755524863	None	0.3889793136069402	0.0023684651755524863
60	3067	0.016155196418666955	None	0.1384763568730341	0.016155196418666955
60	2982	0.0017707701164720207	None	0.13038634795335952	0.0017707701164720207
60	2955	0.0021065585849060027	None	0.19956549194370274	0.0021065585849060027
60	2723	0.0010302356291613036	None	0.28853723259708414	0.0010302356291613036
60	2960	0.0018108903653245485	None	0.0	0.0018108903653245485
60	2805	0.0015113489463797578	None	0.2691712454138835	0.0015113489463797578
60	2969	-0.0008265953685897834	None	0.0	-0.0008265953685897834
60	2813	0.00029739010323531735	None	0.5041334845030352	0.00029739010323531735
60	2951	0.003078944459073199	None	0.0	0.003078944459073199
60	2966	0.006505495852430952	None	0.1332322394081486	0.006505495852430952
60	3026	0.002902316781284188	None	0.1666014811154003	0.002902316781284188
60	3031	0.0011545785254316579	None	0.13038634795335952	0.0011545785254316579
60	2978	0.0077120695524118986	None	0.12572662561851194	0.0077120695524118986
60	3080	0.0019866037622405805	None	0.0	0.0019866037622405805
60	3029	0.005298136070938423	None	0.1332322394081486	0.005298136070938423
60	2922	0.001186860053930635	None	0.28853723259708414	0.001186860053930635
60	2964	0.01247521472585399	None	0.1384763568730341	0.01247521472585399
60	3053	0.001179255747483154	None	0.0	0.001179255747483154
60	2906	0.0023083415797416702	None	0.4013611524008828	0.0023083415797416702
60	2999	0.0044838914778380055	None	0.0	0.0044838914778380055
60	2768	0.0006334780495468066	None	0.5342516528389252	0.0006334780495468066
60	2869	0.012416858417454215	None	0.056392790552908065	0.012416858417454215
60	2953	0.0012611930748300472	None	0.34973748407123917	0.0012611930748300472
60	2980	0.005351985311040225	None	0.16771677895118642	0.005351985311040225
60	2947	0.004014711319655423	None	0.2486401793264922	0.004014711319655423
60	3054	0.0010729885488337345	None	0.13038634795335952	0.0010729885488337345
60	3060	0.0015922603987207386	None	0.13982775973092987	0.0015922603987207386
60	2946	0.0038698316763034948	None	0.0	0.0038698316763034948
60	2920	2.308468491088477e-05	None	0.21816547401414582	2.308468491088477e-05
60	3048	0.003019131594782649	None	0.0	0.003019131594782649
60	2959	0.0021911306107513977	None	0.0	0.0021911306107513977
60	2727	0.004569358635815438	None	0.056392790552908065	0.004569358635815438
60	3089	-1.9821523153556675e-05	None	0.44455430419183967	-1.9821523153556675e-05
60	3081	0.009504321327033544	None	0.24519219071737094	0.009504321327033544
60	3072	-0.0003212959786256345	None	0.17067812625936737	-0.0003212959786256345
60	2914	0.0013552342330903188	None	0.1666014811154003	0.0013552342330903188
60	2639	0.005655155447510554	None	0.12388050258396983	0.005655155447510554
60	3034	0.0001429083343224088	None	0.37625106391016877	0.0001429083343224088
60	2918	0.013043367192076525	None	0.1384763568730341	0.013043367192076525
60	2957	0.0052962340169700325	None	0.0	0.0052962340169700325
60	2782	0.002040142777046358	None	0.0	0.002040142777046358
60	2857	0.005972781983442137	None	0.12572662561851194	0.005972781983442137
60	3091	0.0024094599790515036	None	0.29719451980260947	0.0024094599790515036
60	3083	0.00565673700306785	None	0.0	0.00565673700306785
60	3019	0.00193239792914713	None	0.44127710594018266	0.00193239792914713
60	3063	0.0018331899013275005	None	0.17015239471181792	0.0018331899013275005
60	3021	0.002025242206556398	None	0.20988573515919356	0.002025242206556398
60	3059	0.0009486656439774791	None	0.4280512247768257	0.0009486656439774791
60	2680	0.0061642947449112835	None	0.12572662561851194	0.0061642947449112835
60	2716	0.0024206723739644983	None	0.0	0.0024206723739644983
60	2754	0.0024825370163207546	None	0.13038634795335952	0.0024825370163207546
60	3077	0.0016335742408195967	None	0.27783809534071113	0.0016335742408195967
60	3027	0.0017833936898930369	None	0.1423024947075771	0.0017833936898930369
60	3079	0.00987477792309087	None	0.07147286573266491	0.00987477792309087
60	2610	0.002666589163606621	None	0.1666014811154003	0.002666589163606621
60	3068	0.0021665699859466556	None	0.1423024947075771	0.0021665699859466556
60	3095	0.0040240666665352	None	0.21967817737746267	0.0040240666665352
60	2994	0.005203624388013481	None	0.17829047603426612	0.005203624388013481
60	3046	0.0042488789350013925	None	0.25695752363851315	0.0042488789350013925
60	3038	0.010855569774768765	None	0.22514909528534247	0.010855569774768765
60	2977	0.002100767506583921	None	0.0	0.002100767506583921
60	2820	0.0024107136475507622	None	0.0	0.0024107136475507622
60	2936	0.0023432659512568075	None	0.0	0.0023432659512568075
60	3055	0.005770358559791962	None	0.12572662561851194	0.005770358559791962
60	2901	0.008859453884509325	None	0.12750661535903854	0.008859453884509325
60	2967	-5.210576493837238e-06	None	0.2652400975349194	-5.210576493837238e-06
60	2588	0.00485975943727855	None	0.12388050258396983	0.00485975943727855
60	2779	0.002889561089895485	None	0.2469939558066018	0.002889561089895485
60	2926	0.002000018156131249	None	0.0	0.002000018156131249
60	2865	0.00024309349760429487	None	0.2075016779496678	0.00024309349760429487
60	3016	0.004411293173874529	None	0.09261816564395278	0.004411293173874529
60	2704	0.002397116070485993	None	0.19021524111112745	0.002397116070485993
60	2995	0.0006091770285201579	None	0.37625106391016877	0.0006091770285201579
60	2693	0.006517569466204141	None	0.056392790552908065	0.006517569466204141
60	3006	0.00896229415033606	None	0.22819105506163445	0.00896229415033606
60	3090	-0.0004391870223458684	None	0.16771677895118642	-0.0004391870223458684
60	2850	0.0017303678386033977	None	0.17015239471181792	0.0017303678386033977
60	3023	0.0019122192614557333	None	0.07019774951540525	0.0019122192614557333
60	3062	-0.0011657736672714106	None	0.10028412110404021	-0.0011657736672714106
60	3085	0.015973782870821063	None	0.12750661535903854	0.015973782870821063
60	2899	0.002423730662226078	None	0.0	0.002423730662226078
60	3051	None	None	0.19734541990910368	None
60	2679	0.0024183646974440293	None	0.0	0.0024183646974440293
60	2787	1.375157208255302e-09	None	0.4985952507368479	1.375157208255302e-09
60	3084	0.0011918307198894348	None	0.2168556467006355	0.0011918307198894348
60	2762	0.0035938088785545863	None	0.0	0.0035938088785545863
60	2954	0.015918359612488213	None	0.2558499805589892	0.015918359612488213
60	2912	0.0038335516889875625	None	0.0	0.0038335516889875625
60	2975	9.374230102259452e-05	None	0.2652400975349194	9.374230102259452e-05
60	2981	0.006927474655457753	None	0.22336349053909393	0.006927474655457753
60	3073	-0.0005158169897114754	None	0.16771677895118642	-0.0005158169897114754
60	3075	0.0021044973876053813	None	0.0	0.0021044973876053813
60	2884	0.004955529420015811	None	0.0	0.004955529420015811
109	5310	0.044006559871480215	None	0.0	0.044006559871480215
109	5521	0.045814608959767564	None	0.0	0.045814608959767564
109	5268	0.04506802425662207	None	0.03139526267948211	0.04506802425662207
109	5451	0.04546046460042078	None	0.0	0.04546046460042078
109	5490	0.0316225195507966	None	0.03139526267948211	0.0316225195507966
109	5448	0.0476378047431893	None	0.0	0.0476378047431893
109	5292	0.04575296461207164	None	0.0	0.04575296461207164
109	5463	0.045109728959269915	None	0.0	0.045109728959269915
109	5506	0.020124996195952923	None	0.8527141830536886	0.020124996195952923
109	5479	0.044443698702397054	None	0.0	0.044443698702397054
109	5219	0.04315120887827047	None	0.0	0.04315120887827047
109	5498	0.04498589180549879	None	0.0	0.04498589180549879
109	5440	0.0427947834573118	None	0.0	0.0427947834573118
109	5470	0.03105733814013667	None	0.0	0.03105733814013667
109	5524	0.04460873308163439	None	0.0	0.04460873308163439
109	5418	0.04618194100711597	None	0.0	0.04618194100711597
109	5475	0.043766111719586887	None	0.0	0.043766111719586887
109	5539	0.04593118291290654	None	0.0	0.04593118291290654
109	5487	0.046573983937880446	None	0.0	0.046573983937880446
109	5526	0.011810395046182176	None	0.03139526267948211	0.011810395046182176
109	4452	0.045423487651694405	None	0.0	0.045423487651694405
109	5396	0.04482383307591672	None	0.0	0.04482383307591672
109	5398	0.04528491647939361	None	0.0	0.04528491647939361
109	5529	0.048191578718191456	None	0.0	0.048191578718191456
109	5527	0.04227894369531713	None	0.04504378069482208	0.04227894369531713
109	5501	0.04683878152883651	None	0.0	0.04683878152883651
109	5416	0.045276911403066444	None	0.0	0.045276911403066444
109	5495	0.047733132202257444	None	0.0	0.047733132202257444
109	5269	0.044719253466011175	None	0.0	0.044719253466011175
109	5522	0.04381928736780941	None	0.0	0.04381928736780941
109	5262	0.04819443077464667	None	0.0	0.04819443077464667
109	5227	0.045359716022010596	None	0.0	0.045359716022010596
109	5320	0.04738086482306783	None	0.0	0.04738086482306783
109	5213	0.04485494104107054	None	0.0	0.04485494104107054
109	5503	0.04346085214924507	None	0.0	0.04346085214924507
109	5386	0.04528427246222393	None	0.0	0.04528427246222393
109	5431	0.0468877895812105	None	0.0	0.0468877895812105
109	5417	0.04479971776907344	None	0.0	0.04479971776907344
109	5275	0.04500551382289143	None	0.0	0.04500551382289143
109	5340	0.045497333219784705	None	0.0	0.045497333219784705
109	5546	0.044791985197656245	None	0.0	0.044791985197656245
109	5449	0.04559494574922097	None	0.0	0.04559494574922097
109	5493	0.04462881808695372	None	0.0	0.04462881808695372
109	5313	0.044737291721321785	None	0.0	0.044737291721321785
109	5251	0.044377288186902335	None	0.0	0.044377288186902335
109	5303	0.04603500060211629	None	0.0	0.04603500060211629
109	5482	0.044237724634341766	None	0.0	0.044237724634341766
109	5530	0.04532805612216295	None	0.0	0.04532805612216295
109	5384	0.04512401100009086	None	0.0	0.04512401100009086
109	5104	0.044651374542845575	None	0.0	0.044651374542845575
109	5533	0.045087953449806706	None	0.0	0.045087953449806706
109	5350	0.04487940917224026	None	0.0	0.04487940917224026
109	5116	0.04504351862900058	None	0.0	0.04504351862900058
109	5507	0.043635733645616535	None	0.0	0.043635733645616535
109	5531	0.04711240861602191	None	0.0	0.04711240861602191
109	5465	0.044512417105119564	None	0.0	0.044512417105119564
109	5484	0.04430458334117502	None	0.0	0.04430458334117502
109	5338	0.04375997350353561	None	0.0	0.04375997350353561
109	5333	0.045795102487131915	None	0.0	0.045795102487131915
109	5519	0.0440092048761843	None	0.0	0.0440092048761843
109	5192	0.044541391694920704	None	0.0	0.044541391694920704
109	5517	0.04381928736780941	None	0.0	0.04381928736780941
109	4905	0.04630241220819245	None	0.0	0.04630241220819245
109	4914	0.04490680049133513	None	0.0	0.04490680049133513
109	5355	0.0453150504676453	None	0.0	0.0453150504676453
109	5512	0.011878404355111845	None	0.04504378069482208	0.011878404355111845
109	5346	0.0440789081696028	None	0.0	0.0440789081696028
109	5402	0.04424033825459844	None	0.0	0.04424033825459844
109	5238	0.04459087994283896	None	0.0	0.04459087994283896
109	5483	0.04435018224998325	None	0.0	0.04435018224998325
109	5518	0.04447681411355391	None	0.0	0.04447681411355391
109	5008	0.04489933083555748	None	0.0	0.04489933083555748
109	5509	0.044260493764603975	None	0.0	0.044260493764603975
109	5188	0.04530659846089711	None	0.0	0.04530659846089711
109	5437	0.044145509446749734	None	0.0	0.044145509446749734
109	5462	0.042965726716332	None	0.0	0.042965726716332
109	5511	0.043779239378033394	None	0.0	0.043779239378033394
109	5412	0.04577148379374666	None	0.0	0.04577148379374666
109	5541	0.04387008880345272	None	0.0	0.04387008880345272
109	5201	0.04493715954090156	None	0.0	0.04493715954090156
109	5367	0.04790594697184726	None	0.0	0.04790594697184726
109	5443	0.04527037877628396	None	0.0	0.04527037877628396
109	5460	0.04580359784560473	None	0.0	0.04580359784560473
109	5520	0.04273341008730318	None	0.0	0.04273341008730318
109	5467	0.034420574749518096	None	0.0	0.034420574749518096
109	5516	0.04474600206824796	None	0.0	0.04474600206824796
109	5444	0.044237724634341766	None	0.0	0.044237724634341766
109	5494	0.045012551542451894	None	0.0	0.045012551542451894
109	5542	0.0452011729231665	None	0.0	0.0452011729231665
109	5385	0.047752448949305366	None	0.0	0.047752448949305366
109	5270	0.0447507777177436	None	0.0	0.0447507777177436
109	5536	0.04494447834925672	None	0.0	0.04494447834925672
109	5400	0.04575436139294644	None	0.0	0.04575436139294644
109	5420	0.04395972632457593	None	0.0	0.04395972632457593
109	5538	0.047913262185071005	None	0.0	0.047913262185071005
109	5055	0.045133864507089276	None	0.0	0.045133864507089276
109	5207	0.0447507777177436	None	0.0	0.0447507777177436
109	5097	0.04538751601795275	None	0.0	0.04538751601795275
109	5446	0.04659014951987657	None	0.0	0.04659014951987657
109	5284	0.044828857440341915	None	0.0	0.044828857440341915
110	5521	0.045814608959767564	None	0.0	0.045814608959767564
110	5268	0.04506802425662207	None	0.031116958137757156	0.04506802425662207
110	5451	0.04546046460042078	None	0.0	0.04546046460042078
110	5490	0.0316225195507966	None	0.031116958137757156	0.0316225195507966
110	5448	0.0476378047431893	None	0.0	0.0476378047431893
110	5292	0.04575296461207164	None	0.0	0.04575296461207164
110	5463	0.045109728959269915	None	0.0	0.045109728959269915
110	5219	0.04315120887827047	None	0.0	0.04315120887827047
110	5498	0.04498589180549879	None	0.0	0.04498589180549879
110	5558	0.04506512746256477	None	0.0	0.04506512746256477
110	5586	0.0447269417691917	None	0.0	0.0447269417691917
110	5418	0.04618194100711597	None	0.0	0.04618194100711597
110	5539	0.04593118291290654	None	0.0	0.04593118291290654
110	5487	0.046573983937880446	None	0.0	0.046573983937880446
110	5566	0.04332736518491754	None	0.0	0.04332736518491754
110	4452	0.045423487651694405	None	0.0	0.045423487651694405
110	5398	0.04528491647939361	None	0.0	0.04528491647939361
110	5529	0.048191578718191456	None	0.0	0.048191578718191456
110	5501	0.04683878152883651	None	0.0	0.04683878152883651
110	5416	0.045276911403066444	None	0.0	0.045276911403066444
110	5495	0.047733132202257444	None	0.0	0.047733132202257444
110	5584	0.04607116374101204	None	0.0	0.04607116374101204
110	5269	0.044719253466011175	None	0.0	0.044719253466011175
110	5578	0.0447507777177436	None	0.0	0.0447507777177436
110	5262	0.04819443077464667	None	0.0	0.04819443077464667
110	5227	0.045359716022010596	None	0.0	0.045359716022010596
110	5320	0.04738086482306783	None	0.0	0.04738086482306783
110	5213	0.04485494104107054	None	0.0	0.04485494104107054
110	5503	0.04346085214924507	None	0.0	0.04346085214924507
110	5386	0.04528427246222393	None	0.0	0.04528427246222393
110	5431	0.0468877895812105	None	0.0	0.0468877895812105
110	5552	0.04541378089759136	None	0.0	0.04541378089759136
110	5340	0.045497333219784705	None	0.0	0.045497333219784705
110	5557	0.04293592645387191	None	0.0	0.04293592645387191
110	5546	0.044791985197656245	None	0.0	0.044791985197656245
110	5449	0.04559494574922097	None	0.0	0.04559494574922097
110	5590	0.04738086482306783	None	0.0	0.04738086482306783
110	5493	0.04462881808695372	None	0.0	0.04462881808695372
110	5313	0.044737291721321785	None	0.0	0.044737291721321785
110	5251	0.044377288186902335	None	0.0	0.044377288186902335
110	5303	0.04603500060211629	None	0.0	0.04603500060211629
110	5530	0.04532805612216295	None	0.0	0.04532805612216295
110	5591	0.04470970601231609	None	0.0	0.04470970601231609
110	5104	0.044651374542845575	None	0.0	0.044651374542845575
110	5533	0.045087953449806706	None	0.0	0.045087953449806706
110	5577	0.04549222210889187	None	0.0	0.04549222210889187
110	5116	0.04504351862900058	None	0.0	0.04504351862900058
110	5507	0.043635733645616535	None	0.0	0.043635733645616535
110	5531	0.04711240861602191	None	0.0	0.04711240861602191
110	5465	0.044512417105119564	None	0.0	0.044512417105119564
110	5555	0.020098468148572152	None	0.45652771989312796	0.020098468148572152
110	5572	0.02979241714954436	None	0.0	0.02979241714954436
110	5597	0.045355670407515855	None	0.0	0.045355670407515855
110	5562	0.04668246418317271	None	0.0	0.04668246418317271
110	5588	0.04311358171103033	None	0.0	0.04311358171103033
110	5333	0.045795102487131915	None	0.0	0.045795102487131915
110	5519	0.0440092048761843	None	0.0	0.0440092048761843
110	5192	0.044541391694920704	None	0.0	0.044541391694920704
110	5517	0.04381928736780941	None	0.0	0.04381928736780941
110	4905	0.04630241220819245	None	0.0	0.04630241220819245
110	4914	0.04490680049133513	None	0.0	0.04490680049133513
110	5355	0.0453150504676453	None	0.0	0.0453150504676453
110	5512	0.011878404355111845	None	0.03366421814847135	0.011878404355111845
110	5598	0.050098418001808205	None	0.0	0.050098418001808205
110	5346	0.0440789081696028	None	0.0	0.0440789081696028
110	5402	0.04424033825459844	None	0.0	0.04424033825459844
110	5238	0.04459087994283896	None	0.0	0.04459087994283896
110	5563	0.04303923203721803	None	0.0	0.04303923203721803
110	5008	0.04489933083555748	None	0.0	0.04489933083555748
110	5509	0.044260493764603975	None	0.0	0.044260493764603975
110	5554	0.04357143290885654	None	0.0	0.04357143290885654
110	5188	0.04530659846089711	None	0.0	0.04530659846089711
110	5581	0.0449820396949864	None	0.0	0.0449820396949864
110	5437	0.044145509446749734	None	0.0	0.044145509446749734
110	5511	0.043779239378033394	None	0.0	0.043779239378033394
110	5595	0.043085825804462595	None	0.0	0.043085825804462595
110	5412	0.04577148379374666	None	0.0	0.04577148379374666
110	5201	0.04493715954090156	None	0.0	0.04493715954090156
110	5570	0.04517556453952137	None	0.0	0.04517556453952137
110	5367	0.04790594697184726	None	0.0	0.04790594697184726
110	5443	0.04527037877628396	None	0.0	0.04527037877628396
110	5460	0.04580359784560473	None	0.0	0.04580359784560473
110	5594	0.047161190950100615	None	0.0	0.047161190950100615
110	5553	0.044998739625304957	None	0.0	0.044998739625304957
110	5516	0.04474600206824796	None	0.0	0.04474600206824796
110	5444	0.044237724634341766	None	0.0	0.044237724634341766
110	5494	0.045012551542451894	None	0.0	0.045012551542451894
110	5542	0.0452011729231665	None	0.0	0.0452011729231665
110	5385	0.047752448949305366	None	0.0	0.047752448949305366
110	5270	0.0447507777177436	None	0.0	0.0447507777177436
110	5536	0.04494447834925672	None	0.0	0.04494447834925672
110	5556	0.022034502030397023	None	0.4650688642212103	0.022034502030397023
110	5420	0.04395972632457593	None	0.0	0.04395972632457593
110	5538	0.047913262185071005	None	0.0	0.047913262185071005
110	5055	0.045133864507089276	None	0.0	0.045133864507089276
110	5569	0.0279892907494116	None	0.0	0.0279892907494116
110	5097	0.04538751601795275	None	0.0	0.04538751601795275
110	5587	0.04456739798164449	None	0.0	0.04456739798164449
110	5565	0.044253478874928164	None	0.0	0.044253478874928164
110	5284	0.044828857440341915	None	0.0	0.044828857440341915
76	3877	0.01171100793916432	None	0.019610447248459516	0.01171100793916432
76	3569	0.019067546240455743	None	0.0	0.019067546240455743
76	3876	0.00949191860996825	None	0.22822285113197727	0.00949191860996825
76	3757	0.012102794861518502	None	0.0	0.012102794861518502
76	3870	0.024440258131975284	None	0.15842303289681675	0.024440258131975284
76	3885	0.0393431345990762	None	0.0	0.0393431345990762
76	3582	0.014046522509950522	None	0.33512414384080674	0.014046522509950522
76	3299	0.02380501173770218	None	0.0	0.02380501173770218
76	3729	0.03894236987621491	None	0.0	0.03894236987621491
76	3618	0.016666159752856447	None	0.0	0.016666159752856447
76	3668	0.035708509718136196	None	0.0	0.035708509718136196
76	3843	0.02328176160083317	None	0.0872835381603593	0.02328176160083317
76	3611	0.01486016015233974	None	0.07287796480287445	0.01486016015233974
76	3854	0.015899855561534445	None	0.0	0.015899855561534445
76	3760	0.040868278061773344	None	0.0	0.040868278061773344
76	3766	0.01447458211795916	None	0.0	0.01447458211795916
76	3888	0.013067255723180923	None	0.0	0.013067255723180923
76	3889	0.01104653224449896	None	0.0	0.01104653224449896
76	3802	0.03771159858993715	None	0.0	0.03771159858993715
76	3852	0.038718781455174635	None	0.0	0.038718781455174635
76	3391	0.034927063477655354	None	0.0	0.034927063477655354
76	3692	0.010042977714086965	None	0.044245274621207656	0.010042977714086965
76	3649	0.010304841593576074	None	0.18344643461878943	0.010304841593576074
76	3886	0.02563150773174352	None	0.0	0.02563150773174352
76	3799	0.03794495320540582	None	0.0	0.03794495320540582
76	3842	0.010633280105094234	None	0.20065256649195762	0.010633280105094234
76	3406	0.011135458659719101	None	0.019610447248459516	0.011135458659719101
76	3865	0.018467957600781362	None	0.0	0.018467957600781362
76	3681	0.010079469848783851	None	0.019610447248459516	0.010079469848783851
76	3575	0.014495115587364354	None	0.07287796480287445	0.014495115587364354
76	3856	0.012761924476241472	None	0.07287796480287445	0.012761924476241472
76	3526	0.011079844175095463	None	0.0	0.011079844175095463
76	3862	0.010077558085392293	None	0.05697472456165379	0.010077558085392293
76	3645	0.0119408895275948	None	0.0	0.0119408895275948
76	3815	0.016057666066291502	None	0.0	0.016057666066291502
76	3081	0.009504321327033544	None	0.21454221196044845	0.009504321327033544
76	3754	0.012392778038796121	None	0.019610447248459516	0.012392778038796121
76	3721	0.01534871395952963	None	0.0	0.01534871395952963
76	3838	0.03403645141609723	None	0.0	0.03403645141609723
76	3898	0.012947615776765753	None	0.0	0.012947615776765753
76	3182	0.011946830989701408	None	0.19766446775249977	0.011946830989701408
76	3496	0.03786633406002344	None	0.0	0.03786633406002344
76	3890	0.03266920978408845	None	0.0350018075503859	0.03266920978408845
76	3851	0.016063413088187074	None	0.0	0.016063413088187074
76	3756	0.03898352797241767	None	0.0	0.03898352797241767
76	3826	0.014505680044888393	None	0.044245274621207656	0.014505680044888393
76	3869	0.011485789992198854	None	0.0848426435706421	0.011485789992198854
76	3452	0.012504774992005455	None	0.0	0.012504774992005455
76	3652	0.013767885052166829	None	0.04858328866111543	0.013767885052166829
76	3871	0.007403637077788477	None	0.0	0.007403637077788477
76	3892	0.005851156437007816	None	0.2060747373917704	0.005851156437007816
76	3788	0.02072185798412801	None	0.4911408715896727	0.02072185798412801
76	3706	0.01918329067935327	None	0.019610447248459516	0.01918329067935327
76	3866	0.037547468997550335	None	0.0	0.037547468997550335
76	3883	0.03700603483273953	None	0.0	0.03700603483273953
76	3839	0.03856521367897382	None	0.0	0.03856521367897382
76	3748	0.027375313109311922	None	0.15842303289681675	0.027375313109311922
76	3861	0.0056134118701171385	None	0.19067757221362652	0.0056134118701171385
76	3614	0.011488842117752036	None	0.0	0.011488842117752036
76	3750	0.014795606916159106	None	0.07287796480287445	0.014795606916159106
76	3702	0.020198125370044485	None	0.0	0.020198125370044485
76	3079	0.00987477792309087	None	0.2739414374317878	0.00987477792309087
76	3602	0.03747717426746934	None	0.0	0.03747717426746934
76	3747	0.01007066052078719	None	0.22822285113197727	0.01007066052078719
76	3584	0.03458845128445275	None	0.0	0.03458845128445275
76	3675	0.0305098643136018	None	0.0	0.0305098643136018
76	3705	0.014219392627317832	None	0.0	0.014219392627317832
76	3433	0.022061477363073366	None	0.0	0.022061477363073366
76	3884	0.03173688795131704	None	0.0350018075503859	0.03173688795131704
76	3677	0.03013199531339429	None	0.0350018075503859	0.03013199531339429
76	3820	0.018520062969445146	None	0.0	0.018520062969445146
76	3846	0.015836796745128487	None	0.16799598737906984	0.015836796745128487
76	3893	0.0396838862383985	None	0.0	0.0396838862383985
76	3833	0.015043350457772256	None	0.0847857525982704	0.015043350457772256
76	3740	0.03871228728635834	None	0.0	0.03871228728635834
76	3880	0.03787512652041081	None	0.0	0.03787512652041081
76	3738	0.019437452304807912	None	0.0	0.019437452304807912
76	3386	0.014714661005035165	None	0.0	0.014714661005035165
76	3879	0.011597728775329708	None	0.1825525327981794	0.011597728775329708
76	3872	0.011431541578578197	None	0.0	0.011431541578578197
76	3723	0.013550112091352392	None	0.0	0.013550112091352392
76	3786	0.03398043734320293	None	0.0350018075503859	0.03398043734320293
76	3599	0.014912589622330219	None	0.0	0.014912589622330219
76	3466	0.030913318834833135	None	0.0350018075503859	0.030913318834833135
76	3745	0.015664004353728625	None	0.0	0.015664004353728625
76	3812	0.01081465653358667	None	0.0	0.01081465653358667
76	3809	0.021660454309531143	None	0.4911408715896727	0.021660454309531143
76	3891	0.03880631367767167	None	0.0	0.03880631367767167
76	3658	0.01468065842443842	None	0.07287796480287445	0.01468065842443842
76	3887	0.032058905983391256	None	0.0350018075503859	0.032058905983391256
76	3694	0.019949200050505267	None	0.019610447248459516	0.019949200050505267
76	3759	0.028221129780298587	None	0.15842303289681675	0.028221129780298587
76	3824	0.03865259170385898	None	0.0	0.03865259170385898
76	3779	0.014119355962352451	None	0.0847857525982704	0.014119355962352451
76	3703	0.019657816350138187	None	0.0	0.019657816350138187
76	3830	0.008087288937406921	None	0.019610447248459516	0.008087288937406921
76	3863	0.020448095914615574	None	0.0	0.020448095914615574
76	3573	0.009701579903652427	None	0.18344643461878943	0.009701579903652427
76	3900	0.010901650998611985	None	0.019610447248459516	0.010901650998611985
76	3836	0.013773724428842993	None	0.07287796480287445	0.013773724428842993
30	1373	0.3481742978348058	0.3481742978348058	0.4099776967097952	0.3481742978348058
30	1599	0.37315657904261545	0.37315657904261545	0.48634206485175663	0.37315657904261545
30	1461	0.3308709031079891	0.3308709031079891	0.3906389733647928	0.3308709031079891
30	1521	0.3649055757946899	0.3649055757946899	0.3649055757946899	0.3649055757946899
30	1600	0.3696626169460321	0.3696626169460321	0.39666585736918564	0.3696626169460321
30	1381	0.3176191266079823	0.3176191266079823	0.42631286713355737	0.3176191266079823
30	1452	0.3634150944795278	0.3634150944795278	0.3705110265226531	0.3634150944795278
30	1499	0.3225878338265504	0.3225878338265504	0.3308913964234005	0.3225878338265504
30	1562	0.33995252596169273	0.33995252596169273	0.399627203905248	0.33995252596169273
30	1397	0.4337069086391316	0.4337069086391316	0.4919733113740614	0.4337069086391316
30	1559	0.36670032866195096	0.36670032866195096	0.5169873724458809	0.36670032866195096
30	1259	0.4188730508608275	0.4188730508608275	0.42073657724924357	0.4188730508608275
30	1497	0.3958055160567968	0.3958055160567968	0.46155307308126725	0.3958055160567968
30	1415	0.41950211406042026	0.41950211406042026	0.43948786038776666	0.41950211406042026
30	1495	0.3723446789982675	0.3723446789982675	0.4732247427385657	0.3723446789982675
30	1551	0.2876915028386683	0.2876915028386683	0.30048243939621644	0.2876915028386683
30	1575	0.3196725735208118	0.3196725735208118	0.3347477114131891	0.3196725735208118
30	1162	0.41334899336029335	0.41334899336029335	0.4267288389206101	0.41334899336029335
30	1351	0.35883464410564614	0.35883464410564614	0.42789220225891944	0.35883464410564614
30	1448	0.45845153740240974	0.45845153740240974	0.5257136695051794	0.45845153740240974
30	1368	0.3457528977614345	0.3457528977614345	0.3986666888114231	0.3457528977614345
30	1168	0.39686988695059594	0.39686988695059594	0.437516128536255	0.39686988695059594
30	1335	0.3695367445383445	0.3695367445383445	0.3902735469562803	0.3695367445383445
30	1445	0.3633871651077363	0.3633871651077363	0.37708257948812907	0.3633871651077363
30	1553	0.33460681460612995	0.33460681460612995	0.3696873969269967	0.33460681460612995
30	1533	0.3230861207477182	0.3230861207477182	0.4366921741186299	0.3230861207477182
30	1570	0.3308709031079891	0.3308709031079891	0.3906389733647928	0.3308709031079891
30	1040	0.4503638451206868	0.4503638451206868	0.5009289570986841	0.4503638451206868
30	1540	0.3179995825042982	0.3179995825042982	0.34411951704784094	0.3179995825042982
30	1593	0.4461420286601642	0.4461420286601642	0.6916573597044349	0.4461420286601642
30	897	0.3695367445383445	0.3695367445383445	0.3902735469562803	0.3695367445383445
30	1498	0.43733525549662416	0.43733525549662416	0.45825795852825274	0.43733525549662416
30	1544	0.3782414465580497	0.3782414465580497	0.39816905705996575	0.3782414465580497
30	1527	0.33597333802713736	0.33597333802713736	0.357665242651703	0.33597333802713736
30	1542	0.4188313179040854	0.4188313179040854	0.5549157439370588	0.4188313179040854
30	1471	0.3488095082313031	0.3488095082313031	0.38266485694473834	0.3488095082313031
30	1210	0.3091498156923572	0.3091498156923572	0.4102037681915222	0.3091498156923572
30	1588	0.5192760511303078	0.5192760511303078	0.5326748124642706	0.5192760511303078
30	1312	0.3278650667517161	0.3278650667517161	0.3420914018498167	0.3278650667517161
30	1005	0.45845153740240974	0.45845153740240974	0.5257136695051794	0.45845153740240974
30	1545	0.3538373064090062	0.3538373064090062	0.3552915176479993	0.3538373064090062
30	1354	0.36722569647692366	0.36722569647692366	0.3784793511690536	0.36722569647692366
30	1352	0.2927973389558827	0.2927973389558827	0.3935343827990797	0.2927973389558827
30	1574	0.3180806406031228	0.3180806406031228	0.3269365761723343	0.3180806406031228
30	1529	0.4461420286601642	0.4461420286601642	0.6916573597044349	0.4461420286601642
30	1320	0.3150538677112389	0.3150538677112389	0.3289428924749248	0.3150538677112389
30	1153	0.35401222900400864	0.35401222900400864	0.35401222900400864	0.35401222900400864
30	1476	0.3373059986887744	0.3373059986887744	0.3729585438123523	0.3373059986887744
30	1484	0.36613951140942	0.36613951140942	0.4129357392166345	0.36613951140942
30	1539	0.36722569647692366	0.36722569647692366	0.3784793511690536	0.36722569647692366
30	1467	0.37001909185782467	0.37001909185782467	0.38081806049168854	0.37001909185782467
30	1552	0.3644846984113569	0.3644846984113569	0.4228180317446902	0.3644846984113569
30	1267	0.41361397500891206	0.41361397500891206	0.456687900664167	0.41361397500891206
30	1309	0.4158483581240027	0.4158483581240027	0.5818257512873617	0.4158483581240027
30	1583	0.43199856638737566	0.43199856638737566	0.43322913908065075	0.43199856638737566
30	1464	0.3644846984113569	0.3644846984113569	0.4228180317446902	0.3644846984113569
30	1567	0.30911587953244035	0.30911587953244035	0.31815411848888997	0.30911587953244035
30	1480	0.39230171692711535	0.39230171692711535	0.43904157288503953	0.39230171692711535
30	1400	0.39686988695059594	0.39686988695059594	0.437516128536255	0.39686988695059594
30	1580	0.39608865747258043	0.39608865747258043	0.5055398088995864	0.39608865747258043
30	1589	0.3782414465580497	0.3782414465580497	0.39816905705996575	0.3782414465580497
30	1507	0.37315657904261545	0.37315657904261545	0.48634206485175663	0.37315657904261545
30	1526	0.3180806406031228	0.3180806406031228	0.3269365761723343	0.3180806406031228
30	1422	0.3150538677112389	0.3150538677112389	0.3289428924749248	0.3150538677112389
30	1414	0.3373059986887744	0.3373059986887744	0.3729585438123523	0.3373059986887744
30	1566	0.3488095082313031	0.3488095082313031	0.38266485694473834	0.3488095082313031
30	1392	0.34464994317612213	0.34464994317612213	0.3604424071856454	0.34464994317612213
30	1554	0.3566531992473454	0.3566531992473454	0.4926755978434546	0.3566531992473454
30	1590	0.3760363418703303	0.3760363418703303	0.45946753374393	0.3760363418703303
30	1558	0.3308709031079891	0.3308709031079891	0.3906389733647928	0.3308709031079891
30	1514	0.29799470684333973	0.29799470684333973	0.3004574384930448	0.29799470684333973
30	1524	0.369029970710297	0.369029970710297	0.3841946547335366	0.369029970710297
30	1398	0.3491708168585216	0.3491708168585216	0.47338880703912345	0.3491708168585216
30	1456	0.3180806406031228	0.3180806406031228	0.3269365761723343	0.3180806406031228
30	1560	0.3505591678552849	0.3505591678552849	0.41892450526614533	0.3505591678552849
30	1515	0.4392736893562151	0.4392736893562151	0.45834065372532534	0.4392736893562151
30	1444	0.41976502799642484	0.41976502799642484	0.4609888527911787	0.41976502799642484
30	1520	0.3760637550058596	0.3760637550058596	0.37881695059459697	0.3760637550058596
30	1571	0.3481742978348058	0.3481742978348058	0.4099776967097952	0.3481742978348058
30	1473	0.38811029937511987	0.38811029937511987	0.40281162300458295	0.38811029937511987
30	1586	0.2806354907641566	0.2806354907641566	0.29308367624205783	0.2806354907641566
30	1011	0.3634150944795278	0.3634150944795278	0.3705110265226531	0.3634150944795278
30	1530	0.2990623674243732	0.2990623674243732	0.3480869479946356	0.2990623674243732
30	1253	0.3711976077013947	0.3711976077013947	0.45634354255693166	0.3711976077013947
30	1595	0.36389714604582435	0.36389714604582435	0.40489092057490084	0.36389714604582435
30	1511	0.4087497624293023	0.4087497624293023	0.4087497624293023	0.4087497624293023
30	1541	0.3644846984113569	0.3644846984113569	0.4228180317446902	0.3644846984113569
30	1516	0.36613951140942	0.36613951140942	0.4129357392166345	0.36613951140942
30	1322	0.3787763691632666	0.3787763691632666	0.4278228130097603	0.3787763691632666
30	1555	0.6481874105010185	0.6481874105010185	0.6481874105010185	0.6481874105010185
30	1513	0.4116537393138862	0.4116537393138862	0.4172114411159475	0.4116537393138862
30	1573	0.41361397500891206	0.41361397500891206	0.456687900664167	0.41361397500891206
30	1275	0.42152236260886367	0.42152236260886367	0.4508351482919119	0.42152236260886367
30	1427	0.43064085307266853	0.43064085307266853	0.4628336616718854	0.43064085307266853
30	1592	0.47947852461315127	0.47947852461315127	0.5411454824884737	0.47947852461315127
30	1584	0.3341097762610462	0.3341097762610462	0.39380023177247836	0.3341097762610462
30	1388	0.37315657904261545	0.37315657904261545	0.48634206485175663	0.37315657904261545
30	1546	0.4887996567044405	0.4887996567044405	0.5178811496965936	0.4887996567044405
30	1474	0.3481742978348058	0.3481742978348058	0.4099776967097952	0.3481742978348058
30	1134	0.4022592501540074	0.4022592501540074	0.40634773105614563	0.4022592501540074
139	7013	0.04918565496381792	None	0.0	0.04918565496381792
139	6810	0.05119828353559364	None	0.0	0.05119828353559364
139	6277	0.050966141328364266	None	0.0	0.050966141328364266
139	6902	0.05060054718110118	None	0.0	0.05060054718110118
139	6899	0.0487986882321067	None	0.0	0.0487986882321067
139	7040	0.01862043303908928	None	0.0	0.01862043303908928
139	6621	0.05082921702212692	None	0.0	0.05082921702212692
139	6637	0.0503705992585733	None	0.0	0.0503705992585733
139	6364	0.056672089622939355	None	0.01881431506812346	0.056672089622939355
139	6440	0.0507246403423055	None	0.0	0.0507246403423055
139	6463	0.05022992164593254	None	0.0	0.05022992164593254
139	7038	0.042065911272572455	None	0.0	0.042065911272572455
139	6570	0.05159842053687682	None	0.0	0.05159842053687682
139	6644	0.05154459787044979	None	0.0	0.05154459787044979
139	6833	0.04978132993449736	None	0.0	0.04978132993449736
139	6843	0.050795215196993704	None	0.0	0.050795215196993704
139	6855	0.05056450155868561	None	0.0	0.05056450155868561
139	7011	0.041718623509610926	None	0.0	0.041718623509610926
139	6967	0.05154324841855814	None	0.0	0.05154324841855814
139	6981	0.048539056690794356	None	0.0	0.048539056690794356
139	6989	0.046498189235095855	None	0.0	0.046498189235095855
139	7023	0.05102448884177189	None	0.0	0.05102448884177189
139	6920	0.04913843716081489	None	0.0	0.04913843716081489
139	6881	0.05148744480655676	None	0.0	0.05148744480655676
139	6809	0.05024399906205123	None	0.0	0.05024399906205123
139	6721	0.04859836225235627	None	0.0	0.04859836225235627
139	6927	0.0489386895583005	None	0.0	0.0489386895583005
139	6792	0.05069006021930354	None	0.0	0.05069006021930354
139	6883	0.05026060487326981	None	0.0	0.05026060487326981
139	6286	0.049717503266291825	None	0.0	0.049717503266291825
139	7022	0.04436393179056644	None	0.0	0.04436393179056644
139	6741	0.050303363841104336	None	0.0	0.050303363841104336
139	6328	0.05025395866387223	None	0.0	0.05025395866387223
139	6961	0.047766308369155956	None	0.0	0.047766308369155956
139	6901	0.051944765492763126	None	0.06116033412400994	0.051944765492763126
139	7020	0.04833813464627035	None	0.0	0.04833813464627035
139	6931	0.048870527012251974	None	0.0	0.048870527012251974
139	7037	0.04933367795880411	None	0.0	0.04933367795880411
139	7007	0.049338179872207066	None	0.0	0.049338179872207066
139	7016	0.04342372814719043	None	0.0	0.04342372814719043
139	6503	0.05077575169624632	None	0.0	0.05077575169624632
139	6954	0.05108662024964803	None	0.0	0.05108662024964803
139	7048	0.051277541477597104	None	0.0	0.051277541477597104
139	6342	0.051609487430647014	None	0.0	0.051609487430647014
139	7008	0.05423178842608982	None	0.06116033412400994	0.05423178842608982
139	6982	0.051277541477597104	None	0.0	0.051277541477597104
139	7010	0.018971470615043565	None	0.04164467361043853	0.018971470615043565
139	6969	0.05072808263890131	None	0.0	0.05072808263890131
139	7021	0.04692005653053209	None	0.0	0.04692005653053209
139	6975	0.04950015947372669	None	0.0	0.04950015947372669
139	6985	0.050289623602073376	None	0.0	0.050289623602073376
139	6991	0.050317193264840736	None	0.0	0.050317193264840736
139	6915	0.0483028575517268	None	0.0	0.0483028575517268
139	6930	0.050848484403838885	None	0.0	0.050848484403838885
139	6744	0.04973898895316974	None	0.0	0.04973898895316974
139	6758	0.04853392230983424	None	0.0	0.04853392230983424
139	6856	0.051230174382144514	None	0.0	0.051230174382144514
139	6922	0.04981748183160507	None	0.0	0.04981748183160507
139	6824	0.050468635410605873	None	0.0	0.050468635410605873
139	7044	0.049838006986014344	None	0.0	0.049838006986014344
139	6537	0.05139272686775962	None	0.0	0.05139272686775962
139	6606	0.04903798851938517	None	0.0	0.04903798851938517
139	6530	0.048445597637782	None	0.0	0.048445597637782
139	6896	0.05129489397334507	None	0.0	0.05129489397334507
139	6919	0.050938091597540876	None	0.0	0.050938091597540876
139	7039	0.050575664264537266	None	0.0	0.050575664264537266
139	6968	0.02909222592705766	None	0.13386093665843649	0.02909222592705766
139	7033	0.049758635868618624	None	0.0	0.049758635868618624
139	6885	0.04980160073950362	None	0.0	0.04980160073950362
139	6828	0.04842851754670757	None	0.0	0.04842851754670757
139	6964	0.04940717633815268	None	0.0	0.04940717633815268
139	7034	0.047131873220821394	None	0.0	0.047131873220821394
139	7049	0.05034433880507848	None	0.0	0.05034433880507848
139	7047	0.05078946574523083	None	0.0	0.05078946574523083
139	6795	0.049057489826250356	None	0.0	0.049057489826250356
139	6932	0.05217144639839517	None	0.0	0.05217144639839517
139	6997	0.04951702672839577	None	0.0	0.04951702672839577
139	7005	0.019729808707751356	None	0.07834822161725646	0.019729808707751356
139	6803	0.05022688906134856	None	0.0	0.05022688906134856
139	6512	0.04972952244304238	None	0.0	0.04972952244304238
139	6752	0.05071347284242212	None	0.0	0.05071347284242212
139	6861	0.05429840076620654	None	0.01881431506812346	0.05429840076620654
139	6767	0.048499355558308414	None	0.0	0.048499355558308414
139	6965	0.05970969940895705	None	0.01881431506812346	0.05970969940895705
139	6936	0.04956322498707114	None	0.0	0.04956322498707114
139	6966	0.050317193264840736	None	0.0	0.050317193264840736
139	6924	0.049175499888461385	None	0.0	0.049175499888461385
139	6229	0.04843951364773708	None	0.0	0.04843951364773708
139	6971	0.050158621896536054	None	0.0	0.050158621896536054
139	6916	0.05098097342955235	None	0.0	0.05098097342955235
139	7017	0.04972952244304238	None	0.0	0.04972952244304238
139	6638	0.05087810296877598	None	0.0	0.05087810296877598
139	7003	0.051570993400895375	None	0.0	0.051570993400895375
139	6947	0.051748360456503675	None	0.0	0.051748360456503675
139	6648	0.04938669097836195	None	0.0	0.04938669097836195
139	6541	0.049559601381238494	None	0.0	0.049559601381238494
139	6937	0.05220234364905496	None	0.0	0.05220234364905496
139	7035	0.05105612998709178	None	0.0	0.05105612998709178
139	6782	0.05038042353061741	None	0.0	0.05038042353061741
139	7018	0.048290548143311435	None	0.0	0.048290548143311435
71	3569	0.019067546240455743	None	0.0	0.019067546240455743
71	3582	0.014046522509950522	None	0.20425519387641775	0.014046522509950522
71	3299	0.02380501173770218	None	0.0	0.02380501173770218
71	3480	0.013721137587522615	None	0.018449187670117377	0.013721137587522615
71	3607	0.0046349831958967126	None	0.16375284911038301	0.0046349831958967126
71	3618	0.016666159752856447	None	0.0	0.016666159752856447
71	3117	0.010862344417130864	None	0.19259674827293935	0.010862344417130864
71	3509	0.008056160153863061	None	0.0655109314556059	0.008056160153863061
71	2966	0.006505495852430952	None	0.0	0.006505495852430952
71	3310	0.011521041154172396	None	0.018449187670117377	0.011521041154172396
71	3430	0.015278250544217066	None	0.0	0.015278250544217066
71	3611	0.01486016015233974	None	0.11219706077584146	0.01486016015233974
71	3376	0.015336865923127972	None	0.4824395249472862	0.015336865923127972
71	3566	0.013427606443373083	None	0.0	0.013427606443373083
71	3478	0.00956900220248086	None	0.21134454083870477	0.00956900220248086
71	3561	0.004865910565864477	None	0.07360485615711287	0.004865910565864477
71	3572	0.01223171168838973	None	0.018449187670117377	0.01223171168838973
71	3533	0.005890446954922965	None	0.0	0.005890446954922965
71	3531	0.01614199670768891	None	0.0	0.01614199670768891
71	3644	0.010147866473250835	None	0.0	0.010147866473250835
71	3473	0.012206462219607864	None	0.0	0.012206462219607864
71	3391	0.034927063477655354	None	0.0	0.034927063477655354
71	3491	0.005918707844248831	None	0.16218221780374845	0.005918707844248831
71	3649	0.010304841593576074	None	0.18257996751353883	0.010304841593576074
71	3362	0.005238363158731662	None	0.0830213445155282	0.005238363158731662
71	3563	0.038004475492041855	None	0.0	0.038004475492041855
71	3406	0.011135458659719101	None	0.14609026774447603	0.011135458659719101
71	3577	0.00821614781102881	None	0.147594720291995	0.00821614781102881
71	3535	0.006986840168042207	None	0.0757192935780934	0.006986840168042207
71	3575	0.014495115587364354	None	0.11219706077584146	0.014495115587364354
71	3180	0.014069793212658045	None	0.018449187670117377	0.014069793212658045
71	3596	0.010658117125308272	None	0.11985442638978165	0.010658117125308272
71	3621	0.013313717155683165	None	0.20528276310469779	0.013313717155683165
71	3526	0.011079844175095463	None	0.0	0.011079844175095463
71	3471	0.012363460094989185	None	0.10496465706779701	0.012363460094989185
71	3345	0.009316122172338103	None	0.0757192935780934	0.009316122172338103
71	3613	0.010973565680348654	None	0.0	0.010973565680348654
71	3645	0.0119408895275948	None	0.0	0.0119408895275948
71	3419	0.005038097376697527	None	0.11923475457707096	0.005038097376697527
71	3534	0.014559530523474303	None	0.0	0.014559530523474303
71	3595	0.008159648227018581	None	0.1618085232997546	0.008159648227018581
71	3081	0.009504321327033544	None	0.19259674827293935	0.009504321327033544
71	3633	0.006330627926295568	None	0.0	0.006330627926295568
71	3570	0.007247682165932187	None	0.0655109314556059	0.007247682165932187
71	3182	0.011946830989701408	None	0.17591677907803482	0.011946830989701408
71	3371	0.004487189291571897	None	0.14905580459282383	0.004487189291571897
71	3496	0.03786633406002344	None	0.0	0.03786633406002344
71	3500	0.0031921603357685504	None	0.18230985270083716	0.0031921603357685504
71	3348	0.01129432321660689	None	0.0	0.01129432321660689
71	3452	0.012504774992005455	None	0.018449187670117377	0.012504774992005455
71	3444	0.004479973602685295	None	0.14905580459282383	0.004479973602685295
71	3177	0.007395893370821047	None	0.1618085232997546	0.007395893370821047
71	3594	0.007918482326732625	None	0.14609026774447603	0.007918482326732625
71	3622	0.00827626957595092	None	0.037310505604213555	0.00827626957595092
71	3623	0.009823860807606288	None	0.17392932125523122	0.009823860807606288
71	3603	0.004467866510327948	None	0.14905580459282383	0.004467866510327948
71	3571	0.0016622822600858812	None	0.0	0.0016622822600858812
71	3614	0.011488842117752036	None	0.0	0.011488842117752036
71	3079	0.00987477792309087	None	0.09528654244137039	0.00987477792309087
71	3602	0.03747717426746934	None	0.0	0.03747717426746934
71	3384	0.004807818228258694	None	0.0757192935780934	0.004807818228258694
71	3584	0.03458845128445275	None	0.0	0.03458845128445275
71	3433	0.022061477363073366	None	0.0	0.022061477363073366
71	3046	0.0042488789350013925	None	0.1451485947595822	0.0042488789350013925
71	3503	0.01567310875359381	None	0.018449187670117377	0.01567310875359381
71	3249	0.015059085686825973	None	0.0	0.015059085686825973
71	3415	0.006431049308940615	None	0.2045690760443409	0.006431049308940615
71	3462	0.013650802297962245	None	0.0	0.013650802297962245
71	3615	0.010640113175220189	None	0.19246588382608104	0.010640113175220189
71	3392	0.008498612072102929	None	0.18601170735818684	0.008498612072102929
71	3616	0.035972011553142884	None	0.0	0.035972011553142884
71	3442	0.012156642362849813	None	0.018449187670117377	0.012156642362849813
71	3386	0.014714661005035165	None	0.018449187670117377	0.014714661005035165
71	3625	0.014685608576000264	None	0.11219706077584146	0.014685608576000264
71	3456	0.005362405892399729	None	0.10496465706779701	0.005362405892399729
71	3631	0.007600226532404629	None	0.147594720291995	0.007600226532404629
71	3599	0.014912589622330219	None	0.0	0.014912589622330219
71	3466	0.030913318834833135	None	0.08383850277232206	0.030913318834833135
71	3476	0.01313081535223491	None	0.0	0.01313081535223491
71	3283	0.00888704486460946	None	0.0757192935780934	0.00888704486460946
71	3630	-0.00028421552538843067	None	0.1966088379760805	-0.00028421552538843067
71	3605	0.006865424899442062	None	0.0	0.006865424899442062
71	3426	0.007580812940518286	None	0.1618085232997546	0.007580812940518286
71	3349	0.019566316136258456	None	0.0	0.019566316136258456
71	3231	0.008139361454015505	None	0.147594720291995	0.008139361454015505
71	3540	0.010344586777753744	None	0.0	0.010344586777753744
71	3643	0.0044105002024415465	None	0.1493547284559372	0.0044105002024415465
71	3085	0.015973782870821063	None	0.0655109314556059	0.015973782870821063
71	3617	0.0028354574090165476	None	0.2117638917248283	0.0028354574090165476
71	3363	0.004532791142598718	None	0.3107506391570017	0.004532791142598718
71	3325	0.007987875035605425	None	0.0655109314556059	0.007987875035605425
71	3528	0.019253282985281547	None	0.0	0.019253282985281547
71	3521	0.0064211389592491895	None	0.16375284911038301	0.0064211389592491895
71	3486	0.009788768479345605	None	0.0	0.009788768479345605
71	3628	0.01229698738610106	None	0.0	0.01229698738610106
71	3573	0.009701579903652427	None	0.18257996751353883	0.009701579903652427
71	3636	0.016312557597224133	None	0.018449187670117377	0.016312557597224133
71	3552	0.012498622032914216	None	0.0	0.012498622032914216
71	3619	0.006023830181056607	None	0.21201013779494343	0.006023830181056607
71	3416	0.006137999195816408	None	0.0	0.006137999195816408
54	2717	2.419651417556341e-08	None	0.3270894719645968	2.419651417556341e-08
54	2785	0.0004920243290477148	None	0.32593368209307816	0.0004920243290477148
54	2723	0.0010302356291613036	None	0.3041877522648329	0.0010302356291613036
54	2576	0.001006447376432452	None	0.31145986460578423	0.001006447376432452
54	2602	4.671740777990961e-05	None	0.2554270925335943	4.671740777990961e-05
54	2710	0.00024606487894955186	None	0.3866719593334674	0.00024606487894955186
54	2663	-8.185548230694191e-08	None	0.5419080394084111	-8.185548230694191e-08
54	2556	-1.7192687186642304e-09	None	0.3803331515830292	-1.7192687186642304e-09
54	2728	0.0009852991673195914	None	0.2346083145407726	0.0009852991673195914
54	2759	-7.034864265421394e-05	None	0.4283258777666754	-7.034864265421394e-05
54	2701	0.0008034156885298056	None	0.3802335181857839	0.0008034156885298056
54	2681	9.712587425367963e-09	None	0.3270894719645968	9.712587425367963e-09
54	2592	6.219994440341795e-05	None	0.39635899203613395	6.219994440341795e-05
54	2676	-6.71627832156767e-07	None	0.4506601265533613	-6.71627832156767e-07
54	2682	0.0009845110548046734	None	0.32593368209307816	0.0009845110548046734
54	2748	3.478562338762354e-07	None	0.5703023237607366	3.478562338762354e-07
54	2790	-0.1	None	0.22874444290338705	-0.1
54	2571	0.0005398610700917923	None	0.2864689331026574	0.0005398610700917923
54	2768	0.0006334780495468066	None	0.38565337723466364	0.0006334780495468066
54	2658	0.0004966629136118466	None	0.29462295612889033	0.0004966629136118466
54	2585	4.645888384320418e-06	None	0.5366285227365756	4.645888384320418e-06
54	2664	4.3003701416316786e-06	None	0.560810488769728	4.3003701416316786e-06
54	2641	-7.217655836727946e-08	None	0.5380425372591281	-7.217655836727946e-08
54	2715	0.0006862451241596564	None	0.31208665020393006	0.0006862451241596564
54	2687	0.0005567353267498638	None	0.31991672822255723	0.0005567353267498638
54	2697	-9.25566083818371e-07	None	0.4556963203493541	-9.25566083818371e-07
54	2755	1.7296703387991988e-05	None	0.33948711971551515	1.7296703387991988e-05
54	2553	0.0012515528011033835	None	0.4751760571614966	0.0012515528011033835
54	2653	8.102963356836184e-06	None	0.24118118683429146	8.102963356836184e-06
54	2781	-1.6362553754900197e-05	None	0.23863842345683772	-1.6362553754900197e-05
54	2727	0.004569358635815438	None	0.2574593311113783	0.004569358635815438
54	2660	1.818926206814363e-05	None	0.61227831350443	1.818926206814363e-05
54	2606	-6.286581861885944e-07	None	0.4506601265533613	-6.286581861885944e-07
54	2775	-7.633055745345707e-10	None	0.3006836123714897	-7.633055745345707e-10
54	2766	0.002275307598531405	None	0.18692290680313156	0.002275307598531405
54	2718	0.00021086646148544118	None	0.3358909990391895	0.00021086646148544118
54	2636	1.14993673594349e-05	None	0.27668267373571725	1.14993673594349e-05
54	2732	0.0015213024492530035	None	0.2205338900595443	0.0015213024492530035
54	2639	0.005655155447510554	None	0.31520100147310454	0.005655155447510554
54	2791	0.0023229736168538196	None	0.34452801943005823	0.0023229736168538196
54	2798	3.0611852908408176e-06	None	0.4376781702357307	3.0611852908408176e-06
54	2623	0.00038505971568971	None	0.3195909902742639	0.00038505971568971
54	2751	9.853117607004444e-07	None	0.4958359165454692	9.853117607004444e-07
54	2782	0.002040142777046358	None	0.3744333520856872	0.002040142777046358
54	2733	8.794624983822129e-05	None	0.2666117662601304	8.794624983822129e-05
54	2637	7.332811828449257e-05	None	0.2956333296765596	7.332811828449257e-05
54	2799	4.15529423175836e-05	None	0.37690547812089364	4.15529423175836e-05
54	2578	9.087506760834789e-06	None	0.33572592301511583	9.087506760834789e-06
54	2680	0.0061642947449112835	None	0.35755395826126596	0.0061642947449112835
54	2642	-0.0005048230816523823	None	0.24604378474133934	-0.0005048230816523823
54	2736	0.0008690665578545231	None	0.18692290680313156	0.0008690665578545231
54	2716	0.0024206723739644983	None	0.3744333520856872	0.0024206723739644983
54	2754	0.0024825370163207546	None	0.2797103640760731	0.0024825370163207546
54	2647	1.080586450497388e-05	None	0.24118118683429146	1.080586450497388e-05
54	2569	0.00011812687103854439	None	0.3912900724592139	0.00011812687103854439
54	2780	-1.84571520463693e-05	None	0.3758790930132225	-1.84571520463693e-05
54	2563	0.001539030517169272	None	0.26633458623423845	0.001539030517169272
54	2726	1.51931869083887e-06	None	0.34029052069245475	1.51931869083887e-06
54	2746	-5.652519748045652e-06	None	0.32556622433540056	-5.652519748045652e-06
54	2709	9.518536253323928e-06	None	0.27668267373571725	9.518536253323928e-06
54	2610	0.002666589163606621	None	0.31463616315081266	0.002666589163606621
54	2632	0.00020068073161110445	None	0.31916943353647953	0.00020068073161110445
54	2739	0.0009191149942832578	None	0.2864689331026574	0.0009191149942832578
54	2685	1.3545698604634421e-08	None	0.5631217443504912	1.3545698604634421e-08
54	2795	0.0006166253411394047	None	0.21919580809875758	0.0006166253411394047
54	2692	2.2448655465893978e-06	None	0.4966485276881608	2.2448655465893978e-06
54	2769	0.00043671236116817194	None	0.40539770239177075	0.00043671236116817194
54	2555	1.4114950981437565e-06	None	0.4506601265533613	1.4114950981437565e-06
54	2774	0.0015672142254027212	None	0.3543583585227062	0.0015672142254027212
54	2750	0.0002744590344229277	None	0.31208665020393006	0.0002744590344229277
54	2705	1.3900876680896785e-05	None	0.2666415445061753	1.3900876680896785e-05
54	2588	0.00485975943727855	None	0.31520100147310454	0.00485975943727855
54	2779	0.002889561089895485	None	0.2346083145407726	0.002889561089895485
54	2654	0.0002550482461039568	None	0.560810488769728	0.0002550482461039568
54	2793	-4.852871987907663e-05	None	0.4142219712817471	-4.852871987907663e-05
54	2599	0.00014439232114833817	None	0.3358909990391895	0.00014439232114833817
54	2604	3.310976177200315e-08	None	0.42280632942771057	3.310976177200315e-08
54	2704	0.002397116070485993	None	0.2748063891818386	0.002397116070485993
54	2626	0.0011327761248013316	None	0.4685482126825377	0.0011327761248013316
54	2693	0.006517569466204141	None	0.2574593311113783	0.006517569466204141
54	2565	1.5872144417912577e-06	None	0.5049325994566273	1.5872144417912577e-06
54	2708	4.045137300553647e-08	None	0.40600062252968244	4.045137300553647e-08
54	2679	0.0024183646974440293	None	0.3744333520856872	0.0024183646974440293
54	2659	0.0004232547053372557	None	0.31208665020393006	0.0004232547053372557
54	2586	9.391412398684795e-08	None	0.3885381805243834	9.391412398684795e-08
54	2789	3.0405822376072203e-07	None	0.6128240000226802	3.0405822376072203e-07
54	2761	-7.133081084148482e-09	None	0.3006836123714897	-7.133081084148482e-09
54	2699	9.526694574564352e-05	None	0.2824413834219407	9.526694574564352e-05
54	2792	1.1961184618312423e-05	None	0.35254785773339137	1.1961184618312423e-05
54	2591	-4.1146555744399397e-10	None	0.32735746885714956	-4.1146555744399397e-10
54	2787	1.375157208255302e-09	None	0.23347940069560633	1.375157208255302e-09
54	2722	-8.257976159273447e-07	None	0.3059479949059571	-8.257976159273447e-07
54	2757	-0.00011216178665795983	None	0.26362746739352155	-0.00011216178665795983
54	2762	0.0035938088785545863	None	0.24838445007251017	0.0035938088785545863
54	2696	0.0009252930099158475	None	0.31145986460578423	0.0009252930099158475
54	2590	1.6184721378034686e-05	None	0.4376781702357307	1.6184721378034686e-05
54	2760	-7.526581713996893e-09	None	0.6009147922505946	-7.526581713996893e-09
54	2684	0.001292585230360704	None	0.18692290680313156	0.001292585230360704
54	2667	3.50863943819257e-08	None	0.3270894719645968	3.50863943819257e-08
54	2796	9.87313714334963e-05	None	0.33572592301511583	9.87313714334963e-05
108	5404	0.044468089572234165	None	0.0	0.044468089572234165
108	5310	0.044006559871480215	None	0.0	0.044006559871480215
108	5268	0.04506802425662207	None	0.03509896638318582	0.04506802425662207
108	5307	0.04459649903120718	None	0.0	0.04459649903120718
108	5451	0.04546046460042078	None	0.0	0.04546046460042078
108	5490	0.0316225195507966	None	0.03509896638318582	0.0316225195507966
108	5448	0.0476378047431893	None	0.0	0.0476378047431893
108	5292	0.04575296461207164	None	0.0	0.04575296461207164
108	5463	0.045109728959269915	None	0.0	0.045109728959269915
108	5479	0.044443698702397054	None	0.0	0.044443698702397054
108	5219	0.04315120887827047	None	0.0	0.04315120887827047
108	5498	0.04498589180549879	None	0.0	0.04498589180549879
108	5440	0.0427947834573118	None	0.0	0.0427947834573118
108	5447	0.045250603114347546	None	0.0	0.045250603114347546
108	5470	0.03105733814013667	None	0.0	0.03105733814013667
108	5418	0.04618194100711597	None	0.0	0.04618194100711597
108	5475	0.043766111719586887	None	0.0	0.043766111719586887
108	5487	0.046573983937880446	None	0.0	0.046573983937880446
108	4452	0.045423487651694405	None	0.0	0.045423487651694405
108	5396	0.04482383307591672	None	0.0	0.04482383307591672
108	5398	0.04528491647939361	None	0.0	0.04528491647939361
108	5167	0.04580359784560473	None	0.0	0.04580359784560473
108	5416	0.045276911403066444	None	0.0	0.045276911403066444
108	5495	0.047733132202257444	None	0.0	0.047733132202257444
108	5269	0.044719253466011175	None	0.0	0.044719253466011175
108	5262	0.04819443077464667	None	0.0	0.04819443077464667
108	5227	0.045359716022010596	None	0.0	0.045359716022010596
108	5320	0.04738086482306783	None	0.0	0.04738086482306783
108	5242	0.044291219255154744	None	0.0	0.044291219255154744
108	5213	0.04485494104107054	None	0.0	0.04485494104107054
108	5386	0.04528427246222393	None	0.0	0.04528427246222393
108	5431	0.0468877895812105	None	0.0	0.0468877895812105
108	5417	0.04479971776907344	None	0.0	0.04479971776907344
108	5471	0.04508985803840277	None	0.0	0.04508985803840277
108	5275	0.04500551382289143	None	0.0	0.04500551382289143
108	5340	0.045497333219784705	None	0.0	0.045497333219784705
108	5449	0.04559494574922097	None	0.0	0.04559494574922097
108	5493	0.04462881808695372	None	0.0	0.04462881808695372
108	5313	0.044737291721321785	None	0.0	0.044737291721321785
108	5251	0.044377288186902335	None	0.0	0.044377288186902335
108	5303	0.04603500060211629	None	0.0	0.04603500060211629
108	5424	0.04369323704213713	None	0.0	0.04369323704213713
108	5482	0.044237724634341766	None	0.0	0.044237724634341766
108	5384	0.04512401100009086	None	0.0	0.04512401100009086
108	5104	0.044651374542845575	None	0.0	0.044651374542845575
108	5350	0.04487940917224026	None	0.0	0.04487940917224026
108	5116	0.04504351862900058	None	0.0	0.04504351862900058
108	5465	0.044512417105119564	None	0.0	0.044512417105119564
108	5380	0.04312642714435933	None	0.0	0.04312642714435933
108	5484	0.04430458334117502	None	0.0	0.04430458334117502
108	5338	0.04375997350353561	None	0.0	0.04375997350353561
108	5333	0.045795102487131915	None	0.0	0.045795102487131915
108	5403	0.04502177245226627	None	0.0	0.04502177245226627
108	5192	0.044541391694920704	None	0.0	0.044541391694920704
108	4905	0.04630241220819245	None	0.0	0.04630241220819245
108	4914	0.04490680049133513	None	0.0	0.04490680049133513
108	5355	0.0453150504676453	None	0.0	0.0453150504676453
108	5346	0.0440789081696028	None	0.0	0.0440789081696028
108	5472	0.020238443650661422	None	0.044532639296050246	0.020238443650661422
108	5402	0.04424033825459844	None	0.0	0.04424033825459844
108	5377	0.04587268362555731	None	0.0	0.04587268362555731
108	5238	0.04459087994283896	None	0.0	0.04459087994283896
108	5483	0.04435018224998325	None	0.0	0.04435018224998325
108	5450	0.044409826476530495	None	0.0	0.044409826476530495
108	5062	0.04539091630091717	None	0.0	0.04539091630091717
108	5478	0.044846737839880774	None	0.0	0.044846737839880774
108	5008	0.04489933083555748	None	0.0	0.04489933083555748
108	5188	0.04530659846089711	None	0.0	0.04530659846089711
108	5437	0.044145509446749734	None	0.0	0.044145509446749734
108	5462	0.042965726716332	None	0.0	0.042965726716332
108	5332	0.04439543118037996	None	0.0	0.04439543118037996
108	5412	0.04577148379374666	None	0.0	0.04577148379374666
108	5273	0.044152852863879856	None	0.0	0.044152852863879856
108	5201	0.04493715954090156	None	0.0	0.04493715954090156
108	5367	0.04790594697184726	None	0.0	0.04790594697184726
108	5443	0.04527037877628396	None	0.0	0.04527037877628396
108	5460	0.04580359784560473	None	0.0	0.04580359784560473
108	5357	0.04290003731640161	None	0.0	0.04290003731640161
108	5413	0.04491073974061305	None	0.0	0.04491073974061305
108	5467	0.034420574749518096	None	0.0	0.034420574749518096
108	5496	0.04357098848787404	None	0.0	0.04357098848787404
108	5423	0.044764104274912536	None	0.0	0.044764104274912536
108	5360	0.04520954739124528	None	0.0	0.04520954739124528
108	5397	0.04433625011421701	None	0.0	0.04433625011421701
108	5444	0.044237724634341766	None	0.0	0.044237724634341766
108	5456	0.04435537598597372	None	0.0	0.04435537598597372
108	5494	0.045012551542451894	None	0.0	0.045012551542451894
108	5385	0.047752448949305366	None	0.0	0.047752448949305366
108	5270	0.0447507777177436	None	0.0	0.0447507777177436
108	5432	0.04244037086392209	None	0.0	0.04244037086392209
108	5400	0.04575436139294644	None	0.0	0.04575436139294644
108	5420	0.04395972632457593	None	0.0	0.04395972632457593
108	5489	0.024219228546136434	None	0.0	0.024219228546136434
108	5055	0.045133864507089276	None	0.0	0.045133864507089276
108	5207	0.0447507777177436	None	0.0	0.0447507777177436
108	5406	0.04336462921456415	None	0.0	0.04336462921456415
108	5097	0.04538751601795275	None	0.0	0.04538751601795275
108	5481	0.043296204902568164	None	0.0	0.043296204902568164
108	5446	0.04659014951987657	None	0.0	0.04659014951987657
108	5284	0.044828857440341915	None	0.0	0.044828857440341915
34	1751	0.3339332289337268	0.3339332289337268	0.3438179053945076	0.3339332289337268
34	1787	0.3438809062015507	0.3438809062015507	0.3874437850154447	0.3438809062015507
34	1676	0.4827704083031213	0.4827704083031213	0.5530717584109818	0.4827704083031213
34	1600	0.31612655267071704	0.31612655267071704	0.3508275754926706	0.31612655267071704
34	1756	0.38113590438384704	0.38113590438384704	0.47116090034294594	0.38113590438384704
34	1784	0.3426213268197439	0.3426213268197439	0.3470313328395432	0.3426213268197439
34	1452	0.39340519102118965	0.39340519102118965	0.41734701195484225	0.39340519102118965
34	1397	0.4618491122016442	0.4618491122016442	0.537189588216207	0.4618491122016442
34	1772	0.34104634510868387	0.34104634510868387	0.38157759533944474	0.34104634510868387
34	1793	0.6743957168734468	0.6743957168734468	0.6918331011254341	0.6743957168734468
34	1723	0.3679674134817488	0.3679674134817488	0.4331346518996546	0.3679674134817488
34	1415	0.35234618707351456	0.35234618707351456	0.37141780638453675	0.35234618707351456
34	1759	0.2940740552517774	0.2940740552517774	0.3104597440185918	0.2940740552517774
34	1696	0.42973450068713104	0.42973450068713104	0.4856201150492264	0.42973450068713104
34	1726	0.3841085389054119	0.3841085389054119	0.38727893758730464	0.3841085389054119
34	1681	0.36444402912233065	0.36444402912233065	0.4067823871424331	0.36444402912233065
34	1741	0.31612655267071704	0.31612655267071704	0.3508275754926706	0.31612655267071704
34	1162	0.39378337293912224	0.39378337293912224	0.4119496212225429	0.39378337293912224
34	1351	0.36678857701974094	0.36678857701974094	0.4534533429898289	0.36678857701974094
34	1755	0.3583997922692007	0.3583997922692007	0.41065361665415023	0.3583997922692007
34	1448	0.5661138198713508	0.5661138198713508	0.6486684432513241	0.5661138198713508
34	1765	0.32086099454566697	0.32086099454566697	0.3373124230437341	0.32086099454566697
34	1040	0.4053104428263243	0.4053104428263243	0.4764834790221545	0.4053104428263243
34	897	0.41818913928709633	0.41818913928709633	0.45081030285916845	0.41818913928709633
34	1662	0.36621331205172636	0.36621331205172636	0.3793010778363642	0.36621331205172636
34	1498	0.44034849229796535	0.44034849229796535	0.4611585713841606	0.44034849229796535
34	1717	0.3941791882336468	0.3941791882336468	0.4546825739461153	0.3941791882336468
34	1544	0.3799433427436322	0.3799433427436322	0.3941447621863829	0.3799433427436322
34	1527	0.410239067851019	0.410239067851019	0.4636904794371345	0.410239067851019
34	1754	0.3426213268197439	0.3426213268197439	0.3470313328395432	0.3426213268197439
34	1687	0.37075517855999424	0.37075517855999424	0.4127920941491614	0.37075517855999424
34	1210	0.3862598725621812	0.3862598725621812	0.49841311804562427	0.3862598725621812
34	1684	0.2962873363706639	0.2962873363706639	0.36745024366276596	0.2962873363706639
34	1622	0.41257473209444806	0.41257473209444806	0.4457604974787922	0.41257473209444806
34	1588	0.5185012772221402	0.5185012772221402	0.5509817599553392	0.5185012772221402
34	1720	0.3739713335247462	0.3739713335247462	0.3875834641397471	0.3739713335247462
34	1737	0.38108421930623093	0.38108421930623093	0.4048713335968583	0.38108421930623093
34	1648	0.36334379790459326	0.36334379790459326	0.47599241810300247	0.36334379790459326
34	1716	0.3185138192347923	0.3185138192347923	0.35595570289009854	0.3185138192347923
34	1722	0.30807901782929553	0.30807901782929553	0.3614383864745693	0.30807901782929553
34	1715	0.34803228197600866	0.34803228197600866	0.3925934597229929	0.34803228197600866
34	1738	0.3677050983124842	0.3677050983124842	0.4603553658992319	0.3677050983124842
34	1799	0.35179117399531745	0.35179117399531745	0.4510119596759329	0.35179117399531745
34	1757	0.33826722087890604	0.33826722087890604	0.3442839404632031	0.33826722087890604
34	1674	0.4439476611330283	0.4439476611330283	0.4936588951758809	0.4439476611330283
34	1736	0.35234618707351456	0.35234618707351456	0.37141780638453675	0.35234618707351456
34	1682	0.3677050983124842	0.3677050983124842	0.4603553658992319	0.3677050983124842
34	1467	0.359634522100314	0.359634522100314	0.3711556896748273	0.359634522100314
34	1748	0.4053104428263243	0.4053104428263243	0.4764834790221545	0.4053104428263243
34	1267	0.42313473152738845	0.42313473152738845	0.5221592086965285	0.42313473152738845
34	1671	0.3677050983124842	0.3677050983124842	0.4603553658992319	0.3677050983124842
34	1764	0.3759029078637784	0.3759029078637784	0.40033651069847814	0.3759029078637784
34	1685	0.3438809062015507	0.3438809062015507	0.3874437850154447	0.3438809062015507
34	1675	0.43414887415353204	0.43414887415353204	0.4449189808368955	0.43414887415353204
34	1769	0.38852993959035975	0.38852993959035975	0.4720360810257347	0.38852993959035975
34	1750	0.30819251316709895	0.30819251316709895	0.4180101214390987	0.30819251316709895
34	1758	0.331810419646065	0.331810419646065	0.3942186573488205	0.331810419646065
34	1789	0.37394964933505037	0.37394964933505037	0.4220540026128208	0.37394964933505037
34	1797	0.38168342507021347	0.38168342507021347	0.40011188367021794	0.38168342507021347
34	1731	0.38371920513808055	0.38371920513808055	0.4476507099792865	0.38371920513808055
34	1580	0.3693411143011728	0.3693411143011728	0.46548449343947	0.3693411143011728
34	1766	0.29686821918646145	0.29686821918646145	0.3073446599590527	0.29686821918646145
34	1796	0.3237096984680178	0.3237096984680178	0.3867303802726923	0.3237096984680178
34	1677	0.3185138192347923	0.3185138192347923	0.35595570289009854	0.3185138192347923
34	1663	0.37207019360680094	0.37207019360680094	0.4157506625164449	0.37207019360680094
34	1785	0.4065059512715264	0.4065059512715264	0.409873873583281	0.4065059512715264
34	1792	0.359634522100314	0.359634522100314	0.3711556896748273	0.359634522100314
34	1735	0.48001737568523434	0.48001737568523434	0.48913519159722263	0.48001737568523434
34	1590	0.40560750657483907	0.40560750657483907	0.4798780797455017	0.40560750657483907
34	1668	0.32020573641245154	0.32020573641245154	0.5803236320850373	0.32020573641245154
34	1786	0.30322446122095287	0.30322446122095287	0.3567173201409883	0.30322446122095287
34	1794	0.41417757248445897	0.41417757248445897	0.41417757248445897	0.41417757248445897
34	1601	0.40009173532195874	0.40009173532195874	0.4191586996910691	0.40009173532195874
34	1691	0.3799433427436322	0.3799433427436322	0.3941447621863829	0.3799433427436322
34	1621	0.30943068857943024	0.30943068857943024	0.360592181794983	0.30943068857943024
34	1788	0.36334379790459326	0.36334379790459326	0.47599241810300247	0.36334379790459326
34	1771	0.3135264979571837	0.3135264979571837	0.35511961395083114	0.3135264979571837
34	1699	0.5075056982248319	0.5075056982248319	0.5945497628101577	0.5075056982248319
34	1713	0.42313473152738845	0.42313473152738845	0.5221592086965285	0.42313473152738845
34	1444	0.45581092790417543	0.45581092790417543	0.526803120386325	0.45581092790417543
34	1631	0.40375322394922464	0.40375322394922464	0.6403689717977891	0.40375322394922464
34	1707	0.40009173532195874	0.40009173532195874	0.4191586996910691	0.40009173532195874
34	1780	0.3788790717286944	0.3788790717286944	0.3859361031287422	0.3788790717286944
34	1011	0.39340519102118965	0.39340519102118965	0.41734701195484225	0.39340519102118965
34	1595	0.35231041875873903	0.35231041875873903	0.4359891199593414	0.35231041875873903
34	1752	0.3914414898060117	0.3914414898060117	0.47738439428279467	0.3914414898060117
34	1800	0.37207019360680094	0.37207019360680094	0.4157506625164449	0.37207019360680094
34	1777	0.31159825413790393	0.31159825413790393	0.4231102476076167	0.31159825413790393
34	1555	0.5075056982248319	0.5075056982248319	0.5945497628101577	0.5075056982248319
34	1513	0.45253058592996753	0.45253058592996753	0.4554877540019525	0.45253058592996753
34	1275	0.35100479905027815	0.35100479905027815	0.4050573166309853	0.35100479905027815
34	1427	0.42203592078188396	0.42203592078188396	0.4547212186788608	0.42203592078188396
34	1679	0.37702535318272556	0.37702535318272556	0.43125440369249785	0.37702535318272556
34	1652	0.40872372533356066	0.40872372533356066	0.4718381563070559	0.40872372533356066
34	1654	0.39870939286867213	0.39870939286867213	0.47614011460151184	0.39870939286867213
34	1749	0.3365628611623305	0.3365628611623305	0.3426746876235904	0.3365628611623305
34	1546	0.4988683294759845	0.4988683294759845	0.5234847132693174	0.4988683294759845
34	1602	0.3914994038247698	0.3914994038247698	0.47829476875729826	0.3914994038247698
34	1134	0.3709642731136106	0.3709642731136106	0.3750527540157488	0.3709642731136106
34	1700	0.3449200515870406	0.3449200515870406	0.38806330983095755	0.3449200515870406
0	67	0.0	0.0	0.0	0.0
0	78	0.0	0.0	0.0	0.0
0	27	0.4283958638180342	0.4283958638180342	0.4283958638180342	0.4283958638180342
0	40	0.4533857155724002	0.4533857155724002	0.4533857155724002	0.4533857155724002
0	44	0.7608470875027656	0.7608470875027656	0.7608470875027656	0.7608470875027656
0	66	0.27686984420973243	0.27686984420973243	0.27686984420973243	0.27686984420973243
0	95	0.44968005264427235	0.44968005264427235	0.44968005264427235	0.44968005264427235
0	21	0.15391707591296994	0.15391707591296994	0.15391707591296994	0.15391707591296994
0	37	0.37810432239476566	0.37810432239476566	0.37810432239476566	0.37810432239476566
0	58	0.34969695066599094	0.34969695066599094	0.34969695066599094	0.34969695066599094
0	52	0.4181544646433643	0.4181544646433643	0.4181544646433643	0.4181544646433643
0	15	0.0	0.0	0.0	0.0
0	92	0.27686984420973243	0.27686984420973243	0.27686984420973243	0.27686984420973243
0	84	0.3293467530069874	0.3293467530069874	0.3293467530069874	0.3293467530069874
0	53	0.4057021729885667	0.4057021729885667	0.4057021729885667	0.4057021729885667
0	12	0.27686984420973243	0.27686984420973243	0.27686984420973243	0.27686984420973243
0	41	0.37186518163762694	0.37186518163762694	0.37186518163762694	0.37186518163762694
0	91	0.6316817351149162	0.6316817351149162	0.6316817351149162	0.6316817351149162
0	77	0.32270444042487634	0.32270444042487634	0.32270444042487634	0.32270444042487634
0	38	0.36453054242745886	0.36453054242745886	0.36453054242745886	0.36453054242745886
0	64	0.15391707591296994	0.15391707591296994	0.15391707591296994	0.15391707591296994
0	19	0.37692854313176577	0.37692854313176577	0.37692854313176577	0.37692854313176577
0	85	0.0	0.0	0.0	0.0
0	49	0.27686984420973243	0.27686984420973243	0.27686984420973243	0.27686984420973243
0	45	0.3771325586828807	0.3771325586828807	0.3771325586828807	0.3771325586828807
0	86	0.39595946791266656	0.39595946791266656	0.39595946791266656	0.39595946791266656
0	35	0.6393317438760567	0.6393317438760567	0.6393317438760567	0.6393317438760567
0	88	0.29201099309460804	0.29201099309460804	0.29201099309460804	0.29201099309460804
0	70	0.6393317438760567	0.6393317438760567	0.6393317438760567	0.6393317438760567
0	80	0.4283958638180342	0.4283958638180342	0.4283958638180342	0.4283958638180342
0	17	0.42849449576928567	0.42849449576928567	0.42849449576928567	0.42849449576928567
0	23	0.22353761859908694	0.22353761859908694	0.22353761859908694	0.22353761859908694
0	57	0.7567776357632509	0.7567776357632509	0.7567776357632509	0.7567776357632509
0	39	0.15391707591296994	0.15391707591296994	0.15391707591296994	0.15391707591296994
0	62	0.27686984420973243	0.27686984420973243	0.27686984420973243	0.27686984420973243
0	22	0.4908452917186231	0.4908452917186231	0.4908452917186231	0.4908452917186231
0	29	0.40071539877886125	0.40071539877886125	0.40071539877886125	0.40071539877886125
0	4	0.44505037316837137	0.44505037316837137	0.44505037316837137	0.44505037316837137
0	76	0.0	0.0	0.0	0.0
0	25	0.37161490696436206	0.37161490696436206	0.37161490696436206	0.37161490696436206
0	61	0.19092636941359178	0.19092636941359178	0.19092636941359178	0.19092636941359178
0	60	0.4914420300903717	0.4914420300903717	0.4914420300903717	0.4914420300903717
0	81	0.15391707591296994	0.15391707591296994	0.15391707591296994	0.15391707591296994
0	73	0.3533028830507504	0.3533028830507504	0.3533028830507504	0.3533028830507504
0	72	0.4349496801806133	0.4349496801806133	0.4349496801806133	0.4349496801806133
0	89	0.35517188456962556	0.35517188456962556	0.35517188456962556	0.35517188456962556
0	51	0.1118033988749895	0.1118033988749895	0.1118033988749895	0.1118033988749895
0	3	0.27686984420973243	0.27686984420973243	0.27686984420973243	0.27686984420973243
0	11	0.642616357296937	0.642616357296937	0.642616357296937	0.642616357296937
0	24	0.1118033988749895	0.1118033988749895	0.1118033988749895	0.1118033988749895
0	10	0.37909245908533745	0.37909245908533745	0.37909245908533745	0.37909245908533745
0	33	0.1118033988749895	0.1118033988749895	0.1118033988749895	0.1118033988749895
0	56	0.3902658587591633	0.3902658587591633	0.3902658587591633	0.3902658587591633
0	75	0.0	0.0	0.0	0.0
0	59	0.3574267149347506	0.3574267149347506	0.3574267149347506	0.3574267149347506
0	43	0.0	0.0	0.0	0.0
0	47	0.15391707591296994	0.15391707591296994	0.15391707591296994	0.15391707591296994
0	32	0.43079016287993677	0.43079016287993677	0.43079016287993677	0.43079016287993677
0	74	0.0	0.0	0.0	0.0
0	90	0.621985227660715	0.621985227660715	0.621985227660715	0.621985227660715
0	99	0.4206408888455713	0.4206408888455713	0.4206408888455713	0.4206408888455713
0	7	0.27686984420973243	0.27686984420973243	0.27686984420973243	0.27686984420973243
0	1	0.6223019903386253	0.6223019903386253	0.6223019903386253	0.6223019903386253
0	5	0.1118033988749895	0.1118033988749895	0.1118033988749895	0.1118033988749895
0	26	0.9289878374458629	0.9289878374458629	0.9289878374458629	0.9289878374458629
0	13	0.5201342448720452	0.5201342448720452	0.5201342448720452	0.5201342448720452
0	71	0.34087175065664954	0.34087175065664954	0.34087175065664954	0.34087175065664954
0	31	0.4654073312758409	0.4654073312758409	0.4654073312758409	0.4654073312758409
0	63	0.6262490093723778	0.6262490093723778	0.6262490093723778	0.6262490093723778
0	54	0.35123209167917907	0.35123209167917907	0.35123209167917907	0.35123209167917907
0	100	0.4517064126681172	0.4517064126681172	0.4517064126681172	0.4517064126681172
0	6	0.15391707591296994	0.15391707591296994	0.15391707591296994	0.15391707591296994
0	96	0.642616357296937	0.642616357296937	0.642616357296937	0.642616357296937
0	82	0.4805643446510208	0.4805643446510208	0.4805643446510208	0.4805643446510208
0	48	0.17290657185780714	0.17290657185780714	0.17290657185780714	0.17290657185780714
0	83	0.37982509258882063	0.37982509258882063	0.37982509258882063	0.37982509258882063
0	79	0.41832908391158685	0.41832908391158685	0.41832908391158685	0.41832908391158685
0	69	0.27686984420973243	0.27686984420973243	0.27686984420973243	0.27686984420973243
0	87	0.1118033988749895	0.1118033988749895	0.1118033988749895	0.1118033988749895
0	46	0.48230320897524226	0.48230320897524226	0.48230320897524226	0.48230320897524226
0	18	0.0	0.0	0.0	0.0
0	20	0.462466398841082	0.462466398841082	0.462466398841082	0.462466398841082
0	94	0.0	0.0	0.0	0.0
0	16	0.3476385702493856	0.3476385702493856	0.3476385702493856	0.3476385702493856
0	36	0.3905790658248944	0.3905790658248944	0.3905790658248944	0.3905790658248944
0	14	0.45612735077147687	0.45612735077147687	0.45612735077147687	0.45612735077147687
0	34	0.0	0.0	0.0	0.0
0	9	0.22353761859908694	0.22353761859908694	0.22353761859908694	0.22353761859908694
0	28	0.0	0.0	0.0	0.0
0	68	0.1118033988749895	0.1118033988749895	0.1118033988749895	0.1118033988749895
0	98	0.44176866112235624	0.44176866112235624	0.44176866112235624	0.44176866112235624
0	93	0.1118033988749895	0.1118033988749895	0.1118033988749895	0.1118033988749895
0	30	0.5462410795986568	0.5462410795986568	0.5462410795986568	0.5462410795986568
0	97	0.4265010909826933	0.4265010909826933	0.4265010909826933	0.4265010909826933
0	55	0.19092636941359178	0.19092636941359178	0.19092636941359178	0.19092636941359178
0	65	0.1118033988749895	0.1118033988749895	0.1118033988749895	0.1118033988749895
0	50	0.1118033988749895	0.1118033988749895	0.1118033988749895	0.1118033988749895
0	8	0.0	0.0	0.0	0.0
0	42	0.3730651081633628	0.3730651081633628	0.3730651081633628	0.3730651081633628
0	2	0.4986732377381992	0.4986732377381992	0.4986732377381992	0.4986732377381992
87	4425	0.03899826253076208	None	0.0	0.03899826253076208
87	4370	0.038279594079645325	None	0.0	0.038279594079645325
87	4345	0.03903839024235425	None	0.0	0.03903839024235425
87	3885	0.0393431345990762	None	0.0	0.0393431345990762
87	4411	0.03782918513597659	None	0.0	0.03782918513597659
87	3729	0.03894236987621491	None	0.0	0.03894236987621491
87	4368	0.038017677874727214	None	0.0	0.038017677874727214
87	4207	0.03755072689249851	None	0.0	0.03755072689249851
87	4333	0.03928976084614988	None	0.0	0.03928976084614988
87	4245	0.0385977540194826	None	0.0	0.0385977540194826
87	4384	0.03488528299900664	None	0.0	0.03488528299900664
87	4279	0.03851555221217204	None	0.0	0.03851555221217204
87	4040	0.039071103158290724	None	0.0	0.039071103158290724
87	3911	0.0394991209399065	None	0.0	0.0394991209399065
87	4188	0.039916549289768025	None	0.0	0.039916549289768025
87	4283	0.03946837657413199	None	0.0	0.03946837657413199
87	4295	0.03941300890387635	None	0.0	0.03941300890387635
87	4416	0.037944882728068466	None	0.0	0.037944882728068466
87	4326	0.03960954796145785	None	0.0	0.03960954796145785
87	4321	0.04032564246386254	None	0.0	0.04032564246386254
87	4341	0.03781062360634599	None	0.0	0.03781062360634599
87	4313	0.03814875311132081	None	0.0	0.03814875311132081
87	4352	0.03919313646002862	None	0.0	0.03919313646002862
87	4357	0.03947094887893357	None	0.0	0.03947094887893357
87	4090	0.03761581503829656	None	0.0	0.03761581503829656
87	4186	0.038719712710201706	None	0.0	0.038719712710201706
87	4449	0.023677957551850412	None	0.06128249060772954	0.023677957551850412
87	4331	0.03826765515786214	None	0.0	0.03826765515786214
87	4428	0.03854295531861617	None	0.0	0.03854295531861617
87	4277	0.0393318500012435	None	0.0	0.0393318500012435
87	4383	0.012209539569713017	None	0.0	0.012209539569713017
87	4363	0.037943592909117654	None	0.0	0.037943592909117654
87	4147	0.03855773849858501	None	0.0	0.03855773849858501
87	4415	0.03995753433720581	None	0.0	0.03995753433720581
87	4336	0.03979221823106209	None	0.0	0.03979221823106209
87	4180	0.03976063298640694	None	0.0	0.03976063298640694
87	4426	0.024348212639618675	None	0.03455772948767565	0.024348212639618675
87	4275	0.038502348727685896	None	0.0	0.038502348727685896
87	4300	0.03870405493792216	None	0.0	0.03870405493792216
87	4412	0.040161988258801344	None	0.0	0.040161988258801344
87	4432	0.03851781133010825	None	0.0	0.03851781133010825
87	4374	0.03797706084825885	None	0.0	0.03797706084825885
87	4208	0.03796803210064357	None	0.0	0.03796803210064357
87	4260	0.03955830416402752	None	0.0	0.03955830416402752
87	4431	0.03818725725102533	None	0.0	0.03818725725102533
87	3990	0.03881435007241061	None	0.0	0.03881435007241061
87	3920	0.03973144289777297	None	0.0	0.03973144289777297
87	4362	0.037861848563781456	None	0.0	0.037861848563781456
87	4266	0.038466500464493195	None	0.0	0.038466500464493195
87	4337	0.03887848214544346	None	0.0	0.03887848214544346
87	4377	0.03899826253076208	None	0.0	0.03899826253076208
87	4288	0.03769943100979796	None	0.0	0.03769943100979796
87	4440	0.03980127077658686	None	0.0	0.03980127077658686
87	4437	0.039129588948842706	None	0.0	0.039129588948842706
87	4264	0.034523186007095814	None	0.0	0.034523186007095814
87	4427	0.04027081905587098	None	0.0	0.04027081905587098
87	4378	0.03857642178572169	None	0.0	0.03857642178572169
87	4375	0.038291083366111416	None	0.0	0.038291083366111416
87	4399	0.015688201295287144	None	0.0	0.015688201295287144
87	4407	0.03925007210546534	None	0.0	0.03925007210546534
87	4409	0.039492855785043565	None	0.0	0.039492855785043565
87	4413	0.038177246467794426	None	0.0	0.038177246467794426
87	4122	0.03886619061523538	None	0.0	0.03886619061523538
87	4061	0.0405651058457425	None	0.0	0.0405651058457425
87	4435	0.037778648956062685	None	0.0	0.037778648956062685
87	4439	0.03585300326692534	None	0.0	0.03585300326692534
87	4053	0.03942032609422693	None	0.0	0.03942032609422693
87	3893	0.0396838862383985	None	0.0	0.0396838862383985
87	3975	0.03900217939322541	None	0.0	0.03900217939322541
87	4424	0.039329910918172374	None	0.0	0.039329910918172374
87	4190	0.03923943690589601	None	0.0	0.03923943690589601
87	4305	0.037451025399777946	None	0.0	0.037451025399777946
87	4445	0.008314971725882782	None	0.0	0.008314971725882782
87	4011	0.039425077933250625	None	0.0	0.039425077933250625
87	4447	0.04016979615895408	None	0.0	0.04016979615895408
87	4406	0.03747847596939919	None	0.0	0.03747847596939919
87	4390	0.03997016336271896	None	0.0	0.03997016336271896
87	4270	0.03680005695809034	None	0.0	0.03680005695809034
87	4316	0.038555298041300486	None	0.0	0.038555298041300486
87	4299	0.03754082671040356	None	0.0	0.03754082671040356
87	4402	0.020836302213213923	None	0.0	0.020836302213213923
87	4404	0.03832006909206782	None	0.0	0.03832006909206782
87	3989	0.03970646311298556	None	0.0	0.03970646311298556
87	4289	0.03905097382505026	None	0.0	0.03905097382505026
87	4006	0.03854966728877919	None	0.0	0.03854966728877919
87	3824	0.03865259170385898	None	0.0	0.03865259170385898
87	3992	0.04051050049620951	None	0.0	0.04051050049620951
87	4160	0.03950254679279285	None	0.0	0.03950254679279285
87	4398	0.03881422378995804	None	0.0	0.03881422378995804
87	4220	0.037642859195402785	None	0.0	0.037642859195402785
87	4417	0.03942822142437036	None	0.0	0.03942822142437036
87	4284	0.03950116265584403	None	0.0	0.03950116265584403
87	4418	0.03374340458046629	None	0.0	0.03374340458046629
87	4241	0.03976063298640694	None	0.0	0.03976063298640694
87	4419	0.038406786969729	None	0.0	0.038406786969729
87	4369	0.03862609968909231	None	0.0	0.03862609968909231
87	4286	0.03934961817877947	None	0.0	0.03934961817877947
87	4001	0.039873553575783746	None	0.0	0.039873553575783746
87	4253	0.03819188732666339	None	0.0	0.03819188732666339
87	4100	0.03936833558519353	None	0.0	0.03936833558519353
51	2601	-9.393612239471339e-05	None	0.362498018214015	-9.393612239471339e-05
51	2579	-8.052822472484153e-05	None	0.3781241666009885	-8.052822472484153e-05
51	2584	-0.1	None	0.4015080148407315	-0.1
51	2629	2.5363813099563804e-09	None	0.2702502903190124	2.5363813099563804e-09
51	2554	1.2564465462743443e-06	None	0.36334255807021243	1.2564465462743443e-06
51	2576	0.001006447376432452	None	0.35083412319602175	0.001006447376432452
51	2602	4.671740777990961e-05	None	0.32981614245748647	4.671740777990961e-05
51	2615	-7.610424186951367e-06	None	0.32424757569806717	-7.610424186951367e-06
51	2558	3.766068270720913e-05	None	0.4475848223629276	3.766068270720913e-05
51	2556	-1.7192687186642304e-09	None	0.4343581172442132	-1.7192687186642304e-09
51	2559	1.1953390373828736e-05	None	0.45117842943938485	1.1953390373828736e-05
51	2568	None	None	0.40749097123515626	None
51	2592	6.219994440341795e-05	None	0.32424757569806717	6.219994440341795e-05
51	2502	None	None	0.4015080148407315	None
51	2621	-0.1	None	0.24073360798419255	-0.1
51	2625	2.0101456251247525e-06	None	0.4241719756749072	2.0101456251247525e-06
51	2041	None	None	0.36334255807021243	None
51	2624	0.00019874093893902382	None	0.3911891805367232	0.00019874093893902382
51	2577	-3.5661789372760765e-09	None	0.3424640178688704	-3.5661789372760765e-09
51	2542	None	None	0.37108303208780274	None
51	2645	-3.8757608951956046e-08	None	0.3005018699991416	-3.8757608951956046e-08
51	2597	0.00025852726414002906	None	0.3777842762950187	0.00025852726414002906
51	2373	None	None	0.5026657187783108	None
51	2552	-4.0029574777667235e-10	None	0.4371331773652969	-4.0029574777667235e-10
51	2571	0.0005398610700917923	None	0.33647853771549	0.0005398610700917923
51	2469	None	None	0.6687468319208688	None
51	2600	3.2422456954362663e-06	None	0.4430662384455767	3.2422456954362663e-06
51	2488	None	None	0.3759521584580247	None
51	2585	4.645888384320418e-06	None	0.5879674788847864	4.645888384320418e-06
51	2641	-7.217655836727946e-08	None	0.4967525909315228	-7.217655836727946e-08
51	2607	-1.1077275729046792e-05	None	0.2702502903190124	-1.1077275729046792e-05
51	2646	-2.5023330060220055e-05	None	0.4015080148407315	-2.5023330060220055e-05
51	2544	None	None	0.3401086407504229	None
51	2482	None	None	0.45984142670414424	None
51	2635	-0.1	None	0.4371331773652969	-0.1
51	2608	-3.861928095305325e-05	None	0.35562773421225036	-3.861928095305325e-05
51	2516	None	None	0.5452931972508435	None
51	2553	0.0012515528011033835	None	0.405021964125685	0.0012515528011033835
51	2518	None	None	0.40151174267989465	None
51	1754	None	None	0.4165708543494178	None
51	2606	-6.286581861885944e-07	None	0.4241719756749072	-6.286581861885944e-07
51	2483	None	None	0.4665506000309668	None
51	2476	None	None	0.5026414608567747	None
51	2528	None	None	0.43940618135206977	None
51	2605	-0.0002593364009657385	None	0.37589667481727707	-0.0002593364009657385
51	2636	1.14993673594349e-05	None	0.45117842943938485	1.14993673594349e-05
51	2639	0.005655155447510554	None	0.3862379486849236	0.005655155447510554
51	2594	-4.542063731014466e-08	None	0.3005018699991416	-4.542063731014466e-08
51	2623	0.00038505971568971	None	0.3685458324360757	0.00038505971568971
51	2570	-5.346340583607453e-10	None	0.22701751006970655	-5.346340583607453e-10
51	2611	0.0012496860231629749	None	0.3521667693112348	0.0012496860231629749
51	2595	-6.40687063403397e-07	None	0.3958924024200161	-6.40687063403397e-07
51	2589	-0.1	None	0.24073360798419255	-0.1
51	2637	7.332811828449257e-05	None	0.3455723853337288	7.332811828449257e-05
51	2454	None	None	0.35562773421225036	None
51	2339	None	None	0.5928705727344665	None
51	2582	-8.5883098154059e-06	None	0.36609273735194137	-8.5883098154059e-06
51	2578	9.087506760834789e-06	None	0.39043678819651817	9.087506760834789e-06
51	2603	-8.212013809619069e-05	None	0.4571044402864355	-8.212013809619069e-05
51	2642	-0.0005048230816523823	None	0.3670636182770382	-0.0005048230816523823
51	2580	-0.0001961866830603085	None	0.3720062274966699	-0.0001961866830603085
51	2647	1.080586450497388e-05	None	0.3493719333654312	1.080586450497388e-05
51	2569	0.00011812687103854439	None	0.41018228473919083	0.00011812687103854439
51	2649	-2.1885363425881433e-09	None	0.21745182037093497	-2.1885363425881433e-09
51	2633	-3.262354447346209e-05	None	0.37068928965093695	-3.262354447346209e-05
51	2561	1.4200876981559656e-08	None	0.21745182037093497	1.4200876981559656e-08
51	2563	0.001539030517169272	None	0.3414680614392744	0.001539030517169272
51	2620	-3.201819282381864e-10	None	0.22701751006970655	-3.201819282381864e-10
51	2610	0.002666589163606621	None	0.37178507819835355	0.002666589163606621
51	2632	0.00020068073161110445	None	0.3717426449821105	0.00020068073161110445
51	2564	-0.1	None	0.5525552222174653	-0.1
51	2616	None	None	0.37392105286138466	None
51	2536	None	None	0.39043678819651817	None
51	2609	-0.00012387496943275534	None	0.48684823470324534	-0.00012387496943275534
51	2555	1.4114950981437565e-06	None	0.4241719756749072	1.4114950981437565e-06
51	2506	None	None	0.7164380132413375	None
51	2588	0.00485975943727855	None	0.3862379486849236	0.00485975943727855
51	2322	None	None	0.7472243516676367	None
51	2599	0.00014439232114833817	None	0.3637517540197524	0.00014439232114833817
51	2604	3.310976177200315e-08	None	0.31852190789379525	3.310976177200315e-08
51	2626	0.0011327761248013316	None	0.4536857245958714	0.0011327761248013316
51	2644	-0.1	None	0.24073360798419255	-0.1
51	2551	-3.927461709892691e-11	None	0.4665506000309668	-3.927461709892691e-11
51	2427	None	None	0.4001725712220609	None
51	2574	-3.105609965555135e-05	None	0.21745182037093497	-3.105609965555135e-05
51	2565	1.5872144417912577e-06	None	0.5021467111907623	1.5872144417912577e-06
51	2493	None	None	0.4241719756749072	None
51	2567	-4.375591327444827e-06	None	0.4001725712220609	-4.375591327444827e-06
51	2308	None	None	0.49194757969317904	None
51	2586	9.391412398684795e-08	None	0.22701751006970655	9.391412398684795e-08
51	2630	-4.5158442103418995e-10	None	0.4561710739871877	-4.5158442103418995e-10
51	2638	1.6078996149984045e-05	None	0.353946616370182	1.6078996149984045e-05
51	2591	-4.1146555744399397e-10	None	0.31612685636700455	-4.1146555744399397e-10
51	2573	0.00013821126378057004	None	0.3776430613940628	0.00013821126378057004
51	2618	-0.00020143393588882547	None	0.3305767080489245	-0.00020143393588882547
51	2590	1.6184721378034686e-05	None	0.4684798632082806	1.6184721378034686e-05
51	2515	None	None	0.3268411806796697	None
51	2511	None	None	0.5537355235458624	None
51	2650	-8.501712596657554e-05	None	0.3777842762950187	-8.501712596657554e-05
[truncated: 13,001 more rows]
