# Supplementary material for: Constrained by Design: Influence of Genetic Encodings on Evolved Traits of Robots
Source: Front Robot AI. 2021 Jun 15;8:672379. doi: 10.3389/frobt.2021.672379 (PMC8239187; doi:10.3389/frobt.2021.672379)
Supplement: Supplementary file 1 [file DataSheet3.ZIP › plasticoding_plane_17_all_measures.tsv]

robot_id	velocity	displacement_velocity	displacement_velocity_hill	head_balance	contacts	branching	branching_modules_count	limbs	extremities	length_of_limbs	extensiveness	coverage	joints	hinge_count	active_hinges_count	brick_count	touch_sensor_count	brick_sensor_count	proportion	width	height	size	absolute_size	sensors	symmetry	avg_period	dev_period	avg_phase_offset	dev_phase_offset	avg_amplitude	dev_amplitude	avg_intra_dev_params	avg_inter_dev_params	sensors_reach	recurrence	synaptic_reception
4373	0.05715245457051057	0.0036583667167883072	0.00117032526928931	0.8087125200733483	None	0	0	0.18181818181818182	2	0.9285714285714286	13	1.0	0.9285714285714286	15	13	0	0	0	0.0625	16	1	1.0666666666666667	16	0.0	0.26666666666666666	0.6515291635737337	0.9062546515538552	0.47324348049433607	0.8834059093774501	0.6908125437363908	0.83033548012212	0.8630241552915221	0.8765989974605499	0	0	0.0
2773	0.000360755540257323	0.0002637433632662979	0.00026334622542780877	0.9939213842485515	None	0	0	0.6666666666666666	2	0.5	1	0.6666666666666666	0.5	3	1	0	0	0	0.6666666666666666	2	3	0.26666666666666666	4	0.0	0	0.8492001621596824	0.9576012448509692	0.9183931549724	0.6022115633761996	0.36034717512599834	0.685080633239691	0.9229898194883863	0.807897632325912	0	0	0.0
4104	0.10047209495146932	0.006730398557714345	0.006729985345571938	0.8185117684410902	None	0.125	1	0.2222222222222222	4	0.88	22	0.375	0.84	25	21	1	0	0	0.125	24	3	1.8	27	0.0	0.6666666666666666	0.29578989753821144	0.9137948478499287	0.47324348049433607	0.9108203078518586	0.9125918363269919	0.9292751438482392	0.9326273607656624	0.9183441492668125	0	0	0.0
4	None	None	None	None	None	0	0	0.5	2	0.5	2	0.75	0	1	0	4	2	0	0.5	4	2	0.4	6	0.18181818181818182	0.5	0	0	0	0	0	0	0	0	0	0	0
7051	0.06643419949662414	0.031700635251286614	0.03167145728317344	0.7160639401216446	None	0	0	0.16666666666666666	2	0.9333333333333333	14	1.0	0.9333333333333333	16	14	0	0	0	0.058823529411764705	17	1	1.1333333333333333	17	0.0	0.25	0.6515291635737337	0.9155098561533236	0.47324348049433607	0.8633341464411213	0.6921370702700234	0.8520123604224824	0.8634970130422401	0.8799750379985581	0	0	0.0
1702	None	None	None	None	None	0.5	1	0.6666666666666666	4	0.5714285714285714	4	0.5	0.42857142857142855	5	3	3	1	0	0.5	6	3	0.6	9	0.125	0.6666666666666666	0.8443323279159183	0.7335138278981831	0.6915145423679064	0.9516503928129044	0.6306328246262458	0.7883142039842598	0.9094564476092528	0.854335648095011	1.0	0.8	0.0
131	None	None	None	None	None	0	0	0.125	1	1.0	9	0.55	0.7777777777777778	8	7	2	4	0	0.8	4	5	0.7333333333333333	11	0.5714285714285714	0	0.6678471530393055	0.8439690309171237	0.800397291154556	0.9104077719516417	0.9060904720631926	0.6060260931538591	0.8249458361755219	0.8144377954607734	0.3125	0.125	0.0
4445	0.0730263660038063	0.02302350051778378	0.02263774660274939	0.7728171437476428	None	0	0	0.16666666666666666	2	0.9333333333333333	14	1.0	0.9333333333333333	16	14	0	0	0	0.058823529411764705	17	1	1.1333333333333333	17	0.0	0.25	0.6515291635737337	0.9155098561533236	0.47324348049433607	0.8733894222257026	0.6921370702700234	0.8520123604224824	0.8634970130422401	0.8830389149847349	0	0	0.0
1977	None	None	None	None	None	0	0	0.6666666666666666	4	0.2857142857142857	2	0.5	0.2857142857142857	5	2	3	1	0	0.5	6	3	0.6	9	0.14285714285714285	0.75	0.8502750841709557	0.9194156642231599	0.5908174691552139	0.9242921404887704	0.7803046414955579	0.7994537754732295	0.8782073372882818	0.8915321868387254	1.0	0.2	0.0
784	None	None	None	None	None	0	0	0.25	2	0.8888888888888888	8	0.55	0.8888888888888888	9	8	1	0	0	0.2	10	2	0.7333333333333333	11	0.0	0	0.57596780445693	0.9090342802653925	0.4437759045487776	0.9235473413649888	0.6125734251120049	0.923380409730311	0.9161265102713992	0.918903872821293	0	0	0.0
4512	0.07488099029090928	0.02070244096783014	0.020413458851681693	0.7785652390895109	None	0	0	0.16666666666666666	2	0.9333333333333333	14	1.0	0.9333333333333333	16	14	0	0	0	0.058823529411764705	17	1	1.1333333333333333	17	0.0	0.25	0.6515291635737337	0.9155098561533236	0.47324348049433607	0.8733894222257026	0.6921370702700234	0.8520123604224824	0.8634970130422401	0.8830389149847349	0	0	0.0
6386	0.06261103322400355	0.009037653031000886	-0.0002773454287625298	0.7463738778344741	None	0.2	1	0.3076923076923077	4	0.8235294117647058	14	0.37254901960784315	0.8235294117647058	16	14	2	0	0	0.17647058823529413	17	3	1.2666666666666666	19	0.0	1.0	0.6515291635737337	0.9155098561533236	0.47324348049433607	0.8733894222257026	0.6921370702700234	0.8520123604224824	0.8634970130422401	0.8830389149847349	0	0	0.0
3813	0.08358161159405753	0.00636389260546951	0.002399150018151853	0.6489439693099359	None	0.16666666666666666	1	0.2857142857142857	4	0.8421052631578947	16	0.3684210526315789	0.8421052631578947	19	16	1	0	0	0.15789473684210525	19	3	1.4	21	0.0	1.0	0.29578989753821144	0.9148057367659582	0.47324348049433607	0.9204076580562301	0.9125918363269919	0.9372496092862947	0.9326273607656624	0.924734658814219	0	0	0.0
3266	0.07149571676837217	0.011253312228516008	0.009647007437390775	0.777796020326971	None	0	0	0.18181818181818182	2	0.9285714285714286	13	1.0	0.9285714285714286	15	13	0	0	0	0.0625	16	1	1.0666666666666667	16	0.0	0.13333333333333333	0.6515291635737337	0.9163482705524367	0.47324348049433607	0.8663753625820081	0.693461596803656	0.8511834157346156	0.8474595174911642	0.881039437161345	0	0	0.0
5661	0.07726624905231451	0.02451094496790154	0.024144776180658453	0.7725557181830253	None	0	0	0.16666666666666666	2	0.9333333333333333	14	1.0	0.9333333333333333	16	14	0	0	0	0.058823529411764705	17	1	1.1333333333333333	17	0.0	0.25	0.6515291635737337	0.9155098561533236	0.47324348049433607	0.8733894222257026	0.6867204163158117	0.8432762382378624	0.8615860427615407	0.8806892958939825	0	0	0.0
7224	0.04484459846359117	0.00746748630014224	0.0050836738557599685	0.8535502919947576	None	0	0	0.2222222222222222	2	0.9090909090909091	10	1.0	0.9090909090909091	12	10	0	0	0	0.07692307692307693	13	1	0.8666666666666667	13	0.0	0.3333333333333333	0.6143839063967884	0.9191330649390409	0.3633351568529363	0.818958904982001	0.6921370702700234	0.8568524649864548	0.8942818636127009	0.8709938933759039	0	0	0.0
4161	0.07733971645454969	0.023140807769530803	0.023071277674953018	0.7703556903594572	None	0	0	0.16666666666666666	2	0.9333333333333333	14	1.0	0.9333333333333333	16	14	0	0	0	0.058823529411764705	17	1	1.1333333333333333	17	0.0	0.25	0.6515291635737337	0.9155098561533236	0.47324348049433607	0.8733894222257026	0.6921370702700234	0.8520123604224824	0.8634970130422401	0.8830389149847349	0	0	0.0
5138	0.07801557374409909	0.029290491097218978	0.028960667572304453	0.7294347718114907	None	0	0	0.16666666666666666	2	0.9333333333333333	14	1.0	0.9333333333333333	16	14	0	0	0	0.058823529411764705	17	1	1.1333333333333333	17	0.0	0.25	0.6515291635737337	0.9155098561533236	0.47324348049433607	0.8733894222257026	0.6921370702700234	0.8520123604224824	0.8634970130422401	0.8830389149847349	0	0	0.0
2140	None	None	None	None	None	0	0	0.8	4	0.2	1	0.5833333333333334	0.2	4	1	2	1	0	0.75	4	3	0.4666666666666667	7	0.2	0.4	0.12393888769888754	0.5258914264941796	0.7173477486344074	0.7727526872466558	0.38660117048960096	0.7353815884952593	0.9189647433549358	0.6863750655217209	1.0	0.25	0.0
4456	0.0766696719512569	0.023730567792684603	0.023622975029705423	0.7704729792700188	None	0	0	0.16666666666666666	2	0.9333333333333333	14	1.0	0.9333333333333333	16	14	0	0	0	0.058823529411764705	17	1	1.1333333333333333	17	0.0	0.25	0.6515291635737337	0.9155098561533236	0.47324348049433607	0.8733894222257026	0.6921370702700234	0.8520123604224824	0.8634970130422401	0.8830389149847349	0	0	0.0
7473	0.06541999207574432	0.03325694758032499	0.032571868331100165	0.728423018266114	None	0	0	0.16666666666666666	2	0.9333333333333333	14	1.0	0.9333333333333333	16	14	0	0	0	0.058823529411764705	17	1	1.1333333333333333	17	0.0	0.25	0.6515291635737337	0.9155098561533236	0.47324348049433607	0.8633341464411213	0.6921370702700234	0.8411574998075746	0.8634970130422401	0.8770002513910461	0	0	0.0
6934	0.061900545460383004	0.029180209842734367	0.029156321421402856	0.7441286773359702	None	0	0	0.16666666666666666	2	0.9333333333333333	14	1.0	0.9333333333333333	16	14	0	0	0	0.058823529411764705	17	1	1.1333333333333333	17	0.0	0.25	0.6515291635737337	0.9155098561533236	0.47324348049433607	0.8633341464411213	0.6921370702700234	0.8317805324973271	0.8634970130422401	0.8745134863029096	0	0	0.0
1051	None	None	None	None	None	0	0	0.5	1	1.0	1	1.0	0	0	0	2	2	0	0.3333333333333333	1	3	0.2	3	0.25	0	0	0	0	0	0	0	0	0	0	0	0
5181	0.07850419436175834	0.02342599186680361	0.02320526264654625	0.7726209747838579	None	0	0	0.16666666666666666	2	0.9333333333333333	14	1.0	0.9333333333333333	16	14	0	0	0	0.058823529411764705	17	1	1.1333333333333333	17	0.0	0.25	0.6515291635737337	0.9155098561533236	0.47324348049433607	0.8733894222257026	0.6921370702700234	0.8304776649300112	0.8634970130422401	0.8773648623095971	0	0	0.0
3494	0.014227970757230481	0.002591118524548871	0.002393248474458936	0.9746415507495645	None	0.5	1	0.5714285714285714	4	0.5	4	0.47619047619047616	0.375	4	3	5	0	0	0.42857142857142855	7	3	0.6666666666666666	10	0.0	0.6666666666666666	0.7130994726470374	0.8782296698050013	0.4708971455768222	0.7653405065310297	0.6125731502489249	0.8361753683750912	0.8632751474335167	0.8314585208682118	0	0	0.0
1106	None	None	None	None	None	0.2	1	0.6923076923076923	9	0.23529411764705882	4	0.475	0.23529411764705882	9	4	9	3	0	0.4	10	4	1.2666666666666666	19	0.17647058823529413	0.15384615384615385	0.665721696141553	0.8707366041021459	0.6915145423679064	0.9400976178262412	0.32416267943425875	0.9017315297779155	0.8753963389751839	0.9082503299345522	0.2222222222222222	0.5555555555555556	0.0
1741	None	None	None	None	None	0	0	0.5	2	0.75	3	0.6	0.75	5	3	0	0	0	0.4	5	2	0.4	6	0.0	0	0.3045038678975335	0.8608438802059545	0.47903381649267895	0.8835784110001536	0.22609022851181954	0.8643345192311782	0.8247708498039557	0.8699234564319773	0	0	0.0
5350	0.07872452268225553	0.02122418884590249	0.021222904477434124	0.7719101089551956	None	0	0	0.16666666666666666	2	0.9333333333333333	14	1.0	0.9333333333333333	16	14	0	0	0	0.058823529411764705	17	1	1.1333333333333333	17	0.0	0.25	0.6515291635737337	0.9155098561533236	0.47324348049433607	0.8733894222257026	0.6921370702700234	0.8520123604224824	0.8634970130422401	0.8830389149847349	0	0	0.0
3302	0.006749989989172667	0.0015914115939042678	0.00010082507656619919	0.9900493001018759	None	0	0	0.5	2	0.75	3	0.5	0.5	2	2	3	0	0	0.75	4	3	0.4	6	0.0	0	0.5927203556307381	0.7691985249032435	0.4121206954522247	0.5830060857196339	0.7636647750285054	0.8793783202836962	0.8613743434004779	0.7640760428570925	0	0	0.0
1780	None	None	None	None	None	0.5	1	0.8333333333333334	5	0.16666666666666666	1	0.5333333333333333	0	2	0	5	0	0	0.6	5	3	0.5333333333333333	8	0.0	0.8	0	0	0	0	0	0	0	0	0	0	0
6925	0.06338625379344241	0.02694594013124129	0.026888702720577765	0.7438106684291694	None	0	0	0.16666666666666666	2	0.9333333333333333	14	1.0	0.9333333333333333	16	14	0	0	0	0.058823529411764705	17	1	1.1333333333333333	17	0.0	0.25	0.6515291635737337	0.9155098561533236	0.47324348049433607	0.8633341464411213	0.6921370702700234	0.8411574998075746	0.8634970130422401	0.8770002513910461	0	0	0.0
4933	0.07679421574740823	0.023202920305423366	0.023155240576907894	0.7701315265120962	None	0	0	0.16666666666666666	2	0.9333333333333333	14	1.0	0.9333333333333333	16	14	0	0	0	0.058823529411764705	17	1	1.1333333333333333	17	0.0	0.25	0.6515291635737337	0.9155098561533236	0.47324348049433607	0.8733894222257026	0.6921370702700234	0.8520123604224824	0.8634970130422401	0.8830389149847349	0	0	0.0
994	None	None	None	None	None	0	0	0.3333333333333333	1	1.0	2	1.0	0	0	0	3	0	0	1.0	2	2	0.26666666666666666	4	0.0	0	0	0	0	0	0	0	0	0	0	0	0
3882	0.07104428880212857	0.012315648592541813	0.010742363588378752	0.6054619191656498	None	0.2	1	0.3333333333333333	4	0.8125	13	0.375	0.8125	16	13	1	0	0	0.1875	16	3	1.2	18	0.0	1.0	0.5259011480551415	0.9239987979771249	0.47324348049433607	0.9127907808388811	0.9050524712351022	0.9317963467758389	0.9326273607656624	0.9232201016798374	0	0	0.0
1542	None	None	None	None	None	0.5	1	0.8571428571428571	6	0.125	1	0.6666666666666666	0.125	6	1	3	1	0	0.6	3	5	0.6666666666666666	10	0.2	0.4	0.6119791588349772	0.6773053865936358	0.5351830450093921	0.9624152729094364	0.6552723917514394	0.7572698197700237	0.8249573250644218	0.8464915268068337	1.0	0.16666666666666666	0.0
6211	0.07546066686882985	0.023731605537620656	0.02370249044156294	0.7722542968489678	None	0	0	0.16666666666666666	2	0.9333333333333333	14	1.0	0.9333333333333333	16	14	0	0	0	0.058823529411764705	17	1	1.1333333333333333	17	0.0	0.25	0.6515291635737337	0.9155098561533236	0.47324348049433607	0.8733894222257026	0.6921370702700234	0.8210495412792871	0.8634970130422401	0.8749947395765875	0	0	0.0
6782	0.07997552584722585	0.008156632107244583	-0.007687760917127173	0.7234644014563265	None	0	0	0.08333333333333333	1	1.0	15	1.0	1.0	16	15	0	0	0	0.058823529411764705	17	1	1.1333333333333333	17	0.0	0	0.632956534985261	0.9077143662257494	0.47324348049433607	0.8800340588566901	0.693461596803656	0.7966380428113072	0.8545288570576668	0.8677721182518312	0	0	0.0
6354	0.07493842507464021	0.02412691944382196	0.024036634465078973	0.7034913955705785	None	0	0	0.16666666666666666	2	0.9333333333333333	14	1.0	0.9333333333333333	16	14	0	0	0	0.058823529411764705	17	1	1.1333333333333333	17	0.0	0.25	0.6515291635737337	0.9155098561533236	0.47324348049433607	0.8733894222257026	0.6921370702700234	0.8210495412792871	0.8634970130422401	0.8749947395765875	0	0	0.0
773	None	None	None	None	None	0	0	0.6666666666666666	2	0.5	1	1.0	0.5	2	1	1	0	0	0.25	4	1	0.26666666666666666	4	0.0	0.6666666666666666	0.6929928268575143	0.7119477430152755	0.3027134698822175	0.8605920671510752	0.1	0.5	0.9282174147408517	0.7126643690084776	0	0	0.0
1161	None	None	None	None	None	0	0	0.6666666666666666	2	0.5	1	0.6666666666666666	0.5	3	1	0	0	0	0.6666666666666666	2	3	0.26666666666666666	4	0.0	0	0.8492001621596824	0.9576012448509692	0.9183931549724	0.6022115633761996	0.36034717512599834	0.685080633239691	0.9229898194883863	0.807897632325912	0	0	0.0
3923	0.06734068835656513	0.012808336602289439	0.011089884097156567	0.5920754549456024	None	0.2	1	0.3333333333333333	4	0.8125	13	0.375	0.8125	16	13	1	0	0	0.1875	16	3	1.2	18	0.0	1.0	0.5259011480551415	0.9239987979771249	0.47324348049433607	0.9127907808388811	0.9050524712351022	0.9317963467758389	0.9326273607656624	0.9232201016798374	0	0	0.0
4479	0.06306621089421229	0.012958665860991005	0.00907331457050862	0.8563582680675439	None	0	0	0.23076923076923078	3	0.8823529411764706	15	0.5277777777777778	0.8823529411764706	18	15	0	0	0	0.1111111111111111	18	2	1.2666666666666666	19	0.0	0.23529411764705882	0.6515291635737337	0.8682824275081297	0.4259257881091433	0.8795157410798944	0.693461596803656	0.7974293949262111	0.8528403738223787	0.851700962275738	0	0	0.0
6722	0.06457299742659646	0.027004413756457703	0.026970092504840712	0.7440945735377156	None	0	0	0.16666666666666666	2	0.9333333333333333	14	1.0	0.9333333333333333	16	14	0	0	0	0.058823529411764705	17	1	1.1333333333333333	17	0.0	0.25	0.6515291635737337	0.9155098561533236	0.47324348049433607	0.8633341464411213	0.6921370702700234	0.8820845230901273	0.865009085967735	0.8888923231388924	0	0	0.0
6588	0.07881941788249883	0.022694225966619273	0.021687612758149913	0.771612095063377	None	0	0	0.16666666666666666	2	0.9333333333333333	14	1.0	0.9333333333333333	16	14	0	0	0	0.058823529411764705	17	1	1.1333333333333333	17	0.0	0.25	0.6515291635737337	0.9155098561533236	0.47324348049433607	0.8733894222257026	0.6921370702700234	0.8520123604224824	0.8634970130422401	0.8830389149847349	0	0	0.0
4918	0.07848963661918233	0.02400679772471966	0.023729830456535064	0.7734809533909253	None	0	0	0.16666666666666666	2	0.9333333333333333	14	1.0	0.9333333333333333	16	14	0	0	0	0.058823529411764705	17	1	1.1333333333333333	17	0.0	0.25	0.6515291635737337	0.9155098561533236	0.47324348049433607	0.8733894222257026	0.6921370702700234	0.8317805324973271	0.8634970130422401	0.8776974035510368	0	0	0.0
7145	0.06390465948003438	0.030263883165395262	0.030056988524144634	0.73113686828826	None	0	0	0.16666666666666666	2	0.9333333333333333	14	1.0	0.9333333333333333	16	14	0	0	0	0.058823529411764705	17	1	1.1333333333333333	17	0.0	0.25	0.6515291635737337	0.9155098561533236	0.4742096180374231	0.8633063811411362	0.6921370702700234	0.8520123604224824	0.8634970130422401	0.8799667536202436	0	0	0.0
100	None	None	None	None	None	0.3333333333333333	1	0.5	4	0.5555555555555556	5	0.4583333333333333	0.5555555555555556	9	5	1	0	0	0.375	3	8	0.7333333333333333	11	0.0	0.5	0.43221302768347486	0.7792009453945787	0.3436976778676645	0.8777600296958303	0.357605072621889	0.9250753700227663	0.8022575025727344	0.8716095122387486	0	0	0.0
5758	0.07744815752326446	0.022866788299067145	0.022682264723845016	0.7729085323971492	None	0	0	0.16666666666666666	2	0.9333333333333333	14	1.0	0.9333333333333333	16	14	0	0	0	0.058823529411764705	17	1	1.1333333333333333	17	0.0	0.25	0.6515291635737337	0.9155098561533236	0.47324348049433607	0.8733894222257026	0.6921370702700234	0.8520123604224824	0.8634970130422401	0.8830389149847349	0	0	0.0
3090	0.01292824442769284	0.0024956655902755114	0.0023136004992555114	0.97511130279656	None	0.5	1	0.5714285714285714	4	0.5	4	0.47619047619047616	0.375	4	3	5	0	0	0.42857142857142855	7	3	0.6666666666666666	10	0.0	0.6666666666666666	0.7130994726470374	0.8782296698050013	0.4708971455768222	0.7653405065310297	0.6125731502489249	0.8361753683750912	0.8632751474335167	0.8314585208682118	0	0	0.0
4098	0.09433667140200849	0.02546787385573553	0.018623821803752976	0.8439806791169141	None	0.16666666666666666	1	0.2857142857142857	4	0.8421052631578947	16	0.3684210526315789	0.8421052631578947	19	16	1	0	0	0.15789473684210525	19	3	1.4	21	0.0	1.0	0.29578989753821144	0.9128936012326044	0.47324348049433607	0.9154415545879335	0.9125918363269919	0.9250437514063629	0.9326273607656624	0.9179486614322779	0	0	0.0
6638	0.07804301623794797	0.03154530431970426	0.031256251058479116	0.7252229162134238	None	0	0	0.16666666666666666	2	0.9333333333333333	14	1.0	0.9333333333333333	16	14	0	0	0	0.058823529411764705	17	1	1.1333333333333333	17	0.0	0.25	0.6515291635737337	0.9155098561533236	0.47324348049433607	0.8733894222257026	0.6921370702700234	0.8317805324973271	0.8634970130422401	0.8776974035510368	0	0	0.0
2916	0.004860367543294126	0.0020602580163420147	0.0020596357470278968	0.984479773225237	None	0.5	1	0.8333333333333334	5	0.2857142857142857	2	0.45	0.2857142857142857	6	2	2	1	0	0.8	4	5	0.6	9	0.25	0.5	0.5172061632358819	0.9500550134437508	0.4061583278354238	0.7510218637747277	1.0	0.9366791960702484	0.9545404770602711	0.904471957042693	1.0	0.16666666666666666	0.0
3456	2.7870946584751214e-06	5.771162621709924e-08	-2.1523856801896515e-08	0.9999951372821438	None	1.0	2	1.0	7	0.0	0	0.625	0	2	0	7	0	0	1.0	4	4	0.6666666666666666	10	0.0	0.6666666666666666	0	0	0	0	0	0	0	0	0	0	0
5667	0.07861017588361996	0.027551688332741714	0.0269474324095229	0.7372977380999894	None	0	0	0.16666666666666666	2	0.9333333333333333	14	1.0	0.9333333333333333	16	14	0	0	0	0.058823529411764705	17	1	1.1333333333333333	17	0.0	0.25	0.6515291635737337	0.9155098561533236	0.47324348049433607	0.8733894222257026	0.6921370702700234	0.8520123604224824	0.8634970130422401	0.8830389149847349	0	0	0.0
6812	0.06539508483141576	0.027066152531349013	0.027058849178328494	0.743200050202921	None	0	0	0.16666666666666666	2	0.9333333333333333	14	1.0	0.9333333333333333	16	14	0	0	0	0.058823529411764705	17	1	1.1333333333333333	17	0.0	0.25	0.6515291635737337	0.9155098561533236	0.47324348049433607	0.8633341464411213	0.6921370702700234	0.8520123604224824	0.8634970130422401	0.8799750379985581	0	0	0.0
572	None	None	None	None	None	1.0	1	0.8	4	0.4	2	0.4666666666666667	0.4	4	2	2	0	0	0.6	5	3	0.4666666666666667	7	0.0	1.0	0.40671390614786207	0.9271721734464762	0.8966975727549855	0.8372671769798008	0.6221908920893541	0.8204496935635789	0.9126314528781864	0.869947042872225	0	0	0.0
3500	0.013601841411893812	0.002442748528985045	0.0021750538710351717	0.9752195464728949	None	0.5	1	0.5714285714285714	4	0.5	4	0.47619047619047616	0.375	4	3	5	0	0	0.42857142857142855	7	3	0.6666666666666666	10	0.0	0.6666666666666666	0.7130994726470374	0.8782296698050013	0.4708971455768222	0.7653405065310297	0.6125731502489249	0.8361753683750912	0.8632751474335167	0.8314585208682118	0	0	0.0
2294	None	None	None	None	None	0.16666666666666666	1	0.21428571428571427	3	0.8333333333333334	15	0.6060606060606061	0.7777777777777778	16	14	3	0	0	0.2727272727272727	11	3	1.3333333333333333	20	0.0	0.2222222222222222	0.6910105766572545	0.9460837577457454	0.6908109796468787	0.8715275640138003	0.6306328246262458	0.9078565262354237	0.8457923220297139	0.9133881259794603	0	0	0.0
1045	None	None	None	None	None	0	0	1.0	1	0	0	1.0	0	0	0	1	1	0	0.5	1	2	0.13333333333333333	2	0.16666666666666666	0	0	0	0	0	0	0	0	0	0	0	0
7183	0.05402124612234888	0.030628489745772744	0.025658674019436823	0.7681671807659366	None	0	0	0.2	2	0.9230769230769231	12	1.0	0.9230769230769231	14	12	0	0	0	0.06666666666666667	15	1	1.0	15	0.0	0.2857142857142857	0.7037707810729027	0.9272957746448149	0.5400466044879195	0.8470040462184103	0.7951026647854041	0.8526451185076414	0.8699114634747296	0.8812396716937564	0	0	0.0
4950	0.07334202015713201	0.023227822012353305	0.023145765666065948	0.7702541489253717	None	0	0	0.16666666666666666	2	0.9333333333333333	14	1.0	0.9333333333333333	16	14	0	0	0	0.058823529411764705	17	1	1.1333333333333333	17	0.0	0.25	0.6515291635737337	0.9155098561533236	0.47324348049433607	0.8733894222257026	0.6921370702700234	0.8520123604224824	0.8634970130422401	0.8830389149847349	0	0	0.0
2464	None	None	None	None	None	0	0	0.5	2	0.6666666666666666	2	1.0	0.6666666666666666	4	2	0	2	0	0.2	5	1	0.3333333333333333	5	1.0	1.0	0.5783724300575046	0.9203910559421637	0.49272891210272685	0.8053723706729914	0.19366232065744976	0.971164793723794	0.9026132987695228	0.9214053161894945	0.625	0.75	0.0
2842	0.0036879094013884573	0.00045780143997835033	-0.0003472849333950685	0.996521361121392	None	0	0	0.5	1	1.0	1	1.0	1.0	2	1	0	0	0	0.3333333333333333	1	3	0.2	3	0.0	0	0.7460475794450503	0.9173703859613639	0.7753466801568242	0.6981115610479901	0.5170021723918249	0.9290033792576908	0.8643438383380044	0.8742402128714318	0	0	0.0
5188	0.07653121082625423	0.02697248057255279	0.02658940136682965	0.7374525939518868	None	0	0	0.16666666666666666	2	0.9333333333333333	14	1.0	0.9333333333333333	16	14	0	0	0	0.058823529411764705	17	1	1.1333333333333333	17	0.0	0.25	0.6515291635737337	0.9155098561533236	0.47324348049433607	0.8733894222257026	0.6867204163158117	0.8335029385026824	0.8615860427615407	0.8781389910015387	0	0	0.0
1615	None	None	None	None	None	0.6666666666666666	2	0.7777777777777778	7	0.2727272727272727	3	0.52	0.09090909090909091	2	1	10	1	0	1.0	5	5	0.8666666666666667	13	0.043478260869565216	0.6666666666666666	0.6012970218784587	0.9234222911544059	0.5862890102414393	0.9771929662564323	0.8484896664484207	0.8198162897746876	0.9507337091798026	0.9300527360947187	1.0	0.5	0.0
7285	0.05888341975913956	0.012524490327262062	0.01010494305741415	0.8575758443014976	None	0	0	0.25	3	0.875	14	0.5294117647058824	0.875	17	14	0	0	0	0.11764705882352941	17	2	1.2	18	0.0	0.25	0.6515291635737337	0.844931410126851	0.3786080957239505	0.8737595524271953	0.693461596803656	0.8084246424821793	0.8409694769723652	0.8442158731356209	0	0	0.0
1459	None	None	None	None	None	0	0	0.75	3	0.5	2	0.6	0.5	5	2	0	1	0	0.4	2	5	0.4	6	1.0	0.5	0.5866957742848466	0.85602082195777	0.7439825705249055	0.6309626129257251	0.5842446417113193	0.9257167684515232	0.8394555246716222	0.8339501956872568	1.0	0	0.0
1175	None	None	None	None	None	0	0	0	0	0	0	1.0	0	0	0	0	0	0	1.0	1	1	0.06666666666666667	1	0.0	0	0	0	0	0	0	0	0	0	0	0	0
4485	0.006855353970129615	0.0010774953698264227	-0.0008762763082172971	0.9844176061304778	None	0.6666666666666666	2	0.75	6	0.3333333333333333	3	0.6111111111111112	0.2222222222222222	8	2	2	0	0	0.5	6	3	0.7333333333333333	11	0.0	0.8	0.8031437413715137	0.925834062287251	0.5400466044879195	0.8775240241045085	0.6694973034448722	0.8657353650014111	0.8808361024978407	0.8927472528281649	0	0	0.0
1212	None	None	None	None	None	0	0	0.375	3	0.7	7	0.4444444444444444	0.4	4	4	7	1	0	0.3333333333333333	9	3	0.8	12	0.05555555555555555	0.5454545454545454	0.9251375420854778	0.8963335825759368	0.5515053622273244	0.8921921921916905	0.698149469597763	0.8126355829247112	0.8587007572998657	0.8713069712099294	1.0	0.25	0.0
2860	0.007556134148741071	0.0004848951376070228	9.189469949474632e-05	0.9854681052639984	None	0	0	0.5714285714285714	4	0.375	3	0.4	0.375	5	3	4	0	0	1.0	5	5	0.6666666666666666	10	0.0	0.3333333333333333	0.6420460777288842	0.8383811975152239	0.3786080957239505	0.916574204417355	0.7216534722391029	0.7601215826479842	0.9282079741187621	0.8496793060993819	0	0	0.0
4345	0.07707572421001811	0.026476667400363495	0.026429387172832285	0.7193848788177455	None	0	0	0.16666666666666666	2	0.9333333333333333	14	1.0	0.9333333333333333	16	14	0	0	0	0.058823529411764705	17	1	1.1333333333333333	17	0.0	0.25	0.6515291635737337	0.9155098561533236	0.47324348049433607	0.8733894222257026	0.6921370702700234	0.8304776649300112	0.8634970130422401	0.8773648623095971	0	0	0.0
7088	0.06281056256030107	0.0313179363795063	0.03123967981972802	0.7202721161894887	None	0	0	0.16666666666666666	2	0.9333333333333333	14	1.0	0.9333333333333333	16	14	0	0	0	0.058823529411764705	17	1	1.1333333333333333	17	0.0	0.25	0.6515291635737337	0.9155098561533236	0.47324348049433607	0.8633341464411213	0.6921370702700234	0.8520123604224824	0.8634970130422401	0.8799750379985581	0	0	0.0
4785	0.1115070893907901	0.009795911355762054	0.006967733963870917	0.6795259291200263	None	0.14285714285714285	1	0.25	4	0.8636363636363636	19	0.38095238095238093	0.8181818181818182	22	18	1	0	0	0.14285714285714285	21	3	1.6	24	0.0	0.6666666666666666	0.6980459713599145	0.9141637181538287	0.47324348049433607	0.9259602344799899	0.8380343109670042	0.9255165515550864	0.9233139213475805	0.9220494340957708	0	0	0.0
5925	0.08881785320884016	0.02590307540294606	0.025822316920272415	0.7231141495678512	None	0	0	0.15384615384615385	2	0.9411764705882353	16	1.0	0.9411764705882353	18	16	0	0	0	0.05263157894736842	19	1	1.2666666666666666	19	0.0	0.2222222222222222	0.5433625725056136	0.9207520333340241	0.4259257881091433	0.8676757323011395	0.8030267165653239	0.8930813018429077	0.9132857330290902	0.895848694770026	0	0	0.0
2424	None	None	None	None	None	0	0	0.14285714285714285	1	1.0	8	0.8333333333333334	0.375	4	3	5	1	0	0.75	3	4	0.6666666666666666	10	0.07692307692307693	0.6666666666666666	0.14589372877965853	0.5422863425536515	0.8353289378323661	0.7558135795077894	0.497013153349779	0.8302391432941074	0.9450993127244002	0.7235711496964159	1.0	0	0.0
2581	0.0007669460620024198	1.4335203371592921e-05	-1.0748255300690092e-06	0.9980965973002381	None	1.0	2	0.8571428571428571	6	0.25	2	0.8333333333333334	0	1	0	8	0	0	0.75	4	3	0.6666666666666666	10	0.0	0.6666666666666666	0	0	0	0	0	0	0	0	0	0	0
3820	0.08157612609970973	0.01741217988468807	0.01707697255324355	0.8574245866455152	None	0.16666666666666666	1	0.2857142857142857	4	0.8333333333333334	15	0.37037037037037035	0.8333333333333334	18	15	1	0	0	0.16666666666666666	18	3	1.3333333333333333	20	0.0	1.0	0.5201763383421534	0.9134676357137594	0.3989490052132748	0.9109341344224485	0.8483656886086155	0.9271248172401599	0.9326273607656624	0.9174646965023553	0	0	0.0
4208	0.08100266081814365	0.03273915891138168	0.032576158692620906	0.7283812187313321	None	0	0	0.16666666666666666	2	0.9333333333333333	14	1.0	0.9333333333333333	16	14	0	0	0	0.058823529411764705	17	1	1.1333333333333333	17	0.0	0.25	0.6515291635737337	0.9155098561533236	0.47324348049433607	0.8733894222257026	0.6921370702700234	0.8317805324973271	0.8634970130422401	0.8776974035510368	0	0	0.0
843	None	None	None	None	None	0	0	0.11764705882352941	2	0.9565217391304348	22	1.0	0.9565217391304348	24	22	0	0	0	0.04	25	1	1.6666666666666667	25	0.0	0.08333333333333333	0.6882420707384194	0.7897080649700506	0.7564626148340017	0.940025703825779	0.3816672508249518	0.906309988355842	0.9108206566936655	0.8923380859195628	0	0	0.0
4096	0.027999835253383065	0.0015659292671650817	-0.00015453199434877906	0.7524416287160831	None	0	0	0.2857142857142857	2	0.875	7	1.0	0.875	9	7	0	0	0	0.1	10	1	0.6666666666666666	10	0.0	0.4444444444444444	0.7560123985720717	0.9305760769410683	0.3786080957239505	0.8489210325544431	0.660137142467389	0.9004365881091486	0.8943150826514368	0.8979459166329384	0	0	0.0
3377	0.013984500277252716	0.002529566801849967	0.0025054148095095116	0.975395809148935	None	0.5	1	0.5714285714285714	4	0.5	4	0.47619047619047616	0.375	5	3	4	0	0	0.42857142857142855	7	3	0.6666666666666666	10	0.0	0.6666666666666666	0.8029393120089618	0.8584285389277947	0.3786080957239505	0.837033538434312	0.5650091580304609	0.8482840123231606	0.8942486353671939	0.848121269621474	0	0	0.0
802	None	None	None	None	None	0	0	0.3333333333333333	2	0.6666666666666666	4	0.8	0.16666666666666666	1	1	6	5	0	0.4	5	2	0.5333333333333333	8	0.3125	0	0.8031926758290122	0.5	0.8556817252501517	0.5	0.1	0.5	0.969089779344312	0.5	1.0	1.0	0.5386887604053793
3726	0.06859088651450858	0.010349922587662734	0.009319883749958548	0.7765340504426466	None	0	0	0.18181818181818182	2	0.9285714285714286	13	1.0	0.9285714285714286	15	13	0	0	0	0.0625	16	1	1.0666666666666667	16	0.0	0.13333333333333333	0.6515291635737337	0.9163482705524367	0.47324348049433607	0.8663753625820081	0.693461596803656	0.8511834157346156	0.8474595174911642	0.881039437161345	0	0	0.0
3775	0.07991575141681441	0.012542789756005904	0.012542761247087008	0.8617610931990265	None	0.16666666666666666	1	0.2857142857142857	4	0.8333333333333334	15	0.37037037037037035	0.8333333333333334	18	15	1	0	0	0.16666666666666666	18	3	1.3333333333333333	20	0.0	1.0	0.5201763383421534	0.9134676357137594	0.3989490052132748	0.9109341344224485	0.8483656886086155	0.9271248172401599	0.9326273607656624	0.9174646965023553	0	0	0.0
6057	0.07602411520860283	0.024108129434119798	0.024087906280325404	0.7704236525043068	None	0	0	0.16666666666666666	2	0.9333333333333333	14	1.0	0.9333333333333333	16	14	0	0	0	0.058823529411764705	17	1	1.1333333333333333	17	0.0	0.25	0.6515291635737337	0.9155098561533236	0.47324348049433607	0.8733894222257026	0.6921370702700234	0.8304776649300112	0.8634970130422401	0.8773648623095971	0	0	0.0
855	None	None	None	None	None	0	0	0.75	3	0.3333333333333333	1	0.625	0.3333333333333333	2	1	2	1	0	0.5	4	2	0.3333333333333333	5	0.14285714285714285	0.6666666666666666	0.4432208354870163	0.849872518632978	0.56424948739502	0.9558883029671703	0.3626064863673203	0.8830710306913521	0.9011873972835748	0.9069642220240594	1.0	0.5	0.0
6870	0.0635844953191788	0.028889453123915033	0.02819033735913699	0.7401376542311962	None	0	0	0.16666666666666666	2	0.9333333333333333	14	1.0	0.9333333333333333	16	14	0	0	0	0.058823529411764705	17	1	1.1333333333333333	17	0.0	0.25	0.6515291635737337	0.9155098561533236	0.47324348049433607	0.8633341464411213	0.6921370702700234	0.8520123604224824	0.8634970130422401	0.8799750379985581	0	0	0.0
4543	0.07442213502232135	0.022511501535355763	0.022466504201503337	0.7742635622195384	None	0	0	0.16666666666666666	2	0.9333333333333333	14	1.0	0.9333333333333333	16	14	0	0	0	0.058823529411764705	17	1	1.1333333333333333	17	0.0	0.25	0.6515291635737337	0.9155098561533236	0.47324348049433607	0.8733894222257026	0.6921370702700234	0.8317805324973271	0.8634970130422401	0.8776974035510368	0	0	0.0
3344	0.01485451338597877	0.0027843274625193645	0.002782556166297009	0.9743416245093581	None	0.5	1	0.5714285714285714	4	0.5	4	0.47619047619047616	0.375	5	3	4	0	0	0.42857142857142855	7	3	0.6666666666666666	10	0.0	0.6666666666666666	0.8029393120089618	0.8584285389277947	0.3786080957239505	0.837033538434312	0.5650091580304609	0.8482840123231606	0.8942486353671939	0.848121269621474	0	0	0.0
2610	0.0005946867417310359	3.441105008875402e-05	4.292544770017397e-06	0.9950305159047768	None	1.0	2	1.0	6	0.14285714285714285	1	0.6	0.14285714285714285	5	1	3	1	0	0.6	3	5	0.6	9	0.16666666666666666	1.0	0.8443323279159183	0.9575522627401161	0.7173477486344074	0.9476903722589903	0.3967859992535154	0.8375681006696054	0.9187281542875154	0.9276450930863974	1.0	0.8	0.0
7203	0.03844872403743877	0.005347063856771336	0.005321853426226555	0.7189993147003999	None	0	0	0.25	2	0.9	9	1.0	0.9	10	9	1	0	0	0.08333333333333333	12	1	0.8	12	0.0	0.36363636363636365	0.632956534985261	0.8314884791586777	0.648478572703677	0.890909310846815	0.693461596803656	0.8237839117141738	0.8538400124907126	0.8514675432064909	0	0	0.0
4316	0.06756003039628417	0.0034328747013791707	-0.002974346463597502	0.8969420735043975	None	0.2	1	0.3333333333333333	4	0.8125	13	0.375	0.8125	15	13	2	0	0	0.1875	16	3	1.2	18	0.0	1.0	0.29578989753821144	0.9083340425257821	0.47324348049433607	0.9056976661407438	0.905064892595313	0.9333622150339019	0.9320500044949305	0.9167047643655044	0	0	0.0
4073	0.06842054250504648	0.013967383603299287	0.012736879840203967	0.5825229350235311	None	0.2	1	0.3333333333333333	4	0.8125	13	0.375	0.8125	16	13	1	0	0	0.1875	16	3	1.2	18	0.0	1.0	0.5259011480551415	0.9239987979771249	0.47324348049433607	0.9127907808388811	0.9125918363269919	0.9313762272416655	0.9326273607656624	0.9230642026876708	0	0	0.0
5457	0.08714366175063847	0.03174978604129469	0.030175726007622278	0.7183610551153319	None	0	0	0.15384615384615385	2	0.9411764705882353	16	1.0	0.9411764705882353	18	16	0	0	0	0.05263157894736842	19	1	1.2666666666666666	19	0.0	0.2222222222222222	0.5433625725056136	0.9207520333340241	0.4259257881091433	0.8676757323011395	0.8030267165653239	0.8930813018429077	0.9132857330290902	0.895848694770026	0	0	0.0
795	None	None	None	None	None	1.0	1	1.0	4	0.25	1	0.6666666666666666	0	2	0	3	1	0	1.0	3	3	0.4	6	0.125	0.6666666666666666	0	0	0	0	0	0	0	0	0	0	0
1534	None	None	None	None	None	0	0	0.8	4	0.0	0	0.5833333333333334	0	3	0	3	0	0	0.75	4	3	0.4666666666666667	7	0.0	0	0	0	0	0	0	0	0	0	0	0	0
3695	0.1304451233542376	0.002828716562147842	0.0027489667628057372	0.763783927660891	None	0.14285714285714285	1	0.25	4	0.8571428571428571	18	0.36507936507936506	0.8571428571428571	21	18	1	0	0	0.14285714285714285	21	3	1.5333333333333334	23	0.0	1.0	0.29578989753821144	0.9018561677104069	0.47324348049433607	0.9160875467154729	0.9125918363269919	0.9466112247902777	0.9326273607656624	0.9237587959216637	0	0	0.0
5418	0.07602098058657641	0.02325495034581978	0.02307414520572021	0.7721686455679984	None	0	0	0.16666666666666666	2	0.9333333333333333	14	1.0	0.9333333333333333	16	14	0	0	0	0.058823529411764705	17	1	1.1333333333333333	17	0.0	0.25	0.6515291635737337	0.9155098561533236	0.47324348049433607	0.8733894222257026	0.6921370702700234	0.8520123604224824	0.8634970130422401	0.8830389149847349	0	0	0.0
1443	None	None	None	None	None	0	0	0.3333333333333333	2	0.6666666666666666	4	0.4	0.5	3	3	4	1	0	0.8	5	4	0.5333333333333333	8	0.08333333333333333	0	0.8502750841709557	0.63753076253275	0.21357250657290194	0.7958337464995602	0.3581526963832057	0.8639255114313505	0.9319381112553861	0.7786473127209124	1.0	0.3333333333333333	0.0
7113	0.06308472008478483	0.030374566057578888	0.03020792752790152	0.7447275374973363	None	0	0	0.16666666666666666	2	0.9333333333333333	14	1.0	0.9333333333333333	16	14	0	0	0	0.058823529411764705	17	1	1.1333333333333333	17	0.0	0.25	0.6515291635737337	0.9155098561533236	0.47324348049433607	0.8633341464411213	0.6921370702700234	0.8317805324973271	0.8634970130422401	0.8745134863029096	0	0	0.0
2069	None	None	None	None	None	0.3333333333333333	1	0.4444444444444444	4	0.6363636363636364	7	0.43333333333333335	0.6363636363636364	10	7	2	0	0	0.3	3	10	0.8666666666666667	13	0.0	0.6666666666666666	0.8041383119882728	0.910919253346899	0.8336632816509146	0.8813738091652801	0.5790510844531906	0.9068978857782266	0.8426459008768938	0.9004513361572654	0	0	0.0
1010	None	None	None	None	None	0	0	0.75	3	0.5	2	0.5	0.5	5	2	0	1	0	0.75	4	3	0.4	6	1.0	0.6666666666666666	0.5053332632951022	0.8888288851868726	0.6365344924822749	0.8804320029361232	0.26089372279610096	0.8226830969215839	0.8632954285882392	0.8664580517594214	1.0	0.2	0.0
4698	0.06669431102937227	0.013702300863678367	0.01291084115526158	0.7882198892540273	None	0	0	0.1	1	1.0	13	1.0	1.0	14	13	0	0	0	0.06666666666666667	15	1	1.0	15	0.0	0	0.6515291635737337	0.9200519398001199	0.5400466044879195	0.8680995593398111	0.6921370702700234	0.8219268173043783	0.8474595174911642	0.8756924531983756	0	0	0.0
5162	0.0761894823277133	0.030007888055622052	0.022024715605553486	0.7027031981062652	None	0	0	0.16666666666666666	2	0.9333333333333333	14	1.0	0.9333333333333333	16	14	0	0	0	0.058823529411764705	17	1	1.1333333333333333	17	0.0	0.25	0.6515291635737337	0.9155098561533236	0.47324348049433607	0.8759541814315924	0.6921370702700234	0.8520123604224824	0.8679149876539131	0.8838420125222054	0	0	0.0
7456	0.06091725352075098	0.026827130314147428	0.02642568201460865	0.7503089570967217	None	0	0	0.16666666666666666	2	0.9333333333333333	14	1.0	0.9333333333333333	16	14	0	0	0	0.058823529411764705	17	1	1.1333333333333333	17	0.0	0.25	0.6515291635737337	0.9155098561533236	0.47324348049433607	0.8633341464411213	0.6921370702700234	0.8520123604224824	0.8634970130422401	0.8799750379985581	0	0	0.0
5958	0.05862027828980056	0.015766807508864437	-0.014839009447897279	0.8226102681566028	None	0	0	0.21428571428571427	3	0.8333333333333334	15	0.2222222222222222	0.8333333333333334	17	15	2	0	0	0.4	6	15	1.3333333333333333	20	0.0	0.10526315789473684	0.6143839063967884	0.9045336529950139	0.47324348049433607	0.876450856276062	0.693461596803656	0.8265725350339564	0.8630241552915221	0.8724880114926001	0	0	0.0
4379	0.07663156117556819	0.02724189020742979	0.026608077477637833	0.735394514673984	None	0	0	0.16666666666666666	2	0.9333333333333333	14	1.0	0.9333333333333333	16	14	0	0	0	0.058823529411764705	17	1	1.1333333333333333	17	0.0	0.25	0.6515291635737337	0.9155098561533236	0.47324348049433607	0.8733894222257026	0.6921370702700234	0.8520123604224824	0.8634970130422401	0.8830389149847349	0	0	0.0
15	None	None	None	None	None	0	0	1.0	2	0.0	0	0.75	0	1	0	1	1	0	1.0	2	2	0.2	3	0.2	0	0	0	0	0	0	0	0	0	0	0	0
4029	0.02995239612624618	0.001464762408113441	-0.00028981103259482187	0.7408722152672478	None	0	0	0.2857142857142857	2	0.875	7	1.0	0.875	9	7	0	0	0	0.1	10	1	0.6666666666666666	10	0.0	0.4444444444444444	0.7560123985720717	0.9305760769410683	0.3786080957239505	0.8489210325544431	0.660137142467389	0.9004365881091486	0.8943150826514368	0.8979459166329384	0	0	0.0
6521	0.07151582072264266	0.02190751253145965	0.02186310228232438	0.75489804083858	None	0	0	0.16666666666666666	2	0.9333333333333333	14	1.0	0.9333333333333333	16	14	0	0	0	0.058823529411764705	17	1	1.1333333333333333	17	0.0	0.25	0.6515291635737337	0.9183258219414561	0.47324348049433607	0.8733894222257026	0.6921370702700234	0.8520123604224824	0.855415792465381	0.8843056236746875	0	0	0.0
6161	0.04052730842007637	0.006831114283968564	0.0010230027235183217	0.9154978266044033	None	0.2	1	0.3076923076923077	4	0.7647058823529411	13	0.2261904761904762	0.7647058823529411	16	13	2	0	0	0.42857142857142855	6	14	1.2666666666666666	19	0.0	0.15384615384615385	0.632956534985261	0.8950401651386436	0.4594383878374174	0.8826526733033968	0.693461596803656	0.8201743133069045	0.855415792465381	0.869082548753685	0	0	0.0
3549	0.004138818388003997	0.0004893561079178037	-0.0004823698031379333	0.973070095338216	None	0	0	0.5	3	0.5	3	0.4444444444444444	0.5	4	3	3	0	0	0.5	3	6	0.5333333333333333	8	0.0	0	0.5259011480551415	0.9310161562346089	0.5191159723385914	0.88652755625916	0.7572244968743582	0.9239440793869984	0.935246587236078	0.9156850327049233	0	0	0.0
4942	0.07587136688036566	0.023821094432458143	0.023614429013961696	0.7726220774994452	None	0	0	0.16666666666666666	2	0.9333333333333333	14	1.0	0.9333333333333333	16	14	0	0	0	0.058823529411764705	17	1	1.1333333333333333	17	0.0	0.25	0.6515291635737337	0.9155098561533236	0.47324348049433607	0.8733894222257026	0.6921370702700234	0.8317805324973271	0.8634970130422401	0.8776974035510368	0	0	0.0
3389	9.108522903947306e-06	1.1675001342862274e-07	1.137468243957782e-07	0.9999987768989387	None	0	0	0.5	1	1.0	1	1.0	1.0	1	1	1	1	0	0.3333333333333333	3	1	0.2	3	0.16666666666666666	0	0.5198710668471449	0.5	1.0	0.5	0.5619342590886334	0.5	0.8976156128886101	0.5	1.0	1.0	0.0
238	None	None	None	None	None	0	0	1.0	3	0.0	0	0.6666666666666666	0	1	0	2	0	0	0.6666666666666666	3	2	0.26666666666666666	4	0.0	1.0	0	0	0	0	0	0	0	0	0	0	0
2855	0.016070393454885746	0.0009464533420613897	0.0009325505898338374	0.6836161382708894	None	0	0	0.3333333333333333	2	0.8333333333333334	5	0.5714285714285714	0.5	4	3	3	1	0	0.2857142857142857	7	2	0.5333333333333333	8	0.1111111111111111	0.5714285714285714	0.7675514591454389	0.8158648599390057	0.4121206954522247	0.8222086334196151	0.5922034927210961	0.8499064699446566	0.8359835139605091	0.8298564096828887	1.0	0.25	0.0
2929	0.005439364025044987	0.0017780999114208739	0.0017780683825935506	0.98395261685244	None	0	0	0.5714285714285714	4	0.5	4	0.3333333333333333	0.5	8	4	1	2	0	0.8333333333333334	6	5	0.6666666666666666	10	1.0	0.6666666666666666	0.48012005488893195	0.8291102974295054	0.4447408139145896	0.8463910516795274	0.7541868481065162	0.9344883760226373	0.8912291494731667	0.8788117891125167	0.5625	0.125	0.0
7185	0.06429150353711988	0.03174521887901031	0.031729806675169225	0.718646535602182	None	0	0	0.16666666666666666	2	0.9333333333333333	14	1.0	0.9333333333333333	16	14	0	0	0	0.058823529411764705	17	1	1.1333333333333333	17	0.0	0.25	0.6515291635737337	0.9155098561533236	0.47324348049433607	0.8633341464411213	0.6921370702700234	0.8317805324973271	0.8634970130422401	0.8745134863029096	0	0	0.0
2775	0.0011281756027566728	0.00010744800174593627	-0.0001047883296338448	0.9974682934129732	None	0	0	1.0	2	0.0	0	0.75	0	2	0	0	0	0	1.0	2	2	0.2	3	0.0	0	0	0	0	0	0	0	0	0	0	0	0
1338	None	None	None	None	None	0	0	0.25	2	0.8	8	0.48	0.3	3	3	8	7	0	1.0	5	5	0.8	12	0.35	0.4444444444444444	0.12393888769888754	0.5230808347683632	0.7173477486344074	0.5035885193113148	0.3764163417256865	0.5239874430743173	0.9187281542875154	0.5168908045570918	0.3333333333333333	0.3333333333333333	0.1348335546178662
1749	None	None	None	None	None	0	0	0.2857142857142857	2	0.75	6	0.7142857142857143	0.375	4	3	5	2	0	0.2857142857142857	7	2	0.6666666666666666	10	0.15384615384615385	0	0.5414054746633686	0.9097484444106626	0.521575697905462	0.7832617839063526	0.42491575620418753	0.8142462282173586	0.8468995764610043	0.844363721460871	0.625	0	0.0
4350	0.05502123113332879	0.013781078945938873	0.010297811110598876	0.7150839509119798	None	0	0	0.2	2	0.9230769230769231	12	1.0	0.9230769230769231	14	12	0	0	0	0.06666666666666667	15	1	1.0	15	0.0	0.2857142857142857	0.7037707810729027	0.8907035321068341	0.49272891210272685	0.8866511451889855	0.6874936388590326	0.8214574737032486	0.8559105300602966	0.8691799441739534	0	0	0.0
1819	None	None	None	None	None	0.25	1	0.45454545454545453	5	0.6428571428571429	9	0.48484848484848486	0.6428571428571429	13	9	2	0	0	0.2727272727272727	3	11	1.0666666666666667	16	0.0	0.4	0.665721696141553	0.941896733562135	0.6418170454062022	0.9126718761211956	0.4362830517120441	0.9374375254727655	0.9094564476092528	0.9317012465009789	0	0	0.0
1214	None	None	None	None	None	1.0	1	1.0	4	0.25	1	0.5	0.25	2	1	3	1	0	0.75	4	3	0.4	6	0.1111111111111111	1.0	0.6679519930096676	0.8609533593584439	0.4929080351757468	0.9439487490108506	0.5061322254085834	0.6430827221887011	0.8849927945792024	0.8513550332237498	1.0	0.5	0.0
2872	0.009062362068281886	0.0005395138208041297	-0.0004057294133515293	0.9931825805617701	None	0	0	0.6	3	0.4	2	0.5833333333333334	0.4	5	2	1	3	0	0.3333333333333333	6	2	0.4666666666666667	7	1.0	0.6666666666666666	0.48012005488893195	0.7766313800172162	0.1765295969542353	0.8742938993686535	0.6575010789920975	0.8849686389409208	0.8793154903637287	0.850939223352793	0.2	0.2	0.0
6551	0.07654116957655337	0.02097789125373152	0.020429531023378137	0.7776124545522085	None	0	0	0.16666666666666666	2	0.9333333333333333	14	1.0	0.9333333333333333	16	14	0	0	0	0.058823529411764705	17	1	1.1333333333333333	17	0.0	0.25	0.6515291635737337	0.9155098561533236	0.47324348049433607	0.8733894222257026	0.6921370702700234	0.8210495412792871	0.8634970130422401	0.8749947395765875	0	0	0.0
5675	0.07007979437473977	0.023048089366768894	0.012843035857144908	0.7463301161434983	None	0	0	0.18181818181818182	2	0.9285714285714286	13	1.0	0.9285714285714286	15	13	0	0	0	0.0625	16	1	1.0666666666666667	16	0.0	0.26666666666666666	0.6515291635737337	0.884047925613957	0.3786080957239505	0.9189827456293136	0.693461596803656	0.8247767827068648	0.863968495725178	0.8811114062789648	0	0	0.0
14	None	None	None	None	None	0	0	0.75	3	0.25	1	0.75	0.25	2	1	3	2	0	0.5	4	2	0.4	6	0.2222222222222222	0.5	0.5491216839547709	0.6639790227970135	0.29246009170712167	0.872650617828707	0.7454924300312132	0.9272419984253427	0.8955995106725878	0.8477314112836158	0.75	0	0.0
5110	0.07642983083747942	0.024197315510600215	0.023774965655554665	0.7693428159548773	None	0	0	0.16666666666666666	2	0.9333333333333333	14	1.0	0.9333333333333333	16	14	0	0	0	0.058823529411764705	17	1	1.1333333333333333	17	0.0	0.25	0.6515291635737337	0.9155098561533236	0.47324348049433607	0.8733894222257026	0.6921370702700234	0.8304776649300112	0.8634970130422401	0.8773648623095971	0	0	0.0
3874	0.07460698567575778	0.008666053468814583	0.006684139939451296	0.7488643638532477	None	0.125	1	0.21052631578947367	4	0.8846153846153846	23	0.358974358974359	0.8846153846153846	27	23	0	0	0	0.11538461538461539	3	26	1.8666666666666667	28	0.0	1.0	0.29578989753821144	0.9107090993687893	0.47324348049433607	0.9123978286230237	0.9125918363269919	0.9241297469198093	0.9326273607656624	0.9159441567764492	0	0	0.0
4804	0.08898381482583242	0.013852179372637805	-0.013741978309130213	0.7510604703853773	None	0	0	0.15384615384615385	2	0.9411764705882353	16	1.0	0.9411764705882353	18	16	0	0	0	0.05263157894736842	19	1	1.2666666666666666	19	0.0	0.2222222222222222	0.5433625725056136	0.9207520333340241	0.4259257881091433	0.8676757323011395	0.8030267165653239	0.8663031264575074	0.9138592750597211	0.8876817692500664	0	0	0.0
3548	0.098245688666649	0.0037500773312667806	0.0036679815911685567	0.8294733821132028	None	0.125	1	0.2222222222222222	4	0.88	22	0.375	0.84	25	21	1	0	0	0.125	24	3	1.8	27	0.0	0.6666666666666666	0.29578989753821144	0.9137948478499287	0.47324348049433607	0.9108203078518586	0.9125918363269919	0.9292751438482392	0.9326273607656624	0.9183441492668125	0	0	0.0
3023	0.003690983123405876	0.0021970013994338797	0.001695173912627274	0.9969423217421868	None	0	0	0.6666666666666666	2	0.5	1	0.6666666666666666	0.5	2	1	1	0	0	0.6666666666666666	3	2	0.26666666666666666	4	0.0	0	0.8218969613994954	0.5704729974717984	0.5685406770606823	0.9171776189123021	0.8542632576779736	0.8111296987705863	0.8280571903197699	0.7992987276424487	0	0	0.0
70	None	None	None	None	None	0	0	0.75	3	0.25	1	0.6	0	2	0	3	3	0	0.4	2	5	0.4	6	0.375	0.4	0	0	0	0	0	0	0	0	0	0	0
4476	0.07627583254857384	0.02188105260979207	0.021651026871655363	0.7774699518620494	None	0	0	0.16666666666666666	2	0.9333333333333333	14	1.0	0.9333333333333333	16	14	0	0	0	0.058823529411764705	17	1	1.1333333333333333	17	0.0	0.25	0.6515291635737337	0.9155098561533236	0.47324348049433607	0.8733894222257026	0.6921370702700234	0.8520123604224824	0.8634970130422401	0.8830389149847349	0	0	0.0
1809	None	None	None	None	None	0	0	0.4	2	0.8	4	0.5833333333333334	0.4	3	2	3	0	0	0.75	4	3	0.4666666666666667	7	0.0	0	0.2074362081156985	0.8951024248324588	0.8722317448194138	0.628201149814519	0.22609022851181954	0.8994662719285724	0.9450499848017893	0.8347845319222127	0	0	0.0
522	None	None	None	None	None	0	0	0.8333333333333334	5	0.0	0	0.5	0	3	0	4	2	0	1.0	4	4	0.5333333333333333	8	0.2222222222222222	0.3333333333333333	0	0	0	0	0	0	0	0	0	0	0
476	None	None	None	None	None	0.6666666666666666	2	0.875	7	0.2	2	0.5	0.2	6	2	5	0	0	0.6666666666666666	6	4	0.8	12	0.0	0.6666666666666666	0.8401826338048133	0.9326123153181872	0.8776422165453729	0.8607159896615013	0.1	0.6789403997548246	0.9694408778867093	0.8497397233315421	0	0	0.0
5369	0.07394681427033459	0.020998397093881124	0.020896681061582933	0.7721048108922646	None	0	0	0.16666666666666666	2	0.9333333333333333	14	1.0	0.9333333333333333	16	14	0	0	0	0.058823529411764705	17	1	1.1333333333333333	17	0.0	0.25	0.6515291635737337	0.9155098561533236	0.47324348049433607	0.8733894222257026	0.6921370702700234	0.8317805324973271	0.8634970130422401	0.8776974035510368	0	0	0.0
1625	None	None	None	None	None	1.0	2	1.0	6	0.14285714285714285	1	0.6	0.14285714285714285	5	1	3	2	0	0.6	3	5	0.6	9	0.3333333333333333	1.0	0.7445627791460953	0.9602587304304592	0.4940063915961823	0.8886134179642174	0.3967859992535154	0.8375681006696054	0.8928223509989045	0.9089242830408037	0.6	0.8	0.0
4803	0.08641465191336406	0.02014777277856505	0.01911184975254211	0.7863754838808183	None	0	0	0.15384615384615385	2	0.9411764705882353	16	1.0	0.9411764705882353	18	16	0	0	0	0.05263157894736842	19	1	1.2666666666666666	19	0.0	0.2222222222222222	0.5433625725056136	0.9207520333340241	0.4259257881091433	0.8676757323011395	0.7992632446994845	0.8707626631551353	0.9132857330290902	0.8889733342723297	0	0	0.0
6160	0.07717534435327938	0.026412993875853396	0.026270402618380026	0.71866381542404	None	0	0	0.16666666666666666	2	0.9333333333333333	14	1.0	0.9333333333333333	16	14	0	0	0	0.058823529411764705	17	1	1.1333333333333333	17	0.0	0.25	0.6515291635737337	0.9155098561533236	0.47324348049433607	0.8733894222257026	0.693461596803656	0.8407906431446395	0.863968495725178	0.8800332200850896	0	0	0.0
6817	0.05773839159522797	0.024342143290697987	0.024060243195686663	0.6743975460275784	None	0	0	0.2	2	0.9230769230769231	12	1.0	0.9230769230769231	14	12	0	0	0	0.06666666666666667	15	1	1.0	15	0.0	0.2857142857142857	0.6851981524844301	0.9273445031974635	0.4259257881091433	0.874648532865057	0.6848350040793731	0.8426673653796929	0.8799304237322844	0.8865359442306533	0	0	0.0
2704	0.00035262698471880767	0.0002904766555514672	0.0002882978963624552	0.9924251649693756	None	0	0	0.6666666666666666	2	0.5	1	0.6666666666666666	0.5	3	1	0	0	0	0.6666666666666666	2	3	0.26666666666666666	4	0.0	0	0.8492001621596824	0.9576012448509692	0.9183931549724	0.6022115633761996	0.34986657471386884	0.6906294270915846	0.9264075794653466	0.809231057517779	0	0	0.0
3683	0.022587207351970447	0.003229848679056635	-0.0005493559432907672	0.9812959061754629	None	0	0	0.42857142857142855	3	0.75	6	0.5555555555555556	0.75	9	6	0	0	0	0.2222222222222222	9	2	0.6666666666666666	10	0.0	0.25	0.7445627791460953	0.8956258204290914	0.3786080957239505	0.9251580510327984	0.6702720710735564	0.9047907846590323	0.9094564476092528	0.9093110039489912	0	0	0.0
1762	None	None	None	None	None	0.5	1	0.6666666666666666	4	0.5	3	0.4	0.16666666666666666	1	1	6	0	0	0.8	4	5	0.5333333333333333	8	0.0	0.6666666666666666	0.5184410254048	0.5	0.55413174683047	0.5	0.16809893611328214	0.5	0.8509101675520133	0.5	0	0	0.0
4072	0.08927540853619544	0.010428764395586224	-0.005076742181691766	0.8089602276903495	None	0.16666666666666666	1	0.26666666666666666	4	0.85	17	0.36666666666666664	0.85	19	17	2	0	0	0.15	20	3	1.4666666666666666	22	0.0	1.0	0.665721696141553	0.9046751341835851	0.47324348049433607	0.9303481629866928	0.6702720710735564	0.9328591380378205	0.9326273607656624	0.9235272238895097	0	0	0.0
7034	0.062070564166249516	0.03122414327232456	0.031096294951623686	0.7355947271212345	None	0	0	0.16666666666666666	2	0.9333333333333333	14	1.0	0.9333333333333333	16	14	0	0	0	0.058823529411764705	17	1	1.1333333333333333	17	0.0	0.25	0.6515291635737337	0.9155098561533236	0.47324348049433607	0.8633341464411213	0.6921370702700234	0.8411574998075746	0.8634970130422401	0.8770002513910461	0	0	0.0
375	None	None	None	None	None	0.3333333333333333	1	0.75	6	0.3	3	0.5	0.1	6	1	5	2	0	0.6666666666666666	6	4	0.8	12	0.2222222222222222	0.6666666666666666	0.7151969176364348	0.7709912923064658	0.3728146746500963	0.9472521733717566	0.7756605628185491	0.9455177499795786	0.9102513398287746	0.9104062888776047	0.5833333333333334	0	0.0
3041	0.01854091019487527	0.003973365601915744	-0.0023583294844437865	0.7206836326498152	None	0	0	0.3333333333333333	2	0.8333333333333334	5	1.0	0.8333333333333334	7	5	0	0	0	0.125	8	1	0.5333333333333333	8	0.0	0.5714285714285714	0.8502750841709557	0.9298885622299915	0.34806221798192216	0.8313872294969651	0.660137142467389	0.9026505080764919	0.9282079741187621	0.89433744061076	0	0	0.0
5010	0.06226467130812791	0.014719304048105689	0.014546650473713067	0.6626655643848993	None	0	0	0.16666666666666666	2	0.9333333333333333	14	1.0	0.9333333333333333	16	14	0	0	0	0.058823529411764705	17	1	1.1333333333333333	17	0.0	0.25	0.6515291635737337	0.9160527286336295	0.47324348049433607	0.8733894222257026	0.6921370702700234	0.8520123604224824	0.8645249905885836	0.8832810226346728	0	0	0.0
7290	0.06499212950371254	0.030479223085511122	0.030476075197287126	0.7297370996853061	None	0	0	0.16666666666666666	2	0.9333333333333333	14	1.0	0.9333333333333333	16	14	0	0	0	0.058823529411764705	17	1	1.1333333333333333	17	0.0	0.25	0.6515291635737337	0.9155098561533236	0.47324348049433607	0.8633341464411213	0.6921370702700234	0.8520123604224824	0.8634970130422401	0.8799750379985581	0	0	0.0
2952	0.0035960711043945917	0.0026159004303640894	0.002037605182380236	0.9967070337274321	None	0	0	0.6666666666666666	2	0.5	1	0.6666666666666666	0.5	2	1	1	0	0	0.6666666666666666	3	2	0.26666666666666666	4	0.0	0	0.8218969613994954	0.5704729974717984	0.5685406770606823	0.9171776189123021	0.8542632576779736	0.8111296987705863	0.8280571903197699	0.7992987276424487	0	0	0.0
330	None	None	None	None	None	0	0	0.75	3	0.5	2	0.6666666666666666	0	1	0	4	2	0	1.0	3	3	0.4	6	0.18181818181818182	0.6666666666666666	0	0	0	0	0	0	0	0	0	0	0
7255	0.06599959089331592	0.031125404961778288	0.029907921645388816	0.720869550539144	None	0	0	0.16666666666666666	2	0.9333333333333333	14	1.0	0.9333333333333333	16	14	0	0	0	0.058823529411764705	17	1	1.1333333333333333	17	0.0	0.25	0.6515291635737337	0.9155098561533236	0.47324348049433607	0.8633341464411213	0.6921370702700234	0.8411574998075746	0.8634970130422401	0.8770002513910461	0	0	0.0
5709	0.08692150094812937	0.01720239605861717	0.016925688512469093	0.7972619062814074	None	0	0	0.15384615384615385	2	0.9411764705882353	16	1.0	0.9411764705882353	18	16	0	0	0	0.05263157894736842	19	1	1.2666666666666666	19	0.0	0.2222222222222222	0.5433625725056136	0.9207520333340241	0.4259257881091433	0.8676757323011395	0.8030267165653239	0.8930813018429077	0.9132857330290902	0.895848694770026	0	0	0.0
7323	0.059822863720377435	0.03227291148415696	0.032236193689851256	0.7301109530956877	None	0	0	0.16666666666666666	2	0.9333333333333333	14	1.0	0.9333333333333333	16	14	0	0	0	0.058823529411764705	17	1	1.1333333333333333	17	0.0	0.25	0.6515291635737337	0.9155098561533236	0.47324348049433607	0.8633341464411213	0.6921370702700234	0.8520123604224824	0.8634970130422401	0.8799750379985581	0	0	0.0
5488	0.07444082977957674	0.028518001555626424	0.028295314625545978	0.7270640240531838	None	0	0	0.16666666666666666	2	0.9333333333333333	14	1.0	0.9333333333333333	16	14	0	0	0	0.058823529411764705	17	1	1.1333333333333333	17	0.0	0.25	0.6515291635737337	0.9155098561533236	0.47324348049433607	0.8733894222257026	0.6921370702700234	0.8520123604224824	0.8634970130422401	0.8830389149847349	0	0	0.0
6084	0.04509234581758008	0.011688505697523057	-0.011644745452580449	0.8083415357157681	None	0.16666666666666666	1	0.2857142857142857	4	0.7894736842105263	15	0.1875	0.7894736842105263	18	15	2	0	0	0.5714285714285714	8	14	1.4	21	0.0	0.3	0.632956534985261	0.9044428906655287	0.4259257881091433	0.8789224017154602	0.693461596803656	0.8098181395320813	0.863968495725178	0.8690854155200741	0	0	0.0
3939	0.08212314792633549	0.014984282388717123	0.013498903878026183	0.8722293070743653	None	0.16666666666666666	1	0.26666666666666666	4	0.85	17	0.36666666666666664	0.85	19	17	2	0	0	0.15	20	3	1.4666666666666666	22	0.0	1.0	0.29578989753821144	0.9128936012326044	0.47324348049433607	0.9154415545879335	0.9125918363269919	0.9250437514063629	0.9326273607656624	0.9179486614322779	0	0	0.0
7114	0.047281269562314016	0.008802860033421536	0.006808024550368142	0.8277078899158099	None	0	0	0.2	2	0.9230769230769231	12	1.0	0.9230769230769231	14	12	0	0	0	0.06666666666666667	15	1	1.0	15	0.0	0.2857142857142857	0.6851981524844301	0.9273445031974635	0.4259257881091433	0.8618266682445309	0.6754748431018898	0.870156481638632	0.8799304237322844	0.890236729465147	0	0	0.0
7064	0.06315369793666513	0.03208927481937374	0.03205419888567221	0.7225084684488925	None	0	0	0.16666666666666666	2	0.9333333333333333	14	1.0	0.9333333333333333	16	14	0	0	0	0.058823529411764705	17	1	1.1333333333333333	17	0.0	0.25	0.6515291635737337	0.9155098561533236	0.47324348049433607	0.8633341464411213	0.6921370702700234	0.8411574998075746	0.8634970130422401	0.8770002513910461	0	0	0.0
5467	0.08251407627383668	0.02767840019421101	0.027482574788552778	0.7067207492224767	None	0	0	0.15384615384615385	2	0.9411764705882353	16	1.0	0.9411764705882353	18	16	0	0	0	0.05263157894736842	19	1	1.2666666666666666	19	0.0	0.2222222222222222	0.5433625725056136	0.9207520333340241	0.4259257881091433	0.8676757323011395	0.8030267165653239	0.8940792611194267	0.9132857330290902	0.8961746340503973	0	0	0.0
2064	None	None	None	None	None	0	0	0	0	0	0	1.0	0	0	0	0	0	0	1.0	1	1	0.06666666666666667	1	0.0	0	0	0	0	0	0	0	0	0	0	0	0
2306	None	None	None	None	None	0	0	0.375	3	0.7777777777777778	7	0.36666666666666664	0.3333333333333333	4	3	6	4	0	0.8333333333333334	5	6	0.7333333333333333	11	0.26666666666666666	0.2222222222222222	0.5004850921279327	0.7957759669321322	1.0	0.9801034995234418	0.14689992465059282	0.8699225683208452	0.9707232342923118	0.9157403356802272	0.375	0.75	0.07799795169817647
5492	0.08714302910619445	0.030211313231546154	0.030079272308280024	0.7012581226976278	None	0	0	0.15384615384615385	2	0.9411764705882353	16	1.0	0.9411764705882353	18	16	0	0	0	0.05263157894736842	19	1	1.2666666666666666	19	0.0	0.2222222222222222	0.5433625725056136	0.9207520333340241	0.4259257881091433	0.8676757323011395	0.8030267165653239	0.8930813018429077	0.9132857330290902	0.895848694770026	0	0	0.0
7245	0.08387056225934296	0.012135293438664305	-0.005712498261401675	0.7337217515221954	None	0	0	0.16666666666666666	2	0.9333333333333333	14	1.0	0.9333333333333333	16	14	0	0	0	0.058823529411764705	17	1	1.1333333333333333	17	0.0	0.25	0.6143839063967884	0.912081093979108	0.47324348049433607	0.8938937244839348	0.693461596803656	0.806869591002024	0.863968495725178	0.8772618229711199	0	0	0.0
342	None	None	None	None	None	0	0	0.5	3	0.5	3	1.0	0.16666666666666666	3	1	4	0	0	0.5	2	4	0.5333333333333333	8	0.0	0.6666666666666666	0.5079702820359987	0.8896521883794238	0.5015533917727856	0.894541291715137	0.24488028586011504	0.716931224079445	0.8285931030511183	0.8478914609941249	0	0	0.0
7308	0.06235033923205034	0.032247913471553806	0.03208608779353621	0.7176080049903429	None	0	0	0.16666666666666666	2	0.9333333333333333	14	1.0	0.9333333333333333	16	14	0	0	0	0.058823529411764705	17	1	1.1333333333333333	17	0.0	0.25	0.6515291635737337	0.9155098561533236	0.47324348049433607	0.8633341464411213	0.6921370702700234	0.8411574998075746	0.8634970130422401	0.8770002513910461	0	0	0.0
2223	None	None	None	None	None	0	0	0.2222222222222222	2	0.8181818181818182	9	0.43333333333333335	0.2727272727272727	4	3	8	2	0	0.8333333333333334	5	6	0.8666666666666667	13	0.10526315789473684	0.2857142857142857	0.13373822099218707	0.5405367230881453	0.8096465718090566	0.769453114309714	0.38660117048960096	0.5764410776364827	0.9391521054653129	0.6361370187776236	1.0	0.25	0.9760234923902489
2423	None	None	None	None	None	0	0	1.0	4	0.0	0	1.0	0	4	0	1	1	0	0.6666666666666666	2	3	0.4	6	0.5	1.0	0	0	0	0	0	0	0	0	0	0	0
7305	0.0645380125114062	0.028276378069725588	0.02810022741157769	0.7352617265003716	None	0	0	0.16666666666666666	2	0.9333333333333333	14	1.0	0.9333333333333333	16	14	0	0	0	0.058823529411764705	17	1	1.1333333333333333	17	0.0	0.25	0.6515291635737337	0.9155098561533236	0.47324348049433607	0.8633341464411213	0.6921370702700234	0.8520123604224824	0.8634970130422401	0.8799750379985581	0	0	0.0
6056	0.07968985909407282	0.034762942953868455	0.03431516160363187	0.7260819653148579	None	0	0	0.16666666666666666	2	0.9333333333333333	14	1.0	0.9333333333333333	16	14	0	0	0	0.058823529411764705	17	1	1.1333333333333333	17	0.0	0.25	0.6515291635737337	0.9155098561533236	0.47324348049433607	0.8733894222257026	0.6921370702700234	0.8411574998075746	0.8634970130422401	0.880129721553876	0	0	0.0
5754	0.09066699483241922	0.014635538619546064	-0.0008775725541407484	0.7471636160593101	None	0	0	0.15384615384615385	2	0.9411764705882353	16	1.0	0.9411764705882353	18	16	0	0	0	0.05263157894736842	19	1	1.2666666666666666	19	0.0	0.2222222222222222	0.5433625725056136	0.9207520333340241	0.4259257881091433	0.8676757323011395	0.8444745101394704	0.879731710130866	0.9132857330290902	0.8916481555885025	0	0	0.0
6022	0.08656981856884458	0.0225995367263502	0.02058207841933188	0.7934050901994888	None	0	0	0.15384615384615385	2	0.9411764705882353	16	1.0	0.9411764705882353	18	16	0	0	0	0.05263157894736842	19	1	1.2666666666666666	19	0.0	0.2222222222222222	0.5433625725056136	0.9207520333340241	0.4259257881091433	0.8676757323011395	0.7992632446994845	0.8707626631551353	0.9132857330290902	0.8889733342723297	0	0	0.0
7369	0.06001182025078967	0.026811866223439056	0.02680502294392042	0.746912309918697	None	0	0	0.16666666666666666	2	0.9333333333333333	14	1.0	0.9333333333333333	16	14	0	0	0	0.058823529411764705	17	1	1.1333333333333333	17	0.0	0.25	0.6515291635737337	0.9155098561533236	0.47324348049433607	0.8633341464411213	0.6921370702700234	0.8411574998075746	0.8634970130422401	0.8770002513910461	0	0	0.0
4911	0.07975541758946032	0.017626062805624516	0.013731592719311944	0.7747786351177521	None	0	0	0.15384615384615385	2	0.9411764705882353	16	1.0	0.9411764705882353	18	16	0	0	0	0.05263157894736842	19	1	1.2666666666666666	19	0.0	0.2222222222222222	0.632956534985261	0.9044428906655287	0.4259257881091433	0.8789224017154602	0.693461596803656	0.8193162392314298	0.863968495725178	0.8714522478685763	0	0	0.0
5774	0.07614404022098904	0.0216966268725256	0.021677294432189517	0.7716667759439577	None	0	0	0.16666666666666666	2	0.9333333333333333	14	1.0	0.9333333333333333	16	14	0	0	0	0.058823529411764705	17	1	1.1333333333333333	17	0.0	0.25	0.6515291635737337	0.9155098561533236	0.47324348049433607	0.8733894222257026	0.6921370702700234	0.8210495412792871	0.8634970130422401	0.8749947395765875	0	0	0.0
6351	0.07693839045645011	0.02186771359366166	0.021523649749949636	0.7753853952581233	None	0	0	0.16666666666666666	2	0.9333333333333333	14	1.0	0.9333333333333333	16	14	0	0	0	0.058823529411764705	17	1	1.1333333333333333	17	0.0	0.25	0.6515291635737337	0.9155098561533236	0.47324348049433607	0.8733894222257026	0.693461596803656	0.8407906431446395	0.863968495725178	0.8800332200850896	0	0	0.0
7526	0.06388911851783723	0.031117363649081863	0.031064422512763076	0.7168837514758793	None	0	0	0.16666666666666666	2	0.9333333333333333	14	1.0	0.9333333333333333	16	14	0	0	0	0.058823529411764705	17	1	1.1333333333333333	17	0.0	0.25	0.6515291635737337	0.9155098561533236	0.47324348049433607	0.8633341464411213	0.6921370702700234	0.8520123604224824	0.8634970130422401	0.8799750379985581	0	0	0.0
5164	0.07816008063172662	0.022570599695699824	0.022245821563573322	0.7786292302027751	None	0	0	0.16666666666666666	2	0.9333333333333333	14	1.0	0.9333333333333333	16	14	0	0	0	0.058823529411764705	17	1	1.1333333333333333	17	0.0	0.25	0.6515291635737337	0.9155098561533236	0.47324348049433607	0.8733894222257026	0.693461596803656	0.8517352744720028	0.863968495725178	0.88296329627719	0	0	0.0
1674	None	None	None	None	None	0	0	0.2222222222222222	2	0.9090909090909091	10	0.5416666666666666	0.8181818181818182	11	9	1	1	0	0.16666666666666666	12	2	0.8666666666666667	13	0.25	0.5	0.8530011038734994	0.945147893920863	0.6915145423679064	0.8974859677940566	0.6713151021780969	0.9071519375889762	0.901880444464937	0.9192263347010087	1.0	0.5454545454545454	0.0
6042	0.09500206799301593	0.01273416444353577	-0.01256533736729455	0.6693989750952465	None	0	0	0.16666666666666666	2	0.9375	15	1.0	0.9375	17	15	0	0	0	0.05555555555555555	18	1	1.2	18	0.0	0.11764705882352941	0.47234123861443883	0.9168472953337762	0.47324348049433607	0.8671461252096958	0.905064892595313	0.8716559659017402	0.9282079741187621	0.8873512919165822	0	0	0.0
3130	0.013083896330353966	0.004284003417564105	0.003974949876310076	0.9796721242444064	None	0.5	1	0.5714285714285714	4	0.5	4	0.47619047619047616	0.375	4	3	5	0	0	0.42857142857142855	7	3	0.6666666666666666	10	0.0	0.6666666666666666	0.7130994726470374	0.8782296698050013	0.4708971455768222	0.7653405065310297	0.6125731502489249	0.8361753683750912	0.8632751474335167	0.8314585208682118	0	0	0.0
2324	None	None	None	None	None	0	0	0.6	3	0.4	2	0.5833333333333334	0.2	1	1	5	1	0	0.75	4	3	0.4666666666666667	7	0.07142857142857142	0.4	0.1	0.5	0.7707407773382436	0.5	0.14194275198458717	0.5	0.9555458605544246	0.5	1.0	1.0	0.0
1287	None	None	None	None	None	0.14285714285714285	1	0.5625	9	0.38095238095238093	8	0.2987012987012987	0.3333333333333333	11	7	11	2	0	0.6363636363636364	11	7	1.5333333333333334	23	0.09090909090909091	0.1111111111111111	0.665721696141553	0.9285336289481576	0.7132886107502076	0.9471650307977295	0.6306328246262458	0.9250430575057397	0.8943159118669911	0.9342899759371807	0.5909090909090909	0.45454545454545453	0.0
3214	0.012402355976160061	0.0005695952872024789	0.00016428743536778874	0.9765236329814257	None	0.5	1	0.5714285714285714	4	0.5	4	0.47619047619047616	0.375	4	3	5	0	0	0.42857142857142855	7	3	0.6666666666666666	10	0.0	0.6666666666666666	0.7130994726470374	0.8782296698050013	0.4708971455768222	0.7653405065310297	0.6125731502489249	0.8361753683750912	0.8632751474335167	0.8314585208682118	0	0	0.0
1877	None	None	None	None	None	0	0	0.375	3	0.8	8	0.5454545454545454	0.8	10	8	1	0	0	0.18181818181818182	11	2	0.8	12	0.0	0.2	0.5586702135595779	0.7854877816814181	0.6934355282662311	0.887101452701812	0.8659404075473247	0.9704632698152638	0.8794776021432966	0.9075305555759207	0	0	0.0
4929	0.0772668724472337	0.02410771300970804	0.02406497213442165	0.7719855990984761	None	0	0	0.16666666666666666	2	0.9333333333333333	14	1.0	0.9333333333333333	16	14	0	0	0	0.058823529411764705	17	1	1.1333333333333333	17	0.0	0.25	0.6515291635737337	0.9155098561533236	0.47324348049433607	0.8733894222257026	0.6921370702700234	0.8520123604224824	0.8634970130422401	0.8830389149847349	0	0	0.0
1999	None	None	None	None	None	0	0	0.1111111111111111	1	1.0	11	0.5416666666666666	0.8181818181818182	10	9	2	1	0	0.16666666666666666	2	12	0.8666666666666667	13	0.14285714285714285	0	0.6327608062936548	0.8809741499300809	0.651262026192269	0.8746962774007528	0.30541556378402224	0.8520219577051058	0.8626644558275276	0.8697168314418504	1.0	0.4	0.0
835	None	None	None	None	None	0	0	0.5	2	0.75	3	0.6	0.5	2	2	3	1	0	0.4	5	2	0.4	6	0.1	0.4	0.5366485019827721	0.5506135980390939	0.4058943683819212	0.6834261755686819	0.48780264906565096	0.962853387116364	0.8070543997528284	0.8036471445680039	1.0	0.5	0.0
736	None	None	None	None	None	0	0	0.75	3	0.5	2	0.5	0.5	3	2	2	0	0	0.75	4	3	0.4	6	0.0	0.6666666666666666	0.10905257010063225	0.9263285270141197	0.7676957654474502	0.7799417828987499	0.7465578096620198	0.9319790474763155	0.861985114647158	0.8945557640078358	0	0	0.0
5119	0.04828701428515567	0.018731096674363124	0.0038961208640459857	0.8156820828061443	None	0.2	1	0.3333333333333333	4	0.7333333333333333	11	0.37777777777777777	0.7333333333333333	15	11	1	0	0	0.2	15	3	1.1333333333333333	17	0.0	1.0	0.6515291635737337	0.9093029479783828	0.47324348049433607	0.8787025018945972	0.693461596803656	0.8574263610902112	0.863968495725178	0.8835490626118346	0	0	0.0
7270	0.060857202333856206	0.02767730089093278	0.027668586831907687	0.7480589348568452	None	0	0	0.16666666666666666	2	0.9333333333333333	14	1.0	0.9333333333333333	16	14	0	0	0	0.058823529411764705	17	1	1.1333333333333333	17	0.0	0.25	0.6515291635737337	0.9155098561533236	0.47324348049433607	0.8633341464411213	0.6921370702700234	0.8411574998075746	0.8634970130422401	0.8770002513910461	0	0	0.0
3418	2.065259973685352e-06	2.011482065404507e-08	-1.2892266445327707e-09	0.9999982457648608	None	1.0	1	1.0	5	0.0	0	0.5833333333333334	0	1	0	5	0	0	0.75	4	3	0.4666666666666667	7	0.0	0.6666666666666666	0	0	0	0	0	0	0	0	0	0	0
521	None	None	None	None	None	0	0	1.0	3	0.0	0	0.6666666666666666	0	1	0	2	1	0	0.6666666666666666	2	3	0.26666666666666666	4	0.14285714285714285	1.0	0	0	0	0	0	0	0	0	0	0	0
1768	None	None	None	None	None	0.5	1	0.8571428571428571	6	0.125	1	0.6666666666666666	0.125	5	1	4	1	0	0.6	5	3	0.6666666666666666	10	0.125	0.8	0.7304919897407756	0.5907045824077353	0.4131654512416061	0.9415717648238804	0.32416267943425875	0.9018706019561518	0.9094564476092528	0.8567152150747497	1.0	0.8	0.0
2875	0.12015712502170212	0.028939042498095032	-0.028938502124626883	0.6696325348566139	None	0	0	0.125	2	0.9047619047619048	19	0.36507936507936506	0.9047619047619048	21	19	1	1	0	0.14285714285714285	3	21	1.5333333333333334	23	0.25	0	0.665721696141553	0.895536671788199	0.7635603630470953	0.957601897800387	0.6702720710735564	0.9481224625923179	0.9094564476092528	0.9384186901793251	1.0	0.19047619047619047	0.0
6146	0.04829428522503474	0.003127160692240488	0.0016159256090360345	0.8963176772860226	None	0	0	0.14285714285714285	1	1.0	8	1.0	1.0	9	8	0	0	0	0.1	10	1	0.6666666666666666	10	0.0	0	0.6143839063967884	0.9326183696912912	0.47324348049433607	0.8696893192963745	0.693461596803656	0.8883564151848612	0.895610669390984	0.9002465101043274	0	0	0.0
1743	None	None	None	None	None	0	0	0.75	3	0.3333333333333333	1	0.8333333333333334	0	2	0	2	0	0	0.6666666666666666	3	2	0.3333333333333333	5	0.0	0.6666666666666666	0	0	0	0	0	0	0	0	0	0	0
1252	None	None	None	None	None	1.0	1	0.6	3	0.4	2	0.5833333333333334	0.2	2	1	4	0	0	0.75	3	4	0.4666666666666667	7	0.0	0.5	0.8403756947605121	0.5230102083260226	0.8085376362214388	0.7343877003491598	0.1299658310367299	0.5579264204336307	0.9647071527993216	0.609993605040979	0	0	0.0
2284	None	None	None	None	None	0	0	0.42857142857142855	3	0.75	6	0.5555555555555556	0.625	8	5	1	1	0	0.2222222222222222	9	2	0.6666666666666666	10	0.3333333333333333	0.25	0.7669970264237561	0.9554242378162185	0.5926606408347217	0.858674027272904	0.5029252179585653	0.9348206700932519	0.8981980949203334	0.9248977452918385	1.0	0.375	0.0
3830	0.10477101979704417	0.019455339349951264	0.018305489725037826	0.6540109009877374	None	0.16666666666666666	1	0.2857142857142857	4	0.8421052631578947	16	0.3684210526315789	0.8421052631578947	19	16	1	0	0	0.15789473684210525	19	3	1.4	21	0.0	1.0	0.29578989753821144	0.9128936012326044	0.47324348049433607	0.9206796069676532	0.9125918363269919	0.9250437514063629	0.9326273607656624	0.91968051446585	0	0	0.0
7033	0.05407483181967865	0.008225008055361773	0.0048057690787568896	0.8861505158538485	None	0	0	0.2	2	0.9230769230769231	12	1.0	0.9230769230769231	14	12	0	0	0	0.06666666666666667	15	1	1.0	15	0.0	0.2857142857142857	0.632956534985261	0.9241966321788431	0.5400466044879195	0.8858612119881609	0.7992632446994845	0.8254427946099709	0.8799304237322844	0.8843752649810075	0	0	0.0
7435	0.05176739648288756	0.01425649236736361	0.0029077686423442176	0.7554628681199709	None	0	0	0.2727272727272727	3	0.7857142857142857	11	0.5333333333333333	0.7857142857142857	14	11	1	1	0	0.13333333333333333	15	2	1.0666666666666667	16	0.3333333333333333	0.4	0.632956534985261	0.9132279826656123	0.5434786883583385	0.8791291780528944	0.8030267165653239	0.870957037463208	0.8942818636127009	0.889185938681913	1.0	0.14285714285714285	0.0
4971	0.07550982169251753	0.02325776420062217	0.022970339464350762	0.7719538648495992	None	0	0	0.16666666666666666	2	0.9333333333333333	14	1.0	0.9333333333333333	16	14	0	0	0	0.058823529411764705	17	1	1.1333333333333333	17	0.0	0.25	0.6515291635737337	0.9155098561533236	0.47324348049433607	0.8733894222257026	0.6921370702700234	0.8520123604224824	0.8634970130422401	0.8830389149847349	0	0	0.0
3844	0.046008275800128035	0.009114825894760712	0.008740489177559221	0.6603728249247782	None	0	0	0.2222222222222222	2	0.9090909090909091	10	1.0	0.9090909090909091	12	10	0	0	0	0.07692307692307693	13	1	0.8666666666666667	13	0.0	0.3333333333333333	0.29578989753821144	0.9289543713330585	0.47324348049433607	0.8765299407512483	0.905064892595313	0.8028040393826789	0.9320500044949305	0.8784899385868625	0	0	0.0
6290	0.07815789977196326	0.023047668215374007	0.023026963284568998	0.7716648282500804	None	0	0	0.16666666666666666	2	0.9333333333333333	14	1.0	0.9333333333333333	16	14	0	0	0	0.058823529411764705	17	1	1.1333333333333333	17	0.0	0.25	0.6515291635737337	0.9155098561533236	0.47324348049433607	0.8733894222257026	0.6921370702700234	0.8411574998075746	0.8634970130422401	0.880129721553876	0	0	0.0
3282	0.003613265674936327	0.0021617552830463377	0.0015630139859435892	0.997095773193636	None	0	0	0.6666666666666666	2	0.5	1	0.6666666666666666	0.5	2	1	1	0	0	0.6666666666666666	3	2	0.26666666666666666	4	0.0	0	0.8218969613994954	0.5704729974717984	0.5685406770606823	0.9171776189123021	0.8542632576779736	0.8111296987705863	0.8280571903197699	0.7992987276424487	0	0	0.0
5715	0.07688500034360125	0.024542833375315827	0.02399043211418243	0.7716992843501549	None	0	0	0.16666666666666666	2	0.9333333333333333	14	1.0	0.9333333333333333	16	14	0	0	0	0.058823529411764705	17	1	1.1333333333333333	17	0.0	0.25	0.6515291635737337	0.9155098561533236	0.47324348049433607	0.8733894222257026	0.6921370702700234	0.8411574998075746	0.8634970130422401	0.880129721553876	0	0	0.0
3618	0.07387472010261353	0.011530040851443794	0.010825084776573807	0.7734498426182799	None	0	0	0.18181818181818182	2	0.9285714285714286	13	1.0	0.9285714285714286	15	13	0	0	0	0.0625	16	1	1.0666666666666667	16	0.0	0.13333333333333333	0.6515291635737337	0.9163482705524367	0.47324348049433607	0.8663753625820081	0.693461596803656	0.8511834157346156	0.8474595174911642	0.881039437161345	0	0	0.0
6150	0.0758536034398488	0.023781083451180306	0.023664985041177818	0.7701512325435926	None	0	0	0.16666666666666666	2	0.9333333333333333	14	1.0	0.9333333333333333	16	14	0	0	0	0.058823529411764705	17	1	1.1333333333333333	17	0.0	0.25	0.6515291635737337	0.9155098561533236	0.47324348049433607	0.8733894222257026	0.6921370702700234	0.8520123604224824	0.8634970130422401	0.8830389149847349	0	0	0.0
344	None	None	None	None	None	0	0	0.6666666666666666	2	0.5	1	1.0	0	2	0	1	0	0	1.0	2	2	0.26666666666666666	4	0.0	0	0	0	0	0	0	0	0	0	0	0	0
3134	0.012079099185391655	0.002307015467595477	0.0021113319898843313	0.9739451128681528	None	0.5	1	0.5714285714285714	4	0.5	4	0.47619047619047616	0.375	4	3	5	0	0	0.42857142857142855	7	3	0.6666666666666666	10	0.0	0.6666666666666666	0.7130994726470374	0.8782296698050013	0.4708971455768222	0.7653405065310297	0.6125731502489249	0.8361753683750912	0.8632751474335167	0.8314585208682118	0	0	0.0
828	None	None	None	None	None	0	0	0.25	1	1.0	4	0.6	0.75	4	3	1	1	0	0.4	2	5	0.4	6	0.2	0	0.2074362081156985	0.9155212089202482	0.7004902564507898	0.8587136316715289	0.27738512358753126	0.7703590969874127	0.8958296995061649	0.8580669374898962	1.0	0.25	0.0
2254	None	None	None	None	None	0	0	0.2222222222222222	2	0.8181818181818182	9	0.5416666666666666	0.6363636363636364	9	7	3	1	0	0.6666666666666666	4	6	0.8666666666666667	13	0.125	0.2	0.8311651054499443	0.9722184673578723	0.8662685821776268	0.6548297249883082	0.36034717512599834	0.8794088271921835	0.955950327507438	0.8870340320808048	1.0	0.1111111111111111	0.0
5548	0.07018059086595647	0.012571585871599162	0.012347077776496658	0.7762072370598899	None	0	0	0.16666666666666666	2	0.9333333333333333	14	1.0	0.9333333333333333	16	14	0	0	0	0.058823529411764705	17	1	1.1333333333333333	17	0.0	0.25	0.6515291635737337	0.9155098561533236	0.47324348049433607	0.8733894222257026	0.693461596803656	0.8407906431446395	0.863968495725178	0.8800332200850896	0	0	0.0
6433	0.07751304347943334	0.02059310004523574	0.020328337380806867	0.7773238961852895	None	0	0	0.16666666666666666	2	0.9333333333333333	14	1.0	0.9333333333333333	16	14	0	0	0	0.058823529411764705	17	1	1.1333333333333333	17	0.0	0.25	0.6515291635737337	0.9155098561533236	0.47324348049433607	0.8733894222257026	0.6921370702700234	0.8520123604224824	0.8634970130422401	0.8830389149847349	0	0	0.0
1159	None	None	None	None	None	0	0	0.2727272727272727	3	0.7857142857142857	11	0.2909090909090909	0.5	8	7	7	2	0	0.45454545454545453	11	5	1.0666666666666667	16	0.11764705882352941	0.26666666666666666	0.7935188386280352	0.9145122112102801	0.8090009591900611	0.9616170941718314	0.9064306597101528	0.9276174628775743	0.84245368127346	0.9378414150138802	0.5625	0.25	0.0
4521	0.07816214596875148	0.023067119487894163	0.02277834624426114	0.7786669433953302	None	0	0	0.16666666666666666	2	0.9333333333333333	14	1.0	0.9333333333333333	16	14	0	0	0	0.058823529411764705	17	1	1.1333333333333333	17	0.0	0.25	0.6515291635737337	0.9155098561533236	0.47324348049433607	0.8733894222257026	0.6867204163158117	0.8335029385026824	0.8615860427615407	0.8781389910015387	0	0	0.0
1983	None	None	None	None	None	0	0	0.25	2	0.7777777777777778	7	0.7333333333333333	0.4444444444444444	5	4	5	1	0	0.6	3	5	0.7333333333333333	11	0.07692307692307693	0.75	0.14353755428548665	0.5601777171970111	0.7676957654474502	0.7243355260005525	0.7425499723383708	0.814811032045891	0.955950327507438	0.7102319902464951	1.0	0	0.0
3805	0.10188289912062246	0.013959996584952618	-0.006808727960941888	0.6076263050839358	None	0.125	1	0.2222222222222222	4	0.875	21	0.3611111111111111	0.875	25	21	0	0	0	0.125	3	24	1.7333333333333334	26	0.0	1.0	0.29578989753821144	0.9110886644975996	0.47324348049433607	0.9063484891064054	0.9125918363269919	0.9212314520151779	0.9326273607656624	0.913094162631655	0	0	0.0
1917	None	None	None	None	None	0	0	0.75	3	0.0	0	0.6666666666666666	0	0	0	5	5	0	1.0	3	3	0.4	6	0.35714285714285715	0.5	0	0	0	0	0	0	0	0	0	0	0
2686	1.6703992605046593e-06	7.450259007215094e-08	6.941415158047564e-08	0.9999995322655437	None	0	0	1.0	1	0	0	1.0	0	1	0	0	3	0	0.5	2	1	0.13333333333333333	2	1.0	0	0	0	0	0	0	0	0	0	0	0	0
4953	0.057399577302502836	0.023783718544333567	0.02366780502750771	0.6877955011903294	None	0	0	0.2	2	0.9230769230769231	12	1.0	0.9230769230769231	14	12	0	0	0	0.06666666666666667	15	1	1.0	15	0.0	0.2857142857142857	0.6851981524844301	0.9273445031974635	0.4259257881091433	0.874648532865057	0.6754748431018898	0.8484969925374966	0.8799304237322844	0.8880245012803327	0	0	0.0
6303	0.05544646374332124	0.007174010971974538	-0.0012958439408656385	0.7241479829832089	None	0	0	0.2222222222222222	2	0.9090909090909091	10	1.0	0.9090909090909091	12	10	0	0	0	0.07692307692307693	13	1	0.8666666666666667	13	0.0	0.3333333333333333	0.6143839063967884	0.9191330649390409	0.3633351568529363	0.8446655967703587	0.6921370702700234	0.8317256531991988	0.8942818636127009	0.8707152663738127	0	0	0.0
315	None	None	None	None	None	0	0	0.75	3	0.3333333333333333	1	0.8333333333333334	0	2	0	2	0	0	0.6666666666666666	3	2	0.3333333333333333	5	0.0	0.6666666666666666	0	0	0	0	0	0	0	0	0	0	0
3696	0.09679009421259276	0.012192819743897422	-0.0014816862149817042	0.6685781541615704	None	0.16666666666666666	1	0.2857142857142857	4	0.8421052631578947	16	0.3684210526315789	0.8421052631578947	19	16	1	0	0	0.15789473684210525	19	3	1.4	21	0.0	1.0	0.29578989753821144	0.9050987913101849	0.47324348049433607	0.9080348366403062	0.9125918363269919	0.942871424130513	0.9326273607656624	0.9205299034120699	0	0	0.0
1411	None	None	None	None	None	0.5	1	0.8571428571428571	6	0.125	1	0.8333333333333334	0	2	0	7	0	0	0.75	3	4	0.6666666666666666	10	0.0	1.0	0	0	0	0	0	0	0	0	0	0	0
2128	None	None	None	None	None	0.5	1	0.8333333333333334	5	0.16666666666666666	1	0.5	0	1	0	6	1	0	1.0	4	4	0.5333333333333333	8	0.06666666666666667	0.5	0	0	0	0	0	0	0	0	0	0	0
3470	0.021077319877301905	0.002052302171504368	0.0020521024681709457	0.6614893013905371	None	0.3333333333333333	1	0.625	5	0.4	4	0.5	0.4	6	4	5	0	0	0.375	8	3	0.8	12	0.0	0.5	0.7533091556375362	0.8351711735738896	0.49272891210272685	0.8578508077377623	0.7832839010887709	0.8432220242040063	0.8632751474335167	0.8456514554643552	0	0	0.0
6861	0.0635387359835882	0.02845039596282845	0.028438011721025794	0.7393111610474044	None	0	0	0.16666666666666666	2	0.9333333333333333	14	1.0	0.9333333333333333	16	14	0	0	0	0.058823529411764705	17	1	1.1333333333333333	17	0.0	0.25	0.6515291635737337	0.9155098561533236	0.47324348049433607	0.8633341464411213	0.6921370702700234	0.8520123604224824	0.8634970130422401	0.8799750379985581	0	0	0.0
1800	None	None	None	None	None	0	0	1.0	1	0	0	1.0	0	0	0	1	0	0	0.5	2	1	0.13333333333333333	2	0.0	0	0	0	0	0	0	0	0	0	0	0	0
6910	0.06360370998416397	0.02689515957254052	0.026893375287112203	0.7441997205108941	None	0	0	0.16666666666666666	2	0.9333333333333333	14	1.0	0.9333333333333333	16	14	0	0	0	0.058823529411764705	17	1	1.1333333333333333	17	0.0	0.25	0.6515291635737337	0.9155098561533236	0.47324348049433607	0.8633341464411213	0.6921370702700234	0.8520123604224824	0.8634970130422401	0.8799750379985581	0	0	0.0
1616	None	None	None	None	None	0	0	0.42857142857142855	3	0.625	5	0.625	0.5	4	4	5	1	0	0.25	8	2	0.6666666666666666	10	0.07142857142857142	0.6666666666666666	0.7675514591454389	0.8158648599390057	0.5019613200960398	0.9344565732568405	0.6125731502489249	0.8361753683750912	0.8533910590371631	0.872727282061698	1.0	0.25	0.0
7312	0.06115774063001026	0.03102723018907396	0.030944963754788467	0.724415246620393	None	0	0	0.16666666666666666	2	0.9333333333333333	14	1.0	0.9333333333333333	16	14	0	0	0	0.058823529411764705	17	1	1.1333333333333333	17	0.0	0.25	0.6515291635737337	0.9155098561533236	0.47324348049433607	0.8633341464411213	0.6921370702700234	0.8210495412792871	0.8634970130422401	0.8717507444034656	0	0	0.0
1767	None	None	None	None	None	0.5	1	0.8333333333333334	5	0.16666666666666666	1	0.5	0	1	0	6	1	0	1.0	4	4	0.5333333333333333	8	0.06666666666666667	0.5	0	0	0	0	0	0	0	0	0	0	0
7420	0.07474331503214406	0.022143020039933292	0.022133322082933973	0.7702518912122845	None	0	0	0.16666666666666666	2	0.9333333333333333	14	1.0	0.9333333333333333	16	14	0	0	0	0.058823529411764705	17	1	1.1333333333333333	17	0.0	0.25	0.6515291635737337	0.9155098561533236	0.47324348049433607	0.8733894222257026	0.6921370702700234	0.8210495412792871	0.8634970130422401	0.8749947395765875	0	0	0.0
5244	0.07875517503764448	0.013951042024685988	-0.00047092911743836825	0.7968361426417712	None	0	0	0.125	2	0.9523809523809523	20	1.0	0.9523809523809523	22	20	0	0	0	0.043478260869565216	23	1	1.5333333333333334	23	0.0	0.18181818181818182	0.632956534985261	0.9204158790105286	0.47324348049433607	0.8884356403561315	0.6921370702700234	0.8811689629041513	0.855415792465381	0.8980252346849986	0	0	0.0
4988	0.07701482450955126	0.024245222512968935	0.024108578385867423	0.769967497049939	None	0	0	0.16666666666666666	2	0.9333333333333333	14	1.0	0.9333333333333333	16	14	0	0	0	0.058823529411764705	17	1	1.1333333333333333	17	0.0	0.25	0.6515291635737337	0.9155098561533236	0.47324348049433607	0.8733894222257026	0.6921370702700234	0.8317805324973271	0.8634970130422401	0.8776974035510368	0	0	0.0
2835	0.000374145738883197	0.0002877981497647681	0.0002868156597529356	0.9931723411823082	None	0	0	0.6666666666666666	2	0.5	1	0.6666666666666666	0.5	3	1	0	0	0	0.6666666666666666	2	3	0.26666666666666666	4	0.0	0	0.8492001621596824	0.9576012448509692	0.9183931549724	0.6022115633761996	0.36034717512599834	0.685080633239691	0.9229898194883863	0.807897632325912	0	0	0.0
5651	0.07770172659714066	0.02372365255746728	0.023346463570667216	0.7696730670215485	None	0	0	0.16666666666666666	2	0.9333333333333333	14	1.0	0.9333333333333333	16	14	0	0	0	0.058823529411764705	17	1	1.1333333333333333	17	0.0	0.25	0.6515291635737337	0.9155098561533236	0.47324348049433607	0.8733894222257026	0.6921370702700234	0.8520123604224824	0.8634970130422401	0.8830389149847349	0	0	0.0
5037	0.0757885689521559	0.023074418346688517	0.02291468919552475	0.7733772967542003	None	0	0	0.16666666666666666	2	0.9333333333333333	14	1.0	0.9333333333333333	16	14	0	0	0	0.058823529411764705	17	1	1.1333333333333333	17	0.0	0.25	0.6515291635737337	0.9155098561533236	0.47324348049433607	0.8733894222257026	0.6921370702700234	0.8520123604224824	0.8634970130422401	0.8830389149847349	0	0	0.0
2836	0.013599919952549935	0.000930053570435896	0.0005773806743739006	0.9836572552473859	None	0.3333333333333333	1	0.625	5	0.5	5	0.34285714285714286	0.5	9	5	2	1	0	0.7142857142857143	7	5	0.8	12	0.25	0.2857142857142857	0.6420460777288842	0.8818806104820905	0.230509317732727	0.9449449716086447	0.8707808550181682	0.9383250830173457	0.9319381112553861	0.9258844772074424	1.0	0.3333333333333333	0.0
5433	0.0802591689168138	0.022682989585049454	0.022621961070711	0.7697462997495014	None	0	0	0.16666666666666666	2	0.9333333333333333	14	1.0	0.9333333333333333	16	14	0	0	0	0.058823529411764705	17	1	1.1333333333333333	17	0.0	0.25	0.6515291635737337	0.9155098561533236	0.47324348049433607	0.8733894222257026	0.693461596803656	0.8517352744720028	0.863968495725178	0.88296329627719	0	0	0.0
4294	0.07665592978643943	0.02364836919662021	0.023301985188306618	0.7711934107256788	None	0	0	0.16666666666666666	2	0.9333333333333333	14	1.0	0.9333333333333333	16	14	0	0	0	0.058823529411764705	17	1	1.1333333333333333	17	0.0	0.25	0.6515291635737337	0.9155098561533236	0.47324348049433607	0.8733894222257026	0.6867204163158117	0.8536016205765246	0.8615860427615407	0.8834740845631329	0	0	0.0
2251	None	None	None	None	None	0	0	0.6	3	0.6	3	0.7	0	3	0	3	2	0	0.4	5	2	0.4666666666666667	7	0.2857142857142857	0.8	0	0	0	0	0	0	0	0	0	0	0
5324	0.041893241677960456	0.006985648676645708	-0.003960671610572816	0.9166991814173095	None	0.2	1	0.3076923076923077	4	0.7647058823529411	13	0.2261904761904762	0.7647058823529411	16	13	2	0	0	0.42857142857142855	6	14	1.2666666666666666	19	0.0	0.15384615384615385	0.632956534985261	0.8950401651386436	0.4594383878374174	0.8826526733033968	0.6861691123253999	0.8415099639356394	0.8438502756991623	0.8747394607723887	0	0	0.0
4565	0.06420309116315885	0.02341582377621543	0.02276571657927146	0.8127789004220022	None	0	0	0.2	2	0.9230769230769231	12	1.0	0.9230769230769231	14	12	0	0	0	0.06666666666666667	15	1	1.0	15	0.0	0.2857142857142857	0.7037707810729027	0.9272957746448149	0.5400466044879195	0.8584062099815565	0.7511771221477542	0.8651706984202499	0.8726786396223866	0.8878502925297772	0	0	0.0
2559	1.8884263991727517e-05	5.094138009243573e-06	-5.0940235234398834e-06	0.9999999672133074	None	0	0	0.5	2	0.6666666666666666	2	1.0	0.6666666666666666	4	2	0	2	0	0.2	5	1	0.3333333333333333	5	1.0	1.0	0.5783724300575046	0.9203910559421637	0.49272891210272685	0.8053723706729914	0.19366232065744976	0.971164793723794	0.9026132987695228	0.9214053161894945	0.625	0.5	0.0
3997	0.07769665090892765	0.006571923397135751	0.006259448920575067	0.7219570200592178	None	0.1111111111111111	1	0.2	4	0.8888888888888888	24	0.35802469135802467	0.8888888888888888	28	24	0	0	0	0.1111111111111111	3	27	1.9333333333333333	29	0.0	1.0	0.4550869019674999	0.9114022487870632	0.47324348049433607	0.916443803720051	0.9125918363269919	0.9231581591255753	0.9326273607656624	0.9171295475565812	0	0	0.0
4357	0.07824923075947546	0.027855195355524394	0.027100985176620802	0.7328868918154914	None	0	0	0.16666666666666666	2	0.9333333333333333	14	1.0	0.9333333333333333	16	14	0	0	0	0.058823529411764705	17	1	1.1333333333333333	17	0.0	0.25	0.6515291635737337	0.9155098561533236	0.47324348049433607	0.8733894222257026	0.6921370702700234	0.8317805324973271	0.8634970130422401	0.8776974035510368	0	0	0.0
6498	0.06083315104103116	0.0036538298746265417	-0.0034840181075531506	0.7764512032620606	None	0	0	0.15384615384615385	2	0.9411764705882353	16	1.0	0.9411764705882353	18	16	0	0	0	0.05263157894736842	19	1	1.2666666666666666	19	0.0	0.2222222222222222	0.632956534985261	0.9044428906655287	0.4259257881091433	0.8695183650925911	0.693461596803656	0.8303143443063732	0.863968495725178	0.87109996862014	0	0	0.0
4454	0.07976902384590413	0.02341329522219069	0.023324605476675773	0.7742789838776397	None	0	0	0.16666666666666666	2	0.9333333333333333	14	1.0	0.9333333333333333	16	14	0	0	0	0.058823529411764705	17	1	1.1333333333333333	17	0.0	0.25	0.6515291635737337	0.9155098561533236	0.47324348049433607	0.8733894222257026	0.6921370702700234	0.8520123604224824	0.8634970130422401	0.8830389149847349	0	0	0.0
3059	0.0075695955682716165	0.0015438017017166997	0.0015152526922124132	0.9758170635796932	None	0.5	1	0.6666666666666666	4	0.5714285714285714	4	0.42857142857142855	0.5714285714285714	7	4	1	0	0	0.42857142857142855	7	3	0.6	9	0.0	1.0	0.7560123985720717	0.9029151790574464	0.34806221798192216	0.7228529624138275	0.5650091580304609	0.9585078747177395	0.9078980612463265	0.8918255281900996	0	0	0.0
3649	0.04622757891899298	0.015036404678925747	0.011725455865771584	0.6715654386409846	None	0	0	0.25	2	0.8888888888888888	8	1.0	0.8888888888888888	10	8	0	0	0	0.09090909090909091	11	1	0.7333333333333333	11	0.0	0.2	0.29578989753821144	0.9204421681302121	0.5400466044879195	0.8603815440830735	0.9075038379275199	0.7764411607235663	0.9320500044949305	0.8626282308439186	0	0	0.0
6184	0.07524876562024502	0.022809220468449597	0.02259696419027422	0.7739479999436969	None	0	0	0.16666666666666666	2	0.9333333333333333	14	1.0	0.9333333333333333	16	14	0	0	0	0.058823529411764705	17	1	1.1333333333333333	17	0.0	0.25	0.6515291635737337	0.9155098561533236	0.47324348049433607	0.8733894222257026	0.6921370702700234	0.8520123604224824	0.8634970130422401	0.8830389149847349	0	0	0.0
4151	0.11390419748789953	0.007366472531824593	0.007365454950448422	0.7452798001005771	None	0.1111111111111111	1	0.2	4	0.8888888888888888	24	0.3717948717948718	0.8518518518518519	27	23	1	0	0	0.11538461538461539	26	3	1.9333333333333333	29	0.0	0.6666666666666666	0.29578989753821144	0.9150479395858795	0.47324348049433607	0.9073554084521059	0.9125918363269919	0.9269760868955409	0.9326273607656624	0.9168220622821656	0	0	0.0
426	None	None	None	None	None	0.5	4	0.5555555555555556	10	0.5	12	0.325	0.4583333333333333	18	11	7	0	0	0.3125	5	16	1.7333333333333334	26	0.0	0.19047619047619047	0.29578989753821144	0.9279455403347957	0.47324348049433607	0.9093234696982891	0.9125918363269919	0.924960878701884	0.9338573927127958	0.9211129074850326	0	0	0.0
777	None	None	None	None	None	0.5	1	0.6666666666666666	4	0.42857142857142855	3	0.75	0.14285714285714285	2	1	6	1	0	0.75	3	4	0.6	9	0.06666666666666667	0.3333333333333333	1.0	0.5	0.6104899907479343	0.9750082116282871	0.46597655749036593	0.7957693654770199	0.9567457995103285	0.8421951602301334	1.0	0	0.0
2506	None	None	None	None	None	0.2857142857142857	2	0.5	8	0.5	11	0.21818181818181817	0.45454545454545453	17	10	6	0	0	0.9090909090909091	10	11	1.6	24	0.0	0.14285714285714285	0.7445627791460953	0.8805849681884607	0.6068497284815031	0.9397875995632428	0.660137142467389	0.8706439061374318	0.9094564476092528	0.9018077129668611	0	0	0.0
5842	0.07919137350198692	0.033569516886247736	0.03346131036660466	0.7304466271925818	None	0	0	0.16666666666666666	2	0.9333333333333333	14	1.0	0.9333333333333333	16	14	0	0	0	0.058823529411764705	17	1	1.1333333333333333	17	0.0	0.25	0.6515291635737337	0.9155098561533236	0.47324348049433607	0.8733894222257026	0.6921370702700234	0.8210495412792871	0.8634970130422401	0.8749947395765875	0	0	0.0
5179	0.08321799386663392	0.026232787107193508	0.01986863832952901	0.7718892525306856	None	0	0	0.15384615384615385	2	0.9411764705882353	16	1.0	0.9411764705882353	18	16	0	0	0	0.05263157894736842	19	1	1.2666666666666666	19	0.0	0.2222222222222222	0.632956534985261	0.9044428906655287	0.4259257881091433	0.8789224017154602	0.693461596803656	0.8303143443063732	0.863968495725178	0.874268507521083	0	0	0.0
3063	0.0023463419018314785	0.0020310532407474802	0.0017148773293837458	0.9870063866723753	None	0	0	0.6666666666666666	2	0.5	1	1.0	0.5	2	1	1	0	0	0.25	4	1	0.26666666666666666	4	0.0	0.6666666666666666	0.8218969613994954	0.5704729974717984	0.4825057194757257	0.9171776189123021	0.8542632576779736	0.8111296987705863	0.8684055080471376	0.7992987276424487	0	0	0.0
2197	None	None	None	None	None	0	0	0.25	1	1.0	4	1.0	1.0	5	4	0	0	0	0.16666666666666666	6	1	0.4	6	0.0	0	0.3045038678975335	0.8934160298779248	0.6556210867192785	0.9161123174344803	0.17955263588417777	0.808084942679941	0.9085393024626723	0.8791916932968624	0	0	0.0
4314	0.04873740150684781	0.0015127664535955713	-0.0013762564716476142	0.9047046482523463	None	0.2	1	0.3333333333333333	4	0.8	12	0.37777777777777777	0.8	14	12	2	0	0	0.2	15	3	1.1333333333333333	17	0.0	1.0	0.29578989753821144	0.9040705097121036	0.47324348049433607	0.9003963587225542	0.905064892595313	0.9298676939454803	0.9320500044949305	0.9123919148804802	0	0	0.0
3729	0.06114892889685553	0.003739948782972748	-0.0019491404607416957	0.8378769834100035	None	0	0	0.2	2	0.9166666666666666	11	1.0	0.9166666666666666	13	11	0	0	0	0.07142857142857142	14	1	0.9333333333333333	14	0.0	0.15384615384615385	0.6515291635737337	0.9297337305348969	0.6068497284815031	0.8984749538296576	0.693461596803656	0.8257897195258167	0.8474595174911642	0.8915196971620559	0	0	0.0
6438	0.047282326196920056	0.013579511051218685	0.012785418737459944	0.8256447495902726	None	0	0	0.2	2	0.9230769230769231	12	1.0	0.9230769230769231	14	12	0	0	0	0.06666666666666667	15	1	1.0	15	0.0	0.2857142857142857	0.7037707810729027	0.8907035321068341	0.49272891210272685	0.877078889816112	0.6874936388590326	0.8214574737032486	0.8559105300602966	0.8656561281340218	0	0	0.0
3144	0.013309601825407212	0.004766913883469552	0.004473567045772339	0.9780240669558065	None	0.5	1	0.5714285714285714	4	0.5	4	0.47619047619047616	0.375	4	3	5	0	0	0.42857142857142855	7	3	0.6666666666666666	10	0.0	0.6666666666666666	0.7130994726470374	0.8782296698050013	0.4708971455768222	0.7653405065310297	0.6125731502489249	0.8361753683750912	0.8632751474335167	0.8314585208682118	0	0	0.0
1078	None	None	None	None	None	0	0	0.3333333333333333	1	1.0	2	1.0	0.5	1	1	2	1	0	0.25	4	1	0.26666666666666666	4	0.125	0	0.12342247939178844	0.5	0.5305293607977173	0.5	0.1	0.5	0.8783227215943351	0.5	1.0	1.0	0.0
5961	0.07761261714304622	0.0037893671246172237	0.001052295748939363	0.6233960465357888	None	0	0	0.15384615384615385	2	0.9411764705882353	16	1.0	0.9411764705882353	18	16	0	0	0	0.05263157894736842	19	1	1.2666666666666666	19	0.0	0.2222222222222222	0.632956534985261	0.8811573146430397	0.4259257881091433	0.8656847539489255	0.8261458329404183	0.8005043818204602	0.8799304237322844	0.8522139704389755	0	0	0.0
3328	0.01405693653531995	0.0024625018020947133	0.0022223603544493293	0.9728969173287525	None	0.5	1	0.5714285714285714	4	0.5	4	0.47619047619047616	0.375	4	3	5	0	0	0.42857142857142855	7	3	0.6666666666666666	10	0.0	0.6666666666666666	0.7130994726470374	0.8782296698050013	0.4708971455768222	0.7653405065310297	0.6125731502489249	0.8361753683750912	0.8632751474335167	0.8314585208682118	0	0	0.0
2720	7.676724113890609e-07	1.5462250699979984e-08	1.3942170565798454e-08	0.999998065312514	None	0	0	0.6666666666666666	2	0.5	1	0.6666666666666666	0	1	0	2	1	0	0.6666666666666666	3	2	0.26666666666666666	4	0.14285714285714285	0	0	0	0	0	0	0	0	0	0	0	0
2091	None	None	None	None	None	0.2	1	0.23076923076923078	3	0.8235294117647058	14	0.2261904761904762	0.7647058823529411	16	13	2	1	0	0.5833333333333334	12	7	1.2666666666666666	19	0.2	0.23529411764705882	0.29578989753821144	0.9142884370626786	0.4762884923851295	0.8996692231704712	0.8919946000382147	0.9363908385429507	0.9281076637490615	0.9180891338843727	1.0	0	0.0
6554	0.061164915101671956	0.02981748713042561	0.028979838665946993	0.7403980128723957	None	0	0	0.16666666666666666	2	0.9333333333333333	14	1.0	0.9333333333333333	16	14	0	0	0	0.058823529411764705	17	1	1.1333333333333333	17	0.0	0.25	0.6515291635737337	0.9155098561533236	0.47324348049433607	0.8633341464411213	0.6921370702700234	0.8210495412792871	0.8634970130422401	0.8717507444034656	0	0	0.0
2960	1.1424399022585313e-05	1.7694537302416922e-07	1.7461931694069543e-07	0.9999982939152778	None	0	0	0.5	1	1.0	1	1.0	1.0	2	1	0	0	0	0.3333333333333333	3	1	0.2	3	0.0	0	0.7690408088870653	0.5608913400046868	0.5156369230663532	0.9494845659682527	0.9068947141995214	0.7172888387294306	0.8568926243102196	0.7973517983206246	0	0	0.0
3982	0.08291753752504624	0.017865071741523495	0.017486726564637647	0.8574409500455007	None	0.16666666666666666	1	0.2857142857142857	4	0.8333333333333334	15	0.37037037037037035	0.8333333333333334	18	15	1	0	0	0.16666666666666666	18	3	1.3333333333333333	20	0.0	1.0	0.5201763383421534	0.9134676357137594	0.3989490052132748	0.9109341344224485	0.8483656886086155	0.9271248172401599	0.9326273607656624	0.9174646965023553	0	0	0.0
840	None	None	None	None	None	0	0	0.8333333333333334	5	0.0	0	0.5	0	3	0	4	2	0	1.0	4	4	0.5333333333333333	8	0.2222222222222222	0.3333333333333333	0	0	0	0	0	0	0	0	0	0	0
5107	0.06187294128539596	0.0064315118700053716	-0.0057586310065807795	0.6119569679284043	None	0.14285714285714285	1	0.23529411764705882	4	0.8695652173913043	20	0.36231884057971014	0.8695652173913043	24	20	0	0	0	0.13043478260869565	23	3	1.6666666666666667	25	0.0	1.0	0.6515291635737337	0.9109488811779515	0.47324348049433607	0.8915083564418761	0.6908125437363908	0.8421898737787541	0.8634970130422401	0.8844616788267932	0	0	0.0
7190	0.07539540526956386	0.02835950138079218	0.0278653553660212	0.7308875994130118	None	0	0	0.16666666666666666	2	0.9333333333333333	14	1.0	0.9333333333333333	16	14	0	0	0	0.058823529411764705	17	1	1.1333333333333333	17	0.0	0.25	0.6515291635737337	0.9155098561533236	0.47324348049433607	0.8733894222257026	0.6921370702700234	0.8210495412792871	0.8634970130422401	0.8749947395765875	0	0	0.0
6148	0.06860920077893164	0.0026948358223013178	-0.0004818402355513161	0.7585191445301502	None	0	0	0.16666666666666666	2	0.9333333333333333	14	1.0	0.9333333333333333	16	14	0	0	0	0.058823529411764705	17	1	1.1333333333333333	17	0.0	0.25	0.6143839063967884	0.912081093979108	0.47324348049433607	0.9043025587062256	0.693461596803656	0.8163199716361774	0.863968495725178	0.8834621703025525	0	0	0.0
3910	0.02339744883511769	0.003828011608160083	-7.524096209171502e-05	0.9336145635587874	None	0.3333333333333333	2	0.42857142857142855	6	0.6842105263157895	13	0.25	0.6842105263157895	19	13	1	0	0	0.42857142857142855	6	14	1.4	21	0.0	0.5714285714285714	0.6515291635737337	0.9073263772693807	0.47324348049433607	0.8798032468812506	0.693461596803656	0.8482108530323479	0.863968495725178	0.8805386749895631	0	0	0.0
780	None	None	None	None	None	0.25	1	0.4	4	0.6666666666666666	8	0.25925925925925924	0.5833333333333334	10	7	3	1	0	0.6666666666666666	6	9	0.9333333333333333	14	0.14285714285714285	0.25	0.5259011480551415	0.9379391969484384	0.47324348049433607	0.9402515297064066	0.7213480107356709	0.9375017877907115	0.932283549247325	0.9385753368245543	1.0	0.1	0.0
3980	0.08259906788850958	0.019671864764693042	0.019671484069834884	0.8557410057930004	None	0.16666666666666666	1	0.2857142857142857	4	0.8333333333333334	15	0.37037037037037035	0.8333333333333334	18	15	1	0	0	0.16666666666666666	18	3	1.3333333333333333	20	0.0	1.0	0.5201763383421534	0.9134676357137594	0.3518763991135315	0.9162562740454508	0.8483656886086155	0.9271248172401599	0.9326273607656624	0.9191510679799034	0	0	0.0
1753	None	None	None	None	None	0	0	0.375	3	0.5555555555555556	5	0.4583333333333333	0.4444444444444444	6	4	4	1	0	0.6666666666666666	6	4	0.7333333333333333	11	0.1	0.2222222222222222	0.20075355303489414	0.9153495258387735	0.4989440980346906	0.9461687879708258	0.665994018281097	0.9092321882516786	0.9354176095734413	0.9253397301260383	1.0	0	0.0
1779	None	None	None	None	None	0.25	1	0.5	5	0.5833333333333334	7	0.35	0.4166666666666667	7	5	6	2	0	0.625	5	8	0.9333333333333333	14	0.14285714285714285	1.0	0.7560123985720717	0.9536369372284326	0.6915145423679064	0.918667607334868	0.6306328246262458	0.8683546759573995	0.8393065867311812	0.9201864439548911	0.5714285714285714	0.8571428571428571	0.0
2063	None	None	None	None	None	0.5	1	0.5	3	0.5714285714285714	4	0.5625	0.14285714285714285	1	1	7	4	0	1.0	4	4	0.6	9	0.2222222222222222	0	0.6565737103086103	0.5	0.7707407773382436	0.5	0.5080211028374519	0.5	0.745661637445801	0.5	1.0	1.0	0.37161832551434526
3098	0.005959734302669509	0.0020860569386312346	0.002084191756346383	0.9562110547234158	None	0.3333333333333333	1	0.5	4	0.4444444444444444	4	0.39285714285714285	0.3333333333333333	4	3	6	1	0	0.5714285714285714	4	7	0.7333333333333333	11	0.06666666666666667	0.2857142857142857	0.6420460777288842	0.8559391448195409	0.10548988062351783	0.5682113818093131	0.7400008719178952	0.8030610812407175	0.9423947890645048	0.7602442962762546	1.0	0.5	0.0
916	None	None	None	None	None	0	0	0.5	2	0.6666666666666666	2	1.0	0.3333333333333333	3	1	1	3	0	0.2	5	1	0.3333333333333333	5	0.75	1.0	0.6844036215005704	0.8708833808885903	0.4162104631323995	0.7973049435662081	0.12643091851879856	0.6691791491421988	0.869179863672541	0.7904434484951631	0.3333333333333333	0.6666666666666666	0.0
3437	0.05657313980614174	0.014196704788323465	0.00541349795057805	0.7065102851286404	None	0.2	1	0.38461538461538464	5	0.7058823529411765	12	0.4222222222222222	0.7058823529411765	16	12	2	0	0	0.2	3	15	1.2666666666666666	19	0.0	0.5	0.7445627791460953	0.8994603452299855	0.24915010526940168	0.929510221936661	0.6805423074049737	0.9266659035647532	0.9143000712292633	0.9195069499763993	0	0	0.0
4634	0.07586251389173285	0.01752948372469465	0.01702104355743355	0.6936113510743904	None	0	0	0.16666666666666666	2	0.9333333333333333	14	1.0	0.9333333333333333	16	14	0	0	0	0.058823529411764705	17	1	1.1333333333333333	17	0.0	0.25	0.6515291635737337	0.9155098561533236	0.47324348049433607	0.8733894222257026	0.6921370702700234	0.8520123604224824	0.8634970130422401	0.8830389149847349	0	0	0.0
3760	0.07400870598887371	0.020784441037574368	0.02066197947512255	0.7754212835994715	None	0	0	0.16666666666666666	2	0.9333333333333333	14	1.0	0.9333333333333333	16	14	0	0	0	0.058823529411764705	17	1	1.1333333333333333	17	0.0	0.25	0.6515291635737337	0.9155098561533236	0.47324348049433607	0.8733894222257026	0.6921370702700234	0.8520123604224824	0.8634970130422401	0.8830389149847349	0	0	0.0
3411	0.0392276813222277	0.0017171095780138981	0.0012572679787898893	0.5925700351957777	None	0	0	0.25	2	0.8888888888888888	8	1.0	0.8888888888888888	10	8	0	0	0	0.09090909090909091	11	1	0.7333333333333333	11	0.0	0.4	0.7445627791460953	0.8898105776357219	0.230509317732727	0.9013659152167103	0.7285303325155305	0.8780030639333087	0.9193278408128908	0.8900891542066847	0	0	0.0
3022	0.0031183655064483014	0.002046860338849936	0.0018511229729529601	0.9885370014096065	None	0	0	0.6666666666666666	2	0.5	1	1.0	0.5	3	1	0	0	0	0.25	4	1	0.26666666666666666	4	0.0	0.6666666666666666	0.7935188386280352	0.7870846103103859	0.6998745940224685	0.8593061329118832	0.6276372860811946	0.872144017457945	0.7641360122973369	0.8427733871296006	0	0	0.0
2857	0.007497111827276933	0.002002405276703954	0.0018060486397585478	0.9959674646416866	None	0	0	0.5	2	0.6666666666666666	2	1.0	0.6666666666666666	4	2	0	0	0	0.2	5	1	0.3333333333333333	5	0.0	1.0	0.9047270706693571	0.8892384601467896	0.4708971455768222	0.7653405065310297	0.6125731502489249	0.8361753683750912	0.8904050263600763	0.8364075426725783	0	0	0.0
687	None	None	None	None	None	0	0	0.2857142857142857	2	0.75	6	0.3333333333333333	0.5	6	4	3	1	0	0.8333333333333334	6	5	0.6666666666666666	10	0.125	0	0.7051422376438241	0.93213971936465	0.7755055151426611	0.904760035725558	0.3969139868685493	0.7606625511644072	0.9037070218407168	0.8817602407289047	1.0	0.5	0.0
472	None	None	None	None	None	0	0	0.5	1	1.0	1	1.0	1.0	2	1	0	3	0	0.3333333333333333	3	1	0.2	3	1.0	0	0.7679631683440553	0.6975367606423475	0.4489641126005677	0.867116876116309	0.1804468613980505	0.6909295486203758	0.9283736532150323	0.7634923637680993	0.5	0.5	0.22481385752222519
452	None	None	None	None	None	0	0	0.5	1	1.0	1	1.0	0	0	0	2	2	0	0.3333333333333333	1	3	0.2	3	0.25	0	0	0	0	0	0	0	0	0	0	0	0
2126	None	None	None	None	None	0.3333333333333333	1	0.5555555555555556	5	0.36363636363636365	4	0.52	0.18181818181818182	2	2	10	2	0	1.0	5	5	0.8666666666666667	13	0.08333333333333333	0.4444444444444444	0.55	0.9890130573694068	0.42229660648658707	0.8302967945301202	0.31631775328378914	0.6132834544912902	0.932625611362809	0.8987084607756355	0.75	1.0	0.12829465247270477
2623	0.006746001487570705	0.0017766858382294874	7.567985715412978e-05	0.9845297499283836	None	0.3333333333333333	1	0.5	4	0.7	7	0.5	0.3	5	3	6	3	0	0.375	8	3	0.8	12	0.21428571428571427	0.3333333333333333	0.12393888769888754	0.8334584246495238	0.7173477486344074	0.8371005412717142	0.3764163417256865	0.7237493224340897	0.9187281542875154	0.8027274140754633	0.6	0.4	0.21842298975878963
5821	0.07730671109012555	0.02186567653170094	0.02160203127014309	0.7782438108438596	None	0	0	0.16666666666666666	2	0.9333333333333333	14	1.0	0.9333333333333333	16	14	0	0	0	0.058823529411764705	17	1	1.1333333333333333	17	0.0	0.25	0.6515291635737337	0.9155098561533236	0.47324348049433607	0.8733894222257026	0.6921370702700234	0.8520123604224824	0.8634970130422401	0.8830389149847349	0	0	0.0
3920	0.03981221238089998	0.0024401057713367043	0.0024032552400699925	0.5730175135035679	None	0	0	0.25	2	0.8888888888888888	8	1.0	0.8888888888888888	10	8	0	0	0	0.09090909090909091	11	1	0.7333333333333333	11	0.0	0.4	0.7445627791460953	0.8898105776357219	0.230509317732727	0.9013659152167103	0.7285303325155305	0.8780030639333087	0.9193278408128908	0.8900891542066847	0	0	0.0
4892	0.08136945692997181	0.004340415910405878	-0.0009929808145566945	0.6362206505332022	None	0	0	0.125	2	0.9523809523809523	20	1.0	0.9523809523809523	22	20	0	0	0	0.043478260869565216	23	1	1.5333333333333334	23	0.0	0.18181818181818182	0.6515291635737337	0.9001023099845218	0.5400466044879195	0.8838943669375675	0.693461596803656	0.8224681907830791	0.855415792465381	0.872188941851226	0	0	0.0
4501	0.0768276509257769	0.024961895137006796	0.023977565969241284	0.7705468932153989	None	0	0	0.16666666666666666	2	0.9333333333333333	14	1.0	0.9333333333333333	16	14	0	0	0	0.058823529411764705	17	1	1.1333333333333333	17	0.0	0.25	0.6515291635737337	0.9155098561533236	0.47324348049433607	0.8733894222257026	0.6921370702700234	0.8520123604224824	0.8634970130422401	0.8830389149847349	0	0	0.0
1439	None	None	None	None	None	0	0	0.2	1	1.0	5	0.5833333333333334	0.6	4	3	2	1	0	0.75	3	4	0.4666666666666667	7	0.14285714285714285	0.4	0.20075355303489414	0.5979851527007013	0.2790179414895769	0.8939231650417254	0.8602291809865854	0.8799045984887128	0.9498721635056895	0.8185696563717028	1.0	0	0.0
4351	0.038284560654663125	0.009284854219165672	0.009084214301122401	0.9302801174379948	None	0.2	1	0.4166666666666667	5	0.6875	11	0.34615384615384615	0.6875	15	11	2	1	0	0.3076923076923077	13	4	1.2	18	0.25	0.14285714285714285	0.6143839063967884	0.9018285569122172	0.47324348049433607	0.9139745277368695	0.693461596803656	0.859037435066057	0.863968495725178	0.8937276063590615	1.0	0.13333333333333333	0.0
2593	0.0008811863458461802	0.00017687583850977195	-1.0534292867525776e-06	0.996173418750964	None	0	0	1.0	2	0.0	0	1.0	0	2	0	0	0	0	0.3333333333333333	3	1	0.2	3	0.0	1.0	0	0	0	0	0	0	0	0	0	0	0
3571	0.012682169679279967	0.0005432212830368317	0.00012752041178642551	0.9764386417626082	None	0.5	1	0.5714285714285714	4	0.5	4	0.47619047619047616	0.375	4	3	5	0	0	0.42857142857142855	7	3	0.6666666666666666	10	0.0	0.6666666666666666	0.7130994726470374	0.8782296698050013	0.4708971455768222	0.7653405065310297	0.6125731502489249	0.8361753683750912	0.8632751474335167	0.8314585208682118	0	0	0.0
3372	0.011835575132664833	0.00254763428802129	0.00249029142562627	0.9744941992643789	None	0.5	1	0.5714285714285714	4	0.5	4	0.47619047619047616	0.375	4	3	5	0	0	0.42857142857142855	7	3	0.6666666666666666	10	0.0	0.6666666666666666	0.6613081613926972	0.958841649440893	0.4708971455768222	0.7653405065310297	0.6125731502489249	0.8361753683750912	0.8816073671808224	0.8794086451973144	0	0	0.0
1577	None	None	None	None	None	0	0	0.25	2	0.8888888888888888	8	1.0	0.8888888888888888	10	8	0	0	0	0.09090909090909091	11	1	0.7333333333333333	11	0.0	0.6	0.8753821950736104	0.8202653095732161	0.482067705459044	0.7873077649875461	0.6203244037921827	0.7617128215507948	0.9094078930954197	0.7907861575307338	0	0	0.0
2241	None	None	None	None	None	1.0	1	0.6	3	0.4	2	0.4375	0.2	1	1	5	0	0	1.0	4	4	0.4666666666666667	7	0.0	0.6666666666666666	0.7406321457365461	0.5	1.0	0.5	0.13847789306311162	0.5	0.9736287972491265	0.5	0	0	0.0
5624	0.07306962692673508	0.0233614047658632	0.02313505949190229	0.7744440329373721	None	0	0	0.16666666666666666	2	0.9333333333333333	14	1.0	0.9333333333333333	16	14	0	0	0	0.058823529411764705	17	1	1.1333333333333333	17	0.0	0.25	0.6515291635737337	0.9155098561533236	0.47324348049433607	0.8733894222257026	0.6921370702700234	0.8820845230901273	0.865009085967735	0.8917565689624667	0	0	0.0
6133	0.06491824118282288	0.023673805022853878	0.022694566579153745	0.8183483837150188	None	0	0	0.2	2	0.9230769230769231	12	1.0	0.9230769230769231	14	12	0	0	0	0.06666666666666667	15	1	1.0	15	0.0	0.2857142857142857	0.7037707810729027	0.9272957746448149	0.5400466044879195	0.8584062099815565	0.7957246503746738	0.8525420089507109	0.8699114634747296	0.8843436508156681	0	0	0.0
6609	0.07755049841273362	0.028126126515985877	0.027654079684391892	0.7394628788874201	None	0	0	0.16666666666666666	2	0.9333333333333333	14	1.0	0.9333333333333333	16	14	0	0	0	0.058823529411764705	17	1	1.1333333333333333	17	0.0	0.25	0.6515291635737337	0.9155098561533236	0.47324348049433607	0.8733894222257026	0.6921370702700234	0.8317805324973271	0.8634970130422401	0.8776974035510368	0	0	0.0
350	None	None	None	None	None	0.5	1	0.8571428571428571	6	0.125	1	0.5	0.125	4	1	5	0	0	0.8	4	5	0.6666666666666666	10	0.0	0.4	0.7749912783286209	0.6993460554598064	0.49416374242013017	0.8481554071444312	0.49366437349306985	0.9759989427191137	0.9344288151798565	0.8899194482753027	0	0	0.0
7049	0.06603364706394967	0.02990940049449396	0.029049225608528084	0.7319867745728497	None	0	0	0.16666666666666666	2	0.9333333333333333	14	1.0	0.9333333333333333	16	14	0	0	0	0.058823529411764705	17	1	1.1333333333333333	17	0.0	0.25	0.6515291635737337	0.9155098561533236	0.47324348049433607	0.8633341464411213	0.6921370702700234	0.8520123604224824	0.8634970130422401	0.8799750379985581	0	0	0.0
5930	0.05000631684711789	0.0037957461424293626	0.0037950698966219627	0.6717428188424173	None	0	0	0.15384615384615385	2	0.9411764705882353	16	1.0	0.9411764705882353	18	16	0	0	0	0.05263157894736842	19	1	1.2666666666666666	19	0.0	0.2222222222222222	0.5433625725056136	0.9052065688215456	0.47324348049433607	0.8918622927032762	0.9381586551211338	0.8404937065088847	0.9127104367326719	0.8817831102448385	0	0	0.0
6875	0.03820205052425757	0.0021334666033125576	-0.002057456675760202	0.9290784513241058	None	0	0	0.4	4	0.6153846153846154	8	0.3125	0.6153846153846154	12	8	2	0	0	0.75	8	6	1.0	15	0.0	0.2857142857142857	0.7560123985720717	0.9098568459449825	0.3633351568529363	0.8486303526522119	0.6255717608072223	0.8664484951131282	0.8634970130422401	0.8774571684094948	0	0	0.0
1773	None	None	None	None	None	0	0	0.25	2	0.7777777777777778	7	0.4583333333333333	0.5555555555555556	6	5	4	3	0	0.375	3	8	0.7333333333333333	11	0.2727272727272727	0	0.5809585722880145	0.9137021393400724	0.8882311716344493	0.9819674309575573	0.556383098334949	0.9478022092829063	0.95818444933848	0.9562862546781461	0.16666666666666666	0.3333333333333333	0.0
1372	None	None	None	None	None	0.2	1	0.3333333333333333	4	0.8	12	0.37777777777777777	0.8	16	12	0	0	0	0.2	15	3	1.1333333333333333	17	0.0	1.0	0.7272234045040177	0.9201296800760359	0.5441074464896545	0.9431400721767442	0.6092666807534637	0.9295851034665943	0.9326273607656624	0.9315676150530421	0	0	0.0
2431	None	None	None	None	None	1.0	2	0.8571428571428571	6	0.25	2	0.8333333333333334	0	1	0	8	0	0	0.75	4	3	0.6666666666666666	10	0.0	0.6666666666666666	0	0	0	0	0	0	0	0	0	0	0
1536	None	None	None	None	None	0	0	0.5	3	0.5714285714285714	4	0.5625	0.2857142857142857	3	2	5	3	0	0.25	8	2	0.6	9	0.23076923076923078	0.5	0.7457583391958915	0.7744058605616441	0.9068282428809683	0.9397516043565796	0.3835140292940433	0.9695615463223919	0.9195205847144705	0.9227666583021398	0.6666666666666666	0.3333333333333333	0.5440959913473852
5009	0.07357467187180397	0.021916163183069187	0.021602736100117467	0.7782707765903536	None	0	0	0.16666666666666666	2	0.9333333333333333	14	1.0	0.9333333333333333	16	14	0	0	0	0.058823529411764705	17	1	1.1333333333333333	17	0.0	0.25	0.6515291635737337	0.9155098561533236	0.47324348049433607	0.8733894222257026	0.6921370702700234	0.8210495412792871	0.8634970130422401	0.8749947395765875	0	0	0.0
5862	0.07666671912233025	0.022419139598878264	0.021842334746625697	0.7744839174482039	None	0	0	0.16666666666666666	2	0.9333333333333333	14	1.0	0.9333333333333333	16	14	0	0	0	0.058823529411764705	17	1	1.1333333333333333	17	0.0	0.25	0.6515291635737337	0.9155098561533236	0.47324348049433607	0.8733894222257026	0.6921370702700234	0.8411574998075746	0.8634970130422401	0.880129721553876	0	0	0.0
1964	None	None	None	None	None	0	0	0.16666666666666666	1	1.0	6	1.0	1.0	6	6	1	0	0	0.125	8	1	0.5333333333333333	8	0.0	0	0.5914693071904346	0.942587029221254	0.8113783143217054	0.782436266912311	0.4384950786816244	0.9391993677710879	0.8873808971564832	0.9065230924813853	0	0	0.0
6315	0.07811588975550654	0.023733820597263835	0.02330350650902015	0.7697230495302095	None	0	0	0.16666666666666666	2	0.9333333333333333	14	1.0	0.9333333333333333	16	14	0	0	0	0.058823529411764705	17	1	1.1333333333333333	17	0.0	0.25	0.6515291635737337	0.9155098561533236	0.47324348049433607	0.8733894222257026	0.6921370702700234	0.8520123604224824	0.8634970130422401	0.8830389149847349	0	0	0.0
2112	None	None	None	None	None	0.5	2	0.7	7	0.3333333333333333	4	0.4	0.3333333333333333	7	4	6	0	0	0.7142857142857143	7	5	0.9333333333333333	14	0.0	0.5714285714285714	0.8029393120089618	0.7774530583773854	0.6915145423679064	0.9249166471554764	0.4052943680967685	0.8314222144077645	0.9094564476092528	0.8564251160422255	0	0	0.0
5469	0.08728865680329839	0.012724677180891108	0.006317208180993168	0.7674084801811225	None	0	0	0.15384615384615385	2	0.9411764705882353	16	1.0	0.9411764705882353	18	16	0	0	0	0.05263157894736842	19	1	1.2666666666666666	19	0.0	0.2222222222222222	0.5433625725056136	0.9207520333340241	0.4259257881091433	0.8676757323011395	0.8030267165653239	0.8930813018429077	0.9132857330290902	0.895848694770026	0	0	0.0
4868	0.06376823352604546	0.022219431650785135	0.02125925400620961	0.8109986210149793	None	0	0	0.2	2	0.9230769230769231	12	1.0	0.9230769230769231	14	12	0	0	0	0.06666666666666667	15	1	1.0	15	0.0	0.2857142857142857	0.7037707810729027	0.9272957746448149	0.5400466044879195	0.8584062099815565	0.7511771221477542	0.8651706984202499	0.8726786396223866	0.8878502925297772	0	0	0.0
1646	None	None	None	None	None	0.3333333333333333	1	0.75	6	0.2222222222222222	2	0.44	0.2222222222222222	3	2	7	0	0	1.0	5	5	0.7333333333333333	11	0.0	0.5	0.8029393120089618	0.6862105865832581	0.27453490170536204	0.6038625397309575	0.4989079099166641	0.6072196239596035	0.8942486353671939	0.6333377130482025	0	0	0.0
2469	None	None	None	None	None	0	0	0.75	3	0.5	2	0.6666666666666666	0.25	3	1	2	2	0	1.0	3	3	0.4	6	0.3333333333333333	0.6666666666666666	0.5451395935216075	0.7943862960829733	0.7519760717914235	0.7923350848223404	0.913996918215718	0.9772224052507676	0.9374914643797898	0.8956552628913709	0.6666666666666666	0	0.0
6086	0.0762764088774179	0.028135249015221547	0.026658791078383454	0.7069208519840174	None	0	0	0.16666666666666666	2	0.9333333333333333	14	1.0	0.9333333333333333	16	14	0	0	0	0.058823529411764705	17	1	1.1333333333333333	17	0.0	0.25	0.6515291635737337	0.9155098561533236	0.47324348049433607	0.8759541814315924	0.6921370702700234	0.8210495412792871	0.8679149876539131	0.8758453054620314	0	0	0.0
6167	0.0366162744992676	0.013474877507100311	-0.012061779678331911	0.9612472332818374	None	0	0	0.3076923076923077	4	0.7647058823529411	13	0.2714285714285714	0.7647058823529411	17	13	1	0	0	0.35714285714285715	5	14	1.2666666666666666	19	0.0	0.6666666666666666	0.6515291635737337	0.8985298420735146	0.6068497284815031	0.8810422290779862	0.693461596803656	0.8282775969096337	0.8630241552915221	0.8720194872929627	0	0	0.0
4317	0.044957891980619814	0.006732604844639822	0.005301808371953291	0.6975524017240883	None	0	0	0.2	2	0.9230769230769231	12	1.0	0.9230769230769231	14	12	0	0	0	0.06666666666666667	15	1	1.0	15	0.0	0.2857142857142857	0.7037707810729027	0.8951672689512311	0.4259257881091433	0.859195155799041	0.6848350040793731	0.8510106652216876	0.855415792465381	0.8697335850808501	0	0	0.0
2779	0.014181430660985777	0.0005449851861338841	0.0004423500594745306	0.986531643956202	None	0	0	0.4	2	0.8	4	0.5833333333333334	0.8	4	4	2	0	0	0.3333333333333333	6	2	0.4666666666666667	7	0.0	0	0.632956534985261	0.8841152066041431	0.6600466807475843	0.873316137476958	0.7014742988962429	0.6668610545182965	0.7854520659659321	0.8252320127184827	0	0	0.0
4328	0.09145888402137071	0.031202627808971328	0.0307478583108659	0.7078434480765824	None	0	0	0.15384615384615385	2	0.9411764705882353	16	1.0	0.9411764705882353	18	16	0	0	0	0.05263157894736842	19	1	1.2666666666666666	19	0.0	0.2222222222222222	0.5433625725056136	0.9207520333340241	0.4259257881091433	0.8676757323011395	0.8030267165653239	0.8930813018429077	0.9132857330290902	0.895848694770026	0	0	0.0
4462	0.07691038462438458	0.022901713248896265	0.022525247040727926	0.7747920007318125	None	0	0	0.16666666666666666	2	0.9333333333333333	14	1.0	0.9333333333333333	16	14	0	0	0	0.058823529411764705	17	1	1.1333333333333333	17	0.0	0.25	0.6515291635737337	0.9155098561533236	0.47324348049433607	0.8733894222257026	0.6921370702700234	0.8520123604224824	0.8634970130422401	0.8830389149847349	0	0	0.0
1347	None	None	None	None	None	0	0	0.2	2	0.8461538461538461	11	0.3	0.46153846153846156	6	6	8	3	0	0.5	5	10	1.0	15	0.15	0.15384615384615385	0.19365200252607345	0.8781050954787337	0.7188702545798041	0.7591616139403005	0.3764163417256865	0.8245630454684437	0.8910632661913632	0.8258874382532838	0.3333333333333333	0	0.0
744	None	None	None	None	None	0	0	0.3333333333333333	2	0.6666666666666666	4	0.6666666666666666	0.5	5	3	2	2	0	0.3333333333333333	6	2	0.5333333333333333	8	0.3333333333333333	0	0.40435959104416597	0.8925260224774447	0.5438161711597133	0.9270075668863424	0.25187486716464	0.900948530949316	0.8475693966553713	0.9079402262596418	0.6	0	0.0
761	None	None	None	None	None	0.3333333333333333	1	0.625	5	0.4444444444444444	4	0.4583333333333333	0.3333333333333333	8	3	2	0	0	0.375	3	8	0.7333333333333333	11	0.0	0.6666666666666666	0.7391640516819825	0.8790198742865692	0.6243867267607964	0.9410098572642523	0.33878728387291845	0.9031467495533003	0.9094564476092528	0.9112087734202241	0	0	0.0
6819	0.0773932461450677	0.023004813586534913	0.02290381859099811	0.7742761996793166	None	0	0	0.16666666666666666	2	0.9333333333333333	14	1.0	0.9333333333333333	16	14	0	0	0	0.058823529411764705	17	1	1.1333333333333333	17	0.0	0.25	0.6515291635737337	0.9155098561533236	0.47324348049433607	0.8733894222257026	0.6921370702700234	0.8210495412792871	0.8634970130422401	0.8749947395765875	0	0	0.0
1860	None	None	None	None	None	0	0	0.4	2	0.8	4	0.5833333333333334	0.8	4	4	2	0	0	0.3333333333333333	6	2	0.4666666666666667	7	0.0	0	0.20075355303489414	0.5823960593824942	0.37164064774366684	0.8201429157861252	0.8485703684606476	0.8794704822753354	0.9394207760637371	0.782299865941555	0	0	0.0
1053	None	None	None	None	None	0	0	0.75	3	0.25	1	0.6666666666666666	0.25	3	1	2	1	0	1.0	3	3	0.4	6	0.16666666666666666	0.6666666666666666	0.57596780445693	0.9006830176270977	0.4437759045487776	0.8587067213139838	0.5297714792779444	0.7391417188292546	0.8543913092907855	0.8433867591144454	1.0	0	0.0
2790	0.002243486375178646	0.0019937963935337324	0.0016573462680277676	0.9867880036383488	None	0	0	0.6666666666666666	2	0.5	1	1.0	0.5	2	1	1	0	0	0.25	4	1	0.26666666666666666	4	0.0	0.6666666666666666	0.8218969613994954	0.5704729974717984	0.4825057194757257	0.9171776189123021	0.8542632576779736	0.8111296987705863	0.8684055080471376	0.7992987276424487	0	0	0.0
7137	0.06561234611180211	0.03086172838720533	0.030728624879510766	0.7111984207006099	None	0	0	0.16666666666666666	2	0.9333333333333333	14	1.0	0.9333333333333333	16	14	0	0	0	0.058823529411764705	17	1	1.1333333333333333	17	0.0	0.25	0.6515291635737337	0.9155098561533236	0.47324348049433607	0.8633341464411213	0.6921370702700234	0.8411574998075746	0.8634970130422401	0.8770002513910461	0	0	0.0
2466	None	None	None	None	None	0.5	1	1.0	6	0.0	0	0.6	0	3	0	5	4	0	0.6	5	3	0.6	9	0.36363636363636365	0.6666666666666666	0	0	0	0	0	0	0	0	0	0	0
3507	0.08665195544300973	0.008338445417078878	0.004149220331894861	0.7176930517102651	None	0.14285714285714285	1	0.25	4	0.8571428571428571	18	0.36507936507936506	0.8571428571428571	21	18	1	0	0	0.14285714285714285	21	3	1.5333333333333334	23	0.0	1.0	0.29578989753821144	0.9110076358810874	0.47324348049433607	0.9181145167041316	0.9125918363269919	0.9526315917133481	0.9326273607656624	0.9296564893649061	0	0	0.0
3028	1.3672799648000453e-05	9.225464459549682e-07	-9.078373118231065e-07	0.9999999725155053	None	0	0	0.5	2	0.6666666666666666	2	1.0	0.6666666666666666	4	2	0	2	0	0.2	5	1	0.3333333333333333	5	1.0	1.0	0.5783724300575046	0.9203910559421637	0.3429502119240027	0.8488184073875139	0.19366232065744976	0.971164793723794	0.9026132987695228	0.9284627263946986	0.625	0.5	0.0
4223	0.11140655148660024	0.0013371096128530122	0.0013274863208683067	0.7199191713059452	None	0.125	1	0.21052631578947367	4	0.8846153846153846	23	0.37333333333333335	0.8461538461538461	26	22	1	0	0	0.12	25	3	1.8666666666666667	28	0.0	0.6666666666666666	0.29578989753821144	0.9154674467096793	0.47324348049433607	0.9109253840220046	0.9125918363269919	0.9230769064656126	0.9326273607656624	0.9166285988881624	0	0	0.0
3735	0.07188273395265776	0.011261755200337738	0.009442566732353315	0.7797072235085477	None	0	0	0.18181818181818182	2	0.9285714285714286	13	1.0	0.9285714285714286	15	13	0	0	0	0.0625	16	1	1.0666666666666667	16	0.0	0.13333333333333333	0.6515291635737337	0.9163482705524367	0.47324348049433607	0.8663753625820081	0.693461596803656	0.8511834157346156	0.8474595174911642	0.881039437161345	0	0	0.0
4972	0.060124654437334384	0.02574345951309971	0.019348506450748638	0.683899182884123	None	0	0	0.2	2	0.9230769230769231	12	1.0	0.9230769230769231	14	12	0	0	0	0.06666666666666667	15	1	1.0	15	0.0	0.2857142857142857	0.6851981524844301	0.9273445031974635	0.4259257881091433	0.874648532865057	0.6754748431018898	0.8470315400974979	0.8799304237322844	0.8876475828660305	0	0	0.0
7509	0.06301199184089014	0.03112558825976655	0.03078282847541253	0.735553721700836	None	0	0	0.16666666666666666	2	0.9333333333333333	14	1.0	0.9333333333333333	16	14	0	0	0	0.058823529411764705	17	1	1.1333333333333333	17	0.0	0.25	0.6515291635737337	0.9155098561533236	0.47324348049433607	0.8633341464411213	0.6921370702700234	0.8979266979256552	0.8659773972267549	0.8941170182709071	0	0	0.0
2684	0.008484287620900173	0.003160341991689276	0.0008531967527969983	0.9708419439818519	None	0	0	0.4	2	0.8	4	1.0	0.8	6	4	0	0	0	0.14285714285714285	7	1	0.4666666666666667	7	0.0	0.3333333333333333	0.7560123985720717	0.9105026753323149	0.4121206954522247	0.7124428136377717	0.6112486237152923	0.9674123745818695	0.9186286907359934	0.9007798177659726	0	0	0.0
3314	0.012903885848610313	0.002036041059430873	0.0019781953480505973	0.977115646238351	None	0.5	1	0.5714285714285714	4	0.5	4	0.47619047619047616	0.375	4	3	5	0	0	0.42857142857142855	7	3	0.6666666666666666	10	0.0	0.6666666666666666	0.6613081613926972	0.958841649440893	0.4708971455768222	0.7653405065310297	0.6125731502489249	0.8361753683750912	0.8816073671808224	0.8794086451973144	0	0	0.0
7186	0.07724345632129602	0.02832799838205475	0.027909704758682954	0.7335703988377537	None	0	0	0.16666666666666666	2	0.9333333333333333	14	1.0	0.9333333333333333	16	14	0	0	0	0.058823529411764705	17	1	1.1333333333333333	17	0.0	0.25	0.6515291635737337	0.9155098561533236	0.47324348049433607	0.8733894222257026	0.693461596803656	0.8407906431446395	0.863968495725178	0.8800332200850896	0	0	0.0
3109	0.013203803547887845	0.0031675986539990344	0.0031035329732379104	0.5394812224930191	None	0	0	0.4	2	0.8	4	1.0	0.8	6	4	0	0	0	0.14285714285714285	7	1	0.4666666666666667	7	0.0	0.6666666666666666	0.6613081613926972	0.9398055632747383	0.49272891210272685	0.9176108337246581	0.7970587586207005	0.8410707056273309	0.9144271894230803	0.906774817983518	0	0	0.0
933	None	None	None	None	None	0	0	0	0	0	0	1.0	0	0	0	0	0	0	1.0	1	1	0.06666666666666667	1	0.0	0	0	0	0	0	0	0	0	0	0	0	0
2031	None	None	None	None	None	0	0	0.5	3	0.6666666666666666	4	0.5333333333333333	0.3333333333333333	5	2	2	2	0	0.6	3	5	0.5333333333333333	8	0.4	0.4	0.5586702135595779	0.966787775225336	0.6998514989966502	0.9394999573714148	0.7141440283455667	0.825826185626988	0.938130056337697	0.9280222338882972	0.6	0	0.0
2522	None	None	None	None	None	0	0	0.4	2	0.6	3	0.4666666666666667	0.6	4	3	2	0	0	0.6	5	3	0.4666666666666667	7	0.0	1.0	0.851870918156927	0.8904555522726925	0.49272891210272685	0.8645427783210536	0.7046317299167126	0.7717845967989838	0.8731192458496075	0.8484447113975293	0	0	0.0
1423	None	None	None	None	None	0	0	0.75	3	0.5	2	0.6	0.5	5	2	0	1	0	0.4	2	5	0.4	6	1.0	0.5	0.5866957742848466	0.85602082195777	0.7439825705249055	0.6309626129257251	0.5842446417113193	0.9257167684515232	0.8394555246716222	0.8339501956872568	1.0	0	0.0
1561	None	None	None	None	None	0	0	1.0	2	0.0	0	0.75	0	1	0	1	0	0	1.0	2	2	0.2	3	0.0	0	0	0	0	0	0	0	0	0	0	0	0
5220	0.07545427333256191	0.024123747613747585	0.02386931358771576	0.7695050548005887	None	0	0	0.16666666666666666	2	0.9333333333333333	14	1.0	0.9333333333333333	16	14	0	0	0	0.058823529411764705	17	1	1.1333333333333333	17	0.0	0.25	0.6515291635737337	0.9155098561533236	0.47324348049433607	0.8733894222257026	0.6921370702700234	0.8520123604224824	0.8634970130422401	0.8830389149847349	0	0	0.0
545	None	None	None	None	None	0	0	0.5	1	1.0	1	1.0	1.0	2	1	0	0	0	0.3333333333333333	3	1	0.2	3	0.0	0	0.1943359415038855	0.5160385245514543	0.6387477177720902	0.9737253023094962	0.5322069795347807	0.9666677826508114	0.9676414879937412	0.9127759058649142	0	0	0.0
6324	0.07700053973794714	0.026054036360140333	0.0259278559311062	0.7186956839075069	None	0	0	0.16666666666666666	2	0.9333333333333333	14	1.0	0.9333333333333333	16	14	0	0	0	0.058823529411764705	17	1	1.1333333333333333	17	0.0	0.25	0.6515291635737337	0.9155098561533236	0.47324348049433607	0.8733894222257026	0.6921370702700234	0.8520123604224824	0.8634970130422401	0.8830389149847349	0	0	0.0
2352	None	None	None	None	None	0.6666666666666666	2	0.625	5	0.4	4	0.5	0.3	7	3	4	1	0	0.6666666666666666	4	6	0.8	12	0.125	0	0.665721696141553	0.9632528560687825	0.8662685821776268	0.9114206912416999	0.36034717512599834	0.9000610518435672	0.946385600699844	0.9307599283472153	1.0	0.42857142857142855	0.0
6398	0.076650167837519	0.023744154693272776	0.023518175823210394	0.7738034687132168	None	0	0	0.16666666666666666	2	0.9333333333333333	14	1.0	0.9333333333333333	16	14	0	0	0	0.058823529411764705	17	1	1.1333333333333333	17	0.0	0.25	0.6515291635737337	0.9155098561533236	0.47324348049433607	0.8733894222257026	0.6921370702700234	0.8520123604224824	0.8634970130422401	0.8830389149847349	0	0	0.0
2018	None	None	None	None	None	0	0	0.75	3	0.3333333333333333	1	0.5555555555555556	0.3333333333333333	3	1	1	2	0	1.0	3	3	0.3333333333333333	5	0.5	1.0	0.5451395935216075	0.9259429424470332	0.7519760717914235	0.9643043197561507	0.5650091580304609	0.9179700864902575	0.9319381112553861	0.9396763692854543	0.6666666666666666	0.3333333333333333	0.0
948	None	None	None	None	None	0	0	0.25	1	1.0	3	0.5555555555555556	0.3333333333333333	2	1	2	2	0	1.0	3	3	0.3333333333333333	5	0.2857142857142857	0	0.7178793110765243	0.6695251949870198	0.609439758397418	0.90598907504477	0.6526452957978806	0.8916316247597095	0.8653897219469039	0.8446257791722468	0.75	0	0.0
5371	0.06692974308118008	0.0042835134977244164	-0.0009638720604760266	0.737670153172824	None	0	0	0.2	2	0.9230769230769231	12	1.0	0.9230769230769231	14	12	0	0	0	0.06666666666666667	15	1	1.0	15	0.0	0.2857142857142857	0.632956534985261	0.8899262444286935	0.49272891210272685	0.9162935229288379	0.693461596803656	0.7559343050589921	0.863968495725178	0.8665941908534803	0	0	0.0
6414	0.07961016882361158	0.024284223990610008	0.024030603042752743	0.7747867954316929	None	0	0	0.16666666666666666	2	0.9333333333333333	14	1.0	0.9333333333333333	16	14	0	0	0	0.058823529411764705	17	1	1.1333333333333333	17	0.0	0.25	0.6515291635737337	0.9155098561533236	0.47324348049433607	0.8733894222257026	0.6921370702700234	0.81980012901592	0.8634970130422401	0.8746852151345922	0	0	0.0
6936	0.0763203070539793	0.020141408166294165	0.020125124220622282	0.7789591834323285	None	0	0	0.16666666666666666	2	0.9333333333333333	14	1.0	0.9333333333333333	16	14	0	0	0	0.058823529411764705	17	1	1.1333333333333333	17	0.0	0.25	0.6515291635737337	0.9155098561533236	0.47324348049433607	0.8733894222257026	0.6921370702700234	0.8210495412792871	0.8634970130422401	0.8749947395765875	0	0	0.0
7281	0.062462875535374544	0.03062913146913087	0.0305911660772721	0.7241734181776955	None	0	0	0.16666666666666666	2	0.9333333333333333	14	1.0	0.9333333333333333	16	14	0	0	0	0.058823529411764705	17	1	1.1333333333333333	17	0.0	0.25	0.6515291635737337	0.9155098561533236	0.47324348049433607	0.8633341464411213	0.6921370702700234	0.8411574998075746	0.8634970130422401	0.8770002513910461	0	0	0.0
1220	None	None	None	None	None	0	0	0.5	2	0.75	3	0.6666666666666666	0.25	1	1	4	0	0	1.0	3	3	0.4	6	0.0	0	0.6451564624228683	0.5	0.8916554328574398	0.5	0.19602006627288193	0.5	0.9468389416257658	0.5	0	0	0.0
2619	0.0005381903475769764	4.352001324319445e-05	3.2348866809128285e-06	0.9948672039184959	None	0	0	0.6666666666666666	2	0.0	0	0.6666666666666666	0	1	0	2	1	0	0.6666666666666666	3	2	0.26666666666666666	4	0.14285714285714285	1.0	0	0	0	0	0	0	0	0	0	0	0
2234	None	None	None	None	None	0	0	0.4	2	0.8	4	1.0	0.8	6	4	0	0	0	0.14285714285714285	7	1	0.4666666666666667	7	0.0	0.3333333333333333	0.5586702135595779	0.8304113069073266	0.6691958330829657	0.7429185412276867	0.8438309808785223	0.708015028150694	0.7638546149834149	0.7646780807283392	0	0	0.0
6043	0.07956146609460937	0.02807086880268541	0.027806757067041277	0.7225766030124824	None	0	0	0.16666666666666666	2	0.9333333333333333	14	1.0	0.9333333333333333	16	14	0	0	0	0.058823529411764705	17	1	1.1333333333333333	17	0.0	0.25	0.6515291635737337	0.9155098561533236	0.47324348049433607	0.8733894222257026	0.6921370702700234	0.8411574998075746	0.8634970130422401	0.880129721553876	0	0	0.0
519	None	None	None	None	None	0.3333333333333333	1	0.5555555555555556	5	0.45454545454545453	5	0.40625	0.09090909090909091	3	1	9	3	0	0.5	8	4	0.8666666666666667	13	0.15	0.4	0.665721696141553	0.9463823640681438	0.22531789883343878	0.946928409346657	0.6702720710735564	0.9304479678781463	0.9082779111624757	0.9416942790700269	0.6666666666666666	0.6666666666666666	0.0
740	None	None	None	None	None	0	0	0.4	2	0.8	4	0.4666666666666667	0.8	4	4	2	0	0	0.6	3	5	0.4666666666666667	7	0.0	0	0.7943000681654875	0.9293743300676818	0.4021936310680774	0.9512473469282382	0.8080866974985049	0.7144868543549877	0.9371065584806377	0.8961477717439553	0	0	0.0
4092	0.05117921394641967	0.00023824515296147172	-0.00023823225925710554	0.902944434341698	None	0.25	1	0.36363636363636365	4	0.7857142857142857	11	0.41025641025641024	0.7142857142857143	14	10	1	0	0	0.23076923076923078	13	3	1.0666666666666667	16	0.0	0.6666666666666666	0.47365953055597254	0.9200969181532235	0.51650190546247	0.8879878628509958	0.8667197815664398	0.9243292920655058	0.9238207913786066	0.9120476911738044	0	0	0.0
898	None	None	None	None	None	0	0	1.0	1	0	0	1.0	0	1	0	0	0	0	0.5	2	1	0.13333333333333333	2	0.0	0	0	0	0	0	0	0	0	0	0	0	0
5674	0.06719120259446039	0.004977333762492423	0.0038828130128992847	0.8524732613516517	None	0	0	0.2	2	0.9230769230769231	12	1.0	0.9230769230769231	14	12	0	0	0	0.06666666666666667	15	1	1.0	15	0.0	0.2857142857142857	0.632956534985261	0.9057058255538555	0.4259257881091433	0.8564436128761778	0.7992632446994845	0.8560000974147316	0.8799304237322844	0.8747476049876347	0	0	0.0
615	None	None	None	None	None	0	0	0	0	0	0	1.0	0	0	0	0	0	0	1.0	1	1	0.06666666666666667	1	0.0	0	0	0	0	0	0	0	0	0	0	0	0
4461	0.08713874804596793	0.012573886285204621	0.012010884257834607	0.7985654810796646	None	0	0	0.15384615384615385	2	0.9411764705882353	16	1.0	0.9411764705882353	18	16	0	0	0	0.05263157894736842	19	1	1.2666666666666666	19	0.0	0.2222222222222222	0.5433625725056136	0.9207520333340241	0.4259257881091433	0.8676757323011395	0.8030267165653239	0.8930813018429077	0.9132857330290902	0.895848694770026	0	0	0.0
1996	None	None	None	None	None	0	0	0.4	2	0.8	4	0.875	0.4	4	2	2	0	0	0.5	4	2	0.4666666666666667	7	0.0	0.4	0.2981400631566632	0.9684246815532535	0.6620987385579553	0.7024980567716949	0.5284615708604521	0.9089129116131746	0.902908950108089	0.8997379851092384	0	0	0.0
7198	0.0602255496214763	0.031892303309739356	0.03187656662748763	0.7323886561563981	None	0	0	0.16666666666666666	2	0.9333333333333333	14	1.0	0.9333333333333333	16	14	0	0	0	0.058823529411764705	17	1	1.1333333333333333	17	0.0	0.25	0.6515291635737337	0.9155098561533236	0.47324348049433607	0.8633341464411213	0.6921370702700234	0.8520123604224824	0.8634970130422401	0.8799750379985581	0	0	0.0
537	None	None	None	None	None	0	0	0.3333333333333333	2	0.8333333333333334	5	1.0	0.6666666666666666	5	4	2	1	0	0.125	8	1	0.5333333333333333	8	0.14285714285714285	0.8571428571428571	0.8502750841709557	0.9045784704019013	0.4456332951804988	0.839093560944022	0.6193978274117311	0.8374578536085288	0.8942486353671939	0.8637390843636954	1.0	0.2	0.0
5473	0.07425080636050457	0.023744544794899538	0.023471864186217245	0.7685984392302367	None	0	0	0.16666666666666666	2	0.9333333333333333	14	1.0	0.9333333333333333	16	14	0	0	0	0.058823529411764705	17	1	1.1333333333333333	17	0.0	0.25	0.6515291635737337	0.9155098561533236	0.47324348049433607	0.8733894222257026	0.6867204163158117	0.8432762382378624	0.8615860427615407	0.8806892958939825	0	0	0.0
2995	0.0037440364148892953	0.002003073903069775	0.0014853332926640286	0.9971934610809914	None	0	0	0.6666666666666666	2	0.5	1	0.6666666666666666	0.5	2	1	1	0	0	0.6666666666666666	3	2	0.26666666666666666	4	0.0	0	0.8218969613994954	0.5704729974717984	0.5685406770606823	0.9171776189123021	0.8542632576779736	0.8111296987705863	0.8280571903197699	0.7992987276424487	0	0	0.0
3228	0.00011042474655027886	2.75601579357293e-05	-2.0207001520639244e-06	0.9999948589165357	None	0	0	0.5	3	0.5714285714285714	4	0.42857142857142855	0.5714285714285714	6	4	2	0	0	0.42857142857142855	7	3	0.6	9	0.0	1.0	0.7590674667197808	0.8061304511895621	0.2222728869426454	0.8076992355454412	0.6652046067704727	0.7608064838492722	0.9108895900082862	0.7923416412316975	0	0	0.0
1469	None	None	None	None	None	0	0	0.8	4	0.0	0	0.5833333333333334	0	3	0	3	1	0	0.75	4	3	0.4666666666666667	7	0.14285714285714285	0	0	0	0	0	0	0	0	0	0	0	0
7044	0.07232325719768644	0.023264414240431016	0.02326401995663022	0.7712961451514451	None	0	0	0.16666666666666666	2	0.9333333333333333	14	1.0	0.9333333333333333	16	14	0	0	0	0.058823529411764705	17	1	1.1333333333333333	17	0.0	0.25	0.6515291635737337	0.9155098561533236	0.47324348049433607	0.8733894222257026	0.6921370702700234	0.8317805324973271	0.8634970130422401	0.8776974035510368	0	0	0.0
7089	0.06425266410530155	0.031107953501561904	0.031010768458876275	0.7191965035880955	None	0	0	0.16666666666666666	2	0.9333333333333333	14	1.0	0.9333333333333333	16	14	0	0	0	0.058823529411764705	17	1	1.1333333333333333	17	0.0	0.25	0.6515291635737337	0.9155098561533236	0.47324348049433607	0.8633341464411213	0.6921370702700234	0.8520123604224824	0.8634970130422401	0.8799750379985581	0	0	0.0
1119	None	None	None	None	None	0.25	1	0.7	7	0.25	3	0.5833333333333334	0.25	6	3	7	0	0	0.6666666666666666	4	6	0.9333333333333333	14	0.0	0.4	0.4599582788556756	0.9187720759698697	0.7173477486344074	0.8830082323130439	0.3401046818160582	0.79164073531708	0.9037183449794313	0.8729485614216546	0	0	0.0
1883	None	None	None	None	None	0	0	0.25	2	0.8888888888888888	8	0.6111111111111112	0.7777777777777778	9	7	1	0	0	0.2222222222222222	2	9	0.7333333333333333	11	0.0	0	0.7275753592646083	0.7739408547456292	0.6901074169258509	0.9115241649988886	0.693461596803656	0.7338107919659485	0.7344336973844479	0.8213778313767788	0	0	0.0
4214	0.1072070925363023	0.018927976857065733	0.018084129496282467	0.6662338287215506	None	0.16666666666666666	1	0.2857142857142857	4	0.8333333333333334	15	0.37037037037037035	0.8333333333333334	18	15	1	0	0	0.16666666666666666	18	3	1.3333333333333333	20	0.0	1.0	0.6933044284374897	0.9050876861211876	0.3205363145371728	0.926219385601329	0.7692019365122296	0.9335552757403989	0.9320500044949305	0.9224355106854699	0	0	0.0
3056	0.0022398906503219083	0.0015676521357595816	0.0010571504335836342	0.988210024488655	None	0	0	0.6666666666666666	2	0.5	1	1.0	0.5	2	1	1	0	0	0.25	4	1	0.26666666666666666	4	0.0	0.6666666666666666	0.8218969613994954	0.5704729974717984	0.4825057194757257	0.9171776189123021	0.8542632576779736	0.8111296987705863	0.8684055080471376	0.7992987276424487	0	0	0.0
1048	None	None	None	None	None	0.5	2	0.45454545454545453	5	0.5714285714285714	8	0.32	0.42857142857142855	7	6	8	1	0	0.5	5	10	1.0666666666666667	16	0.05263157894736842	0.36363636363636365	0.665721696141553	0.7936242746589095	0.5373698009244301	0.9152480782705633	0.6087335738410142	0.825812792380217	0.8928223509989045	0.853318835700997	1.0	0.5714285714285714	0.0
5168	0.07132591349223108	0.0043952105603716025	0.003191938819086443	0.7515139626277572	None	0	0	0.16666666666666666	2	0.9333333333333333	14	1.0	0.9333333333333333	16	14	0	0	0	0.058823529411764705	17	1	1.1333333333333333	17	0.0	0.25	0.6143839063967884	0.912081093979108	0.47324348049433607	0.9043025587062256	0.693461596803656	0.7800234632469172	0.863968495725178	0.8754862389654675	0	0	0.0
2015	None	None	None	None	None	0	0	0.6666666666666666	4	0.16666666666666666	1	0.6666666666666666	0.16666666666666666	2	1	5	3	0	0.75	4	3	0.5333333333333333	8	0.23076923076923078	0	0.5281421931201115	0.5	0.5184482505692873	0.6932807333454818	1.0	0.5	0.906511272185887	0.5675431041947114	0.5	0.5	0.0
623	None	None	None	None	None	0	0	1.0	3	0.0	0	0.6666666666666666	0	1	0	2	1	0	0.6666666666666666	3	2	0.26666666666666666	4	0.14285714285714285	1.0	0	0	0	0	0	0	0	0	0	0	0
7336	0.06377167518316558	0.03204352489579841	0.03188010040326417	0.7344361730548115	None	0	0	0.16666666666666666	2	0.9333333333333333	14	1.0	0.9333333333333333	16	14	0	0	0	0.058823529411764705	17	1	1.1333333333333333	17	0.0	0.25	0.6515291635737337	0.9155098561533236	0.47324348049433607	0.8633341464411213	0.6921370702700234	0.8520123604224824	0.8634970130422401	0.8799750379985581	0	0	0.0
4762	0.06276542717553615	0.015567007345089316	-0.013521774811017472	0.7953024855023471	None	0	0	0.2	2	0.9230769230769231	12	1.0	0.9230769230769231	14	12	0	0	0	0.06666666666666667	15	1	1.0	15	0.0	0.2857142857142857	0.7445627791460953	0.8586115622193446	0.230509317732727	0.8786278830035487	0.6818668339386063	0.806832292582359	0.9094564476092528	0.8503846362485505	0	0	0.0
3032	0.0015544288614698705	1.7837359662321354e-05	1.0407837208114083e-05	0.9977429006848638	None	0.6666666666666666	2	0.7777777777777778	7	0.2727272727272727	3	0.52	0.09090909090909091	3	1	9	0	0	1.0	5	5	0.8666666666666667	13	0.0	0.6666666666666666	0.5531255014882399	0.9669648247580518	0.7720006099412624	0.5961591339205982	0.9121489147247003	0.7949679127267645	0.8144751793284949	0.8464559155052828	0	0	0.0
601	None	None	None	None	None	0	0	0.5	5	0.46153846153846156	6	0.4166666666666667	0.46153846153846156	8	6	6	0	0	0.4444444444444444	9	4	1.0	15	0.0	0.16666666666666666	0.5955535189253955	0.7043820428751181	0.6208278283970448	0.7746922668117627	0.5295838954666416	0.8122316784892306	0.7098885832386187	0.7666115762623982	0	0	0.0
4729	0.023547615826058407	0.0026955933405576134	0.0022058858997222315	0.9437476659078327	None	0	0	0.2857142857142857	2	0.875	7	0.5555555555555556	0.875	8	7	1	0	0	0.2222222222222222	9	2	0.6666666666666666	10	0.0	0	0.632956534985261	0.9053646191216252	0.4259257881091433	0.8747883540337742	0.7598037148720371	0.8597453674240441	0.8799675470379182	0.8813370678044116	0	0	0.0
6401	0.07701065881562569	0.0221259442036508	0.02169425336816256	0.7691206962054549	None	0	0	0.16666666666666666	2	0.9333333333333333	14	1.0	0.9333333333333333	16	14	0	0	0	0.058823529411764705	17	1	1.1333333333333333	17	0.0	0.25	0.6515291635737337	0.9155098561533236	0.47324348049433607	0.8733894222257026	0.6921370702700234	0.8520123604224824	0.8634970130422401	0.8830389149847349	0	0	0.0
3131	0.006164201781842147	0.0007171042223475114	0.0004789110850833373	0.9899247158296409	None	0	0	0.5	2	0.75	3	0.6	0.5	3	2	2	0	0	0.4	5	2	0.4	6	0.0	0.4	0.5759238611231192	0.8903159796833616	0.6068497284815031	0.7834659942138759	0.660137142467389	0.8447292691808149	0.8250051006709185	0.844390610926685	0	0	0.0
1310	None	None	None	None	None	0	0	0.3333333333333333	2	0.8333333333333334	5	0.4444444444444444	0.6666666666666666	4	4	3	2	0	0.5	3	6	0.5333333333333333	8	0.2	0	0.6750332182589034	0.8273274656010278	0.7582865697976546	0.9248739765493844	0.2996715104973512	0.973942065769621	0.9602447914154565	0.9286482312464707	0.625	0.25	0.0
5986	0.07090115202408341	0.010113300496098744	0.01010821073060942	0.8236213652886655	None	0	0	0.16666666666666666	2	0.9333333333333333	14	1.0	0.9333333333333333	16	14	0	0	0	0.058823529411764705	17	1	1.1333333333333333	17	0.0	0.25	0.6515291635737337	0.9155098561533236	0.47324348049433607	0.8733894222257026	0.693461596803656	0.8407906431446395	0.863968495725178	0.8800332200850896	0	0	0.0
3160	0.05232734329047192	0.003327659768179163	0.0031915471600024777	0.9281381537177039	None	0.16666666666666666	1	0.2857142857142857	4	0.7368421052631579	14	0.25	0.6842105263157895	17	13	3	0	0	0.5833333333333334	12	7	1.4	21	0.0	0.21052631578947367	0.29578989753821144	0.914011090554058	0.47324348049433607	0.889965375566286	0.9125918363269919	0.9442981684787415	0.9326273607656624	0.9189486195843821	0	0	0.0
7046	0.03885458426517824	0.004908352831396639	-0.004788487146933205	0.92064077919962	None	0	0	0.16666666666666666	2	0.9333333333333333	14	0.26153846153846155	0.8666666666666667	14	13	2	0	0	0.38461538461538464	5	13	1.1333333333333333	17	0.0	0.25	0.6143839063967884	0.9026029176640039	0.5400466044879195	0.859600125192489	0.7584791883384046	0.8520676508025524	0.8634970130422401	0.8732261754310798	0	0	0.0
6579	0.07824698648914508	0.023560081253506428	0.02244509414245747	0.7698905522058199	None	0	0	0.16666666666666666	2	0.9333333333333333	14	1.0	0.9333333333333333	16	14	0	0	0	0.058823529411764705	17	1	1.1333333333333333	17	0.0	0.25	0.6515291635737337	0.9155098561533236	0.47324348049433607	0.8733894222257026	0.6921370702700234	0.8520123604224824	0.8634970130422401	0.8830389149847349	0	0	0.0
1493	None	None	None	None	None	0	0	0.5	3	0.5	3	0.6666666666666666	0.16666666666666666	2	1	5	2	0	0.3333333333333333	6	2	0.5333333333333333	8	0.15384615384615385	0.2857142857142857	0.9615867054602303	0.5948695311047166	0.6111364434713227	0.9799374837226245	0.48278939410731514	0.8670157877160218	0.9573051024573538	0.885866599146526	0.75	0.5	0.0
6194	0.07574978396574238	0.028590554896750112	0.02852317447059725	0.7282406954930001	None	0	0	0.16666666666666666	2	0.9333333333333333	14	1.0	0.9333333333333333	16	14	0	0	0	0.058823529411764705	17	1	1.1333333333333333	17	0.0	0.25	0.6515291635737337	0.9155098561533236	0.47324348049433607	0.8733894222257026	0.6921370702700234	0.8210495412792871	0.8634970130422401	0.8749947395765875	0	0	0.0
1097	None	None	None	None	None	0	0	0.1875	3	0.8571428571428571	18	0.20535714285714285	0.7619047619047619	18	16	4	0	0	0.4375	7	16	1.5333333333333334	23	0.0	0.2727272727272727	0.6515291635737337	0.892542014700792	0.6901074169258509	0.9142599937621878	0.8261458329404183	0.7369136897496209	0.7831186799967073	0.862702433953226	0	0	0.0
5781	0.07692140367180263	0.02626187789869228	0.02620776493433726	0.7195851593623106	None	0	0	0.16666666666666666	2	0.9333333333333333	14	1.0	0.9333333333333333	16	14	0	0	0	0.058823529411764705	17	1	1.1333333333333333	17	0.0	0.25	0.6515291635737337	0.9155098561533236	0.47324348049433607	0.8733894222257026	0.7750326574183161	0.8297738920459568	0.8925139564237745	0.8771857571080908	0	0	0.0
3821	0.078857030300949	0.008395904102521326	0.006434824973417003	0.6651372719669787	None	0	0	0.15384615384615385	2	0.9411764705882353	16	1.0	0.9411764705882353	18	16	0	0	0	0.05263157894736842	19	1	1.2666666666666666	19	0.0	0.2222222222222222	0.632956534985261	0.9044428906655287	0.4259257881091433	0.8789224017154602	0.693461596803656	0.8958810662592609	0.8773012470549383	0.8935358322002716	0	0	0.0
1575	None	None	None	None	None	0.25	1	0.5	5	0.46153846153846156	6	0.375	0.38461538461538464	7	5	7	3	0	0.625	5	8	1.0	15	0.1875	0.15384615384615385	0.665721696141553	0.8145426068920866	0.4338530259369029	0.8618886609920935	0.32416267943425875	0.9388596275071118	0.8921054724175381	0.8822716714882419	0.14285714285714285	0.14285714285714285	0.0
4439	0.06827822956781884	0.020921046690282847	0.020777318543821508	0.7728526843743827	None	0	0	0.16666666666666666	2	0.9333333333333333	14	1.0	0.9333333333333333	16	14	0	0	0	0.058823529411764705	17	1	1.1333333333333333	17	0.0	0.25	0.6515291635737337	0.9155098561533236	0.47324348049433607	0.8733894222257026	0.6921370702700234	0.8304776649300112	0.8634970130422401	0.8773648623095971	0	0	0.0
6253	0.054513269662542045	0.014968732916390134	0.009935833653566374	0.6669975087175073	None	0	0	0.2	2	0.9230769230769231	12	1.0	0.9230769230769231	14	12	0	0	0	0.06666666666666667	15	1	1.0	15	0.0	0.2857142857142857	0.7037707810729027	0.8907035321068341	0.49272891210272685	0.8866511451889855	0.6848350040793731	0.8261809457679291	0.855415792465381	0.870408557303301	0	0	0.0
7388	0.06473962022730384	0.02535060798802554	0.025308580807958503	0.7401915422220369	None	0	0	0.16666666666666666	2	0.9333333333333333	14	1.0	0.9333333333333333	16	14	0	0	0	0.058823529411764705	17	1	1.1333333333333333	17	0.0	0.25	0.6515291635737337	0.9155098561533236	0.47324348049433607	0.8633341464411213	0.6921370702700234	0.8520123604224824	0.8634970130422401	0.8799750379985581	0	0	0.0
448	None	None	None	None	None	0	0	0.5	2	0.6666666666666666	2	0.625	0.6666666666666666	3	2	1	1	0	0.5	2	4	0.3333333333333333	5	0.2	0	0.409940549932586	0.937441506969856	0.2774954355441802	0.9327707708821031	0.6446634900951077	0.7835991101045536	0.9319381112553861	0.9009617090435966	1.0	0.3333333333333333	0.0
6169	0.07307589841819212	0.016307582536037583	0.016210446044493492	0.7654607212990898	None	0	0	0.16666666666666666	2	0.9333333333333333	14	1.0	0.9333333333333333	16	14	0	0	0	0.058823529411764705	17	1	1.1333333333333333	17	0.0	0.25	0.6515291635737337	0.9155098561533236	0.47324348049433607	0.8733894222257026	0.693461596803656	0.8517352744720028	0.863968495725178	0.88296329627719	0	0	0.0
169	None	None	None	None	None	0	0	0.6666666666666666	4	0.3333333333333333	2	0.4	0.16666666666666666	5	1	2	1	0	0.8	4	5	0.5333333333333333	8	0.25	0.3333333333333333	0.409940549932586	0.8747124642115159	0.6514037369557368	0.7008680855528894	0.5011461327696214	0.7215678006367913	0.7685271298545379	0.7771250127811378	1.0	0.4	0.0
2396	None	None	None	None	None	0	0	0.5	2	0.6666666666666666	2	1.0	0.3333333333333333	3	1	1	3	0	0.2	5	1	0.3333333333333333	5	0.75	1.0	0.6844036215005704	0.8976277719020658	0.4162104631323995	0.7539458240123185	0.12643091851879856	0.6678226311881766	0.869179863672541	0.790799958776381	0.3333333333333333	0.6666666666666666	0.0
2122	None	None	None	None	None	0	0	0.08333333333333333	1	1.0	16	0.5625	0.4375	8	7	9	2	0	0.5	4	8	1.2	18	0.09523809523809523	0.6666666666666666	0.12629506219305947	0.5484768610437462	0.7651591111734448	0.7253229229898936	0.5071979821136935	0.8601764493059518	0.9424705599680077	0.72989669648434	0.5625	0	0.0
866	None	None	None	None	None	0	0	0.4	4	0.6153846153846154	8	0.5769230769230769	0.6153846153846154	11	8	3	2	0	0.15384615384615385	13	2	1.0	15	0.2857142857142857	0.7142857142857143	0.6515291635737337	0.8345117443217471	0.6998514989966502	0.8396915270599902	0.8006742990233867	0.9076235613334132	0.772995629171106	0.8644726662941619	0.5454545454545454	0	0.0
434	None	None	None	None	None	0	0	0.6666666666666666	4	0.16666666666666666	1	0.5	0	1	0	6	0	0	1.0	4	4	0.5333333333333333	8	0.0	0.4	0	0	0	0	0	0	0	0	0	0	0
2837	0.0033845614682194015	0.0021889274690047784	0.001612456166269716	0.9967811798867307	None	0	0	0.6666666666666666	2	0.5	1	0.6666666666666666	0.5	2	1	1	0	0	0.6666666666666666	3	2	0.26666666666666666	4	0.0	0	0.8218969613994954	0.5704729974717984	0.525523198268204	0.8780859328547737	0.8542632576779736	0.8111296987705863	0.8442459645486942	0.7753072626234401	0	0	0.0
1437	None	None	None	None	None	1.0	1	1.0	4	0.25	1	0.5	0.25	2	1	3	1	0	0.75	4	3	0.4	6	0.1111111111111111	1.0	0.6512747597366264	0.9703228770943021	0.49951069162976147	0.9577030463639746	0.4808975786419881	0.6987001630385281	0.9407679163206227	0.922922246733883	1.0	0.5	0.0
174	None	None	None	None	None	0	0	0.75	3	0.0	0	0.625	0	2	0	2	3	0	0.5	2	4	0.3333333333333333	5	0.5	0.5	0	0	0	0	0	0	0	0	0	0	0
5619	0.08214554606047392	0.0006944120358368749	-0.0006073694763667078	0.8008080124058887	None	0	0	0.16666666666666666	2	0.9375	15	1.0	0.9375	17	15	0	0	0	0.05555555555555555	18	1	1.2	18	0.0	0.23529411764705882	0.6143839063967884	0.9197697924971199	0.3786080957239505	0.8737802337299182	0.8099781196876042	0.8463372120638969	0.9039496375036977	0.883574943225876	0	0	0.0
6820	0.09812717421529571	0.011445230160386543	0.011306564687980348	0.6361995863921068	None	0	0	0.125	2	0.9545454545454546	21	1.0	0.9545454545454546	23	21	0	0	0	0.041666666666666664	24	1	1.6	24	0.0	0.08695652173913043	0.6143839063967884	0.9227601615248046	0.47324348049433607	0.8766276205476871	0.9125918363269919	0.8815153586522341	0.8952389901992556	0.8956123252594341	0	0	0.0
7498	0.05453466039251358	0.030034455407167	0.0253552157448194	0.7929316937339922	None	0	0	0.2	2	0.9230769230769231	12	1.0	0.9230769230769231	14	12	0	0	0	0.06666666666666667	15	1	1.0	15	0.0	0.2857142857142857	0.7037707810729027	0.9272957746448149	0.5400466044879195	0.8470040462184103	0.7511771221477542	0.8651706984202499	0.8726786396223866	0.8848002958659423	0	0	0.0
6481	0.0760374920225585	0.021521171712350667	0.021519756469263015	0.7743841332007997	None	0	0	0.16666666666666666	2	0.9333333333333333	14	1.0	0.9333333333333333	16	14	0	0	0	0.058823529411764705	17	1	1.1333333333333333	17	0.0	0.25	0.6515291635737337	0.9155098561533236	0.47324348049433607	0.8733894222257026	0.693461596803656	0.8407906431446395	0.863968495725178	0.8800332200850896	0	0	0.0
5432	0.0632473526949137	0.008062425326796562	0.0043635412580166795	0.8159913780785057	None	0	0	0.18181818181818182	2	0.9285714285714286	13	1.0	0.9285714285714286	15	13	0	0	0	0.0625	16	1	1.0666666666666667	16	0.0	0.26666666666666666	0.6515291635737337	0.9062546515538552	0.47324348049433607	0.8798665068739182	0.6908125437363908	0.8298835242908102	0.8630241552915221	0.8752541291693208	0	0	0.0
1349	None	None	None	None	None	0	0	0.5	3	0.5714285714285714	4	0.6428571428571429	0.42857142857142855	6	3	2	0	0	0.2857142857142857	2	7	0.6	9	0.0	0	0.7878639422980198	0.6707938381534205	0.7655827543593995	0.9321345708292585	0.24662618895551844	0.8820632227579733	0.9411267430406899	0.855854976720897	0	0	0.0
379	None	None	None	None	None	0	0	0.5	5	0.38461538461538464	5	0.6	0.3076923076923077	7	4	7	3	0	1.0	5	5	1.0	15	0.2	0	0.37362796108143986	0.8727371914152178	0.4338530259369029	0.898145192146943	0.5299648144472211	0.8989021359009061	0.8554000765341883	0.8904893730970627	0.14285714285714285	0.14285714285714285	0.0
6436	0.07754010024276553	0.024060380461208092	0.023736947383298113	0.7689705026954893	None	0	0	0.16666666666666666	2	0.9333333333333333	14	1.0	0.9333333333333333	16	14	0	0	0	0.058823529411764705	17	1	1.1333333333333333	17	0.0	0.25	0.6515291635737337	0.9155098561533236	0.47324348049433607	0.8733894222257026	0.6921370702700234	0.8520123604224824	0.8634970130422401	0.8830389149847349	0	0	0.0
5549	0.022888399874752042	0.004295594798439119	-0.0008206968467944754	0.933494698619157	None	0.3333333333333333	2	0.42857142857142855	6	0.6842105263157895	13	0.25	0.6842105263157895	19	13	1	0	0	0.42857142857142855	6	14	1.4	21	0.0	0.5714285714285714	0.6515291635737337	0.9073263772693807	0.47324348049433607	0.8798032468812506	0.693461596803656	0.8482108530323479	0.863968495725178	0.8805386749895631	0	0	0.0
715	None	None	None	None	None	0	0	0.5	2	0.75	3	0.5	0.75	4	3	1	0	0	0.75	3	4	0.4	6	0.0	0	0.6158895939969856	0.966976898443022	0.5895060033405344	0.8091810417930076	0.5209038750852353	0.8969093890356935	0.8353250689516931	0.9111968722743069	0	0	0.0
4717	0.07462730288490414	0.02881485537691637	0.028407030413586404	0.7295407146544928	None	0	0	0.16666666666666666	2	0.9333333333333333	14	1.0	0.9333333333333333	16	14	0	0	0	0.058823529411764705	17	1	1.1333333333333333	17	0.0	0.25	0.6515291635737337	0.9155098561533236	0.47324348049433607	0.8733894222257026	0.693461596803656	0.8309779839476259	0.863968495725178	0.8774924128996653	0	0	0.0
5016	0.07192296709038323	0.013213881944074496	0.01314392559755097	0.8156076651775237	None	0	0	0.16666666666666666	2	0.9333333333333333	14	1.0	0.9333333333333333	16	14	0	0	0	0.058823529411764705	17	1	1.1333333333333333	17	0.0	0.25	0.6515291635737337	0.9155098561533236	0.47324348049433607	0.8733894222257026	0.6921370702700234	0.8317805324973271	0.8634970130422401	0.8776974035510368	0	0	0.0
6608	0.07683618957475366	0.025591911032758027	0.025534203499779626	0.7672018274341336	None	0	0	0.16666666666666666	2	0.9333333333333333	14	1.0	0.9333333333333333	16	14	0	0	0	0.058823529411764705	17	1	1.1333333333333333	17	0.0	0.25	0.6515291635737337	0.9155098561533236	0.47324348049433607	0.8733894222257026	0.693461596803656	0.830174266504243	0.863968495725178	0.877287604754077	0	0	0.0
3241	0.0036809710196183515	0.001952201969712745	0.0014719429515569716	0.9967446284585341	None	0	0	0.6666666666666666	2	0.5	1	0.6666666666666666	0.5	2	1	1	0	0	0.6666666666666666	3	2	0.26666666666666666	4	0.0	0	0.8218969613994954	0.5704729974717984	0.5685406770606823	0.9171776189123021	0.8542632576779736	0.8111296987705863	0.8280571903197699	0.7992987276424487	0	0	0.0
4986	0.07543402828149301	0.026176370916620915	0.024967920057449217	0.7703412275072452	None	0	0	0.16666666666666666	2	0.9333333333333333	14	1.0	0.9333333333333333	16	14	0	0	0	0.058823529411764705	17	1	1.1333333333333333	17	0.0	0.25	0.6515291635737337	0.9155098561533236	0.47324348049433607	0.8733894222257026	0.6921370702700234	0.8317805324973271	0.8634970130422401	0.8776974035510368	0	0	0.0
2620	1.5406479243943918e-05	6.432627749225571e-07	6.312357480069018e-07	0.9999987594044331	None	0	0	0.75	3	0.3333333333333333	1	0.625	0.3333333333333333	2	1	2	1	0	0.5	4	2	0.3333333333333333	5	0.14285714285714285	0.6666666666666666	0.5183612905432661	0.8402948191458255	0.6332602185257963	0.5081849536557319	0.40924055395827563	0.8398660774334686	0.8303112767490091	0.7533945440888035	1.0	0.5	0.0
6328	0.07687224364599718	0.02430720400147696	0.023994135917305207	0.7690511885806004	None	0	0	0.16666666666666666	2	0.9333333333333333	14	1.0	0.9333333333333333	16	14	0	0	0	0.058823529411764705	17	1	1.1333333333333333	17	0.0	0.25	0.6515291635737337	0.9155098561533236	0.47324348049433607	0.8733894222257026	0.6921370702700234	0.8520123604224824	0.8634970130422401	0.8830389149847349	0	0	0.0
4025	0.029815060023425717	0.004665043211179469	-0.0032787478078419867	0.7307305239082127	None	0	0	0.2857142857142857	2	0.875	7	1.0	0.875	9	7	0	0	0	0.1	10	1	0.6666666666666666	10	0.0	0.4444444444444444	0.7560123985720717	0.9305760769410683	0.3786080957239505	0.8489210325544431	0.660137142467389	0.9004365881091486	0.8943150826514368	0.8979459166329384	0	0	0.0
5947	0.0744870259204492	0.023574646066716772	0.023236219902834202	0.7739458387794508	None	0	0	0.16666666666666666	2	0.9333333333333333	14	1.0	0.9333333333333333	16	14	0	0	0	0.058823529411764705	17	1	1.1333333333333333	17	0.0	0.25	0.6515291635737337	0.9155098561533236	0.47324348049433607	0.8733894222257026	0.6921370702700234	0.8411574998075746	0.8634970130422401	0.880129721553876	0	0	0.0
1848	None	None	None	None	None	0	0	0.5	3	0.5	3	0.8	0.16666666666666666	3	1	4	2	0	0.4	5	2	0.5333333333333333	8	0.2	1.0	0.5916961761556508	0.9030511748950285	0.9064039526893339	0.9800356774745447	0.1422429844248459	0.8394341186626118	0.9714573702294347	0.9304153604942037	0.6666666666666666	0.6666666666666666	0.0
4937	0.0564702075869224	0.010856270344047238	-0.0005696814164775672	0.7060552669094922	None	0	0	0.2222222222222222	2	0.9090909090909091	10	1.0	0.9090909090909091	12	10	0	0	0	0.07692307692307693	13	1	0.8666666666666667	13	0.0	0.3333333333333333	0.6143839063967884	0.9191330649390409	0.3633351568529363	0.8446655967703587	0.6921370702700234	0.8781669021284924	0.8942818636127009	0.8842243978367574	0	0	0.0
7532	0.0745696110786298	0.02072463035868765	0.02038777827343834	0.7787359428541766	None	0	0	0.16666666666666666	2	0.9333333333333333	14	1.0	0.9333333333333333	16	14	0	0	0	0.058823529411764705	17	1	1.1333333333333333	17	0.0	0.25	0.6515291635737337	0.9155098561533236	0.47324348049433607	0.8733894222257026	0.6921370702700234	0.8520123604224824	0.8634970130422401	0.8830389149847349	0	0	0.0
6552	0.07017004951334709	0.012400906516473117	0.00607989749203778	0.7123463262279082	None	0	0	0.16666666666666666	2	0.9333333333333333	14	1.0	0.9333333333333333	16	14	0	0	0	0.058823529411764705	17	1	1.1333333333333333	17	0.0	0.25	0.6143839063967884	0.8925632714704423	0.3633351568529363	0.8596977758232767	0.693461596803656	0.8386750297491706	0.863968495725178	0.8652339898308463	0	0	0.0
6027	0.058902230805844585	0.02105841941652893	0.01529381557534831	0.6807088892626649	None	0	0	0.2	2	0.9230769230769231	12	1.0	0.9230769230769231	14	12	0	0	0	0.06666666666666667	15	1	1.0	15	0.0	0.2857142857142857	0.6851981524844301	0.9273445031974635	0.4259257881091433	0.874648532865057	0.6848350040793731	0.8150515001641617	0.8799304237322844	0.8798302352390506	0	0	0.0
7444	0.05312998471185533	0.030973307530573643	0.02660648461649526	0.7817651174927781	None	0	0	0.2	2	0.9230769230769231	12	1.0	0.9230769230769231	14	12	0	0	0	0.06666666666666667	15	1	1.0	15	0.0	0.2857142857142857	0.7037707810729027	0.9272957746448149	0.5400466044879195	0.8470040462184103	0.7511771221477542	0.8651706984202499	0.8726786396223866	0.8848002958659423	0	0	0.0
2236	None	None	None	None	None	0	0	0.375	3	0.5555555555555556	5	0.6111111111111112	0.2222222222222222	2	2	8	1	0	0.5	3	6	0.7333333333333333	11	0.05	0.4	0.4248423579185892	0.9408064331099245	1.0	0.5	1.0	0.5	0.9376912648856928	0.7154443238164511	1.0	0	0.0
1647	None	None	None	None	None	0	0	0.4	2	0.6	3	0.4666666666666667	0.4	3	2	3	1	0	0.6	5	3	0.4666666666666667	7	0.1111111111111111	1.0	0.7445627791460953	0.7642829979057911	0.4131654512416061	0.8715973567482136	0.6306328246262458	0.9308550745861374	0.9082779111624757	0.8695652840100355	1.0	1.0	0.0
7367	0.06176158083377329	0.03176083847500565	0.030857411915263203	0.7305978767512884	None	0	0	0.16666666666666666	2	0.9333333333333333	14	1.0	0.9333333333333333	16	14	0	0	0	0.058823529411764705	17	1	1.1333333333333333	17	0.0	0.25	0.6515291635737337	0.9155098561533236	0.47324348049433607	0.8633341464411213	0.6921370702700234	0.8411574998075746	0.8634970130422401	0.8770002513910461	0	0	0.0
5904	0.08932403321599622	0.017577749523992745	-0.0014191735403033755	0.7509670278360767	None	0	0	0.15384615384615385	2	0.9411764705882353	16	1.0	0.9411764705882353	18	16	0	0	0	0.05263157894736842	19	1	1.2666666666666666	19	0.0	0.2222222222222222	0.5433625725056136	0.9207520333340241	0.4259257881091433	0.8676757323011395	0.8030267165653239	0.8930813018429077	0.9132857330290902	0.895848694770026	0	0	0.0
2632	0.00951907167813198	0.0028211319021047634	-0.0003545503411307675	0.9884839906906607	None	0	0	0.5	3	0.7142857142857143	5	0.375	0.5714285714285714	7	4	1	1	0	0.6666666666666666	6	4	0.6	9	0.3333333333333333	0.8	0.5586702135595779	0.9039901788051667	0.6691958330829657	0.8452930418963822	0.8006742990233867	0.7436026982589347	0.805088980768656	0.841366712647628	1.0	0	0.0
3520	0.0714742404662126	0.005514550676406075	0.00022174046283301286	0.7019462241069089	None	0	0	0.23076923076923078	3	0.8823529411764706	15	0.37254901960784315	0.8235294117647058	16	14	2	0	0	0.17647058823529413	3	17	1.2666666666666666	19	0.0	0.125	0.7445627791460953	0.9049114581700972	0.24915010526940168	0.8699065346072764	0.6676230180062912	0.926008540081372	0.913969265176139	0.9026215421985497	0	0	0.0
3204	0.00612582475811087	0.00245675328396521	0.002270235486223121	0.960275980280809	None	0.3333333333333333	1	0.5	4	0.4444444444444444	4	0.39285714285714285	0.3333333333333333	5	3	5	1	0	0.5714285714285714	4	7	0.7333333333333333	11	0.08333333333333333	0.2857142857142857	0.6420460777288842	0.8450660190866026	0.10396737467812114	0.8565823885819146	0.6092208888176224	0.9239561661894811	0.8988287508722087	0.8801291109750337	1.0	0.4	0.0
1872	None	None	None	None	None	0.2	1	0.3333333333333333	4	0.8	12	0.37777777777777777	0.8	16	12	0	0	0	0.2	15	3	1.1333333333333333	17	0.0	1.0	0.49711215398708763	0.943750847267833	0.5441074464896545	0.9475605549559108	0.6092666807534637	0.9193866729184751	0.9326273607656624	0.9379708981887471	0	0	0.0
2576	0.00769296349996277	0.0012216341796760055	-8.609225582939353e-05	0.973096257800184	None	0	0	0.3333333333333333	2	0.7142857142857143	5	0.5625	0.7142857142857143	7	5	1	1	0	0.25	8	2	0.6	9	0.25	0	0.29578989753821144	0.8920375857809376	0.47324348049433607	0.9154013992196531	0.9125918363269919	0.9113050686171266	0.9326273607656624	0.9067245419919114	1.0	0	0.0
5712	0.08800028289778676	0.030295808995096547	0.029854256125391238	0.7078434480765824	None	0	0	0.15384615384615385	2	0.9411764705882353	16	1.0	0.9411764705882353	18	16	0	0	0	0.05263157894736842	19	1	1.2666666666666666	19	0.0	0.2222222222222222	0.5433625725056136	0.9207520333340241	0.4259257881091433	0.8676757323011395	0.8030267165653239	0.8930813018429077	0.9132857330290902	0.895848694770026	0	0	0.0
1076	None	None	None	None	None	0	0	1.0	4	0.0	0	0.6666666666666666	0	3	0	2	1	0	1.0	3	3	0.4	6	0.2	0.6666666666666666	0	0	0	0	0	0	0	0	0	0	0
3068	0.044758001096602815	0.0026513890252379004	-0.0022873976531387883	0.9094638591492072	None	0.3333333333333333	1	0.4444444444444444	4	0.7272727272727273	8	0.3939393939393939	0.7272727272727273	11	8	1	0	0	0.2727272727272727	11	3	0.8666666666666667	13	0.0	1.0	0.7445627791460953	0.9081059997513276	0.31641809914213204	0.9222830589389802	0.9125918363269919	0.9210893785399845	0.9326273607656624	0.9173783711101594	0	0	0.0
1322	None	None	None	None	None	0	0	1.0	4	0.0	0	0.5	0	3	0	2	1	0	0.75	3	4	0.4	6	0.2	0.5	0	0	0	0	0	0	0	0	0	0	0
3687	0.008965364078845451	0.00029983178977236705	0.00028541635294061514	0.9837288603371453	None	0.5	1	0.6666666666666666	4	0.42857142857142855	3	0.5	0.2857142857142857	3	2	5	0	0	0.5	6	3	0.6	9	0.0	0.6666666666666666	0.5759238611231192	0.8903159796833616	0.6068497284815031	0.7834659942138759	0.660137142467389	0.8447292691808149	0.8250051006709185	0.844390610926685	0	0	0.0
7283	0.05962557441729255	0.032805259868698686	0.032465339480016696	0.7236727482352734	None	0	0	0.16666666666666666	2	0.9333333333333333	14	1.0	0.9333333333333333	16	14	0	0	0	0.058823529411764705	17	1	1.1333333333333333	17	0.0	0.25	0.6515291635737337	0.9155098561533236	0.47324348049433607	0.8633341464411213	0.6921370702700234	0.8411574998075746	0.8634970130422401	0.8770002513910461	0	0	0.0
947	None	None	None	None	None	0	0	0.6666666666666666	2	0.5	1	1.0	0	1	0	2	3	0	1.0	2	2	0.26666666666666666	4	0.42857142857142855	0	0	0	0	0	0	0	0	0	0	0	0
892	None	None	None	None	None	0	0	0.6666666666666666	2	0.5	1	1.0	0	2	0	1	0	0	1.0	2	2	0.26666666666666666	4	0.0	0	0	0	0	0	0	0	0	0	0	0	0
6219	0.07610966659933126	0.027911613537866645	0.027618734081345405	0.7222573890797404	None	0	0	0.16666666666666666	2	0.9333333333333333	14	1.0	0.9333333333333333	16	14	0	0	0	0.058823529411764705	17	1	1.1333333333333333	17	0.0	0.25	0.6515291635737337	0.9155098561533236	0.47324348049433607	0.8733894222257026	0.6921370702700234	0.8411574998075746	0.8634970130422401	0.880129721553876	0	0	0.0
4538	0.07533751585326025	0.023352300787897653	0.023209326330529145	0.7708892658172367	None	0	0	0.16666666666666666	2	0.9333333333333333	14	1.0	0.9333333333333333	16	14	0	0	0	0.058823529411764705	17	1	1.1333333333333333	17	0.0	0.25	0.6515291635737337	0.9155098561533236	0.47324348049433607	0.8733894222257026	0.6921370702700234	0.8520123604224824	0.8634970130422401	0.8830389149847349	0	0	0.0
2883	1.3382075369619718e-05	4.240776690993027e-07	4.2342178891497684e-07	0.9999999718109439	None	0	0	0.5	2	0.6666666666666666	2	1.0	0.6666666666666666	4	2	0	2	0	0.2	5	1	0.3333333333333333	5	1.0	1.0	0.5783724300575046	0.9203910559421637	0.3429502119240027	0.8488184073875139	0.19366232065744976	0.971164793723794	0.9026132987695228	0.9284627263946986	0.625	0.75	0.0
1939	None	None	None	None	None	0	0	0.5	2	0.3333333333333333	1	0.625	0	0	0	4	1	0	0.5	4	2	0.3333333333333333	5	0.08333333333333333	0	0	0	0	0	0	0	0	0	0	0	0
2801	0.013601650601867753	0.0023717678463678767	0.002112064350822785	0.9752130623026531	None	0.5	1	0.5714285714285714	4	0.5	4	0.47619047619047616	0.375	4	3	5	0	0	0.42857142857142855	7	3	0.6666666666666666	10	0.0	0.6666666666666666	0.7130994726470374	0.8782296698050013	0.4708971455768222	0.7653405065310297	0.6125731502489249	0.8361753683750912	0.8632751474335167	0.8314585208682118	0	0	0.0
2634	0.00036109120139093243	0.00032507079418328554	0.00032353013775235465	0.9919480328616681	None	0	0	0.6666666666666666	2	0.5	1	0.6666666666666666	0.5	3	1	0	0	0	0.6666666666666666	2	3	0.26666666666666666	4	0.0	0	0.8492001621596824	0.9576012448509692	0.9183931549724	0.6022115633761996	0.36034717512599834	0.685080633239691	0.9229898194883863	0.807897632325912	0	0	0.0
7053	0.054700113825345745	0.024215094260899662	-0.019874653920762233	0.7154987256593881	None	0.2	1	0.3333333333333333	4	0.7333333333333333	11	0.37777777777777777	0.7333333333333333	15	11	1	0	0	0.2	15	3	1.1333333333333333	17	0.0	1.0	0.6515291635737337	0.9093029479783828	0.47324348049433607	0.8682941118485866	0.693461596803656	0.8574263610902112	0.863968495725178	0.8802777602030236	0	0	0.0
1993	None	None	None	None	None	0.3333333333333333	1	0.4444444444444444	4	0.6363636363636364	7	0.43333333333333335	0.6363636363636364	10	7	2	0	0	0.3	3	10	0.8666666666666667	13	0.0	0.6666666666666666	0.8041383119882728	0.910919253346899	0.8336632816509146	0.8813738091652801	0.5790510844531906	0.9068978857782266	0.8426459008768938	0.9004513361572654	0	0	0.0
5078	0.06913127997506831	0.004744546242090563	0.004590621491994475	0.7200429777188648	None	0	0	0.15384615384615385	2	0.9411764705882353	16	1.0	0.9411764705882353	18	16	0	0	0	0.05263157894736842	19	1	1.2666666666666666	19	0.0	0.2222222222222222	0.632956534985261	0.9044428906655287	0.42929363677480376	0.8814966512415228	0.693461596803656	0.8185184156316495	0.8799304237322844	0.8721613584542698	0	0	0.0
277	None	None	None	None	None	0	0	0.8	4	0.2	1	0.5833333333333334	0.2	5	1	1	2	0	0.75	4	3	0.4666666666666667	7	1.0	0.6666666666666666	0.32791480685792634	0.906335806476871	0.40737559250556166	0.834879090830545	0.20584948362100555	0.7907954751088864	0.812534227215212	0.850688328898646	0.6	0.4	0.0
331	None	None	None	None	None	0	0	0.5	4	0.5	5	0.6666666666666666	0.2	4	2	7	2	0	0.5	3	6	0.8	12	0.125	0.4444444444444444	0.5258682342407551	0.8110758978007186	0.6480925751119493	0.9495766401535592	0.48897236245481557	0.7366432133039503	0.8242010735224092	0.859005846724527	0.625	0.5	0.0
640	None	None	None	None	None	1.0	1	1.0	5	0.0	0	0.7777777777777778	0	2	0	4	0	0	1.0	3	3	0.4666666666666667	7	0.0	1.0	0	0	0	0	0	0	0	0	0	0	0
6231	0.07822300267545515	0.02329739794976156	0.022924067794533157	0.7791123273865985	None	0	0	0.16666666666666666	2	0.9333333333333333	14	1.0	0.9333333333333333	16	14	0	0	0	0.058823529411764705	17	1	1.1333333333333333	17	0.0	0.25	0.6515291635737337	0.9155098561533236	0.47324348049433607	0.8733894222257026	0.6921370702700234	0.8712548598942755	0.865009085967735	0.8884894750110055	0	0	0.0
2477	None	None	None	None	None	0.2	1	0.3333333333333333	4	0.8	12	0.37777777777777777	0.8	16	12	0	0	0	0.2	3	15	1.1333333333333333	17	0.0	1.0	0.7272234045040177	0.8972746443329224	0.2853354412834284	0.929128537911369	0.6986782466668316	0.9041033909540054	0.9029199610600925	0.9111791780143165	0	0	0.0
3578	2.4610374707065953e-06	4.8934554088043825e-08	3.852826568438522e-08	0.9999959112012097	None	0.6666666666666666	2	0.875	7	0.1111111111111111	1	0.55	0	2	0	8	0	0	0.8	5	4	0.7333333333333333	11	0.0	0.6666666666666666	0	0	0	0	0	0	0	0	0	0	0
3501	0.1064044085718544	0.004284776739830129	0.0036487323415217428	0.727937955585838	None	0.125	1	0.21052631578947367	4	0.8846153846153846	23	0.37333333333333335	0.8461538461538461	26	22	1	0	0	0.12	25	3	1.8666666666666667	28	0.0	0.6666666666666666	0.29578989753821144	0.9154674467096793	0.47324348049433607	0.9109253840220046	0.9125918363269919	0.929464545411723	0.9326273607656624	0.9189818092583383	0	0	0.0
6050	0.07905914869939845	0.03238276825230709	0.030808293355837218	0.7032874170813527	None	0	0	0.16666666666666666	2	0.9333333333333333	14	1.0	0.9333333333333333	16	14	0	0	0	0.058823529411764705	17	1	1.1333333333333333	17	0.0	0.25	0.6515291635737337	0.9155098561533236	0.47324348049433607	0.8759541814315924	0.6921370702700234	0.8367541307483337	0.8679149876539131	0.8798059599903885	0	0	0.0
1759	None	None	None	None	None	0	0	0.09090909090909091	1	1.0	14	0.4444444444444444	0.42857142857142855	7	6	8	2	0	1.0	6	6	1.0666666666666667	16	0.10526315789473684	0.3333333333333333	0.12865123668723136	0.5465662595994812	0.7626224568994394	0.7373592448098663	0.3967859992535154	0.8401920301873194	0.9234126805770955	0.7230385090223638	0.5714285714285714	0	0.0
2944	0.0026854787201018838	0.0023807742703284354	0.0020957305450708696	0.9887323989103228	None	0	0	0.6666666666666666	2	0.5	1	1.0	0.5	2	1	1	0	0	0.25	4	1	0.26666666666666666	4	0.0	0.6666666666666666	0.8218969613994954	0.5704729974717984	0.525523198268204	0.8780859328547737	0.8542632576779736	0.8111296987705863	0.8442459645486942	0.7753072626234401	0	0	0.0
7187	0.06556382587401374	0.030833430827145278	0.030663532854984514	0.7273845135398209	None	0	0	0.16666666666666666	2	0.9333333333333333	14	1.0	0.9333333333333333	16	14	0	0	0	0.058823529411764705	17	1	1.1333333333333333	17	0.0	0.25	0.6515291635737337	0.9155098561533236	0.47324348049433607	0.8633341464411213	0.6921370702700234	0.8520123604224824	0.8634970130422401	0.8799750379985581	0	0	0.0
2732	1.728989436536825e-06	7.261327707498477e-08	7.007436249530413e-08	0.9999994266426605	None	0	0	1.0	1	0	0	1.0	0	1	0	0	3	0	0.5	2	1	0.13333333333333333	2	1.0	0	0	0	0	0	0	0	0	0	0	0	0
2295	None	None	None	None	None	0	0	0.16666666666666666	1	1.0	6	1.0	0.6666666666666666	4	4	3	0	0	0.125	8	1	0.5333333333333333	8	0.0	0	0.4459199148081344	0.934069864633365	0.6476002955461734	0.8389858130236286	0.1397763179420889	0.7362740120632321	0.9233569096023483	0.8552166340238186	0	0	0.0
153	None	None	None	None	None	0	0	0.5	4	0.5	5	0.42857142857142855	0.5	5	5	6	0	0	0.5714285714285714	4	7	0.8	12	0.0	0	0.8049754248135512	0.9415429234112479	0.8478108001837666	0.9393856496360772	0.9389663398355351	0.7990691886217488	0.915747678250834	0.9088883162565895	0	0	0.0
3559	0.07287533869118344	0.01018747679408092	0.00538279288619935	0.6878741272621149	None	0	0	0.2857142857142857	4	0.7894736842105263	15	0.2916666666666667	0.7894736842105263	18	15	2	0	0	0.2222222222222222	4	18	1.4	21	0.0	0.1111111111111111	0.7051422376438241	0.9157561729583724	0.47324348049433607	0.9236678428366577	0.7867885939575046	0.9464507952929613	0.9307065072222003	0.9298119114579514	0	0	0.0
4577	0.07762833400219575	0.023408935229591622	0.023092893449742635	0.7770190460354144	None	0	0	0.16666666666666666	2	0.9333333333333333	14	1.0	0.9333333333333333	16	14	0	0	0	0.058823529411764705	17	1	1.1333333333333333	17	0.0	0.25	0.6515291635737337	0.9155098561533236	0.47324348049433607	0.8733894222257026	0.6921370702700234	0.8411574998075746	0.8634970130422401	0.880129721553876	0	0	0.0
6664	0.08266208686882182	0.024016422014087848	0.018461212266843847	0.7688665205336779	None	0	0	0.15384615384615385	2	0.9411764705882353	16	1.0	0.9411764705882353	18	16	0	0	0	0.05263157894736842	19	1	1.2666666666666666	19	0.0	0.2222222222222222	0.632956534985261	0.9044428906655287	0.4259257881091433	0.8789224017154602	0.693461596803656	0.8098181395320813	0.863968495725178	0.8690854155200741	0	0	0.0
2789	0.0013405809993901545	0.00026095801540880806	-0.0001084284822462598	0.99686895150091	None	0.5	1	0.8333333333333334	5	0.16666666666666666	1	0.5333333333333333	0.16666666666666666	3	1	4	0	0	0.6	5	3	0.5333333333333333	8	0.0	0.8	0.7045356499234681	0.9582144636077277	0.3280803949313037	0.849478792256314	0.5372686149951471	0.6099244174040505	0.8976992550964927	0.8544591163916659	0	0	0.0
2361	None	None	None	None	None	0.3333333333333333	1	0.5	4	0.5555555555555556	5	0.36666666666666664	0.4444444444444444	7	4	3	0	0	0.8333333333333334	5	6	0.7333333333333333	11	0.0	0.3333333333333333	0.6420460777288842	0.8776450630541435	0.230509317732727	0.8975979827387378	0.7216534722391029	0.9665516375509178	0.939544149313523	0.9242554006578731	0	0	0.0
2959	0.012503243618224235	0.0032082274840808662	0.0028748770045675066	0.9768449759450707	None	0.5	1	0.5714285714285714	4	0.5	4	0.47619047619047616	0.375	4	3	5	0	0	0.42857142857142855	7	3	0.6666666666666666	10	0.0	0.6666666666666666	0.7130994726470374	0.8782296698050013	0.4708971455768222	0.7653405065310297	0.6125731502489249	0.8361753683750912	0.8632751474335167	0.8314585208682118	0	0	0.0
1884	None	None	None	None	None	0	0	0.4	2	0.8	4	1.0	0.6	4	3	2	0	0	0.14285714285714285	7	1	0.4666666666666667	7	0.0	0.3333333333333333	0.6556166369287182	0.8516123642717565	0.49272891210272685	0.8210080137209236	0.39436951306107115	0.9730229918178629	0.9142375450066444	0.9076527556957974	0	0	0.0
3804	0.08053497697981649	0.015321338839829293	0.015222231835458047	0.8560700407411536	None	0.16666666666666666	1	0.2857142857142857	4	0.8333333333333334	15	0.37037037037037035	0.8333333333333334	19	15	0	0	0	0.16666666666666666	18	3	1.3333333333333333	20	0.0	1.0	0.6622374793901497	0.9100900948317603	0.47324348049433607	0.9217701508046748	0.8074534352260988	0.9229669518574348	0.9326273607656624	0.9184581286023574	0	0	0.0
3262	0.011038751970555224	0.00301025520626594	0.0026887220256566124	0.9764813851010067	None	0.5	1	0.5714285714285714	4	0.5	4	0.35714285714285715	0.5	6	4	3	0	0	0.5714285714285714	7	4	0.6666666666666666	10	0.0	0.6666666666666666	0.5927203556307381	0.9589414999000547	0.4358048916258941	0.7346995804729266	0.5650091580304609	0.9432827673715035	0.8395296310848369	0.9110810309129473	0	0	0.0
3472	1.2032912542383905e-08	1.1566086546532313e-08	7.354971317305213e-09	0.9999984862141574	None	0	0	0.75	3	0.3333333333333333	1	0.625	0	0	0	4	0	0	0.5	4	2	0.3333333333333333	5	0.0	0.6666666666666666	0	0	0	0	0	0	0	0	0	0	0
1270	None	None	None	None	None	0	0	0.14285714285714285	2	0.9473684210526315	18	0.25	0.8421052631578947	18	16	2	0	0	0.42857142857142855	14	6	1.4	21	0.0	0.21052631578947367	0.40435959104416597	0.8902406482856567	0.7030965089511174	0.9365662111212489	0.3946907332057539	0.8749359409097422	0.8667464809945917	0.9040955991973431	0	0	0.0
5251	0.07714170313946012	0.024071494760957966	0.02396838835626291	0.7708084139154867	None	0	0	0.16666666666666666	2	0.9333333333333333	14	1.0	0.9333333333333333	16	14	0	0	0	0.058823529411764705	17	1	1.1333333333333333	17	0.0	0.25	0.6515291635737337	0.9155098561533236	0.47324348049433607	0.8733894222257026	0.6921370702700234	0.8317805324973271	0.8634970130422401	0.8776974035510368	0	0	0.0
5730	0.07217745381610688	0.0058309812952533745	0.0007398277423084196	0.7671358444674827	None	0	0	0.16666666666666666	2	0.9333333333333333	14	1.0	0.9333333333333333	16	14	0	0	0	0.058823529411764705	17	1	1.1333333333333333	17	0.0	0.25	0.6143839063967884	0.912081093979108	0.47324348049433607	0.9043025587062256	0.693461596803656	0.806869591002024	0.863968495725178	0.8813239364868551	0	0	0.0
6980	0.07917859934555821	0.027017871054816754	0.02659763504845635	0.7357278884503226	None	0	0	0.16666666666666666	2	0.9333333333333333	14	1.0	0.9333333333333333	16	14	0	0	0	0.058823529411764705	17	1	1.1333333333333333	17	0.0	0.25	0.6515291635737337	0.9155098561533236	0.47324348049433607	0.8733894222257026	0.6921370702700234	0.8317805324973271	0.8634970130422401	0.8776974035510368	0	0	0.0
4315	0.07395117988347973	0.0039201408250388705	0.003812653037941477	0.7512682450119286	None	0	0	0.16666666666666666	2	0.9333333333333333	14	1.0	0.9333333333333333	16	14	0	0	0	0.058823529411764705	17	1	1.1333333333333333	17	0.0	0.25	0.6143839063967884	0.912081093979108	0.47324348049433607	0.9043025587062256	0.693461596803656	0.7800234632469172	0.863968495725178	0.8754862389654675	0	0	0.0
5495	0.06793880761717647	0.012518590298253337	0.011174653316118688	0.7896971218255705	None	0	0	0.1	1	1.0	13	1.0	1.0	14	13	0	0	0	0.06666666666666667	15	1	1.0	15	0.0	0	0.6515291635737337	0.9200519398001199	0.5400466044879195	0.8680995593398111	0.6921370702700234	0.8471220097930643	0.8474595174911642	0.882173150056826	0	0	0.0
4002	0.03767244010718112	0.0038791486952978126	-0.000825917612113972	0.9143552696572506	None	0.3333333333333333	1	0.4444444444444444	4	0.7272727272727273	8	0.3939393939393939	0.7272727272727273	11	8	1	0	0	0.2727272727272727	11	3	0.8666666666666667	13	0.0	1.0	0.7560123985720717	0.8877832383921402	0.230509317732727	0.9259424898137656	0.6092666807534637	0.910560472295855	0.9326273607656624	0.9092837747371498	0	0	0.0
1831	None	None	None	None	None	0.6666666666666666	2	0.7777777777777778	7	0.2727272727272727	3	0.5416666666666666	0.18181818181818182	6	2	6	0	0	0.6666666666666666	6	4	0.8666666666666667	13	0.0	0.6	0.4214946020356597	0.9451787795772478	0.8056364655951824	0.7520624484255652	0.3009527201225594	0.8782745631375651	0.9673826175729912	0.8784368516300639	0	0	0.0
308	None	None	None	None	None	0.3333333333333333	1	0.5555555555555556	5	0.45454545454545453	5	0.43333333333333335	0.36363636363636365	4	4	8	2	0	0.3	10	3	0.8666666666666667	13	0.1	0.6666666666666666	0.7867258632596208	0.9698260344698998	0.6959137374160991	0.9488164503757887	0.7362538494735318	0.9176786487271367	0.8356785225241573	0.9494882445095619	0.625	0.75	0.0
3577	0.02651388419226571	0.003062052457859092	0.0003099075108128105	0.9494797203337421	None	0	0	0.2222222222222222	2	0.9090909090909091	10	0.5416666666666666	0.9090909090909091	11	10	1	0	0	0.16666666666666666	12	2	0.8666666666666667	13	0.0	0	0.29578989753821144	0.897508025148442	0.47324348049433607	0.8250998250106718	0.9125918363269919	0.7766940932742924	0.9326273607656624	0.8396837409935769	0	0	0.0
2192	None	None	None	None	None	0	0	0.4	2	0.8	4	1.0	0.8	6	4	0	0	0	0.14285714285714285	7	1	0.4666666666666667	7	0.0	0.6666666666666666	0.6613081613926972	0.9492836659900974	0.526241511831001	0.8569307152368227	0.6125731502489249	0.860430955108739	0.9006561790112663	0.8983892296357673	0	0	0.0
6526	0.08738591493027566	0.012953111432896996	0.0031430070821041184	0.7994670185029945	None	0	0	0.15384615384615385	2	0.9411764705882353	16	1.0	0.9411764705882353	18	16	0	0	0	0.05263157894736842	19	1	1.2666666666666666	19	0.0	0.2222222222222222	0.632956534985261	0.9068711126114283	0.5400466044879195	0.9229802114675854	0.6848350040793731	0.9149970281147034	0.8922604847563628	0.9151807172081486	0	0	0.0
4047	0.08460026185392605	0.02126287332489912	0.021256647356410835	0.8504938914080924	None	0.16666666666666666	1	0.2857142857142857	4	0.8333333333333334	15	0.37037037037037035	0.8333333333333334	17	15	2	0	0	0.16666666666666666	18	3	1.3333333333333333	20	0.0	1.0	0.29578989753821144	0.9107249133193205	0.47324348049433607	0.9147111210046103	0.9125918363269919	0.9266341233833681	0.9326273607656624	0.91761648497522	0	0	0.0
6355	0.08812279649072523	0.018434104155006268	-0.0014341038180641153	0.753113243698338	None	0	0	0.15384615384615385	2	0.9411764705882353	16	1.0	0.9411764705882353	18	16	0	0	0	0.05263157894736842	19	1	1.2666666666666666	19	0.0	0.2222222222222222	0.5433625725056136	0.9207520333340241	0.4259257881091433	0.8676757323011395	0.8030267165653239	0.8930813018429077	0.9132857330290902	0.895848694770026	0	0	0.0
2256	None	None	None	None	None	0	0	0.25	2	0.7777777777777778	7	0.7333333333333333	0.4444444444444444	5	4	5	1	0	0.6	3	5	0.7333333333333333	11	0.07692307692307693	0.75	0.12393888769888754	0.5391232677878564	0.7234377724159943	0.6675720738896898	0.4802041581097335	0.8393318411604563	0.9244722128212496	0.6975730861104938	1.0	0	0.0
3603	0.025466182227555197	0.0026956702295029655	0.0023580347814077195	0.8792866668442854	None	0	0	0.2857142857142857	2	0.875	7	1.0	0.875	9	7	0	0	0	0.1	10	1	0.6666666666666666	10	0.0	0.4444444444444444	0.7169119749182767	0.9283504536549686	0.3786080957239505	0.8489210325544431	0.660137142467389	0.9004365881091486	0.8942486353671939	0.8969041931438312	0	0	0.0
915	None	None	None	None	None	0	0	0.5	2	0.75	3	0.6	0.25	3	1	2	0	0	0.4	5	2	0.4	6	0.0	0.4	0.4856289018483796	0.9058774229316777	0.5096427730933527	0.7181285897292397	0.660137142467389	0.9081803046430204	0.8250051006709185	0.861806189155607	0	0	0.0
3608	0.006218922602684361	0.0007038008777685594	-0.00051998468283963	0.9947243242010548	None	0	0	0.6666666666666666	4	0.42857142857142855	3	0.375	0.42857142857142855	5	3	3	0	0	0.6666666666666666	4	6	0.6	9	0.0	0.3333333333333333	0.7445627791460953	0.8629217028654523	0.2222728869426454	0.9470682265715131	0.4989079099166641	0.9101295608978324	0.9287350732250458	0.9126518247839954	0	0	0.0
2010	None	None	None	None	None	0.5	1	0.7142857142857143	5	0.375	3	0.5	0.125	4	1	5	1	0	0.8	4	5	0.6666666666666666	10	0.09090909090909091	0.3333333333333333	0.48443825500007104	0.9413761791117211	0.4606858869619833	0.9387441110836507	0.7611638856312448	0.9346054404733027	0.8924626190158246	0.9383002440315593	1.0	0.25	0.0
4697	0.08056860609356427	0.03256616130271223	0.03231561301794174	0.7267203848881133	None	0	0	0.16666666666666666	2	0.9333333333333333	14	1.0	0.9333333333333333	16	14	0	0	0	0.058823529411764705	17	1	1.1333333333333333	17	0.0	0.25	0.6515291635737337	0.9155098561533236	0.47324348049433607	0.8733894222257026	0.6921370702700234	0.8210495412792871	0.8634970130422401	0.8749947395765875	0	0	0.0
7359	0.06274167121508291	0.029593692650596675	0.02899378484006812	0.7407910938398037	None	0	0	0.16666666666666666	2	0.9333333333333333	14	1.0	0.9333333333333333	16	14	0	0	0	0.058823529411764705	17	1	1.1333333333333333	17	0.0	0.25	0.6515291635737337	0.9155098561533236	0.47324348049433607	0.8633341464411213	0.6921370702700234	0.8411574998075746	0.8634970130422401	0.8770002513910461	0	0	0.0
535	None	None	None	None	None	0	0	0.75	3	0.3333333333333333	1	0.625	0.3333333333333333	1	1	3	1	0	0.5	2	4	0.3333333333333333	5	0.1	0.6666666666666666	0.1	0.5	1.0	0.5	0.1	0.5	0.9858339641233116	0.5	1.0	1.0	0.0
976	None	None	None	None	None	0.14285714285714285	1	0.375	6	0.6363636363636364	14	0.2727272727272727	0.45454545454545453	13	10	10	0	0	0.7272727272727273	8	11	1.6	24	0.0	0.08695652173913043	0.6143839063967884	0.9530135637315676	0.616564318382674	0.8762091614700599	0.693461596803656	0.9388013317319105	0.8822816652609239	0.9286247372450755	0	0	0.0
6569	0.08811512927547077	0.010824992018612945	0.0040601924009110585	0.7467724331103753	None	0	0	0.15384615384615385	2	0.9411764705882353	16	1.0	0.9411764705882353	18	16	0	0	0	0.05263157894736842	19	1	1.2666666666666666	19	0.0	0.2222222222222222	0.5433625725056136	0.9207520333340241	0.4259257881091433	0.8676757323011395	0.8030267165653239	0.8925174620751851	0.9132857330290902	0.8956653277850364	0	0	0.0
2359	None	None	None	None	None	0	0	0.375	3	0.8	8	0.2857142857142857	0.8	9	8	2	0	0	0.8571428571428571	7	6	0.8	12	0.0	1.0	0.47234123861443883	0.9491563298335701	0.3786080957239505	0.9521396922181008	0.6373022632226159	0.9612514687143386	0.9282079741187621	0.9544704640365002	0	0	0.0
207	None	None	None	None	None	0	0	0.16666666666666666	1	1.0	6	0.5333333333333333	0.6666666666666666	5	4	2	1	0	0.6	5	3	0.5333333333333333	8	0.14285714285714285	0	0.71842594714858	0.9323112748639492	0.23424660787093207	0.7193720047343741	0.4841136651274759	0.8065051831464061	0.8783603406874607	0.8407543841182339	1.0	0	0.0
3766	0.03679868824848114	0.013843948944318674	0.012057982156113914	0.7307495277144176	None	0	0	0.2857142857142857	2	0.875	7	1.0	0.875	9	7	0	0	0	0.1	10	1	0.6666666666666666	10	0.0	0.2222222222222222	0.47234123861443883	0.9331314168988253	0.47324348049433607	0.8240219802908262	0.9125918363269919	0.9695939258901523	0.9326273607656624	0.927391689094952	0	0	0.0
4851	0.07938664853550165	0.027820109914074125	0.02773826574128308	0.7214570022076296	None	0	0	0.16666666666666666	2	0.9333333333333333	14	1.0	0.9333333333333333	16	14	0	0	0	0.058823529411764705	17	1	1.1333333333333333	17	0.0	0.25	0.6515291635737337	0.9155098561533236	0.47324348049433607	0.8733894222257026	0.6921370702700234	0.8520123604224824	0.8634970130422401	0.8830389149847349	0	0	0.0
143	None	None	None	None	None	0	0	0.1	1	1.0	13	1.0	1.0	14	13	0	0	0	0.06666666666666667	15	1	1.0	15	0.0	0	0.39566192170837305	0.7447908086123186	0.7190015879431287	0.7575408075419419	0.4236042240387444	0.9319967321529588	0.897555858067435	0.8333205374773587	0	0	0.0
6257	0.07828819573857652	0.029236920175563796	0.028503161393968468	0.7298944606206871	None	0	0	0.16666666666666666	2	0.9333333333333333	14	1.0	0.9333333333333333	16	14	0	0	0	0.058823529411764705	17	1	1.1333333333333333	17	0.0	0.25	0.6515291635737337	0.9155098561533236	0.47324348049433607	0.8733894222257026	0.693461596803656	0.8193950399253105	0.863968495725178	0.8745850793912952	0	0	0.0
6082	0.07271853692337013	0.012521002583113405	-0.011817185729363973	0.7556711066494792	None	0	0	0.25	3	0.875	14	0.5294117647058824	0.875	15	14	2	0	0	0.11764705882352941	17	2	1.2	18	0.0	0.25	0.6515291635737337	0.9184889173161653	0.47324348049433607	0.8765438515556057	0.6908125437363908	0.8375019316765017	0.8630241552915221	0.8815596285309629	0	0	0.0
7513	0.06047977653491439	0.026572689851323415	0.02652317094932367	0.7469255095385869	None	0	0	0.16666666666666666	2	0.9333333333333333	14	1.0	0.9333333333333333	16	14	0	0	0	0.058823529411764705	17	1	1.1333333333333333	17	0.0	0.25	0.6515291635737337	0.9155098561533236	0.47324348049433607	0.8633341464411213	0.6921370702700234	0.8411574998075746	0.8634970130422401	0.8770002513910461	0	0	0.0
4707	0.07811475873452245	0.023826304341787202	0.02319744048453006	0.7748795521467728	None	0	0	0.16666666666666666	2	0.9333333333333333	14	1.0	0.9333333333333333	16	14	0	0	0	0.058823529411764705	17	1	1.1333333333333333	17	0.0	0.25	0.6515291635737337	0.9155098561533236	0.47324348049433607	0.8733894222257026	0.6921370702700234	0.8520123604224824	0.8634970130422401	0.8830389149847349	0	0	0.0
461	None	None	None	None	None	0.16666666666666666	1	0.2857142857142857	4	0.7777777777777778	14	0.31746031746031744	0.7222222222222222	16	13	3	0	0	0.7777777777777778	7	9	1.3333333333333333	20	0.0	0.15384615384615385	0.46872952053720895	0.8995146785245822	0.7332720276544944	0.8433932104734969	0.5783713944489233	0.899380856946001	0.8475693966553713	0.8830843142064279	0	0	0.0
5858	0.04629437246064656	0.00786416353917813	0.007095132529059068	0.694798620193134	None	0	0	0.2	2	0.9230769230769231	12	1.0	0.9230769230769231	14	12	0	0	0	0.06666666666666667	15	1	1.0	15	0.0	0.2857142857142857	0.7037707810729027	0.8951672689512311	0.4259257881091433	0.859195155799041	0.6848350040793731	0.8510106652216876	0.855415792465381	0.8697335850808501	0	0	0.0
659	None	None	None	None	None	0	0	0.4	4	0.5833333333333334	7	0.4375	0.5	8	6	5	0	0	0.5	8	4	0.9333333333333333	14	0.0	0.5454545454545454	0.5955535189253955	0.7043820428751181	0.6208278283970448	0.7746922668117627	0.5295838954666416	0.8122316784892306	0.7098885832386187	0.7666115762623982	0	0	0.0
2259	None	None	None	None	None	0	0	0.5	2	0.6666666666666666	2	0.5555555555555556	0.3333333333333333	3	1	1	0	0	1.0	3	3	0.3333333333333333	5	0.0	0.5	0.1	0.5281823477823633	0.7173477486344074	0.7912432082062001	0.3764163417256865	0.7311505807118428	0.9258687181671373	0.6932272933690431	0	0	0.0
6997	0.06324397923871793	0.032294500705777086	0.03212535483631451	0.7327458925500039	None	0	0	0.16666666666666666	2	0.9333333333333333	14	1.0	0.9333333333333333	16	14	0	0	0	0.058823529411764705	17	1	1.1333333333333333	17	0.0	0.25	0.6515291635737337	0.9155098561533236	0.47324348049433607	0.8633341464411213	0.6921370702700234	0.8411574998075746	0.8634970130422401	0.8770002513910461	0	0	0.0
1116	None	None	None	None	None	0	0	0.8333333333333334	5	0.0	0	0.6666666666666666	0	3	0	4	0	0	0.75	4	3	0.5333333333333333	8	0.0	0.5	0	0	0	0	0	0	0	0	0	0	0
6421	0.08005286163899897	0.02788507154789558	0.027144234533694758	0.7334006828403083	None	0	0	0.16666666666666666	2	0.9333333333333333	14	1.0	0.9333333333333333	16	14	0	0	0	0.058823529411764705	17	1	1.1333333333333333	17	0.0	0.25	0.6515291635737337	0.9155098561533236	0.47324348049433607	0.8733894222257026	0.6921370702700234	0.8210495412792871	0.8634970130422401	0.8749947395765875	0	0	0.0
861	None	None	None	None	None	0	0	0.5	2	0.75	3	0.6	0.5	2	2	3	1	0	0.4	5	2	0.4	6	0.1	0.4	0.5366485019827721	0.5506135980390939	0.4058943683819212	0.6834261755686819	0.48780264906565096	0.962853387116364	0.8070543997528284	0.8036471445680039	1.0	0.5	0.0
932	None	None	None	None	None	0.14285714285714285	1	0.4375	7	0.5454545454545454	12	0.25	0.5	17	11	6	2	0	0.375	16	6	1.6	24	0.2	0.25	0.665721696141553	0.8603663804697027	0.8151662334677827	0.9414070205758522	0.5629237545590229	0.895701322521204	0.9087878088520752	0.9045194968239879	0.5294117647058824	0.4117647058823529	0.0
6728	0.0644969531871494	0.03180227769604745	0.03178857374669662	0.7362449227062333	None	0	0	0.16666666666666666	2	0.9333333333333333	14	1.0	0.9333333333333333	16	14	0	0	0	0.058823529411764705	17	1	1.1333333333333333	17	0.0	0.25	0.6515291635737337	0.9155098561533236	0.47324348049433607	0.8633341464411213	0.6921370702700234	0.8520123604224824	0.8634970130422401	0.8799750379985581	0	0	0.0
963	None	None	None	None	None	0	0	1.0	2	0.0	0	0.75	0	1	0	1	1	0	1.0	2	2	0.2	3	0.2	0	0	0	0	0	0	0	0	0	0	0	0
178	None	None	None	None	None	0	0	0.5	1	1.0	1	1.0	1.0	2	1	0	0	0	0.3333333333333333	3	1	0.2	3	0.0	0	0.14453708739322926	0.6095380557337805	0.5770699040938366	0.5667253775673218	0.6309496128248562	0.8905083662645162	0.9082859743255113	0.7184135968849076	0	0	0.0
4872	0.07905967707487042	0.024203129260613358	0.02400538523612702	0.7691885647170837	None	0	0	0.16666666666666666	2	0.9333333333333333	14	1.0	0.9333333333333333	16	14	0	0	0	0.058823529411764705	17	1	1.1333333333333333	17	0.0	0.25	0.6515291635737337	0.9155098561533236	0.47324348049433607	0.8733894222257026	0.6921370702700234	0.8304776649300112	0.8634970130422401	0.8773648623095971	0	0	0.0
351	None	None	None	None	None	0.5	1	0.6666666666666666	4	0.3333333333333333	2	0.5333333333333333	0.3333333333333333	4	2	3	0	0	0.6	3	5	0.5333333333333333	8	0.0	0.4	0.4662508920821387	0.8264646501658617	0.6670139292287101	0.8429165159548806	0.5650921376921197	0.8925936344941557	0.8341120119706266	0.8564516682270316	0	0	0.0
3099	0.015981281254352907	0.0010325073360830156	0.0009961404234197912	0.6953992676259579	None	0	0	0.3333333333333333	2	0.8333333333333334	5	0.5714285714285714	0.5	4	3	3	1	0	0.2857142857142857	7	2	0.5333333333333333	8	0.1111111111111111	0.5714285714285714	0.7675514591454389	0.8158648599390057	0.4121206954522247	0.8222086334196151	0.5922034927210961	0.8499064699446566	0.8359835139605091	0.8298564096828887	1.0	0.25	0.0
5099	0.07792546444329804	0.0212218639802556	0.020995774315844606	0.7781370314697467	None	0	0	0.16666666666666666	2	0.9333333333333333	14	1.0	0.9333333333333333	16	14	0	0	0	0.058823529411764705	17	1	1.1333333333333333	17	0.0	0.25	0.6515291635737337	0.9155098561533236	0.47324348049433607	0.8733894222257026	0.6921370702700234	0.8520123604224824	0.8634970130422401	0.8830389149847349	0	0	0.0
7349	0.06141940446599867	0.03318136205635393	0.03262355869270724	0.7233126505535437	None	0	0	0.16666666666666666	2	0.9333333333333333	14	1.0	0.9333333333333333	16	14	0	0	0	0.058823529411764705	17	1	1.1333333333333333	17	0.0	0.25	0.6515291635737337	0.9155098561533236	0.47324348049433607	0.8633341464411213	0.6921370702700234	0.8411574998075746	0.8634970130422401	0.8770002513910461	0	0	0.0
2697	4.807138709516477e-05	1.955737368315997e-07	7.14018784292893e-08	0.9999280045491757	None	0.3333333333333333	1	0.75	6	0.2222222222222222	2	0.44	0	5	0	5	4	0	1.0	5	5	0.7333333333333333	11	0.4444444444444444	0.5	0	0	0	0	0	0	0	0	0	0	0
2166	None	None	None	None	None	0	0	0.6666666666666666	2	0.0	0	0.6666666666666666	0	1	0	2	1	0	0.6666666666666666	3	2	0.26666666666666666	4	0.14285714285714285	0	0	0	0	0	0	0	0	0	0	0	0
3019	0.003591787633008651	0.0025682926572921116	0.0021273509641019646	0.9970407388610321	None	0	0	0.6666666666666666	2	0.5	1	0.6666666666666666	0.5	2	1	1	0	0	0.6666666666666666	3	2	0.26666666666666666	4	0.0	0	0.8218969613994954	0.5704729974717984	0.5685406770606823	0.9171776189123021	0.8542632576779736	0.8111296987705863	0.8280571903197699	0.7992987276424487	0	0	0.0
1446	None	None	None	None	None	0	0	0.5	2	0.5	2	0.5	0.25	2	1	3	0	0	0.75	3	4	0.4	6	0.0	0.5	0.9155825527249721	0.6993436791409186	0.8931748807602741	0.5425535397980833	0.17275399071114894	0.5486285103559887	0.9699591065732863	0.5994828418067304	0	0	0.0
6956	0.059907829272665906	0.026804568330403764	0.026769819478461014	0.745542762563046	None	0	0	0.16666666666666666	2	0.9333333333333333	14	1.0	0.9333333333333333	16	14	0	0	0	0.058823529411764705	17	1	1.1333333333333333	17	0.0	0.25	0.6515291635737337	0.9155098561533236	0.47324348049433607	0.8633341464411213	0.6921370702700234	0.8411574998075746	0.8634970130422401	0.8770002513910461	0	0	0.0
5370	0.0626624755728762	0.009902953580957833	0.0014520229249218527	0.8355840665231627	None	0	0	0.18181818181818182	2	0.9285714285714286	13	0.5333333333333333	0.9285714285714286	15	13	0	0	0	0.13333333333333333	15	2	1.0666666666666667	16	0.0	0	0.6515291635737337	0.9163482705524367	0.47324348049433607	0.8663753625820081	0.693461596803656	0.8511834157346156	0.8474595174911642	0.881039437161345	0	0	0.0
1388	None	None	None	None	None	0.6666666666666666	2	0.875	7	0.2	2	0.5	0.1	4	1	7	0	0	0.6666666666666666	6	4	0.8	12	0.0	0.6666666666666666	0.6851496752042558	0.6579575184243902	0.15698200145616686	0.5401437638497154	0.4594108574581354	0.5	0.8970093333669742	0.5675124011743964	0	0	0.0
4777	0.06871930162194273	0.006310263909013089	0.00034792721197437045	0.7938174209332687	None	0	0	0.16666666666666666	2	0.9333333333333333	14	1.0	0.9333333333333333	16	14	0	0	0	0.058823529411764705	17	1	1.1333333333333333	17	0.0	0.25	0.6515291635737337	0.9155098561533236	0.47324348049433607	0.9104080597276315	0.6921370702700234	0.8210495412792871	0.9011025641807906	0.8884477500618725	0	0	0.0
6309	0.06438258396355313	0.03264785023061734	0.03254175870410047	0.7383039217782097	None	0	0	0.16666666666666666	2	0.9333333333333333	14	1.0	0.9333333333333333	16	14	0	0	0	0.058823529411764705	17	1	1.1333333333333333	17	0.0	0.25	0.6515291635737337	0.9155098561533236	0.47324348049433607	0.8633341464411213	0.6921370702700234	0.8520123604224824	0.8634970130422401	0.8799750379985581	0	0	0.0
904	None	None	None	None	None	0	0	0.75	3	0.3333333333333333	1	0.625	0.3333333333333333	3	1	1	1	0	0.5	4	2	0.3333333333333333	5	0.25	0.6666666666666666	0.6165809906091368	0.7588643513839161	0.34943514997973557	0.9742129559541385	0.16229979293802801	0.9646902453898247	0.8977891138320157	0.9367481237840867	1.0	0	0.0
7320	0.06392395726946791	0.02992487019435264	0.02980751931871066	0.7303888566488592	None	0	0	0.16666666666666666	2	0.9333333333333333	14	1.0	0.9333333333333333	16	14	0	0	0	0.058823529411764705	17	1	1.1333333333333333	17	0.0	0.25	0.6515291635737337	0.9155098561533236	0.47324348049433607	0.8633341464411213	0.6921370702700234	0.8520123604224824	0.8634970130422401	0.8799750379985581	0	0	0.0
5393	0.03263493921877816	0.007180539960490919	0.006984242184109155	0.6121550934266833	None	0	0	0.16666666666666666	1	1.0	7	1.0	1.0	8	7	0	0	0	0.1111111111111111	9	1	0.6	9	0.0	0	0.7037707810729027	0.9215719600111762	0.5400466044879195	0.8707755779390903	0.6861595306130057	0.8411343525725699	0.8559105300602966	0.8821353452381882	0	0	0.0
5224	0.07719504584207683	0.02308601689469821	0.022900393478791525	0.7706209395208008	None	0	0	0.16666666666666666	2	0.9333333333333333	14	1.0	0.9333333333333333	16	14	0	0	0	0.058823529411764705	17	1	1.1333333333333333	17	0.0	0.25	0.6515291635737337	0.9155098561533236	0.47324348049433607	0.8733894222257026	0.6921370702700234	0.8520123604224824	0.8634970130422401	0.8830389149847349	0	0	0.0
90	None	None	None	None	None	0	0	0.375	3	0.6666666666666666	6	0.55	0.6666666666666666	9	6	1	0	0	0.2	10	2	0.7333333333333333	11	0.0	0.2	0.5347013662663566	0.8099429758421063	0.6405531838964478	0.9366154804792052	0.2679720423547379	0.9139615668676762	0.8296706232823944	0.8973906695708646	0	0	0.0
4371	0.07867164764746672	0.02400742877857914	0.023741072051965424	0.7716368505180624	None	0	0	0.16666666666666666	2	0.9333333333333333	14	1.0	0.9333333333333333	16	14	0	0	0	0.058823529411764705	17	1	1.1333333333333333	17	0.0	0.25	0.6515291635737337	0.9155098561533236	0.47324348049433607	0.8733894222257026	0.6921370702700234	0.8520123604224824	0.8634970130422401	0.8830389149847349	0	0	0.0
5924	0.0884916924292712	0.013754258119029517	0.005876112931741712	0.76389900222868	None	0	0	0.15384615384615385	2	0.9411764705882353	16	1.0	0.9411764705882353	18	16	0	0	0	0.05263157894736842	19	1	1.2666666666666666	19	0.0	0.2222222222222222	0.5433625725056136	0.9207520333340241	0.4259257881091433	0.8676757323011395	0.8030267165653239	0.8930813018429077	0.9132857330290902	0.895848694770026	0	0	0.0
4593	0.07521044662848783	0.021247901026390716	0.02091482036501792	0.7757531807460557	None	0	0	0.16666666666666666	2	0.9333333333333333	14	1.0	0.9333333333333333	16	14	0	0	0	0.058823529411764705	17	1	1.1333333333333333	17	0.0	0.25	0.6515291635737337	0.9155098561533236	0.47324348049433607	0.8733894222257026	0.6921370702700234	0.8520123604224824	0.8634970130422401	0.8830389149847349	0	0	0.0
6537	0.06066201669940549	0.02824475847488363	0.028231251972684734	0.7473160813697284	None	0	0	0.16666666666666666	2	0.9333333333333333	14	1.0	0.9333333333333333	16	14	0	0	0	0.058823529411764705	17	1	1.1333333333333333	17	0.0	0.25	0.6515291635737337	0.9155098561533236	0.47324348049433607	0.8633341464411213	0.6921370702700234	0.8411574998075746	0.8634970130422401	0.8770002513910461	0	0	0.0
5232	0.06640507204450517	0.019438960013357418	0.012618746693798666	0.7083265968081361	None	0.2	1	0.3076923076923077	4	0.8235294117647058	14	0.37254901960784315	0.8235294117647058	16	14	2	0	0	0.17647058823529413	17	3	1.2666666666666666	19	0.0	1.0	0.6515291635737337	0.9155098561533236	0.47324348049433607	0.8733894222257026	0.6921370702700234	0.8520123604224824	0.8634970130422401	0.8830389149847349	0	0	0.0
2826	0.0022798635567641275	0.0003744959893425401	0.00037080286008332074	0.9970026898918974	None	1.0	2	0.8571428571428571	6	0.25	2	0.5	0.25	8	2	1	0	0	0.8	5	4	0.6666666666666666	10	0.0	0.6666666666666666	0.7560123985720717	0.8995552277247152	0.3989490052132748	0.9120130345123556	0.6027657594899771	0.9143834368873962	0.8974754646829017	0.9088529975041574	0	0	0.0
7160	0.05151482699546053	0.0178611225796105	0.014757977825328453	0.8186101647094142	None	0	0	0.2	2	0.9230769230769231	12	1.0	0.9230769230769231	14	12	0	0	0	0.06666666666666667	15	1	1.0	15	0.0	0.2857142857142857	0.6851981524844301	0.9273445031974635	0.4259257881091433	0.8618266682445309	0.6848350040793731	0.8426673653796929	0.8799304237322844	0.8827206877960355	0	0	0.0
5870	0.07788540760430493	0.02122418884590249	0.021222904477434124	0.7719101089551956	None	0	0	0.16666666666666666	2	0.9333333333333333	14	1.0	0.9333333333333333	16	14	0	0	0	0.058823529411764705	17	1	1.1333333333333333	17	0.0	0.25	0.6515291635737337	0.9155098561533236	0.47324348049433607	0.8733894222257026	0.6921370702700234	0.8520123604224824	0.8634970130422401	0.8830389149847349	0	0	0.0
5632	0.0767285477355591	0.02215981189694594	0.021722930842863798	0.7775757073383173	None	0	0	0.16666666666666666	2	0.9333333333333333	14	1.0	0.9333333333333333	16	14	0	0	0	0.058823529411764705	17	1	1.1333333333333333	17	0.0	0.25	0.6515291635737337	0.9155098561533236	0.47324348049433607	0.8733894222257026	0.6921370702700234	0.8520123604224824	0.8634970130422401	0.8830389149847349	0	0	0.0
5404	0.0767616099325038	0.02125999460268315	0.02109089911650752	0.7754910779309421	None	0	0	0.16666666666666666	2	0.9333333333333333	14	1.0	0.9333333333333333	16	14	0	0	0	0.058823529411764705	17	1	1.1333333333333333	17	0.0	0.25	0.6515291635737337	0.9155098561533236	0.47324348049433607	0.8733894222257026	0.6921370702700234	0.8520123604224824	0.8634970130422401	0.8830389149847349	0	0	0.0
27	None	None	None	None	None	0	0	0.2222222222222222	4	0.84	21	0.36	0.72	20	18	6	1	0	0.12	25	3	1.8	27	0.07142857142857142	0.08	0.3896730053483922	0.8742373405342775	0.46403533524481855	0.9578905935341149	0.45392566063262796	0.9470890027330624	0.8969554954991211	0.9339739942121714	1.0	0.1	0.0
7417	0.06264583789213404	0.030012880376776283	0.02993923020375693	0.7445148847319961	None	0	0	0.16666666666666666	2	0.9333333333333333	14	1.0	0.9333333333333333	16	14	0	0	0	0.058823529411764705	17	1	1.1333333333333333	17	0.0	0.25	0.6515291635737337	0.9155098561533236	0.47324348049433607	0.8633341464411213	0.6921370702700234	0.8520123604224824	0.8634970130422401	0.8799750379985581	0	0	0.0
6996	0.05855260035203266	0.017853542955040737	0.01593349349671224	0.7730128979291782	None	0	0	0.18181818181818182	2	0.9285714285714286	13	1.0	0.9285714285714286	15	13	0	0	0	0.0625	16	1	1.0666666666666667	16	0.0	0.13333333333333333	0.6515291635737337	0.9163482705524367	0.47324348049433607	0.8558362033745636	0.693461596803656	0.8511834157346156	0.8474595174911642	0.8779249880281591	0	0	0.0
4531	0.07801656209391733	0.022621492179674813	0.021954833341727372	0.7760150281926914	None	0	0	0.16666666666666666	2	0.9333333333333333	14	1.0	0.9333333333333333	16	14	0	0	0	0.058823529411764705	17	1	1.1333333333333333	17	0.0	0.25	0.6515291635737337	0.9155098561533236	0.47324348049433607	0.8733894222257026	0.6921370702700234	0.8304776649300112	0.8634970130422401	0.8773648623095971	0	0	0.0
5937	0.0663014002576086	0.008931941150833619	0.008593056491791666	0.7064624686812544	None	0	0	0.2	2	0.9230769230769231	12	1.0	0.9230769230769231	14	12	0	0	0	0.06666666666666667	15	1	1.0	15	0.0	0.2857142857142857	0.632956534985261	0.9057058255538555	0.4259257881091433	0.8564436128761778	0.8496290738320539	0.849690176773618	0.9095157508361222	0.8728995706601562	0	0	0.0
5639	0.07394469905471897	0.02456572049888069	0.024462034233969494	0.7738958480104092	None	0	0	0.16666666666666666	2	0.9333333333333333	14	1.0	0.9333333333333333	16	14	0	0	0	0.058823529411764705	17	1	1.1333333333333333	17	0.0	0.25	0.6515291635737337	0.9155098561533236	0.47324348049433607	0.8733894222257026	0.6921370702700234	0.8820845230901273	0.865009085967735	0.8917565689624667	0	0	0.0
4390	0.07874009735184327	0.024030535108448586	0.02377651146891891	0.7736573169713996	None	0	0	0.16666666666666666	2	0.9333333333333333	14	1.0	0.9333333333333333	16	14	0	0	0	0.058823529411764705	17	1	1.1333333333333333	17	0.0	0.25	0.6515291635737337	0.9155098561533236	0.47324348049433607	0.8733894222257026	0.6921370702700234	0.8520123604224824	0.8634970130422401	0.8830389149847349	0	0	0.0
954	None	None	None	None	None	0	0	0.75	3	0.5	2	0.5	0.25	4	1	1	1	0	0.75	4	3	0.4	6	0.3333333333333333	0.6666666666666666	0.6842276586602793	0.9410062288493674	0.4806000414527494	0.8552398220247035	0.5133315244666883	0.9630546271963394	0.8574327401541443	0.9310007022712589	1.0	0.5	0.0
1596	None	None	None	None	None	0	0	1.0	3	0.0	0	0.6666666666666666	0	3	0	0	1	0	0.6666666666666666	2	3	0.26666666666666666	4	1.0	1.0	0	0	0	0	0	0	0	0	0	0	0
5636	0.035346233458021285	0.007736884794154759	0.007685618690492851	0.7859525138790037	None	0	0	0.25	2	0.8888888888888888	8	1.0	0.8888888888888888	10	8	0	0	0	0.09090909090909091	11	1	0.7333333333333333	11	0.0	0.6	0.5433625725056136	0.9234898435891176	0.49272891210272685	0.9206380801314702	0.8556468632519406	0.8235457318326093	0.9153672063817739	0.8966719004760916	0	0	0.0
4398	0.07922366253334792	0.023633416349803392	0.023338888367808768	0.7751513229257158	None	0	0	0.16666666666666666	2	0.9333333333333333	14	1.0	0.9333333333333333	16	14	0	0	0	0.058823529411764705	17	1	1.1333333333333333	17	0.0	0.25	0.6515291635737337	0.9155098561533236	0.47324348049433607	0.8733894222257026	0.6921370702700234	0.8210495412792871	0.8634970130422401	0.8749947395765875	0	0	0.0
6356	0.0632693904865627	0.030612224456411267	0.03003519974447936	0.7378585785341398	None	0	0	0.16666666666666666	2	0.9333333333333333	14	1.0	0.9333333333333333	16	14	0	0	0	0.058823529411764705	17	1	1.1333333333333333	17	0.0	0.25	0.6515291635737337	0.9155098561533236	0.47324348049433607	0.8633341464411213	0.6921370702700234	0.8411574998075746	0.8634970130422401	0.8770002513910461	0	0	0.0
6957	0.06382524331636936	0.025506254545571715	0.025498963595678673	0.7394842057826128	None	0	0	0.16666666666666666	2	0.9333333333333333	14	1.0	0.9333333333333333	16	14	0	0	0	0.058823529411764705	17	1	1.1333333333333333	17	0.0	0.25	0.6515291635737337	0.9155098561533236	0.47324348049433607	0.8633341464411213	0.6921370702700234	0.8411574998075746	0.8634970130422401	0.8770002513910461	0	0	0.0
940	None	None	None	None	None	0	0	0.16666666666666666	2	0.9333333333333333	14	1.0	0.9333333333333333	16	14	0	0	0	0.058823529411764705	17	1	1.1333333333333333	17	0.0	0.125	0.4383504148293024	0.8769835115198902	0.6673974929567363	0.8480782580773024	0.4950538757103806	0.9240242904393393	0.8475693966553713	0.8870243995171151	0	0	0.0
6798	0.05857534500442628	0.011848117064269173	0.011693276556011921	0.7137811171578394	None	0	0	0.18181818181818182	2	0.9285714285714286	13	0.5333333333333333	0.9285714285714286	15	13	0	0	0	0.13333333333333333	15	2	1.0666666666666667	16	0.0	0	0.6515291635737337	0.9163482705524367	0.47324348049433607	0.8558362033745636	0.693461596803656	0.8370197296579793	0.8456009385695825	0.8740251926987362	0	0	0.0
2776	4.7303886605905e-05	2.5885797874012245e-05	-2.6165556422751492e-06	0.999995206982134	None	0	0	0.25	1	1.0	3	1.0	1.0	4	3	0	1	0	0.2	5	1	0.3333333333333333	5	0.3333333333333333	0	0.3884225532559861	0.8265201954826158	0.42789801282499473	0.8114868588212065	0.13532488592820174	0.6367495569361643	0.7858494210165922	0.7674644739153763	1.0	0.75	0.0
7504	0.06356344007272523	0.0331479414210425	0.03300976708397075	0.7227171440129857	None	0	0	0.16666666666666666	2	0.9333333333333333	14	1.0	0.9333333333333333	16	14	0	0	0	0.058823529411764705	17	1	1.1333333333333333	17	0.0	0.25	0.6515291635737337	0.9155098561533236	0.47324348049433607	0.8633341464411213	0.6921370702700234	0.8411574998075746	0.8634970130422401	0.8770002513910461	0	0	0.0
1040	None	None	None	None	None	0	0	0.5	2	0.75	3	0.6	0.5	4	2	1	0	0	0.4	2	5	0.4	6	0.0	0	0.632956534985261	0.9015543309197251	0.7317740206431576	0.9340741880607395	0.6861595306130057	0.9165596910094009	0.8073593759999794	0.9183931476455546	0	0	0.0
1030	None	None	None	None	None	0	0	1.0	1	0	0	1.0	0	1	0	0	1	0	0.5	2	1	0.13333333333333333	2	0.3333333333333333	0	0	0	0	0	0	0	0	0	0	0	0
2368	None	None	None	None	None	0	0	0.5	3	0.5	3	0.5	0.3333333333333333	4	2	3	2	0	1.0	4	4	0.5333333333333333	8	0.25	0.2857142857142857	0.5240066299836281	0.8776609515849098	0.7169265129684514	0.9554351256751359	0.6537071036750283	0.9805373384582687	0.8662186916544444	0.9518962519390971	0.625	0.25	0.0
2385	None	None	None	None	None	0.5	1	0.8571428571428571	6	0.125	1	0.5	0.125	6	1	3	2	0	0.8	4	5	0.6666666666666666	10	0.4	0.4	0.41632303050882247	0.8220196289396776	0.5020276435821505	0.8139640451219043	0.4293620923028133	0.9643494493892436	0.802027179160268	0.8910248191774472	0.5833333333333334	0.3333333333333333	0.0
1766	None	None	None	None	None	0	0	0.5	2	0.6666666666666666	2	1.0	0.3333333333333333	2	1	2	1	0	0.2	5	1	0.3333333333333333	5	0.14285714285714285	0.5	0.40497246597157827	0.7319789002130953	0.377564489073711	0.6620115972062275	0.29589080979467913	0.8764147349972179	0.6499734202676807	0.7706447145047145	1.0	1.0	0.0
5590	0.07963640733644103	0.028285598889171724	0.02817238148554086	0.7237254596953215	None	0	0	0.16666666666666666	2	0.9333333333333333	14	1.0	0.9333333333333333	16	14	0	0	0	0.058823529411764705	17	1	1.1333333333333333	17	0.0	0.25	0.6515291635737337	0.9155098561533236	0.47324348049433607	0.8733894222257026	0.7750326574183161	0.8056882359119713	0.8925139564237745	0.8712565586271682	0	0	0.0
3542	0.0972580730515249	0.0029672839412115673	-0.0009315354287404983	0.6512081603915971	None	0.1	1	0.18181818181818182	4	0.9	27	0.367816091954023	0.8666666666666667	30	26	1	0	0	0.10344827586206896	29	3	2.1333333333333333	32	0.0	0.6666666666666666	0.29578989753821144	0.9144879523168293	0.47324348049433607	0.9103894246683077	0.905064892595313	0.9447293709576442	0.9320500044949305	0.9247648533264232	0	0	0.0
544	None	None	None	None	None	0.3333333333333333	1	0.5	4	0.6	6	0.2857142857142857	0.4	5	4	6	1	0	0.8571428571428571	7	6	0.8	12	0.06666666666666667	0.8	0.8492001621596824	0.9343090229764813	0.7642232964225993	0.9465634187426525	0.36034717512599834	0.9186096332392683	0.9125950977131831	0.9340683370728399	1.0	0.4	0.0
7497	0.06360316447273993	0.031629089762594466	0.03129566962189701	0.7176705284836409	None	0	0	0.16666666666666666	2	0.9333333333333333	14	1.0	0.9333333333333333	16	14	0	0	0	0.058823529411764705	17	1	1.1333333333333333	17	0.0	0.25	0.6515291635737337	0.9155098561533236	0.47324348049433607	0.8633341464411213	0.6921370702700234	0.8411574998075746	0.8634970130422401	0.8770002513910461	0	0	0.0
5448	0.07779426829715724	0.02586351410264562	0.02581934663958058	0.7196249961403638	None	0	0	0.16666666666666666	2	0.9333333333333333	14	1.0	0.9333333333333333	16	14	0	0	0	0.058823529411764705	17	1	1.1333333333333333	17	0.0	0.25	0.6515291635737337	0.9155098561533236	0.47324348049433607	0.8733894222257026	0.693461596803656	0.8407906431446395	0.863968495725178	0.8800332200850896	0	0	0.0
3441	0.04117317986351025	0.00267427038772837	0.002673014608987327	0.5583060334096194	None	0	0	0.25	2	0.8888888888888888	8	1.0	0.8888888888888888	10	8	0	0	0	0.09090909090909091	11	1	0.7333333333333333	11	0.0	0.4	0.7445627791460953	0.8898105776357219	0.230509317732727	0.9013659152167103	0.7285303325155305	0.8780030639333087	0.9193278408128908	0.8900891542066847	0	0	0.0
2627	5.095262186953494e-06	1.2139847940624855e-07	-1.2002523015497683e-07	0.9999991354907486	None	0.5	1	0.6666666666666666	4	0.5	3	0.5333333333333333	0	4	0	3	1	0	0.6	5	3	0.5333333333333333	8	0.16666666666666666	0.8	0	0	0	0	0	0	0	0	0	0	0
1886	None	None	None	None	None	0	0	1.0	2	0.0	0	1.0	0	0	0	2	1	0	0.3333333333333333	3	1	0.2	3	0.125	1.0	0	0	0	0	0	0	0	0	0	0	0
3938	0.09989024224851047	0.004218598565598302	-0.003670972381939287	0.6393631187060489	None	0.14285714285714285	1	0.25	4	0.8636363636363636	19	0.36363636363636365	0.8636363636363636	22	19	1	0	0	0.13636363636363635	22	3	1.6	24	0.0	1.0	0.29578989753821144	0.91418972593288	0.47324348049433607	0.9028422766242489	0.9125918363269919	0.9321244793571394	0.9326273607656624	0.9172053167851013	0	0	0.0
3333	0.10445506710674303	0.014912848342482401	-0.01447235978727296	0.6791669810832397	None	0	0	0.125	2	0.9047619047619048	19	0.42592592592592593	0.8571428571428571	20	18	2	0	0	0.16666666666666666	3	18	1.5333333333333334	23	0.0	0	0.632956534985261	0.9225593635172844	0.47324348049433607	0.8961277196861372	0.8693688346337052	0.9175686413585726	0.913969265176139	0.9127305936121688	0	0	0.0
2770	0.010933604425401778	0.0012042121311263713	0.0009212645354811198	0.9497727069572535	None	0	0	0.42857142857142855	3	0.75	6	0.3333333333333333	0.75	9	6	0	0	0	0.8333333333333334	6	5	0.6666666666666666	10	0.0	0.8	0.7560123985720717	0.8790097338682022	0.34806221798192216	0.8173547691842877	0.6815256809144091	0.9485291157713746	0.9282079741187621	0.8939592324539148	0	0	0.0
1635	None	None	None	None	None	0	0	0.25	2	0.8888888888888888	8	1.0	0.8888888888888888	10	8	0	0	0	0.09090909090909091	11	1	0.7333333333333333	11	0.0	0.6	0.8753821950736104	0.8202653095732161	0.482067705459044	0.7873077649875461	0.6203244037921827	0.7617128215507948	0.9094078930954197	0.7907861575307338	0	0	0.0
4156	0.06475786991995859	0.015783494117892566	0.015764883103187678	0.7538455923968174	None	0	0	0.2	2	0.9230769230769231	12	1.0	0.9230769230769231	14	12	0	0	0	0.06666666666666667	15	1	1.0	15	0.0	0.2857142857142857	0.632956534985261	0.9241966321788431	0.5400466044879195	0.8975829079335086	0.7598037148720371	0.8168324286230404	0.8799304237322844	0.8865010628373408	0	0	0.0
4034	0.10013516457631093	0.021545688416363912	0.019823910037170638	0.652936192752245	None	0.16666666666666666	1	0.2857142857142857	4	0.8421052631578947	16	0.3684210526315789	0.8421052631578947	19	16	1	0	0	0.15789473684210525	19	3	1.4	21	0.0	1.0	0.29578989753821144	0.9128936012326044	0.47324348049433607	0.9206796069676532	0.9125918363269919	0.9250437514063629	0.9326273607656624	0.91968051446585	0	0	0.0
2366	None	None	None	None	None	0	0	0.2222222222222222	2	0.9090909090909091	10	1.0	0.9090909090909091	12	10	0	0	0	0.07692307692307693	13	1	0.8666666666666667	13	0.0	0.16666666666666666	0.6844036215005704	0.9135651637822587	0.6365344924822749	0.8289393974874051	0.12643091851879856	0.9470573176095941	0.8585711876876347	0.9066511558177731	0	0	0.0
173	None	None	None	None	None	0	0	0.5	2	0.6666666666666666	2	0.625	0.3333333333333333	2	1	2	1	0	0.5	4	2	0.3333333333333333	5	0.14285714285714285	0	0.45293530927583114	0.9209256685832296	0.5087747003870278	0.9592046357002351	0.727311372101411	0.7565440013993059	0.9352463394151547	0.9045455784767032	1.0	0.5	0.0
5028	0.08199943991729805	0.010019928713681606	-0.004642087760760652	0.7616345106529866	None	0	0	0.16666666666666666	2	0.9333333333333333	14	1.0	0.9333333333333333	16	14	0	0	0	0.058823529411764705	17	1	1.1333333333333333	17	0.0	0.25	0.3840655680763251	0.9299233323731272	0.47324348049433607	0.8652650460432829	0.9125918363269919	0.9037915017521749	0.9304501390426428	0.9027745072816662	0	0	0.0
3769	0.06585164460822486	0.004271694573794319	0.0020875207707260765	0.9090174325313609	None	0.2857142857142857	2	0.375	6	0.7142857142857143	15	0.20535714285714285	0.7142857142857143	19	15	3	0	0	0.5714285714285714	14	8	1.5333333333333334	23	0.0	0.6666666666666666	0.29578989753821144	0.9050987913101849	0.47324348049433607	0.9136101426843206	0.9125918363269919	0.942871424130513	0.9326273607656624	0.9221881545973968	0	0	0.0
7536	0.06321243800198616	0.029053940640311242	0.029046698140213573	0.7367287208281832	None	0	0	0.16666666666666666	2	0.9333333333333333	14	1.0	0.9333333333333333	16	14	0	0	0	0.058823529411764705	17	1	1.1333333333333333	17	0.0	0.25	0.6515291635737337	0.9155098561533236	0.47324348049433607	0.8633341464411213	0.6921370702700234	0.8520123604224824	0.8634970130422401	0.8799750379985581	0	0	0.0
7317	0.06357010725350454	0.02590215753249267	0.025765216257838792	0.7417638118493796	None	0	0	0.16666666666666666	2	0.9333333333333333	14	1.0	0.9333333333333333	16	14	0	0	0	0.058823529411764705	17	1	1.1333333333333333	17	0.0	0.25	0.6515291635737337	0.9155098561533236	0.47324348049433607	0.8633341464411213	0.6921370702700234	0.8411574998075746	0.8634970130422401	0.8770002513910461	0	0	0.0
1353	None	None	None	None	None	0	0	0.4	2	0.8	4	1.0	0.8	4	4	2	0	0	0.14285714285714285	7	1	0.4666666666666667	7	0.0	1.0	0.9047270706693571	0.8892384601467896	0.4708971455768222	0.7653405065310297	0.6125731502489249	0.8776403424703234	0.9082256024398435	0.8513397491176078	0	0	0.0
6884	0.06285410097408423	0.02593330222704804	0.025830466486242088	0.7420577024162598	None	0	0	0.16666666666666666	2	0.9333333333333333	14	1.0	0.9333333333333333	16	14	0	0	0	0.058823529411764705	17	1	1.1333333333333333	17	0.0	0.25	0.6515291635737337	0.9155098561533236	0.47324348049433607	0.8633341464411213	0.6921370702700234	0.8520123604224824	0.8634970130422401	0.8799750379985581	0	0	0.0
76	None	None	None	None	None	0	0	0.75	3	0.5	2	0.5	0.25	2	1	3	4	0	0.75	3	4	0.4	6	0.4444444444444444	0.5	0.888507663240593	0.6269019405340537	0.6302391893207231	0.9758165975280692	0.28038331050691845	0.796026853701449	0.9595789510348233	0.8652270574259204	0.5	0	0.07402552058068315
3069	0.010601688064774994	0.004605449845513638	0.004427033229392452	0.9774246988348643	None	0.5	1	0.5714285714285714	4	0.5	4	0.47619047619047616	0.375	4	3	5	0	0	0.42857142857142855	7	3	0.6666666666666666	10	0.0	0.6666666666666666	0.7130994726470374	0.8782296698050013	0.4708971455768222	0.7653405065310297	0.6125731502489249	0.8361753683750912	0.8632751474335167	0.8314585208682118	0	0	0.0
219	None	None	None	None	None	0	0	0.25	1	1.0	3	1.0	0.6666666666666666	3	2	1	0	0	0.2	5	1	0.3333333333333333	5	0.0	0	0.9224980212617921	0.9816816948040575	0.9248294386447486	0.8779359970819783	0.5311069629110328	0.8363461279436519	0.8641922324757617	0.9261199625699845	0	0	0.0
4691	0.06618613888706565	0.013974012696220011	0.012540879140920044	0.7855035611788801	None	0	0	0.1	1	1.0	13	1.0	1.0	14	13	0	0	0	0.06666666666666667	15	1	1.0	15	0.0	0	0.6515291635737337	0.9200519398001199	0.5400466044879195	0.8680995593398111	0.6921370702700234	0.8219268173043783	0.8474595174911642	0.8756924531983756	0	0	0.0
563	None	None	None	None	None	0.25	1	0.5	5	0.6153846153846154	8	0.45454545454545453	0.46153846153846156	9	6	5	1	0	0.2727272727272727	3	11	1.0	15	0.09090909090909091	0.5	0.665721696141553	0.7834026801680661	0.6915145423679064	0.9484559330484605	0.6306328246262458	0.8870240200722127	0.8584940012968618	0.889557976781925	1.0	0.5555555555555556	0.0
5768	0.08992836081484275	0.023482930713167843	-0.018943450322125802	0.7604442338746215	None	0	0	0.15384615384615385	2	0.9411764705882353	16	1.0	0.9411764705882353	18	16	0	0	0	0.05263157894736842	19	1	1.2666666666666666	19	0.0	0.1111111111111111	0.6143839063967884	0.8979055762847855	0.47324348049433607	0.8989625572081522	0.8030267165653239	0.8833429448864701	0.895610669390984	0.8936074172846633	0	0	0.0
7508	0.06418819057687107	0.025800693127789168	0.025784613730052086	0.7428202003915119	None	0	0	0.16666666666666666	2	0.9333333333333333	14	1.0	0.9333333333333333	16	14	0	0	0	0.058823529411764705	17	1	1.1333333333333333	17	0.0	0.25	0.6515291635737337	0.9155098561533236	0.47324348049433607	0.8633341464411213	0.6921370702700234	0.8520123604224824	0.8634970130422401	0.8799750379985581	0	0	0.0
6336	0.07724477413989624	0.026882799644047176	0.026001591446137444	0.7361094511400672	None	0	0	0.16666666666666666	2	0.9333333333333333	14	1.0	0.9333333333333333	16	14	0	0	0	0.058823529411764705	17	1	1.1333333333333333	17	0.0	0.25	0.6515291635737337	0.9155098561533236	0.47324348049433607	0.8733894222257026	0.693461596803656	0.8407906431446395	0.863968495725178	0.8800332200850896	0	0	0.0
5248	0.07680459044151504	0.002060494953784334	0.0019510410966772636	0.6203064809395011	None	0	0	0.15384615384615385	2	0.9411764705882353	16	1.0	0.9411764705882353	18	16	0	0	0	0.05263157894736842	19	1	1.2666666666666666	19	0.0	0.2222222222222222	0.632956534985261	0.8811573146430397	0.4259257881091433	0.8656847539489255	0.8261458329404183	0.8208354156823741	0.8799304237322844	0.857693240212103	0	0	0.0
2558	0.01661141510590856	5.329369683481702e-05	-4.0179027425156285e-05	0.956072623958683	None	0.6666666666666666	2	0.625	5	0.4	4	0.5	0.3	7	3	4	1	0	0.6666666666666666	4	6	0.8	12	0.125	0	0.665721696141553	0.9632528560687825	0.8662685821776268	0.9114206912416999	0.36034717512599834	0.9000610518435672	0.946385600699844	0.9307599283472153	1.0	0.42857142857142855	0.0
2736	0.00036578175431320405	0.000282225492950625	0.0002811796934023305	0.9935365213731895	None	0	0	0.6666666666666666	2	0.5	1	0.6666666666666666	0.5	3	1	0	0	0	0.6666666666666666	2	3	0.26666666666666666	4	0.0	0	0.8492001621596824	0.9576012448509692	0.9183931549724	0.6022115633761996	0.36034717512599834	0.685080633239691	0.9229898194883863	0.807897632325912	0	0	0.0
6921	0.0458124880247813	0.0016514708814225677	0.0006836012616679017	0.7257188146308671	None	0	0	0.2727272727272727	3	0.7857142857142857	11	0.38095238095238093	0.7857142857142857	14	11	1	0	0	0.21428571428571427	14	3	1.0666666666666667	16	0.0	1.0	0.6515291635737337	0.9079206667376324	0.5515053622273244	0.8652982347447054	0.6921370702700234	0.8335970705173695	0.855415792465381	0.8721330639518803	0	0	0.0
5361	0.061671434428315	0.006849161998352741	-0.005376910886198405	0.9091185175721924	None	0	0	0.16666666666666666	2	0.9375	15	0.2571428571428571	0.875	16	14	1	0	0	0.35714285714285715	5	14	1.2	18	0.0	0.23529411764705882	0.5433625725056136	0.907729426059991	0.3633351568529363	0.876292061981849	0.8030267165653239	0.8881089402903981	0.9132857330290902	0.8914064598350068	0	0	0.0
2674	0.0038364616396216206	0.00031727873059593135	2.951063857843581e-05	0.9924068958420603	None	0	0	0.5714285714285714	4	0.5	4	0.4166666666666667	0.5	5	4	4	1	0	0.375	8	3	0.6666666666666666	10	0.09090909090909091	0.5	0.12393888769888754	0.949345780865535	0.7173477486344074	0.89978315184945	0.3967859992535154	0.6790448598853427	0.9201615943457775	0.8763508014750993	1.0	0.4	0.0
1600	None	None	None	None	None	0	0	0.6	3	0.4	2	0.7	0	0	0	6	7	0	0.4	5	2	0.4666666666666667	7	0.4375	0.8	0	0	0	0	0	0	0	0	0	0	0
1896	None	None	None	None	None	0	0	1.0	4	0.0	0	1.0	0	4	0	1	1	0	0.6666666666666666	2	3	0.4	6	0.5	1.0	0	0	0	0	0	0	0	0	0	0	0
874	None	None	None	None	None	0	0	0.75	3	0.5	2	0.6	0.5	4	2	1	1	0	0.4	2	5	0.4	6	0.25	0.5	0.5599124852212057	0.7538425384896432	0.7072863090832675	0.9318307152589804	0.49036758126473734	0.9415510622643828	0.9039323569575921	0.8976377020697693	1.0	0	0.0
7117	0.0598488282018817	0.01816659799804156	0.016496573964583833	0.7706422098975833	None	0	0	0.18181818181818182	2	0.9285714285714286	13	1.0	0.9285714285714286	15	13	0	0	0	0.0625	16	1	1.0666666666666667	16	0.0	0.13333333333333333	0.6515291635737337	0.9163482705524367	0.47324348049433607	0.8558362033745636	0.693461596803656	0.8511834157346156	0.8474595174911642	0.8779249880281591	0	0	0.0
1196	None	None	None	None	None	0	0	0.6666666666666666	4	0.42857142857142855	3	0.5625	0.14285714285714285	2	1	6	2	0	1.0	4	4	0.6	9	0.13333333333333333	0.4	0.3240630209054131	0.6906085157267731	0.831313074811305	0.6013309621518916	0.49668459262399567	0.9204221953309906	0.9113399336603777	0.7721853543806388	0.75	0	0.0
292	None	None	None	None	None	0	0	0	0	0	0	1.0	0	0	0	0	2	0	1.0	1	1	0.06666666666666667	1	0.5	0	0	0	0	0	0	0	0	0	0	0	0
3420	0.013709983434083566	0.0017100422105958265	0.001555529522109805	0.9760633727105642	None	0.5	1	0.5714285714285714	4	0.5	4	0.47619047619047616	0.375	4	3	5	0	0	0.42857142857142855	7	3	0.6666666666666666	10	0.0	0.6666666666666666	0.7130994726470374	0.8782296698050013	0.4708971455768222	0.7653405065310297	0.6125731502489249	0.8361753683750912	0.8632751474335167	0.8314585208682118	0	0	0.0
1122	None	None	None	None	None	0	0	0.5	2	0.5	2	0.6	0.5	4	2	1	2	0	0.4	5	2	0.4	6	0.5	0	0.6814493519900711	0.6641035342921576	0.6584444343278403	0.9514314983805195	0.42131089949059086	0.8833597402427795	0.8548989555444803	0.8691831035434879	0.625	0	0.0
565	None	None	None	None	None	0	0	0.6666666666666666	2	0.5	1	0.6666666666666666	0.5	2	1	1	1	0	0.6666666666666666	2	3	0.26666666666666666	4	0.2	0	0.5914428401257104	0.5585868891245948	0.2598724574590595	0.5465433389021288	0.5454311617027406	0.9536583387446566	0.878355223630239	0.7592920901123911	1.0	0	0.0
5036	0.06671657977645544	0.010785986052682668	-0.0107629965082363	0.6126575470973689	None	0	0	0.09090909090909091	1	1.0	14	1.0	1.0	15	14	0	0	0	0.0625	16	1	1.0666666666666667	16	0.0	0	0.6515291635737337	0.9163482705524367	0.47324348049433607	0.8663753625820081	0.693461596803656	0.8511834157346156	0.8474595174911642	0.881039437161345	0	0	0.0
5573	0.07526393126820516	0.02447485027822191	0.024281803820967836	0.7702708023953776	None	0	0	0.16666666666666666	2	0.9333333333333333	14	1.0	0.9333333333333333	16	14	0	0	0	0.058823529411764705	17	1	1.1333333333333333	17	0.0	0.25	0.6515291635737337	0.9155098561533236	0.47324348049433607	0.8733894222257026	0.693461596803656	0.8517352744720028	0.863968495725178	0.88296329627719	0	0	0.0
6077	0.07902324368630627	0.027971137821665867	0.027210923737526118	0.7347162144989663	None	0	0	0.16666666666666666	2	0.9333333333333333	14	1.0	0.9333333333333333	16	14	0	0	0	0.058823529411764705	17	1	1.1333333333333333	17	0.0	0.25	0.6515291635737337	0.9155098561533236	0.47324348049433607	0.8733894222257026	0.693461596803656	0.8407906431446395	0.863968495725178	0.8800332200850896	0	0	0.0
525	None	None	None	None	None	0	0	1.0	1	0	0	1.0	0	1	0	0	1	0	0.5	2	1	0.13333333333333333	2	0.3333333333333333	0	0	0	0	0	0	0	0	0	0	0	0
5167	0.05502302579492896	0.0025628217371077146	-0.0025618411130310537	0.8918099979276742	None	0	0	0.2	2	0.9230769230769231	12	0.2777777777777778	0.7692307692307693	12	10	2	0	0	0.6666666666666666	9	6	1.0	15	0.0	0.2857142857142857	0.6515291635737337	0.9199743916672231	0.47324348049433607	0.8436673172500163	0.8248213064067856	0.8336134230782728	0.8942818636127009	0.8713642883942049	0	0	0.0
5782	0.07180027135795654	0.012066148829497239	0.011784716770970462	0.8151563668737812	None	0	0	0.16666666666666666	2	0.9333333333333333	14	1.0	0.9333333333333333	16	14	0	0	0	0.058823529411764705	17	1	1.1333333333333333	17	0.0	0.25	0.6515291635737337	0.9155098561533236	0.47324348049433607	0.8733894222257026	0.6921370702700234	0.8411574998075746	0.8634970130422401	0.880129721553876	0	0	0.0
2792	0.0012711012106971966	0.0007453491170599846	-3.258658478054719e-06	0.995359629188473	None	0.5	1	0.5714285714285714	4	0.625	5	0.5555555555555556	0.25	3	2	6	2	0	0.5	6	3	0.6666666666666666	10	0.13333333333333333	0.3333333333333333	0.12393888769888754	0.5281823477823633	0.7173477486344074	0.7146605036927457	0.3764163417256865	0.7947188196815407	0.9187281542875154	0.6888742443762778	0.6666666666666666	0.3333333333333333	0.0
441	None	None	None	None	None	0	0	0.6666666666666666	4	0.16666666666666666	1	0.6666666666666666	0.16666666666666666	4	1	3	1	0	0.75	3	4	0.5333333333333333	8	0.14285714285714285	0.4	0.6369502661580014	0.7787761847469197	0.6427529260628116	0.8574090730333043	0.5743536785270338	0.7827369846080127	0.704269042274901	0.8091851283588861	1.0	0.5	0.0
5319	0.07758221057232421	0.023258963252116276	0.023177663093848562	0.7699846709337849	None	0	0	0.16666666666666666	2	0.9333333333333333	14	1.0	0.9333333333333333	16	14	0	0	0	0.058823529411764705	17	1	1.1333333333333333	17	0.0	0.25	0.6515291635737337	0.9155098561533236	0.47324348049433607	0.8733894222257026	0.6921370702700234	0.8520123604224824	0.8634970130422401	0.8830389149847349	0	0	0.0
1299	None	None	None	None	None	0.5	1	0.6666666666666666	4	0.5714285714285714	4	0.42857142857142855	0.2857142857142857	3	2	5	2	0	0.42857142857142855	7	3	0.6	9	0.15384615384615385	1.0	0.22499165117897454	0.939431107723622	0.20020658553729004	0.9736602072350012	0.9200111296517308	0.9432017798017106	0.9656535657278674	0.9549441467617776	0.6666666666666666	0.3333333333333333	0.0
3876	0.08042260077420019	0.013826719274655631	0.01013944254470359	0.7223927896634903	None	0	0	0.16666666666666666	2	0.9333333333333333	14	1.0	0.9333333333333333	16	14	0	0	0	0.058823529411764705	17	1	1.1333333333333333	17	0.0	0.125	0.6515291635737337	0.904402802191104	0.648478572703677	0.8785461302260293	0.6788574644223555	0.9412767112986008	0.8785485091354684	0.91160746767654	0	0	0.0
2698	0.005482601984815379	0.0013214755579794523	0.0012963158718851393	0.9844421706215839	None	0.5	1	0.7142857142857143	5	0.375	3	0.4	0.375	8	3	1	1	0	1.0	5	5	0.6666666666666666	10	1.0	0.8	0.4732749728132088	0.8959251671598976	0.3902679043091955	0.8389183643366399	0.6481450309284837	0.9612527433756548	0.9084515833052228	0.9119790430526642	1.0	0.375	0.0
1071	None	None	None	None	None	0	0	0.16666666666666666	1	1.0	6	1.0	1.0	7	6	0	1	0	0.125	8	1	0.5333333333333333	8	0.3333333333333333	0	0.3045038678975335	0.7307090270337091	0.392240129025047	0.9556411800267407	0.12643091851879856	0.7475358143261525	0.699746914882904	0.8478627295860707	1.0	0.7142857142857143	0.0
6178	0.07959117866091762	0.022206494718038844	0.022204048348247605	0.7714610085367885	None	0	0	0.16666666666666666	2	0.9333333333333333	14	1.0	0.9333333333333333	16	14	0	0	0	0.058823529411764705	17	1	1.1333333333333333	17	0.0	0.25	0.6515291635737337	0.9155098561533236	0.47324348049433607	0.8733894222257026	0.693461596803656	0.8407906431446395	0.863968495725178	0.8800332200850896	0	0	0.0
366	None	None	None	None	None	1.0	1	0.8	4	0.2	1	0.5833333333333334	0.2	3	1	3	1	0	0.75	3	4	0.4666666666666667	7	0.125	0.5	0.7457583391958915	0.767668254630356	0.6749416867283495	0.6019078673885716	0.5880725027155655	0.8002690016331407	0.7686506019791798	0.730834958014518	1.0	0	0.0
2443	None	None	None	None	None	0	0	0.6666666666666666	2	0.5	1	0.6666666666666666	0	0	0	3	1	0	0.6666666666666666	3	2	0.26666666666666666	4	0.1	0	0	0	0	0	0	0	0	0	0	0	0
1271	None	None	None	None	None	0	0	0.3333333333333333	1	1.0	2	1.0	0.5	1	1	2	1	0	0.25	4	1	0.26666666666666666	4	0.125	0	0.12342247939178844	0.5	0.5305293607977173	0.5	0.1	0.5	0.8783227215943351	0.5	1.0	1.0	0.0
6583	0.07350558116363527	0.02907223183287325	0.028645404895674558	0.7269921058109862	None	0	0	0.16666666666666666	2	0.9333333333333333	14	1.0	0.9333333333333333	16	14	0	0	0	0.058823529411764705	17	1	1.1333333333333333	17	0.0	0.25	0.6515291635737337	0.9155098561533236	0.47324348049433607	0.8733894222257026	0.6921370702700234	0.8317805324973271	0.8634970130422401	0.8776974035510368	0	0	0.0
7267	0.06443109747377047	0.028821590286138867	0.02855716808776217	0.7369017405575663	None	0	0	0.16666666666666666	2	0.9333333333333333	14	1.0	0.9333333333333333	16	14	0	0	0	0.058823529411764705	17	1	1.1333333333333333	17	0.0	0.25	0.6515291635737337	0.9155098561533236	0.47324348049433607	0.8633341464411213	0.6921370702700234	0.8520123604224824	0.8634970130422401	0.8799750379985581	0	0	0.0
681	None	None	None	None	None	0	0	0.6	3	0.4	2	0.5833333333333334	0.4	4	2	2	0	0	0.75	4	3	0.4666666666666667	7	0.0	0.5	0.4029366395099559	0.9112995448963948	0.5951398783880378	0.9138172991512439	0.7066238620676958	0.9277332321974248	0.8683139242321202	0.9179174907484745	0	0	0.0
3867	0.08804910824755932	0.017078388205311535	0.016060315915807786	0.8567471645716054	None	0.16666666666666666	1	0.2857142857142857	4	0.8333333333333334	15	0.37037037037037035	0.8333333333333334	18	15	1	0	0	0.16666666666666666	18	3	1.3333333333333333	20	0.0	1.0	0.5201763383421534	0.9134676357137594	0.3989490052132748	0.9109341344224485	0.8483656886086155	0.9271248172401599	0.9326273607656624	0.9174646965023553	0	0	0.0
6144	0.075331128227342	0.02752263312223234	0.027288508366846726	0.7237334673462219	None	0	0	0.16666666666666666	2	0.9333333333333333	14	1.0	0.9333333333333333	16	14	0	0	0	0.058823529411764705	17	1	1.1333333333333333	17	0.0	0.25	0.6515291635737337	0.9155098561533236	0.47324348049433607	0.8733894222257026	0.6921370702700234	0.8820845230901273	0.865009085967735	0.8917565689624667	0	0	0.0
6783	0.06464395838757908	0.03204829290881184	0.032045729204924586	0.7382515125922462	None	0	0	0.16666666666666666	2	0.9333333333333333	14	1.0	0.9333333333333333	16	14	0	0	0	0.058823529411764705	17	1	1.1333333333333333	17	0.0	0.25	0.6515291635737337	0.9155098561533236	0.47324348049433607	0.8633341464411213	0.6921370702700234	0.8520123604224824	0.8634970130422401	0.8799750379985581	0	0	0.0
6928	0.06000669284765776	0.031280242986083846	0.030869643779736358	0.7336123524241902	None	0	0	0.16666666666666666	2	0.9333333333333333	14	1.0	0.9333333333333333	16	14	0	0	0	0.058823529411764705	17	1	1.1333333333333333	17	0.0	0.25	0.6515291635737337	0.9155098561533236	0.47324348049433607	0.8633341464411213	0.6921370702700234	0.8411574998075746	0.8634970130422401	0.8770002513910461	0	0	0.0
7012	0.06459242513817717	0.028666937046705365	0.02863247145435333	0.7418006270313602	None	0	0	0.16666666666666666	2	0.9333333333333333	14	1.0	0.9333333333333333	16	14	0	0	0	0.058823529411764705	17	1	1.1333333333333333	17	0.0	0.25	0.6515291635737337	0.9155098561533236	0.47324348049433607	0.8633341464411213	0.6921370702700234	0.8820845230901273	0.865009085967735	0.8888923231388924	0	0	0.0
1219	None	None	None	None	None	0	0	0.4166666666666667	5	0.5333333333333333	8	0.3541666666666667	0.3333333333333333	7	5	9	3	0	0.75	6	8	1.1333333333333333	17	0.15	0	0.10905257010063225	0.522260887752741	0.7173477486344074	0.7225366575614941	0.3967859992535154	0.9385097234382147	0.9219693497051505	0.7785434937372208	0.5714285714285714	0.42857142857142855	0.0
6596	0.06360376063663217	0.024045901056775953	0.02178732497090034	0.8124775008524436	None	0	0	0.2	2	0.9230769230769231	12	1.0	0.9230769230769231	14	12	0	0	0	0.06666666666666667	15	1	1.0	15	0.0	0.2857142857142857	0.7037707810729027	0.9272957746448149	0.5400466044879195	0.8584062099815565	0.7511771221477542	0.8442838533223888	0.8726786396223866	0.8821359200730724	0	0	0.0
5733	0.05838219059089902	0.00659843845541167	0.00021237348490459428	0.7078476345973466	None	0	0	0.2222222222222222	2	0.9090909090909091	10	1.0	0.9090909090909091	12	10	0	0	0	0.07692307692307693	13	1	0.8666666666666667	13	0.0	0.3333333333333333	0.6143839063967884	0.9191330649390409	0.3633351568529363	0.8446655967703587	0.6921370702700234	0.8781669021284924	0.8942818636127009	0.8842243978367574	0	0	0.0
2288	None	None	None	None	None	0.5	1	0.8333333333333334	5	0.2857142857142857	2	1.0	0	2	0	6	0	0	1.0	3	3	0.6	9	0.0	1.0	0	0	0	0	0	0	0	0	0	0	0
4149	0.07715310461553013	0.02161878806070193	0.02117495228126295	0.8613999570901396	None	0.16666666666666666	1	0.2857142857142857	4	0.8333333333333334	15	0.37037037037037035	0.8333333333333334	18	15	1	0	0	0.16666666666666666	18	3	1.3333333333333333	20	0.0	1.0	0.5201763383421534	0.9140393284122462	0.3518763991135315	0.9162562740454508	0.8483656886086155	0.9271248172401599	0.9326273607656624	0.91933057988184	0	0	0.0
756	None	None	None	None	None	0.3333333333333333	1	0.4444444444444444	4	0.6363636363636364	7	0.2708333333333333	0.6363636363636364	10	7	2	1	0	0.75	8	6	0.8666666666666667	13	0.2	0.8	0.9177657770398963	0.9546449440259792	0.3247335807234253	0.9224793115343536	0.5158248612700265	0.9169692741728362	0.9389678842725682	0.9334996713205378	1.0	0.1	0.0
1611	None	None	None	None	None	1.0	1	1.0	4	0.0	0	0.6666666666666666	0	2	0	3	1	0	1.0	3	3	0.4	6	0.125	0.6666666666666666	0	0	0	0	0	0	0	0	0	0	0
6937	0.06146190469110239	0.02840864975417136	0.028269493022164964	0.7469583297151273	None	0	0	0.16666666666666666	2	0.9333333333333333	14	1.0	0.9333333333333333	16	14	0	0	0	0.058823529411764705	17	1	1.1333333333333333	17	0.0	0.25	0.6515291635737337	0.9155098561533236	0.47324348049433607	0.8633341464411213	0.6921370702700234	0.8411574998075746	0.8634970130422401	0.8770002513910461	0	0	0.0
7392	0.07840362348509071	0.02692145847460528	0.02683916707901234	0.7207117790856419	None	0	0	0.16666666666666666	2	0.9333333333333333	14	1.0	0.9333333333333333	16	14	0	0	0	0.058823529411764705	17	1	1.1333333333333333	17	0.0	0.25	0.6515291635737337	0.9155098561533236	0.47324348049433607	0.8733894222257026	0.6921370702700234	0.8210495412792871	0.8634970130422401	0.8749947395765875	0	0	0.0
1818	None	None	None	None	None	0.6666666666666666	2	1.0	8	0.0	0	0.6	0	2	0	9	0	0	0.8	5	4	0.8	12	0.0	0.6666666666666666	0	0	0	0	0	0	0	0	0	0	0
5227	0.0784853957732093	0.030017678138827986	0.02950610408590159	0.7292232636497328	None	0	0	0.16666666666666666	2	0.9333333333333333	14	1.0	0.9333333333333333	16	14	0	0	0	0.058823529411764705	17	1	1.1333333333333333	17	0.0	0.25	0.6515291635737337	0.9155098561533236	0.47324348049433607	0.8733894222257026	0.6921370702700234	0.8411574998075746	0.8634970130422401	0.880129721553876	0	0	0.0
5004	0.04674405835447625	0.015740292362791276	-0.011943954889640528	0.7834067121382227	None	0.2	1	0.3333333333333333	4	0.7333333333333333	11	0.37777777777777777	0.7333333333333333	15	11	1	0	0	0.2	15	3	1.1333333333333333	17	0.0	1.0	0.6515291635737337	0.9093029479783828	0.47324348049433607	0.8787025018945972	0.693461596803656	0.837479168086848	0.863968495725178	0.8781451467977384	0	0	0.0
5536	0.07689806958307076	0.027678433263434183	0.027495473063054634	0.7317493640822792	None	0	0	0.16666666666666666	2	0.9333333333333333	14	1.0	0.9333333333333333	16	14	0	0	0	0.058823529411764705	17	1	1.1333333333333333	17	0.0	0.25	0.6515291635737337	0.9155098561533236	0.47324348049433607	0.8733894222257026	0.6921370702700234	0.8520123604224824	0.8634970130422401	0.8830389149847349	0	0	0.0
370	None	None	None	None	None	0	0	0	0	0	0	1.0	0	0	0	0	2	0	1.0	1	1	0.06666666666666667	1	0.5	0	0	0	0	0	0	0	0	0	0	0	0
6587	0.06469111832557954	0.0313179363795063	0.03123967981972802	0.7202721161894887	None	0	0	0.16666666666666666	2	0.9333333333333333	14	1.0	0.9333333333333333	16	14	0	0	0	0.058823529411764705	17	1	1.1333333333333333	17	0.0	0.25	0.6515291635737337	0.9155098561533236	0.47324348049433607	0.8633341464411213	0.6921370702700234	0.8520123604224824	0.8634970130422401	0.8799750379985581	0	0	0.0
7258	0.06374122787339678	0.03219571031625001	0.03218591612554209	0.71821936213189	None	0	0	0.16666666666666666	2	0.9333333333333333	14	1.0	0.9333333333333333	16	14	0	0	0	0.058823529411764705	17	1	1.1333333333333333	17	0.0	0.25	0.6515291635737337	0.9155098561533236	0.47324348049433607	0.8633341464411213	0.6921370702700234	0.8411574998075746	0.8634970130422401	0.8770002513910461	0	0	0.0
4055	0.09984786002028061	0.011658799143284644	0.011622572568161961	0.7998788878856932	None	0.125	1	0.2222222222222222	4	0.875	21	0.37681159420289856	0.8333333333333334	24	20	1	0	0	0.13043478260869565	23	3	1.7333333333333334	26	0.0	0.6666666666666666	0.29578989753821144	0.9147875599498598	0.47324348049433607	0.9145682561476044	0.9125918363269919	0.9233965688446862	0.9326273607656624	0.9176797923914413	0	0	0.0
4370	0.07505460940972965	0.02117150686519304	0.020789235122984074	0.7794340950811594	None	0	0	0.16666666666666666	2	0.9333333333333333	14	1.0	0.9333333333333333	16	14	0	0	0	0.058823529411764705	17	1	1.1333333333333333	17	0.0	0.25	0.6515291635737337	0.9155098561533236	0.47324348049433607	0.8733894222257026	0.6921370702700234	0.8317805324973271	0.8634970130422401	0.8776974035510368	0	0	0.0
3095	0.013687478176902931	0.0027604558396829037	0.0023936860083961344	0.9728753529868139	None	0.5	1	0.5714285714285714	4	0.5	4	0.47619047619047616	0.375	4	3	5	0	0	0.42857142857142855	7	3	0.6666666666666666	10	0.0	0.6666666666666666	0.7130994726470374	0.8782296698050013	0.4708971455768222	0.7653405065310297	0.6125731502489249	0.8361753683750912	0.8632751474335167	0.8314585208682118	0	0	0.0
2849	0.0022462564594560993	0.0013842884871986963	0.0010239353496539246	0.9897255680693708	None	0	0	0.6666666666666666	2	0.5	1	1.0	0.5	2	1	1	0	0	0.25	4	1	0.26666666666666666	4	0.0	0.6666666666666666	0.8218969613994954	0.5704729974717984	0.4825057194757257	0.9171776189123021	0.8542632576779736	0.8111296987705863	0.8684055080471376	0.7992987276424487	0	0	0.0
1771	None	None	None	None	None	0	0	0.38461538461538464	5	0.5882352941176471	10	0.4523809523809524	0.5882352941176471	14	10	4	0	0	0.21428571428571427	14	3	1.2666666666666666	19	0.0	0.4	0.7445627791460953	0.8969519765869018	0.4062305608304267	0.9067276331377798	0.6702720710735564	0.8529417910945039	0.8876718064679522	0.8874874302874199	0	0	0.0
1413	None	None	None	None	None	0	0	0.6	3	0.6	3	0.4666666666666667	0.2	2	1	4	1	0	0.6	5	3	0.4666666666666667	7	0.09090909090909091	0.6666666666666666	0.2886553053824682	0.6539927511000946	0.3845373328702185	0.9287839175238195	0.8229897342620751	0.728887593607275	0.9285938310690544	0.8018546754883445	1.0	0.5	0.0
6952	0.05557405796766839	0.028652137191439775	0.023743946051080975	0.7983877586972706	None	0	0	0.2	2	0.9230769230769231	12	1.0	0.9230769230769231	14	12	0	0	0	0.06666666666666667	15	1	1.0	15	0.0	0.2857142857142857	0.7037707810729027	0.9272957746448149	0.5400466044879195	0.8470040462184103	0.7951026647854041	0.8526451185076414	0.8699114634747296	0.8812396716937564	0	0	0.0
7124	0.0640413113976671	0.026956793954769905	0.02688667249186684	0.7452458674228324	None	0	0	0.16666666666666666	2	0.9333333333333333	14	1.0	0.9333333333333333	16	14	0	0	0	0.058823529411764705	17	1	1.1333333333333333	17	0.0	0.25	0.6515291635737337	0.9155098561533236	0.4742096180374231	0.8633063811411362	0.6921370702700234	0.8520123604224824	0.8634970130422401	0.8799667536202436	0	0	0.0
4205	0.0845121352346511	0.008293886632243133	-0.004965867815089165	0.7752641884722073	None	0.14285714285714285	1	0.25	4	0.8636363636363636	19	0.36363636363636365	0.8636363636363636	22	19	1	0	0	0.13636363636363635	22	3	1.6	24	0.0	1.0	0.665721696141553	0.9047710587784001	0.47324348049433607	0.9341096729039947	0.6702720710735564	0.934076034672952	0.9326273607656624	0.9253953823624919	0	0	0.0
3434	0.12600156130734413	0.00884804153270305	-0.002141957741936809	0.7901205612478952	None	0.16666666666666666	1	0.26666666666666666	4	0.85	17	0.36666666666666664	0.85	20	17	1	0	0	0.15	20	3	1.4666666666666666	22	0.0	1.0	0.4689179876335478	0.9072714215159758	0.3989490052132748	0.9171022634482384	0.8903618191389473	0.9298762624897926	0.9326273607656624	0.918568585360064	0	0	0.0
3318	0.0036556007403765354	0.002548633819506583	0.0021072985387609144	0.997081327683029	None	0	0	0.6666666666666666	2	0.5	1	0.6666666666666666	0.5	2	1	1	0	0	0.6666666666666666	3	2	0.26666666666666666	4	0.0	0	0.8218969613994954	0.5704729974717984	0.5685406770606823	0.9171776189123021	0.8542632576779736	0.8111296987705863	0.8280571903197699	0.7992987276424487	0	0	0.0
6651	0.07457702329281582	0.02447096167688813	0.024324980168515913	0.769778334927079	None	0	0	0.16666666666666666	2	0.9333333333333333	14	1.0	0.9333333333333333	16	14	0	0	0	0.058823529411764705	17	1	1.1333333333333333	17	0.0	0.25	0.6515291635737337	0.9155098561533236	0.47324348049433607	0.8733894222257026	0.6921370702700234	0.8411574998075746	0.8634970130422401	0.880129721553876	0	0	0.0
1226	None	None	None	None	None	0	0	0.625	5	0.3	3	0.48	0.1	4	1	7	3	0	1.0	5	5	0.8	12	0.2	0.18181818181818182	0.8137924007148634	0.6999920951169879	0.26285153182957693	0.8416459515414199	0.583325258775308	0.8236126184917447	0.901647465678188	0.7946089966232472	0.25	0	0.02701097388833229
5600	0.08862150259165705	0.007565414214719101	0.006198848324895546	0.7435155899061324	None	0	0	0.15384615384615385	2	0.9411764705882353	16	1.0	0.9411764705882353	18	16	0	0	0	0.05263157894736842	19	1	1.2666666666666666	19	0.0	0.2222222222222222	0.5433625725056136	0.9207520333340241	0.4259257881091433	0.8676757323011395	0.8030267165653239	0.8930813018429077	0.9132857330290902	0.895848694770026	0	0	0.0
468	None	None	None	None	None	0	0	0.5	2	0.6666666666666666	2	0.5555555555555556	0.6666666666666666	4	2	0	0	0	1.0	3	3	0.3333333333333333	5	0.0	0	0.7417727982533353	0.936080609214165	0.7729966757388231	0.8881507423554804	0.19027897267688243	0.8624559078218936	0.9614447170303894	0.9000070202000872	0	0	0.0
1707	None	None	None	None	None	0	0	0.8	4	0.2	1	0.4666666666666667	0.2	2	1	4	2	0	0.6	5	3	0.4666666666666667	7	0.18181818181818182	0.4	0.5569544025167861	0.6262614372054245	0.8633071493048213	0.6314071570826743	0.16834598837679318	0.6271692386846379	0.9449968622289875	0.6282820529505303	0.75	1.0	0.0
3667	0.02513554382887492	0.0020387157269694213	-0.0005928699040723005	0.958253389950114	None	0	0	0.2857142857142857	2	0.875	7	0.5555555555555556	0.875	8	7	1	0	0	0.2222222222222222	9	2	0.6666666666666666	10	0.0	0	0.7560123985720717	0.9098849873413069	0.2775819238324703	0.7773215981409897	0.36961100231740424	0.9519555539451913	0.9265353437531888	0.89870486198191	0	0	0.0
5629	0.07837524759011918	0.02833808154316837	0.02760188360759102	0.7412494079767065	None	0	0	0.16666666666666666	2	0.9333333333333333	14	1.0	0.9333333333333333	16	14	0	0	0	0.058823529411764705	17	1	1.1333333333333333	17	0.0	0.25	0.6515291635737337	0.9155098561533236	0.47324348049433607	0.8733894222257026	0.693461596803656	0.8407906431446395	0.863968495725178	0.8800332200850896	0	0	0.0
3385	0.09827520069009268	0.014284596262617192	-0.008504875126937062	0.7773471581142998	None	0.125	1	0.21052631578947367	4	0.8846153846153846	23	0.358974358974359	0.8846153846153846	26	23	1	0	0	0.11538461538461539	26	3	1.8666666666666667	28	0.0	1.0	0.29578989753821144	0.9061799384288726	0.47324348049433607	0.9163425624507326	0.905064892595313	0.9557520766673043	0.9322996405900353	0.9294367798353872	0	0	0.0
2892	0.03518511668985525	0.007186840350023467	-0.005063601245818579	0.6274917484764759	None	0	0	0.3333333333333333	2	0.8571428571428571	6	1.0	0.8571428571428571	8	6	0	0	0	0.1111111111111111	9	1	0.6	9	0.0	0.25	0.6141768185932552	0.9581757129932684	0.4594383878374174	0.8113966031385604	0.5378313135503296	0.9219387412418498	0.8995802029703559	0.9131895515541935	0	0	0.0
1284	None	None	None	None	None	0.4	4	0.43478260869565216	10	0.5625	18	0.5151515151515151	0.53125	22	17	11	0	0	0.13636363636363635	3	22	2.2666666666666666	34	0.0	0.8333333333333334	0.6515291635737337	0.848174500172572	0.6901074169258509	0.8989411999142585	0.693461596803656	0.8326768492562487	0.7712917096001831	0.8625772502187055	0	0	0.0
2246	None	None	None	None	None	0	0	0.75	3	0.3333333333333333	1	0.625	0	0	0	4	0	0	0.5	4	2	0.3333333333333333	5	0.0	0.6666666666666666	0	0	0	0	0	0	0	0	0	0	0
2606	6.996764305341236e-05	1.27648533881699e-07	1.109182330118035e-07	0.9999976512278301	None	0	0	0.4	2	0.8	4	1.0	0.8	6	4	0	2	0	0.14285714285714285	7	1	0.4666666666666667	7	1.0	0.6666666666666666	0.3884225532559861	0.9205557082227591	0.3429502119240027	0.8653717465771221	0.13532488592820174	0.9543339002027083	0.7973655873147607	0.9205668313865857	0.5833333333333334	0.6666666666666666	0.0
2940	1.3809504301950784e-05	1.0311189145597831e-08	8.075504103228367e-09	0.9999980078996985	None	0	0	0.6666666666666666	2	0.5	1	0.6666666666666666	0.5	3	1	0	0	0	0.6666666666666666	3	2	0.26666666666666666	4	0.0	0	0.5053332632951022	0.8251709580834113	0.6365344924822749	0.9061096994237947	0.2598541628319177	0.7567885450130325	0.7725535028525129	0.8390697288483528	0	0	0.0
1875	None	None	None	None	None	0	0	1.0	2	0.0	0	0.75	0	1	0	1	2	0	1.0	2	2	0.2	3	0.4	0	0	0	0	0	0	0	0	0	0	0	0
2780	0.0006780803903834792	8.825215796677879e-05	-6.339995511795944e-07	0.9962804574811243	None	0	0	0.5	1	1.0	1	1.0	1.0	1	1	1	2	0	0.3333333333333333	3	1	0.2	3	0.3333333333333333	0	0.18791832997287686	0.5	1.0	0.5	0.14135744371971795	0.5	0.9809698987481901	0.5	1.0	0	0.3994902478950381
2239	None	None	None	None	None	0	0	0.375	3	0.7777777777777778	7	0.36666666666666664	0.3333333333333333	4	3	6	4	0	0.8333333333333334	5	6	0.7333333333333333	11	0.26666666666666666	0.2222222222222222	0.5004850921279327	0.7957759669321322	1.0	0.9801034995234418	0.14689992465059282	0.8699225683208452	0.9707232342923118	0.9157403356802272	0.375	0.75	0.07799795169817647
7252	0.060775798270674176	0.033499502785399655	0.03326407056312191	0.7258606312594069	None	0	0	0.16666666666666666	2	0.9333333333333333	14	1.0	0.9333333333333333	16	14	0	0	0	0.058823529411764705	17	1	1.1333333333333333	17	0.0	0.25	0.6515291635737337	0.9155098561533236	0.47324348049433607	0.8633341464411213	0.6921370702700234	0.8979266979256552	0.8659773972267549	0.8941170182709071	0	0	0.0
2185	None	None	None	None	None	0	0	0.2222222222222222	2	0.9090909090909091	10	0.5416666666666666	0.8181818181818182	11	9	1	1	0	0.16666666666666666	12	2	0.8666666666666667	13	0.25	0.5	0.8530011038734994	0.945147893920863	0.655329118848034	0.8890933977514897	0.6713151021780969	0.8780505327174404	0.901880444464937	0.9089408475588349	1.0	0.5454545454545454	0.0
4136	0.08855928365530472	0.011642161995385708	0.003624374774650904	0.6483093237742044	None	0.2	1	0.3333333333333333	4	0.8125	13	0.375	0.8125	16	13	1	0	0	0.1875	16	3	1.2	18	0.0	1.0	0.7445627791460953	0.9109075222904102	0.230509317732727	0.9262108747332737	0.7867885939575046	0.9014774512195861	0.9323392537669054	0.9134206791913333	0	0	0.0
1942	None	None	None	None	None	0.2	1	0.38461538461538464	5	0.5882352941176471	10	0.4222222222222222	0.5882352941176471	13	10	5	1	0	0.5555555555555556	5	9	1.2666666666666666	19	0.09090909090909091	0.25	0.29578989753821144	0.9512945826895511	0.47324348049433607	0.9091148156785115	0.7283087552709282	0.9154796060682707	0.9265402773195911	0.9277382292261142	1.0	0.23076923076923078	0.0
6955	0.07639094973409455	0.02122953615382043	0.020930601181579193	0.7789162125307438	None	0	0	0.16666666666666666	2	0.9333333333333333	14	1.0	0.9333333333333333	16	14	0	0	0	0.058823529411764705	17	1	1.1333333333333333	17	0.0	0.25	0.6515291635737337	0.9155098561533236	0.47324348049433607	0.8733894222257026	0.6921370702700234	0.8317805324973271	0.8634970130422401	0.8776974035510368	0	0	0.0
4902	0.07652185515474577	0.02407447373993787	0.02406233156895608	0.7692018099056971	None	0	0	0.16666666666666666	2	0.9333333333333333	14	1.0	0.9333333333333333	16	14	0	0	0	0.058823529411764705	17	1	1.1333333333333333	17	0.0	0.25	0.6515291635737337	0.9155098561533236	0.47324348049433607	0.8733894222257026	0.6921370702700234	0.8520123604224824	0.8634970130422401	0.8830389149847349	0	0	0.0
767	None	None	None	None	None	0.3333333333333333	1	0.625	5	0.5	5	0.5	0.3	7	3	4	3	0	0.6666666666666666	6	4	0.8	12	0.375	0.5	0.7218899230685305	0.7617703354367021	0.7506997941928517	0.9730266950650067	0.900312510886164	0.5773211758583434	0.7767204300161407	0.8437747416527982	0.14285714285714285	0.14285714285714285	0.0
788	None	None	None	None	None	0.5	2	0.6	6	0.4166666666666667	5	0.5185185185185185	0.4166666666666667	9	5	4	0	0	0.3333333333333333	3	9	0.9333333333333333	14	0.0	0.8	0.665721696141553	0.7724976127792283	0.6103219246126895	0.9081684570129152	0.43098194459964195	0.9062460182276216	0.8436668513367097	0.8729753660315764	0	0	0.0
1298	None	None	None	None	None	0	0	0.2	2	0.8461538461538461	11	0.5	0.6923076923076923	11	9	3	0	0	0.3	3	10	1.0	15	0.0	0.3333333333333333	0.20075355303489414	0.9679189492314813	0.7676957654474502	0.9394257661511813	0.36866179018978235	0.957333942398055	0.9535219875713629	0.956325900841996	0	0	0.0
220	None	None	None	None	None	0	0	0.75	3	0.3333333333333333	1	0.8333333333333334	0	3	0	1	1	0	0.6666666666666666	3	2	0.3333333333333333	5	0.3333333333333333	0.6666666666666666	0	0	0	0	0	0	0	0	0	0	0
1155	None	None	None	None	None	1.0	1	1.0	4	0.0	0	0.5555555555555556	0	0	0	4	2	0	1.0	3	3	0.3333333333333333	5	0.16666666666666666	1.0	0	0	0	0	0	0	0	0	0	0	0
978	None	None	None	None	None	0	0	1.0	1	0	0	1.0	0	1	0	0	1	0	0.5	2	1	0.13333333333333333	2	0.3333333333333333	0	0	0	0	0	0	0	0	0	0	0	0
2206	None	None	None	None	None	0	0	0.3333333333333333	2	0.7142857142857143	5	0.75	0.2857142857142857	2	2	6	3	0	0.75	4	3	0.6	9	0.1875	0.6666666666666666	0.12865123668723136	0.5	0.9538159177421452	0.503806191340074	0.5074264372127633	0.7387027946191107	0.9679624055905098	0.5869782270314025	0.5	0	0.0
458	None	None	None	None	None	0	0	0.5	2	0.6666666666666666	2	0.5555555555555556	0.3333333333333333	2	1	2	0	0	1.0	3	3	0.3333333333333333	5	0.0	0	0.3906516000084603	0.9263165643352641	0.9553369753586651	0.6098377467837064	0.3069376494429304	0.8878909123080928	0.9480642660063241	0.8432328544846495	0	0	0.0
4130	0.05313173672643206	0.0026031523717713508	-0.0023652696544607292	0.8966662261127913	None	0.25	1	0.36363636363636365	4	0.7857142857142857	11	0.38095238095238093	0.7857142857142857	14	11	1	0	0	0.21428571428571427	14	3	1.0666666666666667	16	0.0	1.0	0.29578989753821144	0.9139573191680053	0.47324348049433607	0.915206407293507	0.9125918363269919	0.9210771390681542	0.9326273607656624	0.9168004300441642	0	0	0.0
4552	0.07526343686487118	0.02056132087927599	0.02025681335206923	0.7778895097258737	None	0	0	0.16666666666666666	2	0.9333333333333333	14	1.0	0.9333333333333333	16	14	0	0	0	0.058823529411764705	17	1	1.1333333333333333	17	0.0	0.25	0.6515291635737337	0.9155098561533236	0.47324348049433607	0.8733894222257026	0.6921370702700234	0.8520123604224824	0.8634970130422401	0.8830389149847349	0	0	0.0
2161	None	None	None	None	None	0	0	1.0	1	0	0	1.0	0	1	0	0	0	0	0.5	2	1	0.13333333333333333	2	0.0	0	0	0	0	0	0	0	0	0	0	0	0
1833	None	None	None	None	None	0	0	0.5	4	0.6	6	0.4444444444444444	0.6	7	6	4	0	0	0.3333333333333333	3	9	0.8	12	0.0	0.6666666666666666	0.6657637004850436	0.6720064177075737	0.15698200145616686	0.9404306729627996	0.4594108574581354	0.84434176244857	0.9330650800612319	0.8484448076236686	0	0	0.0
6680	0.0776919840980906	0.027333823324546428	0.027306501579100636	0.7235890024190814	None	0	0	0.16666666666666666	2	0.9333333333333333	14	1.0	0.9333333333333333	16	14	0	0	0	0.058823529411764705	17	1	1.1333333333333333	17	0.0	0.25	0.6515291635737337	0.9155098561533236	0.47324348049433607	0.8733894222257026	0.6921370702700234	0.8210495412792871	0.8634970130422401	0.8749947395765875	0	0	0.0
7413	0.06376786519120452	0.029465781330505234	0.02912858774053843	0.7491974806497609	None	0	0	0.16666666666666666	2	0.9333333333333333	14	1.0	0.9333333333333333	16	14	0	0	0	0.058823529411764705	17	1	1.1333333333333333	17	0.0	0.25	0.6515291635737337	0.9155098561533236	0.47324348049433607	0.8633341464411213	0.6921370702700234	0.8979266979256552	0.8659773972267549	0.8941170182709071	0	0	0.0
1620	None	None	None	None	None	0	0	0.25	2	0.8888888888888888	8	1.0	0.8888888888888888	10	8	0	0	0	0.09090909090909091	11	1	0.7333333333333333	11	0.0	0.6	0.8753821950736104	0.8202653095732161	0.482067705459044	0.7873077649875461	0.6203244037921827	0.7617128215507948	0.9094078930954197	0.7907861575307338	0	0	0.0
6858	0.06837470358842859	0.03104126656934691	0.030448698742538832	0.7289979063755128	None	0	0	0.16666666666666666	2	0.9333333333333333	14	1.0	0.9333333333333333	16	14	0	0	0	0.058823529411764705	17	1	1.1333333333333333	17	0.0	0.25	0.6515291635737337	0.9155098561533236	0.47324348049433607	0.8633341464411213	0.6921370702700234	0.8411574998075746	0.8634970130422401	0.8770002513910461	0	0	0.0
6559	0.061546122896739275	0.02788579236884435	0.02788419691108684	0.7425540192607151	None	0	0	0.16666666666666666	2	0.9333333333333333	14	1.0	0.9333333333333333	16	14	0	0	0	0.058823529411764705	17	1	1.1333333333333333	17	0.0	0.25	0.6515291635737337	0.9155098561533236	0.47324348049433607	0.8633341464411213	0.6921370702700234	0.8411574998075746	0.8634970130422401	0.8770002513910461	0	0	0.0
356	None	None	None	None	None	0	0	0.5	1	1.0	1	1.0	0	0	0	2	2	0	0.3333333333333333	1	3	0.2	3	0.25	0	0	0	0	0	0	0	0	0	0	0	0
4428	0.06871668927650099	0.018108468319971118	0.01809170042901353	0.7730375565118242	None	0	0	0.16666666666666666	2	0.9333333333333333	14	1.0	0.9333333333333333	16	14	0	0	0	0.058823529411764705	17	1	1.1333333333333333	17	0.0	0.25	0.6515291635737337	0.9155098561533236	0.47324348049433607	0.8733894222257026	0.75171985824563	0.824618538683464	0.8799304237322844	0.875884655382596	0	0	0.0
7199	0.06257503516695602	0.029022102506398924	0.02893080885080848	0.7386098857527373	None	0	0	0.16666666666666666	2	0.9333333333333333	14	1.0	0.9333333333333333	16	14	0	0	0	0.058823529411764705	17	1	1.1333333333333333	17	0.0	0.25	0.6515291635737337	0.9155098561533236	0.47324348049433607	0.8633341464411213	0.6921370702700234	0.8210495412792871	0.8634970130422401	0.8717507444034656	0	0	0.0
4833	0.07699945285850013	0.021596047410295596	0.02157564158021217	0.7714997643200519	None	0	0	0.16666666666666666	2	0.9333333333333333	14	1.0	0.9333333333333333	16	14	0	0	0	0.058823529411764705	17	1	1.1333333333333333	17	0.0	0.25	0.6515291635737337	0.9155098561533236	0.47324348049433607	0.8733894222257026	0.6921370702700234	0.8210495412792871	0.8634970130422401	0.8749947395765875	0	0	0.0
3161	0.003633995143027897	0.0026825285956885055	0.0020758967573053172	0.9966669531286805	None	0	0	0.6666666666666666	2	0.5	1	0.6666666666666666	0.5	2	1	1	0	0	0.6666666666666666	3	2	0.26666666666666666	4	0.0	0	0.8218969613994954	0.5704729974717984	0.5685406770606823	0.9171776189123021	0.8542632576779736	0.8111296987705863	0.8280571903197699	0.7992987276424487	0	0	0.0
7136	0.0326477263285966	0.005348539772610882	-0.005332458397588221	0.7838100477733565	None	0	0	0.2	2	0.9166666666666666	11	1.0	0.9166666666666666	13	11	0	0	0	0.07142857142857142	14	1	0.9333333333333333	14	0.0	0.7692307692307693	0.6143839063967884	0.9122937031082643	0.3786080957239505	0.8321508236889408	0.7328860177583693	0.8233336777835984	0.8942486353671939	0.8614443396573724	0	0	0.0
2809	0.01351752581574793	0.0008351278559720276	0.000832806213016296	0.9816148375919671	None	0	0	0.16666666666666666	1	1.0	7	0.5625	0.8571428571428571	7	6	1	1	0	0.25	2	8	0.6	9	0.2	0	0.27839992789969203	0.8378242225843918	0.47324348049433607	0.8291496638443879	1.0	0.9823724631850623	0.954697343439158	0.9178949056492339	1.0	0	0.0
5008	0.07754629899088905	0.026842604042038528	0.02634498940691071	0.764868993923747	None	0	0	0.16666666666666666	2	0.9333333333333333	14	1.0	0.9333333333333333	16	14	0	0	0	0.058823529411764705	17	1	1.1333333333333333	17	0.0	0.25	0.6515291635737337	0.9155098561533236	0.47324348049433607	0.8733894222257026	0.6921370702700234	0.8304776649300112	0.8634970130422401	0.8773648623095971	0	0	0.0
4665	0.04799084781170214	0.01731747353807085	-0.002623107730873463	0.814653164112726	None	0.2	1	0.3333333333333333	4	0.7333333333333333	11	0.37777777777777777	0.7333333333333333	15	11	1	0	0	0.2	15	3	1.1333333333333333	17	0.0	1.0	0.6515291635737337	0.9093029479783828	0.47324348049433607	0.8787025018945972	0.693461596803656	0.8574263610902112	0.863968495725178	0.8835490626118346	0	0	0.0
2060	None	None	None	None	None	0	0	0.5	2	0.75	3	0.6	0.5	2	2	3	0	0	0.4	5	2	0.4	6	0.0	0	0.23812892364242466	0.7580283764073382	0.73244329672646	0.7358625081325726	0.6220124162106516	0.6936184056926801	0.9015717844532297	0.7299800761360524	0	0	0.0
5288	0.0764734892479933	0.023624736201534494	0.02347232866669847	0.7709415178524891	None	0	0	0.16666666666666666	2	0.9333333333333333	14	1.0	0.9333333333333333	16	14	0	0	0	0.058823529411764705	17	1	1.1333333333333333	17	0.0	0.25	0.6515291635737337	0.9155098561533236	0.47324348049433607	0.8733894222257026	0.6921370702700234	0.8520123604224824	0.8634970130422401	0.8830389149847349	0	0	0.0
154	None	None	None	None	None	0	0	0.5	1	1.0	1	0.75	0	1	0	1	0	0	1.0	2	2	0.2	3	0.0	0	0	0	0	0	0	0	0	0	0	0	0
6535	0.06320718355326445	0.030536780279383936	0.030533112573298687	0.7242298054225287	None	0	0	0.16666666666666666	2	0.9333333333333333	14	1.0	0.9333333333333333	16	14	0	0	0	0.058823529411764705	17	1	1.1333333333333333	17	0.0	0.25	0.6515291635737337	0.9155098561533236	0.47324348049433607	0.8633341464411213	0.6921370702700234	0.8411574998075746	0.8634970130422401	0.8770002513910461	0	0	0.0
549	None	None	None	None	None	0	0	0.75	3	0.5	2	0.6	0.25	3	1	2	3	0	0.4	5	2	0.4	6	0.5	1.0	0.6844036215005704	0.9336670018628421	0.6365344924822749	0.8492888939837957	0.26089372279610096	0.8805146570577489	0.869179863672541	0.8931752603114694	0.3333333333333333	0.3333333333333333	0.0
3815	0.09337864188391277	0.008780381717134715	0.006734227573693131	0.8186897200116381	None	0.16666666666666666	1	0.2857142857142857	4	0.8421052631578947	16	0.3684210526315789	0.8421052631578947	19	16	1	0	0	0.15789473684210525	19	3	1.4	21	0.0	1.0	0.29578989753821144	0.9050987913101849	0.47324348049433607	0.9080348366403062	0.905064892595313	0.9435387492211879	0.9320500044949305	0.9208331449139001	0	0	0.0
2542	None	None	None	None	None	0	0	0.6	6	0.25	3	0.5	0.08333333333333333	6	1	7	2	0	0.5714285714285714	7	4	0.9333333333333333	14	0.15384615384615385	0.5	0.4287567622343227	0.9725660002601897	0.8876442928662224	0.9603709698116044	0.3009527201225594	0.9554938423157866	0.9694300102115105	0.9635320197693148	0.5833333333333334	0.5	0.0
6122	0.08912651964699889	0.030586796734793434	0.02978949374074213	0.7079993052228906	None	0	0	0.15384615384615385	2	0.9411764705882353	16	1.0	0.9411764705882353	18	16	0	0	0	0.05263157894736842	19	1	1.2666666666666666	19	0.0	0.2222222222222222	0.5433625725056136	0.9207520333340241	0.4259257881091433	0.8676757323011395	0.8030267165653239	0.8930813018429077	0.9132857330290902	0.895848694770026	0	0	0.0
2548	None	None	None	None	None	0	0	0.2222222222222222	2	0.8181818181818182	9	0.3611111111111111	0.6363636363636364	9	7	3	1	0	0.4444444444444444	4	9	0.8666666666666667	13	0.125	0.18181818181818182	0.8311651054499443	0.9722184673578723	0.8662685821776268	0.6548297249883082	0.36034717512599834	0.8794088271921835	0.955950327507438	0.8870340320808048	1.0	0.1111111111111111	0.0
670	None	None	None	None	None	0	0	0.6666666666666666	6	0.18181818181818182	2	0.5416666666666666	0.18181818181818182	6	2	6	1	0	0.6666666666666666	4	6	0.8666666666666667	13	0.08333333333333333	0.5454545454545454	0.5180562375780551	0.7213917015915134	0.45809272112016836	0.827755503398766	0.38708570065609216	0.7193945673215737	0.7303738717988284	0.7602795809586805	1.0	0	0.0
1334	None	None	None	None	None	0	0	0.75	3	0.3333333333333333	1	0.5555555555555556	0.3333333333333333	2	1	2	0	0	1.0	3	3	0.3333333333333333	5	0.0	1.0	0.3840220273305686	0.9312464431721523	0.6593664638971674	0.6054011113544803	0.34549307875347135	0.9209212828602766	0.8050101328225306	0.8617199361109784	0	0	0.0
2682	0.0025314763426687826	5.096988386960382e-05	-3.9524734332616846e-05	0.9851611524090748	None	0	0	0.4	2	0.8	4	0.7777777777777778	0.2	1	1	5	4	0	1.0	3	3	0.4666666666666667	7	0.2857142857142857	0.5	1.0	0.5	1.0	0.5	0.48482545536610955	0.5	0.9189790895361661	0.5	1.0	1.0	0.8523235399567878
2108	None	None	None	None	None	0	0	0.6666666666666666	4	0.3333333333333333	2	0.5	0.16666666666666666	5	1	2	0	0	1.0	4	4	0.5333333333333333	8	0.0	0.6666666666666666	0.6420460777288842	0.9197887665038393	0.3325241631816752	0.899335538605281	0.17955263588417777	0.9502668590268392	0.9106946804646658	0.9259768753237597	0	0	0.0
6984	0.06293932232499669	0.024854896440006043	0.024592280896469473	0.7410503398194624	None	0	0	0.16666666666666666	2	0.9333333333333333	14	1.0	0.9333333333333333	16	14	0	0	0	0.058823529411764705	17	1	1.1333333333333333	17	0.0	0.25	0.6515291635737337	0.9155098561533236	0.47324348049433607	0.8633341464411213	0.6921370702700234	0.8400689816674717	0.8634970130422401	0.8767078262701821	0	0	0.0
4828	0.06424366202319101	0.006903425703996714	0.0062751934160574655	0.8967600558633035	None	0	0	0.2	2	0.9230769230769231	12	1.0	0.9230769230769231	14	12	0	0	0	0.06666666666666667	15	1	1.0	15	0.0	0.2857142857142857	0.632956534985261	0.9057058255538555	0.4259257881091433	0.8564436128761778	0.7598037148720371	0.8225312037114078	0.8799304237322844	0.8653725899325191	0	0	0.0
244	None	None	None	None	None	0	0	1.0	2	0.0	0	1.0	0	2	0	0	0	0	0.3333333333333333	3	1	0.2	3	0.0	1.0	0	0	0	0	0	0	0	0	0	0	0
5088	0.07421864280662321	0.031196902373926153	0.030932901639680776	0.7257912782045899	None	0	0	0.16666666666666666	2	0.9333333333333333	14	1.0	0.9333333333333333	16	14	0	0	0	0.058823529411764705	17	1	1.1333333333333333	17	0.0	0.25	0.6515291635737337	0.9155098561533236	0.47324348049433607	0.8733894222257026	0.6921370702700234	0.8304776649300112	0.8634970130422401	0.8773648623095971	0	0	0.0
7381	0.057199471937381716	0.03153254600330613	0.0309414755228374	0.7227832287191853	None	0	0	0.16666666666666666	2	0.9333333333333333	14	1.0	0.9333333333333333	16	14	0	0	0	0.058823529411764705	17	1	1.1333333333333333	17	0.0	0.25	0.6515291635737337	0.9155098561533236	0.47324348049433607	0.8653711482854329	0.6921370702700234	0.8411574998075746	0.8634970130422401	0.8776235993222891	0	0	0.0
1257	None	None	None	None	None	0	0	0.08333333333333333	1	1.0	15	0.4857142857142857	0.7333333333333333	12	11	4	2	0	0.7142857142857143	7	5	1.1333333333333333	17	0.18181818181818182	0.13333333333333333	0.2437664507666603	0.8937046505248913	0.6782477604702652	0.9081824747302174	0.25187486716464	0.6133284002202682	0.8838415726930753	0.8358095267915687	0.5416666666666666	0.08333333333333333	0.0
1653	None	None	None	None	None	0	0	0.3333333333333333	2	0.8333333333333334	5	1.0	0.6666666666666666	6	4	1	1	0	0.125	8	1	0.5333333333333333	8	0.25	0.2857142857142857	0.7910843630006472	0.7108926142287838	0.47700819548166357	0.8495789450524011	0.7432392507099893	0.79532933585083	0.8869751149210681	0.7907512861557203	1.0	0.5	0.0
6860	0.046306775283277916	0.007601209857706591	0.005929527786161624	0.8286376991285417	None	0	0	0.2	2	0.9230769230769231	12	1.0	0.9230769230769231	14	12	0	0	0	0.06666666666666667	15	1	1.0	15	0.0	0.2857142857142857	0.6851981524844301	0.9273445031974635	0.4259257881091433	0.8618266682445309	0.6754748431018898	0.870156481638632	0.8799304237322844	0.890236729465147	0	0	0.0
3708	0.07411206329553816	0.010684973048199944	0.010120897611179834	0.7783730563323306	None	0	0	0.18181818181818182	2	0.9285714285714286	13	1.0	0.9285714285714286	15	13	0	0	0	0.0625	16	1	1.0666666666666667	16	0.0	0.13333333333333333	0.6515291635737337	0.9163482705524367	0.47324348049433607	0.8663753625820081	0.693461596803656	0.8511834157346156	0.8474595174911642	0.881039437161345	0	0	0.0
2907	0.0037683559112305903	0.002195428051664277	0.0016809506263296434	0.997172897219716	None	0	0	0.6666666666666666	2	0.5	1	0.6666666666666666	0.5	2	1	1	0	0	0.6666666666666666	3	2	0.26666666666666666	4	0.0	0	0.8218969613994954	0.5704729974717984	0.5685406770606823	0.9171776189123021	0.8542632576779736	0.8111296987705863	0.8280571903197699	0.7992987276424487	0	0	0.0
324	None	None	None	None	None	0.3333333333333333	1	0.625	5	0.4	4	0.4	0.1	3	1	8	1	0	0.8333333333333334	5	6	0.8	12	0.05555555555555555	0.4	0.4208669451707145	0.6417830193114921	0.21101527540031273	0.6586469769758088	0.1	0.9627340250541125	0.8328984709090628	0.8171803167976031	1.0	0.3333333333333333	0.0
5946	0.07742556711821119	0.028888152329945807	0.028188317095082096	0.74270747303698	None	0	0	0.16666666666666666	2	0.9333333333333333	14	1.0	0.9333333333333333	16	14	0	0	0	0.058823529411764705	17	1	1.1333333333333333	17	0.0	0.25	0.6515291635737337	0.9155098561533236	0.47324348049433607	0.8733894222257026	0.6921370702700234	0.8411574998075746	0.8634970130422401	0.880129721553876	0	0	0.0
3247	0.05392272629778445	0.0026434479463313303	-0.0018283906038841146	0.5814564410990692	None	0	0	0.125	1	1.0	9	1.0	1.0	10	9	0	0	0	0.09090909090909091	11	1	0.7333333333333333	11	0.0	0	0.630672830933587	0.9255542416576288	0.322801715850925	0.9022598308774051	0.49213207721482244	0.9527136670459553	0.934772657445916	0.9296942156406633	0	0	0.0
5173	0.08964852341078053	0.017536297575651668	0.0019397058593852697	0.7623514449781745	None	0	0	0.15384615384615385	2	0.9411764705882353	16	1.0	0.9411764705882353	18	16	0	0	0	0.05263157894736842	19	1	1.2666666666666666	19	0.0	0.2222222222222222	0.5433625725056136	0.9207520333340241	0.4259257881091433	0.8676757323011395	0.8030267165653239	0.8930813018429077	0.9132857330290902	0.895848694770026	0	0	0.0
5314	0.07623214422224998	0.027842803316969592	0.02767184779862149	0.7315109518267766	None	0	0	0.16666666666666666	2	0.9333333333333333	14	1.0	0.9333333333333333	16	14	0	0	0	0.058823529411764705	17	1	1.1333333333333333	17	0.0	0.25	0.6515291635737337	0.9155098561533236	0.47324348049433607	0.8733894222257026	0.6867204163158117	0.8335029385026824	0.8615860427615407	0.8781389910015387	0	0	0.0
5816	0.07515739245386814	0.023549629863381494	0.02319549810396166	0.7698820472541649	None	0	0	0.16666666666666666	2	0.9333333333333333	14	1.0	0.9333333333333333	16	14	0	0	0	0.058823529411764705	17	1	1.1333333333333333	17	0.0	0.25	0.6515291635737337	0.9155098561533236	0.47324348049433607	0.8733894222257026	0.6921370702700234	0.8304776649300112	0.8634970130422401	0.8773648623095971	0	0	0.0
4671	0.07820316009030824	0.02859308107196944	0.02806872340624892	0.7301672941540593	None	0	0	0.16666666666666666	2	0.9333333333333333	14	1.0	0.9333333333333333	16	14	0	0	0	0.058823529411764705	17	1	1.1333333333333333	17	0.0	0.25	0.6515291635737337	0.9155098561533236	0.47324348049433607	0.8733894222257026	0.6921370702700234	0.8520123604224824	0.8634970130422401	0.8830389149847349	0	0	0.0
2727	0.0006118307420412238	0.00011774493766291395	3.125611567637652e-05	0.9952685917312102	None	0	0	0.6666666666666666	2	0.0	0	0.6666666666666666	0	1	0	2	1	0	0.6666666666666666	3	2	0.26666666666666666	4	0.14285714285714285	1.0	0	0	0	0	0	0	0	0	0	0	0
4935	0.07832871551244745	0.027904122206272912	0.027089692245851605	0.7354269846206283	None	0	0	0.16666666666666666	2	0.9333333333333333	14	1.0	0.9333333333333333	16	14	0	0	0	0.058823529411764705	17	1	1.1333333333333333	17	0.0	0.25	0.6515291635737337	0.9155098561533236	0.47324348049433607	0.8733894222257026	0.6921370702700234	0.8520123604224824	0.8634970130422401	0.8830389149847349	0	0	0.0
3264	0.012162386132393545	0.002496192206952331	0.0024376374286799144	0.9743912262218499	None	0.5	1	0.5714285714285714	4	0.5	4	0.47619047619047616	0.375	4	3	5	0	0	0.42857142857142855	7	3	0.6666666666666666	10	0.0	0.6666666666666666	0.6613081613926972	0.958841649440893	0.4708971455768222	0.7653405065310297	0.6125731502489249	0.8361753683750912	0.8816073671808224	0.8794086451973144	0	0	0.0
4289	0.07729076662101818	0.022629983304333877	0.022437229339292576	0.7768116994221705	None	0	0	0.16666666666666666	2	0.9333333333333333	14	1.0	0.9333333333333333	16	14	0	0	0	0.058823529411764705	17	1	1.1333333333333333	17	0.0	0.25	0.6515291635737337	0.9155098561533236	0.47324348049433607	0.8733894222257026	0.6921370702700234	0.8520123604224824	0.8634970130422401	0.8830389149847349	0	0	0.0
2817	0.01465702431325802	0.0005935433703897503	0.0004256568784245078	0.9538783580551549	None	0	0	0.5	4	0.5555555555555556	5	0.34375	0.5555555555555556	9	5	1	1	0	0.5	4	8	0.7333333333333333	11	0.5	0.5	0.48012005488893195	0.9508217880194471	0.47324348049433607	0.902412867757456	0.6575010789920975	0.8420357776907119	0.8793154903637287	0.907757151828314	1.0	0.4444444444444444	0.0
1676	None	None	None	None	None	0	0	0.375	3	0.8	8	0.2857142857142857	0.8	9	8	2	0	0	0.8571428571428571	7	6	0.8	12	0.0	1.0	0.6704277911077391	0.9288223939622874	0.3280803949313037	0.9134132139049383	0.6373022632226159	0.8952715482117529	0.8942486353671939	0.9134768135987708	0	0	0.0
854	None	None	None	None	None	0	0	0.42857142857142855	3	0.5	4	0.8333333333333334	0.25	3	2	6	1	0	0.75	3	4	0.6666666666666666	10	0.06666666666666667	0.2857142857142857	0.560345081642395	0.9516277702844377	0.6975000505353186	0.6128126909097912	0.31336966379431386	0.960341720810955	0.9227651466172629	0.9010068993839475	1.0	0.6666666666666666	0.0
1556	None	None	None	None	None	0.16666666666666666	1	0.2857142857142857	4	0.8421052631578947	16	0.3684210526315789	0.8421052631578947	20	16	0	0	0	0.15789473684210525	3	19	1.4	21	0.0	1.0	0.7445627791460953	0.8911065602005933	0.30964904445145625	0.9250534058516992	0.764238574299456	0.9009430627320463	0.9029199610600925	0.9067265761638764	0	0	0.0
7428	0.06656941296902374	0.03006806370080388	0.03005702662320633	0.7308349769601936	None	0	0	0.16666666666666666	2	0.9333333333333333	14	1.0	0.9333333333333333	16	14	0	0	0	0.058823529411764705	17	1	1.1333333333333333	17	0.0	0.25	0.6515291635737337	0.9155098561533236	0.47324348049433607	0.8633341464411213	0.6921370702700234	0.8520123604224824	0.8634970130422401	0.8799750379985581	0	0	0.0
4048	0.10434220898806758	0.022350384029075607	0.020726308660303245	0.6590164857695915	None	0.16666666666666666	1	0.2857142857142857	4	0.8421052631578947	16	0.3684210526315789	0.8421052631578947	19	16	1	0	0	0.15789473684210525	19	3	1.4	21	0.0	1.0	0.29578989753821144	0.9128936012326044	0.47324348049433607	0.9206796069676532	0.9125918363269919	0.9250437514063629	0.9326273607656624	0.91968051446585	0	0	0.0
2838	9.138272696018569e-06	1.7210443873618438e-07	1.606333362869756e-07	0.9999982506976198	None	0	0	0.5	1	1.0	1	1.0	1.0	1	1	1	1	0	0.3333333333333333	3	1	0.2	3	0.16666666666666666	0	0.5198710668471449	0.5	1.0	0.5	0.5619342590886334	0.5	0.8976156128886101	0.5	1.0	1.0	0.0
709	None	None	None	None	None	0	0	0.1	1	1.0	12	1.0	1.0	13	12	0	2	0	0.07142857142857142	14	1	0.9333333333333333	14	0.6666666666666666	0	0.6125857507796517	0.9341318282834284	0.7640383637645072	0.8621771743165557	0.900312510886164	0.9627914978246179	0.8921705943510543	0.929536061677301	0.5384615384615384	0.23076923076923078	0.0
2337	None	None	None	None	None	0	0	0.75	3	0.0	0	0.8333333333333334	0	1	0	3	1	0	0.6666666666666666	3	2	0.3333333333333333	5	0.1111111111111111	0.6666666666666666	0	0	0	0	0	0	0	0	0	0	0
4152	0.10545837564533717	0.022068519069761035	-0.02186621226997255	0.7792545929554382	None	0.1111111111111111	1	0.2	4	0.8888888888888888	24	0.3717948717948718	0.8518518518518519	27	23	1	0	0	0.11538461538461539	26	3	1.9333333333333333	29	0.0	0.6666666666666666	0.29578989753821144	0.9150479395858795	0.47324348049433607	0.9126153161167933	0.9125918363269919	0.9269760868955409	0.9326273607656624	0.9184402917963069	0	0	0.0
5239	0.07729161131801755	0.02366422026326728	0.023446479423481752	0.7749484814775891	None	0	0	0.16666666666666666	2	0.9333333333333333	14	1.0	0.9333333333333333	16	14	0	0	0	0.058823529411764705	17	1	1.1333333333333333	17	0.0	0.25	0.6515291635737337	0.9155098561533236	0.47324348049433607	0.8733894222257026	0.6921370702700234	0.8520123604224824	0.8634970130422401	0.8830389149847349	0	0	0.0
6659	0.06337638986745181	0.029212241869828456	0.02876134726979009	0.7411531833672436	None	0	0	0.16666666666666666	2	0.9333333333333333	14	1.0	0.9333333333333333	16	14	0	0	0	0.058823529411764705	17	1	1.1333333333333333	17	0.0	0.25	0.6515291635737337	0.9155098561533236	0.47324348049433607	0.8633341464411213	0.6921370702700234	0.8820845230901273	0.865009085967735	0.8888923231388924	0	0	0.0
2600	0.011939864962374645	0.0028337335360664813	0.0015825395751560584	0.9915083013105047	None	0.5	1	0.5714285714285714	4	0.625	5	0.4166666666666667	0.625	7	5	2	2	0	0.375	3	8	0.6666666666666666	10	0.3333333333333333	1.0	0.5198710668471449	0.9111126509678316	0.7635603630470953	0.9763270302607843	0.381642794790121	0.9505031686173052	0.9094564476092528	0.9526018768804908	0.5714285714285714	0.2857142857142857	0.0
2519	None	None	None	None	None	0	0	0.2857142857142857	4	0.7368421052631579	14	0.5833333333333334	0.6842105263157895	17	13	3	0	0	0.1111111111111111	2	18	1.4	21	0.0	0	0.665721696141553	0.8808277547993165	0.7045151405926439	0.9305247936075501	0.6306328246262458	0.893283597950598	0.8768912508916797	0.9037786675082157	0	0	0.0
3759	0.05497188824221478	0.0038792698905764835	0.0030072580012744086	0.6939467225325764	None	0	0	0.25	2	0.8888888888888888	8	1.0	0.8888888888888888	10	8	0	0	0	0.09090909090909091	11	1	0.7333333333333333	11	0.0	0.2	0.7162582011083087	0.9083550688587272	0.5515053622273244	0.9136053675373118	0.7717803266074663	0.929321746271631	0.9020223265565696	0.9175489621508165	0	0	0.0
486	None	None	None	None	None	0.5	4	0.5555555555555556	10	0.5	12	0.325	0.4583333333333333	18	11	7	0	0	0.3125	5	16	1.7333333333333334	26	0.0	0.19047619047619047	0.29578989753821144	0.9279455403347957	0.47324348049433607	0.9093234696982891	0.9125918363269919	0.924960878701884	0.9338573927127958	0.9211129074850326	0	0	0.0
1892	None	None	None	None	None	1.0	1	0.8	4	0.4	2	0.4666666666666667	0	3	0	3	1	0	0.6	5	3	0.4666666666666667	7	0.14285714285714285	1.0	0	0	0	0	0	0	0	0	0	0	0
852	None	None	None	None	None	0.3333333333333333	1	0.625	5	0.4	4	0.4	0.4	8	4	3	1	0	0.8333333333333334	5	6	0.8	12	0.16666666666666666	0.25	0.5339473787699172	0.8692863818243484	0.5096427730933527	0.8418581835743838	0.48897236245481557	0.9342953017066559	0.8690349466978274	0.8883306514321635	1.0	0.25	0.0
5506	0.07716774719523953	0.02354649005928427	0.023534583242472363	0.7690881914260634	None	0	0	0.16666666666666666	2	0.9333333333333333	14	1.0	0.9333333333333333	16	14	0	0	0	0.058823529411764705	17	1	1.1333333333333333	17	0.0	0.25	0.6515291635737337	0.9155098561533236	0.47324348049433607	0.8733894222257026	0.6921370702700234	0.8520123604224824	0.8634970130422401	0.8830389149847349	0	0	0.0
7335	0.06549294948332901	0.031641206572639136	0.03162440533508949	0.7250070160372113	None	0	0	0.16666666666666666	2	0.9333333333333333	14	1.0	0.9333333333333333	16	14	0	0	0	0.058823529411764705	17	1	1.1333333333333333	17	0.0	0.25	0.6515291635737337	0.9155098561533236	0.47324348049433607	0.8633341464411213	0.6921370702700234	0.8411574998075746	0.8634970130422401	0.8770002513910461	0	0	0.0
2983	0.0036178081424748086	0.002666636984624322	0.0021325634906296225	0.9965550057519539	None	0	0	0.6666666666666666	2	0.5	1	0.6666666666666666	0.5	2	1	1	0	0	0.6666666666666666	3	2	0.26666666666666666	4	0.0	0	0.8218969613994954	0.5704729974717984	0.5685406770606823	0.9171776189123021	0.8542632576779736	0.8111296987705863	0.8280571903197699	0.7992987276424487	0	0	0.0
6138	0.07726385302004193	0.017057239105389713	0.010060831207607023	0.7142787407372667	None	0	0	0.16666666666666666	2	0.9333333333333333	14	1.0	0.9333333333333333	16	14	0	0	0	0.058823529411764705	17	1	1.1333333333333333	17	0.0	0.25	0.6515291635737337	0.9155098561533236	0.47324348049433607	0.874943237921952	0.6921370702700234	0.8411574998075746	0.8701292550965359	0.8806255973493438	0	0	0.0
4609	0.0765747062396323	0.021900283234648318	0.021382018105182945	0.7784397601958936	None	0	0	0.16666666666666666	2	0.9333333333333333	14	1.0	0.9333333333333333	16	14	0	0	0	0.058823529411764705	17	1	1.1333333333333333	17	0.0	0.25	0.6515291635737337	0.9155098561533236	0.47324348049433607	0.8733894222257026	0.6867204163158117	0.8536016205765246	0.8615860427615407	0.8834740845631329	0	0	0.0
5696	0.07653416841810931	0.026395893327783488	0.026194045661153617	0.7193731201640797	None	0	0	0.16666666666666666	2	0.9333333333333333	14	1.0	0.9333333333333333	16	14	0	0	0	0.058823529411764705	17	1	1.1333333333333333	17	0.0	0.25	0.6515291635737337	0.9155098561533236	0.47324348049433607	0.8733894222257026	0.6867204163158117	0.8432762382378624	0.8615860427615407	0.8806892958939825	0	0	0.0
6814	0.0489437811318305	0.016495476204917318	-0.012201285044831828	0.7819808177461344	None	0.2	1	0.3333333333333333	4	0.7333333333333333	11	0.37777777777777777	0.7333333333333333	15	11	1	0	0	0.2	15	3	1.1333333333333333	17	0.0	1.0	0.6515291635737337	0.9093029479783828	0.47324348049433607	0.8787025018945972	0.693461596803656	0.8453195227924135	0.863968495725178	0.8802256703989191	0	0	0.0
7031	0.07212252455709584	0.022479759509925	0.022131153426858636	0.7736267346687364	None	0	0	0.16666666666666666	2	0.9333333333333333	14	1.0	0.9333333333333333	16	14	0	0	0	0.058823529411764705	17	1	1.1333333333333333	17	0.0	0.25	0.6515291635737337	0.9155098561533236	0.47324348049433607	0.8733894222257026	0.6921370702700234	0.8210495412792871	0.8634970130422401	0.8749947395765875	0	0	0.0
1516	None	None	None	None	None	0	0	0.6666666666666666	2	0.5	1	1.0	0.5	2	1	1	2	0	0.25	1	4	0.26666666666666666	4	0.4	0.6666666666666666	0.636543213237706	0.8455437946517662	0.7354136839020805	0.8790833130892428	0.36335471624707943	0.5481942574297891	0.8295593042707625	0.784554526868475	0.75	0.5	0.0
4120	0.08512147125692124	0.007827145928542882	-0.007451800265988579	0.8377497865340647	None	0.16666666666666666	1	0.2857142857142857	4	0.8421052631578947	16	0.3684210526315789	0.8421052631578947	19	16	1	0	0	0.15789473684210525	19	3	1.4	21	0.0	1.0	0.29578989753821144	0.9154557751017255	0.47324348049433607	0.9267736668334685	0.9125918363269919	0.9372496092862947	0.9326273607656624	0.9269910675617697	0	0	0.0
4873	0.07855379824793496	0.02218332372718063	0.022181363649567836	0.7744469638392293	None	0	0	0.16666666666666666	2	0.9333333333333333	14	1.0	0.9333333333333333	16	14	0	0	0	0.058823529411764705	17	1	1.1333333333333333	17	0.0	0.25	0.6515291635737337	0.9155098561533236	0.47324348049433607	0.8733894222257026	0.693461596803656	0.8309779839476259	0.863968495725178	0.8774924128996653	0	0	0.0
6081	0.07666565472956728	0.033339192952470634	0.0328712739972574	0.7327568926794317	None	0	0	0.16666666666666666	2	0.9333333333333333	14	1.0	0.9333333333333333	16	14	0	0	0	0.058823529411764705	17	1	1.1333333333333333	17	0.0	0.25	0.6515291635737337	0.9155098561533236	0.47324348049433607	0.8733894222257026	0.6921370702700234	0.8411574998075746	0.8634970130422401	0.880129721553876	0	0	0.0
2700	0.010550203613293303	0.0009323474601039567	0.00039421842213415543	0.9744507135539109	None	0	0	0.4	2	0.8	4	1.0	0.8	6	4	0	0	0	0.14285714285714285	7	1	0.4666666666666667	7	0.0	0.6666666666666666	0.8031437413715137	0.8196861283326147	0.34806221798192216	0.7283081636348961	0.6125731502489249	0.9485405291669299	0.9030901024778072	0.8587325643758916	0	0	0.0
1305	None	None	None	None	None	0	0	0.5	3	0.5714285714285714	4	0.5625	0.5714285714285714	6	4	2	0	0	0.25	8	2	0.6	9	0.0	0.25	0.6899759477339719	0.7277090004580253	0.7335557206486227	0.9108147127846451	0.5046664538265346	0.8515615093049338	0.8060038080047698	0.8435018784962505	0	0	0.0
5325	0.07821614218245074	0.021439537155737036	0.02106494480491468	0.7778489628721523	None	0	0	0.16666666666666666	2	0.9333333333333333	14	1.0	0.9333333333333333	16	14	0	0	0	0.058823529411764705	17	1	1.1333333333333333	17	0.0	0.25	0.6515291635737337	0.9155098561533236	0.47324348049433607	0.8733894222257026	0.6921370702700234	0.8520123604224824	0.8634970130422401	0.8830389149847349	0	0	0.0
7488	0.07039430619265771	0.010559256822749878	-0.007194847945056898	0.7485162109409162	None	0	0	0.15384615384615385	2	0.9411764705882353	16	1.0	0.9411764705882353	18	16	0	0	0	0.05263157894736842	19	1	1.2666666666666666	19	0.0	0.2222222222222222	0.7037707810729027	0.9089158332358551	0.5400466044879195	0.878281218024646	0.8028006490876756	0.836818891525398	0.8528403738223787	0.8776636990724325	0	0	0.0
7483	0.06048024072043878	0.006155984222913592	0.006122088881038873	0.8394576231053807	None	0	0	0.16666666666666666	2	0.9333333333333333	14	1.0	0.9333333333333333	16	14	0	0	0	0.058823529411764705	17	1	1.1333333333333333	17	0.0	0.25	0.6515291635737337	0.8828317564927816	0.3633351568529363	0.8626496848979409	0.6921370702700234	0.7752253130712236	0.8634970130422401	0.845319240910087	0	0	0.0
7326	0.06413908334470661	0.031479734248062795	0.031216789241339672	0.7236061980533863	None	0	0	0.16666666666666666	2	0.9333333333333333	14	1.0	0.9333333333333333	16	14	0	0	0	0.058823529411764705	17	1	1.1333333333333333	17	0.0	0.25	0.6515291635737337	0.9155098561533236	0.47324348049433607	0.8633341464411213	0.6921370702700234	0.8520123604224824	0.8634970130422401	0.8799750379985581	0	0	0.0
7396	0.06309608847442993	0.030532004581410525	0.030516408918125307	0.7419408905771276	None	0	0	0.16666666666666666	2	0.9333333333333333	14	1.0	0.9333333333333333	16	14	0	0	0	0.058823529411764705	17	1	1.1333333333333333	17	0.0	0.25	0.6515291635737337	0.9155098561533236	0.47324348049433607	0.8633341464411213	0.6921370702700234	0.8520123604224824	0.8634970130422401	0.8799750379985581	0	0	0.0
7197	0.06269205664050778	0.03041540380969261	0.03033152556587828	0.7213616962519013	None	0	0	0.16666666666666666	2	0.9333333333333333	14	1.0	0.9333333333333333	16	14	0	0	0	0.058823529411764705	17	1	1.1333333333333333	17	0.0	0.25	0.6515291635737337	0.9155098561533236	0.47324348049433607	0.8633341464411213	0.6921370702700234	0.8411574998075746	0.8634970130422401	0.8770002513910461	0	0	0.0
103	None	None	None	None	None	0	0	0.6666666666666666	2	0.5	1	0.6666666666666666	0	0	0	3	2	0	0.6666666666666666	2	3	0.26666666666666666	4	0.2	0.6666666666666666	0	0	0	0	0	0	0	0	0	0	0
91	None	None	None	None	None	0	0	0.42857142857142855	6	0.47368421052631576	9	0.2916666666666667	0.42105263157894735	12	8	8	2	0	0.8888888888888888	9	8	1.4	21	0.125	0.3157894736842105	0.6132538590789709	0.8595045995604939	0.6659849489868274	0.9679561666539218	0.4624577895603639	0.8579329732242204	0.8812299166860915	0.9120690212522657	0.625	0.5833333333333334	0.0
5276	0.07490483197683205	0.02263387222794609	0.02258718654315296	0.7702151554107409	None	0	0	0.16666666666666666	2	0.9333333333333333	14	1.0	0.9333333333333333	16	14	0	0	0	0.058823529411764705	17	1	1.1333333333333333	17	0.0	0.25	0.6515291635737337	0.9155098561533236	0.47324348049433607	0.8733894222257026	0.693461596803656	0.8314782199787112	0.863968495725178	0.8776201288434673	0	0	0.0
1801	None	None	None	None	None	0	0	0.625	5	0.3333333333333333	3	0.6111111111111112	0.3333333333333333	4	3	6	2	0	0.5	3	6	0.7333333333333333	11	0.13333333333333333	0.5	0.5281421931201115	0.8063064698871804	0.8125482125570486	0.8549816951914382	0.4523719305230716	0.9217777318933924	0.7214053241348046	0.8686474244773961	0.75	0.75	0.0
6887	0.06540445068817043	0.030748793074880817	0.030707290370152792	0.7218200609673184	None	0	0	0.16666666666666666	2	0.9333333333333333	14	1.0	0.9333333333333333	16	14	0	0	0	0.058823529411764705	17	1	1.1333333333333333	17	0.0	0.25	0.6515291635737337	0.9155098561533236	0.47324348049433607	0.8633341464411213	0.6921370702700234	0.8520123604224824	0.8634970130422401	0.8799750379985581	0	0	0.0
628	None	None	None	None	None	0.5	1	0.8333333333333334	5	0.16666666666666666	1	0.5	0.16666666666666666	3	1	4	0	0	1.0	4	4	0.5333333333333333	8	0.0	0.5	0.7834790871112234	0.6992964766973148	0.48473508975708574	0.6778849807979516	0.1988191214213197	0.857339008746364	0.9201360896123596	0.7553083213632844	0	0	0.0
2708	0.005335907729157632	0.0015236312596783794	0.0015048141139893043	0.9840864945180187	None	0.5	1	0.7142857142857143	5	0.375	3	0.4	0.375	8	3	1	1	0	1.0	5	5	0.6666666666666666	10	1.0	0.8	0.4732749728132088	0.8959251671598976	0.3902679043091955	0.8389183643366399	0.6481450309284837	0.9612527433756548	0.9084515833052228	0.9119790430526642	1.0	0.375	0.0
1383	None	None	None	None	None	0	0	0.5714285714285714	4	0.25	2	0.625	0.125	2	1	7	2	0	1.0	4	4	0.6666666666666666	10	0.11764705882352941	0.3333333333333333	0.5384158324221378	0.9876802862379874	0.7074761573919504	0.5398195322045952	0.48113266779910074	0.7843679908738944	0.8875843708770765	0.8749033176664661	1.0	1.0	0.3642910593978461
3206	0.007109967122883171	0.0016956524616151803	-0.0005221337864514558	0.9889549100149118	None	0	0	0.5	2	0.75	3	0.5	0.5	2	2	3	0	0	0.75	4	3	0.4	6	0.0	0	0.5927203556307381	0.7691985249032435	0.4121206954522247	0.5830060857196339	0.7636647750285054	0.8793783202836962	0.8613743434004779	0.7640760428570925	0	0	0.0
5669	0.07182824832107017	0.02279513917215087	0.022746520402047745	0.7735732461324472	None	0	0	0.16666666666666666	2	0.9333333333333333	14	1.0	0.9333333333333333	16	14	0	0	0	0.058823529411764705	17	1	1.1333333333333333	17	0.0	0.25	0.6515291635737337	0.9155098561533236	0.47324348049433607	0.8733894222257026	0.6921370702700234	0.8304776649300112	0.8634970130422401	0.8773648623095971	0	0	0.0
1931	None	None	None	None	None	0.3333333333333333	1	0.6666666666666666	6	0.2727272727272727	3	0.37142857142857144	0.2727272727272727	5	3	7	1	0	0.7142857142857143	7	5	0.8666666666666667	13	0.0625	0.8571428571428571	0.6556166369287182	0.8064006523650962	0.5456553500654966	0.8826899467782221	0.4594108574581354	0.9608019314794485	0.9282079741187621	0.9015613650387757	1.0	0.2	0.0
3366	0.014017914336499071	0.00237081949866784	0.002111021195041709	0.9751988422979624	None	0.5	1	0.5714285714285714	4	0.5	4	0.47619047619047616	0.375	4	3	5	0	0	0.42857142857142855	7	3	0.6666666666666666	10	0.0	0.6666666666666666	0.7130994726470374	0.8782296698050013	0.4708971455768222	0.7653405065310297	0.6125731502489249	0.8361753683750912	0.8632751474335167	0.8314585208682118	0	0	0.0
3933	0.0829982979502725	0.022357509285802598	0.013418743089049744	0.7649124660320497	None	0	0	0.15384615384615385	2	0.9411764705882353	16	1.0	0.9411764705882353	18	16	0	0	0	0.05263157894736842	19	1	1.2666666666666666	19	0.0	0.2222222222222222	0.632956534985261	0.9044428906655287	0.4259257881091433	0.8789224017154602	0.693461596803656	0.8958810662592609	0.8773012470549383	0.8935358322002716	0	0	0.0
3720	0.12207771570266303	0.014441374697383309	0.014112712316874358	0.6471088150244377	None	0.14285714285714285	1	0.25	4	0.8571428571428571	18	0.36507936507936506	0.8571428571428571	21	18	1	0	0	0.14285714285714285	21	3	1.5333333333333334	23	0.0	1.0	0.29578989753821144	0.9074079972947918	0.47324348049433607	0.9127047755380076	0.905064892595313	0.9307457579969745	0.9320500044949305	0.917528885568087	0	0	0.0
4374	0.0797491356494556	0.02340527741717099	0.023359144611702302	0.7696491526437879	None	0	0	0.16666666666666666	2	0.9333333333333333	14	1.0	0.9333333333333333	16	14	0	0	0	0.058823529411764705	17	1	1.1333333333333333	17	0.0	0.25	0.6515291635737337	0.9155098561533236	0.47324348049433607	0.8733894222257026	0.6921370702700234	0.8520123604224824	0.8634970130422401	0.8830389149847349	0	0	0.0
2274	None	None	None	None	None	0	0	0.2222222222222222	2	0.9090909090909091	10	1.0	0.9090909090909091	12	10	0	0	0	0.07692307692307693	13	1	0.8666666666666667	13	0.0	0.3333333333333333	0.7445627791460953	0.8947983507823636	0.24111408507212934	0.8071988285914805	0.7867885939575046	0.7780731091269504	0.9287350732250458	0.8332772477799302	0	0	0.0
104	None	None	None	None	None	0	0	1.0	1	0	0	1.0	0	1	0	0	0	0	0.5	2	1	0.13333333333333333	2	0.0	0	0	0	0	0	0	0	0	0	0	0	0
6685	0.07828735904034159	0.029286022984744118	0.028206140242023232	0.7310790540120093	None	0	0	0.16666666666666666	2	0.9333333333333333	14	1.0	0.9333333333333333	16	14	0	0	0	0.058823529411764705	17	1	1.1333333333333333	17	0.0	0.25	0.6515291635737337	0.9155098561533236	0.47324348049433607	0.8733894222257026	0.6921370702700234	0.8411574998075746	0.8634970130422401	0.880129721553876	0	0	0.0
3525	0.07387472010261353	0.011530040851443794	0.010825084776573807	0.7734498426182799	None	0	0	0.18181818181818182	2	0.9285714285714286	13	1.0	0.9285714285714286	15	13	0	0	0	0.0625	16	1	1.0666666666666667	16	0.0	0.13333333333333333	0.6515291635737337	0.9163482705524367	0.47324348049433607	0.8663753625820081	0.693461596803656	0.8511834157346156	0.8474595174911642	0.881039437161345	0	0	0.0
6964	0.0685518760604873	0.030159052054850845	0.02958116097502335	0.7324101345479708	None	0	0	0.16666666666666666	2	0.9333333333333333	14	1.0	0.9333333333333333	16	14	0	0	0	0.058823529411764705	17	1	1.1333333333333333	17	0.0	0.25	0.6515291635737337	0.9155098561533236	0.47324348049433607	0.8633341464411213	0.6921370702700234	0.8411574998075746	0.8634970130422401	0.8770002513910461	0	0	0.0
1834	None	None	None	None	None	0	0	0.08333333333333333	1	1.0	16	0.5	0.4375	8	7	9	1	0	0.4444444444444444	4	9	1.2	18	0.047619047619047616	0.6666666666666666	0.12629506219305947	0.5484768610437462	0.7651591111734448	0.7253229229898936	0.497013153349779	0.849818863960744	0.9417785533125599	0.7243694415122305	1.0	0	0.0
1399	None	None	None	None	None	0	0	0.4	2	0.8	4	1.0	0.8	4	4	2	0	0	0.14285714285714285	7	1	0.4666666666666667	7	0.0	1.0	0.9047270706693571	0.8892384601467896	0.4708971455768222	0.7653405065310297	0.6125731502489249	0.8776403424703234	0.9082256024398435	0.8513397491176078	0	0	0.0
6871	0.03750114472783876	0.005138625840597882	-0.0017695705349973956	0.91405038098733	None	0	0	0.18181818181818182	2	0.9285714285714286	13	0.26666666666666666	0.8571428571428571	13	12	2	0	0	0.4166666666666667	5	12	1.0666666666666667	16	0.0	0.26666666666666666	0.6143839063967884	0.8898771218624231	0.47324348049433607	0.8492143488885926	0.9113478651484528	0.832726760585062	0.863968495725178	0.8590802720693071	0	0	0.0
4337	0.07896323850820172	0.02427187655941947	0.023840021132700673	0.7695272846597785	None	0	0	0.16666666666666666	2	0.9333333333333333	14	1.0	0.9333333333333333	16	14	0	0	0	0.058823529411764705	17	1	1.1333333333333333	17	0.0	0.25	0.6515291635737337	0.9155098561533236	0.47324348049433607	0.8733894222257026	0.6921370702700234	0.8520123604224824	0.8634970130422401	0.8830389149847349	0	0	0.0
1900	None	None	None	None	None	0.14285714285714285	1	0.3125	5	0.7272727272727273	16	0.24242424242424243	0.6818181818181818	20	15	3	1	0	0.8181818181818182	11	9	1.6	24	0.2	0.45454545454545453	0.7560123985720717	0.8935815011915822	0.7635603630470953	0.8986143181700051	0.37358458191830207	0.9305373459430012	0.901880444464937	0.9090081714395174	1.0	0.4	0.0
1313	None	None	None	None	None	0	0	0	0	0	0	1.0	0	0	0	0	0	0	1.0	1	1	0.06666666666666667	1	0.0	0	0	0	0	0	0	0	0	0	0	0	0
599	None	None	None	None	None	0	0	0	0	0	0	1.0	0	0	0	0	0	0	1.0	1	1	0.06666666666666667	1	0.0	0	0	0	0	0	0	0	0	0	0	0	0
2475	None	None	None	None	None	0	0	0.25	2	0.7777777777777778	7	0.6111111111111112	0.6666666666666666	7	6	3	1	0	0.2222222222222222	2	9	0.7333333333333333	11	0.1111111111111111	0	0.6556166369287182	0.9679853222100316	0.7173477486344074	0.7155174870312727	0.36034717512599834	0.7175736500504211	0.9131974310791376	0.8525326644245171	1.0	0	0.0
6880	0.06224480166086643	0.029221014098230278	0.029219861874537435	0.7473579642089663	None	0	0	0.16666666666666666	2	0.9333333333333333	14	1.0	0.9333333333333333	16	14	0	0	0	0.058823529411764705	17	1	1.1333333333333333	17	0.0	0.25	0.6515291635737337	0.9155098561533236	0.47324348049433607	0.8633341464411213	0.6921370702700234	0.8520123604224824	0.8634970130422401	0.8799750379985581	0	0	0.0
1085	None	None	None	None	None	1.0	1	0.8	4	0.2	1	0.5833333333333334	0	3	0	3	0	0	0.75	4	3	0.4666666666666667	7	0.0	0.6666666666666666	0	0	0	0	0	0	0	0	0	0	0
1696	None	None	None	None	None	0	0	0.6	3	0.4	2	0.7	0.4	2	2	4	0	0	0.4	2	5	0.4666666666666667	7	0.0	0	0.147307131506288	0.5244787478752206	1.0	0.5	0.24326451973569876	0.640349640339757	0.9786332539953083	0.5560036323001302	0	0	0.0
2601	0.00437513488691836	0.0007318669890023243	0.0005325447272505325	0.9898414983454811	None	0	0	0.75	3	0.5	2	0.5	0.5	3	2	2	1	0	0.75	4	3	0.4	6	0.14285714285714285	0.6666666666666666	0.5451395935216075	0.8953629064117657	0.7519760717914235	0.9529264148185522	0.5650091580304609	0.8784450286164324	0.9319381112553861	0.9150913405139741	1.0	0.3333333333333333	0.0
2084	None	None	None	None	None	0.2	1	0.3333333333333333	4	0.8	12	0.37777777777777777	0.8	16	12	0	0	0	0.2	3	15	1.1333333333333333	17	0.0	1.0	0.7272234045040177	0.8938460640980145	0.3246545299322136	0.9250924367592865	0.764238574299456	0.9152588404936588	0.9027297052544014	0.9122398851958053	0	0	0.0
1908	None	None	None	None	None	0.5	1	0.8333333333333334	5	0.16666666666666666	1	0.6666666666666666	0.16666666666666666	3	1	4	1	0	0.75	4	3	0.5333333333333333	8	0.1	0.8	0.9867618955949983	0.76390055210155	0.6915145423679064	0.9494155581820064	0.6306328246262458	0.8621628350734528	0.9094564476092528	0.8786725690718086	1.0	1.0	0.0
1178	None	None	None	None	None	0	0	0.11764705882352941	2	0.9565217391304348	22	1.0	0.9565217391304348	24	22	0	0	0	0.04	25	1	1.6666666666666667	25	0.0	0.08333333333333333	0.40435959104416597	0.8859911751872295	0.7279452574319695	0.8941698308485608	0.5168608621928455	0.9417746790661947	0.9058147409148343	0.9107352567683762	0	0	0.0
2003	None	None	None	None	None	1.0	1	1.0	4	0.25	1	0.6666666666666666	0	3	0	2	1	0	1.0	3	3	0.4	6	0.2	0.6666666666666666	0	0	0	0	0	0	0	0	0	0	0
4180	0.07773671910639064	0.021913387651900058	0.021816194507527673	0.777318905794671	None	0	0	0.16666666666666666	2	0.9333333333333333	14	1.0	0.9333333333333333	16	14	0	0	0	0.058823529411764705	17	1	1.1333333333333333	17	0.0	0.25	0.6515291635737337	0.9155098561533236	0.47324348049433607	0.8733894222257026	0.6921370702700234	0.8317805324973271	0.8634970130422401	0.8776974035510368	0	0	0.0
446	None	None	None	None	None	1.0	1	1.0	5	0.0	0	0.7777777777777778	0	3	0	3	1	0	1.0	3	3	0.4666666666666667	7	0.14285714285714285	1.0	0	0	0	0	0	0	0	0	0	0	0
2375	None	None	None	None	None	0	0	1.0	3	0.0	0	0.6666666666666666	0	0	0	3	1	0	0.6666666666666666	2	3	0.26666666666666666	4	0.1	1.0	0	0	0	0	0	0	0	0	0	0	0
5515	0.09074616856312512	0.014648149006091602	-0.0123647144594055	0.7568644261096904	None	0	0	0.15384615384615385	2	0.9411764705882353	16	1.0	0.9411764705882353	18	16	0	0	0	0.05263157894736842	19	1	1.2666666666666666	19	0.0	0.2222222222222222	0.5433625725056136	0.9207520333340241	0.4259257881091433	0.8676757323011395	0.8030267165653239	0.8663031264575074	0.9138592750597211	0.8876817692500664	0	0	0.0
3786	0.04849237517487673	0.0011912658878089327	0.0001556552932672767	0.9045751951753938	None	0.2	1	0.3333333333333333	4	0.8	12	0.37777777777777777	0.8	15	12	1	0	0	0.2	15	3	1.1333333333333333	17	0.0	1.0	0.29578989753821144	0.911684843375292	0.47324348049433607	0.904345935004784	0.905064892595313	0.9294017112874458	0.9320500044949305	0.9157635531259751	0	0	0.0
5132	0.07547275430262863	0.028990038589313007	0.022959001323142103	0.7002106190452835	None	0	0	0.16666666666666666	2	0.9333333333333333	14	1.0	0.9333333333333333	16	14	0	0	0	0.058823529411764705	17	1	1.1333333333333333	17	0.0	0.25	0.6515291635737337	0.9155098561533236	0.47324348049433607	0.8759541814315924	0.6921370702700234	0.8411574998075746	0.8679149876539131	0.8809501015997191	0	0	0.0
7373	0.07410973249003369	0.021415298545587217	0.020785397327296205	0.7722122107048116	None	0	0	0.16666666666666666	2	0.9333333333333333	14	1.0	0.9333333333333333	16	14	0	0	0	0.058823529411764705	17	1	1.1333333333333333	17	0.0	0.25	0.6515291635737337	0.9155098561533236	0.47324348049433607	0.8733894222257026	0.6921370702700234	0.8979266979256552	0.8659773972267549	0.8968622043593851	0	0	0.0
6327	0.07581224746391534	0.028709818796318762	0.02862842685723009	0.7272653288758837	None	0	0	0.16666666666666666	2	0.9333333333333333	14	1.0	0.9333333333333333	16	14	0	0	0	0.058823529411764705	17	1	1.1333333333333333	17	0.0	0.25	0.6515291635737337	0.9155098561533236	0.47324348049433607	0.8733894222257026	0.6921370702700234	0.8317805324973271	0.8634970130422401	0.8776974035510368	0	0	0.0
7115	0.06604699544881411	0.027192928373848357	0.026267783393068747	0.7429152749476766	None	0	0	0.16666666666666666	2	0.9333333333333333	14	1.0	0.9333333333333333	16	14	0	0	0	0.058823529411764705	17	1	1.1333333333333333	17	0.0	0.25	0.6515291635737337	0.9155098561533236	0.47324348049433607	0.8633341464411213	0.6921370702700234	0.8411574998075746	0.8634970130422401	0.8770002513910461	0	0	0.0
897	None	None	None	None	None	0	0	1.0	3	0.0	0	0.6666666666666666	0	1	0	2	1	0	0.6666666666666666	2	3	0.26666666666666666	4	0.14285714285714285	1.0	0	0	0	0	0	0	0	0	0	0	0
5874	0.07779390250106143	0.02294224197978903	0.022870633053281242	0.7704987666233526	None	0	0	0.16666666666666666	2	0.9333333333333333	14	1.0	0.9333333333333333	16	14	0	0	0	0.058823529411764705	17	1	1.1333333333333333	17	0.0	0.25	0.6515291635737337	0.9155098561533236	0.47324348049433607	0.8733894222257026	0.6921370702700234	0.8210495412792871	0.8634970130422401	0.8749947395765875	0	0	0.0
7418	0.06679972708582098	0.03100848232032617	0.03060059024813497	0.7137960293659171	None	0	0	0.16666666666666666	2	0.9333333333333333	14	1.0	0.9333333333333333	16	14	0	0	0	0.058823529411764705	17	1	1.1333333333333333	17	0.0	0.25	0.6515291635737337	0.9155098561533236	0.47324348049433607	0.8633341464411213	0.6921370702700234	0.8411574998075746	0.8634970130422401	0.8770002513910461	0	0	0.0
3837	0.07222099345555036	0.010403260793327589	0.008500882342547792	0.7808067955517859	None	0	0	0.18181818181818182	2	0.9285714285714286	13	1.0	0.9285714285714286	15	13	0	0	0	0.0625	16	1	1.0666666666666667	16	0.0	0.13333333333333333	0.6515291635737337	0.9163482705524367	0.47324348049433607	0.8663753625820081	0.693461596803656	0.8511834157346156	0.8474595174911642	0.881039437161345	0	0	0.0
1580	None	None	None	None	None	0.25	1	0.5	5	0.5384615384615384	7	0.42857142857142855	0.3076923076923077	7	4	7	0	0	0.7142857142857143	5	7	1.0	15	0.0	0.15384615384615385	0.40435959104416597	0.934209830434921	0.7902116872977069	0.8177309268237286	0.3299706089533723	0.9164225639405582	0.8737865764041415	0.8987119972352586	0	0	0.0
158	None	None	None	None	None	0	0	0.5	2	0.5	2	0.5	0.25	2	1	3	2	0	0.75	3	4	0.4	6	0.2222222222222222	0.5	0.4159490189382556	0.6648773154766028	0.5768581571358393	0.746650613580706	0.8602811529608694	0.6621494832018562	0.8738949518041444	0.6927357521602736	0.75	0.5	0.0
396	None	None	None	None	None	0	0	0.6666666666666666	4	0.3333333333333333	2	0.8	0.16666666666666666	5	1	2	3	0	0.4	2	5	0.5333333333333333	8	0.75	0.3333333333333333	0.5281421931201115	0.7610009691341846	0.4338530259369029	0.9095796887437735	0.5798239595626242	0.9346451771039131	0.8345944816777205	0.885171481358368	0.2	0.2	0.0
7075	0.0526267074816159	0.018507637112423325	0.017693143824701055	0.8567369898310024	None	0.2	1	0.3076923076923077	4	0.8235294117647058	14	0.37254901960784315	0.8235294117647058	16	14	2	0	0	0.17647058823529413	17	3	1.2666666666666666	19	0.0	1.0	0.6515291635737337	0.9155098561533236	0.47324348049433607	0.8633341464411213	0.6921370702700234	0.8520123604224824	0.8634970130422401	0.8799750379985581	0	0	0.0
1361	None	None	None	None	None	1.0	1	0.8	4	0.4	2	0.4666666666666667	0.2	3	1	3	0	0	0.6	3	5	0.4666666666666667	7	0.0	1.0	0.13750779821298842	0.8188327304946593	0.9387133478748233	0.846330285840491	0.3009527201225594	0.5183862747445054	0.9694300102115105	0.7495187289552698	0	0	0.0
400	None	None	None	None	None	0	0	0.75	3	0.0	0	0.625	0	1	0	3	3	0	0.5	2	4	0.3333333333333333	5	0.3333333333333333	0.5	0	0	0	0	0	0	0	0	0	0	0
1828	None	None	None	None	None	0	0	0.4	2	0.8	4	1.0	0.8	4	4	2	0	0	0.14285714285714285	7	1	0.4666666666666667	7	0.0	1.0	0.9047270706693571	0.8892384601467896	0.4708971455768222	0.7653405065310297	0.6125731502489249	0.8361753683750912	0.8904050263600763	0.8364075426725783	0	0	0.0
7334	0.0631555892084043	0.031807190909249806	0.03169703019430349	0.730110094364111	None	0	0	0.16666666666666666	2	0.9333333333333333	14	1.0	0.9333333333333333	16	14	0	0	0	0.058823529411764705	17	1	1.1333333333333333	17	0.0	0.25	0.6515291635737337	0.9155098561533236	0.47324348049433607	0.8633341464411213	0.6921370702700234	0.8520123604224824	0.8634970130422401	0.8799750379985581	0	0	0.0
7300	0.06381216640233296	0.005923050382934135	0.004602299014361272	0.8953270458727077	None	0	0	0.2	2	0.9230769230769231	12	1.0	0.9230769230769231	14	12	0	0	0	0.06666666666666667	15	1	1.0	15	0.0	0.2857142857142857	0.632956534985261	0.9057058255538555	0.4259257881091433	0.8564436128761778	0.7992632446994845	0.8503539474759734	0.8799304237322844	0.8730919994564832	0	0	0.0
2005	None	None	None	None	None	0.3333333333333333	1	0.5	4	0.7	7	0.5	0.3	6	3	5	3	0	0.375	8	3	0.8	12	0.2727272727272727	0.3333333333333333	0.12393888769888754	0.7938798465384433	0.7173477486344074	0.9252401943134041	0.3967859992535154	0.8107441489505267	0.9187281542875154	0.8548344308434213	0.5	0.5	0.0
2264	None	None	None	None	None	0.25	1	0.6	6	0.4166666666666667	5	0.56	0.16666666666666666	2	2	11	5	0	1.0	5	5	0.9333333333333333	14	0.19230769230769232	0.2	0.43360924542045287	0.9656464513929707	0.4892383235635961	0.9418365403423946	0.4779778916676974	0.941528260626834	0.9470675390041671	0.9510395380018475	0.5	1.0	0.1274884155974785
1953	None	None	None	None	None	0	0	0.46153846153846156	6	0.4117647058823529	7	0.5277777777777778	0.29411764705882354	7	5	11	1	0	1.0	6	6	1.2666666666666666	19	0.041666666666666664	0.5	0.5281421931201115	0.8921519115185682	0.4338530259369029	0.9367912029511916	0.6702720710735564	0.9495395773468591	0.8720289010380966	0.9296443630988805	1.0	0.2857142857142857	0.0
3173	0.013580380029997294	0.002657899907092354	0.002309816030118089	0.9726829961346285	None	0.5	1	0.5714285714285714	4	0.5	4	0.47619047619047616	0.375	4	3	5	0	0	0.42857142857142855	7	3	0.6666666666666666	10	0.0	0.6666666666666666	0.7130994726470374	0.8782296698050013	0.4708971455768222	0.7653405065310297	0.6125731502489249	0.8361753683750912	0.8632751474335167	0.8314585208682118	0	0	0.0
5581	0.06371447436159731	0.010122454125016882	0.009835642791791372	0.7745050509930677	None	0	0	0.16666666666666666	2	0.9333333333333333	14	1.0	0.9333333333333333	16	14	0	0	0	0.058823529411764705	17	1	1.1333333333333333	17	0.0	0.25	0.6515291635737337	0.8828317564927816	0.3633351568529363	0.8622431723877484	0.6921370702700234	0.8364848527244103	0.8634970130422401	0.8615977987706892	0	0	0.0
5773	0.07592795659143041	0.02241066465150579	0.022046427008247483	0.776916025358788	None	0	0	0.16666666666666666	2	0.9333333333333333	14	1.0	0.9333333333333333	16	14	0	0	0	0.058823529411764705	17	1	1.1333333333333333	17	0.0	0.25	0.6515291635737337	0.9155098561533236	0.47324348049433607	0.8733894222257026	0.6921370702700234	0.8520123604224824	0.8634970130422401	0.8830389149847349	0	0	0.0
352	None	None	None	None	None	0.25	1	0.6	6	0.3076923076923077	4	0.5	0.15384615384615385	4	2	10	4	0	0.8333333333333334	5	6	1.0	15	0.18181818181818182	0.36363636363636365	0.45389133025937634	0.8763567301848882	0.42277962795816854	0.9311363336392395	0.4582637570304507	0.9027195841703992	0.8345402908889114	0.905807647839487	0.375	0.25	0.020798255537164734
2529	None	None	None	None	None	0	0	0.3333333333333333	2	0.8333333333333334	5	1.0	0.6666666666666666	5	4	2	4	0	0.125	8	1	0.5333333333333333	8	0.5714285714285714	0.5714285714285714	0.8029393120089618	0.9217958350329066	0.15698200145616686	0.8807538027025743	0.4594108574581354	0.7987211278273071	0.9333228187932612	0.8752614919579486	0.2	0.4	0.0
5866	0.07802218543851654	0.010286888490039248	0.009895363462342668	0.6728220001441578	None	0	0	0.15384615384615385	2	0.9411764705882353	16	1.0	0.9411764705882353	18	16	0	0	0	0.05263157894736842	19	1	1.2666666666666666	19	0.0	0.2222222222222222	0.632956534985261	0.9044428906655287	0.4259257881091433	0.8808012774748006	0.693461596803656	0.8193162392314298	0.8657223339162575	0.872114527197584	0	0	0.0
3070	0.0022363997991491262	0.0015191088121444987	0.001025692057294386	0.9882350358492966	None	0	0	0.6666666666666666	2	0.5	1	1.0	0.5	2	1	1	0	0	0.25	4	1	0.26666666666666666	4	0.0	0.6666666666666666	0.8218969613994954	0.5704729974717984	0.4825057194757257	0.9171776189123021	0.8542632576779736	0.8111296987705863	0.8684055080471376	0.7992987276424487	0	0	0.0
1701	None	None	None	None	None	0.5	1	0.8333333333333334	5	0.2857142857142857	2	0.5	0.2857142857142857	6	2	2	1	0	0.5	6	3	0.6	9	0.25	0.6666666666666666	0.3045038678975335	0.8907421493715467	0.30729232812405494	0.7866456970484994	0.12643091851879856	0.7861655890207252	0.7252549552237461	0.8275522365679924	1.0	0.6666666666666666	0.0
7157	0.0623380800161894	0.029548996937732306	0.02897572159969468	0.7434988048282868	None	0	0	0.16666666666666666	2	0.9333333333333333	14	1.0	0.9333333333333333	16	14	0	0	0	0.058823529411764705	17	1	1.1333333333333333	17	0.0	0.25	0.6515291635737337	0.9155098561533236	0.47324348049433607	0.8633341464411213	0.6921370702700234	0.8411574998075746	0.8634970130422401	0.8770002513910461	0	0	0.0
4987	0.07732199145556112	0.023016450513712577	0.022627483540881347	0.7728075711247401	None	0	0	0.16666666666666666	2	0.9333333333333333	14	1.0	0.9333333333333333	16	14	0	0	0	0.058823529411764705	17	1	1.1333333333333333	17	0.0	0.25	0.6515291635737337	0.9147073657330587	0.47324348049433607	0.8733894222257026	0.6921370702700234	0.8520123604224824	0.8634970130422401	0.8826828089983245	0	0	0.0
5672	0.0710135961248169	0.020539592969338473	0.017874663332689264	0.668745241778093	None	0	0	0.16666666666666666	2	0.9333333333333333	14	1.0	0.9333333333333333	16	14	0	0	0	0.058823529411764705	17	1	1.1333333333333333	17	0.0	0.25	0.6143839063967884	0.8925632714704423	0.3633351568529363	0.8596977758232767	0.8731123147236897	0.8407923963784274	0.8942818636127009	0.8658443388743966	0	0	0.0
1857	None	None	None	None	None	1.0	1	1.0	4	0.25	1	0.5	0.25	2	1	3	1	0	0.75	4	3	0.4	6	0.1111111111111111	1.0	0.6512747597366264	0.9703228770943021	0.49951069162976147	0.9577030463639746	0.4808975786419881	0.6987001630385281	0.9407679163206227	0.922922246733883	1.0	0.5	0.0
2521	None	None	None	None	None	0	0	0.5	2	0.3333333333333333	1	0.5555555555555556	0	2	0	2	1	0	1.0	3	3	0.3333333333333333	5	0.16666666666666666	0	0	0	0	0	0	0	0	0	0	0	0
384	None	None	None	None	None	0.3333333333333333	1	0.5555555555555556	5	0.45454545454545453	5	0.40625	0.09090909090909091	3	1	9	3	0	0.5	8	4	0.8666666666666667	13	0.15	0.4	0.665721696141553	0.9463823640681438	0.22531789883343878	0.946928409346657	0.6702720710735564	0.9304479678781463	0.9082779111624757	0.9416942790700269	0.6666666666666666	0.6666666666666666	0.0
3369	0.012926299266848351	0.004516895928775386	0.0042298109130189014	0.9787042042812341	None	0.5	1	0.5714285714285714	4	0.5	4	0.47619047619047616	0.375	4	3	5	0	0	0.42857142857142855	7	3	0.6666666666666666	10	0.0	0.6666666666666666	0.7130994726470374	0.8782296698050013	0.4708971455768222	0.7653405065310297	0.6125731502489249	0.8361753683750912	0.8632751474335167	0.8314585208682118	0	0	0.0
5585	0.0771819340471549	0.02385849937303758	0.02380096800618004	0.7693924549863067	None	0	0	0.16666666666666666	2	0.9333333333333333	14	1.0	0.9333333333333333	16	14	0	0	0	0.058823529411764705	17	1	1.1333333333333333	17	0.0	0.25	0.6515291635737337	0.9155098561533236	0.47324348049433607	0.8733894222257026	0.6921370702700234	0.8520123604224824	0.8634970130422401	0.8830389149847349	0	0	0.0
5980	0.07723759477644691	0.02805883625945906	0.02749739346483262	0.7339991395872199	None	0	0	0.16666666666666666	2	0.9333333333333333	14	1.0	0.9333333333333333	16	14	0	0	0	0.058823529411764705	17	1	1.1333333333333333	17	0.0	0.25	0.6515291635737337	0.9155098561533236	0.47324348049433607	0.8733894222257026	0.6921370702700234	0.81980012901592	0.8634970130422401	0.8746852151345922	0	0	0.0
5194	0.04746890349269775	0.016381240397203043	-0.013746516427581098	0.7811494001203747	None	0.2	1	0.3333333333333333	4	0.7333333333333333	11	0.37777777777777777	0.7333333333333333	15	11	1	0	0	0.2	15	3	1.1333333333333333	17	0.0	1.0	0.6515291635737337	0.9093029479783828	0.47324348049433607	0.8787025018945972	0.693461596803656	0.8453195227924135	0.863968495725178	0.8802256703989191	0	0	0.0
6719	0.07038842921453825	0.014508310361375993	0.01450774258294215	0.6732655179346907	None	0	0	0.16666666666666666	2	0.9333333333333333	14	1.0	0.9333333333333333	16	14	0	0	0	0.058823529411764705	17	1	1.1333333333333333	17	0.0	0.25	0.6515291635737337	0.9183258219414561	0.47324348049433607	0.8733894222257026	0.693461596803656	0.8407906431446395	0.8528403738223787	0.8813281062682539	0	0	0.0
2402	None	None	None	None	None	0.5	1	0.8333333333333334	5	0.0	0	0.75	0	1	0	7	4	0	0.75	4	3	0.6	9	0.23529411764705882	0.3333333333333333	0	0	0	0	0	0	0	0	0	0	0
3004	0.0035269463483705117	0.00214406232729062	0.0011861189825880928	0.9971383862316066	None	0	0	0.6666666666666666	2	0.5	1	0.6666666666666666	0.5	2	1	1	0	0	0.6666666666666666	3	2	0.26666666666666666	4	0.0	0	0.8218969613994954	0.5704729974717984	0.525523198268204	0.8780859328547737	0.7825045790152305	0.8979777358810447	0.839591503992745	0.8142281281573106	0	0	0.0
5538	0.07478879394696517	0.023982711689779283	0.02390173548966253	0.7702163207920822	None	0	0	0.16666666666666666	2	0.9333333333333333	14	1.0	0.9333333333333333	16	14	0	0	0	0.058823529411764705	17	1	1.1333333333333333	17	0.0	0.25	0.6515291635737337	0.9155098561533236	0.47324348049433607	0.8733894222257026	0.6921370702700234	0.8820845230901273	0.865009085967735	0.8917565689624667	0	0	0.0
466	None	None	None	None	None	0	0	0.45454545454545453	5	0.5	7	0.35555555555555557	0.14285714285714285	5	2	10	3	0	0.5555555555555556	9	5	1.0666666666666667	16	0.14285714285714285	0.2857142857142857	0.7151969176364348	0.8790386183127364	0.48567406609857927	0.9303782239366284	0.40726206524389974	0.9025282166540614	0.8676475437356015	0.9061212813595023	0.6	0.4	0.0
38	None	None	None	None	None	0	0	0.16666666666666666	2	0.9333333333333333	14	0.4358974358974359	0.8	14	12	2	1	0	0.23076923076923078	13	3	1.1333333333333333	17	0.16666666666666666	0.2857142857142857	0.36155025401523105	0.9537014330319782	0.7139217678680704	0.858960379422876	0.6956902614035634	0.9562997831433374	0.8965931648793384	0.9333430391321055	1.0	0	0.0
7235	0.06142386792033629	0.03124039673305293	0.02921614011348429	0.7411937216307298	None	0	0	0.16666666666666666	2	0.9333333333333333	14	1.0	0.9333333333333333	16	14	0	0	0	0.058823529411764705	17	1	1.1333333333333333	17	0.0	0.25	0.6515291635737337	0.9155098561533236	0.47324348049433607	0.8633341464411213	0.6921370702700234	0.8411574998075746	0.8634970130422401	0.8770002513910461	0	0	0.0
3678	0.08804646564381467	0.00871523263065376	-0.00494289825798054	0.5626371380985895	None	0.16666666666666666	1	0.2857142857142857	4	0.8421052631578947	16	0.3684210526315789	0.8421052631578947	19	16	1	0	0	0.15789473684210525	19	3	1.4	21	0.0	1.0	0.29578989753821144	0.9050987913101849	0.47324348049433607	0.9125792680889444	0.9125918363269919	0.942871424130513	0.9326273607656624	0.9218768493282007	0	0	0.0
1797	None	None	None	None	None	0.6666666666666666	2	1.0	8	0.0	0	0.6	0	2	0	9	0	0	0.8	5	4	0.8	12	0.0	0.6666666666666666	0	0	0	0	0	0	0	0	0	0	0
3271	0.0036864175730209944	0.0027377995556635906	0.002324036888678902	0.9967446592133351	None	0	0	0.6666666666666666	2	0.5	1	0.6666666666666666	0.5	2	1	1	0	0	0.6666666666666666	3	2	0.26666666666666666	4	0.0	0	0.8218969613994954	0.5704729974717984	0.5685406770606823	0.9171776189123021	0.8542632576779736	0.8111296987705863	0.8280571903197699	0.7992987276424487	0	0	0.0
5725	0.09101862801903007	0.017028600535024675	0.0010585330434771459	0.757729801987225	None	0	0	0.15384615384615385	2	0.9411764705882353	16	1.0	0.9411764705882353	18	16	0	0	0	0.05263157894736842	19	1	1.2666666666666666	19	0.0	0.2222222222222222	0.5433625725056136	0.9207520333340241	0.4259257881091433	0.8676757323011395	0.8030267165653239	0.8930813018429077	0.9132857330290902	0.895848694770026	0	0	0.0
4931	0.07624287891811896	0.029560127049688835	0.029041087378751936	0.7294620952720863	None	0	0	0.16666666666666666	2	0.9333333333333333	14	1.0	0.9333333333333333	16	14	0	0	0	0.058823529411764705	17	1	1.1333333333333333	17	0.0	0.25	0.6515291635737337	0.9155098561533236	0.47324348049433607	0.8733894222257026	0.6921370702700234	0.8317805324973271	0.8634970130422401	0.8776974035510368	0	0	0.0
4591	0.07773068197515344	0.0281146409755013	0.027295286644980217	0.7405992053284236	None	0	0	0.16666666666666666	2	0.9333333333333333	14	1.0	0.9333333333333333	16	14	0	0	0	0.058823529411764705	17	1	1.1333333333333333	17	0.0	0.25	0.6515291635737337	0.9155098561533236	0.47324348049433607	0.8733894222257026	0.6921370702700234	0.8210495412792871	0.8634970130422401	0.8749947395765875	0	0	0.0
5962	0.07860923898702131	0.027322743130174437	0.027293385944267133	0.7341955471490796	None	0	0	0.16666666666666666	2	0.9333333333333333	14	1.0	0.9333333333333333	16	14	0	0	0	0.058823529411764705	17	1	1.1333333333333333	17	0.0	0.25	0.6515291635737337	0.9155098561533236	0.47324348049433607	0.8733894222257026	0.693461596803656	0.8407906431446395	0.863968495725178	0.8800332200850896	0	0	0.0
983	None	None	None	None	None	1.0	1	1.0	4	0.25	1	0.6666666666666666	0	3	0	2	0	0	1.0	3	3	0.4	6	0.0	0.6666666666666666	0	0	0	0	0	0	0	0	0	0	0
2002	None	None	None	None	None	0.5	2	0.8	8	0.16666666666666666	2	0.9333333333333333	0	2	0	11	0	0	0.6	3	5	0.9333333333333333	14	0.0	0.8888888888888888	0	0	0	0	0	0	0	0	0	0	0
1426	None	None	None	None	None	0.5	3	0.4666666666666667	7	0.55	11	0.2857142857142857	0.5	15	10	6	1	0	0.6363636363636364	7	11	1.4666666666666666	22	0.09090909090909091	0.36363636363636365	0.6143839063967884	0.7328568956946375	0.8090009591900611	0.9479921875847965	0.6948226372057486	0.7850564019718346	0.7177181936976574	0.8501569706963316	1.0	0.13333333333333333	0.0
3431	0.02755203562161796	0.004687974683431055	-0.0037672062071238545	0.7345079349191506	None	0	0	0.2857142857142857	2	0.875	7	1.0	0.875	9	7	0	0	0	0.1	10	1	0.6666666666666666	10	0.0	0.4444444444444444	0.7560123985720717	0.9305760769410683	0.3786080957239505	0.8489210325544431	0.660137142467389	0.9004365881091486	0.8943150826514368	0.8979459166329384	0	0	0.0
4836	0.06954290349231017	0.013320842555508281	0.011380367129465547	0.7877042126198815	None	0	0	0.1	1	1.0	13	1.0	1.0	14	13	0	0	0	0.06666666666666667	15	1	1.0	15	0.0	0	0.6515291635737337	0.9200519398001199	0.5400466044879195	0.8680995593398111	0.6921370702700234	0.8471220097930643	0.8474595174911642	0.882173150056826	0	0	0.0
1618	None	None	None	None	None	0	0	0.42857142857142855	6	0.4444444444444444	8	0.47619047619047616	0.3333333333333333	8	6	11	3	0	0.8571428571428571	6	7	1.3333333333333333	20	0.125	0.47058823529411764	0.5281421931201115	0.9429594642988364	0.6580276192178472	0.8951500148294369	0.6932533988654381	0.9415020100347871	0.8503256876431615	0.9293054266359553	0.125	0.25	0.0
10	None	None	None	None	None	0	0	0.6666666666666666	2	0.5	1	1.0	0	1	0	2	0	0	1.0	2	2	0.26666666666666666	4	0.0	0	0	0	0	0	0	0	0	0	0	0	0
6742	0.06402919814160363	0.028553636235383848	0.028549971132561046	0.7324617711644991	None	0	0	0.16666666666666666	2	0.9333333333333333	14	1.0	0.9333333333333333	16	14	0	0	0	0.058823529411764705	17	1	1.1333333333333333	17	0.0	0.25	0.6515291635737337	0.9155098561533236	0.47324348049433607	0.8633341464411213	0.6921370702700234	0.8411574998075746	0.8634970130422401	0.8770002513910461	0	0	0.0
4985	0.0702005803931715	0.024934264714271397	0.0248882556938099	0.7673607435097409	None	0	0	0.16666666666666666	2	0.9333333333333333	14	1.0	0.9333333333333333	16	14	0	0	0	0.058823529411764705	17	1	1.1333333333333333	17	0.0	0.25	0.6515291635737337	0.9155098561533236	0.47324348049433607	0.8733894222257026	0.6921370702700234	0.8520123604224824	0.8634970130422401	0.8830389149847349	0	0	0.0
2081	None	None	None	None	None	0	0	0.18181818181818182	2	0.9285714285714286	13	0.48484848484848486	0.7142857142857143	10	10	5	3	0	0.2727272727272727	11	3	1.0666666666666667	16	0.21428571428571427	0.13333333333333333	0.6986437513848126	0.8872037330630408	0.6901074169258509	0.9168417984417533	0.7598037148720371	0.8891032173059403	0.7921270194001708	0.8985696303958018	0.1	0.4	0.0
973	None	None	None	None	None	0	0	0.5	1	1.0	1	1.0	0	0	0	2	2	0	0.3333333333333333	1	3	0.2	3	0.25	0	0	0	0	0	0	0	0	0	0	0	0
3251	0.013638961478448485	0.002432198607778584	0.002228119903906453	0.9734542955854135	None	0.5	1	0.5714285714285714	4	0.5	4	0.47619047619047616	0.375	4	3	5	0	0	0.42857142857142855	7	3	0.6666666666666666	10	0.0	0.6666666666666666	0.7130994726470374	0.8782296698050013	0.4708971455768222	0.7653405065310297	0.6125731502489249	0.8361753683750912	0.8632751474335167	0.8314585208682118	0	0	0.0
5622	0.0759587921653687	0.02301996834817235	0.022931730904812785	0.775667016840274	None	0	0	0.16666666666666666	2	0.9333333333333333	14	1.0	0.9333333333333333	16	14	0	0	0	0.058823529411764705	17	1	1.1333333333333333	17	0.0	0.25	0.6515291635737337	0.9155098561533236	0.47324348049433607	0.8733894222257026	0.6921370702700234	0.8317805324973271	0.8634970130422401	0.8776974035510368	0	0	0.0
980	None	None	None	None	None	0.3333333333333333	1	0.625	5	0.4	4	0.4	0.1	2	1	9	3	0	0.8333333333333334	6	5	0.8	12	0.14285714285714285	1.0	0.5433809477974991	0.9882700371057798	0.36103727856979556	0.9315261782955733	0.7946079795689251	0.8375011278734397	0.9465141986687585	0.9475810647693956	0.5	1.0	0.0
7159	0.06522435678243313	0.030436754068665733	0.030434787936371267	0.72396953161903	None	0	0	0.16666666666666666	2	0.9333333333333333	14	1.0	0.9333333333333333	16	14	0	0	0	0.058823529411764705	17	1	1.1333333333333333	17	0.0	0.25	0.6515291635737337	0.9155098561533236	0.47324348049433607	0.8633341464411213	0.6921370702700234	0.8520123604224824	0.8634970130422401	0.8799750379985581	0	0	0.0
5502	0.059970159660040365	0.008477558127466854	-0.008134889807187287	0.9092714860648528	None	0	0	0.23076923076923078	3	0.8823529411764706	15	0.25333333333333335	0.8235294117647058	17	14	1	0	0	0.3333333333333333	5	15	1.2666666666666666	19	0.0	0.23529411764705882	0.6143839063967884	0.9197697924971199	0.3786080957239505	0.8737802337299182	0.693461596803656	0.8831285707879056	0.895610669390984	0.8939881212689039	0	0	0.0
5121	0.0780274066412217	0.026407303472631656	0.026382186149091835	0.7196346564037592	None	0	0	0.16666666666666666	2	0.9333333333333333	14	1.0	0.9333333333333333	16	14	0	0	0	0.058823529411764705	17	1	1.1333333333333333	17	0.0	0.25	0.6515291635737337	0.9155098561533236	0.47324348049433607	0.8733894222257026	0.6921370702700234	0.8520123604224824	0.8634970130422401	0.8830389149847349	0	0	0.0
1814	None	None	None	None	None	0	0	0.25	2	0.7777777777777778	7	0.55	0.3333333333333333	3	3	7	4	0	0.8	5	4	0.7333333333333333	11	0.2222222222222222	0.2222222222222222	0.14353755428548665	0.5701329786283543	0.7203927605252008	0.7953743487357436	0.48236231860235346	0.7029278403597004	0.9196757945102421	0.6971510323718713	0.5	0	0.23628124820318966
6036	0.06701805606661052	0.022556904270068113	0.018291787718899492	0.7548159264391048	None	0	0	0.16666666666666666	2	0.9333333333333333	14	1.0	0.9333333333333333	16	14	0	0	0	0.058823529411764705	17	1	1.1333333333333333	17	0.0	0.25	0.6515291635737337	0.9010520654646202	0.5400466044879195	0.895045293126629	0.6861595306130057	0.8708631327204333	0.863968495725178	0.8896308119320846	0	0	0.0
6687	0.04864180970475258	0.008016063680799592	0.005561096747347155	0.8310225040010184	None	0.2	1	0.3333333333333333	4	0.7333333333333333	11	0.37777777777777777	0.7333333333333333	14	11	2	0	0	0.2	15	3	1.1333333333333333	17	0.0	1.0	0.6515291635737337	0.9079206667376324	0.5400466044879195	0.8626005980413313	0.6921370702700234	0.8335970705173695	0.8474595174911642	0.8712774794675648	0	0	0.0
997	None	None	None	None	None	1.0	1	0.8	4	0.4	2	0.4666666666666667	0.4	5	2	1	0	0	0.6	5	3	0.4666666666666667	7	0.0	1.0	0.8502750841709557	0.9554583413150919	0.4456332951804988	0.9190822399803897	0.5650091580304609	0.9511566459550883	0.9103481541230883	0.9438313997184599	0	0	0.0
4393	0.07563076721544003	0.019322689693092362	0.01932199206940127	0.7776272008178998	None	0	0	0.16666666666666666	2	0.9333333333333333	14	1.0	0.9333333333333333	16	14	0	0	0	0.058823529411764705	17	1	1.1333333333333333	17	0.0	0.25	0.6515291635737337	0.9155098561533236	0.47324348049433607	0.8733894222257026	0.6921370702700234	0.8317805324973271	0.8634970130422401	0.8776974035510368	0	0	0.0
3783	0.07707867865776914	0.0055140776667944045	0.004519852522716449	0.6651135583885499	None	0	0	0.15384615384615385	2	0.9411764705882353	16	1.0	0.9411764705882353	18	16	0	0	0	0.05263157894736842	19	1	1.2666666666666666	19	0.0	0.2222222222222222	0.632956534985261	0.9044428906655287	0.4259257881091433	0.8789224017154602	0.693461596803656	0.8958810662592609	0.8773012470549383	0.8935358322002716	0	0	0.0
5785	0.08746152031866908	0.027159232310245363	0.027003941020798162	0.7225533220191112	None	0	0	0.15384615384615385	2	0.9411764705882353	16	1.0	0.9411764705882353	18	16	0	0	0	0.05263157894736842	19	1	1.2666666666666666	19	0.0	0.2222222222222222	0.5433625725056136	0.9207520333340241	0.4259257881091433	0.8676757323011395	0.8030267165653239	0.8930813018429077	0.9132857330290902	0.895848694770026	0	0	0.0
11	None	None	None	None	None	0	0	1.0	1	0	0	1.0	0	0	0	1	2	0	0.5	1	2	0.13333333333333333	2	0.3333333333333333	0	0	0	0	0	0	0	0	0	0	0	0
136	None	None	None	None	None	0	0	0.3333333333333333	3	0.6363636363636364	7	0.5416666666666666	0.45454545454545453	6	5	6	0	0	0.6666666666666666	6	4	0.8666666666666667	13	0.0	0	0.6443635831080591	0.8589133607218334	0.5150589958829245	0.8305068606988822	0.44731466590502045	0.8555994402448498	0.6955245900338564	0.8487601457535053	0	0	0.0
2626	0.0005295837705888962	1.801074438090759e-05	1.6357085853392517e-05	0.994576560516804	None	0.5	1	0.8333333333333334	5	0.16666666666666666	1	0.6666666666666666	0.16666666666666666	4	1	3	1	0	0.75	3	4	0.5333333333333333	8	0.14285714285714285	1.0	0.7944475535310067	0.812082632787884	0.7501063610463771	0.9512387117732569	0.4773977520302523	0.9117303675916948	0.9302127000188924	0.9052061994170504	1.0	1.0	0.0
7460	0.06464946973505208	0.02595419496144284	0.025952325137920604	0.7420354112927776	None	0	0	0.16666666666666666	2	0.9333333333333333	14	1.0	0.9333333333333333	16	14	0	0	0	0.058823529411764705	17	1	1.1333333333333333	17	0.0	0.25	0.6515291635737337	0.9155098561533236	0.47324348049433607	0.8633341464411213	0.6921370702700234	0.8317805324973271	0.8634970130422401	0.8745134863029096	0	0	0.0
4821	0.06556877280238502	0.011072665895381787	0.007708361348479052	0.7798306841615376	None	0	0	0.16666666666666666	2	0.9333333333333333	14	1.0	0.9333333333333333	16	14	0	0	0	0.058823529411764705	17	1	1.1333333333333333	17	0.0	0.25	0.6515291635737337	0.9155098561533236	0.48470223823374087	0.8808544449733244	0.6921370702700234	0.8520123604224824	0.8942818636127009	0.8854030397413606	0	0	0.0
197	None	None	None	None	None	0	0	0.5	2	0.6666666666666666	2	0.5555555555555556	0.3333333333333333	1	1	3	0	0	1.0	3	3	0.3333333333333333	5	0.0	0	0.7749912783286209	0.5	0.5877694933389107	0.5	0.3877936919718962	0.5	0.8293479849909319	0.5	0	0	0.0
5184	0.07728496881471636	0.02331445519646735	0.023267847319597593	0.7737833939721217	None	0	0	0.16666666666666666	2	0.9333333333333333	14	1.0	0.9333333333333333	16	14	0	0	0	0.058823529411764705	17	1	1.1333333333333333	17	0.0	0.25	0.6515291635737337	0.9155098561533236	0.47324348049433607	0.8733894222257026	0.6921370702700234	0.8520123604224824	0.8634970130422401	0.8830389149847349	0	0	0.0
6919	0.07862980798005718	0.02747749261939739	0.026726252518410855	0.7357304073100208	None	0	0	0.16666666666666666	2	0.9333333333333333	14	1.0	0.9333333333333333	16	14	0	0	0	0.058823529411764705	17	1	1.1333333333333333	17	0.0	0.25	0.6515291635737337	0.9155098561533236	0.47324348049433607	0.8733894222257026	0.6921370702700234	0.8411574998075746	0.8634970130422401	0.880129721553876	0	0	0.0
7238	0.07570751559387735	0.021531218786928468	0.02127108645944185	0.7801454881740356	None	0	0	0.16666666666666666	2	0.9333333333333333	14	1.0	0.9333333333333333	16	14	0	0	0	0.058823529411764705	17	1	1.1333333333333333	17	0.0	0.25	0.6515291635737337	0.9155098561533236	0.47324348049433607	0.8733894222257026	0.6921370702700234	0.8317805324973271	0.8634970130422401	0.8776974035510368	0	0	0.0
2902	0.0018419640740088914	0.0008468787016851333	-0.000842679250084517	0.9935032210739344	None	0	0	0.5	2	0.6666666666666666	2	0.5555555555555556	0.6666666666666666	3	2	1	0	0	1.0	3	3	0.3333333333333333	5	0.0	0	0.27839992789969203	0.6050457986325122	0.5907963807435312	0.8754434819243877	0.9947018938654694	0.9779605203606955	0.9512414989909853	0.8865906728129894	0	0	0.0
3426	0.06178338878207371	0.002368666540056236	-0.002363444768372824	0.6339311942547712	None	0	0	0.2	2	0.9166666666666666	11	1.0	0.9166666666666666	13	11	0	0	0	0.07142857142857142	14	1	0.9333333333333333	14	0.0	0.15384615384615385	0.6143839063967884	0.9028566087620712	0.47324348049433607	0.8512898031747104	0.8731123147236897	0.8470139327972871	0.9227190331121665	0.8693434742361981	0	0	0.0
2453	None	None	None	None	None	0	0	0.3333333333333333	2	0.7142857142857143	5	0.42857142857142855	0.42857142857142855	4	3	4	3	0	0.42857142857142855	3	7	0.6	9	0.2727272727272727	0.6666666666666666	0.7747656186000536	0.8986008386794925	0.5996272469951169	0.929561934342613	0.9532153298550764	0.8905620733114495	0.8169926505395407	0.9077178622725579	0.5	0.25	0.0
4457	0.07631729619271364	0.02193052119930822	0.02162696137556321	0.7734472928840589	None	0	0	0.16666666666666666	2	0.9333333333333333	14	1.0	0.9333333333333333	16	14	0	0	0	0.058823529411764705	17	1	1.1333333333333333	17	0.0	0.25	0.6515291635737337	0.9155098561533236	0.47324348049433607	0.8733894222257026	0.6921370702700234	0.8317805324973271	0.8634970130422401	0.8776974035510368	0	0	0.0
6669	0.06525256478770802	0.029935786145382923	0.029853770589049783	0.7303878150682723	None	0	0	0.16666666666666666	2	0.9333333333333333	14	1.0	0.9333333333333333	16	14	0	0	0	0.058823529411764705	17	1	1.1333333333333333	17	0.0	0.25	0.6515291635737337	0.9155098561533236	0.47324348049433607	0.8633341464411213	0.6921370702700234	0.8411574998075746	0.8634970130422401	0.8770002513910461	0	0	0.0
4455	0.07694752096420658	0.02771215567878698	0.02758468042981211	0.72115542058625	None	0	0	0.16666666666666666	2	0.9333333333333333	14	1.0	0.9333333333333333	16	14	0	0	0	0.058823529411764705	17	1	1.1333333333333333	17	0.0	0.25	0.6515291635737337	0.9155098561533236	0.47324348049433607	0.8733894222257026	0.6921370702700234	0.8520123604224824	0.8634970130422401	0.8830389149847349	0	0	0.0
2270	None	None	None	None	None	0	0	0.4	4	0.5833333333333334	7	0.5833333333333334	0.5	9	6	4	1	0	0.6666666666666666	4	6	0.9333333333333333	14	0.1111111111111111	0.6666666666666666	0.2074362081156985	0.9271516981586214	0.7004902564507898	0.7861596994336045	0.37521761129088477	0.7428307314038398	0.9106946804646658	0.8369172394988987	1.0	0.2222222222222222	0.0
3287	0.0132440480967868	0.002615929996950549	0.0022767579704602737	0.9732143722053755	None	0.5	1	0.5714285714285714	4	0.5	4	0.47619047619047616	0.375	4	3	5	0	0	0.42857142857142855	7	3	0.6666666666666666	10	0.0	0.6666666666666666	0.7130994726470374	0.8782296698050013	0.4708971455768222	0.7653405065310297	0.6125731502489249	0.8361753683750912	0.8632751474335167	0.8314585208682118	0	0	0.0
2016	None	None	None	None	None	0.5	2	0.8181818181818182	9	0.14285714285714285	2	0.5333333333333333	0.07142857142857142	8	1	7	1	0	0.8333333333333334	6	5	1.0666666666666667	16	0.09090909090909091	0.8	0.616519865098806	0.8549562448720281	0.5626837841524047	0.9366832682522336	0.6306328246262458	0.9350914248742458	0.8570765938363394	0.9151827625675732	1.0	0.625	0.0
2511	None	None	None	None	None	0	0	0.5	3	0.5	3	0.5333333333333333	0	2	0	5	6	0	0.6	5	3	0.5333333333333333	8	0.5	0.6666666666666666	0	0	0	0	0	0	0	0	0	0	0
3376	0.09497297004166501	0.018805002104259973	0.006839442851150449	0.755443809370276	None	0.14285714285714285	1	0.25	4	0.8636363636363636	19	0.36363636363636365	0.8636363636363636	21	19	2	0	0	0.13636363636363635	22	3	1.6	24	0.0	1.0	0.29578989753821144	0.9062254031415401	0.47324348049433607	0.9115424519003952	0.905064892595313	0.9566900524046277	0.932548425937881	0.9285992481450828	0	0	0.0
5839	0.0596285877292404	0.013389903235609986	0.013363133045480244	0.6671670102637577	None	0	0	0.16666666666666666	2	0.9333333333333333	14	1.0	0.9333333333333333	16	14	0	0	0	0.058823529411764705	17	1	1.1333333333333333	17	0.0	0.25	0.6515291635737337	0.9155098561533236	0.46088664891915315	0.8738242582722703	0.6921370702700234	0.8411574998075746	0.8634970130422401	0.8802681440078405	0	0	0.0
1199	None	None	None	None	None	0	0	0.08333333333333333	1	1.0	16	0.5	0.4375	8	7	9	1	0	0.4444444444444444	4	9	1.2	18	0.047619047619047616	0.6666666666666666	0.12629506219305947	0.5484768610437462	0.7651591111734448	0.7253229229898936	0.497013153349779	0.849818863960744	0.9417785533125599	0.7243694415122305	1.0	0	0.0
1422	None	None	None	None	None	0	0	0.6666666666666666	2	0.0	0	0.6666666666666666	0	2	0	1	1	0	0.6666666666666666	3	2	0.26666666666666666	4	0.25	0	0	0	0	0	0	0	0	0	0	0	0
524	None	None	None	None	None	0	0	0.6666666666666666	2	0.5	1	1.0	0.5	2	1	1	0	0	0.25	4	1	0.26666666666666666	4	0.0	0.6666666666666666	0.3746678632673036	0.7213745481818645	0.5546716803495382	0.7383037609868061	0.6657498381111495	0.9002760808058344	0.7861692035561396	0.801588510987175	0	0	0.0
4418	0.0530578910887114	0.0106090040837798	-0.004213160457264669	0.6372543316280751	None	0	0	0.2222222222222222	2	0.9090909090909091	10	1.0	0.9090909090909091	12	10	0	0	0	0.07692307692307693	13	1	0.8666666666666667	13	0.0	0.3333333333333333	0.7445627791460953	0.8741548151428068	0.2263911023376862	0.8918876371644894	0.6702720710735564	0.9032681782349951	0.9094564476092528	0.890333326536953	0	0	0.0
3165	0.009588237975397172	0.0004493103155486982	-0.00042532622396386906	0.98463487696648	None	0.5	1	0.5	3	0.5	3	0.5333333333333333	0.3333333333333333	2	2	5	0	0	0.6	5	3	0.5333333333333333	8	0.0	0.6666666666666666	0.7675514591454389	0.8717225812862112	0.6437944120801962	0.5913253077460449	0.6125731502489249	0.6167177786756004	0.7381131296288206	0.7151346524395717	0	0	0.0
4401	0.07652185515474577	0.02407447373993787	0.02406233156895608	0.7692018099056971	None	0	0	0.16666666666666666	2	0.9333333333333333	14	1.0	0.9333333333333333	16	14	0	0	0	0.058823529411764705	17	1	1.1333333333333333	17	0.0	0.25	0.6515291635737337	0.9155098561533236	0.47324348049433607	0.8733894222257026	0.6921370702700234	0.8520123604224824	0.8634970130422401	0.8830389149847349	0	0	0.0
2340	None	None	None	None	None	0	0	0.6	3	0.2	1	0.5833333333333334	0	0	0	6	1	0	0.75	4	3	0.4666666666666667	7	0.0625	0.5	0	0	0	0	0	0	0	0	0	0	0
6452	0.05065071264529937	0.001612632440921113	-0.0012753532011414255	0.9133291737371182	None	0.16666666666666666	1	0.2857142857142857	4	0.7894736842105263	15	0.1875	0.7894736842105263	18	15	2	0	0	0.5714285714285714	8	14	1.4	21	0.0	0.3	0.632956534985261	0.9044428906655287	0.4259257881091433	0.8695183650925911	0.693461596803656	0.8399575253649836	0.863968495725178	0.8736993755559207	0	0	0.0
2517	None	None	None	None	None	0	0	0.5	3	0.7142857142857143	5	0.5	0.42857142857142855	6	3	2	2	0	0.5	3	6	0.6	9	0.4	0.2857142857142857	0.2142213777982105	0.8292408056698818	0.7188702545798041	0.8649158340096246	0.2545391445309369	0.7952546822989232	0.9228323486557124	0.8317333526080705	0.5833333333333334	0.6666666666666666	0.0
1526	None	None	None	None	None	0	0	0.2727272727272727	3	0.7857142857142857	11	0.5714285714285714	0.7857142857142857	13	11	2	1	0	0.14285714285714285	2	14	1.0666666666666667	16	0.16666666666666666	0	0.6746566332417228	0.669292419156026	0.7262837041186365	0.9104123089050586	0.48341766810154657	0.8646439897418805	0.7647570630273464	0.8356244031378112	1.0	0	0.0
515	None	None	None	None	None	0	0	0.6666666666666666	2	0.5	1	1.0	0	2	0	1	0	0	1.0	2	2	0.26666666666666666	4	0.0	0	0	0	0	0	0	0	0	0	0	0	0
4580	0.07723589663347213	0.023462735947186196	0.022996365497512234	0.7732518860540707	None	0	0	0.16666666666666666	2	0.9333333333333333	14	1.0	0.9333333333333333	16	14	0	0	0	0.058823529411764705	17	1	1.1333333333333333	17	0.0	0.25	0.6515291635737337	0.9155098561533236	0.47324348049433607	0.8733894222257026	0.6921370702700234	0.8520123604224824	0.8634970130422401	0.8830389149847349	0	0	0.0
701	None	None	None	None	None	0	0	0.6666666666666666	2	0.5	1	1.0	0	1	0	2	3	0	1.0	2	2	0.26666666666666666	4	0.42857142857142855	0	0	0	0	0	0	0	0	0	0	0	0
6822	0.04733984621738648	0.013261266813057568	0.012812999885416546	0.8445794502644889	None	0	0	0.2	2	0.9230769230769231	12	1.0	0.9230769230769231	14	12	0	0	0	0.06666666666666667	15	1	1.0	15	0.0	0.2857142857142857	0.7037707810729027	0.8907035321068341	0.49272891210272685	0.877078889816112	0.6874936388590326	0.8214574737032486	0.8559105300602966	0.8656561281340218	0	0	0.0
2215	None	None	None	None	None	0	0	0.3333333333333333	1	1.0	2	0.6666666666666666	0	1	0	2	4	0	0.6666666666666666	3	2	0.26666666666666666	4	0.5714285714285714	0	0	0	0	0	0	0	0	0	0	0	0
7364	0.06314357308882897	0.03191226339770629	0.031795296516587405	0.722806149782065	None	0	0	0.16666666666666666	2	0.9333333333333333	14	1.0	0.9333333333333333	16	14	0	0	0	0.058823529411764705	17	1	1.1333333333333333	17	0.0	0.25	0.6515291635737337	0.9155098561533236	0.47324348049433607	0.8633341464411213	0.6921370702700234	0.8317805324973271	0.8634970130422401	0.8745134863029096	0	0	0.0
6284	0.07623561247413953	0.019552701234052807	0.019492711679670042	0.7776243212843024	None	0	0	0.16666666666666666	2	0.9333333333333333	14	1.0	0.9333333333333333	16	14	0	0	0	0.058823529411764705	17	1	1.1333333333333333	17	0.0	0.25	0.6515291635737337	0.9155098561533236	0.47324348049433607	0.8733894222257026	0.6921370702700234	0.8317805324973271	0.8634970130422401	0.8776974035510368	0	0	0.0
3681	0.044800500213477194	0.015024892816217427	0.011793185612808808	0.6744337936954268	None	0	0	0.25	2	0.8888888888888888	8	1.0	0.8888888888888888	10	8	0	0	0	0.09090909090909091	11	1	0.7333333333333333	11	0.0	0.2	0.29578989753821144	0.9204421681302121	0.5400466044879195	0.8603815440830735	0.9075038379275199	0.7764411607235663	0.9320500044949305	0.8626282308439186	0	0	0.0
5869	0.07879101249103086	0.023350173776561182	0.023104972165799157	0.7757176711611241	None	0	0	0.16666666666666666	2	0.9333333333333333	14	1.0	0.9333333333333333	16	14	0	0	0	0.058823529411764705	17	1	1.1333333333333333	17	0.0	0.25	0.6515291635737337	0.9155098561533236	0.47324348049433607	0.8733894222257026	0.6921370702700234	0.8520123604224824	0.8634970130422401	0.8830389149847349	0	0	0.0
4329	0.07638586212164795	0.023158322244865425	0.02288873502089613	0.772360275920727	None	0	0	0.16666666666666666	2	0.9333333333333333	14	1.0	0.9333333333333333	16	14	0	0	0	0.058823529411764705	17	1	1.1333333333333333	17	0.0	0.25	0.6515291635737337	0.9155098561533236	0.47324348049433607	0.8733894222257026	0.6921370702700234	0.8520123604224824	0.8634970130422401	0.8830389149847349	0	0	0.0
1098	None	None	None	None	None	0	0	1.0	2	0.0	0	1.0	0	2	0	0	0	0	0.3333333333333333	3	1	0.2	3	0.0	1.0	0	0	0	0	0	0	0	0	0	0	0
6710	0.062396593894289726	0.031225923554052414	0.03121476604646298	0.7385700906909718	None	0	0	0.16666666666666666	2	0.9333333333333333	14	1.0	0.9333333333333333	16	14	0	0	0	0.058823529411764705	17	1	1.1333333333333333	17	0.0	0.25	0.6515291635737337	0.9155098561533236	0.47324348049433607	0.8633341464411213	0.6921370702700234	0.8520123604224824	0.8634970130422401	0.8799750379985581	0	0	0.0
3269	0.0134298228147997	0.0023640142688844414	0.0021335739066085375	0.9744745235533214	None	0.5	1	0.5714285714285714	4	0.5	4	0.47619047619047616	0.375	4	3	5	0	0	0.42857142857142855	7	3	0.6666666666666666	10	0.0	0.6666666666666666	0.7130994726470374	0.8782296698050013	0.4708971455768222	0.7653405065310297	0.6125731502489249	0.8361753683750912	0.8632751474335167	0.8314585208682118	0	0	0.0
3078	0.0036335438577033566	0.002574362801479621	0.0020179494442752084	0.9967461380408166	None	0	0	0.6666666666666666	2	0.5	1	0.6666666666666666	0.5	2	1	1	0	0	0.6666666666666666	3	2	0.26666666666666666	4	0.0	0	0.8218969613994954	0.5704729974717984	0.5685406770606823	0.9171776189123021	0.8542632576779736	0.8111296987705863	0.8280571903197699	0.7992987276424487	0	0	0.0
4236	0.02606547149203752	0.0033593653485013367	-0.0006818730971520496	0.7599533420027076	None	0	0	0.2857142857142857	2	0.875	7	1.0	0.875	9	7	0	0	0	0.1	10	1	0.6666666666666666	10	0.0	0.4444444444444444	0.7560123985720717	0.9305760769410683	0.3786080957239505	0.8489210325544431	0.660137142467389	0.9605526901238306	0.9320500044949305	0.9244748127937692	0	0	0.0
6841	0.06550459262069953	0.02561743392481153	0.025595946094219783	0.7430540585767903	None	0	0	0.16666666666666666	2	0.9333333333333333	14	1.0	0.9333333333333333	16	14	0	0	0	0.058823529411764705	17	1	1.1333333333333333	17	0.0	0.25	0.6515291635737337	0.9155098561533236	0.47324348049433607	0.8633341464411213	0.6921370702700234	0.8411574998075746	0.8634970130422401	0.8770002513910461	0	0	0.0
6400	0.061376902462823846	0.008404530524640061	0.008123321434869685	0.7866129248403608	None	0	0	0.15384615384615385	2	0.9411764705882353	16	1.0	0.9411764705882353	18	16	0	0	0	0.05263157894736842	19	1	1.2666666666666666	19	0.0	0.2222222222222222	0.5433625725056136	0.9052065688215456	0.47324348049433607	0.8918622927032762	0.8691473738325592	0.8297999860775391	0.9127384301336008	0.8790565946056252	0	0	0.0
2828	None	None	None	None	None	0	0	0.6666666666666666	4	0.16666666666666666	1	0.6666666666666666	0.16666666666666666	4	1	3	4	0	0.75	3	4	0.5333333333333333	8	0.5714285714285714	0	0.5053332632951022	0.6893597402836029	0.9295894089728709	0.954936470742769	0.10816840275321568	0.858364940959036	0.9663956748554273	0.8680880275955309	0.25	0.25	0.0
603	None	None	None	None	None	1.0	1	1.0	4	0.25	1	0.5	0.25	2	1	3	1	0	0.75	4	3	0.4	6	0.1111111111111111	1.0	0.6679519930096676	0.8609533593584439	0.5175142135005802	0.9556325416651611	0.4155248517758773	0.8168040772848234	0.9210727264277724	0.8937198399187525	1.0	0.5	0.0
4869	0.07857278902833237	0.022621592820225436	0.022272697347110106	0.7764705277929966	None	0	0	0.16666666666666666	2	0.9333333333333333	14	1.0	0.9333333333333333	16	14	0	0	0	0.058823529411764705	17	1	1.1333333333333333	17	0.0	0.25	0.6515291635737337	0.9155098561533236	0.47324348049433607	0.8733894222257026	0.6921370702700234	0.8520123604224824	0.8634970130422401	0.8830389149847349	0	0	0.0
5886	0.08390670828527892	0.020829155614408523	0.01865550036248026	0.7821101550693202	None	0	0	0.15384615384615385	2	0.9411764705882353	16	1.0	0.9411764705882353	18	16	0	0	0	0.05263157894736842	19	1	1.2666666666666666	19	0.0	0.2222222222222222	0.5433625725056136	0.9207520333340241	0.4259257881091433	0.8676757323011395	0.8030267165653239	0.8930813018429077	0.9132857330290902	0.895848694770026	0	0	0.0
2612	0.10793569274927656	0.027000687013060166	-0.02474262536475624	0.7197904728530868	None	0	0	0.25	3	0.875	14	0.5294117647058824	0.875	17	14	0	1	0	0.11764705882352941	17	2	1.2	18	1.0	0.125	0.7445627791460953	0.9119074887535252	0.3246545299322136	0.9459879488960247	0.6702720710735564	0.9360439226695795	0.9094564476092528	0.9326344670542425	1.0	0.29411764705882354	0.0
4919	0.06060646430410546	0.007299893017788591	0.00601365229435806	0.8324001550305054	None	0	0	0.18181818181818182	2	0.9285714285714286	13	1.0	0.9285714285714286	15	13	0	0	0	0.0625	16	1	1.0666666666666667	16	0.0	0.26666666666666666	0.6515291635737337	0.9062546515538552	0.47324348049433607	0.8798665068739182	0.6908125437363908	0.8206693322388684	0.8630241552915221	0.8729093676470321	0	0	0.0
6944	0.06446584337919178	0.030846563575961446	0.030837192199120036	0.7208467879847238	None	0	0	0.16666666666666666	2	0.9333333333333333	14	1.0	0.9333333333333333	16	14	0	0	0	0.058823529411764705	17	1	1.1333333333333333	17	0.0	0.25	0.6515291635737337	0.9155098561533236	0.47324348049433607	0.8633341464411213	0.6921370702700234	0.8520123604224824	0.8634970130422401	0.8799750379985581	0	0	0.0
4333	0.07867605259504086	0.02809376214054156	0.02742203388810642	0.7404751288090535	None	0	0	0.16666666666666666	2	0.9333333333333333	14	1.0	0.9333333333333333	16	14	0	0	0	0.058823529411764705	17	1	1.1333333333333333	17	0.0	0.25	0.6515291635737337	0.9155098561533236	0.47324348049433607	0.8733894222257026	0.6921370702700234	0.8520123604224824	0.8634970130422401	0.8830389149847349	0	0	0.0
4594	0.0774622129679091	0.02463547972077355	0.02444803273219713	0.7729947494205	None	0	0	0.16666666666666666	2	0.9333333333333333	14	1.0	0.9333333333333333	16	14	0	0	0	0.058823529411764705	17	1	1.1333333333333333	17	0.0	0.25	0.6515291635737337	0.9155098561533236	0.47324348049433607	0.8733894222257026	0.6921370702700234	0.8317805324973271	0.8634970130422401	0.8776974035510368	0	0	0.0
930	None	None	None	None	None	0	0	0.5	2	0.6666666666666666	2	0.625	0.6666666666666666	2	2	2	5	0	0.5	2	4	0.3333333333333333	5	0.625	0	0.9736778560323673	0.5654280274882385	0.506551638357215	0.9342267349726824	0.7980336996423891	0.6338827728976246	0.8760547096419399	0.7604617202305752	0.5	1.0	0.3817886920338138
2543	None	None	None	None	None	0	0	0.5	4	0.3333333333333333	3	0.55	0.2222222222222222	4	2	6	3	0	0.8	5	4	0.7333333333333333	11	0.21428571428571427	0.5	0.32237877583423413	0.8886191454509318	0.5823362089272892	0.7970723562999845	0.8241519039979709	0.9332235122833377	0.9372942978196364	0.883640693812362	0.25	0.5	0.0
6850	0.06456810906660312	0.02898392551155566	0.028975548946349267	0.7385506003630555	None	0	0	0.16666666666666666	2	0.9333333333333333	14	1.0	0.9333333333333333	16	14	0	0	0	0.058823529411764705	17	1	1.1333333333333333	17	0.0	0.25	0.6515291635737337	0.9155098561533236	0.47324348049433607	0.8633341464411213	0.6921370702700234	0.8520123604224824	0.8634970130422401	0.8799750379985581	0	0	0.0
4614	0.07753481952594687	0.02758629093090977	0.027062146651083547	0.7347590173620409	None	0	0	0.16666666666666666	2	0.9333333333333333	14	1.0	0.9333333333333333	16	14	0	0	0	0.058823529411764705	17	1	1.1333333333333333	17	0.0	0.25	0.6515291635737337	0.9155098561533236	0.47324348049433607	0.8733894222257026	0.6921370702700234	0.81980012901592	0.8634970130422401	0.8746852151345922	0	0	0.0
3731	0.07626942154849167	0.024052012729919456	0.02384839887525832	0.7376207169882957	None	0	0	0.2	2	0.9230769230769231	12	1.0	0.9230769230769231	14	12	0	0	0	0.06666666666666667	15	1	1.0	15	0.0	0.14285714285714285	0.6350002716627532	0.9165888343462263	0.5400466044879195	0.885604739270165	0.6650091998043228	0.9484217731006785	0.9062870159683464	0.9206878114247355	0	0	0.0
5266	0.09258501436880763	0.02178692471720209	-0.021176889623329337	0.7396156129062523	None	0	0	0.16666666666666666	2	0.9375	15	1.0	0.9375	17	15	0	0	0	0.05555555555555555	18	1	1.2	18	0.0	0.11764705882352941	0.47234123861443883	0.9168472953337762	0.47324348049433607	0.8671461252096958	0.9125918363269919	0.8938308352575354	0.9282079741187621	0.8943123980410572	0	0	0.0
6918	0.05978803647882783	0.033052758706798434	0.032772788004837475	0.7184181928383739	None	0	0	0.16666666666666666	2	0.9333333333333333	14	1.0	0.9333333333333333	16	14	0	0	0	0.058823529411764705	17	1	1.1333333333333333	17	0.0	0.25	0.6515291635737337	0.9155098561533236	0.47324348049433607	0.8633341464411213	0.6921370702700234	0.8411574998075746	0.8634970130422401	0.8770002513910461	0	0	0.0
168	None	None	None	None	None	0	0	1.0	2	0.0	0	1.0	0	2	0	0	1	0	0.3333333333333333	3	1	0.2	3	0.5	1.0	0	0	0	0	0	0	0	0	0	0	0
2689	0.0003551307758034378	0.0002804101922475562	0.00027929128514729025	0.9936967434096744	None	0	0	0.6666666666666666	2	0.5	1	0.6666666666666666	0.5	3	1	0	0	0	0.6666666666666666	2	3	0.26666666666666666	4	0.0	0	0.8492001621596824	0.9576012448509692	0.9183931549724	0.6022115633761996	0.36034717512599834	0.685080633239691	0.9229898194883863	0.807897632325912	0	0	0.0
7195	0.061869160673048595	0.032126075681495427	0.03197910989883648	0.7293950529015072	None	0	0	0.16666666666666666	2	0.9333333333333333	14	1.0	0.9333333333333333	16	14	0	0	0	0.058823529411764705	17	1	1.1333333333333333	17	0.0	0.25	0.6515291635737337	0.9155098561533236	0.47324348049433607	0.8633341464411213	0.6921370702700234	0.8411574998075746	0.8634970130422401	0.8770002513910461	0	0	0.0
1083	None	None	None	None	None	0.5	1	0.6666666666666666	4	0.5714285714285714	4	0.42857142857142855	0.2857142857142857	3	2	5	3	0	0.42857142857142855	7	3	0.6	9	0.23076923076923078	1.0	0.22499165117897454	0.939431107723622	0.1971615736464966	0.9738220234412202	0.9218883351540198	0.9431624623862872	0.9661939311438881	0.9550243199318255	0.3333333333333333	0.3333333333333333	0.0
996	None	None	None	None	None	0	0	0.5	2	0.75	3	0.5	0.25	2	1	3	1	0	0.75	3	4	0.4	6	0.1111111111111111	0	0.5340110108410819	0.9871326344535877	0.5329991043378179	0.57963093876678	0.31894329573504304	0.8992965654020008	0.8730476919067681	0.9075097047493033	1.0	0.5	0.0
5766	0.07891888649786025	0.02842836138069906	0.0269486189533706	0.7073843738170048	None	0	0	0.16666666666666666	2	0.9333333333333333	14	1.0	0.9333333333333333	16	14	0	0	0	0.058823529411764705	17	1	1.1333333333333333	17	0.0	0.25	0.6515291635737337	0.9155098561533236	0.47324348049433607	0.8759541814315924	0.6921370702700234	0.8367541307483337	0.8679149876539131	0.8798059599903885	0	0	0.0
3222	0.10420973774902821	0.007492865712092668	-0.0015626928871524588	0.6243684027741607	None	0	0	0.07142857142857142	1	1.0	18	0.5263157894736842	0.9444444444444444	18	17	1	1	0	0.10526315789473684	2	19	1.3333333333333333	20	0.2	0	0.29578989753821144	0.9274812356990447	0.47324348049433607	0.9216417324089117	0.9125918363269919	0.9221396279067011	0.9326273607656624	0.9237969361608186	1.0	0.05555555555555555	0.0
710	None	None	None	None	None	0.6666666666666666	2	0.75	6	0.3	3	0.5	0.1	5	1	6	1	0	0.6666666666666666	6	4	0.8	12	0.08333333333333333	0.3333333333333333	0.18539661141799768	0.942251466137189	0.7718864058254614	0.8392232266050955	0.17245392601670492	0.9315916543104257	0.9561735345012629	0.9130939612264558	1.0	0.6	0.0
4330	0.03374955270387843	0.011136920459855506	-0.006513549970806516	0.8421419972062982	None	0	0	0.2857142857142857	2	0.875	7	1.0	0.875	9	7	0	0	0	0.1	10	1	0.6666666666666666	10	0.0	0.4444444444444444	0.764439926166273	0.9312550261144887	0.3786080957239505	0.8489210325544431	0.6493038345589657	0.9025693419194009	0.8945634696339629	0.8989972786654852	0	0	0.0
1553	None	None	None	None	None	0	0	0.6	3	0.6	3	0.5833333333333334	0.4	4	2	2	1	0	0.3333333333333333	6	2	0.4666666666666667	7	0.16666666666666666	0.4	0.588777784873012	0.7604283608597426	0.6632058899334626	0.9779602905897122	0.327147702016839	0.9677892112129511	0.9063494169387398	0.9417751975294593	1.0	0.5	0.0
3283	0.012318724370027578	0.002195937784002166	0.002161920097875889	0.9783589729242732	None	0.5	1	0.5714285714285714	4	0.5	4	0.47619047619047616	0.375	4	3	5	0	0	0.42857142857142855	7	3	0.6666666666666666	10	0.0	0.6666666666666666	0.7130994726470374	0.8782296698050013	0.3533442453276271	0.8051460116541486	0.6125731502489249	0.8361753683750912	0.8698428767288229	0.8422229926884759	0	0	0.0
1235	None	None	None	None	None	0	0	0.6	3	0.2	1	0.5833333333333334	0	1	0	5	3	0	0.75	3	4	0.4666666666666667	7	0.23076923076923078	0.5	0	0	0	0	0	0	0	0	0	0	0
6325	0.056208876075831124	0.011719873141658373	0.007956186813447156	0.7415537839540043	None	0	0	0.2222222222222222	2	0.9090909090909091	10	1.0	0.9090909090909091	12	10	0	0	0	0.07692307692307693	13	1	0.8666666666666667	13	0.0	0.3333333333333333	0.7560123985720717	0.9398743199385405	0.47324348049433607	0.8641115162060513	0.6255717608072223	0.8862174754060806	0.8942818636127009	0.9017908533773379	0	0	0.0
959	None	None	None	None	None	0	0	0.3333333333333333	1	1.0	2	1.0	0	0	0	3	0	0	1.0	2	2	0.26666666666666666	4	0.0	0	0	0	0	0	0	0	0	0	0	0	0
870	None	None	None	None	None	0	0	1.0	2	0.0	0	0.75	0	1	0	1	3	0	1.0	2	2	0.2	3	0.6	0	0	0	0	0	0	0	0	0	0	0	0
638	None	None	None	None	None	0	0	0.2	2	0.8461538461538461	11	0.7142857142857143	0.46153846153846156	6	6	8	1	0	0.42857142857142855	7	3	1.0	15	0.05	0.6666666666666666	0.2189712604472879	0.9661973956529928	0.6744098526992666	0.7754674045481792	0.2971537007428267	0.9140344702188721	0.9218222403623325	0.9104166126863362	1.0	0.6666666666666666	0.0
4267	0.08399656199767329	0.007608447970355588	0.0038654113369964347	0.5612256335483752	None	0.2	1	0.3333333333333333	4	0.8	12	0.37777777777777777	0.8	15	12	1	0	0	0.2	15	3	1.1333333333333333	17	0.0	1.0	0.7445627791460953	0.912119375536902	0.230509317732727	0.9286934952755745	0.6702720710735564	0.9199539626282213	0.9320500044949305	0.9205201093796835	0	0	0.0
721	None	None	None	None	None	0	0	0.5	1	1.0	1	1.0	0	0	0	2	2	0	0.3333333333333333	1	3	0.2	3	0.25	0	0	0	0	0	0	0	0	0	0	0	0
6791	0.04635121157624717	0.015376704217753695	-0.013604451069859053	0.7819202267728104	None	0.2	1	0.3333333333333333	4	0.7333333333333333	11	0.37777777777777777	0.7333333333333333	15	11	1	0	0	0.2	15	3	1.1333333333333333	17	0.0	1.0	0.6515291635737337	0.9093029479783828	0.47324348049433607	0.8787025018945972	0.693461596803656	0.8254137405703565	0.863968495725178	0.8750396989848607	0	0	0.0
6970	0.07679484962502774	0.02299636624531081	0.022739555662122112	0.7782665648273992	None	0	0	0.16666666666666666	2	0.9333333333333333	14	1.0	0.9333333333333333	16	14	0	0	0	0.058823529411764705	17	1	1.1333333333333333	17	0.0	0.25	0.6515291635737337	0.9155098561533236	0.47324348049433607	0.8733894222257026	0.6921370702700234	0.8520123604224824	0.8634970130422401	0.8830389149847349	0	0	0.0
3680	0.07254543797751888	0.004662550061541361	0.002645746605951026	0.6001117705734638	None	0.125	1	0.21052631578947367	4	0.8846153846153846	23	0.358974358974359	0.8846153846153846	27	23	0	0	0	0.11538461538461539	3	26	1.8666666666666667	28	0.0	1.0	0.29578989753821144	0.9107090993687893	0.47324348049433607	0.9142690134911994	0.9125918363269919	0.9229700043434944	0.9326273607656624	0.9161291142043753	0	0	0.0
2643	0.001878712017256879	0.0005338524759458291	0.0005264313894321026	0.9935237090969545	None	0	0	0.4	2	0.6	3	0.5833333333333334	0.4	2	2	4	3	0	0.75	3	4	0.4666666666666667	7	0.25	0	0.16736287163104704	0.5592831265271919	0.6298519756931311	0.8263936954232598	0.5499594573362081	0.6298310356119151	0.8978343240839184	0.6849631566768525	0.5	0	0.13100059430059754
262	None	None	None	None	None	0	0	0.4	4	0.5833333333333334	7	0.5	0.5	9	6	4	4	0	0.5714285714285714	4	7	0.9333333333333333	14	0.4444444444444444	0.6	0.40435959104416597	0.8513902047667846	0.7279452574319695	0.9012445361459434	0.3299706089533723	0.894428178228129	0.8475693966553713	0.8840296965608486	0.1111111111111111	0	0.0
507	None	None	None	None	None	0	0	0.2857142857142857	2	0.75	6	0.4166666666666667	0.625	6	5	3	1	0	0.375	8	3	0.6666666666666666	10	0.1111111111111111	0	0.4997971023062237	0.9108175985929998	0.8591788179457419	0.8928124954981211	0.15333820144102092	0.929694090076706	0.9540552964642723	0.9122817194861063	1.0	0	0.0
4736	0.07625229850516255	0.02039376739845296	0.019990322983674178	0.7776600142388006	None	0	0	0.16666666666666666	2	0.9333333333333333	14	1.0	0.9333333333333333	16	14	0	0	0	0.058823529411764705	17	1	1.1333333333333333	17	0.0	0.25	0.6515291635737337	0.9155098561533236	0.47324348049433607	0.8733894222257026	0.6921370702700234	0.8304776649300112	0.8634970130422401	0.8773648623095971	0	0	0.0
4297	0.06152426668850809	0.017347615625050824	0.01731614331299826	0.6404667805667011	None	0	0	0.16666666666666666	2	0.9333333333333333	14	1.0	0.9333333333333333	16	14	0	0	0	0.058823529411764705	17	1	1.1333333333333333	17	0.0	0.25	0.6515291635737337	0.9155098561533236	0.5907963807435312	0.8916662782956823	0.6921370702700234	0.8253107585322373	0.8942818636127009	0.8823101662092288	0	0	0.0
1303	None	None	None	None	None	0	0	0.3333333333333333	2	0.8333333333333334	5	0.8	0.16666666666666666	2	1	5	4	0	0.4	5	2	0.5333333333333333	8	0.3076923076923077	0.2857142857142857	0.9315071266374678	0.6648378504143653	0.8182672462411376	0.8602451436384916	0.1804468613980505	0.6909295486203758	0.9665247680646744	0.7506798835709774	0.5	0.5	0.03694132515116835
5051	0.07674283147137761	0.02441122553355369	0.023901743510080606	0.7716766958370959	None	0	0	0.16666666666666666	2	0.9333333333333333	14	1.0	0.9333333333333333	16	14	0	0	0	0.058823529411764705	17	1	1.1333333333333333	17	0.0	0.25	0.6515291635737337	0.9155098561533236	0.47324348049433607	0.8733894222257026	0.6921370702700234	0.8317805324973271	0.8634970130422401	0.8776974035510368	0	0	0.0
2806	0.001524117394798072	0.00014823714805001215	-0.00014661459817574187	0.995622430097729	None	0	0	0.75	3	0.0	0	0.5555555555555556	0	3	0	1	0	0	1.0	3	3	0.3333333333333333	5	0.0	1.0	0	0	0	0	0	0	0	0	0	0	0
3665	0.0825362198762312	0.017694807004786126	0.01118743810019923	0.7642823556363445	None	0	0	0.15384615384615385	2	0.9411764705882353	16	1.0	0.9411764705882353	18	16	0	0	0	0.05263157894736842	19	1	1.2666666666666666	19	0.0	0.2222222222222222	0.632956534985261	0.9044428906655287	0.4259257881091433	0.8789224017154602	0.693461596803656	0.8958810662592609	0.8773012470549383	0.8935358322002716	0	0	0.0
241	None	None	None	None	None	0	0	0.5	2	0.5	2	0.5	0.25	2	1	3	2	0	0.75	3	4	0.4	6	0.2222222222222222	0.5	0.4159490189382556	0.6648773154766028	0.5768581571358393	0.746650613580706	0.8602811529608694	0.6621494832018562	0.8738949518041444	0.6927357521602736	0.75	0.5	0.0
503	None	None	None	None	None	0	0	1.0	2	0.0	0	1.0	0	2	0	0	0	0	0.3333333333333333	3	1	0.2	3	0.0	1.0	0	0	0	0	0	0	0	0	0	0	0
6577	0.07634315155607296	0.024049645052171293	0.02386073219159176	0.7689867720520583	None	0	0	0.16666666666666666	2	0.9333333333333333	14	1.0	0.9333333333333333	16	14	0	0	0	0.058823529411764705	17	1	1.1333333333333333	17	0.0	0.25	0.6515291635737337	0.9155098561533236	0.47324348049433607	0.8733894222257026	0.6921370702700234	0.8210495412792871	0.8634970130422401	0.8749947395765875	0	0	0.0
7056	0.05160799171718347	0.017496229088076572	0.016864679633901047	0.8565422605766235	None	0.2	1	0.3076923076923077	4	0.8235294117647058	14	0.37254901960784315	0.8235294117647058	16	14	2	0	0	0.17647058823529413	17	3	1.2666666666666666	19	0.0	1.0	0.6515291635737337	0.9155098561533236	0.47324348049433607	0.8633341464411213	0.6921370702700234	0.8520123604224824	0.8634970130422401	0.8799750379985581	0	0	0.0
4692	0.05654590661930858	0.015809164327396697	0.010358744043256277	0.6772177210734097	None	0	0	0.2	2	0.9230769230769231	12	1.0	0.9230769230769231	14	12	0	0	0	0.06666666666666667	15	1	1.0	15	0.0	0.2857142857142857	0.7037707810729027	0.8907035321068341	0.49272891210272685	0.8866511451889855	0.6874936388590326	0.8214574737032486	0.8559105300602966	0.8691799441739534	0	0	0.0
3776	0.0192822071914991	0.006018020066988672	-0.004619762469157303	0.8401577736906299	None	0	0	0.3333333333333333	2	0.8333333333333334	5	1.0	0.8333333333333334	7	5	0	0	0	0.125	8	1	0.5333333333333333	8	0.0	0.2857142857142857	0.7560123985720717	0.9263144710730896	0.4456332951804988	0.8066474974242563	0.660137142467389	0.909976972583284	0.8659773972267549	0.8900296817584425	0	0	0.0
3048	0.0066665298158404135	0.0010289803988782979	-0.0009037498347531781	0.9887883837726616	None	0	0	0.6	3	0.4	2	0.4666666666666667	0.4	3	2	3	0	0	0.6	5	3	0.4666666666666667	7	0.0	1.0	0.5759238611231192	0.8903159796833616	0.6068497284815031	0.7834659942138759	0.660137142467389	0.8447292691808149	0.8250051006709185	0.844390610926685	0	0	0.0
2997	0.09884570565634974	0.010938932123760785	-0.0008448022762384074	0.6727009127609591	None	0.16666666666666666	1	0.2857142857142857	4	0.8421052631578947	16	0.3684210526315789	0.8421052631578947	19	16	1	0	0	0.15789473684210525	19	3	1.4	21	0.0	1.0	0.29578989753821144	0.9050987913101849	0.47324348049433607	0.9080348366403062	0.9125918363269919	0.929407144697839	0.9326273607656624	0.9148412070450795	0	0	0.0
4177	0.0752851665305368	0.023066741199048543	0.022899217147334453	0.7702802058258934	None	0	0	0.16666666666666666	2	0.9333333333333333	14	1.0	0.9333333333333333	16	14	0	0	0	0.058823529411764705	17	1	1.1333333333333333	17	0.0	0.25	0.6515291635737337	0.9155098561533236	0.47324348049433607	0.8733894222257026	0.6921370702700234	0.8520123604224824	0.8634970130422401	0.8830389149847349	0	0	0.0
3033	0.003549874780536628	0.0026448289447684433	0.0022410033214490667	0.9968196701427933	None	0	0	0.6666666666666666	2	0.5	1	0.6666666666666666	0.5	2	1	1	0	0	0.6666666666666666	3	2	0.26666666666666666	4	0.0	0	0.8218969613994954	0.5704729974717984	0.5685406770606823	0.9171776189123021	0.8542632576779736	0.8111296987705863	0.8280571903197699	0.7992987276424487	0	0	0.0
1165	None	None	None	None	None	0	0	0.6666666666666666	2	0.5	1	0.6666666666666666	0.5	3	1	0	0	0	0.6666666666666666	3	2	0.26666666666666666	4	0.0	0	0.8066538042660492	0.9688070674228548	0.8662685821776268	0.8315230428515136	0.36034717512599834	0.6845249335923409	0.9053023526736698	0.8738745511428802	0	0	0.0
737	None	None	None	None	None	0.5	1	0.5714285714285714	4	0.625	5	0.35714285714285715	0.625	7	5	2	2	0	0.5714285714285714	7	4	0.6666666666666666	10	0.3333333333333333	1.0	0.7811707253934452	0.8991915986861648	0.3587539669556559	0.761469656724459	0.660137142467389	0.876058540953343	0.8791038846976797	0.8542358307009715	0.5714285714285714	0.14285714285714285	0.0
7517	0.06466379849665085	0.031086519330768805	0.031059703302704824	0.7158513428690413	None	0	0	0.16666666666666666	2	0.9333333333333333	14	1.0	0.9333333333333333	16	14	0	0	0	0.058823529411764705	17	1	1.1333333333333333	17	0.0	0.25	0.6515291635737337	0.9155098561533236	0.47324348049433607	0.8633341464411213	0.6921370702700234	0.8520123604224824	0.8634970130422401	0.8799750379985581	0	0	0.0
7324	0.06698162544456929	0.009853218913729386	0.0009019661019912272	0.7242707729986801	None	0	0	0.18181818181818182	2	0.9285714285714286	13	1.0	0.9285714285714286	15	13	0	0	0	0.0625	16	1	1.0666666666666667	16	0.0	0.26666666666666666	0.6515291635737337	0.884047925613957	0.3786080957239505	0.9097845146902696	0.693461596803656	0.8247767827068648	0.863968495725178	0.8769433633555899	0	0	0.0
7434	0.06395597024069051	0.025941017663190596	0.025610190673700656	0.7440586929275612	None	0	0	0.16666666666666666	2	0.9333333333333333	14	1.0	0.9333333333333333	16	14	0	0	0	0.058823529411764705	17	1	1.1333333333333333	17	0.0	0.25	0.6515291635737337	0.9155098561533236	0.47324348049433607	0.8633341464411213	0.6921370702700234	0.8520123604224824	0.8634970130422401	0.8799750379985581	0	0	0.0
1427	None	None	None	None	None	0	0	0.75	3	0.25	1	0.5	0.25	3	1	2	0	0	0.75	4	3	0.4	6	0.0	1.0	0.39195804680303564	0.8976023442489987	0.48567406609857927	0.9274763558731639	0.1988191214213197	0.9634190338171431	0.9242488910014517	0.9348357270673341	0	0	0.0
3927	0.043907344847260575	0.006483891833091944	0.006251731536311287	0.531927464560771	None	0	0	0.25	2	0.9	9	0.5454545454545454	0.9	10	9	1	0	0	0.18181818181818182	11	2	0.8	12	0.0	0	0.5201763383421534	0.9160387467456138	0.3518763991135315	0.9264435319496588	0.7914319537002742	0.915340286885203	0.9326273607656624	0.9194244779950189	0	0	0.0
4000	0.061820845602551217	0.006654900209636104	0.005889496175694422	0.7232789884641594	None	0	0	0.2	2	0.9230769230769231	12	1.0	0.9230769230769231	14	12	0	0	0	0.06666666666666667	15	1	1.0	15	0.0	0.2857142857142857	0.632956534985261	0.9057058255538555	0.4259257881091433	0.8564436128761778	0.8496290738320539	0.8670956976399697	0.9095157508361222	0.8781070431177356	0	0	0.0
3207	0.10451339514761415	0.007441293365626927	-0.005632569148627149	0.6603803783666473	None	0.14285714285714285	1	0.25	4	0.8571428571428571	18	0.36507936507936506	0.8571428571428571	21	18	1	0	0	0.14285714285714285	21	3	1.5333333333333334	23	0.0	1.0	0.29578989753821144	0.9058352229013438	0.47324348049433607	0.9112859034780346	0.9125918363269919	0.9391218659786261	0.9326273607656624	0.9200558982342395	0	0	0.0
4090	0.10663823085231902	0.023138135231893498	0.02045547925580809	0.65537903695734	None	0.16666666666666666	1	0.2857142857142857	4	0.8421052631578947	16	0.3684210526315789	0.8421052631578947	19	16	1	0	0	0.15789473684210525	19	3	1.4	21	0.0	1.0	0.29578989753821144	0.9128936012326044	0.47324348049433607	0.9206796069676532	0.9125918363269919	0.9250437514063629	0.9326273607656624	0.91968051446585	0	0	0.0
4024	0.051649578733570574	0.007319618259148667	-0.004202106860876976	0.7255030218018681	None	0.25	1	0.4	4	0.75	9	0.3888888888888889	0.75	12	9	1	0	0	0.25	12	3	0.9333333333333333	14	0.0	1.0	0.7545013526561841	0.8998926195466604	0.230509317732727	0.9351123052374625	0.63976937591351	0.9115947631151955	0.9326273607656624	0.9167587755978973	0	0	0.0
2485	None	None	None	None	None	0	0	0.75	3	0.25	1	0.6	0	3	0	2	2	0	0.4	5	2	0.4	6	0.4	0.8	0	0	0	0	0	0	0	0	0	0	0
859	None	None	None	None	None	0	0	0.6666666666666666	2	0.5	1	1.0	0	2	0	1	0	0	1.0	2	2	0.26666666666666666	4	0.0	0	0	0	0	0	0	0	0	0	0	0	0
6299	0.07500381067087351	0.022103399161557187	0.022077063941808014	0.7703624564402037	None	0	0	0.16666666666666666	2	0.9333333333333333	14	1.0	0.9333333333333333	16	14	0	0	0	0.058823529411764705	17	1	1.1333333333333333	17	0.0	0.25	0.6515291635737337	0.9155098561533236	0.47324348049433607	0.8733894222257026	0.6921370702700234	0.8520123604224824	0.8634970130422401	0.8830389149847349	0	0	0.0
2317	None	None	None	None	None	0	0	0.25	1	1.0	4	1.0	0.5	2	2	3	0	0	0.6666666666666666	3	2	0.4	6	0.0	0	0.16808411662335365	0.5973243338486642	0.9761467058983744	0.5593520840331713	0.3850646449819469	0.673827030702394	0.9692263394144216	0.6113053358477842	0	0	0.0
1174	None	None	None	None	None	0.6666666666666666	2	0.875	7	0.2	2	0.75	0	4	0	7	0	0	1.0	4	4	0.8	12	0.0	0.8888888888888888	0	0	0	0	0	0	0	0	0	0	0
3806	0.11427196036476076	0.00525347317103034	-0.005197958243880664	0.6086898875509683	None	0.14285714285714285	1	0.25	4	0.8636363636363636	19	0.38095238095238093	0.8181818181818182	22	18	1	0	0	0.14285714285714285	21	3	1.6	24	0.0	0.6666666666666666	0.29578989753821144	0.9167179978438923	0.47324348049433607	0.9034134401540005	0.9125918363269919	0.9235220428768707	0.9326273607656624	0.914913936646635	0	0	0.0
3273	0.014200709020579533	0.00234431253698958	0.0022542894859961422	0.9745279805327386	None	0.3333333333333333	1	0.625	5	0.4	4	0.42857142857142855	0.4	6	4	5	0	0	0.5714285714285714	7	4	0.8	12	0.0	0.4	0.7580193923279996	0.8231878647291057	0.34383936626342293	0.8059995381525631	0.5650091580304609	0.8472013846038099	0.8790335017632336	0.8261206221728141	0	0	0.0
7519	0.05386562839974053	0.02767944232095345	0.023236397226642006	0.8041145754333073	None	0	0	0.2	2	0.9230769230769231	12	1.0	0.9230769230769231	14	12	0	0	0	0.06666666666666667	15	1	1.0	15	0.0	0.2857142857142857	0.7037707810729027	0.9272957746448149	0.5400466044879195	0.8470040462184103	0.7511771221477542	0.8651706984202499	0.8726786396223866	0.8848002958659423	0	0	0.0
6163	0.07800908192810241	0.0054744578323849685	-0.004589534025310125	0.799416862497116	None	0	0	0.16666666666666666	2	0.9375	15	1.0	0.9375	17	15	0	0	0	0.05555555555555555	18	1	1.2	18	0.0	0.23529411764705882	0.6143839063967884	0.9197697924971199	0.3786080957239505	0.8737802337299182	0.693461596803656	0.8866165415783833	0.8980593372922648	0.8950649694603738	0	0	0.0
6513	0.07319444503679307	0.022613173156888208	0.022610489354395743	0.7727776188372135	None	0	0	0.16666666666666666	2	0.9333333333333333	14	1.0	0.9333333333333333	16	14	0	0	0	0.058823529411764705	17	1	1.1333333333333333	17	0.0	0.25	0.6515291635737337	0.9155098561533236	0.47324348049433607	0.8733894222257026	0.6921370702700234	0.8820845230901273	0.865009085967735	0.8917565689624667	0	0	0.0
3854	0.020953310655526188	0.0031351242841465513	-7.242228974223225e-05	0.9433435015998032	None	0.3333333333333333	1	0.5	4	0.6666666666666666	6	0.4074074074074074	0.6666666666666666	9	6	1	0	0	0.3333333333333333	9	3	0.7333333333333333	11	0.0	1.0	0.29578989753821144	0.8452486034501284	0.7635603630470953	0.9208115766657	0.9872973779021162	0.9136716866508251	0.9466319582398062	0.8975398226579677	0	0	0.0
3535	0.013032209012580988	0.002556961707896489	0.002532939785681629	0.9745197700077819	None	0.5	1	0.5714285714285714	4	0.5	4	0.47619047619047616	0.375	4	3	5	0	0	0.42857142857142855	7	3	0.6666666666666666	10	0.0	0.6666666666666666	0.6613081613926972	0.958841649440893	0.4708971455768222	0.7653405065310297	0.6125731502489249	0.8361753683750912	0.8816073671808224	0.8794086451973144	0	0	0.0
2613	0.0023496387528645604	0.0020433294875545787	0.0016627942216530113	0.9875211500741262	None	0	0	0.6666666666666666	2	0.5	1	1.0	0.5	2	1	1	0	0	0.25	4	1	0.26666666666666666	4	0.0	0.6666666666666666	0.8218969613994954	0.5704729974717984	0.4825057194757257	0.9171776189123021	0.8542632576779736	0.8111296987705863	0.8684055080471376	0.7992987276424487	0	0	0.0
3042	0.013858556607118823	0.0026268198003187703	0.0023202738880727753	0.9729302523588018	None	0.5	1	0.5714285714285714	4	0.5	4	0.47619047619047616	0.375	4	3	5	0	0	0.42857142857142855	7	3	0.6666666666666666	10	0.0	0.6666666666666666	0.7130994726470374	0.8782296698050013	0.4708971455768222	0.7653405065310297	0.6125731502489249	0.8361753683750912	0.8632751474335167	0.8314585208682118	0	0	0.0
5171	0.07634925658661919	0.023372723566444504	0.023084036290726716	0.7719480346131025	None	0	0	0.16666666666666666	2	0.9333333333333333	14	1.0	0.9333333333333333	16	14	0	0	0	0.058823529411764705	17	1	1.1333333333333333	17	0.0	0.25	0.6515291635737337	0.9155098561533236	0.47324348049433607	0.8733894222257026	0.693461596803656	0.8314782199787112	0.863968495725178	0.8776201288434673	0	0	0.0
6254	0.07602159013533527	0.024900622515232878	0.02486601455182704	0.7680164924294319	None	0	0	0.16666666666666666	2	0.9333333333333333	14	1.0	0.9333333333333333	16	14	0	0	0	0.058823529411764705	17	1	1.1333333333333333	17	0.0	0.25	0.6515291635737337	0.9155098561533236	0.47324348049433607	0.8733894222257026	0.693461596803656	0.8517352744720028	0.863968495725178	0.88296329627719	0	0	0.0
7206	0.06016830305043485	0.029236643490478918	0.02922808296193761	0.7450462924649021	None	0	0	0.16666666666666666	2	0.9333333333333333	14	1.0	0.9333333333333333	16	14	0	0	0	0.058823529411764705	17	1	1.1333333333333333	17	0.0	0.25	0.6515291635737337	0.9155098561533236	0.47324348049433607	0.8633341464411213	0.6921370702700234	0.8520123604224824	0.8634970130422401	0.8799750379985581	0	0	0.0
4877	0.07802287969131705	0.022725920362470082	0.022567777360808276	0.7739634271688187	None	0	0	0.16666666666666666	2	0.9333333333333333	14	1.0	0.9333333333333333	16	14	0	0	0	0.058823529411764705	17	1	1.1333333333333333	17	0.0	0.25	0.6515291635737337	0.9155098561533236	0.47324348049433607	0.8733894222257026	0.6921370702700234	0.8520123604224824	0.8634970130422401	0.8830389149847349	0	0	0.0
6723	0.07499810231416297	0.02472292704325016	0.02447399058571409	0.7684825294920035	None	0	0	0.16666666666666666	2	0.9333333333333333	14	1.0	0.9333333333333333	16	14	0	0	0	0.058823529411764705	17	1	1.1333333333333333	17	0.0	0.25	0.6515291635737337	0.9155098561533236	0.47324348049433607	0.8733894222257026	0.6921370702700234	0.8317805324973271	0.8634970130422401	0.8776974035510368	0	0	0.0
4287	0.061041998018146755	0.01732920921196211	-0.016807166499571913	0.7951958143986986	None	0	0	0.2	2	0.9230769230769231	12	1.0	0.9230769230769231	14	12	0	0	0	0.06666666666666667	15	1	1.0	15	0.0	0.2857142857142857	0.7445627791460953	0.8586115622193446	0.230509317732727	0.8786278830035487	0.6818668339386063	0.806832292582359	0.9094564476092528	0.8503846362485505	0	0	0.0
3412	6.522968246269999e-06	8.339499380427982e-08	-2.1276998540616527e-08	0.9999954225886701	None	0.6666666666666666	2	0.875	7	0.1111111111111111	1	0.7333333333333333	0	3	0	7	1	0	0.6	5	3	0.7333333333333333	11	0.06666666666666667	1.0	0	0	0	0	0	0	0	0	0	0	0
1114	None	None	None	None	None	0.2	1	0.5833333333333334	7	0.4	6	0.7083333333333334	0.06666666666666667	5	1	11	0	0	0.6666666666666666	4	6	1.1333333333333333	17	0.0	0.5	0.7445627791460953	0.8037398760964976	0.8336632816509146	0.9731479052049781	0.6702720710735564	0.8495369400851536	0.9094564476092528	0.9041028561210577	0	0	0.0
35	None	None	None	None	None	0.16666666666666666	1	0.42857142857142855	6	0.5789473684210527	11	0.3181818181818182	0.47368421052631576	14	9	6	2	0	0.5454545454545454	6	11	1.4	21	0.18181818181818182	0	0.44564746869232613	0.797766647828477	0.6458693228284119	0.921470812818417	0.697032978280096	0.8341229668194896	0.7989005372141164	0.8601668237890876	0.5357142857142857	0.14285714285714285	0.0
3941	0.08154449992942109	0.014314808886472673	0.014314808542468076	0.8575591057121836	None	0.16666666666666666	1	0.2857142857142857	4	0.8333333333333334	15	0.37037037037037035	0.8333333333333334	18	15	1	0	0	0.16666666666666666	18	3	1.3333333333333333	20	0.0	1.0	0.5201763383421534	0.9134676357137594	0.3989490052132748	0.9109341344224485	0.8483656886086155	0.9271248172401599	0.9326273607656624	0.9174646965023553	0	0	0.0
1570	None	None	None	None	None	0	0	0.8	4	0.2	1	0.7	0.2	3	1	3	1	0	0.4	5	2	0.4666666666666667	7	0.125	0.8	0.5281421931201115	0.9143133097522158	0.7676957654474502	0.7182508824698787	0.7558739731046302	0.8578539312730402	0.8526502667811428	0.8455720131140549	1.0	0.3333333333333333	0.0
3174	0.013955462305496932	0.003046580151902531	0.0030413260605519836	0.9606495422925163	None	0.2	1	0.5	6	0.5	8	0.3333333333333333	0.3125	8	5	9	0	0	0.6666666666666666	6	9	1.2	18	0.0	0.125	0.6143839063967884	0.817030085152333	0.5090939059285773	0.9183342285315937	0.6612408995394353	0.8167156709150318	0.8487019588916941	0.8585757890711195	0	0	0.0
1899	None	None	None	None	None	0.3333333333333333	1	0.5	4	0.6666666666666666	6	0.4074074074074074	0.6666666666666666	9	6	1	0	0	0.3333333333333333	9	3	0.7333333333333333	11	0.0	1.0	0.7445627791460953	0.8160926531398857	0.30287998976078045	0.836695879573781	0.6746132901869358	0.8347444978018858	0.9014959671154781	0.8293732280361509	0	0	0.0
5258	0.0778398364426186	0.027669224098000607	0.027223222746381087	0.7406004801488112	None	0	0	0.16666666666666666	2	0.9333333333333333	14	1.0	0.9333333333333333	16	14	0	0	0	0.058823529411764705	17	1	1.1333333333333333	17	0.0	0.25	0.6515291635737337	0.9155098561533236	0.47324348049433607	0.8733894222257026	0.6867204163158117	0.8536016205765246	0.8615860427615407	0.8834740845631329	0	0	0.0
2961	0.012474551417851965	0.004354088172027978	0.004038108530703082	0.9789075345350551	None	0.5	1	0.5714285714285714	4	0.5	4	0.47619047619047616	0.375	4	3	5	0	0	0.42857142857142855	7	3	0.6666666666666666	10	0.0	0.6666666666666666	0.7130994726470374	0.8782296698050013	0.4708971455768222	0.7653405065310297	0.6125731502489249	0.8361753683750912	0.8632751474335167	0.8314585208682118	0	0	0.0
3750	0.1154342957403015	0.024973236475216983	0.003657503873360558	0.758756008888351	None	0.125	1	0.2222222222222222	4	0.875	21	0.37681159420289856	0.8333333333333334	24	20	1	0	0	0.13043478260869565	23	3	1.7333333333333334	26	0.0	0.6666666666666666	0.29578989753821144	0.9236113153296373	0.47324348049433607	0.9022564536284169	0.9125918363269919	0.9215459665845406	0.9326273607656624	0.9162804051899068	0	0	0.0
2411	None	None	None	None	None	0	0	0.3333333333333333	3	0.6363636363636364	7	0.37142857142857144	0.36363636363636365	5	4	7	2	0	0.7142857142857143	7	5	0.8666666666666667	13	0.11764705882352941	0.2857142857142857	0.6339825729833876	0.9147776559612973	0.7734406243604642	0.8859821248805602	0.7674746343494065	0.8112968068803843	0.7897577723620208	0.8766129254277488	0.6	0	0.0
3512	0.04828781199551066	0.002460064015591107	-0.0015535279288579878	0.902187864287108	None	0.2	1	0.3333333333333333	4	0.8	12	0.37777777777777777	0.8	15	12	1	0	0	0.2	15	3	1.1333333333333333	17	0.0	1.0	0.29578989753821144	0.911684843375292	0.47324348049433607	0.904345935004784	0.9125918363269919	0.9285067967578631	0.9326273607656624	0.9154142256103387	0	0	0.0
5567	0.08527713626517221	0.014054384132624474	0.006402261327171117	0.7631689042970039	None	0	0	0.15384615384615385	2	0.9411764705882353	16	1.0	0.9411764705882353	18	16	0	0	0	0.05263157894736842	19	1	1.2666666666666666	19	0.0	0.2222222222222222	0.5433625725056136	0.9207520333340241	0.4259257881091433	0.8676757323011395	0.8030267165653239	0.8930813018429077	0.9132857330290902	0.895848694770026	0	0	0.0
3973	0.08801096848997352	0.022503831396654975	0.019808508875096175	0.8522409018023767	None	0.16666666666666666	1	0.2857142857142857	4	0.8333333333333334	15	0.37037037037037035	0.8333333333333334	18	15	1	0	0	0.16666666666666666	18	3	1.3333333333333333	20	0.0	1.0	0.5201763383421534	0.9134676357137594	0.3989490052132748	0.9109341344224485	0.8483656886086155	0.9271248172401599	0.9326273607656624	0.9174646965023553	0	0	0.0
1017	None	None	None	None	None	0	0	0.75	3	0.3333333333333333	1	0.625	0.3333333333333333	2	1	2	1	0	0.5	2	4	0.3333333333333333	5	0.14285714285714285	0.6666666666666666	0.490978191501684	0.9752907296819638	0.6697651599938892	0.6299514211953389	0.6017921802264897	0.9546261909274555	0.8037099017116749	0.9181883916272554	1.0	0.5	0.0
2356	None	None	None	None	None	0	0	0.09090909090909091	1	1.0	14	0.4444444444444444	0.42857142857142855	7	6	8	2	0	1.0	6	6	1.0666666666666667	16	0.10526315789473684	0.3333333333333333	0.12865123668723136	0.5465662595994812	0.7626224568994394	0.7373592448098663	0.3967859992535154	0.8401920301873194	0.9234126805770955	0.7230385090223638	0.5714285714285714	0	0.0
6071	0.09003604629203868	0.015035235411316539	-0.013716386621972446	0.7562585251426119	None	0	0	0.15384615384615385	2	0.9411764705882353	16	1.0	0.9411764705882353	18	16	0	0	0	0.05263157894736842	19	1	1.2666666666666666	19	0.0	0.2222222222222222	0.5433625725056136	0.9207520333340241	0.4259257881091433	0.8676757323011395	0.8030267165653239	0.8663031264575074	0.9138592750597211	0.8876817692500664	0	0	0.0
3935	0.0861426402196808	0.012571119771585435	-0.0041254560114823945	0.713943269673891	None	0	0	0.16666666666666666	2	0.9333333333333333	14	1.0	0.9333333333333333	16	14	0	0	0	0.058823529411764705	17	1	1.1333333333333333	17	0.0	0.125	0.6143839063967884	0.8787062055409747	0.648478572703677	0.9015940105080105	0.7043044490858931	0.9482552664249281	0.9233307216462038	0.9143438927292715	0	0	0.0
2651	0.008215708430949027	9.146957718498503e-05	1.0385798423444123e-05	0.9952624835263582	None	0	0	0.5	3	0.7142857142857143	5	0.375	0.5714285714285714	7	4	1	1	0	0.6666666666666666	6	4	0.6	9	0.3333333333333333	0.8	0.5586702135595779	0.9077243084310058	0.6691958330829657	0.8452930418963822	0.8006742990233867	0.7436026982589347	0.772995629171106	0.8433053043689606	1.0	0	0.0
5823	0.0756308865714279	0.023740378869679644	0.0234034744430405	0.771460282418594	None	0	0	0.16666666666666666	2	0.9333333333333333	14	1.0	0.9333333333333333	16	14	0	0	0	0.058823529411764705	17	1	1.1333333333333333	17	0.0	0.25	0.6515291635737337	0.9155098561533236	0.47324348049433607	0.8733894222257026	0.6921370702700234	0.8304776649300112	0.8634970130422401	0.8773648623095971	0	0	0.0
3326	0.01088561032657701	0.002539752742702946	0.002209658508584254	0.9779575884769693	None	0.5	1	0.5714285714285714	4	0.5	4	0.35714285714285715	0.5	6	4	3	0	0	0.5714285714285714	7	4	0.6666666666666666	10	0.0	0.6666666666666666	0.5927203556307381	0.9589414999000547	0.4358048916258941	0.7346995804729266	0.5650091580304609	0.9432827673715035	0.8395296310848369	0.9110810309129473	0	0	0.0
2649	0.004694716156841586	0.0005702913062818391	9.325573874893716e-06	0.9967993350057237	None	0	0	0.75	3	0.3333333333333333	1	0.5555555555555556	0.3333333333333333	3	1	1	1	0	1.0	3	3	0.3333333333333333	5	0.25	1.0	0.5451395935216075	0.9396356772365461	0.6998514989966502	0.6530695839731943	0.6306328246262458	0.9518500311809686	0.884737243028099	0.8928874267901276	1.0	0.6666666666666666	0.0
360	None	None	None	None	None	0	0	0.5	2	0.75	3	1.0	0.75	4	3	1	2	0	0.16666666666666666	6	1	0.4	6	0.4	0.8	0.6618687669085844	0.9216209123414466	0.49272891210272685	0.8053723706729914	0.19366232065744976	0.971164793723794	0.8947888268894585	0.9218124126154633	0.625	0.75	0.0
7128	0.039194338311179945	0.0062786949588323464	0.003989137167554038	0.9151864291575819	None	0	0	0.3	3	0.7692307692307693	10	0.2777777777777778	0.6923076923076923	12	9	2	1	0	0.6666666666666666	6	9	1.0	15	0.2	0.14285714285714285	0.632956534985261	0.9205281551447125	0.5816754487100935	0.8964328392665317	0.8030267165653239	0.8589912794634711	0.863968495725178	0.8945636210645223	1.0	0.25	0.0
3984	0.10697431185662501	0.030749409712905088	0.003370051321308111	0.6198573940797827	None	0.14285714285714285	1	0.23529411764705882	4	0.8695652173913043	20	0.3787878787878788	0.8260869565217391	23	19	1	0	0	0.13636363636363635	22	3	1.6666666666666667	25	0.0	0.6666666666666666	0.29578989753821144	0.916102546944619	0.47324348049433607	0.8992242761056103	0.9125918363269919	0.929008776597948	0.9326273607656624	0.9155663375723384	0	0	0.0
1958	None	None	None	None	None	0	0	0	0	0	0	1.0	0	0	0	0	0	0	1.0	1	1	0.06666666666666667	1	0.0	0	0	0	0	0	0	0	0	0	0	0	0
7329	0.06283806538285978	0.031705587542560414	0.03161859304496769	0.7295152727263716	None	0	0	0.16666666666666666	2	0.9333333333333333	14	1.0	0.9333333333333333	16	14	0	0	0	0.058823529411764705	17	1	1.1333333333333333	17	0.0	0.25	0.6515291635737337	0.9155098561533236	0.47324348049433607	0.8633341464411213	0.6921370702700234	0.8520123604224824	0.8634970130422401	0.8799750379985581	0	0	0.0
5124	0.061538453976640185	0.009772297750627207	-0.0015451279063887977	0.6325820726602658	None	0	0	0.125	2	0.9523809523809523	20	1.0	0.9523809523809523	22	20	0	0	0	0.043478260869565216	23	1	1.5333333333333334	23	0.0	0.18181818181818182	0.632956534985261	0.9116181664589706	0.47324348049433607	0.8807719781793415	0.7326512544310425	0.829452386801014	0.8630241552915221	0.8777924104185986	0	0	0.0
4579	0.05705850696776092	0.010892311970102344	3.227495891569221e-05	0.7093544066744328	None	0	0	0.2222222222222222	2	0.9090909090909091	10	1.0	0.9090909090909091	12	10	0	0	0	0.07692307692307693	13	1	0.8666666666666667	13	0.0	0.3333333333333333	0.6143839063967884	0.9191330649390409	0.3633351568529363	0.8446655967703587	0.6921370702700234	0.8570063683845525	0.8942818636127009	0.8777768467685662	0	0	0.0
966	None	None	None	None	None	0.3333333333333333	3	0.5	10	0.5185185185185185	14	0.26851851851851855	0.48148148148148145	20	13	8	0	0	0.75	12	9	1.9333333333333333	29	0.0	0.3333333333333333	0.665721696141553	0.9085719433199868	0.6908109796468787	0.9384944350860983	0.6702720710735564	0.9000244624111399	0.8928223509989045	0.9173081532928593	0	0	0.0
4206	0.09606770483596702	0.02788571298814213	0.0193021413393593	0.8445946652724355	None	0.16666666666666666	1	0.2857142857142857	4	0.8421052631578947	16	0.3684210526315789	0.8421052631578947	19	16	1	0	0	0.15789473684210525	19	3	1.4	21	0.0	1.0	0.29578989753821144	0.9128936012326044	0.47324348049433607	0.9154415545879335	0.9125918363269919	0.9250437514063629	0.9326273607656624	0.9179486614322779	0	0	0.0
4263	0.07922733224292443	0.022677435047258436	0.02197636734986149	0.7697394196153846	None	0	0	0.16666666666666666	2	0.9333333333333333	14	1.0	0.9333333333333333	16	14	0	0	0	0.058823529411764705	17	1	1.1333333333333333	17	0.0	0.25	0.6515291635737337	0.9155098561533236	0.47324348049433607	0.8733894222257026	0.6921370702700234	0.8520123604224824	0.8634970130422401	0.8830389149847349	0	0	0.0
6072	0.07611613847838739	0.02379902671530774	0.023273539846481714	0.770244101586147	None	0	0	0.16666666666666666	2	0.9333333333333333	14	1.0	0.9333333333333333	16	14	0	0	0	0.058823529411764705	17	1	1.1333333333333333	17	0.0	0.25	0.6515291635737337	0.9155098561533236	0.47324348049433607	0.8733894222257026	0.6921370702700234	0.8520123604224824	0.8634970130422401	0.8830389149847349	0	0	0.0
6679	0.047221947052969726	0.015651524721493386	-0.012307349848744526	0.7813733173984191	None	0.2	1	0.3333333333333333	4	0.7333333333333333	11	0.37777777777777777	0.7333333333333333	15	11	1	0	0	0.2	15	3	1.1333333333333333	17	0.0	1.0	0.6515291635737337	0.9093029479783828	0.47324348049433607	0.8787025018945972	0.693461596803656	0.8358771212232544	0.863968495725178	0.8777263483913039	0	0	0.0
2832	0.001742014405496777	0.0004972976399815451	0.0004851076986900701	0.9934231319432114	None	0	0	0.4	2	0.6	3	0.5833333333333334	0.4	2	2	4	3	0	0.75	3	4	0.4666666666666667	7	0.25	0	0.16736287163104704	0.5592831265271919	0.6298519756931311	0.8263936954232598	0.5499594573362081	0.6298310356119151	0.8978343240839184	0.6849631566768525	0.5	0	0.13100059430059754
5703	0.08152216166284897	0.022204397539745135	0.01606161307328667	0.7688030576758363	None	0	0	0.15384615384615385	2	0.9411764705882353	16	1.0	0.9411764705882353	18	16	0	0	0	0.05263157894736842	19	1	1.2666666666666666	19	0.0	0.2222222222222222	0.632956534985261	0.9044428906655287	0.4259257881091433	0.8789224017154602	0.693461596803656	0.8303143443063732	0.863968495725178	0.874268507521083	0	0	0.0
77	None	None	None	None	None	0	0	1.0	2	0.0	0	1.0	0	2	0	0	1	0	0.3333333333333333	3	1	0.2	3	0.5	1.0	0	0	0	0	0	0	0	0	0	0	0
7499	0.060611804978537576	0.028861416798121396	0.028348207692762722	0.7410018546440849	None	0	0	0.16666666666666666	2	0.9333333333333333	14	1.0	0.9333333333333333	16	14	0	0	0	0.058823529411764705	17	1	1.1333333333333333	17	0.0	0.25	0.6515291635737337	0.9155098561533236	0.47324348049433607	0.8633341464411213	0.6921370702700234	0.8411574998075746	0.8634970130422401	0.8770002513910461	0	0	0.0
6218	0.07841441911546909	0.022317709200684044	0.022040249160170385	0.7800526435694314	None	0	0	0.16666666666666666	2	0.9333333333333333	14	1.0	0.9333333333333333	16	14	0	0	0	0.058823529411764705	17	1	1.1333333333333333	17	0.0	0.25	0.6515291635737337	0.9155098561533236	0.47324348049433607	0.8733894222257026	0.6921370702700234	0.8210495412792871	0.8634970130422401	0.8749947395765875	0	0	0.0
3751	0.071136494669321	0.017015084894078145	0.016975072578041133	0.5684142642547725	None	0.125	1	0.2222222222222222	4	0.88	22	0.36	0.88	26	22	0	0	0	0.12	3	25	1.8	27	0.0	1.0	0.4550869019674999	0.9189222852812523	0.47324348049433607	0.9047466525886529	0.8693688346337052	0.9153809101554294	0.9326273607656624	0.9132011554226204	0	0	0.0
4331	0.07836666451317106	0.023682841144936104	0.023432172861115954	0.7743059031904286	None	0	0	0.16666666666666666	2	0.9333333333333333	14	1.0	0.9333333333333333	16	14	0	0	0	0.058823529411764705	17	1	1.1333333333333333	17	0.0	0.25	0.6515291635737337	0.9155098561533236	0.47324348049433607	0.8733894222257026	0.6921370702700234	0.8520123604224824	0.8634970130422401	0.8830389149847349	0	0	0.0
1	None	None	None	None	None	0	0	0.4	4	0.6153846153846154	8	0.35714285714285715	0.46153846153846156	9	6	5	1	0	0.8571428571428571	7	6	1.0	15	0.09090909090909091	0	0.6613606398196369	0.720705687078339	0.9479631596206944	0.8084753638107841	0.21317891150412183	0.9090904880905866	0.9536388616783388	0.8268635248358382	1.0	0.6666666666666666	0.0
172	None	None	None	None	None	0	0	0.6666666666666666	4	0.2857142857142857	2	0.5	0.14285714285714285	2	1	6	1	0	0.5	6	3	0.6	9	0.06666666666666667	0	0.7677897630656366	0.9106910800319775	0.6187529159582814	0.8773329319909142	0.8875502903491306	0.754821928565831	0.7632807044661596	0.8587165454251062	1.0	0	0.0
1136	None	None	None	None	None	0	0	0.6666666666666666	4	0.16666666666666666	1	0.5333333333333333	0.16666666666666666	3	1	4	0	0	0.6	5	3	0.5333333333333333	8	0.0	0.2857142857142857	0.5281421931201115	0.8980196734768056	0.4823324163034338	0.6795751853686426	0.7835720997666593	0.8029271455596078	0.8250051006709185	0.8090693337861751	0	0	0.0
5000	0.0464195345443617	0.005278569379384625	0.0052633375651509355	0.5998610747516095	None	0	0	0.2	2	0.9230769230769231	12	0.2777777777777778	0.7692307692307693	12	10	2	0	0	0.6666666666666666	9	6	1.0	15	0.0	0.2857142857142857	0.6515291635737337	0.9199743916672231	0.47324348049433607	0.8436673172500163	0.8248213064067856	0.8336134230782728	0.8942818636127009	0.8713642883942049	0	0	0.0
4367	0.07660691175729939	0.023082994868740065	0.022885224887474347	0.773423950273165	None	0	0	0.16666666666666666	2	0.9333333333333333	14	1.0	0.9333333333333333	16	14	0	0	0	0.058823529411764705	17	1	1.1333333333333333	17	0.0	0.25	0.6515291635737337	0.9155098561533236	0.47324348049433607	0.8733894222257026	0.6921370702700234	0.8304776649300112	0.8634970130422401	0.8773648623095971	0	0	0.0
7146	0.06266612991043267	0.03102398753505612	0.031018177328561762	0.7170895026270232	None	0	0	0.16666666666666666	2	0.9333333333333333	14	1.0	0.9333333333333333	16	14	0	0	0	0.058823529411764705	17	1	1.1333333333333333	17	0.0	0.25	0.6515291635737337	0.9155098561533236	0.47324348049433607	0.8633341464411213	0.6921370702700234	0.8411574998075746	0.8634970130422401	0.8770002513910461	0	0	0.0
3291	0.006382138951239089	0.0015820004980804346	-0.0009631652179477205	0.9947373591248441	None	0	0	0.6666666666666666	4	0.42857142857142855	3	0.375	0.42857142857142855	5	3	3	0	0	0.6666666666666666	4	6	0.6	9	0.0	0.3333333333333333	0.7445627791460953	0.8629217028654523	0.2222728869426454	0.9470682265715131	0.4989079099166641	0.9101295608978324	0.9287350732250458	0.9126518247839954	0	0	0.0
2099	None	None	None	None	None	0	0	0.3333333333333333	3	0.7272727272727273	8	0.5909090909090909	0.7272727272727273	11	8	1	0	0	0.18181818181818182	2	11	0.8666666666666667	13	0.0	0	0.9867618955949983	0.9140540272898307	0.6915145423679064	0.9197853733965481	0.6306328246262458	0.8746012442310614	0.8256775235740502	0.9045318540482922	0	0	0.0
4894	0.07574790735403121	0.016795700921644268	-0.015813504256341978	0.7883910566210379	None	0.2857142857142857	2	0.375	6	0.7142857142857143	15	0.3194444444444444	0.7142857142857143	21	15	1	0	0	0.2222222222222222	18	4	1.5333333333333334	23	0.0	0.4	0.6420460777288842	0.906802281199283	0.3246545299322136	0.9235354168888625	0.6702720710735564	0.9363638080639939	0.9320500044949305	0.9230931213352346	0	0	0.0
2323	None	None	None	None	None	0	0	1.0	2	0.0	0	1.0	0	0	0	2	0	0	0.3333333333333333	3	1	0.2	3	0.0	1.0	0	0	0	0	0	0	0	0	0	0	0
1195	None	None	None	None	None	0.2	1	0.46153846153846156	6	0.5294117647058824	9	0.3392857142857143	0.4117647058823529	13	7	5	4	0	0.2857142857142857	14	4	1.2666666666666666	19	0.5	0.4	0.665721696141553	0.759518589643296	0.6915145423679064	0.9373533111604205	0.6306328246262458	0.88338272443171	0.8928223509989045	0.8765492778654881	0.07692307692307693	0.3076923076923077	0.0
3568	0.012401723362442066	0.00048384221138749026	-0.0003175468938230226	0.9964105151915761	None	0	0	0.3333333333333333	2	0.8571428571428571	6	1.0	0.8571428571428571	8	6	0	0	0	0.1111111111111111	9	1	0.6	9	0.0	0.25	0.5586702135595779	0.8330238634017894	0.6380227807822344	0.897311185798193	0.8438309808785223	0.8569525363468424	0.7961302157504343	0.8647176526518836	0	0	0.0
2499	None	None	None	None	None	0	0	0.4	2	0.6	3	0.5833333333333334	0.2	3	1	3	0	0	0.75	4	3	0.4666666666666667	7	0.0	0.4	0.3045038678975335	0.8111021471789777	0.7656674687902328	0.9466900634227079	0.12643091851879856	0.8028167818988958	0.9198949713030223	0.8713195510423806	0	0	0.0
2470	None	None	None	None	None	0	0	0.2	1	1.0	5	1.0	1.0	6	5	0	0	0	0.14285714285714285	7	1	0.4666666666666667	7	0.0	0	0.5948684423978363	0.9118835814121343	0.6476002955461734	0.8534222655696769	0.22022317934013938	0.8120624643294434	0.9015087655293094	0.8645968310421025	0	0	0.0
4588	0.07097392497700969	0.003468649658972	-0.0033772132174944313	0.6543108670602691	None	0	0	0.16666666666666666	2	0.9333333333333333	14	1.0	0.9333333333333333	16	14	0	0	0	0.058823529411764705	17	1	1.1333333333333333	17	0.0	0.25	0.6143839063967884	0.9009923564283929	0.47324348049433607	0.8930652148540014	0.6921370702700234	0.8317585662856231	0.8741406260946106	0.8782855571281989	0	0	0.0
3856	0.06453998104961292	0.006194506931862594	0.00259665647129304	0.8136976552541464	None	0	0	0.2	2	0.9166666666666666	11	0.5384615384615384	0.9166666666666666	12	11	1	0	0	0.15384615384615385	13	2	0.9333333333333333	14	0.0	0	0.29578989753821144	0.8455583534529089	0.5534994620540805	0.8786821306390272	0.9549713916298632	0.729856750191399	0.9411574610881613	0.8260702900220561	0	0	0.0
3635	0.05889177615366461	0.012477535230612801	-0.003162201389921439	0.7181682079609764	None	0	0	0.15384615384615385	2	0.8823529411764706	15	0.4523809523809524	0.8235294117647058	16	14	2	0	0	0.21428571428571427	3	14	1.2666666666666666	19	0.0	0	0.7037707810729027	0.9163660930382344	0.47324348049433607	0.8667745044084842	0.6279108508834259	0.9216411550602169	0.898160031913804	0.9041190080122913	0	0	0.0
3905	0.08444249402385608	0.006276844121482182	0.006276593419053964	0.6188131377247815	None	0.125	1	0.2222222222222222	4	0.875	21	0.3611111111111111	0.875	25	21	0	0	0	0.125	3	24	1.7333333333333334	26	0.0	1.0	0.29578989753821144	0.9119592327612828	0.47324348049433607	0.9032053496062402	0.9125918363269919	0.9220406418239891	0.9326273607656624	0.9127102210465151	0	0	0.0
59	None	None	None	None	None	0	0	1.0	1	0	0	1.0	0	1	0	0	0	0	0.5	2	1	0.13333333333333333	2	0.0	0	0	0	0	0	0	0	0	0	0	0	0
1841	None	None	None	None	None	0	0	0.25	1	1.0	3	0.8333333333333334	0.3333333333333333	1	1	3	5	0	0.6666666666666666	2	3	0.3333333333333333	5	0.5	0	1.0	0.5	0.5312610965284675	0.5	0.4111804296136805	0.5	0.9269284605218372	0.5	1.0	1.0	0.15157812703180226
2399	None	None	None	None	None	0	0	1.0	4	0.0	0	0.6666666666666666	0	0	0	5	0	0	1.0	3	3	0.4	6	0.0	0.6666666666666666	0	0	0	0	0	0	0	0	0	0	0
5847	0.07434058847124249	0.0229086701504355	0.022618777590267602	0.7699212483745881	None	0	0	0.16666666666666666	2	0.9333333333333333	14	1.0	0.9333333333333333	16	14	0	0	0	0.058823529411764705	17	1	1.1333333333333333	17	0.0	0.25	0.6515291635737337	0.9155098561533236	0.47324348049433607	0.8733894222257026	0.6921370702700234	0.8520123604224824	0.8634970130422401	0.8830389149847349	0	0	0.0
3306	0.009749084185826248	0.0005456141192882164	-0.000398632082696911	0.9835764072787488	None	0.5	1	0.5	3	0.5	3	0.5333333333333333	0.3333333333333333	2	2	5	0	0	0.6	5	3	0.5333333333333333	8	0.0	0.6666666666666666	0.7675514591454389	0.8717225812862112	0.6437944120801962	0.5913253077460449	0.6125731502489249	0.6167177786756004	0.7381131296288206	0.7151346524395717	0	0	0.0
5517	0.07580570445210377	0.0272703685863839	0.02683023618865607	0.7335313931026872	None	0	0	0.16666666666666666	2	0.9333333333333333	14	1.0	0.9333333333333333	16	14	0	0	0	0.058823529411764705	17	1	1.1333333333333333	17	0.0	0.25	0.6515291635737337	0.9155098561533236	0.47324348049433607	0.8733894222257026	0.6921370702700234	0.8520123604224824	0.8634970130422401	0.8830389149847349	0	0	0.0
3936	0.08068709235703558	0.01800168090284306	0.017887356233005688	0.85500564252762	None	0.16666666666666666	1	0.2857142857142857	4	0.8333333333333334	15	0.37037037037037035	0.8333333333333334	18	15	1	0	0	0.16666666666666666	18	3	1.3333333333333333	20	0.0	1.0	0.5201763383421534	0.9134676357137594	0.3989490052132748	0.9109341344224485	0.7876684818344347	0.9215994855257182	0.9320500044949305	0.9154470615334075	0	0	0.0
1641	None	None	None	None	None	0	0	0.75	3	0.3333333333333333	1	0.5555555555555556	0.3333333333333333	1	1	3	1	0	1.0	3	3	0.3333333333333333	5	0.1	1.0	0.7200768546985953	0.5	0.7281170656464688	0.5	0.9517136225677358	0.5	0.7452614135715044	0.5	1.0	1.0	0.0
2954	0.002247096616230813	0.001492208756175805	0.0011614864728362213	0.9890741083040061	None	0	0	0.6666666666666666	2	0.5	1	1.0	0.5	2	1	1	0	0	0.25	4	1	0.26666666666666666	4	0.0	0.6666666666666666	0.8218969613994954	0.5704729974717984	0.4825057194757257	0.9171776189123021	0.8542632576779736	0.8111296987705863	0.8684055080471376	0.7992987276424487	0	0	0.0
5746	0.07844513220237964	0.026449492957894977	0.02635625571497082	0.7222749747209806	None	0	0	0.16666666666666666	2	0.9333333333333333	14	1.0	0.9333333333333333	16	14	0	0	0	0.058823529411764705	17	1	1.1333333333333333	17	0.0	0.25	0.6515291635737337	0.9155098561533236	0.47324348049433607	0.8733894222257026	0.6921370702700234	0.8411574998075746	0.8634970130422401	0.880129721553876	0	0	0.0
3627	0.006378648164789991	0.0007189293523418833	-0.0005123275925193322	0.9948665641287443	None	0	0	0.6666666666666666	4	0.42857142857142855	3	0.375	0.42857142857142855	5	3	3	0	0	0.6666666666666666	4	6	0.6	9	0.0	0.3333333333333333	0.7445627791460953	0.8629217028654523	0.2222728869426454	0.9470682265715131	0.4989079099166641	0.9101295608978324	0.9287350732250458	0.9126518247839954	0	0	0.0
6834	0.06146780959564158	0.023785405097475686	0.017790593256328105	0.7327824479189526	None	0	0	0.16666666666666666	2	0.9333333333333333	14	1.0	0.9333333333333333	16	14	0	0	0	0.058823529411764705	17	1	1.1333333333333333	17	0.0	0.125	0.6515291635737337	0.9155098561533236	0.47324348049433607	0.8633341464411213	0.6921370702700234	0.8520123604224824	0.8634970130422401	0.8799750379985581	0	0	0.0
6838	0.07809024561522405	0.02286598880943058	0.02256946982872255	0.7769991890737367	None	0	0	0.16666666666666666	2	0.9333333333333333	14	1.0	0.9333333333333333	16	14	0	0	0	0.058823529411764705	17	1	1.1333333333333333	17	0.0	0.25	0.6515291635737337	0.9155098561533236	0.47324348049433607	0.8733894222257026	0.6921370702700234	0.8317805324973271	0.8634970130422401	0.8776974035510368	0	0	0.0
4349	0.08051876772180201	0.018394029807599844	0.01485148129497578	0.7778429638015868	None	0	0	0.15384615384615385	2	0.9411764705882353	16	1.0	0.9411764705882353	18	16	0	0	0	0.05263157894736842	19	1	1.2666666666666666	19	0.0	0.2222222222222222	0.632956534985261	0.9044428906655287	0.4259257881091433	0.8789224017154602	0.693461596803656	0.8399575253649836	0.863968495725178	0.8768130534984291	0	0	0.0
2913	9.603938714122875e-06	1.4729073365331935e-07	-1.4173025310649653e-07	0.9999986498996567	None	0	0	0.5	1	1.0	1	1.0	1.0	1	1	1	1	0	0.3333333333333333	3	1	0.2	3	0.16666666666666666	0	0.5198710668471449	0.5	1.0	0.5	0.5619342590886334	0.5	0.8976156128886101	0.5	1.0	1.0	0.0
1189	None	None	None	None	None	0	0	1.0	1	0	0	1.0	0	0	0	1	0	0	0.5	2	1	0.13333333333333333	2	0.0	0	0	0	0	0	0	0	0	0	0	0	0
3466	0.013729305336954583	0.0026584262058436266	0.0023104381122804425	0.9731577562907576	None	0.5	1	0.5714285714285714	4	0.5	4	0.47619047619047616	0.375	4	3	5	0	0	0.42857142857142855	7	3	0.6666666666666666	10	0.0	0.6666666666666666	0.7130994726470374	0.8782296698050013	0.4708971455768222	0.7653405065310297	0.6125731502489249	0.8361753683750912	0.8632751474335167	0.8314585208682118	0	0	0.0
6661	0.060212814703901	0.02741975586257168	0.027181615800440564	0.7476896658945963	None	0	0	0.16666666666666666	2	0.9333333333333333	14	1.0	0.9333333333333333	16	14	0	0	0	0.058823529411764705	17	1	1.1333333333333333	17	0.0	0.25	0.6515291635737337	0.9155098561533236	0.47324348049433607	0.8633341464411213	0.6921370702700234	0.8411574998075746	0.8634970130422401	0.8770002513910461	0	0	0.0
2984	0.0023195786032939375	0.0016418056170203206	0.001360056859672002	0.9882116538142036	None	0	0	0.6666666666666666	2	0.5	1	1.0	0.5	2	1	1	0	0	0.25	4	1	0.26666666666666666	4	0.0	0.6666666666666666	0.8218969613994954	0.5704729974717984	0.4825057194757257	0.9171776189123021	0.7825045790152305	0.8979777358810447	0.8617716673443955	0.8349485348744792	0	0	0.0
2695	0.0002797373699324281	0.0001307415474438262	0.00012920434722355382	0.9837553995639794	None	0	0	0.5	2	0.75	3	0.6666666666666666	0.25	1	1	4	6	0	1.0	3	3	0.4	6	0.5	0.5	0.8758101109522267	0.5	0.448121036881538	0.5	0.4829125705498143	0.5	0.8742806582738366	0.5	1.0	0	0.48998187616699096
3021	1.7958833527734624e-06	4.6969200877539904e-08	3.4190270222819095e-08	0.9999993539829077	None	0	0	1.0	1	0	0	1.0	0	1	0	0	0	0	0.5	2	1	0.13333333333333333	2	0.0	0	0	0	0	0	0	0	0	0	0	0	0
5682	0.07847647906962629	0.027389209959317404	0.027278316214357702	0.7203766127653836	None	0	0	0.16666666666666666	2	0.9333333333333333	14	1.0	0.9333333333333333	16	14	0	0	0	0.058823529411764705	17	1	1.1333333333333333	17	0.0	0.25	0.6515291635737337	0.9155098561533236	0.47324348049433607	0.8733894222257026	0.6921370702700234	0.8520123604224824	0.8634970130422401	0.8830389149847349	0	0	0.0
2693	0.012248652434230763	0.0025532807740285025	0.0023683638962125986	0.9764376455678957	None	0	0	0.4	2	0.8	4	1.0	0.8	6	4	0	0	0	0.14285714285714285	7	1	0.4666666666666667	7	0.0	0.6666666666666666	0.8031437413715137	0.8196861283326147	0.34806221798192216	0.7283081636348961	0.6125731502489249	0.9485405291669299	0.9030901024778072	0.8587325643758916	0	0	0.0
1770	None	None	None	None	None	0	0	0.8571428571428571	6	0.0	0	0.5	0	3	0	6	0	0	0.8	5	4	0.6666666666666666	10	0.0	0.8571428571428571	0	0	0	0	0	0	0	0	0	0	0
1806	None	None	None	None	None	0	0	0.125	1	1.0	9	1.0	1.0	10	9	0	1	0	0.09090909090909091	11	1	0.7333333333333333	11	0.3333333333333333	0	0.7560123985720717	0.9495243791340869	0.5823790114311211	0.8936074414344751	0.7716123304766189	0.9141916472427445	0.9104990905866815	0.9224546426356077	1.0	0.6	0.0
4131	0.07641203738983644	0.023784688791949924	0.0237719156983844	0.7696738144795658	None	0	0	0.16666666666666666	2	0.9333333333333333	14	1.0	0.9333333333333333	16	14	0	0	0	0.058823529411764705	17	1	1.1333333333333333	17	0.0	0.25	0.6515291635737337	0.9155098561533236	0.47324348049433607	0.8733894222257026	0.6867204163158117	0.8536016205765246	0.8615860427615407	0.8834740845631329	0	0	0.0
1344	None	None	None	None	None	0	0	0.5714285714285714	4	0.5	4	0.47619047619047616	0.5	8	4	1	1	0	0.42857142857142855	7	3	0.6666666666666666	10	0.5	0.6666666666666666	0.5813370995909732	0.9243680048986845	0.4470646618223128	0.9479891023347127	0.4370951960925541	0.9483957062497917	0.8123060428999482	0.9411676372150796	1.0	0.5	0.0
[truncated: 6,392 more rows]
