# Supplementary material for: Constrained by Design: Influence of Genetic Encodings on Evolved Traits of Robots
Source: Front Robot AI. 2021 Jun 15;8:672379. doi: 10.3389/frobt.2021.672379 (PMC8239187; doi:10.3389/frobt.2021.672379)
Supplement: Supplementary file 1 [file DataSheet3.ZIP › plasticoding_plane_17_snapshots_ids.tsv]

generation	robot_id	fitness	novelty	novelty_pop	cons_fitness
145	6703	0.03142563047245781	None	0.0	0.03142563047245781
145	7250	0.02799822223983107	None	0.0	0.02799822223983107
145	6714	0.03247738130012335	None	0.0	0.03247738130012335
145	7266	0.033168372509151604	None	0.0	0.033168372509151604
145	7111	0.032716148641933	None	0.0	0.032716148641933
145	5800	0.03259223355806332	None	0.0	0.03259223355806332
145	7124	0.02688667249186684	None	0.0	0.02688667249186684
145	7040	0.032507350326804296	None	0.0	0.032507350326804296
145	7334	0.03169703019430349	None	0.0	0.03169703019430349
145	7099	0.030474632571250472	None	0.0	0.030474632571250472
145	7193	0.026424777750911607	None	0.0	0.026424777750911607
145	7282	0.02959176585080726	None	0.0	0.02959176585080726
145	7311	0.029084063180911283	None	0.0	0.029084063180911283
145	7108	0.0314529831633625	None	0.0	0.0314529831633625
145	7269	0.03102436364213568	None	0.0	0.03102436364213568
145	7132	0.0308224730060087	None	0.0	0.0308224730060087
145	7217	0.0326259342809501	None	0.0	0.0326259342809501
145	7259	0.030433170641089906	None	0.0	0.030433170641089906
145	7063	0.03173880254218071	None	0.0	0.03173880254218071
145	7181	0.032333337583867576	None	0.0	0.032333337583867576
145	7286	0.031481319586852026	None	0.0	0.031481319586852026
145	7157	0.02897572159969468	None	0.0	0.02897572159969468
145	7281	0.0305911660772721	None	0.0	0.0305911660772721
145	7308	0.03208608779353621	None	0.0	0.03208608779353621
145	7123	0.033261296629642716	None	0.0	0.033261296629642716
145	6081	0.0328712739972574	None	0.0	0.0328712739972574
145	6741	0.030663815933854484	None	0.0	0.030663815933854484
145	7336	0.03188010040326417	None	0.0	0.03188010040326417
145	7219	0.03171881715316345	None	0.0	0.03171881715316345
145	7327	0.031258043255944536	None	0.0	0.031258043255944536
145	7339	0.032625688962266364	None	0.0	0.032625688962266364
145	7162	0.03323789417489977	None	0.0	0.03323789417489977
145	7087	0.03228718275350593	None	0.0	0.03228718275350593
145	7348	0.0277134029967109	None	0.0	0.0277134029967109
145	7342	0.011576595106325843	None	0.013089099197490569	0.011576595106325843
145	7338	0.03264496870056926	None	0.0	0.03264496870056926
145	7323	0.032236193689851256	None	0.0	0.032236193689851256
145	5842	0.03346131036660466	None	0.0	0.03346131036660466
145	7066	0.031470428949181437	None	0.0	0.031470428949181437
145	7142	0.032887621128952056	None	0.0	0.032887621128952056
145	7283	0.032465339480016696	None	0.0	0.032465339480016696
145	7273	0.010480253313531026	None	0.0	0.010480253313531026
145	7109	0.029602156238776392	None	0.0	0.029602156238776392
145	7227	0.03216845741394422	None	0.0	0.03216845741394422
145	7057	0.031182055877730097	None	0.0	0.031182055877730097
145	7082	0.03244464785159712	None	0.0	0.03244464785159712
145	7085	0.03195198581879737	None	0.0	0.03195198581879737
145	7218	0.03244896646241056	None	0.0	0.03244896646241056
145	7148	0.029377278399534693	None	0.0	0.029377278399534693
145	7278	0.030309295125986926	None	0.0	0.030309295125986926
145	7284	0.02934825931917151	None	0.0	0.02934825931917151
145	7325	0.0252772699265781	None	0.0	0.0252772699265781
145	7084	0.03356770689296196	None	0.0	0.03356770689296196
145	7335	0.03162440533508949	None	0.0	0.03162440533508949
145	7288	0.027738088941989203	None	0.0	0.027738088941989203
145	7198	0.03187656662748763	None	0.0	0.03187656662748763
145	7349	0.03262355869270724	None	0.0	0.03262355869270724
145	7313	0.03138545003393375	None	0.0	0.03138545003393375
145	7298	0.031431087672930326	None	0.0	0.031431087672930326
145	7350	0.03143131327719036	None	0.0	0.03143131327719036
145	7204	0.03045289944463002	None	0.0	0.03045289944463002
145	7215	0.03301010589345384	None	0.0	0.03301010589345384
145	7140	0.0331162492816288	None	0.0	0.0331162492816288
145	7079	0.03214736041308573	None	0.0	0.03214736041308573
145	7237	0.031533897210546696	None	0.0	0.031533897210546696
145	6824	0.03314337663086241	None	0.0	0.03314337663086241
145	7135	0.03311424206660588	None	0.0	0.03311424206660588
145	7303	0.03216504027940378	None	0.0	0.03216504027940378
145	6804	0.033569050640787974	None	0.0	0.033569050640787974
145	7150	0.03215168981865086	None	0.0	0.03215168981865086
145	7258	0.03218591612554209	None	0.0	0.03218591612554209
145	7076	0.03175028020489498	None	0.0	0.03175028020489498
145	7149	0.03200350576610559	None	0.0	0.03200350576610559
145	6756	0.033463575186359736	None	0.0	0.033463575186359736
145	7346	0.03050602130606489	None	0.0	0.03050602130606489
145	6655	0.03279462901872036	None	0.0	0.03279462901872036
145	7318	0.02851022410569908	None	0.0	0.02851022410569908
145	7248	0.029706036915225123	None	0.0	0.029706036915225123
145	6728	0.03178857374669662	None	0.0	0.03178857374669662
145	6912	0.032571868331100165	None	0.0	0.032571868331100165
145	7234	0.032015641858972474	None	0.0	0.032015641858972474
145	7314	0.024175571100354547	None	0.0	0.024175571100354547
145	6993	0.03238633344196805	None	0.0	0.03238633344196805
145	6803	0.03189329966847021	None	0.0	0.03189329966847021
145	7262	0.03157033598301309	None	0.0	0.03157033598301309
145	7139	0.03164977454773867	None	0.0	0.03164977454773867
145	7187	0.030663532854984514	None	0.0	0.030663532854984514
145	7320	0.02980751931871066	None	0.0	0.02980751931871066
145	7301	0.03209552438915597	None	0.0	0.03209552438915597
145	7239	0.03207583712066549	None	0.0	0.03207583712066549
145	7242	0.033289688139868955	None	0.0	0.033289688139868955
145	7089	0.031010768458876275	None	0.0	0.031010768458876275
145	7330	0.02966878115521058	None	0.0	0.02966878115521058
145	6638	0.031256251058479116	None	0.0	0.031256251058479116
145	7236	0.03120542302295189	None	0.0	0.03120542302295189
145	7051	0.03167145728317344	None	0.0	0.03167145728317344
145	6918	0.032772788004837475	None	0.0	0.032772788004837475
145	7207	0.03146241957769608	None	0.0	0.03146241957769608
145	7345	0.030313284341066518	None	0.0	0.030313284341066518
145	7035	0.03240186606119364	None	0.0	0.03240186606119364
143	6703	0.03142563047245781	None	0.0	0.03142563047245781
143	7250	0.02799822223983107	None	0.0	0.02799822223983107
143	6714	0.03247738130012335	None	0.0	0.03247738130012335
143	6435	0.03194254631545251	None	0.0	0.03194254631545251
143	7113	0.03020792752790152	None	0.0	0.03020792752790152
143	7111	0.032716148641933	None	0.0	0.032716148641933
143	6902	0.03297478578930338	None	0.0	0.03297478578930338
143	5800	0.03259223355806332	None	0.0	0.03259223355806332
143	7124	0.02688667249186684	None	0.0	0.02688667249186684
143	7040	0.032507350326804296	None	0.0	0.032507350326804296
143	6437	0.033004836123581016	None	0.0	0.033004836123581016
143	6726	0.03130734407901862	None	0.0	0.03130734407901862
143	7099	0.030474632571250472	None	0.0	0.030474632571250472
143	7193	0.026424777750911607	None	0.0	0.026424777750911607
143	6713	0.03162078483296125	None	0.0	0.03162078483296125
143	7220	0.006597326618488166	None	0.03609261378377727	0.006597326618488166
143	7108	0.0314529831633625	None	0.0	0.0314529831633625
143	7169	0.03139110960731937	None	0.0	0.03139110960731937
143	7213	0.03177630243559981	None	0.0	0.03177630243559981
143	7132	0.0308224730060087	None	0.0	0.0308224730060087
143	7217	0.0326259342809501	None	0.0	0.0326259342809501
143	6383	0.033359055457555534	None	0.0	0.033359055457555534
143	7063	0.03173880254218071	None	0.0	0.03173880254218071
143	7181	0.032333337583867576	None	0.0	0.032333337583867576
143	7157	0.02897572159969468	None	0.0	0.02897572159969468
143	7123	0.033261296629642716	None	0.0	0.033261296629642716
143	6081	0.0328712739972574	None	0.0	0.0328712739972574
143	6741	0.030663815933854484	None	0.0	0.030663815933854484
143	7210	0.030697972743441528	None	0.0	0.030697972743441528
143	6840	0.0318150275405765	None	0.0	0.0318150275405765
143	7168	0.0317157134689457	None	0.0	0.0317157134689457
143	7219	0.03171881715316345	None	0.0	0.03171881715316345
143	7231	0.009000677566802546	None	0.10036712318838951	0.009000677566802546
143	7238	0.02127108645944185	None	0.0	0.02127108645944185
143	7162	0.03323789417489977	None	0.0	0.03323789417489977
143	7197	0.03033152556587828	None	0.0	0.03033152556587828
143	7087	0.03228718275350593	None	0.0	0.03228718275350593
143	7211	0.02705421005173569	None	0.0	0.02705421005173569
143	5842	0.03346131036660466	None	0.0	0.03346131036660466
143	7161	0.026999447691080387	None	0.0	0.026999447691080387
143	7066	0.031470428949181437	None	0.0	0.031470428949181437
143	7142	0.032887621128952056	None	0.0	0.032887621128952056
143	7241	0.030280769842293824	None	0.0	0.030280769842293824
143	7109	0.029602156238776392	None	0.0	0.029602156238776392
143	7227	0.03216845741394422	None	0.0	0.03216845741394422
143	7057	0.031182055877730097	None	0.0	0.031182055877730097
143	7082	0.03244464785159712	None	0.0	0.03244464785159712
143	7085	0.03195198581879737	None	0.0	0.03195198581879737
143	7218	0.03244896646241056	None	0.0	0.03244896646241056
143	7148	0.029377278399534693	None	0.0	0.029377278399534693
143	7249	0.029779410791403987	None	0.0	0.029779410791403987
143	7084	0.03356770689296196	None	0.0	0.03356770689296196
143	7198	0.03187656662748763	None	0.0	0.03187656662748763
143	7212	0.03208296907831281	None	0.0	0.03208296907831281
143	7025	0.032068403123359276	None	0.0	0.032068403123359276
143	7155	0.033378836286240054	None	0.0	0.033378836286240054
143	7204	0.03045289944463002	None	0.0	0.03045289944463002
143	7215	0.03301010589345384	None	0.0	0.03301010589345384
143	7140	0.0331162492816288	None	0.0	0.0331162492816288
143	7064	0.03205419888567221	None	0.0	0.03205419888567221
143	6758	0.03305257291762378	None	0.0	0.03305257291762378
143	6850	0.028975548946349267	None	0.0	0.028975548946349267
143	7079	0.03214736041308573	None	0.0	0.03214736041308573
143	7237	0.031533897210546696	None	0.0	0.031533897210546696
143	6824	0.03314337663086241	None	0.0	0.03314337663086241
143	7106	0.03163182397340085	None	0.0	0.03163182397340085
143	7135	0.03311424206660588	None	0.0	0.03311424206660588
143	6804	0.033569050640787974	None	0.0	0.033569050640787974
143	7150	0.03215168981865086	None	0.0	0.03215168981865086
143	7076	0.03175028020489498	None	0.0	0.03175028020489498
143	7149	0.03200350576610559	None	0.0	0.03200350576610559
143	6756	0.033463575186359736	None	0.0	0.033463575186359736
143	6655	0.03279462901872036	None	0.0	0.03279462901872036
143	7248	0.029706036915225123	None	0.0	0.029706036915225123
143	7006	0.029387888269570322	None	0.0	0.029387888269570322
143	6728	0.03178857374669662	None	0.0	0.03178857374669662
143	6912	0.032571868331100165	None	0.0	0.032571868331100165
143	7170	0.032109343106635685	None	0.0	0.032109343106635685
143	7234	0.032015641858972474	None	0.0	0.032015641858972474
143	6603	0.03080884088816216	None	0.0	0.03080884088816216
143	7171	0.031571043297183785	None	0.0	0.031571043297183785
143	6993	0.03238633344196805	None	0.0	0.03238633344196805
143	7203	0.005321853426226555	None	0.11948410627008485	0.005321853426226555
143	6940	0.03147674674852284	None	0.0	0.03147674674852284
143	6997	0.03212535483631451	None	0.0	0.03212535483631451
143	6803	0.03189329966847021	None	0.0	0.03189329966847021
143	7221	0.030748481031803523	None	0.0	0.030748481031803523
143	7139	0.03164977454773867	None	0.0	0.03164977454773867
143	7187	0.030663532854984514	None	0.0	0.030663532854984514
143	7192	0.021663807268939895	None	0.0	0.021663807268939895
143	7239	0.03207583712066549	None	0.0	0.03207583712066549
143	7242	0.033289688139868955	None	0.0	0.033289688139868955
143	7089	0.031010768458876275	None	0.0	0.031010768458876275
143	6638	0.031256251058479116	None	0.0	0.031256251058479116
143	7236	0.03120542302295189	None	0.0	0.03120542302295189
143	7051	0.03167145728317344	None	0.0	0.03167145728317344
143	7223	0.019004011637695006	None	0.03609261378377727	0.019004011637695006
143	6918	0.032772788004837475	None	0.0	0.032772788004837475
143	7207	0.03146241957769608	None	0.0	0.03146241957769608
143	7035	0.03240186606119364	None	0.0	0.03240186606119364
106	5310	0.029426412936496612	None	0.0	0.029426412936496612
106	5114	0.027940465608690766	None	0.0	0.027940465608690766
106	4333	0.02742203388810642	None	0.0	0.02742203388810642
106	5339	0.02376906689038558	None	0.0	0.02376906689038558
106	5314	0.02767184779862149	None	0.0	0.02767184779862149
106	5057	0.026019021351441542	None	0.0	0.026019021351441542
106	5259	0.030461245462943078	None	0.0	0.030461245462943078
106	5390	0.027468918371052756	None	0.0	0.027468918371052756
106	4627	0.027852582613637256	None	0.0	0.027852582613637256
106	5382	0.01924501582136904	None	0.03609261378377727	0.01924501582136904
106	4931	0.029041087378751936	None	0.0	0.029041087378751936
106	5363	0.02706383677615713	None	0.0	0.02706383677615713
106	5223	0.028766119978838312	None	0.0	0.028766119978838312
106	5373	0.022138398733326983	None	0.0	0.022138398733326983
106	5133	0.029937378642164246	None	0.0	0.029937378642164246
106	4818	0.026606084467081997	None	0.0	0.026606084467081997
106	5236	0.028399323914529127	None	0.0	0.028399323914529127
106	4999	0.024906486219998115	None	0.0	0.024906486219998115
106	5299	0.028873910327592043	None	0.0	0.028873910327592043
106	4965	0.030413475712230513	None	0.0	0.030413475712230513
106	5396	0.028653800807372568	None	0.0	0.028653800807372568
106	4671	0.02806872340624892	None	0.0	0.02806872340624892
106	4081	0.02960598637689013	None	0.0	0.02960598637689013
106	5352	0.027482574848664613	None	0.0	0.027482574848664613
106	5327	0.027894805853205442	None	0.0	0.027894805853205442
106	5269	0.022545526772165488	None	0.0	0.022545526772165488
106	5093	0.02951661135740356	None	0.0	0.02951661135740356
106	5262	0.027314204896325682	None	0.0	0.027314204896325682
106	5227	0.02950610408590159	None	0.0	0.02950610408590159
106	5290	0.029650390244171817	None	0.0	0.029650390244171817
106	4328	0.0307478583108659	None	0.0	0.0307478583108659
106	5378	0.023034280225490155	None	0.0	0.023034280225490155
106	5340	0.029598826433998488	None	0.0	0.029598826433998488
106	5190	0.023551222858837054	None	0.0	0.023551222858837054
106	5209	0.026199400261856406	None	0.0	0.026199400261856406
106	5374	-1.0542043687857041e-05	None	0.0	-1.0542043687857041e-05
106	4845	0.028788696871236266	None	0.0	0.028788696871236266
106	5318	0.028860176296641407	None	0.0	0.028860176296641407
106	5341	0.02844990845770544	None	0.0	0.02844990845770544
106	5252	0.02773826574128308	None	0.0	0.02773826574128308
106	4208	0.032576158692620906	None	0.0	0.032576158692620906
106	5399	0.030200663028717687	None	0.0	0.030200663028717687
106	5172	0.028888176992590702	None	0.0	0.028888176992590702
106	5350	0.021222904477434124	None	0.0	0.021222904477434124
106	5348	0.023177663093848562	None	0.0	0.023177663093848562
106	5381	0.028766119978838312	None	0.0	0.028766119978838312
106	5089	0.02683023618865607	None	0.0	0.02683023618865607
106	5353	0.02850954932027779	None	0.0	0.02850954932027779
106	5304	0.026082839623801347	None	0.0	0.026082839623801347
106	5333	0.024686878828405513	None	0.0	0.024686878828405513
106	4632	0.028807123442868555	None	0.0	0.028807123442868555
106	5335	0.029516034541412058	None	0.0	0.029516034541412058
106	5379	0.023698802645907346	None	0.0	0.023698802645907346
106	5221	0.02801879206972171	None	0.0	0.02801879206972171
106	4675	0.027852582613637256	None	0.0	0.027852582613637256
106	5331	0.028242335963311785	None	0.0	0.028242335963311785
106	5024	0.027515515797679618	None	0.0	0.027515515797679618
106	5170	0.02809435292493724	None	0.0	0.02809435292493724
106	5355	0.02265412617565704	None	0.0	0.02265412617565704
106	5121	0.026382186149091835	None	0.0	0.026382186149091835
106	5388	0.023155982465196543	None	0.0	0.023155982465196543
106	5137	0.028371966777543976	None	0.0	0.028371966777543976
106	5255	0.030409603352558694	None	0.0	0.030409603352558694
106	5393	0.006984242184109155	None	0.22402027670057553	0.006984242184109155
106	5362	0.030174151494342775	None	0.0	0.030174151494342775
106	5031	0.029026382170041932	None	0.0	0.029026382170041932
106	5391	0.032898527683697734	None	0.0	0.032898527683697734
106	5372	0.026969707771248793	None	0.0	0.026969707771248793
106	5301	0.02913996592995155	None	0.0	0.02913996592995155
106	5138	0.028960667572304453	None	0.0	0.028960667572304453
106	4891	0.027299760328344445	None	0.0	0.027299760328344445
106	4920	0.027269544613470753	None	0.0	0.027269544613470753
106	5321	0.02193694316776289	None	0.03609261378377727	0.02193694316776289
106	4545	0.027708462608807854	None	0.0	0.027708462608807854
106	4455	0.02758468042981211	None	0.0	0.02758468042981211
106	5395	0.026390703513261927	None	0.0	0.026390703513261927
106	5201	0.03119090305905904	None	0.0	0.03119090305905904
106	4576	0.029228939718128642	None	0.0	0.029228939718128642
106	5365	0.026213759920540602	None	0.0	0.026213759920540602
106	4718	0.028536880886909977	None	0.0	0.028536880886909977
106	5389	0.023408137090841177	None	0.0	0.023408137090841177
106	5256	0.02591755480171231	None	0.0	0.02591755480171231
106	4447	0.02778758150753296	None	0.0	0.02778758150753296
106	5282	0.029621250532038963	None	0.0	0.029621250532038963
106	5360	0.023899951661398248	None	0.0	0.023899951661398248
106	5397	0.030131078233522488	None	0.0	0.030131078233522488
106	5160	0.024485228628045443	None	0.0	0.024485228628045443
106	5203	0.026047088801497722	None	0.0	0.026047088801497722
106	5385	0.023109300641080313	None	0.0	0.023109300641080313
106	5272	0.02708411487234225	None	0.0	0.02708411487234225
106	4799	0.02796093652007423	None	0.0	0.02796093652007423
106	5250	0.027515963189870478	None	0.0	0.027515963189870478
106	4962	0.028229166118077863	None	0.0	0.028229166118077863
106	5400	0.02441954388823697	None	0.0	0.02441954388823697
106	5049	0.028944446913807327	None	0.0	0.028944446913807327
106	5217	0.028437548091102136	None	0.0	0.028437548091102136
106	4278	0.028653800807372568	None	0.0	0.028653800807372568
106	5336	0.027238200159062316	None	0.0	0.027238200159062316
106	5351	0.023551378231658794	None	0.0	0.023551378231658794
106	5141	0.028065994991731243	None	0.0	0.028065994991731243
141	6703	0.03142563047245781	None	0.0	0.03142563047245781
141	6714	0.03247738130012335	None	0.0	0.03247738130012335
141	6435	0.03194254631545251	None	0.0	0.03194254631545251
141	7113	0.03020792752790152	None	0.0	0.03020792752790152
141	7111	0.032716148641933	None	0.0	0.032716148641933
141	6887	0.030707290370152792	None	0.0	0.030707290370152792
141	6902	0.03297478578930338	None	0.0	0.03297478578930338
141	5800	0.03259223355806332	None	0.0	0.03259223355806332
141	7124	0.02688667249186684	None	0.0	0.02688667249186684
141	7040	0.032507350326804296	None	0.0	0.032507350326804296
141	6437	0.033004836123581016	None	0.0	0.033004836123581016
141	6726	0.03130734407901862	None	0.0	0.03130734407901862
141	6830	0.029561946032064523	None	0.0	0.029561946032064523
141	7028	0.02964337480165683	None	0.0	0.02964337480165683
141	7099	0.030474632571250472	None	0.0	0.030474632571250472
141	6713	0.03162078483296125	None	0.0	0.03162078483296125
141	7043	0.03195600498055467	None	0.0	0.03195600498055467
141	7108	0.0314529831633625	None	0.0	0.0314529831633625
141	7132	0.0308224730060087	None	0.0	0.0308224730060087
141	7137	0.030728624879510766	None	0.0	0.030728624879510766
141	7088	0.03123967981972802	None	0.0	0.03123967981972802
141	6383	0.033359055457555534	None	0.0	0.033359055457555534
141	7112	0.031350714050545826	None	0.0	0.031350714050545826
141	7063	0.03173880254218071	None	0.0	0.03173880254218071
141	7103	0.02075203950410868	None	0.0	0.02075203950410868
141	7123	0.033261296629642716	None	0.0	0.033261296629642716
141	6081	0.0328712739972574	None	0.0	0.0328712739972574
141	6741	0.030663815933854484	None	0.0	0.030663815933854484
141	7081	0.030227691764783064	None	0.0	0.030227691764783064
141	7030	0.030200151410435305	None	0.0	0.030200151410435305
141	6840	0.0318150275405765	None	0.0	0.0318150275405765
141	7020	0.031148123748203384	None	0.0	0.031148123748203384
141	7087	0.03228718275350593	None	0.0	0.03228718275350593
141	7115	0.026267783393068747	None	0.0	0.026267783393068747
141	6979	0.027177118398671273	None	0.0	0.027177118398671273
141	5842	0.03346131036660466	None	0.0	0.03346131036660466
141	7066	0.031470428949181437	None	0.0	0.031470428949181437
141	7142	0.032887621128952056	None	0.0	0.032887621128952056
141	7086	0.030819816992593438	None	0.0	0.030819816992593438
141	7109	0.029602156238776392	None	0.0	0.029602156238776392
141	7057	0.031182055877730097	None	0.0	0.031182055877730097
141	7082	0.03244464785159712	None	0.0	0.03244464785159712
141	7085	0.03195198581879737	None	0.0	0.03195198581879737
141	6949	0.02999034434137589	None	0.0	0.02999034434137589
141	7148	0.029377278399534693	None	0.0	0.029377278399534693
141	7133	0.030709653118645867	None	0.0	0.030709653118645867
141	7084	0.03356770689296196	None	0.0	0.03356770689296196
141	7052	0.031632378924061816	None	0.0	0.031632378924061816
141	7025	0.032068403123359276	None	0.0	0.032068403123359276
141	7105	0.030271370318482746	None	0.0	0.030271370318482746
141	6755	0.028138808932066703	None	0.0	0.028138808932066703
141	7140	0.0331162492816288	None	0.0	0.0331162492816288
141	7064	0.03205419888567221	None	0.0	0.03205419888567221
141	6758	0.03305257291762378	None	0.0	0.03305257291762378
141	6850	0.028975548946349267	None	0.0	0.028975548946349267
141	7079	0.03214736041308573	None	0.0	0.03214736041308573
141	7070	0.031236625525930165	None	0.0	0.031236625525930165
141	6824	0.03314337663086241	None	0.0	0.03314337663086241
141	7106	0.03163182397340085	None	0.0	0.03163182397340085
141	7141	0.03199500251658481	None	0.0	0.03199500251658481
141	7135	0.03311424206660588	None	0.0	0.03311424206660588
141	7117	0.016496573964583833	None	0.11193281613603276	0.016496573964583833
141	7101	0.032550230291783236	None	0.0	0.032550230291783236
141	7131	0.022215910148406792	None	0.0	0.022215910148406792
141	7120	0.027926579472250697	None	0.0	0.027926579472250697
141	6716	0.02997599496961564	None	0.0	0.02997599496961564
141	6804	0.033569050640787974	None	0.0	0.033569050640787974
141	7150	0.03215168981865086	None	0.0	0.03215168981865086
141	7076	0.03175028020489498	None	0.0	0.03175028020489498
141	7149	0.03200350576610559	None	0.0	0.03200350576610559
141	6756	0.033463575186359736	None	0.0	0.033463575186359736
141	6655	0.03279462901872036	None	0.0	0.03279462901872036
141	7006	0.029387888269570322	None	0.0	0.029387888269570322
141	6728	0.03178857374669662	None	0.0	0.03178857374669662
141	7073	0.02867888040370499	None	0.0	0.02867888040370499
141	6912	0.032571868331100165	None	0.0	0.032571868331100165
141	6964	0.02958116097502335	None	0.0	0.02958116097502335
141	7034	0.031096294951623686	None	0.0	0.031096294951623686
141	6603	0.03080884088816216	None	0.0	0.03080884088816216
141	6993	0.03238633344196805	None	0.0	0.03238633344196805
141	7130	0.014710278374940936	None	0.24765755145793228	0.014710278374940936
141	7147	0.026949851379555807	None	0.0	0.026949851379555807
141	6940	0.03147674674852284	None	0.0	0.03147674674852284
141	6997	0.03212535483631451	None	0.0	0.03212535483631451
141	6260	0.030835711238863774	None	0.0	0.030835711238863774
141	6803	0.03189329966847021	None	0.0	0.03189329966847021
141	6945	0.027350487413770514	None	0.0	0.027350487413770514
141	7139	0.03164977454773867	None	0.0	0.03164977454773867
141	6935	0.029329287439827392	None	0.0	0.029329287439827392
141	6872	0.03079317415902481	None	0.0	0.03079317415902481
141	6783	0.032045729204924586	None	0.0	0.032045729204924586
141	7129	0.031118272583413244	None	0.0	0.031118272583413244
141	6743	0.03075778858486777	None	0.0	0.03075778858486777
141	7089	0.031010768458876275	None	0.0	0.031010768458876275
141	6638	0.031256251058479116	None	0.0	0.031256251058479116
141	7051	0.03167145728317344	None	0.0	0.03167145728317344
141	6918	0.032772788004837475	None	0.0	0.032772788004837475
141	6937	0.028269493022164964	None	0.0	0.028269493022164964
141	7035	0.03240186606119364	None	0.0	0.03240186606119364
141	6944	0.030837192199120036	None	0.0	0.030837192199120036
72	3569	0.01654831750995126	None	0.014119813375127913	0.01654831750995126
72	3369	0.0042298109130189014	None	0.0	0.0042298109130189014
72	3488	0.009392310799431165	None	0.0	0.009392310799431165
72	3680	0.002645746605951026	None	0.03685437460654805	0.002645746605951026
72	3139	0.004358954672453559	None	0.0	0.004358954672453559
72	3654	0.0010282416102920578	None	0.37544943883567317	0.0010282416102920578
72	3225	0.020641708049375495	None	0.003518311325446971	0.020641708049375495
72	3559	0.00538279288619935	None	0.21715433184827398	0.00538279288619935
72	3541	0.0017217576189106464	None	0.0	0.0017217576189106464
72	3618	0.010825084776573807	None	0.0	0.010825084776573807
72	3509	0.010789070883319658	None	0.0	0.010789070883319658
72	3235	0.005830863185726271	None	0.14744091248514324	0.005830863185726271
72	3665	0.01118743810019923	None	0.06346255764521452	0.01118743810019923
72	3629	0.018065818789496337	None	0.028965904530783005	0.018065818789496337
72	3364	0.010330203528374358	None	0.0	0.010330203528374358
72	3611	0.007551364011292945	None	0.018023297666653167	0.007551364011292945
72	3566	0.019843799827774653	None	0.003518311325446971	0.019843799827774653
72	3637	-7.819000608999887e-07	None	0.5427742882626754	-7.819000608999887e-07
72	3670	0.017615236735260123	None	0.0	0.017615236735260123
72	3626	0.016766584585110215	None	0.0	0.016766584585110215
72	3478	0.005485803712840794	None	0.21648124530773863	0.005485803712840794
72	3545	0.013641526644109515	None	0.07023606250140726	0.013641526644109515
72	3525	0.010825084776573807	None	0.0	0.010825084776573807
72	3561	0.017499887544182705	None	0.0	0.017499887544182705
72	3657	0.013841135682986222	None	0.06635957990320672	0.013841135682986222
72	3644	0.003369998548332919	None	0.27664445226187	0.003369998548332919
72	3266	0.009647007437390775	None	0.0	0.009647007437390775
72	3536	0.02002473855926813	None	0.0	0.02002473855926813
72	3440	0.011579277605170189	None	0.0	0.011579277605170189
72	3666	0.01670297407684476	None	0.0	0.01670297407684476
72	3437	0.00541349795057805	None	0.27664445226187	0.00541349795057805
72	3296	0.017771055286166668	None	0.0	0.017771055286166668
72	3408	0.0076706365326260715	None	0.05762079562813147	0.0076706365326260715
72	3497	0.017456006960833145	None	0.0	0.017456006960833145
72	3526	0.01645932324440637	None	0.0	0.01645932324440637
72	3345	0.004901036301372492	None	0.21648124530773863	0.004901036301372492
72	3556	0.014375515355720054	None	0.0	0.014375515355720054
72	3693	0.01733455879593863	None	0.03184810973953276	0.01733455879593863
72	3613	0.018883243643259603	None	0.0	0.018883243643259603
72	3645	0.010147957897344406	None	0.0	0.010147957897344406
72	3679	0.016270942832679595	None	0.014119813375127913	0.016270942832679595
72	3651	0.0028782675697225073	None	0.5062724661103533	0.0028782675697225073
72	3595	0.002979445068247556	None	0.14744091248514324	0.002979445068247556
72	3407	0.00543546987583826	None	0.0516381487588615	0.00543546987583826
72	3490	0.009133271626284838	None	0.0	0.009133271626284838
72	3482	0.0046544270836314655	None	0.21715433184827398	0.0046544270836314655
72	3653	0.005491758103785898	None	0.03142956819420048	0.005491758103785898
72	3295	0.003935839570638117	None	0.0	0.003935839570638117
72	3383	0.015725548282470095	None	0.0	0.015725548282470095
72	3648	0.011487662625859306	None	0.0	0.011487662625859306
72	3229	0.003680764687996984	None	0.014119813375127913	0.003680764687996984
72	3502	0.00495361877108943	None	0.04344239528443237	0.00495361877108943
72	3623	0.015409630852685357	None	0.29558832507549476	0.015409630852685357
72	3646	4.690699492720983e-08	None	0.5638869820035217	4.690699492720983e-08
72	3300	0.003433033099610533	None	0.0	0.003433033099610533
72	3614	0.0007783232992458237	None	0.46538567282010995	0.0007783232992458237
72	3655	0.027093846630406523	None	0.07625777009020458	0.027093846630406523
72	3640	0.011139262242735546	None	0.06346255764521452	0.011139262242735546
72	3604	0.009837635196866524	None	0.003518311325446971	0.009837635196866524
72	3337	0.003230862759396159	None	0.6805252963407986	0.003230862759396159
72	3517	0.019627007238111196	None	0.0	0.019627007238111196
72	3584	0.013233896374713778	None	0.06346255764521452	0.013233896374713778
72	3690	0.007723311642031095	None	0.031871161355689924	0.007723311642031095
72	3695	0.0027489667628057372	None	0.028965904530783005	0.0027489667628057372
72	3663	-2.282256179376934e-05	None	0.15235032040414895	-2.282256179376934e-05
72	3682	0.018361675537623977	None	0.0	0.018361675537623977
72	3130	0.003974949876310076	None	0.0	0.003974949876310076
72	3688	0.00110177536319763	None	0.0706521208965118	0.00110177536319763
72	3392	0.009446921132809264	None	0.0	0.009446921132809264
72	3656	0.01974852438188102	None	0.010358496823039945	0.01974852438188102
72	3647	0.02052869239483953	None	0.003518311325446971	0.02052869239483953
72	3616	0.022027533611642367	None	0.07625777009020458	0.022027533611642367
72	3600	0.008536047305978416	None	0.0	0.008536047305978416
72	3625	0.0008734026761811379	None	0.04262891284566339	0.0008734026761811379
72	3697	0.004821830523911119	None	0.003518311325446971	0.004821830523911119
72	3631	0.01057719824344889	None	0.04262891284566339	0.01057719824344889
72	3673	0.01104083684528264	None	0.045119910327836486	0.01104083684528264
72	3476	0.0023336386165127786	None	0.0	0.0023336386165127786
72	3557	0.006076399645107177	None	0.07696706965479912	0.006076399645107177
72	3662	0.003645239249994176	None	0.14744091248514324	0.003645239249994176
72	3565	-1.4724724485398593e-07	None	0.6637154278171586	-1.4724724485398593e-07
72	3671	0.0045401148786776415	None	0.21648124530773863	0.0045401148786776415
72	3630	0.011152427431836899	None	0.07696706965479912	0.011152427431836899
72	3605	0.00402313688059595	None	0.0	0.00402313688059595
72	3168	0.005224056424077632	None	0.0516381487588615	0.005224056424077632
72	3632	0.010169302678706589	None	0.0	0.010169302678706589
72	3567	0.009852889287193937	None	0.0	0.009852889287193937
72	3698	0.0149417553070448	None	0.0	0.0149417553070448
72	3694	0.0021688711801256242	None	0.06521414310378663	0.0021688711801256242
72	3592	0.004563784528218551	None	0.0516381487588615	0.004563784528218551
72	3562	0.012214017579063565	None	0.045119910327836486	0.012214017579063565
72	3363	0.00926618418256332	None	0.0	0.00926618418256332
72	3402	0.018835049172303157	None	0.010358496823039945	0.018835049172303157
72	3521	0.017531409100098802	None	0.0	0.017531409100098802
72	2885	0.016351800030674483	None	0.0	0.016351800030674483
72	2975	0.00419567882654922	None	0.0	0.00419567882654922
72	3573	0.017716858265094844	None	0.05050605219715536	0.017716858265094844
72	3548	0.0036679815911685567	None	0.003518311325446971	0.0036679815911685567
72	3552	0.00809495400377336	None	0.003518311325446971	0.00809495400377336
72	3585	0.005805688323741235	None	0.05050605219715536	0.005805688323741235
50	2480	None	None	0.5086911231823275	None
50	2598	-1.8415359446954795e-05	None	0.33471678743772754	-1.8415359446954795e-05
50	2237	None	None	0.520746585742429	None
50	2579	-0.0001392295242578869	None	0.34311389510997936	-0.0001392295242578869
50	2124	None	None	0.40585548990862985	None
50	2560	7.849585371898296e-05	None	0.36044678715959905	7.849585371898296e-05
50	2554	-2.3739633383364332e-07	None	0.4638694206321146	-2.3739633383364332e-07
50	2556	-0.00046980966995237424	None	0.345888678442562	-0.00046980966995237424
50	2321	None	None	0.3618894217660927	None
50	2520	None	None	0.41400173355419634	None
50	2568	-7.72920917033881e-06	None	0.31019499197464107	-7.72920917033881e-06
50	2479	None	None	0.45538267824549594	None
50	2592	1.691681819742922e-06	None	0.41099196544622896	1.691681819742922e-06
50	2447	None	None	0.48055274479873	None
50	2566	6.8140104609166495e-06	None	0.3677883408089321	6.8140104609166495e-06
50	2359	None	None	0.5736234678525721	None
50	2395	None	None	0.4017141868730006	None
50	2468	None	None	0.46507456310095047	None
50	2577	-6.072116103917495e-09	None	0.3461676251642413	-6.072116103917495e-09
50	2424	None	None	0.5558105865899318	None
50	2415	None	None	0.38794015925304004	None
50	2597	-5.552770494821784e-05	None	0.40805956986873204	-5.552770494821784e-05
50	2176	None	None	0.37984370167278925	None
50	2552	0.0016858896439607466	None	0.3400747723143709	0.0016858896439607466
50	2571	-4.700618375762082e-05	None	0.3846796881319127	-4.700618375762082e-05
50	2089	None	None	0.4960728458197526	None
50	2338	None	None	0.37783130065117804	None
50	2600	0.0015825395751560584	None	0.5198071502083025	0.0015825395751560584
50	1916	None	None	0.39743416087128247	None
50	2585	-0.0005139895045359243	None	0.6958461747011494	-0.0005139895045359243
50	2581	-1.0748255300690091e-07	None	0.4294255614491512	-1.0748255300690091e-07
50	2431	None	None	0.4294255614491512	None
50	1846	None	None	0.5099280362969594	None
50	2544	None	None	0.31019499197464107	None
50	2534	None	None	0.4241133030772121	None
50	2596	3.372793302089442e-08	None	0.3912740366253681	3.372793302089442e-08
50	2343	None	None	0.4035736107868023	None
50	2553	-7.329558817245897e-05	None	0.40052432702620083	-7.329558817245897e-05
50	2526	None	None	0.35955520148069986	None
50	2046	None	None	0.3677883408089321	None
50	2476	None	None	0.3912740366253681	None
50	2517	None	None	0.3311124402154227	None
50	2587	-1.234590857459508e-06	None	0.402193391739165	-1.234590857459508e-06
50	2417	None	None	0.6232060856929305	None
50	2557	-0.1	None	0.5634041141532353	-0.1
50	2594	0.00027932977840868086	None	0.3400747723143709	0.00027932977840868086
50	2595	0.0003701863860955036	None	0.3601559297734141	0.0003701863860955036
50	2589	-0.00012509820616172536	None	0.342016190466098	-0.00012509820616172536
50	2085	None	None	0.4323508332658152	None
50	2352	None	None	0.30018185702720446	None
50	2510	None	None	0.37969072174734336	None
50	2582	-0.00019315608454896152	None	0.3498107145219281	-0.00019315608454896152
50	2578	0.0001841809263438705	None	0.3919838839854576	0.0001841809263438705
50	2407	None	None	0.3867461673877089	None
50	2433	None	None	0.3909270940768797	None
50	2580	-4.6440113843401e-05	None	0.38144146322946176	-4.6440113843401e-05
50	2550	None	None	0.3618894217660927	None
50	2364	None	None	0.5121675840709854	None
50	2569	-2.5350034337459286e-08	None	0.36367437070981457	-2.5350034337459286e-08
50	2561	None	None	0.3652727243040312	None
50	2563	0.001659522675737016	None	0.4142293211623086	0.001659522675737016
50	2545	None	None	0.4169127094694126	None
50	2523	None	None	0.47682835922617517	None
50	2575	0.0018522349847829044	None	0.4638694206321146	0.0018522349847829044
50	2564	None	None	0.4001341291777152	None
50	2536	None	None	0.405540697956417	None
50	2555	-0.0002027587296661739	None	0.37373213487430207	-0.0002027587296661739
50	2437	None	None	0.3356029313732075	None
50	2500	None	None	0.36193602594954377	None
50	2588	-0.1	None	0.712362320319152	-0.1
50	2194	None	None	0.48764317808401125	None
50	2521	None	None	0.4300976746022177	None
50	2279	None	None	0.43484361653448966	None
50	2525	None	None	0.3885348763901337	None
50	2273	None	None	0.46960361236508774	None
50	2599	0.001114507285267069	None	0.287202894453921	0.001114507285267069
50	2337	None	None	0.47682835922617517	None
50	2430	None	None	0.39437584968720263	None
50	2551	9.108505973893015e-05	None	0.31188427242284966	9.108505973893015e-05
50	2574	-8.119920672729065e-10	None	0.375999611875211	-8.119920672729065e-10
50	2203	None	None	0.45225236295410765	None
50	2425	None	None	0.6739258777743687	None
50	2393	None	None	0.45983166134175	None
50	2179	None	None	0.3885348763901337	None
50	2466	None	None	0.4323508332658152	None
50	2514	None	None	0.4287016265615328	None
50	2586	1.4402620822914187e-08	None	0.5121675840709854	1.4402620822914187e-08
50	2549	None	None	0.31188427242284966	None
50	2397	None	None	0.515720117870024	None
50	2591	0.0010805827127592256	None	0.287202894453921	0.0010805827127592256
50	2573	-0.1	None	0.712362320319152	-0.1
50	2383	None	None	0.34729566435455456	None
50	2446	None	None	0.4091155574881455	None
50	2593	-1.0534292867525776e-07	None	0.6832942820044473	-1.0534292867525776e-07
50	2057	None	None	0.37141203905178194	None
50	2590	-0.0019190977436657729	None	0.37129458498085033	-0.0019190977436657729
50	2562	-3.0068287197243662e-05	None	0.33471678743772754	-3.0068287197243662e-05
50	2572	-7.160982900935647e-06	None	0.3855174691135287	-7.160982900935647e-06
50	2583	3.348975042631815e-08	None	0.34729566435455456	3.348975042631815e-08
50	2511	None	None	0.41265743120275883	None
74	3569	0.01654831750995126	None	0.013532458604114006	0.01654831750995126
74	3488	0.009392310799431165	None	0.0	0.009392310799431165
74	3757	0.015912220966093474	None	0.0	0.015912220966093474
74	3709	0.018780161338173874	None	0.0	0.018780161338173874
74	3139	0.004358954672453559	None	0.24309223214273135	0.004358954672453559
74	3762	0.00487628601699966	None	0.039060783125992114	0.00487628601699966
74	3731	0.02384839887525832	None	0.021606970148942445	0.02384839887525832
74	3225	0.020641708049375495	None	0.002022505179268522	0.020641708049375495
74	3798	0.008956574211572893	None	0.0	0.008956574211572893
74	3753	0.021165553157864885	None	0.0030635933032166886	0.021165553157864885
74	3509	0.010789070883319658	None	0.0030635933032166886	0.010789070883319658
74	3761	1.7170450043405243e-07	None	0.8032975094320554	1.7170450043405243e-07
74	3783	0.004519852522716449	None	0.02999988760321882	0.004519852522716449
74	3235	0.005830863185726271	None	0.1968832482938841	0.005830863185726271
74	3665	0.01118743810019923	None	0.02999988760321882	0.01118743810019923
74	3629	0.018065818789496337	None	0.030835085240953262	0.018065818789496337
74	3566	0.019843799827774653	None	0.002022505179268522	0.019843799827774653
74	3670	0.017615236735260123	None	0.0	0.017615236735260123
74	3726	0.009319883749958548	None	0.0	0.009319883749958548
74	3760	0.02066197947512255	None	0.026875239257605925	0.02066197947512255
74	3766	0.012057982156113914	None	0.043100943734566174	0.012057982156113914
74	3478	0.005485803712840794	None	0.19576969912583622	0.005485803712840794
74	3545	0.013641526644109515	None	0.13123080083030012	0.013641526644109515
74	3525	0.010825084776573807	None	0.0	0.010825084776573807
74	3561	0.017499887544182705	None	0.0	0.017499887544182705
74	3743	0.01728924467509475	None	0.0	0.01728924467509475
74	3536	0.02002473855926813	None	0.0	0.02002473855926813
74	3799	0.00898972847937597	None	0.0030635933032166886	0.00898972847937597
74	3666	0.01670297407684476	None	0.0	0.01670297407684476
74	3437	0.00541349795057805	None	0.2912771587022586	0.00541349795057805
74	3296	0.017771055286166668	None	0.0	0.017771055286166668
74	3526	0.01645932324440637	None	0.0	0.01645932324440637
74	3772	0.017908707645816223	None	0.02078118577395795	0.017908707645816223
74	3746	0.006557763121869096	None	0.022716971759659928	0.006557763121869096
74	3345	0.004901036301372492	None	0.19576969912583622	0.004901036301372492
74	3556	0.014375515355720054	None	0.0	0.014375515355720054
74	3693	0.01733455879593863	None	0.02078118577395795	0.01733455879593863
74	3787	0.009965024557567138	None	0.0	0.009965024557567138
74	3714	0.01153252515393976	None	0.039060783125992114	0.01153252515393976
74	3645	0.010147957897344406	None	0.0	0.010147957897344406
74	3679	0.016270942832679595	None	0.013532458604114006	0.016270942832679595
74	3651	0.0028782675697225073	None	0.473790677798193	0.0028782675697225073
74	3751	0.016975072578041133	None	0.02078118577395795	0.016975072578041133
74	3754	0.005183683867090239	None	0.02999988760321882	0.005183683867090239
74	3752	0.009496348342838256	None	0.0	0.009496348342838256
74	3749	0.010746729533838166	None	0.043100943734566174	0.010746729533838166
74	3708	0.010120897611179834	None	0.0	0.010120897611179834
74	3482	0.0046544270836314655	None	0.2113254914526063	0.0046544270836314655
74	3758	0.014510521318887887	None	0.0	0.014510521318887887
74	3768	0.001108435921570933	None	0.3061616244409641	0.001108435921570933
74	3295	0.003935839570638117	None	0.24309223214273135	0.003935839570638117
74	3755	0.009247302139712895	None	0.01957168681764245	0.009247302139712895
74	3648	0.011487662625859306	None	0.0	0.011487662625859306
74	3502	0.00495361877108943	None	0.04344239528443237	0.00495361877108943
74	3792	0.013469756577118092	None	0.0	0.013469756577118092
74	3623	0.015409630852685357	None	0.3026444771080593	0.015409630852685357
74	3733	0.008857407330426512	None	0.01957168681764245	0.008857407330426512
74	3748	0.013011376213234694	None	0.0030635933032166886	0.013011376213234694
74	3796	0.020287526936133202	None	0.062497941960009205	0.020287526936133202
74	3655	0.027093846630406523	None	0.026875239257605925	0.027093846630406523
74	3640	0.011139262242735546	None	0.02999988760321882	0.011139262242735546
74	3702	0.017870466687715823	None	0.0	0.017870466687715823
74	3604	0.009837635196866524	None	0.002022505179268522	0.009837635196866524
74	3770	0.019753496290767038	None	0.0030635933032166886	0.019753496290767038
74	3517	0.019627007238111196	None	0.0030635933032166886	0.019627007238111196
74	3725	0.019091655385160618	None	0.0	0.019091655385160618
74	3795	0.01565422194936353	None	0.0	0.01565422194936353
74	3584	0.013233896374713778	None	0.02999988760321882	0.013233896374713778
74	3715	0.002287528574583156	None	0.13244562841396526	0.002287528574583156
74	3682	0.018361675537623977	None	0.0030635933032166886	0.018361675537623977
74	3784	0.0031322469436780337	None	0.13244562841396526	0.0031322469436780337
74	3785	0.019145590923117947	None	0.02078118577395795	0.019145590923117947
74	3656	0.01974852438188102	None	0.008090020717074087	0.01974852438188102
74	3616	0.022027533611642367	None	0.026875239257605925	0.022027533611642367
74	3716	0.009941428041962484	None	0.01957168681764245	0.009941428041962484
74	3673	0.01104083684528264	None	0.01957168681764245	0.01104083684528264
74	3786	0.0001556552932672767	None	0.07887823044178828	0.0001556552932672767
74	3745	0.01317959148829424	None	0.002022505179268522	0.01317959148829424
74	3720	0.014112712316874358	None	0.030835085240953262	0.014112712316874358
74	3662	0.003645239249994176	None	0.1968832482938841	0.003645239249994176
74	3630	0.011152427431836899	None	0.043100943734566174	0.011152427431836899
74	3605	0.00402313688059595	None	0.24309223214273135	0.00402313688059595
74	3168	0.005224056424077632	None	0.11016712322010547	0.005224056424077632
74	3764	0.010370850733939478	None	0.0	0.010370850733939478
74	3567	0.009852889287193937	None	0.0	0.009852889287193937
74	3777	0.004980557683113121	None	0.656556730609846	0.004980557683113121
74	3794	0.019111637480222453	None	0.013532458604114006	0.019111637480222453
74	3592	0.004563784528218551	None	0.11016712322010547	0.004563784528218551
74	3775	0.012542761247087008	None	0.0	0.012542761247087008
74	3759	0.0030072580012744086	None	0.01957168681764245	0.0030072580012744086
74	3562	0.012214017579063565	None	0.01957168681764245	0.012214017579063565
74	3363	0.00926618418256332	None	0.0	0.00926618418256332
74	3402	0.018835049172303157	None	0.008090020717074087	0.018835049172303157
74	3703	0.012842370079884247	None	0.01957168681764245	0.012842370079884247
74	3797	0.01304966007495172	None	0.0	0.01304966007495172
74	3701	0.021376861064050734	None	0.0	0.021376861064050734
74	3737	0.02300318891575381	None	0.026875239257605925	0.02300318891575381
74	3552	0.00809495400377336	None	0.002022505179268522	0.00809495400377336
74	3713	0.008431425773283055	None	0.0	0.008431425773283055
74	3774	0.01987776035593553	None	0.002022505179268522	0.01987776035593553
60	2847	0.0023370322109133677	None	0.0	0.0023370322109133677
60	3040	0.0016007237182615018	None	0.42623652189228434	0.0016007237182615018
60	3049	0.0021817405597700556	None	0.0	0.0021817405597700556
60	2939	0.004512118036439351	None	0.38733308796200766	0.004512118036439351
60	2834	0.001326308471870593	None	0.3830659866239032	0.001326308471870593
60	3097	0.0022859766365873903	None	0.0	0.0022859766365873903
60	3067	0.0013967130114041384	None	0.23884915180509275	0.0013967130114041384
60	3094	0.005109175164810973	None	0.48879775370605516	0.005109175164810973
60	2986	0.002050374929370831	None	0.0	0.002050374929370831
60	2672	0.0017160486488384207	None	0.0	0.0017160486488384207
60	2969	0.0023331761906603896	None	0.0	0.0023331761906603896
60	3047	0.0020356883004696087	None	0.4333209672729793	0.0020356883004696087
60	2968	0.001642612860645467	None	0.0	0.001642612860645467
60	2844	0.0017163721510638278	None	0.0	0.0017163721510638278
60	3069	0.004427033229392452	None	0.0	0.004427033229392452
60	3080	0.0021858239156614407	None	0.0	0.0021858239156614407
60	2801	0.002112064350822785	None	0.0	0.002112064350822785
60	2922	0.0018830429084323989	None	0.0	0.0018830429084323989
60	2937	0.0012339646594788322	None	0.0	0.0012339646594788322
60	2790	0.0016573462680277676	None	0.0	0.0016573462680277676
60	2824	0.0020859751451381323	None	0.0	0.0020859751451381323
60	2996	0.0017900084846763796	None	0.0	0.0017900084846763796
60	2552	0.0016858896439607466	None	0.0	0.0016858896439607466
60	2964	0.0037346545976799225	None	0.5824349436189106	0.0037346545976799225
60	2893	0.0021303533004654626	None	0.0	0.0021303533004654626
60	3007	0.002595371397314863	None	0.0	0.002595371397314863
60	3017	0.0021068430702889745	None	0.0	0.0021068430702889745
60	3078	0.0020179494442752084	None	0.0	0.0020179494442752084
60	2830	0.004230768033074585	None	0.0	0.004230768033074585
60	2670	0.0024665750252871703	None	0.0	0.0024665750252871703
60	2943	0.002223157970692119	None	0.0	0.002223157970692119
60	2946	0.0017261763308166482	None	0.0	0.0017261763308166482
60	2932	0.0021037498926454587	None	0.0	0.0021037498926454587
60	2983	0.0021325634906296225	None	0.0	0.0021325634906296225
60	2927	0.002111332003128834	None	0.0	0.002111332003128834
60	2959	0.0028748770045675066	None	0.0	0.0028748770045675066
60	2952	0.002037605182380236	None	0.0	0.002037605182380236
60	3092	0.0022868984995069435	None	0.0	0.0022868984995069435
60	3089	0.001615576977266651	None	0.0	0.001615576977266651
60	2765	0.0016669981163733385	None	0.10763030161544244	0.0016669981163733385
60	3072	0.0037049861424800165	None	0.34825812876869355	0.0037049861424800165
60	3039	0.0020561099841786834	None	0.0	0.0020561099841786834
60	3011	0.0021097261101468115	None	0.0	0.0021097261101468115
60	2656	0.0047389059082312834	None	0.3441937895575654	0.0047389059082312834
60	2993	0.0021571300104373755	None	0.0	0.0021571300104373755
60	3009	0.0006412290345911597	None	0.3976677258294373	0.0006412290345911597
60	3096	0.002193195975530306	None	0.0	0.002193195975530306
60	3100	0.0009909317178221169	None	0.0	0.0009909317178221169
60	3076	0.0023739660944070862	None	0.0	0.0023739660944070862
60	3088	0.0027251249627751654	None	0.0	0.0027251249627751654
60	3014	0.001667098838619839	None	0.0	0.001667098838619839
60	3056	0.0010571504335836342	None	0.0	0.0010571504335836342
60	2741	0.0023866873353407736	None	0.0	0.0023866873353407736
60	2846	0.0016933679402254703	None	0.0	0.0016933679402254703
60	3063	0.0017148773293837458	None	0.0	0.0017148773293837458
60	2799	0.0013718422952533288	None	0.09228647657471434	0.0013718422952533288
60	2924	0.0021686232199230643	None	0.23884915180509275	0.0021686232199230643
60	3059	0.0015152526922124132	None	0.09228647657471434	0.0015152526922124132
60	2961	0.004038108530703082	None	0.0	0.004038108530703082
60	3061	0.003886402572424098	None	0.39447996344727676	0.003886402572424098
60	3012	0.0022216908591122107	None	0.0	0.0022216908591122107
60	3043	0.002232645157278941	None	0.0	0.002232645157278941
60	3077	0.0022360737920019097	None	0.0	0.0022360737920019097
60	3079	0.0020586490235337293	None	0.0	0.0020586490235337293
60	2856	0.0017170253109232408	None	0.0	0.0017170253109232408
60	2861	0.0022588983235427816	None	0.0	0.0022588983235427816
60	2985	0.00219806097313963	None	0.0	0.00219806097313963
60	2820	0.0034670846438720846	None	0.10763030161544244	0.0034670846438720846
60	3042	0.0023202738880727753	None	0.0	0.0023202738880727753
60	2936	0.0014985968347199423	None	0.0	0.0014985968347199423
60	2967	0.001344145895171597	None	0.37288517762793033	0.001344145895171597
60	3002	0.0011664192075986266	None	0.0	0.0011664192075986266
60	2904	0.0016138772754485096	None	0.0	0.0016138772754485096
60	3093	0.002287694321390125	None	0.0	0.002287694321390125
60	2894	0.0021378513710646734	None	0.30037118627528914	0.0021378513710646734
60	2916	0.0020596357470278968	None	0.43594729321930314	0.0020596357470278968
60	3035	0.0015149206037983205	None	0.09228647657471434	0.0015149206037983205
60	3098	0.002084191756346383	None	0.23884915180509275	0.002084191756346383
60	2995	0.0014853332926640286	None	0.0	0.0014853332926640286
60	2891	0.002617866540373533	None	0.39447996344727676	0.002617866540373533
60	2829	0.0015646740643808844	None	0.0	0.0015646740643808844
60	3090	0.0023136004992555114	None	0.0	0.0023136004992555114
60	3066	0.0020048804670821734	None	0.0	0.0020048804670821734
60	3023	0.001695173912627274	None	0.0	0.001695173912627274
60	3062	0.0016252045065238406	None	0.0	0.0016252045065238406
60	2907	0.0016809506263296434	None	0.0	0.0016809506263296434
60	3085	0.0016569583501479513	None	0.0	0.0016569583501479513
60	2827	0.001849870495186913	None	0.43594729321930314	0.001849870495186913
60	2886	0.0012709478531022866	None	0.0	0.0012709478531022866
60	3013	0.00267593364735464	None	0.39447996344727676	0.00267593364735464
60	2822	0.0019131873193929637	None	0.5797084865782486	0.0019131873193929637
60	3030	0.0015663392016240384	None	0.0	0.0015663392016240384
60	3033	0.0022410033214490667	None	0.0	0.0022410033214490667
60	2668	3.01949597199202e-06	None	0.5683390951142728	3.01949597199202e-06
60	2912	0.004388263703129035	None	0.0	0.004388263703129035
60	2885	0.016351800030674483	None	0.45515470282790566	0.016351800030674483
60	2975	0.00419567882654922	None	0.0	0.00419567882654922
60	2981	0.0010262345140845887	None	0.0	0.0010262345140845887
60	3075	0.0022404810045083194	None	0.0	0.0022404810045083194
60	2934	0.0021988962298588074	None	0.0	0.0021988962298588074
109	5310	0.029426412936496612	None	0.0	0.029426412936496612
109	5469	0.006317208180993168	None	0.0	0.006317208180993168
109	5441	0.02842469597241569	None	0.0	0.02842469597241569
109	5451	0.01057898811046468	None	0.02578043841698376	0.01057898811046468
109	5448	0.02581934663958058	None	0.0	0.02581934663958058
109	5463	0.024548164929777808	None	0.0	0.024548164929777808
109	5259	0.030461245462943078	None	0.0	0.030461245462943078
109	5390	0.027468918371052756	None	0.0	0.027468918371052756
109	5498	0.022796090925133555	None	0.0	0.022796090925133555
109	5382	0.01924501582136904	None	0.02578043841698376	0.01924501582136904
109	4931	0.029041087378751936	None	0.0	0.029041087378751936
109	5457	0.030175726007622278	None	0.0	0.030175726007622278
109	5363	0.02706383677615713	None	0.0	0.02706383677615713
109	5223	0.028766119978838312	None	0.0	0.028766119978838312
109	5524	0.028764410713434427	None	0.0	0.028764410713434427
109	5545	0.014729760396895978	None	0.0	0.014729760396895978
109	5236	0.028399323914529127	None	0.0	0.028399323914529127
109	5487	0.027217962870047886	None	0.0	0.027217962870047886
109	5299	0.028873910327592043	None	0.0	0.028873910327592043
109	4965	0.030413475712230513	None	0.0	0.030413475712230513
109	4671	0.02806872340624892	None	0.0	0.02806872340624892
109	4081	0.02960598637689013	None	0.0	0.02960598637689013
109	5527	0.026879122722328924	None	0.0	0.026879122722328924
109	5501	0.023970273864475887	None	0.0	0.023970273864475887
109	5416	0.02636683512016249	None	0.0	0.02636683512016249
109	5547	0.013255772611224896	None	0.0	0.013255772611224896
109	5411	0.025327918203858636	None	0.0	0.025327918203858636
109	5093	0.02951661135740356	None	0.0	0.02951661135740356
109	5522	0.0022206960774221753	None	0.0	0.0022206960774221753
109	5227	0.02950610408590159	None	0.0	0.02950610408590159
109	5540	0.021861217671925753	None	0.0	0.021861217671925753
109	5431	0.0293630693877928	None	0.0	0.0293630693877928
109	5290	0.029650390244171817	None	0.0	0.029650390244171817
109	4328	0.0307478583108659	None	0.0	0.0307478583108659
109	5340	0.029598826433998488	None	0.0	0.029598826433998488
109	5318	0.028860176296641407	None	0.0	0.028860176296641407
109	5530	0.001183984815714119	None	0.0	0.001183984815714119
109	5252	0.02773826574128308	None	0.0	0.02773826574128308
109	5399	0.030200663028717687	None	0.0	0.030200663028717687
109	5533	0.02283021860373136	None	0.0	0.02283021860373136
109	5172	0.028888176992590702	None	0.0	0.028888176992590702
109	5507	0.022505693116424752	None	0.0	0.022505693116424752
109	5465	0.02390556158491439	None	0.0	0.02390556158491439
109	5381	0.028766119978838312	None	0.0	0.028766119978838312
109	5089	0.02683023618865607	None	0.0	0.02683023618865607
109	5534	0.023060401764335058	None	0.0	0.023060401764335058
109	5304	0.026082839623801347	None	0.0	0.026082839623801347
109	5333	0.024686878828405513	None	0.0	0.024686878828405513
109	4632	0.028807123442868555	None	0.0	0.028807123442868555
109	5335	0.029516034541412058	None	0.0	0.029516034541412058
109	5379	0.023698802645907346	None	0.0	0.023698802645907346
109	5221	0.02801879206972171	None	0.0	0.02801879206972171
109	5517	0.02683023618865607	None	0.0	0.02683023618865607
109	5331	0.028242335963311785	None	0.0	0.028242335963311785
109	5504	0.02423464066616667	None	0.0	0.02423464066616667
109	5491	0.021224434917867147	None	0.0	0.021224434917867147
109	5255	0.030409603352558694	None	0.0	0.030409603352558694
109	5488	0.028295314625545978	None	0.0	0.028295314625545978
109	5362	0.030174151494342775	None	0.0	0.030174151494342775
109	5031	0.029026382170041932	None	0.0	0.029026382170041932
109	5518	-0.0005302923934402358	None	0.8324109317122119	-0.0005302923934402358
109	5514	0.023349016463837385	None	0.0	0.023349016463837385
109	5509	0.02827604410699287	None	0.0	0.02827604410699287
109	5372	0.026969707771248793	None	0.0	0.026969707771248793
109	5427	0.02555918035574959	None	0.0	0.02555918035574959
109	5544	0.026408893042526457	None	0.0	0.026408893042526457
109	5405	0.029349788042774435	None	0.0	0.029349788042774435
109	5437	0.023170666226806153	None	0.0	0.023170666226806153
109	5412	0.028637852957731615	None	0.0	0.028637852957731615
109	4545	0.027708462608807854	None	0.0	0.027708462608807854
109	4455	0.02758468042981211	None	0.0	0.02758468042981211
109	5541	0.019163400129269675	None	0.0	0.019163400129269675
109	5201	0.03119090305905904	None	0.0	0.03119090305905904
109	4576	0.029228939718128642	None	0.0	0.029228939718128642
109	5365	0.026213759920540602	None	0.0	0.026213759920540602
109	5256	0.02591755480171231	None	0.0	0.02591755480171231
109	4447	0.02778758150753296	None	0.0	0.02778758150753296
109	5413	0.02318676963872972	None	0.0	0.02318676963872972
109	5520	0.02246020548348351	None	0.02578043841698376	0.02246020548348351
109	5505	0.015519274127417295	None	0.02578043841698376	0.015519274127417295
109	5467	0.027482574788552778	None	0.0	0.027482574788552778
109	5496	0.028993947791864733	None	0.0	0.028993947791864733
109	5497	0.025306931735294805	None	0.0	0.025306931735294805
109	5486	0.02388643376068159	None	0.0	0.02388643376068159
109	5543	0.02285671719873101	None	0.0	0.02285671719873101
109	5397	0.030131078233522488	None	0.0	0.030131078233522488
109	5542	0.02278374682206437	None	0.0	0.02278374682206437
109	4799	0.02796093652007423	None	0.0	0.02796093652007423
109	5536	0.027495473063054634	None	0.0	0.027495473063054634
109	5250	0.027515963189870478	None	0.0	0.027515963189870478
109	4962	0.028229166118077863	None	0.0	0.028229166118077863
109	5400	0.02441954388823697	None	0.0	0.02441954388823697
109	5217	0.028437548091102136	None	0.0	0.028437548091102136
109	5489	0.027071414708899483	None	0.0	0.027071414708899483
109	5538	0.02390173548966253	None	0.0	0.02390173548966253
109	4278	0.028653800807372568	None	0.0	0.028653800807372568
109	5492	0.030079272308280024	None	0.0	0.030079272308280024
109	5141	0.028065994991731243	None	0.0	0.028065994991731243
109	5532	0.030089188701839135	None	0.0	0.030089188701839135
109	5473	0.023471864186217245	None	0.0	0.023471864186217245
110	5310	0.029426412936496612	None	0.0	0.029426412936496612
110	5441	0.02842469597241569	None	0.0	0.02842469597241569
110	5568	0.024266652493902856	None	0.0	0.024266652493902856
110	5448	0.02581934663958058	None	0.0	0.02581934663958058
110	5463	0.024548164929777808	None	0.0	0.024548164929777808
110	5582	0.0290514770741375	None	0.0	0.0290514770741375
110	5259	0.030461245462943078	None	0.0	0.030461245462943078
110	4931	0.029041087378751936	None	0.0	0.029041087378751936
110	5457	0.030175726007622278	None	0.0	0.030175726007622278
110	5558	0.0020787816790766344	None	0.5451753791945608	0.0020787816790766344
110	5363	0.02706383677615713	None	0.0	0.02706383677615713
110	5223	0.028766119978838312	None	0.0	0.028766119978838312
110	5586	0.02459290872131089	None	0.0	0.02459290872131089
110	5524	0.028764410713434427	None	0.0	0.028764410713434427
110	5571	0.027127112701015536	None	0.0	0.027127112701015536
110	5236	0.028399323914529127	None	0.0	0.028399323914529127
110	5299	0.028873910327592043	None	0.0	0.028873910327592043
110	5566	0.028906960550256395	None	0.0	0.028906960550256395
110	4965	0.030413475712230513	None	0.0	0.030413475712230513
110	4671	0.02806872340624892	None	0.0	0.02806872340624892
110	4081	0.02960598637689013	None	0.0	0.02960598637689013
110	5527	0.026879122722328924	None	0.0	0.026879122722328924
110	5416	0.02636683512016249	None	0.0	0.02636683512016249
110	5576	0.011310924771482779	None	0.0	0.011310924771482779
110	5584	0.023218837221229364	None	0.02340127456428407	0.023218837221229364
110	5093	0.02951661135740356	None	0.0	0.02951661135740356
110	5578	0.028229237144557356	None	0.0	0.028229237144557356
110	5227	0.02950610408590159	None	0.0	0.02950610408590159
110	5431	0.0293630693877928	None	0.0	0.0293630693877928
110	5290	0.029650390244171817	None	0.0	0.029650390244171817
110	4328	0.0307478583108659	None	0.0	0.0307478583108659
110	5340	0.029598826433998488	None	0.0	0.029598826433998488
110	5590	0.02817238148554086	None	0.0	0.02817238148554086
110	5318	0.028860176296641407	None	0.0	0.028860176296641407
110	5591	0.023925940782144314	None	0.0	0.023925940782144314
110	5573	0.024281803820967836	None	0.0	0.024281803820967836
110	5551	0.023194370365888648	None	0.0	0.023194370365888648
110	5252	0.02773826574128308	None	0.0	0.02773826574128308
110	5399	0.030200663028717687	None	0.0	0.030200663028717687
110	5577	0.024376264470379654	None	0.0	0.024376264470379654
110	5172	0.028888176992590702	None	0.0	0.028888176992590702
110	5507	0.022505693116424752	None	0.0	0.022505693116424752
110	5555	0.0239720495361647	None	0.0	0.0239720495361647
110	5560	0.027199370489195865	None	0.0	0.027199370489195865
110	5583	0.027651990695309422	None	0.0	0.027651990695309422
110	5381	0.028766119978838312	None	0.0	0.028766119978838312
110	5089	0.02683023618865607	None	0.0	0.02683023618865607
110	5597	0.00923249322457089	None	0.09538778128949268	0.00923249322457089
110	5562	0.03014049237544437	None	0.0	0.03014049237544437
110	5534	0.023060401764335058	None	0.0	0.023060401764335058
110	5333	0.024686878828405513	None	0.0	0.024686878828405513
110	4632	0.028807123442868555	None	0.0	0.028807123442868555
110	5335	0.029516034541412058	None	0.0	0.029516034541412058
110	5379	0.023698802645907346	None	0.0	0.023698802645907346
110	5221	0.02801879206972171	None	0.0	0.02801879206972171
110	5517	0.02683023618865607	None	0.0	0.02683023618865607
110	5331	0.028242335963311785	None	0.0	0.028242335963311785
110	5504	0.02423464066616667	None	0.0	0.02423464066616667
110	5491	0.021224434917867147	None	0.0	0.021224434917867147
110	5593	0.02240429785454927	None	0.0	0.02240429785454927
110	5255	0.030409603352558694	None	0.0	0.030409603352558694
110	5488	0.028295314625545978	None	0.0	0.028295314625545978
110	5599	0.028744154111095415	None	0.0	0.028744154111095415
110	5362	0.030174151494342775	None	0.0	0.030174151494342775
110	5031	0.029026382170041932	None	0.0	0.029026382170041932
110	5514	0.023349016463837385	None	0.0	0.023349016463837385
110	5372	0.026969707771248793	None	0.0	0.026969707771248793
110	5544	0.026408893042526457	None	0.0	0.026408893042526457
110	5581	0.009835642791791372	None	0.0	0.009835642791791372
110	5405	0.029349788042774435	None	0.0	0.029349788042774435
110	5595	0.021906519796567984	None	0.0	0.021906519796567984
110	5580	0.021376360410433025	None	0.0	0.021376360410433025
110	4545	0.027708462608807854	None	0.0	0.027708462608807854
110	4455	0.02758468042981211	None	0.0	0.02758468042981211
110	5201	0.03119090305905904	None	0.0	0.03119090305905904
110	5570	0.029390477161530138	None	0.0	0.029390477161530138
110	4576	0.029228939718128642	None	0.0	0.029228939718128642
110	5365	0.026213759920540602	None	0.0	0.026213759920540602
110	5575	0.028444429738183688	None	0.0	0.028444429738183688
110	5553	0.02916133597342084	None	0.0	0.02916133597342084
110	5413	0.02318676963872972	None	0.0	0.02318676963872972
110	5520	0.02246020548348351	None	0.02340127456428407	0.02246020548348351
110	5467	0.027482574788552778	None	0.0	0.027482574788552778
110	5497	0.025306931735294805	None	0.0	0.025306931735294805
110	5486	0.02388643376068159	None	0.0	0.02388643376068159
110	5543	0.02285671719873101	None	0.0	0.02285671719873101
110	5397	0.030131078233522488	None	0.0	0.030131078233522488
110	5567	0.006402261327171117	None	0.0	0.006402261327171117
110	4799	0.02796093652007423	None	0.0	0.02796093652007423
110	5250	0.027515963189870478	None	0.0	0.027515963189870478
110	4962	0.028229166118077863	None	0.0	0.028229166118077863
110	5556	0.029383566797817878	None	0.0	0.029383566797817878
110	5217	0.028437548091102136	None	0.0	0.028437548091102136
110	5489	0.027071414708899483	None	0.0	0.027071414708899483
110	5538	0.02390173548966253	None	0.0	0.02390173548966253
110	4278	0.028653800807372568	None	0.0	0.028653800807372568
110	5492	0.030079272308280024	None	0.0	0.030079272308280024
110	5565	0.027416100420666157	None	0.0	0.027416100420666157
110	5473	0.023471864186217245	None	0.0	0.023471864186217245
110	5589	-4.4331023382061e-05	None	0.9849722632627345	-4.4331023382061e-05
76	3876	0.01013944254470359	None	0.018917736802802263	0.01013944254470359
76	3814	0.00699393296101554	None	0.007250213503131068	0.00699393296101554
76	3139	0.004358954672453559	None	0.6829748825727249	0.004358954672453559
76	3762	0.00487628601699966	None	0.03970175164489736	0.00487628601699966
76	3731	0.02384839887525832	None	0.022338794788705863	0.02384839887525832
76	3808	0.01573445470661609	None	0.0	0.01573445470661609
76	3899	0.013497799969552535	None	0.12612534344839432	0.013497799969552535
76	3823	0.021997455418726684	None	0.016563063890812423	0.021997455418726684
76	3509	0.010789070883319658	None	0.0015317966516083443	0.010789070883319658
76	3783	0.004519852522716449	None	0.016563063890812423	0.004519852522716449
76	3629	0.018065818789496337	None	0.04479672800152381	0.018065818789496337
76	3566	0.019843799827774653	None	0.004045010358537044	0.019843799827774653
76	3670	0.017615236735260123	None	0.0	0.017615236735260123
76	3760	0.02066197947512255	None	0.016563063890812423	0.02066197947512255
76	3888	0.003864694085864279	None	0.0015317966516083443	0.003864694085864279
76	3889	0.017383307367399323	None	0.0	0.017383307367399323
76	3561	0.017499887544182705	None	0.0	0.017499887544182705
76	3743	0.01728924467509475	None	0.0	0.01728924467509475
76	3850	0.013109701687490692	None	0.030703356651338533	0.013109701687490692
76	3536	0.02002473855926813	None	0.0	0.02002473855926813
76	3799	0.00898972847937597	None	0.0015317966516083443	0.00898972847937597
76	3666	0.01670297407684476	None	0.0	0.01670297407684476
76	3437	0.00541349795057805	None	0.3116589286644621	0.00541349795057805
76	3865	0.009109711751411367	None	0.0728349311250537	0.009109711751411367
76	3827	0.02028018249861262	None	0.0	0.02028018249861262
76	3829	0.024093655704438312	None	0.016563063890812423	0.024093655704438312
76	3296	0.017771055286166668	None	0.0	0.017771055286166668
76	3856	0.00259665647129304	None	0.12559880019081668	0.00259665647129304
76	3772	0.017908707645816223	None	0.014985811140899813	0.017908707645816223
76	3867	0.016060315915807786	None	0.0	0.016060315915807786
76	3345	0.004901036301372492	None	0.30331196338557215	0.004901036301372492
76	3751	0.016975072578041133	None	0.014985811140899813	0.016975072578041133
76	3838	0.016723073291631512	None	0.0	0.016723073291631512
76	3752	0.009496348342838256	None	0.0	0.009496348342838256
76	3898	0.015546322540801077	None	0.016563063890812423	0.015546322540801077
76	3708	0.010120897611179834	None	0.0	0.010120897611179834
76	3890	0.021529369661970534	None	0.0	0.021529369661970534
76	3851	0.009778828811616316	None	0.026123598382740913	0.009778828811616316
76	3869	0.00456785756877427	None	0.03970175164489736	0.00456785756877427
76	3758	0.014510521318887887	None	0.0	0.014510521318887887
76	3755	0.009247302139712895	None	0.007250213503131068	0.009247302139712895
76	3871	0.014884531613346106	None	0.0	0.014884531613346106
76	3882	0.010742363588378752	None	0.06024777937142929	0.010742363588378752
76	3896	0.009247620147415283	None	0.0	0.009247620147415283
76	3807	0.017666564876344684	None	0.007250213503131068	0.017666564876344684
76	3623	0.015409630852685357	None	0.12787401760986694	0.015409630852685357
76	3866	0.021514769444834117	None	0.0	0.021514769444834117
76	3849	0.02027948181401137	None	0.0	0.02027948181401137
76	3883	0.01712351226915112	None	0.0	0.01712351226915112
76	3839	0.011785700054789305	None	0.03970175164489736	0.011785700054789305
76	3748	0.013011376213234694	None	0.0015317966516083443	0.013011376213234694
76	3796	0.020287526936133202	None	0.04235197525040647	0.020287526936133202
76	3655	0.027093846630406523	None	0.016563063890812423	0.027093846630406523
76	3835	0.01619044096485489	None	0.004045010358537044	0.01619044096485489
76	3702	0.017870466687715823	None	0.0	0.017870466687715823
76	3604	0.009837635196866524	None	0.004045010358537044	0.009837635196866524
76	3770	0.019753496290767038	None	0.0015317966516083443	0.019753496290767038
76	3517	0.019627007238111196	None	0.0015317966516083443	0.019627007238111196
76	3725	0.019091655385160618	None	0.0	0.019091655385160618
76	3795	0.01565422194936353	None	0.0	0.01565422194936353
76	3584	0.013233896374713778	None	0.016563063890812423	0.013233896374713778
76	3825	0.028802092462780298	None	0.016563063890812423	0.028802092462780298
76	3875	0.006276344362192773	None	0.007250213503131068	0.006276344362192773
76	3820	0.01707697255324355	None	0.0	0.01707697255324355
76	3832	0.01999047783277874	None	0.016004008416531247	0.01999047783277874
76	3893	0.01443516138702625	None	0.030703356651338533	0.01443516138702625
76	3859	0.016451035032291447	None	0.16237172255588156	0.016451035032291447
76	3682	0.018361675537623977	None	0.0015317966516083443	0.018361675537623977
76	3833	0.017426285438893886	None	0.0	0.017426285438893886
76	3785	0.019145590923117947	None	0.014985811140899813	0.019145590923117947
76	3656	0.01974852438188102	None	0.007078768127439827	0.01974852438188102
76	3616	0.022027533611642367	None	0.016563063890812423	0.022027533611642367
76	3897	0.010676312169303852	None	0.0	0.010676312169303852
76	3716	0.009941428041962484	None	0.007250213503131068	0.009941428041962484
76	3673	0.01104083684528264	None	0.007250213503131068	0.01104083684528264
76	3745	0.01317959148829424	None	0.004045010358537044	0.01317959148829424
76	3809	0.00970247008207862	None	0.0	0.00970247008207862
76	3891	0.0034654405515523535	None	0.13004447832331856	0.0034654405515523535
76	3834	0.019740703210091387	None	0.007078768127439827	0.019740703210091387
76	3764	0.010370850733939478	None	0.0	0.010370850733939478
76	3887	0.008424494921744644	None	0.13239004066281884	0.008424494921744644
76	3895	-4.7388756174718994e-06	None	0.04235197525040647	-4.7388756174718994e-06
76	3567	0.009852889287193937	None	0.0	0.009852889287193937
76	3777	0.004980557683113121	None	0.7886925225527673	0.004980557683113121
76	3794	0.019111637480222453	None	0.016004008416531247	0.019111637480222453
76	3592	0.004563784528218551	None	0.162455252516087	0.004563784528218551
76	3775	0.012542761247087008	None	0.0	0.012542761247087008
76	3860	0.007666902425300726	None	0.016004008416531247	0.007666902425300726
76	3824	0.020117521935678034	None	0.0015317966516083443	0.020117521935678034
76	3562	0.012214017579063565	None	0.007250213503131068	0.012214017579063565
76	3803	0.005606448478114405	None	0.020141368779261676	0.005606448478114405
76	3703	0.012842370079884247	None	0.007250213503131068	0.012842370079884247
76	3830	0.018305489725037826	None	0.0015317966516083443	0.018305489725037826
76	3863	9.267317778828813e-05	None	0.3199059328141304	9.267317778828813e-05
76	3797	0.01304966007495172	None	0.0	0.01304966007495172
76	3701	0.021376861064050734	None	0.0	0.021376861064050734
76	3737	0.02300318891575381	None	0.016563063890812423	0.02300318891575381
76	3552	0.00809495400377336	None	0.004045010358537044	0.00809495400377336
76	3900	0.0004445014847083042	None	0.016004008416531247	0.0004445014847083042
76	3774	0.01987776035593553	None	0.004045010358537044	0.01987776035593553
30	1091	0.5346870846569034	0.5346870846569034	0.5659886978613684	0.5346870846569034
30	1492	0.37065543298044024	0.37065543298044024	0.44956282885391136	0.37065543298044024
30	1564	0.3906894394062174	0.3906894394062174	0.4395201371070576	0.3906894394062174
30	974	0.3883360701947578	0.3883360701947578	0.4638458251001669	0.3883360701947578
30	1600	0.3965981756121132	0.3965981756121132	0.40524557132857425	0.3965981756121132
30	1407	0.4809384039901822	0.4809384039901822	0.5415469330126608	0.4809384039901822
30	1326	0.3910944503747925	0.3910944503747925	0.4101952683958636	0.3910944503747925
30	1597	0.37881536324964493	0.37881536324964493	0.46065748313588833	0.37881536324964493
30	1035	0.41436343624447025	0.41436343624447025	0.41922317128996517	0.41436343624447025
30	1499	0.362428180134894	0.362428180134894	0.37808519866575463	0.362428180134894
30	1479	0.39832037832312484	0.39832037832312484	0.42580191874765677	0.39832037832312484
30	1548	0.4779613694934991	0.4779613694934991	0.5479855541508399	0.4779613694934991
30	1577	0.4488712517920138	0.4488712517920138	0.5243493196323262	0.4488712517920138
30	1274	0.4908457825697944	0.4908457825697944	0.5197327685830367	0.4908457825697944
30	1359	0.45517186488778716	0.45517186488778716	0.4583581832321893	0.45517186488778716
30	1537	0.3917486392286572	0.3917486392286572	0.444096797151815	0.3917486392286572
30	1551	0.4423813525519731	0.4423813525519731	0.5848184155779264	0.4423813525519731
30	1575	0.3101887873574881	0.3101887873574881	0.3254628461573524	0.3101887873574881
30	1270	0.4127657650689581	0.4127657650689581	0.5923505577567898	0.4127657650689581
30	1435	0.4187774188935057	0.4187774188935057	0.4505900482936861	0.4187774188935057
30	1432	0.34899060077032373	0.34899060077032373	0.5846214242815764	0.34899060077032373
30	1445	0.33053450270314866	0.33053450270314866	0.39309531728702013	0.33053450270314866
30	757	0.3759768873354193	0.3759768873354193	0.3759768873354193	0.3759768873354193
30	1576	0.3435399180466855	0.3435399180466855	0.3609283084714838	0.3435399180466855
30	1502	0.4135133381029267	0.4135133381029267	0.5293055168807846	0.4135133381029267
30	1556	0.3910944503747925	0.3910944503747925	0.4101952683958636	0.3910944503747925
30	1593	0.3928414065366833	0.3928414065366833	0.4088316541048197	0.3928414065366833
30	1291	0.4137248655834004	0.4137248655834004	0.4680660663816637	0.4137248655834004
30	876	0.4322799329887824	0.4322799329887824	0.47057535923260685	0.4322799329887824
30	1527	0.3667411224494438	0.3667411224494438	0.3838873226346236	0.3667411224494438
30	1578	0.3824959087155034	0.3824959087155034	0.43981782860068463	0.3824959087155034
30	1471	0.33169991483842176	0.33169991483842176	0.356389992897508	0.33169991483842176
30	1199	0.5108934916819983	0.5108934916819983	0.5197169689783588	0.5108934916819983
30	1563	0.3707127896169386	0.3707127896169386	0.49070581752405606	0.3707127896169386
30	1512	0.4231993476639162	0.4231993476639162	0.44644329561770313	0.4231993476639162
30	1536	0.31847428922885584	0.31847428922885584	0.3349969580406906	0.31847428922885584
30	1354	0.37349026424096865	0.37349026424096865	0.4389783459457363	0.37349026424096865
30	1574	0.3533723709455052	0.3533723709455052	0.3629904793518464	0.3533723709455052
30	1529	0.3533723709455052	0.3533723709455052	0.3629904793518464	0.3533723709455052
30	1246	0.33502692025191494	0.33502692025191494	0.34876504146948467	0.33502692025191494
30	1523	0.3959283248098925	0.3959283248098925	0.5888171338849842	0.3959283248098925
30	1579	0.414121956361763	0.414121956361763	0.41899987221847645	0.414121956361763
30	1485	0.3921010955661482	0.3921010955661482	0.3921010955661482	0.3921010955661482
30	1538	0.3930688935038126	0.3930688935038126	0.44244169584590287	0.3930688935038126
30	1289	0.37881536324964493	0.37881536324964493	0.46065748313588833	0.37881536324964493
30	1532	0.38548370030729534	0.38548370030729534	0.3959009223796296	0.38548370030729534
30	1539	0.4032426892814577	0.4032426892814577	0.49528768964797293	0.4032426892814577
30	1469	0.35434449981426536	0.35434449981426536	0.3696829334963952	0.35434449981426536
30	1568	0.3818259378680736	0.3818259378680736	0.40757581690100225	0.3818259378680736
30	1458	0.37881536324964493	0.37881536324964493	0.46065748313588833	0.37881536324964493
30	1185	0.5028701158028299	0.5028701158028299	0.5157007584972998	0.5028701158028299
30	1183	0.3775000522595395	0.3775000522595395	0.3965173183166224	0.3775000522595395
30	1522	0.4032426892814577	0.4032426892814577	0.49528768964797293	0.4032426892814577
30	1402	0.34812891260483375	0.34812891260483375	0.3528071574682608	0.34812891260483375
30	1582	0.393458067870489	0.393458067870489	0.44228772946036105	0.393458067870489
30	1480	0.3884449765809498	0.3884449765809498	0.43024678881818434	0.3884449765809498
30	1353	0.3824959087155034	0.3824959087155034	0.43981782860068463	0.3824959087155034
30	1572	0.3605998608177638	0.3605998608177638	0.4279793407490876	0.3605998608177638
30	1589	0.3314280106753195	0.3314280106753195	0.37879356633307226	0.3314280106753195
30	1450	0.3613024491779795	0.3613024491779795	0.43997028647576986	0.3613024491779795
30	1503	0.33502692025191494	0.33502692025191494	0.34876504146948467	0.33502692025191494
30	1434	0.40552967708610305	0.40552967708610305	0.5076735105172514	0.40552967708610305
30	1506	0.37714966136000855	0.37714966136000855	0.4090193208588578	0.37714966136000855
30	967	0.4270284127234908	0.4270284127234908	0.4444953507047177	0.4270284127234908
30	1566	0.35432386159397844	0.35432386159397844	0.3820101925468061	0.35432386159397844
30	1419	0.5017724496886717	0.5017724496886717	0.7799550164229424	0.5017724496886717
30	1591	0.39355527414166536	0.39355527414166536	0.42772710358855043	0.39355527414166536
30	1558	0.3549477282181709	0.3549477282181709	0.39949144520624363	0.3549477282181709
30	1514	0.4597191360257698	0.4597191360257698	0.5019084241577423	0.4597191360257698
30	1437	0.38401336435914485	0.38401336435914485	0.4385956464482975	0.38401336435914485
30	1524	0.3613024491779795	0.3613024491779795	0.43997028647576986	0.3613024491779795
30	1398	0.4597191360257698	0.4597191360257698	0.5019084241577423	0.4597191360257698
30	1466	0.3214895717719045	0.3214895717719045	0.334968777840395	0.3214895717719045
30	1456	0.372287278126059	0.372287278126059	0.451383028606447	0.372287278126059
30	1413	0.3648266547673544	0.3648266547673544	0.39057385900618563	0.3648266547673544
30	1490	0.3288690004554476	0.3288690004554476	0.33897957590879785	0.3288690004554476
30	807	0.3824554943525523	0.3824554943525523	0.4047256968034101	0.3824554943525523
30	1365	0.3870578218575525	0.3870578218575525	0.42470272499822614	0.3870578218575525
30	1505	0.4809384039901822	0.4809384039901822	0.5415469330126608	0.4809384039901822
30	1303	0.40213172680081966	0.40213172680081966	0.41481586367447554	0.40213172680081966
30	1587	0.3214895717719045	0.3214895717719045	0.334968777840395	0.3214895717719045
30	1571	0.34179204341259456	0.34179204341259456	0.37162719046961634	0.34179204341259456
30	1473	0.3707127896169386	0.3707127896169386	0.49070581752405606	0.3707127896169386
30	1586	0.4042544871005383	0.4042544871005383	0.4047638390776681	0.4042544871005383
30	1453	0.4163702428663793	0.4163702428663793	0.5029418817249114	0.4163702428663793
30	1508	0.41518835702412116	0.41518835702412116	0.44959099255217794	0.41518835702412116
30	1596	0.3214895717719045	0.3214895717719045	0.334968777840395	0.3214895717719045
30	1341	0.5108934916819983	0.5108934916819983	0.5197169689783588	0.5108934916819983
30	1511	0.3430526638722259	0.3430526638722259	0.37309970248840324	0.3430526638722259
30	1519	0.5017724496886717	0.5017724496886717	0.7799550164229424	0.5017724496886717
30	1534	0.35434449981426536	0.35434449981426536	0.3696829334963952	0.35434449981426536
30	1256	0.36157680466718184	0.36157680466718184	0.3917390921522202	0.36157680466718184
30	1399	0.3824959087155034	0.3824959087155034	0.43981782860068463	0.3824959087155034
30	1565	0.39526568039934556	0.39526568039934556	0.4304290128504227	0.39526568039934556
30	1573	0.4032426892814577	0.4032426892814577	0.49528768964797293	0.4032426892814577
30	1584	0.3806537331722099	0.3806537331722099	0.3929256355914088	0.3806537331722099
30	1496	0.4312349810781555	0.4312349810781555	0.48761552772661865	0.4312349810781555
30	1411	0.46570478730557036	0.46570478730557036	0.46570478730557036	0.46570478730557036
30	1557	0.3441328943140775	0.3441328943140775	0.45537656192751097	0.3441328943140775
30	1494	0.3752029636784125	0.3752029636784125	0.39302786407479445	0.3752029636784125
139	6703	0.03142563047245781	None	0.0	0.03142563047245781
139	6714	0.03247738130012335	None	0.0	0.03247738130012335
139	6435	0.03194254631545251	None	0.0	0.03194254631545251
139	6900	0.030567892893102487	None	0.0	0.030567892893102487
139	7013	0.02960623636824029	None	0.0	0.02960623636824029
139	6887	0.030707290370152792	None	0.0	0.030707290370152792
139	6902	0.03297478578930338	None	0.0	0.03297478578930338
139	5800	0.03259223355806332	None	0.0	0.03259223355806332
139	7040	0.032507350326804296	None	0.0	0.032507350326804296
139	6437	0.033004836123581016	None	0.0	0.033004836123581016
139	6726	0.03130734407901862	None	0.0	0.03130734407901862
139	6830	0.029561946032064523	None	0.0	0.029561946032064523
139	7028	0.02964337480165683	None	0.0	0.02964337480165683
139	6998	0.03126383717179453	None	0.0	0.03126383717179453
139	6713	0.03162078483296125	None	0.0	0.03162078483296125
139	7038	0.025135046916713775	None	0.02141572833805753	0.025135046916713775
139	6946	0.031317827972901106	None	0.0	0.031317827972901106
139	7043	0.03195600498055467	None	0.0	0.03195600498055467
139	7019	0.03116795141733033	None	0.0	0.03116795141733033
139	6894	0.03458597162710554	None	0.0	0.03458597162710554
139	6981	0.013586911931911569	None	0.02102211071158439	0.013586911931911569
139	6633	0.02813659784628679	None	0.0	0.02813659784628679
139	6383	0.033359055457555534	None	0.0	0.033359055457555534
139	6989	0.028556809409159705	None	0.0	0.028556809409159705
139	7023	0.024179807863462802	None	0.0	0.024179807863462802
139	6920	0.030898445381363587	None	0.0	0.030898445381363587
139	6508	0.02794246119766068	None	0.0	0.02794246119766068
139	7045	0.030616173061613204	None	0.0	0.030616173061613204
139	6760	0.030374937792506933	None	0.0	0.030374937792506933
139	7042	0.028167635314030277	None	0.0	0.028167635314030277
139	6081	0.0328712739972574	None	0.0	0.0328712739972574
139	6741	0.030663815933854484	None	0.0	0.030663815933854484
139	7002	0.030756157318451723	None	0.0	0.030756157318451723
139	6960	0.030448057145685634	None	0.0	0.030448057145685634
139	7030	0.030200151410435305	None	0.0	0.030200151410435305
139	6984	0.024592280896469473	None	0.0	0.024592280896469473
139	6961	0.03082532156089649	None	0.0	0.03082532156089649
139	6840	0.0318150275405765	None	0.0	0.0318150275405765
139	6910	0.026893375287112203	None	0.0	0.026893375287112203
139	7020	0.031148123748203384	None	0.0	0.031148123748203384
139	6553	0.03080573041699148	None	0.0	0.03080573041699148
139	6909	0.022438060236435835	None	0.0	0.022438060236435835
139	6979	0.027177118398671273	None	0.0	0.027177118398671273
139	5842	0.03346131036660466	None	0.0	0.03346131036660466
139	7016	0.024496716622856466	None	0.0	0.024496716622856466
139	6949	0.02999034434137589	None	0.0	0.02999034434137589
139	7008	0.027481980928904793	None	0.0	0.027481980928904793
139	6806	0.03168262177212977	None	0.0	0.03168262177212977
139	6986	0.029138853662485482	None	0.0	0.029138853662485482
139	4632	0.028807123442868555	None	0.0	0.028807123442868555
139	7009	0.016902078636027947	None	0.02141572833805753	0.016902078636027947
139	7025	0.032068403123359276	None	0.0	0.032068403123359276
139	7024	0.02792087058022688	None	0.0	0.02792087058022688
139	6969	0.026918705930601264	None	0.0	0.026918705930601264
139	7021	0.03192220465110919	None	0.0	0.03192220465110919
139	6975	0.027321582191498075	None	0.0	0.027321582191498075
139	6991	0.028514136418148074	None	0.0	0.028514136418148074
139	6755	0.028138808932066703	None	0.0	0.028138808932066703
139	6836	0.031949764530927995	None	0.0	0.031949764530927995
139	6758	0.03305257291762378	None	0.0	0.03305257291762378
139	6850	0.028975548946349267	None	0.0	0.028975548946349267
139	6824	0.03314337663086241	None	0.0	0.03314337663086241
139	6873	0.031167760055531707	None	0.0	0.031167760055531707
139	7044	0.02326401995663022	None	0.0	0.02326401995663022
139	6716	0.02997599496961564	None	0.0	0.02997599496961564
139	6804	0.033569050640787974	None	0.0	0.033569050640787974
139	6756	0.033463575186359736	None	0.0	0.033463575186359736
139	7039	0.029256286754960625	None	0.0	0.029256286754960625
139	6612	0.03200284964309661	None	0.0	0.03200284964309661
139	6701	0.03064216789578651	None	0.0	0.03064216789578651
139	6655	0.03279462901872036	None	0.0	0.03279462901872036
139	7006	0.029387888269570322	None	0.0	0.029387888269570322
139	6728	0.03178857374669662	None	0.0	0.03178857374669662
139	6912	0.032571868331100165	None	0.0	0.032571868331100165
139	6905	0.012944452905208613	None	0.02102211071158439	0.012944452905208613
139	6813	0.028766119978838312	None	0.0	0.028766119978838312
139	6964	0.02958116097502335	None	0.0	0.02958116097502335
139	7034	0.031096294951623686	None	0.0	0.031096294951623686
139	7049	0.029049225608528084	None	0.0	0.029049225608528084
139	6603	0.03080884088816216	None	0.0	0.03080884088816216
139	7047	0.026028028733012284	None	0.0	0.026028028733012284
139	6993	0.03238633344196805	None	0.0	0.03238633344196805
139	6940	0.03147674674852284	None	0.0	0.03147674674852284
139	5397	0.030131078233522488	None	0.0	0.030131078233522488
139	6997	0.03212535483631451	None	0.0	0.03212535483631451
139	7005	0.029235381690059143	None	0.0	0.029235381690059143
139	6260	0.030835711238863774	None	0.0	0.030835711238863774
139	6803	0.03189329966847021	None	0.0	0.03189329966847021
139	6945	0.027350487413770514	None	0.0	0.027350487413770514
139	6965	0.03136778578271996	None	0.0	0.03136778578271996
139	6935	0.029329287439827392	None	0.0	0.029329287439827392
139	6872	0.03079317415902481	None	0.0	0.03079317415902481
139	6783	0.032045729204924586	None	0.0	0.032045729204924586
139	6743	0.03075778858486777	None	0.0	0.03075778858486777
139	6638	0.031256251058479116	None	0.0	0.031256251058479116
139	6941	0.024698662491690993	None	0.0	0.024698662491690993
139	6918	0.032772788004837475	None	0.0	0.032772788004837475
139	6937	0.028269493022164964	None	0.0	0.028269493022164964
139	7035	0.03240186606119364	None	0.0	0.03240186606119364
139	6944	0.030837192199120036	None	0.0	0.030837192199120036
71	3569	0.01654831750995126	None	0.025136624114417666	0.01654831750995126
71	3369	0.0042298109130189014	None	0.0	0.0042298109130189014
71	3488	0.009392310799431165	None	0.0	0.009392310799431165
71	3139	0.004358954672453559	None	0.0	0.004358954672453559
71	3225	0.020641708049375495	None	0.010120674048853449	0.020641708049375495
71	3559	0.00538279288619935	None	0.12947378490372488	0.00538279288619935
71	3541	0.0017217576189106464	None	0.0	0.0017217576189106464
71	3618	0.010825084776573807	None	0.0	0.010825084776573807
71	3509	0.010789070883319658	None	0.004595389954825033	0.010789070883319658
71	3235	0.005830863185726271	None	0.12184422007380798	0.005830863185726271
71	3629	0.018065818789496337	None	0.041388781130172726	0.018065818789496337
71	3364	0.010330203528374358	None	0.004595389954825033	0.010330203528374358
71	3166	0.0030143591705675534	None	0.0822920380142981	0.0030143591705675534
71	3611	0.007551364011292945	None	0.018917736802802263	0.007551364011292945
71	3566	0.019843799827774653	None	0.010120674048853449	0.019843799827774653
71	3637	-7.819000608999887e-07	None	0.5110575351961167	-7.819000608999887e-07
71	3507	0.004149220331894861	None	0.041388781130172726	0.004149220331894861
71	3626	0.016766584585110215	None	0.0015317966516083443	0.016766584585110215
71	3478	0.005485803712840794	None	0.11866710729886928	0.005485803712840794
71	3545	0.013641526644109515	None	0.036210935862878296	0.013641526644109515
71	3525	0.010825084776573807	None	0.0	0.010825084776573807
71	3561	0.017499887544182705	None	0.0015317966516083443	0.017499887544182705
71	3262	0.0026887220256566124	None	0.22406583600855606	0.0026887220256566124
71	3644	0.003369998548332919	None	0.26470421922185106	0.003369998548332919
71	3266	0.009647007437390775	None	0.0	0.009647007437390775
71	3649	0.011725455865771584	None	0.07733890097831905	0.011725455865771584
71	3536	0.02002473855926813	None	0.0015317966516083443	0.02002473855926813
71	3440	0.011579277605170189	None	0.004595389954825033	0.011579277605170189
71	3268	0.003661425420959862	None	0.07226062310535314	0.003661425420959862
71	3563	-4.7878154343133e-06	None	0.5350504861339673	-4.7878154343133e-06
71	3437	0.00541349795057805	None	0.26470421922185106	0.00541349795057805
71	3296	0.017771055286166668	None	0.0015317966516083443	0.017771055286166668
71	3408	0.0076706365326260715	None	0.025217539868347977	0.0076706365326260715
71	3497	0.017456006960833145	None	0.0015317966516083443	0.017456006960833145
71	3526	0.01645932324440637	None	0.0015317966516083443	0.01645932324440637
71	3460	0.004002046213410813	None	0.12184422007380798	0.004002046213410813
71	3345	0.004901036301372492	None	0.11866710729886928	0.004901036301372492
71	3237	0.00700516382134116	None	0.04788494073146865	0.00700516382134116
71	3556	0.014375515355720054	None	0.0015317966516083443	0.014375515355720054
71	3613	0.018883243643259603	None	0.0015317966516083443	0.018883243643259603
71	3645	0.010147957897344406	None	0.0	0.010147957897344406
71	3595	0.002979445068247556	None	0.12184422007380798	0.002979445068247556
71	3564	0.0047906774166159875	None	0.3059749449276383	0.0047906774166159875
71	3407	0.00543546987583826	None	0.019252084691343197	0.00543546987583826
71	3490	0.009133271626284838	None	0.0	0.009133271626284838
71	3641	-8.190310529032702e-06	None	0.2913238157917749	-8.190310529032702e-06
71	3554	8.607825315820864e-08	None	0.43205050108279364	8.607825315820864e-08
71	3513	0.0041419623454954525	None	0.12184422007380798	0.0041419623454954525
71	3482	0.0046544270836314655	None	0.12947378490372488	0.0046544270836314655
71	3295	0.003935839570638117	None	0.0	0.003935839570638117
71	3383	0.015725548282470095	None	0.0015317966516083443	0.015725548282470095
71	3648	0.011487662625859306	None	0.0	0.011487662625859306
71	3229	0.003680764687996984	None	0.025136624114417666	0.003680764687996984
71	3502	0.00495361877108943	None	0.04344239528443237	0.00495361877108943
71	3623	0.015409630852685357	None	0.289376661863943	0.015409630852685357
71	3646	4.690699492720983e-08	None	0.5022970904801207	4.690699492720983e-08
71	3300	0.003433033099610533	None	0.0	0.003433033099610533
71	3614	0.0007783232992458237	None	0.43597930514937594	0.0007783232992458237
71	3640	0.011139262242735546	None	0.07339667245896984	0.011139262242735546
71	3317	0.00217877025746809	None	0.0	0.00217877025746809
71	3604	0.009837635196866524	None	0.010120674048853449	0.009837635196866524
71	3337	0.003230862759396159	None	0.6403480967131234	0.003230862759396159
71	3517	0.019627007238111196	None	0.004595389954825033	0.019627007238111196
71	3584	0.013233896374713778	None	0.07339667245896984	0.013233896374713778
71	3553	0.009358950139601488	None	0.0	0.009358950139601488
71	3311	0.0027310777533677433	None	0.0	0.0027310777533677433
71	3124	0.00416957547418067	None	0.0	0.00416957547418067
71	3615	0.0022103176409441487	None	0.0	0.0022103176409441487
71	3130	0.003974949876310076	None	0.0	0.003974949876310076
71	3392	0.009446921132809264	None	0.0	0.009446921132809264
71	3647	0.02052869239483953	None	0.010120674048853449	0.02052869239483953
71	3616	0.022027533611642367	None	0.08705254740358223	0.022027533611642367
71	3593	0.004785508526536447	None	0.0941900152837868	0.004785508526536447
71	3600	0.008536047305978416	None	0.0	0.008536047305978416
71	3625	0.0008734026761811379	None	0.053400546891583675	0.0008734026761811379
71	3631	0.01057719824344889	None	0.053400546891583675	0.01057719824344889
71	3650	-3.834567826341256e-08	None	0.48333647687796566	-3.834567826341256e-08
71	3476	0.0023336386165127786	None	0.0	0.0023336386165127786
71	3557	0.006076399645107177	None	0.0965266750550998	0.006076399645107177
71	3565	-1.4724724485398593e-07	None	0.6199587810543676	-1.4724724485398593e-07
71	3630	0.011152427431836899	None	0.0965266750550998	0.011152427431836899
71	3605	0.00402313688059595	None	0.0	0.00402313688059595
71	3168	0.005224056424077632	None	0.019252084691343197	0.005224056424077632
71	3632	0.010169302678706589	None	0.0	0.010169302678706589
71	3643	0.01799079867119022	None	0.004595389954825033	0.01799079867119022
71	3567	0.009852889287193937	None	0.0	0.009852889287193937
71	3592	0.004563784528218551	None	0.019252084691343197	0.004563784528218551
71	3617	0.002998642997980212	None	0.12327027757095796	0.002998642997980212
71	3562	0.012214017579063565	None	0.07733890097831905	0.012214017579063565
71	3363	0.00926618418256332	None	0.0	0.00926618418256332
71	3402	0.018835049172303157	None	0.015547567374571757	0.018835049172303157
71	3521	0.017531409100098802	None	0.0015317966516083443	0.017531409100098802
71	3628	-0.00019492954182154153	None	0.2723278449918277	-0.00019492954182154153
71	3354	0.0025869515766736894	None	0.0	0.0025869515766736894
71	2885	0.016351800030674483	None	0.004595389954825033	0.016351800030674483
71	2975	0.00419567882654922	None	0.0	0.00419567882654922
71	3573	0.017716858265094844	None	0.01782247011792264	0.017716858265094844
71	3548	0.0036679815911685567	None	0.010120674048853449	0.0036679815911685567
71	3552	0.00809495400377336	None	0.010120674048853449	0.00809495400377336
71	3585	0.005805688323741235	None	0.01782247011792264	0.005805688323741235
54	2617	-1.516988202012567e-07	None	0.519496643654369	-1.516988202012567e-07
54	2601	0.0005325447272505325	None	0.28014862949330765	0.0005325447272505325
54	2689	0.00027929128514729025	None	0.0	0.00027929128514729025
54	2717	0.00010868623611592889	None	0.21281257402627068	0.00010868623611592889
54	2800	0.0007431403095002517	None	0.29907730118106524	0.0007431403095002517
54	2675	5.2009266667966336e-08	None	0.5792234334581182	5.2009266667966336e-08
54	2785	0.0005711161129681469	None	0.36527908769784423	0.0005711161129681469
54	2723	0.0016892188991280378	None	0.0	0.0016892188991280378
54	2560	7.849585371898296e-05	None	0.3825673489592626	7.849585371898296e-05
54	2672	0.0017160486488384207	None	0.0	0.0017160486488384207
54	2710	7.288681432531046e-05	None	0.4617502002718613	7.288681432531046e-05
54	2759	0.0006505064788018879	None	0.3171163734863883	0.0006505064788018879
54	2701	-3.995751201240527e-09	None	0.6270958492172745	-3.995751201240527e-09
54	2703	-1.141413489953134e-05	None	0.0	-1.141413489953134e-05
54	2724	0.011863462869082233	None	0.3339276599021979	0.011863462869082233
54	2624	0.0007865586749214855	None	0.3058417250564003	0.0007865586749214855
54	2758	1.2464128823066726e-05	None	0.39318443386809665	1.2464128823066726e-05
54	2748	0.0011481222266918648	None	0.31247159453712425	0.0011481222266918648
54	2631	7.6244100040932885e-06	None	0.30391652730606095	7.6244100040932885e-06
54	2645	-4.129447133022297e-08	None	0.327421913199175	-4.129447133022297e-08
54	2628	0.00020730694241075654	None	0.34063623823034017	0.00020730694241075654
54	2790	0.0016573462680277676	None	0.0	0.0016573462680277676
54	2552	0.0016858896439607466	None	0.0	0.0016858896439607466
54	2600	0.0015825395751560584	None	0.4337986092729632	0.0015825395751560584
54	2690	0.00013215498708802145	None	0.3270285157273161	0.00013215498708802145
54	2670	0.0024665750252871703	None	0.3481832659519761	0.0024665750252871703
54	2697	7.14018784292893e-08	None	0.43131331952649726	7.14018784292893e-08
54	2764	0.0016091087450004283	None	0.0	0.0016091087450004283
54	2714	4.6414980017896025e-05	None	0.32776086500960666	4.6414980017896025e-05
54	2781	0.00028583590196276225	None	0.0	0.00028583590196276225
54	2727	3.125611567637652e-05	None	0.38603855132434417	3.125611567637652e-05
54	2752	4.271515581250066e-06	None	0.519496643654369	4.271515581250066e-06
54	2775	-1.0478832963384479e-05	None	0.5792234334581182	-1.0478832963384479e-05
54	2766	2.9047764526760255e-08	None	0.44048843080989764	2.9047764526760255e-08
54	2765	0.0016669981163733385	None	0.4337986092729632	0.0016669981163733385
54	2605	0.00035654378464542336	None	0.3837043518246587	0.00035654378464542336
54	2718	4.965678303334528e-06	None	0.38603855132434417	4.965678303334528e-06
54	2666	0.0012884797655890378	None	0.25864903583167365	0.0012884797655890378
54	2656	0.0047389059082312834	None	0.5451718042407294	0.0047389059082312834
54	2798	0.0012028362582997803	None	0.3790986190228687	0.0012028362582997803
54	2594	0.00027932977840868086	None	0.0	0.00027932977840868086
54	2623	7.567985715412978e-05	None	0.3987301767038087	7.567985715412978e-05
54	2619	3.2348866809128285e-06	None	0.38603855132434417	3.2348866809128285e-06
54	2655	0.001178855104823471	None	0.0	0.001178855104823471
54	2751	0.006580961651371422	None	0.2783403016345572	0.006580961651371422
54	2611	0.0015230558586768325	None	0.0	0.0015230558586768325
54	2741	0.0023866873353407736	None	0.3481832659519761	0.0023866873353407736
54	2799	0.0013718422952533288	None	0.41082014198601113	0.0013718422952533288
54	2749	1.5118806851509414e-05	None	0.333417926764838	1.5118806851509414e-05
54	2794	0.0016450737075375274	None	0.0	0.0016450737075375274
54	2578	0.0001841809263438705	None	0.4389749217146317	0.0001841809263438705
54	2783	-0.00013966505771136588	None	0.2952604880784611	-0.00013966505771136588
54	2603	-1.0408614548324498e-07	None	0.5607832283666496	-1.0408614548324498e-07
54	2736	0.0002811796934023305	None	0.0	0.0002811796934023305
54	2716	0.0011278018088230796	None	0.19906087921657362	0.0011278018088230796
54	2754	0.0011550871770650533	None	0.0	0.0011550871770650533
54	2711	0.0020636375006767606	None	0.367288279451506	0.0020636375006767606
54	2633	0.0001807520948469893	None	0.21281257402627068	0.0001807520948469893
54	2756	-4.475510255379108e-05	None	0.3058417250564003	-4.475510255379108e-05
54	2746	0.001206273133656259	None	0.19906087921657362	0.001206273133656259
54	2740	0.00027167219541279617	None	0.0	0.00027167219541279617
54	2745	0.0016653613263546095	None	0.0	0.0016653613263546095
54	2674	2.951063857843581e-05	None	0.32727197085845033	2.951063857843581e-05
54	2739	3.546537604939489e-05	None	0.310913666092881	3.546537604939489e-05
54	2616	8.779767482349331e-05	None	0.3825673489592626	8.779767482349331e-05
54	2685	0.0009925553769354553	None	0.3058417250564003	0.0009925553769354553
54	2692	-3.839255027274592e-08	None	0.310913666092881	-3.839255027274592e-08
54	2774	0.001057517023057322	None	0.19906087921657362	0.001057517023057322
54	2750	-1.7963551250996427e-06	None	0.39318443386809665	-1.7963551250996427e-06
54	2705	6.512886488135984e-08	None	0.4125287414346978	6.512886488135984e-08
54	2779	0.0004423500594745306	None	0.29648822003995506	0.0004423500594745306
54	2698	0.0012963158718851393	None	0.22791360297183266	0.0012963158718851393
54	2688	2.7304204990476184e-05	None	0.21281257402627068	2.7304204990476184e-05
54	2599	0.001114507285267069	None	0.19906087921657362	0.001114507285267069
54	2763	-1.0239298217577868e-05	None	0.4313186059828541	-1.0239298217577868e-05
54	2704	0.0002882978963624552	None	0.0	0.0002882978963624552
54	2784	0.0021770159490681075	None	0.32509177636011777	0.0021770159490681075
54	2734	0.0008154635827230916	None	0.6413399124711159	0.0008154635827230916
54	2788	0.0003322204546194748	None	0.0	0.0003322204546194748
54	2643	0.0005264313894321026	None	0.2916333314283536	0.0005264313894321026
54	2679	0.0016758353159822671	None	0.0	0.0016758353159822671
54	2659	0.002273447973755918	None	0.333417926764838	0.002273447973755918
54	2773	0.00026334622542780877	None	0.0	0.00026334622542780877
54	2694	0.0002855221225466928	None	0.0	0.0002855221225466928
54	2634	0.00032353013775235465	None	0.0	0.00032353013775235465
54	2789	-1.084284822462598e-05	None	0.4617502002718613	-1.084284822462598e-05
54	2761	1.0606793066781214e-09	None	0.38836034022491267	1.0606793066781214e-09
54	2591	0.0010805827127592256	None	0.19906087921657362	0.0010805827127592256
54	2743	0.00019746602396406607	None	0.21281257402627068	0.00019746602396406607
54	2787	1.294934583189105e-07	None	0.42623652189228434	1.294934583189105e-07
54	2665	1.332209459357685e-05	None	0.42877019442265796	1.332209459357685e-05
54	2777	0.00017579496064777544	None	0.2712157569529441	0.00017579496064777544
54	2695	0.00012920434722355382	None	0.37308824955954456	0.00012920434722355382
54	2668	3.01949597199202e-06	None	0.30391652730606095	3.01949597199202e-06
54	2760	0.0002719119032159727	None	0.4409497033243632	0.0002719119032159727
54	2562	-3.0068287197243662e-05	None	0.6039913867613164	-3.0068287197243662e-05
54	2684	0.0008531967527969983	None	0.2952604880784611	0.0008531967527969983
54	2702	0.005231009996291504	None	0.38969289406417107	0.005231009996291504
54	2738	0.0009410386464796615	None	0.2952604880784611	0.0009410386464796615
54	2796	0.0005504992626724664	None	0.2916333314283536	0.0005504992626724664
108	5310	0.029426412936496612	None	0.0	0.029426412936496612
108	5469	0.006317208180993168	None	0.0	0.006317208180993168
108	5441	0.02842469597241569	None	0.0	0.02842469597241569
108	5451	0.01057898811046468	None	0.030936526100380512	0.01057898811046468
108	5448	0.02581934663958058	None	0.0	0.02581934663958058
108	5463	0.024548164929777808	None	0.0	0.024548164929777808
108	5476	0.023844454388703328	None	0.0	0.023844454388703328
108	5259	0.030461245462943078	None	0.0	0.030461245462943078
108	5390	0.027468918371052756	None	0.0	0.027468918371052756
108	4627	0.027852582613637256	None	0.0	0.027852582613637256
108	5498	0.022796090925133555	None	0.0	0.022796090925133555
108	5382	0.01924501582136904	None	0.030936526100380512	0.01924501582136904
108	4931	0.029041087378751936	None	0.0	0.029041087378751936
108	5457	0.030175726007622278	None	0.0	0.030175726007622278
108	5363	0.02706383677615713	None	0.0	0.02706383677615713
108	5223	0.028766119978838312	None	0.0	0.028766119978838312
108	5133	0.029937378642164246	None	0.0	0.029937378642164246
108	5236	0.028399323914529127	None	0.0	0.028399323914529127
108	5487	0.027217962870047886	None	0.0	0.027217962870047886
108	4999	0.024906486219998115	None	0.0	0.024906486219998115
108	5299	0.028873910327592043	None	0.0	0.028873910327592043
108	4965	0.030413475712230513	None	0.0	0.030413475712230513
108	5396	0.028653800807372568	None	0.0	0.028653800807372568
108	4671	0.02806872340624892	None	0.0	0.02806872340624892
108	4081	0.02960598637689013	None	0.0	0.02960598637689013
108	5416	0.02636683512016249	None	0.0	0.02636683512016249
108	5411	0.025327918203858636	None	0.0	0.025327918203858636
108	5093	0.02951661135740356	None	0.0	0.02951661135740356
108	5227	0.02950610408590159	None	0.0	0.02950610408590159
108	5474	0.026449205289507192	None	0.0	0.026449205289507192
108	5431	0.0293630693877928	None	0.0	0.0293630693877928
108	5290	0.029650390244171817	None	0.0	0.029650390244171817
108	4328	0.0307478583108659	None	0.0	0.0307478583108659
108	5378	0.023034280225490155	None	0.0	0.023034280225490155
108	5340	0.029598826433998488	None	0.0	0.029598826433998488
108	5190	0.023551222858837054	None	0.0	0.023551222858837054
108	5454	0.023170068940607434	None	0.0	0.023170068940607434
108	5318	0.028860176296641407	None	0.0	0.028860176296641407
108	5341	0.02844990845770544	None	0.0	0.02844990845770544
108	5252	0.02773826574128308	None	0.0	0.02773826574128308
108	5399	0.030200663028717687	None	0.0	0.030200663028717687
108	5172	0.028888176992590702	None	0.0	0.028888176992590702
108	5465	0.02390556158491439	None	0.0	0.02390556158491439
108	5381	0.028766119978838312	None	0.0	0.028766119978838312
108	5089	0.02683023618865607	None	0.0	0.02683023618865607
108	5304	0.026082839623801347	None	0.0	0.026082839623801347
108	5333	0.024686878828405513	None	0.0	0.024686878828405513
108	4632	0.028807123442868555	None	0.0	0.028807123442868555
108	5335	0.029516034541412058	None	0.0	0.029516034541412058
108	5403	0.025129897041126607	None	0.0	0.025129897041126607
108	5379	0.023698802645907346	None	0.0	0.023698802645907346
108	5221	0.02801879206972171	None	0.0	0.02801879206972171
108	4675	0.027852582613637256	None	0.0	0.027852582613637256
108	5331	0.028242335963311785	None	0.0	0.028242335963311785
108	5445	0.02303053766473562	None	0.0	0.02303053766473562
108	5491	0.021224434917867147	None	0.0	0.021224434917867147
108	5388	0.023155982465196543	None	0.0	0.023155982465196543
108	5255	0.030409603352558694	None	0.0	0.030409603352558694
108	5488	0.028295314625545978	None	0.0	0.028295314625545978
108	5362	0.030174151494342775	None	0.0	0.030174151494342775
108	5031	0.029026382170041932	None	0.0	0.029026382170041932
108	5372	0.026969707771248793	None	0.0	0.026969707771248793
108	5427	0.02555918035574959	None	0.0	0.02555918035574959
108	5405	0.029349788042774435	None	0.0	0.029349788042774435
108	5437	0.023170666226806153	None	0.0	0.023170666226806153
108	4920	0.027269544613470753	None	0.0	0.027269544613470753
108	5452	0.02166804435595557	None	0.0	0.02166804435595557
108	5412	0.028637852957731615	None	0.0	0.028637852957731615
108	4545	0.027708462608807854	None	0.0	0.027708462608807854
108	4455	0.02758468042981211	None	0.0	0.02758468042981211
108	5395	0.026390703513261927	None	0.0	0.026390703513261927
108	5201	0.03119090305905904	None	0.0	0.03119090305905904
108	4576	0.029228939718128642	None	0.0	0.029228939718128642
108	5365	0.026213759920540602	None	0.0	0.026213759920540602
108	5458	0.024080280797708877	None	0.0	0.024080280797708877
108	5256	0.02591755480171231	None	0.0	0.02591755480171231
108	4447	0.02778758150753296	None	0.0	0.02778758150753296
108	5413	0.02318676963872972	None	0.0	0.02318676963872972
108	5467	0.027482574788552778	None	0.0	0.027482574788552778
108	5499	0.021936533940029503	None	0.0	0.021936533940029503
108	5496	0.028993947791864733	None	0.0	0.028993947791864733
108	5426	0.022969276843369885	None	0.0	0.022969276843369885
108	5497	0.025306931735294805	None	0.0	0.025306931735294805
108	5282	0.029621250532038963	None	0.0	0.029621250532038963
108	5486	0.02388643376068159	None	0.0	0.02388643376068159
108	5397	0.030131078233522488	None	0.0	0.030131078233522488
108	5456	0.012007430893723478	None	0.21302635418328278	0.012007430893723478
108	5459	0.027876878515246936	None	0.0	0.027876878515246936
108	5203	0.026047088801497722	None	0.0	0.026047088801497722
108	4799	0.02796093652007423	None	0.0	0.02796093652007423
108	5250	0.027515963189870478	None	0.0	0.027515963189870478
108	4962	0.028229166118077863	None	0.0	0.028229166118077863
108	5400	0.02441954388823697	None	0.0	0.02441954388823697
108	5217	0.028437548091102136	None	0.0	0.028437548091102136
108	5489	0.027071414708899483	None	0.0	0.027071414708899483
108	4278	0.028653800807372568	None	0.0	0.028653800807372568
108	5336	0.027238200159062316	None	0.0	0.027238200159062316
108	5492	0.030079272308280024	None	0.0	0.030079272308280024
108	5141	0.028065994991731243	None	0.0	0.028065994991731243
108	5473	0.023471864186217245	None	0.0	0.023471864186217245
34	1604	0.41259400529756557	0.41259400529756557	0.46017710893177305	0.41259400529756557
34	1751	0.4446243039870915	0.4446243039870915	0.47361550211540016	0.4446243039870915
34	1787	0.614296806804781	0.614296806804781	0.9361132662247875	0.614296806804781
34	1676	0.48036455230518377	0.48036455230518377	0.5840422761397857	0.48036455230518377
34	1629	0.4512429746573436	0.4512429746573436	0.4933116347222738	0.4512429746573436
34	1326	0.40866112619383566	0.40866112619383566	0.46238745301049705	0.40866112619383566
34	1772	0.3522699484274728	0.3522699484274728	0.3796300225109147	0.3522699484274728
34	1747	0.4274476104679776	0.4274476104679776	0.44901182933801725	0.4274476104679776
34	1479	0.3701922415404539	0.3701922415404539	0.40682861992184394	0.3701922415404539
34	1548	0.4580607357628878	0.4580607357628878	0.5348884047312363	0.4580607357628878
34	1718	0.41575114446003303	0.41575114446003303	0.45859867259311493	0.41575114446003303
34	1759	0.5374174295081013	0.5374174295081013	0.5761151087018173	0.5374174295081013
34	1767	0.3119239195933736	0.3119239195933736	0.36740107107811093	0.3119239195933736
34	1775	0.38732742425977473	0.38732742425977473	0.45436935091223896	0.38732742425977473
34	1359	0.3717983524041704	0.3717983524041704	0.3717983524041704	0.3717983524041704
34	1537	0.3340460920395659	0.3340460920395659	0.3695303397798783	0.3340460920395659
34	1681	0.4512429746573436	0.4512429746573436	0.4933116347222738	0.4512429746573436
34	1710	0.3701922415404539	0.3701922415404539	0.40682861992184394	0.3701922415404539
34	1765	0.42231938935639973	0.42231938935639973	0.6086085137821038	0.42231938935639973
34	1708	0.3717983524041704	0.3717983524041704	0.3717983524041704	0.3717983524041704
34	1666	0.4446243039870915	0.4446243039870915	0.47361550211540016	0.4446243039870915
34	1445	0.3303330494242077	0.3303330494242077	0.38623474886170245	0.3303330494242077
34	757	0.33256811853545704	0.33256811853545704	0.33256811853545704	0.33256811853545704
34	1556	0.40866112619383566	0.40866112619383566	0.46238745301049705	0.40866112619383566
34	1291	0.4762956404829558	0.4762956404829558	0.5536605349253374	0.4762956404829558
34	876	0.45559769984268367	0.45559769984268367	0.5017201619967906	0.45559769984268367
34	1527	0.4370523970006455	0.4370523970006455	0.48379484752885105	0.4370523970006455
34	1578	0.41259400529756557	0.41259400529756557	0.46017710893177305	0.41259400529756557
34	1672	0.37854465852788716	0.37854465852788716	0.44322464180412097	0.37854465852788716
34	1754	0.1519420474709638	0.1519420474709638	0.223606797749979	0.1519420474709638
34	1471	0.39833429740161497	0.39833429740161497	0.4344823350827349	0.39833429740161497
34	1661	0.43061176573644955	0.43061176573644955	0.5342418309803458	0.43061176573644955
34	1728	0.39751547358634093	0.39751547358634093	0.4629986918617778	0.39751547358634093
34	1678	0.3974883021887816	0.3974883021887816	0.4749157147908153	0.3974883021887816
34	1720	0.3521413354591916	0.3521413354591916	0.5151453819335614	0.3521413354591916
34	1199	0.4446243039870915	0.4446243039870915	0.47361550211540016	0.4446243039870915
34	1512	0.3202170397455128	0.3202170397455128	0.35129171897453065	0.3202170397455128
34	1669	0.36585425389230014	0.36585425389230014	0.41677065638733213	0.36585425389230014
34	1536	0.3664855614235786	0.3664855614235786	0.4246242445657721	0.3664855614235786
34	1724	0.3796963873589558	0.3796963873589558	0.3892145474757894	0.3796963873589558
34	1354	0.34188005515801806	0.34188005515801806	0.4014920675352919	0.34188005515801806
34	1715	0.3627935217611512	0.3627935217611512	0.3715930737509837	0.3627935217611512
34	1763	0.3202170397455128	0.3202170397455128	0.35129171897453065	0.3202170397455128
34	1702	0.3877909362881037	0.3877909362881037	0.4629300916248885	0.3877909362881037
34	1529	0.4080704992917415	0.4080704992917415	0.4150963887292791	0.4080704992917415
34	1246	0.42771030140360367	0.42771030140360367	0.4866234170384847	0.42771030140360367
34	1689	0.4368119554672741	0.4368119554672741	0.47793483151218885	0.4368119554672741
34	1738	0.3557765034226013	0.3557765034226013	0.40690658013878556	0.3557765034226013
34	1799	0.33742649121633633	0.33742649121633633	0.3953791131283385	0.33742649121633633
34	1692	0.35019438689841353	0.35019438689841353	0.41828026507398636	0.35019438689841353
34	1538	0.3593785789147167	0.3593785789147167	0.41040989294186936	0.3593785789147167
34	1656	0.38208475073827086	0.38208475073827086	0.41298981859896344	0.38208475073827086
34	1757	0.2634515254179867	0.2634515254179867	0.32718666267227364	0.2634515254179867
34	1674	0.43688431239894604	0.43688431239894604	0.4555662114424107	0.43688431239894604
34	1680	0.3571491352257784	0.3571491352257784	0.4009807299627612	0.3571491352257784
34	1659	0.3513435543696299	0.3513435543696299	0.4091663878379014	0.3513435543696299
34	1748	0.41419571812909173	0.41419571812909173	0.4345825196813836	0.41419571812909173
34	1685	0.3933024867276805	0.3933024867276805	0.44791215183420663	0.3933024867276805
34	1633	0.3796963873589558	0.3796963873589558	0.3892145474757894	0.3796963873589558
34	1185	0.43688431239894604	0.43688431239894604	0.4555662114424107	0.43688431239894604
34	1683	0.38576332342966274	0.38576332342966274	0.44148268972334337	0.38576332342966274
34	1582	0.4218587724015652	0.4218587724015652	0.47824096439072744	0.4218587724015652
34	1758	0.40623631573615737	0.40623631573615737	0.44194549751356627	0.40623631573615737
34	1480	0.3835120635130877	0.3835120635130877	0.4415020024464805	0.3835120635130877
34	1797	0.35741422765303843	0.35741422765303843	0.35741422765303843	0.35741422765303843
34	1781	0.3835120635130877	0.3835120635130877	0.4415020024464805	0.3835120635130877
34	1665	0.35784936292527875	0.35784936292527875	0.41932091811789823	0.35784936292527875
34	1766	0.3898615846363738	0.3898615846363738	0.42578501195602536	0.3898615846363738
34	1779	0.3371858473269477	0.3371858473269477	0.37451488943999667	0.3371858473269477
34	1785	0.3611074174940193	0.3611074174940193	0.4471385748872557	0.3611074174940193
34	1774	0.43061176573644955	0.43061176573644955	0.5342418309803458	0.43061176573644955
34	1792	0.33020209865626216	0.33020209865626216	0.4007814502169622	0.33020209865626216
34	1686	0.32897544213544017	0.32897544213544017	0.33783242035823857	0.32897544213544017
34	1434	0.38221623049493675	0.38221623049493675	0.47456709716236406	0.38221623049493675
34	1744	0.3303330494242077	0.3303330494242077	0.38623474886170245	0.3303330494242077
34	967	0.4078860725668775	0.4078860725668775	0.4227982352460874	0.4078860725668775
34	1734	0.5199376014328593	0.5199376014328593	0.5270143831443379	0.5199376014328593
34	1704	0.3768035105835169	0.3768035105835169	0.41922249447344234	0.3768035105835169
34	1615	0.3539719853165896	0.3539719853165896	0.3689885930516975	0.3539719853165896
34	1558	0.37702479226851887	0.37702479226851887	0.41843008653822994	0.37702479226851887
34	1786	0.29966403833274374	0.29966403833274374	0.4208907983499531	0.29966403833274374
34	1739	0.3704257461525805	0.3704257461525805	0.44040164829234263	0.3704257461525805
34	1514	0.3796963873589558	0.3796963873589558	0.3892145474757894	0.3796963873589558
34	1437	0.3846558987007384	0.3846558987007384	0.4494610331597767	0.3846558987007384
34	807	0.3564221644680947	0.3564221644680947	0.40625845915867814	0.3564221644680947
34	1365	0.35855333136781176	0.35855333136781176	0.4427970566036866	0.35855333136781176
34	1703	0.32548316371828284	0.32548316371828284	0.4270912031565258	0.32548316371828284
34	1587	0.2986365212438886	0.2986365212438886	0.41329832205355166	0.2986365212438886
34	1732	0.3335276464601654	0.3335276464601654	0.3623178453556677	0.3335276464601654
34	1753	0.26201290166186064	0.26201290166186064	0.30974673625050053	0.26201290166186064
34	1780	0.347713147919701	0.347713147919701	0.3552641951492551	0.347713147919701
34	1511	0.37949776195973706	0.37949776195973706	0.4062963779681404	0.37949776195973706
34	1614	0.48540827763326655	0.48540827763326655	0.49326063284699917	0.48540827763326655
34	1565	0.38005726748249924	0.38005726748249924	0.402354719927868	0.38005726748249924
34	1635	0.40407408636759756	0.40407408636759756	0.5295719004000484	0.40407408636759756
34	1584	0.3910635340093047	0.3910635340093047	0.44032317144123867	0.3910635340093047
34	1749	0.303095131584824	0.303095131584824	0.39588966454963653	0.303095131584824
34	1496	0.34452646261422326	0.34452646261422326	0.39793931336909383	0.34452646261422326
34	1411	0.36913633005613783	0.36913633005613783	0.36913633005613783	0.36913633005613783
34	1762	0.3335276464601654	0.3335276464601654	0.3623178453556677	0.3335276464601654
0	67	0.320543747681246	0.320543747681246	0.320543747681246	0.320543747681246
0	78	0.3396513608310341	0.3396513608310341	0.3396513608310341	0.3396513608310341
0	27	0.30247188867652486	0.30247188867652486	0.30247188867652486	0.30247188867652486
0	40	0.2598355076007068	0.2598355076007068	0.2598355076007068	0.2598355076007068
0	44	0.5059120423952168	0.5059120423952168	0.5059120423952168	0.5059120423952168
0	66	0.39708146404903905	0.39708146404903905	0.39708146404903905	0.39708146404903905
0	95	0.16770509831248423	0.16770509831248423	0.16770509831248423	0.16770509831248423
0	21	0.41039071006239614	0.41039071006239614	0.41039071006239614	0.41039071006239614
0	37	0.21770509831248425	0.21770509831248425	0.21770509831248425	0.21770509831248425
0	58	0.3900976892489805	0.3900976892489805	0.3900976892489805	0.3900976892489805
0	52	0.83290541922911	0.83290541922911	0.83290541922911	0.83290541922911
0	15	0.21770509831248425	0.21770509831248425	0.21770509831248425	0.21770509831248425
0	92	0.16770509831248423	0.16770509831248423	0.16770509831248423	0.16770509831248423
0	84	0.24532767789365453	0.24532767789365453	0.24532767789365453	0.24532767789365453
0	53	0.3048938654670405	0.3048938654670405	0.3048938654670405	0.3048938654670405
0	12	0.4094975108693048	0.4094975108693048	0.4094975108693048	0.4094975108693048
0	41	0.16770509831248423	0.16770509831248423	0.16770509831248423	0.16770509831248423
0	91	0.343384240740572	0.343384240740572	0.343384240740572	0.343384240740572
0	77	0.5853202133596759	0.5853202133596759	0.5853202133596759	0.5853202133596759
0	38	0.31896993207979396	0.31896993207979396	0.31896993207979396	0.31896993207979396
0	64	0.3373962974746828	0.3373962974746828	0.3373962974746828	0.3373962974746828
0	19	0.368052983676567	0.368052983676567	0.368052983676567	0.368052983676567
0	85	0.3043106474908967	0.3043106474908967	0.3043106474908967	0.3043106474908967
0	49	0.31865452625824475	0.31865452625824475	0.31865452625824475	0.31865452625824475
0	45	0.3944521461513064	0.3944521461513064	0.3944521461513064	0.3944521461513064
0	86	0.31358809609397875	0.31358809609397875	0.31358809609397875	0.31358809609397875
0	35	0.3658934902377191	0.3658934902377191	0.3658934902377191	0.3658934902377191
0	88	0.3809186776956399	0.3809186776956399	0.3809186776956399	0.3809186776956399
0	70	0.47247645628584395	0.47247645628584395	0.47247645628584395	0.47247645628584395
0	80	0.5468895791292105	0.5468895791292105	0.5468895791292105	0.5468895791292105
0	17	0.43044031547322603	0.43044031547322603	0.43044031547322603	0.43044031547322603
0	23	0.3820741925370799	0.3820741925370799	0.3820741925370799	0.3820741925370799
0	57	0.3541493382473853	0.3541493382473853	0.3541493382473853	0.3541493382473853
0	39	0.4934286967738476	0.4934286967738476	0.4934286967738476	0.4934286967738476
0	62	0.16770509831248423	0.16770509831248423	0.16770509831248423	0.16770509831248423
0	22	0.16770509831248423	0.16770509831248423	0.16770509831248423	0.16770509831248423
0	29	0.3509762826883975	0.3509762826883975	0.3509762826883975	0.3509762826883975
0	4	0.4515465217017529	0.4515465217017529	0.4515465217017529	0.4515465217017529
0	76	0.36545320229554157	0.36545320229554157	0.36545320229554157	0.36545320229554157
0	25	0.38900326376828237	0.38900326376828237	0.38900326376828237	0.38900326376828237
0	61	0.3165013057513074	0.3165013057513074	0.3165013057513074	0.3165013057513074
0	60	0.5517970632040005	0.5517970632040005	0.5517970632040005	0.5517970632040005
0	81	0.2723251310376944	0.2723251310376944	0.2723251310376944	0.2723251310376944
0	73	0.3264074430498787	0.3264074430498787	0.3264074430498787	0.3264074430498787
0	72	0.40076072904175897	0.40076072904175897	0.40076072904175897	0.40076072904175897
0	89	0.3271185467120194	0.3271185467120194	0.3271185467120194	0.3271185467120194
0	51	0.21770509831248425	0.21770509831248425	0.21770509831248425	0.21770509831248425
0	3	0.16770509831248423	0.16770509831248423	0.16770509831248423	0.16770509831248423
0	11	0.16770509831248423	0.16770509831248423	0.16770509831248423	0.16770509831248423
0	24	0.3953733455775493	0.3953733455775493	0.3953733455775493	0.3953733455775493
0	10	0.5837529826116666	0.5837529826116666	0.5837529826116666	0.5837529826116666
0	33	0.4348617718027321	0.4348617718027321	0.4348617718027321	0.4348617718027321
0	56	0.4968646070977467	0.4968646070977467	0.4968646070977467	0.4968646070977467
0	75	0.4094975108693048	0.4094975108693048	0.4094975108693048	0.4094975108693048
0	59	0.16770509831248423	0.16770509831248423	0.16770509831248423	0.16770509831248423
0	43	0.21770509831248425	0.21770509831248425	0.21770509831248425	0.21770509831248425
0	47	0.21770509831248425	0.21770509831248425	0.21770509831248425	0.21770509831248425
0	32	0.5853202133596759	0.5853202133596759	0.5853202133596759	0.5853202133596759
0	74	0.34349124982873136	0.34349124982873136	0.34349124982873136	0.34349124982873136
0	90	0.32551179788678	0.32551179788678	0.32551179788678	0.32551179788678
0	99	0.4167806002243141	0.4167806002243141	0.4167806002243141	0.4167806002243141
0	7	0.33270895096553876	0.33270895096553876	0.33270895096553876	0.33270895096553876
0	1	0.3822805012614495	0.3822805012614495	0.3822805012614495	0.3822805012614495
0	5	0.3476849479521264	0.3476849479521264	0.3476849479521264	0.3476849479521264
0	26	0.27506671794408594	0.27506671794408594	0.27506671794408594	0.27506671794408594
0	13	0.39017700096783026	0.39017700096783026	0.39017700096783026	0.39017700096783026
0	71	0.3143142894650984	0.3143142894650984	0.3143142894650984	0.3143142894650984
0	31	0.2631049619685629	0.2631049619685629	0.2631049619685629	0.2631049619685629
0	63	0.21770509831248425	0.21770509831248425	0.21770509831248425	0.21770509831248425
0	54	0.36388483336339317	0.36388483336339317	0.36388483336339317	0.36388483336339317
0	100	0.3971282690992336	0.3971282690992336	0.3971282690992336	0.3971282690992336
0	6	0.34116255537546525	0.34116255537546525	0.34116255537546525	0.34116255537546525
0	96	0.3920510976859142	0.3920510976859142	0.3920510976859142	0.3920510976859142
0	82	0.32202330942067137	0.32202330942067137	0.32202330942067137	0.32202330942067137
0	48	0.2987878785905679	0.2987878785905679	0.2987878785905679	0.2987878785905679
0	83	0.554372533613491	0.554372533613491	0.554372533613491	0.554372533613491
0	79	0.26815800171821097	0.26815800171821097	0.26815800171821097	0.26815800171821097
0	69	0.5853202133596759	0.5853202133596759	0.5853202133596759	0.5853202133596759
0	87	0.4309195371404472	0.4309195371404472	0.4309195371404472	0.4309195371404472
0	46	0.83290541922911	0.83290541922911	0.83290541922911	0.83290541922911
0	18	0.21770509831248425	0.21770509831248425	0.21770509831248425	0.21770509831248425
0	20	0.33145705920255475	0.33145705920255475	0.33145705920255475	0.33145705920255475
0	94	0.6611634142906129	0.6611634142906129	0.6611634142906129	0.6611634142906129
0	16	0.3424904659337121	0.3424904659337121	0.3424904659337121	0.3424904659337121
0	36	0.3255292216050202	0.3255292216050202	0.3255292216050202	0.3255292216050202
0	14	0.43166870611386515	0.43166870611386515	0.43166870611386515	0.43166870611386515
0	34	0.2959673338755244	0.2959673338755244	0.2959673338755244	0.2959673338755244
0	9	0.554372533613491	0.554372533613491	0.554372533613491	0.554372533613491
0	28	0.3154945172512429	0.3154945172512429	0.3154945172512429	0.3154945172512429
0	68	0.3550033570013261	0.3550033570013261	0.3550033570013261	0.3550033570013261
0	98	0.2845751752241835	0.2845751752241835	0.2845751752241835	0.2845751752241835
0	93	0.2959673338755244	0.2959673338755244	0.2959673338755244	0.2959673338755244
0	30	0.41657564553584103	0.41657564553584103	0.41657564553584103	0.41657564553584103
0	97	0.41421313902237394	0.41421313902237394	0.41421313902237394	0.41421313902237394
0	55	0.3000413867132633	0.3000413867132633	0.3000413867132633	0.3000413867132633
0	65	0.34934476401962045	0.34934476401962045	0.34934476401962045	0.34934476401962045
0	50	0.5837529826116666	0.5837529826116666	0.5837529826116666	0.5837529826116666
0	8	0.44706558871098456	0.44706558871098456	0.44706558871098456	0.44706558871098456
0	42	0.3900976892489805	0.3900976892489805	0.3900976892489805	0.3900976892489805
0	2	0.35236192021272067	0.35236192021272067	0.35236192021272067	0.35236192021272067
87	4385	0.0271989580421335	None	0.0	0.0271989580421335
87	4425	0.023315947080870175	None	0.0	0.023315947080870175
87	4019	0.022499697011628947	None	0.011409031720760982	0.022499697011628947
87	4059	0.02933962658045042	None	0.0	0.02933962658045042
87	4345	0.026429387172832285	None	0.0	0.026429387172832285
87	4179	0.027335975843508692	None	0.0	0.027335975843508692
87	4361	0.02886765158166765	None	0.0	0.02886765158166765
87	4320	0.026663132819807943	None	0.0	0.026663132819807943
87	4368	0.022883147882866647	None	0.0	0.022883147882866647
87	4207	0.02444744534275562	None	0.0	0.02444744534275562
87	4333	0.02742203388810642	None	0.0	0.02742203388810642
87	4441	0.023787921862228955	None	0.0	0.023787921862228955
87	4279	0.023351278805539902	None	0.0	0.023351278805539902
87	4158	0.027829559523508504	None	0.0	0.027829559523508504
87	4294	0.023301985188306618	None	0.0	0.023301985188306618
87	4110	0.028605310856930573	None	0.011409031720760982	0.028605310856930573
87	4312	0.02323655616621184	None	0.0	0.02323655616621184
87	4039	0.022788740689287983	None	0.0	0.022788740689287983
87	4326	0.028846068231012722	None	0.0	0.028846068231012722
87	4216	0.023891935349643942	None	0.0	0.023891935349643942
87	4397	0.02237321826056625	None	0.0	0.02237321826056625
87	4357	0.027100985176620802	None	0.0	0.027100985176620802
87	4020	0.023209326330529145	None	0.0	0.023209326330529145
87	4338	0.02339887448526831	None	0.0	0.02339887448526831
87	4226	0.027100873309588984	None	0.0	0.027100873309588984
87	4081	0.02960598637689013	None	0.0	0.02960598637689013
87	4449	0.006255536691208125	None	0.12786639996592833	0.006255536691208125
87	4256	0.02783697474425817	None	0.0	0.02783697474425817
87	4308	0.026430094442144638	None	0.0	0.026430094442144638
87	3829	0.024093655704438312	None	0.0	0.024093655704438312
87	4383	0.021857717219556063	None	0.015468263050190256	0.021857717219556063
87	4212	0.023051002458742666	None	0.015468263050190256	0.023051002458742666
87	4415	0.027847394398085316	None	0.0	0.027847394398085316
87	4376	0.022302471652605904	None	0.0	0.022302471652605904
87	4328	0.0307478583108659	None	0.0218013519016046	0.0307478583108659
87	4300	0.021596241412383	None	0.0	0.021596241412383
87	4301	0.023993096690891856	None	0.0	0.023993096690891856
87	4395	0.022873923211132536	None	0.0	0.022873923211132536
87	4403	0.02382696085403884	None	0.0	0.02382696085403884
87	4412	0.02819014938789867	None	0.0	0.02819014938789867
87	4374	0.023359144611702302	None	0.0	0.023359144611702302
87	4442	0.022612120296746623	None	0.0	0.022612120296746623
87	4208	0.032576158692620906	None	0.0	0.032576158692620906
87	4436	0.023418378942534256	None	0.0	0.023418378942534256
87	4202	0.021426071451460974	None	0.01642876770802227	0.021426071451460974
87	4146	0.028314677000204274	None	0.0	0.028314677000204274
87	4379	0.026608077477637833	None	0.0	0.026608077477637833
87	4329	0.02288873502089613	None	0.0	0.02288873502089613
87	4440	0.01571488187962628	None	0.0218013519016046	0.01571488187962628
87	4148	0.028888997799133703	None	0.0	0.028888997799133703
87	4304	0.020795082796324447	None	0.0	0.020795082796324447
87	4437	0.023467452184263486	None	0.0	0.023467452184263486
87	4360	0.029041209355390007	None	0.0	0.029041209355390007
87	4054	0.029881124704124774	None	0.0	0.029881124704124774
87	4258	0.02666567486525853	None	0.0	0.02666567486525853
87	4399	0.023531465233838162	None	0.0	0.023531465233838162
87	4310	0.02327761879822017	None	0.0	0.02327761879822017
87	4323	0.029354906536997107	None	0.011409031720760982	0.029354906536997107
87	4359	0.022252820009515863	None	0.0	0.022252820009515863
87	4446	0.02394000689274771	None	0.0	0.02394000689274771
87	4274	0.021392626801397824	None	0.0	0.021392626801397824
87	4409	0.022736436273850764	None	0.0	0.022736436273850764
87	3655	0.027093846630406523	None	0.0	0.027093846630406523
87	4222	0.023362672347036442	None	0.0	0.023362672347036442
87	4413	0.02635602907399514	None	0.0	0.02635602907399514
87	4051	0.023660917194299698	None	0.0	0.023660917194299698
87	3922	0.02034428414212875	None	0.01642876770802227	0.02034428414212875
87	4292	0.02682461822627008	None	0.0	0.02682461822627008
87	3825	0.028802092462780298	None	0.0218013519016046	0.028802092462780298
87	4131	0.0237719156983844	None	0.0	0.0237719156983844
87	4405	0.028716061133766967	None	0.0	0.028716061133766967
87	3909	0.02314405757622761	None	0.0	0.02314405757622761
87	4372	0.022896054496681962	None	0.015468263050190256	0.022896054496681962
87	4420	0.020383020154291984	None	0.011409031720760982	0.020383020154291984
87	4155	0.023661472905381644	None	0.0	0.023661472905381644
87	4269	0.023924416972470552	None	0.0	0.023924416972470552
87	4190	0.020800725078737276	None	0.011409031720760982	0.020800725078737276
87	4445	0.02263774660274939	None	0.0	0.02263774660274939
87	4358	0.023899951661398248	None	0.0	0.023899951661398248
87	4249	0.027415372398686758	None	0.0	0.027415372398686758
87	4247	0.02225516314598204	None	0.0	0.02225516314598204
87	4422	0.020274611012828982	None	0.0	0.020274611012828982
87	4414	0.021979461145009486	None	0.0	0.021979461145009486
87	4447	0.02778758150753296	None	0.0	0.02778758150753296
87	4401	0.02406233156895608	None	0.0	0.02406233156895608
87	4119	0.022384031996954767	None	0.011409031720760982	0.022384031996954767
87	4390	0.02377651146891891	None	0.0	0.02377651146891891
87	4270	0.023231796625202205	None	0.0	0.023231796625202205
87	4404	0.029548577339915092	None	0.0	0.029548577339915092
87	4196	0.023565229258656346	None	0.0	0.023565229258656346
87	4160	0.02751220538537896	None	0.0	0.02751220538537896
87	4382	0.022555172799326763	None	0.0	0.022555172799326763
87	4192	0.023186764836007158	None	0.0	0.023186764836007158
87	4228	0.024318585900627205	None	0.01642876770802227	0.024318585900627205
87	4398	0.023338888367808768	None	0.0	0.023338888367808768
87	4278	0.028653800807372568	None	0.0	0.028653800807372568
87	4419	0.02623899593359757	None	0.0	0.02623899593359757
87	4369	0.019706590802363047	None	0.0	0.019706590802363047
87	4234	0.023644207927235747	None	0.0	0.023644207927235747
87	4113	0.030286306006329814	None	0.0	0.030286306006329814
51	2617	-1.516988202012567e-07	None	0.2805039215401377	-1.516988202012567e-07
51	2598	-1.8415359446954795e-05	None	0.47606415002213937	-1.8415359446954795e-05
51	2601	0.0005325447272505325	None	0.2775039625765213	0.0005325447272505325
51	2640	6.901548453027357e-09	None	0.2976982201211581	6.901548453027357e-09
51	2579	-0.0001392295242578869	None	0.36243887752844983	-0.0001392295242578869
51	2124	None	None	0.4206590393656108	None
51	2560	7.849585371898296e-05	None	0.33379583195281565	7.849585371898296e-05
51	2615	-4.9112577949858975e-11	None	0.3294594700244125	-4.9112577949858975e-11
51	2556	-0.00046980966995237424	None	0.31272150563240225	-0.00046980966995237424
51	2321	None	None	0.36502307056301675	None
51	2568	-7.72920917033881e-06	None	0.2638548070828262	-7.72920917033881e-06
51	2447	None	None	0.42359644565127563	None
51	2566	6.8140104609166495e-06	None	0.2805039215401377	6.8140104609166495e-06
51	2359	None	None	0.5841957146260425	None
51	2621	-2.203925307962688e-09	None	0.3461676251642413	-2.203925307962688e-09
51	2625	-0.00016230217918105594	None	0.36243887752844983	-0.00016230217918105594
51	2624	0.0007865586749214855	None	0.3737848659775096	0.0007865586749214855
51	2577	-6.072116103917495e-09	None	0.3461676251642413	-6.072116103917495e-09
51	2631	7.6244100040932885e-06	None	0.3798141497123312	7.6244100040932885e-06
51	2645	-4.129447133022297e-08	None	0.2660751231248594	-4.129447133022297e-08
51	2424	None	None	0.5413700298074723	None
51	2628	0.00020730694241075654	None	0.31480193350447294	0.00020730694241075654
51	2552	0.0016858896439607466	None	0.20213000502300912	0.0016858896439607466
51	2571	-4.700618375762082e-05	None	0.38859470472057	-4.700618375762082e-05
51	2600	0.0015825395751560584	None	0.5973312083469215	0.0015825395751560584
51	2581	-1.0748255300690091e-07	None	0.43309308104230737	-1.0748255300690091e-07
51	2431	None	None	0.43309308104230737	None
51	2641	1.0634025332969826e-05	None	0.4270785078848444	1.0634025332969826e-05
51	2607	-0.1	None	0.6689458733562617	-0.1
51	2544	None	None	0.2638548070828262	None
51	2635	1.7639672166516456e-08	None	0.40786524744493124	1.7639672166516456e-08
51	2608	-4.518110853570625e-09	None	0.362811062054404	-4.518110853570625e-09
51	2596	3.372793302089442e-08	None	0.3294594700244125	3.372793302089442e-08
51	2343	None	None	0.3741663951900588	None
51	2613	0.0016627942216530113	None	0.3915064695434009	0.0016627942216530113
51	2553	-7.329558817245897e-05	None	0.42009410492686844	-7.329558817245897e-05
51	2606	1.109182330118035e-07	None	0.3829909635514043	1.109182330118035e-07
51	2526	None	None	0.355984012898363	None
51	2046	None	None	0.2805039215401377	None
51	2605	0.00035654378464542336	None	0.34852571271106647	0.00035654378464542336
51	2636	0.00032256227363234647	None	0.20213000502300912	0.00032256227363234647
51	2587	-1.234590857459508e-06	None	0.3520488273736488	-1.234590857459508e-06
51	2639	0.0013605793093542597	None	0.42359644565127563	0.0013605793093542597
51	2417	None	None	0.6189061215312968	None
51	2594	0.00027932977840868086	None	0.20213000502300912	0.00027932977840868086
51	2623	7.567985715412978e-05	None	0.3921116464836841	7.567985715412978e-05
51	2619	3.2348866809128285e-06	None	0.5344483589377782	3.2348866809128285e-06
51	2611	0.0015230558586768325	None	0.3915064695434009	0.0015230558586768325
51	2589	-0.00012509820616172536	None	0.2702289387122225	-0.00012509820616172536
51	2352	None	None	0.5230788739050783	None
51	2614	-0.0003659999381930948	None	0.31272150563240225	-0.0003659999381930948
51	2582	-0.00019315608454896152	None	0.372440396137938	-0.00019315608454896152
51	2578	0.0001841809263438705	None	0.4010702295580339	0.0001841809263438705
51	2612	-0.002474262536475624	None	0.4980248685502076	-0.002474262536475624
51	2407	None	None	0.3896796770481815	None
51	2433	None	None	0.3869326479314926	None
51	2603	-1.0408614548324498e-07	None	0.6189529387093111	-1.0408614548324498e-07
51	2580	-4.6440113843401e-05	None	0.37063878042741233	-4.6440113843401e-05
51	2647	9.466869349078152e-06	None	0.4338454009121119	9.466869349078152e-06
51	2633	0.0001807520948469893	None	0.3758422063903265	0.0001807520948469893
51	2561	None	None	0.41158560486910145	None
51	2563	0.001659522675737016	None	0.3915064695434009	0.001659522675737016
51	2627	-1.2002523015497684e-08	None	0.38045639160580835	-1.2002523015497684e-08
51	2620	6.312357480069018e-07	None	0.2660751231248594	6.312357480069018e-07
51	2545	None	None	0.3836400206521477	None
51	2610	4.292544770017397e-06	None	0.2805039215401377	4.292544770017397e-06
51	2632	-3.545503411307675e-05	None	0.3851637658484079	-3.545503411307675e-05
51	2575	0.0018522349847829044	None	0.3829909635514043	0.0018522349847829044
51	2616	8.779767482349331e-05	None	0.33379583195281565	8.779767482349331e-05
51	2609	-6.202111534546664e-05	None	0.4415049382073361	-6.202111534546664e-05
51	2555	-0.0002027587296661739	None	0.4872129288974242	-0.0002027587296661739
51	2437	None	None	0.3261743783601152	None
51	2500	None	None	0.33983517283946546	None
51	2588	-0.1	None	0.702451104069855	-0.1
51	2194	None	None	0.4765329422712668	None
51	2525	None	None	0.362811062054404	None
51	2599	0.001114507285267069	None	0.3263997275216526	0.001114507285267069
51	2648	3.164994520750986e-05	None	0.47480319141157723	3.164994520750986e-05
51	2430	None	None	0.40020868259043024	None
51	2626	1.6357085853392517e-05	None	0.43751049064131625	1.6357085853392517e-05
51	2551	9.108505973893015e-05	None	0.2775039625765213	9.108505973893015e-05
51	2425	None	None	0.4383114340802292	None
51	2393	None	None	0.45651536157337114	None
51	2643	0.0005264313894321026	None	0.31791049161180285	0.0005264313894321026
51	2514	None	None	0.37645460619566834	None
51	2586	1.4402620822914187e-08	None	0.5455514318444321	1.4402620822914187e-08
51	2549	None	None	0.2775039625765213	None
51	2634	0.00032353013775235465	None	0.20213000502300912	0.00032353013775235465
51	2630	9.940225924501331e-07	None	0.4123677662407367	9.940225924501331e-07
51	2638	-7.637177469752063e-06	None	0.2638548070828262	-7.637177469752063e-06
51	2397	None	None	0.5298211537377144	None
51	2591	0.0010805827127592256	None	0.3263997275216526	0.0010805827127592256
51	2573	-0.1	None	0.702451104069855	-0.1
51	2383	None	None	0.38045639160580835	None
51	2593	-1.0534292867525776e-07	None	0.6189529387093111	-1.0534292867525776e-07
51	2618	1.21004004373777e-07	None	0.4698719293689863	1.21004004373777e-07
51	2562	-3.0068287197243662e-05	None	0.47606415002213937	-3.0068287197243662e-05
51	2572	-7.160982900935647e-06	None	0.3648598102225405	-7.160982900935647e-06
51	2583	3.348975042631815e-08	None	0.38045639160580835	3.348975042631815e-08
[truncated: 13,001 more rows]
