# Supplementary material for: Constrained by Design: Influence of Genetic Encodings on Evolved Traits of Robots
Source: Front Robot AI. 2021 Jun 15;8:672379. doi: 10.3389/frobt.2021.672379 (PMC8239187; doi:10.3389/frobt.2021.672379)
Supplement: Supplementary file 1 [file DataSheet3.ZIP › plasticoding_plane_18_all_measures.tsv]

robot_id	velocity	displacement_velocity	displacement_velocity_hill	head_balance	contacts	branching	branching_modules_count	limbs	extremities	length_of_limbs	extensiveness	coverage	joints	hinge_count	active_hinges_count	brick_count	touch_sensor_count	brick_sensor_count	proportion	width	height	size	absolute_size	sensors	symmetry	avg_period	dev_period	avg_phase_offset	dev_phase_offset	avg_amplitude	dev_amplitude	avg_intra_dev_params	avg_inter_dev_params	sensors_reach	recurrence	synaptic_reception
4373	0.044404052774062536	0.017013464946049113	0.016374769618348568	0.705449915410166	None	0	0	0.125	1	1.0	10	1.0	1.0	11	10	0	0	0	0.08333333333333333	1	12	0.8	12	0.0	0	0.8182469192509967	0.8116316038109145	0.5525178505287478	0.7910275383952943	0.4171564963086355	0.8619034504104467	0.8659874243247103	0.8236084716256191	0	0	0.0
2773	3.526667720220762e-08	2.9472891690614232e-08	-1.8306944993833205e-08	0.9999928158211616	None	0.5	1	0.8333333333333334	5	0.0	0	0.5625	0	0	0	8	1	0	1.0	4	4	0.6	9	0.05	0.3333333333333333	0	0	0	0	0	0	0	0	0	0	0
4104	0.04303425273295309	0.011887805634105025	0.011762632848863485	0.6918651779873288	None	0	0	0.125	1	1.0	10	1.0	1.0	11	10	0	0	0	0.08333333333333333	1	12	0.8	12	0.0	0	0.7348789930134018	0.8626907653580307	0.5515574090284071	0.8793447536430836	0.6447479304019161	0.8825353389199087	0.8510724421990509	0.8751090185860476	0	0	0.0
4	None	None	None	None	None	0	0	0.25	1	1.0	3	1.0	1.0	4	3	0	3	0	0.2	5	1	0.3333333333333333	5	1.0	0	0.6938283281857351	0.6893548754378905	0.4925172597830819	0.717687816714022	0.8912994244836941	0.9449977139610721	0.8772539227781418	0.8212214115316103	0.25	0	0.0
7051	0.0787632676368264	0.031493467873278364	0.029725084956544613	0.7304760977702047	None	0	0	0.07692307692307693	1	1.0	17	1.0	1.0	18	17	0	0	0	0.05263157894736842	1	19	1.2666666666666666	19	0.0	0	0.7333999630069011	0.9107901521991009	0.5515574090284071	0.8392756926258678	0.4937374216616389	0.8364866213413221	0.8459357323502213	0.8663998543412903	0	0	0.0
1702	None	None	None	None	None	0.5	3	0.5333333333333333	8	0.45	9	0.55	0.3	11	6	10	0	0	0.4	4	10	1.4666666666666666	22	0.0	0	0.4740962774594866	0.7173982931587733	0.6273332799470304	0.7828566192671017	0.7277053235907383	0.9196107642662463	0.8900087114660097	0.8249644972538157	0	0	0.0
131	None	None	None	None	None	0	0	0.16666666666666666	1	1.0	6	1.0	1.0	7	6	0	0	0	0.125	8	1	0.5333333333333333	8	0.0	0	0.4337905077807479	0.9581648438680999	0.5739711406412146	0.9397518412297459	0.553156716707687	0.9404156951695223	0.8633644844613433	0.9468044992964182	0	0	0.0
4445	0.058588173129830175	0.024582847273106695	0.015894445878363892	0.686787185622103	None	0	0	0.2	2	0.8333333333333334	10	0.5384615384615384	0.8333333333333334	10	10	3	2	0	0.15384615384615385	2	13	0.9333333333333333	14	0.2	0	0.775823441128949	0.8182623103322509	0.547978321965837	0.7521634942570451	0.4957011661190805	0.7964333559029351	0.8591217307734657	0.7902308827316716	0.55	0.1	0.0
1977	None	None	None	None	None	0	0	0.5555555555555556	5	0.2727272727272727	3	0.4642857142857143	0	0	0	12	0	0	0.5714285714285714	4	7	0.8666666666666667	13	0.0	0.2222222222222222	0	0	0	0	0	0	0	0	0	0	0
784	None	None	None	None	None	0	0	0.1	1	1.0	13	0.5357142857142857	0.46153846153846156	7	6	7	4	0	0.14285714285714285	14	2	1.0	15	0.23529411764705882	0	0.9995978689277731	0.6370167681317753	0.9229528133795115	0.7668672977182742	0.6761817155296226	0.8759315929650905	0.819232710138833	0.7748437397913237	0.21428571428571427	0.42857142857142855	0.0
4512	0.05063786920596757	0.011437127390589876	0.006068892737935564	0.7810052645311947	None	0	0	0.2	2	0.8333333333333334	10	0.5384615384615384	0.8333333333333334	10	10	3	0	0	0.15384615384615385	2	13	0.9333333333333333	14	0.0	0	0.775823441128949	0.8173687763904112	0.547978321965837	0.8062774140452282	0.462676361239974	0.800661757907972	0.8749021279385212	0.808199403114026	0	0	0.0
6386	0.07875854004634296	0.030688522471023057	0.028922461733482622	0.6391707027832481	None	0	0	0.08333333333333333	1	1.0	16	1.0	1.0	17	16	0	0	0	0.05555555555555555	1	18	1.2	18	0.0	0	0.7333999630069011	0.9156319525255214	0.5515574090284071	0.8449429846199196	0.4937374216616389	0.8295903212921497	0.8662545384126205	0.868475115023942	0	0	0.0
3813	0.07489478040349944	0.00812340419346446	0.0038358913236053384	0.6684419821773075	None	0	0	0.1	1	1.0	12	1.0	1.0	13	12	0	0	0	0.07142857142857142	1	14	0.9333333333333333	14	0.0	0	0.717194332397501	0.8531241189903932	0.5515574090284071	0.8838551437857105	0.515353975338012	0.8180446017722405	0.8278185999758537	0.8537069039171957	0	0	0.0
3266	0.008780024837821764	0.0016619686723308097	-0.0016420810494193177	0.9858078584608838	None	0	0	0.42857142857142855	3	0.75	6	0.5	0.625	7	5	2	3	0	0.8	5	4	0.6666666666666666	10	0.5	0.5714285714285714	0.593727876877288	0.907623465862067	0.9396727370620741	0.9239727539151685	0.6983153652338976	0.8652558822862552	0.8458737655866931	0.9015054659428845	0.2857142857142857	0.14285714285714285	0.0
5661	0.08005720461251081	0.006544496766418458	0.006023369395659511	0.8628813758532862	None	0	0	0.07142857142857142	1	1.0	18	0.2222222222222222	0.9444444444444444	18	17	1	2	0	0.4	15	6	1.3333333333333333	20	0.4	0	0.6266704117817508	0.9004531591235747	0.525014705352936	0.823304139757112	0.4937374216616389	0.8260120031513587	0.7868395519628444	0.8539923050860011	0.5277777777777778	0.4444444444444444	0.0
7224	0.08093056335754562	0.03061348158480703	0.02932026327542681	0.6962893525931052	None	0	0	0.07692307692307693	1	1.0	17	1.0	1.0	18	17	0	0	0	0.05263157894736842	1	19	1.2666666666666666	19	0.0	0	0.7333999630069011	0.9107901521991009	0.5515574090284071	0.8371180138302708	0.4937374216616389	0.83653533492497	0.8425342255534283	0.8657986055051513	0	0	0.0
4161	0.07988353896164814	0.014916973566416842	0.0147907241815392	0.6124485291686983	None	0	0	0.09090909090909091	1	1.0	14	1.0	1.0	15	14	0	0	0	0.0625	1	16	1.0666666666666667	16	0.0	0	0.593727876877288	0.9058950897648266	0.5515574090284071	0.9178581783435135	0.515353975338012	0.8479973840756532	0.8148158004798304	0.8940091177925843	0	0	0.0
5138	0.08831553320297836	0.028982749527648982	0.02662779210056874	0.6630900818402727	None	0	0	0.08333333333333333	1	1.0	16	1.0	1.0	17	16	0	0	0	0.05555555555555555	1	18	1.2	18	0.0	0	0.7333999630069011	0.913677360052783	0.5515574090284071	0.8449429846199196	0.4937374216616389	0.8295903212921497	0.8563191016497513	0.8675187671455203	0	0	0.0
2140	None	None	None	None	None	0	0	1.0	1	0	0	1.0	0	0	0	1	1	0	0.5	2	1	0.13333333333333333	2	0.16666666666666666	0	0	0	0	0	0	0	0	0	0	0	0
4456	0.05587985495499467	0.018103714857211555	0.0174066405598272	0.7014271413305693	None	0	0	0.2	2	0.8333333333333334	10	0.5833333333333334	0.75	10	9	3	2	0	0.16666666666666666	2	12	0.9333333333333333	14	0.2222222222222222	0	0.783926256433649	0.8810631178004898	0.5515574090284071	0.7971246007024383	0.4518680844017876	0.7414344592284192	0.8652432158976365	0.8137855071419616	0.55	0.1	0.0
7473	0.07851486143094338	0.02921746077468198	0.02816811257472209	0.5967974962244214	None	0	0	0.09090909090909091	1	1.0	14	1.0	1.0	15	14	0	0	0	0.0625	1	16	1.0666666666666667	16	0.0	0	0.7333999630069011	0.9064516036320864	0.5515574090284071	0.8558312458711068	0.4937374216616389	0.7985925548412626	0.8155030116180021	0.8593485128539444	0	0	0.0
6934	0.08105157048982958	0.032733337518588514	0.03130280751873672	0.7228122783315659	None	0	0	0.07692307692307693	1	1.0	17	1.0	1.0	18	17	0	0	0	0.05263157894736842	1	19	1.2666666666666666	19	0.0	0	0.7333999630069011	0.9107901521991009	0.5515574090284071	0.8392756926258678	0.4937374216616389	0.83653533492497	0.8425342255534283	0.8664135971340154	0	0	0.0
1051	None	None	None	None	None	0	0	0.5555555555555556	5	0.2727272727272727	3	0.4642857142857143	0	0	0	12	0	0	0.5714285714285714	4	7	0.8666666666666667	13	0.0	0.2222222222222222	0	0	0	0	0	0	0	0	0	0	0
5181	0.09275952318129535	0.019739717095849384	0.00591221529130186	0.6710127742902119	None	0	0	0.06666666666666667	1	1.0	20	1.0	1.0	21	20	0	0	0	0.045454545454545456	1	22	1.4666666666666666	22	0.0	0	0.596580567351166	0.8985950036454973	0.525014705352936	0.8213476243581718	0.4937374216616389	0.8620643196865982	0.8040081881789628	0.8637257232790136	0	0	0.0
3494	0.04512585322162876	0.013944860147688504	0.013499138102105323	0.6921483342444419	None	0	0	0.125	1	1.0	10	1.0	1.0	11	10	0	0	0	0.08333333333333333	1	12	0.8	12	0.0	0	0.7348789930134018	0.8626907653580307	0.5515574090284071	0.8793447536430836	0.6447479304019161	0.8825353389199087	0.8510724421990509	0.8751090185860476	0	0	0.0
1106	None	None	None	None	None	0	0	0.16666666666666666	1	1.0	7	0.5	0.42857142857142855	4	3	4	3	0	0.5	6	3	0.6	9	0.2727272727272727	0	0.41556362282866566	0.8016170518700344	0.513045422161382	0.9511796668366145	0.934780843154779	0.8959625569383113	0.9014050958079731	0.8978027113689658	0.25	0.5	0.0
1741	None	None	None	None	None	0	0	0.5	2	0.6666666666666666	2	0.8333333333333334	0.3333333333333333	2	1	2	2	0	0.6666666666666666	3	2	0.3333333333333333	5	0.2857142857142857	0	0.596580567351166	0.5	0.525014705352936	0.5	0.6187159554860318	0.748361700526296	0.6476993921798397	0.5898385260424269	0.75	0.5	0.15751754265083417
5350	0.08660910314840596	0.026193353353588963	0.02605476054204825	0.6580084647251556	None	0	0	0.08333333333333333	1	1.0	16	1.0	1.0	17	16	0	0	0	0.05555555555555555	1	18	1.2	18	0.0	0	0.7333999630069011	0.913677360052783	0.5515574090284071	0.8449429846199196	0.4937374216616389	0.8295903212921497	0.8563191016497513	0.8675187671455203	0	0	0.0
3302	0.0456162538720557	0.012023986147801372	0.011881586554674823	0.688981898602788	None	0	0	0.125	1	1.0	10	1.0	1.0	11	10	0	0	0	0.08333333333333333	1	12	0.8	12	0.0	0	0.7348789930134018	0.8626907653580307	0.5515574090284071	0.8793447536430836	0.6447479304019161	0.8339791375369346	0.8127647001671411	0.8596901054241017	0	0	0.0
1780	None	None	None	None	None	0	0	0.75	3	0.3333333333333333	1	0.8333333333333334	0	1	0	3	2	0	0.6666666666666666	2	3	0.3333333333333333	5	0.2222222222222222	0.6666666666666666	0	0	0	0	0	0	0	0	0	0	0
6925	0.05854715303423328	0.02507745027607102	0.0250305488991827	0.6710664487186717	None	0	0	0.1	1	1.0	13	1.0	1.0	14	13	0	0	0	0.06666666666666667	1	15	1.0	15	0.0	0	0.7261292935658751	0.9317817627963342	0.5515574090284071	0.836847548274151	0.500138592767912	0.8257812653175394	0.8681455728284196	0.8738151131335599	0	0	0.0
4933	0.04739156045347075	0.005466822452658043	0.005130838613161755	0.7574102059934953	None	0	0	0.125	1	1.0	10	1.0	1.0	11	10	0	0	0	0.08333333333333333	1	12	0.8	12	0.0	0	0.7333999630069011	0.8849789892698118	0.5525178505287478	0.8758099499482345	0.4171564963086355	0.8602827268099086	0.8155030116180021	0.8740378017841449	0	0	0.0
994	None	None	None	None	None	0.5	1	0.8333333333333334	5	0.16666666666666666	1	0.8888888888888888	0	2	0	5	2	0	1.0	3	3	0.5333333333333333	8	0.16666666666666666	0.8	0	0	0	0	0	0	0	0	0	0	0
3882	0.044430364182162875	0.013324330945660379	0.01315578083059577	0.6930866151245698	None	0	0	0.125	1	1.0	10	1.0	1.0	11	10	0	0	0	0.08333333333333333	1	12	0.8	12	0.0	0	0.7348789930134018	0.8626907653580307	0.5515574090284071	0.8793447536430836	0.6447479304019161	0.8825353389199087	0.8510724421990509	0.8751090185860476	0	0	0.0
1542	None	None	None	None	None	0	0	0.4	2	0.6	3	0.5833333333333334	0.2	2	1	4	2	0	0.75	3	4	0.4666666666666667	7	0.18181818181818182	0.4	0.39801330101967924	0.7328341496201294	0.6359693324192753	0.9744268549032924	0.7088436078673773	0.7969798317348571	0.849076497370006	0.8813865950194514	0.75	1.0	0.0
6211	0.09210193893423861	0.016654211256825566	0.014029643156193325	0.745400852310371	None	0	0	0.0625	1	1.0	22	1.0	1.0	23	22	0	0	0	0.041666666666666664	1	24	1.6	24	0.0	0	0.596580567351166	0.9207490353347719	0.525014705352936	0.8255194336782171	0.41743539264956986	0.8044273449981121	0.8076246071703688	0.8589975359856726	0	0	0.0
6782	0.06892497870562928	0.009520026037711597	0.00915748384366449	0.5841396402618348	None	0	0	0.07692307692307693	1	1.0	17	1.0	1.0	18	17	0	0	0	0.05263157894736842	1	19	1.2666666666666666	19	0.0	0	0.7359098826622947	0.910675689157507	0.5515574090284071	0.8905071689507438	0.4937374216616389	0.8350274978810377	0.8690735423517973	0.8821736538659067	0	0	0.0
6354	0.049933950185459944	0.012333323026979145	0.012309738475605002	0.7485811474130979	None	0	0	0.1111111111111111	1	1.0	11	1.0	1.0	12	11	0	0	0	0.07692307692307693	1	13	0.8666666666666667	13	0.0	0	0.8556780197805841	0.8108224216173379	0.5520376297785774	0.7859267874829952	0.4662552358233237	0.8433949004936255	0.8681455728284196	0.8145532686968556	0	0	0.0
773	None	None	None	None	None	0	0	0.6	3	0.4	2	0.5833333333333334	0.4	3	2	3	0	0	0.75	4	3	0.4666666666666667	7	0.0	0.5	0.4624552713874248	0.936978675960653	0.2495164267561445	0.6418903907714153	0.6866092922251565	0.8998509819692082	0.9177271415489027	0.8612978933661296	0	0	0.0
1161	None	None	None	None	None	1.0	1	0.8	4	0.4	2	0.4375	0.2	3	1	3	0	0	1.0	4	4	0.4666666666666667	7	0.0	0.6666666666666666	0.6579407040359204	0.7345932756608545	1.0	0.71506148704649	0.9864443084745149	0.6357468618655746	0.8337558309014194	0.6967142694499497	0	0	0.0
3923	0.04722491266157339	0.013997005462455124	0.013563512486632236	0.695286797357532	None	0	0	0.125	1	1.0	10	1.0	1.0	11	10	0	0	0	0.08333333333333333	1	12	0.8	12	0.0	0	0.7348789930134018	0.8626907653580307	0.5515574090284071	0.8793447536430836	0.6447479304019161	0.8825353389199087	0.8510724421990509	0.8751090185860476	0	0	0.0
4479	0.054572709783871486	0.020779901105247064	0.0206683586824649	0.7632627167234554	None	0	0	0.2	2	0.8333333333333334	10	0.5384615384615384	0.8333333333333334	10	10	3	2	0	0.15384615384615385	2	13	0.9333333333333333	14	0.2	0	0.775823441128949	0.8182623103322509	0.5515574090284071	0.7518427063877662	0.47736648393582015	0.750287264294884	0.8363410159208824	0.7751708407687093	0.55	0.1	0.0
6722	0.08092094673353009	0.03175261210879316	0.03052638351395298	0.7268986301276765	None	0	0	0.07692307692307693	1	1.0	17	1.0	1.0	18	17	0	0	0	0.05263157894736842	1	19	1.2666666666666666	19	0.0	0	0.7333999630069011	0.9107901521991009	0.5515574090284071	0.8392756926258678	0.4937374216616389	0.8281890437661481	0.8343777517766364	0.8640886061047106	0	0	0.0
6588	0.08244091129353838	0.020925152506434893	0.013379989028433393	0.7213846650340658	None	0	0	0.07142857142857142	1	1.0	18	1.0	1.0	19	18	0	0	0	0.05	1	20	1.3333333333333333	20	0.0	0	0.7333999630069011	0.9062597952379833	0.5515574090284071	0.8332400241465722	0.4937374216616389	0.8598607282472454	0.857832344809354	0.8695780269017638	0	0	0.0
4918	0.0845658747633627	0.025961680188254465	0.025840272339606493	0.6576655594333422	None	0	0	0.08333333333333333	1	1.0	16	1.0	1.0	17	16	0	0	0	0.05555555555555555	1	18	1.2	18	0.0	0	0.7333999630069011	0.913677360052783	0.5515574090284071	0.8449429846199196	0.4937374216616389	0.8295903212921497	0.8563191016497513	0.8675187671455203	0	0	0.0
7145	0.0761287845434422	0.03235440640450428	0.029250002643065723	0.7379260956865987	None	0	0	0.08333333333333333	1	1.0	16	1.0	1.0	17	16	0	0	0	0.05555555555555555	1	18	1.2	18	0.0	0	0.7333999630069011	0.9130731715866968	0.5515574090284071	0.8329222836278782	0.4937374216616389	0.8434799346119064	0.8155030116180021	0.8677099713812965	0	0	0.0
100	None	None	None	None	None	0.3333333333333333	1	0.625	5	0.4444444444444444	4	0.6111111111111112	0.3333333333333333	8	3	2	1	0	0.5	3	6	0.7333333333333333	11	0.3333333333333333	0.5	0.5665958116504413	0.927524659347423	0.6195785421055658	0.9271312608669297	0.47250124250691955	0.955004018607338	0.8949049035653291	0.9379612976058189	1.0	0.125	0.0
5758	0.09138490224938167	0.01439824860609206	0.014388898155063947	0.5918140683789137	None	0	0	0.08333333333333333	1	1.0	16	1.0	1.0	17	16	0	0	0	0.05555555555555555	1	18	1.2	18	0.0	0	0.7333999630069011	0.913677360052783	0.5515574090284071	0.8449429846199196	0.4937374216616389	0.8295903212921497	0.8563191016497513	0.8675187671455203	0	0	0.0
3090	0.09063890476163669	0.017033540923773655	0.003252345259650534	0.7677217343557381	None	0	0	0.0625	1	1.0	22	1.0	1.0	23	22	0	0	0	0.041666666666666664	24	1	1.6	24	0.0	0	0.593727876877288	0.9128887016052234	0.5515574090284071	0.9014094263506995	0.515353975338012	0.8095587628444048	0.8148158004798304	0.8811311459609648	0	0	0.0
4098	0.045516404051524004	0.012842005438738476	0.012515386954242314	0.6928819342054733	None	0	0	0.125	1	1.0	10	1.0	1.0	11	10	0	0	0	0.08333333333333333	1	12	0.8	12	0.0	0	0.7348789930134018	0.8626907653580307	0.5515574090284071	0.8793447536430836	0.6447479304019161	0.8609881505311869	0.8464724446926652	0.8679011536039115	0	0	0.0
6638	0.07984568694283599	0.03233321915652875	0.030104412019984386	0.7331252200775966	None	0	0	0.07692307692307693	1	1.0	17	1.0	1.0	18	17	0	0	0	0.05263157894736842	1	19	1.2666666666666666	19	0.0	0	0.7333999630069011	0.9107901521991009	0.5515574090284071	0.8392756926258678	0.4937374216616389	0.8281890437661481	0.8343777517766364	0.8640886061047106	0	0	0.0
2916	0.015752137835082107	0.0028143314820881006	0.002689330198194881	0.9674527060381451	None	0	0	0.2	2	0.9166666666666666	11	0.7	0.5	8	6	5	5	0	0.8	5	4	0.9333333333333333	14	0.4166666666666667	0	0.41556362282866566	0.8921448428319662	0.6496460951333096	0.8765067923748288	0.8348219579561083	0.8882425369697721	0.7704109103368401	0.8857963495947477	0.125	0.25	0.0
3456	0.10186231684589858	0.008369729477170773	0.004108961092515661	0.9324717605770272	None	0	0	0.08333333333333333	1	1.0	16	1.0	1.0	17	16	0	0	0	0.05555555555555555	1	18	1.2	18	0.0	0	0.593727876877288	0.857628904805425	0.5833372374832712	0.8907804749363107	0.6423677333934216	0.8135463533563196	0.8296424938372272	0.8568329652167506	0	0	0.0
5667	0.06998175514461433	0.007704438054454377	0.0029888333683915813	0.5771302869678512	None	0	0	0.09090909090909091	1	1.0	14	1.0	1.0	15	14	0	0	0	0.0625	1	16	1.0666666666666667	16	0.0	0	0.7333999630069011	0.9222478486286922	0.5515574090284071	0.8455845959881768	0.5008951708283382	0.8271468065798149	0.8563191016497513	0.8713636221535579	0	0	0.0
6812	0.04026065805584616	0.014435479880643807	0.008743498507991141	0.6545518250078287	None	0	0	0.125	1	1.0	10	1.0	1.0	11	10	0	0	0	0.08333333333333333	1	12	0.8	12	0.0	0	0.8506581804697969	0.9052880299387697	0.5525178505287478	0.8593645748572893	0.40284099797523687	0.8696660321201515	0.871905887301739	0.879582385695242	0	0	0.0
572	None	None	None	None	None	0.5	1	0.5714285714285714	4	0.625	5	0.4166666666666667	0.625	7	5	2	0	0	0.375	8	3	0.6666666666666666	10	0.0	1.0	0.29710832243969576	0.9217958848330006	0.804818349991202	0.9292258799616373	0.7933449584276338	0.8582844468615564	0.9098768191866388	0.9072904567018708	0	0	0.0
3500	None	None	None	None	None	0	0	0.18181818181818182	2	0.8571428571428571	12	0.32	0.6428571428571429	10	9	5	2	0	0.5	10	5	1.0666666666666667	16	0.15384615384615385	0	0.8499162294638272	0.9048316514024044	0.5202094375343613	0.9128269214807595	0.3991297255027747	0.946269908843753	0.8795881140795793	0.9234214663229976	0.55	0.1	0.0
2294	None	None	None	None	None	1.0	1	0.8	4	0.4	2	0.4375	0.4	5	2	1	0	0	1.0	4	4	0.4666666666666667	7	0.0	0.6666666666666666	0.6086771590642368	0.9158214981658924	0.28629729425022415	0.9015062277081718	0.25852976490484253	0.9361999022608458	0.8974673775044063	0.919012875471523	0	0	0.0
1045	None	None	None	None	None	0	0	0.6666666666666666	2	0.0	0	0.6666666666666666	0	1	0	2	0	0	0.6666666666666666	3	2	0.26666666666666666	4	0.0	1.0	0	0	0	0	0	0	0	0	0	0	0
7183	0.08018316175028449	0.03318771321323679	0.03172701147868814	0.61472427302002	None	0	0	0.09090909090909091	1	1.0	14	1.0	1.0	15	14	0	0	0	0.0625	1	16	1.0666666666666667	16	0.0	0	0.7333999630069011	0.9064516036320864	0.5515574090284071	0.8558312458711068	0.4937374216616389	0.8289008055391439	0.8681816556460914	0.8672279542044525	0	0	0.0
4950	0.0656933228622849	0.017042492779594128	0.016402675597627082	0.688701535498002	None	0	0	0.1	1	1.0	13	1.0	1.0	13	13	1	2	0	0.06666666666666667	1	15	1.0	15	0.3333333333333333	0	0.7333999630069011	0.9114548749116751	0.5515574090284071	0.8183948051523167	0.4937374216616389	0.7754109352021602	0.8563191016497513	0.8444940175022433	0.5384615384615384	0.07692307692307693	0.0
2464	None	None	None	None	None	0	0	0.5	3	0.7142857142857143	5	0.9	0.14285714285714285	3	1	5	3	0	0.4	5	2	0.6	9	0.25	0.5714285714285714	0.3936079500988195	0.655113909624939	0.6273332799470304	0.7334540857664223	0.9864443084745149	0.7228064870319058	0.9038481858491029	0.7049009770752626	0.3333333333333333	0.6666666666666666	0.0
2842	7.791991091585897e-09	7.633291274418291e-09	-2.7012623015683292e-09	0.9999993405525656	None	0	0	1.0	1	0	0	1.0	0	0	0	1	2	0	0.5	2	1	0.13333333333333333	2	0.3333333333333333	0	0	0	0	0	0	0	0	0	0	0	0
5188	0.08782948112879957	0.027919086315707952	0.024127105888562598	0.6679145641553312	None	0	0	0.08333333333333333	1	1.0	16	1.0	1.0	17	16	0	0	0	0.05555555555555555	1	18	1.2	18	0.0	0	0.7333999630069011	0.913677360052783	0.5515574090284071	0.8449429846199196	0.4937374216616389	0.7986451030489207	0.8141878445595923	0.8594709959709933	0	0	0.0
1615	None	None	None	None	None	0	0	0.5	2	0.3333333333333333	1	0.5555555555555556	0	0	0	4	2	0	1.0	3	3	0.3333333333333333	5	0.16666666666666666	0.6666666666666666	0	0	0	0	0	0	0	0	0	0	0
7285	0.07786272324447384	0.031787312223696754	0.030840243378631064	0.6076067238999756	None	0	0	0.09090909090909091	1	1.0	14	1.0	1.0	15	14	0	0	0	0.0625	1	16	1.0666666666666667	16	0.0	0	0.7333999630069011	0.9064516036320864	0.5515574090284071	0.8558312458711068	0.4937374216616389	0.819786256989625	0.861309972233051	0.8647929126902132	0	0	0.0
1459	None	None	None	None	None	0.3333333333333333	2	0.6	9	0.4	8	0.6285714285714286	0.25	7	5	14	0	0	0.7142857142857143	5	7	1.4666666666666666	22	0.0	0.25	0.43741395920480103	0.8294336770853591	0.7238070677963254	0.8511635233843691	0.771573878812784	0.8974223985149754	0.8292952257766111	0.8619316760779363	0	0	0.0
1175	None	None	None	None	None	0	0	0.375	3	0.6666666666666666	6	0.7857142857142857	0.4444444444444444	5	4	5	2	0	0.2857142857142857	7	2	0.7333333333333333	11	0.15384615384615385	0.4444444444444444	0.29180427875497145	0.8748471220653716	1.0	0.644327996132555	0.7955561629398846	0.7623994259715215	0.9330919339528982	0.7746687350970923	0.6	0.4	0.0
4485	0.09414368415913062	0.014383618328172356	0.012970064054626269	0.5935550219284305	None	0	0	0.08333333333333333	1	1.0	16	1.0	1.0	17	16	0	0	0	0.05555555555555555	1	18	1.2	18	0.0	0	0.7333999630069011	0.913677360052783	0.5515574090284071	0.8434313901997293	0.4937374216616389	0.8295903212921497	0.8563191016497513	0.8670778880034145	0	0	0.0
1212	None	None	None	None	None	0	0	0.625	5	0.4	4	0.75	0.3	6	3	5	1	0	1.0	4	4	0.8	12	0.09090909090909091	0.4444444444444444	0.4740962774594866	0.9131677994743849	0.815869574882484	0.9470989340809094	0.934780843154779	0.9631015598813703	0.9046901212691628	0.944449197181651	1.0	0.5	0.0
2860	0.014991215090578436	0.000877655221638383	-0.00032165641460694575	0.9773495134352023	None	0.5	1	0.6666666666666666	4	0.5714285714285714	4	0.42857142857142855	0.5714285714285714	5	4	3	0	0	0.42857142857142855	7	3	0.6	9	0.0	1.0	0.579075406517598	0.9535261270002116	0.9005214384037015	0.8960689460367124	0.7744210740723616	0.8724881400641291	0.9165670306025621	0.9142160724213908	0	0	0.0
4345	0.05812924405916143	0.025166426636837432	0.016773963273920132	0.686641761707652	None	0	0	0.2	2	0.8461538461538461	11	0.3125	0.8461538461538461	13	11	1	0	0	0.3333333333333333	4	12	1.0	15	0.0	0.6666666666666666	0.8344525498603967	0.8434617951858845	0.5525178505287478	0.8359151762939703	0.4171564963086355	0.8562110796970408	0.8760422896294131	0.845383549745311	0	0	0.0
7088	0.07363963044366469	0.031304609909839305	0.030523686417328954	0.7041966625855242	None	0	0	0.07692307692307693	1	1.0	17	1.0	1.0	18	17	0	0	0	0.05263157894736842	1	19	1.2666666666666666	19	0.0	0	0.7333999630069011	0.9107901521991009	0.5515574090284071	0.8392756926258678	0.4937374216616389	0.8267285920612166	0.8368533531906567	0.8636876635299863	0	0	0.0
4785	0.0534369804677334	0.021892116169011655	0.021075448928844817	0.6819733747728098	None	0	0	0.1111111111111111	1	1.0	11	1.0	1.0	12	11	0	0	0	0.07692307692307693	1	13	0.8666666666666667	13	0.0	0	0.783926256433649	0.8167587432427316	0.5515574090284071	0.783234716008744	0.443128576791264	0.8550128474863895	0.8439058219707185	0.8202255359874614	0	0	0.0
5925	0.10137831403389272	0.0062391815143983224	0.006026107821799759	0.6623814359368376	None	0	0	0.058823529411764705	1	1.0	23	0.20833333333333334	0.9130434782608695	22	21	2	0	0	0.3	6	20	1.6666666666666667	25	0.0	0	0.7333999630069011	0.9240250901755882	0.5382860571906716	0.8114003293937095	0.45942266520497527	0.7319593436538062	0.8225940056989066	0.8394335039411559	0	0	0.0
2424	None	None	None	None	None	0	0	1.0	2	0.0	0	0.75	0	1	0	1	0	0	1.0	2	2	0.2	3	0.0	0	0	0	0	0	0	0	0	0	0	0	0
2581	3.323606455415759e-05	4.213121037743513e-06	-6.223666683659705e-07	0.999993039618682	None	0	0	0.6666666666666666	4	0.2857142857142857	2	0.6	0.14285714285714285	2	1	6	3	0	0.6	5	3	0.6	9	0.2	0.2857142857142857	0.8183081023771512	0.8601960177579868	0.5566365622929542	0.7652396076166331	0.668342582308676	0.9649930463136994	0.8004612213404347	0.8913919714321267	0.5	1.0	0.0
3820	0.05557977634573078	0.021886490673122372	0.017325091827360077	0.7617260756225541	None	0	0	0.2	2	0.8333333333333334	10	0.5384615384615384	0.8333333333333334	10	10	3	2	0	0.15384615384615385	2	13	0.9333333333333333	14	0.2	0	0.775823441128949	0.8182623103322509	0.547978321965837	0.7521634942570451	0.462676361239974	0.800661757907972	0.8681076497183285	0.7916796026058841	0.55	0.1	0.0
4208	0.04644451509661503	0.014248177762409324	0.014175491078895089	0.6944498786894644	None	0	0	0.125	1	1.0	10	1.0	1.0	11	10	0	0	0	0.08333333333333333	1	12	0.8	12	0.0	0	0.7348789930134018	0.8626907653580307	0.5515574090284071	0.8793447536430836	0.6447479304019161	0.8825353389199087	0.8510724421990509	0.8751090185860476	0	0	0.0
843	None	None	None	None	None	0	0	1.0	1	0	0	1.0	0	1	0	0	1	0	0.5	1	2	0.13333333333333333	2	0.3333333333333333	0	0	0	0	0	0	0	0	0	0	0	0
4096	0.001105287668889813	5.123473202746471e-05	7.524819285551001e-06	0.9965793808466281	None	0	0	0.25	1	1.0	3	1.0	1.0	3	3	1	3	0	0.2	1	5	0.3333333333333333	5	0.5	0	0.5182796101871416	0.9150139900774055	1.0	0.8922544236653729	0.5609407014146119	0.7159734339442533	0.8981902006205488	0.8587567608024318	0.3333333333333333	0.3333333333333333	0.0
3377	0.05747936026879805	0.0022891017098104777	0.001900757967863196	0.6811324333013867	None	0	0	0.125	1	1.0	10	1.0	1.0	11	10	0	1	0	0.08333333333333333	1	12	0.8	12	0.3333333333333333	0	0.7348789930134018	0.8697304245766957	0.5515574090284071	0.8793447536430836	0.6447479304019161	0.8785934232088041	0.8510724421990509	0.875954396842015	1.0	0.18181818181818182	0.0
802	None	None	None	None	None	0	0	0.6666666666666666	2	0.5	1	1.0	0	1	0	2	2	0	0.25	4	1	0.26666666666666666	4	0.2857142857142857	0.6666666666666666	0	0	0	0	0	0	0	0	0	0	0
3726	0.04262333007563809	0.01140760235969366	0.011253968122400688	0.688837078075778	None	0	0	0.125	1	1.0	9	1.0	1.0	10	9	0	0	0	0.09090909090909091	1	11	0.7333333333333333	11	0.0	0	0.7267761777087017	0.8635449227147205	0.5520376297785774	0.884637468742275	0.6447479304019161	0.8921730744420611	0.8406492097357955	0.8806318420722891	0	0	0.0
3775	0.044905651557590166	0.0138202666259712	0.013438709695104899	0.6931535509574209	None	0	0	0.125	1	1.0	10	1.0	1.0	11	10	0	0	0	0.08333333333333333	1	12	0.8	12	0.0	0	0.7348789930134018	0.8626907653580307	0.5515574090284071	0.8793447536430836	0.6447479304019161	0.8825353389199087	0.8510724421990509	0.8751090185860476	0	0	0.0
6057	0.07678305386443876	0.028365257427863902	0.028261118775317708	0.6316627766992131	None	0	0	0.08333333333333333	1	1.0	16	1.0	1.0	17	16	0	0	0	0.05555555555555555	1	18	1.2	18	0.0	0	0.7333999630069011	0.9156319525255214	0.5515574090284071	0.8449429846199196	0.4937374216616389	0.8295903212921497	0.8662545384126205	0.868475115023942	0	0	0.0
855	None	None	None	None	None	0	0	0.5	5	0.4166666666666667	5	0.4666666666666667	0.3333333333333333	8	4	5	3	0	0.8333333333333334	6	5	0.9333333333333333	14	0.3	0	0.7001352706972525	0.9483175167673913	0.43962500638017515	0.9156703860172956	0.41784256733172764	0.7545431167167168	0.807110943911482	0.8946516221479766	0.5	0.375	0.0
6870	0.07625470096327647	0.03120809268076069	0.02928817534370784	0.7284901876654111	None	0	0	0.07692307692307693	1	1.0	17	1.0	1.0	18	17	0	0	0	0.05263157894736842	1	19	1.2666666666666666	19	0.0	0	0.7333999630069011	0.9107901521991009	0.5515574090284071	0.8392756926258678	0.4937374216616389	0.83653533492497	0.8425342255534283	0.8664135971340154	0	0	0.0
4543	0.06091408249513291	0.023583619995189757	0.02166745267857502	0.6525294768231371	None	0	0	0.2	2	0.8461538461538461	11	0.5769230769230769	0.7692307692307693	11	10	3	1	0	0.15384615384615385	2	13	1.0	15	0.1111111111111111	0	0.8182469192509967	0.809826619953648	0.5515574090284071	0.7670291426180293	0.4099987471419362	0.788918514437108	0.871905887301739	0.7891214845480005	1.0	0.18181818181818182	0.0
3344	0.0449701844933305	0.0124790838934254	0.012278205259313788	0.6902860725933236	None	0	0	0.125	1	1.0	10	1.0	1.0	11	10	0	0	0	0.08333333333333333	1	12	0.8	12	0.0	0	0.7348789930134018	0.8626907653580307	0.5515574090284071	0.8793447536430836	0.6447479304019161	0.8825353389199087	0.8510724421990509	0.8751090185860476	0	0	0.0
2610	0.012961102563915434	0.0016344222120282307	-0.0012703237068298926	0.9716300756974671	None	0	0	0.375	3	0.6	6	0.5714285714285714	0.5	7	5	4	2	0	0.42857142857142855	7	3	0.8	12	0.2	0.6	0.41556362282866566	0.9372295408704817	0.8100010301170485	0.9363690231802624	0.46308888005651117	0.965984234221795	0.9014050958079731	0.9484800722876133	0.5714285714285714	0.42857142857142855	0.0
7203	0.05857786986680707	0.023118029449983913	0.020527533409092427	0.6536506658509087	None	0	0	0.09090909090909091	1	1.0	14	1.0	1.0	15	14	0	0	0	0.0625	1	16	1.0666666666666667	16	0.0	0	0.8506581804697969	0.9285881607943707	0.5515574090284071	0.8533992861760726	0.4937374216616389	0.8327620027989555	0.8513035192163284	0.8783982620199544	0	0	0.0
4316	0.10881101598508029	0.020482027882064067	0.019301915544522142	0.7221728639917238	None	0	0	0.08333333333333333	1	1.0	16	1.0	1.0	17	16	0	0	0	0.05555555555555555	18	1	1.2	18	0.0	0	0.593727876877288	0.857628904805425	0.5833372374832712	0.8907804749363107	0.6423677333934216	0.8135463533563196	0.8296424938372272	0.8568329652167506	0	0	0.0
4073	0.07706352268596202	0.01766414423879734	0.016338166795026414	0.7085684302437953	None	0	0	0.1	1	1.0	12	1.0	1.0	13	12	0	0	0	0.07142857142857142	1	14	0.9333333333333333	14	0.0	0	0.717194332397501	0.8531241189903932	0.5515574090284071	0.8838551437857105	0.515353975338012	0.8180446017722405	0.8278185999758537	0.8537069039171957	0	0	0.0
5457	0.06016062298674258	0.027760140185574378	0.027622632062141467	0.6624476944029583	None	0	0	0.2	2	0.8333333333333334	10	0.5384615384615384	0.8333333333333334	10	10	3	2	0	0.15384615384615385	2	13	0.9333333333333333	14	0.2	0	0.775823441128949	0.8182623103322512	0.547978321965837	0.8062774140452282	0.462676361239974	0.800661757907972	0.8708452536120301	0.8085090913321844	0.55	0.1	0.0
795	None	None	None	None	None	0.5	2	0.7	7	0.25	3	0.4666666666666667	0	0	0	13	2	0	0.8333333333333334	6	5	0.9333333333333333	14	0.06666666666666667	0.2222222222222222	0	0	0	0	0	0	0	0	0	0	0
1534	None	None	None	None	None	0	0	0.3333333333333333	2	0.8333333333333334	5	0.5333333333333333	0.3333333333333333	2	2	5	1	0	0.6	5	3	0.5333333333333333	8	0.07142857142857142	0.2857142857142857	0.2833765848343303	0.8333275578362657	0.3873012536737743	0.683502836007356	0.6590430955610359	0.9649930463136994	0.8892802639708355	0.8697362779563081	1.0	0.5	0.0
3695	0.046163184854127515	0.012263895086747858	0.011914518974099989	0.6931011454746865	None	0	0	0.125	1	1.0	10	1.0	1.0	11	10	0	0	0	0.08333333333333333	1	12	0.8	12	0.0	0	0.7348789930134018	0.8626907653580307	0.5515574090284071	0.8793447536430836	0.6447479304019161	0.8825353389199087	0.8510724421990509	0.8751090185860476	0	0	0.0
5418	0.08323309462316114	0.02667956264465616	0.026677768659630334	0.659404586751865	None	0	0	0.08333333333333333	1	1.0	16	1.0	1.0	17	16	0	0	0	0.05555555555555555	1	18	1.2	18	0.0	0	0.7333999630069011	0.913677360052783	0.5515574090284071	0.8449429846199196	0.4937374216616389	0.8402984546667668	0.8295945077676868	0.8704681179829901	0	0	0.0
1443	None	None	None	None	None	0.4	2	0.6666666666666666	8	0.3333333333333333	5	0.53125	0.2	9	3	7	3	0	0.5	4	8	1.1333333333333333	17	0.25	0.6666666666666666	0.8699017283181909	0.8729409142431847	0.7764726820043105	0.9231874644305645	0.8920610575949108	0.8933236666048765	0.8346708530935382	0.8984034730258273	0.1111111111111111	0.1111111111111111	0.0
7113	0.06651417615273544	0.00904804917387023	0.009010642081355725	0.6018912671132408	None	0	0	0.1	1	1.0	13	1.0	1.0	14	13	0	0	0	0.06666666666666667	1	15	1.0	15	0.0	0	0.7333999630069011	0.9226504297973284	0.5515574090284071	0.8155874012486606	0.5117034476665248	0.8481272641989896	0.8033348000510994	0.8693486643563036	0	0	0.0
2069	None	None	None	None	None	0	0	0.25	1	1.0	4	0.5	0.75	3	3	2	0	0	0.75	4	3	0.4	6	0.0	0	0.4675240000118956	0.9336972015752262	0.2875899478065135	0.776321076324138	0.4937374216616389	0.525453331229498	0.7142822547095818	0.7909054711289528	0	0	0.0
1010	None	None	None	None	None	0.5	1	0.8571428571428571	6	0.125	1	0.625	0.125	6	1	3	1	0	1.0	4	4	0.6666666666666666	10	0.2	0.5714285714285714	0.7426608693133504	0.8796924737061765	0.9772475029670357	0.9403451459618174	0.3973391672956009	0.91566529865375	0.9295270532521904	0.9150837449065901	1.0	0.5	0.0
4698	0.060621985365582165	0.024157395638102087	0.023765837011957915	0.7033926252971646	None	0	0	0.2	2	0.8461538461538461	11	0.5769230769230769	0.7692307692307693	11	10	3	1	0	0.15384615384615385	2	13	1.0	15	0.1111111111111111	0	0.837688396708533	0.8204683167686828	0.5515574090284071	0.795744332862236	0.515353975338012	0.7928942096333638	0.8751090677725007	0.803339161531712	1.0	0.09090909090909091	0.0
5162	0.04970162375895846	0.0122878916499174	0.008470099206556801	0.6846103413182576	None	0	0	0.1	1	1.0	12	1.0	1.0	13	12	0	0	0	0.07142857142857142	1	14	0.9333333333333333	14	0.0	0	0.8182469192509967	0.8198874458194575	0.5515574090284071	0.7476417843468086	0.515353975338012	0.8593517957168442	0.8529968970680094	0.8131372271187214	0	0	0.0
7456	0.07702367215413042	0.031671801058343566	0.02960878118152982	0.7294421827372979	None	0	0	0.07692307692307693	1	1.0	17	1.0	1.0	18	17	0	0	0	0.05263157894736842	1	19	1.2666666666666666	19	0.0	0	0.7333999630069011	0.9107901521991009	0.5515574090284071	0.8392756926258678	0.4937374216616389	0.83653533492497	0.8425342255534283	0.8664135971340154	0	0	0.0
5958	0.0915482982043572	0.028994313885693818	0.028417082761576246	0.6981301313675969	None	0	0	0.08333333333333333	1	1.0	15	1.0	1.0	16	15	0	0	0	0.058823529411764705	1	17	1.1333333333333333	17	0.0	0	0.717194332397501	0.9168106172051831	0.5515574090284071	0.8384758439508646	0.4937374216616389	0.8335309668723814	0.8369070834374335	0.8682825335501044	0	0	0.0
4379	0.04759493942086083	0.018861321311722728	0.018506348778641348	0.655833069274971	None	0	0	0.2222222222222222	2	0.8181818181818182	9	0.5416666666666666	0.8181818181818182	9	9	3	2	0	0.16666666666666666	2	12	0.8666666666666667	13	0.2	0	0.7333999630069011	0.8124655862179008	0.5515574090284071	0.8148218147460026	0.4099987471419362	0.8088498940439074	0.8678806721743452	0.8120580700401128	0.5555555555555556	0.1111111111111111	0.0
15	None	None	None	None	None	0	0	0.5	1	1.0	1	1.0	1.0	2	1	0	0	0	0.3333333333333333	3	1	0.2	3	0.0	0	0.34103025478261967	0.8298798316366871	0.7732366810375941	0.8483156433380382	0.3940939675176398	0.9498335210781927	0.907902645509686	0.8891796476274241	0	0	0.0
4029	0.04783853086620627	0.013101761266854414	0.012880917618181317	0.6956591725646042	None	0	0	0.125	1	1.0	10	1.0	1.0	11	10	0	0	0	0.08333333333333333	1	12	0.8	12	0.0	0	0.7348789930134018	0.8626907653580307	0.5515574090284071	0.8793447536430836	0.6447479304019161	0.8825353389199087	0.8510724421990509	0.8751090185860476	0	0	0.0
6521	0.07943893702382258	0.03448034789311658	0.033379712246315606	0.718999152491722	None	0	0	0.07692307692307693	1	1.0	17	1.0	1.0	18	17	0	0	0	0.05263157894736842	1	19	1.2666666666666666	19	0.0	0	0.7333999630069011	0.9107901521991009	0.5515574090284071	0.8392756926258678	0.4937374216616389	0.83653533492497	0.8425342255534283	0.8664135971340154	0	0	0.0
6161	0.07673822808596487	0.03126615997035451	0.03010913695467758	0.6338132200909543	None	0	0	0.08333333333333333	1	1.0	16	1.0	1.0	17	16	0	0	0	0.05555555555555555	1	18	1.2	18	0.0	0	0.7333999630069011	0.9156319525255214	0.5515574090284071	0.8449429846199196	0.4937374216616389	0.8357272630809776	0.8534299382619936	0.8701431913692966	0	0	0.0
3549	0.045745518054515495	0.013651440879835932	0.013443958444643377	0.6932670935865989	None	0	0	0.125	1	1.0	10	1.0	1.0	11	10	0	0	0	0.08333333333333333	1	12	0.8	12	0.0	0	0.7348789930134018	0.8626907653580307	0.5515574090284071	0.8793447536430836	0.6447479304019161	0.8825353389199087	0.8510724421990509	0.8751090185860476	0	0	0.0
4942	0.08254982956573939	0.027779748638018697	0.02535436418449724	0.6605467436552693	None	0	0	0.08333333333333333	1	1.0	16	1.0	1.0	17	16	0	0	0	0.05555555555555555	1	18	1.2	18	0.0	0	0.7333999630069011	0.913677360052783	0.5515574090284071	0.8449429846199196	0.4937374216616389	0.8295903212921497	0.8563191016497513	0.8675187671455203	0	0	0.0
3389	0.011649663391088267	0.0004933278585046347	0.0004412120121495644	0.9951485097422837	None	0	0	0.5	4	0.4	4	0.5	0.3	3	3	8	1	0	0.6666666666666666	4	6	0.8	12	0.05	0	0.9265802837578381	0.9488607884690737	0.5515574090284071	0.8074161068467618	0.515353975338012	0.6617788873878362	0.7927944402832263	0.8422523615543819	1.0	0.3333333333333333	0.0
238	None	None	None	None	None	0	0	0.4	2	0.6	3	0.7777777777777778	0.2	3	1	3	1	0	1.0	3	3	0.4666666666666667	7	0.125	0.5	0.6966990322549654	0.6906291504868607	0.8601493463434517	0.7055230418184765	0.5548599433535031	0.9165768991529196	0.8287798185515558	0.7954085067723745	1.0	0.3333333333333333	0.0
2855	4.5627122566084156e-05	1.6183738196930617e-06	5.441972566928233e-07	0.9999968160740987	None	0	0	0.3333333333333333	1	1.0	2	1.0	1.0	2	2	1	3	0	0.25	1	4	0.26666666666666666	4	0.5	0	0.730972606479621	0.9364502858126109	0.5520376297785774	0.5012005495682509	0.5186946553845339	0.6045266825649576	0.7990418030225266	0.7388138990351327	0.5	1.0	0.47089879534256873
2929	0.04373772674145435	0.013136462448006295	-0.0032429033381266665	0.7296433681576552	None	0	0	0.125	1	1.0	10	1.0	1.0	11	10	0	0	0	0.08333333333333333	12	1	0.8	12	0.0	0	0.7348789930134018	0.8626907653580307	0.5515574090284071	0.8793447536430836	0.6447479304019161	0.8825353389199087	0.8510724421990509	0.8751090185860476	0	0	0.0
7185	0.07481856389545027	0.03031981100800314	0.028946152473006515	0.737698316873505	None	0	0	0.07692307692307693	1	1.0	17	1.0	1.0	18	17	0	0	0	0.05263157894736842	1	19	1.2666666666666666	19	0.0	0	0.7333999630069011	0.9107901521991009	0.5515574090284071	0.8392756926258678	0.4937374216616389	0.8267285920612166	0.8368533531906567	0.8636876635299863	0	0	0.0
2775	0.001703640425828468	0.00048493964956706435	-0.00048492838899105245	0.9980879314676766	None	0.3333333333333333	1	0.5	4	0.6666666666666666	6	0.55	0.3333333333333333	5	3	5	2	0	0.8	4	5	0.7333333333333333	11	0.16666666666666666	0.2857142857142857	0.596580567351166	0.7863888434079072	0.525014705352936	0.8309767546959258	0.7277053235907383	0.735601927679571	0.7675606741577801	0.7869041363838544	0.6	0.4	0.0
1338	None	None	None	None	None	0.3333333333333333	1	0.75	6	0.2	2	0.48	0	1	0	10	2	0	1.0	5	5	0.8	12	0.08695652173913043	0.2222222222222222	0	0	0	0	0	0	0	0	0	0	0
1749	None	None	None	None	None	0	0	0.6666666666666666	2	0.5	1	1.0	0	1	0	2	2	0	1.0	2	2	0.26666666666666666	4	0.2857142857142857	0	0	0	0	0	0	0	0	0	0	0	0
4350	0.06325893107159111	0.014779885333344327	0.011065448699087915	0.7866907955969978	None	0	0	0.2	2	0.8461538461538461	11	0.3125	0.8461538461538461	13	11	1	0	0	0.3333333333333333	4	12	1.0	15	0.0	0.6666666666666666	0.8344525498603967	0.8536804997890062	0.5515574090284071	0.828138351375879	0.515353975338012	0.8685932129190119	0.8760422896294131	0.8508915349380446	0	0	0.0
1819	None	None	None	None	None	0	0	0.4	2	0.6	3	0.5833333333333334	0.2	1	1	5	2	0	0.75	4	3	0.4666666666666667	7	0.14285714285714285	0	0.6226246824643147	0.5	0.881281527043415	0.5	1.0	0.5	0.8285720472197982	0.5	1.0	1.0	0.0
1214	None	None	None	None	None	1.0	1	1.0	4	0.25	1	0.6666666666666666	0	3	0	2	0	0	1.0	3	3	0.4	6	0.0	0.6666666666666666	0	0	0	0	0	0	0	0	0	0	0
2872	7.06867769701697e-05	1.0331314678626827e-06	-7.133596239431362e-07	0.9999966788988935	None	0.5	1	0.6666666666666666	4	0.5	3	0.4444444444444444	0.5	5	3	2	0	0	0.5	6	3	0.5333333333333333	8	0.0	1.0	0.43741395920480103	0.9101184881149899	0.5515574090284071	0.880750802884018	0.4937374216616389	0.9485981989588012	0.8738297460224009	0.9175855214428945	0	0	0.0
6551	0.07701682044519152	0.031666770064217295	0.02994953133348701	0.634403465693141	None	0	0	0.08333333333333333	1	1.0	16	1.0	1.0	17	16	0	0	0	0.05555555555555555	1	18	1.2	18	0.0	0	0.7333999630069011	0.9156319525255214	0.5515574090284071	0.8449429846199196	0.4937374216616389	0.8292335267319967	0.8736863881353178	0.8683790693128791	0	0	0.0
5675	0.07336403033574962	0.018646514127287857	0.0020489403145334643	0.6624883519440062	None	0	0	0.07692307692307693	1	1.0	17	1.0	1.0	18	17	0	0	0	0.05263157894736842	1	19	1.2666666666666666	19	0.0	0	0.7333999630069011	0.9109660822108421	0.5382860571906716	0.8714798237185588	0.4937374216616389	0.8568955962395387	0.8690735423517973	0.8818199826451819	0	0	0.0
14	None	None	None	None	None	0	0	0.3333333333333333	3	0.7272727272727273	8	0.48148148148148145	0.45454545454545453	8	5	4	3	0	0.3333333333333333	9	3	0.8666666666666667	13	0.3333333333333333	0.16666666666666666	0.7355144170405505	0.8799829940250361	0.2914794118479748	0.9447269755310521	0.7550565328403975	0.8610452663681348	0.8804310990571669	0.9018802421769619	0.375	0.375	0.0
5110	0.06034670103595045	0.02271531721462408	0.020291942323309366	0.7425175230484236	None	0	0	0.2	2	0.8333333333333334	10	0.5384615384615384	0.8333333333333334	10	10	3	2	0	0.15384615384615385	2	13	0.9333333333333333	14	0.2	0	0.775823441128949	0.8182623103322512	0.547978321965837	0.7521634942570451	0.462676361239974	0.7855594693184279	0.8548804893150438	0.7865727022631988	0.55	0.1	0.0
3874	0.046115583846334234	0.012474507929924853	0.012283891262014833	0.694543947161695	None	0	0	0.125	1	1.0	10	1.0	1.0	11	10	0	0	0	0.08333333333333333	1	12	0.8	12	0.0	0	0.7348789930134018	0.8626907653580307	0.5515574090284071	0.8793447536430836	0.6447479304019161	0.8825353389199087	0.8510724421990509	0.8751090185860476	0	0	0.0
4804	0.049448085213701004	0.02099738213941055	0.020462155212955833	0.7015124013273843	None	0	0	0.1111111111111111	1	1.0	11	0.5416666666666666	0.9090909090909091	10	10	2	2	0	0.16666666666666666	2	12	0.8666666666666667	13	0.25	0	0.775823441128949	0.8145909485878325	0.5515574090284071	0.7518427063877662	0.462676361239974	0.8006418881150897	0.8670648243370185	0.7902277844600721	0.55	0.1	0.0
3548	0.04653099410468016	0.012121423732900219	0.011763413004615196	0.6944450513993998	None	0	0	0.125	1	1.0	10	1.0	1.0	11	10	0	0	0	0.08333333333333333	1	12	0.8	12	0.0	0	0.7348789930134018	0.8626907653580307	0.5515574090284071	0.8793447536430836	0.6447479304019161	0.8825353389199087	0.8510724421990509	0.8751090185860476	0	0	0.0
3023	0.025463352747051495	0.0032243101601471605	0.0025057305937825868	0.4863496160462706	None	0	0	0.625	5	0.3333333333333333	3	0.4583333333333333	0.3333333333333333	5	3	5	4	0	0.375	8	3	0.7333333333333333	11	0.3333333333333333	0.4444444444444444	0.593727876877288	0.837747430017353	0.9396727370620741	0.6781369246261011	1.0	0.8694763271331089	0.8377603682167616	0.8065438381748586	0.2	0.4	0.0
70	None	None	None	None	None	0	0	0.5	1	1.0	1	1.0	0	1	0	1	1	0	0.3333333333333333	3	1	0.2	3	0.2	0	0	0	0	0	0	0	0	0	0	0	0
4476	0.0834231051889806	0.02749038784482727	0.025084260180011263	0.6570832087348146	None	0	0	0.08333333333333333	1	1.0	16	1.0	1.0	17	16	0	0	0	0.05555555555555555	1	18	1.2	18	0.0	0	0.7333999630069011	0.913677360052783	0.5515574090284071	0.8449429846199196	0.4937374216616389	0.8295903212921497	0.8563191016497513	0.8675187671455203	0	0	0.0
1809	None	None	None	None	None	0	0	0.5	2	0.5	2	0.6666666666666666	0	0	0	5	2	0	1.0	3	3	0.4	6	0.14285714285714285	0	0	0	0	0	0	0	0	0	0	0	0
522	None	None	None	None	None	0	0	0.5	1	1.0	1	0.75	0	0	0	2	1	0	1.0	2	2	0.2	3	0.125	0	0	0	0	0	0	0	0	0	0	0	0
476	None	None	None	None	None	0	0	0.3333333333333333	2	0.8333333333333334	5	0.5	0.5	4	3	3	3	0	1.0	4	4	0.5333333333333333	8	0.3333333333333333	0	0.6877734083615108	0.8663031101631523	0.9348308467760356	0.6959648706121794	0.8367290526927637	0.9092619712078925	0.827625296493358	0.8411964638507048	0.25	0.25	0.0
5369	0.0702573532515687	0.03101088633426258	0.020511690837249092	0.668358746129844	None	0	0	0.09090909090909091	1	1.0	14	1.0	1.0	15	14	0	0	0	0.0625	1	16	1.0666666666666667	16	0.0	0	0.8182469192509967	0.9268295288783016	0.5515574090284071	0.8224035622677929	0.4937374216616389	0.8327620027989555	0.8319082203633538	0.8690223002321509	0	0	0.0
1625	None	None	None	None	None	1.0	1	0.6	3	0.4	2	0.7777777777777778	0	2	0	4	1	0	1.0	3	3	0.4666666666666667	7	0.1	1.0	0	0	0	0	0	0	0	0	0	0	0
4803	0.084105737782124	0.02776162642621892	0.027043818225705417	0.6565055580990227	None	0	0	0.08333333333333333	1	1.0	16	1.0	1.0	17	16	0	0	0	0.05555555555555555	1	18	1.2	18	0.0	0	0.7333999630069011	0.913677360052783	0.5515574090284071	0.8449429846199196	0.4937374216616389	0.8295903212921497	0.8563191016497513	0.8675187671455203	0	0	0.0
6160	0.07805692115829915	0.02944041512946413	0.02915277292611907	0.6607703744137341	None	0	0	0.16666666666666666	2	0.875	14	0.5625	0.8125	14	13	3	2	0	0.125	2	16	1.2	18	0.2222222222222222	0	0.7333999630069011	0.9206987339963534	0.5382860571906716	0.8408464138540359	0.4937374216616389	0.768258909225925	0.8709306574470723	0.8546616744776581	0.5357142857142857	0.07142857142857142	0.0
6817	0.07721140378585233	0.03402594948007348	0.03292583211459499	0.6273953654746507	None	0	0	0.09090909090909091	1	1.0	14	1.0	1.0	15	14	0	0	0	0.0625	1	16	1.0666666666666667	16	0.0	0	0.7333999630069011	0.9064516036320864	0.5515574090284071	0.8558312458711068	0.4937374216616389	0.8289008055391439	0.8681816556460914	0.8672279542044525	0	0	0.0
2704	None	None	None	None	None	0	0	0.25	2	0.8	8	0.75	0.5	5	5	6	3	0	1.0	4	4	0.8	12	0.1875	0.5	0.1	0.9290646723591377	0.8263952325180257	0.8737247188598178	0.5325598984319088	0.8429516770161882	0.8822065906935138	0.8871901463652401	0.4	0.6	0.0
3683	0.047366083264395245	0.012758320535069125	0.012481488672016056	0.6922039798600546	None	0	0	0.125	1	1.0	10	1.0	1.0	11	10	0	0	0	0.08333333333333333	1	12	0.8	12	0.0	0	0.7348789930134018	0.8626907653580307	0.5515574090284071	0.8793447536430836	0.6447479304019161	0.8825353389199087	0.8510724421990509	0.8751090185860476	0	0	0.0
1762	None	None	None	None	None	0.125	1	0.5	9	0.48	12	0.225	0.4	18	10	8	1	0	0.8333333333333334	10	12	1.8	27	0.08333333333333333	0.24	0.4740962774594866	0.8708850322353153	0.4384742012685239	0.9172342330344938	0.5415499440536629	0.9423413009413638	0.8682263183301521	0.9144582426887129	1.0	0.2222222222222222	0.0
4072	0.07631832166445582	0.01114951696051502	-0.0018933211348823008	0.6092210034660019	None	0	0	0.1111111111111111	1	1.0	11	1.0	1.0	12	11	0	0	0	0.07692307692307693	1	13	0.8666666666666667	13	0.0	0	0.717194332397501	0.8469370971874468	0.5520376297785774	0.8878598337847358	0.580050952869964	0.8261192130903452	0.820414827279479	0.8556232123241728	0	0	0.0
7034	0.0798218973914564	0.03455173781652912	0.032902954664038565	0.7193943681904325	None	0	0	0.07692307692307693	1	1.0	17	1.0	1.0	18	17	0	0	0	0.05263157894736842	1	19	1.2666666666666666	19	0.0	0	0.7333999630069011	0.9107901521991009	0.5515574090284071	0.8392756926258678	0.4937374216616389	0.83653533492497	0.8425342255534283	0.8664135971340154	0	0	0.0
375	None	None	None	None	None	0.3333333333333333	2	0.5333333333333333	8	0.5	10	0.34375	0.45	15	9	6	1	0	1.0	8	8	1.4666666666666666	22	0.1	0.3157894736842105	0.5874252131477249	0.7925604664215309	0.7900875599882685	0.8998084111712129	0.5801445670643051	0.8625840559928774	0.7407200577123028	0.8570272389969694	1.0	0.4666666666666667	0.0
3041	0.006134366654767414	0.0013514509957675315	-0.0001085058646267165	0.9976137457361494	None	0	0	0.6666666666666666	4	0.3333333333333333	2	0.6666666666666666	0.16666666666666666	4	1	3	3	0	0.75	4	3	0.5333333333333333	8	0.42857142857142855	0.5	0.4448299501440761	0.9480242879149793	0.815869574882484	0.6519512682697519	0.7429778812403518	0.922169139840681	0.8808204888926155	0.8809167727172305	0.25	0.5	0.0
5010	0.0636332171581434	0.026266260048918907	0.024711532299432234	0.7141299466622701	None	0	0	0.2	2	0.8461538461538461	11	0.5769230769230769	0.7692307692307693	11	10	3	1	0	0.15384615384615385	2	13	1.0	15	0.1111111111111111	0	0.8182469192509967	0.809826619953648	0.5515574090284071	0.7670291426180293	0.4393789925336284	0.7417055592992985	0.8563191016497513	0.7741304061710318	1.0	0.18181818181818182	0.0
7290	0.07582284001228945	0.03220166164871825	0.03133471598988223	0.7094641970447171	None	0	0	0.07692307692307693	1	1.0	17	1.0	1.0	18	17	0	0	0	0.05263157894736842	1	19	1.2666666666666666	19	0.0	0	0.7333999630069011	0.9107901521991009	0.5515574090284071	0.8392756926258678	0.4937374216616389	0.83653533492497	0.8425342255534283	0.8664135971340154	0	0	0.0
2952	0.0024589932584961217	0.0007427553440124244	0.0002178733390519182	0.9783363747781639	None	0	0	0.6	3	0.4	2	0.4375	0.4	3	2	3	3	0	1.0	4	4	0.4666666666666667	7	0.3333333333333333	0	0.6579407040359204	0.9069647230916864	1.0	0.5	0.8586894933745377	0.6965940147318027	0.8027325524800519	0.7380939486569968	0.6666666666666666	0.3333333333333333	0.0
330	None	None	None	None	None	0	0	0.42857142857142855	3	0.5	4	0.8333333333333334	0	1	0	8	2	0	0.75	4	3	0.6666666666666666	10	0.10526315789473684	0.2857142857142857	0	0	0	0	0	0	0	0	0	0	0
7255	0.07905918772702639	0.03361715890108838	0.032379013868889944	0.7164104211251305	None	0	0	0.07692307692307693	1	1.0	17	1.0	1.0	18	17	0	0	0	0.05263157894736842	1	19	1.2666666666666666	19	0.0	0	0.7333999630069011	0.9107901521991009	0.5515574090284071	0.8392756926258678	0.4937374216616389	0.8281478784960736	0.8353413550673313	0.864077281643695	0	0	0.0
5709	0.07834446063097739	0.027736341500016238	0.027571900398525508	0.6289374212995114	None	0	0	0.08333333333333333	1	1.0	16	1.0	1.0	17	16	0	0	0	0.05555555555555555	1	18	1.2	18	0.0	0	0.7333999630069011	0.9156319525255214	0.5515574090284071	0.8449429846199196	0.4937374216616389	0.8295903212921497	0.8662545384126205	0.868475115023942	0	0	0.0
7323	0.07696534563770012	0.034108353764259594	0.032725782509876206	0.6118550399030924	None	0	0	0.09090909090909091	1	1.0	14	1.0	1.0	15	14	0	0	0	0.0625	1	16	1.0666666666666667	16	0.0	0	0.7333999630069011	0.9064516036320864	0.5515574090284071	0.8558312458711068	0.4937374216616389	0.8289008055391439	0.8681816556460914	0.8672279542044525	0	0	0.0
5488	0.08508711701869101	0.01564265371335077	0.015252766292594686	0.5852322559183321	None	0	0	0.08333333333333333	1	1.0	16	1.0	1.0	17	16	0	0	0	0.05555555555555555	1	18	1.2	18	0.0	0	0.7333999630069011	0.913677360052783	0.5515574090284071	0.8449429846199196	0.4937374216616389	0.8295903212921497	0.8563191016497513	0.8675187671455203	0	0	0.0
6084	0.07438550079583625	0.026540623101939675	0.026103441335961087	0.6306236289251855	None	0	0	0.08333333333333333	1	1.0	16	1.0	1.0	17	16	0	0	0	0.05555555555555555	1	18	1.2	18	0.0	0	0.7333999630069011	0.9156319525255214	0.5515574090284071	0.8449429846199196	0.4937374216616389	0.8295903212921497	0.8662545384126205	0.868475115023942	0	0	0.0
3939	0.045147838085902704	0.012326988768391904	0.012050729605485108	0.6955977590533184	None	0	0	0.125	1	1.0	10	1.0	1.0	11	10	0	0	0	0.08333333333333333	1	12	0.8	12	0.0	0	0.7348789930134018	0.8626907653580307	0.5515574090284071	0.8793447536430836	0.6447479304019161	0.8825353389199087	0.8510724421990509	0.8751090185860476	0	0	0.0
7114	0.07694321445413531	0.03088156184466049	0.02954097862588703	0.6349397496612215	None	0	0	0.09090909090909091	1	1.0	14	1.0	1.0	15	14	0	0	0	0.0625	1	16	1.0666666666666667	16	0.0	0	0.7333999630069011	0.9064516036320864	0.5515574090284071	0.8558312458711068	0.4937374216616389	0.8292510497919128	0.8736863881353178	0.8673227875060567	0	0	0.0
7064	0.07567758780261695	0.029145136757601095	0.02863845107228088	0.6288348565071038	None	0	0	0.08333333333333333	1	1.0	16	1.0	1.0	17	16	0	0	0	0.05555555555555555	1	18	1.2	18	0.0	0	0.7333999630069011	0.9156319525255214	0.5515574090284071	0.8449429846199196	0.4937374216616389	0.8206694885077284	0.8534299382619936	0.8661027273437568	0	0	0.0
5467	0.06139914471325544	0.012689929164287671	0.011131213733293281	0.690557525066459	None	0	0	0.18181818181818182	2	0.8571428571428571	12	0.3076923076923077	0.8571428571428571	13	12	2	0	0	0.3076923076923077	4	13	1.0666666666666667	16	0.0	0	0.8182469192509967	0.8177339398232247	0.5515574090284071	0.797261432352198	0.5034566774827174	0.8073140603207135	0.8737529903689414	0.8075748780414747	0	0	0.0
2064	None	None	None	None	None	0	0	0.75	3	0.3333333333333333	1	0.5555555555555556	0	2	0	2	2	0	1.0	3	3	0.3333333333333333	5	0.3333333333333333	0.6666666666666666	0	0	0	0	0	0	0	0	0	0	0
2306	None	None	None	None	None	0	0	0.375	3	0.6	6	0.5	0.4	7	4	4	0	0	0.375	3	8	0.8	12	0.0	0	0.5030705045215585	0.8902719214358749	0.33131344596521967	0.9422608727955981	0.5415499440536629	0.9495915957294194	0.9541768768614152	0.9313265698039788	0	0	0.0
5492	0.0745403976713166	0.015117571016584515	0.008814103554767593	0.597638363248836	None	0	0	0.08333333333333333	1	1.0	15	1.0	1.0	16	15	0	0	0	0.058823529411764705	1	17	1.1333333333333333	17	0.0	0	0.7333999630069011	0.9185964910693712	0.5515574090284071	0.8516558635629201	0.4937374216616389	0.8200992875606989	0.8572962212194393	0.8694417893597075	0	0	0.0
7245	0.07575827008411382	0.03045540976317702	0.02739387444628665	0.743193749214344	None	0	0	0.08333333333333333	1	1.0	16	1.0	1.0	17	16	0	0	0	0.05555555555555555	1	18	1.2	18	0.0	0	0.7333999630069011	0.9130731715866968	0.5515574090284071	0.8329222836278782	0.4937374216616389	0.8434799346119064	0.8155030116180021	0.8677099713812965	0	0	0.0
342	None	None	None	None	None	0	0	0.4	2	0.8	4	1.0	0.8	6	4	0	1	0	0.14285714285714285	7	1	0.4666666666666667	7	0.5	0.3333333333333333	0.14530782722387037	0.8052855785200974	0.9544455921364609	0.9547031628858873	0.9720925600791979	0.9109956707606952	0.979297464761053	0.9058990551509434	1.0	0.16666666666666666	0.0
7308	0.07636618342760523	0.020070542322357603	0.00351591295545145	0.7583472885739068	None	0	0	0.08333333333333333	1	1.0	15	1.0	1.0	16	15	0	0	0	0.058823529411764705	17	1	1.1333333333333333	17	0.0	0	0.7333999630069011	0.9258350303625822	0.5515574090284071	0.855248810388182	0.4554469589851372	0.8320515302672887	0.8672210579088795	0.8772891429012678	0	0	0.0
2223	None	None	None	None	None	0	0	0.5	3	0.6666666666666666	4	0.5714285714285714	0.6666666666666666	6	4	1	0	0	0.2857142857142857	7	2	0.5333333333333333	8	0.0	0.3333333333333333	0.5620555246673119	0.9660774567515173	0.5365174769081438	0.8524673144340986	0.5045456984998254	0.7823649080693678	0.8738297460224009	0.8935553943330948	0	0	0.0
2423	None	None	None	None	None	0	0	0.5	1	1.0	1	1.0	1.0	1	1	1	1	0	0.3333333333333333	3	1	0.2	3	0.16666666666666666	0	0.942845633585917	0.5	1.0	0.5	0.4569925252969666	0.5	0.919549890985484	0.5	1.0	1.0	0.0
7305	0.08053612455538986	0.02830695717907834	0.0035198540849854685	0.6008253879729166	None	0	0	0.08333333333333333	1	1.0	15	1.0	1.0	16	15	0	0	0	0.058823529411764705	1	17	1.1333333333333333	17	0.0	0	0.7443447383611878	0.9004689120923012	0.5520376297785774	0.8488907519376239	0.4937374216616389	0.8393515258826155	0.8672210579088795	0.8653662479799163	0	0	0.0
6056	0.07222205874051096	0.024264957042996485	0.013992953369701045	0.5679300232831209	None	0	0	0.08333333333333333	1	1.0	15	1.0	1.0	16	15	0	0	0	0.058823529411764705	1	17	1.1333333333333333	17	0.0	0	0.7333999630069011	0.9204104277274842	0.5515574090284071	0.8516558635629201	0.4937374216616389	0.8210479189960449	0.8681455728284196	0.8706084482082473	0	0	0.0
5754	0.0739211344244537	0.017190902868096665	0.0017795237053655198	0.6784264196012738	None	0	0	0.08333333333333333	1	1.0	16	1.0	1.0	17	16	0	0	0	0.05555555555555555	1	18	1.2	18	0.0	0	0.7333999630069011	0.9144378138233716	0.5515574090284071	0.844103992342224	0.4937374216616389	0.8295903212921497	0.8662545384126205	0.86764478280519	0	0	0.0
6022	0.07398512473975742	0.02766021983237584	0.024502022452616734	0.6501158905865794	None	0	0	0.08333333333333333	1	1.0	16	1.0	1.0	17	16	0	0	0	0.05555555555555555	1	18	1.2	18	0.0	0	0.7333999630069011	0.9156319525255214	0.5515574090284071	0.8449429846199196	0.4937374216616389	0.8295903212921497	0.8662545384126205	0.868475115023942	0	0	0.0
7369	0.07858171906205991	0.03361516835894802	0.03196827587132609	0.7205323786302464	None	0	0	0.07692307692307693	1	1.0	17	1.0	1.0	18	17	0	0	0	0.05263157894736842	1	19	1.2666666666666666	19	0.0	0	0.7333999630069011	0.9107901521991009	0.5515574090284071	0.8392756926258678	0.4937374216616389	0.83653533492497	0.8425342255534283	0.8664135971340154	0	0	0.0
4911	0.07256325266423112	0.027765094395011104	0.025830639226053696	0.7363221220353506	None	0	0	0.09090909090909091	1	1.0	14	1.0	1.0	15	14	0	0	0	0.0625	1	16	1.0666666666666667	16	0.0	0	0.7333999630069011	0.9030775174540077	0.5515574090284071	0.8421944365070572	0.4937374216616389	0.8434248297292134	0.8563191016497513	0.8657035545406121	0	0	0.0
5774	0.08636795327004325	0.019160878470545824	0.016286501735193512	0.703866074761403	None	0	0	0.15384615384615385	2	0.8823529411764706	15	0.296875	0.8823529411764706	16	15	2	0	0	0.25	4	16	1.2666666666666666	19	0.0	0	0.7333999630069011	0.9201413453491923	0.5515574090284071	0.8458051710893569	0.4937374216616389	0.7558644756196917	0.8709306574470723	0.8530626370797467	0	0	0.0
6351	0.07796084770468367	0.03195363750374753	0.030957267036907515	0.7058602962499156	None	0	0	0.07692307692307693	1	1.0	17	1.0	1.0	18	17	0	0	0	0.05263157894736842	1	19	1.2666666666666666	19	0.0	0	0.7333999630069011	0.9107901521991009	0.5515574090284071	0.8392756926258678	0.4937374216616389	0.8281478784960736	0.8353413550673313	0.864077281643695	0	0	0.0
7526	0.07559563529308928	0.013953201094829705	0.010466084198181572	0.6805785482604367	None	0	0	0.08333333333333333	1	1.0	15	1.0	1.0	16	15	0	0	0	0.058823529411764705	1	17	1.1333333333333333	17	0.0	0	0.7443447383611878	0.9004689120923012	0.5520376297785774	0.8488907519376239	0.4896848661296934	0.8172280449801711	0.8574153334915665	0.8592027478904068	0	0	0.0
5164	0.08776978208424487	0.02927281700232583	0.026120391341902093	0.6555102865564109	None	0	0	0.08333333333333333	1	1.0	16	1.0	1.0	17	16	0	0	0	0.05555555555555555	1	18	1.2	18	0.0	0	0.7333999630069011	0.913677360052783	0.5515574090284071	0.8449429846199196	0.4937374216616389	0.8295903212921497	0.8563191016497513	0.8675187671455203	0	0	0.0
1674	None	None	None	None	None	0	0	0.25	1	1.0	4	0.75	0.25	2	1	3	1	0	0.5	4	2	0.4	6	0.1111111111111111	0	0.39441996517776606	0.8830469731074695	0.48654680821188734	0.5950011164297908	0.822375052836388	0.7346364121279837	0.8721766305316645	0.7579585898960404	1.0	0.5	0.0
6042	0.08607988718240042	0.030732386456451502	0.0300771099524465	0.6420707565507204	None	0	0	0.08333333333333333	1	1.0	16	1.0	1.0	17	16	0	0	0	0.05555555555555555	1	18	1.2	18	0.0	0	0.7333999630069011	0.9161302857355323	0.5515574090284071	0.8449429846199196	0.4937374216616389	0.8295903212921497	0.8662545384126205	0.8687212012997658	0	0	0.0
3130	0.011211985603447945	0.002810541398353924	0.002795938697666138	0.9818572604308029	None	0	0	0.42857142857142855	3	0.75	6	0.4166666666666667	0.625	6	5	3	2	0	0.6666666666666666	6	4	0.6666666666666666	10	0.2222222222222222	0.5	0.593727876877288	0.8826107883726483	0.8920895687212524	0.9275063385504879	0.6983153652338976	0.8649356962145538	0.8235053175346793	0.8948339833378076	0.6666666666666666	0.16666666666666666	0.0
2324	None	None	None	None	None	0.5	1	0.6666666666666666	4	0.2857142857142857	2	0.75	0.14285714285714285	2	1	6	2	0	0.75	3	4	0.6	9	0.13333333333333333	0	0.4431605699512259	0.8226199896827704	0.743296263727036	0.8986956956577273	0.9379117354962763	0.6504192657813397	0.9158660838728468	0.8093768313914951	0.75	0.5	0.0
1287	None	None	None	None	None	0	0	1.0	2	0.0	0	1.0	0	1	0	1	1	0	0.3333333333333333	3	1	0.2	3	0.2	1.0	0	0	0	0	0	0	0	0	0	0	0
3214	0.023411111159296873	0.00021102910336625504	0.0002100265224722511	0.9831335333410167	None	0	0	0.3333333333333333	3	0.7272727272727273	8	0.43333333333333335	0.5454545454545454	9	6	3	3	0	0.8333333333333334	5	6	0.8666666666666667	13	0.42857142857142855	0	0.41556362282866566	0.9293701636817074	0.5515574090284071	0.9346357933906049	0.6331568918433271	0.8818806011541757	0.8148158004798304	0.9180291733130648	0.7777777777777778	0.2222222222222222	0.0
1877	None	None	None	None	None	0	0	1.0	2	0.0	0	0.75	0	2	0	0	2	0	1.0	2	2	0.2	3	1.0	0	0	0	0	0	0	0	0	0	0	0	0
4929	0.05630500060000477	0.02262145832143487	0.01925141426003687	0.7628546376738663	None	0	0	0.2	2	0.8333333333333334	10	0.5384615384615384	0.8333333333333334	10	10	3	2	0	0.15384615384615385	2	13	0.9333333333333333	14	0.2	0	0.775823441128949	0.8182623103322509	0.547978321965837	0.7521634942570451	0.462676361239974	0.800661757907972	0.8681076497183285	0.7916796026058841	0.55	0.1	0.0
1999	None	None	None	None	None	0	0	0.25	2	0.8888888888888888	8	0.55	0.8888888888888888	10	8	0	0	0	0.2	2	10	0.7333333333333333	11	0.0	0	0.7904414717234669	0.8846616385273021	0.450924299505579	0.913375364669851	0.4784745614310485	0.8298705719782473	0.8619552996626065	0.8800111794451927	0	0	0.0
835	None	None	None	None	None	0.3333333333333333	1	0.5	4	0.6666666666666666	6	0.4583333333333333	0.5555555555555556	7	5	3	0	0	0.375	8	3	0.7333333333333333	11	0.0	0.75	0.3371336898157525	0.883796142524143	0.8164071174693344	0.7794078411481269	0.7785860454319662	0.7680136384561803	0.9058032412905005	0.8169885053619962	0	0	0.0
736	None	None	None	None	None	0	0	0.5	1	1.0	1	1.0	0	0	0	2	0	0	0.3333333333333333	3	1	0.2	3	0.0	0	0	0	0	0	0	0	0	0	0	0	0
5119	0.06163202652395571	0.02723091708612681	0.027228692287464624	0.6505846597660725	None	0	0	0.2	2	0.8333333333333334	10	0.5384615384615384	0.8333333333333334	10	10	3	2	0	0.15384615384615385	2	13	0.9333333333333333	14	0.2	0	0.775823441128949	0.8182623103322512	0.547978321965837	0.8062774140452282	0.462676361239974	0.800661757907972	0.8708452536120301	0.8085090913321844	0.55	0.1	0.0
7270	0.07571519256327777	0.032635116401785694	0.03142102149426947	0.7116585291760397	None	0	0	0.07692307692307693	1	1.0	17	1.0	1.0	18	17	0	0	0	0.05263157894736842	1	19	1.2666666666666666	19	0.0	0	0.7333999630069011	0.9107901521991009	0.5515574090284071	0.8392756926258678	0.4937374216616389	0.83653533492497	0.8425342255534283	0.8664135971340154	0	0	0.0
3418	0.05304430412964723	0.010176164744868096	0.005893030239321722	0.6556133790277199	None	0	0	0.1111111111111111	1	1.0	11	1.0	1.0	12	11	0	0	0	0.07692307692307693	1	13	0.8666666666666667	13	0.0	0	0.593727876877288	0.9437122614903508	0.5520376297785774	0.9239629972822699	0.6447479304019161	0.9284360438960092	0.8717343403030963	0.9325520528377753	0	0	0.0
521	None	None	None	None	None	0	0	0.5	1	1.0	1	1.0	0	1	0	1	0	0	0.3333333333333333	1	3	0.2	3	0.0	0	0	0	0	0	0	0	0	0	0	0	0
1768	None	None	None	None	None	1.0	1	0.8	4	0.4	2	0.4375	0.2	3	1	3	0	0	1.0	4	4	0.4666666666666667	7	0.0	0.6666666666666666	0.625782334967656	0.715277794478686	1.0	0.71506148704649	0.9864443084745149	0.6357468618655746	0.8537197892820723	0.6898463726707681	0	0	0.0
2875	0.010823521663596593	0.003981499653108681	-0.0031513456515137846	0.9883776657617812	None	0.25	1	0.5	5	0.6153846153846154	8	0.6	0.38461538461538464	8	5	6	1	0	1.0	5	5	1.0	15	0.07692307692307693	0.5454545454545454	0.3238457831319219	0.9444030476897267	0.5894453444877188	0.8044861830054905	0.6528012778256451	0.8600972012437106	0.8738297460224009	0.8829876403373086	1.0	0.125	0.0
6146	0.0783232643673826	0.030720690572115603	0.029499808377480907	0.6356056883829666	None	0	0	0.08333333333333333	1	1.0	16	1.0	1.0	17	16	0	0	0	0.05555555555555555	1	18	1.2	18	0.0	0	0.7333999630069011	0.9156319525255214	0.5515574090284071	0.8449429846199196	0.4937374216616389	0.8295903212921497	0.8662545384126205	0.868475115023942	0	0	0.0
1743	None	None	None	None	None	0	0	1.0	3	0.0	0	0.6666666666666666	0	1	0	2	1	0	0.6666666666666666	2	3	0.26666666666666666	4	0.14285714285714285	1.0	0	0	0	0	0	0	0	0	0	0	0
1252	None	None	None	None	None	0	0	0.5	2	0.5	2	0.6666666666666666	0	2	0	3	3	0	1.0	3	3	0.4	6	0.375	0	0	0	0	0	0	0	0	0	0	0	0
2284	None	None	None	None	None	1.0	1	1.0	4	0.25	1	0.5	0.25	1	1	4	0	0	0.75	4	3	0.4	6	0.0	1.0	0.43741395920480103	0.5	0.7036797171084099	0.5	0.771573878812784	0.5	0.8087803563611292	0.5	0	0	0.0
3830	0.05884645965903374	0.007510560892912117	0.006725167177418168	0.7036681151587252	None	0	0	0.1111111111111111	1	1.0	11	1.0	1.0	12	11	0	0	0	0.07692307692307693	1	13	0.8666666666666667	13	0.0	0	0.8110068884357947	0.8608628006794972	0.5515574090284071	0.8739166143623881	0.6447479304019161	0.8958208371312024	0.8462911010741616	0.8776162842963002	0	0	0.0
7033	0.07571425326386896	0.03103240193770204	0.029788891244935063	0.6075634029900998	None	0	0	0.09090909090909091	1	1.0	14	1.0	1.0	15	14	0	0	0	0.0625	1	16	1.0666666666666667	16	0.0	0	0.7333999630069011	0.9064516036320864	0.5515574090284071	0.8558312458711068	0.4937374216616389	0.8289008055391439	0.8681816556460914	0.8672279542044525	0	0	0.0
7435	0.07917047547971086	0.027996540584502225	0.005518647662173337	0.5996023369116171	None	0	0	0.08333333333333333	1	1.0	15	1.0	1.0	16	15	0	0	0	0.058823529411764705	1	17	1.1333333333333333	17	0.0	0	0.7443447383611878	0.9004689120923012	0.5520376297785774	0.8488907519376239	0.4937374216616389	0.8393515258826155	0.8672210579088795	0.8653662479799163	0	0	0.0
4971	0.06360049542313355	0.02459703980369552	0.022934291823127412	0.6951004310309357	None	0	0	0.2	2	0.8461538461538461	11	0.5769230769230769	0.7692307692307693	11	10	3	1	0	0.15384615384615385	2	13	1.0	15	0.1111111111111111	0	0.8182469192509967	0.809826619953648	0.5515574090284071	0.7670291426180293	0.4393789925336284	0.7417055592992985	0.8563191016497513	0.7741304061710318	1.0	0	0.0
3844	0.04327073953034115	0.006802148919326985	0.004101901819453642	0.542170216492778	None	0	0	0.125	1	1.0	10	1.0	1.0	11	10	0	0	0	0.08333333333333333	1	12	0.8	12	0.0	0	0.7348789930134018	0.8578037732422329	0.5515574090284071	0.8793447536430836	0.6447479304019161	0.8825353389199087	0.8510724421990509	0.8736204296477807	0	0	0.0
6290	0.09306986476992993	0.027195327841660014	0.02676529638911089	0.6873781478754095	None	0	0	0.08333333333333333	1	1.0	15	1.0	1.0	16	15	0	0	0	0.058823529411764705	1	17	1.1333333333333333	17	0.0	0	0.717194332397501	0.9168106172051831	0.5515574090284071	0.8384758439508646	0.4937374216616389	0.8335309668723814	0.8369070834374335	0.8682825335501044	0	0	0.0
3282	0.11162686782957819	0.01109630896616412	0.009316433930445655	0.7868937692232801	None	0	0	0.08333333333333333	1	1.0	16	1.0	1.0	17	16	0	0	0	0.05555555555555555	1	18	1.2	18	0.0	0	0.593727876877288	0.857628904805425	0.5833372374832712	0.8899675966955122	0.6423677333934216	0.8135463533563196	0.8296424938372272	0.8564920947025843	0	0	0.0
5715	0.07924767158320674	0.02954452984881838	0.025778401985394637	0.6750306365141983	None	0	0	0.16666666666666666	2	0.875	14	0.5625	0.8125	14	13	3	2	0	0.125	2	16	1.2	18	0.2222222222222222	0	0.7333999630069011	0.9206987339963534	0.5382860571906716	0.8408464138540359	0.4937374216616389	0.768258909225925	0.8709306574470723	0.8546616744776581	0.5357142857142857	0.07142857142857142	0.0
3618	0.04655680702198558	0.013553655606630998	0.013202131482834818	0.6924086183497375	None	0	0	0.125	1	1.0	10	1.0	1.0	11	10	0	0	0	0.08333333333333333	1	12	0.8	12	0.0	0	0.7348789930134018	0.8626907653580307	0.5515574090284071	0.8793447536430836	0.6447479304019161	0.8825353389199087	0.8510724421990509	0.8751090185860476	0	0	0.0
6150	0.08602042870507787	0.027338159883681785	0.02705524886952644	0.6282623569592514	None	0	0	0.08333333333333333	1	1.0	16	1.0	1.0	17	16	0	0	0	0.05555555555555555	1	18	1.2	18	0.0	0	0.7333999630069011	0.9161302857355323	0.5515574090284071	0.8449429846199196	0.4937374216616389	0.8295903212921497	0.8662545384126205	0.8687212012997658	0	0	0.0
344	None	None	None	None	None	0	0	0.5	2	0.6666666666666666	2	1.0	0.6666666666666666	4	2	0	1	0	0.2	5	1	0.3333333333333333	5	0.5	0.5	0.5947421963358014	0.9707681463376888	0.27326215857921865	0.8607694979167266	0.46425861315414474	0.9242320861010466	0.9176928471311105	0.9314132887399803	1.0	0.75	0.0
3134	0.018425956128666897	0.00769515722499825	0.0018655064986697364	0.9656111570928018	None	0	0	0.16666666666666666	1	1.0	7	0.36	0.8571428571428571	6	6	2	1	0	1.0	5	5	0.6	9	0.125	0	0.8699017283181909	0.9452405179996447	0.6370543050067589	0.8457053140493367	0.5775871398288204	0.8811584831876526	0.7797048996482961	0.8988411318458012	1.0	0.3333333333333333	0.0
828	None	None	None	None	None	0	0	0.6666666666666666	2	0.0	0	0.6666666666666666	0	1	0	2	3	0	0.6666666666666666	2	3	0.26666666666666666	4	0.42857142857142855	1.0	0	0	0	0	0	0	0	0	0	0	0
2254	None	None	None	None	None	0.3333333333333333	1	0.5	4	0.5	5	0.5	0.4	7	4	4	0	0	0.375	3	8	0.8	12	0.0	0.2	0.6057573069560552	0.9434658863754536	0.6273332799470304	0.905960935923125	0.5788406632213936	0.8997357332959912	0.9193008756908276	0.9186963345878082	0	0	0.0
5548	0.0602943407999813	0.02368108235829079	0.019552373183878678	0.6732998531725038	None	0	0	0.2	2	0.8333333333333334	10	0.5384615384615384	0.8333333333333334	10	10	3	2	0	0.15384615384615385	2	13	0.9333333333333333	14	0.2	0	0.775823441128949	0.8182623103322509	0.547978321965837	0.8062774140452282	0.462676361239974	0.800661757907972	0.8749021279385212	0.8085090913321844	0.55	0.1	0.0
6433	0.07646295189342726	0.029009542118297815	0.028612438147504107	0.6292351809200903	None	0	0	0.08333333333333333	1	1.0	16	1.0	1.0	17	16	0	0	0	0.05555555555555555	1	18	1.2	18	0.0	0	0.7333999630069011	0.9156319525255214	0.5515574090284071	0.8449429846199196	0.4937374216616389	0.8295903212921497	0.8662545384126205	0.868475115023942	0	0	0.0
1159	None	None	None	None	None	0	0	0.5	2	0.5	2	0.75	0	0	0	5	1	0	0.5	4	2	0.4	6	0.07142857142857142	0.5	0	0	0	0	0	0	0	0	0	0	0
4521	0.08541673531870728	0.02771647465951235	0.023409186243895822	0.659818206194408	None	0	0	0.08333333333333333	1	1.0	16	1.0	1.0	17	16	0	0	0	0.05555555555555555	1	18	1.2	18	0.0	0	0.7333999630069011	0.913677360052783	0.5515574090284071	0.8449429846199196	0.4937374216616389	0.7986451030489207	0.8141878445595923	0.8594709959709933	0	0	0.0
1983	None	None	None	None	None	0	0	0.4	2	0.6	3	0.5833333333333334	0.2	1	1	5	5	0	0.75	4	3	0.4666666666666667	7	0.35714285714285715	0	0.5839610400038808	0.5	0.4384742012685239	0.5	0.1	0.5	0.8836490696744768	0.5	1.0	1.0	0.864150183997928
3805	0.047821868676149765	0.01220210851101001	0.01203554535939876	0.6945213412488062	None	0	0	0.125	1	1.0	10	1.0	1.0	11	10	0	0	0	0.08333333333333333	1	12	0.8	12	0.0	0	0.7348789930134018	0.8626907653580307	0.5515574090284071	0.8793447536430836	0.6447479304019161	0.8825353389199087	0.8510724421990509	0.8751090185860476	0	0	0.0
1917	None	None	None	None	None	0	0	0.75	3	0.25	1	0.5	0.25	2	1	3	0	0	0.75	3	4	0.4	6	0.0	0.6666666666666666	0.37897035201796025	0.9421168790079261	1.0	0.5	0.6704606037600536	0.738773726084073	0.9274049709318863	0.7818425067912027	0	0	0.0
2686	0.003586102903658821	0.00023259907880985686	0.00016443912765463619	0.9886373002219025	None	0.5	1	0.8333333333333334	5	0.16666666666666666	1	0.5	0.16666666666666666	4	1	3	0	0	1.0	4	4	0.5333333333333333	8	0.0	0.5	0.580114868735478	0.8703756687882783	0.8421221480075939	0.8475241790181054	0.817018905269426	0.9379622618830149	0.8744326392422129	0.8920500803612876	0	0	0.0
4953	0.04429154882770949	0.012471994851188353	0.01183138681354178	0.8043916730623776	None	0	0	0.1111111111111111	1	1.0	11	1.0	1.0	12	11	0	0	0	0.07692307692307693	1	13	0.8666666666666667	13	0.0	0	0.775823441128949	0.8301215370335537	0.5515574090284071	0.7736215773436503	0.515353975338012	0.866940740801891	0.866199695559766	0.8268091745434802	0	0	0.0
6303	0.07584324281961186	0.02782038834277668	0.024873944827605726	0.6504366914815495	None	0	0	0.08333333333333333	1	1.0	16	1.0	1.0	17	16	0	0	0	0.05555555555555555	1	18	1.2	18	0.0	0	0.7333999630069011	0.9156319525255214	0.5515574090284071	0.8449429846199196	0.4937374216616389	0.8295903212921497	0.8662545384126205	0.868475115023942	0	0	0.0
315	None	None	None	None	None	0	0	1.0	2	0.0	0	1.0	0	1	0	1	2	0	0.3333333333333333	3	1	0.2	3	0.4	1.0	0	0	0	0	0	0	0	0	0	0	0
3696	0.04654976643019623	0.011729813052355738	0.011504289060859691	0.6919035699705697	None	0	0	0.125	1	1.0	10	1.0	1.0	11	10	0	0	0	0.08333333333333333	1	12	0.8	12	0.0	0	0.7348789930134018	0.8626907653580307	0.5515574090284071	0.8793447536430836	0.6447479304019161	0.8825353389199087	0.8510724421990509	0.8751090185860476	0	0	0.0
1411	None	None	None	None	None	0.3333333333333333	1	0.4444444444444444	4	0.7272727272727273	8	0.43333333333333335	0.6363636363636364	9	7	3	0	0	0.3	10	3	0.8666666666666667	13	0.0	0.6666666666666666	0.4740962774594866	0.7665231514318744	0.6273332799470304	0.837160641536805	0.7277053235907383	0.9294395153621304	0.8900087114660097	0.8583170504008352	0	0	0.0
2128	None	None	None	None	None	0	0	0.2	1	1.0	5	0.4375	0.8	4	4	2	0	0	1.0	4	4	0.4666666666666667	7	0.0	0	0.713257772494267	0.9401183798212317	0.4236356896314761	0.7823164960561114	0.5045456984998254	0.5269944184032603	0.8058140078290379	0.7990411121381318	0	0	0.0
3470	0.058739073463176014	0.0060406733563771724	0.006026592572750171	0.7590618443182212	None	0	0	0.2	2	0.8333333333333334	10	0.5384615384615384	0.8333333333333334	10	10	3	2	0	0.15384615384615385	2	13	0.9333333333333333	14	0.2	0	0.7765629561321992	0.8487915968519073	0.5382860571906716	0.7201118971128595	0.4099987471419362	0.8941647563855019	0.8696922548200549	0.8322129320941726	0.55	0.1	0.0
6861	0.07827994971403489	0.032630115273869435	0.031332763876697874	0.6342480825170139	None	0	0	0.08333333333333333	1	1.0	16	1.0	1.0	17	16	0	0	0	0.05555555555555555	1	18	1.2	18	0.0	0	0.7333999630069011	0.9156319525255214	0.5515574090284071	0.8449429846199196	0.4937374216616389	0.8022886999527533	0.8141878445595923	0.861386547183753	0	0	0.0
1800	None	None	None	None	None	0	0	0.6666666666666666	4	0.3333333333333333	2	0.8	0.16666666666666666	3	1	4	0	0	0.4	5	2	0.5333333333333333	8	0.0	0.3333333333333333	0.6579407040359204	0.7345932756608545	1.0	0.71506148704649	0.9265699634062109	0.6112975944801026	0.8131017302818377	0.6893265700549603	0	0	0.0
6910	0.06366216013358253	0.021022420909602855	0.007854661667229576	0.6512788995497159	None	0	0	0.08333333333333333	1	1.0	15	1.0	1.0	16	15	0	0	0	0.058823529411764705	1	17	1.1333333333333333	17	0.0	0	0.8029738470926355	0.9234315381897964	0.5520376297785774	0.8151957717982815	0.5045456984998254	0.8112258111568827	0.7861164582199274	0.8594439405710995	0	0	0.0
1616	None	None	None	None	None	0	0	0.25	3	0.75	12	0.45	0.125	2	2	15	6	0	0.625	5	8	1.2	18	0.17647058823529413	0.16666666666666666	0.7919805200019404	0.8889632629802448	0.4901131713130421	0.6263031707418791	0.668342582308676	0.9649930463136994	0.8302599436734636	0.877724159238	0.5	0.5	0.0
7312	0.07659363067445829	0.03374358772027143	0.03256616777128938	0.7151891168926292	None	0	0	0.07692307692307693	1	1.0	17	1.0	1.0	18	17	0	0	0	0.05263157894736842	1	19	1.2666666666666666	19	0.0	0	0.7333999630069011	0.9107901521991009	0.5515574090284071	0.8392756926258678	0.4937374216616389	0.83653533492497	0.8425342255534283	0.8664135971340154	0	0	0.0
1767	None	None	None	None	None	0	0	0.2	2	0.9230769230769231	12	0.625	0.5384615384615384	9	7	5	6	0	0.6666666666666666	6	4	1.0	15	0.5	0.3333333333333333	0.596580567351166	0.7950222481573983	0.525014705352936	0.8378364171321648	0.7205475744240389	0.8778238695376316	0.6916315794968765	0.8397751543524158	0.1111111111111111	0.4444444444444444	0.0
7420	0.07914723533529124	0.030397772155094222	0.029428143386179703	0.5935043153331052	None	0	0	0.09090909090909091	1	1.0	14	1.0	1.0	15	14	0	0	0	0.0625	1	16	1.0666666666666667	16	0.0	0	0.7333999630069011	0.9064516036320864	0.5515574090284071	0.8558312458711068	0.4937374216616389	0.819786256989625	0.861309972233051	0.8647929126902132	0	0	0.0
5244	0.08824761948904335	0.01979662514812509	0.01666782441990037	0.6132186580047201	None	0	0	0.08333333333333333	1	1.0	16	1.0	1.0	17	16	0	0	0	0.05555555555555555	1	18	1.2	18	0.0	0	0.7333999630069011	0.913677360052783	0.5515574090284071	0.8449429846199196	0.4937374216616389	0.8295903212921497	0.8563191016497513	0.8675187671455203	0	0	0.0
4988	0.052188951426583	0.01933633572718554	0.019321717151685763	0.749319052318766	None	0	0	0.1	1	1.0	12	1.0	1.0	13	12	0	0	0	0.07142857142857142	1	14	0.9333333333333333	14	0.0	0	0.8182469192509967	0.8198874458194575	0.5515574090284071	0.7798346501406398	0.515353975338012	0.8593517957168442	0.862249666644098	0.8220163012770736	0	0	0.0
2835	0.0030364538716726357	0.00012975913064862721	-9.523653636767413e-05	0.997567565284192	None	0.25	1	0.5	5	0.5833333333333334	7	0.5833333333333334	0.4166666666666667	6	5	7	2	0	0.6666666666666666	4	6	0.9333333333333333	14	0.11764705882352941	0.4	0.7255641896158093	0.9104562067647102	0.6684760790127553	0.7821158194180766	0.7050314451317379	0.8255648610146952	0.7827281263116774	0.8477752277368981	0.5833333333333334	0.16666666666666666	0.0
5651	0.08610929501963543	0.0273936585535803	0.02583827489515213	0.6561855458904506	None	0	0	0.08333333333333333	1	1.0	16	1.0	1.0	17	16	0	0	0	0.05555555555555555	1	18	1.2	18	0.0	0	0.7333999630069011	0.913677360052783	0.5515574090284071	0.8449429846199196	0.4937374216616389	0.8167408847177601	0.8563191016497513	0.8640990265514792	0	0	0.0
5037	0.08407740186812097	0.02482724526838852	0.024542287274817706	0.6278156403488783	None	0	0	0.07692307692307693	1	1.0	17	1.0	1.0	18	17	0	0	0	0.05263157894736842	1	19	1.2666666666666666	19	0.0	0	0.7333999630069011	0.9091203827253737	0.5515574090284071	0.854975875112979	0.4937374216616389	0.8788631686550052	0.8570773920004496	0.8828404485609919	0	0	0.0
2836	4.005805418129673e-05	5.223317524222085e-07	-4.253381348754476e-07	0.9999967119319162	None	0.5	1	0.8333333333333334	5	0.16666666666666666	1	0.6666666666666666	0.16666666666666666	3	1	4	1	0	0.75	4	3	0.5333333333333333	8	0.1	1.0	0.3102858756602758	0.6504020786707726	0.7742774849136831	0.6029694655644745	0.771573878812784	0.733589043404649	0.9038481858491029	0.6645988723299666	1.0	0.3333333333333333	0.0
5433	0.05564536970087935	0.019916759430505863	0.016799736048346156	0.7211495854158886	None	0	0	0.1111111111111111	1	1.0	11	1.0	1.0	12	11	0	0	0	0.07692307692307693	1	13	0.8666666666666667	13	0.0	0	0.775823441128949	0.8156705772808942	0.5515574090284071	0.7875946294714332	0.4662552358233237	0.8679178273344117	0.860270610810337	0.8263746759114629	0	0	0.0
4294	0.05522574426092418	0.015568709461047938	0.013013467156750997	0.7179655077299927	None	0	0	0.2	2	0.8461538461538461	11	0.5769230769230769	0.7692307692307693	11	10	3	2	0	0.15384615384615385	2	13	1.0	15	0.2222222222222222	0	0.8182469192509967	0.8712412698149672	0.5515574090284071	0.8081681499492294	0.4099987471419362	0.7338574754189466	0.8681816556460914	0.8107366936600686	0.5454545454545454	0.09090909090909091	0.0
2251	None	None	None	None	None	0.5	1	0.5	3	0.5714285714285714	4	0.42857142857142855	0.5714285714285714	4	4	4	1	0	0.42857142857142855	3	7	0.6	9	0.08333333333333333	0.6666666666666666	0.3238457831319219	0.9457181546445339	0.29165195902052926	0.9615856880751333	0.549084854023477	0.8724197704776235	0.7586584703029188	0.9350396108929062	1.0	0.5	0.0
5324	0.08786971683036	0.020227260217708626	0.018433754560831888	0.7018309872124855	None	0	0	0.16666666666666666	2	0.875	14	0.5625	0.8125	14	13	3	2	0	0.125	2	16	1.2	18	0.2222222222222222	0	0.7333999630069011	0.9199145070695431	0.5382860571906716	0.8408464138540359	0.4937374216616389	0.768258909225925	0.8593105151801637	0.8542183801287244	0.5357142857142857	0.07142857142857142	0.0
4565	0.05103227246845472	0.02093309452210534	0.02093026281126663	0.754411240212535	None	0	0	0.1	1	1.0	12	1.0	1.0	13	12	0	0	0	0.07142857142857142	1	14	0.9333333333333333	14	0.0	0	0.8182469192509967	0.8198874458194575	0.5515574090284071	0.7798346501406398	0.515353975338012	0.8593517957168442	0.862249666644098	0.8220163012770736	0	0	0.0
2559	0.0019012484997550263	0.00019127713414304504	0.0001864295000345644	0.9944671662263083	None	1.0	1	0.8	4	0.4	2	0.5833333333333334	0.2	3	1	3	0	0	0.75	4	3	0.4666666666666667	7	0.0	0.6666666666666666	0.7896017335324891	0.9089563184683517	0.9005214384037015	0.5728990344773989	0.875659610882456	0.8270219613983218	0.8301336854968925	0.8000229436967311	0	0	0.0
3997	0.04918480450769788	0.0014123450465144418	0.0002252879582133647	0.6862096751490189	None	0	0	0.1	1	1.0	12	1.0	1.0	13	12	0	0	0	0.07142857142857142	1	14	0.9333333333333333	14	0.0	0	0.7404313303677379	0.8226688948095309	0.5515574090284071	0.876172397927287	0.515353975338012	0.8857922166053377	0.8510724421990509	0.8637223366800355	0	0	0.0
4357	0.07286138714361244	0.025544387384336984	0.008374899321953016	0.646330443649291	None	0	0	0.08333333333333333	1	1.0	15	1.0	1.0	16	15	0	0	0	0.058823529411764705	1	17	1.1333333333333333	17	0.0	0	0.589293122568173	0.9181453431141375	0.5515574090284071	0.8386684922816342	0.4740135227667599	0.868170886671707	0.8564819590970334	0.8790589720113708	0	0	0.0
6498	0.07845173604610862	0.032309498014264325	0.031201588031026677	0.7077176792228703	None	0	0	0.07692307692307693	1	1.0	17	1.0	1.0	18	17	0	0	0	0.05263157894736842	1	19	1.2666666666666666	19	0.0	0	0.7333999630069011	0.9107901521991009	0.5515574090284071	0.8392756926258678	0.4937374216616389	0.83653533492497	0.8425342255534283	0.8664135971340154	0	0	0.0
4454	0.09254636179963802	0.02652040824561533	0.02594126170385454	0.6790414137487679	None	0	0	0.08333333333333333	1	1.0	15	1.0	1.0	16	15	0	0	0	0.058823529411764705	1	17	1.1333333333333333	17	0.0	0	0.717194332397501	0.9168106172051831	0.5515574090284071	0.8384758439508646	0.4937374216616389	0.8335309668723814	0.8369070834374335	0.8682825335501044	0	0	0.0
3059	0.0018883058445051592	0.0002943618730388703	0.00029307974095648325	0.9976961747118166	None	0	0	0.6	3	0.4	2	0.5833333333333334	0.2	4	1	2	1	0	0.75	4	3	0.4666666666666667	7	0.2	0.5	0.3966383236900612	0.9691183697749285	0.6657392874524645	0.9469146013007885	0.5037776217126559	0.9000000281236028	0.8892133943161431	0.9448821041882147	1.0	0.5	0.0
3649	0.09024594868365572	0.015105467922306274	0.005705432784690879	0.9346564686685568	None	0	0	0.07692307692307693	1	1.0	17	1.0	1.0	18	17	0	0	0	0.05263157894736842	1	19	1.2666666666666666	19	0.0	0	0.6554611046373945	0.8618177840759597	0.5679275440060094	0.8883173513839755	0.6423677333934216	0.8088083459597065	0.833615418606251	0.8559610750633776	0	0	0.0
6184	0.07688751554495084	0.025677337215274904	0.01416550264576893	0.6507218212688538	None	0	0	0.0625	1	1.0	21	1.0	1.0	22	21	0	0	0	0.043478260869565216	1	23	1.5333333333333334	23	0.0	0	0.7333999630069011	0.910896177301743	0.5515574090284071	0.8593571723800741	0.515353975338012	0.8424683965531199	0.8002050545212547	0.8740331228107203	0	0	0.0
4151	0.07973676944997048	0.006523060216372347	0.0013261456744859887	0.8266287234026131	None	0	0	0.1	1	1.0	12	1.0	1.0	13	12	0	0	0	0.07142857142857142	1	14	0.9333333333333333	14	0.0	0	0.717194332397501	0.8531241189903932	0.5515574090284071	0.8826793982105562	0.515353975338012	0.8180446017722405	0.8278185999758537	0.8532315391762303	0	0	0.0
426	None	None	None	None	None	0	0	0.16666666666666666	1	1.0	6	0.4	0.5	3	3	4	0	0	0.8	4	5	0.5333333333333333	8	0.0	0	0.19225936300436605	0.8719361418500803	0.4480789110708387	0.5539704662401306	0.8876917166914208	0.7317548201839199	0.9481777763963065	0.740035387160801	0	0	0.0
777	None	None	None	None	None	0	0	0.5	1	1.0	1	0.75	0	1	0	1	1	0	1.0	2	2	0.2	3	0.2	0	0	0	0	0	0	0	0	0	0	0	0
2506	None	None	None	None	None	0	0	0.25	1	1.0	3	0.625	0.3333333333333333	2	1	2	0	0	0.5	2	4	0.3333333333333333	5	0.0	0	0.4535642622793768	0.9012371313700314	0.34260916689666976	0.9187954074986384	0.7661549836654764	0.9043093054758906	0.9037137982447994	0.9084118746471225	0	0	0.0
5842	0.050758164501290205	0.01927511640646587	0.019273765124272823	0.7517490682115912	None	0	0	0.1	1	1.0	12	1.0	1.0	13	12	0	0	0	0.07142857142857142	1	14	0.9333333333333333	14	0.0	0	0.8182469192509967	0.8198874458194575	0.5515574090284071	0.7798346501406398	0.515353975338012	0.8585938239973874	0.862249666644098	0.8217109479462369	0	0	0.0
5179	0.08861930392982705	0.020778309567480186	0.019069334770201493	0.7006702864645951	None	0	0	0.16666666666666666	2	0.875	14	0.5625	0.8125	14	13	3	2	0	0.125	2	16	1.2	18	0.2222222222222222	0	0.7333999630069011	0.9199145070695431	0.5382860571906716	0.8408464138540359	0.4937374216616389	0.768258909225925	0.8593105151801637	0.8542183801287244	0.5357142857142857	0.07142857142857142	0.0
3063	0.008790850501406683	0.003745316679142149	-0.003544635283167828	0.9821651105549717	None	0	0	0.5	4	0.5555555555555556	5	0.4583333333333333	0.4444444444444444	7	4	3	1	0	0.6666666666666666	6	4	0.7333333333333333	11	0.14285714285714285	0.4444444444444444	0.593727876877288	0.9023882574994446	0.8483055549487798	0.9199142864154257	0.6983153652338976	0.8509423430202613	0.8440764252886245	0.8943293655141273	1.0	0.14285714285714285	0.0
2197	None	None	None	None	None	0	0	1.0	2	0.0	0	0.75	0	2	0	0	2	0	1.0	2	2	0.2	3	1.0	0	0	0	0	0	0	0	0	0	0	0	0
4314	0.051573326771075054	0.016508259553944263	0.01541274168884092	0.7535875407364145	None	0	0	0.2	2	0.8333333333333334	10	0.5384615384615384	0.8333333333333334	10	10	3	2	0	0.15384615384615385	2	13	0.9333333333333333	14	0.2	0	0.775823441128949	0.8182623103322509	0.5515574090284071	0.7518427063877662	0.462676361239974	0.800661757907972	0.8684795437252895	0.7915850257825546	0.55	0.1	0.0
3729	0.04525719212147122	0.013928168289898119	0.013407363844500213	0.692052678767107	None	0	0	0.125	1	1.0	10	1.0	1.0	11	10	0	0	0	0.08333333333333333	1	12	0.8	12	0.0	0	0.7348789930134018	0.8626907653580307	0.5515574090284071	0.8793447536430836	0.6447479304019161	0.8825353389199087	0.8510724421990509	0.8751090185860476	0	0	0.0
6438	0.07563070410069422	0.029183760076770503	0.025825353592281837	0.6481802566090704	None	0	0	0.08333333333333333	1	1.0	16	1.0	1.0	17	16	0	0	0	0.05555555555555555	1	18	1.2	18	0.0	0	0.7333999630069011	0.9156319525255214	0.5515574090284071	0.8449429846199196	0.4937374216616389	0.8295903212921497	0.8662545384126205	0.868475115023942	0	0	0.0
3144	0.0007345506802338618	0.00016790014959650547	0.00016734112200868202	0.9962441500188438	None	0	0	0.5	3	0.7142857142857143	5	0.6	0.42857142857142855	5	3	3	2	0	0.6	3	5	0.6	9	0.25	0.3333333333333333	0.593727876877288	0.9352251936570641	0.8445064003804308	0.9267968485554521	0.6983153652338976	0.6933420939058195	0.8127647001671411	0.8816399405842079	0.7	0.2	0.0
1078	None	None	None	None	None	0	0	0.6666666666666666	4	0.14285714285714285	1	0.45	0.14285714285714285	5	1	3	1	0	0.8	4	5	0.6	9	0.16666666666666666	0	0.8523507028558504	0.9551319440179948	0.6842442960151877	0.6117458740135414	0.3591072032441505	0.9414863021781095	0.8879960348058885	0.8906105767329237	1.0	1.0	0.0
5961	0.07517194664250884	0.026863909412393167	0.02623636426815021	0.6275412419031239	None	0	0	0.08333333333333333	1	1.0	16	1.0	1.0	17	16	0	0	0	0.05555555555555555	1	18	1.2	18	0.0	0	0.7333999630069011	0.9156319525255214	0.5515574090284071	0.8449429846199196	0.4937374216616389	0.8295903212921497	0.8662545384126205	0.868475115023942	0	0	0.0
3328	0.010875223177175092	0.0026203881214101614	0.0011169448385543975	0.9716983436921685	None	0	0	0.5555555555555556	5	0.45454545454545453	5	0.4642857142857143	0.45454545454545453	10	5	2	1	0	0.5714285714285714	7	4	0.8666666666666667	13	0.3333333333333333	0.5454545454545454	0.46207980455101927	0.9091591261430655	0.7549498331052068	0.9312848747373039	0.6983153652338976	0.8994872253063653	0.8557733534583779	0.914290307956508	1.0	0.2	0.0
2720	0.03645590447889529	0.007382804409593299	0.005429702555876662	0.94347206832733	None	0	0	0.2	2	0.9166666666666666	11	0.4666666666666667	0.5833333333333334	9	7	4	3	0	0.8333333333333334	5	6	0.9333333333333333	14	0.3	0.36363636363636365	0.596580567351166	0.9089640975955926	0.525014705352936	0.8487190779696602	0.7205475744240389	0.8807005389832591	0.7434668229354546	0.8816595909556795	0.1111111111111111	0.3333333333333333	0.0
2091	None	None	None	None	None	0	0	0	0	0	0	1.0	0	0	0	0	2	0	1.0	1	1	0.06666666666666667	1	0.5	0	0	0	0	0	0	0	0	0	0	0	0
6554	0.07691119174280939	0.030465427882438452	0.029880826495090836	0.6337700945752825	None	0	0	0.08333333333333333	1	1.0	16	1.0	1.0	17	16	0	0	0	0.05555555555555555	1	18	1.2	18	0.0	0	0.7333999630069011	0.9156319525255214	0.5515574090284071	0.8449429846199196	0.4937374216616389	0.8292335267319967	0.8736863881353178	0.8683790693128791	0	0	0.0
2960	0.010794556280273246	0.0032451627391458094	0.0028344969265651767	0.9766754398452487	None	0	0	0.42857142857142855	3	0.75	6	0.8333333333333334	0.625	6	5	3	2	0	0.3333333333333333	6	2	0.6666666666666666	10	0.2222222222222222	0.5	0.593727876877288	0.8826107883726483	0.8920895687212524	0.9275063385504879	0.6983153652338976	0.8649356962145538	0.8235053175346793	0.8948339833378076	0.6666666666666666	0.16666666666666666	0.0
3982	0.08236671589776678	0.011790879191745105	-0.009635262848296546	0.6814866330900221	None	0	0	0.07692307692307693	1	1.0	17	1.0	1.0	18	17	0	0	0	0.05263157894736842	1	19	1.2666666666666666	19	0.0	0	0.8506581804697969	0.8099390185984527	0.5520376297785774	0.7973467790774604	0.515353975338012	0.8660943283466087	0.8681816556460914	0.8266528417817112	0	0	0.0
840	None	None	None	None	None	0	0	0.6	3	0.2	1	0.5833333333333334	0.2	3	1	3	2	0	0.75	4	3	0.4666666666666667	7	0.25	0.6666666666666666	0.6155330552096823	0.8048738544162282	0.8100010301170485	0.9558389375039633	0.8920610575949108	0.8853196568065389	0.9014050958079731	0.8983047218192582	0.6666666666666666	0.3333333333333333	0.0
5107	0.08510580554919571	0.026279035138981204	0.02599151464657047	0.6601015354834114	None	0	0	0.08333333333333333	1	1.0	16	1.0	1.0	17	16	0	0	0	0.05555555555555555	1	18	1.2	18	0.0	0	0.7333999630069011	0.913677360052783	0.5515574090284071	0.8449429846199196	0.4937374216616389	0.8295903212921497	0.8563191016497513	0.8675187671455203	0	0	0.0
7190	0.08067418536725099	0.03197157539420424	0.030713921658965495	0.7257699312253587	None	0	0	0.07692307692307693	1	1.0	17	1.0	1.0	18	17	0	0	0	0.05263157894736842	1	19	1.2666666666666666	19	0.0	0	0.7333999630069011	0.9107901521991009	0.5515574090284071	0.8392756926258678	0.4937374216616389	0.83653533492497	0.8425342255534283	0.8664135971340154	0	0	0.0
6148	0.09286364683486274	0.02925103808101544	0.0289951143559589	0.6949210442849146	None	0	0	0.08333333333333333	1	1.0	15	1.0	1.0	16	15	0	0	0	0.058823529411764705	1	17	1.1333333333333333	17	0.0	0	0.717194332397501	0.9168106172051831	0.5515574090284071	0.8384758439508646	0.4937374216616389	0.8335309668723814	0.8369070834374335	0.8682825335501044	0	0	0.0
3910	0.0457131257274727	0.012889042335500086	0.012703212947147992	0.695632694663765	None	0	0	0.125	1	1.0	10	1.0	1.0	11	10	0	0	0	0.08333333333333333	1	12	0.8	12	0.0	0	0.7348789930134018	0.8626907653580307	0.5515574090284071	0.8793447536430836	0.6447479304019161	0.8825353389199087	0.8510724421990509	0.8751090185860476	0	0	0.0
780	None	None	None	None	None	0	0	0.6666666666666666	4	0.16666666666666666	1	0.6666666666666666	0.16666666666666666	5	1	2	0	0	0.75	3	4	0.5333333333333333	8	0.0	0.4	0.4499625406183611	0.8924517235179514	0.674693100996585	0.8884117447957027	0.644578926865268	0.9230268347468447	0.9220753798728724	0.9024678661591264	0	0	0.0
3980	0.06145482564352943	0.009064600525480646	0.008186173995141151	0.7345913105729768	None	0	0	0.2	2	0.8461538461538461	11	0.5769230769230769	0.7692307692307693	11	10	3	2	0	0.15384615384615385	2	13	1.0	15	0.2222222222222222	0	0.8182469192509967	0.8712412698149672	0.5515574090284071	0.8082521281082062	0.4099987471419362	0.7338574754189466	0.8681816556460914	0.8107644024169772	0.5454545454545454	0.09090909090909091	0.0
1753	None	None	None	None	None	0	0	0.5	2	0.75	3	0.6	0.5	2	2	3	1	0	0.4	2	5	0.4	6	0.1	0	0.706667575494805	0.9138190475087205	0.7930484273849221	0.8072005341921545	0.5215158160077438	0.5269944184032603	0.7931467408491135	0.785901603504223	1.0	0	0.0
1779	None	None	None	None	None	1.0	1	1.0	4	0.25	1	0.6666666666666666	0	2	0	3	0	0	1.0	3	3	0.4	6	0.0	0.6666666666666666	0	0	0	0	0	0	0	0	0	0	0
2063	None	None	None	None	None	0	0	0.75	3	0.3333333333333333	1	0.8333333333333334	0	0	0	4	1	0	0.6666666666666666	2	3	0.3333333333333333	5	0.08333333333333333	0.6666666666666666	0	0	0	0	0	0	0	0	0	0	0
3098	0.022944615758436676	0.0020532967551862256	0.0008256967644816959	0.9507331355341969	None	0	0	0.4444444444444444	4	0.6363636363636364	7	0.37142857142857144	0.45454545454545453	9	5	3	4	0	0.7142857142857143	7	5	0.8666666666666667	13	0.6666666666666666	0.18181818181818182	0.4257733088479605	0.9434664243582512	0.6747989233173846	0.8972478326350638	0.5511749193259247	0.8412564936197512	0.876199206538673	0.9017168859231968	0.3333333333333333	0.4444444444444444	0.0
916	None	None	None	None	None	0	0	0.4	2	0.8	4	0.5833333333333334	0.4	3	2	3	1	0	0.3333333333333333	2	6	0.4666666666666667	7	0.1111111111111111	0	0.3371336898157525	0.8632393776898617	0.6068063460312745	0.9447377641632149	0.5347895090691177	0.9342773250787139	0.8687326582653292	0.9202098943950484	1.0	0.6666666666666666	0.0
3437	0.07153872920945197	0.0128087721083393	0.01237663037368304	0.756165411696596	None	0	0	0.1	1	1.0	13	1.0	1.0	14	13	0	1	0	0.06666666666666667	1	15	1.0	15	0.3333333333333333	0	0.593727876877288	0.9219870913514661	0.5515574090284071	0.9239380423782817	0.515353975338012	0.8515551215436494	0.8223503797717077	0.9035989103768478	1.0	0.14285714285714285	0.0
4634	0.0714557999799264	0.016274128470285122	-0.0023894746780029523	0.7509861829973482	None	0	0	0.2222222222222222	2	0.8181818181818182	9	0.5416666666666666	0.8181818181818182	9	9	3	2	0	0.16666666666666666	2	12	0.8666666666666667	13	0.2	0	0.5803749367417659	0.8696302126803304	0.4036518774439967	0.8186232517722973	0.4937374216616389	0.806904004441923	0.7713738460163341	0.8336314662680846	0.5555555555555556	0.1111111111111111	0.0
3760	0.04578419903224133	0.013368737873985473	0.01318228045874949	0.6947102961835725	None	0	0	0.125	1	1.0	10	1.0	1.0	11	10	0	0	0	0.08333333333333333	1	12	0.8	12	0.0	0	0.7348789930134018	0.8626907653580307	0.5515574090284071	0.8793447536430836	0.6447479304019161	0.8825353389199087	0.8510724421990509	0.8751090185860476	0	0	0.0
3411	0.04775796152688674	0.012685679357701462	0.012452722102713656	0.6946778186094649	None	0	0	0.125	1	1.0	10	1.0	1.0	11	10	0	0	0	0.08333333333333333	1	12	0.8	12	0.0	0	0.7348789930134018	0.8626907653580307	0.5515574090284071	0.8793447536430836	0.6447479304019161	0.8825353389199087	0.8510724421990509	0.8751090185860476	0	0	0.0
3022	0.001377412963048727	0.0005507954059511954	0.0005507943119339735	0.9764394447329668	None	0	0	0.5	2	0.6666666666666666	2	0.625	0.6666666666666666	2	2	2	3	0	0.5	2	4	0.3333333333333333	5	0.375	0	0.8002652662027018	0.5	0.7688338593368558	0.5990435483729504	0.24230627133616817	0.5687461148374409	0.9286010289771954	0.5562787281436762	0.5	1.0	0.3357923437134599
2857	0.009747920384740113	0.0012352695759930412	0.00120143796856153	0.9833369248543011	None	0	0	0.5	3	0.6666666666666666	4	0.4444444444444444	0.6666666666666666	6	4	1	1	0	0.5	6	3	0.5333333333333333	8	0.25	1.0	0.405662731303701	0.9070966722614414	0.6784092116929888	0.83885746155784	0.7531456845113522	0.8494564994361404	0.8687003837361957	0.8683287273107066	1.0	0.5	0.0
687	None	None	None	None	None	0	0	0.5	2	0.5	2	0.5	0.5	2	2	3	1	0	0.75	3	4	0.4	6	0.1	1.0	0.6881791210631162	0.8602329447170667	0.5527528505592612	0.9814744112982998	0.7749128806444376	0.8654387973091753	0.7579734995982518	0.9275364800553288	1.0	0.5	0.0
472	None	None	None	None	None	0	0	0.42857142857142855	3	0.5	4	0.8333333333333334	0	1	0	8	2	0	0.75	4	3	0.6666666666666666	10	0.10526315789473684	0.2857142857142857	0	0	0	0	0	0	0	0	0	0	0
452	None	None	None	None	None	0	0	0.4	4	0.5	6	0.7	0	1	0	12	1	0	0.8	5	4	0.9333333333333333	14	0.037037037037037035	0.7272727272727273	0	0	0	0	0	0	0	0	0	0	0
2126	None	None	None	None	None	0	0	0.5714285714285714	4	0.5	4	0.4166666666666667	0.375	4	3	5	0	0	0.375	8	3	0.6666666666666666	10	0.0	0.25	0.787232382535351	0.8404650062900151	0.6300609054033188	0.8344774654381979	0.3310155305411372	0.9616200499439314	0.8690218434278597	0.8972305645475097	0	0	0.0
2623	0.003010611348596527	0.0010320365078907744	-0.0002598884359502799	0.9792921199433485	None	0	0	0.5	2	0.75	3	0.5	0.75	3	3	2	0	0	0.75	3	4	0.4	6	0.0	0	0.7990590752564181	0.5844349470627698	0.2908587614212196	0.9222962995321333	0.25852976490484253	0.9104308292702261	0.9190357517285684	0.8470038181257816	0	0	0.0
5821	0.06407588751670176	0.02659577744541407	0.026514649080341995	0.6766771660224215	None	0	0	0.2	2	0.8333333333333334	10	0.5384615384615384	0.8333333333333334	10	10	3	2	0	0.15384615384615385	2	13	0.9333333333333333	14	0.2	0	0.775823441128949	0.8182623103322512	0.547978321965837	0.8062774140452282	0.462676361239974	0.800661757907972	0.8708452536120301	0.8085090913321844	0.55	0.1	0.0
3920	0.046596889064523785	0.008284471313918795	-0.004500676314797114	0.7132617444736106	None	0	0	0.125	1	1.0	10	1.0	1.0	11	10	0	0	0	0.08333333333333333	12	1	0.8	12	0.0	0	0.7348789930134018	0.8626907653580307	0.5515574090284071	0.8793447536430836	0.5265899470886038	0.861171439524166	0.8510724421990509	0.8679596991759255	0	0	0.0
4892	0.07236512859859322	0.024600317033124874	0.022358406622677764	0.7349745334515223	None	0	0	0.09090909090909091	1	1.0	14	1.0	1.0	15	14	0	0	0	0.0625	1	16	1.0666666666666667	16	0.0	0	0.7333999630069011	0.9030775174540077	0.5515574090284071	0.8421944365070572	0.4937374216616389	0.8434248297292134	0.8563191016497513	0.8657035545406121	0	0	0.0
4501	0.08728363123154953	0.026120075216757542	0.025012712357250458	0.6603328854033199	None	0	0	0.08333333333333333	1	1.0	16	1.0	1.0	17	16	0	0	0	0.05555555555555555	1	18	1.2	18	0.0	0	0.7333999630069011	0.913677360052783	0.5515574090284071	0.8449429846199196	0.4937374216616389	0.7986451030489207	0.8141878445595923	0.8594709959709933	0	0	0.0
1439	None	None	None	None	None	0.25	1	0.5	5	0.5	6	0.5185185185185185	0.3333333333333333	7	4	6	0	0	0.3333333333333333	3	9	0.9333333333333333	14	0.0	0.4	0.4624552713874248	0.9159541045545819	0.19165852177454404	0.9337139727039918	0.81892787285164	0.9215367973276423	0.8121105735229105	0.9240765325841698	0	0	0.0
4351	None	None	None	None	None	0	0	0.2	3	0.8	16	0.55	0.75	16	15	5	0	0	0.4	10	4	1.4666666666666666	22	0.0	0.1111111111111111	0.6258397865970213	0.9118792305537797	0.5515574090284071	0.8310395106182201	0.41743539264956986	0.7523300190941916	0.8375138365545893	0.8429437971121575	0	0	0.0
2593	0.002108141136503233	0.00024023374126016945	0.00018693845216014704	0.9799318145674307	None	0	0	0.4	2	0.8	4	0.4375	0.4	3	2	3	0	0	1.0	4	4	0.4666666666666667	7	0.0	0	0.8002652662027018	0.9352401439655721	0.7286857118079951	0.9451554151722246	0.2699799875170872	0.8648640330439012	0.9359732596188634	0.9211264515374249	0	0	0.0
3571	0.0436114748420877	0.013020325499263935	0.012789166689126438	0.6907371233028655	None	0	0	0.125	1	1.0	10	1.0	1.0	11	10	0	0	0	0.08333333333333333	1	12	0.8	12	0.0	0	0.7348789930134018	0.8626907653580307	0.5515574090284071	0.8793447536430836	0.6447479304019161	0.8825353389199087	0.8510724421990509	0.8751090185860476	0	0	0.0
3372	0.04500394710941333	0.01352331133463694	0.01309302133861833	0.6915310009271698	None	0	0	0.125	1	1.0	10	1.0	1.0	11	10	0	0	0	0.08333333333333333	1	12	0.8	12	0.0	0	0.7348789930134018	0.8626907653580307	0.5515574090284071	0.8793447536430836	0.6447479304019161	0.8825353389199087	0.8510724421990509	0.8751090185860476	0	0	0.0
1577	None	None	None	None	None	1.0	1	0.8	4	0.4	2	0.7777777777777778	0	2	0	4	0	0	1.0	3	3	0.4666666666666667	7	0.0	0.5	0	0	0	0	0	0	0	0	0	0	0
2241	None	None	None	None	None	0	0	0.5	3	0.5714285714285714	4	0.6428571428571429	0.42857142857142855	6	3	2	1	0	0.2857142857142857	2	7	0.6	9	0.2	0.2857142857142857	0.4985867272820486	0.7300446609467894	0.9108690598239597	0.9234412348204223	0.6846985162720475	0.9488383064014366	0.8860700292985946	0.8942633131422747	1.0	0.6666666666666666	0.0
5624	0.07640953644823996	0.02894167264742516	0.028792151493955326	0.6599418531510247	None	0	0	0.16666666666666666	2	0.875	14	0.5625	0.8125	14	13	3	2	0	0.125	2	16	1.2	18	0.2222222222222222	0	0.7333999630069011	0.9206987339963534	0.5382860571906716	0.8408464138540359	0.4937374216616389	0.768258909225925	0.8709306574470723	0.8546616744776581	0.5357142857142857	0.07142857142857142	0.0
6133	0.07728507715807126	0.029510982321839033	0.029275645439506063	0.6305458451108532	None	0	0	0.08333333333333333	1	1.0	16	1.0	1.0	17	16	0	0	0	0.05555555555555555	1	18	1.2	18	0.0	0	0.7333999630069011	0.9156319525255214	0.5515574090284071	0.8449429846199196	0.4937374216616389	0.8295903212921497	0.8662545384126205	0.868475115023942	0	0	0.0
6609	0.07845715532899415	0.03442571868455366	0.03315165616746062	0.7230357710499695	None	0	0	0.07692307692307693	1	1.0	17	1.0	1.0	18	17	0	0	0	0.05263157894736842	1	19	1.2666666666666666	19	0.0	0	0.7333999630069011	0.9107901521991009	0.5515574090284071	0.8392756926258678	0.4937374216616389	0.83653533492497	0.8425342255534283	0.8664135971340154	0	0	0.0
350	None	None	None	None	None	0	0	1.0	1	0	0	1.0	0	0	0	1	3	0	0.5	1	2	0.13333333333333333	2	0.5	0	0	0	0	0	0	0	0	0	0	0	0
7049	0.08383651426753998	0.026171732324893095	0.01694276331864708	0.6330966161842081	None	0	0	0.08333333333333333	1	1.0	15	1.0	1.0	16	15	0	0	0	0.058823529411764705	1	17	1.1333333333333333	17	0.0	0	0.7333999630069011	0.9201413453491923	0.5515574090284071	0.8296607970027333	0.4937374216616389	0.7547871752521335	0.8681455728284196	0.847776582663539	0	0	0.0
5930	0.07814981516205169	0.03167795620954791	0.030504964553182544	0.6355314765778322	None	0	0	0.08333333333333333	1	1.0	16	1.0	1.0	17	16	0	0	0	0.05555555555555555	1	18	1.2	18	0.0	0	0.7333999630069011	0.9156319525255214	0.5515574090284071	0.8449429846199196	0.4937374216616389	0.8295903212921497	0.8662545384126205	0.868475115023942	0	0	0.0
6875	0.07652826834044235	0.025747824486009627	-0.0012824239531213574	0.6051894065721237	None	0	0	0.08333333333333333	1	1.0	15	1.0	1.0	16	15	0	0	0	0.058823529411764705	1	17	1.1333333333333333	17	0.0	0	0.7443447383611878	0.9004689120923012	0.5520376297785774	0.8488907519376239	0.4937374216616389	0.8400071738052767	0.8727987989928475	0.865555283441732	0	0	0.0
1773	None	None	None	None	None	0	0	0.625	5	0.4	4	0.6	0.2	6	2	5	1	0	0.8	5	4	0.8	12	0.1	0.25	0.29586327618335984	0.7270602747723262	0.45293087278776073	0.9553233423537093	0.5749503312705636	0.8986848709203367	0.8719869178026857	0.8884512366713071	1.0	0.16666666666666666	0.0
1372	None	None	None	None	None	0.5	2	0.8	8	0.23076923076923078	3	0.42857142857142855	0.23076923076923078	5	3	9	0	0	0.7142857142857143	7	5	1.0	15	0.0	0.2	0.42810877850214346	0.912741067371176	0.8031582787047086	0.8785210228671958	0.771573878812784	0.8551472044881088	0.8758379827226195	0.8843081610829246	0	0	0.0
2431	None	None	None	None	None	0.5	1	0.8333333333333334	5	0.2857142857142857	2	0.6	0.14285714285714285	1	1	7	0	0	0.6	5	3	0.6	9	0.0	0.5	0.9065026018091235	0.5	0.6747989233173846	0.5	0.9864443084745149	0.5	0.7894503856541824	0.5	0	0	0.0
1536	None	None	None	None	None	0	0	0.5	2	0.75	3	0.6666666666666666	0.25	2	1	3	1	0	1.0	3	3	0.4	6	0.1111111111111111	0	0.35066523243596326	0.7745721133202824	0.5589633850553104	0.8794173680037161	0.1836116733361049	0.6976467253887142	0.8229527498665571	0.7945299678071046	1.0	0.5	0.0
5009	0.057214193100119104	0.020807349118242356	0.013660767337402025	0.6833572073091974	None	0	0	0.1111111111111111	1	1.0	11	1.0	1.0	12	11	0	0	0	0.07692307692307693	1	13	0.8666666666666667	13	0.0	0	0.8344525498603967	0.8118470244077103	0.5520376297785774	0.7859267874829952	0.4662552358233237	0.8526981307186752	0.8681076497183285	0.8184935880986786	0	0	0.0
5862	0.0755547337245499	0.025414382812763	0.025216956838883663	0.6583713350048004	None	0	0	0.16666666666666666	2	0.8666666666666667	13	0.53125	0.8666666666666667	13	13	3	2	0	0.125	2	16	1.1333333333333333	17	0.2	0	0.7333999630069011	0.913449329708327	0.5515574090284071	0.8390782398987299	0.4937374216616389	0.7754109352021602	0.8718419195571556	0.8518268103136121	0.5384615384615384	0.07692307692307693	0.0
1964	None	None	None	None	None	0.3333333333333333	1	0.625	5	0.5	5	0.5	0.3	4	3	7	1	0	0.375	8	3	0.8	12	0.058823529411764705	0.4444444444444444	0.3130158030412814	0.8035003632315996	0.7585542503402329	0.627419635161876	0.838620618354636	0.8345475029691686	0.9114022563275135	0.7654081110631221	1.0	0.75	0.0
6315	0.07649577084718134	0.03182131963190127	0.030691464099679464	0.6327581652083935	None	0	0	0.08333333333333333	1	1.0	16	1.0	1.0	17	16	0	0	0	0.05555555555555555	1	18	1.2	18	0.0	0	0.7333999630069011	0.9156319525255214	0.5515574090284071	0.8449429846199196	0.4937374216616389	0.8286114177899059	0.8534299382619936	0.8682118421016133	0	0	0.0
2112	None	None	None	None	None	0	0	0.5	1	1.0	1	1.0	0	1	0	1	0	0	0.3333333333333333	3	1	0.2	3	0.0	0	0	0	0	0	0	0	0	0	0	0	0
5469	0.08570486803155714	0.022824413609745596	0.022717902561663356	0.6674524866454441	None	0	0	0.08333333333333333	1	1.0	16	1.0	1.0	17	16	0	0	0	0.05555555555555555	1	18	1.2	18	0.0	0	0.7333999630069011	0.913677360052783	0.5515574090284071	0.8449429846199196	0.4937374216616389	0.8295903212921497	0.8563191016497513	0.8675187671455203	0	0	0.0
4868	0.08894979846690658	0.025386655743213412	0.025379450311733772	0.6594209636737282	None	0	0	0.08333333333333333	1	1.0	16	1.0	1.0	17	16	0	0	0	0.05555555555555555	1	18	1.2	18	0.0	0	0.7333999630069011	0.913677360052783	0.5515574090284071	0.8449429846199196	0.4937374216616389	0.8295903212921497	0.8563191016497513	0.8675187671455203	0	0	0.0
1646	None	None	None	None	None	0	0	0.2	1	1.0	5	0.7777777777777778	0.4	3	2	3	6	0	1.0	3	3	0.4666666666666667	7	0.6666666666666666	0.8	0.3232634665960277	0.8174785072713711	0.4609324053364244	0.6028726042186824	0.5488221562787452	0.7598737446667473	0.7482212625517778	0.7355431230048746	0.3333333333333333	0.3333333333333333	0.38378363210580013
2469	None	None	None	None	None	0	0	0.6	3	0.6	3	0.875	0.2	4	1	2	3	0	0.5	2	4	0.4666666666666667	7	0.6	0.4	0.596580567351166	0.750073910929536	0.5806473367296673	0.9491885901109256	0.5065087871723591	0.9128395105259117	0.7904640172392274	0.893319001456146	0.25	0.5	0.0
6086	0.09510908183655163	0.01605628818038255	0.015990614817161682	0.6236136497442983	None	0	0	0.07142857142857142	1	1.0	18	1.0	1.0	19	18	0	0	0	0.05	1	20	1.3333333333333333	20	0.0	0	0.7333999630069011	0.922204371429867	0.5515574090284071	0.8434758015479592	0.4937374216616389	0.8172612924029418	0.8563191016497513	0.8681807109434921	0	0	0.0
6167	0.07687883440930894	0.027494218069027816	0.027344932867166816	0.6285239677139745	None	0	0	0.08333333333333333	1	1.0	16	1.0	1.0	17	16	0	0	0	0.05555555555555555	1	18	1.2	18	0.0	0	0.7333999630069011	0.9156319525255214	0.5515574090284071	0.8449429846199196	0.4937374216616389	0.8295903212921497	0.8662545384126205	0.868475115023942	0	0	0.0
4317	0.04965303576193973	0.015352247339129446	0.014663297921597608	0.6422035626313267	None	0	0	0.2222222222222222	2	0.8181818181818182	9	0.5416666666666666	0.8181818181818182	9	9	3	2	0	0.16666666666666666	2	12	0.8666666666666667	13	0.2	0	0.7333999630069011	0.812465586217901	0.5515574090284071	0.7581664822452306	0.4099987471419362	0.8088498940439074	0.8659874243247103	0.7942014978413972	0.5555555555555556	0.1111111111111111	0.0
2779	0.0011467085757761767	0.00014176363534464527	0.00014176356139016587	0.9960667787745824	None	0	0	0.75	3	0.5	2	0.5	0	1	0	4	2	0	0.75	4	3	0.4	6	0.18181818181818182	1.0	0	0	0	0	0	0	0	0	0	0	0
4328	0.04559375620014583	0.012445093748252487	0.01207642722813038	0.6922905793028907	None	0	0	0.125	1	1.0	10	1.0	1.0	11	10	0	0	0	0.08333333333333333	1	12	0.8	12	0.0	0	0.7348789930134018	0.8626907653580307	0.5515574090284071	0.8793447536430836	0.6447479304019161	0.8825353389199087	0.8510724421990509	0.8751090185860476	0	0	0.0
4462	0.049215063893989865	0.01933985569575605	0.019326888615242187	0.7477921645299977	None	0	0	0.1	1	1.0	12	1.0	1.0	13	12	0	0	0	0.07142857142857142	1	14	0.9333333333333333	14	0.0	0	0.8182469192509967	0.8198874458194575	0.5515574090284071	0.7798346501406398	0.515353975338012	0.8593517957168442	0.862249666644098	0.8220163012770736	0	0	0.0
1347	None	None	None	None	None	0.5	2	0.5	5	0.5	6	0.5	0.3333333333333333	6	4	7	2	0	0.5714285714285714	4	7	0.9333333333333333	14	0.125	0	0.3811969490287315	0.7685689446999839	0.6273332799470304	0.7499418328537861	0.7553980773686586	0.9139563324657263	0.896889970314785	0.8254656485652513	0.5833333333333334	0.3333333333333333	0.0
744	None	None	None	None	None	0	0	0.5	3	0.5	3	0.6666666666666666	0.5	5	3	2	2	0	0.3333333333333333	6	2	0.5333333333333333	8	0.3333333333333333	0.3333333333333333	0.8590543585455258	0.7518590940185446	0.3376301676362763	0.8936728566338565	0.8199176206075783	0.8732594371566055	0.9151478114454963	0.8484489372097491	0.6	0.4	0.0
761	None	None	None	None	None	0.5	2	0.7	7	0.3333333333333333	4	0.4	0.25	8	3	5	0	0	0.7142857142857143	5	7	0.9333333333333333	14	0.0	0.8571428571428571	0.6379979728966731	0.8613429435646257	0.5306758094482357	0.9084536318380739	0.4273584138709642	0.8000357344175442	0.7920916107464329	0.8624711925563208	0	0	0.0
6819	0.07481819198609987	0.031685427911910445	0.029544521965670707	0.7100998027430744	None	0	0	0.08333333333333333	1	1.0	16	1.0	1.0	17	16	0	0	0	0.05555555555555555	1	18	1.2	18	0.0	0	0.7333999630069011	0.9130731715866968	0.5515574090284071	0.8329222836278782	0.4937374216616389	0.8434799346119064	0.8155030116180021	0.8677099713812965	0	0	0.0
1860	None	None	None	None	None	0	0	1.0	1	0	0	1.0	0	0	0	1	2	0	0.5	2	1	0.13333333333333333	2	0.3333333333333333	0	0	0	0	0	0	0	0	0	0	0	0
1053	None	None	None	None	None	1.0	1	0.8	4	0.4	2	0.5833333333333334	0.2	3	1	3	0	0	0.75	4	3	0.4666666666666667	7	0.0	0.6666666666666666	0.6579407040359204	0.7345932756608545	1.0	0.71506148704649	0.9864443084745149	0.6357468618655746	0.8337558309014194	0.6967142694499497	0	0	0.0
2790	0.0003889070382579883	7.16252245349134e-05	-7.161384092052292e-05	0.9983491977316223	None	0	0	0.75	3	0.5	2	0.5	0.25	3	1	2	1	0	0.75	3	4	0.4	6	0.16666666666666666	0.6666666666666666	0.3777130245514567	0.7235528528751576	0.8256553701952261	0.9715023114806082	0.5511749193259247	0.9738235635087	0.9243969655234096	0.9371748876053996	1.0	0.6666666666666666	0.0
7137	0.08097917047915472	0.03133710408140762	0.030209388409781497	0.60808975078419	None	0	0	0.09090909090909091	1	1.0	14	1.0	1.0	15	14	0	0	0	0.0625	1	16	1.0666666666666667	16	0.0	0	0.7333999630069011	0.9064516036320864	0.5515574090284071	0.8558312458711068	0.4937374216616389	0.8289008055391439	0.8681816556460914	0.8672279542044525	0	0	0.0
2466	None	None	None	None	None	0	0	0.3333333333333333	1	1.0	2	1.0	0	0	0	3	1	0	1.0	2	2	0.26666666666666666	4	0.1	0	0	0	0	0	0	0	0	0	0	0	0
3507	0.04387237442900642	0.011364618821714892	0.011067263793578138	0.6954585373106251	None	0	0	0.125	1	1.0	10	1.0	1.0	11	10	0	0	0	0.08333333333333333	1	12	0.8	12	0.0	0	0.7348789930134018	0.8626907653580307	0.5515574090284071	0.8793447536430836	0.6447479304019161	0.8825353389199087	0.8510724421990509	0.8751090185860476	0	0	0.0
3028	0.007735132994435967	0.0015383998628988478	0.0007294934549471134	0.9667849316200813	None	0	0	0.42857142857142855	3	0.5	4	0.4166666666666667	0.5	6	4	3	2	0	0.6666666666666666	6	4	0.6666666666666666	10	0.25	0.5	0.8188778666510462	0.8303485349194643	0.6640150455163588	0.9165747470948745	0.5598931308616635	0.9245468673978583	0.8524802535224857	0.8969261682422922	0.5833333333333334	0.5	0.0
4223	0.04654496154657529	0.012896951121262257	0.01268925859557365	0.6943329400082285	None	0	0	0.125	1	1.0	10	1.0	1.0	11	10	0	0	0	0.08333333333333333	1	12	0.8	12	0.0	0	0.7348789930134018	0.8626907653580307	0.5515574090284071	0.8793447536430836	0.6447479304019161	0.8825353389199087	0.8510724421990509	0.8751090185860476	0	0	0.0
3735	0.044457571776657434	0.012346378069547076	0.012162739537714748	0.692715051218284	None	0	0	0.125	1	1.0	10	1.0	1.0	11	10	0	0	0	0.08333333333333333	1	12	0.8	12	0.0	0	0.7348789930134018	0.8626907653580307	0.5515574090284071	0.8793447536430836	0.6447479304019161	0.8825353389199087	0.8510724421990509	0.8751090185860476	0	0	0.0
4972	0.09457374979981746	0.011322680748627448	-0.008254036968973968	0.6604929394901202	None	0	0	0.13333333333333333	2	0.95	19	0.5238095238095238	0.95	21	19	0	0	0	0.09523809523809523	21	2	1.4666666666666666	22	0.0	0	0.717194332397501	0.9108475572800885	0.5515574090284071	0.8291688874365462	0.4937374216616389	0.8236299796120046	0.8155030116180021	0.8599616095962811	0	0	0.0
7509	0.0813270802990276	0.03165691335996449	0.030735491237870276	0.6339431111850506	None	0	0	0.08333333333333333	1	1.0	16	1.0	1.0	17	16	0	0	0	0.05555555555555555	1	18	1.2	18	0.0	0	0.7333999630069011	0.9156319525255214	0.5515574090284071	0.8449429846199196	0.4937374216616389	0.8295903212921497	0.8662545384126205	0.868475115023942	0	0	0.0
2684	0.0023816017560397886	0.00038536730029220686	-0.00017022968561460216	0.9887601665995545	None	0	0	0.6666666666666666	4	0.3333333333333333	2	0.5	0.3333333333333333	4	2	3	1	0	1.0	4	4	0.5333333333333333	8	0.125	0.5	0.6367368796228015	0.7336965785097438	0.8240993095754805	0.9582297001139186	0.6764354991144388	0.9473304478182998	0.8410837271215823	0.912561825875085	1.0	0.25	0.0
3314	0.0020182877871766326	0.00046611800688755407	0.0001894340342820903	0.9966279357818408	None	0	0	0.6666666666666666	4	0.16666666666666666	1	0.8	0.16666666666666666	3	1	4	1	0	0.4	2	5	0.5333333333333333	8	0.1	0	0.6532272853556712	0.7801268458044837	0.9439849619767294	0.8635853583035604	0.6983153652338976	0.9169035875591716	0.8127647001671411	0.8626646234480202	1.0	0	0.0
7186	0.0814525098036302	0.034135216946108334	0.0330670338958762	0.6101791319642953	None	0	0	0.09090909090909091	1	1.0	14	1.0	1.0	15	14	0	0	0	0.0625	1	16	1.0666666666666667	16	0.0	0	0.7333999630069011	0.9064516036320864	0.5515574090284071	0.8558312458711068	0.4937374216616389	0.8203112055086178	0.861309972233051	0.8649315004424565	0	0	0.0
3109	0.001193061856661979	4.695224648309288e-05	2.618804547054201e-05	0.9967214633222139	None	0	0	0.4444444444444444	4	0.6363636363636364	7	0.4642857142857143	0.45454545454545453	6	5	6	2	0	0.5714285714285714	4	7	0.8666666666666667	13	0.13333333333333333	0.4	0.7255641896158093	0.839795915226118	0.5626746731118275	0.9293991662210872	0.7016734051828177	0.9111955164488239	0.7827281263116774	0.8991221962966754	0.5833333333333334	0.16666666666666666	0.0
933	None	None	None	None	None	0.42857142857142855	3	0.5	8	0.47619047619047616	10	0.46938775510204084	0.38095238095238093	11	8	11	0	0	1.0	7	7	1.5333333333333334	23	0.0	0	0.4740962774594866	0.7173982931587733	0.6273332799470304	0.757172745690069	0.7277053235907383	0.9195935641624225	0.8900087114660097	0.8178562619273715	0	0	0.0
2031	None	None	None	None	None	0	0	0.5	1	1.0	1	1.0	0	1	0	1	0	0	0.3333333333333333	3	1	0.2	3	0.0	0	0	0	0	0	0	0	0	0	0	0	0
2522	None	None	None	None	None	0	0	0.6666666666666666	4	0.42857142857142855	3	0.75	0.2857142857142857	5	2	3	1	0	0.75	3	4	0.6	9	0.14285714285714285	0.3333333333333333	0.2946182299270239	0.7465829539926573	0.9047395759538691	0.9540671001748806	0.6331568918433271	0.955417812341565	0.9541768768614152	0.9162877890531562	1.0	0.4	0.0
1423	None	None	None	None	None	0	0	0.5	1	1.0	1	0.75	0	0	0	2	5	0	1.0	2	2	0.2	3	0.625	0	0	0	0	0	0	0	0	0	0	0	0
1561	None	None	None	None	None	0	0	0.25	2	0.8888888888888888	8	0.55	0.6666666666666666	7	6	3	2	0	0.8	5	4	0.7333333333333333	11	0.2222222222222222	0.2222222222222222	0.596580567351166	0.8120656899444743	0.525014705352936	0.8734881871187731	0.7205475744240389	0.9422851303139685	0.6983186834995473	0.8872359705392924	0.5714285714285714	0.2857142857142857	0.0
5220	0.0928168526071387	0.013111629586177021	0.0038066192067192665	0.680988204585099	None	0	0	0.08333333333333333	1	1.0	16	0.3	0.9375	16	15	1	0	0	0.26666666666666666	4	15	1.2	18	0.0	0	0.7333999630069011	0.9183377611671127	0.5515574090284071	0.8296607970027333	0.4937374216616389	0.7558644756196917	0.8572962212194393	0.846980517439132	0	0	0.0
545	None	None	None	None	None	0	0	0.375	3	0.6666666666666666	6	0.4583333333333333	0.4444444444444444	4	4	6	5	0	0.6666666666666666	4	6	0.7333333333333333	11	0.3125	0	0.19225936300436605	0.8820170935611009	0.4480789110708387	0.8186497210673516	0.9521009914916572	0.5516671106611659	0.9591728240592801	0.775929707376293	0.25	0.25	0.0
6324	0.07914289737632417	0.03128995444799689	0.028616073384041086	0.6438671865029102	None	0	0	0.08333333333333333	1	1.0	16	1.0	1.0	17	16	0	0	0	0.05555555555555555	1	18	1.2	18	0.0	0	0.7333999630069011	0.9156319525255214	0.5515574090284071	0.8449429846199196	0.4937374216616389	0.8203956877254365	0.8534299382619936	0.8660308368044144	0	0	0.0
2352	None	None	None	None	None	0	0	0.75	3	0.0	0	0.8333333333333334	0	2	0	2	1	0	0.6666666666666666	3	2	0.3333333333333333	5	0.16666666666666666	0	0	0	0	0	0	0	0	0	0	0	0
6398	0.07789831700517764	0.031020556145976926	0.030406919469453304	0.6326946178922975	None	0	0	0.08333333333333333	1	1.0	16	1.0	1.0	17	16	0	0	0	0.05555555555555555	1	18	1.2	18	0.0	0	0.7333999630069011	0.9156319525255214	0.5515574090284071	0.8449429846199196	0.4937374216616389	0.8295903212921497	0.8662545384126205	0.868475115023942	0	0	0.0
2018	None	None	None	None	None	0	0	1.0	1	0	0	1.0	0	0	0	1	1	0	0.5	1	2	0.13333333333333333	2	0.16666666666666666	0	0	0	0	0	0	0	0	0	0	0	0
948	None	None	None	None	None	0.5	2	0.5	5	0.5	6	0.5	0.3333333333333333	6	4	7	2	0	0.5714285714285714	4	7	0.9333333333333333	14	0.125	0	0.3218680008677766	0.6984794182976456	0.6273332799470304	0.7499418328537861	0.7553980773686586	0.9139563324657263	0.8900087114660097	0.80748739231359	0.5833333333333334	0.3333333333333333	0.0
5371	0.08754455229220845	0.021219500098534346	0.014055872480169882	0.6253864594596416	None	0	0	0.16666666666666666	2	0.875	14	0.5625	0.8125	14	13	3	2	0	0.125	2	16	1.2	18	0.2222222222222222	0	0.7252971477022011	0.9184662553258607	0.5382860571906716	0.8408464138540359	0.4937374216616389	0.768258909225925	0.8593105151801637	0.8534071649106327	0.5357142857142857	0.07142857142857142	0.0
6414	0.07623184975053014	0.028600395147147666	0.025313431934661634	0.6483848114151969	None	0	0	0.08333333333333333	1	1.0	16	1.0	1.0	17	16	0	0	0	0.05555555555555555	1	18	1.2	18	0.0	0	0.7333999630069011	0.9156319525255214	0.5515574090284071	0.8449429846199196	0.4937374216616389	0.8292335267319967	0.8736863881353178	0.8683790693128791	0	0	0.0
6936	0.06364874835244061	0.01588763135495333	0.009360850755878385	0.7215691758825691	None	0	0	0.09090909090909091	1	1.0	14	1.0	1.0	15	14	0	0	0	0.0625	1	16	1.0666666666666667	16	0.0	0	0.7384198023176884	0.903775989987713	0.5515574090284071	0.8444255284290879	0.4937374216616389	0.8444503583439414	0.8076246071703688	0.86696486931999	0	0	0.0
7281	0.08917835275612385	0.02125645228824935	0.004566541789073378	0.6942313797992126	None	0	0	0.06666666666666667	1	1.0	20	1.0	1.0	21	20	0	0	0	0.045454545454545456	1	22	1.4666666666666666	22	0.0	0	0.6066202459727406	0.8966020920013585	0.525014705352936	0.8488688890079744	0.5008951708283382	0.8579287934961974	0.8483748026970158	0.869285840530023	0	0	0.0
1220	None	None	None	None	None	0	0	0.25	4	0.7272727272727273	16	0.21818181818181817	0.5454545454545454	16	12	7	8	0	0.9090909090909091	11	10	1.6	24	0.5714285714285714	0	0.5884777520464659	0.9168193320992771	0.525014705352936	0.7639909646498101	0.515353975338012	0.8230367419796677	0.7057343972446006	0.8460408085272979	0.0625	0.4375	0.0
2619	0.002378904771333589	0.0005108569167725608	-0.0004854278972847455	0.9919632163314985	None	1.0	1	1.0	4	0.25	1	0.5	0.25	3	1	2	0	0	0.75	4	3	0.4	6	0.0	1.0	0.44197893945736066	0.6642665940598946	0.9229382810531888	0.6840415769001807	0.875659610882456	0.68893627207763	0.9058032412905005	0.6791732658061732	0	0	0.0
2234	None	None	None	None	None	0	0	0.6666666666666666	2	0.5	1	0.6666666666666666	0	1	0	2	3	0	0.6666666666666666	2	3	0.26666666666666666	4	0.42857142857142855	0	0	0	0	0	0	0	0	0	0	0	0
6043	0.07708397199479118	0.02686543461044537	0.026422294266847408	0.6302883156298345	None	0	0	0.08333333333333333	1	1.0	16	1.0	1.0	17	16	0	0	0	0.05555555555555555	1	18	1.2	18	0.0	0	0.7333999630069011	0.9156319525255214	0.5515574090284071	0.8449429846199196	0.4937374216616389	0.8292335267319967	0.8736863881353178	0.8683790693128791	0	0	0.0
519	None	None	None	None	None	0.5	1	0.5714285714285714	4	0.625	5	0.4166666666666667	0.625	7	5	2	0	0	0.375	8	3	0.6666666666666666	10	0.0	1.0	0.29710832243969576	0.9145585600218512	0.804818349991202	0.9292258799616373	0.7933449584276338	0.8582844468615564	0.9098768191866388	0.9045522245329994	0	0	0.0
740	None	None	None	None	None	0	0	0.4444444444444444	4	0.5454545454545454	6	0.65	0.5454545454545454	9	6	3	0	0	0.2	2	10	0.8666666666666667	13	0.0	0	0.7554346738206438	0.7679246026479103	0.7879782920108539	0.912777067125236	0.570977208626534	0.8983554579821029	0.8536125202741698	0.8707844506079265	0	0	0.0
4092	0.047154367059172635	0.013304167483203788	-0.0032811409572878754	0.7335891061310259	None	0	0	0.125	1	1.0	10	1.0	1.0	11	10	0	0	0	0.08333333333333333	12	1	0.8	12	0.0	0	0.7348789930134018	0.8626907653580307	0.5515574090284071	0.8793447536430836	0.6447479304019161	0.8825353389199087	0.8510724421990509	0.8751090185860476	0	0	0.0
898	None	None	None	None	None	0	0	0.3	3	0.7692307692307693	10	0.4166666666666667	0.7692307692307693	12	10	2	2	0	0.25	3	12	1.0	15	0.3333333333333333	0.6666666666666666	0.6350712087428955	0.7847666887155498	0.664181308637682	0.9588550885241828	0.5568170438539852	0.9412223695655969	0.9112587839166364	0.9172260490538195	0.5416666666666666	0.08333333333333333	0.0
5674	0.058286239558041374	0.005798238519979802	0.00399515154291561	0.667674391365883	None	0	0	0.2	2	0.8333333333333334	10	0.5384615384615384	0.8333333333333334	10	10	3	2	0	0.15384615384615385	2	13	0.9333333333333333	14	0.2	0	0.775823441128949	0.8182623103322509	0.5408201478406964	0.8916665369425215	0.462676361239974	0.800661757907972	0.8827657897394515	0.8412614613628977	0.55	0.1	0.0
615	None	None	None	None	None	0	0	0.3333333333333333	4	0.6666666666666666	10	0.5666666666666667	0.4666666666666667	10	7	6	2	0	0.8333333333333334	5	6	1.1333333333333333	17	0.15384615384615385	0.8333333333333334	0.4898176490776452	0.9455732299870337	0.5236410708297277	0.9126941513897556	0.6432931054957545	0.8289669802963	0.9048806821993586	0.9055165405785595	0.55	0.2	0.0
4461	0.11147500108312026	0.00675019724875637	-0.005527948987452531	0.9494754635122012	None	0	0	0.14285714285714285	2	0.8947368421052632	17	0.24705882352941178	0.8947368421052632	19	17	1	0	0	0.29411764705882354	5	17	1.4	21	0.0	0.5	0.7333999630069011	0.9276715902772581	0.5515574090284071	0.8472371739216135	0.4937374216616389	0.8059701012214524	0.8141878445595923	0.8694604301414572	0	0	0.0
1996	None	None	None	None	None	0	0	1.0	4	0.0	0	1.0	0	2	0	3	2	0	0.6666666666666666	2	3	0.4	6	0.25	1.0	0	0	0	0	0	0	0	0	0	0	0
7198	0.07513008359577336	0.03160873064639925	0.03150068873600016	0.7197952067690069	None	0	0	0.08333333333333333	1	1.0	16	1.0	1.0	17	16	0	0	0	0.05555555555555555	1	18	1.2	18	0.0	0	0.7333999630069011	0.9156319525255214	0.5515574090284071	0.871882664890956	0.4937374216616389	0.8292335267319967	0.8736863881353178	0.8766173023886941	0	0	0.0
537	None	None	None	None	None	0	0	0.6666666666666666	4	0.2857142857142857	2	0.5	0.2857142857142857	4	2	4	2	0	0.5	6	3	0.6	9	0.2	0.25	0.682981845881191	0.8641513554327228	0.7862614533563032	0.9106093915000492	0.25230339272210667	0.9716001220292272	0.8731415101186932	0.9287705138780818	0.625	0.75	0.0
5473	0.08746636940927112	0.01664158962614413	0.01573868880120032	0.6027528424884657	None	0	0	0.16666666666666666	2	0.875	14	0.5625	0.8125	14	13	3	2	0	0.125	2	16	1.2	18	0.2222222222222222	0	0.7252971477022011	0.9184662553258607	0.5382860571906716	0.8408464138540359	0.4937374216616389	0.768258909225925	0.8593105151801637	0.8534071649106327	0.5357142857142857	0.07142857142857142	0.0
2995	0.001952021517529253	0.0005457565572731738	0.000544210331121237	0.9983225191864765	None	0	0	0.5	2	0.5	2	0.6	0.5	3	2	2	1	0	0.4	2	5	0.4	6	0.14285714285714285	1.0	0.3238457831319219	0.9594006597805779	0.6126391391834453	0.9323404662334016	0.549084854023477	0.7996306188921959	0.8552217907266877	0.9160552644651297	1.0	0.6666666666666666	0.0
3228	0.011815485575022962	0.003986377688934904	0.003924209005386875	0.9842558938114256	None	0	0	0.42857142857142855	3	0.75	6	0.4166666666666667	0.625	6	5	3	2	0	0.6666666666666666	6	4	0.6666666666666666	10	0.2222222222222222	0.5	0.593727876877288	0.8826107883726483	0.8920895687212524	0.9275063385504879	0.6983153652338976	0.8649356962145538	0.8235053175346793	0.8948339833378076	0.6666666666666666	0.16666666666666666	0.0
1469	None	None	None	None	None	1.0	1	1.0	4	0.0	0	0.6666666666666666	0	1	0	4	0	0	1.0	3	3	0.4	6	0.0	0.6666666666666666	0	0	0	0	0	0	0	0	0	0	0
7044	0.07913961821501073	0.03385588122173908	0.03383144814569432	0.7308459147034292	None	0	0	0.08333333333333333	1	1.0	16	1.0	1.0	17	16	0	0	0	0.05555555555555555	1	18	1.2	18	0.0	0	0.7333999630069011	0.9156319525255214	0.5515574090284071	0.871882664890956	0.4937374216616389	0.8295903212921497	0.8662545384126205	0.8767081900576417	0	0	0.0
7089	0.07602237506667996	0.03295292718218767	0.03172058435835069	0.7224241075965568	None	0	0	0.07692307692307693	1	1.0	17	1.0	1.0	18	17	0	0	0	0.05263157894736842	1	19	1.2666666666666666	19	0.0	0	0.7333999630069011	0.9107901521991009	0.5515574090284071	0.8392756926258678	0.4937374216616389	0.83653533492497	0.8425342255534283	0.8664135971340154	0	0	0.0
1119	None	None	None	None	None	0	0	1.0	1	0	0	1.0	0	0	0	1	1	0	0.5	2	1	0.13333333333333333	2	0.16666666666666666	0	0	0	0	0	0	0	0	0	0	0	0
1883	None	None	None	None	None	0	0	0.5	3	0.5	3	0.8	0	0	0	7	0	0	0.4	5	2	0.5333333333333333	8	0.0	1.0	0	0	0	0	0	0	0	0	0	0	0
4214	0.04668980987044387	0.014661340265958406	0.014273005601058595	0.6956422113764988	None	0	0	0.125	1	1.0	10	1.0	1.0	11	10	0	0	0	0.08333333333333333	1	12	0.8	12	0.0	0	0.7348789930134018	0.8626907653580307	0.5515574090284071	0.8793447536430836	0.6447479304019161	0.8825353389199087	0.8510724421990509	0.8751090185860476	0	0	0.0
3056	0.07488088964184918	0.0020312137634720703	0.0016634428566821807	0.7259395503597512	None	0	0	0.2	2	0.8461538461538461	11	0.5769230769230769	0.7692307692307693	11	10	3	2	0	0.15384615384615385	2	13	1.0	15	0.2222222222222222	0	0.49031820125582115	0.9320967501194064	0.46711526877612836	0.6878202234980811	0.41743539264956986	0.7245195609703352	0.7713738460163341	0.8113436167035434	0.5454545454545454	0.09090909090909091	0.0
1048	None	None	None	None	None	0	0	0	0	0	0	1.0	0	0	0	0	2	0	1.0	1	1	0.06666666666666667	1	0.5	0	0	0	0	0	0	0	0	0	0	0	0
5168	0.08700481340811665	0.007667520972911152	0.0033746757669666223	0.7099624693882434	None	0	0	0.07692307692307693	1	1.0	17	1.0	1.0	18	17	0	0	0	0.05263157894736842	1	19	1.2666666666666666	19	0.0	0	0.5442647548252006	0.9300848459394567	0.5643484569434392	0.9141480733170053	0.4937374216616389	0.898169460515456	0.8414582563007129	0.9150412688412495	0	0	0.0
2015	None	None	None	None	None	0	0	0.3333333333333333	2	0.8333333333333334	5	0.8888888888888888	0.5	4	3	3	1	0	1.0	3	3	0.5333333333333333	8	0.1111111111111111	0	0.7722796039809567	0.933354288897965	0.29165300688136575	0.9199537513207885	0.8073790267657955	0.8221765214596009	0.9279756820801506	0.9006163945587881	1.0	0.25	0.0
623	None	None	None	None	None	0	0	0.5	3	0.42857142857142855	3	0.75	0.2857142857142857	2	2	6	4	0	0.3333333333333333	6	2	0.6	9	0.25	0	0.3547886763419842	0.9274314171838728	0.23473002015780273	0.7936878936887358	0.35394440433214863	0.5012869385578514	0.7652681802380398	0.7858537606474546	0.5	1.0	0.612474204862993
7336	0.07722541435579582	0.0337224021949897	0.032697803209611215	0.7133143492048184	None	0	0	0.07692307692307693	1	1.0	17	1.0	1.0	18	17	0	0	0	0.05263157894736842	1	19	1.2666666666666666	19	0.0	0	0.7333999630069011	0.9107901521991009	0.5515574090284071	0.8392756926258678	0.4937374216616389	0.83653533492497	0.8425342255534283	0.8664135971340154	0	0	0.0
4762	0.05933111725701931	0.02511131925822491	0.023670817537661166	0.6703680698526107	None	0	0	0.2	2	0.8461538461538461	11	0.5769230769230769	0.7692307692307693	11	10	3	1	0	0.15384615384615385	2	13	1.0	15	0.1111111111111111	0	0.8182469192509967	0.809826619953648	0.5515574090284071	0.7670291426180293	0.4099987471419362	0.788918514437108	0.871905887301739	0.7891214845480005	1.0	0.18181818181818182	0.0
3032	0.013808190975854033	0.00438204304015754	0.004349893655901726	0.9775754907732178	None	0	0	0.6	3	0.6	3	0.5833333333333334	0.6	4	3	2	1	0	0.3333333333333333	6	2	0.4666666666666667	7	0.14285714285714285	0.8	0.6258342904566042	0.707299164737567	1.0	0.6622432641462743	1.0	0.7868988516270697	0.8337558309014194	0.7219150507055134	1.0	0.5	0.0
601	None	None	None	None	None	0	0	1.0	3	0.0	0	0.6666666666666666	0	2	0	1	1	0	0.6666666666666666	2	3	0.26666666666666666	4	0.25	1.0	0	0	0	0	0	0	0	0	0	0	0
4729	0.08536191625103068	0.025114029411934892	0.02425610650673723	0.6617228147543133	None	0	0	0.08333333333333333	1	1.0	16	1.0	1.0	17	16	0	0	0	0.05555555555555555	1	18	1.2	18	0.0	0	0.7333999630069011	0.913677360052783	0.5515574090284071	0.8449429846199196	0.4937374216616389	0.7986451030489207	0.8141878445595923	0.8594709959709933	0	0	0.0
6401	0.04042803017455904	0.015222727471624049	0.014262422685074851	0.8001969678672596	None	0	0	0.125	1	1.0	10	1.0	1.0	11	10	0	0	0	0.08333333333333333	1	12	0.8	12	0.0	0	0.7333999630069011	0.8976564863484802	0.5515574090284071	0.8483807661383741	0.4937374216616389	0.8602135706047042	0.8662545384126205	0.8702861913501007	0	0	0.0
3131	0.01085870509271819	0.0021525530792617675	0.0021387167127667945	0.9770644623717668	None	0	0	0.42857142857142855	3	0.75	6	0.8333333333333334	0.625	6	5	3	2	0	0.3333333333333333	6	2	0.6666666666666666	10	0.2222222222222222	0.5	0.593727876877288	0.8826107883726483	0.8920895687212524	0.9275063385504879	0.6983153652338976	0.8649356962145538	0.8235053175346793	0.8948339833378076	0.6666666666666666	0.3333333333333333	0.0
1310	None	None	None	None	None	0	0	0.5	2	0.5	2	0.6666666666666666	0	2	0	3	3	0	1.0	3	3	0.4	6	0.375	0	0	0	0	0	0	0	0	0	0	0	0
5986	0.08799994588076968	0.02857784256435101	0.026718086011214445	0.6209047637126499	None	0	0	0.07692307692307693	1	1.0	17	1.0	1.0	18	17	0	0	0	0.05263157894736842	1	19	1.2666666666666666	19	0.0	0	0.7333999630069011	0.9107901521991009	0.5515574090284071	0.8392756926258678	0.4937374216616389	0.8400140431337603	0.845674925971448	0.8674004954379031	0	0	0.0
3160	0.034756809370700775	0.007396639473531364	0.005300979390964347	0.9431612283769207	None	0	0	0.2	2	0.9166666666666666	11	0.4666666666666667	0.5833333333333334	9	7	4	3	0	0.8333333333333334	5	6	0.9333333333333333	14	0.3	0.36363636363636365	0.596580567351166	0.9089640975955926	0.525014705352936	0.8487190779696602	0.7205475744240389	0.8807005389832591	0.7434668229354546	0.8816595909556795	0.1111111111111111	0.3333333333333333	0.0
7046	0.07653362061053856	0.03234969841045293	0.0313288390690899	0.7082753147449485	None	0	0	0.07692307692307693	1	1.0	17	1.0	1.0	18	17	0	0	0	0.05263157894736842	1	19	1.2666666666666666	19	0.0	0	0.7333999630069011	0.9107901521991009	0.5515574090284071	0.8392756926258678	0.4937374216616389	0.83653533492497	0.8425342255534283	0.8664135971340154	0	0	0.0
6579	0.0785853893128818	0.03169580302485254	0.030605564194628638	0.6320722643141699	None	0	0	0.08333333333333333	1	1.0	16	1.0	1.0	17	16	0	0	0	0.05555555555555555	1	18	1.2	18	0.0	0	0.7333999630069011	0.9156319525255214	0.5515574090284071	0.8449429846199196	0.4937374216616389	0.8246190025340475	0.8534299382619936	0.8671457309618004	0	0	0.0
1493	None	None	None	None	None	0	0	0.5	5	0.5	6	0.5185185185185185	0.4166666666666667	7	5	6	3	0	0.3333333333333333	9	3	0.9333333333333333	14	0.21428571428571427	0.4	0.6313529113093913	0.9258371477091586	0.30855161957216704	0.9055383917981908	0.44722916191069195	0.8320247592517792	0.8536125202741698	0.8936208759933081	0.14285714285714285	0.42857142857142855	0.0
6194	0.07246154452491751	0.024762730242997168	0.013624014761879537	0.5707977864881792	None	0	0	0.08333333333333333	1	1.0	15	1.0	1.0	16	15	0	0	0	0.058823529411764705	1	17	1.1333333333333333	17	0.0	0	0.7333999630069011	0.9204104277274842	0.5515574090284071	0.8516558635629201	0.4937374216616389	0.8210479189960449	0.8681455728284196	0.8706084482082473	0	0	0.0
1097	None	None	None	None	None	0.6666666666666666	2	0.6666666666666666	6	0.2727272727272727	3	0.52	0	0	0	12	3	0	1.0	5	5	0.8666666666666667	13	0.10714285714285714	0.2222222222222222	0	0	0	0	0	0	0	0	0	0	0
5781	0.07623665935763238	0.028359926545075385	0.0252798069688417	0.6492298521012132	None	0	0	0.08333333333333333	1	1.0	16	1.0	1.0	17	16	0	0	0	0.05555555555555555	1	18	1.2	18	0.0	0	0.7333999630069011	0.9156319525255214	0.5515574090284071	0.8449429846199196	0.4937374216616389	0.8295903212921497	0.8662545384126205	0.868475115023942	0	0	0.0
3821	0.04666585148798331	0.013556860560592994	0.013098217618568685	0.6916641575175384	None	0	0	0.125	1	1.0	10	1.0	1.0	11	10	0	0	0	0.08333333333333333	1	12	0.8	12	0.0	0	0.7348789930134018	0.8626907653580307	0.5515574090284071	0.8793447536430836	0.6447479304019161	0.8825353389199087	0.8510724421990509	0.8751090185860476	0	0	0.0
1575	None	None	None	None	None	0.4	2	0.5833333333333334	7	0.4666666666666667	7	0.3469387755102041	0.3333333333333333	10	5	6	0	0	1.0	7	7	1.1333333333333333	17	0.0	0.36363636363636365	0.6155330552096823	0.9496582530195784	0.2830169769874347	0.9299365106602931	0.6991462367215153	0.9031239599218057	0.9070012026888973	0.9298988441362848	0	0	0.0
4439	0.056025137549065324	0.01830406867083104	0.01803672499255455	0.7276611908541617	None	0	0	0.1111111111111111	1	1.0	11	1.0	1.0	12	11	0	0	0	0.07692307692307693	1	13	0.8666666666666667	13	0.0	0	0.8263497345556967	0.803705619928874	0.5643484569434392	0.79212396466422	0.41357762172528584	0.8531666452322145	0.8670883739122369	0.8179247166662637	0	0	0.0
6253	0.079336256304974	0.03215302939260226	0.03102875762169156	0.6341641143799239	None	0	0	0.08333333333333333	1	1.0	16	1.0	1.0	17	16	0	0	0	0.05555555555555555	1	18	1.2	18	0.0	0	0.7333999630069011	0.9156319525255214	0.5515574090284071	0.8449429846199196	0.4937374216616389	0.8357272630809776	0.8534299382619936	0.8701431913692966	0	0	0.0
7388	0.08060838950561458	0.029272956265906588	0.02894058797782876	0.6303606434574994	None	0	0	0.07692307692307693	1	1.0	17	1.0	1.0	18	17	0	0	0	0.05263157894736842	1	19	1.2666666666666666	19	0.0	0	0.7333999630069011	0.9128734019233625	0.5515574090284071	0.8491236045724586	0.4937374216616389	0.8241319492799764	0.8672210579088795	0.8669041064074405	0	0	0.0
448	None	None	None	None	None	0	0	1.0	4	0.0	0	0.6666666666666666	0	1	0	4	1	0	1.0	3	3	0.4	6	0.09090909090909091	0.6666666666666666	0	0	0	0	0	0	0	0	0	0	0
6169	0.07784869832825983	0.02997435056391424	0.027453555950245755	0.642847712387693	None	0	0	0.08333333333333333	1	1.0	16	1.0	1.0	17	16	0	0	0	0.05555555555555555	1	18	1.2	18	0.0	0	0.7333999630069011	0.9156319525255214	0.5515574090284071	0.8449429846199196	0.4937374216616389	0.8295903212921497	0.8662545384126205	0.868475115023942	0	0	0.0
169	None	None	None	None	None	0	0	0.6666666666666666	2	0.5	1	0.6666666666666666	0.5	2	1	1	2	0	0.6666666666666666	3	2	0.26666666666666666	4	0.4	0	0.24227291435507486	0.8057659035210653	0.5231729832091583	0.8626617700314678	0.3339152158611939	0.5644846883897767	0.7943630458670253	0.7637282622815924	0.75	0.5	0.29447090801831655
2396	None	None	None	None	None	0	0	0.6666666666666666	2	0.0	0	0.6666666666666666	0	1	0	2	2	0	0.6666666666666666	2	3	0.26666666666666666	4	0.2857142857142857	0	0	0	0	0	0	0	0	0	0	0	0
2122	None	None	None	None	None	1.0	1	0.6	3	0.4	2	0.7777777777777778	0	2	0	4	1	0	1.0	3	3	0.4666666666666667	7	0.1	1.0	0	0	0	0	0	0	0	0	0	0	0
866	None	None	None	None	None	0	0	0.4166666666666667	5	0.4666666666666667	7	0.6071428571428571	0.4	10	6	6	2	0	0.5714285714285714	4	7	1.1333333333333333	17	0.16666666666666666	0.2857142857142857	0.3237811976526614	0.9308527200114162	0.6273332799470304	0.8303290309818886	0.7589769519520082	0.828928885124906	0.8900087114660097	0.8723567776931134	0.55	0.4	0.0
434	None	None	None	None	None	0	0	0.2857142857142857	2	0.75	6	0.8333333333333334	0	0	0	9	0	0	0.75	3	4	0.6666666666666666	10	0.0	0.8571428571428571	0	0	0	0	0	0	0	0	0	0	0
2837	0.00010462090906574642	2.901131501688455e-07	-1.9726715246532995e-07	0.9999971259169609	None	1.0	1	0.8	4	0.4	2	0.4666666666666667	0.2	2	1	4	2	0	0.6	5	3	0.4666666666666667	7	0.18181818181818182	1.0	0.4026504992252489	0.9537572721855468	0.5981382340526324	0.8533839763002171	0.7923570457268212	0.716768282461249	0.8313753608251341	0.8705084216574457	0.75	1.0	0.0
1437	None	None	None	None	None	0	0	0.5	5	0.5	6	0.56	0.16666666666666666	3	2	10	2	0	1.0	5	5	0.9333333333333333	14	0.08695652173913043	0.6666666666666666	0.6408945163167694	0.756240251107156	0.4384742012685239	0.9684589938573103	0.33668516461735204	0.6662231009162453	0.8802396070892738	0.8518579896057403	0.6666666666666666	0.6666666666666666	0.0
174	None	None	None	None	None	0	0	0.3	3	0.6666666666666666	8	0.875	0.08333333333333333	1	1	12	4	0	1.0	4	4	0.9333333333333333	14	0.14285714285714285	0.8	0.9614182288235386	0.5	0.3376301676362763	0.5	0.6241596748117427	0.5	0.92753384077013	0.5	1.0	1.0	0.30019310397078347
5619	0.08784862240944859	0.02524598488498223	0.02516748868790759	0.6596559435280688	None	0	0	0.08333333333333333	1	1.0	16	1.0	1.0	17	16	0	0	0	0.05555555555555555	1	18	1.2	18	0.0	0	0.7333999630069011	0.913677360052783	0.5515574090284071	0.8449429846199196	0.4937374216616389	0.8295903212921497	0.8563191016497513	0.8675187671455203	0	0	0.0
6820	0.07668335465733345	0.030044210773460815	0.028728776958709425	0.7341669822811812	None	0	0	0.07692307692307693	1	1.0	17	1.0	1.0	18	17	0	0	0	0.05263157894736842	1	19	1.2666666666666666	19	0.0	0	0.7333999630069011	0.9107901521991009	0.5515574090284071	0.8392756926258678	0.4937374216616389	0.83653533492497	0.8425342255534283	0.8664135971340154	0	0	0.0
7498	0.07641509713607286	0.030360869970647183	0.010203685165615492	0.7050144549705638	None	0	0	0.08333333333333333	1	1.0	16	1.0	1.0	17	16	0	0	0	0.05555555555555555	18	1	1.2	18	0.0	0	0.7333999630069011	0.9156319525255214	0.5515574090284071	0.8449429846199196	0.4937374216616389	0.8295903212921497	0.8662545384126205	0.868475115023942	0	0	0.0
6481	0.07817765728318972	0.029794815393143655	0.026768137425913264	0.6473568900775384	None	0	0	0.08333333333333333	1	1.0	16	1.0	1.0	17	16	0	0	0	0.05555555555555555	1	18	1.2	18	0.0	0	0.7333999630069011	0.9156319525255214	0.5515574090284071	0.8449429846199196	0.4937374216616389	0.8295903212921497	0.8662545384126205	0.868475115023942	0	0	0.0
5432	0.0618378421311794	0.004630366417355633	0.003994214692437643	0.9303158981762979	None	0	0	0.08333333333333333	1	1.0	16	0.32142857142857145	0.8125	14	13	3	6	0	0.875	8	7	1.2	18	0.6666666666666666	0	0.6568874498743336	0.9243086775886936	0.5347069701281013	0.8523314983084002	0.4937374216616389	0.8798043339578759	0.8408714470659832	0.8891402325242056	0.07142857142857142	0.21428571428571427	0.0
1349	None	None	None	None	None	0	0	1.0	1	0	0	1.0	0	0	0	1	1	0	0.5	2	1	0.13333333333333333	2	0.16666666666666666	0	0	0	0	0	0	0	0	0	0	0	0
379	None	None	None	None	None	0	0	0.2	2	0.9166666666666666	11	0.5384615384615384	0.9166666666666666	12	11	1	0	0	0.15384615384615385	2	13	0.9333333333333333	14	0.0	0	0.7532498693680267	0.7150725644384344	0.6543421015971497	0.802505812951797	0.4457017447838142	0.790246796664936	0.8600560549997757	0.7713937242002584	0	0	0.0
6436	0.07581667049898201	0.028733982966520667	0.025468419618901297	0.6505049855604823	None	0	0	0.08333333333333333	1	1.0	16	1.0	1.0	17	16	0	0	0	0.05555555555555555	1	18	1.2	18	0.0	0	0.7333999630069011	0.9156319525255214	0.5515574090284071	0.8449429846199196	0.4937374216616389	0.8295903212921497	0.8662545384126205	0.868475115023942	0	0	0.0
5549	0.039402141814872435	0.013008562516755324	0.012684236248886654	0.8351928446082645	None	0	0	0.25	2	0.7777777777777778	7	0.55	0.7777777777777778	7	7	3	2	0	0.2	2	10	0.7333333333333333	11	0.2	0	0.8020412886415965	0.8377312911108545	0.5515574090284071	0.8315356420022397	0.4099987471419362	0.8416683035025913	0.8819922281542285	0.8370211869748384	0.5714285714285714	0.14285714285714285	0.0
715	None	None	None	None	None	0.5	1	0.6666666666666666	4	0.5	3	0.5333333333333333	0.3333333333333333	4	2	3	0	0	0.6	5	3	0.5333333333333333	8	0.0	0.8	0.45803760845842356	0.8027368759323332	0.9959379887859843	0.6972200940096205	0.8186377694032518	0.9255948316517563	0.9290097168457615	0.8300758447795249	0	0	0.0
4717	0.060506983401657215	0.025680582465441665	0.023361251507119374	0.7003251577346734	None	0	0	0.2	2	0.8461538461538461	11	0.5769230769230769	0.7692307692307693	11	10	3	1	0	0.15384615384615385	2	13	1.0	15	0.1111111111111111	0	0.8182469192509967	0.809826619953648	0.5515574090284071	0.7670291426180293	0.4393789925336284	0.7891367874599566	0.871905887301739	0.7891942093246513	1.0	0.18181818181818182	0.0
5016	0.08730197775750274	0.020195357983955966	0.017613102128250294	0.6031395068429917	None	0	0	0.08333333333333333	1	1.0	16	1.0	1.0	17	16	0	0	0	0.05555555555555555	1	18	1.2	18	0.0	0	0.7333999630069011	0.913677360052783	0.5515574090284071	0.8449429846199196	0.4937374216616389	0.8295903212921497	0.8563191016497513	0.8675187671455203	0	0	0.0
6608	0.10013567297941059	0.020065019802752083	0.016244362003763755	0.6165939043803539	None	0	0	0.07142857142857142	1	1.0	18	1.0	1.0	19	18	0	0	0	0.05	1	20	1.3333333333333333	20	0.0	0	0.7333999630069011	0.9226579641347485	0.5515574090284071	0.8434546605831963	0.4937374216616389	0.8169341879774311	0.8736863881353178	0.8683328650610606	0	0	0.0
3241	0.014656411323196334	0.00457766115854642	0.004045684537093884	0.9812571710593658	None	0	0	0.42857142857142855	3	0.75	6	0.4166666666666667	0.625	7	5	2	2	0	0.6666666666666666	6	4	0.6666666666666666	10	0.3333333333333333	0.5	0.593727876877288	0.804130296299816	0.9439849619767294	0.9282063720572666	0.6983153652338976	0.8721094240670237	0.8337558309014194	0.8769475647464543	0.6428571428571428	0.2857142857142857	0.0
4986	0.08403232156282922	0.027179151726713393	0.027174158635407644	0.6589911301723539	None	0	0	0.08333333333333333	1	1.0	16	1.0	1.0	17	16	0	0	0	0.05555555555555555	1	18	1.2	18	0.0	0	0.7333999630069011	0.913677360052783	0.5515574090284071	0.8449429846199196	0.4937374216616389	0.8295903212921497	0.8563191016497513	0.8675187671455203	0	0	0.0
2620	0.008220592744150667	0.0018431508552292472	-0.001036873653513971	0.9948274254457123	None	0.3333333333333333	1	0.875	7	0.1	1	0.6666666666666666	0.1	6	1	5	2	0	0.5	3	6	0.8	12	0.2222222222222222	0.3333333333333333	0.7315080178248574	0.8977532221155985	0.7057089248100817	0.9469769150558897	0.7272890364354833	0.9605700357440884	0.8855364470130168	0.9398767074916344	0.5833333333333334	0.3333333333333333	0.0
6328	0.07764606015754578	0.029891336952980633	0.027421922863015747	0.6433780556060318	None	0	0	0.08333333333333333	1	1.0	16	1.0	1.0	17	16	0	0	0	0.05555555555555555	1	18	1.2	18	0.0	0	0.7333999630069011	0.9156319525255214	0.5515574090284071	0.8449429846199196	0.4937374216616389	0.8292335267319967	0.8736863881353178	0.8683790693128791	0	0	0.0
4025	0.07908951630995728	0.014134726339962492	-0.012658025867096532	0.5944639117216075	None	0	0	0.1111111111111111	1	1.0	11	1.0	1.0	12	11	0	0	0	0.07692307692307693	1	13	0.8666666666666667	13	0.0	0	0.717194332397501	0.8469370971874468	0.5520376297785774	0.8878598337847358	0.580050952869964	0.8261192130903452	0.820414827279479	0.8556232123241728	0	0	0.0
5947	0.07699729508359822	0.02724649939337716	0.027232153793389734	0.6310441812224701	None	0	0	0.08333333333333333	1	1.0	16	1.0	1.0	17	16	0	0	0	0.05555555555555555	1	18	1.2	18	0.0	0	0.7333999630069011	0.9156319525255214	0.5515574090284071	0.8449429846199196	0.4937374216616389	0.8292335267319967	0.8736863881353178	0.8683790693128791	0	0	0.0
1848	None	None	None	None	None	0.75	3	0.8	8	0.3076923076923077	4	0.625	0.23076923076923078	10	3	4	0	0	0.375	3	8	1.0	15	0.0	0.8571428571428571	0.6155330552096823	0.9496582530195784	0.2830169769874347	0.9299365106602931	0.6991462367215153	0.9031239599218057	0.9070012026888973	0.9298988441362848	0	0	0.0
4937	0.05834148467275502	0.01231157505520441	0.011191973338687723	0.7046831790358398	None	0	0	0.2	2	0.8333333333333334	10	0.5384615384615384	0.8333333333333334	10	10	3	2	0	0.15384615384615385	2	13	0.9333333333333333	14	0.2	0	0.775823441128949	0.8182623103322512	0.5515574090284071	0.8096465872454275	0.462676361239974	0.800661757907972	0.8709494119225304	0.8096272296882233	0.55	0.1	0.0
7532	0.09931779015070412	0.011325791908058516	0.008429884754806901	0.6982201803925334	None	0	0	0.09090909090909091	1	1.0	14	1.0	1.0	15	14	0	0	0	0.0625	1	16	1.0666666666666667	16	0.0	0	0.37436636246082855	0.9187882428095921	0.46711526877612836	0.7872987034686308	0.4937374216616389	0.7869748287857703	0.7487997687158967	0.8429707492342072	0	0	0.0
6552	0.07084096832290339	0.018552014398746555	0.01719679955718594	0.6912824445715219	None	0	0	0.09090909090909091	1	1.0	14	1.0	1.0	15	14	0	0	0	0.0625	1	16	1.0666666666666667	16	0.0	0	0.7333999630069011	0.9075969662358523	0.5515574090284071	0.8558312458711068	0.4937374216616389	0.8289008055391439	0.8723077756574772	0.8677483766613265	0	0	0.0
6027	0.059737001949714166	0.02222991218695864	0.017483462867509902	0.6871534854835819	None	0	0	0.2	2	0.8333333333333334	10	0.5384615384615384	0.8333333333333334	10	10	3	2	0	0.15384615384615385	2	13	0.9333333333333333	14	0.2	0	0.775823441128949	0.8182623103322509	0.547978321965837	0.8062774140452282	0.4531488377289771	0.7970282316061721	0.8749021279385212	0.8073394159429071	0.55	0.1	0.0
7444	0.07801291631916214	0.03363772064722609	0.032212144424733885	0.7224708688162637	None	0	0	0.07692307692307693	1	1.0	17	1.0	1.0	18	17	0	0	0	0.05263157894736842	1	19	1.2666666666666666	19	0.0	0	0.7333999630069011	0.9107901521991009	0.5515574090284071	0.8392756926258678	0.4937374216616389	0.83653533492497	0.8425342255534283	0.8664135971340154	0	0	0.0
2236	None	None	None	None	None	0	0	1.0	4	0.0	0	0.6666666666666666	0	2	0	3	2	0	1.0	3	3	0.4	6	0.25	0.6666666666666666	0	0	0	0	0	0	0	0	0	0	0
1647	None	None	None	None	None	0	0	0.6666666666666666	2	0.5	1	1.0	0	1	0	2	2	0	1.0	2	2	0.26666666666666666	4	0.2857142857142857	0	0	0	0	0	0	0	0	0	0	0	0
7367	0.07538327152956423	0.029373355818280336	0.02898904202029581	0.7486946432286639	None	0	0	0.08333333333333333	1	1.0	16	1.0	1.0	17	16	0	0	0	0.05555555555555555	1	18	1.2	18	0.0	0	0.7333999630069011	0.9156319525255214	0.5515574090284071	0.871882664890956	0.4937374216616389	0.8203956877254365	0.8534299382619936	0.8743947878839772	0	0	0.0
5904	0.08153927852131197	0.014960929602450513	0.008920848960318735	0.6393520315679293	None	0	0	0.08333333333333333	1	1.0	15	1.0	1.0	16	15	0	0	0	0.058823529411764705	1	17	1.1333333333333333	17	0.0	0	0.7333999630069011	0.918041235692788	0.5515574090284071	0.8384758439508646	0.4937374216616389	0.8335309668723814	0.8425342255534283	0.8689005969035156	0	0	0.0
2632	0.00016748662204210148	1.0252649376565181e-05	1.0029978321260625e-05	0.9999903513543369	None	0	0	0.5	3	0.42857142857142855	3	0.45	0.2857142857142857	4	2	4	4	0	0.8	4	5	0.6	9	0.4	0.2857142857142857	0.45343322150572096	0.8832738442081436	0.6640864920288223	0.8007068217606671	0.6442291076804041	0.7326223799983268	0.8429191846610381	0.8136894149850907	0.25	0.5	0.0
3520	0.045782986029731375	0.014992887736168893	0.014850992223231642	0.6960029231475505	None	0	0	0.125	1	1.0	10	1.0	1.0	11	10	0	0	0	0.08333333333333333	1	12	0.8	12	0.0	0	0.7348789930134018	0.8626907653580307	0.5515574090284071	0.8793447536430836	0.6447479304019161	0.8825353389199087	0.8510724421990509	0.8751090185860476	0	0	0.0
3204	0.06815203825790732	0.010445889835275793	0.0077144056261467244	0.7431070408063898	None	0	0	0.1	1	1.0	12	1.0	1.0	13	12	0	0	0	0.07142857142857142	1	14	0.9333333333333333	14	0.0	0	0.717194332397501	0.8531241189903932	0.5515574090284071	0.8838551437857105	0.515353975338012	0.8180446017722405	0.8278185999758537	0.8537069039171957	0	0	0.0
1872	None	None	None	None	None	0	0	0.4	2	0.8	4	0.875	0.6	3	3	3	0	0	0.5	2	4	0.4666666666666667	7	0.0	0	0.3232634665960277	0.9577863729563847	0.5657354823691609	0.7924648554591162	0.4883646325634456	0.5865103144242673	0.77519114356515	0.8325435581707006	0	0	0.0
2576	2.357091118264169e-05	1.6205552245095589e-07	5.785360392147527e-08	0.999995647512638	None	1.0	1	0.6	3	0.4	2	0.5833333333333334	0.2	1	1	5	1	0	0.75	3	4	0.4666666666666667	7	0.07142857142857142	0.5	0.5009780009770636	0.5	0.8834545737624296	0.5	0.8340790603413213	0.5	0.8453564202004301	0.5	1.0	1.0	0.0
5712	0.08883769157441389	0.01612293390898907	0.014455537861326116	0.6025577177163315	None	0	0	0.16666666666666666	2	0.875	14	0.5625	0.8125	14	13	3	2	0	0.125	2	16	1.2	18	0.2222222222222222	0	0.7252971477022011	0.9184662553258607	0.5382860571906716	0.8408464138540359	0.4937374216616389	0.768258909225925	0.8593105151801637	0.8534071649106327	0.5357142857142857	0.07142857142857142	0.0
1076	None	None	None	None	None	0	0	0.5714285714285714	4	0.5	4	0.5	0.375	5	3	4	3	0	0.8	5	4	0.6666666666666666	10	0.3	0.3333333333333333	0.5882393515663478	0.8046359362874508	0.9396727370620741	0.9549765822220196	0.6142337175859564	0.921858890570194	0.85213644763546	0.909918073789235	0.2	0.4	0.0
3068	0.07727334358504749	0.013214692342191385	-0.012958504977117207	0.9238861997346379	None	0	0	0.25	3	0.8125	13	0.5142857142857142	0.625	13	10	4	4	0	0.7142857142857143	5	7	1.2	18	0.4444444444444444	0	0.593727876877288	0.9224026822394723	0.5515574090284071	0.9244578319319269	0.6231313767255431	0.7722780766580088	0.8127647001671411	0.8876602816855016	0.11538461538461539	0.07692307692307693	0.0
1322	None	None	None	None	None	1.0	2	1.0	6	0.0	0	0.6666666666666666	0	4	0	3	0	0	0.75	3	4	0.5333333333333333	8	0.0	1.0	0	0	0	0	0	0	0	0	0	0	0
3687	0.046645186318259056	0.012601500251584954	0.012337791444226864	0.6924907050801052	None	0	0	0.125	1	1.0	10	1.0	1.0	11	10	0	0	0	0.08333333333333333	1	12	0.8	12	0.0	0	0.7348789930134018	0.8626907653580307	0.5515574090284071	0.8793447536430836	0.6447479304019161	0.8825353389199087	0.8510724421990509	0.8751090185860476	0	0	0.0
7283	0.09033162562981403	0.01425190234519792	0.010298251846481128	0.701614062013951	None	0	0	0.07692307692307693	1	1.0	17	1.0	1.0	18	17	0	0	0	0.05263157894736842	1	19	1.2666666666666666	19	0.0	0	0.7333999630069011	0.9088885818550453	0.5515574090284071	0.8392756926258678	0.4937374216616389	0.83653533492497	0.8369367180141907	0.86551670365805	0	0	0.0
947	None	None	None	None	None	0	0	0.25	2	0.9	9	0.3333333333333333	0.8	10	8	1	3	0	1.0	6	6	0.8	12	0.75	0	0.6155330552096823	0.7650928109671333	0.8483055549487798	0.8432182780126278	0.6983153652338976	0.7812446230968347	0.7787913807918504	0.7987827863880413	0.5	0.2	0.0
892	None	None	None	None	None	0	0	0.6666666666666666	4	0.3333333333333333	2	0.6666666666666666	0.3333333333333333	6	2	1	1	0	0.75	4	3	0.5333333333333333	8	0.5	0.4	0.5932264843181491	0.9005558674575752	0.5374822847939374	0.908992246012259	0.6347810459907599	0.8997544183620242	0.8568461907354105	0.9031829749587585	1.0	0.16666666666666666	0.0
6219	0.0790209820637865	0.02593729652377096	0.023678987558129	0.6549652337004033	None	0	0	0.08333333333333333	1	1.0	16	1.0	1.0	17	16	0	0	0	0.05555555555555555	1	18	1.2	18	0.0	0	0.7333999630069011	0.9156319525255214	0.5515574090284071	0.8434313901997293	0.4937374216616389	0.8295903212921497	0.8662545384126205	0.8680369343529796	0	0	0.0
4538	0.06116823210313962	0.025289245093648348	0.021303872448103913	0.7181461934361303	None	0	0	0.2	2	0.8461538461538461	11	0.5769230769230769	0.7692307692307693	11	10	3	2	0	0.15384615384615385	13	2	1.0	15	0.2222222222222222	0	0.8182469192509967	0.8712412698149672	0.5515574090284071	0.8082521281082062	0.4099987471419362	0.7338574754189466	0.8681816556460914	0.8107644024169772	0.5454545454545454	0.09090909090909091	0.0
2883	0.07962026982051842	0.0037773685246784853	0.0036346350614553584	0.9356155609783329	None	0	0	0.2857142857142857	4	0.7222222222222222	13	0.2857142857142857	0.7222222222222222	17	13	2	0	0	0.7	10	7	1.3333333333333333	20	0.0	0.11764705882352941	0.5065238318652213	0.9056813765998081	0.5515574090284071	0.8858731414282706	0.515353975338012	0.8460754828192112	0.7057343972446006	0.8813356296817366	0	0	0.0
1939	None	None	None	None	None	0	0	0.25	1	1.0	4	1.0	1.0	5	4	0	0	0	0.16666666666666666	1	6	0.4	6	0.0	0	0.1	0.6111091155180143	0.4071642708788956	0.8037642585285347	1.0	0.9506076748759746	0.9753529652486417	0.8329143337143118	0	0	0.0
2801	0.0024090289168627686	0.00022689475829440345	-0.000213811346828899	0.9974674240528221	None	0	0	0.5	3	0.42857142857142855	3	0.45	0.2857142857142857	3	2	5	2	0	0.8	5	4	0.6	9	0.15384615384615385	0	0.5839610400038808	0.9061476089486915	0.570232119420402	0.9166455396325909	0.4621215780421569	0.6812824911058237	0.811478747870152	0.8591510280545788	0.6666666666666666	0.6666666666666666	0.0
2634	0.015606382022536136	0.001085021809977242	-0.0006804015653913546	0.9665873066669353	None	0.25	1	0.45454545454545453	5	0.5	7	0.38095238095238093	0.35714285714285715	8	5	7	1	0	0.8571428571428571	7	6	1.0666666666666667	16	0.06666666666666667	0.14285714285714285	0.29217940123915487	0.7404556459671242	0.8534684486193205	0.9265404966447142	0.7761377449252563	0.9600433427740875	0.9449723277047294	0.9050020226398555	1.0	0.375	0.0
7053	0.07659053274133441	0.014764808979634678	0.012296139370340574	0.7308900092020739	None	0	0	0.08333333333333333	1	1.0	16	1.0	1.0	17	16	0	0	0	0.05555555555555555	1	18	1.2	18	0.0	0	0.7333999630069011	0.9156319525255214	0.5515574090284071	0.8470339639198199	0.4937374216616389	0.8295903212921497	0.8670309009418259	0.869084968545711	0	0	0.0
1993	None	None	None	None	None	0	0	1.0	1	0	0	1.0	0	0	0	1	1	0	0.5	1	2	0.13333333333333333	2	0.16666666666666666	0	0	0	0	0	0	0	0	0	0	0	0
5078	0.08602876757693333	0.027961234132750652	0.027125199873642786	0.6600923650014865	None	0	0	0.08333333333333333	1	1.0	16	1.0	1.0	17	16	0	0	0	0.05555555555555555	1	18	1.2	18	0.0	0	0.7333999630069011	0.913677360052783	0.5515574090284071	0.8449429846199196	0.4937374216616389	0.8295903212921497	0.8563191016497513	0.8675187671455203	0	0	0.0
277	None	None	None	None	None	0	0	0.375	3	0.7	7	0.4444444444444444	0.7	10	7	1	0	0	0.3333333333333333	3	9	0.8	12	0.0	0	0.6423844835525528	0.8877365658608684	0.5580020114509783	0.7663362315935779	0.6323997788994232	0.8530524063029336	0.783029241528364	0.8417672555970996	0	0	0.0
331	None	None	None	None	None	0	0	0	0	0	0	1.0	0	0	0	0	3	0	1.0	1	1	0.06666666666666667	1	0.75	0	0	0	0	0	0	0	0	0	0	0	0
640	None	None	None	None	None	0	0	1.0	1	0	0	1.0	0	0	0	1	1	0	0.5	1	2	0.13333333333333333	2	0.16666666666666666	0	0	0	0	0	0	0	0	0	0	0	0
6231	0.08044600531788218	0.027969053928761513	0.02608447344086459	0.6437580827393683	None	0	0	0.07692307692307693	1	1.0	17	1.0	1.0	18	17	0	0	0	0.05263157894736842	1	19	1.2666666666666666	19	0.0	0	0.7333999630069011	0.9128734019233625	0.5515574090284071	0.8491236045724586	0.4937374216616389	0.8241319492799764	0.8672210579088795	0.8669041064074405	0	0	0.0
2477	None	None	None	None	None	0	0	0.3333333333333333	2	0.8571428571428571	6	1.0	0.42857142857142855	4	3	4	4	0	1.0	3	3	0.6	9	0.36363636363636365	1.0	0.23860593249241835	0.7298246690449377	0.6260627453070868	0.6076752923726263	0.4883646325634456	0.7251355685718869	0.8209659733991488	0.6900717788684176	0.5	0.5	0.0
3578	0.046694933714362896	0.012055367727034924	0.011765718641504476	0.6916917953832229	None	0	0	0.125	1	1.0	10	1.0	1.0	11	10	0	0	0	0.08333333333333333	1	12	0.8	12	0.0	0	0.7348789930134018	0.8626907653580307	0.5515574090284071	0.8793447536430836	0.6447479304019161	0.8825353389199087	0.8510724421990509	0.8751090185860476	0	0	0.0
3501	0.04577002668759648	0.01264443227433068	0.012189419783175547	0.6901043248174943	None	0	0	0.125	1	1.0	10	1.0	1.0	11	10	0	0	0	0.08333333333333333	1	12	0.8	12	0.0	0	0.7348789930134018	0.8626907653580307	0.5515574090284071	0.8793447536430836	0.6447479304019161	0.8825353389199087	0.8510724421990509	0.8751090185860476	0	0	0.0
6050	0.07210509285335495	0.026863897902216077	0.02651894093586541	0.6308842305647478	None	0	0	0.08333333333333333	1	1.0	16	1.0	1.0	17	16	0	0	0	0.05555555555555555	1	18	1.2	18	0.0	0	0.7333999630069011	0.9156319525255214	0.5515574090284071	0.8449429846199196	0.4937374216616389	0.8295903212921497	0.8662545384126205	0.868475115023942	0	0	0.0
1759	None	None	None	None	None	0	0	0.6666666666666666	2	0.0	0	0.6666666666666666	0	1	0	2	2	0	0.6666666666666666	3	2	0.26666666666666666	4	0.2857142857142857	0	0	0	0	0	0	0	0	0	0	0	0
2944	0.0025310016262047393	0.000204413693950258	0.00017491150245500808	0.998993529812586	None	0	0	0.5	2	0.5	2	0.5	0.5	3	2	2	1	0	0.75	4	3	0.4	6	0.14285714285714285	0	0.985514577486021	0.9382869032613	0.5515574090284071	0.8824037985594854	0.7318195554265725	0.8208078007164661	0.9014050958079731	0.889560619902085	1.0	0.3333333333333333	0.0
7187	0.0772898894784478	0.032306766140761584	0.030077292136929647	0.730474395221764	None	0	0	0.07692307692307693	1	1.0	17	1.0	1.0	18	17	0	0	0	0.05263157894736842	1	19	1.2666666666666666	19	0.0	0	0.7333999630069011	0.9107901521991009	0.5515574090284071	0.8392756926258678	0.4937374216616389	0.83653533492497	0.8425342255534283	0.8664135971340154	0	0	0.0
2732	2.5841651873193132e-08	2.300300535126215e-08	7.151701410295495e-09	0.9999958126103647	None	0	0	0.5	2	0.3333333333333333	1	0.8333333333333334	0	0	0	4	5	0	0.6666666666666666	3	2	0.3333333333333333	5	0.4166666666666667	0	0	0	0	0	0	0	0	0	0	0	0
2295	None	None	None	None	None	0	0	0.75	3	0.3333333333333333	1	0.5555555555555556	0	0	0	4	1	0	1.0	3	3	0.3333333333333333	5	0.08333333333333333	1.0	0	0	0	0	0	0	0	0	0	0	0
153	None	None	None	None	None	0	0	0.3	3	0.7692307692307693	10	0.4166666666666667	0.7692307692307693	12	10	2	2	0	0.25	3	12	1.0	15	0.3333333333333333	0.6666666666666666	0.6350712087428955	0.7847666887155498	0.664181308637682	0.9588550885241828	0.5356160474002558	0.9377104831335535	0.9112587839166364	0.9156493175867365	0.5416666666666666	0.08333333333333333	0.0
3559	0.04554974105034236	0.012398499523543827	0.012257212073053615	0.6948830460057365	None	0	0	0.125	1	1.0	10	1.0	1.0	11	10	0	0	0	0.08333333333333333	1	12	0.8	12	0.0	0	0.7348789930134018	0.8626907653580307	0.5515574090284071	0.8793447536430836	0.6447479304019161	0.8825353389199087	0.8510724421990509	0.8751090185860476	0	0	0.0
4577	0.05136362704673453	0.02297479474688213	0.022461160307932906	0.7214875044815823	None	0	0	0.1111111111111111	1	1.0	11	0.5416666666666666	0.9090909090909091	10	10	2	2	0	0.16666666666666666	2	12	0.8666666666666667	13	0.25	0	0.775823441128949	0.8182623103322509	0.5515574090284071	0.7518427063877662	0.462676361239974	0.800661757907972	0.8684795437252895	0.7915850257825546	0.55	0.1	0.0
6664	0.07756833470650518	0.030817596595515407	0.02909224005867565	0.736623958153335	None	0	0	0.07692307692307693	1	1.0	17	1.0	1.0	18	17	0	0	0	0.05263157894736842	1	19	1.2666666666666666	19	0.0	0	0.7333999630069011	0.9107901521991009	0.5515574090284071	0.8392756926258678	0.4937374216616389	0.8364866213413221	0.8459357323502213	0.8663998543412903	0	0	0.0
2789	0.001707924357263538	0.00012395098967904795	-0.00012085500451499188	0.9967845993240326	None	0	0	0.75	3	0.25	1	0.5	0	2	0	3	0	0	0.75	4	3	0.4	6	0.0	0.4	0	0	0	0	0	0	0	0	0	0	0
2361	None	None	None	None	None	0.5	1	0.7142857142857143	5	0.125	1	0.5	0	0	0	9	0	0	0.8	4	5	0.6666666666666666	10	0.0	0.3333333333333333	0	0	0	0	0	0	0	0	0	0	0
2959	None	None	None	None	None	0	0	0.5	4	0.5555555555555556	5	0.9166666666666666	0.1111111111111111	3	1	7	5	0	0.75	3	4	0.7333333333333333	11	0.3125	0.75	0.5327939897335588	0.949303432742185	0.7261768085989274	0.9397563832394529	0.7625508469072313	0.8621604447411468	0.7434668229354546	0.9243855459451826	0.3333333333333333	0.3333333333333333	0.3883216243595018
1884	None	None	None	None	None	0	0	0.2857142857142857	2	0.75	6	0.8333333333333334	0.375	3	3	6	4	0	0.75	3	4	0.6666666666666666	10	0.25	0.2857142857142857	0.596580567351166	0.859401822260504	0.525014705352936	0.8507723189989319	0.7133898252573396	0.8409285746084505	0.6849029948874519	0.8505242107940555	0.3333333333333333	0.3333333333333333	0.0
3804	0.04578827698611029	0.012889393752684823	0.012491296062700956	0.6909067055529186	None	0	0	0.125	1	1.0	10	1.0	1.0	11	10	0	0	0	0.08333333333333333	1	12	0.8	12	0.0	0	0.7348789930134018	0.8626907653580307	0.5515574090284071	0.8793447536430836	0.6447479304019161	0.8825353389199087	0.8510724421990509	0.8751090185860476	0	0	0.0
3262	0.00014001997387249376	2.049584839443187e-05	1.8183675546917758e-05	0.9999863797396408	None	0	0	0.42857142857142855	3	0.75	6	0.625	0.25	3	2	6	4	0	1.0	4	4	0.6666666666666666	10	0.26666666666666666	0.2857142857142857	0.3531408925406412	0.6229954491268175	0.46711526877612836	0.8249092316868405	0.4937374216616389	0.9226117438112986	0.7057343972446006	0.8190920431201042	0.5	0.6666666666666666	0.0
3472	0.04426092649010719	0.01210150749310308	0.011857110737328602	0.6953796180258321	None	0	0	0.125	1	1.0	10	1.0	1.0	11	10	0	0	0	0.08333333333333333	1	12	0.8	12	0.0	0	0.7348789930134018	0.8626907653580307	0.5515574090284071	0.8793447536430836	0.6447479304019161	0.8825353389199087	0.8510724421990509	0.8751090185860476	0	0	0.0
1270	None	None	None	None	None	0	0	0.5	3	0.6666666666666666	4	0.4	0.5	4	3	3	1	0	0.8	5	4	0.5333333333333333	8	0.1111111111111111	0.3333333333333333	0.5108433961941946	0.6908024534315167	0.80323077047517	0.9296588692198506	0.5913544877308811	0.6820081296830526	0.8287798185515558	0.7994376590499095	1.0	0.5	0.0
5251	0.08671412178497499	0.02725742211252747	0.025671581694242884	0.6573933712755318	None	0	0	0.08333333333333333	1	1.0	16	1.0	1.0	17	16	0	0	0	0.05555555555555555	1	18	1.2	18	0.0	0	0.7333999630069011	0.913677360052783	0.5515574090284071	0.8449429846199196	0.4937374216616389	0.8295903212921497	0.8563191016497513	0.8675187671455203	0	0	0.0
5730	0.09430294529902693	0.025388529905821026	0.025094021987268882	0.6634657942108406	None	0	0	0.08333333333333333	1	1.0	15	1.0	1.0	16	15	0	0	0	0.058823529411764705	1	17	1.1333333333333333	17	0.0	0	0.717194332397501	0.9168106172051831	0.5515574090284071	0.8384758439508646	0.4937374216616389	0.8335309668723814	0.8369070834374335	0.8682825335501044	0	0	0.0
6980	0.07072601200157397	0.007075803393946169	0.005060707434860844	0.735633277379803	None	0	0	0.07692307692307693	1	1.0	17	1.0	0.9411764705882353	17	16	1	0	0	0.05263157894736842	1	19	1.2666666666666666	19	0.0	0	0.7333999630069011	0.9193912120937893	0.5515574090284071	0.8243368173461968	0.4937374216616389	0.7921184257027203	0.8662545384126205	0.854783074209142	0	0	0.0
4315	0.044980719410935316	0.00801073966685973	0.005902368178993595	0.52134656394595	None	0	0	0.125	1	1.0	10	1.0	1.0	11	10	0	0	0	0.08333333333333333	1	12	0.8	12	0.0	0	0.7348789930134018	0.8578037732422329	0.5515574090284071	0.8793447536430836	0.6447479304019161	0.8825353389199087	0.8510724421990509	0.8736204296477807	0	0	0.0
5495	0.057853151571851294	0.02535400086186352	0.025352911843131903	0.6891253495137806	None	0	0	0.2	2	0.8333333333333334	10	0.5384615384615384	0.8333333333333334	10	10	3	2	0	0.15384615384615385	2	13	0.9333333333333333	14	0.2	0	0.775823441128949	0.8182623103322509	0.547978321965837	0.8062774140452282	0.462676361239974	0.800661757907972	0.8749021279385212	0.8085090913321844	0.55	0.1	0.0
4002	0.045860328169743066	0.006550264571568423	0.0008113355235285969	0.6426945668099382	None	0	0	0.1111111111111111	1	1.0	11	0.5416666666666666	0.9090909090909091	11	10	1	2	0	0.16666666666666666	2	12	0.8666666666666667	13	0.4	0	0.8359825691098628	0.8818848927429985	0.5515574090284071	0.8524033440031474	0.4099987471419362	0.812346786254338	0.8819922281542285	0.85108082385706	0.5454545454545454	0.09090909090909091	0.0
1831	None	None	None	None	None	0	0	0.5	1	1.0	1	0.75	0	1	0	1	0	0	1.0	2	2	0.2	3	0.0	0	0	0	0	0	0	0	0	0	0	0	0
308	None	None	None	None	None	0	0	0.5	6	0.5	8	0.36	0.375	11	6	6	2	0	0.5	5	10	1.2	18	0.18181818181818182	0.25	0.5030705045215585	0.875529806518027	0.7568049105033747	0.9484066936267991	0.4430646299827252	0.8752795816395051	0.8765797198242729	0.9063794156671656	0.5454545454545454	0.09090909090909091	0.0
3577	0.0787096062088585	0.01001131669261324	0.009905234931255587	0.7084846842378003	None	0	0	0.1	1	1.0	13	1.0	1.0	14	13	0	1	0	0.06666666666666667	1	15	1.0	15	0.3333333333333333	0	0.593727876877288	0.9219870913514661	0.5515574090284071	0.9239380423782817	0.515353975338012	0.8515551215436494	0.8223503797717077	0.9035989103768478	1.0	0.14285714285714285	0.0
2192	None	None	None	None	None	0	0	0.5	1	1.0	1	0.75	0	0	0	2	5	0	1.0	2	2	0.2	3	0.625	0	0	0	0	0	0	0	0	0	0	0	0
6526	0.086019419372398	0.02492549372902924	0.017500152055720943	0.6414862080553784	None	0	0	0.07692307692307693	1	1.0	17	0.1919191919191919	0.9411764705882353	17	16	1	1	0	0.8181818181818182	11	9	1.2666666666666666	19	0.2	0	0.7333999630069011	0.9263295046708956	0.5515574090284071	0.8599065627878612	0.4937374216616389	0.8190167388196488	0.871905887301739	0.8756588135037245	1.0	0.29411764705882354	0.0
4047	0.047321798146529905	0.013861314189084152	0.013841672983362918	0.6926227285823718	None	0	0	0.125	1	1.0	10	1.0	1.0	11	10	0	0	0	0.08333333333333333	1	12	0.8	12	0.0	0	0.7348789930134018	0.8626907653580307	0.5515574090284071	0.8793447536430836	0.6447479304019161	0.8825353389199087	0.8510724421990509	0.8751090185860476	0	0	0.0
6355	0.07975070155346198	0.0326680450581855	0.03147448155537707	0.7192185274553564	None	0	0	0.07692307692307693	1	1.0	17	1.0	1.0	18	17	0	0	0	0.05263157894736842	1	19	1.2666666666666666	19	0.0	0	0.7333999630069011	0.9107901521991009	0.5515574090284071	0.8392756926258678	0.4937374216616389	0.83653533492497	0.8425342255534283	0.8664135971340154	0	0	0.0
2256	None	None	None	None	None	0	0	0.5	2	0.6666666666666666	2	0.8333333333333334	0	2	0	2	0	0	0.6666666666666666	3	2	0.3333333333333333	5	0.0	0.6666666666666666	0	0	0	0	0	0	0	0	0	0	0
3603	0.046546762766112415	0.013454934476568403	0.013044306698935422	0.6955703683073252	None	0	0	0.125	1	1.0	10	1.0	1.0	11	10	0	0	0	0.08333333333333333	1	12	0.8	12	0.0	0	0.7348789930134018	0.8626907653580307	0.5515574090284071	0.8793447536430836	0.6447479304019161	0.8825353389199087	0.8510724421990509	0.8751090185860476	0	0	0.0
915	None	None	None	None	None	0	0	0.2857142857142857	2	0.875	7	0.3333333333333333	0.625	6	5	3	0	0	0.8333333333333334	6	5	0.6666666666666666	10	0.0	0	0.7733872323473341	0.8289612360462595	0.8345163216195374	0.9007091273022342	0.5140582830115719	0.9535322115992227	0.8736998033360551	0.9062153055013702	0	0	0.0
3608	0.04116358299385599	0.02311616552345568	0.013876346526269458	0.6412671977354569	None	0	0	0.1111111111111111	1	1.0	11	1.0	1.0	12	11	0	0	0	0.07692307692307693	1	13	0.8666666666666667	13	0.0	0	0.9724419510339025	0.8339461406398277	0.5515574090284071	0.8096385549105658	0.515353975338012	0.9330028346038614	0.8219603652130194	0.8697132712955662	0	0	0.0
2010	None	None	None	None	None	0	0	0.5	1	1.0	1	1.0	0	1	0	1	0	0	0.3333333333333333	3	1	0.2	3	0.0	0	0	0	0	0	0	0	0	0	0	0	0
4697	0.055572118184608145	0.021357688846684673	0.020992113908932842	0.7801245026100052	None	0	0	0.2	2	0.8461538461538461	11	0.3125	0.8461538461538461	13	11	1	0	0	0.3333333333333333	4	12	1.0	15	0.0	0.6666666666666666	0.8344525498603967	0.8536804997890062	0.5515574090284071	0.8276554729453797	0.515353975338012	0.8685932129190119	0.8760422896294131	0.8507481509993892	0	0	0.0
7359	0.06765546148285184	0.025846866200577433	0.02123629109588495	0.719732200521376	None	0	0	0.08333333333333333	1	1.0	15	1.0	1.0	16	15	0	0	0	0.058823529411764705	1	17	1.1333333333333333	17	0.0	0	0.7333999630069011	0.9179934435605754	0.5515574090284071	0.8396497384232	0.4973162962449885	0.8391097134718181	0.8447005163626224	0.8707430562989411	0	0	0.0
535	None	None	None	None	None	0.3333333333333333	1	0.625	5	0.4444444444444444	4	0.6875	0.3333333333333333	6	3	4	2	0	1.0	4	4	0.7333333333333333	11	0.2222222222222222	0.5714285714285714	0.566263586844516	0.8554769107510808	0.4799758730282021	0.9030359946135403	0.40414947599716344	0.9036750553324997	0.8729899058190362	0.8892196607379327	0.5833333333333334	0.3333333333333333	0.0
976	None	None	None	None	None	0	0	0.3333333333333333	1	1.0	2	1.0	1.0	3	2	0	1	0	0.25	4	1	0.26666666666666666	4	0.3333333333333333	0	0.951356322391533	0.8057633804997267	0.33378958700658695	0.5447524610177125	0.5793646005913906	0.5995643893227989	0.9268142271845633	0.6611936069390795	1.0	0.6666666666666666	0.0
6569	0.07896545476592043	0.03191272570971969	0.03001889802285048	0.7348236223201152	None	0	0	0.07692307692307693	1	1.0	17	1.0	1.0	18	17	0	0	0	0.05263157894736842	1	19	1.2666666666666666	19	0.0	0	0.7333999630069011	0.9107901521991009	0.5515574090284071	0.8392756926258678	0.4937374216616389	0.83653533492497	0.8425342255534283	0.8664135971340154	0	0	0.0
2359	None	None	None	None	None	0	0	0.75	3	0.3333333333333333	1	0.8333333333333334	0	0	0	4	1	0	0.6666666666666666	2	3	0.3333333333333333	5	0.08333333333333333	0.6666666666666666	0	0	0	0	0	0	0	0	0	0	0
207	None	None	None	None	None	0.3333333333333333	1	0.5555555555555556	5	0.5454545454545454	6	0.43333333333333335	0.36363636363636365	7	4	5	1	0	0.8333333333333334	5	6	0.8666666666666667	13	0.09090909090909091	0.2857142857142857	0.23782840718307155	0.9275796177501319	0.6903552847575376	0.9353601397431306	0.44265008347671697	0.8982741632976748	0.8866279329236143	0.9217809996443792	1.0	0.14285714285714285	0.0
3766	0.0901756023940216	0.004960963430760002	0.00476202966068133	0.9076490330463773	None	0	0	0.07142857142857142	1	1.0	19	1.0	1.0	20	19	0	0	0	0.047619047619047616	21	1	1.4	21	0.0	0	0.585625061572588	0.9003853146122837	0.5515574090284071	0.9298498701700705	0.515353975338012	0.8005862034239575	0.8148158004798304	0.8868157569200497	0	0	0.0
4851	0.07288871067923149	0.025487689181307657	0.023995154083563952	0.727900383205816	None	0	0	0.09090909090909091	1	1.0	14	1.0	1.0	15	14	0	0	0	0.0625	1	16	1.0666666666666667	16	0.0	0	0.7333999630069011	0.9030775174540077	0.5515574090284071	0.8421944365070572	0.4937374216616389	0.8434248297292134	0.8563191016497513	0.8657035545406121	0	0	0.0
143	None	None	None	None	None	0	0	0	0	0	0	1.0	0	0	0	0	2	0	1.0	1	1	0.06666666666666667	1	0.5	0	0	0	0	0	0	0	0	0	0	0	0
6257	0.08125193213692418	0.029827909869709027	0.029394874196086215	0.6366971352068498	None	0	0	0.08333333333333333	1	1.0	16	1.0	1.0	17	16	0	0	0	0.05555555555555555	1	18	1.2	18	0.0	0	0.7333999630069011	0.9156319525255214	0.5515574090284071	0.8449429846199196	0.4937374216616389	0.8295903212921497	0.8662545384126205	0.868475115023942	0	0	0.0
6082	0.07525852027026085	0.029634932408658568	0.02939335478702752	0.6296193233036067	None	0	0	0.08333333333333333	1	1.0	16	1.0	1.0	17	16	0	0	0	0.05555555555555555	1	18	1.2	18	0.0	0	0.7333999630069011	0.9156319525255214	0.5515574090284071	0.8449429846199196	0.4937374216616389	0.8295903212921497	0.8662545384126205	0.868475115023942	0	0	0.0
7513	0.07741927858510837	0.03317884546747316	0.031986118170346314	0.7117252392744134	None	0	0	0.07692307692307693	1	1.0	17	1.0	1.0	18	17	0	0	0	0.05263157894736842	1	19	1.2666666666666666	19	0.0	0	0.7333999630069011	0.9107901521991009	0.5515574090284071	0.8392756926258678	0.4937374216616389	0.83653533492497	0.8425342255534283	0.8664135971340154	0	0	0.0
4707	0.06012612068116423	0.016605002136986076	0.014823793452295689	0.7571585029073824	None	0	0	0.1	1	1.0	13	1.0	1.0	14	13	0	0	0	0.06666666666666667	1	15	1.0	15	0.0	0	0.8344525498603967	0.8188126072749494	0.5515574090284071	0.7726425843429936	0.515353975338012	0.8513197661128735	0.8637270292657965	0.8164085806222635	0	0	0.0
461	None	None	None	None	None	0	0	0.3333333333333333	2	0.8571428571428571	6	0.6428571428571429	0.7142857142857143	7	5	1	1	0	0.2857142857142857	7	2	0.6	9	0.25	0	0.5886823929478104	0.937462955932874	0.5515574090284071	0.8668586676106949	0.4937374216616389	0.8550723346909074	0.7398357983602336	0.8926989916056404	1.0	0.7142857142857143	0.0
5858	0.07576578027057915	0.028037172410721845	0.02494602421743126	0.6495299125882233	None	0	0	0.08333333333333333	1	1.0	16	1.0	1.0	17	16	0	0	0	0.05555555555555555	1	18	1.2	18	0.0	0	0.7333999630069011	0.9156319525255214	0.5515574090284071	0.8449429846199196	0.4937374216616389	0.8295903212921497	0.8662545384126205	0.868475115023942	0	0	0.0
659	None	None	None	None	None	0.5	1	0.8333333333333334	5	0.16666666666666666	1	0.8888888888888888	0	2	0	5	2	0	1.0	3	3	0.5333333333333333	8	0.16666666666666666	0.8	0	0	0	0	0	0	0	0	0	0	0
2259	None	None	None	None	None	0.3333333333333333	1	0.75	6	0.2222222222222222	2	0.4583333333333333	0.1111111111111111	3	1	7	0	0	0.6666666666666666	6	4	0.7333333333333333	11	0.0	0.5714285714285714	0.6155330552096823	0.7179425600265802	1.0	0.71506148704649	0.9265699634062109	0.5821040699215118	0.8376120273584268	0.6744973012418424	0	0	0.0
6997	0.0777249918529017	0.03257876337447181	0.03075920763754134	0.727084365944237	None	0	0	0.07692307692307693	1	1.0	17	1.0	1.0	18	17	0	0	0	0.05263157894736842	1	19	1.2666666666666666	19	0.0	0	0.7333999630069011	0.9107901521991009	0.5515574090284071	0.8392756926258678	0.4937374216616389	0.83653533492497	0.8425342255534283	0.8664135971340154	0	0	0.0
1116	None	None	None	None	None	0.5	1	0.7142857142857143	5	0.375	3	0.5	0.375	6	3	3	2	0	0.8	4	5	0.6666666666666666	10	0.2857142857142857	0.4	0.6810583099946272	0.9398475330916574	0.5157655153394431	0.8827790212778819	0.861545456804717	0.9605795545511301	0.8784008511788827	0.9342387020734708	0.5833333333333334	0.3333333333333333	0.0
6421	0.07496541962927898	0.028554866555862986	0.028370962682903823	0.6286269706243816	None	0	0	0.08333333333333333	1	1.0	16	1.0	1.0	17	16	0	0	0	0.05555555555555555	1	18	1.2	18	0.0	0	0.7333999630069011	0.9156319525255214	0.5515574090284071	0.8449429846199196	0.4937374216616389	0.8295903212921497	0.8662545384126205	0.868475115023942	0	0	0.0
861	None	None	None	None	None	0	0	0.75	3	0.0	0	0.625	0	0	0	4	0	0	0.5	4	2	0.3333333333333333	5	0.0	0.5	0	0	0	0	0	0	0	0	0	0	0
932	None	None	None	None	None	0	0	0.5	2	0.5	2	0.6	0.5	3	2	2	1	0	0.4	2	5	0.4	6	0.14285714285714285	0	0.7001352706972525	0.9010810091943349	0.43962500638017515	0.9639102313651458	0.40460678544421336	0.9371639370304695	0.7218976940236375	0.9389003904415875	1.0	0.3333333333333333	0.0
6728	0.08939610988424448	0.016718189093454478	0.013252726963076361	0.7329841971466855	None	0	0	0.07142857142857142	1	1.0	18	1.0	1.0	19	18	0	0	0	0.05	1	20	1.3333333333333333	20	0.0	0	0.7333999630069011	0.9323700394942018	0.5515574090284071	0.8523555035173559	0.4937374216616389	0.8214322369842632	0.8662545384126205	0.8773587034908641	0	0	0.0
963	None	None	None	None	None	0.5	3	0.5	7	0.5263157894736842	10	0.5	0.3684210526315789	10	7	10	0	0	0.8571428571428571	6	7	1.4	21	0.0	0	0.3811969490287315	0.7514488620186393	0.6273332799470304	0.7766806773345438	0.7261099551228776	0.9269457966955085	0.8992941659258737	0.8363282375754179	0	0	0.0
178	None	None	None	None	None	0	0	0.6666666666666666	4	0.42857142857142855	3	0.75	0.2857142857142857	3	2	5	1	0	0.75	3	4	0.6	9	0.07692307692307693	0.5714285714285714	0.36294104041069736	0.5488253163661632	0.7390759786881969	0.7411872189526031	0.771573878812784	0.8614654059465482	0.8646507607027184	0.7359835292487732	1.0	0.6666666666666666	0.0
4872	0.06055013431334239	0.020594848796194023	0.012262225056643745	0.6605496918478753	None	0	0	0.1111111111111111	1	1.0	11	1.0	1.0	12	11	0	0	0	0.07692307692307693	1	13	0.8666666666666667	13	0.0	0	0.8344525498603967	0.8118470244077103	0.5520376297785774	0.7859267874829952	0.4662552358233237	0.8528860728141586	0.8670648243370185	0.8185677134564553	0	0	0.0
351	None	None	None	None	None	0	0	0.6	3	0.6	3	0.4375	0.4	4	2	2	3	0	1.0	4	4	0.4666666666666667	7	0.5	0.6666666666666666	0.714825287756279	0.833848897873693	0.6084041716397909	0.9790486149427126	0.4450084216569314	0.8775003550181332	0.9027331119110839	0.9224063398133785	0.5	0.5	0.0
3099	0.01845316196804302	0.007712734230213538	0.001849462149652469	0.9655950300064673	None	0	0	0.16666666666666666	1	1.0	7	0.36	0.8571428571428571	6	6	2	1	0	1.0	5	5	0.6	9	0.125	0	0.8699017283181909	0.9452405179996447	0.6370543050067589	0.8457053140493367	0.5775871398288204	0.8811584831876526	0.7797048996482961	0.8988411318458012	1.0	0.3333333333333333	0.0
5099	0.08699919867639469	0.024839666435855667	0.02479754451791647	0.6619420701403997	None	0	0	0.08333333333333333	1	1.0	16	1.0	1.0	17	16	0	0	0	0.05555555555555555	1	18	1.2	18	0.0	0	0.7333999630069011	0.913677360052783	0.5515574090284071	0.8449429846199196	0.4937374216616389	0.8295903212921497	0.8563191016497513	0.8675187671455203	0	0	0.0
7349	0.07777325184932027	0.030537463379573374	0.02901193428094138	0.7327743404846419	None	0	0	0.07692307692307693	1	1.0	17	1.0	1.0	18	17	0	0	0	0.05263157894736842	1	19	1.2666666666666666	19	0.0	0	0.7333999630069011	0.9107901521991009	0.5515574090284071	0.8392756926258678	0.4937374216616389	0.83653533492497	0.8425342255534283	0.8664135971340154	0	0	0.0
2697	0.003245226799767126	0.0007257003753687628	-0.0003430963204870384	0.9811275549858859	None	0	0	0.5	2	0.75	3	0.5	0.75	3	3	2	0	0	0.75	3	4	0.4	6	0.0	0	0.7990590752564181	0.5844349470627698	0.2908587614212196	0.9222962995321333	0.25852976490484253	0.9104308292702261	0.9190357517285684	0.8470038181257816	0	0	0.0
2166	None	None	None	None	None	0.3333333333333333	3	0.55	11	0.37037037037037035	10	0.34523809523809523	0.3333333333333333	13	9	15	0	0	0.5833333333333334	7	12	1.9333333333333333	29	0.0	0	0.4740962774594866	0.7567478807909996	0.6273332799470304	0.7830386228526623	0.7205475744240389	0.908234508571887	0.8900087114660097	0.8278150011356215	0	0	0.0
3019	0.00015317816253798285	3.1823978859986106e-05	-2.899156466066695e-05	0.9999865710566652	None	0	0	0.6	6	0.38461538461538464	5	0.6	0.3076923076923077	6	4	8	2	0	1.0	5	5	1.0	15	0.1111111111111111	0.8	0.593727876877288	0.8859006400287631	0.662917446971045	0.8980294372996613	0.671531647817907	0.8406646038341858	0.8275442623018797	0.8768297251841292	0.5833333333333334	0.16666666666666666	0.0
1446	None	None	None	None	None	0.3333333333333333	1	0.4444444444444444	4	0.7272727272727273	8	0.43333333333333335	0.6363636363636364	9	7	3	0	0	0.3	10	3	0.8666666666666667	13	0.0	0.6666666666666666	0.4740962774594866	0.7665231514318744	0.6273332799470304	0.837160641536805	0.7277053235907383	0.9294395153621304	0.8900087114660097	0.8583170504008352	0	0	0.0
6956	0.08101980320263373	0.03269081802817696	0.03119294782630375	0.7224072882067345	None	0	0	0.07692307692307693	1	1.0	17	1.0	1.0	18	17	0	0	0	0.05263157894736842	1	19	1.2666666666666666	19	0.0	0	0.7333999630069011	0.9107901521991009	0.5515574090284071	0.8392756926258678	0.4937374216616389	0.83653533492497	0.8425342255534283	0.8664135971340154	0	0	0.0
5370	0.08857349391174234	0.02206220433509355	0.022034987535417196	0.6685096977053611	None	0	0	0.08333333333333333	1	1.0	16	1.0	1.0	17	16	0	0	0	0.05555555555555555	1	18	1.2	18	0.0	0	0.7333999630069011	0.913677360052783	0.5515574090284071	0.8449429846199196	0.4937374216616389	0.8295903212921497	0.8563191016497513	0.8675187671455203	0	0	0.0
1388	None	None	None	None	None	1.0	1	1.0	4	0.25	1	0.5	0.25	2	1	3	0	0	0.75	4	3	0.4	6	0.0	1.0	0.5499598217466406	0.7464578031401329	0.8983471637815853	0.7181469013981725	0.9565071359403629	0.57428892267077	0.8646254451558677	0.6838430277996244	0	0	0.0
4777	0.06256992790917561	0.026468700206527165	0.023845999728031555	0.6705281308998297	None	0	0	0.2	2	0.8461538461538461	11	0.5769230769230769	0.7692307692307693	11	10	3	1	0	0.15384615384615385	2	13	1.0	15	0.1111111111111111	0	0.8182469192509967	0.809826619953648	0.5515574090284071	0.7670291426180293	0.4393789925336284	0.7891367874599566	0.871905887301739	0.7891942093246513	1.0	0.18181818181818182	0.0
6309	0.07954260321194602	0.03091580509658808	0.030227695925743092	0.6293940207524032	None	0	0	0.08333333333333333	1	1.0	16	1.0	1.0	17	16	0	0	0	0.05555555555555555	1	18	1.2	18	0.0	0	0.7333999630069011	0.9156319525255214	0.5515574090284071	0.8336141093301231	0.4937374216616389	0.8295903212921497	0.8662545384126205	0.8652430572596415	0	0	0.0
904	None	None	None	None	None	0.6666666666666666	2	0.6666666666666666	6	0.2727272727272727	3	0.52	0	0	0	12	3	0	1.0	5	5	0.8666666666666667	13	0.10714285714285714	0.2222222222222222	0	0	0	0	0	0	0	0	0	0	0
7320	0.0935235605801107	0.016839824507713215	-0.01629926291725135	0.6666393551620938	None	0	0	0.07692307692307693	1	1.0	17	1.0	1.0	18	17	0	0	0	0.05263157894736842	1	19	1.2666666666666666	19	0.0	0	0.7333999630069011	0.9107901521991009	0.5515574090284071	0.8437204472692942	0.4937374216616389	0.83653533492497	0.8425342255534283	0.8676941039141481	0	0	0.0
5393	0.08650388628873566	0.019101093077048267	0.016279397082615037	0.6056510801232948	None	0	0	0.08333333333333333	1	1.0	16	1.0	1.0	17	16	0	0	0	0.05555555555555555	1	18	1.2	18	0.0	0	0.7333999630069011	0.913677360052783	0.5515574090284071	0.8449429846199196	0.4937374216616389	0.8295903212921497	0.8563191016497513	0.8675187671455203	0	0	0.0
5224	0.04843404246938044	0.008120464619313926	0.005428775342617858	0.8383779121119606	None	0	0	0.1	1	1.0	12	1.0	1.0	13	12	0	0	0	0.07142857142857142	1	14	0.9333333333333333	14	0.0	0	0.8506581804697969	0.8131384017224037	0.5515574090284071	0.7798346501406398	0.515353975338012	0.8593517957168442	0.8681816556460914	0.8198085475280695	0	0	0.0
90	None	None	None	None	None	0	0	1.0	2	0.0	0	0.75	0	1	0	1	0	0	1.0	2	2	0.2	3	0.0	0	0	0	0	0	0	0	0	0	0	0	0
4371	0.059708654681036775	0.02251460850380789	0.018008987190652435	0.7585206193276133	None	0	0	0.2	2	0.8333333333333334	10	0.5384615384615384	0.8333333333333334	10	10	3	2	0	0.15384615384615385	2	13	0.9333333333333333	14	0.2	0	0.775823441128949	0.8182623103322509	0.547978321965837	0.7521634942570451	0.462676361239974	0.800661757907972	0.8681076497183285	0.7916796026058841	0.55	0.1	0.0
5924	0.08115293249031694	0.008048350181557586	0.007793796629670121	0.6524149365936585	None	0	0	0.08333333333333333	1	1.0	16	1.0	1.0	17	16	0	0	0	0.05555555555555555	1	18	1.2	18	0.0	0	0.7333999630069011	0.9290728146841292	0.525014705352936	0.8340001093127267	0.4937374216616389	0.7888410810559654	0.7863326365049541	0.8623457512546223	0	0	0.0
4593	0.04567275790755107	0.005614125312822232	-0.0006272899489684474	0.7784052768182907	None	0	0	0.2222222222222222	2	0.8181818181818182	9	0.5909090909090909	0.7272727272727273	9	8	3	1	0	0.18181818181818182	2	11	0.8666666666666667	13	0.1111111111111111	0	0.8344525498603967	0.7967303709131366	0.5525178505287478	0.7817898161836063	0.4099987471419362	0.7360615786438689	0.8681816556460914	0.7725153963577079	1.0	0.1111111111111111	0.0
6537	0.07789402464285346	0.03322069784391995	0.03208271346516447	0.7189361869898349	None	0	0	0.07692307692307693	1	1.0	17	1.0	1.0	18	17	0	0	0	0.05263157894736842	1	19	1.2666666666666666	19	0.0	0	0.7333999630069011	0.9107901521991009	0.5515574090284071	0.8392756926258678	0.4937374216616389	0.83653533492497	0.8425342255534283	0.8664135971340154	0	0	0.0
5232	0.08898545946291764	0.026806547122544457	0.026147011249187856	0.6609988073200064	None	0	0	0.08333333333333333	1	1.0	16	1.0	1.0	17	16	0	0	0	0.05555555555555555	1	18	1.2	18	0.0	0	0.7333999630069011	0.913677360052783	0.5515574090284071	0.8449429846199196	0.4937374216616389	0.8295903212921497	0.8563191016497513	0.8675187671455203	0	0	0.0
2826	3.577526429778638e-05	2.5583844403931325e-07	-8.138474621773815e-09	0.9999968970289113	None	0	0	0.25	1	1.0	3	0.8333333333333334	0.3333333333333333	2	1	2	2	0	0.6666666666666666	2	3	0.3333333333333333	5	0.2857142857142857	0	0.44400754463214387	0.8213807363451652	0.4207260874621944	0.7394065122299045	0.6794600479125954	0.7239918195429123	0.7662778959577601	0.7645259642878027	0.75	0.5	0.0
7160	0.07846054774457896	0.023702749656096048	-0.0016600475779692846	0.6056334347201928	None	0	0	0.08333333333333333	1	1.0	15	1.0	1.0	16	15	0	0	0	0.058823529411764705	1	17	1.1333333333333333	17	0.0	0	0.7443447383611878	0.9004689120923012	0.5520376297785774	0.8488907519376239	0.4937374216616389	0.8400071738052767	0.8727987989928475	0.865555283441732	0	0	0.0
5870	0.07674564291650655	0.029175131728733785	0.028938077223584217	0.6313643650697305	None	0	0	0.08333333333333333	1	1.0	16	1.0	1.0	17	16	0	0	0	0.05555555555555555	1	18	1.2	18	0.0	0	0.7333999630069011	0.9156319525255214	0.5515574090284071	0.8449429846199196	0.4937374216616389	0.8295903212921497	0.8662545384126205	0.868475115023942	0	0	0.0
5632	0.07834773069571015	0.02675470939077855	0.0259984295188411	0.6587251014093545	None	0	0	0.08333333333333333	1	1.0	16	1.0	1.0	17	16	0	0	0	0.05555555555555555	1	18	1.2	18	0.0	0	0.7333999630069011	0.913677360052783	0.5515574090284071	0.8449429846199196	0.4937374216616389	0.8295903212921497	0.8563191016497513	0.8675187671455203	0	0	0.0
5404	0.08674718294818175	0.026006325651033856	0.02551472293836171	0.660056362163308	None	0	0	0.08333333333333333	1	1.0	16	1.0	1.0	17	16	0	0	0	0.05555555555555555	1	18	1.2	18	0.0	0	0.7333999630069011	0.913677360052783	0.5515574090284071	0.8449429846199196	0.4937374216616389	0.8295903212921497	0.8563191016497513	0.8675187671455203	0	0	0.0
27	None	None	None	None	None	0	0	0.5	2	0.6666666666666666	2	0.8333333333333334	0.3333333333333333	2	1	2	3	0	0.6666666666666666	2	3	0.3333333333333333	5	0.42857142857142855	0	0.19761553593526643	0.5727702135646062	0.11724094853851359	0.525721821024821	0.462023863087068	0.5	0.8149352376698247	0.5329638491363052	0.5	0.5	0.37456694843190086
7417	0.06861142436686452	0.029373139292147344	0.02077377693793175	0.6463854413090907	None	0	0	0.07142857142857142	1	1.0	18	1.0	1.0	19	18	0	0	0	0.05	1	20	1.3333333333333333	20	0.0	0	0.7333999630069011	0.9226579641347485	0.5515574090284071	0.8434758015479592	0.4937374216616389	0.8169341879774311	0.8736863881353178	0.8683389671795013	0	0	0.0
6996	0.05603936210459207	0.024849746177905307	0.023286989182566307	0.5498833799887952	None	0	0	0.125	1	1.0	10	1.0	1.0	11	10	0	0	0	0.08333333333333333	1	12	0.8	12	0.0	0	0.8556780197805841	0.8088071175977076	0.5525178505287478	0.7941895805589031	0.40284099797523687	0.8617633794131783	0.8736863881353178	0.8235935018607061	0	0	0.0
4531	0.05138020872904669	0.024116033308145622	0.024106420906496912	0.7383671491370614	None	0	0	0.1	1	1.0	12	1.0	1.0	13	12	0	0	0	0.07142857142857142	1	14	0.9333333333333333	14	0.0	0	0.8182469192509967	0.8198874458194575	0.5515574090284071	0.7798346501406398	0.515353975338012	0.8593517957168442	0.862249666644098	0.8220163012770736	0	0	0.0
5937	0.07577505754186499	0.028960012999829653	0.025463399190509696	0.6478762691575406	None	0	0	0.08333333333333333	1	1.0	16	1.0	1.0	17	16	0	0	0	0.05555555555555555	1	18	1.2	18	0.0	0	0.7333999630069011	0.9156319525255214	0.5515574090284071	0.8449429846199196	0.4937374216616389	0.8295903212921497	0.8662545384126205	0.868475115023942	0	0	0.0
5639	0.07954682224898323	0.026274122825249602	0.02626179564293576	0.6627488668009963	None	0	0	0.08333333333333333	1	1.0	16	1.0	1.0	17	16	0	0	0	0.05555555555555555	1	18	1.2	18	0.0	0	0.7333999630069011	0.913677360052783	0.5515574090284071	0.8449429846199196	0.4937374216616389	0.8295903212921497	0.8563191016497513	0.8675187671455203	0	0	0.0
4390	0.04846268758275097	0.022689447294104156	0.018415229835046714	0.7442254662759076	None	0	0	0.125	1	1.0	10	1.0	1.0	11	10	0	0	0	0.08333333333333333	1	12	0.8	12	0.0	0	0.8506581804697969	0.809320619842928	0.5525178505287478	0.7910275383952943	0.4171564963086355	0.8608499076071002	0.8681816556460914	0.8224496493867975	0	0	0.0
954	None	None	None	None	None	0	0	0.5	3	0.6666666666666666	4	0.6666666666666666	0.3333333333333333	4	2	3	1	0	0.75	4	3	0.5333333333333333	8	0.125	0.5	0.6996656032194994	0.9580441851938752	0.5349957275741141	0.933861291456	0.7570727218730848	0.8991261059058919	0.837330819079882	0.9342858139257055	1.0	0.25	0.0
1596	None	None	None	None	None	0	0	0	0	0	0	1.0	0	0	0	0	2	0	1.0	1	1	0.06666666666666667	1	0.5	0	0	0	0	0	0	0	0	0	0	0	0
5636	0.08530660587036154	0.027933325631010215	0.024882516598907223	0.6576993172856558	None	0	0	0.08333333333333333	1	1.0	16	1.0	1.0	17	16	0	0	0	0.05555555555555555	1	18	1.2	18	0.0	0	0.7333999630069011	0.913677360052783	0.5515574090284071	0.8449429846199196	0.4937374216616389	0.8295903212921497	0.8563191016497513	0.8675187671455203	0	0	0.0
4398	0.0579738817658119	0.027522174750208406	0.018556739124384075	0.6385357164278163	None	0	0	0.2	2	0.8333333333333334	10	0.5384615384615384	0.8333333333333334	10	10	3	2	0	0.15384615384615385	2	13	0.9333333333333333	14	0.2	0	0.775823441128949	0.8182623103322509	0.547978321965837	0.7521634942570451	0.462676361239974	0.800661757907972	0.8681076497183285	0.7916796026058841	0.55	0.1	0.0
6356	0.07756455093098275	0.0318188006384636	0.031021415684468187	0.7044856723463969	None	0	0	0.07692307692307693	1	1.0	17	1.0	1.0	18	17	0	0	0	0.05263157894736842	1	19	1.2666666666666666	19	0.0	0	0.7333999630069011	0.9107901521991009	0.5515574090284071	0.8392756926258678	0.4937374216616389	0.83653533492497	0.8425342255534283	0.8664135971340154	0	0	0.0
6957	0.07688853756887046	0.030468934626143272	0.03037668305675912	0.7127198194404007	None	0	0	0.08333333333333333	1	1.0	16	1.0	1.0	17	16	0	0	0	0.05555555555555555	1	18	1.2	18	0.0	0	0.7333999630069011	0.9156319525255214	0.5515574090284071	0.871882664890956	0.4937374216616389	0.8206694885077284	0.8534299382619936	0.8744628407643428	0	0	0.0
940	None	None	None	None	None	0	0	0.6666666666666666	2	0.0	0	0.6666666666666666	0	1	0	2	1	0	0.6666666666666666	3	2	0.26666666666666666	4	0.14285714285714285	1.0	0	0	0	0	0	0	0	0	0	0	0
6798	0.07921622506062585	0.035816260371681174	0.03470008358329369	0.6180111582108263	None	0	0	0.09090909090909091	1	1.0	14	1.0	1.0	15	14	0	0	0	0.0625	1	16	1.0666666666666667	16	0.0	0	0.7333999630069011	0.9064516036320864	0.5515574090284071	0.8558312458711068	0.4937374216616389	0.8292510497919128	0.8736863881353178	0.8673227875060567	0	0	0.0
2776	8.323548939142971e-05	1.7119052822889556e-05	5.379427436240618e-06	0.9999952102496312	None	0.5	1	0.6666666666666666	4	0.5714285714285714	4	0.45	0.42857142857142855	4	3	4	2	0	0.8	4	5	0.6	9	0.18181818181818182	0.4	0.40430907674979266	0.7113389810472115	0.49969684367147754	0.9029406172565231	0.6326556502372115	0.8880267725016197	0.7436886717123266	0.8499646687113527	0.625	0.75	0.0
7504	0.0794312155310443	0.03414365230345071	0.03305433337143716	0.7163397757777079	None	0	0	0.07692307692307693	1	1.0	17	1.0	1.0	18	17	0	0	0	0.05263157894736842	1	19	1.2666666666666666	19	0.0	0	0.7333999630069011	0.9107901521991009	0.5515574090284071	0.8392756926258678	0.4937374216616389	0.8281478784960736	0.8353413550673313	0.864077281643695	0	0	0.0
1040	None	None	None	None	None	0	0	0.5714285714285714	4	0.5	4	0.47619047619047616	0.5	6	4	3	1	0	0.42857142857142855	3	7	0.6666666666666666	10	0.125	0.6666666666666666	0.7426608693133504	0.7803324374334256	0.7991950727037185	0.908638151430191	0.36966545111468185	0.8906873380915222	0.9100698977761057	0.8684704054538299	1.0	0.3333333333333333	0.0
1030	None	None	None	None	None	0	0	0.4	4	0.5	6	0.4375	0.3333333333333333	5	4	8	3	0	0.5	8	4	0.9333333333333333	14	0.15789473684210525	0.5	0.5839610400038808	0.8947820344210894	0.6919678189958243	0.8492489813118842	0.934780843154779	0.9546045408797065	0.8103179768379063	0.9092945246779478	0.2	0.4	0.0
2368	None	None	None	None	None	0.3333333333333333	1	0.625	5	0.2222222222222222	2	0.55	0.1111111111111111	1	1	9	1	0	0.8	5	4	0.7333333333333333	11	0.045454545454545456	0.8888888888888888	0.5327248673874574	0.5	0.958072124200066	0.5	0.9247566679978071	0.5	0.8734016276386007	0.5	1.0	0	0.0
2385	None	None	None	None	None	1.0	1	1.0	4	0.25	1	0.6666666666666666	0	2	0	3	0	0	1.0	3	3	0.4	6	0.0	0.6666666666666666	0	0	0	0	0	0	0	0	0	0	0
1766	None	None	None	None	None	0	0	0.5	2	0.6666666666666666	2	0.8333333333333334	0.3333333333333333	2	1	2	2	0	0.6666666666666666	2	3	0.3333333333333333	5	0.2857142857142857	0	0.47196889553501115	0.8343575114292326	0.6175108016788023	0.7778536748557473	0.3950381585039526	0.9502815201170964	0.8901292585107728	0.874367300688253	0.75	1.0	0.0
5590	0.08556097259413924	0.02047831122752456	0.020417810416108607	0.6689419285765006	None	0	0	0.08333333333333333	1	1.0	16	1.0	1.0	17	16	0	0	0	0.05555555555555555	1	18	1.2	18	0.0	0	0.7333999630069011	0.913677360052783	0.5515574090284071	0.8449429846199196	0.4937374216616389	0.8295903212921497	0.8563191016497513	0.8675187671455203	0	0	0.0
3542	0.04670683505244242	0.013730725697908324	0.013419476697873326	0.6955503445726247	None	0	0	0.125	1	1.0	10	1.0	1.0	11	10	0	0	0	0.08333333333333333	1	12	0.8	12	0.0	0	0.7348789930134018	0.8626907653580307	0.5515574090284071	0.8793447536430836	0.6447479304019161	0.8825353389199087	0.8510724421990509	0.8751090185860476	0	0	0.0
544	None	None	None	None	None	0.25	1	0.6	6	0.46153846153846156	6	0.4166666666666667	0.3076923076923077	7	4	7	0	0	1.0	6	6	1.0	15	0.0	0.36363636363636365	0.7298870648060571	0.8483485442391463	0.8031582787047086	0.9457721453639674	0.43700077592358166	0.8908028224810205	0.8622311389630094	0.9026035684505516	0	0	0.0
7497	0.07635321810198785	0.028084890026487543	0.028049087260837168	0.5929540845440155	None	0	0	0.09090909090909091	1	1.0	14	1.0	1.0	15	14	0	0	0	0.0625	1	16	1.0666666666666667	16	0.0	0	0.7333999630069011	0.9064516036320864	0.5515574090284071	0.8811059592888342	0.4937374216616389	0.8289008055391439	0.8681816556460914	0.8755142655541656	0	0	0.0
5448	0.0902354519300083	0.025417265245958134	0.017368670665184285	0.6365860607630083	None	0	0	0.16666666666666666	2	0.875	14	0.5625	0.8125	14	13	3	2	0	0.125	2	16	1.2	18	0.2222222222222222	0	0.7333999630069011	0.9176532795977508	0.5382860571906716	0.8408464138540359	0.4937374216616389	0.7682405420714723	0.8593105151801637	0.8529516060335863	0.5357142857142857	0.07142857142857142	0.0
3441	0.045249196051497124	0.013584647314073406	0.013417550147380351	0.6930082142903573	None	0	0	0.125	1	1.0	10	1.0	1.0	11	10	0	0	0	0.08333333333333333	1	12	0.8	12	0.0	0	0.7348789930134018	0.8626907653580307	0.5515574090284071	0.8793447536430836	0.6447479304019161	0.8825353389199087	0.8510724421990509	0.8751090185860476	0	0	0.0
2627	6.0103509011853483e-05	6.143279628089705e-07	4.574260588078423e-07	0.9999953429206985	None	0.5	1	0.8333333333333334	5	0.2857142857142857	2	0.6	0.14285714285714285	3	1	5	0	0	0.6	5	3	0.6	9	0.0	1.0	0.5009780009770636	0.71297600335641	0.7742774849136831	0.6029694655644745	0.771573878812784	0.733589043404649	0.877373936394289	0.685726393925651	0	0	0.0
1886	None	None	None	None	None	0	0	0.5	2	0.5	2	0.5	0.5	3	2	2	1	0	0.75	4	3	0.4	6	0.14285714285714285	1.0	0.6614458259863001	0.553898481393603	0.8696616935520712	0.661604053949667	0.5676873900206427	0.8636786769884119	0.8435309235722664	0.7132096270762638	1.0	0.3333333333333333	0.0
3938	0.04646342814032687	0.012947699734318913	0.012546580783482766	0.694064055252863	None	0	0	0.125	1	1.0	10	1.0	1.0	11	10	0	0	0	0.08333333333333333	1	12	0.8	12	0.0	0	0.7348789930134018	0.8626907653580307	0.5515574090284071	0.8793447536430836	0.6447479304019161	0.8825353389199087	0.8510724421990509	0.8751090185860476	0	0	0.0
3333	0.04667786268190657	0.01373440165764391	0.013653026173434255	0.6921435863412952	None	0	0	0.125	1	1.0	10	1.0	1.0	11	10	0	0	0	0.08333333333333333	1	12	0.8	12	0.0	0	0.7348789930134018	0.8626907653580307	0.5515574090284071	0.8793447536430836	0.6447479304019161	0.8825353389199087	0.8510724421990509	0.8751090185860476	0	0	0.0
2770	0.030474504410316395	0.003219234248981147	-0.0027145694713007697	0.9740009494995874	None	0	0	0.2727272727272727	3	0.7857142857142857	11	0.5714285714285714	0.6428571428571429	11	9	4	2	0	0.5714285714285714	7	4	1.0666666666666667	16	0.2	0	0.41556362282866566	0.9197091467174859	0.525014705352936	0.8599803600860949	0.515353975338012	0.9052268209350387	0.7434668229354546	0.8975299477981427	0.5454545454545454	0.2727272727272727	0.0
1635	None	None	None	None	None	0.5	1	0.6666666666666666	4	0.16666666666666666	1	0.5	0	0	0	7	1	0	1.0	4	4	0.5333333333333333	8	0.05555555555555555	0.4	0	0	0	0	0	0	0	0	0	0	0
4156	0.058895290190214424	0.017370832587770176	0.013050841301729739	0.7324996286836629	None	0	0	0.2	2	0.8333333333333334	10	0.5833333333333334	0.75	10	9	3	2	0	0.16666666666666666	2	12	0.9333333333333333	14	0.2222222222222222	0	0.775823441128949	0.8703468695124161	0.5520376297785774	0.8160671516493838	0.4099987471419362	0.7337465387295861	0.8670883739122369	0.8129393088945756	0.55	0.1	0.0
4034	0.05758837045317606	0.023029865089733974	0.01575713874231917	0.7029458602349452	None	0	0	0.2	2	0.8333333333333334	10	0.5384615384615384	0.8333333333333334	10	10	3	2	0	0.15384615384615385	2	13	0.9333333333333333	14	0.2	0	0.775823441128949	0.8182623103322509	0.547978321965837	0.7521634942570451	0.462676361239974	0.800661757907972	0.8681076497183285	0.7916796026058841	0.55	0.1	0.0
2366	None	None	None	None	None	0.5	1	0.8333333333333334	5	0.16666666666666666	1	0.6666666666666666	0	3	0	4	0	0	0.75	4	3	0.5333333333333333	8	0.0	0.8	0	0	0	0	0	0	0	0	0	0	0
173	None	None	None	None	None	0	0	0.6	3	0.4	2	0.7777777777777778	0.2	4	1	2	2	0	1.0	3	3	0.4666666666666667	7	0.4	0	0.31754383858396695	0.8608063964023988	0.5247218956347256	0.8761022883118945	0.5761169512839768	0.9421122877542618	0.8344825707236893	0.8992769664947845	0.625	0.25	0.0
5028	0.023310526885835337	0.00245977546629475	0.00036216122151368777	0.9566743055261687	None	0	0	0.2857142857142857	2	0.75	6	0.5555555555555556	0.75	6	6	3	3	0	0.2222222222222222	2	9	0.6666666666666666	10	0.3	0	0.775823441128949	0.8437695399581208	0.5520376297785774	0.8460577037738932	0.462676361239974	0.8873693776441918	0.8664884822946256	0.8603541903156944	0.16666666666666666	0.16666666666666666	0.0
3769	0.04461866023289487	0.013953139704513187	0.013442574065693574	0.6921783648942472	None	0	0	0.125	1	1.0	10	1.0	1.0	11	10	0	0	0	0.08333333333333333	1	12	0.8	12	0.0	0	0.7348789930134018	0.8626907653580307	0.5515574090284071	0.8793447536430836	0.6447479304019161	0.8825353389199087	0.8510724421990509	0.8751090185860476	0	0	0.0
7536	0.07994524374546902	0.03197139923368093	0.0310962766440379	0.6013323242268455	None	0	0	0.09090909090909091	1	1.0	14	1.0	1.0	15	14	0	0	0	0.0625	1	16	1.0666666666666667	16	0.0	0	0.7333999630069011	0.9064516036320864	0.5515574090284071	0.8558312458711068	0.4937374216616389	0.819786256989625	0.861309972233051	0.8647929126902132	0	0	0.0
7317	0.07076241143797643	0.009284981384271277	0.004555233047656313	0.7147416598626692	None	0	0	0.09090909090909091	1	1.0	14	0.3076923076923077	0.9285714285714286	14	13	1	0	0	0.3076923076923077	4	13	1.0666666666666667	16	0.0	0	0.8531681001251904	0.9149752748199329	0.5515574090284071	0.8453637611304357	0.4554469589851372	0.7472168978748157	0.8700138819004214	0.8480631393488186	0	0	0.0
1353	None	None	None	None	None	0	0	0.2857142857142857	2	0.75	6	0.8333333333333334	0	0	0	9	2	0	0.75	3	4	0.6666666666666666	10	0.09090909090909091	0.8571428571428571	0	0	0	0	0	0	0	0	0	0	0
6884	0.09173129515564611	0.02969529409487014	0.015814417506798135	0.6845958763208078	None	0	0	0.058823529411764705	1	1.0	23	1.0	1.0	24	23	0	0	0	0.04	1	25	1.6666666666666667	25	0.0	0	0.7333999630069011	0.9191108188321272	0.5515574090284071	0.8379149649697872	0.4937374216616389	0.8165069177543529	0.8425342255534283	0.8647513239666783	0	0	0.0
76	None	None	None	None	None	0.3333333333333333	2	0.4666666666666667	7	0.55	11	0.2619047619047619	0.5	16	10	5	1	0	0.5833333333333334	12	7	1.4666666666666666	22	0.125	0.21052631578947367	0.5874252131477249	0.8844750925831298	0.5892213553472346	0.9211237886117976	0.5801445670643051	0.8901808273564791	0.7407200577123028	0.8998240238802846	1.0	0.4375	0.0
3069	0.009176171245556447	0.001235073263948316	0.0007591333511043826	0.9969005620363565	None	0	0	0.4	2	0.8	4	0.4666666666666667	0.2	3	1	3	2	0	0.6	3	5	0.4666666666666667	7	0.25	0	0.7105958687863421	0.8434768623448498	1.0	0.5878955091470857	0.8801627408746355	0.9626695273698445	0.9328011871215051	0.8536058672000464	0.6666666666666666	1.0	0.0
219	None	None	None	None	None	0	0	0.26666666666666666	4	0.75	15	0.43137254901960786	0.35	10	7	11	0	0	0.17647058823529413	17	3	1.4666666666666666	22	0.0	0.1111111111111111	0.19225936300436605	0.8663648318657478	0.4279078273354194	0.8539203699916749	0.793086930590607	0.8404980477110677	0.8822772795846827	0.853910348354916	0	0	0.0
4691	0.07453838143268522	0.007797140845719142	0.007233958149986676	0.7712398634323019	None	0	0	0.16666666666666666	2	0.8666666666666667	13	0.53125	0.8666666666666667	13	13	3	2	0	0.125	16	2	1.1333333333333333	17	0.2	0	0.7333999630069011	0.8384869481041619	0.5525178505287478	0.8348192876712749	0.515353975338012	0.8063057092034922	0.862249666644098	0.8269919308025624	0.5384615384615384	0.07692307692307693	0.0
563	None	None	None	None	None	0	0	0.375	3	0.5555555555555556	5	0.4583333333333333	0.1111111111111111	1	1	9	4	0	0.6666666666666666	4	6	0.7333333333333333	11	0.18181818181818182	0	0.9614182288235386	0.5	0.3376301676362763	0.5	0.6241596748117427	0.5	0.92753384077013	0.5	1.0	1.0	0.30019310397078347
5768	0.0845552382838015	0.027088568912667664	0.02669703159581762	0.6573362766850899	None	0	0	0.08333333333333333	1	1.0	16	1.0	1.0	17	16	0	0	0	0.05555555555555555	1	18	1.2	18	0.0	0	0.7333999630069011	0.913677360052783	0.5515574090284071	0.8449429846199196	0.4937374216616389	0.8295903212921497	0.8563191016497513	0.8675187671455203	0	0	0.0
7508	0.07967665815504124	0.03366748266681124	0.032060706667478935	0.7225026193363029	None	0	0	0.07692307692307693	1	1.0	17	1.0	1.0	18	17	0	0	0	0.05263157894736842	1	19	1.2666666666666666	19	0.0	0	0.7333999630069011	0.9107901521991009	0.5515574090284071	0.8392756926258678	0.4937374216616389	0.83653533492497	0.8425342255534283	0.8664135971340154	0	0	0.0
6336	0.07878300794114815	0.030627514147413326	0.027641075606865066	0.6454801621986099	None	0	0	0.08333333333333333	1	1.0	16	1.0	1.0	17	16	0	0	0	0.05555555555555555	1	18	1.2	18	0.0	0	0.7333999630069011	0.9156319525255214	0.5515574090284071	0.8449429846199196	0.4937374216616389	0.8295903212921497	0.8662545384126205	0.868475115023942	0	0	0.0
5248	0.0857508348710383	0.026530345825316628	0.02548332957202688	0.6603960745767692	None	0	0	0.08333333333333333	1	1.0	16	1.0	1.0	17	16	0	0	0	0.05555555555555555	1	18	1.2	18	0.0	0	0.7333999630069011	0.913677360052783	0.5515574090284071	0.8449429846199196	0.4937374216616389	0.8295903212921497	0.8563191016497513	0.8675187671455203	0	0	0.0
2558	0.0017771662418742834	0.0002642170234928449	-0.00010739114501281116	0.9905688316368182	None	0	0	0.6	3	0.4	2	0.7777777777777778	0.2	4	1	2	1	0	1.0	3	3	0.4666666666666667	7	0.2	0	0.5312515056246182	0.8709954232013041	0.595532076402094	0.9712641706352404	0.600422140931985	0.6725588687569363	0.8488519333016527	0.8859484248786652	1.0	0.25	0.0
2736	0.0017706377865314873	2.8920053821502977e-05	2.8910219412342373e-05	0.9981893252429923	None	0	0	0.6666666666666666	2	0.5	1	1.0	0	2	0	1	2	0	0.25	1	4	0.26666666666666666	4	0.5	0.6666666666666666	0	0	0	0	0	0	0	0	0	0	0
6921	0.07609682208492921	0.03320104578769569	0.030976049820112365	0.7205774851124858	None	0	0	0.07692307692307693	1	1.0	17	1.0	1.0	18	17	0	0	0	0.05263157894736842	1	19	1.2666666666666666	19	0.0	0	0.7333999630069011	0.9107901521991009	0.5515574090284071	0.8392756926258678	0.4937374216616389	0.83653533492497	0.8425342255534283	0.8664135971340154	0	0	0.0
5361	0.0828520094018939	0.024154068319397325	0.0241250647661862	0.6688369356569688	None	0	0	0.09090909090909091	1	1.0	14	1.0	1.0	15	14	0	0	0	0.0625	1	16	1.0666666666666667	16	0.0	0	0.7333999630069011	0.9030775174540077	0.5515574090284071	0.8455772547063679	0.4937374216616389	0.8434248297292134	0.8563191016497513	0.8666955726787112	0	0	0.0
2674	0.04044793900221209	0.004243702758680553	0.0025747716955519364	0.9969225218317865	None	0	0	0.16666666666666666	2	0.8666666666666667	13	0.4722222222222222	0.5333333333333333	9	8	7	1	0	0.4444444444444444	4	9	1.1333333333333333	17	0.058823529411764705	0.18181818181818182	0.596580567351166	0.8914276853387514	0.525014705352936	0.8720950230393774	0.7205475744240389	0.7401744159868424	0.7417782748716838	0.844307164885926	1.0	0.4444444444444444	0.0
1600	None	None	None	None	None	0	0	0.25	3	0.75	12	0.36	0.375	6	6	11	1	0	0.5	10	5	1.2	18	0.038461538461538464	0	0.5839610400038808	0.9243727025978693	0.4384742012685239	0.7401630399273322	0.4937374216616389	0.7305678607793744	0.7339467846407922	0.8199299915933486	1.0	0.3333333333333333	0.0
1896	None	None	None	None	None	0.5	1	0.7142857142857143	5	0.375	3	0.625	0.125	4	1	5	1	0	1.0	4	4	0.6666666666666666	10	0.09090909090909091	0.6666666666666666	0.5510670727328009	0.9495072206743324	0.8458222204196784	0.9391889977234182	0.7776499938671486	0.8983145833710549	0.8983748422327281	0.9319264447289731	1.0	0.75	0.0
874	None	None	None	None	None	0	0	0.6666666666666666	4	0.3333333333333333	2	0.5	0.16666666666666666	2	1	5	2	0	1.0	4	4	0.5333333333333333	8	0.15384615384615385	0.4	0.3349233818183827	0.9128733080791605	0.5839074433323235	0.8568351063791081	0.823794850328085	0.7364734605088378	0.8804493165463803	0.8483949029178829	0.75	1.0	0.3590029714858963
7117	0.07333249767205534	0.033481099694927574	0.03136725048019847	0.7270635560541887	None	0	0	0.08333333333333333	1	1.0	16	1.0	1.0	17	16	0	0	0	0.05555555555555555	1	18	1.2	18	0.0	0	0.7333999630069011	0.9130731715866968	0.5515574090284071	0.8329222836278782	0.4937374216616389	0.8434799346119064	0.8155030116180021	0.8677099713812965	0	0	0.0
1196	None	None	None	None	None	0	0	1.0	1	0	0	1.0	0	1	0	0	3	0	0.5	1	2	0.13333333333333333	2	1.0	0	0	0	0	0	0	0	0	0	0	0	0
292	None	None	None	None	None	0	0	0.5	3	0.42857142857142855	3	0.75	0.2857142857142857	2	2	6	4	0	0.3333333333333333	6	2	0.6	9	0.25	0	0.3547886763419842	0.9274314171838728	0.23473002015780273	0.7936878936887358	0.35394440433214863	0.5012869385578514	0.7652681802380398	0.7858537606474546	0.5	1.0	0.612474204862993
3420	0.04360414010547921	0.01381317824127099	0.013398330501758678	0.6928900293983935	None	0	0	0.125	1	1.0	10	1.0	1.0	11	10	0	0	0	0.08333333333333333	1	12	0.8	12	0.0	0	0.7348789930134018	0.8626907653580307	0.5515574090284071	0.8793447536430836	0.6447479304019161	0.8825353389199087	0.8510724421990509	0.8751090185860476	0	0	0.0
1122	None	None	None	None	None	1.0	1	1.0	4	0.25	1	0.5	0.25	3	1	2	0	0	0.75	4	3	0.4	6	0.0	1.0	0.44197893945736066	0.8344517442261945	0.9918759775719683	0.711269336291184	0.8586894933745377	0.6640849898943836	0.9058032412905005	0.7440019205076955	0	0	0.0
565	None	None	None	None	None	0	0	0.5	3	0.5	3	0.8	0.3333333333333333	4	2	3	0	0	0.4	2	5	0.5333333333333333	8	0.0	0.3333333333333333	0.48915252273999255	0.8977129037870192	0.49045178068678263	0.9604433524200761	0.8318316988772431	0.940107228623348	0.9172682567097027	0.9373242922620384	0	0	0.0
5036	0.08600010816562995	0.028019880150148217	0.025137288748818192	0.6625578561007427	None	0	0	0.08333333333333333	1	1.0	16	1.0	1.0	17	16	0	0	0	0.05555555555555555	1	18	1.2	18	0.0	0	0.7333999630069011	0.913677360052783	0.5515574090284071	0.8449429846199196	0.4937374216616389	0.8295903212921497	0.8563191016497513	0.8675187671455203	0	0	0.0
5573	0.08733398423532471	0.02644338010028658	0.025917890902860962	0.659775453379597	None	0	0	0.08333333333333333	1	1.0	16	1.0	1.0	17	16	0	0	0	0.05555555555555555	1	18	1.2	18	0.0	0	0.7333999630069011	0.913677360052783	0.5515574090284071	0.8449429846199196	0.4937374216616389	0.8295903212921497	0.8563191016497513	0.8675187671455203	0	0	0.0
6077	0.06918588235472906	0.0170336712450121	0.013625895917286182	0.7326300429459797	None	0	0	0.08333333333333333	1	1.0	16	1.0	1.0	17	16	0	0	0	0.05555555555555555	1	18	1.2	18	0.0	0	0.7333999630069011	0.9129257016152731	0.5515574090284071	0.8342756948991266	0.4937374216616389	0.8276685080395105	0.8155030116180021	0.8635516977593014	0	0	0.0
525	None	None	None	None	None	0	0	0.6	3	0.4	2	0.5833333333333334	0.2	3	1	3	1	0	0.75	3	4	0.4666666666666667	7	0.125	0	0.5991683071261981	0.9410016999014628	0.5914201155647737	0.8726415257826879	0.7170811179850733	0.8601713922921228	0.7967752490523556	0.8975434949340144	1.0	0.6666666666666666	0.0
5167	0.07705657049764388	0.017702808766174454	0.009137131781418253	0.7093696943540948	None	0	0	0.07692307692307693	1	1.0	17	1.0	1.0	18	17	0	0	0	0.05263157894736842	1	19	1.2666666666666666	19	0.0	0	0.7333999630069011	0.908604301317883	0.5515574090284071	0.841964644566991	0.4937374216616389	0.8224324552855873	0.8359806178128458	0.8622591610079643	0	0	0.0
5782	0.08498892975126815	0.028265835839473567	0.025334854033438242	0.6619126378372516	None	0	0	0.08333333333333333	1	1.0	16	1.0	1.0	17	16	0	0	0	0.05555555555555555	1	18	1.2	18	0.0	0	0.7333999630069011	0.913677360052783	0.5515574090284071	0.8449429846199196	0.4937374216616389	0.8295903212921497	0.8563191016497513	0.8675187671455203	0	0	0.0
2792	0.016276415224610027	0.003491217380352644	0.003420325961343371	0.9644110604291845	None	0	0	0.2	2	0.9166666666666666	11	0.7	0.5	8	6	5	5	0	0.8	5	4	0.9333333333333333	14	0.4166666666666667	0	0.41556362282866566	0.8921448428319662	0.6496460951333096	0.8765067923748288	0.8348219579561083	0.8882425369697721	0.7704109103368401	0.8857963495947477	0.125	0.25	0.0
441	None	None	None	None	None	0	0	1.0	1	0	0	1.0	0	1	0	0	3	0	0.5	1	2	0.13333333333333333	2	1.0	0	0	0	0	0	0	0	0	0	0	0	0
5319	0.06307796917385675	0.026828885827551347	0.026761155189841783	0.6701367235922498	None	0	0	0.2	2	0.8333333333333334	10	0.5384615384615384	0.8333333333333334	10	10	3	2	0	0.15384615384615385	2	13	0.9333333333333333	14	0.2	0	0.775823441128949	0.8182623103322512	0.547978321965837	0.8062774140452282	0.462676361239974	0.800661757907972	0.8708452536120301	0.8085090913321844	0.55	0.1	0.0
1299	None	None	None	None	None	0	0	0.3333333333333333	2	0.7142857142857143	5	1.0	0	1	0	7	3	0	1.0	3	3	0.6	9	0.17647058823529413	0	0	0	0	0	0	0	0	0	0	0	0
3876	0.04863389456212451	0.01688505406312712	0.016501780961577926	0.6330242408593494	None	0	0	0.2222222222222222	2	0.8181818181818182	9	0.5416666666666666	0.8181818181818182	9	9	3	2	0	0.16666666666666666	2	12	0.8666666666666667	13	0.2	0	0.7333999630069011	0.812465586217901	0.5515574090284071	0.7581664822452306	0.4099987471419362	0.8088498940439074	0.8659874243247103	0.7942014978413972	0.5555555555555556	0.1111111111111111	0.0
2698	0.0084085273553988	0.0013528559188331515	-0.0013527843457516763	0.984350502332791	None	0.25	1	0.5	5	0.46153846153846156	6	0.4166666666666667	0.3076923076923077	6	4	8	2	0	1.0	6	6	1.0	15	0.1111111111111111	0.16666666666666666	0.3550909263778448	0.9264302664439633	0.881281527043415	0.9338109302865059	0.9673904215773895	0.9563934928935743	0.9324216653346947	0.9402480700181935	0.5833333333333333	0.3333333333333333	0.0
1071	None	None	None	None	None	0.5	1	0.8333333333333334	5	0.2857142857142857	2	0.6	0.14285714285714285	3	1	5	1	0	0.6	5	3	0.6	9	0.08333333333333333	0.4	0.41880359779948595	0.9423398787428227	0.7390759786881969	0.8731783016700585	0.771573878812784	0.8939472876957666	0.9048806821993586	0.9076234250056756	1.0	0.3333333333333333	0.0
6178	0.07706361776131904	0.029463210576224513	0.026240141074920884	0.6467187308177496	None	0	0	0.08333333333333333	1	1.0	16	1.0	1.0	17	16	0	0	0	0.05555555555555555	1	18	1.2	18	0.0	0	0.7333999630069011	0.9156319525255214	0.5515574090284071	0.8449429846199196	0.4937374216616389	0.8295903212921497	0.8662545384126205	0.868475115023942	0	0	0.0
366	None	None	None	None	None	0	0	0.35714285714285715	5	0.6111111111111112	11	0.22727272727272727	0.5	13	9	6	1	0	0.7272727272727273	11	8	1.3333333333333333	20	0.08333333333333333	0.10526315789473684	0.6289868856398458	0.8793725624447696	0.6068063460312745	0.8467582147181224	0.23236813152113417	0.9088830364361415	0.929363480541841	0.8806560530633795	1.0	0.46153846153846156	0.0
2443	None	None	None	None	None	0	0	0.2727272727272727	3	0.7142857142857143	10	0.6666666666666666	0.5	9	7	6	2	0	0.6666666666666666	4	6	1.0666666666666667	16	0.14285714285714285	0.7272727272727273	0.5327248673874574	0.7605730733125541	0.877775829142345	0.5929340283161485	0.6983153652338976	0.8664851518484619	0.8287798185515558	0.7565864023770604	0.5555555555555556	0.1111111111111111	0.0
1271	None	None	None	None	None	0	0	0.16666666666666666	1	1.0	6	0.5333333333333333	0.6666666666666666	4	4	3	3	0	0.6	5	3	0.5333333333333333	8	0.3	0	0.30764015252252175	0.9414095743184823	0.4236356896314761	0.8347369114153951	0.4741896372129288	0.8281947599825531	0.8029768682352069	0.8797174535083325	0.5	0.5	0.2313362099382486
6583	0.054168780433340155	0.01322709323749338	0.01101153406895197	0.8504454400907544	None	0	0	0.21428571428571427	3	0.7777777777777778	14	0.23809523809523808	0.6666666666666666	15	12	4	1	0	0.5833333333333334	7	12	1.3333333333333333	20	0.1111111111111111	0.15384615384615385	0.7333999630069011	0.8940523792361929	0.5515574090284071	0.8559763392038776	0.4784745614310485	0.8334525497457453	0.871905887301739	0.8631607105806239	1.0	0.06666666666666667	0.0
7267	0.0797338842434544	0.03019443664394536	0.02965232836863826	0.6050078906717711	None	0	0	0.09090909090909091	1	1.0	14	1.0	1.0	15	14	0	0	0	0.0625	1	16	1.0666666666666667	16	0.0	0	0.7333999630069011	0.9064516036320864	0.5515574090284071	0.8558312458711068	0.4937374216616389	0.819786256989625	0.861309972233051	0.8647929126902132	0	0	0.0
681	None	None	None	None	None	0.5	1	0.8333333333333334	5	0.16666666666666666	1	0.6666666666666666	0	4	0	3	0	0	0.75	4	3	0.5333333333333333	8	0.0	0.8	0	0	0	0	0	0	0	0	0	0	0
3867	0.045145879158477786	0.011818521229973686	0.011802220209641334	0.6958197413476723	None	0	0	0.125	1	1.0	10	1.0	1.0	11	10	0	0	0	0.08333333333333333	1	12	0.8	12	0.0	0	0.7348789930134018	0.8626907653580307	0.5515574090284071	0.8793447536430836	0.6447479304019161	0.8825353389199087	0.8510724421990509	0.8751090185860476	0	0	0.0
6144	0.07599137192076012	0.02855491698735541	0.028224218932498466	0.6296306477105427	None	0	0	0.08333333333333333	1	1.0	16	1.0	1.0	17	16	0	0	0	0.05555555555555555	1	18	1.2	18	0.0	0	0.7333999630069011	0.9156319525255214	0.5515574090284071	0.8449429846199196	0.4937374216616389	0.8295903212921497	0.8662545384126205	0.868475115023942	0	0	0.0
6783	0.07241131861097674	0.03095104923835213	0.030397846174570354	0.7300204049482059	None	0	0	0.08333333333333333	1	1.0	16	1.0	1.0	17	16	0	0	0	0.05555555555555555	1	18	1.2	18	0.0	0	0.7333999630069011	0.9156319525255214	0.5515574090284071	0.871882664890956	0.4937374216616389	0.8295903212921497	0.8662545384126205	0.8767081900576417	0	0	0.0
6928	0.10209792227746012	0.017076228859604692	0.0001774336853624315	0.6157651279383278	None	0	0	0.07692307692307693	1	1.0	17	1.0	1.0	18	17	0	0	0	0.05263157894736842	1	19	1.2666666666666666	19	0.0	0	0.7443447383611878	0.9122787236050925	0.5515574090284071	0.849470124930423	0.4937374216616389	0.8263773646106705	0.8672210579088795	0.8673198574891159	0	0	0.0
7012	0.07479087134385336	0.03412936169355915	0.03290691769292274	0.6262189276310975	None	0	0	0.09090909090909091	1	1.0	14	1.0	1.0	15	14	0	0	0	0.0625	1	16	1.0666666666666667	16	0.0	0	0.7333999630069011	0.9064516036320864	0.5515574090284071	0.8558312458711068	0.4937374216616389	0.8203112055086178	0.861309972233051	0.8649315004424565	0	0	0.0
1219	None	None	None	None	None	1.0	2	1.0	6	0.14285714285714285	1	0.75	0	3	0	5	0	0	0.75	3	4	0.6	9	0.0	0.8	0	0	0	0	0	0	0	0	0	0	0
6596	0.07611139430764452	0.02393198005174093	0.0027156057644797792	0.6900702460612739	None	0	0	0.09090909090909091	1	1.0	14	0.3076923076923077	0.9285714285714286	14	13	1	0	0	0.3076923076923077	4	13	1.0666666666666667	16	0.0	0	0.8531681001251904	0.9149752748199329	0.5515574090284071	0.8453637611304357	0.44828920981843795	0.746573162024765	0.8736863881353178	0.8479168242031125	0	0	0.0
5733	0.06537212964750698	0.021987356385761405	0.013907516480889871	0.7077253861534392	None	0	0	0.2	2	0.8461538461538461	11	0.5357142857142857	0.8461538461538461	11	11	3	2	0	0.14285714285714285	2	14	1.0	15	0.2	0	0.7333999630069011	0.9271600218615135	0.5515574090284071	0.8216831837399292	0.4937374216616389	0.7854665145876513	0.8563191016497513	0.8569054630955767	0.5454545454545454	0.09090909090909091	0.0
2288	None	None	None	None	None	0	0	0.3333333333333333	3	0.6363636363636364	7	0.6190476190476191	0.5454545454545454	8	6	4	1	0	0.42857142857142855	7	3	0.8666666666666667	13	0.1	0.5454545454545454	0.41556362282866566	0.9084182564508274	0.8100010301170485	0.9286017591377608	0.7542822939674831	0.963648023866293	0.9014050958079731	0.937757445902703	1.0	0.375	0.0
4149	0.051968807742660654	0.015217844320789594	-0.0033087049655521955	0.6421668538024574	None	0	0	0.2222222222222222	2	0.9090909090909091	10	0.5416666666666666	0.9090909090909091	12	10	0	0	0	0.16666666666666666	12	2	0.8666666666666667	13	0.0	0	0.7267761777087017	0.9152067579573493	0.5515574090284071	0.8892831110517898	0.580050952869964	0.8743686827491991	0.8406492097357955	0.8941806714082828	0	0	0.0
756	None	None	None	None	None	0	0	0.16666666666666666	2	0.9333333333333333	14	0.2361111111111111	0.8666666666666667	14	13	2	2	0	0.5	6	12	1.1333333333333333	17	0.2857142857142857	0.125	0.6875193869541437	0.9381736387811133	0.5515574090284071	0.886329183285035	0.4937374216616389	0.8227933410417436	0.8166921754466415	0.8911871609510778	0.5357142857142857	0.42857142857142855	0.0
1611	None	None	None	None	None	0	0	0.2	1	1.0	5	0.875	0.4	3	2	3	4	0	0.5	2	4	0.4666666666666667	7	0.4444444444444444	0	0.596580567351166	0.7838811910699932	0.525014705352936	0.6168844358439207	0.6900733845291482	0.7706817388828757	0.7435263945534145	0.72954453249297	0.5	1.0	0.0
6937	0.07634538544440335	0.03283947521306044	0.031027030646612594	0.7409895860919804	None	0	0	0.07692307692307693	1	1.0	17	1.0	1.0	18	17	0	0	0	0.05263157894736842	1	19	1.2666666666666666	19	0.0	0	0.7333999630069011	0.9112051974625274	0.5515574090284071	0.8657338710105043	0.4937374216616389	0.8053399898135251	0.8523698941466749	0.8665432508325408	0	0	0.0
7392	0.06761181992674246	0.018495125173765083	0.018493807688496667	0.6839652289217772	None	0	0	0.09090909090909091	1	1.0	14	1.0	1.0	15	14	0	0	0	0.0625	1	16	1.0666666666666667	16	0.0	0	0.7333999630069011	0.9008405090266567	0.5515574090284071	0.8558312458711068	0.4937374216616389	0.8292510497919128	0.8693465160035446	0.8648306551038961	0	0	0.0
1818	None	None	None	None	None	0	0	0.8	4	0.2	1	0.4666666666666667	0.2	3	1	3	1	0	0.6	5	3	0.4666666666666667	7	0.125	0.8	0.3102858756602758	0.8971092122571453	0.49199739596565256	0.8388296334166542	0.6389943390970967	0.9419932112682641	0.8218622809851346	0.9003241147934132	1.0	0.3333333333333333	0.0
5227	0.08496584346831451	0.027739677120852783	0.025424272233703506	0.6622617013172705	None	0	0	0.08333333333333333	1	1.0	16	1.0	1.0	17	16	0	0	0	0.05555555555555555	1	18	1.2	18	0.0	0	0.7333999630069011	0.913677360052783	0.5515574090284071	0.8449429846199196	0.4937374216616389	0.8292335267319967	0.8603717423940066	0.8674221296742712	0	0	0.0
5004	0.0875950576853977	0.026338879053425256	0.026190528340925497	0.6588246683796786	None	0	0	0.08333333333333333	1	1.0	16	1.0	1.0	17	16	0	0	0	0.05555555555555555	1	18	1.2	18	0.0	0	0.7333999630069011	0.913677360052783	0.5515574090284071	0.8449429846199196	0.4937374216616389	0.8295903212921497	0.8563191016497513	0.8675187671455203	0	0	0.0
5536	0.08652236168350619	0.026635662700581503	0.02621928374729915	0.6588712412073896	None	0	0	0.08333333333333333	1	1.0	16	1.0	1.0	17	16	0	0	0	0.05555555555555555	1	18	1.2	18	0.0	0	0.7333999630069011	0.913677360052783	0.5515574090284071	0.8449429846199196	0.4937374216616389	0.8295903212921497	0.8563191016497513	0.8675187671455203	0	0	0.0
370	None	None	None	None	None	0.5	3	0.5	7	0.5	9	0.4444444444444444	0.3888888888888889	9	7	10	1	0	0.5555555555555556	5	9	1.3333333333333333	20	0.045454545454545456	0	0.4740962774594866	0.815869222633909	0.8217381196479197	0.7618392080724636	0.2672233466722098	0.9307928958634208	0.9078768808226493	0.8519667001701328	1.0	0.8888888888888888	0.0
6587	0.07691121539638687	0.02778528001552647	0.02744773290494299	0.6278563365433588	None	0	0	0.08333333333333333	1	1.0	16	1.0	1.0	17	16	0	0	0	0.05555555555555555	1	18	1.2	18	0.0	0	0.7333999630069011	0.9156319525255214	0.5515574090284071	0.8449429846199196	0.4937374216616389	0.8332046222963161	0.8736863881353178	0.8694537790353326	0	0	0.0
7258	0.07890637817134825	0.03369249599578441	0.032614496241118236	0.610972801563852	None	0	0	0.09090909090909091	1	1.0	14	1.0	1.0	15	14	0	0	0	0.0625	1	16	1.0666666666666667	16	0.0	0	0.7333999630069011	0.9064516036320864	0.5515574090284071	0.8558312458711068	0.4937374216616389	0.8203112055086178	0.861309972233051	0.8649315004424565	0	0	0.0
4055	0.05361016866026243	0.018115207421637563	0.0171821147679247	0.7390782330218553	None	0	0	0.2	2	0.8333333333333334	10	0.5833333333333334	0.75	10	9	3	2	0	0.16666666666666666	2	12	0.9333333333333333	14	0.2222222222222222	0	0.775823441128949	0.8703468695124161	0.5520376297785774	0.8160671516493838	0.4099987471419362	0.7337465387295861	0.8670883739122369	0.8129393088945756	0.55	0.1	0.0
4370	0.057798050490153026	0.026080641930750614	0.017522292278057308	0.6973198146044981	None	0	0	0.2	2	0.8461538461538461	11	0.3125	0.8461538461538461	13	11	1	0	0	0.3333333333333333	4	12	1.0	15	0.0	0.6666666666666666	0.8344525498603967	0.8434617951858845	0.5525178505287478	0.8359151762939703	0.4393789925336284	0.8285468824319273	0.8681816556460914	0.8360655774532666	0	0	0.0
3095	0.04040869591485578	0.0016872754462623689	0.0015468088032785736	0.996620189484149	None	0	0	0.375	3	0.7	7	0.3333333333333333	0.7	10	7	1	2	0	0.4444444444444444	9	4	0.8	12	0.6666666666666666	0	0.593727876877288	0.9292289375911421	0.8256553701952261	0.9328876434838806	0.6339396535637296	0.737389857372057	0.8264145488971952	0.8889199323591892	0.6	0.1	0.0
2849	0.0019217624741311547	0.00024312725485511544	0.00019567827005124031	0.9976411556549346	None	0	0	0.6	3	0.4	2	0.5833333333333334	0.2	4	1	2	1	0	0.75	4	3	0.4666666666666667	7	0.2	0.5	0.3966383236900612	0.9691183697749285	0.6657392874524645	0.9469146013007885	0.5037776217126559	0.9000000281236028	0.8892133943161431	0.9448821041882147	1.0	0.5	0.0
1771	None	None	None	None	None	0	0	0.3	3	0.6923076923076923	9	0.35714285714285715	0.38461538461538464	5	5	9	2	0	0.8571428571428571	6	7	1.0	15	0.09090909090909091	0.15384615384615385	0.593727876877288	0.9391134103398658	0.5515574090284071	0.9177902922462299	0.6231313767255431	0.7383175596657539	0.8071678031674218	0.8871499142626118	0.6	0.2	0.0
1413	None	None	None	None	None	1.0	1	1.0	4	0.25	1	0.5	0.25	4	1	1	1	0	0.75	4	3	0.4	6	0.3333333333333333	1.0	0.6157903364949249	0.8945388960322792	0.8395085304337762	0.943134496655905	0.827122828157211	0.8169811395677773	0.8678927105958234	0.8954353356459431	1.0	0	0.0
6952	0.07965069976729189	0.033563490965649166	0.03195141243309812	0.7197202948206036	None	0	0	0.07692307692307693	1	1.0	17	1.0	1.0	18	17	0	0	0	0.05263157894736842	1	19	1.2666666666666666	19	0.0	0	0.7333999630069011	0.9107901521991009	0.5515574090284071	0.8392756926258678	0.4937374216616389	0.83653533492497	0.8425342255534283	0.8664135971340154	0	0	0.0
7124	0.07565873766077842	0.030104909902657812	0.028337473685631148	0.7382415276857558	None	0	0	0.07692307692307693	1	1.0	17	1.0	1.0	18	17	0	0	0	0.05263157894736842	1	19	1.2666666666666666	19	0.0	0	0.7333999630069011	0.9107901521991009	0.5515574090284071	0.8392756926258678	0.4937374216616389	0.83653533492497	0.8425342255534283	0.8664135971340154	0	0	0.0
4205	0.07120613378353019	0.017730247230132567	0.0011136543737299246	0.6089214779957604	None	0	0	0.23076923076923078	3	0.7647058823529411	13	0.59375	0.7647058823529411	15	13	3	1	0	0.125	2	16	1.2666666666666666	19	0.125	0	0.7333999630069011	0.8742170715763318	0.5833372374832712	0.8682483957637213	0.4937374216616389	0.7774300594191014	0.862249666644098	0.8444468447834053	1.0	0	0.0
3434	0.04322979215165977	0.012182359678549345	0.011962545301965395	0.6924432681979428	None	0	0	0.125	1	1.0	10	1.0	1.0	11	10	0	0	0	0.08333333333333333	1	12	0.8	12	0.0	0	0.7348789930134018	0.8626907653580307	0.5515574090284071	0.8793447536430836	0.6447479304019161	0.8825353389199087	0.8510724421990509	0.8751090185860476	0	0	0.0
3318	0.016720645289798566	0.003805000359539546	0.0020565548477685823	0.4177722280492274	None	0	0	0.5	4	0.5	5	0.5	0.4	5	4	6	0	0	0.375	8	3	0.8	12	0.0	0	0.8623419918282635	0.8011875818559837	0.5525178505287478	0.8490081811516978	0.3312330790027211	0.964377340434925	0.8032978276249977	0.894701635544048	0	0	0.0
6651	0.07917107463133774	0.03346181421239209	0.03140588811237375	0.7233003265355848	None	0	0	0.07692307692307693	1	1.0	17	1.0	1.0	18	17	0	0	0	0.05263157894736842	1	19	1.2666666666666666	19	0.0	0	0.7333999630069011	0.9107901521991009	0.5515574090284071	0.8392756926258678	0.4937374216616389	0.83653533492497	0.8425342255534283	0.8664135971340154	0	0	0.0
1226	None	None	None	None	None	0	0	0.1111111111111111	1	1.0	11	0.325	0.7272727272727273	9	8	3	4	0	0.625	5	8	0.8666666666666667	13	0.4444444444444444	0.18181818181818182	0.42798781082028103	0.9305431584146637	0.5515574090284071	0.8904656705800498	0.515353975338012	0.6330942772533652	0.7754851729948602	0.851366768161507	0.16666666666666666	0.4444444444444444	0.0
5600	0.05999625390236954	0.014554446291615558	-0.008487122723230284	0.8835764227238496	None	0	0	0.25	3	0.7333333333333333	11	0.25757575757575757	0.6666666666666666	10	10	6	4	0	0.5454545454545454	6	11	1.1333333333333333	17	0.25	0	0.7252971477022011	0.9010011424545386	0.47044646911106147	0.8456388732224046	0.46966340073238744	0.7936872922961641	0.8154519397240676	0.8522255509102877	0.2	0.4	0.0
468	None	None	None	None	None	0.3333333333333333	1	0.625	5	0.5	5	0.6	0.4	5	4	6	0	0	0.8	5	4	0.8	12	0.0	0.5	0.8802057771754217	0.9019749189034292	0.36561863029574143	0.9120701664627412	0.7663895208915101	0.8445034286026216	0.9204773735986985	0.8892945471649888	0	0	0.0
1707	None	None	None	None	None	0	0	0.5	2	0.3333333333333333	1	0.625	0.3333333333333333	1	1	3	1	0	0.5	2	4	0.3333333333333333	5	0.1	0.6666666666666666	0.43741395920480103	0.5	0.8031582787047086	0.5	0.7291718859053253	0.5	0.8290498279145633	0.5	1.0	0	0.0
3667	0.04816347525080323	0.011460900698243548	0.011384790697764532	0.691131319983508	None	0	0	0.125	1	1.0	10	1.0	1.0	11	10	0	0	0	0.08333333333333333	1	12	0.8	12	0.0	0	0.7348789930134018	0.8626907653580307	0.5515574090284071	0.8793447536430836	0.6447479304019161	0.8825353389199087	0.8510724421990509	0.8751090185860476	0	0	0.0
5629	0.05634614123707686	0.027657913833182272	0.027642937100165934	0.6657975945816703	None	0	0	0.2	2	0.8333333333333334	10	0.5384615384615384	0.8333333333333334	10	10	3	2	0	0.15384615384615385	2	13	0.9333333333333333	14	0.2	0	0.775823441128949	0.8182623103322509	0.547978321965837	0.8062774140452282	0.462676361239974	0.800661757907972	0.8749021279385212	0.8085090913321844	0.55	0.1	0.0
3385	0.0555976309398223	0.0007607610878741264	0.0007256950646699547	0.8270937513587695	None	0	0	0.08333333333333333	1	1.0	15	0.22077922077922077	0.7333333333333333	12	11	4	3	0	0.6363636363636364	11	7	1.1333333333333333	17	0.2727272727272727	0	0.7779148431030738	0.8782615618026622	0.7932368560606795	0.8757199195389195	0.5222397074669823	0.9629070175820351	0.8697376909278476	0.9164479716664017	0.4166666666666667	0.08333333333333333	0.0
2892	6.861162604014808e-05	9.248324806646603e-06	-8.703734571601617e-06	0.9999921558752831	None	0	0	0.25	1	1.0	4	0.6	0.75	3	3	2	1	0	0.4	2	5	0.4	6	0.125	0	0.3238457831319219	0.9407506666147474	0.2957139702345451	0.9651098098947092	0.5238623349543083	0.5434254137624822	0.7565626167194592	0.8895710180789691	1.0	0.3333333333333333	0.0
1284	None	None	None	None	None	0.5	1	0.6666666666666666	4	0.5	3	0.5333333333333333	0.3333333333333333	4	2	3	0	0	0.6	5	3	0.5333333333333333	8	0.0	0.8	0.47213398644619814	0.7615255311238144	0.9655311517406101	0.6893329414339372	0.8925507035652371	0.6112291299281791	0.8893180548736054	0.6907259270217135	0	0	0.0
2246	None	None	None	None	None	0.3333333333333333	1	0.75	6	0.2222222222222222	2	0.4583333333333333	0.1111111111111111	3	1	7	0	0	0.6666666666666666	6	4	0.7333333333333333	11	0.0	0.5714285714285714	0.6155330552096823	0.7179425600265802	1.0	0.71506148704649	0.9265699634062109	0.5821040699215118	0.8376120273584268	0.6744973012418424	0	0	0.0
2606	0.00034059608194397095	0.00011635529148298961	0.00011635173362224742	0.998434381606764	None	0	0	1.0	2	0.0	0	1.0	0	2	0	0	2	0	0.3333333333333333	1	3	0.2	3	1.0	1.0	0	0	0	0	0	0	0	0	0	0	0
2940	0.014515979156580755	0.003255553872787201	0.0032498439140162707	0.9483467575008399	None	0	0	0.2857142857142857	2	0.75	6	0.625	0.5	5	4	4	2	0	1.0	4	4	0.6666666666666666	10	0.18181818181818182	0	0.8699017283181909	0.6346778915181959	0.7764726820043105	0.8221567198460298	0.9610346330742683	0.8747920031926567	0.6799387739253727	0.7928939938062644	0.6	0.4	0.0
1875	None	None	None	None	None	0	0	0	0	0	0	1.0	0	0	0	0	2	0	1.0	1	1	0.06666666666666667	1	0.5	0	0	0	0	0	0	0	0	0	0	0	0
2780	0.0012486370768608035	0.00010252339705124995	-6.875578175104131e-07	0.9968302328165596	None	0	0	0.6666666666666666	2	0.5	1	1.0	0	1	0	2	0	0	1.0	2	2	0.26666666666666666	4	0.0	0	0	0	0	0	0	0	0	0	0	0	0
2239	None	None	None	None	None	1.0	1	0.6	3	0.4	2	0.7777777777777778	0	2	0	4	1	0	1.0	3	3	0.4666666666666667	7	0.1	1.0	0	0	0	0	0	0	0	0	0	0	0
7252	0.07587086555128983	0.032659939311631324	0.03172464127196349	0.7124332626265573	None	0	0	0.07692307692307693	1	1.0	17	1.0	1.0	18	17	0	0	0	0.05263157894736842	1	19	1.2666666666666666	19	0.0	0	0.7333999630069011	0.9107901521991009	0.5515574090284071	0.8392756926258678	0.4937374216616389	0.8068644576611954	0.8006253142242351	0.858389515913575	0	0	0.0
2185	None	None	None	None	None	1.0	1	1.0	4	0.25	1	0.5	0.25	1	1	4	0	0	0.75	4	3	0.4	6	0.0	1.0	0.43741395920480103	0.5	0.7036797171084099	0.5	0.771573878812784	0.5	0.8087803563611292	0.5	0	0	0.0
4136	0.045727149014243115	0.012970325338372665	0.012625002481902315	0.6946227698775596	None	0	0	0.125	1	1.0	10	1.0	1.0	11	10	0	0	0	0.08333333333333333	1	12	0.8	12	0.0	0	0.7348789930134018	0.8626907653580307	0.5515574090284071	0.8793447536430836	0.6447479304019161	0.8825353389199087	0.8510724421990509	0.8751090185860476	0	0	0.0
1942	None	None	None	None	None	1.0	1	1.0	4	0.0	0	0.5555555555555556	0	2	0	2	0	0	1.0	3	3	0.3333333333333333	5	0.0	1.0	0	0	0	0	0	0	0	0	0	0	0
6955	0.07689867719158125	0.0322072108283058	0.03044431566942646	0.7295332377006974	None	0	0	0.07692307692307693	1	1.0	17	1.0	1.0	18	17	0	0	0	0.05263157894736842	1	19	1.2666666666666666	19	0.0	0	0.7333999630069011	0.9107901521991009	0.5515574090284071	0.8392756926258678	0.4937374216616389	0.83653533492497	0.8425342255534283	0.8664135971340154	0	0	0.0
4902	0.05424084779838382	0.01923730647295057	0.01895676351945943	0.7162901696554727	None	0	0	0.1	1	1.0	12	1.0	1.0	13	12	0	0	0	0.07142857142857142	1	14	0.9333333333333333	14	0.0	0	0.8182469192509967	0.8198874458194575	0.5515574090284071	0.7668089198981416	0.515353975338012	0.8593517957168442	0.862249666644098	0.8183626890384412	0	0	0.0
767	None	None	None	None	None	0	0	0.2857142857142857	2	0.75	6	0.8333333333333334	0	0	0	9	0	0	0.75	3	4	0.6666666666666666	10	0.0	0.8571428571428571	0	0	0	0	0	0	0	0	0	0	0
788	None	None	None	None	None	0	0	0.6666666666666666	2	0.5	1	1.0	0	1	0	2	2	0	0.25	4	1	0.26666666666666666	4	0.2857142857142857	0.6666666666666666	0	0	0	0	0	0	0	0	0	0	0
1298	None	None	None	None	None	0	0	0.2	1	1.0	5	0.4375	0.4	3	2	3	4	0	1.0	4	4	0.4666666666666667	7	0.4444444444444444	0	0.41556362282866566	0.7020847168327552	0.4609324053364244	0.9038375515918895	0.7277053235907383	0.7270584847807718	0.8708862026440547	0.7956299173073057	0.3333333333333333	0.6666666666666666	0.0
220	None	None	None	None	None	0	0	0.6666666666666666	2	0.5	1	1.0	0	1	0	2	5	0	1.0	2	2	0.26666666666666666	4	0.7142857142857143	0	0	0	0	0	0	0	0	0	0	0	0
1155	None	None	None	None	None	0	0	0.25	3	0.7333333333333333	11	0.68	0	0	0	16	2	0	1.0	5	5	1.1333333333333333	17	0.05555555555555555	0.6666666666666666	0	0	0	0	0	0	0	0	0	0	0
978	None	None	None	None	None	0	0	0.2857142857142857	2	0.875	7	0.8333333333333334	0.375	4	3	5	3	0	0.75	3	4	0.6666666666666666	10	0.23076923076923078	0.8571428571428571	0.3232634665960277	0.765576127884164	0.6260627453070868	0.6076752923726263	0.6029103271984392	0.6798274830848753	0.7838107093218376	0.6881195336374698	0.25	0.5	0.0
2206	None	None	None	None	None	0	0	0.25	1	1.0	3	0.5555555555555556	0.3333333333333333	2	1	2	2	0	1.0	3	3	0.3333333333333333	5	0.2857142857142857	0	0.6789785962995828	0.9330273217148951	0.8631312499112622	0.6297867777185375	0.6627111326289801	0.9382369422015766	0.9150785266637068	0.876754603604542	0.75	0.5	0.22926442362946428
458	None	None	None	None	None	0	0	0.5	2	0.5	2	0.75	0.25	2	1	3	0	0	0.5	2	4	0.4	6	0.0	0.5	0.3738499174325384	0.6537673073187367	0.8031582787047086	0.5	0.771573878812784	0.5	0.875849129481229	0.5527727542502268	0	0	0.0
4130	0.0663279994806516	0.01281609965616514	0.004253147123415097	0.7621648086927201	None	0	0	0.3076923076923077	4	0.6470588235294118	11	0.34545454545454546	0.5294117647058824	11	9	7	3	0	0.45454545454545453	11	5	1.2666666666666666	19	0.1875	0	0.7333999630069011	0.8315741757137697	0.5515574090284071	0.7058164494252119	0.515353975338012	0.8578510318774095	0.862249666644098	0.8058360005900655	0.09090909090909091	0.18181818181818182	0.0
4552	0.05311997635029498	0.021167125013035908	0.0211650192511955	0.7710363263799838	None	0	0	0.2	2	0.8333333333333334	10	0.5384615384615384	0.8333333333333334	10	10	3	2	0	0.15384615384615385	2	13	0.9333333333333333	14	0.2	0	0.775823441128949	0.8182623103322509	0.547978321965837	0.749672368699778	0.462676361239974	0.800661757907972	0.8674893326082656	0.7909464649509322	0.55	0.1	0.0
2161	None	None	None	None	None	0	0	0.6	3	0.2	1	0.5833333333333334	0.2	2	1	4	0	0	0.75	3	4	0.4666666666666667	7	0.0	0.4	0.549936143896532	0.7549560302968435	0.5018529404746883	0.9493968546655659	0.4881759740415218	0.944484606583927	0.8688557860690442	0.9086286642261588	0	0	0.0
1833	None	None	None	None	None	0	0	0.75	3	0.3333333333333333	1	0.5555555555555556	0.3333333333333333	2	1	2	1	0	1.0	3	3	0.3333333333333333	5	0.14285714285714285	1.0	0.7370481387297433	0.9327373542425443	0.9108690598239597	0.709160313196197	0.41745536834642627	0.8179202733359159	0.8968738309217499	0.8421592802687883	1.0	1.0	0.0
6680	0.07952247435971466	0.03422528154479531	0.03304738789181416	0.7151934311837171	None	0	0	0.07692307692307693	1	1.0	17	1.0	1.0	18	17	0	0	0	0.05263157894736842	1	19	1.2666666666666666	19	0.0	0	0.7333999630069011	0.9107901521991009	0.5515574090284071	0.8392756926258678	0.4937374216616389	0.83653533492497	0.8425342255534283	0.8664135971340154	0	0	0.0
7413	0.0836809408176037	0.02988398536896977	0.028333312143417427	0.6275504362272569	None	0	0	0.15384615384615385	2	0.8823529411764706	15	0.5277777777777778	0.8823529411764706	17	15	1	0	0	0.1111111111111111	2	18	1.2666666666666666	19	0.0	0	0.7333999630069011	0.9156319525255214	0.5515574090284071	0.8449429846199196	0.4937374216616389	0.8295903212921497	0.8662545384126205	0.868475115023942	0	0	0.0
1620	None	None	None	None	None	0.25	1	0.7	7	0.23076923076923078	3	0.5	0	1	0	13	2	0	0.8333333333333334	6	5	1.0	15	0.06896551724137931	0	0	0	0	0	0	0	0	0	0	0	0
6858	0.07542592996535002	0.030393255403395242	0.027941907095960263	0.7383756397734472	None	0	0	0.08333333333333333	1	1.0	16	1.0	1.0	17	16	0	0	0	0.05555555555555555	1	18	1.2	18	0.0	0	0.7333999630069011	0.9130731715866968	0.5515574090284071	0.8329222836278782	0.4937374216616389	0.8402911964469311	0.813390545393673	0.866790661457273	0	0	0.0
6559	0.07611333407791242	0.029719263730438768	0.029036073294263956	0.6032507805016567	None	0	0	0.09090909090909091	1	1.0	14	1.0	1.0	15	14	0	0	0	0.0625	1	16	1.0666666666666667	16	0.0	0	0.7333999630069011	0.9064516036320864	0.5515574090284071	0.8558312458711068	0.4937374216616389	0.7985925548412626	0.8155030116180021	0.8593485128539444	0	0	0.0
356	None	None	None	None	None	0	0	0.6666666666666666	2	0.5	1	1.0	0.5	2	1	1	1	0	0.25	4	1	0.26666666666666666	4	0.2	0.6666666666666666	0.5595728863282133	0.9781210748981499	0.3045726652838909	0.5360312340482122	0.4185019616746464	0.8728100225959681	0.8167013233841249	0.8761905923827373	1.0	1.0	0.0
4428	0.057526299120099926	0.02300362855047526	0.01820891470699122	0.7505568487987203	None	0	0	0.2	2	0.8333333333333334	10	0.5384615384615384	0.8333333333333334	10	10	3	2	0	0.15384615384615385	2	13	0.9333333333333333	14	0.2	0	0.775823441128949	0.8182623103322509	0.547978321965837	0.7521634942570451	0.462676361239974	0.800661757907972	0.8681076497183285	0.7916796026058841	0.55	0.1	0.0
7199	0.09339664916517493	0.01096091628024127	0.010960914497194345	0.635098412016447	None	0	0	0.1	1	1.0	13	1.0	1.0	14	13	0	0	0	0.06666666666666667	1	15	1.0	15	0.0	0	0.7333999630069011	0.9042956511948264	0.5520376297785774	0.8633740755210528	0.44828920981843795	0.8362588270592864	0.871905887301739	0.8706496511415491	0	0	0.0
4833	0.05331609553333321	0.015838782980465392	0.015796434416221587	0.7221604046075616	None	0	0	0.1	1	1.0	12	1.0	1.0	13	12	0	0	0	0.07142857142857142	1	14	0.9333333333333333	14	0.0	0	0.8182469192509967	0.8607801723042303	0.5515574090284071	0.7854173185359454	0.41743539264956986	0.8447343238973878	0.862249666644098	0.8326319610953736	0	0	0.0
3161	0.011663066804970599	0.004548897848426204	0.0044437704672682	0.9847626224780567	None	0	0	0.42857142857142855	3	0.75	6	0.4166666666666667	0.625	6	5	3	2	0	0.6666666666666666	6	4	0.6666666666666666	10	0.2222222222222222	0.5	0.593727876877288	0.8826107883726483	0.8920895687212524	0.9275063385504879	0.6983153652338976	0.8649356962145538	0.8235053175346793	0.8948339833378076	0.6666666666666666	0.16666666666666666	0.0
7136	0.08458232975235853	0.028191704150596318	0.02816389517205351	0.6322755913365198	None	0	0	0.08333333333333333	1	1.0	16	1.0	1.0	17	16	0	0	0	0.05555555555555555	1	18	1.2	18	0.0	0	0.7333999630069011	0.9161302857355323	0.5515574090284071	0.8449429846199196	0.4937374216616389	0.8206694885077284	0.8534299382619936	0.8663525693399905	0	0	0.0
2809	0.002151776864211503	0.0003075775760572782	0.0003072730389953003	0.9868508575935915	None	0	0	0.75	3	0.25	1	0.5	0.25	2	1	3	1	0	0.75	3	4	0.4	6	0.1111111111111111	0	0.6842682864111312	0.565441390650823	1.0	0.5	0.875659610882456	0.5423237707683066	0.7856652209495861	0.5360189157359033	1.0	0	0.0
5008	0.08627138302915423	0.027752384045103006	0.023984887050411487	0.6637345064997474	None	0	0	0.08333333333333333	1	1.0	16	1.0	1.0	17	16	0	0	0	0.05555555555555555	1	18	1.2	18	0.0	0	0.7333999630069011	0.913677360052783	0.5515574090284071	0.8449429846199196	0.4937374216616389	0.7986451030489207	0.8141878445595923	0.8594709959709933	0	0	0.0
4665	0.07258400016504479	0.025537751664517598	0.02433149565304397	0.7274431640258276	None	0	0	0.09090909090909091	1	1.0	14	1.0	1.0	15	14	0	0	0	0.0625	1	16	1.0666666666666667	16	0.0	0	0.7333999630069011	0.9030775174540077	0.5515574090284071	0.8421944365070572	0.4937374216616389	0.8434248297292134	0.8563191016497513	0.8657035545406121	0	0	0.0
2060	None	None	None	None	None	0	0	0.5555555555555556	5	0.2727272727272727	3	0.4642857142857143	0	0	0	12	0	0	0.5714285714285714	4	7	0.8666666666666667	13	0.0	0.2222222222222222	0	0	0	0	0	0	0	0	0	0	0
5288	0.05059744237713045	0.019548321611814336	0.019536921487132253	0.7478390769150949	None	0	0	0.1	1	1.0	12	1.0	1.0	13	12	0	0	0	0.07142857142857142	1	14	0.9333333333333333	14	0.0	0	0.8182469192509967	0.8198874458194575	0.5515574090284071	0.7798346501406398	0.515353975338012	0.8593517957168442	0.862249666644098	0.8220163012770736	0	0	0.0
154	None	None	None	None	None	0	0	0.6666666666666666	2	0.5	1	0.6666666666666666	0	1	0	2	0	0	0.6666666666666666	2	3	0.26666666666666666	4	0.0	0	0	0	0	0	0	0	0	0	0	0	0
6535	0.07627935239333866	0.03028891485413251	0.029701989335505056	0.6302374966948209	None	0	0	0.08333333333333333	1	1.0	16	1.0	1.0	17	16	0	0	0	0.05555555555555555	1	18	1.2	18	0.0	0	0.7333999630069011	0.9156319525255214	0.5515574090284071	0.8449429846199196	0.4937374216616389	0.8292335267319967	0.8736863881353178	0.8683790693128791	0	0	0.0
549	None	None	None	None	None	0	0	0.5714285714285714	4	0.5	4	0.5	0.375	6	3	3	1	0	0.8	4	5	0.6666666666666666	10	0.14285714285714285	0.4	0.5583267940248717	0.9300614168834898	0.7382340197916728	0.8731524376941215	0.5757320940306432	0.9459105923904286	0.870382789075233	0.9212477610861256	1.0	0.16666666666666666	0.0
3815	0.04259957299407719	0.0074356278391573515	0.005870070458659384	0.49935552090754876	None	0	0	0.125	1	1.0	10	1.0	1.0	11	10	0	0	0	0.08333333333333333	1	12	0.8	12	0.0	0	0.7348789930134018	0.8578037732422329	0.5515574090284071	0.8793447536430836	0.6447479304019161	0.8825353389199087	0.8510724421990509	0.8736204296477807	0	0	0.0
2542	None	None	None	None	None	0	0	1.0	4	0.0	0	0.75	0	3	0	2	2	0	0.5	2	4	0.4	6	0.4	0.5	0	0	0	0	0	0	0	0	0	0	0
6122	0.07651988715668477	0.031044630799593662	0.02895213629329064	0.6396056386689649	None	0	0	0.08333333333333333	1	1.0	16	1.0	1.0	17	16	0	0	0	0.05555555555555555	1	18	1.2	18	0.0	0	0.7333999630069011	0.9156319525255214	0.5515574090284071	0.8449429846199196	0.4937374216616389	0.8292335267319967	0.8736863881353178	0.8683790693128791	0	0	0.0
2548	None	None	None	None	None	0	0	0.75	3	0.5	2	0.75	0.25	2	1	3	2	0	0.5	2	4	0.4	6	0.2222222222222222	0.5	0.6272606356935432	0.5761041527758515	0.7777777852152277	0.9022273935883941	0.7981035926532475	0.6469956079476437	0.7486407843341439	0.7398060249836537	0.75	0	0.3649232385541314
670	None	None	None	None	None	0	0	0.5	3	0.5714285714285714	4	0.5625	0.42857142857142855	3	3	5	0	0	1.0	4	4	0.6	9	0.0	0	0.3232634665960277	0.9347009881078399	0.6260627453070868	0.7734237110791389	0.4883646325634456	0.695868460039899	0.7815331723200784	0.8281015386857405	0	0	0.0
1334	None	None	None	None	None	1.0	1	0.8	4	0.4	2	0.5833333333333334	0.2	3	1	3	0	0	0.75	4	3	0.4666666666666667	7	0.0	0.6666666666666666	0.6579407040359204	0.7345932756608545	1.0	0.71506148704649	0.9864443084745149	0.6357468618655746	0.8337558309014194	0.6967142694499497	0	0	0.0
2682	1.4131557590049659e-05	6.600560420520893e-07	-6.553824720985829e-07	0.9964718763653876	None	0.5	2	0.7272727272727273	8	0.14285714285714285	2	0.5	0	0	0	15	1	0	0.5	4	8	1.0666666666666667	16	0.029411764705882353	0.2	0	0	0	0	0	0	0	0	0	0	0
2108	None	None	None	None	None	0	0	0.25	3	0.75	12	0.5	0.5625	11	9	6	2	0	0.4444444444444444	4	9	1.2	18	0.14285714285714285	0.5714285714285714	0.6155330552096823	0.8537394059628961	0.8483055549487798	0.9144301715573292	0.5962045258589702	0.8477514254878004	0.7709442566515293	0.8754567224773028	0.6363636363636364	0.09090909090909091	0.0
6984	0.07662111960720559	0.03508656283908741	-0.014860372356742702	0.7176780335309058	None	0	0	0.16666666666666666	2	0.9333333333333333	14	0.53125	0.9333333333333333	16	14	0	1	0	0.125	16	2	1.1333333333333333	17	0.5	0	0.7333999630069011	0.91569205637648	0.5515574090284071	0.8525010481823783	0.4937374216616389	0.7848044425377458	0.8212637263384858	0.8595005949397236	1.0	0.1875	0.0
4828	0.06087766324533105	0.027829337664488023	0.026365615443884334	0.7368460650589348	None	0	0	0.2	2	0.8333333333333334	10	0.5384615384615384	0.8333333333333334	10	10	3	2	0	0.15384615384615385	2	13	0.9333333333333333	14	0.2	0	0.775823441128949	0.8182623103322512	0.547978321965837	0.7521634942570451	0.47736648393582015	0.750287264294884	0.8310730381952502	0.7752707515567135	0.55	0.1	0.0
244	None	None	None	None	None	0	0	0.375	3	0.7777777777777778	7	0.4074074074074074	0.7777777777777778	8	7	2	0	0	0.3333333333333333	3	9	0.7333333333333333	11	0.0	1.0	0.7316435139064792	0.7443024101706072	0.747061990890448	0.9484512952672897	0.4750441744040116	0.8479726443735185	0.8733152500785965	0.869874291710738	0	0	0.0
5088	0.06646338891291427	0.018813950913068856	0.015039717137680797	0.7204931641103869	None	0	0	0.1	1	1.0	12	1.0	1.0	13	12	0	0	0	0.07142857142857142	1	14	0.9333333333333333	14	0.0	0	0.7333999630069011	0.9158621640420503	0.5515574090284071	0.8524904952969737	0.4937374216616389	0.8647186325636738	0.8155030116180021	0.8806824588284908	0	0	0.0
7381	0.07499500006884535	0.02978329324634909	0.028980477249417325	0.6320631102137015	None	0	0	0.08333333333333333	1	1.0	16	1.0	1.0	17	16	0	0	0	0.05555555555555555	1	18	1.2	18	0.0	0	0.7333999630069011	0.9156319525255214	0.5515574090284071	0.8449429846199196	0.4937374216616389	0.8295903212921497	0.8662545384126205	0.868475115023942	0	0	0.0
1257	None	None	None	None	None	0.5	1	0.8333333333333334	5	0.2857142857142857	2	0.5	0.2857142857142857	5	2	3	0	0	0.5	6	3	0.6	9	0.0	0.6666666666666666	0.4552077620634433	0.9245610010661185	0.9783674863550548	0.9549722951389109	0.875659610882456	0.9821456967119397	0.8923505743480306	0.9604295515136724	0	0	0.0
1653	None	None	None	None	None	0	0	0.6	3	0.6	3	0.875	0.2	4	1	2	2	0	0.5	2	4	0.4666666666666667	7	0.4	0.4	0.596580567351166	0.8531127583424444	0.5806473367296673	0.9491885901109256	0.5065087871723591	0.9128395105259117	0.7904640172392274	0.9125498668986973	0.625	0.75	0.0
6860	0.07562606191774507	0.03452459072954646	0.033461920190205156	0.622962021468731	None	0	0	0.09090909090909091	1	1.0	14	1.0	1.0	15	14	0	0	0	0.0625	1	16	1.0666666666666667	16	0.0	0	0.7333999630069011	0.9064516036320864	0.5515574090284071	0.8558312458711068	0.4937374216616389	0.819786256989625	0.861309972233051	0.8647929126902132	0	0	0.0
3708	0.04705377754472528	0.013590085619669687	0.013154965670127696	0.6919104479355125	None	0	0	0.125	1	1.0	10	1.0	1.0	11	10	0	0	0	0.08333333333333333	1	12	0.8	12	0.0	0	0.7348789930134018	0.8626907653580307	0.5515574090284071	0.8793447536430836	0.6447479304019161	0.8825353389199087	0.8510724421990509	0.8751090185860476	0	0	0.0
2907	3.9705937700846464e-08	3.440526457991417e-08	-2.3504340593747596e-08	0.9999922714082398	None	0.5	1	0.7142857142857143	5	0.125	1	0.5	0	0	0	9	0	0	0.8	4	5	0.6666666666666666	10	0.0	0.3333333333333333	0	0	0	0	0	0	0	0	0	0	0
324	None	None	None	None	None	0	0	0.2857142857142857	2	0.875	7	0.625	0.75	8	6	1	1	0	0.25	2	8	0.6666666666666666	10	0.25	0	0.8488610325529145	0.8903867847543092	0.4197867399910244	0.9029665384126759	0.3667125014882237	0.9623641779109177	0.9274957767288664	0.9256873089042242	1.0	0.5	0.0
5946	0.07721279764668658	0.026239299592100095	0.025075288123579113	0.673922478226692	None	0	0	0.16666666666666666	2	0.8666666666666667	13	0.5666666666666667	0.8	13	12	3	1	0	0.13333333333333333	2	15	1.1333333333333333	17	0.1111111111111111	0	0.7333999630069011	0.9267922256529464	0.5515574090284071	0.8482010479812634	0.4937374216616389	0.7277414344457075	0.8718419195571556	0.8516238119593798	1.0	0	0.0
3247	0.03795420448705516	0.010370721809404064	0.008295506820294942	0.6509506567831764	None	0	0	0.2	2	0.8461538461538461	11	0.42857142857142855	0.6923076923076923	11	9	3	0	0	0.7142857142857143	7	5	1.0	15	0.0	0.25	0.596580567351166	0.8951091666334455	0.5443992349032667	0.8290683614610058	0.515353975338012	0.8733344893269687	0.8171834367125026	0.8681398683220802	0	0	0.0
5173	0.08929618762859991	0.017186653171783136	0.015546010079078187	0.5860342328282493	None	0	0	0.08333333333333333	1	1.0	16	1.0	1.0	17	16	0	0	0	0.05555555555555555	1	18	1.2	18	0.0	0	0.7333999630069011	0.9146870858366796	0.5515574090284071	0.8449429846199196	0.4937374216616389	0.8295903212921497	0.8517289974000343	0.8680110617699416	0	0	0.0
5314	0.08658250690999636	0.017532365489517577	0.015670999978591314	0.5934780294159514	None	0	0	0.08333333333333333	1	1.0	16	1.0	1.0	17	16	0	0	0	0.05555555555555555	1	18	1.2	18	0.0	0	0.7333999630069011	0.913677360052783	0.5515574090284071	0.8449429846199196	0.4937374216616389	0.8225162761445612	0.8563191016497513	0.8656210862235723	0	0	0.0
5816	0.07530307481684528	0.03006735824165966	0.029190065073237403	0.6303441004851449	None	0	0	0.08333333333333333	1	1.0	16	1.0	1.0	17	16	0	0	0	0.05555555555555555	1	18	1.2	18	0.0	0	0.7333999630069011	0.9156319525255214	0.5515574090284071	0.8449429846199196	0.515353975338012	0.8230529950625554	0.840070386149807	0.8667308170024887	0	0	0.0
4671	0.10643636970912843	0.020311712942773105	0.020211841338645595	0.7107243999329294	None	0	0	0.08333333333333333	1	1.0	16	1.0	1.0	17	16	0	0	0	0.05555555555555555	18	1	1.2	18	0.0	0	0.593727876877288	0.857628904805425	0.5833372374832712	0.8907804749363107	0.6423677333934216	0.8135463533563196	0.8296424938372272	0.8568329652167506	0	0	0.0
2727	0.00200138496148331	3.7146646852742885e-05	-2.814494473553769e-05	0.9885811759702865	None	0	0	0.6666666666666666	4	0.2857142857142857	2	0.6	0.14285714285714285	3	1	5	1	0	0.6	5	3	0.6	9	0.08333333333333333	0	0.5484178947932732	0.8873846498783281	0.6747989233173846	0.9256183824525037	0.6331568918433271	0.9590918655905974	0.8765797198242729	0.9295678881554948	1.0	1.0	0.0
4935	0.08522850696771184	0.01977964992360047	0.019684971612590745	0.6722263635713601	None	0	0	0.08333333333333333	1	1.0	16	1.0	1.0	17	16	0	0	0	0.05555555555555555	1	18	1.2	18	0.0	0	0.7333999630069011	0.913677360052783	0.5515574090284071	0.8449429846199196	0.4937374216616389	0.8295903212921497	0.8563191016497513	0.8675187671455203	0	0	0.0
3264	0.0434588794468642	0.009425495507387792	0.0036783648008534933	0.7737716376729068	None	0	0	0.16666666666666666	1	1.0	7	1.0	1.0	8	7	0	0	0	0.1111111111111111	1	9	0.6	9	0.0	0	0.83883245369032	0.8582548484665394	0.5515574090284071	0.5755350074525791	0.40866588534856857	0.8745610758565858	0.8736082132350459	0.7939793978397965	0	0	0.0
4289	0.05644579945162797	0.00626214602157693	0.005905762932805616	0.7701814761292686	None	0	0	0.2	2	0.8461538461538461	11	0.5769230769230769	0.7692307692307693	11	10	3	2	0	0.15384615384615385	13	2	1.0	15	0.2222222222222222	0	0.8182469192509967	0.8733178018419103	0.5515574090284071	0.8082521281082062	0.4099987471419362	0.7338574754189466	0.8681816556460914	0.8117158129559746	0.5454545454545454	0	0.0
2817	0.0018994222109210163	0.00019643559300178416	-7.179824538942386e-05	0.9909555849999037	None	0	0	0.6	3	0.4	2	0.7777777777777778	0.2	4	1	2	1	0	1.0	3	3	0.4666666666666667	7	0.2	0	0.5312515056246182	0.8709954232013041	0.595532076402094	0.9712641706352404	0.600422140931985	0.6725588687569363	0.8488519333016527	0.8859484248786652	1.0	0.25	0.0
1676	None	None	None	None	None	0	0	0.25	1	1.0	4	0.5	0.5	3	2	2	2	0	0.75	4	3	0.4	6	0.2857142857142857	0	0.28829762059797637	0.9796839170066417	0.6947480126343025	0.8003536199775328	0.7902485803132784	0.8033892720215354	0.8900087114660097	0.9023822526011933	0.6666666666666666	0.3333333333333333	0.0
854	None	None	None	None	None	1.0	2	1.0	6	0.14285714285714285	1	0.75	0	3	0	5	0	0	0.75	3	4	0.6	9	0.0	0.8	0	0	0	0	0	0	0	0	0	0	0
1556	None	None	None	None	None	0	0	0.3	3	0.6923076923076923	9	0.45454545454545453	0.6153846153846154	11	8	3	4	0	0.2727272727272727	3	11	1.0	15	0.5714285714285714	0.3076923076923077	0.5030705045215585	0.8663988000748288	0.8696616935520712	0.9179456301176558	0.4569925252969666	0.9312040390981853	0.8765797198242729	0.9085888465875851	0.22727272727272727	0.2727272727272727	0.0
7428	0.07695415292472098	0.0325366758599955	0.03128376620141078	0.6076212264011569	None	0	0	0.09090909090909091	1	1.0	14	1.0	1.0	15	14	0	0	0	0.0625	1	16	1.0666666666666667	16	0.0	0	0.7333999630069011	0.9064516036320864	0.5515574090284071	0.8558312458711068	0.4937374216616389	0.8289008055391439	0.8681816556460914	0.8672279542044525	0	0	0.0
4048	0.057988101706010355	0.02336455969358753	0.01824369863291546	0.7436738590854075	None	0	0	0.2	2	0.8333333333333334	10	0.5384615384615384	0.8333333333333334	10	10	3	2	0	0.15384615384615385	2	13	0.9333333333333333	14	0.2	0	0.775823441128949	0.8182623103322509	0.547978321965837	0.7521634942570451	0.47736648393582015	0.750287264294884	0.8363410159208824	0.7752707515567135	0.55	0.1	0.0
2838	0.0	0.0	0.0	1.0	None	0	0	0	0	0	0	1.0	0	0	0	0	2	0	1.0	1	1	0.06666666666666667	1	0.5	0	0	0	0	0	0	0	0	0	0	0	0
709	None	None	None	None	None	0	0	0.6666666666666666	4	0.42857142857142855	3	0.6	0.2857142857142857	3	2	5	1	0	0.6	3	5	0.6	9	0.07692307692307693	0.2857142857142857	0.7298870648060571	0.6615969412394117	0.2465344383880011	0.9382230828172059	0.42217405594969026	0.6830407462400884	0.8870877567020442	0.7999880007970029	1.0	0.6666666666666666	0.0
2337	None	None	None	None	None	0	0	0.75	3	0.3333333333333333	1	0.5555555555555556	0	0	0	4	1	0	1.0	3	3	0.3333333333333333	5	0.08333333333333333	1.0	0	0	0	0	0	0	0	0	0	0	0
4152	0.04560673665322131	0.013108640045955425	0.01271677113436058	0.6908609733546078	None	0	0	0.125	1	1.0	10	1.0	1.0	11	10	0	0	0	0.08333333333333333	1	12	0.8	12	0.0	0	0.7348789930134018	0.8626907653580307	0.5515574090284071	0.8793447536430836	0.6447479304019161	0.8825353389199087	0.8510724421990509	0.8751090185860476	0	0	0.0
5239	0.08502479682599165	0.026247121558999654	0.02622249951751323	0.6617202028974251	None	0	0	0.08333333333333333	1	1.0	16	1.0	1.0	17	16	0	0	0	0.05555555555555555	1	18	1.2	18	0.0	0	0.7333999630069011	0.913677360052783	0.5515574090284071	0.8449429846199196	0.4937374216616389	0.8295903212921497	0.8563191016497513	0.8675187671455203	0	0	0.0
6659	0.08469311256537441	0.02610668981870536	0.02560067141251249	0.6620259981802936	None	0	0	0.08333333333333333	1	1.0	16	1.0	1.0	17	16	0	0	0	0.05555555555555555	1	18	1.2	18	0.0	0	0.7333999630069011	0.913677360052783	0.5515574090284071	0.8449429846199196	0.4937374216616389	0.82441932121154	0.8534299382619936	0.8661278746246196	0	0	0.0
2600	0.008988751458927406	0.0017268215507310442	-0.001703314051310911	0.9803884467391112	None	0.5	1	0.6666666666666666	4	0.5	3	0.4444444444444444	0.5	3	3	4	0	0	0.5	6	3	0.5333333333333333	8	0.0	1.0	0.6372040107261918	0.853651990618385	0.7742774849136831	0.9391549985365094	0.8920610575949108	0.8506534642919021	0.8079449456635062	0.8889414843713737	0	0	0.0
2519	None	None	None	None	None	0	0	1.0	3	0.0	0	0.6666666666666666	0	2	0	1	1	0	0.6666666666666666	2	3	0.26666666666666666	4	0.25	1.0	0	0	0	0	0	0	0	0	0	0	0
3759	0.061877965651267346	0.022662546165482734	0.007959146431411773	0.6814651017001048	None	0	0	0.1111111111111111	1	1.0	11	1.0	1.0	12	11	0	0	0	0.07692307692307693	1	13	0.8666666666666667	13	0.0	0	0.8734796311991516	0.8673214312681745	0.5515574090284071	0.8782421806829246	0.580050952869964	0.885168179290394	0.8510724421990509	0.8770974011016281	0	0	0.0
486	None	None	None	None	None	0	0	0.25	1	1.0	4	1.0	0.5	2	2	3	1	0	0.16666666666666666	6	1	0.4	6	0.1	0	0.19225936300436605	0.5	0.4480789110708387	0.5	0.9169507649164677	0.5869818269833796	0.9526378364986922	0.529258391036764	1.0	0.5	0.0
1892	None	None	None	None	None	0	0	0.7142857142857143	5	0.25	2	0.47619047619047616	0.25	4	2	5	1	0	0.42857142857142855	7	3	0.6666666666666666	10	0.08333333333333333	0.75	0.6579407040359204	0.71811729446054	1.0	0.5740779847527294	0.875659610882456	0.6314423909258325	0.8043472203518324	0.643522724127312	1.0	0	0.0
852	None	None	None	None	None	0	0	0.5	1	1.0	1	0.75	0	1	0	1	1	0	1.0	2	2	0.2	3	0.2	0	0	0	0	0	0	0	0	0	0	0	0
5506	0.05147982096314074	0.01909742274213027	0.019072609403913747	0.7545770836304092	None	0	0	0.1	1	1.0	12	1.0	1.0	13	12	0	0	0	0.07142857142857142	1	14	0.9333333333333333	14	0.0	0	0.8182469192509967	0.8198874458194575	0.5515574090284071	0.7798346501406398	0.515353975338012	0.8593517957168442	0.862249666644098	0.8220163012770736	0	0	0.0
7335	0.07486579705611325	0.030123217496606562	0.029262816594211212	0.6310262626219354	None	0	0	0.08333333333333333	1	1.0	16	1.0	1.0	17	16	0	0	0	0.05555555555555555	1	18	1.2	18	0.0	0	0.7333999630069011	0.9156319525255214	0.5515574090284071	0.8449429846199196	0.4937374216616389	0.8295903212921497	0.8662545384126205	0.868475115023942	0	0	0.0
2983	0.02873814427052223	0.003955908879171538	-0.003574510861667858	0.9957127766575773	None	0	0	0.25	2	0.8888888888888888	8	0.55	0.8888888888888888	10	8	0	1	0	0.2	10	2	0.7333333333333333	11	0.5	0	0.46632517154180714	0.9387483297865468	0.5515574090284071	0.9268541700977334	0.5871531480257339	0.7491322684886912	0.8544852169170395	0.892923978640463	1.0	0.2	0.0
6138	0.07734677207210026	0.02560857729453538	0.025059898145247894	0.6267951781110384	None	0	0	0.08333333333333333	1	1.0	16	1.0	1.0	17	16	0	0	0	0.05555555555555555	1	18	1.2	18	0.0	0	0.7333999630069011	0.9156319525255214	0.5515574090284071	0.8449429846199196	0.4937374216616389	0.8295903212921497	0.8662545384126205	0.868475115023942	0	0	0.0
4609	0.09136027105245542	0.014206851691275316	0.014201677469656166	0.585119305037793	None	0	0	0.08333333333333333	1	1.0	16	1.0	1.0	17	16	0	0	0	0.05555555555555555	1	18	1.2	18	0.0	0	0.7333999630069011	0.913677360052783	0.5515574090284071	0.8449429846199196	0.4937374216616389	0.8295903212921497	0.8563191016497513	0.8675187671455203	0	0	0.0
5696	0.06047850576167612	0.02551352035142962	0.025489675386579033	0.6744941365101258	None	0	0	0.2	2	0.8333333333333334	10	0.5384615384615384	0.8333333333333334	10	10	3	2	0	0.15384615384615385	2	13	0.9333333333333333	14	0.2	0	0.775823441128949	0.8182623103322509	0.547978321965837	0.8062774140452282	0.462676361239974	0.800661757907972	0.8749021279385212	0.8085090913321844	0.55	0.1	0.0
6814	0.07465265306028572	0.032363983514369185	0.02987596788636071	0.7274659878062741	None	0	0	0.07692307692307693	1	1.0	17	1.0	1.0	18	17	0	0	0	0.05263157894736842	1	19	1.2666666666666666	19	0.0	0	0.7333999630069011	0.9107901521991009	0.5515574090284071	0.8392756926258678	0.4937374216616389	0.83653533492497	0.8425342255534283	0.8664135971340154	0	0	0.0
7031	0.07816926631683489	0.032759703195206206	0.03156679881702117	0.6138757587985015	None	0	0	0.09090909090909091	1	1.0	14	1.0	1.0	15	14	0	0	0	0.0625	1	16	1.0666666666666667	16	0.0	0	0.7333999630069011	0.9064516036320864	0.5515574090284071	0.8558312458711068	0.4937374216616389	0.8289008055391439	0.8681816556460914	0.8672279542044525	0	0	0.0
1516	None	None	None	None	None	0	0	0.6666666666666666	2	0.5	1	0.6666666666666666	0	2	0	1	0	0	0.6666666666666666	3	2	0.26666666666666666	4	0.0	0	0	0	0	0	0	0	0	0	0	0	0
4120	0.056841075907451064	0.025974130618680098	0.023042271600558512	0.7635442325023105	None	0	0	0.2	2	0.8333333333333334	10	0.5384615384615384	0.8333333333333334	10	10	3	2	0	0.15384615384615385	2	13	0.9333333333333333	14	0.2	0	0.775823441128949	0.8182623103322509	0.547978321965837	0.7521634942570451	0.47736648393582015	0.750287264294884	0.8363410159208824	0.7752707515567135	0.55	0.1	0.0
4873	0.06906749677572872	0.006434545221186633	-0.0011301465051736254	0.682955365685039	None	0	0	0.07692307692307693	1	1.0	17	1.0	1.0	18	17	0	0	0	0.05263157894736842	1	19	1.2666666666666666	19	0.0	0	0.7333999630069011	0.885382068174625	0.5515574090284071	0.8809965202495476	0.515353975338012	0.8396790007927977	0.8460767380668098	0.8699729021108723	0	0	0.0
6081	0.07137492813539165	0.0258164036447542	0.01822427853122172	0.6133110586785748	None	0	0	0.07142857142857142	1	1.0	18	1.0	1.0	19	18	0	0	0	0.05	1	20	1.3333333333333333	20	0.0	0	0.7333999630069011	0.9206108527933828	0.5515574090284071	0.8305799404901875	0.4937374216616389	0.8280657659980442	0.8155030116180021	0.8665507889283071	0	0	0.0
2700	0.0011774192123265872	2.0278658056225266e-05	-1.490790444724772e-05	0.9985179418122453	None	0	0	0.8	4	0.0	0	0.7777777777777778	0	3	0	3	1	0	1.0	3	3	0.4666666666666667	7	0.14285714285714285	0	0	0	0	0	0	0	0	0	0	0	0
1305	None	None	None	None	None	0	0	0.4	2	0.6	3	0.875	0	0	0	6	4	0	0.5	4	2	0.4666666666666667	7	0.25	0	0	0	0	0	0	0	0	0	0	0	0
5325	0.08645309889446166	0.02608660683063024	0.025059124821298847	0.6513485119957655	None	0	0	0.08333333333333333	1	1.0	16	1.0	1.0	17	16	0	0	0	0.05555555555555555	1	18	1.2	18	0.0	0	0.7333999630069011	0.913677360052783	0.5515574090284071	0.8449429846199196	0.4937374216616389	0.8295903212921497	0.8563191016497513	0.8675187671455203	0	0	0.0
7488	0.10153584752745733	0.01585108591203838	-0.0006997145143535828	0.6140060041864495	None	0	0	0.07692307692307693	1	1.0	17	1.0	1.0	18	17	0	0	0	0.05263157894736842	1	19	1.2666666666666666	19	0.0	0	0.7443447383611878	0.9122787236050925	0.5515574090284071	0.849470124930423	0.4937374216616389	0.8263773646106705	0.8672210579088795	0.8673198574891159	0	0	0.0
7483	0.07388286129319396	0.01384293263877	0.010267146438249884	0.6915085662056615	None	0	0	0.07692307692307693	1	1.0	17	1.0	1.0	18	17	0	0	0	0.05263157894736842	1	19	1.2666666666666666	19	0.0	0	0.7333999630069011	0.9107901521991009	0.5515574090284071	0.8384719460062187	0.4937374216616389	0.83653533492497	0.836858828302077	0.8661840146126116	0	0	0.0
7326	0.07886162127593098	0.032239166249836235	0.030310433870655584	0.7210212420911679	None	0	0	0.07692307692307693	1	1.0	17	1.0	1.0	18	17	0	0	0	0.05263157894736842	1	19	1.2666666666666666	19	0.0	0	0.7333999630069011	0.9107901521991009	0.5515574090284071	0.8392756926258678	0.4937374216616389	0.83653533492497	0.8425342255534283	0.8664135971340154	0	0	0.0
7396	0.07412734098096525	0.018536822321955963	0.009621976597093318	0.5647827753819357	None	0	0	0.08333333333333333	1	1.0	15	1.0	1.0	16	15	0	0	0	0.058823529411764705	1	17	1.1333333333333333	17	0.0	0	0.7333999630069011	0.9204104277274842	0.5515574090284071	0.8516558635629201	0.4937374216616389	0.8040938076373247	0.8681455728284196	0.8663681657959991	0	0	0.0
7197	0.07847563629920366	0.03068559937372773	0.029361358574616022	0.5939774905317712	None	0	0	0.09090909090909091	1	1.0	14	1.0	1.0	15	14	0	0	0	0.0625	1	16	1.0666666666666667	16	0.0	0	0.7333999630069011	0.9064516036320864	0.5515574090284071	0.8558312458711068	0.4937374216616389	0.8289008055391439	0.8681816556460914	0.8672279542044525	0	0	0.0
103	None	None	None	None	None	0.3333333333333333	1	0.5555555555555556	5	0.5454545454545454	6	0.5416666666666666	0.36363636363636365	8	4	4	3	0	0.375	3	8	0.8666666666666667	13	0.375	0.4	0.8230064519466083	0.9539244266456636	0.6211537597798223	0.9422837983049326	0.3760420241805847	0.9126413555444358	0.9232514476899647	0.9383777948668287	0.125	0.375	0.0
91	None	None	None	None	None	0	0	0.6666666666666666	2	0.5	1	0.6666666666666666	0.5	2	1	1	0	0	0.6666666666666666	2	3	0.26666666666666666	4	0.0	0	0.5334547259958542	0.7884419656707472	0.6628764083765744	0.6811603656461429	0.5858506924383942	0.7402216891470647	0.7574401404039974	0.7389651203617479	0	0	0.0
5276	0.07145273733450556	0.03570910731476839	-0.01888999862560307	0.7103925399296415	None	0	0	0.16666666666666666	2	0.9333333333333333	14	0.53125	0.9333333333333333	16	14	0	1	0	0.125	16	2	1.1333333333333333	17	0.5	0	0.7333999630069011	0.9190629655378901	0.5515574090284071	0.8525010481823783	0.4937374216616389	0.7863412838544731	0.8091498735392956	0.8616444407778645	1.0	0.375	0.0
1801	None	None	None	None	None	0	0	0.5	1	1.0	1	0.75	0	1	0	1	2	0	1.0	2	2	0.2	3	0.4	0	0	0	0	0	0	0	0	0	0	0	0
6887	0.08829025722837906	0.03148561367454076	0.031358174389571794	0.633527527266191	None	0	0	0.08333333333333333	1	1.0	16	1.0	1.0	17	16	0	0	0	0.05555555555555555	1	18	1.2	18	0.0	0	0.7333999630069011	0.9161302857355323	0.5515574090284071	0.8449429846199196	0.4937374216616389	0.8206694885077284	0.8534299382619936	0.8663525693399905	0	0	0.0
628	None	None	None	None	None	0	0	1.0	1	0	0	1.0	0	1	0	0	1	0	0.5	1	2	0.13333333333333333	2	0.3333333333333333	0	0	0	0	0	0	0	0	0	0	0	0
2708	0.004384916573672908	4.669148520999994e-05	4.600259857644653e-07	0.9971510669745469	None	0	0	0.625	5	0.3333333333333333	3	0.55	0.2222222222222222	6	2	4	2	0	0.8	4	5	0.7333333333333333	11	0.25	0.3333333333333333	0.5019014871975067	0.9661862225263289	0.47173826398973107	0.9190346236748015	0.6300204899427996	0.9286694857353479	0.8733149902776045	0.9417359527507794	0.6666666666666667	0.5	0.0
1383	None	None	None	None	None	0	0	0.5	2	0.3333333333333333	1	0.5555555555555556	0	1	0	3	1	0	1.0	3	3	0.3333333333333333	5	0.1111111111111111	0.6666666666666666	0	0	0	0	0	0	0	0	0	0	0
3206	0.08925761299261745	0.0030488273081917066	-0.0022144968510330433	0.9362288952594042	None	0	0	0.3333333333333333	5	0.6	12	0.36666666666666664	0.55	15	11	6	0	0	0.6	10	6	1.4666666666666666	22	0.0	0	0.5641693061323657	0.8725567196814903	0.525014705352936	0.7545304277472289	0.515353975338012	0.875091043931036	0.6994593096538967	0.8408376559337148	0	0	0.0
5669	0.08861518146598489	0.027273860958172	0.025490738794007498	0.662713202008655	None	0	0	0.08333333333333333	1	1.0	16	1.0	1.0	17	16	0	0	0	0.05555555555555555	1	18	1.2	18	0.0	0	0.7333999630069011	0.913677360052783	0.5515574090284071	0.8449429846199196	0.4937374216616389	0.8295903212921497	0.8563191016497513	0.8675187671455203	0	0	0.0
1931	None	None	None	None	None	0	0	0.75	3	0.5	2	0.6	0.25	3	1	2	0	0	0.4	5	2	0.4	6	0.0	1.0	0.24046346454708045	0.9001794076392197	0.5560796959821642	0.7424499441744885	0.5183508988626114	0.8862639323120772	0.847442537663944	0.8545030638435565	0	0	0.0
3366	0.009554548024440007	0.0023534727641731676	-0.0005201040516761636	0.9810540786133944	None	0	0	0.5	3	0.6666666666666666	4	0.4444444444444444	0.6666666666666666	7	4	0	0	0	0.5	3	6	0.5333333333333333	8	0.0	1.0	0.7348789930134018	0.8051465412056579	0.5515574090284071	0.8702536338797084	0.515353975338012	0.8855241012025263	0.8510724421990509	0.8568371425487896	0	0	0.0
3933	0.045203840042092755	0.012462875618519519	0.012309642701554	0.6950669537204514	None	0	0	0.125	1	1.0	10	1.0	1.0	11	10	0	0	0	0.08333333333333333	1	12	0.8	12	0.0	0	0.7348789930134018	0.8626907653580307	0.5515574090284071	0.8793447536430836	0.6447479304019161	0.8825353389199087	0.8510724421990509	0.8751090185860476	0	0	0.0
3720	0.045688311534787425	0.01299748538974322	0.01278702382915435	0.694728293648512	None	0	0	0.125	1	1.0	10	1.0	1.0	11	10	0	0	0	0.08333333333333333	1	12	0.8	12	0.0	0	0.7348789930134018	0.8626907653580307	0.5515574090284071	0.8793447536430836	0.6447479304019161	0.8825353389199087	0.8510724421990509	0.8751090185860476	0	0	0.0
4374	0.0869830379842688	0.024670343980387595	0.008040297979710778	0.642315020472805	None	0	0	0.07692307692307693	1	1.0	17	1.0	1.0	18	17	0	0	0	0.05263157894736842	1	19	1.2666666666666666	19	0.0	0	0.7333999630069011	0.9111415799142232	0.5515574090284071	0.8491236045724586	0.4937374216616389	0.82518029502978	0.8593105151801637	0.866351964800375	0	0	0.0
2274	None	None	None	None	None	0	0	0.5	1	1.0	1	1.0	0	1	0	1	0	0	0.3333333333333333	3	1	0.2	3	0.0	0	0	0	0	0	0	0	0	0	0	0	0
104	None	None	None	None	None	0.3333333333333333	1	0.5	4	0.7	7	0.3	0.4	7	4	4	2	0	0.625	5	8	0.8	12	0.2222222222222222	1.0	0.3845458287101497	0.8985942773388965	0.3394153856472829	0.9454226819182329	0.6014645142220048	0.8613450117496041	0.7963822805320714	0.9077729432746647	0.5714285714285714	0.14285714285714285	0.0
6685	0.07683996529748902	0.03450426020222216	0.03308913131721209	0.7204751114144532	None	0	0	0.08333333333333333	1	1.0	16	1.0	1.0	17	16	0	0	0	0.05555555555555555	1	18	1.2	18	0.0	0	0.7333999630069011	0.9130731715866968	0.5515574090284071	0.8329222836278782	0.4937374216616389	0.8434799346119064	0.8155030116180021	0.8677099713812965	0	0	0.0
3525	0.008933510885209	0.002443625079280329	-0.0005783556549580577	0.9817947299197974	None	0	0	0.5	3	0.6666666666666666	4	0.4444444444444444	0.6666666666666666	7	4	0	0	0	0.5	3	6	0.5333333333333333	8	0.0	1.0	0.7348789930134018	0.8051465412056579	0.5515574090284071	0.8702536338797084	0.515353975338012	0.8855241012025263	0.8510724421990509	0.8568371425487896	0	0	0.0
6964	0.08529836059211081	0.012955121583220945	-0.008196475175015382	0.6559238085218788	None	0	0	0.07692307692307693	1	1.0	17	1.0	1.0	18	17	0	0	0	0.05263157894736842	1	19	1.2666666666666666	19	0.0	0	0.6577028203960407	0.9234366595349457	0.5093363389022677	0.8096256742420017	0.4937374216616389	0.8129500232750552	0.7811570389370227	0.8584269551558431	0	0	0.0
1834	None	None	None	None	None	1.0	1	1.0	4	0.25	1	0.5	0.25	3	1	2	0	0	0.75	4	3	0.4	6	0.0	1.0	0.44197893945736066	0.9052654432956644	0.9182382040168756	0.6795747322407415	0.7744210740723616	0.770579703801828	0.9058032412905005	0.8032688895908331	0	0	0.0
1399	None	None	None	None	None	0.5	3	0.5333333333333333	8	0.45	9	0.55	0.3	11	6	10	0	0	0.4	4	10	1.4666666666666666	22	0.0	0	0.4740962774594866	0.7173982931587733	0.6273332799470304	0.7828566192671017	0.7277053235907383	0.9195935641624225	0.8900087114660097	0.8249532993219247	0	0	0.0
6871	0.07418123323341849	0.028116130159277133	0.027713485014907818	0.6305444961287491	None	0	0	0.08333333333333333	1	1.0	16	1.0	1.0	17	16	0	0	0	0.05555555555555555	1	18	1.2	18	0.0	0	0.7333999630069011	0.9156319525255214	0.5515574090284071	0.8449429846199196	0.4937374216616389	0.8295903212921497	0.8662545384126205	0.868475115023942	0	0	0.0
4337	0.04310989064009271	0.01848986131356971	0.0182337026581406	0.745520417179411	None	0	0	0.125	1	1.0	10	1.0	1.0	11	10	0	0	0	0.08333333333333333	1	12	0.8	12	0.0	0	0.8182469192509967	0.8116316038109145	0.5525178505287478	0.7910275383952943	0.4171564963086355	0.8619034504104467	0.8659874243247103	0.8236084716256191	0	0	0.0
1900	None	None	None	None	None	0	0	0.5	4	0.3333333333333333	3	0.7333333333333333	0.2222222222222222	2	2	8	2	0	0.6	5	3	0.7333333333333333	11	0.1	0.75	0.4431605699512259	0.8226199896827704	0.743296263727036	0.8986956956577273	0.9379117354962763	0.6504192657813397	0.9158660838728468	0.8093768313914951	0.75	0.5	0.0
1313	None	None	None	None	None	0.5	1	0.6666666666666666	4	0.2857142857142857	2	0.75	0.14285714285714285	2	1	6	2	0	0.75	3	4	0.6	9	0.13333333333333333	0	0.4431605699512259	0.8226199896827704	0.743296263727036	0.8986956956577273	0.9379117354962763	0.6504192657813397	0.9158660838728468	0.8093768313914951	0.75	0.5	0.0
599	None	None	None	None	None	0.5	1	0.5	3	0.5714285714285714	4	0.6	0.2857142857142857	4	2	4	0	0	0.6	5	3	0.6	9	0.0	0.2857142857142857	0.8167205923370091	0.9353625667329972	0.7210863915104222	0.7755699843371027	0.6927074595366892	0.8328625470096609	0.8443815034912018	0.8628787916578061	0	0	0.0
2475	None	None	None	None	None	1.0	1	0.8	4	0.4	2	0.4666666666666667	0.4	4	2	2	0	0	0.6	5	3	0.4666666666666667	7	0.0	1.0	0.3725270558636614	0.6895824692649815	0.49969684367147754	0.9029406172565231	0.5478516644222939	0.8919840987524955	0.7352543392241232	0.8472539712001861	0	0	0.0
6880	0.07579869039508308	0.03154547420607199	0.030726496947299425	0.6073421708258262	None	0	0	0.09090909090909091	1	1.0	14	1.0	1.0	15	14	0	0	0	0.0625	1	16	1.0666666666666667	16	0.0	0	0.7333999630069011	0.9064516036320864	0.5515574090284071	0.8558312458711068	0.4937374216616389	0.8402250678803348	0.8681816556460914	0.8703454982336888	0	0	0.0
1085	None	None	None	None	None	0.5	1	0.6666666666666666	4	0.5	3	0.5333333333333333	0.3333333333333333	4	2	3	0	0	0.6	5	3	0.5333333333333333	8	0.0	0.6666666666666666	0.5499598217466406	0.8232553247959843	0.8372400217716367	0.9096462043380151	0.7515940395861576	0.9269679283688806	0.838703177339089	0.8937502959229543	0	0	0.0
1696	None	None	None	None	None	0.4	2	0.4166666666666667	5	0.625	10	0.5	0.5	11	8	6	1	0	1.0	6	6	1.2	18	0.07692307692307693	0.16666666666666666	0.4740962774594866	0.8488403784368375	0.5852183337933395	0.9371518743816104	0.6194793578737768	0.9354114574367812	0.9078768808226493	0.9142657975312799	1.0	0.36363636363636365	0.0
2601	0.0009116390330647454	0.00011705879091567347	-7.3244100599451785e-06	0.9962926160200194	None	1.0	1	1.0	4	0.25	1	0.6666666666666666	0	2	0	3	0	0	1.0	3	3	0.4	6	0.0	0.6666666666666666	0	0	0	0	0	0	0	0	0	0	0
2084	None	None	None	None	None	0	0	0.5	3	0.5	3	0.8	0	0	0	7	0	0	0.4	5	2	0.5333333333333333	8	0.0	1.0	0	0	0	0	0	0	0	0	0	0	0
1908	None	None	None	None	None	0	0	0.2222222222222222	2	0.9090909090909091	10	0.8125	0.6363636363636364	8	7	4	6	0	1.0	4	4	0.8666666666666667	13	0.5454545454545454	0.4	0.596580567351166	0.7683260562067344	0.5511388437402813	0.802255242582709	0.6257615835842071	0.850563704365306	0.6733971056857097	0.8094006864247827	0.125	0.5	0.0
1178	None	None	None	None	None	0	0	0.5	4	0.5	5	0.75	0.3	6	3	5	2	0	1.0	4	4	0.8	12	0.18181818181818182	0.8888888888888888	0.6651369967430945	0.9630179739857866	0.578072615240281	0.9179763997073869	0.5325598984319088	0.8771788617300067	0.8589166374040836	0.9273669201337231	0.5833333333333334	0.3333333333333333	0.0
2003	None	None	None	None	None	0	0	0.42857142857142855	3	0.625	5	0.5555555555555556	0.5	6	4	3	2	0	0.2222222222222222	2	9	0.6666666666666666	10	0.25	0.2222222222222222	0.2024054115205157	0.9246999566655966	0.4480789110708387	0.9100678256108102	0.6161880374418441	0.9333566277165731	0.7742277768721683	0.9232463088047118	0.5833333333333333	0.5	0.0
4180	0.04587254082342335	0.014358444149650209	0.014262613810442642	0.6947339289452075	None	0	0	0.125	1	1.0	10	1.0	1.0	11	10	0	0	0	0.08333333333333333	1	12	0.8	12	0.0	0	0.7348789930134018	0.8626907653580307	0.5515574090284071	0.8793447536430836	0.6447479304019161	0.8825353389199087	0.8510724421990509	0.8751090185860476	0	0	0.0
446	None	None	None	None	None	0	0	0.75	3	0.25	1	0.5	0	1	0	4	3	0	0.75	3	4	0.4	6	0.2727272727272727	0.6666666666666666	0	0	0	0	0	0	0	0	0	0	0
2375	None	None	None	None	None	0	0	0	0	0	0	1.0	0	0	0	0	2	0	1.0	1	1	0.06666666666666667	1	0.5	0	0	0	0	0	0	0	0	0	0	0	0
5515	0.08237943219073528	0.02810880824074259	0.024787246830741294	0.6567364596486109	None	0	0	0.08333333333333333	1	1.0	16	1.0	1.0	17	16	0	0	0	0.05555555555555555	1	18	1.2	18	0.0	0	0.7333999630069011	0.913677360052783	0.5515574090284071	0.8449429846199196	0.4937374216616389	0.8295903212921497	0.8563191016497513	0.8675187671455203	0	0	0.0
3786	0.04547785855708241	0.008242638392994012	-0.00410979692482373	0.717862851862519	None	0	0	0.125	1	1.0	10	1.0	1.0	11	10	0	0	0	0.08333333333333333	12	1	0.8	12	0.0	0	0.7348789930134018	0.8626907653580307	0.5515574090284071	0.8793447536430836	0.5265899470886038	0.861171439524166	0.8510724421990509	0.8679596991759255	0	0	0.0
5132	0.08801921547238976	0.02624348881010288	0.024629288201115013	0.6658996501425597	None	0	0	0.08333333333333333	1	1.0	16	1.0	1.0	17	16	0	0	0	0.05555555555555555	1	18	1.2	18	0.0	0	0.7333999630069011	0.913677360052783	0.5515574090284071	0.8449429846199196	0.4937374216616389	0.7986451030489207	0.8141878445595923	0.8594709959709933	0	0	0.0
7373	0.07615034808154218	0.03359175548124474	0.03232731166121767	0.6123943960447179	None	0	0	0.09090909090909091	1	1.0	14	1.0	1.0	15	14	0	0	0	0.0625	1	16	1.0666666666666667	16	0.0	0	0.7333999630069011	0.9064516036320864	0.5515574090284071	0.8558312458711068	0.4937374216616389	0.8289008055391439	0.8681816556460914	0.8672279542044525	0	0	0.0
6327	0.0762068988079347	0.02783300381071125	0.0252146859114632	0.6506627529314916	None	0	0	0.08333333333333333	1	1.0	16	1.0	1.0	17	16	0	0	0	0.05555555555555555	1	18	1.2	18	0.0	0	0.7333999630069011	0.9156319525255214	0.5515574090284071	0.8449429846199196	0.4937374216616389	0.8295903212921497	0.8662545384126205	0.868475115023942	0	0	0.0
7115	0.07879925103944456	0.03156840616468978	0.02968174389105473	0.7294210470498348	None	0	0	0.07692307692307693	1	1.0	17	1.0	1.0	18	17	0	0	0	0.05263157894736842	1	19	1.2666666666666666	19	0.0	0	0.7333999630069011	0.9107901521991009	0.5515574090284071	0.8392756926258678	0.4937374216616389	0.83653533492497	0.8425342255534283	0.8664135971340154	0	0	0.0
897	None	None	None	None	None	0.5	1	0.8333333333333334	5	0.2857142857142857	2	0.6	0.2857142857142857	5	2	3	3	0	0.6	5	3	0.6	9	0.42857142857142855	1.0	0.5882393515663478	0.8467071144603288	0.9544950059340713	0.9579797851268911	0.6142337175859564	0.921858890570194	0.85213644763546	0.9194219396205099	0.2	0.4	0.0
5874	0.07440208623719062	0.023789435481442293	0.023196037344216207	0.687776552222725	None	0	0	0.08333333333333333	1	1.0	16	1.0	1.0	17	16	0	0	0	0.05555555555555555	1	18	1.2	18	0.0	0	0.7333999630069011	0.9156319525255214	0.5515574090284071	0.8591286307009813	0.4937374216616389	0.8295903212921497	0.8700138819004214	0.8727032486492883	0	0	0.0
7418	0.07548443227585755	0.030039618914139435	0.028369468854072138	0.7393975214601501	None	0	0	0.07692307692307693	1	1.0	17	1.0	1.0	18	17	0	0	0	0.05263157894736842	1	19	1.2666666666666666	19	0.0	0	0.7333999630069011	0.9107901521991009	0.5515574090284071	0.8392756926258678	0.4937374216616389	0.8364866213413221	0.8459357323502213	0.8663998543412903	0	0	0.0
3837	0.043302020852036306	0.007778411738642611	0.0052622208438920124	0.50969563986686	None	0	0	0.125	1	1.0	10	1.0	1.0	11	10	0	0	0	0.08333333333333333	1	12	0.8	12	0.0	0	0.7348789930134018	0.8562028438449628	0.5515574090284071	0.8793447536430836	0.6447479304019161	0.8825353389199087	0.841384863277774	0.8731388673626506	0	0	0.0
1580	None	None	None	None	None	0	0	0.2	3	0.85	17	0.24175824175824176	0.5	12	10	9	0	0	0.5384615384615384	13	7	1.4666666666666666	22	0.0	0.13333333333333333	0.5839610400038808	0.9033592377934054	0.4384742012685239	0.920296480182579	0.5415499440536629	0.9609593150330675	0.7933919356464286	0.9326593858027431	0	0	0.0
158	None	None	None	None	None	0	0	0.5	2	0.3333333333333333	1	0.625	0.3333333333333333	2	1	2	6	0	0.5	4	2	0.3333333333333333	5	0.8571428571428571	0.6666666666666666	0.7714313588737199	0.9076846355836997	0.37716234792130054	0.5023280648472052	0.6196729220911089	0.9781886224878122	0.8895732773123786	0.8841936300846456	0.5	0.5	0.21521459347216124
396	None	None	None	None	None	0	0	0.6	3	0.6	3	0.5833333333333334	0.6	5	3	1	2	0	0.3333333333333333	2	6	0.4666666666666667	7	0.5	0.4	0.7372694797915773	0.9142141921507341	0.7180675509296737	0.9684414396291446	0.5459836880004577	0.9423609311935409	0.9199969847605736	0.9459056999840616	0.6000000000000001	0.4	0.0
7075	0.08016998092295917	0.03467025335925006	0.033269859788029134	0.6249699420790287	None	0	0	0.09090909090909091	1	1.0	14	1.0	1.0	15	14	0	0	0	0.0625	1	16	1.0666666666666667	16	0.0	0	0.7333999630069011	0.9064516036320864	0.5515574090284071	0.8558312458711068	0.4856323105977478	0.8106720460568754	0.8681816556460914	0.8624168290043219	0	0	0.0
1361	None	None	None	None	None	0	0	0.8	4	0.2	1	0.5833333333333334	0.2	3	1	3	2	0	0.75	4	3	0.4666666666666667	7	0.25	0.6666666666666666	0.7333999630069011	0.7428605024959014	0.4036518774439967	0.9526520354740219	0.44037754031198284	0.6992494351011462	0.8040081881789628	0.8369144902476501	0.6666666666666666	1.0	0.0
400	None	None	None	None	None	0	0	0.5	3	0.42857142857142855	3	0.5625	0.14285714285714285	3	1	5	0	0	1.0	4	4	0.6	9	0.0	0.5714285714285714	0.7197413170169484	0.8132168009390254	0.13499750658804527	0.8069952306891399	0.390307510434235	0.6030583330579837	0.8104297745545147	0.7514994723154756	0	0	0.0
1828	None	None	None	None	None	1.0	1	1.0	4	0.0	0	0.5555555555555556	0	2	0	2	0	0	1.0	3	3	0.3333333333333333	5	0.0	1.0	0	0	0	0	0	0	0	0	0	0	0
7334	0.07829953653423448	0.034049755128567435	0.03269199700401784	0.7095564764029589	None	0	0	0.07692307692307693	1	1.0	17	1.0	1.0	18	17	0	0	0	0.05263157894736842	1	19	1.2666666666666666	19	0.0	0	0.7333999630069011	0.9107901521991009	0.5515574090284071	0.8392756926258678	0.4937374216616389	0.83653533492497	0.8425342255534283	0.8664135971340154	0	0	0.0
7300	0.0754954687339214	0.02961462251092375	0.029328840457964217	0.6295336881860684	None	0	0	0.08333333333333333	1	1.0	16	1.0	1.0	17	16	0	0	0	0.05555555555555555	1	18	1.2	18	0.0	0	0.7333999630069011	0.9156319525255214	0.5515574090284071	0.8449429846199196	0.4937374216616389	0.8292335267319967	0.8736863881353178	0.8683790693128791	0	0	0.0
2005	None	None	None	None	None	0	0	0.5	3	0.6666666666666666	4	0.5714285714285714	0.6666666666666666	6	4	1	0	0	0.2857142857142857	7	2	0.5333333333333333	8	0.0	0.3333333333333333	0.5620555246673119	0.9660774567515173	0.5365174769081438	0.8524673144340986	0.5045456984998254	0.7823649080693678	0.8738297460224009	0.8935553943330948	0	0	0.0
2264	None	None	None	None	None	0	0	0.5	3	0.5714285714285714	4	1.0	0.42857142857142855	6	3	2	1	0	1.0	3	3	0.6	9	0.2	0	0.5822581652539294	0.8498399754426291	0.8929615816287736	0.9630321394097641	0.5123399576588047	0.877466905421264	0.8708653113352504	0.9105753944538698	1.0	0.16666666666666666	0.0
1953	None	None	None	None	None	0	0	1.0	3	0.0	0	0.6666666666666666	0	0	0	3	2	0	0.6666666666666666	2	3	0.26666666666666666	4	0.2	1.0	0	0	0	0	0	0	0	0	0	0	0
3173	0.04547395575206803	0.014176737783667522	0.013690462763786396	0.695125722425084	None	0	0	0.125	1	1.0	10	1.0	1.0	11	10	0	0	0	0.08333333333333333	1	12	0.8	12	0.0	0	0.7348789930134018	0.8626907653580307	0.5515574090284071	0.8793447536430836	0.6447479304019161	0.8825353389199087	0.8510724421990509	0.8751090185860476	0	0	0.0
5581	0.0566218390154525	0.02476164498019113	0.02475995106702852	0.6852015250044156	None	0	0	0.2	2	0.8333333333333334	10	0.5384615384615384	0.8333333333333334	10	10	3	2	0	0.15384615384615385	2	13	0.9333333333333333	14	0.2	0	0.775823441128949	0.8182623103322509	0.547978321965837	0.8062774140452282	0.462676361239974	0.800661757907972	0.8749021279385212	0.8085090913321844	0.55	0.1	0.0
5773	0.07934376345790606	0.030574347800696493	0.028982671385321516	0.6388931900977255	None	0	0	0.08333333333333333	1	1.0	16	1.0	1.0	17	16	0	0	0	0.05555555555555555	1	18	1.2	18	0.0	0	0.7333999630069011	0.9156319525255214	0.5515574090284071	0.8449429846199196	0.4937374216616389	0.8295903212921497	0.8662545384126205	0.868475115023942	0	0	0.0
352	None	None	None	None	None	0	0	0.5	2	0.75	3	0.6	0.75	4	3	1	1	0	0.4	2	5	0.4	6	0.2	0	0.40348802062116906	0.9039921005582744	0.6382100804993055	0.9632040616788244	0.6569947266791416	0.7458777762307855	0.9248355369547183	0.8997699844473952	1.0	0.25	0.0
2529	None	None	None	None	None	0	0	0.4444444444444444	4	0.5454545454545454	6	0.65	0.18181818181818182	4	2	8	3	0	0.8	4	5	0.8666666666666667	13	0.16666666666666666	0.8	0.6468781072002862	0.9434547959696098	0.5944954028321195	0.6246516716407502	0.21849878078792342	0.8069243120315704	0.8739840656479377	0.8298641983400679	0.5	0.5	0.0
5866	0.06238545263185975	0.02479495416743975	0.02417386629554986	0.675000542092346	None	0	0	0.2	2	0.8461538461538461	11	0.38461538461538464	0.8461538461538461	12	11	2	0	0	0.23076923076923078	3	13	1.0	15	0.0	0	0.8263497345556967	0.8109236812396907	0.5515574090284071	0.8056236578439618	0.4638854614790261	0.7827140359235478	0.8749021279385212	0.8000273994277092	0	0	0.0
3070	0.010660670503660173	0.0018367021824785815	0.0006310704203979037	0.9764161439154252	None	0	0	0.6	3	0.6	3	0.5833333333333334	0.6	3	3	3	3	0	0.3333333333333333	6	2	0.4666666666666667	7	0.3	0.8	0.6579407040359204	0.640873326936309	0.9005214384037015	0.5510438123856257	1.0	0.8056760312070373	0.8079289090217349	0.6759891935965505	0.3333333333333333	0	0.0
1701	None	None	None	None	None	0	0	0.5	2	0.5	2	0.6666666666666666	0	0	0	5	2	0	1.0	3	3	0.4	6	0.14285714285714285	0	0	0	0	0	0	0	0	0	0	0	0
7157	0.0774520242430551	0.030808301028909333	0.02890991443618932	0.7391253136726427	None	0	0	0.07692307692307693	1	1.0	17	1.0	1.0	18	17	0	0	0	0.05263157894736842	1	19	1.2666666666666666	19	0.0	0	0.7333999630069011	0.9107901521991009	0.5515574090284071	0.8392756926258678	0.4937374216616389	0.8281890437661481	0.8343777517766364	0.8640886061047106	0	0	0.0
4987	0.07999841160296843	0.02607868010375715	0.025970006748921352	0.7295748738519985	None	0	0	0.08333333333333333	1	1.0	16	0.3	0.9375	16	15	1	0	0	0.26666666666666666	4	15	1.2	18	0.0	0	0.7333999630069011	0.9183377611671127	0.5515574090284071	0.8276314244079084	0.4937374216616389	0.7558644756196917	0.8572962212194393	0.8463620461401555	0	0	0.0
5672	0.06287823874043973	0.02702486539184252	0.026753321888031496	0.718115509939083	None	0	0	0.2	2	0.8333333333333334	10	0.5384615384615384	0.8333333333333334	10	10	3	2	0	0.15384615384615385	2	13	0.9333333333333333	14	0.2	0	0.775823441128949	0.8182623103322512	0.547978321965837	0.8062774140452282	0.462676361239974	0.800661757907972	0.8708452536120301	0.8085090913321844	0.55	0.1	0.0
1857	None	None	None	None	None	0	0	0.5	2	0.75	3	0.5	0.75	4	3	1	0	0	0.75	4	3	0.4	6	0.0	0	0.7038681171603274	0.881318061364102	0.3231433976191119	0.9097302296831474	0.49300542317926654	0.9236108081825717	0.8870356382511115	0.9062985824375009	0	0	0.0
2521	None	None	None	None	None	0	0	0.5	2	0.75	3	0.5	0.75	4	3	1	0	0	0.75	3	4	0.4	6	0.0	0	0.7038681171603274	0.881318061364102	0.3231433976191119	0.9097302296831474	0.49300542317926654	0.9236108081825717	0.8870356382511115	0.9062985824375009	0	0	0.0
384	None	None	None	None	None	0.5	1	0.6666666666666666	4	0.5714285714285714	4	0.45	0.42857142857142855	6	3	2	0	0	0.8	5	4	0.6	9	0.0	0.5	0.24219030279707207	0.9708834828966662	0.593910479845541	0.9824481899702728	0.6764870179726201	0.9546278706953639	0.9754413328897654	0.9714205526657422	0	0	0.0
3369	0.04661027747776651	0.01406751580425485	0.013981062807243065	0.6941713517098553	None	0	0	0.125	1	1.0	10	1.0	1.0	11	10	0	0	0	0.08333333333333333	1	12	0.8	12	0.0	0	0.7348789930134018	0.8626907653580307	0.5515574090284071	0.8793447536430836	0.6447479304019161	0.8825353389199087	0.8510724421990509	0.8751090185860476	0	0	0.0
5585	0.07842078043364124	0.030576961599783938	0.02777054934203281	0.6463945517156873	None	0	0	0.08333333333333333	1	1.0	16	1.0	1.0	17	16	0	0	0	0.05555555555555555	1	18	1.2	18	0.0	0	0.7333999630069011	0.9156319525255214	0.5515574090284071	0.8449429846199196	0.4937374216616389	0.8295903212921497	0.8662545384126205	0.868475115023942	0	0	0.0
5980	0.07648437604140462	0.02706104497966659	0.02636430311417558	0.6291611439104647	None	0	0	0.08333333333333333	1	1.0	16	1.0	1.0	17	16	0	0	0	0.05555555555555555	1	18	1.2	18	0.0	0	0.7333999630069011	0.9156319525255214	0.5515574090284071	0.8449429846199196	0.4937374216616389	0.8295903212921497	0.8662545384126205	0.868475115023942	0	0	0.0
5194	0.08776978208424487	0.029025715046200495	0.025487720992470084	0.657837919755354	None	0	0	0.08333333333333333	1	1.0	16	1.0	1.0	17	16	0	0	0	0.05555555555555555	1	18	1.2	18	0.0	0	0.7333999630069011	0.913677360052783	0.5515574090284071	0.8449429846199196	0.4937374216616389	0.8295903212921497	0.8563191016497513	0.8675187671455203	0	0	0.0
6719	0.08099069887178213	0.030676059741784955	0.03004327093240175	0.5983295272332163	None	0	0	0.09090909090909091	1	1.0	14	1.0	1.0	15	14	0	0	0	0.0625	1	16	1.0666666666666667	16	0.0	0	0.7333999630069011	0.9064516036320864	0.5515574090284071	0.8558312458711068	0.4937374216616389	0.819786256989625	0.861309972233051	0.8647929126902132	0	0	0.0
2402	None	None	None	None	None	0	0	0.375	3	0.7	7	0.48	0.3	3	3	8	1	0	1.0	5	5	0.8	12	0.05	0.8571428571428571	0.7307266974025854	0.653026866905713	0.938373963979694	0.8752932762343815	0.749546031453991	0.6077715671319979	0.7003660002597154	0.7322967261495855	1.0	0	0.0
3004	0.007817183243158988	0.0018348102681998296	0.0015522319738228967	0.9870205656709984	None	0	0	0.6666666666666666	4	0.3333333333333333	2	0.5333333333333333	0.3333333333333333	4	2	3	4	0	0.6	5	3	0.5333333333333333	8	0.5	0.8	0.5016477775579242	0.8497476802481969	0.8920895687212524	0.6703716307413796	0.8491576826169489	0.8751254707250146	0.8867599165932408	0.8120189531938214	0.25	0.25	0.0
5538	0.08578981744632602	0.025787528449689682	0.02547412750443485	0.6600847630869005	None	0	0	0.08333333333333333	1	1.0	16	1.0	1.0	17	16	0	0	0	0.05555555555555555	1	18	1.2	18	0.0	0	0.7333999630069011	0.913677360052783	0.5515574090284071	0.8449429846199196	0.4937374216616389	0.8295903212921497	0.8563191016497513	0.8675187671455203	0	0	0.0
466	None	None	None	None	None	0.3333333333333333	1	0.5	4	0.7	7	0.4	0.7	11	7	0	0	0	0.3	10	3	0.8	12	0.0	1.0	0.7962595253699711	0.8229310654155709	0.6543421015971497	0.7826287530380291	0.4231537345865647	0.7863248790811228	0.7999895980259621	0.7979342060688059	0	0	0.0
38	None	None	None	None	None	0	0	1.0	2	0.0	0	0.75	0	2	0	0	0	0	1.0	2	2	0.2	3	0.0	0	0	0	0	0	0	0	0	0	0	0	0
7235	0.07627605011933479	0.032397855349802836	0.030695514889830845	0.7272789462191638	None	0	0	0.07692307692307693	1	1.0	17	1.0	1.0	18	17	0	0	0	0.05263157894736842	1	19	1.2666666666666666	19	0.0	0	0.7333999630069011	0.9107901521991009	0.5515574090284071	0.8392756926258678	0.4937374216616389	0.83653533492497	0.8425342255534283	0.8664135971340154	0	0	0.0
3678	0.0465782918499427	0.012010220332445693	0.011855340317283573	0.6921723673508273	None	0	0	0.125	1	1.0	10	1.0	1.0	11	10	0	0	0	0.08333333333333333	1	12	0.8	12	0.0	0	0.7348789930134018	0.8626907653580307	0.5515574090284071	0.8793447536430836	0.6447479304019161	0.8825353389199087	0.8510724421990509	0.8751090185860476	0	0	0.0
1797	None	None	None	None	None	0	0	0.75	3	0.0	0	0.8333333333333334	0	2	0	2	0	0	0.6666666666666666	2	3	0.3333333333333333	5	0.0	0.6666666666666666	0	0	0	0	0	0	0	0	0	0	0
3271	0.01097469915473193	0.0032235414869853833	0.0029289278233091153	0.9786154912212255	None	0	0	0.5714285714285714	4	0.5	4	0.5555555555555556	0.375	4	3	5	2	0	0.5	6	3	0.6666666666666666	10	0.15384615384615385	0.5714285714285714	0.5178534081673243	0.8469040768425853	0.8920895687212524	0.6703716307413796	0.8491576826169489	0.8751254707250146	0.8866020154245184	0.8108918540882658	0.625	0.25	0.0
5725	0.054562122920088905	0.024706732846733668	0.024700452338634854	0.690461464639746	None	0	0	0.2	2	0.8333333333333334	10	0.5384615384615384	0.8333333333333334	10	10	3	2	0	0.15384615384615385	2	13	0.9333333333333333	14	0.2	0	0.775823441128949	0.8182623103322509	0.547978321965837	0.8062774140452282	0.462676361239974	0.800661757907972	0.8749021279385212	0.8085090913321844	0.55	0.1	0.0
4931	0.08747901258118712	0.028659871098413225	0.026119751871882944	0.6572727078070624	None	0	0	0.08333333333333333	1	1.0	16	1.0	1.0	17	16	0	0	0	0.05555555555555555	1	18	1.2	18	0.0	0	0.7333999630069011	0.913677360052783	0.5515574090284071	0.8449429846199196	0.4937374216616389	0.8295903212921497	0.8563191016497513	0.8675187671455203	0	0	0.0
4591	0.037701413767366646	0.006290034926079051	0.005443567112840719	0.7026125353347534	None	0	0	0.1	1	1.0	13	0.38461538461538464	0.9230769230769231	13	12	1	0	0	0.23076923076923078	3	13	1.0	15	0.0	0	0.7333999630069011	0.7655654000068376	0.4036518774439967	0.9227275986868815	0.4136422414952201	0.6768338723158195	0.8626617656689012	0.8126869720803911	0	0	0.0
5962	0.1012787554431125	0.016762527406585792	0.006638339036206811	0.724288505338582	None	0	0	0.125	2	0.9047619047619048	19	0.24210526315789474	0.8571428571428571	19	18	3	0	0	0.2631578947368421	5	19	1.5333333333333334	23	0.0	0	0.7333999630069011	0.9054136270221533	0.525014705352936	0.8167148606565878	0.4937374216616389	0.808642416192216	0.8344106821869512	0.8495973024358136	0	0	0.0
983	None	None	None	None	None	1.0	1	1.0	5	0.0	0	0.7777777777777778	0	2	0	4	2	0	1.0	3	3	0.4666666666666667	7	0.2	1.0	0	0	0	0	0	0	0	0	0	0	0
2002	None	None	None	None	None	0.3333333333333333	1	0.625	5	0.4444444444444444	4	0.55	0.2222222222222222	2	2	8	2	0	0.8	4	5	0.7333333333333333	11	0.1	0.5714285714285714	0.5192797534042632	0.6841712551849561	0.5999068143351602	0.8511572742224977	0.8602737872120194	0.8017490701304019	0.8520410256947477	0.7866180393915102	0.75	0.5	0.29447090801831655
1426	None	None	None	None	None	0	0	0.16666666666666666	2	0.9333333333333333	14	0.20987654320987653	0.8666666666666667	14	13	2	0	0	1.0	9	9	1.1333333333333333	17	0.0	0.125	0.676870997489809	0.952074974111078	0.5382672373378977	0.8767364621444141	0.515353975338012	0.7858459187753907	0.7864811027641592	0.8893039491359768	0	0	0.0
3431	0.02663314586240997	0.006385632962131743	0.005265699691158685	0.950801921338848	None	0	0	0.1	1	1.0	12	0.5	0.75	10	9	3	0	0	0.5714285714285714	7	4	0.9333333333333333	14	0.0	0	0.8082307197586267	0.8891779201870067	0.525014705352936	0.6539455819570201	0.3922439933738043	0.9226784301232852	0.8916640321398182	0.8497577622068873	0	0	0.0
4836	0.08567387325678372	0.025641102062825133	0.02511517478014243	0.6618382817391917	None	0	0	0.08333333333333333	1	1.0	16	1.0	1.0	17	16	0	0	0	0.05555555555555555	1	18	1.2	18	0.0	0	0.7333999630069011	0.913677360052783	0.5515574090284071	0.8449429846199196	0.4937374216616389	0.7986451030489207	0.8141878445595923	0.8594709959709933	0	0	0.0
1618	None	None	None	None	None	0	0	1.0	2	0.0	0	1.0	0	1	0	1	0	0	0.3333333333333333	3	1	0.2	3	0.0	1.0	0	0	0	0	0	0	0	0	0	0	0
10	None	None	None	None	None	0.4	2	0.75	9	0.25	4	0.45	0.25	10	4	7	3	0	0.625	5	8	1.2	18	0.25	0.3333333333333333	0.46933648776330417	0.9037529172324049	0.41736738027474196	0.9404057548866339	0.40466280110462377	0.9406128305349054	0.8960226986735105	0.9300168186714217	0.1	0.6	0.0
6742	0.07529949334523121	0.03289958049986779	0.0320293819064139	0.7140406688848486	None	0	0	0.07692307692307693	1	1.0	17	1.0	1.0	18	17	0	0	0	0.05263157894736842	1	19	1.2666666666666666	19	0.0	0	0.7333999630069011	0.9107901521991009	0.5515574090284071	0.8392756926258678	0.4937374216616389	0.83653533492497	0.8425342255534283	0.8664135971340154	0	0	0.0
4985	0.07525400154672922	0.028591861368946526	-7.040576376532975e-05	0.738172811814064	None	0	0	0.16666666666666666	2	0.9375	15	0.5294117647058824	0.9375	17	15	0	0	0	0.11764705882352941	17	2	1.2	18	0.0	0	0.7009887017881009	0.9295955823435191	0.5515574090284071	0.8359496354613881	0.4937374216616389	0.8334507473558147	0.777977671896399	0.8743218202785613	0	0	0.0
2081	None	None	None	None	None	0	0	0.3333333333333333	1	1.0	2	1.0	0	0	0	3	0	0	0.25	4	1	0.26666666666666666	4	0.0	0	0	0	0	0	0	0	0	0	0	0	0
973	None	None	None	None	None	0	0	0.6666666666666666	2	0.5	1	1.0	0	2	0	1	2	0	1.0	2	2	0.26666666666666666	4	0.5	0	0	0	0	0	0	0	0	0	0	0	0
3251	0.008007927097807156	0.0017781406526401046	0.0014046964785125761	0.9854460970399296	None	0	0	0.6666666666666666	4	0.3333333333333333	2	0.5333333333333333	0.3333333333333333	4	2	3	5	0	0.6	5	3	0.5333333333333333	8	0.625	0.8	0.5016477775579242	0.8497476802481969	0.8920895687212524	0.6703716307413796	0.8491576826169489	0.8751254707250146	0.8867599165932408	0.8120189531938214	0.25	0.25	0.0
5622	0.061683583528208366	0.024374396338390704	0.022871538196426906	0.686405549498638	None	0	0	0.2	2	0.8333333333333334	10	0.5384615384615384	0.8333333333333334	10	10	3	2	0	0.15384615384615385	2	13	0.9333333333333333	14	0.2	0	0.775823441128949	0.8182623103322509	0.547978321965837	0.8062774140452282	0.462676361239974	0.800661757907972	0.8749021279385212	0.8085090913321844	0.55	0.1	0.0
980	None	None	None	None	None	0	0	0.35714285714285715	5	0.631578947368421	12	0.3230769230769231	0.47368421052631576	13	9	7	0	0	0.38461538461538464	13	5	1.4	21	0.0	0.14285714285714285	0.6086942438418879	0.8669045914528721	0.6842442960151877	0.950917634708429	0.3591072032441505	0.9268005301668097	0.8932099485627321	0.921201161664897	0	0	0.0
7159	0.08418063685610344	0.027387764638589236	0.021162679706075962	0.6375231539369108	None	0	0	0.08333333333333333	1	1.0	16	1.0	1.0	17	16	0	0	0	0.05555555555555555	1	18	1.2	18	0.0	0	0.7333999630069011	0.9168233419230982	0.5515574090284071	0.8790611443713636	0.4937374216616389	0.8063294762980543	0.861309972233051	0.8739800317686534	0	0	0.0
5502	0.05873177876363667	0.021546042355917793	0.01968831347742074	0.6501439684886867	None	0	0	0.2	2	0.8333333333333334	10	0.5384615384615384	0.8333333333333334	10	10	3	2	0	0.15384615384615385	2	13	0.9333333333333333	14	0.2	0	0.775823441128949	0.8182623103322509	0.547978321965837	0.8062774140452282	0.462676361239974	0.800661757907972	0.8749021279385212	0.8085090913321844	0.55	0.1	0.0
5121	0.08455246649639321	0.025230321767696202	0.0252093779185073	0.6602760014182425	None	0	0	0.08333333333333333	1	1.0	16	1.0	1.0	17	16	0	0	0	0.05555555555555555	1	18	1.2	18	0.0	0	0.7333999630069011	0.913677360052783	0.5515574090284071	0.8449429846199196	0.4937374216616389	0.8295903212921497	0.8563191016497513	0.8675187671455203	0	0	0.0
1814	None	None	None	None	None	0	0	0.4	2	0.6	3	0.5833333333333334	0	1	0	5	1	0	0.75	4	3	0.4666666666666667	7	0.07692307692307693	0	0	0	0	0	0	0	0	0	0	0	0
6036	0.07751809574663966	0.030092978811256315	0.029679884090007047	0.6319499687838492	None	0	0	0.08333333333333333	1	1.0	16	1.0	1.0	17	16	0	0	0	0.05555555555555555	1	18	1.2	18	0.0	0	0.7333999630069011	0.9156319525255214	0.5515574090284071	0.8449429846199196	0.4937374216616389	0.8292335267319967	0.8736863881353178	0.8683790693128791	0	0	0.0
6687	0.07648598168567547	0.02827990600524197	0.025077614854337266	0.6504150724512562	None	0	0	0.08333333333333333	1	1.0	16	1.0	1.0	17	16	0	0	0	0.05555555555555555	1	18	1.2	18	0.0	0	0.7333999630069011	0.9156319525255214	0.5515574090284071	0.8449429846199196	0.4937374216616389	0.82441932121154	0.8534299382619936	0.8670927247545701	0	0	0.0
997	None	None	None	None	None	0	0	0.5	2	0.75	3	0.6666666666666666	0.25	3	1	2	3	0	1.0	3	3	0.4	6	0.5	0	0.8737845052649831	0.7816425110990203	1.0	0.9578089950648147	0.7069908506432716	0.7928542905243066	0.8709274245437639	0.8713902631578382	0.3333333333333333	0.3333333333333333	0.14354119533589904
4393	0.05585402027820108	0.027440032848856103	0.018096523839803386	0.6646281708450004	None	0	0	0.2	2	0.8333333333333334	10	0.5384615384615384	0.8333333333333334	10	10	3	2	0	0.15384615384615385	2	13	0.9333333333333333	14	0.2	0	0.775823441128949	0.8182623103322509	0.547978321965837	0.7521634942570451	0.47736648393582015	0.750287264294884	0.8363410159208824	0.7752707515567135	0.55	0.1	0.0
3783	0.04505677052749053	0.013361194443927516	0.012934285516314231	0.6920347768971135	None	0	0	0.125	1	1.0	10	1.0	1.0	11	10	0	0	0	0.08333333333333333	1	12	0.8	12	0.0	0	0.7348789930134018	0.8626907653580307	0.5515574090284071	0.8793447536430836	0.6447479304019161	0.8825353389199087	0.8510724421990509	0.8751090185860476	0	0	0.0
5785	0.08851276871073176	0.01784425742617418	0.014586626526249862	0.622756169997324	None	0	0	0.07692307692307693	1	1.0	17	1.0	1.0	18	17	0	0	0	0.05263157894736842	1	19	1.2666666666666666	19	0.0	0	0.7333999630069011	0.9088885818550453	0.5515574090284071	0.8392756926258678	0.4937374216616389	0.83653533492497	0.8369367180141907	0.86551670365805	0	0	0.0
11	None	None	None	None	None	0	0	0.16666666666666666	3	0.875	21	0.3611111111111111	0.6666666666666666	17	16	8	2	0	0.2222222222222222	18	4	1.7333333333333334	26	0.10526315789473684	0.5	0.9427859143672382	0.9630681623395475	0.7620823764159568	0.9398245398318892	0.4937374216616389	0.9190923804690821	0.8725095648031178	0.9433842148079907	0.6176470588235294	0.5294117647058824	0.0
136	None	None	None	None	None	0	0	0.5	1	1.0	1	1.0	1.0	1	1	1	0	0	0.3333333333333333	3	1	0.2	3	0.0	0	0.18191011395305637	0.5	0.7759867397351804	0.5	0.5781452194684537	0.5	0.9220100768945452	0.5	0	0	0.0
2626	None	None	None	None	None	0	0	0.5	6	0.3333333333333333	5	0.4722222222222222	0.26666666666666666	9	4	7	2	0	1.0	6	6	1.1333333333333333	17	0.15384615384615385	0.6153846153846154	0.2946182299270239	0.929049494124297	0.21608981420571557	0.9410262436015188	0.46308888005651117	0.8794185528959358	0.8765797198242729	0.9200478854000117	0.5555555555555556	0.7777777777777778	0.0
7460	0.07795665507128882	0.03182805805890743	0.030748869670946217	0.6009798713760319	None	0	0	0.09090909090909091	1	1.0	14	1.0	1.0	15	14	0	0	0	0.0625	1	16	1.0666666666666667	16	0.0	0	0.7333999630069011	0.9064516036320864	0.5515574090284071	0.8558312458711068	0.4937374216616389	0.8289008055391439	0.8681816556460914	0.8672279542044525	0	0	0.0
4821	0.07306883253845078	0.00502886076968299	0.004902634594569534	0.5816332565904447	None	0	0	0.1	1	1.0	13	1.0	1.0	14	13	0	0	0	0.06666666666666667	1	15	1.0	15	0.0	0	0.717194332397501	0.9067219203003698	0.5515574090284071	0.8361022650893489	0.4937374216616389	0.8475486813245393	0.8359508435362712	0.8668150996725342	0	0	0.0
197	None	None	None	None	None	0.3333333333333333	1	0.5	4	0.5	5	0.48	0.3	4	3	7	1	0	1.0	5	5	0.8	12	0.058823529411764705	0	0.5358165241277723	0.8630054309681473	0.30716690090072724	0.7387539843338493	0.46036318153684996	0.7933903092257623	0.7685741868537425	0.8035274542720194	1.0	0.25	0.0
5184	0.08587505528047468	0.027985466384284827	0.024953778144341552	0.6584258957209274	None	0	0	0.08333333333333333	1	1.0	16	1.0	1.0	17	16	0	0	0	0.05555555555555555	1	18	1.2	18	0.0	0	0.7333999630069011	0.913677360052783	0.5515574090284071	0.8449429846199196	0.4937374216616389	0.8295903212921497	0.8563191016497513	0.8675187671455203	0	0	0.0
6919	0.07635862356892734	0.03095934330213204	0.02901319636937308	0.7029495352847164	None	0	0	0.08333333333333333	1	1.0	16	1.0	1.0	17	16	0	0	0	0.05555555555555555	1	18	1.2	18	0.0	0	0.7333999630069011	0.9130731715866968	0.5515574090284071	0.8329222836278782	0.4937374216616389	0.8434799346119064	0.8155030116180021	0.8677099713812965	0	0	0.0
7238	0.07992486086340098	0.031211357562302384	0.030183381695054714	0.6008979656386247	None	0	0	0.09090909090909091	1	1.0	14	1.0	1.0	15	14	0	0	0	0.0625	1	16	1.0666666666666667	16	0.0	0	0.7333999630069011	0.9064516036320864	0.5515574090284071	0.8558312458711068	0.4937374216616389	0.819786256989625	0.861309972233051	0.8647929126902132	0	0	0.0
2902	0.018917192517387955	0.001166778624105942	0.0010036182438362806	0.9797622117256575	None	0	0	0.375	3	0.7777777777777778	7	0.55	0.4444444444444444	6	4	4	4	0	0.8	4	5	0.7333333333333333	11	0.4	0.2857142857142857	0.41556362282866566	0.9523359711883548	0.6131781661728958	0.910021887421273	0.7250674092463955	0.9079930647539234	0.837330819079882	0.9264007415374848	0.16666666666666666	0.3333333333333333	0.0
3426	0.04194715842725018	0.01335559572128736	0.01320467544905269	0.6915270476927962	None	0	0	0.125	1	1.0	10	1.0	1.0	11	10	0	0	0	0.08333333333333333	1	12	0.8	12	0.0	0	0.7348789930134018	0.8626907653580307	0.5515574090284071	0.8793447536430836	0.6447479304019161	0.8825353389199087	0.8510724421990509	0.8751090185860476	0	0	0.0
2453	None	None	None	None	None	0	0	0.35714285714285715	5	0.6111111111111112	11	0.5555555555555556	0.5	12	9	7	6	0	1.0	6	6	1.3333333333333333	20	0.4	0.7058823529411765	0.596580567351166	0.8874532489424459	0.525014705352936	0.8294184247223176	0.5406910273553269	0.8839176500888895	0.7385762582044126	0.8690047401328325	0.16666666666666666	0.4166666666666667	0.0
4457	0.056917733878686094	0.02241971302305575	0.017720266420140487	0.7525122098387598	None	0	0	0.2	2	0.8333333333333334	10	0.5384615384615384	0.8333333333333334	10	10	3	2	0	0.15384615384615385	2	13	0.9333333333333333	14	0.2	0	0.775823441128949	0.8182623103322509	0.547978321965837	0.7521634942570451	0.462676361239974	0.800661757907972	0.8681076497183285	0.7916796026058841	0.55	0.1	0.0
6669	0.0784909191954475	0.03212540253136614	0.03031415538908858	0.7282386486387371	None	0	0	0.07692307692307693	1	1.0	17	1.0	1.0	18	17	0	0	0	0.05263157894736842	1	19	1.2666666666666666	19	0.0	0	0.7333999630069011	0.9107901521991009	0.5515574090284071	0.8392756926258678	0.41357762172528584	0.8439829373123133	0.8425342255534283	0.868540139351973	0	0	0.0
4455	0.04790372296005284	0.01317499048996615	0.00778220788629563	0.7153539412541969	None	0	0	0.1	1	1.0	12	1.0	1.0	13	12	0	0	0	0.07142857142857142	1	14	0.9333333333333333	14	0.0	0	0.8182469192509967	0.8198874458194575	0.5515574090284071	0.7661118553032095	0.515353975338012	0.8593517957168442	0.862249666644098	0.8181696558021108	0	0	0.0
2270	None	None	None	None	None	0	0	0.5	2	0.3333333333333333	1	0.625	0.3333333333333333	1	1	3	1	0	0.5	2	4	0.3333333333333333	5	0.1	0.6666666666666666	0.43741395920480103	0.5	0.8031582787047086	0.5	0.7291718859053253	0.5	0.8290498279145633	0.5	1.0	0	0.0
3287	0.0013127268652865173	9.631786277148031e-05	-2.7703811980316252e-05	0.9954587957771045	None	0	0	0.6666666666666666	4	0.0	0	0.8	0	2	0	5	5	0	0.4	2	5	0.5333333333333333	8	0.4166666666666667	0	0	0	0	0	0	0	0	0	0	0	0
2016	None	None	None	None	None	0	0	0.3333333333333333	2	0.8333333333333334	5	0.5333333333333333	0.5	4	3	3	3	0	0.6	3	5	0.5333333333333333	8	0.3333333333333333	0	0.49976233141627324	0.9159609012575248	0.6242376156927862	0.8650209499021125	0.8550208804975494	0.9167691229968993	0.8958443377115389	0.9016051001148064	0.25	0	0.0
2511	None	None	None	None	None	0	0	0.6666666666666666	2	0.5	1	1.0	0.5	1	1	2	0	0	0.25	4	1	0.26666666666666666	4	0.0	0.6666666666666666	0.43741395920480103	0.5	0.8031582787047086	0.5	0.7291718859053253	0.5	0.8290498279145633	0.5	0	0	0.0
3376	0.009163278724119364	0.002177754122973886	0.001973488966599951	0.9901964785884868	None	0	0	0.25	1	1.0	4	0.6	0.75	4	3	1	2	0	0.4	2	5	0.4	6	0.4	0	0.8280687513385583	0.8956403943631576	0.5202094375343613	0.8309635987158049	0.7103391325198558	0.9502210309243473	0.8959301013917444	0.9029484702945629	0.625	0.25	0.0
5839	0.10883768740214514	0.004748646252531852	-0.004328271527335181	0.6687506992379585	None	0	0	0.0625	1	1.0	22	1.0	1.0	23	22	0	0	0	0.041666666666666664	1	24	1.6	24	0.0	0	0.7333999630069011	0.9252696948317263	0.525014705352936	0.8075306727410778	0.4102776434828706	0.7672159163781485	0.777394246733358	0.8473932135053319	0	0	0.0
1199	None	None	None	None	None	0	0	0.4444444444444444	4	0.5454545454545454	6	0.52	0.09090909090909091	2	1	10	1	0	1.0	5	5	0.8666666666666667	13	0.043478260869565216	0.36363636363636365	0.9257472625602017	0.6775482760222002	0.9891837431775274	0.5270143101710794	0.5472706639200323	0.9768095774282523	0.8771137386986185	0.822066893761325	1.0	0.5	0.0
1422	None	None	None	None	None	0	0	0.25	1	1.0	4	0.5	0.5	2	2	3	3	0	0.75	4	3	0.4	6	0.3	0	0.6671820674821379	0.6968220778722913	0.4384742012685239	0.5	0.3395074611402754	0.5070552729987517	0.7987179442943936	0.5712152538978327	0.5	0	0.0
524	None	None	None	None	None	0	0	0.6	3	0.4	2	0.5833333333333334	0.4	5	2	1	1	0	0.75	3	4	0.4666666666666667	7	0.3333333333333333	0.6666666666666666	0.7298870648060571	0.8707499008130519	0.6094482085166745	0.9186489785309504	0.5883918236309273	0.908905676555436	0.8536125202741698	0.9012057349374286	1.0	0.4	0.0
4418	0.0780377050199473	0.014153820271253698	0.014111040237398696	0.7359671217643737	None	0	0	0.15384615384615385	2	0.8823529411764706	15	0.296875	0.8823529411764706	16	15	2	0	0	0.25	4	16	1.2666666666666666	19	0.0	0	0.7333999630069011	0.9183377611671127	0.5515574090284071	0.8296607970027333	0.4937374216616389	0.7558644756196917	0.8572962212194393	0.846980517439132	0	0	0.0
3165	0.011667792629974104	0.002146705347117954	-0.000869877993127158	0.9877872855962294	None	0	0	0.5	3	0.5	3	0.6666666666666666	0.3333333333333333	5	2	2	1	0	0.75	3	4	0.5333333333333333	8	0.2	0.4	0.6417350734265204	0.8413735841278783	1.0	0.8503750339552767	0.8730049917079363	0.8374706094085427	0.8346708530935382	0.8431496448730187	1.0	0.4	0.0
4401	0.09385537128886665	0.01759541417307693	0.015561022330625729	0.6104927637682701	None	0	0	0.08333333333333333	1	1.0	16	1.0	1.0	17	16	0	0	0	0.05555555555555555	1	18	1.2	18	0.0	0	0.7333999630069011	0.913677360052783	0.5515574090284071	0.8428205678675447	0.4937374216616389	0.8295903212921497	0.8563191016497513	0.8669003663409777	0	0	0.0
2340	None	None	None	None	None	0.3333333333333333	1	0.4444444444444444	4	0.5454545454545454	6	0.43333333333333335	0.18181818181818182	2	2	10	3	0	0.8333333333333334	5	6	0.8666666666666667	13	0.125	0.36363636363636365	0.30764015252252175	0.5404256428746939	0.3358621177634057	0.5990435483729504	0.6115401441526491	0.764592908169902	0.7999066444600624	0.6411874334750439	0.5	0.5	0.2613278356973438
6452	0.08532560582243853	0.02874568409921075	0.02849897267165829	0.6326456007347239	None	0	0	0.08333333333333333	1	1.0	16	1.0	1.0	17	16	0	0	0	0.05555555555555555	1	18	1.2	18	0.0	0	0.7333999630069011	0.9161302857355323	0.5515574090284071	0.8449429846199196	0.4937374216616389	0.8295903212921497	0.8662545384126205	0.8687212012997658	0	0	0.0
2517	None	None	None	None	None	0	0	0.25	2	0.8	8	0.6	0.6	8	6	3	2	0	0.8	5	4	0.8	12	0.25	0.2	0.6173078821197333	0.6364889692712534	0.9388879145711725	0.8187361214705342	0.637703758888771	0.8310387023333301	0.8065466737501686	0.7721205685559149	0.5625	0.25	0.0
1526	None	None	None	None	None	0	0	0.6	3	0.6	3	0.4666666666666667	0.6	4	3	2	1	0	0.6	5	3	0.4666666666666667	7	0.14285714285714285	1.0	0.5677710517228933	0.718442248714339	0.8456999065999955	0.6746849805894151	0.3621079359845882	0.7835633167061603	0.8881921851783386	0.7279509224269676	1.0	0.5	0.0
515	None	None	None	None	None	0.2	1	0.5833333333333334	7	0.4	6	0.8095238095238095	0.2	7	3	9	0	0	0.42857142857142855	7	3	1.1333333333333333	17	0.0	0.42857142857142855	0.19225936300436605	0.9481719066558141	0.7180233855568539	0.9272534638860996	0.34365533062123493	0.966102360425043	0.9486486167444954	0.9494981932988347	0	0	0.0
4580	0.04600151191257731	0.005619965680703792	0.0024614517127626717	0.8051450997423032	None	0	0	0.2222222222222222	2	0.8181818181818182	9	0.5416666666666666	0.8181818181818182	9	9	3	2	0	0.16666666666666666	2	12	0.8666666666666667	13	0.2	0	0.8182469192509967	0.8098561347915164	0.5515574090284071	0.761529666676882	0.4393789925336284	0.6868952761711843	0.8563191016497513	0.7561957578640928	0.5555555555555556	0.1111111111111111	0.0
701	None	None	None	None	None	0	0	0.25	1	1.0	4	1.0	0.5	2	2	3	1	0	0.16666666666666666	6	1	0.4	6	0.1	0	0.19225936300436605	0.5	0.4480789110708387	0.5	0.9169507649164677	0.5869818269833796	0.9526378364986922	0.529258391036764	1.0	0.5	0.0
6822	0.08331784120303966	0.012643493541930667	0.010539052416655344	0.6571468268904543	None	0	0	0.07692307692307693	1	1.0	17	1.0	1.0	18	17	0	0	0	0.05263157894736842	1	19	1.2666666666666666	19	0.0	0	0.7333999630069011	0.9249778184117715	0.5382860571906716	0.8291441840214123	0.501732004521482	0.7968285147917695	0.7766236826458601	0.8604920792121153	0	0	0.0
2215	None	None	None	None	None	0	0	0.14285714285714285	2	0.9473684210526315	18	0.1794871794871795	0.8947368421052632	17	17	3	0	0	0.6923076923076923	13	9	1.4	21	0.0	0.1	0.4552077620634433	0.8634131559470316	0.525014705352936	0.7693612962744377	0.7205475744240389	0.9166489330077261	0.6916315794968765	0.8600174244157215	0	0	0.0
7364	0.07656973125731895	0.030933362133974088	0.027654938749580752	0.7441790563486332	None	0	0	0.07692307692307693	1	1.0	17	1.0	1.0	18	17	0	0	0	0.05263157894736842	1	19	1.2666666666666666	19	0.0	0	0.7333999630069011	0.9081341591460211	0.5515574090284071	0.8282897356436381	0.4937374216616389	0.8346200369821947	0.8101335577513825	0.8614973781508991	0	0	0.0
6284	0.07084984320739242	0.020646229870288964	0.004862883049227759	0.6561354366036865	None	0	0	0.1	1	1.0	13	1.0	1.0	14	13	0	0	0	0.06666666666666667	1	15	1.0	15	0.0	0	0.7443447383611878	0.9112945765943955	0.5515574090284071	0.844607827170857	0.5045456984998254	0.8687634530414691	0.8013201348868826	0.8777018453957491	0	0	0.0
3681	0.04591340173825549	0.013321354291396808	0.013119672854964452	0.6923662076095967	None	0	0	0.125	1	1.0	10	1.0	1.0	11	10	0	0	0	0.08333333333333333	1	12	0.8	12	0.0	0	0.7348789930134018	0.8626907653580307	0.5515574090284071	0.8793447536430836	0.6447479304019161	0.8825353389199087	0.8510724421990509	0.8751090185860476	0	0	0.0
5869	0.07613602890292831	0.028902548850190803	0.028509091494521285	0.6309706386993199	None	0	0	0.08333333333333333	1	1.0	16	1.0	1.0	17	16	0	0	0	0.05555555555555555	1	18	1.2	18	0.0	0	0.7333999630069011	0.9156319525255214	0.5515574090284071	0.8449429846199196	0.4937374216616389	0.8295903212921497	0.8662545384126205	0.868475115023942	0	0	0.0
4329	0.04690293785055673	0.011187741069963526	0.010929136279090755	0.810772598194143	None	0	0	0.2222222222222222	2	0.8181818181818182	9	0.5909090909090909	0.7272727272727273	9	8	3	2	0	0.18181818181818182	2	11	0.8666666666666667	13	0.2222222222222222	0	0.7333999630069011	0.880032880317435	0.5515574090284071	0.804675068904222	0.4099987471419362	0.7423580255857304	0.8659874243247103	0.8159169339181243	0.5555555555555556	0.1111111111111111	0.0
1098	None	None	None	None	None	0	0	0.5	6	0.4375	7	0.5	0.1875	4	3	13	2	0	1.0	6	6	1.2	18	0.06896551724137931	0.16666666666666666	0.7906907949632302	0.8305570045423026	0.9633920427043513	0.9475189251984552	0.3051081022020498	0.9680301479115323	0.931219923089527	0.9328395112001975	0.625	0.25	0.0
6710	0.0767083634836249	0.025376176725793106	0.02493530758720479	0.6942388946039184	None	0	0	0.08333333333333333	1	1.0	16	1.0	1.0	17	16	0	0	0	0.05555555555555555	1	18	1.2	18	0.0	0	0.7333999630069011	0.9131071815625402	0.5515574090284071	0.8329222836278782	0.4937374216616389	0.8397560953187467	0.8155030116180021	0.8666538413318489	0	0	0.0
3269	0.02442511576786472	0.001607294568928359	0.00023807515976830977	0.5231526822059364	None	0	0	0.625	5	0.3333333333333333	3	0.4583333333333333	0.3333333333333333	5	3	5	4	0	0.375	8	3	0.7333333333333333	11	0.3333333333333333	0.4444444444444444	0.593727876877288	0.837747430017353	0.9396727370620741	0.6781369246261011	1.0	0.8694763271331089	0.8377603682167616	0.8065438381748586	0.2	0.2	0.0
3078	0.04430490336799291	0.011868470632042457	0.011622141523770101	0.688216054479444	None	0	0	0.125	1	1.0	10	1.0	1.0	11	10	0	0	0	0.08333333333333333	1	12	0.8	12	0.0	0	0.7348789930134018	0.8626907653580307	0.5515574090284071	0.8793447536430836	0.6447479304019161	0.8825353389199087	0.8510724421990509	0.8751090185860476	0	0	0.0
4236	0.0768456209516529	0.015359624717067527	0.015346651043965634	0.6232304875237147	None	0	0	0.09090909090909091	1	1.0	14	1.0	1.0	15	14	0	0	0	0.0625	1	16	1.0666666666666667	16	0.0	0	0.593727876877288	0.9058950897648266	0.5515574090284071	0.9178581783435135	0.515353975338012	0.8479973840756532	0.8148158004798304	0.8940091177925843	0	0	0.0
6841	0.07472635415843842	0.030301656815124544	0.027259140202129217	0.7378009749213295	None	0	0	0.08333333333333333	1	1.0	16	1.0	1.0	17	16	0	0	0	0.05555555555555555	1	18	1.2	18	0.0	0	0.7333999630069011	0.9130731715866968	0.5515574090284071	0.8329222836278782	0.4937374216616389	0.8434799346119064	0.8155030116180021	0.8677099713812965	0	0	0.0
6400	0.07669540499875664	0.03007679543928842	0.029676687265272894	0.6319463040668374	None	0	0	0.08333333333333333	1	1.0	16	1.0	1.0	17	16	0	0	0	0.05555555555555555	1	18	1.2	18	0.0	0	0.7333999630069011	0.9156319525255214	0.5515574090284071	0.8449429846199196	0.4937374216616389	0.8295903212921497	0.8662545384126205	0.868475115023942	0	0	0.0
2828	0.019088097680152676	0.0016407164766903417	0.0010331982567980675	0.8455976380881166	None	0	0	0.5	3	0.6666666666666666	4	0.5714285714285714	0.6666666666666666	6	4	1	1	0	0.2857142857142857	7	2	0.5333333333333333	8	0.25	0.6666666666666666	0.5339120771683874	0.7875133445189177	0.8399328077245759	0.6139218200321939	0.7785024293042178	0.8686708873866156	0.8358671005089044	0.7722445646143503	1.0	0.3333333333333333	0.0
603	None	None	None	None	None	0	0	1.0	1	0	0	1.0	0	0	0	1	1	0	0.5	2	1	0.13333333333333333	2	0.16666666666666666	0	0	0	0	0	0	0	0	0	0	0	0
4869	0.05184089042838157	0.021055906274032428	0.02023325157512323	0.7061301458363611	None	0	0	0.1111111111111111	1	1.0	11	1.0	1.0	12	11	0	0	0	0.07692307692307693	1	13	0.8666666666666667	13	0.0	0	0.775823441128949	0.8166553719087939	0.5520376297785774	0.7845471824003407	0.4662552358233237	0.8679178273344117	0.8621730104134533	0.8258211698375488	0	0	0.0
5886	0.07648075629650557	0.027472236771719696	0.0267087234554456	0.65986921798013	None	0	0	0.16666666666666666	2	0.875	14	0.5625	0.8125	14	13	3	2	0	0.125	2	16	1.2	18	0.2222222222222222	0	0.7333999630069011	0.9206987339963534	0.5382860571906716	0.8408464138540359	0.4937374216616389	0.768258909225925	0.8709306574470723	0.8546616744776581	0.5357142857142857	0.07142857142857142	0.0
2612	0.04707564176435123	0.003255559099983018	0.0010847976259495905	0.9524569504044113	None	0	0	0.08333333333333333	1	1.0	15	0.3541666666666667	0.6	9	9	7	3	0	0.3333333333333333	4	12	1.1333333333333333	17	0.16666666666666666	0	0.8699017283181909	0.9145776906881193	0.7764726820043105	0.8868512716146173	0.749546031453991	0.8613118626702948	0.7096511260688149	0.8894713672927773	0.1111111111111111	0.2222222222222222	0.0
4919	0.07510881890071251	0.01656034670647846	0.008158303277644545	0.5956235907508707	None	0	0	0.08333333333333333	1	1.0	15	1.0	1.0	16	15	0	0	0	0.058823529411764705	1	17	1.1333333333333333	17	0.0	0	0.7333999630069011	0.9185964910693712	0.5515574090284071	0.8516558635629201	0.4937374216616389	0.8210479189960449	0.8572962212194393	0.8696853871235055	0	0	0.0
6944	0.08146984511104265	0.03131526922906332	0.03022172651879746	0.597000232964495	None	0	0	0.09090909090909091	1	1.0	14	1.0	1.0	15	14	0	0	0	0.0625	1	16	1.0666666666666667	16	0.0	0	0.7333999630069011	0.9064516036320864	0.5515574090284071	0.8558312458711068	0.4937374216616389	0.819786256989625	0.861309972233051	0.8647929126902132	0	0	0.0
4333	0.05827896182069298	0.022869809307517714	0.019366549341201748	0.763522168091769	None	0	0	0.2	2	0.8333333333333334	10	0.5384615384615384	0.8333333333333334	10	10	3	2	0	0.15384615384615385	2	13	0.9333333333333333	14	0.2	0	0.775823441128949	0.8182623103322509	0.547978321965837	0.7521634942570451	0.4393789925336284	0.8329420669162806	0.8719626263758696	0.8033147941399891	0.55	0.1	0.0
4594	0.050849948322957944	0.0212264703973879	0.021217801499908734	0.760591321139581	None	0	0	0.1	1	1.0	12	1.0	1.0	13	12	0	0	0	0.07142857142857142	1	14	0.9333333333333333	14	0.0	0	0.8182469192509967	0.8198874458194575	0.5515574090284071	0.7798346501406398	0.515353975338012	0.8585938239973874	0.862249666644098	0.8217109479462369	0	0	0.0
930	None	None	None	None	None	0	0	0	0	0	0	1.0	0	0	0	0	2	0	1.0	1	1	0.06666666666666667	1	0.5	0	0	0	0	0	0	0	0	0	0	0	0
2543	None	None	None	None	None	0	0	0.5	1	1.0	1	1.0	0	1	0	1	1	0	0.3333333333333333	1	3	0.2	3	0.2	0	0	0	0	0	0	0	0	0	0	0	0
6850	0.0793547380524894	0.029526284271311255	0.02729759403743609	0.7061522302167327	None	0	0	0.07692307692307693	1	1.0	17	1.0	1.0	18	17	0	0	0	0.05263157894736842	1	19	1.2666666666666666	19	0.0	0	0.7333999630069011	0.9107901521991009	0.5515574090284071	0.8371180138302708	0.4937374216616389	0.83653533492497	0.8425342255534283	0.8657986055051513	0	0	0.0
4614	0.10613847787451232	0.010969239038748626	-0.008472894829667437	0.8185548884040449	None	0	0	0.09090909090909091	1	1.0	14	1.0	1.0	15	14	0	0	0	0.0625	1	16	1.0666666666666667	16	0.0	0	0.717194332397501	0.8549360631400061	0.5525178505287478	0.8909090355468282	0.6423677333934216	0.7988623096800688	0.821237850948366	0.8520835611223121	0	0	0.0
3731	0.04150202100031971	0.0047106299089954085	0.002364948020045638	0.5793914072833886	None	0	0	0.125	1	1.0	10	1.0	1.0	11	10	0	0	0	0.08333333333333333	1	12	0.8	12	0.0	0	0.7348789930134018	0.8626907653580307	0.7172914244923023	0.862184714233428	0.6447479304019161	0.8825353389199087	0.8620593960197536	0.869439545243135	0	0	0.0
5266	0.08961593170020717	0.015828582344214817	0.01451219159687443	0.5953761786687222	None	0	0	0.08333333333333333	1	1.0	16	1.0	1.0	17	16	0	0	0	0.05555555555555555	1	18	1.2	18	0.0	0	0.7333999630069011	0.913677360052783	0.5515574090284071	0.8449429846199196	0.4937374216616389	0.8295903212921497	0.8563191016497513	0.8675187671455203	0	0	0.0
6918	0.07560935151457965	0.03364170104716369	0.03247028324824389	0.7132364055369069	None	0	0	0.07692307692307693	1	1.0	17	1.0	1.0	18	17	0	0	0	0.05263157894736842	1	19	1.2666666666666666	19	0.0	0	0.7333999630069011	0.9107901521991009	0.5515574090284071	0.8392756926258678	0.4937374216616389	0.83653533492497	0.8425342255534283	0.8664135971340154	0	0	0.0
168	None	None	None	None	None	0	0	0.3333333333333333	4	0.6666666666666666	10	0.4857142857142857	0.5333333333333333	10	8	6	4	0	0.7142857142857143	7	5	1.1333333333333333	17	0.2857142857142857	0.125	0.6056262339865593	0.968813587197997	0.3647920095268621	0.9543863331948076	0.34952050495184545	0.9294675379132277	0.8717585718034943	0.9534027795289828	0.1	0.3	0.0
2689	0.021085921951486373	0.0011252443866940685	-0.0010853670874006215	0.9682884826825802	None	0	0	0.16666666666666666	1	1.0	7	0.36	0.8571428571428571	7	6	1	2	0	1.0	5	5	0.6	9	0.4	0	0.5030705045215585	0.908627230089199	0.8100010301170485	0.830870484922021	0.515353975338012	0.9538453191369841	0.9014050958079731	0.9093534985878162	0.7857142857142857	0.5714285714285714	0.0
7195	0.07917791324100328	0.03254619468530418	0.030557141913804837	0.7332235913780321	None	0	0	0.07692307692307693	1	1.0	17	1.0	1.0	18	17	0	0	0	0.05263157894736842	1	19	1.2666666666666666	19	0.0	0	0.7333999630069011	0.9107901521991009	0.5515574090284071	0.8392756926258678	0.4937374216616389	0.8068644576611954	0.8006253142242351	0.858389515913575	0	0	0.0
1083	None	None	None	None	None	0	0	1.0	3	0.0	0	0.6666666666666666	0	1	0	2	0	0	0.6666666666666666	3	2	0.26666666666666666	4	0.0	1.0	0	0	0	0	0	0	0	0	0	0	0
996	None	None	None	None	None	0	0	0.375	3	0.5555555555555556	5	0.6875	0	0	0	10	3	0	1.0	4	4	0.7333333333333333	11	0.125	0.75	0	0	0	0	0	0	0	0	0	0	0
5766	0.08764237081601171	0.027708536021205463	0.024522784307779936	0.6562056487774857	None	0	0	0.08333333333333333	1	1.0	16	1.0	1.0	17	16	0	0	0	0.05555555555555555	1	18	1.2	18	0.0	0	0.7333999630069011	0.913677360052783	0.5515574090284071	0.8449429846199196	0.4937374216616389	0.8295903212921497	0.8563191016497513	0.8675187671455203	0	0	0.0
3222	0.041605578406818916	0.0022781512662819886	-0.001960097014847381	0.9357899082559045	None	0.25	1	0.5	5	0.6153846153846154	8	0.5	0.46153846153846156	10	6	4	3	0	0.8333333333333334	5	6	1.0	15	0.375	0.3333333333333333	0.3829123612946413	0.8197038015378367	0.8256553701952261	0.8625204471958746	0.7442819727735881	0.9001145179805229	0.8971343238748911	0.8640967029149033	0.2	0.4	0.0
710	None	None	None	None	None	0.5	1	0.8333333333333334	5	0.2857142857142857	2	0.75	0.14285714285714285	5	1	3	0	0	0.75	4	3	0.6	9	0.0	0.6666666666666666	0.7298870648060571	0.8052494934712452	0.8217381196479197	0.9265227514541694	0.43700077592358166	0.9480389146435935	0.9058032412905005	0.9077052158655109	0	0	0.0
4330	0.07264199322758236	0.00837350371046435	0.004956583459727097	0.6971928639375046	None	0	0	0.15384615384615385	2	0.8823529411764706	15	0.5588235294117647	0.8235294117647058	15	14	3	2	0	0.11764705882352941	17	2	1.2666666666666666	19	0.2222222222222222	0	0.7333999630069011	0.873559699329774	0.5833372374832712	0.8682483957637213	0.4937374216616389	0.7774300594191014	0.862249666644098	0.8441854912050056	0.5333333333333333	0.06666666666666667	0.0
1553	None	None	None	None	None	0	0	0.6	3	0.6	3	0.4666666666666667	0.4	5	2	1	0	0	0.6	5	3	0.4666666666666667	7	0.0	0.8	0.5445592079619136	0.9512772556333744	0.3643304520841061	0.965973888694202	0.7785860454319662	0.890853275363512	0.91093646646831	0.942984048635107	0	0	0.0
3283	0.053011140846705884	0.0025220009965236795	-0.002397506477119531	0.7130073227961969	None	0	0	0.3	3	0.8333333333333334	10	0.56	0.5833333333333334	9	7	4	4	0	1.0	5	5	0.9333333333333333	14	0.4	0.2	0.9589915449766384	0.9338549078653078	0.7261768085989274	0.8031726744497503	0.6805688743898288	0.8626271523317529	0.8819922281542285	0.8769291181983153	0.1111111111111111	0.2222222222222222	0.0
1235	None	None	None	None	None	0.3333333333333333	1	0.625	5	0.3333333333333333	3	0.55	0.1111111111111111	3	1	7	0	0	0.8	5	4	0.7333333333333333	11	0.0	0.5	0.5839610400038808	0.516627700502407	0.3591229903601408	0.8937735680080147	0.43661362882402754	0.9366733994549435	0.7698036433651456	0.8361899134111065	0	0	0.0
6325	0.07868448515299356	0.031801761847023075	0.030837300219731155	0.6042640890586077	None	0	0	0.09090909090909091	1	1.0	14	1.0	1.0	15	14	0	0	0	0.0625	1	16	1.0666666666666667	16	0.0	0	0.7333999630069011	0.9064516036320864	0.5515574090284071	0.8558312458711068	0.4937374216616389	0.8289008055391439	0.8681816556460914	0.8672279542044525	0	0	0.0
959	None	None	None	None	None	0	0	0.5	1	1.0	1	0.75	0	0	0	2	2	0	1.0	2	2	0.2	3	0.25	0	0	0	0	0	0	0	0	0	0	0	0
870	None	None	None	None	None	0	0	0.3333333333333333	2	0.8333333333333334	5	0.4	0.6666666666666666	5	4	2	1	0	0.8	4	5	0.5333333333333333	8	0.14285714285714285	0	0.6579407040359204	0.9205864073534318	0.8741987108763501	0.9419892286383513	0.7785860454319662	0.8818800382524568	0.8027325524800519	0.9180408236261073	1.0	0.2	0.0
638	None	None	None	None	None	0	0	0.5	2	0.6666666666666666	2	0.8333333333333334	0	2	0	2	0	0	0.6666666666666666	3	2	0.3333333333333333	5	0.0	0	0	0	0	0	0	0	0	0	0	0	0
4267	0.057817980867809586	0.007820424230673936	0.0036490568238423072	0.8231249534638544	None	0	0	0.1	1	1.0	13	0.3125	0.9230769230769231	13	12	1	0	0	0.3333333333333333	4	12	1.0	15	0.0	0	0.8344525498603967	0.8574478379281535	0.5515574090284071	0.828138351375879	0.515353975338012	0.8685932129190119	0.8760422896294131	0.852176329907137	0	0	0.0
721	None	None	None	None	None	0	0	0.5	3	0.5	3	0.5333333333333333	0.3333333333333333	4	2	3	2	0	0.6	5	3	0.5333333333333333	8	0.25	0	0.49759006938744116	0.942006891799066	0.152843490474667	0.9616742509053905	0.6868939081025716	0.919208694351244	0.9315427869214694	0.943425658453428	0.625	0.5	0.0
6791	0.07786223299057093	0.025522018411907696	0.021340989643855442	0.7121032944044932	None	0	0	0.08333333333333333	1	1.0	16	1.0	1.0	17	16	0	0	0	0.05555555555555555	1	18	1.2	18	0.0	0	0.7333999630069011	0.9153069488354051	0.5515574090284071	0.8456347046770937	0.4937374216616389	0.831058719803835	0.8662545384126205	0.8689128276896143	0	0	0.0
6970	0.07699083373560864	0.030532886054956007	0.028558831285333267	0.7351900075905328	None	0	0	0.07692307692307693	1	1.0	17	1.0	1.0	18	17	0	0	0	0.05263157894736842	1	19	1.2666666666666666	19	0.0	0	0.7333999630069011	0.9107901521991009	0.5515574090284071	0.8392756926258678	0.4937374216616389	0.83653533492497	0.8425342255534283	0.8664135971340154	0	0	0.0
3680	0.045990613246546595	0.013046047085068147	0.012714277149587205	0.6944123785453366	None	0	0	0.125	1	1.0	10	1.0	1.0	11	10	0	0	0	0.08333333333333333	1	12	0.8	12	0.0	0	0.7348789930134018	0.8626907653580307	0.5515574090284071	0.8793447536430836	0.6447479304019161	0.8825353389199087	0.8510724421990509	0.8751090185860476	0	0	0.0
2643	0.0011428916710001095	3.2759770108084036e-05	-3.2757959577156664e-05	0.9964543397760246	None	0	0	1.0	1	0	0	1.0	0	1	0	0	1	0	0.5	1	2	0.13333333333333333	2	0.3333333333333333	0	0	0	0	0	0	0	0	0	0	0	0
262	None	None	None	None	None	0	0	0.3333333333333333	2	0.6666666666666666	4	0.4	0.6666666666666666	5	4	2	1	0	0.8	4	5	0.5333333333333333	8	0.14285714285714285	0.6666666666666666	0.5192515307636262	0.6841259140316333	0.6260627453070868	0.881801593972546	0.6120645390239492	0.9388262592375848	0.7919494933200714	0.8626848814672551	1.0	0.2	0.0
507	None	None	None	None	None	0	0	0.6	3	0.6	3	0.5833333333333334	0.4	3	2	3	4	0	0.75	4	3	0.4666666666666667	7	0.4444444444444444	0.5	0.4862095985869425	0.9174830131729022	0.8268038897618275	0.7339048465899545	0.5524334108563205	0.8472687398777001	0.8512102147959008	0.8471168118979489	0.3333333333333333	0.6666666666666666	0.0
4736	0.04715700678300792	0.01410852029173107	0.011958713417433426	0.8421228112504173	None	0	0	0.1	1	1.0	12	0.3888888888888889	0.9166666666666666	12	11	1	0	0	0.25	3	12	0.9333333333333333	14	0.0	0	0.8263497345556967	0.8125794470855685	0.5515574090284071	0.7854745121251452	0.447815528869842	0.7738111623680716	0.8621730104134533	0.7910983263420337	0	0	0.0
4297	0.05806705100750025	0.007688810672807054	0.0010905239378391	0.6868473226835696	None	0	0	0.2	2	0.8461538461538461	11	0.5769230769230769	0.7692307692307693	11	10	3	2	0	0.15384615384615385	2	13	1.0	15	0.2222222222222222	0	0.8182469192509967	0.8733178018419103	0.5515574090284071	0.8082521281082062	0.4393789925336284	0.6740588794899405	0.8563191016497513	0.7966203504903395	0.5454545454545454	0.09090909090909091	0.0
1303	None	None	None	None	None	0	0	0.5	4	0.5555555555555556	5	0.36666666666666664	0.4444444444444444	7	4	3	3	0	0.8333333333333334	5	6	0.7333333333333333	11	0.42857142857142855	0.2857142857142857	0.596580567351166	0.8686200558208997	0.525014705352936	0.8963896446128955	0.4784745614310485	0.7917954231078039	0.8040081881789628	0.8574305241793512	0.42857142857142855	0.5714285714285714	0.0
5051	0.08582504452039515	0.02454813846306063	0.024496537261738078	0.6647301875509349	None	0	0	0.08333333333333333	1	1.0	16	1.0	1.0	17	16	0	0	0	0.05555555555555555	1	18	1.2	18	0.0	0	0.7333999630069011	0.913677360052783	0.5515574090284071	0.8449429846199196	0.4937374216616389	0.8193007077639718	0.8155030116180021	0.8647707460645297	0	0	0.0
2806	0.00904997261472506	0.0009423881619753638	0.0007561916926212507	0.9763408375002602	None	0	0	0.5	3	0.5	3	0.6666666666666666	0.3333333333333333	4	2	3	3	0	0.3333333333333333	2	6	0.5333333333333333	8	0.375	0.2857142857142857	0.443552103057557	0.9501799156395789	0.8256553701952261	0.801515779818278	0.7016734051828177	0.6587870609848426	0.8776137253461371	0.8412164808233495	0.5	0.25	0.0
3665	0.05339893495783578	0.008156141351632168	-0.006404737126998869	0.9332843486330414	None	0	0	0.125	1	1.0	10	1.0	1.0	11	10	0	0	0	0.08333333333333333	1	12	0.8	12	0.0	0	0.7348789930134018	0.8625367552617694	0.5515574090284071	0.8793447536430836	0.6447479304019161	0.8825353389199087	0.8510724421990509	0.8750616672580398	0	0	0.0
241	None	None	None	None	None	0	0	1.0	3	0.0	0	0.6666666666666666	0	1	0	2	1	0	0.6666666666666666	3	2	0.26666666666666666	4	0.14285714285714285	1.0	0	0	0	0	0	0	0	0	0	0	0
503	None	None	None	None	None	0	0	0.75	3	0.5	2	0.6666666666666666	0.25	3	1	2	1	0	1.0	3	3	0.4	6	0.16666666666666666	0.6666666666666666	0.567765600888268	0.615253070310092	0.20860178656420142	0.95420276874403	0.6330811664355733	0.8827819190549812	0.8944018708247867	0.8631513127344432	1.0	0.6666666666666666	0.0
6577	0.07956449384295938	0.03190695930717274	0.030967523842701072	0.7076001879656479	None	0	0	0.07692307692307693	1	1.0	17	1.0	1.0	18	17	0	0	0	0.05263157894736842	1	19	1.2666666666666666	19	0.0	0	0.7333999630069011	0.9107901521991009	0.5515574090284071	0.8392756926258678	0.4937374216616389	0.83653533492497	0.8425342255534283	0.8664135971340154	0	0	0.0
7056	0.07591483327553572	0.033315344970065074	0.03195734298356409	0.7156399665014443	None	0	0	0.07692307692307693	1	1.0	17	1.0	1.0	18	17	0	0	0	0.05263157894736842	1	19	1.2666666666666666	19	0.0	0	0.7333999630069011	0.9107901521991009	0.5515574090284071	0.8392756926258678	0.4937374216616389	0.83653533492497	0.8425342255534283	0.8664135971340154	0	0	0.0
4692	0.06223345687460232	0.02672139778549259	0.025257861021507642	0.7148009600322214	None	0	0	0.2	2	0.8461538461538461	11	0.5769230769230769	0.7692307692307693	11	10	3	1	0	0.15384615384615385	2	13	1.0	15	0.1111111111111111	0	0.8182469192509967	0.809826619953648	0.5515574090284071	0.7670291426180293	0.4393789925336284	0.7891367874599566	0.871905887301739	0.7891942093246513	1.0	0.18181818181818182	0.0
3776	0.06691543563538192	0.00814745534789129	0.006574482342211929	0.7441702390874347	None	0	0	0.1	1	1.0	12	1.0	1.0	13	12	0	0	0	0.07142857142857142	1	14	0.9333333333333333	14	0.0	0	0.717194332397501	0.8531241189903932	0.5515574090284071	0.8838551437857105	0.515353975338012	0.8180446017722405	0.8278185999758537	0.8537069039171957	0	0	0.0
3048	2.7092948483837392e-08	2.3770352077570404e-08	2.2817125250986876e-08	0.999995840964449	None	0	0	0.5	2	0.3333333333333333	1	0.8333333333333334	0	0	0	4	2	0	0.6666666666666666	2	3	0.3333333333333333	5	0.16666666666666666	0	0	0	0	0	0	0	0	0	0	0	0
2997	0.0551599163185279	0.013464192097143132	0.007992423414729671	0.6600724653579335	None	0	0	0.125	1	1.0	10	1.0	1.0	11	10	0	0	0	0.08333333333333333	1	12	0.8	12	0.0	0	0.593727876877288	0.9436212591146917	0.5525178505287478	0.9143509250485367	0.6447479304019161	0.9179910879325557	0.8510724421990509	0.9264673649924112	0	0	0.0
4177	0.058194104003567185	0.022754564151647012	0.019504987215124937	0.764446516480353	None	0	0	0.2	2	0.8333333333333334	10	0.5384615384615384	0.8333333333333334	10	10	3	2	0	0.15384615384615385	2	13	0.9333333333333333	14	0.2	0	0.775823441128949	0.8182623103322509	0.547978321965837	0.7521634942570451	0.462676361239974	0.800661757907972	0.8681076497183285	0.7916796026058841	0.55	0.1	0.0
3033	0.020399511729300487	0.002491175078292796	0.002484691908770571	0.9685763840762862	None	0	0	0.125	1	1.0	9	0.4583333333333333	0.6666666666666666	7	6	3	2	0	0.375	8	3	0.7333333333333333	11	0.2222222222222222	0	0.593727876877288	0.918949636950988	0.8100010301170485	0.9097723085896762	0.8277093202978018	0.8351883571653668	0.8819922281542285	0.8928916396957273	0.5714285714285714	0.2857142857142857	0.0
1165	None	None	None	None	None	0	0	0.3333333333333333	3	0.6363636363636364	7	0.43333333333333335	0.45454545454545453	6	5	6	3	0	0.8333333333333334	5	6	0.8666666666666667	13	0.2	0	0.28974057255128577	0.7622976991144783	0.6964423686901099	0.9183334055311363	0.9635582419373708	0.8531540004540862	0.9535556260970056	0.8558938785240403	0.16666666666666666	0.6666666666666666	0.0
737	None	None	None	None	None	0	0	0.375	3	0.8	8	0.4	0.8	9	8	2	0	0	0.3	3	10	0.8	12	0.0	1.0	0.7333999630069011	0.7330422895102648	0.5690208892329902	0.9525312732191111	0.4784745614310485	0.8352257790096738	0.8668476316465702	0.8673156852510026	0	0	0.0
7517	0.07665005111348833	0.03193138596706022	0.03035048534945704	0.7096937396934174	None	0	0	0.08333333333333333	1	1.0	16	1.0	1.0	17	16	0	0	0	0.05555555555555555	1	18	1.2	18	0.0	0	0.7333999630069011	0.9130731715866968	0.5515574090284071	0.8329222836278782	0.4937374216616389	0.8434799346119064	0.8155030116180021	0.8677099713812965	0	0	0.0
7324	0.07539986059207894	0.025862194969833656	-0.0011456292430861046	0.6155393252844058	None	0	0	0.08333333333333333	1	1.0	15	1.0	1.0	16	15	0	0	0	0.058823529411764705	1	17	1.1333333333333333	17	0.0	0	0.7443447383611878	0.9004689120923012	0.5520376297785774	0.8488907519376239	0.4937374216616389	0.8400071738052767	0.8727987989928475	0.865555283441732	0	0	0.0
7434	0.07838092037130372	0.03168104923481836	0.03047491222609334	0.6972882332472901	None	0	0	0.07692307692307693	1	1.0	17	1.0	1.0	18	17	0	0	0	0.05263157894736842	1	19	1.2666666666666666	19	0.0	0	0.7333999630069011	0.9107901521991009	0.5515574090284071	0.8392756926258678	0.4937374216616389	0.83653533492497	0.8425342255534283	0.8664135971340154	0	0	0.0
1427	None	None	None	None	None	0.3333333333333333	1	0.4444444444444444	4	0.7272727272727273	8	0.43333333333333335	0.6363636363636364	9	7	3	0	0	0.3	10	3	0.8666666666666667	13	0.0	0.6666666666666666	0.4740962774594866	0.7665231514318744	0.6273332799470304	0.837160641536805	0.7277053235907383	0.9294395153621304	0.8900087114660097	0.8583170504008352	0	0	0.0
3927	0.04646269946686698	0.013752663757712025	0.01357871650845913	0.6957885789477121	None	0	0	0.125	1	1.0	10	1.0	1.0	11	10	0	0	0	0.08333333333333333	1	12	0.8	12	0.0	0	0.7348789930134018	0.8626907653580307	0.5515574090284071	0.8793447536430836	0.6447479304019161	0.8825353389199087	0.8510724421990509	0.8751090185860476	0	0	0.0
4000	0.053116529865517834	0.02054715788119439	0.02043096933458061	0.6667648672031624	None	0	0	0.1111111111111111	1	1.0	11	1.0	1.0	12	11	0	0	0	0.07692307692307693	1	13	0.8666666666666667	13	0.0	0	0.775823441128949	0.8166553719087939	0.5520376297785774	0.7845471824003407	0.4662552358233237	0.8679178273344117	0.8621730104134533	0.8258211698375488	0	0	0.0
3207	0.08785240519598603	0.018056461269168204	0.010973756454188766	0.8539111074111407	None	0	0	0.1111111111111111	2	0.9166666666666666	22	0.18571428571428572	0.75	19	18	6	2	0	0.7142857142857143	14	10	1.7333333333333334	26	0.13333333333333333	0.25	0.7333999630069011	0.9238179860225809	0.5515574090284071	0.8971852410303071	0.4937374216616389	0.9004294750174928	0.8040081881789628	0.9078707540709379	0.5263157894736842	0.10526315789473684	0.0
4090	0.07046742278454012	0.006547947939994042	0.0035972578499253375	0.6589784965295038	None	0	0	0.1	1	1.0	12	1.0	1.0	13	12	0	0	0	0.07142857142857142	1	14	0.9333333333333333	14	0.0	0	0.717194332397501	0.8531241189903932	0.5515574090284071	0.8838551437857105	0.515353975338012	0.8180446017722405	0.8278185999758537	0.8537069039171957	0	0	0.0
4024	0.05626331714673849	0.01655320358333341	0.016246891447961796	0.658232044428046	None	0	0	0.1	1	1.0	12	1.0	1.0	13	12	0	0	0	0.07142857142857142	1	14	0.9333333333333333	14	0.0	0	0.8344525498603967	0.8325715798670212	0.5515574090284071	0.7657734963624988	0.4099987471419362	0.9167683550243035	0.8681816556460914	0.8493180959615916	0	0	0.0
2485	None	None	None	None	None	0	0	0.5	2	0.75	3	0.5	0.5	3	2	2	0	0	0.75	3	4	0.4	6	0.0	0	0.4624552713874248	0.7890140905261046	0.19165852177454404	0.838500988016226	0.4883646325634456	0.894728404262425	0.7525302774437556	0.8457995108059392	0	0	0.0
859	None	None	None	None	None	0.14285714285714285	1	0.4117647058823529	7	0.5217391304347826	12	0.5208333333333334	0.4782608695652174	17	11	7	0	0	0.75	8	6	1.6666666666666667	25	0.0	0	0.28974057255128577	0.9600258856450838	0.6104915015213205	0.9498827917766851	0.35744556076331413	0.9692816597027881	0.966774054348678	0.9604865639419087	0	0	0.0
6299	0.07866665386073482	0.028582145075142153	0.02851585066908366	0.6616450266799971	None	0	0	0.16666666666666666	2	0.875	14	0.5625	0.8125	14	13	3	2	0	0.125	2	16	1.2	18	0.2222222222222222	0	0.7333999630069011	0.9206987339963534	0.5382860571906716	0.8408464138540359	0.4937374216616389	0.768258909225925	0.8709306574470723	0.8546616744776581	0.5357142857142857	0.07142857142857142	0.0
2317	None	None	None	None	None	0	0	0.6	3	0.6	3	0.4666666666666667	0.2	1	1	5	3	0	0.6	3	5	0.4666666666666667	7	0.21428571428571427	0.5	0.8002652662027018	0.5	0.7486547439277904	0.5	0.9404473829356059	0.5	0.6921826904019195	0.5	1.0	1.0	0.6324109635881793
1174	None	None	None	None	None	0	0	0.16666666666666666	1	1.0	6	0.5	0.5	3	3	4	3	0	1.0	4	4	0.5333333333333333	8	0.25	0	0.5839610400038808	0.8930604635553286	0.4384742012685239	0.935938532072002	0.934780843154779	0.9518951221976388	0.8641202978463158	0.9306288569285366	0.3333333333333333	0.3333333333333333	0.0
3806	0.04597240161629175	0.014134736353373107	0.013632586567934358	0.6946580495187096	None	0	0	0.125	1	1.0	10	1.0	1.0	11	10	0	0	0	0.08333333333333333	1	12	0.8	12	0.0	0	0.7348789930134018	0.8626907653580307	0.5515574090284071	0.8793447536430836	0.6447479304019161	0.8825353389199087	0.8510724421990509	0.8751090185860476	0	0	0.0
3273	0.0028320027847940693	0.001959107234521636	0.001955476873014964	0.9820408059268855	None	0	0	0.6	3	0.4	2	0.5833333333333334	0.2	2	1	4	2	0	0.75	4	3	0.4666666666666667	7	0.18181818181818182	0.4	0.987606028909517	0.5309453251351632	0.8373994616586924	0.8356216812479667	0.9893643210207127	0.5265641615346114	0.6945037931025718	0.6499381371098277	0.75	1.0	0.0
7519	0.07457825727377242	0.012945226223814837	0.0092853329997499	0.6791303707899254	None	0	0	0.08333333333333333	1	1.0	15	1.0	1.0	16	15	0	0	0	0.058823529411764705	1	17	1.1333333333333333	17	0.0	0	0.7443447383611878	0.9004689120923012	0.5520376297785774	0.8488907519376239	0.4937374216616389	0.8309399454254459	0.8574153334915665	0.8629753767675261	0	0	0.0
6163	0.07394113419639918	0.027764327198848793	0.02754369793011208	0.62812629697984	None	0	0	0.08333333333333333	1	1.0	16	1.0	1.0	17	16	0	0	0	0.05555555555555555	1	18	1.2	18	0.0	0	0.7333999630069011	0.9156319525255214	0.5515574090284071	0.8449429846199196	0.4937374216616389	0.8295903212921497	0.8662545384126205	0.868475115023942	0	0	0.0
6513	0.08769802363588626	0.03140249108794939	0.03111446739416214	0.6358892331528705	None	0	0	0.08333333333333333	1	1.0	16	1.0	1.0	17	16	0	0	0	0.05555555555555555	1	18	1.2	18	0.0	0	0.7333999630069011	0.9161302857355323	0.5515574090284071	0.8449429846199196	0.4937374216616389	0.8332046222963161	0.8736863881353178	0.8696983089366511	0	0	0.0
3854	0.04476683950089846	0.014097166637975774	0.013567673823075981	0.6942572821343351	None	0	0	0.125	1	1.0	10	1.0	1.0	11	10	0	0	0	0.08333333333333333	1	12	0.8	12	0.0	0	0.7348789930134018	0.8626907653580307	0.5515574090284071	0.8793447536430836	0.6447479304019161	0.8825353389199087	0.8510724421990509	0.8751090185860476	0	0	0.0
3535	0.11992633208390849	0.013068514390288877	0.0012071054893958782	0.9234928399642377	None	0	0	0.07692307692307693	1	1.0	17	0.25333333333333335	0.9411764705882353	17	16	1	0	0	0.3333333333333333	5	15	1.2666666666666666	19	0.0	0	0.5803749367417659	0.9059162861906525	0.525014705352936	0.685664636275732	0.515353975338012	0.9174342345496398	0.7713738460163341	0.8602729242966554	0	0	0.0
2613	9.883894697862995e-08	9.444784278178866e-08	-7.459667048208636e-08	0.9999819656521713	None	0.3333333333333333	1	0.6666666666666666	6	0.18181818181818182	2	0.4642857142857143	0	0	0	12	0	0	0.5714285714285714	4	7	0.8666666666666667	13	0.0	0.2857142857142857	0	0	0	0	0	0	0	0	0	0	0
3042	0.012497605416355811	0.002722607608711197	-0.0004898194099493983	0.9856183750840357	None	0	0	0.5	3	0.6666666666666666	4	0.4444444444444444	0.6666666666666666	6	4	1	1	0	0.5	6	3	0.5333333333333333	8	0.25	1.0	0.5097505928626243	0.9435048668298597	0.7807680118338244	0.8197806199313288	0.7518038104541518	0.8374821686223054	0.8806993811320084	0.879740356962171	1.0	0.3333333333333333	0.0
5171	0.0868322482193762	0.026279763219737413	0.025848405238033886	0.6610445367480289	None	0	0	0.08333333333333333	1	1.0	16	1.0	1.0	17	16	0	0	0	0.05555555555555555	1	18	1.2	18	0.0	0	0.7333999630069011	0.913677360052783	0.5515574090284071	0.8449429846199196	0.4937374216616389	0.8295903212921497	0.8563191016497513	0.8675187671455203	0	0	0.0
6254	0.08129308337944721	0.031793786843332186	0.028593107075984968	0.7250196155181163	None	0	0	0.06666666666666667	1	1.0	20	1.0	1.0	21	20	0	0	0	0.045454545454545456	1	22	1.4666666666666666	22	0.0	0	0.7333999630069011	0.9138244360475117	0.5515574090284071	0.8363335154154667	0.4937374216616389	0.805854658091219	0.813390545393673	0.8587866071051838	0	0	0.0
7206	0.07907559423053426	0.031149526847907043	0.030236212571200377	0.7041467902624428	None	0	0	0.07692307692307693	1	1.0	17	1.0	1.0	18	17	0	0	0	0.05263157894736842	1	19	1.2666666666666666	19	0.0	0	0.7333999630069011	0.9107901521991009	0.5515574090284071	0.8392756926258678	0.4937374216616389	0.83653533492497	0.8425342255534283	0.8664135971340154	0	0	0.0
4877	0.08715932301033526	0.027325562180599776	0.024670264415146678	0.660413887123849	None	0	0	0.08333333333333333	1	1.0	16	1.0	1.0	17	16	0	0	0	0.05555555555555555	1	18	1.2	18	0.0	0	0.7333999630069011	0.913677360052783	0.5515574090284071	0.8449429846199196	0.4937374216616389	0.7986451030489207	0.8141878445595923	0.8594709959709933	0	0	0.0
6723	0.07687253012418034	0.032460863434228	0.03156981839099131	0.7160403100722925	None	0	0	0.07692307692307693	1	1.0	17	1.0	1.0	18	17	0	0	0	0.05263157894736842	1	19	1.2666666666666666	19	0.0	0	0.7333999630069011	0.9107901521991009	0.5515574090284071	0.8392756926258678	0.4937374216616389	0.83653533492497	0.8425342255534283	0.8664135971340154	0	0	0.0
4287	0.060531614025802115	0.022788291617976176	0.01592052939793511	0.7056160939174685	None	0	0	0.2	2	0.8333333333333334	10	0.5384615384615384	0.8333333333333334	10	10	3	2	0	0.15384615384615385	2	13	0.9333333333333333	14	0.2	0	0.775823441128949	0.8182623103322509	0.547978321965837	0.7521634942570451	0.462676361239974	0.800661757907972	0.8681076497183285	0.7916796026058841	0.55	0.1	0.0
3412	0.04546749995421936	0.014619430788391938	0.014488516862989648	0.6927382306706646	None	0	0	0.125	1	1.0	10	1.0	1.0	11	10	0	0	0	0.08333333333333333	1	12	0.8	12	0.0	0	0.7348789930134018	0.8626907653580307	0.5515574090284071	0.8793447536430836	0.6447479304019161	0.8825353389199087	0.8510724421990509	0.8751090185860476	0	0	0.0
1114	None	None	None	None	None	1.0	1	1.0	5	0.0	0	0.7777777777777778	0	2	0	4	2	0	1.0	3	3	0.4666666666666667	7	0.2	1.0	0	0	0	0	0	0	0	0	0	0	0
35	None	None	None	None	None	0	0	0.2	3	0.85	17	0.25	0.6	15	12	6	1	0	0.7272727272727273	11	8	1.4666666666666666	22	0.07692307692307693	0	0.5332006815200439	0.890920581167748	0.3700798293027715	0.9615495502655919	0.621520588037891	0.92139512073162	0.9295668770867452	0.9304487635790224	1.0	0.13333333333333333	0.0
3941	0.05368062763572193	0.003522009159697174	0.003155017823981867	0.7635383139001342	None	0	0	0.125	1	1.0	10	1.0	1.0	11	10	0	0	0	0.08333333333333333	1	12	0.8	12	0.0	0	0.717194332397501	0.8462506547461623	0.5515574090284071	0.8770236676059515	0.515353975338012	0.8281974046742939	0.8110096743469334	0.8516557080567952	0	0	0.0
1570	None	None	None	None	None	0	0	0.2222222222222222	2	0.9090909090909091	10	0.8125	0.6363636363636364	8	7	4	6	0	1.0	4	4	0.8666666666666667	13	0.5454545454545454	0.4	0.596580567351166	0.7683260562067344	0.5511388437402813	0.802255242582709	0.6257615835842071	0.850563704365306	0.6733971056857097	0.8094006864247827	0.125	0.5	0.0
3174	0.00013564362800700115	2.650829063372807e-05	-2.5929465339992564e-05	0.9999920547015553	None	0	0	0.5	4	0.6	6	0.6	0.4	5	4	6	3	0	0.8	4	5	0.8	12	0.2	0.5	0.593727876877288	0.8988450030110706	0.7139502219757572	0.9078137042311403	0.6983153652338976	0.8382593405697109	0.8127647001671411	0.8848320032987691	0.8	0.2	0.06609866174503388
1899	None	None	None	None	None	0	0	0.16666666666666666	2	0.9333333333333333	14	0.20987654320987653	0.8666666666666667	14	13	2	0	0	1.0	9	9	1.1333333333333333	17	0.0	0.125	0.676870997489809	0.952074974111078	0.5382672373378977	0.8767364621444141	0.515353975338012	0.7858459187753907	0.7864811027641592	0.8893039491359768	0	0	0.0
5258	0.061816506514224816	0.025715255257781348	0.025657083231825875	0.6896070554849092	None	0	0	0.2	2	0.8333333333333334	10	0.5384615384615384	0.8333333333333334	10	10	3	2	0	0.15384615384615385	2	13	0.9333333333333333	14	0.2	0	0.775823441128949	0.8182623103322512	0.547978321965837	0.8062774140452282	0.462676361239974	0.800661757907972	0.8708452536120301	0.8085090913321844	0.55	0.1	0.0
2961	0.009552520637985439	0.004650792133162932	0.004032032097202309	0.9711928639282988	None	0.3333333333333333	1	0.625	5	0.4444444444444444	4	0.4583333333333333	0.2222222222222222	3	2	7	1	0	0.6666666666666666	6	4	0.7333333333333333	11	0.058823529411764705	0.4	0.7559039986067873	0.6572087357012207	0.8031582787047086	0.9227991680299847	0.8331490090359115	0.8979505097679089	0.6363041399710027	0.8543141189257217	1.0	0.6666666666666666	0.0
3750	0.045075289027589484	0.013542651949869974	0.013395841872240598	0.6922862383048983	None	0	0	0.125	1	1.0	10	1.0	1.0	11	10	0	0	0	0.08333333333333333	1	12	0.8	12	0.0	0	0.7348789930134018	0.8626907653580307	0.5515574090284071	0.8793447536430836	0.6447479304019161	0.8825353389199087	0.8510724421990509	0.8751090185860476	0	0	0.0
2411	None	None	None	None	None	0	0	0.3333333333333333	1	1.0	2	1.0	0.5	1	1	2	0	0	0.25	4	1	0.26666666666666666	4	0.0	0	0.19225936300436605	0.5	0.4399548886428072	0.5	0.924202531248737	0.5	0.9543365383282784	0.5	0	0	0.0
3512	0.10157148858260953	0.013575353329503331	0.003083598804531283	0.7117001003582237	None	0	0	0.08333333333333333	1	1.0	15	1.0	1.0	16	15	0	0	0	0.058823529411764705	1	17	1.1333333333333333	17	0.0	0	0.6562006196406449	0.9455635982405032	0.6890866103619869	0.8634557806477179	0.5511749193259247	0.8548272601938417	0.8665586054488934	0.8963525996887911	0	0	0.0
5567	0.07348088787091793	0.018192317507924265	-0.0165896540420218	0.7354512336111995	None	0	0	0.1	1	1.0	13	1.0	1.0	14	13	0	1	0	0.06666666666666667	15	1	1.0	15	0.3333333333333333	0	0.7252971477022011	0.9166883759125398	0.5382860571906716	0.8521098665537689	0.4937374216616389	0.7850933969441032	0.8071429359243061	0.8599660667143975	1.0	0.21428571428571427	0.0
3973	0.05243112193387341	0.005391755669203879	-0.004975233759977908	0.9967065773682798	None	0	0	0.1	1	1.0	12	1.0	1.0	13	12	0	0	0	0.07142857142857142	1	14	0.9333333333333333	14	0.0	0	0.593727876877288	0.9173728580413294	0.5515574090284071	0.9285232073739448	0.515353975338012	0.7954465190257884	0.8148158004798304	0.8918543747757007	0	0	0.0
1017	None	None	None	None	None	0	0	0.23076923076923078	3	0.7647058823529411	13	0.2878787878787879	0.7058823529411765	13	12	5	0	0	0.5454545454545454	11	6	1.2666666666666666	19	0.0	0	0.6313529113093913	0.8724301146293059	0.7879782920108539	0.9220287874755932	0.43181641800230774	0.9508001802004016	0.8940043026276795	0.9206654483298454	0	0	0.0
2356	None	None	None	None	None	0	0	0.25	2	0.8888888888888888	8	0.36666666666666664	0.6666666666666666	7	6	3	2	0	0.8333333333333334	6	5	0.7333333333333333	11	0.2222222222222222	0.2	0.596580567351166	0.7993115481301778	0.525014705352936	0.8019221528019175	0.7205475744240389	0.9462457070554724	0.6983186834995473	0.8679334496767508	0.5714285714285714	0.2857142857142857	0.0
6071	0.08358513682379172	0.011433629959769515	0.010945888789557235	0.6341159765720594	None	0	0	0.08333333333333333	1	1.0	16	1.0	1.0	17	16	0	0	0	0.05555555555555555	1	18	1.2	18	0.0	0	0.7333999630069011	0.9172642305015222	0.5515574090284071	0.855405721324964	0.4937374216616389	0.8063294762980543	0.861309972233051	0.8664475449348183	0	0	0.0
3935	0.05034427732202463	0.004986660076554687	0.0009045801655844843	0.6524415131617038	None	0	0	0.2	2	0.8461538461538461	11	0.5769230769230769	0.7692307692307693	11	10	3	2	0	0.15384615384615385	2	13	1.0	15	0.2222222222222222	0	0.8182469192509967	0.889322034673128	0.5515574090284071	0.7907080606049743	0.4099987471419362	0.8624543938664768	0.8681816556460914	0.8519048696827579	0.5454545454545454	0.09090909090909091	0.0
2651	3.037075961366146e-06	4.059562939817634e-08	-1.120604722530245e-08	0.999997954498269	None	0	0	0.6666666666666666	2	0.5	1	0.6666666666666666	0	1	0	2	2	0	0.6666666666666666	3	2	0.26666666666666666	4	0.2857142857142857	0	0	0	0	0	0	0	0	0	0	0	0
5823	0.07464572683095064	0.025990361755314623	0.02521483818431116	0.658986344003574	None	0	0	0.16666666666666666	2	0.875	14	0.5625	0.8125	14	13	3	2	0	0.125	2	16	1.2	18	0.2222222222222222	0	0.7333999630069011	0.9206987339963534	0.5382860571906716	0.8408464138540359	0.4937374216616389	0.768258909225925	0.8709306574470723	0.8546616744776581	0.5357142857142857	0.07142857142857142	0.0
3326	3.308346542265598e-06	6.829717222602943e-08	-6.825118326088184e-08	0.9999991190479978	None	0	0	0.6666666666666666	2	0.5	1	0.6666666666666666	0	1	0	2	3	0	0.6666666666666666	2	3	0.26666666666666666	4	0.42857142857142855	0.6666666666666666	0	0	0	0	0	0	0	0	0	0	0
2649	0.000691291259742552	0.00016631196705310246	-0.00016630992297145259	0.9982623157247787	None	0	0	1.0	1	0	0	1.0	0	1	0	0	3	0	0.5	1	2	0.13333333333333333	2	1.0	0	0	0	0	0	0	0	0	0	0	0	0
360	None	None	None	None	None	0.5	1	0.8333333333333334	5	0.2857142857142857	2	0.6	0.2857142857142857	3	2	5	1	0	0.6	5	3	0.6	9	0.07692307692307693	1.0	0.43741395920480103	0.6871364809496768	0.7742774849136831	0.6710151414529304	0.771573878812784	0.9373541131836438	0.8802001011814116	0.8024539879260457	1.0	0.3333333333333333	0.0
7128	0.07730445135790925	0.03306091109623396	0.0321707329948996	0.7156952041223532	None	0	0	0.07692307692307693	1	1.0	17	1.0	1.0	18	17	0	0	0	0.05263157894736842	1	19	1.2666666666666666	19	0.0	0	0.7333999630069011	0.9107901521991009	0.5515574090284071	0.8392756926258678	0.4937374216616389	0.83653533492497	0.8425342255534283	0.8664135971340154	0	0	0.0
3984	0.046363714350197184	0.014515555076613796	0.014409877080328898	0.6944346311198597	None	0	0	0.125	1	1.0	10	1.0	1.0	11	10	0	0	0	0.08333333333333333	1	12	0.8	12	0.0	0	0.7348789930134018	0.8626907653580307	0.5515574090284071	0.8793447536430836	0.6447479304019161	0.8825353389199087	0.8510724421990509	0.8751090185860476	0	0	0.0
1958	None	None	None	None	None	0.5	3	0.5714285714285714	8	0.42105263157894735	8	0.5	0.2631578947368421	11	5	9	0	0	0.8571428571428571	6	7	1.4	21	0.0	0	0.38455985020229017	0.7063622907273661	0.6273332799470304	0.8189317488415109	0.33668516461735204	0.9270914347032772	0.8900087114660097	0.8379768758385802	0	0	0.0
7329	0.07561686212915122	0.031396616558056506	0.03139227605091306	0.7210651253815672	None	0	0	0.08333333333333333	1	1.0	16	1.0	1.0	17	16	0	0	0	0.05555555555555555	1	18	1.2	18	0.0	0	0.7333999630069011	0.9156319525255214	0.5515574090284071	0.871882664890956	0.4937374216616389	0.8295903212921497	0.8662545384126205	0.8767081900576417	0	0	0.0
5124	0.08956286680406539	0.026869532261326424	0.02514749467240067	0.6613051239143928	None	0	0	0.08333333333333333	1	1.0	16	1.0	1.0	17	16	0	0	0	0.05555555555555555	1	18	1.2	18	0.0	0	0.7333999630069011	0.913677360052783	0.5515574090284071	0.8449429846199196	0.4937374216616389	0.8167408847177601	0.8563191016497513	0.8640990265514792	0	0	0.0
4579	0.057563510185137404	0.02188488027449218	0.018403981225514707	0.670098239939489	None	0	0	0.2	2	0.8333333333333334	10	0.5384615384615384	0.8333333333333334	10	10	3	2	0	0.15384615384615385	2	13	0.9333333333333333	14	0.2	0	0.7846850672046376	0.8166550702004411	0.547978321965837	0.7521634942570451	0.462676361239974	0.800661757907972	0.8681076497183285	0.7910868538075417	0.55	0.1	0.0
966	None	None	None	None	None	0	0	1.0	1	0	0	1.0	0	0	0	1	1	0	0.5	2	1	0.13333333333333333	2	0.16666666666666666	0	0	0	0	0	0	0	0	0	0	0	0
4206	0.09258714919931868	0.01848156659922415	0.01503318150450686	0.6101199790900749	None	0	0	0.08333333333333333	1	1.0	16	1.0	1.0	17	16	0	0	0	0.05555555555555555	1	18	1.2	18	0.0	0	0.7333999630069011	0.913677360052783	0.5515574090284071	0.8428205678675447	0.4937374216616389	0.8295903212921497	0.8563191016497513	0.8669003663409777	0	0	0.0
4263	0.04739790584600777	0.018964405474847148	0.017563667007292626	0.6831735108461484	None	0	0	0.125	1	1.0	10	1.0	1.0	11	10	0	0	0	0.08333333333333333	1	12	0.8	12	0.0	0	0.8344525498603967	0.8151929132001947	0.5525178505287478	0.7910275383952943	0.4171564963086355	0.8608499076071002	0.8659874243247103	0.8243164113971245	0	0	0.0
6072	0.0762178646251194	0.029857935432435635	0.0294550285599458	0.6327409869944765	None	0	0	0.08333333333333333	1	1.0	16	1.0	1.0	17	16	0	0	0	0.05555555555555555	1	18	1.2	18	0.0	0	0.7333999630069011	0.9156319525255214	0.5515574090284071	0.8449429846199196	0.4937374216616389	0.8206694885077284	0.8534299382619936	0.8661027273437568	0	0	0.0
6679	0.0808762666960212	0.031164253722918853	0.005801632194887541	0.6084212091806329	None	0	0	0.08333333333333333	1	1.0	15	1.0	1.0	16	15	0	0	0	0.058823529411764705	1	17	1.1333333333333333	17	0.0	0	0.7443447383611878	0.9004689120923012	0.5520376297785774	0.8488907519376239	0.4937374216616389	0.8393515258826155	0.8672210579088795	0.8653662479799163	0	0	0.0
2832	0.010855317914307376	0.002737996426893458	0.0024917649882204283	0.9802660428061234	None	0	0	0.5714285714285714	4	0.5	4	0.5555555555555556	0.375	4	3	5	2	0	0.5	6	3	0.6666666666666666	10	0.15384615384615385	0.5714285714285714	0.5178534081673243	0.8469040768425853	0.8920895687212524	0.6703716307413796	0.8491576826169489	0.8751254707250146	0.8866020154245184	0.8108918540882658	0.625	0.25	0.0
5703	0.06169474398273212	0.02223056394911416	0.021333706589566927	0.6860084176877452	None	0	0	0.2	2	0.8333333333333334	10	0.5384615384615384	0.8333333333333334	10	10	3	2	0	0.15384615384615385	2	13	0.9333333333333333	14	0.2	0	0.8263497345556967	0.7994633008004504	0.5520376297785774	0.8252987991849065	0.4099987471419362	0.7376503624291005	0.8709929418390419	0.7897027390812251	0.55	0.1	0.0
77	None	None	None	None	None	0	0	0.1111111111111111	1	1.0	11	1.0	0.9090909090909091	11	10	1	0	0	0.07692307692307693	13	1	0.8666666666666667	13	0.0	0	0.2251149639228891	0.945695731002349	0.4361439919999123	0.9360820024036316	0.5831550830149592	0.9305779142151693	0.9184869551697576	0.9377509015884522	0	0	0.0
7499	0.07015680848846115	0.0190428841497625	0.01700901050546291	0.741441265849597	None	0	0	0.08333333333333333	1	1.0	16	1.0	1.0	17	16	0	0	0	0.05555555555555555	1	18	1.2	18	0.0	0	0.7333999630069011	0.9193912120937893	0.5515574090284071	0.8243368173461968	0.4937374216616389	0.7804512809861188	0.8534299382619936	0.851886066530025	0	0	0.0
6218	0.07757063452572437	0.03155123870390697	0.030481797351020162	0.6355700939128934	None	0	0	0.08333333333333333	1	1.0	16	1.0	1.0	17	16	0	0	0	0.05555555555555555	1	18	1.2	18	0.0	0	0.7333999630069011	0.9156319525255214	0.5515574090284071	0.8449429846199196	0.4937374216616389	0.8332046222963161	0.8736863881353178	0.8694537790353326	0	0	0.0
3751	0.06007838147311134	0.008122434570955716	0.006990642180836141	0.7114777995183585	None	0	0	0.2	2	0.8461538461538461	11	0.5769230769230769	0.7692307692307693	11	10	3	2	0	0.15384615384615385	2	13	1.0	15	0.2222222222222222	0	0.8182469192509967	0.8712412698149672	0.5515574090284071	0.8082521281082062	0.4099987471419362	0.7338574754189466	0.8681816556460914	0.8107644024169772	0.5454545454545454	0.09090909090909091	0.0
4331	0.07343055150296285	0.024797369684563777	0.02311499246634256	0.733465081116858	None	0	0	0.09090909090909091	1	1.0	14	1.0	1.0	15	14	0	0	0	0.0625	1	16	1.0666666666666667	16	0.0	0	0.7333999630069011	0.9030775174540077	0.5515574090284071	0.8421944365070572	0.4937374216616389	0.8434248297292134	0.8563191016497513	0.8657035545406121	0	0	0.0
1	None	None	None	None	None	0	0	0	0	0	0	1.0	0	0	0	0	2	0	1.0	1	1	0.06666666666666667	1	0.5	0	0	0	0	0	0	0	0	0	0	0	0
172	None	None	None	None	None	0	0	0.3333333333333333	3	0.7272727272727273	8	0.52	0.5454545454545454	8	6	4	0	0	1.0	5	5	0.8666666666666667	13	0.0	0.36363636363636365	0.7495015418468451	0.9386441826515262	0.38604469137507946	0.8889424326687614	0.7241264490073885	0.9475036632779322	0.9491311370571882	0.9287032973181876	0	0	0.0
1136	None	None	None	None	None	0	0	0.375	3	0.6666666666666666	6	0.4074074074074074	0.6666666666666666	9	6	1	1	0	0.3333333333333333	9	3	0.7333333333333333	11	0.3333333333333333	0	0.8523507028558504	0.9579097796083826	0.6842442960151877	0.8563261533458296	0.3591072032441505	0.9031789848148231	0.8856837698127744	0.9153695294274231	1.0	0.7777777777777778	0.0
5000	0.056318862380737814	0.021817380567185483	0.0217752408966565	0.7446058884607374	None	0	0	0.1	1	1.0	12	1.0	1.0	13	12	0	0	0	0.07142857142857142	1	14	0.9333333333333333	14	0.0	0	0.8182469192509967	0.8231044011868869	0.5515574090284071	0.7798346501406398	0.515353975338012	0.8646232072828801	0.8643693737125349	0.8252244382384815	0	0	0.0
4367	0.052203564045349156	0.00037593783730811907	-0.0001401809723718045	0.7419460266537421	None	0	0	0.125	1	1.0	10	1.0	1.0	11	10	0	0	0	0.08333333333333333	1	12	0.8	12	0.0	0	0.717194332397501	0.8462506547461623	0.5515574090284071	0.8770236676059515	0.515353975338012	0.8281974046742939	0.8110096743469334	0.8516557080567952	0	0	0.0
7146	0.07712120981731654	0.030952490208808605	0.029293351341793467	0.7087111081686414	None	0	0	0.08333333333333333	1	1.0	16	1.0	1.0	17	16	0	0	0	0.05555555555555555	1	18	1.2	18	0.0	0	0.7333999630069011	0.9130731715866968	0.5515574090284071	0.8329222836278782	0.4937374216616389	0.8434799346119064	0.8155030116180021	0.8677099713812965	0	0	0.0
3291	0.073106175400194	0.012802317901353841	0.011113974968367468	0.8430648749065799	None	0	0	0.1	1	1.0	13	1.0	1.0	14	13	0	0	0	0.06666666666666667	15	1	1.0	15	0.0	0	0.593727876877288	0.8948177382188127	0.5515574090284071	0.9239380423782817	0.515353975338012	0.8555572216982468	0.8148158004798304	0.8946329827499578	0	0	0.0
2099	None	None	None	None	None	0	0	0.2222222222222222	2	0.8181818181818182	9	0.65	0.6363636363636364	8	7	4	2	0	0.8	5	4	0.8666666666666667	13	0.18181818181818182	0.2222222222222222	0.44400754463214387	0.8064252437582546	0.4256347703325002	0.9038475799563201	0.521279788970192	0.8338870113015868	0.6761675961188652	0.853255711400976	0.6875	0.5	0.0
4894	0.08863308615376622	0.028060382181349267	0.026962272064334148	0.6601529083165683	None	0	0	0.08333333333333333	1	1.0	16	1.0	1.0	17	16	0	0	0	0.05555555555555555	1	18	1.2	18	0.0	0	0.7333999630069011	0.913677360052783	0.5515574090284071	0.8449429846199196	0.4937374216616389	0.8295903212921497	0.8563191016497513	0.8675187671455203	0	0	0.0
2323	None	None	None	None	None	0	0	0.4	2	0.6	3	0.7777777777777778	0.2	2	1	4	4	0	1.0	3	3	0.4666666666666667	7	0.36363636363636365	0	0.45270460791055483	0.8861859634254016	0.9038765499752325	0.5794245345973744	0.6309582567338614	0.8865583013562844	0.8729297538342897	0.8140095502227412	0.5	0.5	0.3263891602489496
1195	None	None	None	None	None	0	0	0.5555555555555556	5	0.36363636363636365	4	0.65	0.36363636363636365	7	4	5	0	0	0.8	5	4	0.8666666666666667	13	0.0	0.8	0.5698467636367655	0.9142866576256738	0.8756198500025668	0.8747967577645298	0.7955561629398846	0.9196659915584868	0.8278047936207468	0.9046219621288817	0	0	0.0
3568	0.05673460032635518	0.022919343337046438	0.017912839886295936	0.7486229780698845	None	0	0	0.2	2	0.8333333333333334	10	0.5384615384615384	0.8333333333333334	10	10	3	2	0	0.15384615384615385	2	13	0.9333333333333333	14	0.2	0	0.775823441128949	0.8182623103322509	0.547978321965837	0.7521634942570451	0.462676361239974	0.800661757907972	0.8681076497183285	0.7916796026058841	0.55	0.1	0.0
2499	None	None	None	None	None	0	0	0.5	3	0.3333333333333333	2	0.6666666666666666	0.16666666666666666	1	1	6	2	0	0.75	3	4	0.5333333333333333	8	0.125	0	0.6315807119344661	0.5	0.7167692501932124	0.5	0.6060779283306844	0.5	0.6161614361316339	0.5	1.0	1.0	0.0
2470	None	None	None	None	None	0	0	1.0	1	0	0	1.0	0	0	0	1	1	0	0.5	1	2	0.13333333333333333	2	0.16666666666666666	0	0	0	0	0	0	0	0	0	0	0	0
4588	0.09496422325299317	0.014741771323802309	0.013491303080127514	0.7804589715979643	None	0	0	0.08333333333333333	1	1.0	16	1.0	1.0	17	16	0	0	0	0.05555555555555555	1	18	1.2	18	0.0	0	0.593727876877288	0.9234732200398394	0.5515574090284071	0.902271510847091	0.515353975338012	0.7804677841893696	0.8127647001671411	0.8801522411654511	0	0	0.0
3856	0.05464665755833259	0.007213397661169728	0.007207882653433415	0.6338320122605352	None	0	0	0.1111111111111111	1	1.0	11	1.0	1.0	12	11	0	0	0	0.07692307692307693	1	13	0.8666666666666667	13	0.0	0	0.7348789930134018	0.8539042266385904	0.5515574090284071	0.8782421806829244	0.515353975338012	0.872846080953565	0.8406492097357955	0.8686721208439812	0	0	0.0
3635	0.04647007601498702	0.014172875926005586	0.013975321411016773	0.6922466529411235	None	0	0	0.125	1	1.0	10	1.0	1.0	11	10	0	0	0	0.08333333333333333	1	12	0.8	12	0.0	0	0.7348789930134018	0.8626907653580307	0.5515574090284071	0.8793447536430836	0.6447479304019161	0.8825353389199087	0.8510724421990509	0.8751090185860476	0	0	0.0
3905	0.046751746418577274	0.015528884719817046	0.014974554146197637	0.6953758938908392	None	0	0	0.125	1	1.0	10	1.0	1.0	11	10	0	0	0	0.08333333333333333	1	12	0.8	12	0.0	0	0.7348789930134018	0.8626907653580307	0.5515574090284071	0.8793447536430836	0.6447479304019161	0.8825353389199087	0.8510724421990509	0.8751090185860476	0	0	0.0
59	None	None	None	None	None	0	0	1.0	1	0	0	1.0	0	1	0	0	0	0	0.5	1	2	0.13333333333333333	2	0.0	0	0	0	0	0	0	0	0	0	0	0	0
1841	None	None	None	None	None	0	0	0.5714285714285714	4	0.25	2	0.625	0.125	1	1	8	1	0	1.0	4	4	0.6666666666666666	10	0.05	0.75	0.28974057255128577	0.5	0.9534537996731045	0.5	1.0	0.5	0.9624588923793995	0.5	1.0	1.0	0.0
2399	None	None	None	None	None	0.3333333333333333	1	0.625	5	0.5	5	0.42857142857142855	0.4	6	4	5	2	0	0.5714285714285714	7	4	0.8	12	0.16666666666666666	0.5	0.787232382535351	0.8075969835254595	0.6825793334717432	0.7034570498628622	0.21463255515524918	0.7978256915800672	0.9105962371504253	0.772710840230722	0.5833333333333334	0.5	0.0
5847	0.07645365509054382	0.028893018956038092	0.025557910965556225	0.6755478027447631	None	0	0	0.16666666666666666	2	0.875	14	0.5625	0.8125	14	13	3	2	0	0.125	2	16	1.2	18	0.2222222222222222	0	0.7333999630069011	0.9206987339963534	0.5382860571906716	0.8408464138540359	0.4937374216616389	0.768258909225925	0.8709306574470723	0.8546616744776581	0.5357142857142857	0.07142857142857142	0.0
3306	0.02555709349823022	0.003994045736016683	0.003859080533957385	0.9505353612471554	None	0	0	0.1	1	1.0	12	0.5	0.75	10	9	3	0	0	0.5714285714285714	7	4	0.9333333333333333	14	0.0	0	0.8082307197586267	0.8891779201870067	0.525014705352936	0.6539455819570201	0.3922439933738043	0.9206196240497679	0.8916640321398182	0.8485403512134905	0	0	0.0
5517	0.09787153201912256	0.020929462256569133	0.019709433263785978	0.6207992409267835	None	0	0	0.07142857142857142	1	1.0	18	1.0	1.0	19	18	0	0	0	0.05	1	20	1.3333333333333333	20	0.0	0	0.7333999630069011	0.922204371429867	0.5515574090284071	0.8434758015479592	0.4937374216616389	0.8172612924029418	0.8563191016497513	0.8681807109434921	0	0	0.0
3936	0.04744623853451668	0.012160657651778537	0.011887832037711632	0.6952882876032173	None	0	0	0.125	1	1.0	10	1.0	1.0	11	10	0	0	0	0.08333333333333333	1	12	0.8	12	0.0	0	0.7348789930134018	0.8626907653580307	0.5515574090284071	0.8793447536430836	0.6447479304019161	0.8825353389199087	0.8510724421990509	0.8751090185860476	0	0	0.0
1641	None	None	None	None	None	0	0	1.0	1	0	0	1.0	0	0	0	1	2	0	0.5	2	1	0.13333333333333333	2	0.3333333333333333	0	0	0	0	0	0	0	0	0	0	0	0
2954	0.0010196519337461666	7.350276280072504e-05	-8.457334248085138e-06	0.9974674898109134	None	1.0	1	0.6	3	0.4	2	0.5833333333333334	0.2	2	1	4	0	0	0.75	3	4	0.4666666666666667	7	0.0	0.5	0.6843201493077165	0.7612329750775849	0.49675090233704056	0.9104668135240729	0.3955953942868338	0.9438538784929307	0.9179672508667522	0.8909295165266949	0	0	0.0
5746	0.08401183598836426	0.029975627113544782	0.026893589036453523	0.6251662041128412	None	0	0	0.07692307692307693	1	1.0	17	1.0	1.0	18	17	0	0	0	0.05263157894736842	1	19	1.2666666666666666	19	0.0	0	0.7333999630069011	0.9107901521991009	0.5515574090284071	0.8392756926258678	0.4937374216616389	0.83653533492497	0.8425342255534283	0.8664135971340154	0	0	0.0
3627	0.04543612316879409	0.012285219505081435	0.01197966916211737	0.690885211269519	None	0	0	0.125	1	1.0	10	1.0	1.0	11	10	0	0	0	0.08333333333333333	1	12	0.8	12	0.0	0	0.7348789930134018	0.8626907653580307	0.5515574090284071	0.8793447536430836	0.6447479304019161	0.8825353389199087	0.8510724421990509	0.8751090185860476	0	0	0.0
6834	0.07536733170278785	0.030285990711556052	0.028331147159836013	0.7292636742552414	None	0	0	0.07692307692307693	1	1.0	17	1.0	1.0	18	17	0	0	0	0.05263157894736842	1	19	1.2666666666666666	19	0.0	0	0.7333999630069011	0.9107901521991009	0.5515574090284071	0.8392756926258678	0.4937374216616389	0.8068644576611954	0.8006253142242351	0.858389515913575	0	0	0.0
6838	0.07877318072787359	0.03131460647827122	0.029512467241789245	0.7347613196282315	None	0	0	0.07692307692307693	1	1.0	17	1.0	1.0	18	17	0	0	0	0.05263157894736842	1	19	1.2666666666666666	19	0.0	0	0.7333999630069011	0.9107901521991009	0.5515574090284071	0.8392756926258678	0.4937374216616389	0.83653533492497	0.8425342255534283	0.8664135971340154	0	0	0.0
4349	0.05963630368440039	0.025191837897218346	0.02112216400694335	0.7233271136455393	None	0	0	0.2	2	0.8333333333333334	10	0.5384615384615384	0.8333333333333334	10	10	3	2	0	0.15384615384615385	2	13	0.9333333333333333	14	0.2	0	0.775823441128949	0.8182623103322509	0.547978321965837	0.7521634942570451	0.462676361239974	0.800661757907972	0.8681076497183285	0.7916796026058841	0.55	0.1	0.0
2913	0.0018865051037165526	0.00010381348461507453	-0.00010381125011942319	0.9980200563632055	None	0	0	0.6666666666666666	2	0.5	1	1.0	0	2	0	1	2	0	0.25	1	4	0.26666666666666666	4	0.5	0.6666666666666666	0	0	0	0	0	0	0	0	0	0	0
1189	None	None	None	None	None	0	0	0.375	3	0.5555555555555556	5	0.6111111111111112	0.3333333333333333	5	3	5	1	0	0.5	3	6	0.7333333333333333	11	0.08333333333333333	0	0.28829762059797637	0.7458539730019871	0.5466489450053531	0.6569269718055479	0.6800290042080854	0.7645502744652607	0.8534211937673096	0.7247233838265268	1.0	0.4	0.0
3466	0.0471488161974291	0.014314896017097192	0.01381671480805022	0.6953416924843927	None	0	0	0.125	1	1.0	10	1.0	1.0	11	10	0	0	0	0.08333333333333333	1	12	0.8	12	0.0	0	0.7348789930134018	0.8626907653580307	0.5515574090284071	0.8793447536430836	0.6447479304019161	0.8825353389199087	0.8510724421990509	0.8751090185860476	0	0	0.0
6661	0.07622570094439193	0.033908820251488336	0.03390720987512926	0.7338183220407237	None	0	0	0.08333333333333333	1	1.0	16	1.0	1.0	17	16	0	0	0	0.05555555555555555	1	18	1.2	18	0.0	0	0.7333999630069011	0.9156319525255214	0.5515574090284071	0.871882664890956	0.4937374216616389	0.8203956877254365	0.8534299382619936	0.8743947878839772	0	0	0.0
2984	0.01588822296857851	0.004216728266412331	0.0038650955746176376	0.9855226284305343	None	0	0	0.375	3	0.7777777777777778	7	0.55	0.4444444444444444	6	4	4	4	0	0.8	4	5	0.7333333333333333	11	0.4	0.2857142857142857	0.7122985958752125	0.9376536972656893	0.662917446971045	0.8983300363157775	0.7250674092463955	0.9049544885644542	0.8819922281542285	0.9153672139176896	0.16666666666666666	0.3333333333333333	0.0
2695	0.001084713976914808	6.930122489360792e-05	-1.1621047079700838e-06	0.9965151065613174	None	0	0	1.0	2	0.0	0	0.75	0	1	0	1	0	0	1.0	2	2	0.2	3	0.0	0	0	0	0	0	0	0	0	0	0	0	0
3021	0.0021152294400105915	0.00023822099235078155	0.00023758172322978685	0.987705115701913	None	0	0	0.75	3	0.25	1	0.5	0.25	2	1	3	1	0	0.75	3	4	0.4	6	0.1111111111111111	0	0.6842682864111312	0.565441390650823	1.0	0.5	0.875659610882456	0.5423237707683066	0.7856652209495861	0.5360189157359033	1.0	0	0.0
5682	0.08854400032396696	0.02722454353107257	0.026197473899967714	0.6621025892806595	None	0	0	0.08333333333333333	1	1.0	16	1.0	1.0	17	16	0	0	0	0.05555555555555555	1	18	1.2	18	0.0	0	0.7333999630069011	0.913677360052783	0.5515574090284071	0.8449429846199196	0.4937374216616389	0.8295903212921497	0.8563191016497513	0.8675187671455203	0	0	0.0
2693	0.0008837946366000217	0.0006818554598800653	3.898073830415778e-05	0.9794921187137007	None	0	0	0.5	2	0.5	2	0.75	0.25	1	1	4	5	0	0.5	4	2	0.4	6	0.4166666666666667	0	1.0	0.5	1.0	0.5	0.8282745818547064	0.5	0.6920075048600175	0.5	1.0	1.0	0.0
1770	None	None	None	None	None	0	0	0.5	2	0.6666666666666666	2	0.8333333333333334	0.3333333333333333	2	1	2	2	0	0.6666666666666666	3	2	0.3333333333333333	5	0.2857142857142857	0	0.32593527244789283	0.854808603539917	0.7429805888266431	0.8578194709392646	0.5351565730531214	0.927635301623057	0.9346386185228291	0.8849685936743399	0.75	0	0.0
1806	None	None	None	None	None	0	0	0.3333333333333333	2	0.7142857142857143	5	0.375	0.5714285714285714	6	4	2	0	0	0.6666666666666666	4	6	0.6	9	0.0	0	0.707899160706192	0.9312656910631077	0.5515574090284071	0.8851041938528399	0.5045456984998254	0.8777216139055807	0.8284173514378678	0.9008169554347699	0	0	0.0
4131	0.06789969675974479	0.010132311196980407	-0.00734334489954487	0.5459633531842099	None	0	0	0.2	2	0.8461538461538461	11	0.38461538461538464	0.8461538461538461	12	11	2	0	0	0.23076923076923078	3	13	1.0	15	0.0	0	0.8425553651650969	0.8111803937718521	0.6418803097982146	0.7889329386891224	0.4260686797511203	0.761175041356931	0.8572962212194393	0.78781065202637	0	0	0.0
1344	None	None	None	None	None	1.0	1	0.6	3	0.4	2	0.7777777777777778	0	2	0	4	1	0	1.0	3	3	0.4666666666666667	7	0.1	1.0	0	0	0	0	0	0	0	0	0	0	0
7171	0.07821143181749261	0.031228453850498415	0.030078793293103853	0.607914257738734	None	0	0	0.09090909090909091	1	1.0	14	1.0	1.0	15	14	0	0	0	0.0625	1	16	1.0666666666666667	16	0.0	0	0.7333999630069011	0.9064516036320864	0.5515574090284071	0.8558312458711068	0.4937374216616389	0.8289008055391439	0.8681816556460914	0.8672279542044525	0	0	0.0
1718	None	None	None	None	None	0	0	0.8	4	0.0	0	0.4666666666666667	0	1	0	5	0	0	0.6	5	3	0.4666666666666667	7	0.0	0.6666666666666666	0	0	0	0	0	0	0	0	0	0	0
5430	0.08455359040800361	0.014334838447468436	0.011835919956000864	0.6958665929499147	None	0	0	0.0625	1	1.0	22	1.0	1.0	23	22	0	0	0	0.041666666666666664	1	24	1.6	24	0.0	0	0.596580567351166	0.9228690454365377	0.525014705352936	0.8255194336782171	0.41743539264956986	0.8044273449981121	0.7920052115830304	0.8601809395097442	0	0	0.0
3319	0.04470889044189188	0.014608472715599216	0.014408517844300256	0.6914330549819614	None	0	0	0.125	1	1.0	10	1.0	1.0	11	10	0	0	0	0.08333333333333333	1	12	0.8	12	0.0	0	0.7348789930134018	0.8626907653580307	0.5515574090284071	0.8793447536430836	0.6447479304019161	0.8825353389199087	0.8510724421990509	0.8751090185860476	0	0	0.0
4602	0.049671120156009975	0.02666282782658279	0.026597365149208126	0.6705752523267021	None	0	0	0.1	1	1.0	12	0.3888888888888889	0.9166666666666666	12	11	1	0	0	0.25	3	12	0.9333333333333333	14	0.0	0	0.8263497345556967	0.8109236812396907	0.5515574090284071	0.7582283068450634	0.4638854614790261	0.7827140359235478	0.8681076497183285	0.7847427840113748	0	0	0.0
3084	0.02932582268312987	0.00638893297610133	0.0012824494685879457	0.6097136723972887	None	0	0	0.14285714285714285	1	1.0	8	0.5555555555555556	0.875	8	7	1	1	0	0.2222222222222222	2	9	0.6666666666666666	10	0.2	0	0.37634865632220904	0.9476843076355455	0.4637838371603367	0.8714397107168063	0.5110184182270151	0.919429969500554	0.8833574698255721	0.9179665330518288	1.0	0.375	0.0
418	None	None	None	None	None	0	0	0.4	2	0.6	3	0.7	0.4	3	2	3	0	0	0.4	5	2	0.4666666666666667	7	0.0	0.4	0.4740962774594866	0.7059642557670434	0.8217381196479197	0.7143147891352473	0.2672233466722098	0.9216922348474995	0.9078768808226493	0.805226619684062	0	0	0.0
410	None	None	None	None	None	0	0	0.6666666666666666	2	0.5	1	1.0	0.5	3	1	0	1	0	0.25	4	1	0.26666666666666666	4	0.5	0.6666666666666666	0.7595465795722685	0.9624142258478454	0.2901351456189311	0.8954832865607742	0.7450208639323403	0.9238201549018625	0.611442729438036	0.9326892498512662	1.0	0.6666666666666666	0.0
4582	0.08005438061848999	0.015222919221867264	-0.015131069882710246	0.6890395774772234	None	0	0	0.16666666666666666	2	0.875	14	0.5625	0.8125	14	13	3	3	0	0.125	2	16	1.2	18	0.3333333333333333	0	0.7920290717383491	0.873527822312453	0.5679275440060094	0.8586105604980223	0.483978899065786	0.7132827702712605	0.855558586173576	0.824802804798292	0.14285714285714285	0.21428571428571427	0.0
1514	None	None	None	None	None	0.3333333333333333	1	0.5	4	0.5555555555555556	5	0.36666666666666664	0.5555555555555556	8	5	2	0	0	0.8333333333333334	6	5	0.7333333333333333	11	0.0	0.4	0.5822322679505708	0.8816775937441876	0.7291055373917054	0.9257643953168055	0.4310783492192418	0.8310700319685077	0.8293484314399965	0.8851035140848937	0	0	0.0
3990	0.047603793503962544	0.013749350776313967	0.013629475898643887	0.6951557326768313	None	0	0	0.125	1	1.0	10	1.0	1.0	11	10	0	0	0	0.08333333333333333	1	12	0.8	12	0.0	0	0.7348789930134018	0.8626907653580307	0.5515574090284071	0.8793447536430836	0.6447479304019161	0.8825353389199087	0.8510724421990509	0.8751090185860476	0	0	0.0
3495	0.04509883883192178	0.012279867135281342	0.012099733917337418	0.6923612283801517	None	0	0	0.125	1	1.0	10	1.0	1.0	11	10	0	0	0	0.08333333333333333	1	12	0.8	12	0.0	0	0.7348789930134018	0.8626907653580307	0.5515574090284071	0.8793447536430836	0.6447479304019161	0.8825353389199087	0.8510724421990509	0.8751090185860476	0	0	0.0
3107	0.03761736199836012	0.002371253863530855	0.0004957191133468868	0.9865855891592379	None	0	0	0.16666666666666666	1	1.0	7	0.5625	0.8571428571428571	7	6	1	2	0	0.25	2	8	0.6	9	0.4	0	0.593727876877288	0.9147131221101489	0.5515574090284071	0.9206471915744222	0.6983153652338976	0.9080779273308973	0.8951761080082888	0.9146189993401016	0.5714285714285714	0.2857142857142857	0.0
5046	0.05336201024233299	0.01969751350222396	0.01964111230370571	0.7466397754065108	None	0	0	0.1	1	1.0	12	1.0	1.0	13	12	0	0	0	0.07142857142857142	1	14	0.9333333333333333	14	0.0	0	0.8182469192509967	0.8198874458194575	0.5515574090284071	0.7798346501406398	0.515353975338012	0.8593517957168442	0.862249666644098	0.8220163012770736	0	0	0.0
3630	0.04450811442665802	0.013835146226769835	0.01366095023244116	0.6924733136071004	None	0	0	0.125	1	1.0	10	1.0	1.0	11	10	0	0	0	0.08333333333333333	1	12	0.8	12	0.0	0	0.7348789930134018	0.8626907653580307	0.5515574090284071	0.8793447536430836	0.6447479304019161	0.8825353389199087	0.8510724421990509	0.8751090185860476	0	0	0.0
5060	0.08567215375832656	0.02853767157398283	0.02568893980072172	0.6577507713740887	None	0	0	0.08333333333333333	1	1.0	16	1.0	1.0	17	16	0	0	0	0.05555555555555555	1	18	1.2	18	0.0	0	0.7333999630069011	0.913677360052783	0.5515574090284071	0.8449429846199196	0.4937374216616389	0.8295903212921497	0.8563191016497513	0.8675187671455203	0	0	0.0
2571	0.0011382291677424796	7.078936296258996e-05	6.880240034132171e-05	0.9985136821679566	None	0	0	0.8	4	0.0	0	0.7777777777777778	0	3	0	3	1	0	1.0	3	3	0.4666666666666667	7	0.14285714285714285	0	0	0	0	0	0	0	0	0	0	0	0
2996	0.04524375192675737	0.013640022279214924	0.013542096113066605	0.6920921285341812	None	0	0	0.125	1	1.0	10	1.0	1.0	11	10	0	0	0	0.08333333333333333	1	12	0.8	12	0.0	0	0.7348789930134018	0.8626907653580307	0.5515574090284071	0.8793447536430836	0.6447479304019161	0.8825353389199087	0.8510724421990509	0.8751090185860476	0	0	0.0
4258	0.0802409863405224	0.01600158984864764	0.015545879749622965	0.6114210384339536	None	0	0	0.09090909090909091	1	1.0	14	1.0	1.0	15	14	0	0	0	0.0625	1	16	1.0666666666666667	16	0.0	0	0.593727876877288	0.9058950897648266	0.5515574090284071	0.9178581783435135	0.515353975338012	0.8479973840756532	0.8148158004798304	0.8940091177925843	0	0	0.0
5875	0.07409332007847932	0.0294748221067529	0.02921973883121028	0.6307144239816255	None	0	0	0.08333333333333333	1	1.0	16	1.0	1.0	17	16	0	0	0	0.05555555555555555	1	18	1.2	18	0.0	0	0.7333999630069011	0.9156319525255214	0.5515574090284071	0.8449429846199196	0.4937374216616389	0.8295903212921497	0.8662545384126205	0.868475115023942	0	0	0.0
3143	0.0020682347005165805	0.0002150273504528895	-0.00012893009611447443	0.994749654809635	None	1.0	1	0.8	4	0.4	2	0.5833333333333334	0.2	3	1	3	0	0	0.75	4	3	0.4666666666666667	7	0.0	0.6666666666666666	0.7896017335324891	0.9089563184683517	0.9005214384037015	0.5728990344773989	0.875659610882456	0.8270219613983218	0.8301336854968925	0.8000229436967311	0	0	0.0
3628	0.05212293361975285	0.006518896930196761	0.005824470207322422	0.6769065427241115	None	0	0	0.125	1	1.0	10	1.0	1.0	11	10	0	0	0	0.08333333333333333	1	12	0.8	12	0.0	0	0.7348789930134018	0.8626907653580307	0.5515574090284071	0.8822879807638113	0.6447479304019161	0.8825353389199087	0.8620593960197536	0.8761268837507425	0	0	0.0
1678	None	None	None	None	None	0	0	0.3	3	0.7692307692307693	10	0.5	0.5384615384615384	10	7	4	5	0	0.8333333333333334	6	5	1.0	15	0.5555555555555556	0.5	0.596580567351166	0.7451139489835881	0.525014705352936	0.8364711966594615	0.7009997899753289	0.9057981419951031	0.6949854144520122	0.8397137835969541	0.2	0.5	0.0
5040	0.08590561606223444	0.02825826374423717	0.025567958140996567	0.6613165451223848	None	0	0	0.08333333333333333	1	1.0	16	1.0	1.0	17	16	0	0	0	0.05555555555555555	1	18	1.2	18	0.0	0	0.7333999630069011	0.913677360052783	0.5515574090284071	0.8449429846199196	0.4937374216616389	0.8295903212921497	0.8563191016497513	0.8675187671455203	0	0	0.0
6147	0.08503454525288531	0.020742156692523318	0.018923877578707653	0.5901352383706953	None	0	0	0.08333333333333333	1	1.0	16	1.0	1.0	17	16	0	0	0	0.05555555555555555	1	18	1.2	18	0.0	0	0.8434152611602735	0.9118349926152199	0.5515574090284071	0.8449429846199196	0.4937374216616389	0.8295903212921497	0.8662545384126205	0.8666298852577412	0	0	0.0
6425	0.07764235296735066	0.030071600574224287	0.027304575692466262	0.6437292272630363	None	0	0	0.08333333333333333	1	1.0	16	1.0	1.0	17	16	0	0	0	0.05555555555555555	1	18	1.2	18	0.0	0	0.7333999630069011	0.9156319525255214	0.5515574090284071	0.8449429846199196	0.4937374216616389	0.8295903212921497	0.8662545384126205	0.868475115023942	0	0	0.0
5161	0.09055059959726802	0.011580567712557024	0.006126916647967373	0.5620884872397882	None	0	0	0.08333333333333333	1	1.0	16	0.3	0.9375	16	15	1	0	0	0.26666666666666666	4	15	1.2	18	0.0	0	0.775823441128949	0.9223812431691967	0.5515574090284071	0.8296607970027333	0.4937374216616389	0.7729390385743008	0.860270610810337	0.8533497245635411	0	0	0.0
3841	0.10457660594221664	0.026044775405226556	0.010605905412726851	0.7002014993053627	None	0	0	0.08333333333333333	1	1.0	16	1.0	1.0	17	16	0	0	0	0.05555555555555555	1	18	1.2	18	0.0	0	0.593727876877288	0.857628904805425	0.5833372374832712	0.8907804749363107	0.6423677333934216	0.8135463533563196	0.8296424938372272	0.8568329652167506	0	0	0.0
1744	None	None	None	None	None	0	0	0.3333333333333333	2	0.8571428571428571	6	0.36	0.7142857142857143	6	5	2	1	0	1.0	5	5	0.6	9	0.14285714285714285	0	0.4793518312891857	0.8825720422977935	0.7245356997974751	0.8786332494437047	0.4625736074617445	0.9360521516619424	0.9087503098956247	0.9026237192810721	1.0	0.16666666666666666	0.0
3633	0.04761407768144505	0.013021887078921665	0.012567811547480686	0.695104960146685	None	0	0	0.125	1	1.0	10	1.0	1.0	11	10	0	0	0	0.08333333333333333	1	12	0.8	12	0.0	0	0.7348789930134018	0.8626907653580307	0.5515574090284071	0.8793447536430836	0.6447479304019161	0.8825353389199087	0.8510724421990509	0.8751090185860476	0	0	0.0
2165	None	None	None	None	None	1.0	2	0.8333333333333334	5	0.14285714285714285	1	0.5625	0	0	0	8	1	0	1.0	4	4	0.6	9	0.05	0.3333333333333333	0	0	0	0	0	0	0	0	0	0	0
2546	None	None	None	None	None	0.5	1	0.6666666666666666	4	0.5	3	0.4444444444444444	0.5	5	3	2	0	0	0.5	6	3	0.5333333333333333	8	0.0	1.0	0.3371336898157525	0.8759093808029357	0.797136991929539	0.8109083024955893	0.7539494411842828	0.7277510938707517	0.9058032412905005	0.8122156922999038	0	0	0.0
1125	None	None	None	None	None	0	0	0.16666666666666666	1	1.0	6	0.4	0.5	3	3	4	1	0	0.8	4	5	0.5333333333333333	8	0.08333333333333333	0	0.31972236181922786	0.9498084868700841	0.4480789110708387	0.914108774739772	0.9521009914916572	0.5391372751002785	0.930884317422924	0.8606521919787721	1.0	0.3333333333333333	0.0
1654	None	None	None	None	None	0	0	0.2857142857142857	2	0.75	6	0.8333333333333334	0	0	0	9	2	0	0.75	3	4	0.6666666666666666	10	0.09090909090909091	0.8571428571428571	0	0	0	0	0	0	0	0	0	0	0
1552	None	None	None	None	None	0	0	0.75	3	0.3333333333333333	1	0.5555555555555556	0	2	0	2	2	0	1.0	3	3	0.3333333333333333	5	0.3333333333333333	1.0	0	0	0	0	0	0	0	0	0	0	0
5806	0.09072503650253358	0.026914882215325373	0.026607702191631322	0.6744067629580583	None	0	0	0.08333333333333333	1	1.0	15	1.0	1.0	16	15	0	0	0	0.058823529411764705	1	17	1.1333333333333333	17	0.0	0	0.717194332397501	0.9168106172051831	0.5515574090284071	0.8384758439508646	0.4937374216616389	0.8335309668723814	0.8369070834374335	0.8682825335501044	0	0	0.0
6306	0.10461101234555084	0.02647035954392411	0.01812663865928696	0.7074003721274993	None	0	0	0.08333333333333333	1	1.0	16	1.0	1.0	17	16	0	1	0	0.05555555555555555	1	18	1.2	18	0.3333333333333333	0	0.7333999630069011	0.9226046702135685	0.525014705352936	0.8353926870586721	0.4937374216616389	0.7897390581212177	0.8040081881789628	0.8591993136777171	1.0	0.23529411764705882	0.0
2856	0.05121328074026264	0.0018007347916314017	0.001258425847829148	0.9969356340877901	None	0	0	0.08333333333333333	1	1.0	15	0.3541666666666667	0.6	9	9	7	1	0	0.3333333333333333	4	12	1.1333333333333333	17	0.05555555555555555	0	0.5839610400038808	0.8915690676482118	0.4384742012685239	0.9171048004370755	0.515353975338012	0.8381568647592453	0.7350077205486677	0.8861190061270164	1.0	0.2222222222222222	0.0
6681	0.08047967579623894	0.03329645215208349	0.03201219380847263	0.7231405761976497	None	0	0	0.07692307692307693	1	1.0	17	1.0	1.0	18	17	0	0	0	0.05263157894736842	1	19	1.2666666666666666	19	0.0	0	0.7333999630069011	0.9107901521991009	0.5515574090284071	0.8392756926258678	0.4937374216616389	0.8364866213413221	0.8459357323502213	0.8663998543412903	0	0	0.0
4112	0.08282288009323055	0.016804021905812476	0.01587620625292103	0.6417974662052748	None	0	0	0.09090909090909091	1	1.0	14	1.0	1.0	15	14	0	0	0	0.0625	1	16	1.0666666666666667	16	0.0	0	0.593727876877288	0.9058950897648266	0.5515574090284071	0.9178581783435135	0.515353975338012	0.8479973840756532	0.8148158004798304	0.8940091177925843	0	0	0.0
4549	0.07656695008357824	0.0068704281607005965	0.006014768472513497	0.6577507371224358	None	0	0	0.16666666666666666	2	0.875	14	0.5625	0.8125	14	13	3	2	0	0.125	2	16	1.2	18	0.2222222222222222	0	0.7252971477022011	0.9184662553258607	0.5382860571906716	0.8237416650877567	0.4937374216616389	0.7177363560368152	0.777905621931851	0.836482429118388	0.5357142857142857	0.07142857142857142	0.0
2947	0.002251104952620539	4.7170506793599136e-05	4.572240145071427e-05	0.996591860525179	None	0	0	0.5	3	0.6666666666666666	4	0.4444444444444444	0.6666666666666666	7	4	0	1	0	0.5	6	3	0.5333333333333333	8	1.0	1.0	0.593727876877288	0.8578802532388657	0.8256553701952261	0.9221907502600806	0.6983153652338976	0.7678411982329745	0.8127647001671411	0.8608238150207855	1.0	0.14285714285714285	0.0
6747	0.07603274363770351	0.01670730915619753	0.016609761965113354	0.6894311766025791	None	0	0	0.09090909090909091	1	1.0	14	1.0	1.0	15	14	0	0	0	0.0625	1	16	1.0666666666666667	16	0.0	0	0.7333999630069011	0.9102211441314392	0.5515574090284071	0.8558312458711068	0.4937374216616389	0.819786256989625	0.8582677956071257	0.8665479964762247	0	0	0.0
887	None	None	None	None	None	0.2	1	0.3333333333333333	4	0.6875	11	0.3	0.625	12	10	5	0	0	0.6	10	6	1.2	18	0.0	0	0.6234429832595367	0.8674302239869583	0.512326644224687	0.9069232124593787	0.6402465751931461	0.9343542469179044	0.8245969793036388	0.9063799386193488	0	0	0.0
2228	None	None	None	None	None	0	0	0.3333333333333333	1	1.0	2	1.0	0.5	1	1	2	0	0	0.25	4	1	0.26666666666666666	4	0.0	0	0.19225936300436605	0.5	0.4399548886428072	0.5	0.924202531248737	0.5	0.9543365383282784	0.5	0	0	0.0
3579	0.0463302129908928	0.013327775309768159	0.013051234330952054	0.6924494053084798	None	0	0	0.125	1	1.0	10	1.0	1.0	11	10	0	0	0	0.08333333333333333	1	12	0.8	12	0.0	0	0.7348789930134018	0.8626907653580307	0.5515574090284071	0.8793447536430836	0.6447479304019161	0.8825353389199087	0.8510724421990509	0.8751090185860476	0	0	0.0
499	None	None	None	None	None	0.25	1	0.6	6	0.46153846153846156	6	0.3125	0.38461538461538464	10	5	4	2	0	0.75	6	8	1.0	15	0.2857142857142857	0.25	0.3845458287101497	0.9299365197286357	0.3994975682119217	0.9296694768676007	0.4530767550196182	0.8769520721201056	0.807110943911482	0.9150621434954375	0.55	0.4	0.0
6676	0.09702195593007097	0.01312781156426515	0.001241602361690591	0.6714235128585595	None	0	0	0.07142857142857142	1	1.0	19	1.0	1.0	20	19	0	0	0	0.047619047619047616	1	21	1.4	21	0.0	0	0.6675001848344272	0.8820051306699689	0.5382860571906716	0.8244180286599867	0.4937374216616389	0.8637044132764328	0.8301440106203941	0.8583327717491732	0	0	0.0
2305	None	None	None	None	None	0	0	0.6666666666666666	2	0.5	1	0.6666666666666666	0	1	0	2	3	0	0.6666666666666666	2	3	0.26666666666666666	4	0.42857142857142855	0	0	0	0	0	0	0	0	0	0	0	0
1638	None	None	None	None	None	0	0	0	0	0	0	1.0	0	0	0	0	0	0	1.0	1	1	0.06666666666666667	1	0.0	0	0	0	0	0	0	0	0	0	0	0	0
7333	0.07973886220386975	0.0330915967945904	0.031962927087367546	0.7196073668814494	None	0	0	0.07692307692307693	1	1.0	17	1.0	1.0	18	17	0	0	0	0.05263157894736842	1	19	1.2666666666666666	19	0.0	0	0.7333999630069011	0.9107901521991009	0.5515574090284071	0.8392756926258678	0.4937374216616389	0.8068644576611954	0.8006253142242351	0.858389515913575	0	0	0.0
4105	0.05854546770033986	0.010374203607225387	-0.009854817579956376	0.6615346836708106	None	0	0	0.1111111111111111	1	1.0	11	1.0	1.0	12	11	0	0	0	0.07692307692307693	1	13	0.8666666666666667	13	0.0	0	0.717194332397501	0.8515301016329518	0.5515574090284071	0.871980110835661	0.515353975338012	0.8190002740432669	0.8170393389320698	0.8487641527159842	0	0	0.0
6903	0.07582931101580168	0.03267927258155742	0.03146229548483888	0.7171562306929664	None	0	0	0.07692307692307693	1	1.0	17	1.0	1.0	18	17	0	0	0	0.05263157894736842	1	19	1.2666666666666666	19	0.0	0	0.7333999630069011	0.9107901521991009	0.5515574090284071	0.8392756926258678	0.4937374216616389	0.83653533492497	0.8425342255534283	0.8664135971340154	0	0	0.0
2513	None	None	None	None	None	0.3333333333333333	1	0.375	3	0.6666666666666666	6	0.6875	0.4444444444444444	7	4	3	2	0	1.0	4	4	0.7333333333333333	11	0.2857142857142857	0	0.5949404564812507	0.9683924151162603	0.6364729551354912	0.9353335051959285	0.46308888005651117	0.9337783236717612	0.8114843854343058	0.9485037691849484	0.5714285714285714	0.42857142857142855	0.0
5690	0.07509109689742109	0.026762371135238557	0.026511857234065222	0.6280274538788875	None	0	0	0.08333333333333333	1	1.0	16	1.0	1.0	17	16	0	0	0	0.05555555555555555	1	18	1.2	18	0.0	0	0.7333999630069011	0.9156319525255214	0.5515574090284071	0.8449429846199196	0.4937374216616389	0.8295903212921497	0.8662545384126205	0.868475115023942	0	0	0.0
2102	None	None	None	None	None	0	0	0.3333333333333333	2	0.8571428571428571	6	1.0	0.42857142857142855	4	3	4	4	0	1.0	3	3	0.6	9	0.36363636363636365	1.0	0.3232634665960277	0.765576127884164	0.6260627453070868	0.6076752923726263	0.4883646325634456	0.7251355685718869	0.77519114356515	0.7034351435596246	0.5	0.5	0.0
3946	0.045822202581993966	0.014428737518027677	0.013932302701422167	0.6942670905121672	None	0	0	0.125	1	1.0	10	1.0	1.0	11	10	0	0	0	0.08333333333333333	1	12	0.8	12	0.0	0	0.7348789930134018	0.8626907653580307	0.5515574090284071	0.8793447536430836	0.6447479304019161	0.8825353389199087	0.8510724421990509	0.8751090185860476	0	0	0.0
2550	None	None	None	None	None	0	0	0.3333333333333333	1	1.0	2	0.6666666666666666	0	0	0	3	3	0	0.6666666666666666	3	2	0.26666666666666666	4	0.3	0	0	0	0	0	0	0	0	0	0	0	0
3626	0.04644031026724986	0.013962356625466297	0.013857313511122604	0.6925492947443561	None	0	0	0.125	1	1.0	10	1.0	1.0	11	10	0	0	0	0.08333333333333333	1	12	0.8	12	0.0	0	0.7348789930134018	0.8626907653580307	0.5515574090284071	0.8793447536430836	0.6447479304019161	0.8825353389199087	0.8510724421990509	0.8751090185860476	0	0	0.0
1937	None	None	None	None	None	0	0	0.5	3	0.5	3	0.8	0	0	0	7	0	0	0.4	5	2	0.5333333333333333	8	0.0	1.0	0	0	0	0	0	0	0	0	0	0	0
2037	None	None	None	None	None	0	0	1.0	2	0.0	0	0.75	0	1	0	1	0	0	1.0	2	2	0.2	3	0.0	0	0	0	0	0	0	0	0	0	0	0	0
4272	0.05825030302838797	0.02320786720939162	0.015431164849937022	0.7035443285025438	None	0	0	0.2	2	0.8333333333333334	10	0.5384615384615384	0.8333333333333334	10	10	3	2	0	0.15384615384615385	2	13	0.9333333333333333	14	0.2	0	0.775823441128949	0.8182623103322509	0.547978321965837	0.7521634942570451	0.47736648393582015	0.750287264294884	0.8363410159208824	0.7752707515567135	0.55	0.1	0.0
7296	0.07988800978473118	0.03484271998267679	0.03345736763774064	0.617058149404234	None	0	0	0.09090909090909091	1	1.0	14	1.0	1.0	15	14	0	0	0	0.0625	1	16	1.0666666666666667	16	0.0	0	0.7333999630069011	0.9064516036320864	0.5515574090284071	0.8558312458711068	0.4937374216616389	0.8289008055391439	0.8681816556460914	0.8672279542044525	0	0	0.0
459	None	None	None	None	None	0	0	0.6666666666666666	2	0.5	1	1.0	0	1	0	2	6	0	1.0	2	2	0.26666666666666666	4	0.8571428571428571	0	0	0	0	0	0	0	0	0	0	0	0
705	None	None	None	None	None	0	0	0.5	2	0.75	3	0.6	0.5	2	2	3	0	0	0.4	5	2	0.4	6	0.0	0	0.728872772634432	0.82377983215852	0.4020464157821326	0.5900755862202334	0.5699996111570427	0.9115851016541521	0.8354609461719003	0.8042697286101933	0	0	0.0
6888	0.06881369906343399	0.016638764214262938	0.015465553304559836	0.7364460405762897	None	0	0	0.08333333333333333	1	1.0	16	1.0	1.0	17	16	0	0	0	0.05555555555555555	1	18	1.2	18	0.0	0	0.7333999630069011	0.9193912120937893	0.5515574090284071	0.8243368173461968	0.4937374216616389	0.7921184257027203	0.8662545384126205	0.854783074209142	0	0	0.0
4990	0.05777139961429135	0.0070336554861594415	0.003376009301128301	0.6658704236503703	None	0	0	0.18181818181818182	2	0.8571428571428571	12	0.5714285714285714	0.7857142857142857	12	11	3	2	0	0.14285714285714285	2	14	1.0666666666666667	16	0.2222222222222222	0	0.7252971477022011	0.9074451513937485	0.5382860571906716	0.8210854184743318	0.4937374216616389	0.781821692198155	0.8231715271391055	0.8447872589040922	0.5416666666666666	0.08333333333333333	0.0
290	None	None	None	None	None	0.3333333333333333	1	0.5555555555555556	5	0.45454545454545453	5	0.52	0.36363636363636365	7	4	5	0	0	1.0	5	5	0.8666666666666667	13	0.0	0.4	0.12446624519471754	0.782345587807339	0.7445276658502255	0.932596646337073	0.43132136162181445	0.9104938325384949	0.929363480541841	0.8884939061182788	0	0	0.0
3483	0.04454573827122894	0.013637987841312043	0.01313388974442924	0.6942509537238485	None	0	0	0.125	1	1.0	10	1.0	1.0	11	10	0	0	0	0.08333333333333333	1	12	0.8	12	0.0	0	0.7348789930134018	0.8626907653580307	0.5515574090284071	0.8793447536430836	0.6447479304019161	0.8825353389199087	0.8510724421990509	0.8751090185860476	0	0	0.0
2520	None	None	None	None	None	0	0	0.3	3	0.6666666666666666	8	0.4666666666666667	0.25	6	3	7	4	0	0.8333333333333334	5	6	0.9333333333333333	14	0.26666666666666666	0	0.28829762059797637	0.8841062046508567	0.545422434576606	0.879373101598368	0.7902485803132784	0.8093593685671003	0.8900087114660097	0.860736542039041	0.3333333333333333	0.6666666666666666	0.0
7514	0.07827759478485717	0.031724812807476126	0.03081533904341981	0.7083017995868947	None	0	0	0.07692307692307693	1	1.0	17	1.0	1.0	18	17	0	0	0	0.05263157894736842	1	19	1.2666666666666666	19	0.0	0	0.7333999630069011	0.9107901521991009	0.5515574090284071	0.8392756926258678	0.4937374216616389	0.83653533492497	0.8425342255534283	0.8664135971340154	0	0	0.0
651	None	None	None	None	None	0	0	0.5	3	0.6666666666666666	4	0.6666666666666666	0.3333333333333333	2	2	5	1	0	0.75	3	4	0.5333333333333333	8	0.07142857142857142	0.4	0.8846152985406031	0.5483601271395778	0.6253966446828896	0.9758524770195776	0.2676720158294833	0.8424697374018593	0.9640955428164539	0.8649039317902373	1.0	0.5	0.0
1376	None	None	None	None	None	1.0	1	1.0	4	0.0	0	0.5555555555555556	0	2	0	2	0	0	1.0	3	3	0.3333333333333333	5	0.0	1.0	0	0	0	0	0	0	0	0	0	0	0
386	None	None	None	None	None	0	0	0.4166666666666667	5	0.5625	9	0.45	0.375	11	6	6	0	0	0.4	4	10	1.2	18	0.0	0.13333333333333333	0.5991683071261981	0.9005557927453139	0.36055028661054933	0.913397062251752	0.681493511980136	0.8413131104911051	0.8631728736943174	0.8885248644503866	0	0	0.0
1451	None	None	None	None	None	0	0	0.6666666666666666	2	0.0	0	0.6666666666666666	0	1	0	2	0	0	0.6666666666666666	2	3	0.26666666666666666	4	0.0	1.0	0	0	0	0	0	0	0	0	0	0	0
1295	None	None	None	None	None	0	0	0.4	2	0.6	3	0.7777777777777778	0	0	0	6	6	0	1.0	3	3	0.4666666666666667	7	0.375	0.8	0	0	0	0	0	0	0	0	0	0	0
1378	None	None	None	None	None	0	0	0.5	2	0.75	3	0.6	0.75	4	3	1	2	0	0.4	5	2	0.4	6	0.4	0	0.61711021814018	0.9550783069348325	0.41144965598942884	0.7833011096810075	0.4849979140511154	0.8413362632791578	0.8029768682352069	0.8811495877135949	0.625	0.5	0.0
7035	0.06962405436308858	0.029373154504417697	0.027805833952831937	0.7230947524465747	None	0	0	0.08333333333333333	1	1.0	16	1.0	1.0	17	16	0	0	0	0.05555555555555555	1	18	1.2	18	0.0	0	0.7333999630069011	0.9156319525255214	0.5515574090284071	0.871882664890956	0.4937374216616389	0.7986451030489207	0.8155030116180021	0.8691344356459599	0	0	0.0
992	None	None	None	None	None	0	0	0.75	3	0.0	0	0.8333333333333334	0	1	0	3	2	0	0.6666666666666666	3	2	0.3333333333333333	5	0.2222222222222222	0.6666666666666666	0	0	0	0	0	0	0	0	0	0	0
5247	0.06688321629637954	0.02823625335649618	0.027230767583697118	0.6660641336389936	None	0	0	0.2	2	0.8333333333333334	10	0.5384615384615384	0.8333333333333334	10	10	3	2	0	0.15384615384615385	2	13	0.9333333333333333	14	0.2	0	0.775823441128949	0.8182623103322512	0.547978321965837	0.8062774140452282	0.462676361239974	0.800661757907972	0.8708452536120301	0.8085090913321844	0.55	0.1	0.0
3329	4.9369872621418186e-05	1.6836646994352278e-06	1.6807908318135577e-06	0.9999969391176697	None	0	0	0.3333333333333333	1	1.0	2	1.0	1.0	2	2	1	3	0	0.25	1	4	0.26666666666666666	4	0.5	0	0.6922436118974294	0.9350801812850489	0.46154673537168867	0.5736684062063058	0.6592839651064238	0.9049580501305985	0.9047090826628483	0.8505974382719553	0.5	0.5	0.47089879534256873
813	None	None	None	None	None	0	0	0.25	2	0.8888888888888888	8	0.9166666666666666	0.2222222222222222	2	2	8	4	0	0.3333333333333333	6	2	0.7333333333333333	11	0.2	0.2222222222222222	0.5372261752634182	0.6942754248228626	0.5825930357762551	0.6401832757685929	0.6216192589169506	0.9777694711666921	0.813483658490215	0.8489920171153633	0.5	0.5	0.0
4196	0.08300297166661712	0.012772233585192288	0.011598974264679138	0.8393989280120439	None	0	0	0.1	1	1.0	12	1.0	1.0	13	12	0	0	0	0.07142857142857142	1	14	0.9333333333333333	14	0.0	0	0.717194332397501	0.8531241189903932	0.5515574090284071	0.8826793982105562	0.515353975338012	0.8180446017722405	0.8278185999758537	0.8532315391762303	0	0	0.0
6636	0.07547209983962219	0.028891037431469264	0.0286242355018674	0.6297144109103368	None	0	0	0.08333333333333333	1	1.0	16	1.0	1.0	17	16	0	0	0	0.05555555555555555	1	18	1.2	18	0.0	0	0.7333999630069011	0.9156319525255214	0.5515574090284071	0.8449429846199196	0.4937374216616389	0.8295903212921497	0.8662545384126205	0.868475115023942	0	0	0.0
5116	0.08867331017284431	0.02819472013018665	0.02725113743678072	0.6611721193377258	None	0	0	0.08333333333333333	1	1.0	16	1.0	1.0	17	16	0	0	0	0.05555555555555555	1	18	1.2	18	0.0	0	0.7333999630069011	0.913677360052783	0.5515574090284071	0.8449429846199196	0.4937374216616389	0.8295903212921497	0.8563191016497513	0.8675187671455203	0	0	0.0
4631	0.059126111225324345	0.02216000832775706	0.017518500422705002	0.7552610537295392	None	0	0	0.2	2	0.8333333333333334	10	0.5384615384615384	0.8333333333333334	10	10	3	2	0	0.15384615384615385	2	13	0.9333333333333333	14	0.2	0	0.775823441128949	0.8182623103322509	0.547978321965837	0.7521634942570451	0.47736648393582015	0.750287264294884	0.8363410159208824	0.7752707515567135	0.55	0.1	0.0
2604	4.051193974373128e-08	4.085136566490621e-08	-1.3718572607990157e-08	0.9999943921911036	None	0.5	1	0.6666666666666666	4	0.16666666666666666	1	0.5	0	0	0	7	1	0	1.0	4	4	0.5333333333333333	8	0.05555555555555555	0.4	0	0	0	0	0	0	0	0	0	0	0
2845	0.0037750393774106123	0.002237248844160963	0.0020315293409279202	0.9881467726729877	None	0	0	0.6	6	0.3333333333333333	4	0.3888888888888889	0.25	4	3	9	2	0	1.0	6	6	0.9333333333333333	14	0.09523809523809523	0.3333333333333333	0.8390320168053684	0.9079866509503872	0.7753750834589967	0.9289303204757539	0.9610346330742683	0.8895126689478398	0.6929874616101199	0.9101237845390201	0.625	0.25	0.0
167	None	None	None	None	None	0	0	0.5	4	0.4444444444444444	4	0.6875	0.4444444444444444	8	4	2	2	0	0.25	8	2	0.7333333333333333	11	0.5	0	0.6848553936557179	0.8256834691516713	0.7288768817327271	0.8825465691983823	0.572786025703793	0.948540587280715	0.7854285771347443	0.8967922090857431	0.5625	0.25	0.0
6126	0.07716345892940774	0.030000167314800853	0.026749582877457507	0.6456318547403734	None	0	0	0.08333333333333333	1	1.0	16	1.0	1.0	17	16	0	0	0	0.05555555555555555	1	18	1.2	18	0.0	0	0.7333999630069011	0.9156319525255214	0.5515574090284071	0.8449429846199196	0.4937374216616389	0.8295903212921497	0.8662545384126205	0.868475115023942	0	0	0.0
4524	0.08946235963336913	0.01721905070401173	0.016282235812081346	0.7171996324511951	None	0	0	0.15384615384615385	2	0.8823529411764706	15	0.3958333333333333	0.8235294117647058	15	14	3	0	0	0.1875	3	16	1.2666666666666666	19	0.0	0	0.7333999630069011	0.8663052262890553	0.5372410607781262	0.7191511529828362	0.515353975338012	0.7951864536954896	0.8010276027416805	0.8003478452979363	0	0	0.0
2021	None	None	None	None	None	0	0	1.0	1	0	0	1.0	0	0	0	1	1	0	0.5	1	2	0.13333333333333333	2	0.16666666666666666	0	0	0	0	0	0	0	0	0	0	0	0
3901	0.044349307212736805	0.012366802457436928	0.012055244618768836	0.6905528291833563	None	0	0	0.125	1	1.0	10	1.0	1.0	11	10	0	0	0	0.08333333333333333	1	12	0.8	12	0.0	0	0.7348789930134018	0.8626907653580307	0.5515574090284071	0.8793447536430836	0.6447479304019161	0.8825353389199087	0.8510724421990509	0.8751090185860476	0	0	0.0
48	None	None	None	None	None	0	0	0.46153846153846156	6	0.47058823529411764	8	0.2923076923076923	0.47058823529411764	11	8	7	2	0	0.38461538461538464	13	5	1.2666666666666666	19	0.13333333333333333	0.3333333333333333	0.42619234373811865	0.9069163696464645	0.3742525692762708	0.8710556812119158	0.36094260100067577	0.901654535678519	0.7081645456755339	0.8941837681864233	0.5454545454545454	0.2727272727272727	0.0
[truncated: 6,298 more rows]
