# Supplementary material for: Constrained by Design: Influence of Genetic Encodings on Evolved Traits of Robots
Source: Front Robot AI. 2021 Jun 15;8:672379. doi: 10.3389/frobt.2021.672379 (PMC8239187; doi:10.3389/frobt.2021.672379)
Supplement: Supplementary file 1 [file DataSheet3.ZIP › plasticoding_plane_18_snapshots_ids.tsv]

generation	robot_id	fitness	novelty	novelty_pop	cons_fitness
145	7317	0.004555233047656313	None	0.7370893708508809	0.004555233047656313
145	7340	0.033219964927161845	None	0.0	0.033219964927161845
145	7334	0.03269199700401784	None	0.0	0.03269199700401784
145	7329	0.03139227605091306	None	0.0	0.03139227605091306
145	6696	0.031796852604887606	None	0.0	0.031796852604887606
145	6948	0.033357040766506946	None	0.0	0.033357040766506946
145	6987	0.03266929177115886	None	0.0	0.03266929177115886
145	7347	0.03384271114532457	None	0.0	0.03384271114532457
145	7251	0.03398547652512797	None	0.0	0.03398547652512797
145	7257	0.031031519512136018	None	0.0	0.031031519512136018
145	7304	0.03296891966494616	None	0.0	0.03296891966494616
145	7312	0.03256616777128938	None	0.0	0.03256616777128938
145	7253	0.032546339324924164	None	0.0	0.032546339324924164
145	7062	0.031248647592089528	None	0.0	0.031248647592089528
145	7112	0.03219540543090891	None	0.0	0.03219540543090891
145	7181	0.032155914906953166	None	0.0	0.032155914906953166
145	7045	0.03345212521439182	None	0.0	0.03345212521439182
145	7177	0.031460918913701154	None	0.0	0.031460918913701154
145	7308	0.00351591295545145	None	0.0026143790849673222	0.00351591295545145
145	7152	0.031139655969309156	None	0.0	0.031139655969309156
145	7336	0.032697803209611215	None	0.0	0.032697803209611215
145	6164	0.032902954664038565	None	0.0	0.032902954664038565
145	7030	0.03342118532705381	None	0.0	0.03342118532705381
145	6661	0.03390720987512926	None	0.0	0.03390720987512926
145	7327	0.03231247649286744	None	0.0	0.03231247649286744
145	7339	0.03215617099376848	None	0.0	0.03215617099376848
145	6757	0.031921081440964824	None	0.0	0.031921081440964824
145	7162	0.03335526655545897	None	0.0	0.03335526655545897
145	7348	0.03264298997270533	None	0.0	0.03264298997270533
145	7342	0.02931844308534336	None	0.0	0.02931844308534336
145	7338	0.02828624847519096	None	0.0	0.02828624847519096
145	7323	0.032725782509876206	None	0.0	0.032725782509876206
145	7211	0.013956269448861166	None	0.038962051818106525	0.013956269448861166
145	7037	0.032198494551671265	None	0.0	0.032198494551671265
145	7172	0.03291198174388306	None	0.0	0.03291198174388306
145	7309	0.03046904534702291	None	0.0	0.03046904534702291
145	7057	0.03307247549816042	None	0.0	0.03307247549816042
145	7310	0.031940489431073284	None	0.0	0.031940489431073284
145	7278	0.031357120174750175	None	0.0	0.031357120174750175
145	7121	0.034310746983913155	None	0.0	0.034310746983913155
145	7325	0.03143744365161104	None	0.0	0.03143744365161104
145	6521	0.033379712246315606	None	0.0	0.033379712246315606
145	7335	0.029262816594211212	None	0.0	0.029262816594211212
145	7050	0.03199404969138821	None	0.0	0.03199404969138821
145	7158	0.033696171360304214	None	0.0	0.033696171360304214
145	6778	0.03295437962799842	None	0.0	0.03295437962799842
145	7292	0.031201863020555706	None	0.0	0.031201863020555706
145	7290	0.03133471598988223	None	0.0	0.03133471598988223
145	7313	0.03152240963329517	None	0.0	0.03152240963329517
145	7212	0.033023468720513885	None	0.0	0.033023468720513885
145	7296	0.03345736763774064	None	0.0	0.03345736763774064
145	7350	0.03000294787392583	None	0.0	0.03000294787392583
145	6615	0.032651328816745685	None	0.0	0.032651328816745685
145	6629	0.032133456896438074	None	0.0	0.032133456896438074
145	6520	0.032200415325091346	None	0.0	0.032200415325091346
145	7344	0.030107215112320944	None	0.0	0.030107215112320944
145	7140	0.03114714365734605	None	0.0	0.03114714365734605
145	7125	0.031086403189036115	None	0.0	0.031086403189036115
145	7252	0.03172464127196349	None	0.0	0.03172464127196349
145	7322	0.03350243520027062	None	0.0	0.03350243520027062
145	7245	0.02739387444628665	None	0.0	0.02739387444628665
145	7255	0.032379013868889944	None	0.0	0.032379013868889944
145	7065	0.032778282707875195	None	0.0	0.032778282707875195
145	6708	0.033142620478742946	None	0.0	0.033142620478742946
145	6359	0.03435532621517001	None	0.0	0.03435532621517001
145	6878	0.03221469489378952	None	0.0	0.03221469489378952
145	6798	0.03470008358329369	None	0.0	0.03470008358329369
145	7276	0.03363868769057279	None	0.0	0.03363868769057279
145	7303	0.033320137054891445	None	0.0	0.033320137054891445
145	7333	0.031962927087367546	None	0.0	0.031962927087367546
145	7117	0.03136725048019847	None	0.0	0.03136725048019847
145	7044	0.03383144814569432	None	0.0	0.03383144814569432
145	7101	0.03384385393458681	None	0.0	0.03384385393458681
145	7131	0.032962807063844565	None	0.0	0.032962807063844565
145	7306	0.03213752209016947	None	0.0	0.03213752209016947
145	7258	0.032614496241118236	None	0.0	0.032614496241118236
145	7331	0.03190542771358295	None	0.0	0.03190542771358295
145	7075	0.033269859788029134	None	0.0	0.033269859788029134
145	7346	0.0312834749866115	None	0.0	0.0312834749866115
145	6796	0.033304732689912304	None	0.0	0.033304732689912304
145	7226	0.023100789086644664	None	0.006092191591322766	0.023100789086644664
145	7102	0.03212506154011888	None	0.0	0.03212506154011888
145	7001	0.032421039283332544	None	0.0	0.032421039283332544
145	6953	0.03359955040981928	None	0.0	0.03359955040981928
145	7234	0.03173332404862705	None	0.0	0.03173332404862705
145	7314	0.02998217177105985	None	0.0	0.02998217177105985
145	7034	0.032902954664038565	None	0.0	0.032902954664038565
145	7294	0.03060660636268036	None	0.0	0.03060660636268036
145	7271	0.03155629087912175	None	0.0	0.03155629087912175
145	7343	0.02998481480041366	None	0.0	0.02998481480041366
145	6411	0.032288055736477216	None	0.0	0.032288055736477216
145	7134	0.03136919083622957	None	0.0	0.03136919083622957
145	7221	0.03245971891783309	None	0.0	0.03245971891783309
145	6799	0.0340076266790609	None	0.0	0.0340076266790609
145	7056	0.03195734298356409	None	0.0	0.03195734298356409
145	7242	0.030568539474773494	None	0.0	0.030568539474773494
145	6504	0.03262867098938388	None	0.0	0.03262867098938388
145	7287	0.03293624818961356	None	0.0	0.03293624818961356
145	7341	0.032063603629130494	None	0.0	0.032063603629130494
145	7189	0.031966500170309095	None	0.0	0.031966500170309095
143	7167	0.03212036672099269	None	0.0	0.03212036672099269
143	7195	0.030557141913804837	None	0.0	0.030557141913804837
143	6696	0.031796852604887606	None	0.0	0.031796852604887606
143	7127	0.028918390992557167	None	0.0	0.028918390992557167
143	6948	0.033357040766506946	None	0.0	0.033357040766506946
143	6987	0.03266929177115886	None	0.0	0.03266929177115886
143	6542	0.03144635529685668	None	0.0	0.03144635529685668
143	7128	0.0321707329948996	None	0.0	0.0321707329948996
143	7043	0.03180246549597542	None	0.0	0.03180246549597542
143	7062	0.031248647592089528	None	0.0	0.031248647592089528
143	7026	0.034550190103897836	None	0.0	0.034550190103897836
143	7112	0.03219540543090891	None	0.0	0.03219540543090891
143	7103	0.019489238864091773	None	0.0	0.019489238864091773
143	7181	0.032155914906953166	None	0.0	0.032155914906953166
143	7157	0.02890991443618932	None	0.0	0.02890991443618932
143	7045	0.03345212521439182	None	0.0	0.03345212521439182
143	7177	0.031460918913701154	None	0.0	0.031460918913701154
143	7031	0.03156679881702117	None	0.0	0.03156679881702117
143	6568	0.032886676785634714	None	0.0	0.032886676785634714
143	7152	0.031139655969309156	None	0.0	0.031139655969309156
143	7222	0.030672040800407068	None	0.0	0.030672040800407068
143	6164	0.032902954664038565	None	0.0	0.032902954664038565
143	7030	0.03342118532705381	None	0.0	0.03342118532705381
143	6661	0.03390720987512926	None	0.0	0.03390720987512926
143	6757	0.031921081440964824	None	0.0	0.031921081440964824
143	7162	0.03335526655545897	None	0.0	0.03335526655545897
143	7211	0.013956269448861166	None	0.033740489749394094	0.013956269448861166
143	7209	0.03238807559764704	None	0.0	0.03238807559764704
143	7115	0.02968174389105473	None	0.0	0.02968174389105473
143	7161	0.02843980656003068	None	0.0	0.02843980656003068
143	7037	0.032198494551671265	None	0.0	0.032198494551671265
143	7142	0.03031051537399061	None	0.0	0.03031051537399061
143	7172	0.03291198174388306	None	0.0	0.03291198174388306
143	7057	0.03307247549816042	None	0.0	0.03307247549816042
143	7218	0.004909653173451072	None	0.00947644873694781	0.004909653173451072
143	7208	0.03200520468030252	None	0.0	0.03200520468030252
143	7202	0.03100393063808224	None	0.0	0.03100393063808224
143	7121	0.034310746983913155	None	0.0	0.034310746983913155
143	7249	0.01593632829933202	None	0.009882163270340878	0.01593632829933202
143	6521	0.033379712246315606	None	0.0	0.033379712246315606
143	7050	0.03199404969138821	None	0.0	0.03199404969138821
143	7158	0.033696171360304214	None	0.0	0.033696171360304214
143	6778	0.03295437962799842	None	0.0	0.03295437962799842
143	7198	0.03150068873600016	None	0.0	0.03150068873600016
143	7212	0.033023468720513885	None	0.0	0.033023468720513885
143	6615	0.032651328816745685	None	0.0	0.032651328816745685
143	7151	0.029970954016712924	None	0.0	0.029970954016712924
143	7046	0.0313288390690899	None	0.0	0.0313288390690899
143	7012	0.03290691769292274	None	0.0	0.03290691769292274
143	7154	0.032733695399707635	None	0.0	0.032733695399707635
143	6943	0.031631286544028143	None	0.0	0.031631286544028143
143	6629	0.032133456896438074	None	0.0	0.032133456896438074
143	6520	0.032200415325091346	None	0.0	0.032200415325091346
143	6685	0.03308913131721209	None	0.0	0.03308913131721209
143	7140	0.03114714365734605	None	0.0	0.03114714365734605
143	7125	0.031086403189036115	None	0.0	0.031086403189036115
143	7245	0.02739387444628665	None	0.0	0.02739387444628665
143	7065	0.032778282707875195	None	0.0	0.032778282707875195
143	6708	0.033142620478742946	None	0.0	0.033142620478742946
143	6359	0.03435532621517001	None	0.0	0.03435532621517001
143	6878	0.03221469489378952	None	0.0	0.03221469489378952
143	6798	0.03470008358329369	None	0.0	0.03470008358329369
143	7117	0.03136725048019847	None	0.0	0.03136725048019847
143	7044	0.03383144814569432	None	0.0	0.03383144814569432
143	7101	0.03384385393458681	None	0.0	0.03384385393458681
143	7131	0.032962807063844565	None	0.0	0.032962807063844565
143	6705	0.03231577277928836	None	0.0	0.03231577277928836
143	7214	0.03198544801204046	None	0.0	0.03198544801204046
143	7120	0.03257431474618176	None	0.0	0.03257431474618176
143	7229	0.03110775992646354	None	0.0	0.03110775992646354
143	7075	0.033269859788029134	None	0.0	0.033269859788029134
143	7149	0.03201621226338229	None	0.0	0.03201621226338229
143	7201	0.02873722785705497	None	0.0	0.02873722785705497
143	6796	0.033304732689912304	None	0.0	0.033304732689912304
143	7226	0.023100789086644664	None	0.006092191591322766	0.023100789086644664
143	7092	0.03038817605304411	None	0.0	0.03038817605304411
143	7102	0.03212506154011888	None	0.0	0.03212506154011888
143	7001	0.032421039283332544	None	0.0	0.032421039283332544
143	6953	0.03359955040981928	None	0.0	0.03359955040981928
143	7234	0.03173332404862705	None	0.0	0.03173332404862705
143	7216	0.006472004614734113	None	0.0022875816993464066	0.006472004614734113
143	7034	0.032902954664038565	None	0.0	0.032902954664038565
143	7094	0.030065328586807598	None	0.0	0.030065328586807598
143	7171	0.030078793293103853	None	0.0	0.030078793293103853
143	6411	0.032288055736477216	None	0.0	0.032288055736477216
143	7134	0.03136919083622957	None	0.0	0.03136919083622957
143	6720	0.03473870553376445	None	0.0	0.03473870553376445
143	7221	0.03245971891783309	None	0.0	0.03245971891783309
143	6831	0.0315792611039632	None	0.0	0.0315792611039632
143	6799	0.0340076266790609	None	0.0	0.0340076266790609
143	7239	0.008415521628160264	None	0.0	0.008415521628160264
143	7056	0.03195734298356409	None	0.0	0.03195734298356409
143	7242	0.030568539474773494	None	0.0	0.030568539474773494
143	7089	0.03172058435835069	None	0.0	0.03172058435835069
143	7176	0.029283903081418074	None	0.0	0.029283903081418074
143	7186	0.0330670338958762	None	0.0	0.0330670338958762
143	6504	0.03262867098938388	None	0.0	0.03262867098938388
143	7223	0.030415515450910154	None	0.0	0.030415515450910154
143	7189	0.031966500170309095	None	0.0	0.031966500170309095
143	7247	0.029553606368181717	None	0.0	0.029553606368181717
106	5310	0.0259904270163891	None	0.0	0.0259904270163891
106	5136	0.02602350822756355	None	0.0	0.02602350822756355
106	4998	0.026046442901751968	None	0.0	0.026046442901751968
106	5312	0.026384251407112706	None	0.0	0.026384251407112706
106	5349	0.026591593458300162	None	0.0	0.026591593458300162
106	5319	0.026761155189841783	None	0.0	0.026761155189841783
106	5268	0.02594693150995715	None	0.0	0.02594693150995715
106	5307	0.024907420053365752	None	0.0	0.024907420053365752
106	4917	0.02571313527086729	None	0.0	0.02571313527086729
106	5067	0.026158972823461756	None	0.0	0.026158972823461756
106	5390	0.025581394229008455	None	0.0	0.025581394229008455
106	5326	0.025955625051944493	None	0.0	0.025955625051944493
106	5382	0.023442386338246426	None	0.001274221393064312	0.023442386338246426
106	5373	0.02606487673034018	None	0.0	0.02606487673034018
106	5297	0.023877489554988404	None	0.0	0.023877489554988404
106	5316	0.025574857728896894	None	0.0	0.025574857728896894
106	5184	0.024953778144341552	None	0.0	0.024953778144341552
106	5261	0.026158972823461756	None	0.0	0.026158972823461756
106	5299	0.02718408778667234	None	0.0	0.02718408778667234
106	4685	0.02620880954208266	None	0.19791648245086488	0.02620880954208266
106	4965	0.02548518027968935	None	0.0	0.02548518027968935
106	5021	0.026185548455222946	None	0.0	0.026185548455222946
106	5233	0.026462192287468125	None	0.0	0.026462192287468125
106	5398	0.02513807533240429	None	0.0	0.02513807533240429
106	5352	0.023452640223105482	None	0.001274221393064312	0.023452640223105482
106	5093	0.0258940682352438	None	0.0	0.0258940682352438
106	5232	0.026147011249187856	None	0.0	0.026147011249187856
106	5386	0.023082760203127887	None	0.0	0.023082760203127887
106	5275	0.024987927329860327	None	0.0	0.024987927329860327
106	5340	0.025530892474084074	None	0.0	0.025530892474084074
106	5313	0.025836281095636567	None	0.0	0.025836281095636567
106	5303	0.02621243077144497	None	0.0	0.02621243077144497
106	5129	0.027052557073794253	None	0.043817832453128716	0.027052557073794253
106	5247	0.027230767583697118	None	0.0	0.027230767583697118
106	5384	0.026122705976850392	None	0.0	0.026122705976850392
106	5399	0.02554007485942932	None	0.0	0.02554007485942932
106	5172	0.026462192287468125	None	0.0	0.026462192287468125
106	5131	0.025911656367912296	None	0.0	0.025911656367912296
106	5116	0.02725113743678072	None	0.0	0.02725113743678072
106	5230	0.025944847227744334	None	0.0	0.025944847227744334
106	5354	0.029747172815721753	None	0.0	0.029747172815721753
106	5285	0.02640862760831362	None	0.0	0.02640862760831362
106	5353	0.02638672153405484	None	0.0	0.02638672153405484
106	5370	0.022034987535417196	None	0.0	0.022034987535417196
106	5380	0.026748946927331766	None	0.0	0.026748946927331766
106	5084	0.026582733527224078	None	0.0	0.026582733527224078
106	5108	0.026636020799924737	None	0.0	0.026636020799924737
106	5304	0.03079854562581858	None	0.0029411764705882374	0.03079854562581858
106	5383	0.026221921126367013	None	0.0	0.026221921126367013
106	5333	0.024037923108267693	None	0.001274221393064312	0.024037923108267693
106	5330	0.026214369512163407	None	0.0	0.026214369512163407
106	5335	0.025514601303998848	None	0.0	0.025514601303998848
106	5379	0.023695731930984874	None	0.001274221393064312	0.023695731930984874
106	5152	0.027164237663285122	None	0.0	0.027164237663285122
106	4930	0.026818004816510716	None	0.0	0.026818004816510716
106	5117	0.026004372662790667	None	0.0	0.026004372662790667
106	4874	0.028073594042398484	None	0.0	0.028073594042398484
106	5337	0.02628675739239824	None	0.0	0.02628675739239824
106	5094	0.025852032778598828	None	0.0	0.025852032778598828
106	5388	0.025861263608086417	None	0.0	0.025861263608086417
106	5206	0.026039388423906927	None	0.0	0.026039388423906927
106	5393	0.016279397082615037	None	0.0	0.016279397082615037
106	5362	0.025768615633374094	None	0.0	0.025768615633374094
106	5274	0.026787134954288902	None	0.0	0.026787134954288902
106	5391	0.027552095395437865	None	0.0	0.027552095395437865
106	5240	0.027958434979313128	None	0.0	0.027958434979313128
106	5164	0.026120391341902093	None	0.0	0.026120391341902093
106	5178	0.02745082825917383	None	0.0	0.02745082825917383
106	5138	0.02662779210056874	None	0.0	0.02662779210056874
106	5069	0.02578113482961864	None	0.0	0.02578113482961864
106	5122	0.025609075961119002	None	0.0	0.025609075961119002
106	5358	0.02505658369283996	None	0.0029411764705882374	0.02505658369283996
106	5305	0.026830160470853605	None	0.0	0.026830160470853605
106	4837	0.02584527005757582	None	0.0	0.02584527005757582
106	4664	0.02712774380010079	None	0.19791648245086488	0.02712774380010079
106	5395	0.025630391702636823	None	0.0	0.025630391702636823
106	5239	0.02622249951751323	None	0.0	0.02622249951751323
106	5367	0.02626063608790976	None	0.0	0.02626063608790976
106	5280	0.025853340274181253	None	0.043817832453128716	0.025853340274181253
106	5265	0.025592113910390596	None	0.0	0.025592113910390596
106	5004	0.026190528340925497	None	0.0	0.026190528340925497
106	5148	0.02634838587011939	None	0.0	0.02634838587011939
106	5263	0.025611130076013112	None	0.0	0.025611130076013112
106	5282	0.026091148362663658	None	0.0	0.026091148362663658
106	5360	0.024156909540713527	None	0.0	0.024156909540713527
106	5258	0.025657083231825875	None	0.0	0.025657083231825875
106	5359	0.02622373055920649	None	0.0	0.02622373055920649
106	5317	0.026608463256993217	None	0.0	0.026608463256993217
106	5322	0.025861263608086417	None	0.0	0.025861263608086417
106	5125	0.027378411995180096	None	0.0	0.027378411995180096
106	5277	0.025656391715991034	None	0.0	0.025656391715991034
106	5049	0.026158915466781323	None	0.0	0.026158915466781323
106	5235	0.026870047182447152	None	0.0	0.026870047182447152
106	4602	0.026597365149208126	None	0.19791648245086488	0.026597365149208126
106	5351	0.025840939358937925	None	0.0	0.025840939358937925
106	5375	0.018893772690366267	None	0.0	0.018893772690366267
106	4894	0.026962272064334148	None	0.0	0.026962272064334148
106	4880	0.0258271041373155	None	0.0	0.0258271041373155
106	5347	0.026664760752418016	None	0.0	0.026664760752418016
106	5356	0.027184792470102085	None	0.0	0.027184792470102085
141	6869	0.03262661945159137	None	0.0	0.03262661945159137
141	6976	0.032182457305927795	None	0.0	0.032182457305927795
141	6696	0.031796852604887606	None	0.0	0.031796852604887606
141	7127	0.028918390992557167	None	0.0	0.028918390992557167
141	6948	0.033357040766506946	None	0.0	0.033357040766506946
141	6987	0.03266929177115886	None	0.0	0.03266929177115886
141	6542	0.03144635529685668	None	0.0	0.03144635529685668
141	7128	0.0321707329948996	None	0.0	0.0321707329948996
141	7043	0.03180246549597542	None	0.0	0.03180246549597542
141	7108	0.029611001559399226	None	0.0	0.029611001559399226
141	6677	0.0321229997426185	None	0.0	0.0321229997426185
141	7137	0.030209388409781497	None	0.0	0.030209388409781497
141	7011	0.03219514808633659	None	0.0	0.03219514808633659
141	7062	0.031248647592089528	None	0.0	0.031248647592089528
141	7026	0.034550190103897836	None	0.0	0.034550190103897836
141	7112	0.03219540543090891	None	0.0	0.03219540543090891
141	7103	0.019489238864091773	None	0.0	0.019489238864091773
141	7071	0.0318213032622177	None	0.0	0.0318213032622177
141	6927	0.03248756892268323	None	0.0	0.03248756892268323
141	7045	0.03345212521439182	None	0.0	0.03345212521439182
141	7097	0.03358993939696898	None	0.0	0.03358993939696898
141	7031	0.03156679881702117	None	0.0	0.03156679881702117
141	6874	0.031429097008445185	None	0.0	0.031429097008445185
141	6974	0.03128172065018181	None	0.0	0.03128172065018181
141	7116	0.032011583008008285	None	0.0	0.032011583008008285
141	6793	0.03231960890441969	None	0.0	0.03231960890441969
141	7041	0.033166827061171564	None	0.0	0.033166827061171564
141	6568	0.032886676785634714	None	0.0	0.032886676785634714
141	6779	0.032588519485669945	None	0.0	0.032588519485669945
141	6164	0.032902954664038565	None	0.0	0.032902954664038565
141	7030	0.03342118532705381	None	0.0	0.03342118532705381
141	6959	0.031202438607029807	None	0.0	0.031202438607029807
141	6661	0.03390720987512926	None	0.0	0.03390720987512926
141	6757	0.031921081440964824	None	0.0	0.031921081440964824
141	7115	0.02968174389105473	None	0.0	0.02968174389105473
141	7037	0.032198494551671265	None	0.0	0.032198494551671265
141	7142	0.03031051537399061	None	0.0	0.03031051537399061
141	7145	0.029250002643065723	None	0.0	0.029250002643065723
141	7057	0.03307247549816042	None	0.0	0.03307247549816042
141	7121	0.034310746983913155	None	0.0	0.034310746983913155
141	6521	0.033379712246315606	None	0.0	0.033379712246315606
141	7050	0.03199404969138821	None	0.0	0.03199404969138821
141	6778	0.03295437962799842	None	0.0	0.03295437962799842
141	6615	0.032651328816745685	None	0.0	0.032651328816745685
141	6990	0.029614813452673035	None	0.0	0.029614813452673035
141	7105	0.030298882589477192	None	0.0	0.030298882589477192
141	7046	0.0313288390690899	None	0.0	0.0313288390690899
141	7012	0.03290691769292274	None	0.0	0.03290691769292274
141	6943	0.031631286544028143	None	0.0	0.031631286544028143
141	6629	0.032133456896438074	None	0.0	0.032133456896438074
141	6975	0.028405895688180045	None	0.0	0.028405895688180045
141	6520	0.032200415325091346	None	0.0	0.032200415325091346
141	6685	0.03308913131721209	None	0.0	0.03308913131721209
141	6891	0.031899606673362405	None	0.0	0.031899606673362405
141	7140	0.03114714365734605	None	0.0	0.03114714365734605
141	7125	0.031086403189036115	None	0.0	0.031086403189036115
141	7065	0.032778282707875195	None	0.0	0.032778282707875195
141	6708	0.033142620478742946	None	0.0	0.033142620478742946
141	6359	0.03435532621517001	None	0.0	0.03435532621517001
141	7110	0.025375247938762613	None	0.0	0.025375247938762613
141	6878	0.03221469489378952	None	0.0	0.03221469489378952
141	7138	0.033085923757091316	None	0.0	0.033085923757091316
141	6622	0.03186388220223399	None	0.0	0.03186388220223399
141	6798	0.03470008358329369	None	0.0	0.03470008358329369
141	7117	0.03136725048019847	None	0.0	0.03136725048019847
141	7044	0.03383144814569432	None	0.0	0.03383144814569432
141	7101	0.03384385393458681	None	0.0	0.03384385393458681
141	7131	0.032962807063844565	None	0.0	0.032962807063844565
141	6705	0.03231577277928836	None	0.0	0.03231577277928836
141	7120	0.03257431474618176	None	0.0	0.03257431474618176
141	6804	0.03141866457930811	None	0.0	0.03141866457930811
141	7075	0.033269859788029134	None	0.0	0.033269859788029134
141	7149	0.03201621226338229	None	0.0	0.03201621226338229
141	7083	0.02971794506975846	None	0.0	0.02971794506975846
141	7118	0.029321621937993404	None	0.0	0.029321621937993404
141	6796	0.033304732689912304	None	0.0	0.033304732689912304
141	7006	0.03085430113114815	None	0.0	0.03085430113114815
141	7068	0.031047670533842702	None	0.0	0.031047670533842702
141	7092	0.03038817605304411	None	0.0	0.03038817605304411
141	7102	0.03212506154011888	None	0.0	0.03212506154011888
141	7001	0.032421039283332544	None	0.0	0.032421039283332544
141	6953	0.03359955040981928	None	0.0	0.03359955040981928
141	7034	0.032902954664038565	None	0.0	0.032902954664038565
141	6977	0.03117935551051137	None	0.0	0.03117935551051137
141	7094	0.030065328586807598	None	0.0	0.030065328586807598
141	7130	0.029414948797289793	None	0.0	0.029414948797289793
141	6411	0.032288055736477216	None	0.0	0.032288055736477216
141	7134	0.03136919083622957	None	0.0	0.03136919083622957
141	6720	0.03473870553376445	None	0.0	0.03473870553376445
141	7139	0.01144450538475972	None	0.0	0.01144450538475972
141	6831	0.0315792611039632	None	0.0	0.0315792611039632
141	6966	0.03221926597587243	None	0.0	0.03221926597587243
141	6799	0.0340076266790609	None	0.0	0.0340076266790609
141	7129	0.03305185911966236	None	0.0	0.03305185911966236
141	7056	0.03195734298356409	None	0.0	0.03195734298356409
141	6665	0.03273032933735221	None	0.0	0.03273032933735221
141	7089	0.03172058435835069	None	0.0	0.03172058435835069
141	6504	0.03262867098938388	None	0.0	0.03262867098938388
141	6918	0.03247028324824389	None	0.0	0.03247028324824389
141	6613	0.031199804057240443	None	0.0	0.031199804057240443
72	3212	0.013083255807277	None	0.0	0.013083255807277
72	3680	0.012714277149587205	None	0.0	0.012714277149587205
72	3654	0.011677377906281322	None	0.0	0.011677377906281322
72	3678	0.011855340317283573	None	0.0	0.011855340317283573
72	3347	0.013262536939313346	None	0.013578661246989244	0.013262536939313346
72	3480	0.013689011590196988	None	0.0	0.013689011590196988
72	3559	0.012257212073053615	None	0.0	0.012257212073053615
72	3618	0.013202131482834818	None	0.0	0.013202131482834818
72	3668	0.012022655451791944	None	0.0	0.012022655451791944
72	3509	0.01810262465913064	None	0.013578661246989244	0.01810262465913064
72	3430	0.014021639660098393	None	0.0	0.014021639660098393
72	3364	0.013869550074549406	None	0.0	0.013869550074549406
72	3608	0.013876346526269458	None	0.008580248931050683	0.013876346526269458
72	3667	0.011384790697764532	None	0.0	0.011384790697764532
72	2887	0.013028439769777724	None	0.0	0.013028439769777724
72	3542	0.013419476697873326	None	0.0	0.013419476697873326
72	3551	0.01342685180008348	None	0.0007045638824865976	0.01342685180008348
72	3626	0.013857313511122604	None	0.0	0.013857313511122604
72	3469	0.01290658913954228	None	0.0	0.01290658913954228
72	3533	0.012885287124052068	None	0.0	0.012885287124052068
72	3657	0.013095368668103948	None	0.0	0.013095368668103948
72	2996	0.013542096113066605	None	0.0	0.013542096113066605
72	3473	0.014220938118942955	None	0.0	0.014220938118942955
72	3411	0.012452722102713656	None	0.0	0.012452722102713656
72	3676	0.011888474951587083	None	0.0	0.011888474951587083
72	3563	0.013826407136544117	None	0.0	0.013826407136544117
72	3666	0.0014867744990873428	None	0.0007045638824865976	0.0014867744990873428
72	3510	0.013572365088569668	None	0.0	0.013572365088569668
72	3575	0.012641640438968413	None	0.0	0.012641640438968413
72	3596	0.011958047570696547	None	0.0	0.011958047570696547
72	3613	0.012975346784644909	None	0.0	0.012975346784644909
72	3361	0.01299904901823681	None	0.0	0.01299904901823681
72	3679	0.012899233332261823	None	0.0	0.012899233332261823
72	3534	0.014647019458125961	None	0.0	0.014647019458125961
72	3689	0.012911724001549675	None	0.0	0.012911724001549675
72	3226	0.012363688728651753	None	0.0	0.012363688728651753
72	3524	0.013975997656116311	None	0.008580248931050683	0.013975997656116311
72	3595	0.013047919729866	None	0.0	0.013047919729866
72	3609	0.01401163778043396	None	0.0	0.01401163778043396
72	3581	0.014256999520240341	None	0.0	0.014256999520240341
72	3642	0.01275282426888114	None	0.0	0.01275282426888114
72	3549	0.013443958444643377	None	0.0	0.013443958444643377
72	3261	0.012965076181631244	None	0.0	0.012965076181631244
72	3399	0.016761006619374227	None	0.0007045638824865976	0.016761006619374227
72	3652	0.012570375486141865	None	0.0	0.012570375486141865
72	3331	0.011888891258122291	None	0.0	0.011888891258122291
72	3594	0.01286420750467654	None	0.0	0.01286420750467654
72	3387	0.014980749114697094	None	0.0	0.014980749114697094
72	3622	0.014375890929741484	None	0.0	0.014375890929741484
72	3603	0.013044306698935422	None	0.0	0.013044306698935422
72	3597	0.013975321411016773	None	0.0	0.013975321411016773
72	3674	0.012899452034096029	None	0.0	0.012899452034096029
72	3655	0.011748583844989759	None	0.0	0.011748583844989759
72	3465	0.013894583107966044	None	0.0	0.013894583107966044
72	3602	0.013068952772646086	None	0.0	0.013068952772646086
72	3695	0.011914518974099989	None	0.0	0.011914518974099989
72	3677	0.01158953193744863	None	0.0	0.01158953193744863
72	3615	0.01319563423320898	None	0.0	0.01319563423320898
72	3544	0.014549681933594086	None	0.0	0.014549681933594086
72	3663	0.01238194690299776	None	0.0	0.01238194690299776
72	3682	0.013917483235591076	None	0.0007045638824865976	0.013917483235591076
72	3506	0.014691292374653355	None	0.0	0.014691292374653355
72	3319	0.014408517844300256	None	0.0	0.014408517844300256
72	3392	0.014338696921512895	None	0.0	0.014338696921512895
72	3656	0.013052032027338525	None	0.0	0.013052032027338525
72	3453	0.012625851117818906	None	0.0	0.012625851117818906
72	3616	0.012545077099914053	None	0.0	0.012545077099914053
72	3593	0.013450410504196144	None	0.0	0.013450410504196144
72	3631	0.012537516075503338	None	0.0	0.012537516075503338
72	3520	0.014850992223231642	None	0.0	0.014850992223231642
72	3673	0.01256832134101852	None	0.0	0.01256832134101852
72	3650	0.011673227570323628	None	0.0	0.011673227570323628
72	3173	0.013690462763786396	None	0.0	0.013690462763786396
72	3579	0.013051234330952054	None	0.0	0.013051234330952054
72	3466	0.01381671480805022	None	0.0	0.01381671480805022
72	3467	0.012097045627243069	None	0.0	0.012097045627243069
72	3476	0.011578518025672719	None	0.0	0.011578518025672719
72	3662	0.012510626772569606	None	0.0	0.012510626772569606
72	3683	0.012481488672016056	None	0.0	0.012481488672016056
72	3630	0.01366095023244116	None	0.0	0.01366095023244116
72	3568	0.017912839886295936	None	0.47491654187665244	0.017912839886295936
72	3658	0.00787211721233838	None	0.0007045638824865976	0.00787211721233838
72	3426	0.01320467544905269	None	0.0	0.01320467544905269
72	3340	0.01356430275207107	None	0.0	0.01356430275207107
72	3349	0.014562231872229681	None	0.0	0.014562231872229681
72	3643	0.012195058380839702	None	0.008580248931050683	0.012195058380839702
72	3698	0.012852394469885528	None	0.0	0.012852394469885528
72	3610	0.011974165947830944	None	0.0	0.011974165947830944
72	3441	0.013417550147380351	None	0.0	0.013417550147380351
72	3382	0.013262115403669153	None	0.0	0.013262115403669153
72	3363	0.021827331256530722	None	0.47491654187665244	0.021827331256530722
72	3528	0.014253440835960786	None	0.0	0.014253440835960786
72	3486	0.01265535280421835	None	0.0	0.01265535280421835
72	3628	0.005824470207322422	None	0.0	0.005824470207322422
72	3546	0.013155870542748171	None	0.0	0.013155870542748171
72	3574	0.013270265476824146	None	0.0	0.013270265476824146
72	3438	0.013877976226249296	None	0.0	0.013877976226249296
72	3322	0.013658872089505825	None	0.0	0.013658872089505825
72	3664	0.012349258617389404	None	0.0	0.012349258617389404
72	3508	0.013280908350185758	None	0.0	0.013280908350185758
50	2480	None	None	0.37931748663613984	None
50	2598	-4.288624674353966e-05	None	0.36420989033887485	-4.288624674353966e-05
50	2579	None	None	0.3873480969083954	None
50	2584	1.5691999923620884e-08	None	0.3873419737744444	1.5691999923620884e-08
50	2288	None	None	0.4482107453327999	None
50	2560	0.004242428004083565	None	0.5111004757910649	0.004242428004083565
50	2554	0.00010313672971083806	None	0.3687878375937087	0.00010313672971083806
50	2576	5.785360392147527e-08	None	0.37474848929760646	5.785360392147527e-08
50	2558	-1.0739114501281115e-05	None	0.3667849532703248	-1.0739114501281115e-05
50	2556	6.1453936924097e-07	None	0.38825131947943314	6.1453936924097e-07
50	2559	0.0001864295000345644	None	0.3124663792368982	0.0001864295000345644
50	2541	None	None	0.42570095779257383	None
50	2568	None	None	0.24433023462711057	None
50	2592	None	None	0.3725947603078781	None
50	2502	None	None	0.3994013834196373	None
50	2566	-7.122563462018596e-06	None	0.4724688045048938	-7.122563462018596e-06
50	2217	None	None	0.3419692006932555	None
50	2577	-4.825795605067267e-06	None	0.32990136406878245	-4.825795605067267e-06
50	2542	None	None	0.5104113648044178	None
50	2410	None	None	0.3740332678630989	None
50	2552	0.0003483515563151643	None	0.4021508639556357	0.0003483515563151643
50	2571	6.880240034132171e-05	None	0.4783871379264573	6.880240034132171e-05
50	2469	None	None	0.43930746548688193	None
50	2426	None	None	0.32378960854465044	None
50	2453	None	None	0.4537147011509578	None
50	2484	None	None	0.5133735068405965	None
50	2600	-0.0001703314051310911	None	0.3411742650258874	-0.0001703314051310911
50	2533	None	None	0.37253959461769537	None
50	2585	-7.105275172939932e-07	None	0.3457254755322395	-7.105275172939932e-07
50	2581	-6.223666683659705e-08	None	0.3251142752903881	-6.223666683659705e-08
50	2246	None	None	0.3135631511463259	None
50	2482	None	None	0.4544232848780281	None
50	2534	None	None	0.3243413409082704	None
50	2596	-0.00012961990450966197	None	0.43352922669544675	-0.00012961990450966197
50	2378	None	None	0.3725947603078781	None
50	2553	-0.1	None	0.36712671191050744	-0.1
50	2518	None	None	0.36712671191050744	None
50	2319	None	None	0.4528850314831067	None
50	2483	None	None	0.4845871796964579	None
50	2385	None	None	0.3457254755322395	None
50	2587	None	None	0.3502341822051995	None
50	2474	None	None	0.4322076073945837	None
50	2417	None	None	0.34678309407185004	None
50	2557	-8.595481184300116e-06	None	0.43390971436480463	-8.595481184300116e-06
50	2594	0.00012730372262150584	None	0.49509234800967683	0.00012730372262150584
50	2115	None	None	0.36189423847694324	None
50	2503	None	None	0.4420006765526986	None
50	2595	-0.1	None	0.40803755417834103	-0.1
50	2589	1.2896909103680222e-06	None	0.38825131947943314	1.2896909103680222e-06
50	2454	None	None	0.433466044281228	None
50	2455	None	None	0.45802005904561566	None
50	2510	None	None	0.517158972122044	None
50	2582	-0.1	None	0.7400340899314287	-0.1
50	2578	-1.545714509031554e-06	None	0.4121873458617989	-1.545714509031554e-06
50	1991	None	None	0.4383959813892161	None
50	2407	None	None	0.3457254755322395	None
50	2433	None	None	0.39358555914696086	None
50	2401	None	None	0.43182576573335324	None
50	2580	-3.296570109429166e-06	None	0.3301761471311064	-3.296570109429166e-06
50	2569	9.919847643595388e-06	None	0.35763420484674835	9.919847643595388e-06
50	1464	None	None	0.5517818691906353	None
50	2561	-1.0349362943709714e-05	None	0.372861336529026	-1.0349362943709714e-05
50	2563	1.0667730937259432e-06	None	0.3411742650258874	1.0667730937259432e-06
50	2418	None	None	0.47878859638451976	None
50	2575	-0.1	None	0.36189423847694324	-0.1
50	2564	-0.0008418316011922719	None	0.5133735068405965	-0.0008418316011922719
50	2509	None	None	0.4671788536745856	None
50	2459	None	None	0.36712671191050744	None
50	2555	6.662390443380736e-05	None	0.6803398850529829	6.662390443380736e-05
50	2437	None	None	0.4704383553832763	None
50	2588	-0.1	None	0.23889229151317232	-0.1
50	2335	None	None	0.5467533503288962	None
50	2599	-2.868985504032791e-08	None	0.2801233962034265	-2.868985504032791e-08
50	2215	None	None	0.4322076073945837	None
50	2513	None	None	0.39598393832180634	None
50	2430	None	None	0.24433023462711057	None
50	2551	-5.201583072846006e-05	None	0.3419692006932555	-5.201583072846006e-05
50	2574	-0.00012459445703895319	None	0.49316060750914614	-0.00012459445703895319
50	2547	None	None	0.3860078146386835	None
50	1955	None	None	0.406027492869194	None
50	2471	None	None	0.3494014955507404	None
50	2530	None	None	0.3502341822051995	None
50	2163	None	None	0.517158972122044	None
50	2361	None	None	0.23889229151317232	None
50	2527	None	None	0.4078756133324785	None
50	2519	None	None	0.47878859638451976	None
50	2402	None	None	0.4528850314831067	None
50	2586	-1.4448865598253115e-08	None	0.36420989033887485	-1.4448865598253115e-08
50	2539	None	None	0.44772451550780695	None
50	2591	9.818144032804876e-05	None	0.3594502590306673	9.818144032804876e-05
50	2573	9.814294262641358e-05	None	0.35624689428049616	9.814294262641358e-05
50	2593	0.00018693845216014704	None	0.4165684809256602	0.00018693845216014704
50	2537	None	None	0.3765069375085227	None
50	2590	-9.94586109703261e-06	None	0.3092663212334734	-9.94586109703261e-06
50	2562	-0.1	None	0.23889229151317232	-0.1
50	2572	None	None	0.625287920572946	None
50	2583	None	None	0.3778354628812711	None
50	1963	None	None	0.49509234800967683	None
50	2350	None	None	0.48495461700363024	None
50	1881	None	None	0.4376099208280593	None
74	3757	0.007805785333456832	None	0.009864562949406219	0.007805785333456832
74	3724	0.013135605980920922	None	0.0	0.013135605980920922
74	3680	0.012714277149587205	None	0.0	0.012714277149587205
74	3762	0.012303519468461461	None	0.0	0.012303519468461461
74	3347	0.013262536939313346	None	0.0024790835464147446	0.013262536939313346
74	3704	0.013124990033399427	None	0.0	0.013124990033399427
74	3769	0.013442574065693574	None	0.0	0.013442574065693574
74	3480	0.013689011590196988	None	0.0	0.013689011590196988
74	3730	0.01273776821496938	None	0.0	0.01273776821496938
74	3765	0.013541829670208706	None	0.0	0.013541829670208706
74	3618	0.013202131482834818	None	0.0	0.013202131482834818
74	3509	0.01810262465913064	None	0.0024790835464147446	0.01810262465913064
74	3761	0.02433248309348767	None	0.0037186253196221167	0.02433248309348767
74	3781	0.012031413965620017	None	0.0	0.012031413965620017
74	3430	0.014021639660098393	None	0.0	0.014021639660098393
74	3364	0.013869550074549406	None	0.0	0.013869550074549406
74	2887	0.013028439769777724	None	0.0	0.013028439769777724
74	3542	0.013419476697873326	None	0.0	0.013419476697873326
74	3626	0.013857313511122604	None	0.0	0.013857313511122604
74	3760	0.01318228045874949	None	0.0	0.01318228045874949
74	3469	0.01290658913954228	None	0.0	0.01290658913954228
74	3767	0.022309750844538217	None	0.0037186253196221167	0.022309750844538217
74	3533	0.012885287124052068	None	0.0	0.012885287124052068
74	3657	0.013095368668103948	None	0.0	0.013095368668103948
74	2996	0.013542096113066605	None	0.0	0.013542096113066605
74	3563	0.013826407136544117	None	0.0	0.013826407136544117
74	3596	0.011958047570696547	None	0.0	0.011958047570696547
74	3772	0.012767140077140526	None	0.0	0.012767140077140526
74	3613	0.012975346784644909	None	0.0	0.012975346784644909
74	3787	0.01418881539388294	None	0.0	0.01418881539388294
74	3361	0.01299904901823681	None	0.0	0.01299904901823681
74	3751	0.006990642180836141	None	0.3389064377507626	0.006990642180836141
74	3534	0.014647019458125961	None	0.0	0.014647019458125961
74	3689	0.012911724001549675	None	0.0	0.012911724001549675
74	3609	0.01401163778043396	None	0.0	0.01401163778043396
74	3581	0.014256999520240341	None	0.0	0.014256999520240341
74	3754	0.012050616483392914	None	0.0	0.012050616483392914
74	3721	0.02171592990053742	None	0.008662333606043135	0.02171592990053742
74	3790	0.013915571725033101	None	0.0	0.013915571725033101
74	3735	0.012162739537714748	None	0.0	0.012162739537714748
74	3642	0.01275282426888114	None	0.0	0.01275282426888114
74	3749	0.013368837166995003	None	0.0	0.013368837166995003
74	3708	0.013154965670127696	None	0.0	0.013154965670127696
74	3728	0.012807219185716577	None	0.0	0.012807219185716577
74	3756	0.014988160117071287	None	0.3272537563019824	0.014988160117071287
74	3549	0.013443958444643377	None	0.0	0.013443958444643377
74	3261	0.012965076181631244	None	0.0	0.012965076181631244
74	3399	0.016761006619374227	None	0.008662333606043135	0.016761006619374227
74	3758	0.012356085280679661	None	0.0	0.012356085280679661
74	3768	0.012611918167044111	None	0.0	0.012611918167044111
74	3755	0.0074125167343114026	None	0.0	0.0074125167343114026
74	3594	0.01286420750467654	None	0.0	0.01286420750467654
74	3792	0.011838495843898933	None	0.0	0.011838495843898933
74	3603	0.013044306698935422	None	0.0	0.013044306698935422
74	3796	0.013291686628360019	None	0.0	0.013291686628360019
74	3597	0.013975321411016773	None	0.0	0.013975321411016773
74	3771	0.012966922529741761	None	0.0	0.012966922529741761
74	3725	0.012473126392686596	None	0.0	0.012473126392686596
74	3795	0.013740129998205036	None	0.0	0.013740129998205036
74	3747	0.0136696417636313	None	0.0	0.0136696417636313
74	3793	0.01359900014371335	None	0.0024790835464147446	0.01359900014371335
74	3776	0.006574482342211929	None	0.0024790835464147446	0.006574482342211929
74	3615	0.01319563423320898	None	0.0	0.01319563423320898
74	3544	0.014549681933594086	None	0.0	0.014549681933594086
74	3682	0.013917483235591076	None	0.008662333606043135	0.013917483235591076
74	3506	0.014691292374653355	None	0.0	0.014691292374653355
74	3319	0.014408517844300256	None	0.0	0.014408517844300256
74	3392	0.014338696921512895	None	0.0	0.014338696921512895
74	3656	0.013052032027338525	None	0.0	0.013052032027338525
74	3780	0.013374242781739995	None	0.0	0.013374242781739995
74	3673	0.01256832134101852	None	0.0	0.01256832134101852
74	3723	0.013061007589589037	None	0.0	0.013061007589589037
74	3579	0.013051234330952054	None	0.0	0.013051234330952054
74	3778	0.012619232978793655	None	0.0	0.012619232978793655
74	3476	0.011578518025672719	None	0.0	0.011578518025672719
74	3720	0.01278702382915435	None	0.0	0.01278702382915435
74	3683	0.012481488672016056	None	0.0	0.012481488672016056
74	3630	0.01366095023244116	None	0.0	0.01366095023244116
74	3568	0.017912839886295936	None	0.3272537563019824	0.017912839886295936
74	3426	0.01320467544905269	None	0.0	0.01320467544905269
74	3764	0.014106070668500604	None	0.008662333606043135	0.014106070668500604
74	3349	0.014562231872229681	None	0.0	0.014562231872229681
74	3741	0.013595186089518525	None	0.0	0.013595186089518525
74	3791	0.013787779727968099	None	0.0	0.013787779727968099
74	3777	0.012306704322901573	None	0.0	0.012306704322901573
74	3610	0.011974165947830944	None	0.0	0.011974165947830944
74	3441	0.013417550147380351	None	0.0	0.013417550147380351
74	3775	0.013438709695104899	None	0.0	0.013438709695104899
74	3382	0.013262115403669153	None	0.0	0.013262115403669153
74	3742	0.010966089161796585	None	0.0	0.010966089161796585
74	3363	0.021827331256530722	None	0.3272537563019824	0.021827331256530722
74	3779	0.00488496288435661	None	0.0037186253196221167	0.00488496288435661
74	3703	0.014002509917396195	None	0.0	0.014002509917396195
74	3528	0.014253440835960786	None	0.0	0.014253440835960786
74	3486	0.01265535280421835	None	0.0	0.01265535280421835
74	3789	0.016881550692262753	None	0.0024790835464147446	0.016881550692262753
74	3574	0.013270265476824146	None	0.0	0.013270265476824146
74	3438	0.013877976226249296	None	0.0	0.013877976226249296
74	3782	0.013864540358649967	None	0.0	0.013864540358649967
74	3508	0.013280908350185758	None	0.0	0.013280908350185758
60	2908	0.00434061140216293	None	0.16471366806365947	0.00434061140216293
60	3040	0.001313864617563209	None	0.519790164823308	0.001313864617563209
60	3065	0.0023490960108283974	None	0.22488927641892778	0.0023490960108283974
60	3070	0.0006310704203979037	None	0.2851080309095579	0.0006310704203979037
60	2962	0.006144935828777519	None	0.37965943969042787	0.006144935828777519
60	3097	0.0036318395702087205	None	0.22151295346591365	0.0036318395702087205
60	3067	0.00904917831544875	None	0.09598745015074146	0.00904917831544875
60	3094	0.0007816391484741423	None	0.20661565173590848	0.0007816391484741423
60	3045	0.0008718933728165448	None	0.27023763460510253	0.0008718933728165448
60	2785	0.00045060060589874914	None	0.22488428528111362	0.00045060060589874914
60	2986	0.0059356493978302656	None	0.23796430239542601	0.0059356493978302656
60	2868	0.00403899213904226	None	0.09598745015074146	0.00403899213904226
60	2960	0.0028344969265651767	None	0.30762797824311966	0.0028344969265651767
60	3047	0.000244780733809002	None	0.33345689495546427	0.000244780733809002
60	2759	0.0004556754961489818	None	0.20391994112915518	0.0004556754961489818
60	3080	0.001411456796772458	None	0.35538626664057305	0.001411456796772458
60	3008	0.008022969728001773	None	0.10611902493789975	0.008022969728001773
60	2880	0.0028477024059112214	None	0.25170668804414453	0.0028477024059112214
60	2887	0.013028439769777724	None	0.06474022730053434	0.013028439769777724
60	2645	0.004236409128653169	None	0.12945456551776946	0.004236409128653169
60	2922	0.0009604011835926916	None	0.23320409786599455	0.0009604011835926916
60	2898	0.0006607903956277833	None	0.28753729139985984	0.0006607903956277833
60	2996	0.013542096113066605	None	0.06474022730053434	0.013542096113066605
60	2964	0.005553598151812696	None	0.26393506304880143	0.005553598151812696
60	3074	0.002150925057238361	None	0.10611902493789975	0.002150925057238361
60	2953	0.00380036903438201	None	0.24984085360981817	0.00380036903438201
60	3087	0.004231253344836018	None	0.5631605871641922	0.004231253344836018
60	3078	0.011622141523770101	None	0.06474022730053434	0.011622141523770101
60	3054	0.000379365426956389	None	0.20754081439196517	0.000379365426956389
60	3060	0.003992917502246795	None	0.15848172968165225	0.003992917502246795
60	2927	0.00086179363407491	None	0.28124135511906934	0.00086179363407491
60	2997	0.007992423414729671	None	0.06474022730053434	0.007992423414729671
60	3015	0.004798346912332337	None	0.16471366806365947	0.004798346912332337
60	2984	0.0038650955746176376	None	0.22151295346591365	0.0038650955746176376
60	3057	-3.063095433439296e-05	None	0.2872446302763395	-3.063095433439296e-05
60	2660	0.005323785754190354	None	0.23796430239542601	0.005323785754190354
60	3032	0.004349893655901726	None	0.2851080309095579	0.004349893655901726
60	2988	0.005527086166581906	None	0.23796430239542601	0.005527086166581906
60	3089	0.0023434928352953762	None	0.20754081439196517	0.0023434928352953762
60	3072	0.015271732258540881	None	0.1513742001372064	0.015271732258540881
60	2979	0.0004415761258385973	None	0.7627087478886733	0.0004415761258385973
60	2839	0.00018739548698162338	None	0.8668216263482851	0.00018739548698162338
60	2639	0.0005873093611205332	None	0.2910477919259498	0.0005873093611205332
60	2949	0.001942334665477417	None	0.32927736250415585	0.001942334665477417
60	2833	0.0025972972113660095	None	0.25314403341091907	0.0025972972113660095
60	2998	0.005734855219189784	None	0.1777034358273464	0.005734855219189784
60	2957	0.0006711688268645445	None	0.10611902493789975	0.0006711688268645445
60	3014	0.0015618473095664533	None	0.19599968204083398	0.0015618473095664533
60	3010	0.004405948853853548	None	0.12945456551776946	0.004405948853853548
60	3091	0.00498745909949218	None	0.16471366806365947	0.00498745909949218
60	3019	-2.899156466066695e-06	None	0.4428425466130136	-2.899156466066695e-06
60	2973	0.001575422825567225	None	0.34977254431478844	0.001575422825567225
60	2749	0.0020586432879825113	None	0.1863175582406788	0.0020586432879825113
60	2961	0.004032032097202309	None	0.3762156919625332	0.004032032097202309
60	2794	0.0007971013295225077	None	0.23320409786599455	0.0007971013295225077
60	2808	0.003738867003944943	None	0.09598745015074146	0.003738867003944943
60	2931	0.004669958435653832	None	0.15848172968165225	0.004669958435653832
60	3079	-0.00016444644774227428	None	0.23945981599323907	-0.00016444644774227428
60	2861	0.003635039702605283	None	0.30762797824311966	0.003635039702605283
60	2745	0.0007715052587582579	None	0.28900620861950904	0.0007715052587582579
60	3095	0.0015468088032785736	None	0.3342821183595413	0.0015468088032785736
60	2945	0.0005959401497930142	None	0.2890643657644849	0.0005959401497930142
60	2994	0.0007252939577040899	None	0.2570410167180303	0.0007252939577040899
60	2739	0.013146392171694088	None	0.06474022730053434	0.013146392171694088
60	2744	0.0037576284242194667	None	0.30762797824311966	0.0037576284242194667
60	3042	-4.898194099493983e-05	None	0.44667164167534895	-4.898194099493983e-05
60	2936	0.004592322721074564	None	0.12945456551776946	0.004592322721074564
60	2609	0.0010490896837593877	None	0.37292493244219094	0.0010490896837593877
60	2832	0.0024917649882204283	None	0.12752947603245296	0.0024917649882204283
60	2915	0.00043717378317761	None	0.2428716397933388	0.00043717378317761
60	2967	0.004207482354651411	None	0.16471366806365947	0.004207482354651411
60	3002	0.00037634186129097494	None	0.30223050607239993	0.00037634186129097494
60	3004	0.0015522319738228967	None	0.3238070778960343	0.0015522319738228967
60	2902	0.0010036182438362806	None	0.22151295346591365	0.0010036182438362806
60	2916	0.002689330198194881	None	0.1863175582406788	0.002689330198194881
60	2806	0.0007561916926212507	None	0.2730139889857142	0.0007561916926212507
60	3016	0.00068974389317691	None	0.29076791614207875	0.00068974389317691
60	3098	0.0008256967644816959	None	0.28143877746631824	0.0008256967644816959
60	2965	0.0006162828447662965	None	0.2351286479601132	0.0006162828447662965
60	2644	0.00017594650145327277	None	0.31956774226371387	0.00017594650145327277
60	2729	0.0008574002462197931	None	0.3705070835349424	0.0008574002462197931
60	3099	0.001849462149652469	None	0.20754081439196517	0.001849462149652469
60	3000	0.00027223493977566164	None	0.0975934910611415	0.00027223493977566164
60	3066	0.00593453887706491	None	0.10611902493789975	0.00593453887706491
60	3023	0.0025057305937825868	None	0.26393506304880143	0.0025057305937825868
60	3085	0.0006631394326651707	None	0.2570410167180303	0.0006631394326651707
60	3051	0.012555754166653008	None	0.06474022730053434	0.012555754166653008
60	3013	-5.48947992080481e-07	None	0.4971804155944925	-5.48947992080481e-07
60	2792	0.003420325961343371	None	0.1863175582406788	0.003420325961343371
60	3020	0.002397096007642586	None	0.12752947603245296	0.002397096007642586
60	2822	0.0038496744595510357	None	0.12945456551776946	0.0038496744595510357
60	3084	0.0012824494685879457	None	0.0866808867088477	0.0012824494685879457
60	3033	0.002484691908770571	None	0.21755980452263318	0.002484691908770571
60	2912	0.002292246480531894	None	0.12752947603245296	0.002292246480531894
60	2981	0.002715534201814049	None	0.12752947603245296	0.002715534201814049
60	2815	0.0001703153782185625	None	0.3779674735612392	0.0001703153782185625
60	2935	0.004547333437000926	None	0.12945456551776946	0.004547333437000926
60	2990	0.0004887315024614767	None	0.47093566230670125	0.0004887315024614767
60	3075	0.013779696335285927	None	0.06474022730053434	0.013779696335285927
60	2884	0.000888095371826213	None	0.2730139889857142	0.000888095371826213
109	5548	0.019552373183878678	None	0.0	0.019552373183878678
109	5469	0.022717902561663356	None	0.0	0.022717902561663356
109	4998	0.026046442901751968	None	0.0	0.026046442901751968
109	5312	0.026384251407112706	None	0.0	0.026384251407112706
109	5349	0.026591593458300162	None	0.0	0.026591593458300162
109	5319	0.026761155189841783	None	0.0	0.026761155189841783
109	5515	0.024787246830741294	None	0.0	0.024787246830741294
109	5448	0.017368670665184285	None	0.04740414506471259	0.017368670665184285
109	5476	0.0249832432162184	None	0.0	0.0249832432162184
109	5428	0.026245265922797894	None	0.0	0.026245265922797894
109	5461	0.030094356024794405	None	0.0	0.030094356024794405
109	5498	0.02586252735963139	None	0.0	0.02586252735963139
109	5453	0.027715314764143413	None	0.0	0.027715314764143413
109	5470	0.026060788963900718	None	0.09393447534797665	0.026060788963900718
109	5418	0.026677768659630334	None	0.0	0.026677768659630334
109	5475	0.02829633661372929	None	0.0	0.02829633661372929
109	5539	0.015289187438873503	None	0.0	0.015289187438873503
109	5316	0.025574857728896894	None	0.0	0.025574857728896894
109	5299	0.02718408778667234	None	0.0	0.02718408778667234
109	5455	0.020075103179678366	None	0.002191922725588324	0.020075103179678366
109	4685	0.02620880954208266	None	0.09393447534797665	0.02620880954208266
109	5408	0.02603077443822753	None	0.0	0.02603077443822753
109	5021	0.026185548455222946	None	0.0	0.026185548455222946
109	5233	0.026462192287468125	None	0.0	0.026462192287468125
109	5501	0.025832589262226324	None	0.0	0.025832589262226324
109	5523	0.024706619104797302	None	0.0019607843137254915	0.024706619104797302
109	5093	0.0258940682352438	None	0.0	0.0258940682352438
109	5232	0.026147011249187856	None	0.0	0.026147011249187856
109	5503	0.025224552275768402	None	0.0	0.025224552275768402
109	5431	0.02550023013427483	None	0.0	0.02550023013427483
109	5546	0.024230021262604023	None	0.0	0.024230021262604023
109	5449	0.02716897648665618	None	0.0	0.02716897648665618
109	5535	0.02499294821476308	None	0.0	0.02499294821476308
109	5454	0.02522550473663884	None	0.0	0.02522550473663884
109	5303	0.02621243077144497	None	0.0	0.02621243077144497
109	5129	0.027052557073794253	None	0.07200881623463097	0.027052557073794253
109	5247	0.027230767583697118	None	0.0	0.027230767583697118
109	5384	0.026122705976850392	None	0.0	0.026122705976850392
109	5502	0.01968831347742074	None	0.0	0.01968831347742074
109	5533	0.027177046038273273	None	0.0019607843137254915	0.027177046038273273
109	5116	0.02725113743678072	None	0.0	0.02725113743678072
109	5507	0.02976300004385018	None	0.0019607843137254915	0.02976300004385018
109	5531	0.03067572800737578	None	0.0	0.03067572800737578
109	5465	0.024545139786189153	None	0.0	0.024545139786189153
109	5354	0.029747172815721753	None	0.0	0.029747172815721753
109	5285	0.02640862760831362	None	0.0	0.02640862760831362
109	5353	0.02638672153405484	None	0.0	0.02638672153405484
109	5534	0.025090106273310916	None	0.0	0.025090106273310916
109	5380	0.026748946927331766	None	0.0	0.026748946927331766
109	5304	0.03079854562581858	None	0.0019607843137254915	0.03079854562581858
109	5383	0.026221921126367013	None	0.0	0.026221921126367013
109	5403	0.025930075679650832	None	0.0	0.025930075679650832
109	5152	0.027164237663285122	None	0.0	0.027164237663285122
109	4930	0.026818004816510716	None	0.0	0.026818004816510716
109	5117	0.026004372662790667	None	0.0	0.026004372662790667
109	4874	0.028073594042398484	None	0.0	0.028073594042398484
109	5504	0.020740442738917036	None	0.09393447534797665	0.020740442738917036
109	5415	0.025524480623831114	None	0.0	0.025524480623831114
109	5491	0.025763303956147957	None	0.0	0.025763303956147957
109	5337	0.02628675739239824	None	0.0	0.02628675739239824
109	5094	0.025852032778598828	None	0.0	0.025852032778598828
109	5402	0.026719031496080597	None	0.0	0.026719031496080597
109	5362	0.025768615633374094	None	0.0	0.025768615633374094
109	5274	0.026787134954288902	None	0.0	0.026787134954288902
109	5478	0.025237466551450437	None	0.0	0.025237466551450437
109	5391	0.027552095395437865	None	0.0	0.027552095395437865
109	5514	0.025063725052790673	None	0.0	0.025063725052790673
109	5240	0.027958434979313128	None	0.0	0.027958434979313128
109	5178	0.02745082825917383	None	0.0	0.02745082825917383
109	5138	0.02662779210056874	None	0.0	0.02662779210056874
109	5437	0.027302690358310552	None	0.0	0.027302690358310552
109	5069	0.02578113482961864	None	0.0	0.02578113482961864
109	5511	0.02753000572038127	None	0.0	0.02753000572038127
109	5412	0.02727225943171984	None	0.0	0.02727225943171984
109	5421	0.02729036540690524	None	0.0019607843137254915	0.02729036540690524
109	4837	0.02584527005757582	None	0.0	0.02584527005757582
109	4664	0.02712774380010079	None	0.09393447534797665	0.02712774380010079
109	5477	0.01876782248085947	None	0.09393447534797665	0.01876782248085947
109	5520	0.02622249951751323	None	0.0	0.02622249951751323
109	5516	0.027349329786268334	None	0.0	0.027349329786268334
109	5265	0.025592113910390596	None	0.0	0.025592113910390596
109	5497	0.026579143712015092	None	0.0	0.026579143712015092
109	5282	0.026091148362663658	None	0.0	0.026091148362663658
109	5486	0.020392794798708716	None	0.09393447534797665	0.020392794798708716
109	5359	0.02622373055920649	None	0.0	0.02622373055920649
109	5419	0.024684450590473472	None	0.0	0.024684450590473472
109	5317	0.026608463256993217	None	0.0	0.026608463256993217
109	5480	0.023708453585858436	None	0.0	0.023708453585858436
109	5322	0.025861263608086417	None	0.0	0.025861263608086417
109	5542	0.023708453585858436	None	0.0	0.023708453585858436
109	5536	0.02621928374729915	None	0.0	0.02621928374729915
109	5049	0.026158915466781323	None	0.0	0.026158915466781323
109	5420	0.025518083026946033	None	0.0	0.025518083026946033
109	5538	0.02547412750443485	None	0.0	0.02547412750443485
109	5235	0.026870047182447152	None	0.0	0.026870047182447152
109	4894	0.026962272064334148	None	0.0	0.026962272064334148
109	4880	0.0258271041373155	None	0.0	0.0258271041373155
109	5446	0.02666545550724436	None	0.0	0.02666545550724436
109	5532	0.022419158393402517	None	0.006950294101511654	0.022419158393402517
109	5356	0.027184792470102085	None	0.0	0.027184792470102085
110	5319	0.026761155189841783	None	0.0	0.026761155189841783
110	5515	0.024787246830741294	None	0.0	0.024787246830741294
110	5428	0.026245265922797894	None	0.0	0.026245265922797894
110	5582	0.02952305001262286	None	0.0	0.02952305001262286
110	5461	0.030094356024794405	None	0.0	0.030094356024794405
110	5498	0.02586252735963139	None	0.0	0.02586252735963139
110	5453	0.027715314764143413	None	0.0	0.027715314764143413
110	5558	0.025546502874164653	None	0.0	0.025546502874164653
110	5586	0.025993104460106924	None	0.0	0.025993104460106924
110	5418	0.026677768659630334	None	0.0	0.026677768659630334
110	5475	0.02829633661372929	None	0.0	0.02829633661372929
110	5571	0.025259862743863153	None	0.0	0.025259862743863153
110	5316	0.025574857728896894	None	0.0	0.025574857728896894
110	5299	0.02718408778667234	None	0.0	0.02718408778667234
110	5455	0.020075103179678366	None	0.009735102371990401	0.020075103179678366
110	5566	0.011450100016982236	None	0.0009803921568627457	0.011450100016982236
110	5408	0.02603077443822753	None	0.0	0.02603077443822753
110	5021	0.026185548455222946	None	0.0	0.026185548455222946
110	5233	0.026462192287468125	None	0.0	0.026462192287468125
110	5501	0.025832589262226324	None	0.0	0.025832589262226324
110	5523	0.024706619104797302	None	0.0009803921568627457	0.024706619104797302
110	5559	0.026702867044231575	None	0.0	0.026702867044231575
110	5578	0.021817129296893164	None	0.009735102371990401	0.021817129296893164
110	5232	0.026147011249187856	None	0.0	0.026147011249187856
110	5503	0.025224552275768402	None	0.0	0.025224552275768402
110	5431	0.02550023013427483	None	0.0	0.02550023013427483
110	5552	0.0290835019601431	None	0.0	0.0290835019601431
110	5449	0.02716897648665618	None	0.0	0.02716897648665618
110	5590	0.020417810416108607	None	0.0	0.020417810416108607
110	5535	0.02499294821476308	None	0.0	0.02499294821476308
110	5303	0.02621243077144497	None	0.0	0.02621243077144497
110	5129	0.027052557073794253	None	0.07189429388711681	0.027052557073794253
110	5247	0.027230767583697118	None	0.0	0.027230767583697118
110	5384	0.026122705976850392	None	0.0	0.026122705976850392
110	5591	0.02779371761419528	None	0.0	0.02779371761419528
110	5573	0.025917890902860962	None	0.0	0.025917890902860962
110	5502	0.01968831347742074	None	0.0	0.01968831347742074
110	5533	0.027177046038273273	None	0.0009803921568627457	0.027177046038273273
110	5577	0.025812235822259798	None	0.0009803921568627457	0.025812235822259798
110	5116	0.02725113743678072	None	0.0	0.02725113743678072
110	5507	0.02976300004385018	None	0.0009803921568627457	0.02976300004385018
110	5531	0.03067572800737578	None	0.0	0.03067572800737578
110	5465	0.024545139786189153	None	0.0	0.024545139786189153
110	5555	0.026907122908874672	None	0.0	0.026907122908874672
110	5560	0.02730505766538521	None	0.0	0.02730505766538521
110	5354	0.029747172815721753	None	0.0	0.029747172815721753
110	5285	0.02640862760831362	None	0.0	0.02640862760831362
110	5353	0.02638672153405484	None	0.0	0.02638672153405484
110	5562	0.030674436312955026	None	0.0	0.030674436312955026
110	5534	0.025090106273310916	None	0.0	0.025090106273310916
110	5588	0.025174104140459917	None	0.009735102371990401	0.025174104140459917
110	5304	0.03079854562581858	None	0.0009803921568627457	0.03079854562581858
110	5383	0.026221921126367013	None	0.0	0.026221921126367013
110	5403	0.025930075679650832	None	0.0	0.025930075679650832
110	5152	0.027164237663285122	None	0.0	0.027164237663285122
110	4930	0.026818004816510716	None	0.0	0.026818004816510716
110	5117	0.026004372662790667	None	0.0	0.026004372662790667
110	4874	0.028073594042398484	None	0.0	0.028073594042398484
110	5504	0.020740442738917036	None	0.08328878935523584	0.020740442738917036
110	5491	0.025763303956147957	None	0.0	0.025763303956147957
110	5337	0.02628675739239824	None	0.0	0.02628675739239824
110	5094	0.025852032778598828	None	0.0	0.025852032778598828
110	5402	0.026719031496080597	None	0.0	0.026719031496080597
110	5362	0.025768615633374094	None	0.0	0.025768615633374094
110	5274	0.026787134954288902	None	0.0	0.026787134954288902
110	5478	0.025237466551450437	None	0.0	0.025237466551450437
110	5391	0.027552095395437865	None	0.0	0.027552095395437865
110	5240	0.027958434979313128	None	0.0	0.027958434979313128
110	5554	0.028128269646360504	None	0.0	0.028128269646360504
110	5178	0.02745082825917383	None	0.0	0.02745082825917383
110	5138	0.02662779210056874	None	0.0	0.02662779210056874
110	5437	0.027302690358310552	None	0.0	0.027302690358310552
110	5069	0.02578113482961864	None	0.0	0.02578113482961864
110	5511	0.02753000572038127	None	0.0	0.02753000572038127
110	5595	0.02847935264562864	None	0.0	0.02847935264562864
110	5580	0.021184584438044093	None	0.011235351641700864	0.021184584438044093
110	5412	0.02727225943171984	None	0.0	0.02727225943171984
110	5421	0.02729036540690524	None	0.0009803921568627457	0.02729036540690524
110	4837	0.02584527005757582	None	0.0	0.02584527005757582
110	5594	0.020734931905013923	None	0.08328878935523584	0.020734931905013923
110	5553	0.028222920484459242	None	0.0	0.028222920484459242
110	5520	0.02622249951751323	None	0.0	0.02622249951751323
110	5516	0.027349329786268334	None	0.0	0.027349329786268334
110	5265	0.025592113910390596	None	0.0	0.025592113910390596
110	5282	0.026091148362663658	None	0.0	0.026091148362663658
110	5486	0.020392794798708716	None	0.08328878935523584	0.020392794798708716
110	5317	0.026608463256993217	None	0.0	0.026608463256993217
110	5480	0.023708453585858436	None	0.0	0.023708453585858436
110	5322	0.025861263608086417	None	0.0	0.025861263608086417
110	5536	0.02621928374729915	None	0.0	0.02621928374729915
110	5556	0.027049842374186155	None	0.0	0.027049842374186155
110	5049	0.026158915466781323	None	0.0	0.026158915466781323
110	5420	0.025518083026946033	None	0.0	0.025518083026946033
110	5235	0.026870047182447152	None	0.0	0.026870047182447152
110	5569	0.02542984416473346	None	0.0	0.02542984416473346
110	4894	0.026962272064334148	None	0.0	0.026962272064334148
110	4880	0.0258271041373155	None	0.0	0.0258271041373155
110	5587	0.014343035381179623	None	0.010043395151253541	0.014343035381179623
110	5446	0.02666545550724436	None	0.0	0.02666545550724436
110	5532	0.022419158393402517	None	0.0068549493781573335	0.022419158393402517
76	3847	0.014197278423071868	None	0.0	0.014197278423071868
76	3877	0.012732557850821292	None	0.0	0.012732557850821292
76	3876	0.016501780961577926	None	0.10693687948930346	0.016501780961577926
76	3814	0.01280707446025782	None	0.0	0.01280707446025782
76	3762	0.012303519468461461	None	0.0	0.012303519468461461
76	3347	0.013262536939313346	None	0.0037186253196221167	0.013262536939313346
76	3769	0.013442574065693574	None	0.0	0.013442574065693574
76	3878	0.012249996345764468	None	0.0	0.012249996345764468
76	3806	0.013632586567934358	None	0.0	0.013632586567934358
76	3899	0.013001319602434128	None	0.0	0.013001319602434128
76	3618	0.013202131482834818	None	0.0	0.013202131482834818
76	3509	0.01810262465913064	None	0.0037186253196221167	0.01810262465913064
76	3761	0.02433248309348767	None	0.0024790835464147446	0.02433248309348767
76	3781	0.012031413965620017	None	0.0	0.012031413965620017
76	3843	0.024170214058395298	None	0.004356993942508984	0.024170214058395298
76	3430	0.014021639660098393	None	0.0	0.014021639660098393
76	3364	0.013869550074549406	None	0.0	0.013869550074549406
76	2887	0.013028439769777724	None	0.0	0.013028439769777724
76	3854	0.013567673823075981	None	0.0	0.013567673823075981
76	3626	0.013857313511122604	None	0.0	0.013857313511122604
76	3760	0.01318228045874949	None	0.0	0.01318228045874949
76	3889	0.012975770722753932	None	0.0	0.012975770722753932
76	2996	0.013542096113066605	None	0.0	0.013542096113066605
76	3858	0.005103030459890772	None	0.0024790835464147446	0.005103030459890772
76	3886	0.012402587110760184	None	0.0	0.012402587110760184
76	3563	0.013826407136544117	None	0.0	0.013826407136544117
76	3772	0.012767140077140526	None	0.0	0.012767140077140526
76	3874	0.012283891262014833	None	0.0	0.012283891262014833
76	3867	0.011802220209641334	None	0.0	0.011802220209641334
76	3862	0.0164332466343772	None	0.009495847956751038	0.0164332466343772
76	3613	0.012975346784644909	None	0.0	0.012975346784644909
76	3787	0.01418881539388294	None	0.0	0.01418881539388294
76	3361	0.01299904901823681	None	0.0	0.01299904901823681
76	3868	0.013337228518571985	None	0.0	0.013337228518571985
76	3534	0.014647019458125961	None	0.0	0.014647019458125961
76	3815	0.005870070458659384	None	0.0	0.005870070458659384
76	3689	0.012911724001549675	None	0.0	0.012911724001549675
76	3609	0.01401163778043396	None	0.0	0.01401163778043396
76	3581	0.014256999520240341	None	0.0	0.014256999520240341
76	3721	0.02171592990053742	None	0.004356993942508984	0.02171592990053742
76	3790	0.013915571725033101	None	0.0	0.013915571725033101
76	3898	0.01956582112021089	None	0.08344371351230843	0.01956582112021089
76	3642	0.01275282426888114	None	0.0	0.01275282426888114
76	3749	0.013368837166995003	None	0.0	0.013368837166995003
76	3708	0.013154965670127696	None	0.0	0.013154965670127696
76	3728	0.012807219185716577	None	0.0	0.012807219185716577
76	3756	0.014988160117071287	None	0.08344371351230843	0.014988160117071287
76	3261	0.012965076181631244	None	0.0	0.012965076181631244
76	3399	0.016761006619374227	None	0.004356993942508984	0.016761006619374227
76	3869	0.013117917937669012	None	0.0	0.013117917937669012
76	3871	0.019860737412292637	None	0.004356993942508984	0.019860737412292637
76	3892	0.02255179192852014	None	0.0	0.02255179192852014
76	3882	0.01315578083059577	None	0.0	0.01315578083059577
76	3839	0.014641302555360917	None	0.0	0.014641302555360917
76	3796	0.013291686628360019	None	0.0	0.013291686628360019
76	3597	0.013975321411016773	None	0.0	0.013975321411016773
76	3795	0.013740129998205036	None	0.0	0.013740129998205036
76	3747	0.0136696417636313	None	0.0	0.0136696417636313
76	3810	0.02002415397294272	None	0.08344371351230843	0.02002415397294272
76	3875	0.013618725851255514	None	0.0	0.013618725851255514
76	3820	0.017325091827360077	None	0.08344371351230843	0.017325091827360077
76	3832	0.014806009642573222	None	0.0	0.014806009642573222
76	3776	0.006574482342211929	None	0.0037186253196221167	0.006574482342211929
76	3615	0.01319563423320898	None	0.0	0.01319563423320898
76	3893	0.01094406998902141	None	0.0	0.01094406998902141
76	3544	0.014549681933594086	None	0.0	0.014549681933594086
76	3682	0.013917483235591076	None	0.004356993942508984	0.013917483235591076
76	3506	0.014691292374653355	None	0.0	0.014691292374653355
76	3319	0.014408517844300256	None	0.0	0.014408517844300256
76	3392	0.014338696921512895	None	0.0	0.014338696921512895
76	3897	0.011126026061467313	None	0.0	0.011126026061467313
76	3780	0.013374242781739995	None	0.0	0.013374242781739995
76	3872	0.012856846500920388	None	0.0	0.012856846500920388
76	3809	0.013328420050317726	None	0.0	0.013328420050317726
76	3891	0.0015046849318426088	None	0.0	0.0015046849318426088
76	3630	0.01366095023244116	None	0.0	0.01366095023244116
76	3568	0.017912839886295936	None	0.08344371351230843	0.017912839886295936
76	3834	0.010733068942645658	None	0.0037186253196221167	0.010733068942645658
76	3426	0.01320467544905269	None	0.0	0.01320467544905269
76	3764	0.014106070668500604	None	0.004356993942508984	0.014106070668500604
76	3349	0.014562231872229681	None	0.0	0.014562231872229681
76	3741	0.013595186089518525	None	0.0	0.013595186089518525
76	3895	0.013304433737311227	None	0.0	0.013304433737311227
76	3610	0.011974165947830944	None	0.0	0.011974165947830944
76	3855	-0.0003531470242372251	None	0.004356993942508984	-0.0003531470242372251
76	3860	0.00783093028926297	None	0.009495847956751038	0.00783093028926297
76	3363	0.021827331256530722	None	0.08344371351230843	0.021827331256530722
76	3703	0.014002509917396195	None	0.0	0.014002509917396195
76	3528	0.014253440835960786	None	0.0	0.014253440835960786
76	3486	0.01265535280421835	None	0.0	0.01265535280421835
76	3816	0.013450830000861112	None	0.0	0.013450830000861112
76	3817	0.011309443945335276	None	0.0037186253196221167	0.011309443945335276
76	3789	0.016881550692262753	None	0.0037186253196221167	0.016881550692262753
76	3574	0.013270265476824146	None	0.0	0.013270265476824146
76	3438	0.013877976226249296	None	0.0	0.013877976226249296
76	3900	0.004070197814322484	None	0.006818181818181825	0.004070197814322484
76	3857	0.01232725935152438	None	0.0	0.01232725935152438
76	3836	0.012112465970798368	None	0.0	0.012112465970798368
76	3782	0.013864540358649967	None	0.0	0.013864540358649967
76	3508	0.013280908350185758	None	0.0	0.013280908350185758
30	1373	0.3965338686966428	0.3965338686966428	0.48444815273437564	0.3965338686966428
30	1433	0.38601798743129434	0.38601798743129434	0.39003566739034434	0.38601798743129434
30	1564	0.37535389942151587	0.37535389942151587	0.48280805533279236	0.37535389942151587
30	1517	0.3333604749487666	0.3333604749487666	0.45071877822059314	0.3333604749487666
30	1521	0.43050665020978957	0.43050665020978957	0.4425626828117655	0.43050665020978957
30	1531	0.3369843158993425	0.3369843158993425	0.45436420872817174	0.3369843158993425
30	1407	0.4226537491497786	0.4226537491497786	0.4522925753322726	0.4226537491497786
30	1543	0.40862081049338916	0.40862081049338916	0.42769586565583106	0.40862081049338916
30	1597	0.4066853247822664	0.4066853247822664	0.4558750537810477	0.4066853247822664
30	1562	0.5811762013673405	0.5811762013673405	0.6500103728935229	0.5811762013673405
30	1397	0.41041955061732693	0.41041955061732693	0.4187446955424581	0.41041955061732693
30	1559	0.41474875415743584	0.41474875415743584	0.4232037771475411	0.41474875415743584
30	1550	0.4175156723782575	0.4175156723782575	0.4335219805374373	0.4175156723782575
30	1479	0.344989319826914	0.344989319826914	0.4356147693919065	0.344989319826914
30	1308	0.34943866185137507	0.34943866185137507	0.3657704591245492	0.34943866185137507
30	1151	0.3880413610123266	0.3880413610123266	0.43125989400237535	0.3880413610123266
30	1548	0.3248151416303949	0.3248151416303949	0.3248151416303949	0.3248151416303949
30	1577	0.45031724669357914	0.45031724669357914	0.45031724669357914	0.45031724669357914
30	1497	0.3915886972895093	0.3915886972895093	0.4116199193427444	0.3915886972895093
30	1307	0.3672441965106195	0.3672441965106195	0.3820002858174468	0.3672441965106195
30	1338	0.43117739250445924	0.43117739250445924	0.4548292678984125	0.43117739250445924
30	1010	0.3646744734071209	0.3646744734071209	0.4198479869578427	0.3646744734071209
30	1439	0.3795798019796878	0.3795798019796878	0.41559149552085317	0.3795798019796878
30	1551	0.3142536848070555	0.3142536848070555	0.40612765122552724	0.3142536848070555
30	1435	0.40977407435246327	0.40977407435246327	0.42587616554478114	0.40977407435246327
30	1051	0.4084423236957614	0.4084423236957614	0.4386388107438968	0.4084423236957614
30	1525	0.37261016385385065	0.37261016385385065	0.3887091432517057	0.37261016385385065
30	1553	0.3967991506945476	0.3967991506945476	0.4398830503988008	0.3967991506945476
30	1502	0.3750078798064401	0.3750078798064401	0.4415412003243914	0.3750078798064401
30	1570	0.4469499218184655	0.4469499218184655	0.46321682061567315	0.4469499218184655
30	1556	0.35830091797058317	0.35830091797058317	0.4505228669774379	0.35830091797058317
30	1593	0.38601798743129434	0.38601798743129434	0.39003566739034434	0.38601798743129434
30	1277	0.35531489469955296	0.35531489469955296	0.3594790594763265	0.35531489469955296
30	1527	0.3622439879094407	0.3622439879094407	0.3974100036232439	0.3622439879094407
30	1376	0.3985612179612561	0.3985612179612561	0.4235489185255855	0.3985612179612561
30	1244	0.4214611790511539	0.4214611790511539	0.5054849779878339	0.4214611790511539
30	1312	0.37535389942151587	0.37535389942151587	0.48280805533279236	0.37535389942151587
30	1141	0.44576156117356563	0.44576156117356563	0.4797616224854154	0.44576156117356563
30	1501	0.35531489469955296	0.35531489469955296	0.3594790594763265	0.35531489469955296
30	1563	0.34979064512811725	0.34979064512811725	0.3929315372623815	0.34979064512811725
30	1313	0.44307179856406276	0.44307179856406276	0.4482794910968952	0.44307179856406276
30	1459	0.3320316774346125	0.3320316774346125	0.3394147895889115	0.3320316774346125
30	1574	0.34943866185137507	0.34943866185137507	0.3657704591245492	0.34943866185137507
30	1486	0.5112637674491282	0.5112637674491282	0.6074682827589519	0.5112637674491282
30	1477	0.3646744734071209	0.3646744734071209	0.4198479869578427	0.3646744734071209
30	1454	0.3766211760396822	0.3766211760396822	0.4232693246162304	0.3766211760396822
30	1579	0.4202537727969661	0.4202537727969661	0.5358273678063522	0.4202537727969661
30	1371	0.3556165933063485	0.3556165933063485	0.4085669167041634	0.3556165933063485
30	1286	0.35531489469955296	0.35531489469955296	0.3594790594763265	0.35531489469955296
30	1363	0.4105515714577196	0.4105515714577196	0.4731445094758763	0.4105515714577196
30	1484	0.3911213755587236	0.3911213755587236	0.41551027152933473	0.3911213755587236
30	1539	0.3822413268970853	0.3822413268970853	0.4145026514665311	0.3822413268970853
30	1337	0.37559940420937343	0.37559940420937343	0.390025342273866	0.37559940420937343
30	1469	0.355167409197199	0.355167409197199	0.359425023400053	0.355167409197199
30	1568	0.35760322580281534	0.35760322580281534	0.36973555528990787	0.35760322580281534
30	1552	0.4339135371218089	0.4339135371218089	0.46991448639999067	0.4339135371218089
30	1491	0.5020655681953513	0.5020655681953513	0.5283143072465099	0.5020655681953513
30	1458	0.38207274889258463	0.38207274889258463	0.4112350948636564	0.38207274889258463
30	1372	0.35760322580281534	0.35760322580281534	0.36973555528990787	0.35760322580281534
30	1481	0.4175156723782575	0.4175156723782575	0.4335219805374373	0.4175156723782575
30	1426	0.3875945974940031	0.3875945974940031	0.3935008723863445	0.3875945974940031
30	1133	0.34656342701939824	0.34656342701939824	0.3580206742228846	0.34656342701939824
30	1464	0.4462198796165288	0.4462198796165288	0.5950553994614953	0.4462198796165288
30	1567	0.3679532141426419	0.3679532141426419	0.40881315692965464	0.3679532141426419
30	1480	0.38601798743129434	0.38601798743129434	0.39003566739034434	0.38601798743129434
30	1353	0.4728060013038483	0.4728060013038483	0.527858255363389	0.4728060013038483
30	1572	0.27354351453021736	0.27354351453021736	0.2744931166310864	0.27354351453021736
30	1589	0.3985612179612561	0.3985612179612561	0.4235489185255855	0.3985612179612561
30	1507	0.3638551080446932	0.3638551080446932	0.38792676321968234	0.3638551080446932
30	1585	0.2986622757795205	0.2986622757795205	0.313060925893562	0.2986622757795205
30	1506	0.4253734967193147	0.4253734967193147	0.5259417488365137	0.4253734967193147
30	1554	0.3413718096048148	0.3413718096048148	0.35603176049582225	0.3413718096048148
30	1109	0.3638551080446932	0.3638551080446932	0.38792676321968234	0.3638551080446932
30	1547	0.5811762013673405	0.5811762013673405	0.6500103728935229	0.5811762013673405
30	1558	0.3320316774346125	0.3320316774346125	0.3394147895889115	0.3320316774346125
30	1344	0.38601798743129434	0.38601798743129434	0.39003566739034434	0.38601798743129434
30	986	0.4516473305099682	0.4516473305099682	0.49600127430933955	0.4516473305099682
30	1524	0.34234887051089996	0.34234887051089996	0.4560149052809832	0.34234887051089996
30	1398	0.3911213755587236	0.3911213755587236	0.41551027152933473	0.3911213755587236
30	1466	0.3878428605362084	0.3878428605362084	0.40640497400171977	0.3878428605362084
30	1456	0.5407381963268042	0.5407381963268042	0.6199696540978535	0.5407381963268042
30	1264	0.4344734834909767	0.4344734834909767	0.4480861713155577	0.4344734834909767
30	1302	0.3833473654650025	0.3833473654650025	0.4272296106974299	0.3833473654650025
30	1587	0.37977293718959837	0.37977293718959837	0.40469200855160004	0.37977293718959837
30	1520	0.355167409197199	0.355167409197199	0.359425023400053	0.355167409197199
30	1500	0.3358168781848144	0.3358168781848144	0.3664704769981982	0.3358168781848144
30	1571	0.41166089536421746	0.41166089536421746	0.45072020017648506	0.41166089536421746
30	1453	0.4435248236326417	0.4435248236326417	0.5121741038510429	0.4435248236326417
30	1596	0.5811762013673405	0.5811762013673405	0.6500103728935229	0.5811762013673405
30	1027	0.5407381963268042	0.5407381963268042	0.6199696540978535	0.5407381963268042
30	1594	0.3911213755587236	0.3911213755587236	0.41551027152933473	0.3911213755587236
30	1519	0.41041955061732693	0.41041955061732693	0.4187446955424581	0.41041955061732693
30	1323	0.3622439879094407	0.3622439879094407	0.3974100036232439	0.3622439879094407
30	1399	0.3878428605362084	0.3878428605362084	0.40640497400171977	0.3878428605362084
30	1238	0.3647957535877194	0.3647957535877194	0.4929946961220969	0.3647957535877194
30	1428	0.41669732342942184	0.41669732342942184	0.4183734683505226	0.41669732342942184
30	1388	0.4574044849127123	0.4574044849127123	0.48699889236372285	0.4574044849127123
30	1546	0.3757522535196318	0.3757522535196318	0.4467728007088668	0.3757522535196318
30	1406	0.40655410457321184	0.40655410457321184	0.4209628342633832	0.40655410457321184
30	1557	0.31817268167982726	0.31817268167982726	0.40090160507838773	0.31817268167982726
139	7013	0.029030243813652382	None	0.0	0.029030243813652382
139	6869	0.03262661945159137	None	0.0	0.03262661945159137
139	6902	0.029143449510076015	None	0.0	0.029143449510076015
139	6571	0.03267003397913376	None	0.0	0.03267003397913376
139	7028	0.031644563509578186	None	0.0	0.031644563509578186
139	6976	0.032182457305927795	None	0.0	0.032182457305927795
139	6696	0.031796852604887606	None	0.0	0.031796852604887606
139	6948	0.033357040766506946	None	0.0	0.033357040766506946
139	6987	0.03266929177115886	None	0.0	0.03266929177115886
139	6542	0.03144635529685668	None	0.0	0.03144635529685668
139	7043	0.03180246549597542	None	0.0	0.03180246549597542
139	6904	0.03204800021121569	None	0.0	0.03204800021121569
139	6677	0.0321229997426185	None	0.0	0.0321229997426185
139	6759	0.03134354284001127	None	0.0	0.03134354284001127
139	7011	0.03219514808633659	None	0.0	0.03219514808633659
139	6967	0.03304495335406456	None	0.0	0.03304495335406456
139	7023	0.029743738150108615	None	0.0	0.029743738150108615
139	7026	0.034550190103897836	None	0.0	0.034550190103897836
139	6927	0.03248756892268323	None	0.0	0.03248756892268323
139	7045	0.03345212521439182	None	0.0	0.03345212521439182
139	7031	0.03156679881702117	None	0.0	0.03156679881702117
139	6874	0.031429097008445185	None	0.0	0.031429097008445185
139	7027	0.03129959077492954	None	0.0	0.03129959077492954
139	6974	0.03128172065018181	None	0.0	0.03128172065018181
139	7022	0.032925108364788555	None	0.0	0.032925108364788555
139	6793	0.03231960890441969	None	0.0	0.03231960890441969
139	6854	0.03262909702667673	None	0.0	0.03262909702667673
139	7041	0.033166827061171564	None	0.0	0.033166827061171564
139	6568	0.032886676785634714	None	0.0	0.032886676785634714
139	6779	0.032588519485669945	None	0.0	0.032588519485669945
139	6164	0.032902954664038565	None	0.0	0.032902954664038565
139	7030	0.03342118532705381	None	0.0	0.03342118532705381
139	6959	0.031202438607029807	None	0.0	0.031202438607029807
139	6292	0.031227422851366277	None	0.0	0.031227422851366277
139	6661	0.03390720987512926	None	0.0	0.03390720987512926
139	6860	0.033461920190205156	None	0.0	0.033461920190205156
139	6757	0.031921081440964824	None	0.0	0.031921081440964824
139	7020	0.031642138351371224	None	0.0	0.031642138351371224
139	7037	0.032198494551671265	None	0.0	0.032198494551671265
139	6518	0.0312331052499114	None	0.0	0.0312331052499114
139	6560	0.0319144376360955	None	0.0	0.0319144376360955
139	6870	0.02928817534370784	None	0.0	0.02928817534370784
139	6951	0.02609309258168749	None	0.0	0.02609309258168749
139	6962	0.030250402919712666	None	0.0	0.030250402919712666
139	6986	0.029161483884294806	None	0.0	0.029161483884294806
139	6521	0.033379712246315606	None	0.0	0.033379712246315606
139	7050	0.03199404969138821	None	0.0	0.03199404969138821
139	6778	0.03295437962799842	None	0.0	0.03295437962799842
139	6898	0.02994785561052771	None	0.0	0.02994785561052771
139	6615	0.032651328816745685	None	0.0	0.032651328816745685
139	7021	0.030979418190379155	None	0.0	0.030979418190379155
139	6990	0.029614813452673035	None	0.0	0.029614813452673035
139	7046	0.0313288390690899	None	0.0	0.0313288390690899
139	7012	0.03290691769292274	None	0.0	0.03290691769292274
139	6943	0.031631286544028143	None	0.0	0.031631286544028143
139	6629	0.032133456896438074	None	0.0	0.032133456896438074
139	6975	0.028405895688180045	None	0.0	0.028405895688180045
139	6520	0.032200415325091346	None	0.0	0.032200415325091346
139	6685	0.03308913131721209	None	0.0	0.03308913131721209
139	6891	0.031899606673362405	None	0.0	0.031899606673362405
139	6991	0.03039829601370609	None	0.0	0.03039829601370609
139	6755	0.032251763770440416	None	0.0	0.032251763770440416
139	6862	0.030308627626876705	None	0.0	0.030308627626876705
139	6708	0.033142620478742946	None	0.0	0.033142620478742946
139	6359	0.03435532621517001	None	0.0	0.03435532621517001
139	6878	0.03221469489378952	None	0.0	0.03221469489378952
139	6922	0.03184392807812442	None	0.0	0.03184392807812442
139	6622	0.03186388220223399	None	0.0	0.03186388220223399
139	6798	0.03470008358329369	None	0.0	0.03470008358329369
139	7044	0.03383144814569432	None	0.0	0.03383144814569432
139	6705	0.03231577277928836	None	0.0	0.03231577277928836
139	6804	0.03141866457930811	None	0.0	0.03141866457930811
139	6766	0.031709780504045444	None	0.0	0.031709780504045444
139	6919	0.02901319636937308	None	0.0	0.02901319636937308
139	7039	0.030067652926819004	None	0.0	0.030067652926819004
139	6796	0.033304732689912304	None	0.0	0.033304732689912304
139	7006	0.03085430113114815	None	0.0	0.03085430113114815
139	7033	0.029788891244935063	None	0.0	0.029788891244935063
139	7001	0.032421039283332544	None	0.0	0.032421039283332544
139	6953	0.03359955040981928	None	0.0	0.03359955040981928
139	6574	0.03100315269928417	None	0.0	0.03100315269928417
139	7034	0.032902954664038565	None	0.0	0.032902954664038565
139	7049	0.01694276331864708	None	0.0022875816993464066	0.01694276331864708
139	6977	0.03117935551051137	None	0.0	0.03117935551051137
139	6993	0.03200773285578537	None	0.0	0.03200773285578537
139	6972	0.025483054070440086	None	0.0	0.025483054070440086
139	6411	0.032288055736477216	None	0.0	0.032288055736477216
139	6720	0.03473870553376445	None	0.0	0.03473870553376445
139	6681	0.03201219380847263	None	0.0	0.03201219380847263
139	6831	0.0315792611039632	None	0.0	0.0315792611039632
139	6742	0.0320293819064139	None	0.0	0.0320293819064139
139	6966	0.03221926597587243	None	0.0	0.03221926597587243
139	6799	0.0340076266790609	None	0.0	0.0340076266790609
139	7036	0.031494515714700085	None	0.0	0.031494515714700085
139	6665	0.03273032933735221	None	0.0	0.03273032933735221
139	6504	0.03262867098938388	None	0.0	0.03262867098938388
139	6918	0.03247028324824389	None	0.0	0.03247028324824389
139	6613	0.031199804057240443	None	0.0	0.031199804057240443
139	6937	0.031027030646612594	None	0.0	0.031027030646612594
139	6944	0.03022172651879746	None	0.0	0.03022172651879746
71	3369	0.013981062807243065	None	0.0	0.013981062807243065
71	3212	0.013083255807277	None	0.0	0.013083255807277
71	3347	0.013262536939313346	None	0.007150089818417814	0.013262536939313346
71	3480	0.013689011590196988	None	0.0	0.013689011590196988
71	3559	0.012257212073053615	None	0.0	0.012257212073053615
71	3618	0.013202131482834818	None	0.0	0.013202131482834818
71	3509	0.01810262465913064	None	0.007150089818417814	0.01810262465913064
71	3430	0.014021639660098393	None	0.0	0.014021639660098393
71	3364	0.013869550074549406	None	0.0	0.013869550074549406
71	3634	0.011726552448648668	None	0.0	0.011726552448648668
71	3608	0.013876346526269458	None	0.004958167092829489	0.013876346526269458
71	2887	0.013028439769777724	None	0.0	0.013028439769777724
71	3542	0.013419476697873326	None	0.0	0.013419476697873326
71	3551	0.01342685180008348	None	0.007012319267922779	0.01342685180008348
71	3626	0.013857313511122604	None	0.0	0.013857313511122604
71	3469	0.01290658913954228	None	0.0	0.01290658913954228
71	3459	0.013702266264954415	None	0.0	0.013702266264954415
71	3533	0.012885287124052068	None	0.0	0.012885287124052068
71	2996	0.013542096113066605	None	0.0	0.013542096113066605
71	3473	0.014220938118942955	None	0.0	0.014220938118942955
71	3411	0.012452722102713656	None	0.0	0.012452722102713656
71	3649	0.005705432784690879	None	0.013310261649088046	0.005705432784690879
71	3563	0.013826407136544117	None	0.0	0.013826407136544117
71	3510	0.013572365088569668	None	0.0	0.013572365088569668
71	3575	0.012641640438968413	None	0.0	0.012641640438968413
71	3596	0.011958047570696547	None	0.0	0.011958047570696547
71	3621	0.012965021457893454	None	0.0	0.012965021457893454
71	3556	0.01149108865863572	None	0.0	0.01149108865863572
71	3613	0.012975346784644909	None	0.0	0.012975346784644909
71	3645	0.011838642021832406	None	0.0	0.011838642021832406
71	3361	0.01299904901823681	None	0.0	0.01299904901823681
71	3639	0.0026161524871122057	None	0.0	0.0026161524871122057
71	3534	0.014647019458125961	None	0.0	0.014647019458125961
71	3635	0.013975321411016773	None	0.0	0.013975321411016773
71	3226	0.012363688728651753	None	0.0	0.012363688728651753
71	3524	0.013975997656116311	None	0.004958167092829489	0.013975997656116311
71	3595	0.013047919729866	None	0.0	0.013047919729866
71	3609	0.01401163778043396	None	0.0	0.01401163778043396
71	3581	0.014256999520240341	None	0.0	0.014256999520240341
71	3570	0.011429279081968169	None	0.0	0.011429279081968169
71	3612	0.012204721733748003	None	0.0	0.012204721733748003
71	3642	0.01275282426888114	None	0.0	0.01275282426888114
71	3549	0.013443958444643377	None	0.0	0.013443958444643377
71	3261	0.012965076181631244	None	0.0	0.012965076181631244
71	3399	0.016761006619374227	None	0.007012319267922779	0.016761006619374227
71	3331	0.011888891258122291	None	0.0	0.011888891258122291
71	3594	0.01286420750467654	None	0.0	0.01286420750467654
71	3387	0.014980749114697094	None	0.0	0.014980749114697094
71	3622	0.014375890929741484	None	0.0	0.014375890929741484
71	3603	0.013044306698935422	None	0.0	0.013044306698935422
71	3620	0.011521960814331447	None	0.007012319267922779	0.011521960814331447
71	3571	0.012789166689126438	None	0.0	0.012789166689126438
71	3597	0.013975321411016773	None	0.0	0.013975321411016773
71	3465	0.013894583107966044	None	0.0	0.013894583107966044
71	3640	0.013178074710029606	None	0.0	0.013178074710029606
71	3602	0.013068952772646086	None	0.0	0.013068952772646086
71	3517	0.012130299582984679	None	0.0	0.012130299582984679
71	3455	0.012816165176938446	None	0.0	0.012816165176938446
71	3503	0.01153871888237664	None	0.0	0.01153871888237664
71	3311	0.010497864692118558	None	0.007012319267922779	0.010497864692118558
71	3615	0.01319563423320898	None	0.0	0.01319563423320898
71	3544	0.014549681933594086	None	0.0	0.014549681933594086
71	3506	0.014691292374653355	None	0.0	0.014691292374653355
71	3319	0.014408517844300256	None	0.0	0.014408517844300256
71	3392	0.014338696921512895	None	0.0	0.014338696921512895
71	3453	0.012625851117818906	None	0.0	0.012625851117818906
71	3477	0.0114385755287287	None	0.0	0.0114385755287287
71	3616	0.012545077099914053	None	0.0	0.012545077099914053
71	3593	0.013450410504196144	None	0.0	0.013450410504196144
71	3638	0.011908184856492261	None	0.0	0.011908184856492261
71	3631	0.012537516075503338	None	0.0	0.012537516075503338
71	3520	0.014850992223231642	None	0.0	0.014850992223231642
71	3650	0.011673227570323628	None	0.0	0.011673227570323628
71	3173	0.013690462763786396	None	0.0	0.013690462763786396
71	3579	0.013051234330952054	None	0.0	0.013051234330952054
71	3466	0.01381671480805022	None	0.0	0.01381671480805022
71	3467	0.012097045627243069	None	0.0	0.012097045627243069
71	3476	0.011578518025672719	None	0.0	0.011578518025672719
71	3630	0.01366095023244116	None	0.0	0.01366095023244116
71	3568	0.017912839886295936	None	0.3845085850033658	0.017912839886295936
71	3605	0.006501454529534511	None	0.004958167092829489	0.006501454529534511
71	3426	0.01320467544905269	None	0.0	0.01320467544905269
71	3340	0.01356430275207107	None	0.0	0.01356430275207107
71	3349	0.014562231872229681	None	0.0	0.014562231872229681
71	3643	0.012195058380839702	None	0.004958167092829489	0.012195058380839702
71	3610	0.011974165947830944	None	0.0	0.011974165947830944
71	3617	0.009420023300143233	None	0.007012319267922779	0.009420023300143233
71	3441	0.013417550147380351	None	0.0	0.013417550147380351
71	3475	0.007731123351902755	None	0.004958167092829489	0.007731123351902755
71	3382	0.013262115403669153	None	0.0	0.013262115403669153
71	3363	0.021827331256530722	None	0.3845085850033658	0.021827331256530722
71	3357	0.014459862306958712	None	0.0	0.014459862306958712
71	3528	0.014253440835960786	None	0.0	0.014253440835960786
71	3486	0.01265535280421835	None	0.0	0.01265535280421835
71	3628	0.005824470207322422	None	0.0	0.005824470207322422
71	3546	0.013155870542748171	None	0.0	0.013155870542748171
71	3574	0.013270265476824146	None	0.0	0.013270265476824146
71	3438	0.013877976226249296	None	0.0	0.013877976226249296
71	3322	0.013658872089505825	None	0.0	0.013658872089505825
71	3508	0.013280908350185758	None	0.0	0.013280908350185758
54	2671	6.986198538814258e-05	None	0.4897428051956756	6.986198538814258e-05
54	2785	0.00045060060589874914	None	0.3717034296506712	0.00045060060589874914
54	2723	0.00022546021255471046	None	0.23697235006173328	0.00022546021255471046
54	2629	-4.982832919736051e-05	None	0.32560583843143803	-4.982832919736051e-05
54	2554	0.00010313672971083806	None	0.2874887002353058	0.00010313672971083806
54	2556	6.1453936924097e-07	None	0.13278093326100993	6.1453936924097e-07
54	2559	0.0001864295000345644	None	0.4188308392074502	0.0001864295000345644
54	2728	2.201206365622265e-08	None	0.265395332587513	2.201206365622265e-08
54	2759	0.0004556754961489818	None	0.30674980166548693	0.0004556754961489818
54	2707	2.0731151400168235e-07	None	0.28682936273251264	2.0731151400168235e-07
54	2681	3.4114159587543735e-09	None	0.4212879800266509	3.4114159587543735e-09
54	2651	-1.120604722530245e-09	None	0.32033604068969157	-1.120604722530245e-09
54	2566	-7.122563462018596e-06	None	0.26559111880504616	-7.122563462018596e-06
54	2621	-4.450298385102037e-08	None	0.29598900968371217	-4.450298385102037e-08
54	2624	0.001797236148093517	None	0.33158473125869514	0.001797236148093517
54	2662	2.1934173189296907e-08	None	0.5687909968567453	2.1934173189296907e-08
54	2758	9.928795163405801e-05	None	0.29217368075078126	9.928795163405801e-05
54	2622	-1.5516368976524226e-09	None	0.2566610212196876	-1.5516368976524226e-09
54	2748	0.0024543283720101514	None	0.3627548455374573	0.0024543283720101514
54	2645	0.004236409128653169	None	0.3324327187456446	0.004236409128653169
54	2552	0.0003483515563151643	None	0.3025765558387067	0.0003483515563151643
54	2571	6.880240034132171e-05	None	0.2805147213128292	6.880240034132171e-05
54	2690	1.0563080708790188e-05	None	0.29433026517896804	1.0563080708790188e-05
54	2641	1.5277311902587916e-07	None	0.368733503728816	1.5277311902587916e-07
54	2670	4.929325873005421e-05	None	0.36818910606085875	4.929325873005421e-05
54	2635	-5.759229977646659e-10	None	0.265395332587513	-5.759229977646659e-10
54	2755	0.0018043462636517364	None	0.3407405109857548	0.0018043462636517364
54	2714	7.212788259364546e-07	None	0.13278093326100993	7.212788259364546e-07
54	2653	-8.241326388887846e-07	None	0.32033604068969157	-8.241326388887846e-07
54	2781	-1.0819182255742708e-05	None	0.43800103627249254	-1.0819182255742708e-05
54	2660	0.005323785754190354	None	0.31514834393389385	0.005323785754190354
54	2606	0.00011635173362224742	None	0.5531294582445294	0.00011635173362224742
54	2752	1.776031770994454e-05	None	0.5250923605916562	1.776031770994454e-05
54	2766	1.66285439681769e-07	None	0.2504952885673348	1.66285439681769e-07
54	2713	8.752535563912882e-05	None	0.18219396561771478	8.752535563912882e-05
54	2778	0.00010764570894976015	None	0.25776035680240483	0.00010764570894976015
54	2639	0.0005873093611205332	None	0.2915606228121992	0.0005873093611205332
54	2656	-3.7125731456725474e-08	None	0.29598900968371217	-3.7125731456725474e-08
54	2798	4.552800614319426e-05	None	0.4205420350594122	4.552800614319426e-05
54	2720	0.005429702555876662	None	0.31514834393389385	0.005429702555876662
54	2594	0.00012730372262150584	None	0.5319405232731189	0.00012730372262150584
54	2686	0.00016443912765463619	None	0.3387019042073639	0.00016443912765463619
54	2782	-2.2550792487414053e-08	None	0.23697235006173328	-2.2550792487414053e-08
54	2786	1.9858999685612028e-07	None	0.35825082338703046	1.9858999685612028e-07
54	2733	0.0007607476094950065	None	0.37892735478559736	0.0007607476094950065
54	2741	0.0014704048575616255	None	0.3359113820893511	0.0014704048575616255
54	2661	0.00045743594505884917	None	0.248477400555231	0.00045743594505884917
54	2589	1.2896909103680222e-06	None	0.13278093326100993	1.2896909103680222e-06
54	2772	-3.030715290315452e-05	None	0.18219396561771478	-3.030715290315452e-05
54	2637	-8.342875579488712e-06	None	0.2882013488809424	-8.342875579488712e-06
54	2799	9.535364110899045e-09	None	0.2566610212196876	9.535364110899045e-09
54	2749	0.0020586432879825113	None	0.3287134548574858	0.0020586432879825113
54	2794	0.0007971013295225077	None	0.3282072803722099	0.0007971013295225077
54	2783	2.4857734985306617e-08	None	0.368733503728816	2.4857734985306617e-08
54	2612	0.0010847976259495905	None	0.4042872392805633	0.0010847976259495905
54	2736	2.8910219412342373e-05	None	0.5927793449816788	2.8910219412342373e-05
54	2716	0.000461864951498575	None	0.4243889538820902	0.000461864951498575
54	2754	0.00023460756566666852	None	0.18219396561771478	0.00023460756566666852
54	2797	-2.2122564022176883e-08	None	0.23697235006173328	-2.2122564022176883e-08
54	2563	1.0667730937259432e-06	None	0.5485439459098711	1.0667730937259432e-06
54	2756	8.3993860176707e-06	None	0.3952019414931228	8.3993860176707e-06
54	2627	4.574260588078423e-07	None	0.2524398688033741	4.574260588078423e-07
54	2620	-0.0001036873653513971	None	0.4652874566830983	-0.0001036873653513971
54	2737	1.3692675945512854e-06	None	0.26559111880504616	1.3692675945512854e-06
54	2709	0.0015977326039299242	None	0.33158473125869514	0.0015977326039299242
54	2745	0.0007715052587582579	None	0.3370715167147169	0.0007715052587582579
54	2632	1.0029978321260625e-05	None	0.23850257191881444	1.0029978321260625e-05
54	2739	0.013146392171694088	None	0.55409963373879	0.013146392171694088
54	2616	1.7648317539755786e-05	None	0.3994950928861051	1.7648317539755786e-05
54	2795	0.0003909111937890775	None	0.368733503728816	0.0003909111937890775
54	2744	0.0037576284242194667	None	0.46932134001527137	0.0037576284242194667
54	2609	0.0010490896837593877	None	0.2845140849698222	0.0010490896837593877
54	2555	6.662390443380736e-05	None	0.5531294582445294	6.662390443380736e-05
54	2774	7.663947917268926e-08	None	0.265395332587513	7.663947917268926e-08
54	2705	1.8208290013571045e-06	None	0.33760367768162536	1.8208290013571045e-06
54	2779	0.00014176356139016587	None	0.4897428051956756	0.00014176356139016587
54	2688	0.00040100278685516384	None	0.18219396561771478	0.00040100278685516384
54	2747	2.4175265047896677e-08	None	0.4384829413441646	2.4175265047896677e-08
54	2763	-2.496955673797381e-07	None	0.4907284219918081	-2.496955673797381e-07
54	2648	-1.2534607844959305e-05	None	0.4212879800266509	-1.2534607844959305e-05
54	2644	0.00017594650145327277	None	0.35608929303098585	0.00017594650145327277
54	2693	3.898073830415778e-05	None	0.32916464447204	3.898073830415778e-05
54	2729	0.0008574002462197931	None	0.34705278304606185	0.0008574002462197931
54	2679	1.543453802564174e-05	None	0.5319405232731189	1.543453802564174e-05
54	2659	1.5667731163537248e-06	None	0.13278093326100993	1.5667731163537248e-06
54	2694	0.0023449165370330277	None	0.3627548455374573	0.0023449165370330277
54	2699	0.0002132791615986818	None	0.3025765558387067	0.0002132791615986818
54	2792	0.003420325961343371	None	0.3287134548574858	0.003420325961343371
54	2591	9.818144032804876e-05	None	0.33130178086987205	9.818144032804876e-05
54	2573	9.814294262641358e-05	None	0.3587654991157009	9.814294262641358e-05
54	2787	0.0004086071221560187	None	0.3476826781845981	0.0004086071221560187
54	2593	0.00018693845216014704	None	0.3431141760211494	0.00018693845216014704
54	2777	-9.290479215945074e-06	None	0.29827575460512384	-9.290479215945074e-06
54	2762	3.6973288159367193e-07	None	0.46666641076160387	3.6973288159367193e-07
54	2696	5.883132556044703e-08	None	0.3141694040207443	5.883132556044703e-08
54	2684	-1.7022968561460216e-05	None	0.34861494590321	-1.7022968561460216e-05
54	2691	-1.352381232465027e-07	None	0.3985268231788638	-1.352381232465027e-07
54	2702	0.00029213806332661376	None	0.18219396561771478	0.00029213806332661376
54	2738	-3.8510658391878035e-09	None	0.5531294582445294	-3.8510658391878035e-09
54	2667	4.924703338254887e-05	None	0.25697151426488735	4.924703338254887e-05
108	5469	0.022717902561663356	None	0.0	0.022717902561663356
108	5485	0.025594421096479268	None	0.0	0.025594421096479268
108	4998	0.026046442901751968	None	0.0	0.026046442901751968
108	5312	0.026384251407112706	None	0.0	0.026384251407112706
108	5433	0.016799736048346156	None	0.008949370811291596	0.016799736048346156
108	5349	0.026591593458300162	None	0.0	0.026591593458300162
108	5319	0.026761155189841783	None	0.0	0.026761155189841783
108	5435	0.02444552193112623	None	0.0	0.02444552193112623
108	5448	0.017368670665184285	None	0.05425337730260034	0.017368670665184285
108	5463	0.00982775247468047	None	0.0	0.00982775247468047
108	5476	0.0249832432162184	None	0.0	0.0249832432162184
108	5428	0.026245265922797894	None	0.0	0.026245265922797894
108	5067	0.026158972823461756	None	0.0	0.026158972823461756
108	5390	0.025581394229008455	None	0.0	0.025581394229008455
108	5461	0.030094356024794405	None	0.0	0.030094356024794405
108	5498	0.02586252735963139	None	0.0	0.02586252735963139
108	5453	0.027715314764143413	None	0.0	0.027715314764143413
108	5470	0.026060788963900718	None	0.0699436856725079	0.026060788963900718
108	5418	0.026677768659630334	None	0.0	0.026677768659630334
108	5475	0.02829633661372929	None	0.0	0.02829633661372929
108	5316	0.025574857728896894	None	0.0	0.025574857728896894
108	5299	0.02718408778667234	None	0.0	0.02718408778667234
108	5455	0.020075103179678366	None	0.005434357569019966	0.020075103179678366
108	4685	0.02620880954208266	None	0.0699436856725079	0.02620880954208266
108	5408	0.02603077443822753	None	0.0	0.02603077443822753
108	5021	0.026185548455222946	None	0.0	0.026185548455222946
108	5233	0.026462192287468125	None	0.0	0.026462192287468125
108	5093	0.0258940682352438	None	0.0	0.0258940682352438
108	5232	0.026147011249187856	None	0.0	0.026147011249187856
108	5431	0.02550023013427483	None	0.0	0.02550023013427483
108	5471	0.016645417522142106	None	0.0	0.016645417522142106
108	5449	0.02716897648665618	None	0.0	0.02716897648665618
108	5454	0.02522550473663884	None	0.0	0.02522550473663884
108	5303	0.02621243077144497	None	0.0	0.02621243077144497
108	5482	0.017406936227006113	None	0.009321202378707871	0.017406936227006113
108	5129	0.027052557073794253	None	0.06867509681096788	0.027052557073794253
108	5247	0.027230767583697118	None	0.0	0.027230767583697118
108	5384	0.026122705976850392	None	0.0	0.026122705976850392
108	5399	0.02554007485942932	None	0.0	0.02554007485942932
108	5116	0.02725113743678072	None	0.0	0.02725113743678072
108	5230	0.025944847227744334	None	0.0	0.025944847227744334
108	5465	0.024545139786189153	None	0.0	0.024545139786189153
108	5354	0.029747172815721753	None	0.0	0.029747172815721753
108	5285	0.02640862760831362	None	0.0	0.02640862760831362
108	5353	0.02638672153405484	None	0.0	0.02638672153405484
108	5380	0.026748946927331766	None	0.0	0.026748946927331766
108	5084	0.026582733527224078	None	0.0	0.026582733527224078
108	5484	0.025500972054781516	None	0.0	0.025500972054781516
108	5304	0.03079854562581858	None	0.0019607843137254915	0.03079854562581858
108	5383	0.026221921126367013	None	0.0	0.026221921126367013
108	5333	0.024037923108267693	None	0.005434357569019966	0.024037923108267693
108	5403	0.025930075679650832	None	0.0	0.025930075679650832
108	5152	0.027164237663285122	None	0.0	0.027164237663285122
108	4930	0.026818004816510716	None	0.0	0.026818004816510716
108	5117	0.026004372662790667	None	0.0	0.026004372662790667
108	4874	0.028073594042398484	None	0.0	0.028073594042398484
108	5415	0.025524480623831114	None	0.0	0.025524480623831114
108	5491	0.025763303956147957	None	0.0	0.025763303956147957
108	5337	0.02628675739239824	None	0.0	0.02628675739239824
108	5094	0.025852032778598828	None	0.0	0.025852032778598828
108	5402	0.026719031496080597	None	0.0	0.026719031496080597
108	5483	0.018994076701755114	None	0.05425337730260034	0.018994076701755114
108	5362	0.025768615633374094	None	0.0	0.025768615633374094
108	5274	0.026787134954288902	None	0.0	0.026787134954288902
108	5478	0.025237466551450437	None	0.0	0.025237466551450437
108	5391	0.027552095395437865	None	0.0	0.027552095395437865
108	5425	0.0227023483821506	None	0.005434357569019966	0.0227023483821506
108	5240	0.027958434979313128	None	0.0	0.027958434979313128
108	5178	0.02745082825917383	None	0.0	0.02745082825917383
108	5138	0.02662779210056874	None	0.0	0.02662779210056874
108	5405	0.025641282492959157	None	0.008393532068924642	0.025641282492959157
108	5437	0.027302690358310552	None	0.0	0.027302690358310552
108	5069	0.02578113482961864	None	0.0	0.02578113482961864
108	5412	0.02727225943171984	None	0.0	0.02727225943171984
108	5421	0.02729036540690524	None	0.0019607843137254915	0.02729036540690524
108	4837	0.02584527005757582	None	0.0	0.02584527005757582
108	4664	0.02712774380010079	None	0.0699436856725079	0.02712774380010079
108	5477	0.01876782248085947	None	0.0699436856725079	0.01876782248085947
108	5239	0.02622249951751323	None	0.0	0.02622249951751323
108	5467	0.011131213733293281	None	0.16092772315162776	0.011131213733293281
108	5265	0.025592113910390596	None	0.0	0.025592113910390596
108	5497	0.026579143712015092	None	0.0	0.026579143712015092
108	5282	0.026091148362663658	None	0.0	0.026091148362663658
108	5486	0.020392794798708716	None	0.0699436856725079	0.020392794798708716
108	5359	0.02622373055920649	None	0.0	0.02622373055920649
108	5419	0.024684450590473472	None	0.0	0.024684450590473472
108	5317	0.026608463256993217	None	0.0	0.026608463256993217
108	5480	0.023708453585858436	None	0.0	0.023708453585858436
108	5322	0.025861263608086417	None	0.0	0.025861263608086417
108	5456	0.014075509526918153	None	0.0	0.014075509526918153
108	5459	0.014691233517768364	None	0.06438553013620332	0.014691233517768364
108	5442	0.025424281269043034	None	0.0	0.025424281269043034
108	5049	0.026158915466781323	None	0.0	0.026158915466781323
108	5420	0.025518083026946033	None	0.0	0.025518083026946033
108	5235	0.026870047182447152	None	0.0	0.026870047182447152
108	4602	0.026597365149208126	None	0.0699436856725079	0.026597365149208126
108	4894	0.026962272064334148	None	0.0	0.026962272064334148
108	4880	0.0258271041373155	None	0.0	0.0258271041373155
108	5446	0.02666545550724436	None	0.0	0.02666545550724436
108	5356	0.027184792470102085	None	0.0	0.027184792470102085
34	1751	0.41235305747039047	0.41235305747039047	0.4529272286468163	0.41235305747039047
34	1373	0.38446735786020325	0.38446735786020325	0.4941525847436862	0.38446735786020325
34	1564	0.3634781287408964	0.3634781287408964	0.47999191773996996	0.3634781287408964
34	1694	0.35153281080863674	0.35153281080863674	0.38322590840135784	0.35153281080863674
34	1625	0.5491198464759671	0.5491198464759671	0.5531375264350171	0.5491198464759671
34	1760	0.6290702167081349	0.6290702167081349	0.6421597088559741	0.6290702167081349
34	1407	0.3892044953961523	0.3892044953961523	0.4236452520664596	0.3892044953961523
34	1756	0.4326470972821414	0.4326470972821414	0.4737692074937766	0.4326470972821414
34	1397	0.33471325264775464	0.33471325264775464	0.33471325264775464	0.33471325264775464
34	1308	0.35640217656963585	0.35640217656963585	0.3886428126907559	0.35640217656963585
34	1793	0.3021950752875539	0.3021950752875539	0.30491331029772384	0.3021950752875539
34	1577	0.33160699221201384	0.33160699221201384	0.33160699221201384	0.33160699221201384
34	1718	0.4152129287715344	0.4152129287715344	0.4416963104603914	0.4152129287715344
34	1759	0.307040943367021	0.307040943367021	0.4403579337203786	0.307040943367021
34	1767	0.3012825429516937	0.3012825429516937	0.3505109893909921	0.3012825429516937
34	1726	0.3427914848014659	0.3427914848014659	0.3546254880240337	0.3427914848014659
34	1775	0.45644277310945586	0.45644277310945586	0.5498625345523263	0.45644277310945586
34	1439	0.35483819141315837	0.35483819141315837	0.38590486699564064	0.35483819141315837
34	1710	0.417188765301713	0.417188765301713	0.47478820709772346	0.417188765301713
34	1630	0.3414362166890271	0.3414362166890271	0.3678063333804352	0.3414362166890271
34	1698	0.34763355327860496	0.34763355327860496	0.39725937919267523	0.34763355327860496
34	1051	0.3988348640829966	0.3988348640829966	0.4240191980822795	0.3988348640829966
34	1502	0.37185048319114866	0.37185048319114866	0.44303241029421486	0.37185048319114866
34	1570	0.39412420562545164	0.39412420562545164	0.41242556513649775	0.39412420562545164
34	1761	0.39412420562545164	0.39412420562545164	0.41242556513649775	0.39412420562545164
34	1662	0.3892044953961523	0.3892044953961523	0.4236452520664596	0.3892044953961523
34	1717	0.369045757702946	0.369045757702946	0.4522168453374629	0.369045757702946
34	1277	0.42141353568022166	0.42141353568022166	0.4592926718942456	0.42141353568022166
34	1527	0.4004856159354119	0.4004856159354119	0.4414767765823003	0.4004856159354119
34	1244	0.32412360909205074	0.32412360909205074	0.4507816965466871	0.32412360909205074
34	1312	0.3634781287408964	0.3634781287408964	0.47999191773996996	0.3634781287408964
34	1720	0.32412360909205074	0.32412360909205074	0.4507816965466871	0.32412360909205074
34	1141	0.3468068591753668	0.3468068591753668	0.355880445732454	0.3468068591753668
34	1737	0.43890532332001386	0.43890532332001386	0.5951328637509222	0.43890532332001386
34	1607	0.43552991024895266	0.43552991024895266	0.4807315187260615	0.43552991024895266
34	1501	0.42141353568022166	0.42141353568022166	0.4592926718942456	0.42141353568022166
34	1313	0.4686252103148788	0.4686252103148788	0.4749544732034626	0.4686252103148788
34	1624	0.33471325264775464	0.33471325264775464	0.33471325264775464	0.33471325264775464
34	1459	0.3294881494687134	0.3294881494687134	0.34244206187130916	0.3294881494687134
34	1724	0.41235305747039047	0.41235305747039047	0.4529272286468163	0.41235305747039047
34	1574	0.35640217656963585	0.35640217656963585	0.3886428126907559	0.35640217656963585
34	1715	0.4004856159354119	0.4004856159354119	0.4414767765823003	0.4004856159354119
34	1477	0.43811245743119187	0.43811245743119187	0.4997672711720572	0.43811245743119187
34	1454	0.349896677379046	0.349896677379046	0.3671758494150758	0.349896677379046
34	1746	0.3568407902502626	0.3568407902502626	0.3951987935042586	0.3568407902502626
34	1763	0.3762298969090329	0.3762298969090329	0.5146266682957348	0.3762298969090329
34	1738	0.3636921259079031	0.3636921259079031	0.4120930097939497	0.3636921259079031
34	1692	0.32706711515263603	0.32706711515263603	0.39897150452263996	0.32706711515263603
34	1484	0.37378062125611333	0.37378062125611333	0.4095250083582914	0.37378062125611333
34	1742	0.3858265120894138	0.3858265120894138	0.41023310926429357	0.3858265120894138
34	1791	0.30421812566999795	0.30421812566999795	0.3586408254460466	0.30421812566999795
34	1469	0.3098660294471262	0.3098660294471262	0.31258078689915225	0.3098660294471262
34	1748	0.33319074698129497	0.33319074698129497	0.34498599679812286	0.33319074698129497
34	1491	0.44826370296399964	0.44826370296399964	0.4662677325499461	0.44826370296399964
34	1458	0.3853918919259728	0.3853918919259728	0.4298194979340469	0.3853918919259728
34	1671	0.3702143130126233	0.3702143130126233	0.39371494883400016	0.3702143130126233
34	1764	0.40017160376706606	0.40017160376706606	0.42480166152836485	0.40017160376706606
34	1685	0.4004856159354119	0.4004856159354119	0.4414767765823003	0.4004856159354119
34	1633	0.37422326993184296	0.37422326993184296	0.4353969980472766	0.37422326993184296
34	1426	0.4776135012037536	0.4776135012037536	0.5102060138382613	0.4776135012037536
34	1769	0.3468068591753668	0.3468068591753668	0.355880445732454	0.3468068591753668
34	1133	0.3609117285722804	0.3609117285722804	0.413179356860584	0.3609117285722804
34	1464	0.45149349199264366	0.45149349199264366	0.6758784793039112	0.45149349199264366
34	1567	0.3392189684903701	0.3392189684903701	0.354400541643852	0.3392189684903701
34	1758	0.35634388865239447	0.35634388865239447	0.42718142335840137	0.35634388865239447
34	1789	0.31045058838290235	0.31045058838290235	0.37911902497258293	0.31045058838290235
34	1797	0.33212088070974255	0.33212088070974255	0.38368549670401897	0.33212088070974255
34	1781	0.3154921382871235	0.3154921382871235	0.4229244405692259	0.3154921382871235
34	1609	0.3422851460427261	0.3422851460427261	0.36151525762767506	0.3422851460427261
34	1706	0.35153281080863674	0.35153281080863674	0.38322590840135784	0.35153281080863674
34	1785	0.3634781287408964	0.3634781287408964	0.47999191773996996	0.3634781287408964
34	1792	0.28329448815232156	0.28329448815232156	0.30638115660570353	0.28329448815232156
34	1735	0.4036319845452332	0.4036319845452332	0.4422953380780372	0.4036319845452332
34	1782	0.37378062125611333	0.37378062125611333	0.4095250083582914	0.37378062125611333
34	1734	0.3854856006175809	0.3854856006175809	0.41786788906191497	0.3854856006175809
34	1670	0.3202707328324417	0.3202707328324417	0.36510019771105295	0.3202707328324417
34	1786	0.36348987308393926	0.36348987308393926	0.40302765389401846	0.36348987308393926
34	1524	0.3891645297685795	0.3891645297685795	0.476048220089194	0.3891645297685795
34	1466	0.370106211731409	0.370106211731409	0.39153499262643565	0.370106211731409
34	1456	0.41235305747039047	0.41235305747039047	0.4529272286468163	0.41235305747039047
34	1798	0.3267291519475554	0.3267291519475554	0.39155513650794505	0.3267291519475554
34	1788	0.370106211731409	0.370106211731409	0.39153499262643565	0.370106211731409
34	1703	0.37749178187729393	0.37749178187729393	0.3778829325596509	0.37749178187729393
34	1713	0.3764685821431078	0.3764685821431078	0.38655536745523417	0.3764685821431078
34	1520	0.3098660294471262	0.3098660294471262	0.31258078689915225	0.3098660294471262
34	1707	0.3586017029965937	0.3586017029965937	0.37725169048047963	0.3586017029965937
34	1571	0.35595011727648834	0.35595011727648834	0.38803405826555376	0.35595011727648834
34	1753	0.3051609992759302	0.3051609992759302	0.36247675260385487	0.3051609992759302
34	1453	0.3702143130126233	0.3702143130126233	0.39371494883400016	0.3702143130126233
34	1729	0.3414362166890271	0.3414362166890271	0.3678063333804352	0.3414362166890271
34	1711	0.3402981266238699	0.3402981266238699	0.35920509103566745	0.3402981266238699
34	1594	0.37378062125611333	0.37378062125611333	0.4095250083582914	0.37378062125611333
34	1800	0.3904554526051419	0.3904554526051419	0.40934067816544284	0.3904554526051419
34	1777	0.40301000438582957	0.40301000438582957	0.4743221445499935	0.40301000438582957
34	1238	0.35926996538326306	0.35926996538326306	0.4669022558727255	0.35926996538326306
34	1725	0.26809934319358847	0.26809934319358847	0.38699238800844105	0.26809934319358847
34	1428	0.37749178187729393	0.37749178187729393	0.3778829325596509	0.37749178187729393
34	1388	0.3414362166890271	0.3414362166890271	0.3678063333804352	0.3414362166890271
34	1709	0.4157308058612522	0.4157308058612522	0.4448544952430768	0.4157308058612522
34	1700	0.36734341204852394	0.36734341204852394	0.4804839580998611	0.36734341204852394
0	67	0.30261643677786554	0.30261643677786554	0.30261643677786554	0.30261643677786554
0	78	0.0	0.0	0.0	0.0
0	27	0.4123982084257404	0.4123982084257404	0.4123982084257404	0.4123982084257404
0	40	0.44144638833824573	0.44144638833824573	0.44144638833824573	0.44144638833824573
0	44	0.30007486862277666	0.30007486862277666	0.30007486862277666	0.30007486862277666
0	66	0.5563147002196683	0.5563147002196683	0.5563147002196683	0.5563147002196683
0	95	0.48447524951045634	0.48447524951045634	0.48447524951045634	0.48447524951045634
0	21	0.5712416709224215	0.5712416709224215	0.5712416709224215	0.5712416709224215
0	37	0.3553439579733379	0.3553439579733379	0.3553439579733379	0.3553439579733379
0	58	0.35647142713846114	0.35647142713846114	0.35647142713846114	0.35647142713846114
0	52	0.0	0.0	0.0	0.0
0	15	0.3357736485533893	0.3357736485533893	0.3357736485533893	0.3357736485533893
0	92	0.2875736710745634	0.2875736710745634	0.2875736710745634	0.2875736710745634
0	84	0.16770509831248423	0.16770509831248423	0.16770509831248423	0.16770509831248423
0	53	0.38619994623250625	0.38619994623250625	0.38619994623250625	0.38619994623250625
0	12	0.48447524951045634	0.48447524951045634	0.48447524951045634	0.48447524951045634
0	41	0.16770509831248423	0.16770509831248423	0.16770509831248423	0.16770509831248423
0	91	0.4368685160078267	0.4368685160078267	0.4368685160078267	0.4368685160078267
0	77	0.28347578306526333	0.28347578306526333	0.28347578306526333	0.28347578306526333
0	38	0.16770509831248423	0.16770509831248423	0.16770509831248423	0.16770509831248423
0	64	0.43957986646420427	0.43957986646420427	0.43957986646420427	0.43957986646420427
0	19	0.29297288278594447	0.29297288278594447	0.29297288278594447	0.29297288278594447
0	85	0.3974361362618103	0.3974361362618103	0.3974361362618103	0.3974361362618103
0	49	0.16770509831248423	0.16770509831248423	0.16770509831248423	0.16770509831248423
0	45	0.27872967127354337	0.27872967127354337	0.27872967127354337	0.27872967127354337
0	86	0.4284425533396606	0.4284425533396606	0.4284425533396606	0.4284425533396606
0	35	0.39193272000977913	0.39193272000977913	0.39193272000977913	0.39193272000977913
0	88	0.3392477838578095	0.3392477838578095	0.3392477838578095	0.3392477838578095
0	70	0.6362123225335943	0.6362123225335943	0.6362123225335943	0.6362123225335943
0	80	0.3357736485533893	0.3357736485533893	0.3357736485533893	0.3357736485533893
0	17	0.0	0.0	0.0	0.0
0	23	0.35287963708101666	0.35287963708101666	0.35287963708101666	0.35287963708101666
0	57	0.31917228178723905	0.31917228178723905	0.31917228178723905	0.31917228178723905
0	39	0.32846979736901805	0.32846979736901805	0.32846979736901805	0.32846979736901805
0	62	0.3912449909436701	0.3912449909436701	0.3912449909436701	0.3912449909436701
0	22	0.33716356853393403	0.33716356853393403	0.33716356853393403	0.33716356853393403
0	29	0.36633796771827	0.36633796771827	0.36633796771827	0.36633796771827
0	4	0.24631314848752214	0.24631314848752214	0.24631314848752214	0.24631314848752214
0	76	0.3541348863458153	0.3541348863458153	0.3541348863458153	0.3541348863458153
0	25	0.0	0.0	0.0	0.0
0	61	0.0	0.0	0.0	0.0
0	60	0.4149408559380897	0.4149408559380897	0.4149408559380897	0.4149408559380897
0	81	0.5726894245161895	0.5726894245161895	0.5726894245161895	0.5726894245161895
0	73	0.41022069081090684	0.41022069081090684	0.41022069081090684	0.41022069081090684
0	72	0.48447524951045634	0.48447524951045634	0.48447524951045634	0.48447524951045634
0	89	0.45952066142441633	0.45952066142441633	0.45952066142441633	0.45952066142441633
0	51	0.8707121187945651	0.8707121187945651	0.8707121187945651	0.8707121187945651
0	3	0.16770509831248423	0.16770509831248423	0.16770509831248423	0.16770509831248423
0	11	0.5233118557084346	0.5233118557084346	0.5233118557084346	0.5233118557084346
0	24	0.0	0.0	0.0	0.0
0	10	0.50158962761752	0.50158962761752	0.50158962761752	0.50158962761752
0	33	0.16770509831248423	0.16770509831248423	0.16770509831248423	0.16770509831248423
0	56	0.0	0.0	0.0	0.0
0	75	0.49994063231096175	0.49994063231096175	0.49994063231096175	0.49994063231096175
0	59	0.0	0.0	0.0	0.0
0	43	0.0	0.0	0.0	0.0
0	47	0.0	0.0	0.0	0.0
0	32	0.35741353415283295	0.35741353415283295	0.35741353415283295	0.35741353415283295
0	74	0.3196030098628619	0.3196030098628619	0.3196030098628619	0.3196030098628619
0	90	0.16770509831248423	0.16770509831248423	0.16770509831248423	0.16770509831248423
0	99	0.0	0.0	0.0	0.0
0	7	0.5314104571430286	0.5314104571430286	0.5314104571430286	0.5314104571430286
0	1	0.48447524951045634	0.48447524951045634	0.48447524951045634	0.48447524951045634
0	5	0.0	0.0	0.0	0.0
0	26	0.4044870027862165	0.4044870027862165	0.4044870027862165	0.4044870027862165
0	13	0.313577461664753	0.313577461664753	0.313577461664753	0.313577461664753
0	71	0.31345853285693526	0.31345853285693526	0.31345853285693526	0.31345853285693526
0	31	0.3455687931796745	0.3455687931796745	0.3455687931796745	0.3455687931796745
0	63	0.32992064765769535	0.32992064765769535	0.32992064765769535	0.32992064765769535
0	54	0.0	0.0	0.0	0.0
0	100	0.417961784580769	0.417961784580769	0.417961784580769	0.417961784580769
0	6	0.3357736485533893	0.3357736485533893	0.3357736485533893	0.3357736485533893
0	96	0.2535709567774503	0.2535709567774503	0.2535709567774503	0.2535709567774503
0	82	0.4109529887638236	0.4109529887638236	0.4109529887638236	0.4109529887638236
0	48	0.39196943209703106	0.39196943209703106	0.39196943209703106	0.39196943209703106
0	83	0.6100680588223021	0.6100680588223021	0.6100680588223021	0.6100680588223021
0	79	0.0	0.0	0.0	0.0
0	69	0.2635584574768345	0.2635584574768345	0.2635584574768345	0.2635584574768345
0	87	0.4704469272113361	0.4704469272113361	0.4704469272113361	0.4704469272113361
0	46	0.35723813394068904	0.35723813394068904	0.35723813394068904	0.35723813394068904
0	18	0.0	0.0	0.0	0.0
0	20	0.28777082619007655	0.28777082619007655	0.28777082619007655	0.28777082619007655
0	94	0.4420902745167842	0.4420902745167842	0.4420902745167842	0.4420902745167842
0	16	0.5711364268099541	0.5711364268099541	0.5711364268099541	0.5711364268099541
0	36	0.4420902745167842	0.4420902745167842	0.4420902745167842	0.4420902745167842
0	14	0.29607794197616394	0.29607794197616394	0.29607794197616394	0.29607794197616394
0	34	0.16770509831248423	0.16770509831248423	0.16770509831248423	0.16770509831248423
0	9	0.0	0.0	0.0	0.0
0	28	0.7436643848886046	0.7436643848886046	0.7436643848886046	0.7436643848886046
0	68	0.7644557811771503	0.7644557811771503	0.7644557811771503	0.7644557811771503
0	98	0.48326647626586594	0.48326647626586594	0.48326647626586594	0.48326647626586594
0	93	0.2973458962490983	0.2973458962490983	0.2973458962490983	0.2973458962490983
0	30	0.42523073470951483	0.42523073470951483	0.42523073470951483	0.42523073470951483
0	97	0.7644557811771503	0.7644557811771503	0.7644557811771503	0.7644557811771503
0	55	0.48447524951045634	0.48447524951045634	0.48447524951045634	0.48447524951045634
0	65	0.6362123225335943	0.6362123225335943	0.6362123225335943	0.6362123225335943
0	50	0.0	0.0	0.0	0.0
0	8	0.44144638833824573	0.44144638833824573	0.44144638833824573	0.44144638833824573
0	42	0.48447524951045634	0.48447524951045634	0.48447524951045634	0.48447524951045634
0	2	0.3436955374728779	0.3436955374728779	0.3436955374728779	0.3436955374728779
87	4385	0.019723912350188645	None	0.0033579791230132043	0.019723912350188645
87	4425	0.020475766683276848	None	0.0	0.020475766683276848
87	3876	0.016501780961577926	None	0.0033579791230132043	0.016501780961577926
87	4370	0.017522292278057308	None	0.2746391793975345	0.017522292278057308
87	4345	0.016773963273920132	None	0.2746391793975345	0.016773963273920132
87	4179	0.01542265587022019	None	0.004526273632014291	0.01542265587022019
87	4114	0.01938476926346291	None	0.0	0.01938476926346291
87	4411	0.008189114209397077	None	0.002191922725588324	0.008189114209397077
87	4361	0.02193114826061032	None	0.0037186253196221167	0.02193114826061032
87	4268	0.01880648079460749	None	0.0033579791230132043	0.01880648079460749
87	4240	0.020721347815143988	None	0.0	0.020721347815143988
87	4433	0.016644481964284495	None	0.0	0.016644481964284495
87	4355	0.01478458367888284	None	0.0	0.01478458367888284
87	3843	0.024170214058395298	None	0.0	0.024170214058395298
87	4416	0.016309221220413225	None	0.0	0.016309221220413225
87	4272	0.015431164849937022	None	0.0	0.015431164849937022
87	4408	0.02161555178759321	None	0.0	0.02161555178759321
87	4216	0.014778272597003886	None	0.0	0.014778272597003886
87	4341	0.025224809556988727	None	0.0	0.025224809556988727
87	4254	0.016526491302654545	None	0.0	0.016526491302654545
87	4197	0.021284417550807268	None	0.0	0.021284417550807268
87	4313	0.01609059038600178	None	0.0	0.01609059038600178
87	4352	0.01771130446145245	None	0.0	0.01771130446145245
87	4012	0.022092138602848706	None	0.0997462918503888	0.022092138602848706
87	4177	0.019504987215124937	None	0.0	0.019504987215124937
87	4449	0.015169568964840225	None	0.0033579791230132043	0.015169568964840225
87	4331	0.02311499246634256	None	0.004526273632014291	0.02311499246634256
87	4428	0.01820891470699122	None	0.0	0.01820891470699122
87	4175	0.020648552906275847	None	0.0997462918503888	0.020648552906275847
87	4415	0.021016032025179602	None	0.0	0.021016032025179602
87	4233	0.011947262726360172	None	0.0	0.011947262726360172
87	4426	0.011474126103782763	None	0.002191922725588324	0.011474126103782763
87	4250	0.024026709379471	None	0.002191922725588324	0.024026709379471
87	4275	0.022456764385548902	None	0.0	0.022456764385548902
87	4050	0.0209299810322561	None	0.0	0.0209299810322561
87	4300	0.01850220710521733	None	0.0	0.01850220710521733
87	4102	0.017629175555469386	None	0.0	0.017629175555469386
87	4403	0.021688979564248798	None	0.0037186253196221167	0.021688979564248798
87	4353	0.02225548298910901	None	0.0037186253196221167	0.02225548298910901
87	3721	0.02171592990053742	None	0.0	0.02171592990053742
87	4021	0.021349725345324092	None	0.0	0.021349725345324092
87	4430	0.025704183047423387	None	0.0033579791230132043	0.025704183047423387
87	4392	0.018792591597762573	None	0.2746391793975345	0.018792591597762573
87	4431	0.009339963970719005	None	0.059710011027057516	0.009339963970719005
87	4362	0.020044824758517654	None	0.1241861603719953	0.020044824758517654
87	4335	0.02065593568894434	None	0.0033579791230132043	0.02065593568894434
87	4379	0.018506348778641348	None	0.0033579791230132043	0.018506348778641348
87	4377	0.014701282512671313	None	0.0	0.014701282512671313
87	4444	0.014305332823288355	None	0.0	0.014305332823288355
87	4440	0.022874398325205398	None	0.0	0.022874398325205398
87	4437	0.009303947137421806	None	0.0033579791230132043	0.009303947137421806
87	4427	0.0177408355835351	None	0.0	0.0177408355835351
87	4378	0.026996165816523348	None	0.0	0.026996165816523348
87	4407	0.005499864756165665	None	0.06866584429581742	0.005499864756165665
87	4359	0.02095649117385262	None	0.02410155448698748	0.02095649117385262
87	4446	0.010477561607655237	None	0.0037186253196221167	0.010477561607655237
87	4246	0.018685419288107363	None	0.0	0.018685419288107363
87	4344	0.02455370348639922	None	0.02410155448698748	0.02455370348639922
87	4393	0.018096523839803386	None	0.0	0.018096523839803386
87	4172	0.02647139011057432	None	0.004526273632014291	0.02647139011057432
87	4380	0.019802328437739276	None	0.0	0.019802328437739276
87	4332	0.015011485591783032	None	0.29460981499786304	0.015011485591783032
87	4265	0.02105891656661897	None	0.0997462918503888	0.02105891656661897
87	4439	0.01803672499255455	None	0.0037186253196221167	0.01803672499255455
87	4405	0.020846753477123035	None	0.0	0.020846753477123035
87	4293	0.01574290097911092	None	0.004809552505163511	0.01574290097911092
87	4248	0.017836849739796698	None	0.0	0.017836849739796698
87	3820	0.017325091827360077	None	0.0	0.017325091827360077
87	4420	0.009838940455467174	None	0.0026143790849673222	0.009838940455467174
87	4244	0.026739314613932676	None	0.0	0.026739314613932676
87	4423	0.016767949860958628	None	0.0	0.016767949860958628
87	4269	0.013525112437147437	None	0.0	0.013525112437147437
87	4237	0.018952734261136688	None	0.004526273632014291	0.018952734261136688
87	4424	0.018950695122494914	None	0.1241861603719953	0.018950695122494914
87	4303	0.025486116586851428	None	0.0	0.025486116586851428
87	4445	0.015894445878363892	None	0.0	0.015894445878363892
87	4358	0.02050462965705551	None	0.0	0.02050462965705551
87	4348	0.015393247496288842	None	0.004931947177406183	0.015393247496288842
87	4298	0.016755789323907623	None	0.0	0.016755789323907623
87	4280	0.020043631068909534	None	0.004931947177406183	0.020043631068909534
87	4120	0.023042271600558512	None	0.0	0.023042271600558512
87	3568	0.017912839886295936	None	0.0	0.017912839886295936
87	4390	0.018415229835046714	None	0.0	0.018415229835046714
87	4218	0.01513587801932353	None	0.0	0.01513587801932353
87	4316	0.019301915544522142	None	0.0	0.019301915544522142
87	4299	0.013035760972215722	None	0.04433065201092854	0.013035760972215722
87	4402	0.016719921514100178	None	0.004526273632014291	0.016719921514100178
87	4404	0.02129991269431648	None	0.0037186253196221167	0.02129991269431648
87	4388	0.01524144541176099	None	0.002191922725588324	0.01524144541176099
87	3363	0.021827331256530722	None	0.0	0.021827331256530722
87	4349	0.02112216400694335	None	0.0	0.02112216400694335
87	4334	0.02282748375902558	None	0.0	0.02282748375902558
87	4229	0.017293150085105145	None	0.2746391793975345	0.017293150085105145
87	4410	0.01787518509576063	None	0.02410155448698748	0.01787518509576063
87	4302	0.01451797204360556	None	0.0	0.01451797204360556
87	4228	0.024719799215918454	None	0.0033579791230132043	0.024719799215918454
87	4284	0.016826637039567625	None	0.0	0.016826637039567625
87	4121	0.019640660487050415	None	0.004526273632014291	0.019640660487050415
87	4419	0.02566027816775532	None	0.0	0.02566027816775532
87	4243	0.021758490459008333	None	0.0	0.021758490459008333
51	2480	None	None	0.3510619841887618	None
51	2617	-2.5779244244346315e-07	None	0.45266081053854446	-2.5779244244346315e-07
51	2601	-7.324410059945179e-07	None	0.2237830009091108	-7.324410059945179e-07
51	2640	None	None	0.3289923258902457	None
51	2579	None	None	0.34922916051540326	None
51	2584	1.5691999923620884e-08	None	0.37247653622857924	1.5691999923620884e-08
51	2629	-4.982832919736051e-05	None	0.43534382264223115	-4.982832919736051e-05
51	2554	0.00010313672971083806	None	0.3423118110469726	0.00010313672971083806
51	2576	5.785360392147527e-08	None	0.4084118416916886	5.785360392147527e-08
51	2602	-3.930180742964655e-05	None	0.2871351915895417	-3.930180742964655e-05
51	2615	-4.876481554658783e-07	None	0.4223683472397499	-4.876481554658783e-07
51	2558	-1.0739114501281115e-05	None	0.3518688986345206	-1.0739114501281115e-05
51	2556	6.1453936924097e-07	None	0.32532589438638515	6.1453936924097e-07
51	2559	0.0001864295000345644	None	0.32422331667142074	0.0001864295000345644
51	2541	None	None	0.6183641496749981	None
51	2568	None	None	0.2560994324633076	None
51	2566	-7.122563462018596e-06	None	0.3757375606811372	-7.122563462018596e-06
51	2621	-4.450298385102037e-08	None	0.33147901175725425	-4.450298385102037e-08
51	2625	-0.1	None	0.16482284231630268	-0.1
51	2624	0.001797236148093517	None	0.32603933799236906	0.001797236148093517
51	2217	None	None	0.3392358977293538	None
51	2622	-1.5516368976524226e-09	None	0.3487154060728862	-1.5516368976524226e-09
51	2577	-4.825795605067267e-06	None	0.33746761176593876	-4.825795605067267e-06
51	2631	-4.52946930079448e-06	None	0.3906694768972287	-4.52946930079448e-06
51	2645	0.004236409128653169	None	0.4101519945253148	0.004236409128653169
51	2628	-1.442871287561152e-05	None	0.2237830009091108	-1.442871287561152e-05
51	2552	0.0003483515563151643	None	0.3705229764827805	0.0003483515563151643
51	2571	6.880240034132171e-05	None	0.408210913271618	6.880240034132171e-05
51	2469	None	None	0.4453739317695997	None
51	2453	None	None	0.4068014147882163	None
51	2600	-0.0001703314051310911	None	0.4408952413993861	-0.0001703314051310911
51	2585	-7.105275172939932e-07	None	0.2237830009091108	-7.105275172939932e-07
51	2581	-6.223666683659705e-08	None	0.2997493556011904	-6.223666683659705e-08
51	2246	None	None	0.3026480401734446	None
51	2641	1.5277311902587916e-07	None	0.28640422633665535	1.5277311902587916e-07
51	2607	-0.1	None	0.3166945950775185	-0.1
51	2646	2.428891734132803e-08	None	0.2863575334387682	2.428891734132803e-08
51	2482	None	None	0.4955057962190283	None
51	2635	-5.759229977646659e-10	None	0.38628970509948546	-5.759229977646659e-10
51	2608	1.950077957048208e-08	None	0.3866932520282206	1.950077957048208e-08
51	2319	None	None	0.4366323974552177	None
51	2606	0.00011635173362224742	None	0.5712203544185217	0.00011635173362224742
51	2483	None	None	0.5202308085901746	None
51	2385	None	None	0.2237830009091108	None
51	2605	3.6357156093362164e-08	None	0.5007276303178518	3.6357156093362164e-08
51	2636	-0.1	None	0.7306772022026398	-0.1
51	2639	0.0005873093611205332	None	0.3723821034328228	0.0005873093611205332
51	2557	-8.595481184300116e-06	None	0.38740230769059714	-8.595481184300116e-06
51	2594	0.00012730372262150584	None	0.481163201615762	0.00012730372262150584
51	2623	-2.598884359502799e-05	None	0.4156592067412495	-2.598884359502799e-05
51	2115	None	None	0.34419949170833825	None
51	2619	-4.854278972847455e-05	None	0.28640422633665535	-4.854278972847455e-05
51	2595	-0.1	None	0.3166945950775185	-0.1
51	2589	1.2896909103680222e-06	None	0.32532589438638515	1.2896909103680222e-06
51	2637	-8.342875579488712e-06	None	0.3518688986345206	-8.342875579488712e-06
51	2454	None	None	0.4779314102563911	None
51	2455	None	None	0.5200733166328221	None
51	2614	-5.702542472389627e-05	None	0.3388133080010361	-5.702542472389627e-05
51	2582	-0.1	None	0.7306772022026398	-0.1
51	2578	-1.545714509031554e-06	None	0.3487154060728862	-1.545714509031554e-06
51	1991	None	None	0.40098039033105737	None
51	2612	0.0010847976259495905	None	0.4922597723596902	0.0010847976259495905
51	2580	-3.296570109429166e-06	None	0.3856768701572206	-3.296570109429166e-06
51	2647	7.539103267781336e-07	None	0.42209136569545497	7.539103267781336e-07
51	2569	9.919847643595388e-06	None	0.29881244153410924	9.919847643595388e-06
51	2649	-1.663099229714526e-05	None	0.5069628728297377	-1.663099229714526e-05
51	2561	-1.0349362943709714e-05	None	0.36606148965671786	-1.0349362943709714e-05
51	2563	1.0667730937259432e-06	None	0.4408952413993861	1.0667730937259432e-06
51	2627	4.574260588078423e-07	None	0.3422853911572791	4.574260588078423e-07
51	2620	-0.0001036873653513971	None	0.3574346810102989	-0.0001036873653513971
51	2610	-0.00012703237068298925	None	0.36186386526991987	-0.00012703237068298925
51	2632	1.0029978321260625e-05	None	0.29881244153410924	1.0029978321260625e-05
51	2575	-0.1	None	0.34419949170833825	-0.1
51	2564	-0.0008418316011922719	None	0.48879933139319665	-0.0008418316011922719
51	2616	1.7648317539755786e-05	None	0.36171043509795886	1.7648317539755786e-05
51	2459	None	None	0.37911806258606806	None
51	2609	0.0010490896837593877	None	0.4750946722116079	0.0010490896837593877
51	2555	6.662390443380736e-05	None	0.5712203544185217	6.662390443380736e-05
51	2588	-0.1	None	0.16482284231630268	-0.1
51	2599	-2.868985504032791e-08	None	0.2572659669624115	-2.868985504032791e-08
51	2513	None	None	0.47308444934762567	None
51	2648	-1.2534607844959305e-05	None	0.37911806258606806	-1.2534607844959305e-05
51	2604	-0.1	None	0.2570795957552227	-0.1
51	2644	0.00017594650145327277	None	0.35622384174387556	0.00017594650145327277
51	2574	-0.00012459445703895319	None	0.491672801207501	-0.00012459445703895319
51	1955	None	None	0.39847400365518215	None
51	2471	None	None	0.43729220552931813	None
51	2163	None	None	0.5241379087064193	None
51	2643	-3.2757959577156663e-06	None	0.5069628728297377	-3.2757959577156663e-06
51	2519	None	None	0.46179755035447395	None
51	2586	-1.4448865598253115e-08	None	0.28640422633665535	-1.4448865598253115e-08
51	2634	-6.804015653913546e-05	None	0.3430326495749735	-6.804015653913546e-05
51	2630	-5.225776734393461e-07	None	0.2237830009091108	-5.225776734393461e-07
51	2638	-3.7461132654057556e-08	None	0.32532589438638515	-3.7461132654057556e-08
51	2591	9.818144032804876e-05	None	0.4154938343806413	9.818144032804876e-05
51	2573	9.814294262641358e-05	None	0.3388133080010361	9.814294262641358e-05
51	2593	0.00018693845216014704	None	0.44014967468617855	0.00018693845216014704
51	2618	-4.834431942536815e-10	None	0.3323553860959073	-4.834431942536815e-10
51	2590	-9.94586109703261e-06	None	0.29494439527223704	-9.94586109703261e-06
[truncated: 13,001 more rows]
