# Supplementary material for: Constrained by Design: Influence of Genetic Encodings on Evolved Traits of Robots
Source: Front Robot AI. 2021 Jun 15;8:672379. doi: 10.3389/frobt.2021.672379 (PMC8239187; doi:10.3389/frobt.2021.672379)
Supplement: Supplementary file 1 [file DataSheet3.ZIP › plasticoding_plane_19_all_measures.tsv]

robot_id	velocity	displacement_velocity	displacement_velocity_hill	head_balance	contacts	branching	branching_modules_count	limbs	extremities	length_of_limbs	extensiveness	coverage	joints	hinge_count	active_hinges_count	brick_count	touch_sensor_count	brick_sensor_count	proportion	width	height	size	absolute_size	sensors	symmetry	avg_period	dev_period	avg_phase_offset	dev_phase_offset	avg_amplitude	dev_amplitude	avg_intra_dev_params	avg_inter_dev_params	sensors_reach	recurrence	synaptic_reception
4373	0.09617617956472722	0.037177744817757284	0.036953089814042044	0.9252495040313347	None	0	0	0.375	6	0.5909090909090909	13	0.4	0.5	16	11	7	0	0	0.26666666666666666	4	15	1.6	24	0.0	0	0.42547879669021976	0.9292158412660406	0.4998802177046223	0.7787913939897524	0.46354839351731203	0.8950959793512605	0.7897093464026923	0.8799977993891226	0	0	0.0
2773	6.808639320026892e-06	2.169767321926902e-08	1.1052816376493038e-08	0.9999991687826428	None	0	0	0.75	3	0.0	0	0.5555555555555556	0	1	0	3	0	0	1.0	3	3	0.3333333333333333	5	0.0	1.0	0	0	0	0	0	0	0	0	0	0	0
4104	0.011135319568364084	0.0026889288333199588	-0.0017766440292521155	0.9455561560841207	None	0	0	0.3333333333333333	2	0.8333333333333334	5	0.5714285714285714	0.6666666666666666	5	4	2	1	0	0.2857142857142857	2	7	0.5333333333333333	8	0.14285714285714285	0	0.835960569577962	0.9516193406385114	0.5231367422433835	0.8675440454663347	0.6415940050562696	0.7438552361905313	0.8555055023262128	0.8781323373280604	1.0	0.4	0.0
4	None	None	None	None	None	0	0	0.3333333333333333	2	0.8571428571428571	6	0.5	0.42857142857142855	3	3	5	2	0	0.5	6	3	0.6	9	0.14285714285714285	0	0.29218065078115885	0.5669202258644229	0.16096214888282487	0.8672616536141187	0.9021491854320965	0.9777163750991753	0.9596902209345914	0.8782407484125755	0.6666666666666666	0.3333333333333333	0.0
7051	0.0934601650509242	0.04520261988515071	0.04458606998885682	0.9281018140283003	None	0	0	0.23529411764705882	4	0.782608695652174	18	0.22321428571428573	0.782608695652174	21	18	3	1	0	0.5714285714285714	8	14	1.6666666666666667	25	0.14285714285714285	0	0.46800021121187074	0.9279967920767668	0.48362341076311866	0.7628718578994896	0.3920514451451155	0.8884066367175502	0.7004528920366654	0.8735949060882555	1.0	0.5238095238095238	0.0
1702	None	None	None	None	None	0	0	0.5	3	0.3333333333333333	2	0.5333333333333333	0.16666666666666666	1	1	6	2	0	0.6	5	3	0.5333333333333333	8	0.125	0.3333333333333333	1.0	0.5	0.8789711788865413	0.5	0.3804988142159347	0.5	0.9358968781703798	0.5	1.0	1.0	0.765703103188761
131	None	None	None	None	None	0	0	0.1111111111111111	1	1.0	11	0.28888888888888886	0.6363636363636364	8	7	4	5	0	0.5555555555555556	9	5	0.8666666666666667	13	0.45454545454545453	0	0.6906846317535672	0.7639729182638162	0.21391584976010986	0.8966875939797154	0.5203580697259189	0.9138069932628896	0.9041639862176963	0.8697619239930288	0.25	0.25	0.0
4445	0.08064206738851189	0.03035125196993141	0.030346875619203368	0.9263465684880979	None	0	0	0.375	6	0.5909090909090909	13	0.4	0.5909090909090909	18	13	5	0	0	0.26666666666666666	4	15	1.6	24	0.0	0	0.42547879669021976	0.9398873015654455	0.4998802177046223	0.7663555836560569	0.3920514451451155	0.8769391318527244	0.7404033918099361	0.8772936590256214	0	0	0.0
1977	None	None	None	None	None	0	0	0.5	2	0.5	2	0.6666666666666666	0	1	0	4	1	0	1.0	3	3	0.4	6	0.09090909090909091	1.0	0	0	0	0	0	0	0	0	0	0	0
784	None	None	None	None	None	0	0	1.0	1	0	0	1.0	0	1	0	0	3	0	0.5	1	2	0.13333333333333333	2	1.0	0	0	0	0	0	0	0	0	0	0	0	0
4512	0.04984273160141304	0.004873390638658212	8.000382107895778e-05	0.9245420096616854	None	0	0	0.23076923076923078	3	0.8235294117647058	14	0.2261904761904762	0.5882352941176471	12	10	6	2	0	0.5833333333333334	7	12	1.2666666666666666	19	0.14285714285714285	0	0.612456735666511	0.9518423340269032	0.5495288281888178	0.7924006450892398	0.49215549690222754	0.8725835380173361	0.8469624717587869	0.889186448265256	0.5416666666666666	0.25	0.0
6386	0.08228858744213116	0.039884199630311555	0.037732291147042185	0.927506294553724	None	0	0	0.23529411764705882	4	0.782608695652174	18	0.22321428571428573	0.782608695652174	21	18	3	1	0	0.5714285714285714	8	14	1.6666666666666667	25	0.14285714285714285	0	0.5033612405939166	0.9270698822441467	0.48362341076311866	0.7628718578994896	0.3920514451451155	0.8869997621705835	0.7004528920366654	0.8725642321127632	1.0	0.3333333333333333	0.0
3813	0.06332437518333296	0.02636828711240777	0.026265862042191796	0.9265966550157012	None	0	0	0.16666666666666666	2	0.9333333333333333	14	0.25757575757575757	0.8666666666666667	15	13	1	1	0	0.5454545454545454	6	11	1.1333333333333333	17	0.25	0	0.6808389172718131	0.9278954081423435	0.5231367422433835	0.8255903994151905	0.5350453418895085	0.9189412575417721	0.8995133602717242	0.8983642740714767	1.0	0.26666666666666666	0.0
3266	0.005450939846312376	0.0026776686193107405	0.0017570538045312031	0.9939096491746353	None	0	0	0.5	3	0.7142857142857143	5	0.5625	0.7142857142857143	8	5	0	0	0	0.25	8	2	0.6	9	0.0	0.2857142857142857	0.2766715848755619	0.9688215857444356	0.4938065428690697	0.8384383799095801	0.7517193849206794	0.8422956981038856	0.9296598359091472	0.9048923089821436	0	0	0.0
5661	0.07431448148121453	0.02781521127150242	0.02205310207277765	0.9230428816182469	None	0	0	0.14285714285714285	2	0.9473684210526315	18	0.19090909090909092	0.8947368421052632	19	17	1	1	0	0.9090909090909091	10	11	1.4	21	0.25	0	0.5033612405939166	0.9236309489461231	0.48362341076311866	0.7197402026981751	0.3920514451451155	0.8954358857395381	0.7004528920366654	0.8654297133178901	1.0	0.3157894736842105	0.0
7224	0.08573177291791051	0.04081100630672703	0.03795411173468748	0.9278904582105362	None	0	0	0.23529411764705882	4	0.782608695652174	18	0.22321428571428573	0.782608695652174	21	18	3	1	0	0.5714285714285714	8	14	1.6666666666666667	25	0.14285714285714285	0	0.46800021121187074	0.9279967920767668	0.48362341076311866	0.7628718578994896	0.3920514451451155	0.8884066367175502	0.7004528920366654	0.8735949060882555	1.0	0.2857142857142857	0.0
4161	0.04680698928546121	0.012464050463971048	-0.0034687140862848247	0.7688555423147518	None	0	0	0.2222222222222222	2	0.8181818181818182	9	0.325	0.8181818181818182	10	9	2	0	0	0.4	4	10	0.8666666666666667	13	0.0	0	0.6378456464178128	0.9178199733934532	0.5636036825142391	0.8052211109927346	0.46354839351731203	0.8906016386650873	0.8472040434547615	0.8782983800739707	0	0	0.0
5138	0.0898704916562983	0.03788793448831456	0.03764140154277296	0.9250648390835811	None	0	0	0.375	6	0.5909090909090909	13	0.4	0.5909090909090909	18	13	5	0	0	0.26666666666666666	4	15	1.6	24	0.0	0	0.42547879669021976	0.940892334657976	0.4998802177046223	0.7663555836560569	0.3920514451451155	0.8769391318527244	0.7404033918099361	0.8779355672708486	0	0	0.0
2140	None	None	None	None	None	0	0	1.0	4	0.0	0	0.6666666666666666	0	0	0	5	0	0	1.0	3	3	0.4	6	0.0	0.6666666666666666	0	0	0	0	0	0	0	0	0	0	0
4456	0.0812606479810561	0.035364895199402176	0.031333834867300785	0.9266468021512383	None	0	0	0.375	6	0.5909090909090909	13	0.4	0.5909090909090909	18	13	5	0	0	0.26666666666666666	4	15	1.6	24	0.0	0	0.42547879669021976	0.9398873015654455	0.4998802177046223	0.7663555836560569	0.3920514451451155	0.8779513834655197	0.7404033918099361	0.8776310372476303	0	0	0.0
7473	0.0890870757377017	0.04519329593365969	0.044620696844050824	0.9282481981554952	None	0	0	0.14285714285714285	2	0.9473684210526315	18	0.525	0.9473684210526315	20	18	0	1	0	0.1	2	20	1.4	21	0.5	0	0.4856807259028937	0.9305993968393563	0.48362341076311866	0.7655129811092555	0.46354839351731203	0.895197526891768	0.7555059332465315	0.8781131283339781	1.0	0.3	0.0
6934	0.0813459489739622	0.044335416007243944	0.0432281041580821	0.9307862123368924	None	0	0	0.14285714285714285	2	0.9473684210526315	18	0.525	0.9473684210526315	20	18	0	1	0	0.1	2	20	1.4	21	0.5	0	0.5033612405939166	0.9295270930139163	0.48362341076311866	0.7655129811092555	0.46354839351731203	0.8896492677651118	0.7004528920366654	0.8754378127814946	1.0	0.35	0.0
1051	None	None	None	None	None	0	0	0.25	1	1.0	3	0.5555555555555556	0	0	0	4	3	0	1.0	3	3	0.3333333333333333	5	0.25	0	0	0	0	0	0	0	0	0	0	0	0
5181	0.07227240987447622	0.009004732698003552	-0.008967057177527283	0.9609421566852336	None	0	0	0.4117647058823529	7	0.5652173913043478	13	0.3125	0.5652173913043478	18	13	6	0	0	0.3125	16	5	1.6666666666666667	25	0.0	0.17391304347826086	0.42547879669021976	0.940892334657976	0.4998802177046223	0.7663555836560569	0.3920514451451155	0.8769391318527244	0.7404033918099361	0.8779355672708486	0	0	0.0
3494	0.0472680819359183	0.022573902135077116	0.022565770345061343	0.9337922421923488	None	0	0	0.25	2	0.8888888888888888	8	0.55	0.8888888888888888	10	8	0	0	0	0.2	2	10	0.7333333333333333	11	0.0	0	0.41789342121307793	0.9525654054049972	0.48680728680407254	0.8310928601887982	0.5453530691006886	0.8815953212554187	0.8075007748977232	0.9002741822153488	0	0	0.0
1106	None	None	None	None	None	0	0	0.8	4	0.2	1	0.5833333333333334	0.2	4	1	2	2	0	0.75	4	3	0.4666666666666667	7	0.4	0.6666666666666666	0.45289743158743684	0.8230115308012281	0.7206404632428518	0.8948650571438925	0.9149178122456234	0.8277101741020718	0.8616542524536213	0.8518602342417941	0.625	0.75	0.0
1741	None	None	None	None	None	1.0	1	0.6	3	0.4	2	0.7777777777777778	0	1	0	5	3	0	1.0	3	3	0.4666666666666667	7	0.23076923076923078	0	0	0	0	0	0	0	0	0	0	0	0
5350	0.08766323925727254	0.04052950250622943	0.039297215515856354	0.9250260488679993	None	0	0	0.375	6	0.5909090909090909	13	0.4	0.5909090909090909	18	13	5	0	0	0.26666666666666666	4	15	1.6	24	0.0	0	0.42547879669021976	0.940892334657976	0.4998802177046223	0.7663555836560569	0.3920514451451155	0.8769391318527244	0.7404033918099361	0.8779355672708486	0	0	0.0
3302	0.0347165189765245	0.024789079517681646	0.008829754039727739	0.9301479134301389	None	0	0	0.25	2	0.8888888888888888	8	0.55	0.8888888888888888	10	8	0	0	0	0.2	2	10	0.7333333333333333	11	0.0	0	0.8774673571282261	0.8769631730430238	0.4760472269021597	0.831227261185828	0.6356315392064373	0.9465561094502895	0.938811802240133	0.8951233335509328	0	0	0.0
1780	None	None	None	None	None	0.5	1	0.6666666666666666	4	0.3333333333333333	2	0.8888888888888888	0	1	0	6	1	0	1.0	3	3	0.5333333333333333	8	0.06666666666666667	0.8	0	0	0	0	0	0	0	0	0	0	0
6925	0.07560786530780345	0.009069025834436036	0.0012032497871254416	0.8142360933147247	None	0	0	0.14285714285714285	2	0.9473684210526315	18	0.525	0.9473684210526315	20	18	0	1	0	0.1	2	20	1.4	21	0.5	0	0.4856807259028937	0.9227406879832237	0.4787456132632252	0.7440655149325919	0.3920514451451155	0.9017427046266856	0.7555059332465315	0.8722918014813382	1.0	0.3	0.0
4933	0.08578738187947765	0.03721519444275136	0.036651245357603876	0.9250111088709486	None	0	0	0.375	6	0.5909090909090909	13	0.4	0.5909090909090909	18	13	5	0	0	0.26666666666666666	4	15	1.6	24	0.0	0	0.42547879669021976	0.940892334657976	0.4998802177046223	0.7663555836560569	0.3920514451451155	0.8769391318527244	0.7404033918099361	0.8779355672708486	0	0	0.0
994	None	None	None	None	None	0	0	0	0	0	0	1.0	0	0	0	0	4	0	1.0	1	1	0.06666666666666667	1	1.0	0	0	0	0	0	0	0	0	0	0	0	0
3882	0.11395237544022037	0.02614802741404668	0.006839729914159142	0.9147162478492532	None	0	0	0.16666666666666666	2	0.9375	15	0.25	0.875	16	14	1	1	0	0.5	6	12	1.2	18	0.25	0	0.45743003473140964	0.9381682588053758	0.4998802177046223	0.7847927053158901	0.46354839351731203	0.8952440239640559	0.8094596848652452	0.8862434479089657	1.0	0.25	0.0
1542	None	None	None	None	None	0	0	0.2857142857142857	2	0.75	6	0.5555555555555556	0.75	7	6	2	1	0	0.2222222222222222	2	9	0.6666666666666666	10	0.14285714285714285	0.25	0.481386194266119	0.9555463444007276	0.7201920732857782	0.8957234345196006	0.6895150140348733	0.9141656676453449	0.9472258397796479	0.9260818770763453	1.0	0	0.0
6211	0.07536876072351159	0.02050790584130012	-0.006322797567110526	0.9180535529408592	None	0	0	0.13333333333333333	2	0.95	19	0.18333333333333332	0.9	20	18	1	1	0	0.8333333333333334	10	12	1.4666666666666666	22	0.25	0	0.4856807259028937	0.9305993968393563	0.48362341076311866	0.7655129811092555	0.46354839351731203	0.8910771905668186	0.7555059332465315	0.8765643651047963	1.0	0.3	0.0
6782	0.08834208052344893	0.043085582934931796	0.03865462807788817	0.929485383682809	None	0	0	0.23529411764705882	4	0.782608695652174	18	0.22321428571428573	0.782608695652174	21	18	3	1	0	0.5714285714285714	8	14	1.6666666666666667	25	0.14285714285714285	0	0.48638238858527433	0.9277411383688805	0.48362341076311866	0.7628718578994896	0.3920514451451155	0.8884066367175502	0.7004528920366654	0.8734542353715743	1.0	0.3333333333333333	0.0
6354	0.09060075383048148	0.04318667767935746	0.040671508878441245	0.9297798211937205	None	0	0	0.23529411764705882	4	0.782608695652174	18	0.22321428571428573	0.782608695652174	21	18	3	1	0	0.5714285714285714	8	14	1.6666666666666667	25	0.14285714285714285	0	0.48638238858527433	0.9277411383688805	0.48362341076311866	0.7628718578994896	0.3920514451451155	0.8884066367175502	0.7004528920366654	0.8734542353715743	1.0	0.3333333333333333	0.0
773	None	None	None	None	None	0.5	1	0.8333333333333334	5	0.16666666666666666	1	0.5	0	3	0	4	0	0	1.0	4	4	0.5333333333333333	8	0.0	0.5	0	0	0	0	0	0	0	0	0	0	0
1161	None	None	None	None	None	0.3333333333333333	1	0.625	5	0.4444444444444444	4	0.36666666666666664	0.4444444444444444	5	4	5	2	0	0.8333333333333334	5	6	0.7333333333333333	11	0.15384615384615385	0.6666666666666666	0.6557341784897035	0.9084086117545744	0.7201920732857782	0.9197436286737324	0.5773476903027887	0.9558204452981622	0.9028191702073378	0.9310230259548323	0.6	0.6	0.0
3923	0.05680504358338975	0.014972178598643193	0.013992721027853058	0.929469391361004	None	0	0	0.3	3	0.7692307692307693	10	0.3125	0.6923076923076923	11	9	3	0	0	0.3333333333333333	4	12	1.0	15	0.0	0	0.48638238858527433	0.9491749677186324	0.5512864508942261	0.8052435264102137	0.5350453418895085	0.8975629122049997	0.844260196240506	0.8977383980605833	0	0	0.0
4479	0.08374261008033278	0.03436890034589968	0.03176452040321665	0.9262365114100404	None	0	0	0.375	6	0.5909090909090909	13	0.4	0.5909090909090909	18	13	5	0	0	0.26666666666666666	4	15	1.6	24	0.0	0	0.42547879669021976	0.9398873015654455	0.4998802177046223	0.7663555836560569	0.3920514451451155	0.8769391318527244	0.7404033918099361	0.8772936590256214	0	0	0.0
6722	0.0892891972054738	0.04331178628198289	0.04020971935715849	0.9267866815467902	None	0	0	0.23529411764705882	4	0.782608695652174	18	0.22321428571428573	0.782608695652174	21	18	3	1	0	0.5714285714285714	8	14	1.6666666666666667	25	0.14285714285714285	0	0.5033612405939166	0.9270698822441467	0.48362341076311866	0.7628718578994896	0.3920514451451155	0.8869997621705835	0.7004528920366654	0.8725642321127632	1.0	0.3333333333333333	0.0
6588	0.09015276123120569	0.038910446622886605	0.03854868602671788	0.9230947592803926	None	0	0	0.14285714285714285	2	0.9473684210526315	18	0.525	0.9473684210526315	20	18	0	1	0	0.1	2	20	1.4	21	0.5	0	0.49487181458959545	0.9303262636661267	0.48362341076311866	0.7655129811092555	0.46354839351731203	0.895197526891768	0.751351445738491	0.8779624412124584	1.0	0.35	0.0
4918	0.0901375715293472	0.0397398812033661	0.03939863672410565	0.9250832908111106	None	0	0	0.375	6	0.5909090909090909	13	0.4	0.5909090909090909	18	13	5	0	0	0.26666666666666666	4	15	1.6	24	0.0	0	0.42547879669021976	0.940892334657976	0.4998802177046223	0.7663555836560569	0.3920514451451155	0.8769391318527244	0.7404033918099361	0.8779355672708486	0	0	0.0
7145	0.0768035258692568	0.03507766672186614	0.03479369257623481	0.9243719012958629	None	0	0	0.23529411764705882	4	0.782608695652174	18	0.22321428571428573	0.782608695652174	21	18	3	1	0	0.5714285714285714	8	14	1.6666666666666667	25	0.14285714285714285	0	0.4353909955488823	0.9276294446222366	0.48362341076311866	0.7628718578994896	0.3920514451451155	0.8884066367175502	0.7004528920366654	0.8733928792140763	1.0	0.5714285714285714	0.0
100	None	None	None	None	None	0	0	1.0	1	0	0	1.0	0	1	0	0	1	0	0.5	1	2	0.13333333333333333	2	0.3333333333333333	0	0	0	0	0	0	0	0	0	0	0	0
5758	0.0775207781932041	0.03231469608378312	0.023347173484894693	0.9256299094603939	None	0	0	0.375	6	0.5714285714285714	12	0.4107142857142857	0.5714285714285714	17	12	5	0	0	0.2857142857142857	4	14	1.5333333333333334	23	0.0	0	0.42547879669021976	0.9451863006680643	0.4998802177046223	0.7724644682705855	0.3920514451451155	0.882894058107021	0.7404033918099361	0.8839058687506497	0	0	0.0
3090	0.004472936583252879	0.0006097786186571022	0.0005991883267571718	0.996018931309094	None	0	0	0.6	3	0.6	3	0.4375	0.6	6	3	0	1	0	1.0	4	4	0.4666666666666667	7	1.0	0.6666666666666666	0.5198124225131174	0.9055277810895925	0.583830194084376	0.9626983838097039	0.49509551677092123	0.8775581918200286	0.9251286077666848	0.92368307924026	1.0	0.3333333333333333	0.0
4098	0.021899523093026747	0.0015876514617937326	-0.0010863707696356932	0.9842334895829105	None	0	0	0.125	1	1.0	9	0.34375	0.8888888888888888	9	8	1	2	0	0.5	8	4	0.7333333333333333	11	0.4	0	0.4353909955488823	0.9353315403140545	0.4998802177046223	0.7970769537432361	0.5556607963118687	0.8785841448441695	0.7004528920366654	0.8814549347533958	0.5555555555555556	0.4444444444444444	0.0
6638	0.09141614355754268	0.04101940306085022	0.0357165891754768	0.9281738096505153	None	0	0	0.23529411764705882	4	0.782608695652174	18	0.22321428571428573	0.782608695652174	21	18	3	1	0	0.5714285714285714	8	14	1.6666666666666667	25	0.14285714285714285	0	0.5033612405939166	0.927109018133472	0.48362341076311866	0.7628718578994896	0.3920514451451155	0.8869997621705835	0.7004528920366654	0.8725856906181556	1.0	0.3333333333333333	0.0
2916	0.0004850574574275595	0.00026389033600614307	1.8784606938336603e-05	0.9980286425995304	None	0	0	0.6	3	0.6	3	0.5833333333333334	0.6	6	3	0	0	0	0.3333333333333333	6	2	0.4666666666666667	7	0.0	0.4	0.19625804396467905	0.9403921431872747	0.4864483905533986	0.8382870263610703	0.7517193849206794	0.8289993973127583	0.9292243262147675	0.8801867505724001	0	0	0.0
3456	0.03554105799149459	0.01969053800724792	0.013472837037182007	0.9420412577029428	None	0.3333333333333333	1	0.4444444444444444	4	0.7272727272727273	8	0.3939393939393939	0.7272727272727273	12	8	0	0	0	0.2727272727272727	3	11	0.8666666666666667	13	0.0	1.0	0.8329876029704895	0.9072116998228019	0.5194829549397495	0.852506893398521	0.6122801779621909	0.9426432148121446	0.9314203608430622	0.9070343805218677	0	0	0.0
5667	0.07734483732907316	0.029366726233727877	0.028605524160582065	0.9290515634715055	None	0	0	0.23529411764705882	4	0.782608695652174	18	0.22321428571428573	0.782608695652174	21	18	3	1	0	0.5714285714285714	8	14	1.6666666666666667	25	0.14285714285714285	0	0.4353909955488823	0.9247416818752476	0.48362341076311866	0.7628718578994896	0.3920514451451155	0.8869997621705835	0.7004528920366654	0.8713009523437125	1.0	0.38095238095238093	0.0
6812	0.09217879551849568	0.04384976983298321	0.0434952422068317	0.9280069023467222	None	0	0	0.23529411764705882	4	0.782608695652174	18	0.22321428571428573	0.782608695652174	21	18	3	1	0	0.5714285714285714	8	14	1.6666666666666667	25	0.14285714285714285	0	0.46800021121187074	0.9279967920767668	0.48362341076311866	0.7628718578994896	0.3920514451451155	0.8884066367175502	0.7004528920366654	0.8735949060882555	1.0	0.2857142857142857	0.0
572	None	None	None	None	None	0	0	0.5	4	0.3333333333333333	3	0.36666666666666664	0.2222222222222222	5	2	5	0	0	0.8333333333333334	6	5	0.7333333333333333	11	0.0	0	0.833210617404632	0.6459804561737369	0.5710443092872202	0.9424445318976727	0.30456865059092464	0.7983904609111312	0.9470470669753777	0.8307759628255901	0	0	0.0
3500	0.0738278819925386	0.029520688282884587	0.026695572107212556	0.9212378146050336	None	0	0	0.16666666666666666	2	0.9375	15	0.21428571428571427	0.875	16	14	1	1	0	0.5833333333333334	7	12	1.2	18	0.25	0	0.45743003473140964	0.9381682588053758	0.4998802177046223	0.7756817643354634	0.46354839351731203	0.8943706129270561	0.7932375166632998	0.8841288724986823	1.0	0.25	0.0
2294	None	None	None	None	None	0.5	1	0.8571428571428571	6	0.125	1	0.6666666666666666	0.125	2	1	7	1	0	0.6	3	5	0.6666666666666666	10	0.058823529411764705	0.8	0.6156095228451701	0.6701105495171438	0.6432691058129356	0.6977936037929816	0.6097027509269093	0.8429499435547773	0.610372109197621	0.7455998066405884	1.0	1.0	0.0
1045	None	None	None	None	None	0.3333333333333333	1	0.6666666666666666	6	0.36363636363636365	4	0.4642857142857143	0.2727272727272727	6	3	6	2	0	0.5714285714285714	4	7	0.8666666666666667	13	0.15384615384615385	0.2222222222222222	0.782647485033481	0.8323470965084575	0.7257038690794874	0.9389071399194754	0.20641836219919965	0.8821027269744754	0.9265901132215133	0.8924220422187652	0.5833333333333334	0.5	0.0
7183	0.0798254503946238	0.026922167067367418	0.024595391409666326	0.928182571523324	None	0	0	0.14285714285714285	2	0.8947368421052632	17	0.175	0.8947368421052632	18	17	2	0	0	0.8333333333333334	10	12	1.4	21	0.0	0	0.5795302659844694	0.9342565682829328	0.5512864508942261	0.8200047346982224	0.5453530691006886	0.8612590760152287	0.7774180957842697	0.8806625478363825	0	0	0.0
4950	0.08583588632242022	0.03857946486204122	0.03681955781888306	0.9245580237007188	None	0	0	0.375	6	0.5909090909090909	13	0.4	0.5909090909090909	18	13	5	0	0	0.26666666666666666	4	15	1.6	24	0.0	0	0.42547879669021976	0.940892334657976	0.4998802177046223	0.7663555836560569	0.3920514451451155	0.8769391318527244	0.7404033918099361	0.8779355672708486	0	0	0.0
2464	None	None	None	None	None	0	0	0.5	3	0.5714285714285714	4	0.6	0.42857142857142855	6	3	2	3	0	0.6	5	3	0.6	9	0.6	0	0.46800021121187074	0.8881852676983191	0.48362341076311866	0.9004470780407223	0.6942090344973237	0.7865535923770407	0.8151818836826163	0.8652508667152861	0.5	0.3333333333333333	0.0
2842	8.071894869106882e-06	3.324818750670267e-08	5.985500818522699e-09	0.999999992135962	None	0	0	1.0	2	0.0	0	1.0	0	2	0	0	0	0	0.3333333333333333	3	1	0.2	3	0.0	1.0	0	0	0	0	0	0	0	0	0	0	0
5188	0.012311133601362137	0.005771003539542907	-0.002285592928062544	0.8843521017598439	None	0	0	0.3333333333333333	2	0.8571428571428571	6	0.5625	0.5714285714285714	5	4	3	1	0	0.25	2	8	0.6	9	0.1111111111111111	0	0.835960569577962	0.9559674865037412	0.47386781576333165	0.8312376826548576	0.6116135962153051	0.7467422752186884	0.85010212490241	0.8718978381166396	1.0	0.4	0.0
1615	None	None	None	None	None	0	0	0.18181818181818182	2	0.9285714285714286	13	0.5714285714285714	0.42857142857142855	8	6	7	3	0	0.5714285714285714	4	7	1.0666666666666667	16	0.1875	0.3076923076923077	0.7074018059178421	0.9153408978317515	0.3970899509763379	0.7803742372633822	0.6880805875046377	0.9131579722218266	0.9208521424867854	0.8808436419102653	0.125	0.125	0.0
7285	0.06715501509007334	0.003349378623407141	-0.0006294009384532328	0.9397055705846954	None	0	0	0.15384615384615385	2	0.8823529411764706	15	0.19791666666666666	0.8823529411764706	16	15	2	1	0	0.6666666666666666	8	12	1.2666666666666666	19	0.14285714285714285	0	0.47719129989857245	0.9173401115326109	0.4998802177046223	0.7991908407300944	0.3920514451451155	0.8807826102578945	0.7004528920366654	0.8731701046457316	1.0	0.3125	0.0
1459	None	None	None	None	None	0	0	0.5	3	0.6666666666666666	4	0.4	0.5	5	3	2	1	0	0.8	4	5	0.5333333333333333	8	0.16666666666666666	0.4	0.3722865168782804	0.9621773970938269	0.42019654904721265	0.8944934088762496	0.48179272646717547	0.8518773943915602	0.911305450289036	0.9148536663260499	1.0	0	0.0
1175	None	None	None	None	None	0.5	1	0.5714285714285714	4	0.625	5	0.3333333333333333	0.625	9	5	0	0	0	0.8333333333333334	5	6	0.6666666666666666	10	0.0	1.0	0.7665412311861421	0.8640980104324564	0.47386781576333165	0.8527556888690918	0.1785175890353122	0.8757397225834912	0.903573250608178	0.8644720284598504	0	0	0.0
4485	0.0768492344060556	0.03462606883543307	0.021426120467382525	0.9244894310280214	None	0	0	0.14285714285714285	2	0.9444444444444444	17	0.20202020202020202	0.8888888888888888	18	16	1	1	0	0.8181818181818182	9	11	1.3333333333333333	20	0.25	0	0.4353909955488823	0.9392241480328534	0.4998802177046223	0.7663555836560569	0.3920514451451155	0.8769391318527244	0.7004528920366654	0.8768740267122057	1.0	0.2222222222222222	0.0
1212	None	None	None	None	None	0	0	0.25	2	0.7777777777777778	7	0.9166666666666666	0.3333333333333333	4	3	6	4	0	0.75	3	4	0.7333333333333333	11	0.26666666666666666	1.0	0.7074018059178421	0.6802655490024812	0.4791539582005003	0.8586011723799261	0.7216315599227359	0.9417877655558965	0.8389942047105843	0.8557954934270614	0.25	0.5	0.0
2860	0.007713303705396138	0.0011145297615980261	0.001023496586028436	0.9987776755799831	None	0.5	1	0.6666666666666666	4	0.3333333333333333	2	0.5333333333333333	0.3333333333333333	4	2	3	2	0	0.6	5	3	0.5333333333333333	8	0.25	0.6666666666666666	0.5198124225131174	0.8705482423294536	0.4876682438556578	0.8918301536042992	0.5842587977816442	0.9556735809624042	0.8906248040494343	0.913889200008401	0.625	0.5	0.0
4345	0.06889074782438873	0.020971838799617507	0.02005790816425286	0.9245272132907822	None	0	0	0.16666666666666666	2	0.9375	15	0.25	0.875	16	14	1	1	0	0.5	6	12	1.2	18	0.25	0	0.49396776406241616	0.948618049930213	0.49175181423387054	0.791974692576842	0.46354839351731203	0.8914764307741281	0.8131234225755026	0.8927840981447833	1.0	0.25	0.0
7088	0.08720712340325468	0.013387763596924266	0.011710454955820791	0.8949239942038999	None	0	0	0.14285714285714285	2	0.9473684210526315	18	0.19444444444444445	0.8947368421052632	19	17	1	3	0	0.75	9	12	1.4	21	0.75	0	0.46800021121187074	0.9216987180603353	0.48362341076311866	0.7474282054551886	0.3920514451451155	0.9049279986373034	0.8032824996312259	0.8737583586728659	0.05263157894736842	0.3157894736842105	0.0
4785	0.08556172887931869	0.03158385170870353	0.029459344316324503	0.9140993943529478	None	0	0	0.15384615384615385	2	0.9411764705882353	16	0.5277777777777778	0.9411764705882353	18	16	0	0	0	0.1111111111111111	2	18	1.2666666666666666	19	0.0	0	0.5582695587236438	0.9461268239663487	0.4998802177046223	0.7841504382339779	0.3920514451451155	0.8919837635711748	0.8200501595692187	0.8898271271611392	0	0	0.0
5925	0.09030566355459964	0.04414038354328451	0.04243633164600271	0.9277986189882025	None	0	0	0.23529411764705882	4	0.782608695652174	18	0.22321428571428573	0.782608695652174	21	18	3	1	0	0.5714285714285714	8	14	1.6666666666666667	25	0.14285714285714285	0	0.46800021121187074	0.9279967920767668	0.48362341076311866	0.7628718578994896	0.3920514451451155	0.8884066367175502	0.7004528920366654	0.8735949060882555	1.0	0.5238095238095238	0.0
2424	None	None	None	None	None	0	0	0.6	3	0.6	3	0.5833333333333334	0.2	3	1	3	3	0	0.3333333333333333	2	6	0.4666666666666667	7	0.375	0.4	0.6281543955265381	0.8523178246198116	0.6885064299682517	0.8354436350866804	0.1785175890353122	0.678486081391624	0.9336093581943324	0.7981561617370521	0.6666666666666666	0.6666666666666666	0.0
2581	None	None	None	None	None	0	0	0.5	4	0.4	4	0.8	0.3	6	3	5	6	0	0.6	5	3	0.8	12	0.5454545454545454	0	0.7074018059178421	0.8964248722619674	0.4791539582005003	0.8426715462908192	0.48210033246526435	0.8788524637024009	0.7631050803085418	0.8742776673673818	0.16666666666666666	0.3333333333333333	0.0
3820	0.041742325326623794	0.005341371001594299	0.004691806505910763	0.6783954184637019	None	0	0	0.18181818181818182	2	0.9285714285714286	13	0.5333333333333333	0.9285714285714286	15	13	0	0	0	0.13333333333333333	2	15	1.0666666666666667	16	0.0	0	0.42547879669021976	0.9501991632474424	0.4998802177046223	0.8120440607527943	0.3920514451451155	0.9042695986412363	0.844260196240506	0.9019598417851447	0	0	0.0
4208	0.08423062685222456	0.03317687828830712	0.031485501864947744	0.9261651796250358	None	0	0	0.375	6	0.5909090909090909	13	0.4	0.5909090909090909	18	13	5	0	0	0.26666666666666666	4	15	1.6	24	0.0	0	0.42547879669021976	0.9398873015654455	0.4998802177046223	0.7663555836560569	0.3920514451451155	0.8769391318527244	0.7404033918099361	0.8772936590256214	0	0	0.0
843	None	None	None	None	None	0.5	1	0.8571428571428571	6	0.125	1	0.6666666666666666	0.125	5	1	4	0	0	0.6	5	3	0.6666666666666666	10	0.0	0.8	0.5307206284610755	0.840366303478856	0.4004964634490681	0.9066377188741274	0.5395247549374913	0.9486416052139486	0.8962477220682169	0.9074988668117553	0	0	0.0
4096	0.09714018844182888	0.029948779998358616	0.02453384702349121	0.9088321682828071	None	0	0	0.26666666666666666	4	0.75	15	0.36666666666666664	0.7	17	14	4	0	0	0.26666666666666666	4	15	1.4666666666666666	22	0.0	0	0.6808389172718131	0.9148885329606696	0.5650980941161674	0.8040906119088324	0.3920514451451155	0.915722444122887	0.8790537808285545	0.8867031908629316	0	0	0.0
3377	0.025390718808367126	0.000991930060826638	-0.00044726139880482734	0.9288813183675756	None	0	0	0.36363636363636365	4	0.6428571428571429	9	0.4	0.6428571428571429	13	9	2	0	0	0.625	8	5	1.0666666666666667	16	0.0	0.18181818181818182	0.6709267184131507	0.9178828548544593	0.47386781576333165	0.8067807838420474	0.5350453418895085	0.9296615222993109	0.8852487629644151	0.894876547793946	0	0	0.0
802	None	None	None	None	None	1.0	1	0.8	4	0.4	2	0.4666666666666667	0.2	2	1	4	0	0	0.6	3	5	0.4666666666666667	7	0.0	1.0	0.8415639243396738	0.8298212211467009	0.9857294260786162	0.5356160121818584	0.7436844261486468	0.7646074683607637	0.7469899206891298	0.7247987813091006	0	0	0.0
3726	0.0378424316467859	0.020365549174654645	0.01431688631618575	0.9325097359897966	None	0	0	0.25	2	0.8888888888888888	8	0.4583333333333333	0.7777777777777778	9	7	1	1	0	0.375	3	8	0.7333333333333333	11	0.25	0	0.4353909955488823	0.9443172090610783	0.47386781576333165	0.7920848593268142	0.5350453418895085	0.8920879915979316	0.844260196240506	0.8902723500931073	1.0	0.2222222222222222	0.0
3775	0.08810206610844282	0.027465542310137245	0.01786321191006113	0.9228994966199667	None	0	0	0.14285714285714285	2	0.9473684210526315	18	0.525	0.9473684210526315	20	18	0	0	0	0.1	2	20	1.4	21	0.0	0	0.6758828178424819	0.928089544331782	0.5206388068696262	0.829480576518307	0.46354839351731203	0.8937899068177547	0.8555055023262128	0.8899179113716968	0	0	0.0
6057	0.07751516844381179	0.029314409056040193	0.02529153902827604	0.9282828082173522	None	0	0	0.21428571428571427	3	0.8421052631578947	16	0.19444444444444445	0.8421052631578947	18	16	2	0	0	0.75	9	12	1.4	21	0.0	0	0.42547879669021976	0.940892334657976	0.4998802177046223	0.7663555836560569	0.3920514451451155	0.8769391318527244	0.7404033918099361	0.8779355672708486	0	0	0.0
855	None	None	None	None	None	0	0	1.0	4	0.0	0	0.75	0	3	0	2	1	0	0.5	4	2	0.4	6	0.2	0.5	0	0	0	0	0	0	0	0	0	0	0
6870	0.09382292787447705	0.045553210370339506	0.04435288577095366	0.9267397457982554	None	0	0	0.14285714285714285	2	0.9473684210526315	18	0.525	0.9473684210526315	20	18	0	1	0	0.1	2	20	1.4	21	0.5	0	0.4856807259028937	0.9305993968393563	0.48362341076311866	0.7655129811092555	0.46354839351731203	0.8910771905668186	0.7555059332465315	0.8765643651047963	1.0	0.35	0.0
4543	0.08147784600502808	0.03748569864028114	0.033643405694746775	0.9248051138356288	None	0	0	0.14285714285714285	2	0.9444444444444444	17	0.20202020202020202	0.8888888888888888	18	16	1	1	0	0.8181818181818182	9	11	1.3333333333333333	20	0.25	0	0.4353909955488823	0.9392241480328534	0.4998802177046223	0.7663555836560569	0.3920514451451155	0.8769391318527244	0.7004528920366654	0.8768740267122057	1.0	0.2222222222222222	0.0
3344	0.037557940651065456	0.007696262098793381	0.004474695606617435	0.9295432699302358	None	0	0	0.3	3	0.8461538461538461	11	0.3333333333333333	0.6923076923076923	12	9	2	1	0	0.5555555555555556	9	5	1.0	15	0.2	0.16666666666666666	0.49779402953759944	0.9284259455198312	0.5174549308286724	0.8453042398662967	0.46354839351731203	0.9004647488162456	0.8291853678772246	0.8960852278396624	1.0	0.16666666666666666	0.0
2610	None	None	None	None	None	0.5	1	0.5714285714285714	4	0.375	3	0.625	0.375	6	3	3	1	0	1.0	4	4	0.6666666666666666	10	0.14285714285714285	0.6666666666666666	0.5423105924817998	0.8488392993290959	0.22443319442454443	0.9469744543819293	0.3434902229226702	0.8872433043489313	0.8571971669937456	0.9023521482331863	1.0	0	0.0
7203	0.08643414316421857	0.04585413828785992	0.04581539691612723	0.9276905311965542	None	0	0	0.14285714285714285	2	0.9473684210526315	18	0.525	0.9473684210526315	20	18	0	1	0	0.1	2	20	1.4	21	0.5	0	0.4856807259028937	0.9305993968393563	0.48362341076311866	0.7655129811092555	0.46354839351731203	0.8910771905668186	0.7555059332465315	0.8765643651047963	1.0	0.55	0.0
4316	0.08086295469843073	0.0342874805601617	0.032101246506758926	0.9261019804917267	None	0	0	0.375	6	0.5909090909090909	13	0.4	0.5909090909090909	18	13	5	0	0	0.26666666666666666	4	15	1.6	24	0.0	0	0.42547879669021976	0.9398873015654455	0.4998802177046223	0.7663555836560569	0.3920514451451155	0.8769391318527244	0.7404033918099361	0.8772936590256214	0	0	0.0
4073	0.09925814088798204	0.00818097127139268	0.003677185808768389	0.9123717019399522	None	0	0	0.16666666666666666	2	0.9375	15	0.5294117647058824	0.9375	17	15	0	0	0	0.11764705882352941	2	17	1.2	18	0.0	0	0.42547879669021976	0.9463276406464687	0.4998802177046223	0.7713811004261251	0.3920514451451155	0.890322313722468	0.7929993839208932	0.8869493047781757	0	0	0.0
5457	0.08853618141429959	0.039086204447576545	0.03882913202586859	0.9253595773690202	None	0	0	0.375	6	0.5909090909090909	13	0.4	0.5909090909090909	18	13	5	0	0	0.26666666666666666	4	15	1.6	24	0.0	0	0.42547879669021976	0.940892334657976	0.4998802177046223	0.7663555836560569	0.3920514451451155	0.8769391318527244	0.7404033918099361	0.8779355672708486	0	0	0.0
795	None	None	None	None	None	0	0	0	0	0	0	1.0	0	0	0	0	2	0	1.0	1	1	0.06666666666666667	1	0.5	0	0	0	0	0	0	0	0	0	0	0	0
1534	None	None	None	None	None	0	0	0.6	3	0.2	1	0.7777777777777778	0	1	0	5	1	0	1.0	3	3	0.4666666666666667	7	0.07692307692307693	0.5	0	0	0	0	0	0	0	0	0	0	0
3695	0.049530016922093294	0.021921487788003725	0.0216270655087099	0.9297537877849651	None	0	0	0.3	3	0.75	9	0.42424242424242425	0.6666666666666666	10	8	3	0	0	0.2727272727272727	3	11	0.9333333333333333	14	0.0	0	0.5025693161652927	0.9536665720319819	0.5125771333287789	0.8231032090079764	0.46354839351731203	0.9275362419797467	0.85826958835271	0.9145476212102006	0	0	0.0
5418	0.0880368535274623	0.040320780916610094	0.03952500501235736	0.9254638627338896	None	0	0	0.375	6	0.5909090909090909	13	0.4	0.5909090909090909	18	13	5	0	0	0.26666666666666666	4	15	1.6	24	0.0	0	0.42547879669021976	0.940892334657976	0.4998802177046223	0.7663555836560569	0.3920514451451155	0.8769391318527244	0.7404033918099361	0.8779355672708486	0	0	0.0
1443	None	None	None	None	None	0	0	0.75	3	0.25	1	0.6	0.25	2	1	3	3	0	0.4	5	2	0.4	6	0.3333333333333333	0.4	0.3703542708255606	0.8177747161991223	0.6296711939958215	0.974218851038102	0.528792755074592	0.7479355545467118	0.9177201513236007	0.8883161765199618	0.5	0.5	0.01968387945963905
7113	0.09370703961878081	0.04561303328898614	0.04561195225112247	0.9273230380763746	None	0	0	0.23529411764705882	4	0.782608695652174	18	0.22321428571428573	0.782608695652174	21	18	3	1	0	0.5714285714285714	8	14	1.6666666666666667	25	0.14285714285714285	0	0.46800021121187074	0.9279967920767668	0.48362341076311866	0.7628718578994896	0.3920514451451155	0.8884066367175502	0.7004528920366654	0.8735949060882555	1.0	0.5238095238095238	0.0
2069	None	None	None	None	None	0	0	0.5	1	1.0	1	0.75	0	1	0	1	1	0	1.0	2	2	0.2	3	0.2	0	0	0	0	0	0	0	0	0	0	0	0
1010	None	None	None	None	None	0	0	0.5	2	0.75	3	1.0	0.75	5	3	0	0	0	0.16666666666666666	6	1	0.4	6	0.0	0.4	0.6281543955265381	0.8201740819727802	0.4891911198098017	0.9295045651319892	0.5162697953221775	0.9425476942134572	0.9068055009649835	0.9087185226381288	0	0	0.0
4698	0.08264114250709939	0.034220260147483465	0.03258210287751102	0.9259704243821058	None	0	0	0.375	6	0.5909090909090909	13	0.4	0.5909090909090909	18	13	5	0	0	0.26666666666666666	4	15	1.6	24	0.0	0	0.42547879669021976	0.9398873015654455	0.4998802177046223	0.7663555836560569	0.3920514451451155	0.8769391318527244	0.7404033918099361	0.8772936590256214	0	0	0.0
5162	0.02138505339716114	0.005623728805018117	-0.003320135670969139	0.9323398023008072	None	0	0	0.2857142857142857	2	0.875	7	0.5555555555555556	0.625	7	5	2	0	0	0.2222222222222222	2	9	0.6666666666666666	10	0.0	0	0.691060320757068	0.96952384873475	0.48362341076311866	0.7967564571835309	0.5556607963118687	0.815159623880633	0.85010212490241	0.8912233795808767	0	0	0.0
7456	0.08382219845185596	0.04519019682919141	0.04449044835547425	0.9280665666804009	None	0	0	0.14285714285714285	2	0.9473684210526315	18	0.525	0.9473684210526315	20	18	0	1	0	0.1	2	20	1.4	21	0.5	0	0.4856807259028937	0.9305993968393566	0.48362341076311866	0.7655129811092555	0.46354839351731203	0.8940358220657305	0.7555059332465315	0.8776728255861717	1.0	0.4	0.0
5958	0.08623781109216691	0.03625772440995396	0.03620971105570165	0.9251880164742505	None	0	0	0.375	6	0.5909090909090909	13	0.4	0.5909090909090909	18	13	5	0	0	0.26666666666666666	4	15	1.6	24	0.0	0	0.42547879669021976	0.940892334657976	0.4998802177046223	0.7663555836560569	0.3920514451451155	0.899493422334777	0.7833285153747322	0.8858439251178398	0	0	0.0
4379	0.055756505753381036	0.017709102881182156	0.017672964384339334	0.8658782782353996	None	0	0	0.2	2	0.9230769230769231	12	0.5357142857142857	0.9230769230769231	14	12	0	0	0	0.14285714285714285	2	14	1.0	15	0.0	0	0.713919989267151	0.9182317627558002	0.5254292915673174	0.8338377699423715	0.5453530691006886	0.9242351643280287	0.8903565785557677	0.8982249752569307	0	0	0.0
15	None	None	None	None	None	0	0	0.6666666666666666	2	0.5	1	1.0	0.5	3	1	0	0	0	0.25	4	1	0.26666666666666666	4	0.0	0.6666666666666666	0.19391549032848507	0.8213865646960967	0.8787329722758994	0.7902926827469796	0.7467308120091664	0.6967087680393278	0.9472258397796479	0.7734761891543865	0	0	0.0
4029	0.06234724879719635	0.030222778267259057	0.027446882664379182	0.9274260858760438	None	0	0	0.14285714285714285	2	0.9444444444444444	17	0.45454545454545453	0.8333333333333334	17	15	2	2	0	0.36363636363636365	4	11	1.3333333333333333	20	0.3333333333333333	0	0.4353909955488823	0.922010820810191	0.4998802177046223	0.7649977182743034	0.3920514451451155	0.8804548655794899	0.7044928585620599	0.8678792586582252	0.5294117647058824	0.23529411764705882	0.0
6521	0.08914976510620336	0.02409397500181353	0.022316446058625018	0.927833235950401	None	0	0	0.23529411764705882	4	0.782608695652174	18	0.22321428571428573	0.782608695652174	21	18	3	1	0	0.5714285714285714	8	14	1.6666666666666667	25	0.14285714285714285	0	0.48638238858527433	0.9277411383688805	0.4998802177046223	0.7772085500050653	0.3920514451451155	0.8884066367175502	0.7193585519871382	0.8764080213750411	1.0	0.3333333333333333	0.0
6161	0.023842440175808166	0.0024145041704885174	-0.0013776708091956847	0.6882128385361025	None	0	0	0.2857142857142857	2	0.875	7	0.5555555555555556	0.625	6	5	3	0	0	0.2222222222222222	2	9	0.6666666666666666	10	0.0	0	0.6196623343175205	0.9624266624248752	0.4787456132632252	0.8126409433687241	0.5836371962635869	0.7989981581252782	0.8442168352859533	0.8839271613931523	0	0	0.0
3549	0.05914450362072256	0.02843000754262583	0.028429152504585335	0.9306101967597824	None	0	0	0.3	3	0.75	9	0.42424242424242425	0.6666666666666666	10	8	3	0	0	0.2727272727272727	3	11	0.9333333333333333	14	0.0	0	0.41789342121307793	0.9525654054049972	0.5088290548212575	0.8315254821306673	0.5453530691006886	0.8815953212554187	0.8075007748977232	0.9003664684829642	0	0	0.0
4942	0.08748286299202239	0.03648079108899946	0.0360769723845619	0.9248572324647437	None	0	0	0.375	6	0.5909090909090909	13	0.4	0.5909090909090909	18	13	5	0	0	0.26666666666666666	4	15	1.6	24	0.0	0	0.42547879669021976	0.940892334657976	0.4998802177046223	0.7663555836560569	0.3920514451451155	0.8769391318527244	0.7404033918099361	0.8779355672708486	0	0	0.0
3389	0.02671632728834353	0.0015190556526526254	-0.0014364094934550258	0.929066083490913	None	0	0	0.2727272727272727	3	0.8571428571428571	12	0.25	0.7142857142857143	13	10	2	1	0	1.0	8	8	1.0666666666666667	16	0.2	0.25	0.6808389172718131	0.9278847225318441	0.5512864508942261	0.8208824953994935	0.3920514451451155	0.919571416380688	0.8995133602717242	0.8976307607158964	1.0	0.3076923076923077	0.0
238	None	None	None	None	None	0	0	0.375	3	0.5555555555555556	5	0.5238095238095238	0.4444444444444444	7	4	3	4	0	0.42857142857142855	3	7	0.7333333333333333	11	0.5714285714285714	0	0.5567129125663356	0.889184948616461	0.4791539582005003	0.8621729434909651	0.5090931196873791	0.9141324604261187	0.7631050803085418	0.8902883154948514	0.3571428571428571	0	0.0
2855	None	None	None	None	None	0	0	0.3333333333333333	3	0.6363636363636364	7	0.65	0.18181818181818182	5	2	7	5	0	0.8	5	4	0.8666666666666667	13	0.3333333333333333	0.36363636363636365	0.7074018059178421	0.902726406242818	0.4791539582005003	0.9461976552866626	0.44326311984547173	0.9475334946975088	0.7631050803085418	0.9348019160645406	0.2	0	0.0
2929	0.020433692592828134	0.004641486818072236	-0.0020517669276822526	0.9950677711729737	None	0	0	0.3333333333333333	3	0.6363636363636364	7	0.3611111111111111	0.18181818181818182	4	2	8	4	0	1.0	6	6	0.8666666666666667	13	0.2222222222222222	0.36363636363636365	0.5423105924817998	0.8696063330366514	0.34174792654090413	0.8051431407342499	0.28783246067294865	0.5022868666993517	0.7928958185402234	0.7518422016862586	0.5	0	0.0
7185	0.08944223126361976	0.0464833419232398	0.044608807114588235	0.9278156068615682	None	0	0	0.14285714285714285	2	0.9473684210526315	18	0.525	0.9473684210526315	20	18	0	1	0	0.1	2	20	1.4	21	0.5	0	0.4856807259028937	0.9305993968393563	0.48362341076311866	0.7655129811092555	0.46354839351731203	0.8910771905668186	0.7555059332465315	0.8765643651047963	1.0	0.3	0.0
2775	1.9783592719996286e-06	7.93637042009821e-08	-1.3309232762998416e-08	0.9999983299163008	None	0	0	0.75	3	0.25	1	1.0	0	1	0	4	1	0	0.6666666666666666	2	3	0.4	6	0.09090909090909091	1.0	0	0	0	0	0	0	0	0	0	0	0
1338	None	None	None	None	None	1.0	1	0.6	3	0.4	2	0.5833333333333334	0.2	2	1	4	2	0	0.75	3	4	0.4666666666666667	7	0.18181818181818182	0.5	0.6837141606208813	0.8602616770391118	0.3038955746792332	0.5823217007492796	0.8318458034214128	0.8431086048562866	0.931503270045019	0.7819567828045291	0.75	1.0	0.336055248377972
1749	None	None	None	None	None	1.0	2	0.8571428571428571	6	0.125	1	0.5	0.125	3	1	6	0	0	0.8	4	5	0.6666666666666666	10	0.0	0.3333333333333333	0.9725323705978551	0.5828569581942605	0.47881972723190885	0.7399927690341616	0.5603547476220206	0.8882022057503435	0.8966916577466755	0.7596905527884201	0	0	0.0
4350	0.07385479645817612	0.031648755708069756	0.026562645430316653	0.9241834880050567	None	0	0	0.1875	3	0.8571428571428571	18	0.5476190476190477	0.8571428571428571	21	18	1	0	0	0.09523809523809523	2	21	1.5333333333333334	23	0.0	0	0.46800021121187074	0.9422538534149663	0.4998802177046223	0.8354040669376334	0.5556607963118687	0.8807603158708334	0.8032824996312259	0.8946140732112863	0	0	0.0
1819	None	None	None	None	None	0	0	0.75	3	0.25	1	0.5	0	0	0	5	4	0	0.75	3	4	0.4	6	0.2857142857142857	0	0	0	0	0	0	0	0	0	0	0	0
1214	None	None	None	None	None	0	0	1.0	2	0.0	0	1.0	0	2	0	0	2	0	0.3333333333333333	1	3	0.2	3	1.0	1.0	0	0	0	0	0	0	0	0	0	0	0
2872	0.01159820717880393	0.003996609759525498	-0.0036706025668876586	0.975713832684276	None	0	0	0.3333333333333333	2	0.7142857142857143	5	0.375	0.42857142857142855	5	3	3	1	0	0.6666666666666666	4	6	0.6	9	0.125	0	0.8646516998808563	0.8733248617393444	0.3787614049744474	0.9274648636890084	0.28691770761458796	0.9519544053603486	0.8684237364439109	0.9233300867408688	1.0	0	0.0
6551	0.08962013480684332	0.04616276162301236	0.04296651428823129	0.9296655084118854	None	0	0	0.23529411764705882	4	0.782608695652174	18	0.22321428571428573	0.782608695652174	21	18	3	1	0	0.5714285714285714	8	14	1.6666666666666667	25	0.14285714285714285	0	0.48638238858527433	0.9277411383688805	0.48362341076311866	0.7628718578994896	0.3920514451451155	0.8884066367175502	0.7004528920366654	0.8734542353715743	1.0	0.2857142857142857	0.0
5675	0.0967965104950841	0.031583025781838754	0.029374016749134247	0.9273634756474262	None	0	0	0.375	6	0.5909090909090909	13	0.4	0.5909090909090909	18	13	5	0	0	0.26666666666666666	4	15	1.6	24	0.0	0	0.4773462748832866	0.9353657293462643	0.4998802177046223	0.7663555836560569	0.3920514451451155	0.8769391318527244	0.7404033918099361	0.8744911323946736	0	0	0.0
14	None	None	None	None	None	0	0	0.25	2	0.8888888888888888	8	0.6111111111111112	0.7777777777777778	9	7	1	1	0	0.2222222222222222	2	9	0.7333333333333333	11	0.25	0	0.32328633660208056	0.7850706116368892	0.3908104840435337	0.7666928670598715	0.7970496509167898	0.9553662755435163	0.8447116168927654	0.8640801208364987	1.0	0.1111111111111111	0.0
5110	0.08488186627917556	0.034791928770587024	0.03357844717579502	0.9252993421801137	None	0	0	0.375	6	0.5909090909090909	13	0.4	0.5	16	11	7	0	0	0.26666666666666666	4	15	1.6	24	0.0	0	0.42547879669021976	0.9292158412660406	0.4998802177046223	0.7787913939897524	0.46354839351731203	0.8950959793512605	0.7897093464026923	0.8799977993891226	0	0	0.0
3874	0.032835239422378495	0.019188165502321015	0.013683614098898449	0.9360432024598828	None	0	0	0.2857142857142857	2	0.875	7	0.625	0.75	8	6	1	1	0	0.25	2	8	0.6666666666666666	10	0.25	0	0.597638611138753	0.9613411973281882	0.4819294893041789	0.8541864774159945	0.46417909695050924	0.9036850713218799	0.8781034346758336	0.917340160348145	1.0	0.25	0.0
4804	0.08706501932638591	0.03477710882950358	0.032853735059953586	0.9221312598885246	None	0	0	0.35294117647058826	6	0.6086956521739131	14	0.390625	0.5652173913043478	18	13	6	0	0	0.25	4	16	1.6666666666666667	25	0.0	0	0.42547879669021976	0.9398873015654455	0.4998802177046223	0.7663555836560569	0.3920514451451155	0.8769391318527244	0.7404033918099361	0.8772936590256214	0	0	0.0
3548	0.06610970993565092	0.03175212434521221	0.030715404269185072	0.9262892862141905	None	0	0	0.16666666666666666	2	0.9333333333333333	14	0.25757575757575757	0.8666666666666667	15	13	1	1	0	0.5454545454545454	6	11	1.1333333333333333	17	0.25	0	0.42547879669021976	0.9495664998917412	0.4998802177046223	0.7789985353626008	0.5350453418895085	0.8875373329927666	0.7774028418570132	0.8896338347267909	1.0	0.26666666666666666	0.0
3023	0.0036414771685311575	0.0005046390167492398	-0.00033620970427102726	0.9941748871927908	None	0.5	1	0.5714285714285714	4	0.625	5	0.4166666666666667	0.625	9	5	0	0	0	0.375	8	3	0.6666666666666666	10	0.0	1.0	0.2987080263992944	0.9519604364660943	0.42019654904721265	0.8108140401852256	0.7362177365233662	0.850301047400465	0.9124858824404161	0.8869130880714465	0	0	0.0
70	None	None	None	None	None	0	0	0.625	5	0.3	3	0.48	0.2	4	2	7	0	0	1.0	5	5	0.8	12	0.0	0	0.829437732548738	0.8387641754759307	0.5156804993998967	0.9330051363057849	0.33883831876310144	0.9725433297880854	0.8620229419581006	0.9319299670681326	0	0	0.0
4476	0.07681446517627737	0.03246045386937335	0.031770982405772946	0.925594872509318	None	0	0	0.2857142857142857	4	0.7368421052631579	14	0.375	0.6842105263157895	16	13	4	0	0	0.2857142857142857	4	14	1.4	21	0.0	0	0.6666917291557801	0.9239274157269626	0.5636036825142391	0.8101546102757046	0.46354839351731203	0.9143641851439863	0.873179986380545	0.8914232463895281	0	0	0.0
1809	None	None	None	None	None	0.3333333333333333	1	0.5	4	0.4444444444444444	4	0.6111111111111112	0.1111111111111111	1	1	9	0	0	0.5	3	6	0.7333333333333333	11	0.0	0	1.0	0.5	0.3290796813043054	0.5	0.8187385843293249	0.5	0.9444770268155026	0.5	0	0	0.0
522	None	None	None	None	None	0.16666666666666666	1	0.35714285714285715	5	0.7368421052631579	14	0.5	0.42105263157894735	13	8	7	4	0	0.8571428571428571	6	7	1.4	21	0.3076923076923077	0.7058823529411765	0.6924108576283503	0.8787796966101974	0.7321733015320071	0.8953316364603536	0.44326311984547173	0.9527226728554915	0.7631050803085418	0.9150465635409847	0.07692307692307693	0.38461538461538464	0.0
476	None	None	None	None	None	0	0	0.4	2	0.8	4	0.5833333333333334	0.8	6	4	0	1	0	0.3333333333333333	2	6	0.4666666666666667	7	0.5	0	0.7897214497946987	0.9251890282479925	0.7528596274686633	0.9346603336192519	0.36483340922163	0.9353665384232105	0.9095571259968791	0.9318805084340541	1.0	0	0.0
5369	0.08297278267912703	0.03942161563922722	0.03806558776600699	0.9252974522762248	None	0	0	0.375	6	0.5909090909090909	13	0.4	0.5909090909090909	18	13	5	0	0	0.26666666666666666	4	15	1.6	24	0.0	0	0.42547879669021976	0.940892334657976	0.4998802177046223	0.7663555836560569	0.3920514451451155	0.8779513834655197	0.7404033918099361	0.8782714254708232	0	0	0.0
1625	None	None	None	None	None	0	0	0.4	2	0.6	3	0.5833333333333334	0.2	1	1	5	3	0	0.75	4	3	0.4666666666666667	7	0.21428571428571427	0	0.2592358217604892	0.5	0.2664719532971402	0.5	1.0	0.5	0.9699699244156292	0.5	1.0	1.0	0.0
4803	0.08160318412269811	0.0346357199034326	0.03148408536685772	0.9257068933605433	None	0	0	0.375	6	0.5909090909090909	13	0.4	0.5909090909090909	18	13	5	0	0	0.26666666666666666	4	15	1.6	24	0.0	0	0.42547879669021976	0.9398873015654455	0.4998802177046223	0.7663555836560569	0.3920514451451155	0.8769391318527244	0.7404033918099361	0.8772936590256214	0	0	0.0
6160	0.08756041558218672	0.039319293698941556	0.007099953025118731	0.9278039476865155	None	0	0	0.2777777777777778	5	0.7083333333333334	17	0.24761904761904763	0.7083333333333334	21	17	4	1	0	0.4666666666666667	7	15	1.7333333333333334	26	0.125	0	0.48638238858527433	0.9277411383688803	0.48362341076311866	0.7628718578994896	0.3920514451451155	0.8884066367175502	0.7004528920366654	0.8734542353715743	1.0	0.3333333333333333	0.0
6817	0.08719188517321633	0.04635427923479618	0.04197449489545128	0.929809131167727	None	0	0	0.23529411764705882	4	0.782608695652174	18	0.22321428571428573	0.782608695652174	21	18	3	1	0	0.5714285714285714	8	14	1.6666666666666667	25	0.14285714285714285	0	0.48638238858527433	0.9277411383688805	0.48362341076311866	0.7628718578994896	0.3920514451451155	0.8884066367175502	0.7004528920366654	0.8734542353715743	1.0	0.3333333333333333	0.0
2704	3.192980036047008e-06	9.932133682231455e-08	1.084896054344029e-08	0.9999971658416946	None	0	0	0.5	2	0.3333333333333333	1	0.625	0	2	0	2	2	0	0.5	2	4	0.3333333333333333	5	0.3333333333333333	0.6666666666666666	0	0	0	0	0	0	0	0	0	0	0
3683	0.048407720219909856	0.017241339961309624	0.011615473640699609	0.929922877160695	None	0	0	0.3333333333333333	3	0.7272727272727273	8	0.3611111111111111	0.7272727272727273	10	8	2	0	0	0.4444444444444444	4	9	0.8666666666666667	13	0.0	0	0.8268368262640386	0.9573741220028897	0.5206388068696262	0.880912838758032	0.5453530691006886	0.8814333236348891	0.8499695907628069	0.9147427616978595	0	0	0.0
1762	None	None	None	None	None	0	0	0.5	3	0.5714285714285714	4	0.5625	0.2857142857142857	3	2	5	1	0	1.0	4	4	0.6	9	0.07692307692307693	0.3333333333333333	0.4630885261764748	0.9047645895525448	0.6034299419063116	0.6699892604451954	0.3701085503024575	0.91550231957043	0.8535710851727387	0.8557877337419276	1.0	0	0.0
4072	0.0734937589316013	0.03473089642962189	0.03332812789430404	0.9278098366047557	None	0	0	0.16666666666666666	2	0.9375	15	0.5294117647058824	0.9375	17	15	0	0	0	0.11764705882352941	2	17	1.2	18	0.0	0	0.6808389172718131	0.9172005636802022	0.5512864508942261	0.8190121781859684	0.3920514451451155	0.9139831606897912	0.8790537808285545	0.8901832618909339	0	0	0.0
7034	0.08322131419874398	0.040177448449913465	0.033221459624861796	0.926166196527034	None	0	0	0.2222222222222222	4	0.7916666666666666	19	0.21666666666666667	0.7916666666666666	22	19	3	1	0	0.5333333333333333	8	15	1.7333333333333334	26	0.14285714285714285	0	0.49487181458959545	0.9237905518221766	0.48362341076311866	0.7588025103609828	0.46354839351731203	0.8898343493396185	0.751351445738491	0.8710257230983163	1.0	0.3181818181818182	0.0
375	None	None	None	None	None	0	0	0.3333333333333333	2	0.7142857142857143	5	0.5	0.2857142857142857	2	2	6	2	0	0.5	3	6	0.6	9	0.125	0	0.728942651598705	0.8217386782356265	0.7888843810090524	0.8919827820529471	0.5188403399843132	0.9260248898907488	0.8930995506386084	0.8865022005564217	0.75	1.0	0.0
3041	0.04660690631565875	0.018931801202434782	0.0172699057277818	0.9285346225208432	None	0	0	0.25	2	0.9	9	0.4444444444444444	0.8	10	8	1	1	0	0.3333333333333333	3	9	0.8	12	0.25	0	0.5455625870192928	0.9530286383109702	0.5125771333287789	0.8231032090079764	0.46354839351731203	0.9275362419797467	0.8764908939657162	0.9141732289815341	1.0	0.2	0.0
5010	0.08958053093155188	0.03677634631525519	0.036551382577584814	0.9250362021890627	None	0	0	0.375	6	0.5909090909090909	13	0.4	0.5909090909090909	18	13	5	0	0	0.26666666666666666	4	15	1.6	24	0.0	0	0.42547879669021976	0.940892334657976	0.4998802177046223	0.7663555836560569	0.3920514451451155	0.8769391318527244	0.7404033918099361	0.8779355672708486	0	0	0.0
7290	0.09348649573699751	0.04449316640177516	0.043543298497248466	0.927961016450165	None	0	0	0.23529411764705882	4	0.782608695652174	18	0.22321428571428573	0.782608695652174	21	18	3	1	0	0.5714285714285714	8	14	1.6666666666666667	25	0.14285714285714285	0	0.46800021121187074	0.9279967920767668	0.48362341076311866	0.7628718578994896	0.3920514451451155	0.8884066367175502	0.7004528920366654	0.8735949060882555	1.0	0.5238095238095238	0.0
2952	0.018092287797283314	0.0007985661310359315	0.00038831478121042915	0.971507946727095	None	0.3333333333333333	1	0.5	4	0.6666666666666666	6	0.4074074074074074	0.6666666666666666	10	6	0	0	0	0.3333333333333333	9	3	0.7333333333333333	11	0.0	1.0	0.2766715848755619	0.9675158947333511	0.4864483905533986	0.817586855693305	0.7517193849206794	0.8920285433564098	0.9292243262147675	0.9117531858333632	0	0	0.0
330	None	None	None	None	None	0	0	0.5	2	0.6666666666666666	2	1.0	0.6666666666666666	4	2	0	0	0	0.2	5	1	0.3333333333333333	5	0.0	1.0	0.5647923490908369	0.8939292735525419	0.5686221862514372	0.8589457042929703	0.5548222542532616	0.8994619718781707	0.7499592612012375	0.8852499790529721	0	0	0.0
7255	0.0777592419174777	0.03902443833119757	0.03479736671049082	0.9272354214056029	None	0	0	0.14285714285714285	2	0.9473684210526315	18	0.525	0.9473684210526315	20	18	0	1	0	0.1	2	20	1.4	21	0.5	0	0.49487181458959545	0.9303262636661267	0.48362341076311866	0.7655129811092555	0.46354839351731203	0.8910771905668186	0.751351445738491	0.8764120327499738	1.0	0.35	0.0
5709	0.09127482527174853	0.037136788198986526	0.036883887590066604	0.9253202836547298	None	0	0	0.375	6	0.5909090909090909	13	0.4	0.5909090909090909	18	13	5	0	0	0.26666666666666666	4	15	1.6	24	0.0	0	0.42547879669021976	0.940892334657976	0.4998802177046223	0.7663555836560569	0.3920514451451155	0.8769391318527244	0.7404033918099361	0.8779355672708486	0	0	0.0
7323	0.09287411744572018	0.047452668580613866	0.04742382209905438	0.927833484628062	None	0	0	0.23529411764705882	4	0.782608695652174	18	0.22321428571428573	0.782608695652174	21	18	3	1	0	0.5714285714285714	8	14	1.6666666666666667	25	0.14285714285714285	0	0.46800021121187074	0.9279967920767668	0.48362341076311866	0.7628718578994896	0.3920514451451155	0.8884066367175502	0.7004528920366654	0.8735949060882555	1.0	0.42857142857142855	0.0
5488	0.08881074051866636	0.03753600483142821	0.03709526737271363	0.9252344697839404	None	0	0	0.375	6	0.5909090909090909	13	0.4	0.5909090909090909	18	13	5	0	0	0.26666666666666666	4	15	1.6	24	0.0	0	0.42547879669021976	0.940892334657976	0.4998802177046223	0.7663555836560569	0.3920514451451155	0.8769391318527244	0.7404033918099361	0.8779355672708486	0	0	0.0
6084	0.09294829498170973	0.044234673584524604	0.04054899809248901	0.9269237373643738	None	0	0	0.23529411764705882	4	0.782608695652174	18	0.22321428571428573	0.782608695652174	21	18	3	1	0	0.5714285714285714	8	14	1.6666666666666667	25	0.14285714285714285	0	0.5033612405939166	0.9270698822441467	0.48362341076311866	0.7628718578994896	0.3920514451451155	0.8869997621705835	0.7004528920366654	0.8725642321127632	1.0	0.2857142857142857	0.0
3939	0.042229397749063896	0.01732910803586981	0.005011590293564027	0.9272752871147913	None	0	0	0.35714285714285715	5	0.6666666666666666	12	0.30303030303030304	0.5555555555555556	14	10	5	0	0	0.5454545454545454	6	11	1.3333333333333333	20	0.0	0.2222222222222222	0.6328895469884817	0.9280129295346295	0.5512864508942261	0.7919990843137237	0.46354839351731203	0.9007333248381116	0.8609922263560577	0.8842177486637747	0	0	0.0
7114	0.08009329050663085	0.021336909882671975	0.019816430823090644	0.9300999867368018	None	0	0	0.3125	5	0.7272727272727273	16	0.23076923076923078	0.6818181818181818	19	15	4	1	0	0.6153846153846154	8	13	1.6	24	0.125	0.09090909090909091	0.46800021121187074	0.9371629267492554	0.48362341076311866	0.7794555971268631	0.5350453418895085	0.8892959130699544	0.8032824996312259	0.8824798301748431	1.0	0.3157894736842105	0.0
7064	0.09660447844386223	0.04700226907690987	0.045814185717767714	0.9295426474243337	None	0	0	0.23529411764705882	4	0.782608695652174	18	0.22321428571428573	0.782608695652174	21	18	3	1	0	0.5714285714285714	8	14	1.6666666666666667	25	0.14285714285714285	0	0.48638238858527433	0.9277411383688805	0.48362341076311866	0.7628718578994896	0.3920514451451155	0.8884066367175502	0.7004528920366654	0.8734542353715743	1.0	0.38095238095238093	0.0
5467	0.07388724644547694	0.03330886993986115	0.03165978286673432	0.9244802912122178	None	0	0	0.375	6	0.5909090909090909	13	0.4	0.5909090909090909	18	13	5	0	0	0.26666666666666666	4	15	1.6	24	0.0	0	0.4254787966902199	0.9362329337908077	0.4998802177046223	0.7663555836560569	0.3920514451451155	0.8769391318527244	0.7228064966569014	0.8750182788423112	0	0	0.0
2064	None	None	None	None	None	0.5	1	0.6666666666666666	4	0.2857142857142857	2	0.6	0.14285714285714285	3	1	5	3	0	0.6	3	5	0.6	9	0.25	0.3333333333333333	0.8027118128046811	0.8799881761543952	0.48362341076311866	0.955972316034188	0.28691770761458796	0.8552332961053267	0.7861906039196119	0.9073887020900201	0.6666666666666666	0	0.0
2306	None	None	None	None	None	0	0	0.5	3	0.7142857142857143	5	0.5625	0.7142857142857143	8	5	0	0	0	0.25	8	2	0.6	9	0.0	0.2857142857142857	0.2766715848755619	0.9688215857444356	0.4938065428690697	0.8384383799095801	0.7517193849206794	0.8422956981038856	0.9296598359091472	0.9048923089821436	0	0	0.0
5492	0.07700643032728735	0.03320938500713672	0.03197506481118433	0.9293478896990914	None	0	0	0.23529411764705882	4	0.782608695652174	18	0.22321428571428573	0.782608695652174	21	18	3	3	0	0.5714285714285714	8	14	1.6666666666666667	25	0.42857142857142855	0	0.4353909955488823	0.9247416818752476	0.48362341076311866	0.7628718578994896	0.3920514451451155	0.8869997621705835	0.7004528920366654	0.8713009523437125	0.047619047619047616	0.38095238095238093	0.0
7245	0.09181188791777303	0.04372344417500213	0.041212379414354815	0.9287601542843272	None	0	0	0.23529411764705882	4	0.782608695652174	18	0.22321428571428573	0.782608695652174	21	18	3	1	0	0.5714285714285714	8	14	1.6666666666666667	25	0.14285714285714285	0	0.46800021121187074	0.9279967920767668	0.48362341076311866	0.7628718578994896	0.3920514451451155	0.8884066367175502	0.7004528920366654	0.8735949060882555	1.0	0.5714285714285714	0.0
342	None	None	None	None	None	0	0	0.25	2	0.9	9	0.4	0.4	5	4	6	6	0	0.8333333333333334	5	6	0.8	12	0.4	0	0.6158389694857351	0.9411697620924103	0.4231884208396881	0.8723708731183347	0.870171604885857	0.9583148601372434	0.9274936269243811	0.9314935750853016	0.2	0.8	0.0
7308	0.08759410168719893	0.041419444464949495	0.0399398165215832	0.9278847865531115	None	0	0	0.23529411764705882	4	0.782608695652174	18	0.22321428571428573	0.782608695652174	21	18	3	1	0	0.5714285714285714	8	14	1.6666666666666667	25	0.14285714285714285	0	0.46800021121187074	0.9279967920767668	0.48362341076311866	0.7628718578994896	0.3920514451451155	0.8884066367175502	0.7004528920366654	0.8735949060882555	1.0	0.5238095238095238	0.0
2223	None	None	None	None	None	0	0	0.75	3	0.5	2	0.5	0.5	4	2	1	2	0	0.75	4	3	0.4	6	0.5	0.6666666666666666	0.32825422714981933	0.9574822354019857	0.6980057558047728	0.8575851075248868	0.6398638860459586	0.8152540602614641	0.8846560510595415	0.8939203468360548	0.75	0.75	0.0
2423	None	None	None	None	None	0	0	0.75	3	0.0	0	0.6666666666666666	0	0	0	5	1	0	1.0	3	3	0.4	6	0.07142857142857142	0.5	0	0	0	0	0	0	0	0	0	0	0
7305	0.07580594272437409	0.019698832171785544	0.011705318374311248	0.9164081153216553	None	0	0	0.2222222222222222	4	0.7916666666666666	19	0.20634920634920634	0.7916666666666666	22	19	3	1	0	0.6428571428571429	9	14	1.7333333333333334	26	0.14285714285714285	0	0.45169560338037656	0.9283594769019428	0.4998802177046223	0.7808335548124522	0.3920514451451155	0.8856905195494573	0.7004528920366654	0.8765238169878762	1.0	0.2727272727272727	0.0
6056	0.05960949689670856	0.022760952728971787	0.022410667529160738	0.9253027461091179	None	0	0	0.2857142857142857	4	0.7222222222222222	13	0.4444444444444444	0.6666666666666666	15	12	4	0	0	0.2	3	15	1.3333333333333333	20	0.0	0	0.42547879669021976	0.9299452528398837	0.5512864508942261	0.75703128934343	0.3920514451451155	0.8633719921538472	0.7110446547480743	0.8647483502354023	0	0	0.0
5754	0.08775223988138023	0.03637721274421578	0.03614267720836485	0.9247582500797831	None	0	0	0.375	6	0.5909090909090909	13	0.4	0.5909090909090909	18	13	5	0	0	0.26666666666666666	4	15	1.6	24	0.0	0	0.42547879669021976	0.940892334657976	0.4998802177046223	0.7663555836560569	0.3920514451451155	0.8769391318527244	0.7404033918099361	0.8779355672708486	0	0	0.0
6022	0.08969722799061422	0.044594604893188526	0.043701354430093986	0.9274339141472315	None	0	0	0.23529411764705882	4	0.782608695652174	18	0.22321428571428573	0.782608695652174	21	18	3	1	0	0.5714285714285714	8	14	1.6666666666666667	25	0.14285714285714285	0	0.5033612405939166	0.9270698822441467	0.48362341076311866	0.7628718578994896	0.3920514451451155	0.8973580071975639	0.7004528920366654	0.8765049709290083	1.0	0.3333333333333333	0.0
7369	0.07472352128241527	0.03565204212693413	0.03512084382383793	0.9250890998440313	None	0	0	0.23529411764705882	4	0.782608695652174	18	0.22321428571428573	0.782608695652174	21	18	3	1	0	0.5714285714285714	8	14	1.6666666666666667	25	0.14285714285714285	0	0.4353909955488823	0.9276294446222366	0.48362341076311866	0.7628718578994896	0.3920514451451155	0.8884066367175502	0.7004528920366654	0.8733928792140763	1.0	0.5238095238095238	0.0
4911	0.07707068599448062	0.030036152705288175	0.029405494308578854	0.9305593977813943	None	0	0	0.1875	3	0.9047619047619048	19	0.27058823529411763	0.8095238095238095	20	17	2	0	0	0.29411764705882354	5	17	1.5333333333333334	23	0.0	0.3333333333333333	0.5532656427479108	0.9490947865291265	0.49175181423387054	0.8139175866380508	0.45063895737099546	0.9023574523955833	0.8346927075388423	0.9009926842106913	0	0	0.0
5774	0.08897734156310849	0.03743219734030689	0.03731820406318541	0.9251449503335364	None	0	0	0.375	6	0.5909090909090909	13	0.4	0.5909090909090909	18	13	5	0	0	0.26666666666666666	4	15	1.6	24	0.0	0	0.42547879669021976	0.940892334657976	0.4998802177046223	0.7663555836560569	0.3920514451451155	0.8769391318527244	0.7404033918099361	0.8779355672708486	0	0	0.0
6351	0.08469220588309569	0.0409880804300899	0.038901222908081	0.9271045118701587	None	0	0	0.23529411764705882	4	0.782608695652174	18	0.22321428571428573	0.782608695652174	21	18	3	1	0	0.5714285714285714	8	14	1.6666666666666667	25	0.14285714285714285	0	0.5033612405939166	0.9270698822441467	0.48362341076311866	0.7628718578994896	0.3920514451451155	0.8869997621705835	0.7004528920366654	0.8725642321127632	1.0	0.3333333333333333	0.0
7526	0.03281024204655832	0.0013538298067798475	0.0013534877012527236	0.9800891108828161	None	0	0	0.3333333333333333	3	0.8181818181818182	9	0.3939393939393939	0.7272727272727273	11	8	1	2	0	0.2727272727272727	11	3	0.8666666666666667	13	0.6666666666666666	1.0	0.5875396812475586	0.9379658457440371	0.45359217480096187	0.7923663225082214	0.5738697922230076	0.8777681081144121	0.844260196240506	0.8817297257451637	0.5454545454545454	0.45454545454545453	0.0
5164	0.0805683374771819	0.025121797871595273	0.016515964023765827	0.852019850858912	None	0	0	0.375	6	0.5909090909090909	13	0.4	0.5909090909090909	18	13	5	0	0	0.26666666666666666	4	15	1.6	24	0.0	0	0.4070966193168163	0.9440310173480664	0.4998802177046223	0.7663555836560569	0.3920514451451155	0.8769391318527244	0.7512480807361002	0.8799885687168516	0	0	0.0
1674	None	None	None	None	None	0	0	0.5	4	0.4444444444444444	4	0.36666666666666664	0.2222222222222222	4	2	6	4	0	0.8333333333333334	6	5	0.7333333333333333	11	0.2857142857142857	0	0.7191680399441556	0.8622997531586891	0.48990297013696704	0.9105290751824449	0.28783246067294865	0.8007612481392483	0.8269771507488857	0.8639585234998395	0.375	0	0.0
6042	0.08386489371649129	0.03131087547540758	0.030122858141594162	0.9256435116676671	None	0	0	0.375	6	0.5909090909090909	13	0.4	0.5909090909090909	18	13	5	0	0	0.26666666666666666	4	15	1.6	24	0.0	0	0.42547879669021976	0.9398873015654455	0.4998802177046223	0.7663555836560569	0.3920514451451155	0.8769391318527244	0.7404033918099361	0.8772936590256214	0	0	0.0
3130	0.01995761145783292	0.00042714510282705327	-0.00022338276587188273	0.9408819134229964	None	0	0	0.375	3	0.7	7	0.5	0.6	9	6	2	1	0	0.6666666666666666	6	4	0.8	12	0.2	0	0.6557341784897035	0.9520873280849356	0.47386781576333165	0.9122097247775967	0.5350453418895085	0.9261216289668012	0.9263438554784001	0.9321120069718083	1.0	0.2222222222222222	0.0
2324	None	None	None	None	None	0	0	0.3333333333333333	1	1.0	2	1.0	0.5	2	1	1	3	0	0.25	4	1	0.26666666666666666	4	0.6	0	0.6677781007221901	0.5977832366129624	0.5297489555406198	0.6238565748432119	0.5592584696869658	0.7613242651598494	0.6853837598881486	0.6653838803672241	0.5	0.5	0.33272895695497
1287	None	None	None	None	None	0.3333333333333333	1	0.6666666666666666	6	0.36363636363636365	4	0.4642857142857143	0.36363636363636365	10	4	2	0	0	0.5714285714285714	7	4	0.8666666666666667	13	0.0	0.5714285714285714	0.73208435266233	0.9127712986564825	0.5710443092872202	0.7979945531309036	0.43025320398159794	0.9287883124444626	0.898347834417754	0.8905782197364293	0	0	0.0
3214	0.05122497462243436	0.02078734960395821	0.01912354504889449	0.903425121207808	None	0	0	0.25	4	0.8181818181818182	18	0.2222222222222222	0.6363636363636364	17	14	6	1	0	0.75	9	12	1.6	24	0.07692307692307693	0.16666666666666666	0.5625559761452794	0.9121236367873107	0.48362341076311866	0.8396875777150858	0.5350453418895085	0.9083527884011664	0.8529884957022238	0.8905604625928599	1.0	0.17647058823529413	0.0
1877	None	None	None	None	None	0	0	0.5	2	0.3333333333333333	1	0.625	0.3333333333333333	2	1	2	1	0	0.5	4	2	0.3333333333333333	5	0.14285714285714285	0.6666666666666666	0.5802594749369325	0.7288375552997257	0.7482430286510056	0.7866583953616032	0.6946652021608208	0.6598724671972539	0.7245389856189781	0.7281888159163946	1.0	0	0.0
4929	0.0765989352265441	0.002182802775096489	0.0017878633574498369	0.9165406237473215	None	0	0	0.375	6	0.5714285714285714	12	0.4107142857142857	0.5714285714285714	17	12	5	0	0	0.2857142857142857	4	14	1.5333333333333334	23	0.0	0	0.42547879669021976	0.9346027966959305	0.4998802177046223	0.7625668821218692	0.3920514451451155	0.8845870208124126	0.7404033918099361	0.8759202070383906	0	0	0.0
1999	None	None	None	None	None	0	0	0.25	1	1.0	3	1.0	0.6666666666666666	3	2	1	2	0	0.2	5	1	0.3333333333333333	5	0.4	0	0.8217151061365824	0.8828051508228877	0.48362341076311866	0.8665672926168669	0.5556607963118687	0.9212571813410293	0.8032824996312259	0.892504932066024	0.6666666666666666	0	0.0
835	None	None	None	None	None	0	0	0.5	2	0.3333333333333333	1	0.5555555555555556	0.3333333333333333	1	1	3	3	0	1.0	3	3	0.3333333333333333	5	0.3	1.0	0.2592358217604892	0.5	0.2664719532971402	0.5	1.0	0.5	0.9699699244156292	0.5	1.0	1.0	0.0
736	None	None	None	None	None	0.5	1	0.6666666666666666	4	0.5714285714285714	4	0.42857142857142855	0.42857142857142855	6	3	2	0	0	0.42857142857142855	7	3	0.6	9	0.0	1.0	0.5019676539530489	0.8931247062833287	0.41302845044565484	0.8965370703981623	0.9169979003243813	0.9368789090062538	0.9290629815006798	0.9110586109128208	0	0	0.0
5119	0.0918473823550536	0.04196512111973029	0.04155656545273598	0.9248399842982462	None	0	0	0.375	6	0.5909090909090909	13	0.4	0.5909090909090909	18	13	5	0	0	0.26666666666666666	4	15	1.6	24	0.0	0	0.42547879669021976	0.940892334657976	0.4998802177046223	0.7663555836560569	0.3920514451451155	0.8769391318527244	0.7404033918099361	0.8779355672708486	0	0	0.0
7270	0.08340393267997076	0.023477598821936882	0.006929748727447748	0.9276726661825383	None	0	0	0.2222222222222222	4	0.7916666666666666	19	0.20634920634920634	0.7916666666666666	22	19	3	1	0	0.6428571428571429	9	14	1.7333333333333334	26	0.14285714285714285	0	0.45169560338037656	0.9283594769019428	0.4998802177046223	0.7808335548124522	0.3920514451451155	0.8856905195494573	0.7004528920366654	0.8765238169878762	1.0	0.3181818181818182	0.0
3418	0.05554552150376474	0.01099678403742463	0.010991748235414708	0.9660397001215965	None	0	0	0.2857142857142857	4	0.7777777777777778	14	0.20202020202020202	0.7222222222222222	17	13	2	0	0	0.8181818181818182	11	9	1.3333333333333333	20	0.0	0.2222222222222222	0.8846654773386134	0.9557831086787727	0.45359217480096187	0.8178558501094498	0.7362177365233662	0.9438808165114164	0.9233128242837023	0.9217196630618664	0	0	0.0
521	None	None	None	None	None	0	0	0.375	3	0.5555555555555556	5	0.5238095238095238	0.4444444444444444	6	4	4	3	0	0.42857142857142855	7	3	0.7333333333333333	11	0.3	0.5	0.32522460917139095	0.941732394979546	0.34537580813117863	0.8263588361731525	0.663084061968479	0.7991477924047272	0.8590163270142129	0.8707826511422818	0.16666666666666666	0.5	0.0
1768	None	None	None	None	None	0	0	0.5	5	0.5384615384615384	7	0.45454545454545453	0.5384615384615384	11	7	3	1	0	0.2727272727272727	11	3	1.0	15	0.16666666666666666	0.15384615384615385	0.5304485799091492	0.9475947918672324	0.4231884208396881	0.7030801347012169	0.8186424809628556	0.8808514793774712	0.9000382581794699	0.872043536822825	1.0	0	0.0
2875	2.1905426268583895e-05	1.097324836737175e-06	1.0739627310749868e-06	0.9999956369461451	None	0	0	0.5	2	0.3333333333333333	1	0.625	0.3333333333333333	2	1	2	1	0	0.5	4	2	0.3333333333333333	5	0.14285714285714285	0	0.7031770886800698	0.951118009716564	0.7451098912871548	0.6165342811967132	0.5447159146066995	0.9779803009519072	0.8200200727513017	0.9177540252557292	1.0	0.5	0.0
6146	0.08151977489622887	0.037909533396993225	0.035286377968639905	0.927072442772279	None	0	0	0.23529411764705882	4	0.782608695652174	18	0.22321428571428573	0.782608695652174	21	18	3	1	0	0.5714285714285714	8	14	1.6666666666666667	25	0.14285714285714285	0	0.5033612405939166	0.9270698822441467	0.48362341076311866	0.7628718578994896	0.3920514451451155	0.8976280499757965	0.7004528920366654	0.8766108404434351	1.0	0.3333333333333333	0.0
1743	None	None	None	None	None	0	0	0.6	3	0.2	1	0.7777777777777778	0	1	0	5	1	0	1.0	3	3	0.4666666666666667	7	0.07692307692307693	0.5	0	0	0	0	0	0	0	0	0	0	0
1252	None	None	None	None	None	0.6666666666666666	2	0.6666666666666666	6	0.45454545454545453	5	0.37142857142857144	0.45454545454545453	10	5	2	0	0	0.7142857142857143	7	5	0.8666666666666667	13	0.0	0.6666666666666666	0.7496248241381281	0.9183261491379839	0.5194829549397495	0.9082504424185409	0.37786734989683357	0.9371217844933548	0.9137244726349444	0.9221049447321038	0	0	0.0
2284	None	None	None	None	None	0	0	0.75	3	0.5	2	0.6	0.5	5	2	0	0	0	0.4	5	2	0.4	6	0.0	0.5	0.8458727684366245	0.9515589035387197	0.47386781576333165	0.863555291261492	0.7362177365233662	0.8906481291388005	0.9085254891119036	0.9094350813900853	0	0	0.0
3830	0.0678307731062353	0.027089143271995995	0.024158745042295468	0.927527033855471	None	0	0	0.2857142857142857	4	0.7368421052631579	14	0.40384615384615385	0.6842105263157895	17	13	3	1	0	0.3076923076923077	4	13	1.4	21	0.16666666666666666	0	0.42547879669021976	0.9454410692128526	0.4998802177046223	0.7704723996471019	0.3920514451451155	0.8805282416133299	0.7404033918099361	0.8829083279505043	1.0	0.17647058823529413	0.0
7033	0.08092715500456836	0.03871401776166425	0.03386182132429565	0.9280687961498791	None	0	0	0.14285714285714285	2	0.9473684210526315	18	0.525	0.9473684210526315	20	18	0	1	0	0.1	2	20	1.4	21	0.5	0	0.49487181458959545	0.9303262636661267	0.48362341076311866	0.7655129811092555	0.3920514451451155	0.9093147186532636	0.751351445738491	0.8835738814205598	1.0	0.35	0.0
7435	0.09088142292048193	0.04200481710851477	0.04186072109953781	0.9265524296793662	None	0	0	0.125	2	0.9090909090909091	20	0.15584415584415584	0.9090909090909091	21	20	2	0	0	0.7857142857142857	11	14	1.6	24	0.0	0	0.5033612405939166	0.9418574116594174	0.4998802177046223	0.7942128497375096	0.3920514451451155	0.8818558025494189	0.7774028418570132	0.8857989067009727	0	0	0.0
4971	0.08078154970669776	0.036438054141856906	0.03242020946586062	0.9262697649994481	None	0	0	0.375	6	0.5909090909090909	13	0.4	0.5909090909090909	18	13	5	0	0	0.26666666666666666	4	15	1.6	24	0.0	0	0.42547879669021976	0.9398873015654455	0.4998802177046223	0.7663555836560569	0.3920514451451155	0.8779513834655197	0.7404033918099361	0.8776310372476303	0	0	0.0
3844	0.0626875802406006	0.022597834054446184	0.022510561060221687	0.9310740132752903	None	0	0	0.3	3	0.75	9	0.42424242424242425	0.6666666666666666	10	8	3	0	0	0.2727272727272727	3	11	0.9333333333333333	14	0.0	0	0.41789342121307793	0.9525654054049972	0.48680728680407254	0.8310928601887982	0.5453530691006886	0.8815953212554187	0.8075007748977232	0.9002741822153488	0	0	0.0
6290	0.08322936746606685	0.04127683574655376	0.04063338946373284	0.9276724533883478	None	0	0	0.25	4	0.7619047619047619	16	0.25274725274725274	0.7619047619047619	19	16	3	1	0	0.5384615384615384	7	13	1.5333333333333334	23	0.14285714285714285	0	0.5033612405939166	0.933497948339971	0.48362341076311866	0.7708742014864474	0.3920514451451155	0.8893058808611704	0.7004528920366654	0.8786324907982194	1.0	0.3684210526315789	0.0
3282	0.05321771821565697	0.008711222023025513	0.0036007114372937003	0.9667282342471273	None	0.25	1	0.36363636363636365	4	0.7857142857142857	11	0.38095238095238093	0.7857142857142857	15	11	0	0	0	0.21428571428571427	14	3	1.0666666666666667	16	0.0	1.0	0.7569132601211513	0.9513360922366616	0.47386781576333165	0.825865932109992	0.7362177365233662	0.9359305564656359	0.9064761877196879	0.9171092768193669	0	0	0.0
5715	0.08847370047328662	0.03696047865664291	0.036585493374572675	0.9248225200043251	None	0	0	0.375	6	0.5909090909090909	13	0.4	0.5909090909090909	18	13	5	0	0	0.26666666666666666	4	15	1.6	24	0.0	0	0.42547879669021976	0.940892334657976	0.4998802177046223	0.7663555836560569	0.3920514451451155	0.8769391318527244	0.7404033918099361	0.8779355672708486	0	0	0.0
3618	0.04244604299977765	0.0221970874933641	0.02180597406059469	0.9272405313662183	None	0	0	0.3333333333333333	4	0.75	12	0.28125	0.625	14	10	3	2	0	1.0	8	8	1.2	18	0.3333333333333333	0.2	0.47719129989857245	0.9388274343570953	0.5206388068696262	0.875410649392268	0.5556607963118687	0.8624117094323146	0.8165087983481871	0.8977089072879132	0.5357142857142857	0.14285714285714285	0.0
6150	0.08918292017715777	0.018529401628525708	0.010443869166376987	0.9006799330874012	None	0	0	0.3333333333333333	6	0.625	15	0.38235294117647056	0.625	20	15	5	0	0	0.23529411764705882	4	17	1.7333333333333334	26	0.0	0	0.42547879669021976	0.9355932500463839	0.4998802177046223	0.7835773369567763	0.3373013501561498	0.8959906292472897	0.7619856232960168	0.8847990548758424	0	0	0.0
344	None	None	None	None	None	0	0	0.6	3	0.2	1	0.5833333333333334	0	3	0	3	2	0	0.75	4	3	0.4666666666666667	7	0.2857142857142857	0.4	0	0	0	0	0	0	0	0	0	0	0
3134	0.0001434790622605953	2.925671015330085e-05	1.3946138889630023e-05	0.9999933863724619	None	0	0	0.5	4	0.4444444444444444	4	0.5238095238095238	0.3333333333333333	4	3	6	1	0	0.42857142857142855	7	3	0.7333333333333333	11	0.06666666666666667	0.6	0.19658131258802372	0.6952500286609709	0.5033732669125776	0.8769569231279415	0.3299921060887101	0.9206694961553502	0.8582259426993691	0.8515395314279847	1.0	0	0.0
828	None	None	None	None	None	0	0	0.3333333333333333	1	1.0	2	0.6666666666666666	0.5	1	1	2	1	0	0.6666666666666666	3	2	0.26666666666666666	4	0.125	0	1.0	0.5	0.6670230681546014	0.5	0.8494513678497	0.5	0.7959949038664056	0.5	1.0	1.0	0.0
2254	None	None	None	None	None	0.5	1	0.6666666666666666	4	0.2857142857142857	2	0.75	0.14285714285714285	1	1	7	1	0	0.75	3	4	0.6	9	0.05555555555555555	0.6666666666666666	0.7074018059178421	0.5	0.4791539582005003	0.5	0.6898476095583168	0.5	0.7382850599014501	0.5	1.0	1.0	0.0
5548	0.05945523353379078	0.015774150101539357	0.010243293726409928	0.8237403529495058	None	0	0	0.16666666666666666	2	0.9375	15	0.5294117647058824	0.9375	17	15	0	0	0	0.11764705882352941	2	17	1.2	18	0.0	0	0.42547879669021976	0.9488347682798163	0.4998802177046223	0.7876166657393898	0.3920514451451155	0.8875333820540766	0.7929993839208932	0.890792418540839	0	0	0.0
6433	0.08821318344273425	0.03962389072708649	0.036106735299831876	0.9296427527005963	None	0	0	0.23529411764705882	4	0.782608695652174	18	0.22321428571428573	0.782608695652174	21	18	3	1	0	0.5714285714285714	8	14	1.6666666666666667	25	0.14285714285714285	0	0.48638238858527433	0.9277411383688805	0.48362341076311866	0.7628718578994896	0.3920514451451155	0.8884066367175502	0.7004528920366654	0.8734542353715743	1.0	0.3333333333333333	0.0
1159	None	None	None	None	None	0	0	0.3333333333333333	1	1.0	2	1.0	0.5	2	1	1	3	0	0.25	4	1	0.26666666666666666	4	0.6	0	0.6545153603865413	0.9401712505676549	0.3726458402645245	0.7430227052989179	0.6992764591608674	0.8805505001300048	0.8182661297413757	0.8741310916407903	1.0	1.0	0.16565016848717257
4521	0.08137850387236956	0.026863199409503862	0.024803420201795552	0.9258678274245464	None	0	0	0.2857142857142857	4	0.7368421052631579	14	0.375	0.6842105263157895	16	13	4	0	0	0.2857142857142857	4	14	1.4	21	0.0	0	0.6859496190144405	0.9184520119606491	0.5636036825142391	0.8101546102757046	0.46354839351731203	0.9143641851439863	0.8751852063141691	0.8889650414920353	0	0	0.0
1983	None	None	None	None	None	0	0	0.2	1	1.0	5	1.0	1.0	6	5	0	1	0	0.14285714285714285	7	1	0.4666666666666667	7	0.3333333333333333	0	0.6269296539470659	0.9628821861185921	0.5512864508942261	0.8286742133346747	0.3920514451451155	0.8093122367633069	0.8109003220852101	0.8901766951276804	1.0	0.16666666666666666	0.0
3805	0.041970940216729376	0.019055751451110287	0.013923019545681528	0.9283097428389033	None	0	0	0.25	2	0.9	9	0.4444444444444444	0.8	10	8	1	1	0	0.3333333333333333	3	9	0.8	12	0.25	0	0.46088669206707833	0.9522060482387985	0.5174549308286724	0.8134204761334014	0.5453530691006886	0.8505985313700696	0.8131234225755026	0.8877397417632555	1.0	0.2	0.0
1917	None	None	None	None	None	0.5	1	0.42857142857142855	3	0.625	5	0.4166666666666667	0.25	4	2	5	5	0	0.6666666666666666	4	6	0.6666666666666666	10	0.4166666666666667	0	0.6223876846391334	0.7537176496965133	0.34174792654090413	0.910908593131446	0.28783246067294865	0.8351252416060819	0.8842923714616704	0.8440362019745251	0.25	0.25	0.0
2686	2.4522471390105352e-05	4.620099509887327e-06	-6.672921984699617e-08	0.994709749807951	None	0.6666666666666666	2	0.75	6	0.2	2	0.6	0	1	0	10	3	0	0.8	4	5	0.8	12	0.13043478260869565	0.5	0	0	0	0	0	0	0	0	0	0	0
4953	0.08580397258262736	0.038768231592377196	0.03779918792844455	0.9247468615660335	None	0	0	0.375	6	0.5909090909090909	13	0.4	0.5909090909090909	18	13	5	0	0	0.26666666666666666	4	15	1.6	24	0.0	0	0.42547879669021976	0.940892334657976	0.4998802177046223	0.7663555836560569	0.3920514451451155	0.8756897874455906	0.7404033918099361	0.8775232157399647	0	0	0.0
6303	0.09187791738392664	0.04470962699574314	0.04324763939209239	0.9282147006068444	None	0	0	0.23529411764705882	4	0.782608695652174	18	0.22321428571428573	0.782608695652174	21	18	3	1	0	0.5714285714285714	8	14	1.6666666666666667	25	0.14285714285714285	0	0.46800021121187074	0.9279967920767668	0.48362341076311866	0.7628718578994896	0.3920514451451155	0.8884066367175502	0.7004528920366654	0.8735949060882555	1.0	0.5238095238095238	0.0
315	None	None	None	None	None	0	0	0.3333333333333333	1	1.0	2	0.6666666666666666	0.5	2	1	1	2	0	0.6666666666666666	3	2	0.26666666666666666	4	0.4	0	0.4532754038432126	0.7758389041992574	0.5428920626054703	0.6265656624709967	0.3721720963395344	0.5956479791866521	0.6880855102254974	0.6716120343641211	0.75	0.5	0.0
3696	0.05072342518056374	0.02663661143771686	0.02508634129492596	0.9335039871252269	None	0	0	0.25	2	0.9	9	0.4444444444444444	0.8	10	8	1	1	0	0.3333333333333333	3	9	0.8	12	0.25	0	0.49779402953759944	0.9321347770995547	0.5206388068696262	0.8328982330653585	0.46354839351731203	0.8996660982140218	0.7752287293549913	0.8947237722289085	1.0	0.2	0.0
1411	None	None	None	None	None	0	0	0.6666666666666666	4	0.3333333333333333	2	0.6666666666666666	0.3333333333333333	2	2	5	4	0	0.75	3	4	0.5333333333333333	8	0.2857142857142857	0.4	0.48331881383916564	0.8538912652854037	0.28957697910025015	0.8694119998782056	0.469747861417632	0.565827518390141	0.7829593565178071	0.7872938609883002	0.5	0.5	0.3518544410507986
2128	None	None	None	None	None	0.5	1	0.42857142857142855	3	0.625	5	0.4166666666666667	0.25	4	2	5	5	0	0.6666666666666666	4	6	0.6666666666666666	10	0.4166666666666667	0	0.6223876846391334	0.7537176496965133	0.34174792654090413	0.910908593131446	0.28783246067294865	0.8351252416060819	0.8842923714616704	0.8440362019745251	0.25	0.25	0.0
3470	0.03507761118902898	0.005384717955537853	0.0009460287278149095	0.9190901420939728	None	0	0	0.3	3	0.8333333333333334	10	0.35	0.6666666666666666	11	8	2	1	0	0.625	8	5	0.9333333333333333	14	0.2	0.18181818181818182	0.5092056704899245	0.9362481587064095	0.5512864508942261	0.8171172810231825	0.3920514451451155	0.9310051438593477	0.844260196240506	0.9056821230147506	1.0	0.18181818181818182	0.0
6861	0.0903810962731695	0.04692097430080404	0.04463220969978706	0.9271307169504093	None	0	0	0.23529411764705882	4	0.782608695652174	18	0.22321428571428573	0.782608695652174	21	18	3	1	0	0.5714285714285714	8	14	1.6666666666666667	25	0.14285714285714285	0	0.46800021121187074	0.9279967920767668	0.48362341076311866	0.7628718578994896	0.3920514451451155	0.8884066367175502	0.7004528920366654	0.8735949060882555	1.0	0.5238095238095238	0.0
1800	None	None	None	None	None	1.0	1	0.8	4	0.0	0	0.5833333333333334	0	0	0	6	0	0	0.75	3	4	0.4666666666666667	7	0.0	0.4	0	0	0	0	0	0	0	0	0	0	0
6910	0.07797963074465987	0.028944320769338342	0.02117822524020501	0.8604647667110291	None	0	0	0.11764705882352941	2	0.9565217391304348	22	0.5208333333333334	0.9565217391304348	24	22	0	1	0	0.08333333333333333	2	24	1.6666666666666667	25	0.5	0	0.5074132894960686	0.9315211798759845	0.48362341076311866	0.8027931123946435	0.5556607963118687	0.8834580706560896	0.7869253780237427	0.8821805739910432	1.0	0.3333333333333333	0.0
1616	None	None	None	None	None	1.0	1	0.8	4	0.2	1	0.5833333333333334	0.2	2	1	4	0	0	0.75	3	4	0.4666666666666667	7	0.0	0.6666666666666666	0.4941411675945064	0.9526759762051954	0.66295037897497	0.9324242771673652	0.5577833695868453	0.9833800825636286	0.95690454104478	0.9621569387931397	0	0	0.0
7312	0.0831217513615314	0.015921186286127913	-0.008311525924222999	0.9538433023455315	None	0	0	0.10526315789473684	2	0.9230769230769231	24	0.13333333333333333	0.9230769230769231	25	24	2	2	0	0.9333333333333333	14	15	1.8666666666666667	28	0.2857142857142857	0	0.46800021121187074	0.9173918618087907	0.48362341076311866	0.7861863891928278	0.3920514451451155	0.8942475258881463	0.7004528920366654	0.8752428544261177	0.52	0.44	0.0
1767	None	None	None	None	None	0	0	0.8	4	0.0	0	0.875	0	1	0	5	2	0	0.5	4	2	0.4666666666666667	7	0.15384615384615385	0	0	0	0	0	0	0	0	0	0	0	0
7420	0.0922306321654051	0.04616578428698186	0.04492728464485878	0.9277473558754837	None	0	0	0.23529411764705882	4	0.782608695652174	18	0.22321428571428573	0.782608695652174	21	18	3	1	0	0.5714285714285714	8	14	1.6666666666666667	25	0.14285714285714285	0	0.46800021121187074	0.9279967920767668	0.48362341076311866	0.7628718578994896	0.3920514451451155	0.8884066367175502	0.7004528920366654	0.8735949060882555	1.0	0.5238095238095238	0.0
5244	0.08049600720152555	0.03170095008530926	0.0315796942771628	0.9268676684561585	None	0	0	0.375	6	0.5909090909090909	13	0.4	0.5909090909090909	18	13	5	0	0	0.26666666666666666	4	15	1.6	24	0.0	0	0.34940445384088165	0.9464971745482431	0.4998802177046223	0.7663555836560569	0.3920514451451155	0.8831538939139069	0.7418283899712613	0.8836892910793257	0	0	0.0
4988	0.0873252628544354	0.03126858949731981	0.030048561729394057	0.924488175863496	None	0	0	0.26666666666666666	4	0.75	15	0.36666666666666664	0.65	16	13	5	0	0	0.26666666666666666	4	15	1.4666666666666666	22	0.0	0	0.6859496190144405	0.9184520119606491	0.5636036825142391	0.8101546102757046	0.46354839351731203	0.9143641851439863	0.8751852063141691	0.8889650414920353	0	0	0.0
2835	8.148280515772704e-09	7.811989787115566e-09	4.4659950563641566e-09	0.9999993851699472	None	0	0	1.0	1	0	0	1.0	0	0	0	1	2	0	0.5	2	1	0.13333333333333333	2	0.3333333333333333	0	0	0	0	0	0	0	0	0	0	0	0
5651	0.08017964777658504	0.03275644476084442	0.031217638458863432	0.9284494797233518	None	0	0	0.3333333333333333	6	0.64	16	0.2967032967032967	0.64	20	16	6	1	0	0.5384615384615384	7	13	1.8	27	0.08333333333333333	0	0.4693761180713995	0.9174265260021072	0.4998802177046223	0.7849063544854853	0.3920514451451155	0.8869976119750083	0.7004528920366654	0.8722427834003925	1.0	0.3	0.0
5037	0.08297006898907443	0.03676892247265382	0.033368602279029554	0.9260982238458888	None	0	0	0.375	6	0.5909090909090909	13	0.4	0.5909090909090909	18	13	5	0	0	0.26666666666666666	4	15	1.6	24	0.0	0	0.42547879669021976	0.9398873015654455	0.4998802177046223	0.7663555836560569	0.3920514451451155	0.8769391318527244	0.7404033918099361	0.8772936590256214	0	0	0.0
2836	0.007649645585332778	0.0010529344058433222	0.0005010348935912745	0.9985730019001339	None	0.5	1	0.6666666666666666	4	0.3333333333333333	2	0.5333333333333333	0.3333333333333333	4	2	3	2	0	0.6	5	3	0.5333333333333333	8	0.25	0.6666666666666666	0.5198124225131174	0.8705482423294536	0.4876682438556578	0.8918301536042992	0.5842587977816442	0.9556735809624042	0.8906248040494343	0.913889200008401	0.625	0.5	0.0
5433	0.0857685710610044	0.03796392120296835	0.03673279774916604	0.9247288448522504	None	0	0	0.375	6	0.5909090909090909	13	0.4	0.5909090909090909	18	13	5	0	0	0.26666666666666666	4	15	1.6	24	0.0	0	0.42547879669021976	0.940892334657976	0.4998802177046223	0.7663555836560569	0.3920514451451155	0.8769391318527244	0.7404033918099361	0.8779355672708486	0	0	0.0
4294	0.100329881479847	0.02310651838027789	0.02237857214682473	0.9116674791488389	None	0	0	0.21428571428571427	3	0.8333333333333334	15	0.19230769230769232	0.8333333333333334	17	15	2	0	0	0.6153846153846154	8	13	1.3333333333333333	20	0.0	0	0.6808389172718131	0.9148885329606696	0.5650980941161674	0.8040906119088324	0.3920514451451155	0.915722444122887	0.8790537808285545	0.8867031908629316	0	0	0.0
2251	None	None	None	None	None	0.5	1	0.6666666666666666	4	0.3333333333333333	2	0.8888888888888888	0	0	0	7	1	0	1.0	3	3	0.5333333333333333	8	0.05555555555555555	0.8	0	0	0	0	0	0	0	0	0	0	0
5324	0.07864914110963217	0.018190938883085008	0.016381093259847608	0.9271315346755268	None	0	0	0.2857142857142857	4	0.7222222222222222	13	0.3333333333333333	0.7222222222222222	16	13	3	0	0	0.26666666666666666	4	15	1.3333333333333333	20	0.0	0	0.42547879669021976	0.9530714754179838	0.4998802177046223	0.7746945557937772	0.46354839351731203	0.8840770359495388	0.7853040014624499	0.8901784124600832	0	0	0.0
4565	0.042921534721537605	0.018068852778398932	0.015445485245847804	0.9283388312509356	None	0	0	0.2	2	0.9230769230769231	12	0.3409090909090909	0.7692307692307693	12	10	2	1	0	0.36363636363636365	4	11	1.0	15	0.16666666666666666	0	0.49396776406241616	0.950940739982271	0.48680728680407254	0.8064907139198193	0.5453530691006886	0.8821600362318609	0.8185752237075629	0.8942535624404112	1.0	0.25	0.0
2559	1.3711659530273922e-05	7.820179469313072e-08	-2.449803670421795e-08	0.9999942754114205	None	0	0	0.4	2	0.6	3	0.5833333333333334	0.4	2	2	4	3	0	0.3333333333333333	2	6	0.4666666666666667	7	0.25	0.8	0.882993612202432	0.6485758500027744	0.6443893954364164	0.8904183563201284	0.5052430644214874	0.9512013082215365	0.8382690499886677	0.8690527898814107	1.0	1.0	0.0
3997	0.08402525452732551	0.028368691464823015	0.027823174086246107	0.9188566044304023	None	0	0	0.15384615384615385	2	0.9411764705882353	16	0.2087912087912088	0.8823529411764706	17	15	1	1	0	0.5384615384615384	7	13	1.2666666666666666	19	0.25	0	0.6808389172718131	0.9098433809912194	0.5512864508942261	0.8190000043294778	0.3920514451451155	0.9192646449598718	0.8995133602717242	0.8893943499365495	1.0	0.23529411764705882	0.0
4357	0.023742893095663083	0.0008564961939339656	-0.0005634695495809065	0.8236006839675526	None	0	0	0.2857142857142857	2	0.875	7	0.5555555555555556	0.625	7	5	2	0	0	0.2222222222222222	2	9	0.6666666666666666	10	0.0	0	0.5624567314346125	0.9687964234787163	0.48362341076311866	0.7967564571835309	0.5556607963118687	0.8172096954267315	0.85010212490241	0.8908779693690898	0	0	0.0
6498	0.0891057489997	0.042763858404924374	0.039653617914204575	0.929608263026481	None	0	0	0.23529411764705882	4	0.782608695652174	18	0.22321428571428573	0.782608695652174	21	18	3	1	0	0.5714285714285714	8	14	1.6666666666666667	25	0.14285714285714285	0	0.48638238858527433	0.9277411383688805	0.48362341076311866	0.7628718578994896	0.3920514451451155	0.8884066367175502	0.7004528920366654	0.8734542353715743	1.0	0.3333333333333333	0.0
4454	0.07872158358611156	0.034647881739893985	0.030465416420232195	0.9257492943814388	None	0	0	0.375	6	0.5909090909090909	13	0.4	0.5909090909090909	18	13	5	0	0	0.26666666666666666	4	15	1.6	24	0.0	0	0.42547879669021976	0.9398873015654455	0.4998802177046223	0.7663555836560569	0.3920514451451155	0.8769391318527244	0.7404033918099361	0.8772936590256214	0	0	0.0
3059	0.06620977041336491	0.01313630876087467	0.0050835005897993425	0.9663112703538471	None	0	0	0.2727272727272727	3	0.8571428571428571	12	0.5333333333333333	0.8571428571428571	15	12	0	0	0	0.13333333333333333	15	2	1.0666666666666667	16	0.0	0.14285714285714285	0.7569132601211513	0.9387776273031342	0.628530460420716	0.8963922349797279	0.6895150140348733	0.9305881555966495	0.9271544658583529	0.923757486135982	0	0	0.0
3649	None	None	None	None	None	0.2	1	0.5	6	0.5333333333333333	8	0.53125	0.4666666666666667	11	7	5	1	0	0.5	8	4	1.1333333333333333	17	0.1	0.3076923076923077	0.48638238858527433	0.9410036039601248	0.4899911628450263	0.8780843162346169	0.5556607963118687	0.8701490786866671	0.829035092912562	0.9016227857906588	1.0	0.18181818181818182	0.0
6184	0.09546241027946095	0.04907699411527044	0.047956885639648096	0.9294601040757184	None	0	0	0.23529411764705882	4	0.782608695652174	18	0.22321428571428573	0.782608695652174	21	18	3	1	0	0.5714285714285714	8	14	1.6666666666666667	25	0.14285714285714285	0	0.48638238858527433	0.9277411383688805	0.48362341076311866	0.7628718578994896	0.3920514451451155	0.8884066367175502	0.7004528920366654	0.8734542353715743	1.0	0.38095238095238093	0.0
4151	0.021947489455031773	0.006248025095560238	-0.0017538330250613558	0.9250027781202588	None	0	0	0.3	3	0.7692307692307693	10	0.3409090909090909	0.6923076923076923	12	9	2	0	0	0.36363636363636365	4	11	1.0	15	0.0	0	0.7249463469189307	0.9171071108105253	0.5420893940686983	0.825388852979473	0.46354839351731203	0.9025870044627488	0.8672701352930413	0.8870635338209546	0	0	0.0
426	None	None	None	None	None	0	0	0.6666666666666666	2	0.5	1	1.0	0.5	3	1	0	0	0	0.25	4	1	0.26666666666666666	4	0.0	0.6666666666666666	0.19391549032848507	0.8213865646960967	0.8787329722758994	0.7902926827469796	0.7467308120091664	0.6967087680393278	0.9472258397796479	0.7734761891543865	0	0	0.0
777	None	None	None	None	None	0.14285714285714285	1	0.29411764705882354	5	0.782608695652174	18	0.3968253968253968	0.7391304347826086	19	17	5	0	0	0.14285714285714285	21	3	1.6666666666666667	25	0.0	0.5	0.6880076146213039	0.9499300615226901	0.5308410696189817	0.8042262831131562	0.26223101334689713	0.8006008832042109	0.9210378321203155	0.8716150046270323	0	0	0.0
2506	None	None	None	None	None	0	0	0.3333333333333333	2	0.8333333333333334	5	0.4	0.3333333333333333	3	2	4	4	0	0.8	4	5	0.5333333333333333	8	0.36363636363636365	0	0.8184683123452494	0.8031591764422055	0.42019654904721265	0.9484338318077126	0.48179272646717547	0.9264529090849088	0.9028191702073378	0.9075303916738473	0.5	0.6666666666666666	0.0
5842	0.0825278400941716	0.03944579868717212	0.037289058780598704	0.9268637651966565	None	0	0	0.23529411764705882	4	0.782608695652174	18	0.22321428571428573	0.782608695652174	21	18	3	1	0	0.5714285714285714	8	14	1.6666666666666667	25	0.14285714285714285	0	0.5033612405939166	0.9270698822441467	0.48362341076311866	0.7628718578994896	0.3920514451451155	0.8869997621705835	0.7004528920366654	0.8725642321127632	1.0	0.3333333333333333	0.0
5179	0.06494047217243912	0.011972008192896363	0.01189245966765751	0.9351010843444271	None	0	0	0.375	6	0.5909090909090909	13	0.4	0.5909090909090909	18	13	5	0	0	0.26666666666666666	4	15	1.6	24	0.0	0	0.529847515771624	0.9432152667613191	0.4998802177046223	0.7663555836560569	0.3920514451451155	0.8769391318527244	0.7879349937486838	0.8794477061983015	0	0	0.0
3063	0.04841685926795546	0.014679187423542085	0.004222159298532306	0.9617416707160129	None	0	0	0.2857142857142857	4	0.7777777777777778	14	0.20202020202020202	0.7222222222222222	17	13	2	0	0	0.8181818181818182	11	9	1.3333333333333333	20	0.0	0.2222222222222222	0.8053273177177086	0.9529353951755691	0.4231884208396881	0.7879747950744161	0.7362177365233662	0.9483362535794119	0.9233128242837023	0.9176053245982425	0	0	0.0
2197	None	None	None	None	None	0	0	0.5	2	0.75	3	1.0	0.75	5	3	0	0	0	0.16666666666666666	6	1	0.4	6	0.0	0.4	0.35093084976891326	0.7351049263295794	0.8598960779961905	0.923801117306326	0.8274607367798754	0.9425890629383297	0.9053947949311242	0.891363191462911	0	0	0.0
4314	0.08637788841741739	0.030389297024096585	0.030022294400929316	0.9172573316731599	None	0	0	0.16666666666666666	2	0.9375	15	0.21428571428571427	0.875	16	14	1	1	0	0.5833333333333334	7	12	1.2	18	0.25	0	0.6808389172718131	0.9126595287244216	0.5636036825142391	0.8101112803087483	0.46354839351731203	0.921087003000828	0.8873412976732535	0.8894199981216555	1.0	0.25	0.0
3729	0.06958316686733436	0.024785409717887872	0.02413133719935814	0.7174222767224573	None	0	0	0.16666666666666666	2	0.9333333333333333	14	0.53125	0.9333333333333333	16	14	0	0	0	0.125	2	16	1.1333333333333333	17	0.0	0	0.6758828178424819	0.919454808396228	0.5420893940686983	0.821833963147643	0.46354839351731203	0.9201942330113091	0.8751852063141691	0.8943776376813507	0	0	0.0
6438	0.09069715373923225	0.04535666404290993	0.042316834545967054	0.9294378375453911	None	0	0	0.23529411764705882	4	0.782608695652174	18	0.22321428571428573	0.782608695652174	21	18	3	1	0	0.5714285714285714	8	14	1.6666666666666667	25	0.14285714285714285	0	0.48638238858527433	0.9277411383688805	0.48362341076311866	0.7628718578994896	0.3920514451451155	0.8884066367175502	0.7004528920366654	0.8734542353715743	1.0	0.3333333333333333	0.0
3144	0.044428793212533006	0.002485900990009731	0.001416157178093473	0.6200226771841212	None	0	0	0.125	1	1.0	9	1.0	1.0	10	9	0	0	0	0.09090909090909091	11	1	0.7333333333333333	11	0.0	0	0.41789342121307793	0.9525654054049972	0.48680728680407254	0.8310928601887982	0.5453530691006886	0.8815953212554187	0.8075007748977232	0.9002741822153488	0	0	0.0
1078	None	None	None	None	None	0	0	0.3333333333333333	1	1.0	2	1.0	0.5	1	1	2	3	0	0.25	4	1	0.26666666666666666	4	0.375	0	0.494177284551674	0.5	0.4524007361869602	0.5	0.1	0.5	0.8542021734604537	0.5	1.0	1.0	0.0
5961	0.08239412181985117	0.03994520967703214	0.03692221839205595	0.926893712346262	None	0	0	0.23529411764705882	4	0.782608695652174	18	0.22321428571428573	0.782608695652174	21	18	3	1	0	0.5714285714285714	8	14	1.6666666666666667	25	0.14285714285714285	0	0.5033612405939166	0.9270698822441467	0.48362341076311866	0.7628718578994896	0.3920514451451155	0.8869997621705835	0.7004528920366654	0.8725642321127632	1.0	0.3333333333333333	0.0
3328	0.0018402615963755723	0.0008638752710529383	-0.00021568246587683058	0.9882434867261999	None	0	0	0.6666666666666666	2	0.5	1	0.6666666666666666	0.5	3	1	0	0	0	0.6666666666666666	2	3	0.26666666666666666	4	0.0	0	0.8458727684366245	0.945788920216262	0.45359217480096187	0.726771841511341	0.7362177365233662	0.8292556505469899	0.8712110208952669	0.8588696860758236	0	0	0.0
2720	0.002967257289097904	0.00038515994199869816	-0.00014996253666215502	0.9931799859030398	None	0	0	0.6666666666666666	4	0.3333333333333333	2	0.4	0.3333333333333333	5	2	2	2	0	0.8	4	5	0.5333333333333333	8	0.4	0.4	0.6281543955265381	0.8366490974999593	0.4791539582005003	0.8956586852223317	0.44326311984547173	0.9387023836080671	0.7870460140285418	0.8975889742327017	0.6	0.2	0.0
2091	None	None	None	None	None	0	0	0.75	3	0.5	2	0.75	0.25	2	1	3	1	0	0.5	2	4	0.4	6	0.1111111111111111	0.5	0.46484551772127736	0.5917540696284788	0.5050204972944723	0.9124210392522969	0.9085217163774342	0.7139778810710058	0.9139426537702868	0.7702732891863306	1.0	0.5	0.0
6554	0.09423762535860672	0.04151401902002504	0.04129438646762728	0.9296585636533112	None	0	0	0.14285714285714285	2	0.9473684210526315	18	0.525	0.9473684210526315	20	18	0	1	0	0.1	2	20	1.4	21	0.5	0	0.45169560338037656	0.9094615787008067	0.5255833342994242	0.7473419260490826	0.3920514451451155	0.8635552082312137	0.6993629395657462	0.8513928373533745	1.0	0.35	0.0
2960	0.015197842208012504	0.006040845252588312	0.001996492093443687	0.925640108344437	None	0	0	0.42857142857142855	3	0.625	5	0.7142857142857143	0.5	7	4	2	1	0	0.2857142857142857	2	7	0.6666666666666666	10	0.2	0	0.9288597046731389	0.9691288147151267	0.45359217480096187	0.85388751059444	0.43198709404350605	0.9534810973394188	0.9385460988136348	0.9395784758695803	1.0	0.5714285714285714	0.0
3982	0.05934038133254689	0.031567324013295456	0.02516803360580652	0.9253068427730585	None	0	0	0.18181818181818182	2	0.9285714285714286	13	0.26666666666666666	0.8571428571428571	14	12	1	1	0	0.6	6	10	1.0666666666666667	16	0.25	0	0.42547879669021976	0.9468241636671008	0.48687401673397696	0.7502670875876061	0.46354839351731203	0.8938992246096031	0.8131234225755026	0.8846189394459789	1.0	0.2857142857142857	0.0
840	None	None	None	None	None	1.0	1	0.8	4	0.4	2	0.4375	0.4	5	2	1	0	0	1.0	4	4	0.4666666666666667	7	0.0	0.6666666666666666	0.44516037361599264	0.8580067856746925	0.6976235212122923	0.9332473565675018	0.6895150140348733	0.8786902910426762	0.9028191702073378	0.8946236520834748	0	0	0.0
5107	0.05660103560145013	0.009828120065403937	0.008743496916847239	0.8316134525132706	None	0	0	0.3333333333333333	4	0.6666666666666666	10	0.4722222222222222	0.6	12	9	4	0	0	0.25	3	12	1.1333333333333333	17	0.0	0	0.7260969407084462	0.9355669195545886	0.4787456132632252	0.8049535046535302	0.5836371962635869	0.8566393747301256	0.8472040434547615	0.8765591318218738	0	0	0.0
7190	0.08180877484459621	0.007897489296496944	-0.0018733035032616671	0.9199579236152892	None	0	0	0.125	2	0.9047619047619048	19	0.16083916083916083	0.9047619047619048	20	19	2	0	0	0.8461538461538461	11	13	1.5333333333333334	23	0.0	0	0.529847515771624	0.9298584700390027	0.4998802177046223	0.7927378899273385	0.3920514451451155	0.8894729776049022	0.7740401994100579	0.8811952964520952	0	0	0.0
6148	0.08327885613226664	0.03953073116962137	0.03672208088495707	0.9268393758768608	None	0	0	0.23529411764705882	4	0.782608695652174	18	0.22321428571428573	0.782608695652174	21	18	3	1	0	0.5714285714285714	8	14	1.6666666666666667	25	0.14285714285714285	0	0.5033612405939166	0.9270698822441467	0.48362341076311866	0.7628718578994896	0.3920514451451155	0.8869997621705835	0.7004528920366654	0.8725642321127632	1.0	0.3333333333333333	0.0
3910	0.05623766331479394	0.02501448267230028	0.02462901181303929	0.9317278925352359	None	0	0	0.3333333333333333	3	0.7272727272727273	8	0.43333333333333335	0.6363636363636364	9	7	3	0	0	0.3	3	10	0.8666666666666667	13	0.0	0	0.34940445384088165	0.9601422387730295	0.4899911628450263	0.842812906320769	0.39331285201151006	0.8999538380124569	0.844260196240506	0.9131402521198483	0	0	0.0
780	None	None	None	None	None	0	0	0.5	2	0.75	3	0.5	0.5	2	2	3	4	0	0.75	3	4	0.4	6	0.4	0	0.7213100135237382	0.5669619776154574	0.6258501350419116	0.9171872176424462	0.7674338053609422	0.7153062923695828	0.8087421445071676	0.7682574091736626	0.75	0	0.3955445751644432
3980	0.05932116008293632	0.028045684188132563	0.028035865940852635	0.9312004641568754	None	0	0	0.3	3	0.75	9	0.42424242424242425	0.6666666666666666	10	8	3	0	0	0.2727272727272727	3	11	0.9333333333333333	14	0.0	0	0.41789342121307793	0.9525654054049972	0.5088290548212575	0.8315254821306673	0.5453530691006886	0.8815953212554187	0.8075007748977232	0.9003664684829642	0	0	0.0
1753	None	None	None	None	None	1.0	1	0.6	3	0.4	2	0.7777777777777778	0	1	0	5	3	0	1.0	3	3	0.4666666666666667	7	0.23076923076923078	0	0	0	0	0	0	0	0	0	0	0	0
1779	None	None	None	None	None	0	0	0.6	3	0.2	1	0.5833333333333334	0	0	0	6	0	0	0.75	3	4	0.4666666666666667	7	0.0	0.4	0	0	0	0	0	0	0	0	0	0	0
2063	None	None	None	None	None	1.0	1	0.6	3	0.4	2	0.4666666666666667	0.4	3	2	3	3	0	0.6	5	3	0.4666666666666667	7	0.3333333333333333	1.0	0.9299729338824527	0.9372000573211802	0.47881972723190885	0.7312584871775363	0.6227340750043363	0.801057981468692	0.8748457696344862	0.8453988354682407	0.6666666666666666	0.6666666666666666	0.12243707821861745
3098	0.002086829794631056	8.540344759930611e-05	-7.761464268600948e-05	0.9969497703677751	None	0	0	0.5	3	0.5714285714285714	4	0.375	0.5714285714285714	4	4	4	0	0	0.6666666666666666	4	6	0.6	9	0.0	0	0.3309578507701779	0.9683638424479969	0.650530547494909	0.9165929974824022	0.4212892519632283	0.8655019430385393	0.7917644246319656	0.9282424205400436	0	0	0.0
916	None	None	None	None	None	0	0	0.25	1	1.0	3	0.5555555555555556	0.6666666666666666	2	2	2	2	0	1.0	3	3	0.3333333333333333	5	0.25	0	0.6345979081263248	0.9747663878476663	0.4663930776267202	0.606362263903611	0.3781472683312485	0.9416663927633877	0.9330946372155825	0.9079769627813661	0.75	0.5	0.0
3437	0.041860359969993335	0.015738897428544514	0.015181699439650264	0.9190774437310895	None	0	0	0.2222222222222222	2	0.9090909090909091	10	0.43333333333333335	0.8181818181818182	11	9	1	1	0	0.3	3	10	0.8666666666666667	13	0.25	0	0.48638238858527433	0.9456835566267568	0.48362341076311866	0.8523237171809092	0.5350453418895085	0.8904365040956198	0.844260196240506	0.9033555509658029	1.0	0.18181818181818182	0.0
4634	0.06397394878119517	0.030057364287683727	0.03005361814282841	0.9257008205347739	None	0	0	0.26666666666666666	4	0.75	15	0.36666666666666664	0.7	17	14	4	0	0	0.26666666666666666	4	15	1.4666666666666666	22	0.0	0	0.6808389172718131	0.9218339439820239	0.5512864508942261	0.8190121781859684	0.3920514451451155	0.9139831606897912	0.8751231644703863	0.8922073701514897	0	0	0.0
3760	0.0667818651054172	0.02562935503542173	0.02561803943502458	0.9257459981446021	None	0	0	0.16666666666666666	2	0.9333333333333333	14	0.25757575757575757	0.8666666666666667	15	13	1	1	0	0.5454545454545454	6	11	1.1333333333333333	17	0.25	0	0.42547879669021976	0.9495664998917412	0.4998802177046223	0.7789985353626008	0.5350453418895085	0.8875373329927666	0.7774028418570132	0.8896338347267909	1.0	0.26666666666666666	0.0
3411	0.0338293464117109	0.018441653521161082	0.012423084318348994	0.9418452591561737	None	0.3333333333333333	1	0.4444444444444444	4	0.7272727272727273	8	0.3939393939393939	0.7272727272727273	12	8	0	0	0	0.2727272727272727	3	11	0.8666666666666667	13	0.0	1.0	0.8329876029704895	0.9072116998228019	0.5194829549397495	0.852506893398521	0.6122801779621909	0.9426432148121446	0.9314203608430622	0.9070343805218677	0	0	0.0
3022	0.00457750761423959	0.0016750288473993263	0.0012647114917886957	0.9980399063468947	None	0	0	0.5	2	0.75	3	1.0	0.75	5	3	0	0	0	0.16666666666666666	6	1	0.4	6	0.0	0.4	0.5078243277570826	0.9655261937356818	0.38655218632973215	0.9217903553477337	0.40330221333814836	0.7826887433110581	0.9445979811519069	0.913746895415293	0	0	0.0
2857	0.009082078891361981	0.001797257182796768	-0.0013666225589770151	0.9926339967759582	None	0	0	0.625	5	0.3	3	0.42857142857142855	0.3	7	3	4	2	0	0.5714285714285714	7	4	0.8	12	0.25	0.2222222222222222	0.6598640897219427	0.8592093453187902	0.4791539582005003	0.8710400728725494	0.44326311984547173	0.9566770308029677	0.9028191702073378	0.9064666259022163	0.5714285714285714	0.42857142857142855	0.0
687	None	None	None	None	None	0	0	0.5	1	1.0	1	0.75	0	1	0	1	1	0	1.0	2	2	0.2	3	0.2	0	0	0	0	0	0	0	0	0	0	0	0
472	None	None	None	None	None	0	0	0.6666666666666666	4	0.42857142857142855	3	0.5625	0.14285714285714285	3	1	5	6	0	1.0	4	4	0.6	9	0.5	0.2857142857142857	0.8014591394800863	0.956300989771536	0.5870054423517576	0.6985170829183275	0.12645042882864255	0.9497314419223589	0.9496359318896295	0.9079004208952189	0.3333333333333333	0.3333333333333333	0.0
452	None	None	None	None	None	0	0	1.0	3	0.0	0	0.6666666666666666	0	1	0	2	0	0	0.6666666666666666	3	2	0.26666666666666666	4	0.0	1.0	0	0	0	0	0	0	0	0	0	0	0
2126	None	None	None	None	None	0	0	1.0	2	0.0	0	1.0	0	0	0	2	5	0	0.3333333333333333	1	3	0.2	3	0.625	1.0	0	0	0	0	0	0	0	0	0	0	0
2623	3.663666962675901e-05	7.066962302804799e-06	1.342604860980821e-06	0.9999934690267924	None	0	0	0.5	2	0.5	2	0.5	0.5	3	2	2	4	0	0.75	3	4	0.4	6	0.5714285714285714	0.6666666666666666	0.7917013435656489	0.9558091392268406	0.4231884208396881	0.6664935449514251	0.6986927548102988	0.943867175916969	0.8552828358536745	0.8999099478957429	0.3333333333333333	1.0	0.0
5821	0.05575354422170692	0.023526812920762655	0.023343407817273867	0.8545700168906757	None	0	0	0.4	6	0.55	11	0.4230769230769231	0.55	16	11	5	0	0	0.3076923076923077	4	13	1.4666666666666666	22	0.0	0	0.42547879669021976	0.9313967290439874	0.4998802177046223	0.7269313839841335	0.3920514451451155	0.8961963326971827	0.7404033918099361	0.8715093849411357	0	0	0.0
3920	0.08099489857103943	0.02410489173451504	0.019108640308947662	0.9316350560567033	None	0	0	0.2777777777777778	5	0.75	18	0.2708333333333333	0.625	19	15	6	1	0	0.6666666666666666	8	12	1.7333333333333334	26	0.08333333333333333	0.14285714285714285	0.5310011582944686	0.9509986681478119	0.4998802177046223	0.8520347322447831	0.5556607963118687	0.8661529988569889	0.8254310068158026	0.899759905469611	1.0	0.15789473684210525	0.0
4892	0.0875416542380925	0.036578708375456875	0.03621374395100576	0.9246858786704438	None	0	0	0.375	6	0.5909090909090909	13	0.4	0.5909090909090909	18	13	5	0	0	0.26666666666666666	4	15	1.6	24	0.0	0	0.42547879669021976	0.940892334657976	0.4998802177046223	0.7663555836560569	0.3920514451451155	0.8769391318527244	0.7404033918099361	0.8779355672708486	0	0	0.0
4501	0.08420163933119892	0.03234762348181955	0.031453545489191236	0.925701350472083	None	0	0	0.375	6	0.5909090909090909	13	0.4	0.5909090909090909	18	13	5	0	0	0.26666666666666666	4	15	1.6	24	0.0	0	0.42547879669021976	0.9398873015654455	0.4998802177046223	0.7663555836560569	0.3920514451451155	0.8769391318527244	0.7404033918099361	0.8772936590256214	0	0	0.0
1439	None	None	None	None	None	1.0	1	1.0	4	0.25	1	0.5	0.25	4	1	1	1	0	0.75	3	4	0.4	6	0.3333333333333333	1.0	0.5955213129036764	0.8978814194677841	0.663431202504037	0.8717082425146905	0.4662350877335427	0.8677981240911642	0.8701660548796233	0.879802372696717	1.0	0	0.0
4351	0.08274215327373564	0.033780156506839354	0.030408610097844676	0.9257970030927506	None	0	0	0.375	6	0.5909090909090909	13	0.4	0.5909090909090909	18	13	5	0	0	0.26666666666666666	4	15	1.6	24	0.0	0	0.42547879669021976	0.9398873015654455	0.4998802177046223	0.7663555836560569	0.3920514451451155	0.8769391318527244	0.7404033918099361	0.8772936590256214	0	0	0.0
2593	1.015715133163857e-08	8.89656951180271e-09	-5.528380347714548e-09	0.9999987774635068	None	0	0	0.75	3	0.25	1	0.6666666666666666	0	0	0	5	0	0	1.0	3	3	0.4	6	0.0	0.8	0	0	0	0	0	0	0	0	0	0	0
3571	0.004302011590958172	0.00272664573420113	-0.0027076346739655435	0.984111878485985	None	0	0	0.5	2	0.6666666666666666	2	0.625	0.6666666666666666	4	2	0	0	0	0.5	2	4	0.3333333333333333	5	0.0	0	0.8737221490000543	0.9351038108339249	0.35526821851611456	0.7381568655437158	0.8291348008160592	0.8318782789425011	0.9241388658732294	0.8541787713190646	0	0	0.0
3372	0.07402892060335142	0.02808955450056403	0.012307278686468352	0.9156946317784429	None	0	0	0.26666666666666666	4	0.75	15	0.36666666666666664	0.7	17	14	4	0	0	0.26666666666666666	4	15	1.4666666666666666	22	0.0	0	0.6709267184131507	0.9141054288317324	0.5512864508942261	0.8352709747091871	0.3920514451451155	0.9130722331892516	0.8712110208952669	0.8921929184390865	0	0	0.0
1577	None	None	None	None	None	0	0	0.75	3	0.5	2	0.6666666666666666	0.25	2	1	3	2	0	1.0	3	3	0.4	6	0.2222222222222222	0.6666666666666666	0.5651963439440878	0.9872329268578532	0.570847794127274	0.8630189025553879	0.4255324025003267	0.6678445423385416	0.9325826788995354	0.9085198042758935	0.75	1.0	0.0
2241	None	None	None	None	None	0	0	0.5	3	0.5	3	0.6666666666666666	0.3333333333333333	4	2	3	4	0	0.75	4	3	0.5333333333333333	8	0.5	0.4	0.6281543955265381	0.8758755825583332	0.5860649203656851	0.9170454171076662	0.5592584696869658	0.9062988764127522	0.8630773947561333	0.9010269375752414	0.25	0.5	0.0
5624	0.08904193724777891	0.03668379133721521	0.036640704367692074	0.925389359589815	None	0	0	0.375	6	0.5909090909090909	13	0.4	0.5909090909090909	18	13	5	0	0	0.26666666666666666	4	15	1.6	24	0.0	0	0.42547879669021976	0.940892334657976	0.4998802177046223	0.7663555836560569	0.3920514451451155	0.8769391318527244	0.7404033918099361	0.8779355672708486	0	0	0.0
6133	0.06248683248100807	0.004412328318185682	0.002915252815813843	0.7126830225245486	None	0	0	0.23529411764705882	4	0.782608695652174	18	0.22321428571428573	0.782608695652174	21	18	3	1	0	0.5714285714285714	8	14	1.6666666666666667	25	0.14285714285714285	0	0.656515182364483	0.9291332366291614	0.45359217480096187	0.7794642116894299	0.3920514451451155	0.9331502787003558	0.9018174510048987	0.8963556718162895	1.0	0.3333333333333333	0.0
6609	0.08909814136053362	0.04470680616986131	0.042180574055227224	0.9269643197312397	None	0	0	0.23529411764705882	4	0.782608695652174	18	0.22321428571428573	0.782608695652174	21	18	3	1	0	0.5714285714285714	8	14	1.6666666666666667	25	0.14285714285714285	0	0.5033612405939166	0.9270698822441467	0.48362341076311866	0.7628718578994896	0.3920514451451155	0.8869997621705835	0.7004528920366654	0.8725642321127632	1.0	0.3333333333333333	0.0
350	None	None	None	None	None	0	0	1.0	1	0	0	1.0	0	0	0	1	1	0	0.5	2	1	0.13333333333333333	2	0.16666666666666666	0	0	0	0	0	0	0	0	0	0	0	0
7049	0.09360098696829262	0.024440723146046502	0.024336494403614756	0.9190326983676611	None	0	0	0.125	2	0.9523809523809523	20	0.5227272727272727	0.9523809523809523	22	20	0	1	0	0.09090909090909091	2	22	1.5333333333333334	23	0.5	0	0.5454504609207376	0.9167725068244758	0.4787456132632252	0.7603116463928182	0.3920514451451155	0.9126662311820254	0.7853316574295262	0.8772635231875928	1.0	0.4090909090909091	0.0
5930	0.09157538638111926	0.048736266200982564	0.04823638684003675	0.9288654097562884	None	0	0	0.23529411764705882	4	0.782608695652174	18	0.22321428571428573	0.782608695652174	21	18	3	1	0	0.5714285714285714	8	14	1.6666666666666667	25	0.14285714285714285	0	0.48638238858527433	0.9277411383688805	0.48362341076311866	0.7628718578994896	0.3920514451451155	0.9059165011278199	0.7004528920366654	0.8802975131155129	1.0	0.3333333333333333	0.0
6875	0.0588623566365077	0.01133466943912866	-0.0017345145598659916	0.8649486153570956	None	0	0	0.23529411764705882	4	0.782608695652174	18	0.22321428571428573	0.782608695652174	21	18	3	1	0	0.5714285714285714	8	14	1.6666666666666667	25	0.14285714285714285	0	0.656515182364483	0.9314625790274821	0.45359217480096187	0.7794642116894299	0.3920514451451155	0.9338360401412305	0.8759467098943633	0.8978012523545872	1.0	0.5238095238095238	0.0
1773	None	None	None	None	None	0	0	0.75	3	0.0	0	0.5555555555555556	0	0	0	4	0	0	1.0	3	3	0.3333333333333333	5	0.0	0	0	0	0	0	0	0	0	0	0	0	0
1372	None	None	None	None	None	0	0	0.5	4	0.4444444444444444	4	0.39285714285714285	0.3333333333333333	5	3	5	2	0	0.5714285714285714	7	4	0.7333333333333333	11	0.16666666666666666	0.4	0.5234275369029111	0.8808482814718769	0.8685846811344146	0.9378573184579014	0.6651127924795168	0.9123758955947502	0.8595496345323075	0.913136661852687	0.6	0	0.0
2431	None	None	None	None	None	0	0	0.3333333333333333	2	0.7142857142857143	5	0.6	0.42857142857142855	5	3	3	0	0	0.6	3	5	0.6	9	0.0	0.5714285714285714	0.6281543955265381	0.9392592848635832	0.303858629053379	0.8139790792647649	0.3582256785030017	0.9475710346605334	0.8821606592170441	0.914484680691627	0	0	0.0
1536	None	None	None	None	None	0	0	0.6666666666666666	2	0.0	0	0.6666666666666666	0	1	0	2	1	0	0.6666666666666666	3	2	0.26666666666666666	4	0.14285714285714285	0	0	0	0	0	0	0	0	0	0	0	0
5009	0.06093138782733304	0.008811539157230194	0.0012267946595362763	0.7430297233350112	None	0	0	0.2	2	0.9166666666666666	11	0.5384615384615384	0.75	10	9	3	2	0	0.15384615384615385	2	13	0.9333333333333333	14	0.2222222222222222	0	0.6033403991195536	0.9478850211975072	0.49175181423387054	0.786511318075461	0.5453530691006886	0.8987324626989514	0.8592636247156858	0.8937224497225381	0.55	0.1	0.0
5862	0.08516002157678179	0.0393394033096102	0.03603404877316075	0.9270656855003154	None	0	0	0.23529411764705882	4	0.782608695652174	18	0.22321428571428573	0.782608695652174	21	18	3	1	0	0.5714285714285714	8	14	1.6666666666666667	25	0.14285714285714285	0	0.5033612405939166	0.9270698822441467	0.48362341076311866	0.7628718578994896	0.3920514451451155	0.8869997621705835	0.7004528920366654	0.8725642321127632	1.0	0.3333333333333333	0.0
1964	None	None	None	None	None	0.3333333333333333	1	0.75	6	0.3	3	0.6666666666666666	0.2	6	2	5	0	0	0.5	6	3	0.8	12	0.0	0.6666666666666666	0.5019676539530489	0.9012375062057127	0.46372999528214676	0.854599127601238	0.8127756790069217	0.9319254670255016	0.9157172590852646	0.9002147381054333	0	0	0.0
6315	0.08779016716960103	0.0450566864453206	0.04262380369023909	0.9280719363267529	None	0	0	0.23529411764705882	4	0.782608695652174	18	0.22321428571428573	0.782608695652174	21	18	3	1	0	0.5714285714285714	8	14	1.6666666666666667	25	0.14285714285714285	0	0.46800021121187074	0.9279967920767668	0.48362341076311866	0.7628718578994896	0.3920514451451155	0.8884066367175502	0.7004528920366654	0.8735949060882555	1.0	0.2857142857142857	0.0
2112	None	None	None	None	None	0	0	0.5	2	0.5	2	0.6666666666666666	0.25	2	1	3	3	0	1.0	3	3	0.4	6	0.3333333333333333	0	0.6677781007221901	0.5977832366129624	0.4335870053119016	0.927519364753111	0.5653733958369616	0.7512856020299072	0.8463269206275278	0.7941793203066668	0.5	1.0	0.0
5469	0.0837293251930926	0.021158299891669532	0.018192125238942387	0.843721939440566	None	0	0	0.375	6	0.5909090909090909	13	0.4	0.5909090909090909	18	13	5	0	0	0.26666666666666666	4	15	1.6	24	0.0	0	0.4070966193168163	0.9440310173480664	0.4998802177046223	0.7663555836560569	0.3920514451451155	0.8769391318527244	0.7512480807361002	0.8799885687168516	0	0	0.0
4868	0.07584351428800336	0.010237660268508364	0.010161658916717284	0.8004631935227743	None	0	0	0.375	6	0.5714285714285714	12	0.4107142857142857	0.5714285714285714	17	12	5	0	0	0.2857142857142857	4	14	1.5333333333333334	23	0.0	0	0.42547879669021976	0.9346027966959305	0.4998802177046223	0.7625668821218692	0.3920514451451155	0.8845870208124126	0.7404033918099361	0.8759202070383906	0	0	0.0
1646	None	None	None	None	None	0	0	0.375	3	0.5555555555555556	5	0.7333333333333333	0.3333333333333333	4	3	6	2	0	0.6	3	5	0.7333333333333333	11	0.13333333333333333	0.8888888888888888	0.8150033311869596	0.8408410923990732	0.5120253511695786	0.8512678922980031	0.1392587945176561	0.9355895827205468	0.9478073377545957	0.8837393046130153	0.625	0	0.0
2469	None	None	None	None	None	0	0	0.5	4	0.4	4	0.8	0.3	6	3	5	6	0	0.6	5	3	0.8	12	0.5454545454545454	0	0.7074018059178421	0.8964248722619674	0.4791539582005003	0.8426715462908192	0.48210033246526435	0.8788524637024009	0.7631050803085418	0.8742776673673818	0.16666666666666666	0.3333333333333333	0.0
6086	0.07503030738854434	0.0298628273374844	0.023883848947963245	0.9255781268489284	None	0	0	0.23529411764705882	4	0.782608695652174	18	0.22321428571428573	0.782608695652174	21	18	3	1	0	0.5714285714285714	8	14	1.6666666666666667	25	0.14285714285714285	0	0.4353909955488823	0.9189749017235972	0.48362341076311866	0.7628718578994896	0.3920514451451155	0.8884066367175502	0.7004528920366654	0.8688147038609093	1.0	0.38095238095238093	0.0
6167	0.08612613602807627	0.023104635165053306	0.019861817769764208	0.9041072137270305	None	0	0	0.14285714285714285	2	0.9473684210526315	18	0.19444444444444445	0.8947368421052632	19	17	1	3	0	0.75	9	12	1.4	21	0.75	0	0.46800021121187074	0.9224272441349269	0.48362341076311866	0.7474282054551886	0.3920514451451155	0.9078221222525914	0.7386201333327136	0.8753762297070848	0.10526315789473684	0.2631578947368421	0.0
4317	0.07825978141651248	0.033456927197715945	0.029515661051281936	0.926472451313125	None	0	0	0.375	6	0.5909090909090909	13	0.4	0.5909090909090909	18	13	5	0	0	0.26666666666666666	4	15	1.6	24	0.0	0	0.42547879669021976	0.9398873015654455	0.4998802177046223	0.7663555836560569	0.3920514451451155	0.8769391318527244	0.7404033918099361	0.8772936590256214	0	0	0.0
2779	0.03177805706979968	0.001055913868332553	-0.0006338638705933829	0.9126877103745582	None	0	0	0.14285714285714285	1	1.0	8	0.35714285714285715	0.875	8	7	1	2	0	0.5714285714285714	7	4	0.6666666666666666	10	0.4	0	0.7074018059178421	0.8680429404631442	0.3874614605344005	0.9631526706457877	0.6049533383102806	0.865873234409904	0.8658506499945524	0.9119260572387631	0.5625	0.375	0.0
4328	0.08851460457901925	0.04013170015952292	0.02919958187510967	0.9150923533997847	None	0	0	0.15384615384615385	2	0.9411764705882353	16	0.19791666666666666	0.8823529411764706	17	15	1	1	0	0.6666666666666666	8	12	1.2666666666666666	19	0.25	0	0.6808389172718131	0.9129763721978157	0.5512864508942261	0.8036860022007317	0.3920514451451155	0.9165130149158293	0.8739015104374099	0.8861464944284224	1.0	0.23529411764705882	0.0
4462	0.08361226658041618	0.019869607315979348	0.017748697243843804	0.7244012261502428	None	0	0	0.16666666666666666	2	0.9333333333333333	14	0.53125	0.9333333333333333	16	14	0	0	0	0.125	2	16	1.1333333333333333	17	0.0	0	0.42547879669021976	0.9494748334923893	0.4998802177046223	0.7746945557937772	0.46354839351731203	0.8840770359495388	0.7853040014624499	0.8876231390339282	0	0	0.0
1347	None	None	None	None	None	1.0	1	0.75	3	0.25	1	0.5	0.25	2	1	3	1	0	0.75	4	3	0.4	6	0.1111111111111111	0.6666666666666666	0.8150033311869596	0.8309944451491531	0.4753499627843512	0.9204459125831913	0.41984781730157367	0.9607769679813029	0.9502867944924723	0.917828115935173	1.0	0	0.0
744	None	None	None	None	None	0.5	1	0.8571428571428571	6	0.125	1	0.5555555555555556	0.125	4	1	5	1	0	0.5	6	3	0.6666666666666666	10	0.09090909090909091	0.5	0.9725323705978551	0.7591543823876761	0.47881972723190885	0.6151095588106135	0.5143034570393883	0.9045087160955867	0.9052389605421323	0.7838789407830028	1.0	0.25	0.0
761	None	None	None	None	None	0.3333333333333333	1	0.4444444444444444	4	0.7272727272727273	8	0.3939393939393939	0.7272727272727273	12	8	0	0	0	0.2727272727272727	11	3	0.8666666666666667	13	0.0	1.0	0.7114497370518149	0.9397741382932773	0.7201920732857782	0.9014759055776912	0.4651770010236625	0.949487305647837	0.9069719602750398	0.9328713135075772	0	0	0.0
6819	0.09442613970418878	0.03150050398585985	0.022622770776979353	0.8641464369160997	None	0	0	0.125	2	0.9545454545454546	21	0.5217391304347826	0.9545454545454546	23	21	0	1	0	0.08695652173913043	2	23	1.6	24	0.5	0	0.46800021121187074	0.9327897961241189	0.4998802177046223	0.7858108553307624	0.4115218479226491	0.8868856519689461	0.7996898068886062	0.8804301021365434	1.0	0.2608695652173913	0.0
1860	None	None	None	None	None	0	0	0.3	3	0.8461538461538461	11	0.3125	0.8461538461538461	14	11	0	1	0	0.3333333333333333	4	12	1.0	15	1.0	0.6666666666666666	0.6166209737517289	0.9092478820195016	0.48362341076311866	0.9070554720473313	0.5556607963118687	0.8469618222444757	0.8032824996312259	0.8906974390990748	1.0	0.21428571428571427	0.0
1053	None	None	None	None	None	0	0	0.5	2	0.6666666666666666	2	0.8333333333333334	0	1	0	3	3	0	0.6666666666666666	2	3	0.3333333333333333	5	0.3333333333333333	0.6666666666666666	0	0	0	0	0	0	0	0	0	0	0
2790	0.012015462267790624	0.00045082641473782843	0.0004000509180697171	0.9633422914452091	None	0	0	0.2	1	1.0	5	0.5833333333333334	0.8	5	4	1	2	0	0.3333333333333333	6	2	0.4666666666666667	7	0.4	0	0.7074018059178421	0.8702695820988186	0.4791539582005003	0.9381914465808098	0.44326311984547173	0.9166844667287207	0.8356795214517002	0.9121730784870098	0.6	0.4	0.0
7137	0.08701324143423723	0.04262284035381898	0.04027227074664812	0.9272176982765886	None	0	0	0.23529411764705882	4	0.782608695652174	18	0.22321428571428573	0.782608695652174	21	18	3	1	0	0.5714285714285714	8	14	1.6666666666666667	25	0.14285714285714285	0	0.46800021121187074	0.9279967920767668	0.48362341076311866	0.7628718578994896	0.3920514451451155	0.8884066367175502	0.7004528920366654	0.8735949060882555	1.0	0.5238095238095238	0.0
2466	None	None	None	None	None	0	0	0.75	3	0.0	0	0.5555555555555556	0	0	0	4	0	0	1.0	3	3	0.3333333333333333	5	0.0	1.0	0	0	0	0	0	0	0	0	0	0	0
3507	0.020105119617233595	0.005656573556599071	-0.004894150475502818	0.9382670371036949	None	0	0	0.3333333333333333	2	0.8571428571428571	6	0.5625	0.8571428571428571	8	6	0	0	0	0.25	2	8	0.6	9	0.0	0	0.3092669286057679	0.9573839824672614	0.5125771333287789	0.8416481491976509	0.48474750259121285	0.9039924964953525	0.85826958835271	0.9122672099480844	0	0	0.0
3028	0.007319832062837833	0.0014884549107073	-0.00041463696013182205	0.9469526197345145	None	0	0	0.4	2	0.8	4	0.5833333333333334	0.8	6	4	0	0	0	0.3333333333333333	2	6	0.4666666666666667	7	0.0	0	0.8065190320252753	0.8762162288235978	0.40586948708757814	0.9018950520316787	0.20386598252962643	0.9035560315504416	0.9135573873025526	0.8945078974286947	0	0	0.0
4223	0.05774930379791733	0.026768804449914776	0.026766510142649132	0.9311680115758273	None	0	0	0.3	3	0.75	9	0.42424242424242425	0.6666666666666666	10	8	3	0	0	0.2727272727272727	3	11	0.9333333333333333	14	0.0	0	0.41789342121307793	0.9525654054049972	0.5088290548212575	0.8315254821306673	0.5453530691006886	0.8815953212554187	0.8075007748977232	0.9003664684829642	0	0	0.0
3735	0.046710780676459895	0.018394372120326262	0.01617656751386442	0.9290100546616203	None	0	0	0.25	2	0.9	9	0.4444444444444444	0.8	10	8	1	1	0	0.3333333333333333	3	9	0.8	12	0.25	0	0.5455625870192928	0.9530286383109702	0.5125771333287789	0.8231032090079764	0.46354839351731203	0.9275362419797467	0.8764908939657162	0.9141732289815341	1.0	0.2	0.0
4972	0.07619258336652192	0.029473453786921698	0.028062143781013953	0.9277966103977023	None	0	0	0.16666666666666666	2	0.9375	15	0.5294117647058824	0.9375	17	15	0	0	0	0.11764705882352941	2	17	1.2	18	0.0	0	0.6808389172718131	0.9172005636802022	0.5512864508942261	0.8190121781859684	0.3920514451451155	0.9139831606897912	0.8790537808285545	0.8901832618909339	0	0	0.0
7509	0.06349207652583261	0.01167171971007204	-0.01099717540629356	0.5910115818331099	None	0	0	0.23529411764705882	4	0.782608695652174	18	0.22321428571428573	0.782608695652174	21	18	3	1	0	0.5714285714285714	8	14	1.6666666666666667	25	0.14285714285714285	0	0.656515182364483	0.9147049522174433	0.45359217480096187	0.7794642116894299	0.3920514451451155	0.9338360401412305	0.8759467098943633	0.890325051150697	1.0	0.5238095238095238	0.0
2684	1.1440954661141361e-08	1.1397211094752658e-08	-2.541243420120677e-10	0.9999991043304759	None	0	0	0.75	3	0.0	0	0.5555555555555556	0	0	0	4	0	0	1.0	3	3	0.3333333333333333	5	0.0	1.0	0	0	0	0	0	0	0	0	0	0	0
3314	0.0364344490167707	0.021109470616093202	0.014649127012054921	0.8566377661814054	None	0.3333333333333333	1	0.4444444444444444	4	0.7272727272727273	8	0.3939393939393939	0.7272727272727273	12	8	0	0	0	0.2727272727272727	3	11	0.8666666666666667	13	0.0	1.0	0.8329876029704895	0.9134530133262176	0.5511991380920238	0.8977961698847847	0.7039867028867166	0.9372152887103173	0.9358800694562629	0.9176552144201234	0	0	0.0
7186	0.09581151564039299	0.04447636257977684	0.04342545657077041	0.9266442214537278	None	0	0	0.2222222222222222	4	0.7916666666666666	19	0.21666666666666667	0.7916666666666666	22	19	3	1	0	0.5333333333333333	8	15	1.7333333333333334	26	0.14285714285714285	0	0.49487181458959545	0.9237905518221766	0.48362341076311866	0.7588025103609828	0.46354839351731203	0.8898343493396185	0.751351445738491	0.8710257230983163	1.0	0.3181818181818182	0.0
3109	0.048818794735459026	0.00811600367502172	0.0078107186584630795	0.9493212009209073	None	0	0	0.2857142857142857	4	0.7777777777777778	14	0.20202020202020202	0.7222222222222222	17	13	2	0	0	0.8181818181818182	11	9	1.3333333333333333	20	0.0	0.2222222222222222	0.8053273177177086	0.9411903568554537	0.4231884208396881	0.7879747950744161	0.7362177365233662	0.9483362535794119	0.9182041049154522	0.9114808051252044	0	0	0.0
933	None	None	None	None	None	0.5	1	0.5	3	0.5	3	0.6666666666666666	0.16666666666666666	2	1	5	1	0	0.75	3	4	0.5333333333333333	8	0.07692307692307693	0.5	0.836247994529675	0.8371972083218601	0.6088780041418138	0.7527141696413984	0.6967768156792522	0.840220771012289	0.8467532513960712	0.8130843577058711	1.0	1.0	0.0
2031	None	None	None	None	None	0	0	0.7142857142857143	5	0.25	2	0.5	0.25	4	2	5	0	0	0.8	5	4	0.6666666666666666	10	0.0	0.25	0.2842137663804697	0.9208971776403161	0.6703719625267319	0.8750951966559334	0.5572795821889271	0.7714022776743747	0.8988666836518783	0.8667521667274901	0	0	0.0
2522	None	None	None	None	None	0.3333333333333333	1	0.5	4	0.7	7	0.4	0.7	11	7	0	0	0	0.3	10	3	0.8	12	0.0	1.0	0.41066511380250886	0.9031494430200785	0.5650980941161674	0.8767006574926848	0.7362177365233662	0.8985050869547849	0.8878083970678805	0.8933091873011809	0	0	0.0
1423	None	None	None	None	None	0	0	0.5	3	0.6666666666666666	4	0.4444444444444444	0.5	5	3	2	3	0	0.5	6	3	0.5333333333333333	8	0.5	0.8	0.6281543955265381	0.7558974379709756	0.5650980941161674	0.9507005539498029	0.2292143760239406	0.9045357929665825	0.9071305824301608	0.8921370193378095	0.6	0	0.0
1561	None	None	None	None	None	0.16666666666666666	1	0.42857142857142855	6	0.631578947368421	12	0.25	0.5789473684210527	15	11	5	1	0	0.5833333333333334	7	12	1.4	21	0.1	0.21052631578947367	0.46800021121187074	0.922818565977423	0.4231884208396881	0.9055234134534057	0.7593527845084996	0.9219905031406234	0.8856043356520122	0.9171100042686646	1.0	0.06666666666666667	0.0
5220	0.08990731820070422	0.035571294264806166	0.03535983988232457	0.9252489883394845	None	0	0	0.375	6	0.5909090909090909	13	0.4	0.5909090909090909	18	13	5	0	0	0.26666666666666666	4	15	1.6	24	0.0	0	0.42547879669021976	0.940892334657976	0.4998802177046223	0.7663555836560569	0.3920514451451155	0.8769391318527244	0.7404033918099361	0.8779355672708486	0	0	0.0
545	None	None	None	None	None	1.0	1	1.0	4	0.25	1	0.5	0	2	0	3	0	0	0.75	4	3	0.4	6	0.0	1.0	0	0	0	0	0	0	0	0	0	0	0
6324	0.09420374452225226	0.03782055326054556	0.036387935731190785	0.9296230072981845	None	0	0	0.14285714285714285	2	0.9473684210526315	18	0.525	0.9473684210526315	20	18	0	1	0	0.1	2	20	1.4	21	0.5	0	0.5033612405939166	0.9295270930139163	0.48362341076311866	0.7655129811092555	0.46354839351731203	0.8896492677651118	0.7004528920366654	0.8754378127814946	1.0	0.35	0.0
2352	None	None	None	None	None	0	0	0	0	0	0	1.0	0	0	0	0	0	0	1.0	1	1	0.06666666666666667	1	0.0	0	0	0	0	0	0	0	0	0	0	0	0
6398	0.08830875081166853	0.042126491984824106	0.04212024830503913	0.9279888179256498	None	0	0	0.23529411764705882	4	0.782608695652174	18	0.22321428571428573	0.782608695652174	21	18	3	1	0	0.5714285714285714	8	14	1.6666666666666667	25	0.14285714285714285	0	0.48638238858527433	0.9277411383688805	0.48362341076311866	0.7628718578994896	0.3920514451451155	0.9059165011278199	0.7004528920366654	0.8802975131155129	1.0	0.3333333333333333	0.0
2018	None	None	None	None	None	0	0	0.75	3	0.0	0	0.8333333333333334	0	1	0	3	2	0	0.6666666666666666	2	3	0.3333333333333333	5	0.2222222222222222	0.6666666666666666	0	0	0	0	0	0	0	0	0	0	0
948	None	None	None	None	None	0	0	0.42857142857142855	3	0.5	4	0.625	0.375	4	3	5	2	0	0.25	8	2	0.6666666666666666	10	0.15384615384615385	0	0.9725323705978551	0.8699311374484251	0.47881972723190885	0.7755019290118489	0.5329205326015771	0.7769138904355198	0.8915163298663166	0.8119282381069051	0.625	0.5	0.0
5371	0.07636456590430657	0.03048538378707946	0.024404054552289937	0.9255285015641347	None	0	0	0.375	6	0.5714285714285714	12	0.4107142857142857	0.5714285714285714	17	12	5	0	0	0.2857142857142857	4	14	1.5333333333333334	23	0.0	0	0.42547879669021976	0.9451863006680643	0.4998802177046223	0.7724644682705855	0.3920514451451155	0.882894058107021	0.7404033918099361	0.8839058687506497	0	0	0.0
6414	0.08222929112638679	0.01665600101159251	-0.00026380154675897005	0.7441746920320593	None	0	0	0.14285714285714285	2	0.9473684210526315	18	0.3684210526315789	0.8947368421052632	19	17	1	1	0	0.15789473684210525	3	19	1.4	21	0.25	0	0.46800021121187074	0.9371629267492554	0.48362341076311866	0.7794555971268631	0.5350453418895085	0.8892959130699546	0.8032824996312259	0.8824798301748431	1.0	0.5789473684210527	0.0
6936	0.10171975905348632	0.029922392895653134	0.02884223922538958	0.9241816381922036	None	0	0	0.14285714285714285	2	0.9473684210526315	18	0.525	0.9473684210526315	20	18	0	1	0	0.1	2	20	1.4	21	0.5	0	0.45169560338037656	0.9280846888042377	0.4998802177046223	0.7913664161321001	0.46354839351731203	0.895197526891768	0.7489423803237957	0.8820437080456272	1.0	0.35	0.0
7281	0.10836858801089991	0.02152196709011711	0.0018842059574291285	0.9241079175575626	None	0	0	0.23529411764705882	4	0.782608695652174	18	0.22321428571428573	0.782608695652174	21	18	3	1	0	0.5714285714285714	8	14	1.6666666666666667	25	0.14285714285714285	0	0.48317096216615446	0.9355037950983612	0.48362341076311866	0.7628718578994896	0.3920514451451155	0.8884066367175502	0.7512480807361002	0.8778806778577061	1.0	0.5238095238095238	0.0
1220	None	None	None	None	None	0.3333333333333333	1	0.5	4	0.5	5	0.75	0.2	4	2	7	2	0	1.0	4	4	0.8	12	0.125	0.8	0.8150033311869596	0.9266077060352802	0.75518401887949	0.9170052078497585	0.41984781730157367	0.9686881861852126	0.9502867944924723	0.9421329346562487	0.625	0.5	0.0
2619	5.582026126809817e-06	7.405950780861578e-08	-7.817175829088456e-09	0.999999633706475	None	0	0	1.0	3	0.0	0	0.6666666666666666	0	2	0	1	1	0	0.6666666666666666	2	3	0.26666666666666666	4	0.25	1.0	0	0	0	0	0	0	0	0	0	0	0
2234	None	None	None	None	None	0	0	0.5	2	0.75	3	1.0	0.5	3	2	2	1	0	0.6666666666666666	3	2	0.4	6	0.14285714285714285	0	0.5566665201902834	0.7399724419180957	0.3618931327904883	0.8150433227786834	0.653206867747168	0.8665661290050788	0.882562861866695	0.8125439820110416	1.0	0.6666666666666666	0.0
6043	0.07002177571101852	0.02453452725887619	0.024486444530940933	0.9281151647827091	None	0	0	0.23529411764705882	4	0.782608695652174	18	0.22321428571428573	0.782608695652174	21	18	3	1	0	0.5714285714285714	8	14	1.6666666666666667	25	0.14285714285714285	0	0.4353909955488823	0.9247416818752476	0.48362341076311866	0.7628718578994896	0.3920514451451155	0.8869997621705835	0.7004528920366654	0.8713009523437125	1.0	0.3333333333333333	0.0
519	None	None	None	None	None	0.3333333333333333	1	0.625	5	0.4444444444444444	4	0.4583333333333333	0.4444444444444444	8	4	2	1	0	0.6666666666666666	4	6	0.7333333333333333	11	0.25	0.4	0.4757854946415848	0.8738038850664915	0.4286644269197842	0.9074312101395231	0.5687728125398439	0.8289718884927425	0.8387141721169193	0.8734722020456366	1.0	0	0.0
740	None	None	None	None	None	0	0	0.75	3	0.0	0	0.625	0	0	0	4	5	0	0.5	2	4	0.3333333333333333	5	0.4166666666666667	0.5	0	0	0	0	0	0	0	0	0	0	0
4092	0.05935766166619195	0.027690149901720945	0.02073255258408809	0.9250736542290315	None	0	0	0.18181818181818182	2	0.9285714285714286	13	0.26666666666666666	0.8571428571428571	14	12	1	1	0	0.6	6	10	1.0666666666666667	16	0.25	0	0.42547879669021976	0.9468241636671008	0.48687401673397696	0.7502670875876061	0.46354839351731203	0.8944299794048339	0.8131234225755026	0.8848096187399844	1.0	0.2857142857142857	0.0
898	None	None	None	None	None	0	0	0.25	3	0.8125	13	0.36	0.5625	11	9	6	1	0	0.5	10	5	1.2	18	0.07142857142857142	0	0.8659804883990635	0.9184930716219186	0.45835907284474314	0.8813779430266226	0.7739615405156638	0.9407541790973873	0.9207710796303775	0.91663842957721	1.0	0.2727272727272727	0.0
5674	0.07597718678513019	0.030665702510294077	0.02971675354274103	0.9299722434665043	None	0	0	0.23529411764705882	4	0.782608695652174	18	0.22321428571428573	0.782608695652174	21	18	3	1	0	0.5714285714285714	8	14	1.6666666666666667	25	0.14285714285714285	0	0.4353909955488823	0.9247416818752476	0.48362341076311866	0.7628718578994896	0.3920514451451155	0.8876553928811477	0.7004528920366654	0.8715458747475655	1.0	0.38095238095238093	0.0
615	None	None	None	None	None	0	0	1.0	4	0.0	0	0.6666666666666666	0	1	0	4	4	0	1.0	3	3	0.4	6	0.36363636363636365	0.6666666666666666	0	0	0	0	0	0	0	0	0	0	0
4461	0.07478231025511255	0.03206010791472446	0.030755504343199187	0.9279593062136113	None	0	0	0.16666666666666666	2	0.9333333333333333	14	0.25757575757575757	0.8666666666666667	15	13	1	1	0	0.5454545454545454	6	11	1.1333333333333333	17	0.25	0	0.6808389172718131	0.9278954081423435	0.5512864508942261	0.8135144177004573	0.5350453418895085	0.919647889810598	0.8995133602717242	0.8961469829800787	1.0	0.26666666666666666	0.0
1996	None	None	None	None	None	0.5	1	0.8333333333333334	5	0.14285714285714285	1	1.0	0	1	0	7	1	0	1.0	3	3	0.6	9	0.058823529411764705	1.0	0	0	0	0	0	0	0	0	0	0	0
7198	0.08957500868342962	0.04305291989737031	0.04110208554702192	0.9278161324074825	None	0	0	0.23529411764705882	4	0.782608695652174	18	0.22321428571428573	0.782608695652174	21	18	3	1	0	0.5714285714285714	8	14	1.6666666666666667	25	0.14285714285714285	0	0.46800021121187074	0.9279967920767668	0.48362341076311866	0.7628718578994896	0.3920514451451155	0.8884066367175502	0.7004528920366654	0.8735949060882555	1.0	0.3333333333333333	0.0
537	None	None	None	None	None	0	0	0.3333333333333333	3	0.6363636363636364	7	0.4642857142857143	0.2727272727272727	5	3	7	2	0	0.5714285714285714	4	7	0.8666666666666667	13	0.125	0.5454545454545454	0.833210617404632	0.6459804561737369	0.5701977708231641	0.8654558746054566	0.26612309733773704	0.7340449935590349	0.9470470669753777	0.7612130404833484	0.6	0.2	0.0
5473	0.08994555060202664	0.03885048514771224	0.03866530342024326	0.924959825679063	None	0	0	0.375	6	0.5909090909090909	13	0.4	0.5909090909090909	18	13	5	0	0	0.26666666666666666	4	15	1.6	24	0.0	0	0.42547879669021976	0.940892334657976	0.4998802177046223	0.7663555836560569	0.3920514451451155	0.8769391318527244	0.7404033918099361	0.8779355672708486	0	0	0.0
2995	6.567245983507395e-06	5.182582680764268e-08	4.348259964977099e-08	0.9999977425231437	None	0	0	1.0	4	0.0	0	0.75	0	3	0	2	2	0	0.5	2	4	0.4	6	0.4	0.5	0	0	0	0	0	0	0	0	0	0	0
3228	0.05896330446220045	0.00438229229614098	-0.003667959149840621	0.8334520594619185	None	0	0	0.21428571428571427	3	0.8888888888888888	16	0.5263157894736842	0.7777777777777778	17	14	2	0	0	0.10526315789473684	19	2	1.3333333333333333	20	0.0	0.1111111111111111	0.8053273177177086	0.9529353951755691	0.4231884208396881	0.780311007489739	0.7362177365233662	0.9483362535794119	0.9233128242837023	0.9164569328194597	0	0	0.0
1469	None	None	None	None	None	0	0	1.0	2	0.0	0	1.0	0	2	0	0	2	0	0.3333333333333333	1	3	0.2	3	1.0	1.0	0	0	0	0	0	0	0	0	0	0	0
7044	0.08503593845608785	0.040740944928995305	0.039940313976968095	0.9276180055228544	None	0	0	0.23529411764705882	4	0.782608695652174	18	0.22321428571428573	0.782608695652174	21	18	3	1	0	0.5714285714285714	8	14	1.6666666666666667	25	0.14285714285714285	0	0.46800021121187074	0.9279967920767668	0.48362341076311866	0.7628718578994896	0.3920514451451155	0.8884066367175502	0.7004528920366654	0.8735949060882555	1.0	0.2857142857142857	0.0
7089	0.10083254712941848	0.040427455092282884	0.03849449063685479	0.924831726648613	None	0	0	0.17647058823529413	3	0.8695652173913043	20	0.16025641025641027	0.8695652173913043	22	20	2	1	0	0.9230769230769231	12	13	1.6666666666666667	25	0.16666666666666666	0	0.46800021121187074	0.9253769046429221	0.49175181423387054	0.7602032118030835	0.3920514451451155	0.8856905195494574	0.7004528920366654	0.8706067719510198	1.0	0.5	0.0
1119	None	None	None	None	None	0	0	0.5	1	1.0	1	0.75	0	0	0	2	2	0	1.0	2	2	0.2	3	0.25	0	0	0	0	0	0	0	0	0	0	0	0
1883	None	None	None	None	None	0	0	0.6666666666666666	2	0.0	0	0.6666666666666666	0	0	0	3	0	0	0.6666666666666666	3	2	0.26666666666666666	4	0.0	0	0	0	0	0	0	0	0	0	0	0	0
4214	0.06401621581043296	0.0037955205560684215	-0.002711765786098279	0.8892894676801173	None	0	0	0.16666666666666666	2	0.9375	15	0.21428571428571427	0.875	16	14	1	0	0	0.5833333333333334	7	12	1.2	18	0.0	0	0.49396776406241616	0.9430515526713319	0.49175181423387054	0.7546531044218604	0.3920514451451155	0.9006682396805118	0.8200501595692187	0.8854492380702725	0	0	0.0
3056	0.05101472026354535	0.007286935940330555	0.005654957959945766	0.996466242215955	None	0	0	0.2222222222222222	2	0.8181818181818182	9	0.325	0.7272727272727273	9	8	3	2	0	0.625	8	5	0.8666666666666667	13	0.2222222222222222	0	0.6557341784897035	0.9371817495851661	0.5512864508942261	0.8835714424599663	0.44326311984547173	0.9330937453862952	0.9028191702073378	0.9209151350370791	0.5555555555555556	0.6666666666666666	0.0
1048	None	None	None	None	None	0.5	1	0.6666666666666666	4	0.3333333333333333	2	0.6666666666666666	0.16666666666666666	4	1	3	2	0	0.75	3	4	0.5333333333333333	8	0.2857142857142857	0.5	0.2994948590061356	0.7788862345203557	0.8053117598603073	0.8671033883724198	0.4855470435873951	0.788664621065076	0.8916436808534495	0.8151593839463978	0.75	0.25	0.0
5168	0.08902600967880853	0.0388250664165079	0.037835040790181344	0.9253809698089523	None	0	0	0.375	6	0.5909090909090909	13	0.4	0.5909090909090909	18	13	5	0	0	0.26666666666666666	4	15	1.6	24	0.0	0	0.42547879669021976	0.940892334657976	0.4998802177046223	0.7663555836560569	0.3920514451451155	0.8769391318527244	0.7404033918099361	0.8779355672708486	0	0	0.0
2015	None	None	None	None	None	1.0	1	1.0	4	0.25	1	0.5	0.25	3	1	2	0	0	0.75	4	3	0.4	6	0.0	1.0	0.5019676539530489	0.8953662283083157	0.39962734740072603	0.8876883555603395	0.8952620730954429	0.9724820401026117	0.9322932064631473	0.9304123516906317	0	0	0.0
623	None	None	None	None	None	0	0	0.5	3	0.3333333333333333	2	0.6666666666666666	0	0	0	7	2	0	0.75	4	3	0.5333333333333333	8	0.1111111111111111	0	0	0	0	0	0	0	0	0	0	0	0
7336	0.09212179687141547	0.04562341814210336	0.043939825968650675	0.9287588538051071	None	0	0	0.23529411764705882	4	0.782608695652174	18	0.22321428571428573	0.782608695652174	21	18	3	1	0	0.5714285714285714	8	14	1.6666666666666667	25	0.14285714285714285	0	0.46800021121187074	0.9279967920767668	0.48362341076311866	0.7628718578994896	0.3920514451451155	0.8884066367175502	0.7004528920366654	0.8735949060882555	1.0	0.5714285714285714	0.0
4762	0.07278418975657112	0.023990720558847486	0.023222565337021796	0.9161373911177336	None	0	0	0.23076923076923078	3	0.8235294117647058	14	0.2261904761904762	0.8235294117647058	16	14	2	0	0	0.5833333333333334	7	12	1.2666666666666666	19	0.0	0	0.6859496190144405	0.9184520119606491	0.5636036825142391	0.8101546102757046	0.46354839351731203	0.9143641851439863	0.8751852063141691	0.8889650414920353	0	0	0.0
3032	0.05151527589970908	0.005899106710181125	-0.00025726868474479163	0.9961744251365217	None	0	0	0.125	1	1.0	10	1.0	1.0	11	10	0	1	0	0.08333333333333333	12	1	0.8	12	0.3333333333333333	0	0.6281543955265381	0.8846140506369862	0.49618252951081543	0.8966665943363253	0.5556607963118687	0.91448116606799	0.8555055023262128	0.8992637657095202	1.0	0	0.0
601	None	None	None	None	None	0.5	1	0.6666666666666666	4	0.16666666666666666	1	0.6666666666666666	0.16666666666666666	4	1	3	1	0	0.75	4	3	0.5333333333333333	8	0.14285714285714285	1.0	0.6445584814055394	0.8747255872380619	0.45994602885588415	0.8188696170095003	0.7011770742846538	0.8989486180849334	0.8533291598577161	0.8675233510944632	1.0	0.5	0.0
4729	0.08003070605788629	0.03078581174304152	0.027141517599101807	0.9251668526166132	None	0	0	0.375	6	0.5714285714285714	12	0.4107142857142857	0.5714285714285714	17	12	5	0	0	0.2857142857142857	4	14	1.5333333333333334	23	0.0	0	0.42547879669021976	0.9451863006680643	0.4998802177046223	0.7724644682705855	0.3920514451451155	0.882894058107021	0.7404033918099361	0.8839058687506497	0	0	0.0
6401	0.09115840537632981	0.04523807614724811	0.041384149908748495	0.9272573368566921	None	0	0	0.2222222222222222	4	0.7916666666666666	19	0.21666666666666667	0.7916666666666666	22	19	3	1	0	0.5333333333333333	8	15	1.7333333333333334	26	0.14285714285714285	0	0.49487181458959545	0.9237905518221766	0.48362341076311866	0.7588025103609828	0.46354839351731203	0.8898343493396185	0.751351445738491	0.8710257230983163	1.0	0.3181818181818182	0.0
3131	0.0019162262395449284	0.0002753649010064525	-1.962619575909247e-05	0.9891965759051167	None	0	0	0.5	3	0.5	3	0.4	0.3333333333333333	4	2	3	2	0	0.8	4	5	0.5333333333333333	8	0.25	0.2857142857142857	0.4353909955488823	0.7609148571366369	0.5512864508942261	0.937246091739774	0.2672248316464586	0.7961709868378202	0.7642195307992472	0.8508546210635823	0.625	0.25	0.0
1310	None	None	None	None	None	0	0	0.5	4	0.6	6	0.48	0.4	6	4	5	5	0	1.0	5	5	0.8	12	0.4166666666666667	0.2857142857142857	0.7074018059178421	0.9088236384420733	0.4836646006868447	0.8815116666554023	0.44326311984547173	0.8008128770223437	0.7631050803085418	0.8697995099956543	0.16666666666666666	0.16666666666666666	0.0
5986	0.09570012901487958	0.024257070239696876	0.02346191248561181	0.919440677210453	None	0	0	0.1875	3	0.8571428571428571	18	0.18253968253968253	0.8095238095238095	19	17	3	1	0	0.6428571428571429	9	14	1.5333333333333334	23	0.125	0	0.5033612405939166	0.9290160740261263	0.48362341076311866	0.768661650517413	0.3920514451451155	0.8989253839686687	0.7004528920366654	0.8793116423613832	1.0	0.3157894736842105	0.0
3160	0.03367494747755233	0.017865547678395547	0.012572257992419176	0.9422800047625509	None	0.3333333333333333	1	0.4444444444444444	4	0.7272727272727273	8	0.3939393939393939	0.7272727272727273	12	8	0	0	0	0.2727272727272727	3	11	0.8666666666666667	13	0.0	1.0	0.8329876029704895	0.9072116998228019	0.5194829549397495	0.852506893398521	0.6122801779621909	0.9426432148121446	0.9314203608430622	0.9070343805218677	0	0	0.0
7046	0.10363459130135332	0.05040457367306834	0.047697409157944244	0.9173594328897284	None	0	0	0.23529411764705882	4	0.782608695652174	18	0.22321428571428573	0.782608695652174	21	18	3	1	0	0.5714285714285714	8	14	1.6666666666666667	25	0.14285714285714285	0	0.46800021121187074	0.9279967920767668	0.48362341076311866	0.7628718578994896	0.3920514451451155	0.8918788001645112	0.7004528920366654	0.874896201931305	1.0	0.2857142857142857	0.0
6579	0.09101147549685176	0.0435804980453396	0.04034790311551751	0.9277532112750568	None	0	0	0.23529411764705882	4	0.782608695652174	18	0.22321428571428573	0.782608695652174	21	18	3	1	0	0.5714285714285714	8	14	1.6666666666666667	25	0.14285714285714285	0	0.46800021121187074	0.9279967920767668	0.48362341076311866	0.7628718578994896	0.3920514451451155	0.8884066367175502	0.7004528920366654	0.8735949060882555	1.0	0.5238095238095238	0.0
1493	None	None	None	None	None	0	0	0.4	2	0.8	4	0.5833333333333334	0.2	2	1	4	3	0	0.75	4	3	0.4666666666666667	7	0.2727272727272727	0	0.7509838269765244	0.9234492362618608	0.3136139019781209	0.6057530251823522	0.44624831033017587	0.9696012408021892	0.9507489148805308	0.8935360145849109	0.5	0	0.0737666695511342
6194	0.0897223919472168	0.04287349878913032	0.041654427352201547	0.9296341187705744	None	0	0	0.23529411764705882	4	0.782608695652174	18	0.22321428571428573	0.782608695652174	21	18	3	1	0	0.5714285714285714	8	14	1.6666666666666667	25	0.14285714285714285	0	0.48638238858527433	0.9277411383688805	0.48362341076311866	0.7628718578994896	0.3920514451451155	0.8884066367175502	0.7004528920366654	0.8734542353715743	1.0	0.3333333333333333	0.0
1097	None	None	None	None	None	0.5	1	0.6666666666666666	4	0.5714285714285714	4	0.375	0.5714285714285714	8	4	0	0	0	0.6666666666666666	6	4	0.6	9	0.0	0.6666666666666666	0.568752390286341	0.9037585074292174	0.46372999528214676	0.921372917052763	0.7661963356919244	0.877099628370335	0.8730031512226513	0.9022106424538443	0	0	0.0
5781	0.08783345046415075	0.03672421909446893	0.03665971261122596	0.9247911727769533	None	0	0	0.375	6	0.5909090909090909	13	0.4	0.5909090909090909	18	13	5	0	0	0.26666666666666666	4	15	1.6	24	0.0	0	0.42547879669021976	0.940892334657976	0.4998802177046223	0.7663555836560569	0.3920514451451155	0.8769391318527244	0.7404033918099361	0.8779355672708486	0	0	0.0
3821	0.05165690113126733	0.02187075546407001	0.020674704665640833	0.933203241872232	None	0	0	0.25	2	0.9	9	0.4444444444444444	0.8	10	8	1	1	0	0.3333333333333333	3	9	0.8	12	0.25	0	0.46088669206707833	0.9522060482387985	0.48680728680407254	0.8310928601887982	0.5453530691006886	0.8815953212554187	0.7938816813819126	0.900036772454586	1.0	0.2	0.0
1575	None	None	None	None	None	0	0	0.8	4	0.2	1	0.7	0.2	2	1	4	1	0	0.4	5	2	0.4666666666666667	7	0.09090909090909091	0.8	0.9459970049511819	0.5659518807555715	0.7394098636159544	0.9312404170379878	0.7293629674901609	0.7438905315646321	0.7976033641811413	0.7879336433142221	1.0	0.5	0.0
4439	0.11152545376994075	0.03410469230538781	0.031392757305001594	0.9066311339669915	None	0	0	0.35294117647058826	6	0.6086956521739131	14	0.3125	0.6086956521739131	19	14	5	0	0	0.3125	5	16	1.6666666666666667	25	0.0	0	0.42547879669021976	0.9380932280671695	0.4998802177046223	0.7631401466591705	0.3920514451451155	0.8823379278014605	0.7404033918099361	0.877358519791197	0	0	0.0
6253	0.057901616636711645	0.006688756412522039	0.0030003574034425814	0.5985783111362962	None	0	0	0.23529411764705882	4	0.782608695652174	18	0.22321428571428573	0.782608695652174	21	18	3	1	0	0.5714285714285714	8	14	1.6666666666666667	25	0.14285714285714285	0	0.656515182364483	0.9117762009965782	0.45359217480096187	0.7794642116894299	0.3920514451451155	0.9331502787003558	0.9018174510048987	0.8887524896713074	1.0	0.3333333333333333	0.0
7388	0.08855500471777544	0.043947962692497	0.04215377151858838	0.9272888497198523	None	0	0	0.23529411764705882	4	0.782608695652174	18	0.22321428571428573	0.782608695652174	21	18	3	1	0	0.5714285714285714	8	14	1.6666666666666667	25	0.14285714285714285	0	0.46800021121187074	0.9279967920767668	0.48362341076311866	0.7628718578994896	0.3920514451451155	0.8884066367175502	0.7004528920366654	0.8735949060882555	1.0	0.5238095238095238	0.0
448	None	None	None	None	None	0	0	0.16666666666666666	1	1.0	6	1.0	0.8333333333333334	5	5	2	1	0	0.125	8	1	0.5333333333333333	8	0.125	0	0.6281543955265381	0.9138410143909421	0.6885064299682517	0.9251856525843043	0.18401803502787786	0.8940121872894703	0.7547794992129215	0.9118375567213018	1.0	0	0.0
6169	0.0892891972054738	0.04331178628198289	0.04020971935715849	0.9267866815467902	None	0	0	0.23529411764705882	4	0.782608695652174	18	0.22321428571428573	0.782608695652174	21	18	3	1	0	0.5714285714285714	8	14	1.6666666666666667	25	0.14285714285714285	0	0.5033612405939166	0.9270698822441467	0.48362341076311866	0.7628718578994896	0.3920514451451155	0.8869997621705835	0.7004528920366654	0.8725642321127632	1.0	0.3333333333333333	0.0
169	None	None	None	None	None	0	0	0.3333333333333333	2	0.8571428571428571	6	0.36	0.7142857142857143	7	5	1	0	0	1.0	5	5	0.6	9	0.0	0.25	0.5372792537855503	0.8582241531773447	0.5748806937700509	0.9412720349376684	0.5162697953221775	0.8969656681913852	0.7592743092725719	0.9043306012805131	0	0	0.0
2396	None	None	None	None	None	1.0	1	0.8	4	0.0	0	0.5833333333333334	0	0	0	6	1	0	0.75	3	4	0.4666666666666667	7	0.0625	0.4	0	0	0	0	0	0	0	0	0	0	0
2122	None	None	None	None	None	0	0	0.42857142857142855	3	0.75	6	0.5555555555555556	0.75	9	6	0	0	0	0.2222222222222222	9	2	0.6666666666666666	10	0.0	0.25	0.3323023259880891	0.893697290648721	0.6976235212122923	0.8127390412375207	0.6895150140348733	0.9129478086994358	0.9019170388732508	0.878935144788873	0	0	0.0
866	None	None	None	None	None	0	0	0.4	2	0.8	4	0.4666666666666667	0.4	3	2	3	4	0	0.6	5	3	0.4666666666666667	7	0.4444444444444444	0	0.41867369110096747	0.5	0.42240230091331316	0.7537312369425962	0.3467451753870206	0.8431587245763607	0.7839344841287201	0.7177870682460813	0.5	0.6666666666666666	0.0
434	None	None	None	None	None	0	0	0.3	3	0.8461538461538461	11	0.4166666666666667	0.7692307692307693	11	10	3	0	0	0.25	3	12	1.0	15	0.0	0.6666666666666666	0.8056151223085843	0.947799113956773	0.6680350459776747	0.8708254385631772	0.49249817772134963	0.897597162186754	0.904654911500282	0.9110110081317789	0	0	0.0
2837	0.00821326408207392	0.00029770622891512493	-0.0002581695626687358	0.9706474592459116	None	0	0	0.375	3	0.6666666666666666	6	0.6875	0.3333333333333333	5	3	5	3	0	1.0	4	4	0.7333333333333333	11	0.25	0.2857142857142857	0.6598640897219427	0.9160295697514155	0.4791539582005003	0.9042625376189733	0.44326311984547173	0.9122002475494753	0.764099669330084	0.9109506716135267	0.2	0.2	0.0
1437	None	None	None	None	None	0	0	0.6	3	0.2	1	0.5833333333333334	0.2	2	1	4	1	0	0.75	3	4	0.4666666666666667	7	0.09090909090909091	0.5	0.9862661852989276	0.5342806708493946	0.6575220921494678	0.8565619794197156	0.7801773738110104	0.8284146477907025	0.7980316031223077	0.7624692204904491	1.0	0.5	0.0
174	None	None	None	None	None	0	0	0.5	1	1.0	1	0.75	0	0	0	2	1	0	1.0	2	2	0.2	3	0.125	0	0	0	0	0	0	0	0	0	0	0	0
5619	0.07185309555307422	0.004126411188743757	0.003811923848079112	0.9201459541852819	None	0	0	0.375	6	0.5714285714285714	12	0.4107142857142857	0.5714285714285714	17	12	5	0	0	0.2857142857142857	4	14	1.5333333333333334	23	0.0	0	0.42547879669021976	0.9346027966959305	0.4998802177046223	0.7625668821218692	0.3920514451451155	0.8845870208124126	0.7404033918099361	0.8759202070383906	0	0	0.0
6820	0.07922660974620307	0.029050117629817167	0.02872920629358015	0.9271042287267643	None	0	0	0.3125	5	0.7272727272727273	16	0.23076923076923078	0.6818181818181818	19	15	4	1	0	0.6153846153846154	8	13	1.6	24	0.125	0.09090909090909091	0.48638238858527433	0.9368932504110281	0.48362341076311866	0.7794555971268631	0.5350453418895085	0.8892959130699544	0.7961187534938463	0.882321744336043	1.0	0.3684210526315789	0.0
7498	0.08834561072831025	0.04113609607350832	0.0352706987796184	0.9293950013251889	None	0	0	0.23529411764705882	4	0.782608695652174	18	0.22321428571428573	0.782608695652174	21	18	3	1	0	0.5714285714285714	8	14	1.6666666666666667	25	0.14285714285714285	0	0.48638238858527433	0.9277411383688805	0.48362341076311866	0.7628718578994896	0.3920514451451155	0.8884066367175502	0.7004528920366654	0.8734542353715743	1.0	0.2857142857142857	0.0
6481	0.037117243343114274	0.0008274413569995593	-0.00010532911993268597	0.9848498678779988	None	0	0	0.3076923076923077	4	0.7058823529411765	12	0.2878787878787879	0.7058823529411765	14	12	4	1	0	0.5454545454545454	11	6	1.2666666666666666	19	0.1	0	0.47719129989857245	0.9277456599331341	0.48362341076311866	0.7753432856037324	0.47385612072849204	0.887328848502287	0.7768679840176435	0.8756297069299179	1.0	0.35714285714285715	0.0
5432	0.08444647879925975	0.039603709224187864	0.03724325197906386	0.926803086517407	None	0	0	0.23529411764705882	4	0.782608695652174	18	0.22321428571428573	0.782608695652174	21	18	3	1	0	0.5714285714285714	8	14	1.6666666666666667	25	0.14285714285714285	0	0.5033612405939166	0.9270698822441467	0.48362341076311866	0.7628718578994896	0.3920514451451155	0.8869997621705835	0.7004528920366654	0.8725642321127632	1.0	0.3333333333333333	0.0
1349	None	None	None	None	None	0.5	1	0.7142857142857143	5	0.25	2	0.6666666666666666	0	2	0	7	4	0	0.6	3	5	0.6666666666666666	10	0.25	0.5714285714285714	0	0	0	0	0	0	0	0	0	0	0
379	None	None	None	None	None	0	0	0.1	1	1.0	13	0.5357142857142857	0.9230769230769231	13	12	1	0	0	0.14285714285714285	14	2	1.0	15	0.0	0	0.6557341784897035	0.9450956203779735	0.7233659691141312	0.9407423612697765	0.8274607367798754	0.9117994319561336	0.9060098093573379	0.9339344042447743	0	0	0.0
6436	0.08612855692684529	0.043459331693855546	0.04059255666886969	0.9286719565360209	None	0	0	0.23529411764705882	4	0.782608695652174	18	0.22321428571428573	0.782608695652174	21	18	3	1	0	0.5714285714285714	8	14	1.6666666666666667	25	0.14285714285714285	0	0.48638238858527433	0.9277411383688805	0.48362341076311866	0.7628718578994896	0.3920514451451155	0.9059165011278199	0.7004528920366654	0.8802975131155129	1.0	0.3333333333333333	0.0
5549	0.08909191581233192	0.03751113744818371	0.037367641168419445	0.9251486241257239	None	0	0	0.375	6	0.5909090909090909	13	0.4	0.5909090909090909	18	13	5	0	0	0.26666666666666666	4	15	1.6	24	0.0	0	0.42547879669021976	0.940892334657976	0.4998802177046223	0.7663555836560569	0.3920514451451155	0.8769391318527244	0.7404033918099361	0.8779355672708486	0	0	0.0
715	None	None	None	None	None	0	0	0.25	1	1.0	3	1.0	0.6666666666666666	3	2	1	1	0	0.2	5	1	0.3333333333333333	5	0.2	0	0.6183434924786857	0.7154041090062266	0.6480532526930729	0.9121818580609339	0.5933747131843458	0.9590778143707143	0.8442559195087967	0.8946253391564026	1.0	0	0.0
4717	0.09037026919102226	0.03771730119293804	0.03758155478911985	0.9247155394615011	None	0	0	0.375	6	0.5909090909090909	13	0.4	0.5909090909090909	18	13	5	0	0	0.26666666666666666	4	15	1.6	24	0.0	0	0.42547879669021976	0.940892334657976	0.4998802177046223	0.7663555836560569	0.3920514451451155	0.8769391318527244	0.7404033918099361	0.8779355672708486	0	0	0.0
5016	0.10000280999937972	0.01966621922550102	0.016583992773356458	0.9082598884742118	None	0	0	0.21428571428571427	3	0.8333333333333334	15	0.19230769230769232	0.8333333333333334	17	15	2	0	0	0.6153846153846154	8	13	1.3333333333333333	20	0.0	0	0.691060320757068	0.9137232681074787	0.5650980941161674	0.8040906119088324	0.3920514451451155	0.915722444122887	0.8790537808285545	0.8862041966390136	0	0	0.0
6608	0.07365699859170041	0.028222615184843335	0.0281337776674629	0.9286397441605272	None	0	0	0.45454545454545453	10	0.43333333333333335	13	0.2857142857142857	0.4	21	12	10	2	0	0.4375	16	7	2.1333333333333333	32	0.13333333333333333	0.14285714285714285	0.4353909955488823	0.9313260864964515	0.4998802177046223	0.7662381297891783	0.3920514451451155	0.88292033955559	0.7004528920366654	0.8741619810159212	0.5238095238095238	0.3333333333333333	0.0
3241	0.053950638596954724	0.007054120974276703	0.006951663568770356	0.9673881973957513	None	0.2	1	0.3333333333333333	4	0.8	12	0.37777777777777777	0.8	16	12	0	0	0	0.2	15	3	1.1333333333333333	17	0.0	1.0	0.7188760886964822	0.9539542476400962	0.46895241775654267	0.8153029118674101	0.7439685607220228	0.933640663297032	0.9062059517178179	0.9158005324526953	0	0	0.0
4986	0.08715774559408496	0.03834137540241598	0.03746126543326901	0.9249501679197158	None	0	0	0.375	6	0.5909090909090909	13	0.4	0.5909090909090909	18	13	5	0	0	0.26666666666666666	4	15	1.6	24	0.0	0	0.42547879669021976	0.940892334657976	0.4998802177046223	0.7663555836560569	0.3920514451451155	0.8769391318527244	0.7404033918099361	0.8779355672708486	0	0	0.0
2620	1.0409375583059316e-05	2.1704565063087196e-06	-1.9096283522198743e-06	0.9999922255900592	None	0.5	1	0.6666666666666666	4	0.42857142857142855	3	0.45	0.14285714285714285	4	1	4	6	0	0.8	4	5	0.6	9	0.6666666666666666	0.4	0.5198124225131174	0.7471405898348905	0.30249162964642895	0.926415996069216	0.29619769819383784	0.8018400286086812	0.8541471851291824	0.8417601647579358	0.25	0	0.2990981855564999
6328	0.09198398579447144	0.046192247411268574	0.0443390375327508	0.92951003696908	None	0	0	0.23529411764705882	4	0.782608695652174	18	0.22321428571428573	0.782608695652174	21	18	3	1	0	0.5714285714285714	8	14	1.6666666666666667	25	0.14285714285714285	0	0.48638238858527433	0.9277411383688805	0.48362341076311866	0.7628718578994896	0.3920514451451155	0.8884066367175502	0.7004528920366654	0.8734542353715743	1.0	0.3333333333333333	0.0
4025	0.07540498702385291	0.029491758338798676	0.02875000233268169	0.9255804002018262	None	0	0	0.16666666666666666	2	0.9375	15	0.25	0.8125	15	13	2	1	0	0.5	6	12	1.2	18	0.16666666666666666	0	0.42547879669021976	0.9495664998917412	0.4998802177046223	0.7789985353626008	0.5350453418895085	0.8883691576220457	0.7774028418570132	0.8899071718030471	1.0	0.26666666666666666	0.0
5947	0.08084184961685822	0.03989981232564271	0.03980628826272407	0.9277899131505254	None	0	0	0.2777777777777778	5	0.7083333333333334	17	0.20634920634920634	0.7083333333333334	21	17	4	2	0	0.6428571428571429	9	14	1.7333333333333334	26	0.25	0	0.5033612405939166	0.9265689085832071	0.48362341076311866	0.7628718578994896	0.3920514451451155	0.8977424796322607	0.7004528920366654	0.876389279358011	0.5238095238095238	0.3333333333333333	0.0
1848	None	None	None	None	None	0	0	0.5	3	0.3333333333333333	2	0.5	0.16666666666666666	2	1	5	3	0	1.0	4	4	0.5333333333333333	8	0.23076923076923078	0.3333333333333333	0.5700109743951981	0.9706282490706301	0.5799377483210341	0.9841611966470699	0.30241299436023156	0.7642576646782988	0.9674239241787043	0.9495242258080152	0.5	1.0	0.0
4937	0.07300811497494887	0.02628581343957415	0.02584185730209698	0.925749012278986	None	0	0	0.2857142857142857	4	0.7368421052631579	14	0.375	0.6842105263157895	16	13	4	0	0	0.2857142857142857	4	14	1.4	21	0.0	0	0.6758828178424819	0.919454808396228	0.5636036825142391	0.8101546102757046	0.46354839351731203	0.9143641851439863	0.8751852063141691	0.889407277976347	0	0	0.0
7532	0.07659371409532113	0.018727699571345402	0.018455328267515093	0.614647705991635	None	0	0	0.23529411764705882	4	0.782608695652174	18	0.22321428571428573	0.782608695652174	21	18	3	1	0	0.5714285714285714	8	14	1.6666666666666667	25	0.14285714285714285	0	0.46800021121187074	0.9232523699295659	0.48362341076311866	0.7377995400017439	0.3920514451451155	0.8943970704819391	0.7004528920366654	0.8683142807232965	1.0	0.47619047619047616	0.0
6552	0.09491402679149341	0.018418150375087195	0.004495444246169711	0.9243550451851613	None	0	0	0.23529411764705882	4	0.782608695652174	18	0.22321428571428573	0.782608695652174	21	18	3	1	0	0.5714285714285714	8	14	1.6666666666666667	25	0.14285714285714285	0	0.48317096216615446	0.9355037950983612	0.48362341076311866	0.7628718578994896	0.3920514451451155	0.8884066367175502	0.7512480807361002	0.8778806778577061	1.0	0.5238095238095238	0.0
6027	0.08777435386333055	0.04337089632480449	0.04333659928393765	0.9276169050684732	None	0	0	0.23529411764705882	4	0.782608695652174	18	0.22321428571428573	0.782608695652174	21	18	3	1	0	0.5714285714285714	8	14	1.6666666666666667	25	0.14285714285714285	0	0.48638238858527433	0.9277411383688805	0.48362341076311866	0.7628718578994896	0.3920514451451155	0.9059165011278199	0.7004528920366654	0.8802975131155129	1.0	0.3333333333333333	0.0
7444	0.04365963434990559	0.0019191851690346343	0.0017903728328810696	0.9252310399786988	None	0	0	0.36363636363636365	4	0.6428571428571429	9	0.2857142857142857	0.5714285714285714	10	8	5	1	0	0.875	7	8	1.0666666666666667	16	0.08333333333333333	0.25	0.7126541759399396	0.9511105248608895	0.4460885522281922	0.7972867288881705	0.6739156663693358	0.8747113332321134	0.8478413533465714	0.8902783863554481	1.0	0.6	0.0
2236	None	None	None	None	None	0	0	0.2727272727272727	3	0.8571428571428571	12	0.3333333333333333	0.2857142857142857	7	4	8	6	0	0.75	6	8	1.0666666666666667	16	0.35294117647058826	0.18181818181818182	0.7074018059178421	0.9099929914169931	0.4791539582005003	0.7714310084804323	0.44326311984547173	0.8978270477629586	0.7631050803085418	0.8700148034856234	0.14285714285714285	0.2857142857142857	0.0
1647	None	None	None	None	None	1.0	1	1.0	4	0.25	1	0.5	0.25	4	1	1	1	0	0.75	3	4	0.4	6	0.3333333333333333	1.0	0.5955213129036764	0.8978814194677841	0.663431202504037	0.8717082425146905	0.4662350877335427	0.8677981240911642	0.8701660548796233	0.879802372696717	1.0	0	0.0
7367	0.06968910092750989	0.007857955401679039	0.006908217322106449	0.9196513244207196	None	0	0	0.14285714285714285	2	0.9444444444444444	17	0.20833333333333334	0.8888888888888888	18	16	1	1	0	0.6666666666666666	8	12	1.3333333333333333	20	0.25	0	0.46800021121187074	0.9190295095394962	0.48362341076311866	0.7460323103176757	0.3920514451451155	0.8926138756703378	0.7555059332465315	0.867017253081773	1.0	0.2777777777777778	0.0
5904	0.08702390123940128	0.03403850328375727	0.03376229587601502	0.9249216142835746	None	0	0	0.375	6	0.5909090909090909	13	0.4	0.5909090909090909	18	13	5	0	0	0.26666666666666666	4	15	1.6	24	0.0	0	0.42547879669021976	0.940892334657976	0.4998802177046223	0.7663555836560569	0.3920514451451155	0.8769391318527244	0.7404033918099361	0.8779355672708486	0	0	0.0
2632	0.0626899737818717	0.013576830248007434	-0.0024429687489569162	0.8745027075864523	None	0	0	0.16666666666666666	3	0.92	23	0.17307692307692307	0.84	24	21	2	0	0	0.9230769230769231	13	12	1.8	27	0.0	0.18181818181818182	0.6766674531655814	0.8767448061250778	0.49756393499784946	0.8204740805669981	0.6459392664176175	0.9448215658185368	0.8883735196624202	0.8916121481668549	0	0	0.0
3520	0.037686860286835586	0.006484758628468755	-0.0001491800714040757	0.8723393439369769	None	0	0	0.25	2	0.9	9	0.5454545454545454	0.9	11	9	0	0	0	0.18181818181818182	2	11	0.8	12	0.0	0	0.8329876029704895	0.8670784848835907	0.47822663804098775	0.8233864368861338	0.5350453418895085	0.9465343782203907	0.938811802240133	0.8905333105083761	0	0	0.0
3204	0.04000350535901602	0.008072800837639017	0.007045843781228007	0.9020760067520049	None	0	0	0.3	3	0.6666666666666666	8	0.3333333333333333	0.5833333333333334	9	7	4	1	0	0.8571428571428571	6	7	0.9333333333333333	14	0.1	0.25	0.9325023482026159	0.9358991180985287	0.8538915494112171	0.9604678976171176	0.44326311984547173	0.8300994154345123	0.8555055023262128	0.923147168689166	1.0	0	0.0
1872	None	None	None	None	None	0.5	1	0.6666666666666666	4	0.42857142857142855	3	0.5	0.42857142857142855	4	3	4	2	0	0.5	3	6	0.6	9	0.18181818181818182	0.3333333333333333	0.43321555982540944	0.7998286541804962	0.7222630236975477	0.8708874075359248	0.6120321282691427	0.7114945691560454	0.8525060756759963	0.8020095701119189	0.625	0.5	0.0
2576	0.002237380433045558	0.0010025657353624506	-0.0008627828790890668	0.9801129860374062	None	0	0	0.5	3	0.3333333333333333	2	0.6666666666666666	0.16666666666666666	3	1	4	2	0	0.75	4	3	0.5333333333333333	8	0.2	0	0.833270061242344	0.8615633190588119	0.4231884208396881	0.8707246398111466	0.5426833204950352	0.9063688058425279	0.9193742079851753	0.8809998911152656	0.6666666666666666	0.3333333333333333	0.0
5712	0.08982830543037924	0.038663552457631874	0.03748989063013075	0.9256054648051043	None	0	0	0.375	6	0.5909090909090909	13	0.4	0.5909090909090909	18	13	5	0	0	0.26666666666666666	4	15	1.6	24	0.0	0	0.42547879669021976	0.940892334657976	0.4998802177046223	0.7663555836560569	0.3920514451451155	0.8769391318527244	0.7404033918099361	0.8779355672708486	0	0	0.0
1076	None	None	None	None	None	0	0	0.14285714285714285	3	0.9310344827586207	27	0.5166666666666667	0.9310344827586207	30	27	0	0	0	0.06666666666666667	30	2	2.066666666666667	31	0.0	0.06896551724137931	0.7147046245902506	0.9266259768680882	0.49756393499784946	0.8160427792274308	0.7379566855632568	0.9469555897191236	0.9177785004538508	0.9090939672174883	0	0	0.0
3068	0.04329941835746345	0.005693985246926017	0.004574309181596953	0.5919478434610257	None	0	0	0.14285714285714285	1	1.0	8	0.5555555555555556	0.875	8	7	1	2	0	0.2222222222222222	9	2	0.6666666666666666	10	0.4	0	0.7074018059178421	0.9395296604568106	0.38299200797178207	0.9656172927457946	0.44326311984547173	0.908528545349416	0.9268146001094093	0.942210041801367	0.5625	0.375	0.0
1322	None	None	None	None	None	0.16666666666666666	1	0.2857142857142857	4	0.8421052631578947	16	0.3684210526315789	0.8421052631578947	18	16	2	0	0	0.15789473684210525	19	3	1.4	21	0.0	1.0	0.7620392778675388	0.8431226471323218	0.49756393499784946	0.8618995966751521	0.775939850968052	0.9515771826058539	0.9273427899880534	0.8969376186297784	0	0	0.0
3687	0.06357806371296505	0.02231805530747025	0.021916957469469908	0.9311506752727954	None	0	0	0.4	4	0.5833333333333334	7	0.6363636363636364	0.5833333333333334	10	7	3	0	0	0.18181818181818182	2	11	0.9333333333333333	14	0.0	0	0.41789342121307793	0.9453824254700278	0.5088290548212575	0.8315254821306673	0.5453530691006886	0.8815953212554187	0.7938816813819126	0.8958348742289374	0	0	0.0
7283	0.08868867751418462	0.044075719437100924	0.04266611216000003	0.9279472405762722	None	0	0	0.23529411764705882	4	0.782608695652174	18	0.22321428571428573	0.782608695652174	21	18	3	1	0	0.5714285714285714	8	14	1.6666666666666667	25	0.14285714285714285	0	0.46800021121187074	0.9279967920767668	0.48362341076311866	0.7628718578994896	0.3920514451451155	0.8884066367175502	0.7004528920366654	0.8735949060882555	1.0	0.5714285714285714	0.0
947	None	None	None	None	None	0	0	0.5	2	0.5	2	0.5	0.5	2	2	3	3	0	0.75	3	4	0.4	6	0.3	0	0.9329902441995317	0.6615250037281061	0.1827807210464901	0.6958910764741763	0.5465760262399121	0.5	0.9553647826070373	0.622295188107356	0.5	0	0.0
892	None	None	None	None	None	0	0	0.5	2	0.6666666666666666	2	1.0	0.6666666666666666	3	2	1	0	0	0.2	5	1	0.3333333333333333	5	0.0	0.5	0.5019676539530489	0.518391231074296	0.2980949562946786	0.814476242240369	0.9111394101870767	0.5604189467098476	0.9275126083950337	0.6453376931847346	0	0	0.0
6219	0.09622564807587429	0.04537151063676871	0.04535813317909107	0.9291844985666091	None	0	0	0.23529411764705882	4	0.782608695652174	18	0.22321428571428573	0.782608695652174	21	18	3	1	0	0.5714285714285714	8	14	1.6666666666666667	25	0.14285714285714285	0	0.48638238858527433	0.9277411383688805	0.48362341076311866	0.7628718578994896	0.3920514451451155	0.8884066367175502	0.7004528920366654	0.8734542353715743	1.0	0.3333333333333333	0.0
4538	0.07165836068675331	0.015736660785499505	0.01508024519307708	0.7501039292494708	None	0	0	0.375	6	0.5714285714285714	12	0.4107142857142857	0.5714285714285714	17	12	5	0	0	0.2857142857142857	4	14	1.5333333333333334	23	0.0	0	0.4070966193168163	0.9486740545338053	0.4998802177046223	0.7704723996471019	0.3920514451451155	0.8805282416133299	0.7512480807361002	0.8851127484762968	0	0	0.0
2883	0.00060934319800981	0.0002905661769842212	-1.5815561946716657e-06	0.9981848653012316	None	0	0	0.75	3	0.5	2	0.6	0.5	5	2	0	1	0	0.4	5	2	0.4	6	1.0	0.5	0.2825175925886517	0.5773828315802012	0.8171678590650782	0.901258685609469	0.760677441123349	0.9066310463314412	0.9085254891119036	0.8318554683649823	1.0	0.2	0.0
1939	None	None	None	None	None	0	0	0.8333333333333334	5	0.14285714285714285	1	0.6	0.14285714285714285	4	1	4	2	0	0.6	5	3	0.6	9	0.2222222222222222	0.4	0.6197561172249305	0.9353883987593279	0.5295341073295787	0.9745784658191102	0.5275859480667366	0.8780736721547815	0.8547356629266396	0.9407231434678425	0.625	0.5	0.0
2801	0.004372381501320827	9.454919500588991e-05	8.608939110839191e-05	0.9958197019353477	None	0	0	0.5	2	0.75	3	0.5	0.75	5	3	0	2	0	0.75	4	3	0.4	6	1.0	0	0.6281543955265381	0.9219410611119637	0.4791539582005003	0.8554639131231082	0.44326311984547173	0.8141258427548591	0.8298057098842437	0.8708009260550006	0.6	0.4	0.0
2634	3.919365665797381e-06	1.0275591892330316e-07	-6.086774967392406e-08	0.9999930105964773	None	0.5	1	0.8333333333333334	5	0.14285714285714285	1	0.6	0	3	0	5	5	0	0.6	3	5	0.6	9	0.45454545454545453	0.3333333333333333	0	0	0	0	0	0	0	0	0	0	0
7053	0.09063521114272656	0.040467722191743695	0.036540551131055005	0.9294750302277138	None	0	0	0.23529411764705882	4	0.782608695652174	18	0.22321428571428573	0.782608695652174	21	18	3	1	0	0.5714285714285714	8	14	1.6666666666666667	25	0.14285714285714285	0	0.48638238858527433	0.9277411383688805	0.48362341076311866	0.7628718578994896	0.3920514451451155	0.8884066367175502	0.7004528920366654	0.8734542353715743	1.0	0.09523809523809523	0.0
1993	None	None	None	None	None	0.3333333333333333	1	0.625	5	0.2222222222222222	2	0.7333333333333333	0	2	0	8	2	0	0.6	3	5	0.7333333333333333	11	0.1111111111111111	0.5	0	0	0	0	0	0	0	0	0	0	0
5078	0.08827923139554082	0.03734156878714886	0.03661970106140802	0.9247964819028122	None	0	0	0.375	6	0.5909090909090909	13	0.4	0.5909090909090909	18	13	5	0	0	0.26666666666666666	4	15	1.6	24	0.0	0	0.42547879669021976	0.940892334657976	0.4998802177046223	0.7663555836560569	0.3920514451451155	0.8756897874455906	0.7404033918099361	0.8775232157399647	0	0	0.0
277	None	None	None	None	None	0.5	1	0.6666666666666666	4	0.5	3	0.4444444444444444	0.5	7	3	0	0	0	0.5	6	3	0.5333333333333333	8	0.0	1.0	0.6025840341769354	0.9624561568023812	0.9990232735738246	0.909201722182177	0.27435266070966235	0.8008710210235152	0.9586363536239494	0.9099658187303554	0	0	0.0
331	None	None	None	None	None	0.25	1	0.36363636363636365	4	0.6428571428571429	9	0.32	0.35714285714285715	7	5	8	1	0	0.5	10	5	1.0666666666666667	16	0.05555555555555555	0	0.9725323705978551	0.9481497552893535	0.47881972723190885	0.8949270677872317	0.46825216645675594	0.8898603915417992	0.9131475904538764	0.9152262528400259	1.0	0.5714285714285714	0.0
640	None	None	None	None	None	0.5	1	0.8333333333333334	5	0.14285714285714285	1	0.6	0	1	0	7	2	0	0.6	3	5	0.6	9	0.11764705882352941	1.0	0	0	0	0	0	0	0	0	0	0	0
6231	0.09035427628262424	0.04579918961445903	0.04378331080979283	0.9278824105622924	None	0	0	0.23529411764705882	4	0.782608695652174	18	0.22321428571428573	0.782608695652174	21	18	3	1	0	0.5714285714285714	8	14	1.6666666666666667	25	0.14285714285714285	0	0.46800021121187074	0.9279967920767668	0.48362341076311866	0.7628718578994896	0.3920514451451155	0.8884066367175502	0.7004528920366654	0.8735949060882555	1.0	0.5238095238095238	0.0
2477	None	None	None	None	None	0	0	0.5	2	0.75	3	1.0	0.5	3	2	2	1	0	0.6666666666666666	3	2	0.4	6	0.14285714285714285	0	0.5566665201902834	0.7399724419180957	0.3618931327904883	0.8150433227786834	0.653206867747168	0.8665661290050788	0.882562861866695	0.8125439820110416	1.0	0.6666666666666666	0.0
3578	0.04777517544962206	0.02013813804586979	0.020098163322371913	0.9278919871277416	None	0	0	0.3	3	0.75	9	0.42424242424242425	0.6666666666666666	10	8	3	0	0	0.2727272727272727	3	11	0.9333333333333333	14	0.0	0	0.5025693161652927	0.9536665720319819	0.5125771333287789	0.8231032090079764	0.46354839351731203	0.9275362419797467	0.85826958835271	0.9145476212102006	0	0	0.0
3501	0.0689369563411779	0.023040926170707403	0.022301344917356483	0.9253709680814342	None	0	0	0.2857142857142857	4	0.7222222222222222	13	0.38461538461538464	0.6666666666666666	15	12	4	0	0	0.3076923076923077	4	13	1.3333333333333333	20	0.0	0	0.6808389172718131	0.925360508187148	0.5512864508942261	0.8229640502207863	0.3920514451451155	0.9194649966177911	0.8970592067648346	0.8968826903248212	0	0	0.0
6050	0.09716962483033569	0.022672892549120895	0.021629291325357906	0.9192392147428231	None	0	0	0.1875	3	0.8571428571428571	18	0.18253968253968253	0.8095238095238095	19	17	3	1	0	0.6428571428571429	9	14	1.5333333333333334	23	0.125	0	0.5033612405939166	0.9290160740261263	0.48362341076311866	0.768661650517413	0.3920514451451155	0.8996584448762366	0.7004528920366654	0.8795976773792135	1.0	0.3157894736842105	0.0
1759	None	None	None	None	None	0	0	0.6666666666666666	2	0.5	1	1.0	0.5	3	1	0	0	0	0.25	4	1	0.26666666666666666	4	0.0	0.6666666666666666	0.19391549032848507	0.8213865646960967	0.8787329722758994	0.7902926827469796	0.7467308120091664	0.6967087680393278	0.9472258397796479	0.7734761891543865	0	0	0.0
2944	0.0772238860771666	0.008584498545713807	0.00561857681546064	0.8147872576743463	None	0	0	0.2	2	0.9230769230769231	12	0.5357142857142857	0.9230769230769231	14	12	0	0	0	0.14285714285714285	2	14	1.0	15	0.0	0	0.7188760886964822	0.942848808529331	0.628530460420716	0.9031722786407828	0.6895150140348733	0.9264612416066316	0.9271544658583529	0.9257556358523713	0	0	0.0
7187	0.09117976142765455	0.045748910347091505	0.043865991254259225	0.9279094358502457	None	0	0	0.23529411764705882	4	0.782608695652174	18	0.22321428571428573	0.782608695652174	21	18	3	1	0	0.5714285714285714	8	14	1.6666666666666667	25	0.14285714285714285	0	0.46800021121187074	0.9279967920767668	0.48362341076311866	0.7628718578994896	0.3920514451451155	0.8884066367175502	0.7004528920366654	0.8735949060882555	1.0	0.5714285714285714	0.0
2732	0.0033714689354791007	0.001754643843222689	0.00048111410269120205	0.9699566324701293	None	0	0	0.5	2	0.75	3	0.6	0.75	5	3	0	0	0	0.4	2	5	0.4	6	0.0	0	0.901571529563484	0.9279485973003803	0.47386781576333165	0.9101733443580494	0.5350453418895085	0.8767055159403297	0.9027504737495587	0.9070088975485533	0	0	0.0
2295	None	None	None	None	None	0	0	0.5	5	0.5	6	0.7	0.25	7	3	6	4	0	0.8	5	4	0.9333333333333333	14	0.3333333333333333	0.8	0.7074018059178421	0.9099929914169931	0.4791539582005003	0.7714310084804323	0.44326311984547173	0.8978270477629586	0.7631050803085418	0.8700148034856234	0.14285714285714285	0.2857142857142857	0.0
153	None	None	None	None	None	0	0	0.3333333333333333	1	1.0	2	0.6666666666666666	0	1	0	2	2	0	0.6666666666666666	3	2	0.26666666666666666	4	0.2857142857142857	0	0	0	0	0	0	0	0	0	0	0	0
3559	0.045286101070366	0.014552142273765336	0.005267471365422596	0.9229480977956198	None	0	0	0.2727272727272727	3	0.8571428571428571	12	0.3076923076923077	0.7857142857142857	14	11	1	0	0	0.3076923076923077	4	13	1.0666666666666667	16	0.0	0.6666666666666666	0.6328895469884817	0.9433426783635804	0.5512864508942261	0.8232216194448342	0.3920514451451155	0.9016158867795433	0.8751852063141691	0.8992285431142859	0	0	0.0
4577	0.02367977728546604	0.0006625658348950772	-0.0006613638017727129	0.683497331120328	None	0	0	0.2857142857142857	2	0.875	7	0.5555555555555556	0.625	7	5	2	0	0	0.2222222222222222	2	9	0.6666666666666666	10	0.0	0	0.655322621234499	0.9362511104276946	0.4385849296554225	0.6888846383806667	0.7362177365233662	0.8570916851116964	0.8712110208952669	0.8529248641403475	0	0	0.0
6664	0.0779154807146681	0.007385134755562765	0.006287723715353679	0.8399183823400828	None	0	0	0.14285714285714285	2	0.9473684210526315	18	0.525	0.9473684210526315	20	18	0	1	0	0.1	2	20	1.4	21	0.5	0	0.4856807259028937	0.9227406879832237	0.4787456132632252	0.7440655149325919	0.3920514451451155	0.8975232413422635	0.7555059332465315	0.8705462401964312	1.0	0.3	0.0
2789	0.04677853652736995	0.018950955328056355	0.016886660604851025	0.9294469409343882	None	0	0	0.25	2	0.9	9	0.4444444444444444	0.8	10	8	1	1	0	0.3333333333333333	3	9	0.8	12	0.25	0	0.5455625870192928	0.9530286383109702	0.5125771333287789	0.8231032090079764	0.46354839351731203	0.9275362419797467	0.8764908939657162	0.9141732289815341	1.0	0.2	0.0
2361	None	None	None	None	None	0.3333333333333333	1	0.4444444444444444	4	0.5454545454545454	6	0.43333333333333335	0.5454545454545454	8	6	4	1	0	0.3	10	3	0.8666666666666667	13	0.1	0.6666666666666666	0.8217151061365824	0.878972754704725	0.4812215689975138	0.896001981553134	0.5556607963118687	0.8550612042657946	0.8479781916451943	0.8776530143079166	1.0	0.25	0.0
2959	0.005355098237178432	0.0014990311542850427	0.0014331737084049968	0.9938064252044604	None	0	0	0.5	3	0.7142857142857143	5	0.5625	0.7142857142857143	8	5	0	0	0	0.25	8	2	0.6	9	0.0	0.2857142857142857	0.2766715848755619	0.9688215857444356	0.4938065428690697	0.8384383799095801	0.7517193849206794	0.8422956981038856	0.9296598359091472	0.9048923089821436	0	0	0.0
1884	None	None	None	None	None	0.5	1	0.8571428571428571	6	0.125	1	0.625	0.125	3	1	6	2	0	1.0	4	4	0.6666666666666666	10	0.14285714285714285	0.6666666666666666	0.2696645201186342	0.9299082424127431	0.7393765727348035	0.9326286849329559	0.8170434327548681	0.917712234220557	0.9182034524247864	0.9270055843104396	0.6666666666666666	0	0.0
3804	0.07404375448827408	0.029319683942340285	0.029202538590389984	0.9273294577434282	None	0	0	0.16666666666666666	2	0.9375	15	0.5294117647058824	0.9375	17	15	0	0	0	0.11764705882352941	2	17	1.2	18	0.0	0	0.6808389172718131	0.9172005636802022	0.5512864508942261	0.8190121781859684	0.3920514451451155	0.9199226343453948	0.8790537808285545	0.8927001490677443	0	0	0.0
3262	0.0012975362291276049	3.0278956100486967e-05	2.6364855461681765e-05	0.9975308906364352	None	0	0	0.6666666666666666	4	0.42857142857142855	3	0.6428571428571429	0.42857142857142855	5	3	3	1	0	0.2857142857142857	2	7	0.6	9	0.125	0.2857142857142857	0.9331066440758258	0.7879884985759349	0.3040305773784336	0.9164594555766947	0.2047973161594034	0.961029225442296	0.9433227927215667	0.9092413827530718	1.0	0.8	0.0
3472	0.06827659879733979	0.020910658137714817	0.01726362915426463	0.9310394837176608	None	0	0	0.2222222222222222	2	0.9090909090909091	10	0.5416666666666666	0.9090909090909091	12	10	0	0	0	0.16666666666666666	2	12	0.8666666666666667	13	0.0	0	0.34940445384088165	0.9386039599550963	0.5206388068696262	0.8132238124685601	0.46354839351731203	0.8774862627287049	0.7186428492338424	0.8865183404927452	0	0	0.0
1270	None	None	None	None	None	0.5	1	0.5714285714285714	4	0.625	5	0.3333333333333333	0.625	9	5	0	0	0	0.8333333333333334	5	6	0.6666666666666666	10	0.0	1.0	0.7665412311861421	0.8640980104324564	0.47386781576333165	0.8527556888690918	0.1785175890353122	0.8757397225834912	0.903573250608178	0.8644720284598504	0	0	0.0
5251	0.06117812278108529	0.02802726575709359	0.02665600510554346	0.9240502412969055	None	0	0	0.3076923076923077	4	0.7058823529411765	12	0.36538461538461536	0.6470588235294118	14	11	4	0	0	0.3076923076923077	4	13	1.2666666666666666	19	0.0	0	0.42547879669021976	0.9288679627243187	0.4949356902748243	0.710082632706014	0.3920514451451155	0.8772709468080188	0.7213783899714774	0.8594444797252254	0	0	0.0
5730	0.08774995353442426	0.03625338732900068	0.03613220308028756	0.924662455834668	None	0	0	0.375	6	0.5909090909090909	13	0.4	0.5909090909090909	18	13	5	0	0	0.26666666666666666	4	15	1.6	24	0.0	0	0.42547879669021976	0.940892334657976	0.4998802177046223	0.7663555836560569	0.3920514451451155	0.8769391318527244	0.7404033918099361	0.8779355672708486	0	0	0.0
6980	0.09314375711344221	0.019155459145550488	-0.00015104501646356672	0.9258332588587443	None	0	0	0.23529411764705882	4	0.782608695652174	18	0.22321428571428573	0.782608695652174	21	18	3	1	0	0.5714285714285714	8	14	1.6666666666666667	25	0.14285714285714285	0	0.48317096216615446	0.9355037950983612	0.48362341076311866	0.7628718578994896	0.3920514451451155	0.8884066367175502	0.7512480807361002	0.8778806778577061	1.0	0.5238095238095238	0.0
4315	0.07495699931304932	0.03330209920586598	0.031758027349843246	0.9255864300552034	None	0	0	0.2857142857142857	4	0.7368421052631579	14	0.375	0.6842105263157895	16	13	4	0	0	0.2857142857142857	4	14	1.4	21	0.0	0	0.6758828178424819	0.919454808396228	0.5636036825142391	0.8101546102757046	0.46354839351731203	0.9151237494882706	0.8751852063141691	0.8897262109460098	0	0	0.0
5495	0.08239412181985117	0.03994520967703214	0.03692221839205595	0.926893712346262	None	0	0	0.23529411764705882	4	0.782608695652174	18	0.22321428571428573	0.782608695652174	21	18	3	1	0	0.5714285714285714	8	14	1.6666666666666667	25	0.14285714285714285	0	0.5033612405939166	0.9270698822441467	0.48362341076311866	0.7628718578994896	0.3920514451451155	0.8869997621705835	0.7004528920366654	0.8725642321127632	1.0	0.3333333333333333	0.0
4002	0.06834152431816401	0.01717400683218219	0.012804239437144644	0.8548561929060399	None	0	0	0.16666666666666666	2	0.9333333333333333	14	0.53125	0.9333333333333333	16	14	0	0	0	0.125	2	16	1.1333333333333333	17	0.0	0	0.49396776406241616	0.9512279388622877	0.49175181423387054	0.7934020053917128	0.46354839351731203	0.9014332252715539	0.8200501595692187	0.8981163059946289	0	0	0.0
1831	None	None	None	None	None	0.3333333333333333	1	0.625	5	0.2222222222222222	2	0.55	0.1111111111111111	2	1	8	2	0	0.8	4	5	0.7333333333333333	11	0.10526315789473684	0.25	0.44439810621747533	0.6878945204778528	0.7986007899469906	0.5653818279998588	0.5027648481791583	0.9625636806189013	0.9092443656728094	0.807435011667761	0.75	0.5	0.37464177153196204
308	None	None	None	None	None	0	0	0.3333333333333333	1	1.0	2	1.0	0	0	0	3	4	0	1.0	2	2	0.26666666666666666	4	0.4	0	0	0	0	0	0	0	0	0	0	0	0
3577	0.04696948623993567	0.023296457180993466	0.023281363353601228	0.9339054574857012	None	0	0	0.25	2	0.8888888888888888	8	0.55	0.8888888888888888	10	8	0	0	0	0.2	2	10	0.7333333333333333	11	0.0	0	0.41789342121307793	0.9525654054049972	0.48680728680407254	0.8310928601887982	0.5453530691006886	0.8815953212554187	0.8075007748977232	0.9002741822153488	0	0	0.0
2192	None	None	None	None	None	0	0	0.5	2	0.75	3	1.0	0.5	3	2	2	1	0	0.6666666666666666	3	2	0.4	6	0.14285714285714285	0	0.5566665201902834	0.7399724419180957	0.3618931327904883	0.8150433227786834	0.653206867747168	0.8665661290050788	0.882562861866695	0.8125439820110416	1.0	0.6666666666666666	0.0
6526	0.09092921992350578	0.045625426344116454	0.043574659193417194	0.9279335500042372	None	0	0	0.23529411764705882	4	0.782608695652174	18	0.22321428571428573	0.782608695652174	21	18	3	1	0	0.5714285714285714	8	14	1.6666666666666667	25	0.14285714285714285	0	0.46800021121187074	0.9279967920767668	0.48362341076311866	0.7628718578994896	0.3920514451451155	0.8884066367175502	0.7004528920366654	0.8735949060882555	1.0	0.5238095238095238	0.0
4047	0.09219417897422891	0.03312616325248883	0.03305334890826988	0.9136265455804995	None	0	0	0.14285714285714285	2	0.9444444444444444	17	0.5263157894736842	0.9444444444444444	19	17	0	0	0	0.10526315789473684	2	19	1.3333333333333333	20	0.0	0	0.42547879669021976	0.9380932280671695	0.4998802177046223	0.7787399869650798	0.3920514451451155	0.883358564973316	0.7404033918099361	0.8808385461278505	0	0	0.0
6355	0.06202378033928623	0.012057557056044171	0.010692977445042651	0.9027619865019979	None	0	0	0.29411764705882354	5	0.6956521739130435	16	0.17482517482517482	0.6086956521739131	17	14	7	2	0	0.8461538461538461	11	13	1.6666666666666667	25	0.13333333333333333	0	0.46800021121187074	0.9190813615775728	0.48362341076311866	0.7296333389667142	0.3920514451451155	0.9213844710955567	0.7961187534938463	0.8766772387459473	0.5294117647058824	0.29411764705882354	0.0
2256	None	None	None	None	None	0.5	1	0.6666666666666666	4	0.5	3	0.4444444444444444	0.3333333333333333	3	2	4	2	0	0.5	6	3	0.5333333333333333	8	0.18181818181818182	1.0	0.2697759406173435	0.7297221189166956	0.9221436958462139	0.954063002859513	0.23296071585745795	0.7758001020142888	0.959520395660915	0.8527091900059761	0.6666666666666666	0	0.0
3603	0.02109832043501275	0.004799078213960266	-0.003909375820057842	0.9362228931987739	None	0	0	0.3333333333333333	2	0.8571428571428571	6	0.5625	0.8571428571428571	8	6	0	0	0	0.25	2	8	0.6	9	0.0	0	0.5850430158412497	0.950387255361717	0.5125771333287789	0.820183133029428	0.46354839351731203	0.9188687425423981	0.85826958835271	0.9088020730987711	0	0	0.0
915	None	None	None	None	None	0	0	0.5	3	0.42857142857142855	3	0.5625	0.14285714285714285	1	1	7	3	0	1.0	4	4	0.6	9	0.16666666666666666	0.5714285714285714	0.49714719471223967	0.5	0.12050223393654184	0.5	0.1	0.5	0.8612564652486806	0.5	1.0	0	0.23551327199976002
3608	0.056500453992835785	0.02017663265815755	0.020169238490243407	0.9279954932079612	None	0	0	0.25	2	0.8888888888888888	8	0.55	0.8888888888888888	10	8	0	0	0	0.2	2	10	0.7333333333333333	11	0.0	0	0.34940445384088165	0.9293935668686478	0.5512864508942261	0.7580927659926733	0.4132505542190163	0.8929190618058508	0.7360352994530397	0.875103613677673	0	0	0.0
2010	None	None	None	None	None	0	0	0.75	3	0.25	1	0.6666666666666666	0	1	0	4	2	0	1.0	3	3	0.4	6	0.18181818181818182	0.5	0	0	0	0	0	0	0	0	0	0	0
4697	0.08973434778826389	0.037304510596824006	0.03716348691056652	0.9240952994726377	None	0	0	0.375	6	0.5909090909090909	13	0.4	0.5909090909090909	18	13	5	0	0	0.26666666666666666	4	15	1.6	24	0.0	0	0.42547879669021976	0.940892334657976	0.4998802177046223	0.7663555836560569	0.3920514451451155	0.8769391318527244	0.7404033918099361	0.8779355672708486	0	0	0.0
7359	0.08927513057178203	0.04324476486073047	0.04191509503401286	0.9276337886100648	None	0	0	0.23529411764705882	4	0.782608695652174	18	0.22321428571428573	0.782608695652174	21	18	3	1	0	0.5714285714285714	8	14	1.6666666666666667	25	0.14285714285714285	0	0.46800021121187074	0.9279967920767668	0.48362341076311866	0.7628718578994896	0.3920514451451155	0.8884066367175502	0.7004528920366654	0.8735949060882555	1.0	0.5238095238095238	0.0
535	None	None	None	None	None	0	0	0.6666666666666666	2	0.0	0	0.6666666666666666	0	1	0	2	0	0	0.6666666666666666	3	2	0.26666666666666666	4	0.0	0	0	0	0	0	0	0	0	0	0	0	0
976	None	None	None	None	None	0.5	1	0.5	3	0.5714285714285714	4	0.6	0.2857142857142857	3	2	5	1	0	0.6	5	3	0.6	9	0.07692307692307693	0	0.9725323705978551	0.9211722897429897	0.47881972723190885	0.8441090360667622	0.5603547476220206	0.8211434364015388	0.8861146670769703	0.8688171267716744	1.0	0.3333333333333333	0.0
6569	0.09199899764929895	0.04357861762767274	0.04255006012811559	0.9265522645251839	None	0	0	0.23529411764705882	4	0.782608695652174	18	0.22321428571428573	0.782608695652174	21	18	3	1	0	0.5714285714285714	8	14	1.6666666666666667	25	0.14285714285714285	0	0.46800021121187074	0.9279967920767668	0.48362341076311866	0.7628718578994896	0.3920514451451155	0.8884066367175502	0.7004528920366654	0.8735949060882555	1.0	0.5238095238095238	0.0
2359	None	None	None	None	None	0	0	0.75	3	0.25	1	0.6666666666666666	0.25	2	1	3	6	0	1.0	3	3	0.4	6	0.6666666666666666	0	0.8193602996158997	0.858925855520561	0.12333566111248624	0.5580758468181684	0.436863492905017	0.9667097884604658	0.9713554157198462	0.8584889716582438	0.5	0	0.24258792892065978
207	None	None	None	None	None	0.3333333333333333	1	0.5	4	0.5	5	0.375	0.4	6	4	5	1	0	0.5	8	4	0.8	12	0.08333333333333333	0.25	0.8069727806738195	0.8717140385448703	0.48819183111487907	0.8253050982154214	0.696203650656213	0.9256929605527296	0.9024145130620426	0.8804904572834616	1.0	0.6666666666666666	0.0
3766	0.06296247412589744	0.028666220575982036	0.022615374631919587	0.9290626306459339	None	0	0	0.18181818181818182	2	0.9285714285714286	13	0.26666666666666666	0.8571428571428571	14	12	1	1	0	0.6	6	10	1.0666666666666667	16	0.25	0	0.42547879669021976	0.9529821360714011	0.4949356902748243	0.7878615767304135	0.3926821485783128	0.8964002636424461	0.7938816813819126	0.8965687715141792	1.0	0.2857142857142857	0.0
4851	0.08223197135803567	0.019991703067990765	0.019154637104805524	0.9262992051211077	None	0	0	0.16666666666666666	2	0.9333333333333333	14	0.53125	0.9333333333333333	16	14	0	0	0	0.125	2	16	1.1333333333333333	17	0.0	0	0.6859496190144405	0.9184520119606491	0.5636036825142391	0.8101546102757046	0.46354839351731203	0.9143641851439863	0.8751852063141691	0.8889650414920353	0	0	0.0
143	None	None	None	None	None	0	0	0.5	1	1.0	1	1.0	1.0	2	1	0	1	0	0.3333333333333333	1	3	0.2	3	0.3333333333333333	0	0.6655772849347806	0.5024917246430277	0.6624040073090729	0.7451104134043042	0.5157243789353998	0.9270224160718982	0.7491577817009846	0.7699740680540894	1.0	0.5	0.0
6257	0.083377598699894	0.03758512530917494	0.0350513790268458	0.9269928956382261	None	0	0	0.23529411764705882	4	0.782608695652174	18	0.22321428571428573	0.782608695652174	21	18	3	1	0	0.5714285714285714	8	14	1.6666666666666667	25	0.14285714285714285	0	0.5033612405939166	0.9270698822441467	0.48362341076311866	0.7628718578994896	0.3920514451451155	0.8869997621705835	0.7004528920366654	0.8725642321127632	1.0	0.3333333333333333	0.0
6082	0.09027374748411224	0.038917956434510584	0.0386852953636371	0.9251112513281748	None	0	0	0.375	6	0.5909090909090909	13	0.4	0.5909090909090909	18	13	5	0	0	0.26666666666666666	4	15	1.6	24	0.0	0	0.42547879669021976	0.940892334657976	0.4998802177046223	0.7663555836560569	0.3920514451451155	0.8769391318527244	0.7404033918099361	0.8779355672708486	0	0	0.0
7513	0.0904182527518345	0.04484146487253739	0.04436553757212286	0.9275601970105949	None	0	0	0.14285714285714285	2	0.9473684210526315	18	0.525	0.9473684210526315	20	18	0	1	0	0.1	2	20	1.4	21	0.5	0	0.4856807259028937	0.9305993968393563	0.48362341076311866	0.7655129811092555	0.46354839351731203	0.895197526891768	0.7555059332465315	0.8781131283339781	1.0	0.35	0.0
4707	0.07979956588313435	0.031788515890162725	0.030535474996683704	0.9264179704551561	None	0	0	0.375	6	0.5909090909090909	13	0.4	0.5909090909090909	18	13	5	0	0	0.26666666666666666	4	15	1.6	24	0.0	0	0.42547879669021976	0.9398873015654455	0.4998802177046223	0.7663555836560569	0.3920514451451155	0.8769391318527244	0.7404033918099361	0.8772936590256214	0	0	0.0
461	None	None	None	None	None	1.0	1	1.0	4	0.25	1	0.6666666666666666	0	2	0	3	0	0	1.0	3	3	0.4	6	0.0	0.6666666666666666	0	0	0	0	0	0	0	0	0	0	0
5858	0.09168145521328756	0.046231346679112474	0.043241363167402035	0.9268236528730729	None	0	0	0.23529411764705882	4	0.782608695652174	18	0.22321428571428573	0.782608695652174	21	18	3	1	0	0.5714285714285714	8	14	1.6666666666666667	25	0.14285714285714285	0	0.5033612405939166	0.9270698822441467	0.48362341076311866	0.7628718578994896	0.3920514451451155	0.8869997621705835	0.7004528920366654	0.8725642321127632	1.0	0.2857142857142857	0.0
659	None	None	None	None	None	1.0	1	1.0	4	0.0	0	0.5	0	2	0	3	0	0	0.75	4	3	0.4	6	0.0	1.0	0	0	0	0	0	0	0	0	0	0	0
2259	None	None	None	None	None	0.3333333333333333	1	0.375	3	0.6666666666666666	6	0.6875	0.2222222222222222	3	2	7	2	0	1.0	4	4	0.7333333333333333	11	0.11764705882352941	0.6666666666666666	0.9742724838842157	0.9463636594658894	0.75518401887949	0.6071269713257286	0.1	0.968607267019657	0.9752057726664282	0.9042164766326825	0.6666666666666666	0	0.0
6997	0.09087014862036039	0.04086374959217937	0.03814939622846691	0.9280598644009069	None	0	0	0.23529411764705882	4	0.782608695652174	18	0.22321428571428573	0.782608695652174	21	18	3	1	0	0.5714285714285714	8	14	1.6666666666666667	25	0.14285714285714285	0	0.46800021121187074	0.9279967920767668	0.48362341076311866	0.7628718578994896	0.3920514451451155	0.8884066367175502	0.7004528920366654	0.8735949060882555	1.0	0.2857142857142857	0.0
1116	None	None	None	None	None	0	0	0.6666666666666666	2	0.5	1	1.0	0	1	0	2	1	0	0.25	4	1	0.26666666666666666	4	0.14285714285714285	0.6666666666666666	0	0	0	0	0	0	0	0	0	0	0
6421	0.0870733753339907	0.04356524029863488	0.0345686169431867	0.9271889044126314	None	0	0	0.23529411764705882	4	0.782608695652174	18	0.22321428571428573	0.782608695652174	21	18	3	1	0	0.5714285714285714	8	14	1.6666666666666667	25	0.14285714285714285	0	0.46800021121187074	0.9173051108130571	0.4998802177046223	0.7659469244380098	0.3920514451451155	0.9059165011278199	0.7004528920366654	0.8756867587594181	1.0	0.5238095238095238	0.0
861	None	None	None	None	None	0	0	0.75	3	0.3333333333333333	1	0.5555555555555556	0	3	0	1	1	0	1.0	3	3	0.3333333333333333	5	0.3333333333333333	1.0	0	0	0	0	0	0	0	0	0	0	0
932	None	None	None	None	None	0	0	0.5	3	0.5	3	0.5714285714285714	0.3333333333333333	4	2	3	3	0	0.2857142857142857	7	2	0.5333333333333333	8	0.375	0.8571428571428571	0.9487635124999055	0.9232418725288407	0.47881972723190885	0.5715431709767149	0.5915444113131785	0.6431704603495303	0.8759650321236406	0.7542689217652684	0.5	0.5	0.0
6728	0.08380216673462115	0.038989611152032734	0.03652201935636467	0.9270954396820149	None	0	0	0.23529411764705882	4	0.782608695652174	18	0.22321428571428573	0.782608695652174	21	18	3	1	0	0.5714285714285714	8	14	1.6666666666666667	25	0.14285714285714285	0	0.5033612405939166	0.9270698822441467	0.48362341076311866	0.7628718578994896	0.3920514451451155	0.8869997621705835	0.7004528920366654	0.8725642321127632	1.0	0.3333333333333333	0.0
963	None	None	None	None	None	0.16666666666666666	1	0.5714285714285714	8	0.3888888888888889	7	0.47619047619047616	0.3333333333333333	11	6	8	2	0	0.8571428571428571	7	6	1.3333333333333333	20	0.13333333333333333	0.375	0.6932268684625342	0.8898951137507298	0.6177530850261117	0.8470081919536078	0.4763172654321268	0.8814865700842213	0.8659662122696982	0.8738966029887693	0.5909090909090909	0.09090909090909091	0.0
178	None	None	None	None	None	0.3333333333333333	2	0.5714285714285714	8	0.3333333333333333	6	0.47619047619047616	0.2222222222222222	4	4	15	1	0	0.8571428571428571	6	7	1.3333333333333333	20	0.029411764705882353	0.13333333333333333	0.6395992892170502	0.8648408862825102	0.7273547386930176	0.8013815504045235	0.7172634573514479	0.9511750462988579	0.787105583990607	0.8883007441433669	1.0	0.25	0.0
4872	0.08881255172475867	0.037415436863226216	0.03735675921363631	0.9249875982099615	None	0	0	0.375	6	0.5909090909090909	13	0.4	0.5909090909090909	18	13	5	0	0	0.26666666666666666	4	15	1.6	24	0.0	0	0.42547879669021976	0.940892334657976	0.4998802177046223	0.7663555836560569	0.3920514451451155	0.8769391318527244	0.7404033918099361	0.8779355672708486	0	0	0.0
351	None	None	None	None	None	0	0	0.625	5	0.3333333333333333	3	0.9166666666666666	0.2222222222222222	6	2	4	3	0	0.3333333333333333	6	2	0.7333333333333333	11	0.375	0.4444444444444444	0.8150033311869596	0.8309944451491531	0.5670010946540481	0.9499197656588326	0.1854964166797119	0.9432782289705908	0.9482927463317068	0.920479650908192	0.5	0.16666666666666666	0.0
3099	0.003597464512320564	0.0005533937240726412	0.00038032149086785887	0.9884422353507052	None	0	0	0.5	3	0.42857142857142855	3	0.45	0.2857142857142857	3	2	5	2	0	0.8	4	5	0.6	9	0.15384615384615385	0	0.4353909955488823	0.6184147638859978	0.5512864508942261	0.7402931492038758	0.3920514451451155	0.7984675174822427	0.6619939450720479	0.7249242259149793	0.6666666666666666	0.3333333333333333	0.0
5099	0.08867659197973961	0.03725673780255794	0.036592409240688135	0.9252603439466314	None	0	0	0.375	6	0.5909090909090909	13	0.4	0.5909090909090909	18	13	5	0	0	0.26666666666666666	4	15	1.6	24	0.0	0	0.42547879669021976	0.940892334657976	0.4998802177046223	0.7663555836560569	0.3920514451451155	0.8769391318527244	0.7404033918099361	0.8779355672708486	0	0	0.0
7349	0.09685940069944549	0.04251683463759116	0.03538749994230891	0.9291397631352684	None	0	0	0.125	2	0.9545454545454546	21	0.5217391304347826	0.9545454545454546	23	21	0	1	0	0.08695652173913043	2	23	1.6	24	0.5	0	0.46800021121187074	0.9225244685671846	0.4998802177046223	0.7575311812234647	0.3920514451451155	0.8992394822716957	0.7004528920366654	0.8738071828344807	1.0	0.34782608695652173	0.0
2697	0.002038735655634077	0.0003612333652873829	0.00026991625377413895	0.996197571703328	None	0	0	0.625	5	0.2222222222222222	2	0.4583333333333333	0.1111111111111111	2	1	8	2	0	0.6666666666666666	6	4	0.7333333333333333	11	0.10526315789473684	0.4	0.7238870893596625	0.9281670725721592	0.6687574800871678	0.8642844388998785	0.5024632241134077	0.6299437997489631	0.723012437527562	0.8385386752216607	0.75	0	0.0
2166	None	None	None	None	None	0.5	1	0.6666666666666666	4	0.42857142857142855	3	0.75	0	2	0	6	5	0	0.75	3	4	0.6	9	0.35714285714285715	0.3333333333333333	0	0	0	0	0	0	0	0	0	0	0
3019	0.06220652650265848	0.005886794529475576	0.005071839427994754	0.8305534619751196	None	0	0	0.2857142857142857	4	0.7368421052631579	14	0.375	0.6842105263157895	16	13	4	0	0	0.2857142857142857	4	14	1.4	21	0.0	0	0.6758828178424819	0.9102043507692288	0.5174549308286724	0.8010937728414886	0.3920514451451155	0.9182016124555947	0.8883735196624202	0.8851854406856057	0	0	0.0
1446	None	None	None	None	None	0.16666666666666666	1	0.26666666666666666	4	0.85	17	0.36666666666666664	0.85	21	17	0	0	0	0.15	20	3	1.4666666666666666	22	0.0	1.0	0.7569132601211513	0.8731885668597017	0.49756393499784946	0.8503277983224791	0.8156619654127375	0.9492511677580383	0.9182041049154522	0.900112016863163	0	0	0.0
6956	0.08998042030824203	0.04664984546614118	0.046351463215133455	0.9280377215017572	None	0	0	0.14285714285714285	2	0.9473684210526315	18	0.525	0.9473684210526315	20	18	0	1	0	0.1	2	20	1.4	21	0.5	0	0.4856807259028937	0.9305993968393563	0.48362341076311866	0.7655129811092555	0.46354839351731203	0.8910771905668186	0.7555059332465315	0.8765643651047963	1.0	0.3	0.0
5370	0.08670303081615692	0.03187165677393325	0.0318584363184884	0.9229363730109238	None	0	0	0.375	6	0.5909090909090909	13	0.4	0.5909090909090909	18	13	5	0	0	0.26666666666666666	4	15	1.6	24	0.0	0	0.42547879669021976	0.940892334657976	0.4998802177046223	0.7663555836560569	0.3920514451451155	0.8769391318527244	0.7404033918099361	0.8779355672708486	0	0	0.0
1388	None	None	None	None	None	0.5	1	0.6666666666666666	4	0.2857142857142857	2	0.75	0	0	0	8	3	0	0.75	3	4	0.6	9	0.15	0.6666666666666666	0	0	0	0	0	0	0	0	0	0	0
4777	0.09113313414167318	0.03690094555896162	0.03671748591024702	0.9250463541042071	None	0	0	0.375	6	0.5909090909090909	13	0.4	0.5909090909090909	18	13	5	0	0	0.26666666666666666	4	15	1.6	24	0.0	0	0.42547879669021976	0.940892334657976	0.4998802177046223	0.7663555836560569	0.3920514451451155	0.8769391318527244	0.7404033918099361	0.8779355672708486	0	0	0.0
6309	0.0898097553593295	0.044862728483017256	0.04410396088226681	0.930105461674771	None	0	0	0.14285714285714285	2	0.9473684210526315	18	0.525	0.9473684210526315	20	18	0	1	0	0.1	2	20	1.4	21	0.5	0	0.5033612405939166	0.9295270930139163	0.48362341076311866	0.7655129811092555	0.46354839351731203	0.8896492677651118	0.7004528920366654	0.8754378127814946	1.0	0.35	0.0
904	None	None	None	None	None	0	0	0.75	3	0.0	0	0.5555555555555556	0	1	0	3	0	0	1.0	3	3	0.3333333333333333	5	0.0	0	0	0	0	0	0	0	0	0	0	0	0
7320	0.0723909879021025	0.01664911105700547	0.014360405634288313	0.8487076271370859	None	0	0	0.16666666666666666	2	0.9333333333333333	14	0.53125	0.9333333333333333	16	14	0	1	0	0.125	2	16	1.1333333333333333	17	0.5	0	0.4856807259028937	0.9424970625641786	0.46372999528214676	0.7203236242036232	0.46354839351731203	0.9058828521208507	0.7555059332465315	0.8810465253399558	1.0	0.5625	0.0
5393	0.08890863056142226	0.035343003275462616	0.0349568944900127	0.9248979127841858	None	0	0	0.375	6	0.5909090909090909	13	0.4	0.5909090909090909	18	13	5	0	0	0.26666666666666666	4	15	1.6	24	0.0	0	0.42547879669021976	0.940892334657976	0.4998802177046223	0.7663555836560569	0.3920514451451155	0.8769391318527244	0.7404033918099361	0.8779355672708486	0	0	0.0
5224	0.052564524100708866	0.021844704527974036	0.02108089362712184	0.8507053838363975	None	0	0	0.4	6	0.55	11	0.4230769230769231	0.55	16	11	5	0	0	0.3076923076923077	4	13	1.4666666666666666	22	0.0	0	0.42547879669021976	0.9313967290439874	0.4998802177046223	0.7269313839841335	0.3920514451451155	0.8961963326971827	0.7404033918099361	0.8715093849411357	0	0	0.0
90	None	None	None	None	None	0.2	1	0.46153846153846156	6	0.5882352941176471	10	0.6333333333333333	0.4117647058823529	12	7	6	4	0	0.8333333333333334	6	5	1.2666666666666666	19	0.36363636363636365	0.3076923076923077	0.5122841087619735	0.9472288967188033	0.6214396889977817	0.9278575466254136	0.6004415440201303	0.9754537495558623	0.9426190113689377	0.9544091489249256	0.08333333333333333	0.08333333333333333	0.0
4371	0.07717208834319192	0.029671931445070375	0.028350136670424717	0.9271801543065059	None	0	0	0.16666666666666666	2	0.9375	15	0.25	0.8125	15	13	2	1	0	0.5	6	12	1.2	18	0.16666666666666666	0	0.6808389172718131	0.9278954081423435	0.5512864508942261	0.8135144177004573	0.5350453418895085	0.9189412575417721	0.8995133602717242	0.8958511395821048	1.0	0.26666666666666666	0.0
5924	0.09129106884932373	0.036297196166721536	0.03628341471423803	0.9245407156196044	None	0	0	0.375	6	0.5909090909090909	13	0.4	0.5909090909090909	18	13	5	0	0	0.26666666666666666	4	15	1.6	24	0.0	0	0.42547879669021976	0.940892334657976	0.4998802177046223	0.7663555836560569	0.3920514451451155	0.8769391318527244	0.7404033918099361	0.8779355672708486	0	0	0.0
4593	0.07915532446463769	0.01835380532631523	0.014557466267165009	0.7257761502457476	None	0	0	0.16666666666666666	2	0.9333333333333333	14	0.53125	0.9333333333333333	16	14	0	0	0	0.125	2	16	1.1333333333333333	17	0.0	0	0.42547879669021976	0.9494748334923893	0.4998802177046223	0.7746945557937772	0.46354839351731203	0.8840770359495388	0.7853040014624499	0.8876231390339282	0	0	0.0
6537	0.08058414678897333	0.03741742638334829	0.0345740716094601	0.9271103122547318	None	0	0	0.23529411764705882	4	0.782608695652174	18	0.22321428571428573	0.782608695652174	21	18	3	1	0	0.5714285714285714	8	14	1.6666666666666667	25	0.14285714285714285	0	0.5033612405939166	0.9270698822441467	0.48362341076311866	0.7628718578994896	0.3920514451451155	0.8869997621705835	0.7004528920366654	0.8725642321127632	1.0	0.3333333333333333	0.0
5232	0.0811676169296	0.03578773991627117	0.03363379012370621	0.9251937563282406	None	0	0	0.375	6	0.5909090909090909	13	0.4	0.5909090909090909	18	13	5	0	0	0.26666666666666666	4	15	1.6	24	0.0	0	0.42547879669021976	0.940892334657976	0.4998802177046223	0.7663555836560569	0.3920514451451155	0.8831538939139069	0.747593413830066	0.8800234144505799	0	0	0.0
2826	0.046079813591981274	0.005190869873920563	0.0026086310134009983	0.9287747761365879	None	0	0	0.2	2	0.9230769230769231	12	0.5	0.6153846153846154	9	8	5	1	0	0.8333333333333334	6	5	1.0	15	0.07692307692307693	0	0.34940445384088165	0.957230877377582	0.5512864508942261	0.9333859669806768	0.41098682917280926	0.9161886194466357	0.9691716160056656	0.9378046678437642	1.0	0.5555555555555556	0.0
7160	0.10135324539799576	0.04504684106846338	0.04486464986332179	0.9275048592325672	None	0	0	0.14285714285714285	2	0.9473684210526315	18	0.525	0.9473684210526315	20	18	0	1	0	0.1	2	20	1.4	21	0.5	0	0.4856807259028937	0.9305993968393563	0.48362341076311866	0.7655129811092555	0.46354839351731203	0.8910771905668186	0.7555059332465315	0.8765643651047963	1.0	0.55	0.0
5870	0.09262653928249268	0.04600591420206053	0.044319564943299625	0.9294686523017492	None	0	0	0.23529411764705882	4	0.782608695652174	18	0.22321428571428573	0.782608695652174	21	18	3	1	0	0.5714285714285714	8	14	1.6666666666666667	25	0.14285714285714285	0	0.48638238858527433	0.9277411383688805	0.48362341076311866	0.7628718578994896	0.3920514451451155	0.8884066367175502	0.7004528920366654	0.8734542353715743	1.0	0.3333333333333333	0.0
5632	0.09039683927195043	0.04474320536943369	0.04176405423936229	0.9269540845305989	None	0	0	0.23529411764705882	4	0.782608695652174	18	0.22321428571428573	0.782608695652174	21	18	3	1	0	0.5714285714285714	8	14	1.6666666666666667	25	0.14285714285714285	0	0.5033612405939166	0.9270698822441467	0.48362341076311866	0.7628718578994896	0.3920514451451155	0.8869997621705835	0.7004528920366654	0.8725642321127632	1.0	0.3333333333333333	0.0
5404	0.0486962515572285	0.015174332101478082	0.008327633809746106	0.7588165377599108	None	0	0	0.3	3	0.75	9	0.42424242424242425	0.75	12	9	1	0	0	0.2727272727272727	3	11	0.9333333333333333	14	0.0	0	0.5705286406564825	0.9012478573159868	0.4787456132632252	0.7568905936771866	0.3920514451451155	0.8890347886099688	0.8472040434547615	0.8592729782209846	0	0	0.0
27	None	None	None	None	None	0	0	1.0	1	0	0	1.0	0	0	0	1	1	0	0.5	2	1	0.13333333333333333	2	0.16666666666666666	0	0	0	0	0	0	0	0	0	0	0	0
7417	0.07889627375395207	0.038000747207549826	0.03765264243795302	0.8459286755310539	None	0	0	0.125	2	0.9523809523809523	20	0.5227272727272727	0.9523809523809523	22	20	0	1	0	0.09090909090909091	2	22	1.5333333333333334	23	0.5	0	0.4856807259028937	0.932397354404072	0.48362341076311866	0.7651270798026361	0.46354839351731203	0.8955977144622062	0.7555059332465315	0.8791901117015861	1.0	0.5454545454545454	0.0
6996	0.08430394458423543	0.035044343389204334	0.03171668451081424	0.9242097684336738	None	0	0	0.14285714285714285	2	0.9473684210526315	18	0.525	0.9473684210526315	20	18	0	1	0	0.1	2	20	1.4	21	0.5	0	0.45169560338037656	0.9280846888042377	0.48362341076311866	0.7655129811092555	0.46354839351731203	0.895197526891768	0.7350659658109857	0.8767401134353039	1.0	0.35	0.0
4531	0.08697644573005327	0.03677634631525519	0.036551382577584814	0.9250362021890627	None	0	0	0.375	6	0.5909090909090909	13	0.4	0.5909090909090909	18	13	5	0	0	0.26666666666666666	4	15	1.6	24	0.0	0	0.42547879669021976	0.940892334657976	0.4998802177046223	0.7663555836560569	0.3920514451451155	0.8769391318527244	0.7404033918099361	0.8779355672708486	0	0	0.0
5937	0.09656940034255643	0.043204893750747535	0.0380218236550701	0.928035237579414	None	0	0	0.23529411764705882	4	0.782608695652174	18	0.22321428571428573	0.782608695652174	21	18	3	1	0	0.5714285714285714	8	14	1.6666666666666667	25	0.14285714285714285	0	0.5033612405939166	0.9274577290399076	0.48362341076311866	0.7628718578994896	0.3920514451451155	0.8869997621705835	0.7004528920366654	0.872777224754404	1.0	0.3333333333333333	0.0
5639	0.08484767587603297	0.0377672380748195	0.03693331848682705	0.9257278330629164	None	0	0	0.375	6	0.5909090909090909	13	0.4	0.5909090909090909	18	13	5	0	0	0.26666666666666666	4	15	1.6	24	0.0	0	0.42547879669021976	0.940892334657976	0.4998802177046223	0.7663555836560569	0.3920514451451155	0.8769391318527244	0.7404033918099361	0.8779355672708486	0	0	0.0
4390	0.07652942070328364	0.01712755229923608	0.016270684166473412	0.9259444065563278	None	0	0	0.16666666666666666	2	0.9333333333333333	14	0.53125	0.9333333333333333	16	14	0	0	0	0.125	2	16	1.1333333333333333	17	0.0	0	0.42547879669021976	0.9487590557854081	0.4998802177046223	0.7746945557937772	0.46354839351731203	0.8849779016761067	0.7853040014624499	0.8874234401939703	0	0	0.0
954	None	None	None	None	None	0	0	0.6	3	0.4	2	0.7777777777777778	0	1	0	5	2	0	1.0	3	3	0.4666666666666667	7	0.15384615384615385	0.8	0	0	0	0	0	0	0	0	0	0	0
1596	None	None	None	None	None	0.3333333333333333	1	0.5	4	0.5	5	0.75	0.2	4	2	7	2	0	1.0	4	4	0.8	12	0.125	0.8	0.8150033311869596	0.9266077060352802	0.75518401887949	0.9170052078497585	0.41984781730157367	0.9686881861852126	0.9502867944924723	0.9421329346562487	0.625	0.5	0.0
5636	0.08526760713427652	0.03686613584655898	0.02695732199903747	0.9270367060849924	None	0	0	0.2777777777777778	5	0.7083333333333334	17	0.23214285714285715	0.6666666666666666	20	16	5	1	0	0.5714285714285714	8	14	1.7333333333333334	26	0.1	0	0.5033612405939166	0.9220781920448325	0.48362341076311866	0.7698071781782662	0.4017866465338823	0.8778730470269538	0.7004144788857948	0.8680159798215297	1.0	0.35	0.0
4398	0.06729947489746423	0.028459647701357994	0.028375505468059593	0.9254035980492313	None	0	0	0.25	4	0.7619047619047619	16	0.359375	0.6666666666666666	17	14	5	0	0	0.25	4	16	1.5333333333333334	23	0.0	0	0.6808389172718131	0.9172005636802022	0.5512864508942261	0.8190121781859684	0.3920514451451155	0.9139831606897912	0.8790537808285545	0.8901832618909339	0	0	0.0
6356	0.04097577838323755	0.002144592922335134	0.002068484021350098	0.8770349952152814	None	0.16666666666666666	1	0.2857142857142857	4	0.7777777777777778	14	0.2	0.6666666666666666	16	12	3	1	0	1.0	10	10	1.3333333333333333	20	0.16666666666666666	0.2	0.4856807259028937	0.9340433398264392	0.4787456132632252	0.75997416761908	0.46354839351731203	0.8933654607983885	0.7555059332465315	0.8782773193643721	1.0	0.3125	0.0
6957	0.09650550535328539	0.035395059130614116	0.025677669242986444	0.9295000677540326	None	0	0	0.2	4	0.8214285714285714	23	0.16666666666666666	0.8214285714285714	26	23	3	1	0	0.8	12	15	2.0	30	0.14285714285714285	0	0.49487181458959545	0.9276107914158909	0.48362341076311866	0.7958852611038798	0.5556607963118687	0.882664011152073	0.8032824996312259	0.8782979759128826	1.0	0.2692307692307692	0.0
940	None	None	None	None	None	0.4	2	0.6666666666666666	8	0.375	6	0.6	0.375	13	6	4	0	0	0.3	10	3	1.2	18	0.0	0.5333333333333333	0.6243427093465058	0.8426766429054834	0.3677500761042297	0.8864777186377317	0.6284525053923087	0.9059875144888597	0.7970221465259371	0.8807667947720204	0	0	0.0
6798	0.058082877475104454	0.007989634877359484	0.002528546274603111	0.7588883125780881	None	0	0	0.3	3	0.8461538461538461	11	0.5357142857142857	0.5384615384615384	9	7	5	4	0	0.14285714285714285	2	14	1.0	15	0.3333333333333333	0.15384615384615385	0.6059218586209623	0.9486179552771516	0.48362341076311866	0.8131819749490992	0.5738697922230076	0.8576849923086837	0.85010212490241	0.887045419734679	0.1111111111111111	0.3333333333333333	0.0
2776	8.033814445617482e-09	7.667454403258196e-09	-2.4245159512448454e-09	0.9999993746238445	None	0	0	1.0	1	0	0	1.0	0	0	0	1	2	0	0.5	2	1	0.13333333333333333	2	0.3333333333333333	0	0	0	0	0	0	0	0	0	0	0	0
7504	0.08778911228558646	0.041477426673547264	0.041124114069112636	0.9269978034052909	None	0	0	0.14285714285714285	2	0.9473684210526315	18	0.525	0.9473684210526315	20	18	0	1	0	0.1	2	20	1.4	21	0.5	0	0.4856807259028937	0.9305993968393563	0.48362341076311866	0.7655129811092555	0.46354839351731203	0.891319847022104	0.7555059332465315	0.8766545947878653	1.0	0.6	0.0
1040	None	None	None	None	None	1.0	1	1.0	4	0.25	1	0.5	0	2	0	3	2	0	0.75	4	3	0.4	6	0.25	1.0	0	0	0	0	0	0	0	0	0	0	0
1030	None	None	None	None	None	0	0	0.5	3	0.42857142857142855	3	0.6	0.2857142857142857	2	2	6	0	0	0.6	5	3	0.6	9	0.0	0.5714285714285714	0.6184036651860777	0.9146282642275116	0.19742124648682496	0.6833456755861306	0.34136412508468145	0.5036743543108774	0.8663297584127267	0.7411197872503585	0	0	0.0
2368	None	None	None	None	None	0.3333333333333333	1	0.625	5	0.4	4	0.75	0.1	3	1	8	5	0	1.0	4	4	0.8	12	0.2777777777777778	0.25	0.36536867553203944	0.9493261514319645	0.8249041324024786	0.9597551311736834	0.8274607367798754	0.9752192461619843	0.956403655208302	0.9629670466374542	0.3333333333333333	0.3333333333333333	0.0
2385	None	None	None	None	None	0	0	0.7142857142857143	5	0.25	2	0.625	0.25	5	2	4	2	0	1.0	4	4	0.6666666666666666	10	0.2222222222222222	0.5714285714285714	0.46800021121187074	0.9134325422358419	0.48362341076311866	0.8822894073235829	0.7924966206603518	0.914535604103043	0.9182034524247864	0.9043883690285504	0.6	0.4	0.0
1766	None	None	None	None	None	0	0	0.6	3	0.2	1	0.7777777777777778	0	1	0	5	0	0	1.0	3	3	0.4666666666666667	7	0.0	0.5	0	0	0	0	0	0	0	0	0	0	0
5590	0.09079599621502794	0.03644216804434563	0.03626033893787195	0.9250041935010703	None	0	0	0.375	6	0.5909090909090909	13	0.4	0.5909090909090909	18	13	5	0	0	0.26666666666666666	4	15	1.6	24	0.0	0	0.42547879669021976	0.940892334657976	0.4998802177046223	0.7663555836560569	0.3920514451451155	0.8769391318527244	0.7404033918099361	0.8779355672708486	0	0	0.0
3542	0.027962279751391952	0.000536791740065445	0.0004841261213517823	0.9963713742801936	None	0	0	0.25	2	0.8888888888888888	8	0.34375	0.7777777777777778	9	7	1	1	0	0.5	4	8	0.7333333333333333	11	0.25	0	0.5092056704899245	0.9180367010993	0.5512864508942261	0.8361288734990403	0.3920514451451155	0.9448121011689092	0.8712110208952669	0.9084873324515371	1.0	0.2222222222222222	0.0
544	None	None	None	None	None	0	0	0.5	3	0.3333333333333333	2	0.6666666666666666	0.16666666666666666	1	1	6	0	0	0.75	4	3	0.5333333333333333	8	0.0	0	0.3812534020901325	0.5	0.12050223393654184	0.5	0.9637871413108468	0.5	0.9713977887575833	0.5	0	0	0.0
7497	0.09460231325476164	0.04552618979726932	0.04387909618028492	0.928638902878088	None	0	0	0.23529411764705882	4	0.782608695652174	18	0.22321428571428573	0.782608695652174	21	18	3	1	0	0.5714285714285714	8	14	1.6666666666666667	25	0.14285714285714285	0	0.46800021121187074	0.9279967920767668	0.48362341076311866	0.7628718578994896	0.3920514451451155	0.8884066367175502	0.7004528920366654	0.8735949060882555	1.0	0.2857142857142857	0.0
5448	0.0888136189535702	0.037472308304040775	0.03693684437107217	0.9255524696947427	None	0	0	0.375	6	0.5909090909090909	13	0.4	0.5909090909090909	18	13	5	0	0	0.26666666666666666	4	15	1.6	24	0.0	0	0.42547879669021976	0.940892334657976	0.4998802177046223	0.7663555836560569	0.3920514451451155	0.8769391318527244	0.7404033918099361	0.8779355672708486	0	0	0.0
3441	0.03485598152628962	0.025694026826962525	0.01934780095718047	0.9313866318201642	None	0.3333333333333333	1	0.4444444444444444	4	0.7272727272727273	8	0.3939393939393939	0.7272727272727273	12	8	0	0	0	0.2727272727272727	3	11	0.8666666666666667	13	0.0	1.0	0.8329876029704895	0.9072116998228019	0.5194829549397495	0.8669190040505347	0.6122801779621909	0.9426432148121446	0.9358800694562629	0.9103416146993832	0	0	0.0
2627	4.262128872411698e-06	8.04454601674625e-08	3.2855189035842917e-08	0.9999982394706239	None	0	0	0.6666666666666666	2	0.0	0	0.6666666666666666	0	2	0	1	1	0	0.6666666666666666	2	3	0.26666666666666666	4	0.25	1.0	0	0	0	0	0	0	0	0	0	0	0
1886	None	None	None	None	None	0	0	0.6666666666666666	2	0.5	1	1.0	0	1	0	2	1	0	0.25	4	1	0.26666666666666666	4	0.14285714285714285	0.6666666666666666	0	0	0	0	0	0	0	0	0	0	0
3938	0.053575693826556595	0.004840321403078414	0.0009858527374285166	0.9306299892662556	None	0	0	0.25	2	0.8888888888888888	8	0.55	0.8888888888888888	10	8	0	0	0	0.2	2	10	0.7333333333333333	11	0.0	0	0.26627365775176753	0.9285852862679504	0.5512864508942261	0.7846710500229523	0.3920514451451155	0.7898492433956383	0.8075007748977232	0.8490826663299549	0	0	0.0
3333	0.04424591095912325	0.003348438113540925	-0.0008074834138419276	0.8430777244898663	None	0	0	0.14285714285714285	1	1.0	8	1.0	1.0	9	8	0	0	0	0.1	1	10	0.6666666666666666	10	0.0	0	0.6557341784897035	0.9614995430986042	0.5512864508942261	0.8757674095601531	0.3920514451451155	0.9308539357846788	0.9028191702073378	0.9302292854609459	0	0	0.0
2770	0.0009718325387915098	1.1803673926198732e-05	4.851593958041505e-06	0.997134277471569	None	0	0	0.4	2	0.8	4	1.0	0.8	6	4	0	0	0	0.14285714285714285	7	1	0.4666666666666667	7	0.0	0.3333333333333333	0.2842137663804697	0.7080553140661244	0.8560279413274902	0.9046717062830234	0.3953086601578165	0.862122977077748	0.9210635069279219	0.8397559078748905	0	0	0.0
1635	None	None	None	None	None	0.25	1	0.5	5	0.6153846153846154	8	0.6	0.23076923076923078	7	3	7	4	0	1.0	5	5	1.0	15	0.2857142857142857	0.2	0.7074018059178421	0.8574753158228556	0.4791539582005003	0.8095179654270496	0.44326311984547173	0.9220026989264094	0.7631050803085418	0.8703146933248735	0.21428571428571427	0.14285714285714285	0.0
4156	0.07696213963022605	0.027137688336503218	0.024105457733536433	0.9254428033509515	None	0	0	0.2857142857142857	4	0.7368421052631579	14	0.375	0.6842105263157895	16	13	4	0	0	0.2857142857142857	4	14	1.4	21	0.0	0	0.6758828178424819	0.919454808396228	0.5512864508942261	0.8036365835047918	0.46354839351731203	0.9143641851439863	0.8751852063141691	0.8880281517509075	0	0	0.0
4034	0.07778709588537097	0.02942994400828814	0.028295379914484053	0.9263622343929282	None	0	0	0.2857142857142857	4	0.7368421052631579	14	0.375	0.6842105263157895	16	13	4	0	0	0.2857142857142857	4	14	1.4	21	0.0	0	0.6758828178424819	0.919454808396228	0.5512864508942261	0.8036365835047918	0.46354839351731203	0.9143641851439863	0.8751852063141691	0.8880281517509075	0	0	0.0
2366	None	None	None	None	None	0	0	0.5	1	1.0	1	0.75	0	1	0	1	2	0	1.0	2	2	0.2	3	0.4	0	0	0	0	0	0	0	0	0	0	0	0
173	None	None	None	None	None	0	0	0.5	5	0.4166666666666667	5	0.4666666666666667	0.3333333333333333	8	4	5	4	0	0.8333333333333334	6	5	0.9333333333333333	14	0.4	0.5454545454545454	0.782647485033481	0.917164667600735	0.5710443092872202	0.9474098822283294	0.3604260396358507	0.771572053461805	0.9366796068225327	0.8976101621774033	0.125	0.375	0.0
5028	0.08723207912567163	0.03596133371662956	0.035281939325038224	0.9250152222130938	None	0	0	0.375	6	0.5909090909090909	13	0.4	0.5909090909090909	18	13	5	0	0	0.26666666666666666	4	15	1.6	24	0.0	0	0.42547879669021976	0.940892334657976	0.4998802177046223	0.7663555836560569	0.3920514451451155	0.8769391318527244	0.7404033918099361	0.8779355672708486	0	0	0.0
3769	0.06622580301967021	0.030198855979868676	0.0301318645093405	0.9277419184456086	None	0	0	0.16666666666666666	2	0.9333333333333333	14	0.25757575757575757	0.8666666666666667	15	13	1	1	0	0.5454545454545454	6	11	1.1333333333333333	17	0.25	0	0.34940445384088165	0.9543842707271951	0.4998802177046223	0.7789985353626008	0.5350453418895085	0.8875373329927666	0.7774028418570132	0.8930385219163969	1.0	0.26666666666666666	0.0
7536	0.10183323560841999	0.03426370473117125	0.02422702444282408	0.9275098243303632	None	0	0	0.14285714285714285	2	0.9473684210526315	18	0.525	0.9473684210526315	20	18	0	1	0	0.1	2	20	1.4	21	0.5	0	0.4856807259028937	0.9305993968393563	0.48362341076311866	0.7655129811092555	0.46354839351731203	0.895197526891768	0.7555059332465315	0.8781131283339781	1.0	0.35	0.0
7317	0.0548773865706129	0.010812376059555623	-0.010792293278767988	0.9730207596828373	None	0	0	0.23076923076923078	3	0.8823529411764706	15	0.296875	0.8823529411764706	17	15	1	1	0	0.25	16	4	1.2666666666666666	19	0.25	0.6666666666666666	0.46800021121187074	0.920153817121994	0.48362341076311866	0.7227544393894175	0.3920514451451155	0.8909692590298468	0.7004528920366654	0.8622884125496116	1.0	0.35294117647058826	0.0
1353	None	None	None	None	None	0	0	0.25	1	1.0	3	0.625	0.6666666666666666	2	2	2	1	0	0.5	4	2	0.3333333333333333	5	0.125	0	0.5894700877777852	0.9644259122905549	0.7367075673084866	0.9329507085990686	0.49621463901606566	0.5955351670400596	0.9307701907356587	0.8915409315517783	1.0	0	0.0
6884	0.10077010620475411	0.02837578142916637	0.023428678621244783	0.9307876443167767	None	0	0	0.125	2	0.9523809523809523	20	0.36507936507936506	0.9523809523809523	22	20	0	1	0	0.14285714285714285	3	21	1.5333333333333334	23	0.5	0	0.46088669206707833	0.9359713069247039	0.4998802177046223	0.7891554803554703	0.46354839351731203	0.8879953962459155	0.7407966672224229	0.8833119363294424	1.0	0.3181818181818182	0.0
76	None	None	None	None	None	0	0	0.18181818181818182	2	0.8571428571428571	12	0.25396825396825395	0.7142857142857143	12	10	3	3	0	0.7777777777777778	7	9	1.0666666666666667	16	0.375	0	0.614890168531675	0.9617819552052015	0.5230703365056504	0.9010407953464392	0.7699391627598622	0.8988844784123348	0.7792804992741938	0.9268810657058137	0.08333333333333333	0.16666666666666666	0.0
3069	0.07083159520357045	0.009923767268348732	-0.002471436283769623	0.942135687448813	None	0	0	0.18181818181818182	2	0.9285714285714286	13	0.5333333333333333	0.9285714285714286	15	13	0	1	0	0.13333333333333333	15	2	1.0666666666666667	16	0.5	0	0.9219471112859626	0.8546774792940176	0.4362065599632797	0.9083762544672521	0.5556607963118687	0.9374271715049921	0.9323949361650499	0.905296788564449	1.0	0.4	0.0
219	None	None	None	None	None	0	0	0.6	3	0.6	3	0.5833333333333334	0.6	5	3	1	1	0	0.3333333333333333	6	2	0.4666666666666667	7	0.25	0.8	0.6281543955265381	0.7065472320520386	0.4891911198098017	0.9345718940927744	0.3837501619492939	0.8513128746735008	0.9068055009649835	0.8533242387797497	1.0	0	0.0
4691	0.09069061865399877	0.0371896864307242	0.03695034996246377	0.9249891474223362	None	0	0	0.375	6	0.5909090909090909	13	0.4	0.5909090909090909	18	13	5	0	0	0.26666666666666666	4	15	1.6	24	0.0	0	0.42547879669021976	0.940892334657976	0.4998802177046223	0.7663555836560569	0.3920514451451155	0.8769391318527244	0.7404033918099361	0.8779355672708486	0	0	0.0
563	None	None	None	None	None	0	0	0.6666666666666666	2	0.5	1	1.0	0	2	0	1	0	0	1.0	2	2	0.26666666666666666	4	0.0	0	0	0	0	0	0	0	0	0	0	0	0
5768	0.09373345438622718	0.04505126273858042	0.04059857928207828	0.9262634545481161	None	0	0	0.2222222222222222	4	0.7916666666666666	19	0.21666666666666667	0.7916666666666666	22	19	3	1	0	0.5333333333333333	8	15	1.7333333333333334	26	0.14285714285714285	0	0.49487181458959545	0.9237905518221766	0.48362341076311866	0.7588025103609828	0.46354839351731203	0.8898343493396185	0.751351445738491	0.8710257230983163	1.0	0.3181818181818182	0.0
7508	0.07760883311495269	0.03538136032910278	-0.0009449453820577684	0.9244619655250448	None	0	0	0.14285714285714285	2	0.9473684210526315	18	0.19090909090909092	0.8947368421052632	19	17	1	1	0	0.9090909090909091	10	11	1.4	21	0.25	0	0.46800021121187074	0.9245191480788745	0.48362341076311866	0.7197402026981751	0.3920514451451155	0.8962275683722949	0.7004528920366654	0.8662484002228031	1.0	0.5789473684210527	0.0
6336	0.09032919129610902	0.045660189896823994	0.041993262102944004	0.9294856758930464	None	0	0	0.23529411764705882	4	0.782608695652174	18	0.22321428571428573	0.782608695652174	21	18	3	1	0	0.5714285714285714	8	14	1.6666666666666667	25	0.14285714285714285	0	0.48638238858527433	0.9277411383688805	0.48362341076311866	0.7628718578994896	0.3920514451451155	0.8884066367175502	0.7004528920366654	0.8734542353715743	1.0	0.3333333333333333	0.0
5248	0.08973182352385443	0.03810651058557445	0.037995306068152775	0.9255189783009512	None	0	0	0.375	6	0.5909090909090909	13	0.4	0.5909090909090909	18	13	5	0	0	0.26666666666666666	4	15	1.6	24	0.0	0	0.42547879669021976	0.940892334657976	0.4998802177046223	0.7663555836560569	0.3920514451451155	0.8769391318527244	0.7404033918099361	0.8779355672708486	0	0	0.0
2558	1.0617456365357785e-08	9.305152645439022e-09	6.4396826685172195e-09	0.9999985643680316	None	0	0	1.0	2	0.0	0	0.75	0	0	0	2	2	0	1.0	2	2	0.2	3	0.25	0	0	0	0	0	0	0	0	0	0	0	0
2736	1.8532604627854452e-06	6.777701327913156e-08	-6.562940825807806e-08	0.9999950589629488	None	0	0	0.75	3	0.0	0	1.0	0	1	0	4	2	0	0.6666666666666666	3	2	0.4	6	0.18181818181818182	0	0	0	0	0	0	0	0	0	0	0	0
6921	0.08805972127760224	0.04242597440312878	0.040652520250050894	0.9250820584188753	None	0	0	0.125	2	0.9090909090909091	20	0.15584415584415584	0.9090909090909091	21	20	2	0	0	0.7857142857142857	11	14	1.6	24	0.0	0	0.5033612405939166	0.9418574116594174	0.4998802177046223	0.7942128497375096	0.3920514451451155	0.8818558025494189	0.7774028418570132	0.8857989067009727	0	0	0.0
5361	0.09028788713922682	0.03935130026602508	0.038154836150418585	0.9250260488679993	None	0	0	0.375	6	0.5909090909090909	13	0.4	0.5909090909090909	18	13	5	0	0	0.26666666666666666	4	15	1.6	24	0.0	0	0.42547879669021976	0.940892334657976	0.4998802177046223	0.7663555836560569	0.3920514451451155	0.8769391318527244	0.7404033918099361	0.8779355672708486	0	0	0.0
2674	0.000148577345768482	1.936147837866869e-05	1.1216676484207585e-05	0.9999941673041435	None	0.5	1	0.6666666666666666	4	0.3333333333333333	2	0.4	0.3333333333333333	3	2	4	1	0	0.8	5	4	0.5333333333333333	8	0.09090909090909091	0.6666666666666666	0.35093084976891326	0.7717741509733977	0.8598960779961905	0.963052260570829	0.5027648481791582	0.9149505809881489	0.8905930839821893	0.907615840583859	1.0	0	0.0
1600	None	None	None	None	None	0	0	0.75	3	0.0	0	0.8333333333333334	0	1	0	3	4	0	0.6666666666666666	2	3	0.3333333333333333	5	0.4444444444444444	0.6666666666666666	0	0	0	0	0	0	0	0	0	0	0
1896	None	None	None	None	None	0.3333333333333333	1	0.5555555555555556	5	0.45454545454545453	5	0.5416666666666666	0.2727272727272727	4	3	8	3	0	0.6666666666666666	6	4	0.8666666666666667	13	0.15789473684210525	0	0.6620113898347855	0.8745436519045917	0.38346283725125624	0.8303362847963941	0.31778748507980703	0.6536988981629457	0.8082530099755761	0.8003310962417353	0.5	0	0.0
874	None	None	None	None	None	0	0	0.75	3	0.0	0	0.5555555555555556	0	1	0	3	2	0	1.0	3	3	0.3333333333333333	5	0.2222222222222222	0	0	0	0	0	0	0	0	0	0	0	0
7117	0.095935887949646	0.04547838614773836	0.04546130486939838	0.9278538091016406	None	0	0	0.23529411764705882	4	0.782608695652174	18	0.22321428571428573	0.782608695652174	21	18	3	1	0	0.5714285714285714	8	14	1.6666666666666667	25	0.14285714285714285	0	0.46800021121187074	0.9279967920767668	0.48362341076311866	0.7628718578994896	0.3920514451451155	0.8884066367175502	0.7004528920366654	0.8735949060882555	1.0	0.3333333333333333	0.0
1196	None	None	None	None	None	0	0	0.4	2	0.8	4	1.0	0.8	6	4	0	0	0	0.14285714285714285	7	1	0.4666666666666667	7	0.0	0.3333333333333333	0.5423105924817998	0.9081125871041492	0.42568674343367424	0.8973851400891231	0.666114244977503	0.8895549846976682	0.8563534071789508	0.8986065449926739	0	0	0.0
292	None	None	None	None	None	0	0	0.6666666666666666	2	0.5	1	1.0	0	1	0	2	0	0	0.25	4	1	0.26666666666666666	4	0.0	0.6666666666666666	0	0	0	0	0	0	0	0	0	0	0
3420	0.08980540373780237	0.025927651850886337	0.025919534069075652	0.9275434679462713	None	0	0	0.2	2	0.9230769230769231	12	0.5357142857142857	0.9230769230769231	14	12	0	0	0	0.14285714285714285	2	14	1.0	15	0.0	0	0.48638238858527433	0.9555295119382163	0.4899911628450263	0.8454763239578696	0.5453530691006886	0.8587993825253318	0.7644853470782892	0.8994186827122399	0	0	0.0
1122	None	None	None	None	None	0	0	0.25	2	0.8	8	0.5454545454545454	0.8	9	8	2	1	0	0.18181818181818182	2	11	0.8	12	0.14285714285714285	0.2	0.9742724838842157	0.8109790911286124	0.7201920732857782	0.927283774891148	0.11834103165735228	0.945251550728237	0.9731214822498068	0.9075091497474095	1.0	0	0.0
565	None	None	None	None	None	0	0	0.6666666666666666	2	0.5	1	1.0	0	2	0	1	0	0	1.0	2	2	0.26666666666666666	4	0.0	0	0	0	0	0	0	0	0	0	0	0	0
5036	0.04361500030385857	0.013507905395135642	9.134670344752933e-05	0.9277765346768423	None	0	0	0.5	7	0.42105263157894735	8	0.4666666666666667	0.42105263157894735	14	8	6	0	0	0.5555555555555556	9	5	1.4	21	0.0	0.23529411764705882	0.42547879669021976	0.9493282875897971	0.4998802177046223	0.7758874562040206	0.46354839351731203	0.867380938178836	0.7593886311237815	0.8825443062172801	0	0	0.0
5573	0.06382471081111322	0.0192231786858555	0.0002765508363884624	0.9252946824798025	None	0	0	0.25	3	0.8125	13	0.2727272727272727	0.75	15	12	2	0	0	0.5454545454545454	6	11	1.2	18	0.0	0	0.42547879669021976	0.9396500136160402	0.4899911628450263	0.7167159105501111	0.3920514451451155	0.890622488729757	0.7461966937628141	0.8725353167343471	0	0	0.0
6077	0.0913831049328328	0.03707646647555236	0.03697883732696112	0.9249868760619951	None	0	0	0.375	6	0.5909090909090909	13	0.4	0.5909090909090909	18	13	5	0	0	0.26666666666666666	4	15	1.6	24	0.0	0	0.42547879669021976	0.940892334657976	0.4998802177046223	0.7663555836560569	0.3920514451451155	0.8769391318527244	0.7404033918099361	0.8779355672708486	0	0	0.0
525	None	None	None	None	None	0.5	1	0.5	3	0.5714285714285714	4	0.6	0.2857142857142857	3	2	5	1	0	0.6	5	3	0.6	9	0.07692307692307693	0	0.9725323705978551	0.9211722897429897	0.47881972723190885	0.8441090360667622	0.5603547476220206	0.8211434364015388	0.8861146670769703	0.8688171267716744	1.0	0.3333333333333333	0.0
5167	0.06472218404862642	0.009123452910798182	0.006861721886515723	0.8113032579978716	None	0	0	0.375	6	0.5909090909090909	13	0.4	0.5909090909090909	18	13	5	0	0	0.26666666666666666	4	15	1.6	24	0.0	0	0.42547879669021976	0.9328701684720135	0.4998802177046223	0.7517401824063801	0.3920514451451155	0.8835879831232821	0.7404033918099361	0.872376418498352	0	0	0.0
5782	0.08943218700596338	0.037896700438759985	0.037725052007455524	0.9249625161526951	None	0	0	0.375	6	0.5909090909090909	13	0.4	0.5909090909090909	18	13	5	0	0	0.26666666666666666	4	15	1.6	24	0.0	0	0.42547879669021976	0.940892334657976	0.4998802177046223	0.7663555836560569	0.3920514451451155	0.8769391318527244	0.7404033918099361	0.8779355672708486	0	0	0.0
2792	0.005340480141682009	0.002603880132297307	0.0017010245287254586	0.9940549935848423	None	0	0	0.5	3	0.7142857142857143	5	0.5625	0.7142857142857143	8	5	0	0	0	0.25	8	2	0.6	9	0.0	0.2857142857142857	0.2766715848755619	0.9688215857444356	0.4938065428690697	0.8384383799095801	0.7517193849206794	0.8422956981038856	0.9296598359091472	0.9048923089821436	0	0	0.0
441	None	None	None	None	None	0	0	0	0	0	0	1.0	0	0	0	0	4	0	1.0	1	1	0.06666666666666667	1	1.0	0	0	0	0	0	0	0	0	0	0	0	0
5319	0.08539756938865072	0.03851284871415588	0.036820748094873054	0.9277986009599107	None	0	0	0.2727272727272727	6	0.7096774193548387	22	0.2	0.7096774193548387	26	22	6	1	0	0.7333333333333333	11	15	2.2	33	0.08333333333333333	0	0.4856807259028937	0.9217868743880594	0.4998802177046223	0.7747812023315608	0.3920514451451155	0.8715136018979187	0.7004144788857948	0.8667200736026347	1.0	0.3076923076923077	0.0
1299	None	None	None	None	None	0	0	0.375	3	0.5555555555555556	5	0.7333333333333333	0.3333333333333333	4	3	6	2	0	0.6	3	5	0.7333333333333333	11	0.13333333333333333	0.8888888888888888	0.8150033311869596	0.8408410923990732	0.5120253511695786	0.8512678922980031	0.1392587945176561	0.9355895827205468	0.9478073377545957	0.8837393046130153	0.625	0	0.0
3876	0.06968598149185537	0.029738859967997928	0.025864926026284846	0.9274658593256332	None	0	0	0.2857142857142857	4	0.7368421052631579	14	0.40384615384615385	0.6842105263157895	17	13	3	1	0	0.3076923076923077	4	13	1.4	21	0.16666666666666666	0	0.42547879669021976	0.9454410692128526	0.4998802177046223	0.7704723996471019	0.3920514451451155	0.8805282416133299	0.7404033918099361	0.8829083279505043	1.0	0.17647058823529413	0.0
2698	0.0021016463869325775	0.0004914282659481601	-0.00035033009961958964	0.9853131343782893	None	0	0	0.5	1	1.0	1	1.0	1.0	2	1	0	1	0	0.3333333333333333	3	1	0.2	3	0.3333333333333333	0	0.7031770886800698	0.951118009716564	0.41810033774089106	0.8986468295175386	0.22705396098589065	0.6495205787625836	0.9400171690436278	0.8724147528208676	1.0	0	0.0
1071	None	None	None	None	None	0	0	0.375	3	0.5555555555555556	5	0.36666666666666664	0.1111111111111111	3	1	7	2	0	0.8333333333333334	6	5	0.7333333333333333	11	0.125	0	0.833210617404632	0.6510113086793932	0.5710443092872202	0.9720014193646485	0.1037751530373785	0.5380143130006162	0.9750101132139131	0.8086116361441407	0.6666666666666666	0	0.0
6178	0.07900963536562769	0.038276583001055985	0.03437045385713331	0.9298881470997953	None	0	0	0.23529411764705882	4	0.782608695652174	18	0.22321428571428573	0.782608695652174	21	18	3	1	0	0.5714285714285714	8	14	1.6666666666666667	25	0.14285714285714285	0	0.48638238858527433	0.9277411383688805	0.48362341076311866	0.7628718578994896	0.3920514451451155	0.8884066367175502	0.7004528920366654	0.8734542353715743	1.0	0.2857142857142857	0.0
366	None	None	None	None	None	0	0	0.5	2	0.6666666666666666	2	0.5555555555555556	0.3333333333333333	2	1	2	1	0	1.0	3	3	0.3333333333333333	5	0.14285714285714285	0	0.6848507720959216	0.8041833318273038	0.19596941035821236	0.508581789902255	0.582616045791337	0.6854225642381665	0.8920137841462413	0.6774173280635003	1.0	0.5	0.0
2443	None	None	None	None	None	0	0	0.3	3	0.8461538461538461	11	0.3125	0.8461538461538461	14	11	0	1	0	0.3333333333333333	4	12	1.0	15	1.0	0.6666666666666666	0.6166209737517289	0.9092478820195016	0.48610376557889623	0.9020200057364709	0.5556607963118687	0.8469618222444757	0.8032824996312259	0.8887901806178178	1.0	0.21428571428571427	0.0
1271	None	None	None	None	None	0.3333333333333333	1	0.625	5	0.5	5	0.4	0.3	7	3	4	0	0	0.8333333333333334	6	5	0.8	12	0.0	0.5714285714285714	0.6724959890593498	0.9069984562249849	0.47881972723190885	0.6930912404592158	0.6227340750043363	0.797206692418282	0.8570448793975759	0.8156306955864558	0	0	0.0
6583	0.08939600503374982	0.044617031210493145	0.040935347596358945	0.9294675109578715	None	0	0	0.23529411764705882	4	0.782608695652174	18	0.22321428571428573	0.782608695652174	21	18	3	1	0	0.5714285714285714	8	14	1.6666666666666667	25	0.14285714285714285	0	0.48638238858527433	0.9277411383688805	0.48362341076311866	0.7628718578994896	0.3920514451451155	0.8884066367175502	0.7004528920366654	0.8734542353715743	1.0	0.3333333333333333	0.0
7267	0.09071430819818357	0.04190782211496825	0.04017158820133629	0.9278777903023738	None	0	0	0.23529411764705882	4	0.782608695652174	18	0.22321428571428573	0.782608695652174	21	18	3	1	0	0.5714285714285714	8	14	1.6666666666666667	25	0.14285714285714285	0	0.46800021121187074	0.9279967920767668	0.48362341076311866	0.7628718578994896	0.3920514451451155	0.8884066367175502	0.7004528920366654	0.8735949060882555	1.0	0.2857142857142857	0.0
681	None	None	None	None	None	0	0	0.6666666666666666	2	0.5	1	1.0	0.5	3	1	0	0	0	0.25	4	1	0.26666666666666666	4	0.0	0.6666666666666666	0.19391549032848507	0.8213865646960967	0.8787329722758994	0.7902926827469796	0.7467308120091664	0.6967087680393278	0.9472258397796479	0.7734761891543865	0	0	0.0
3867	0.0650052577227573	0.03212292847187299	0.030547954185309107	0.9258111653745276	None	0	0	0.16666666666666666	2	0.9333333333333333	14	0.25757575757575757	0.8666666666666667	15	13	1	1	0	0.5454545454545454	6	11	1.1333333333333333	17	0.25	0	0.42547879669021976	0.9495664998917412	0.4998802177046223	0.7789985353626008	0.5350453418895085	0.8875373329927666	0.7774028418570132	0.8896338347267909	1.0	0.26666666666666666	0.0
6144	0.08745564234274039	0.03510028059638299	0.034680919930536305	0.9236081337847797	None	0	0	0.375	6	0.5909090909090909	13	0.4	0.5909090909090909	18	13	5	0	0	0.26666666666666666	4	15	1.6	24	0.0	0	0.42547879669021976	0.940892334657976	0.4998802177046223	0.7663555836560569	0.3920514451451155	0.8769391318527244	0.7404033918099361	0.8779355672708486	0	0	0.0
6783	0.0900368673300548	0.04526671387830719	0.04497302546380615	0.9253636310663091	None	0	0	0.23529411764705882	4	0.782608695652174	18	0.22321428571428573	0.782608695652174	21	18	3	1	0	0.5714285714285714	8	14	1.6666666666666667	25	0.14285714285714285	0	0.46800021121187074	0.9279967920767668	0.48362341076311866	0.7628718578994896	0.3920514451451155	0.8884066367175502	0.7004528920366654	0.8735949060882555	1.0	0.2857142857142857	0.0
6928	0.09932756601933977	0.03633398780780834	0.023249129427445243	0.9251219744743775	None	0	0	0.14285714285714285	2	0.9473684210526315	18	0.525	0.9473684210526315	20	18	0	1	0	0.1	2	20	1.4	21	0.5	0	0.47558558668901263	0.9316191345612829	0.48362341076311866	0.7655129811092555	0.46354839351731203	0.8910771905668186	0.716778825535263	0.8771365952520691	1.0	0.3	0.0
7012	0.07680007018984139	0.010730007204932645	0.004098992452296522	0.9549847576756987	None	0	0	0.1875	3	0.8181818181818182	18	0.21428571428571427	0.8181818181818182	20	18	3	1	0	0.5714285714285714	8	14	1.6	24	0.125	0	0.47719129989857245	0.9187513724502979	0.49175181423387054	0.768049087597344	0.3920514451451155	0.8957170818646758	0.7004528920366654	0.872633716736026	1.0	0.35	0.0
1219	None	None	None	None	None	0.3333333333333333	1	0.75	6	0.1	1	0.75	0	0	0	11	3	0	1.0	4	4	0.8	12	0.11538461538461539	0.4444444444444444	0	0	0	0	0	0	0	0	0	0	0
6596	0.08495288333456538	0.04352109846550667	0.04333388405422807	0.927917926434361	None	0	0	0.14285714285714285	2	0.9473684210526315	18	0.525	0.9473684210526315	20	18	0	1	0	0.1	2	20	1.4	21	0.5	0	0.4856807259028937	0.9305993968393563	0.48362341076311866	0.7655129811092555	0.46354839351731203	0.8910771905668186	0.7555059332465315	0.8765643651047963	1.0	0.55	0.0
5733	0.0880178688279604	0.041926849576427686	0.04081981982284784	0.9255733700357825	None	0	0	0.375	6	0.5909090909090909	13	0.4	0.5909090909090909	18	13	5	0	0	0.26666666666666666	4	15	1.6	24	0.0	0	0.42547879669021976	0.940892334657976	0.4998802177046223	0.7663555836560569	0.3920514451451155	0.8769391318527244	0.7404033918099361	0.8779355672708486	0	0	0.0
2288	None	None	None	None	None	0	0	0.6	3	0.6	3	0.4666666666666667	0.6	6	3	0	1	0	0.6	5	3	0.4666666666666667	7	1.0	1.0	0.6565209895315903	0.9710315355231578	0.5267119207689743	0.9870657548555241	0.4091313922694454	0.9375225684557239	0.9346974544732243	0.9712090766930188	1.0	0	0.0
4149	0.08638017871105612	0.027901000551121134	0.027440007901750465	0.9233803350950508	None	0	0	0.16666666666666666	2	0.9375	15	0.5294117647058824	0.9375	17	15	0	0	0	0.11764705882352941	2	17	1.2	18	0.0	0	0.6808389172718131	0.9172005636802022	0.5512864508942261	0.8130842862644558	0.3920514451451155	0.9139831606897912	0.8790537808285545	0.8888897561170116	0	0	0.0
756	None	None	None	None	None	0.5	1	0.6666666666666666	4	0.5714285714285714	4	0.42857142857142855	0.5714285714285714	6	4	2	0	0	0.42857142857142855	7	3	0.6	9	0.0	1.0	0.5423105924817998	0.9277525020543946	0.41442139832920216	0.8668600157665348	0.6094226245797648	0.9607082193100674	0.8823176282718812	0.9269620214301568	0	0	0.0
1611	None	None	None	None	None	0	0	0.75	3	0.0	0	0.8333333333333334	0	0	0	4	3	0	0.6666666666666666	2	3	0.3333333333333333	5	0.25	0.6666666666666666	0	0	0	0	0	0	0	0	0	0	0
6937	0.08782437116233108	0.044142199143325546	0.043849900420822825	0.9272716276301536	None	0	0	0.23529411764705882	4	0.782608695652174	18	0.22321428571428573	0.782608695652174	21	18	3	1	0	0.5714285714285714	8	14	1.6666666666666667	25	0.14285714285714285	0	0.46800021121187074	0.9279967920767668	0.48362341076311866	0.7628718578994896	0.3920514451451155	0.8884066367175502	0.7004528920366654	0.8735949060882555	1.0	0.5238095238095238	0.0
7392	0.04994745588282538	0.0059460524979697	0.005551453791994776	0.8792203258054081	None	0	0	0.25	4	0.7619047619047619	16	0.25555555555555554	0.6666666666666666	16	14	6	3	0	0.9	9	10	1.5333333333333334	23	0.21428571428571427	0.15384615384615385	0.47558558668901263	0.9298058383732443	0.48362341076311866	0.7661417868283532	0.46354839351731203	0.8900013012588622	0.7913446063100772	0.8758501555206286	0.0625	0.5625	0.0
1818	None	None	None	None	None	1.0	1	0.75	3	0.25	1	0.6666666666666666	0	1	0	4	2	0	1.0	3	3	0.4	6	0.18181818181818182	0	0	0	0	0	0	0	0	0	0	0	0
5227	0.09107911971487141	0.037587133455014105	0.037436371407955166	0.9247538516470919	None	0	0	0.375	6	0.5909090909090909	13	0.4	0.5909090909090909	18	13	5	0	0	0.26666666666666666	4	15	1.6	24	0.0	0	0.42547879669021976	0.940892334657976	0.4998802177046223	0.7663555836560569	0.3920514451451155	0.8769391318527244	0.7404033918099361	0.8779355672708486	0	0	0.0
5004	0.08589438305598154	0.03693232695599368	0.03658080067364034	0.9244666739760343	None	0	0	0.375	6	0.5909090909090909	13	0.4	0.5909090909090909	18	13	5	0	0	0.26666666666666666	4	15	1.6	24	0.0	0	0.42547879669021976	0.940892334657976	0.4998802177046223	0.7663555836560569	0.3920514451451155	0.8769391318527244	0.7404033918099361	0.8779355672708486	0	0	0.0
5536	0.08922799798466187	0.03808402868494711	0.037412709234106806	0.9251156301395844	None	0	0	0.375	6	0.5909090909090909	13	0.4	0.5909090909090909	18	13	5	0	0	0.26666666666666666	4	15	1.6	24	0.0	0	0.42547879669021976	0.940892334657976	0.4998802177046223	0.7663555836560569	0.3920514451451155	0.8769391318527244	0.7404033918099361	0.8779355672708486	0	0	0.0
370	None	None	None	None	None	0	0	1.0	3	0.0	0	0.6666666666666666	0	1	0	2	1	0	0.6666666666666666	2	3	0.26666666666666666	4	0.14285714285714285	1.0	0	0	0	0	0	0	0	0	0	0	0
6587	0.06985206326593367	0.01738873109248353	0.01448509372283103	0.9160749756310724	None	0	0	0.16666666666666666	3	0.88	22	0.14835164835164835	0.88	24	22	2	1	0	0.9285714285714286	14	13	1.8	27	0.16666666666666666	0	0.5440745540612089	0.924212331197286	0.48362341076311866	0.7991067848439825	0.5453530691006886	0.8893665141536471	0.7774333489654855	0.8796024982338513	1.0	0.375	0.0
7258	0.08580788393504658	0.042628553708127064	0.04261164614743214	0.9266990729555415	None	0	0	0.14285714285714285	2	0.9473684210526315	18	0.525	0.9473684210526315	20	18	0	1	0	0.1	2	20	1.4	21	0.5	0	0.49487181458959545	0.9303262636661267	0.48362341076311866	0.7655129811092555	0.46354839351731203	0.895197526891768	0.751351445738491	0.8779624412124584	1.0	0.35	0.0
4055	0.09077408322216447	0.029703368574622906	0.029504294057312273	0.9104856504965255	None	0	0	0.1875	3	0.8636363636363636	19	0.36363636363636365	0.8636363636363636	22	19	1	0	0	0.13636363636363635	3	22	1.6	24	0.0	0	0.5152284713232416	0.9399129950958458	0.4998802177046223	0.83109262340912	0.5453530691006886	0.8871304975017378	0.8032824996312259	0.8942632883639446	0	0	0.0
4370	0.07998876504054717	0.033988536848103476	0.029930332378014207	0.9266880159236036	None	0	0	0.375	6	0.5909090909090909	13	0.4	0.5909090909090909	18	13	5	0	0	0.26666666666666666	4	15	1.6	24	0.0	0	0.42547879669021976	0.9398873015654455	0.4998802177046223	0.7663555836560569	0.3920514451451155	0.8769391318527244	0.7404033918099361	0.8772936590256214	0	0	0.0
3095	0.034632365550394124	0.002009906189969134	0.00014641929690530233	0.995581569060115	None	0.25	1	0.3	3	0.75	9	0.3333333333333333	0.6666666666666666	9	8	4	2	0	0.8571428571428571	6	7	0.9333333333333333	14	0.18181818181818182	0.3333333333333333	0.46800021121187074	0.9548462662857019	0.48362341076311866	0.9083039916493082	0.656294536662497	0.8787372738154391	0.8389299046754402	0.9199524664395134	0.5555555555555556	0.3333333333333333	0.0
2849	0.021797411062820283	0.003940065537246535	-0.003924286130327316	0.9780160138807231	None	0	0	0.375	3	0.7777777777777778	7	0.55	0.7777777777777778	10	7	0	1	0	0.2	10	2	0.7333333333333333	11	1.0	0.4444444444444444	0.46800021121187074	0.9357320068147597	0.532761618567485	0.9214412561921062	0.7707143136732315	0.8946720803022372	0.8319583365619946	0.9188317965714399	1.0	0.2	0.0
1771	None	None	None	None	None	0	0	0.6666666666666666	2	0.5	1	1.0	0	2	0	1	2	0	1.0	2	2	0.26666666666666666	4	0.5	0	0	0	0	0	0	0	0	0	0	0	0
1413	None	None	None	None	None	0	0	0.3333333333333333	3	0.8181818181818182	9	0.28888888888888886	0.7272727272727273	11	8	1	0	0	0.5555555555555556	5	9	0.8666666666666667	13	0.0	0.5	0.6808389172718131	0.9075050376935134	0.49756393499784946	0.8422332917993209	0.6895150140348733	0.9346012970982043	0.9230590012518585	0.900790063770617	0	0	0.0
6952	0.08160316836811286	0.04018786820001085	0.0368467983890662	0.929676245004619	None	0	0	0.23529411764705882	4	0.782608695652174	18	0.22321428571428573	0.782608695652174	21	18	3	1	0	0.5714285714285714	8	14	1.6666666666666667	25	0.14285714285714285	0	0.48638238858527433	0.9277411383688805	0.48362341076311866	0.7628718578994896	0.3920514451451155	0.8884066367175502	0.7004528920366654	0.8734542353715743	1.0	0.38095238095238093	0.0
7124	0.09078546429295091	0.04657334336770452	0.043740973146811864	0.9278240176047082	None	0	0	0.23529411764705882	4	0.782608695652174	18	0.22321428571428573	0.782608695652174	21	18	3	1	0	0.5714285714285714	8	14	1.6666666666666667	25	0.14285714285714285	0	0.46800021121187074	0.9279967920767668	0.48362341076311866	0.7628718578994896	0.3920514451451155	0.8884066367175502	0.7004528920366654	0.8735949060882555	1.0	0.2857142857142857	0.0
4205	0.0695793789824811	0.01356406738556373	0.0076134019741949666	0.7217321640898153	None	0	0	0.16666666666666666	2	0.9375	15	0.25	0.875	16	14	1	1	0	0.5	6	12	1.2	18	0.25	0	0.49396776406241616	0.9410839568456921	0.49175181423387054	0.7894917292409394	0.46354839351731203	0.8899230954121098	0.7722481307738139	0.8870456853186891	1.0	0.25	0.0
3434	0.036125186340098155	0.007107638519204364	-0.0060855628895947	0.5913701493034419	None	0.3333333333333333	1	0.4444444444444444	4	0.7272727272727273	8	0.3939393939393939	0.7272727272727273	12	8	0	0	0	0.2727272727272727	3	11	0.8666666666666667	13	0.0	1.0	0.8086638680631595	0.9123976621779295	0.41875474577867866	0.8878108902530067	0.7039867028867166	0.9552493502279458	0.9358929423037785	0.9235015857842742	0	0	0.0
3318	0.042688495403576755	0.011974027380566715	0.005465897724369291	0.9948843729907882	None	0	0	0.3	3	0.8333333333333334	10	0.5384615384615384	0.8333333333333334	13	10	0	0	0	0.15384615384615385	13	2	0.9333333333333333	14	0.0	0.16666666666666666	0.7569132601211513	0.9433439907479807	0.47386781576333165	0.8471341045204551	0.7362177365233662	0.9359599002478427	0.9182041049154522	0.9169998353381051	0	0	0.0
6651	0.09187115674238469	0.04294374478351369	0.037480374591571594	0.9292297584069176	None	0	0	0.17647058823529413	3	0.8695652173913043	20	0.16233766233766234	0.8260869565217391	21	19	3	2	0	0.7857142857142857	11	14	1.6666666666666667	25	0.25	0	0.46800021121187074	0.9255580176209552	0.48362341076311866	0.7628718578994896	0.3920514451451155	0.8962571279822056	0.7004528920366654	0.8752712741670682	0.5238095238095237	0.5238095238095238	0.0
1226	None	None	None	None	None	0.5	1	0.5	3	0.5	3	0.4444444444444444	0.5	5	3	2	1	0	0.5	6	3	0.5333333333333333	8	0.16666666666666666	1.0	0.6724959890593498	0.8602253794460104	0.48362341076311866	0.8959790307050408	0.6283926080536439	0.878970711797772	0.8512610988418954	0.8791496596947653	1.0	0.4	0.0
5600	0.04300064216049123	0.012139729570082886	-0.0001940572306298468	0.9271857606944099	None	0	0	0.5	7	0.42105263157894735	8	0.4666666666666667	0.42105263157894735	14	8	6	0	0	0.5555555555555556	9	5	1.4	21	0.0	0.23529411764705882	0.42547879669021976	0.9493282875897971	0.4998802177046223	0.7758874562040206	0.46354839351731203	0.867380938178836	0.7593886311237815	0.8825443062172801	0	0	0.0
468	None	None	None	None	None	0.3333333333333333	1	0.4444444444444444	4	0.7272727272727273	8	0.325	0.7272727272727273	12	8	0	0	0	0.4	10	4	0.8666666666666667	13	0.0	0.6666666666666666	0.7114497370518149	0.9397741382932773	0.7217629424862823	0.9225922315680437	0.4651770010236625	0.949487305647837	0.9138736183957842	0.9381836871868675	0	0	0.0
1707	None	None	None	None	None	0.3333333333333333	1	0.75	6	0.2	2	0.42857142857142855	0.2	5	2	6	2	0	0.5714285714285714	7	4	0.8	12	0.15384615384615385	0.6	0.9725323705978551	0.9119081031314816	0.47881972723190885	0.7004393953118937	0.49951109982160463	0.8368215156594843	0.89797804433444	0.833009110751266	0.6000000000000001	0.6	0.0
3667	0.04607478991550984	0.025561014693662423	0.024064832837981952	0.9336732060876566	None	0	0	0.25	2	0.8888888888888888	8	0.55	0.8888888888888888	10	8	0	0	0	0.2	2	10	0.7333333333333333	11	0.0	0	0.41789342121307793	0.9525654054049972	0.48680728680407254	0.8310928601887982	0.5453530691006886	0.8815953212554187	0.8075007748977232	0.9002741822153488	0	0	0.0
5629	0.07778977105461876	0.0316085122418657	0.030755758273525585	0.9243250890952408	None	0	0	0.375	6	0.5909090909090909	13	0.4	0.5909090909090909	18	13	5	0	0	0.26666666666666666	4	15	1.6	24	0.0	0	0.42547879669021976	0.9458297910498501	0.4998802177046223	0.8120649896681534	0.3920514451451155	0.8762039133032578	0.7593886311237815	0.8902658585348159	0	0	0.0
3385	0.09219937657835296	0.013846296101883275	0.013516475320065573	0.9273422159498161	None	0	0	0.2	2	0.9230769230769231	12	0.5357142857142857	0.9230769230769231	14	12	0	0	0	0.14285714285714285	2	14	1.0	15	0.0	0	0.48638238858527433	0.9555295119382163	0.4899911628450263	0.8454763239578696	0.5453530691006886	0.8566987673605366	0.7644853470782892	0.8988983377804582	0	0	0.0
2892	0.00805783598450518	0.0011391495700095009	0.0009365529011609161	0.9684639688662879	None	0	0	0.25	1	1.0	4	1.0	1.0	5	4	0	1	0	0.16666666666666666	6	1	0.4	6	0.3333333333333333	0	0.901571529563484	0.9680824675195248	0.1	0.9849454485816345	0.39823323211403105	0.9497701248058867	0.9288595378280916	0.9709961118963965	1.0	0	0.0
1284	None	None	None	None	None	1.0	1	0.8	4	0.4	2	0.4666666666666667	0.4	6	2	0	0	0	0.6	5	3	0.4666666666666667	7	0.0	1.0	0.36536867553203944	0.9112223721030386	0.6911329765906228	0.8887889794011289	0.6356315392064373	0.9051206959271209	0.9036699374420134	0.9021061481394815	0	0	0.0
2246	None	None	None	None	None	0	0	0.5	3	0.7142857142857143	5	0.5625	0.7142857142857143	7	5	1	1	0	0.25	8	2	0.6	9	0.25	0.5714285714285714	0.20330168236627175	0.9212106706580989	0.5340209109371775	0.815279640366458	0.7517193849206794	0.8630906628415829	0.9172683905667024	0.8730574435843185	1.0	0.14285714285714285	0.0
2606	0.0008037358553092267	0.0004180391140816177	-0.00041803838396164956	0.9969445458978407	None	0.5	1	0.8571428571428571	6	0.125	1	0.8333333333333334	0	1	0	8	2	0	0.75	3	4	0.6666666666666666	10	0.10526315789473684	1.0	0	0	0	0	0	0	0	0	0	0	0
2940	0.05000790513383803	0.00893414401219122	0.008787520632750017	0.9494725338294431	None	0	0	0.2857142857142857	4	0.7777777777777778	14	0.20202020202020202	0.7222222222222222	17	13	2	0	0	0.8181818181818182	11	9	1.3333333333333333	20	0.0	0.2222222222222222	0.8053273177177086	0.9411903568554537	0.4231884208396881	0.7879747950744161	0.7362177365233662	0.9483362535794119	0.9182041049154522	0.9114808051252044	0	0	0.0
1875	None	None	None	None	None	0	0	0.42857142857142855	3	0.5	4	0.5	0.25	5	2	4	2	0	0.8	4	5	0.6666666666666666	10	0.2222222222222222	0	0.9725323705978551	0.8986198749349273	0.47881972723190885	0.8901539909683605	0.46825216645675594	0.9196064048206377	0.9131475904538764	0.9035322544523113	0.7	0.4	0.0
2780	0.0035907004167690343	0.001258067989315939	0.0009321973920876119	0.9734033604963095	None	0.5	1	0.5714285714285714	4	0.375	3	0.5	0.25	5	2	4	0	0	0.8	4	5	0.6666666666666666	10	0.0	0	1.0	0.5052457972484833	0.3040305773784336	0.896217007901151	0.39823323211403105	0.9328542196778271	0.96376532600141	0.8324022587991555	0	0	0.0
2239	None	None	None	None	None	0	0	0.6666666666666666	2	0.5	1	1.0	0.5	2	1	1	0	0	0.25	4	1	0.26666666666666666	4	0.0	0.6666666666666666	0.23304944384618417	0.7362499047332548	0.7129796548125708	0.7232977267184014	0.6094628496808798	0.9267466870199451	0.9233514929749631	0.818824123124043	0	0	0.0
7252	0.09713367162944395	0.046045733939247935	0.04473362510653209	0.9283090411451053	None	0	0	0.23529411764705882	4	0.782608695652174	18	0.22321428571428573	0.782608695652174	21	18	3	1	0	0.5714285714285714	8	14	1.6666666666666667	25	0.14285714285714285	0	0.46800021121187074	0.9279967920767668	0.48362341076311866	0.7628718578994896	0.3920514451451155	0.8884066367175502	0.7004528920366654	0.8735949060882555	1.0	0.3333333333333333	0.0
2185	None	None	None	None	None	0	0	0.2727272727272727	3	0.8571428571428571	12	0.64	0.42857142857142855	9	6	6	4	0	1.0	5	5	1.0666666666666667	16	0.3076923076923077	0.7692307692307693	0.7074018059178421	0.8846161972366362	0.4791539582005003	0.871399401872534	0.6157371471551703	0.884030280198534	0.8496245971099656	0.8801460227010933	0.1111111111111111	0.2222222222222222	0.0
4136	0.07753907175233883	0.03125133434871203	0.030030551891629554	0.9262540224437762	None	0	0	0.375	6	0.5909090909090909	13	0.4	0.5909090909090909	18	13	5	0	0	0.26666666666666666	4	15	1.6	24	0.0	0	0.42547879669021976	0.9398873015654455	0.4998802177046223	0.7663555836560569	0.3920514451451155	0.8769391318527244	0.7404033918099361	0.8772936590256214	0	0	0.0
1942	None	None	None	None	None	0.5	1	0.6666666666666666	4	0.5	3	0.4444444444444444	0.5	5	3	2	0	0	0.5	3	6	0.5333333333333333	8	0.0	1.0	0.753754551913268	0.8764543050349326	0.41442139832920216	0.7215869136949579	0.6867118631034426	0.94962012012255	0.8434351084363219	0.8753772223761809	0	0	0.0
6955	0.09156993925915814	0.040993672019784246	0.04097618272300093	0.9295000595650311	None	0	0	0.23529411764705882	4	0.782608695652174	18	0.22321428571428573	0.782608695652174	21	18	3	1	0	0.5714285714285714	8	14	1.6666666666666667	25	0.14285714285714285	0	0.48638238858527433	0.9277411383688805	0.48362341076311866	0.7628718578994896	0.3920514451451155	0.8884066367175502	0.7004528920366654	0.8734542353715743	1.0	0.3333333333333333	0.0
4902	0.06862436257495091	0.03495220313741021	0.03488808772293574	0.9268662234571662	None	0	0	0.16666666666666666	2	0.9375	15	0.5294117647058824	0.9375	17	15	0	0	0	0.11764705882352941	2	17	1.2	18	0.0	0	0.6808389172718131	0.9172005636802022	0.5512864508942261	0.8190121781859684	0.3920514451451155	0.9139831606897912	0.8790537808285545	0.8901832618909339	0	0	0.0
767	None	None	None	None	None	0.6666666666666666	2	0.625	5	0.4	4	0.6	0	1	0	10	3	0	0.8	5	4	0.8	12	0.13043478260869565	0.25	0	0	0	0	0	0	0	0	0	0	0
788	None	None	None	None	None	0.5	1	0.5	3	0.5714285714285714	4	0.6	0.2857142857142857	3	2	5	1	0	0.6	5	3	0.6	9	0.07692307692307693	0	0.9725323705978551	0.9211722897429897	0.47881972723190885	0.8441090360667622	0.5603547476220206	0.8211434364015388	0.8861146670769703	0.8688171267716744	1.0	0.3333333333333333	0.0
1298	None	None	None	None	None	0	0	0.5	4	0.4	4	0.75	0.2	6	2	5	4	0	1.0	4	4	0.8	12	0.4	0.4444444444444444	0.7074018059178421	0.8856542547761727	0.4791539582005003	0.9306641049634432	0.44326311984547173	0.8861052109946905	0.7631050803085418	0.9030747613466686	0.16666666666666666	0	0.0
220	None	None	None	None	None	0.16666666666666666	1	0.2857142857142857	4	0.7777777777777778	14	0.2857142857142857	0.7222222222222222	16	13	3	0	0	0.35714285714285715	5	14	1.3333333333333333	20	0.0	0.11764705882352941	0.4662838479756341	0.9334259044623505	0.40067240335009285	0.8661780408251137	0.6368875204396061	0.8919288335959331	0.8966432652680743	0.9008085460750005	0	0	0.0
1155	None	None	None	None	None	0.25	2	0.2777777777777778	5	0.76	19	0.35064935064935066	0.36	14	9	12	5	0	0.6363636363636364	7	11	1.8	27	0.21739130434782608	0.5217391304347826	0.833210617404632	0.7583210501611857	0.4791539582005003	0.8527523060122528	0.44326311984547173	0.9253223450499729	0.894105549395171	0.8588296919661038	0.2857142857142857	0.21428571428571427	0.0
978	None	None	None	None	None	0	0	0.4	2	0.8	4	0.7	0.4	3	2	3	0	0	0.4	2	5	0.4666666666666667	7	0.0	0	0.6880076146213039	0.9395167524895601	0.5308410696189817	0.7446166140599196	0.26223101334689713	0.7278993500831716	0.9210378321203155	0.831882936385516	0	0	0.0
2206	None	None	None	None	None	0	0	0	0	0	0	1.0	0	0	0	0	0	0	1.0	1	1	0.06666666666666667	1	0.0	0	0	0	0	0	0	0	0	0	0	0	0
458	None	None	None	None	None	1.0	1	0.8	4	0.4	2	0.4375	0.4	5	2	1	0	0	1.0	4	4	0.4666666666666667	7	0.0	0.6666666666666666	0.6183434924786857	0.8731441585831529	0.47881972723190885	0.776597085970578	0.5933747131843458	0.817592721291088	0.8882677828034625	0.8261196409292695	0	0	0.0
4130	0.07323521608240384	0.02516434482533508	0.025007753935685547	0.9267435850594774	None	0	0	0.375	6	0.5909090909090909	13	0.4	0.5909090909090909	18	13	5	0	0	0.26666666666666666	4	15	1.6	24	0.0	0	0.42547879669021976	0.933080509222318	0.4998802177046223	0.7663555836560569	0.3920514451451155	0.8769391318527244	0.7404033918099361	0.8731241310819698	0	0	0.0
4552	0.0833145692961542	0.03884288140896117	0.03837110024766829	0.9254641244569984	None	0	0	0.15384615384615385	2	0.9411764705882353	16	0.5277777777777778	0.9411764705882353	18	16	0	0	0	0.1111111111111111	2	18	1.2666666666666666	19	0.0	0	0.42547879669021976	0.9398873015654455	0.4998802177046223	0.7663555836560569	0.3920514451451155	0.8769391318527244	0.7404033918099361	0.8772936590256214	0	0	0.0
2161	None	None	None	None	None	0.5	1	0.8333333333333334	5	0.16666666666666666	1	0.6666666666666666	0.16666666666666666	3	1	4	0	0	0.75	4	3	0.5333333333333333	8	0.0	1.0	0.2842137663804697	0.9171990267944669	0.85215980465879	0.9310931547675761	0.3953086601578165	0.9074801574990029	0.9452184273997232	0.9191295817306374	0	0	0.0
1833	None	None	None	None	None	0	0	0.2222222222222222	4	0.8333333333333334	20	0.15757575757575756	0.8333333333333334	24	20	1	0	0	0.7333333333333333	11	15	1.7333333333333334	26	0.0	0.13333333333333333	0.8538932395992133	0.9037565309434125	0.4905936728804841	0.7857981062421296	0.8156619654127375	0.9555454958042311	0.932688109218023	0.9004670913968009	0	0	0.0
6680	0.0865750775201949	0.044309942936567884	0.04270523018202042	0.9278194143426057	None	0	0	0.23529411764705882	4	0.782608695652174	18	0.22321428571428573	0.782608695652174	21	18	3	1	0	0.5714285714285714	8	14	1.6666666666666667	25	0.14285714285714285	0	0.46800021121187074	0.9279967920767668	0.48362341076311866	0.7628718578994896	0.3920514451451155	0.8884066367175502	0.7004528920366654	0.8735949060882555	1.0	0.5238095238095238	0.0
7413	0.09650520394165797	0.03942861245687637	0.03873701769093584	0.9268031809003863	None	0	0	0.125	2	0.9090909090909091	20	0.15584415584415584	0.9090909090909091	21	20	2	0	0	0.7857142857142857	11	14	1.6	24	0.0	0	0.5033612405939166	0.9418574116594174	0.4998802177046223	0.7942128497375096	0.3920514451451155	0.8818558025494189	0.7774028418570132	0.8857989067009727	0	0	0.0
1620	None	None	None	None	None	0	0	0.5	4	0.4	4	0.4	0.4	8	4	3	0	0	0.8333333333333334	6	5	0.8	12	0.0	0.4	0.6046193705937913	0.9069915131054861	0.4534059158014034	0.8807195288350889	0.7739615405156638	0.9147971899628327	0.8589912875995332	0.901747215500432	0	0	0.0
6858	0.07794116372970004	0.03666247576217359	0.024912795294033067	0.9182383018964865	None	0	0	0.25	4	0.7727272727272727	17	0.24489795918367346	0.7727272727272727	20	17	3	1	0	0.5	7	14	1.6	24	0.14285714285714285	0	0.49487181458959545	0.9303262636661267	0.48362341076311866	0.7655129811092555	0.46354839351731203	0.8910771905668186	0.751351445738491	0.8764120327499736	1.0	0.4	0.0
6559	0.08789030111490899	0.038793483449254304	0.035072631881371184	0.9276785499964194	None	0	0	0.23529411764705882	4	0.782608695652174	18	0.22321428571428573	0.782608695652174	21	18	3	1	0	0.5714285714285714	8	14	1.6666666666666667	25	0.14285714285714285	0	0.48638238858527433	0.9277411383688805	0.48362341076311866	0.7628718578994896	0.3920514451451155	0.9077661025021989	0.7004528920366654	0.8810644191451313	1.0	0.3333333333333333	0.0
356	None	None	None	None	None	1.0	1	0.8	4	0.4	2	0.4666666666666667	0.4	3	2	3	1	0	0.6	5	3	0.4666666666666667	7	0.1111111111111111	1.0	0.7671652956139263	0.9278133850933162	0.5682398325171755	0.9473588260110113	0.13750449043911178	0.9462346138269195	0.9326423409199297	0.9410628696996969	1.0	0.6666666666666666	0.0
4428	0.052973658207362204	0.022686315113607605	0.010837766630270647	0.9228871432748295	None	0	0	0.16666666666666666	2	0.9333333333333333	14	0.25757575757575757	0.8666666666666667	15	13	1	1	0	0.5454545454545454	6	11	1.1333333333333333	17	0.25	0	0.42547879669021976	0.9511561594251645	0.4899911628450263	0.7948545011447709	0.5350453418895085	0.8875373329927666	0.7323726791186779	0.8937634515613826	1.0	0.26666666666666666	0.0
7199	0.08096460801684532	0.032942176618591036	0.03228807113951149	0.9281748654129799	None	0	0	0.23529411764705882	4	0.782608695652174	18	0.22321428571428573	0.782608695652174	21	18	3	1	0	0.5714285714285714	8	14	1.6666666666666667	25	0.14285714285714285	0	0.46800021121187074	0.9211265942790867	0.48362341076311866	0.7628718578994896	0.3920514451451155	0.8884066367175502	0.7004528920366654	0.8699221094724449	1.0	0.5238095238095238	0.0
4833	0.07846572879628558	0.03156418177963182	0.0303442470422501	0.9190137383804502	None	0	0	0.16666666666666666	2	0.9375	15	0.21428571428571427	0.875	16	14	1	1	0	0.5833333333333334	7	12	1.2	18	0.25	0	0.45743003473140964	0.9387343479990833	0.4998802177046223	0.7756817643354634	0.46354839351731203	0.8943706129270561	0.7932375166632998	0.8844631303698167	1.0	0.25	0.0
3161	0.0523461913329699	0.007632174872006227	0.002646478862472801	0.967023582635637	None	0.25	1	0.36363636363636365	4	0.7857142857142857	11	0.38095238095238093	0.7857142857142857	15	11	0	0	0	0.21428571428571427	14	3	1.0666666666666667	16	0.0	1.0	0.7569132601211513	0.9513360922366616	0.47386781576333165	0.825865932109992	0.7362177365233662	0.9359305564656359	0.9064761877196879	0.9171092768193669	0	0	0.0
7136	0.09398795516407529	0.03838575825844181	0.038232417591637605	0.9262594765215704	None	0	0	0.125	2	0.9090909090909091	20	0.15584415584415584	0.9090909090909091	21	20	2	0	0	0.7857142857142857	11	14	1.6	24	0.0	0	0.5033612405939166	0.9418574116594174	0.4998802177046223	0.7942128497375096	0.3920514451451155	0.8818558025494189	0.7774028418570132	0.8857989067009727	0	0	0.0
2809	0.06931897328319618	0.011822483167100264	0.003101176075149034	0.9665766707269674	None	0	0	0.2727272727272727	3	0.8571428571428571	12	0.5333333333333333	0.8571428571428571	15	12	0	0	0	0.13333333333333333	15	2	1.0666666666666667	16	0.0	0.14285714285714285	0.7569132601211513	0.9387776273031342	0.628530460420716	0.8963922349797279	0.6895150140348733	0.9305881555966495	0.9271544658583529	0.923757486135982	0	0	0.0
5008	0.07816203381234074	0.020906675326510492	0.01555162046040927	0.9274743584482895	None	0	0	0.375	6	0.5909090909090909	13	0.4	0.5909090909090909	18	13	5	0	0	0.26666666666666666	4	15	1.6	24	0.0	0	0.3930074114199075	0.9463908624240681	0.4998802177046223	0.7663555836560569	0.3920514451451155	0.8769391318527244	0.7598074763188837	0.8815836935038805	0	0	0.0
4665	0.08426417103085317	0.034785859995806384	0.033056454591101535	0.9250353668226088	None	0	0	0.375	6	0.5909090909090909	13	0.4	0.5909090909090909	18	13	5	0	0	0.26666666666666666	4	15	1.6	24	0.0	0	0.42547879669021976	0.9398873015654455	0.4998802177046223	0.7663555836560569	0.3920514451451155	0.8769391318527244	0.7404033918099361	0.8772936590256214	0	0	0.0
2060	None	None	None	None	None	0.5	1	0.5714285714285714	4	0.625	5	0.4166666666666667	0.5	8	4	1	0	0	0.6666666666666666	6	4	0.6666666666666666	10	0.0	0.5	0.5781852632332865	0.9535123106252256	0.42019654904721265	0.8234127076117301	0.6979573994448692	0.9266419676039331	0.9219601057575527	0.9141668198915986	0	0	0.0
5288	0.07702923984176037	0.006136400218470028	0.0035443793416696694	0.6555967287819287	None	0	0	0.375	6	0.5909090909090909	13	0.4	0.5909090909090909	18	13	5	0	0	0.26666666666666666	4	15	1.6	24	0.0	0	0.6135219115104829	0.9207675785458953	0.46372999528214676	0.7780250075560601	0.3920514451451155	0.9241889406278063	0.858837662552943	0.8878762747737406	0	0	0.0
154	None	None	None	None	None	0	0	0.5	2	0.75	3	0.5	0.5	4	2	1	1	0	0.75	4	3	0.4	6	0.25	0	0.6076924711199726	0.9406698216141423	0.5386542819350384	0.7922421593899491	0.4693137356925138	0.873368135440908	0.7441757049739212	0.8819486020392368	1.0	0	0.0
6535	None	None	None	None	None	0	0	0.3333333333333333	6	0.625	15	0.52	0.5	16	12	9	1	0	0.5	5	10	1.7333333333333334	26	0.05555555555555555	0.125	0.45169560338037656	0.9189286639419908	0.49175181423387054	0.7628127654442278	0.3920514451451155	0.8809767854543571	0.751351445738491	0.8659852691526557	1.0	0.3125	0.0
549	None	None	None	None	None	0.3333333333333333	1	0.5	4	0.6666666666666666	6	0.3055555555555556	0.6666666666666666	10	6	0	0	0	1.0	6	6	0.7333333333333333	11	0.0	0.4	0.5958977719029057	0.9153261239344335	0.46372999528214676	0.9614548601566465	0.727875505268132	0.8682828554941441	0.9149534860366851	0.9237424742320663	0	0	0.0
3815	0.07774879121223728	0.03283998382113632	0.028935924177558695	0.9203947687143251	None	0	0	0.16666666666666666	2	0.9375	15	0.21428571428571427	0.875	16	14	1	1	0	0.5833333333333334	7	12	1.2	18	0.25	0	0.45743003473140964	0.9381682588053758	0.4998802177046223	0.7756817643354634	0.46354839351731203	0.8943706129270561	0.7932375166632998	0.8841288724986823	1.0	0.25	0.0
2542	None	None	None	None	None	1.0	1	0.75	3	0.25	1	0.6666666666666666	0	1	0	4	2	0	1.0	3	3	0.4	6	0.18181818181818182	0	0	0	0	0	0	0	0	0	0	0	0
6122	0.075860994373815	0.03490029829406442	0.0347127504545841	0.9265214594316789	None	0	0	0.25	4	0.7619047619047619	16	0.23958333333333334	0.7619047619047619	19	16	3	1	0	0.6666666666666666	8	12	1.5333333333333334	23	0.14285714285714285	0	0.4353909955488823	0.9288780914490781	0.48362341076311866	0.7243212678770508	0.3920514451451155	0.8912133586536249	0.7004528920366654	0.8675642653605854	1.0	0.3684210526315789	0.0
2548	None	None	None	None	None	0	0	1.0	2	0.0	0	0.75	0	1	0	1	2	0	1.0	2	2	0.2	3	0.4	0	0	0	0	0	0	0	0	0	0	0	0
670	None	None	None	None	None	0	0	0.25	1	1.0	3	0.5555555555555556	0.6666666666666666	2	2	2	2	0	1.0	3	3	0.3333333333333333	5	0.25	0	0.6345979081263248	0.9747663878476663	0.4663930776267202	0.606362263903611	0.3781472683312485	0.9416663927633877	0.9330946372155825	0.9079769627813661	0.75	0.5	0.0
1334	None	None	None	None	None	0	0	0.8	4	0.2	1	0.7	0.2	3	1	3	1	0	0.4	5	2	0.4666666666666667	7	0.125	0.8	0.9725323705978551	0.5622202695725063	0.47881972723190885	0.9210621998993542	0.6517866976454559	0.7996809572570514	0.8861146670769703	0.7963737237142872	1.0	0.6666666666666666	0.0
2682	0.003852966123869366	4.211178550682051e-05	1.087077539308159e-05	0.9528576633981317	None	0.3333333333333333	1	0.5	4	0.4444444444444444	4	0.7333333333333333	0.1111111111111111	2	1	8	4	0	0.6	5	3	0.7333333333333333	11	0.21052631578947367	0.25	0.7340001056059353	0.9346246020476936	0.2918117053815593	0.871928313556497	0.2746328259574733	0.8514890894682742	0.8994880023860071	0.8916926107987416	0.75	0.5	0.3726232576569962
2108	None	None	None	None	None	0	0	0.5	2	0.75	3	1.0	0.5	3	2	2	1	0	0.6666666666666666	3	2	0.4	6	0.14285714285714285	0	0.5566665201902834	0.7399724419180957	0.3618931327904883	0.8150433227786834	0.7047359916701692	0.8297988772128673	0.8926510445398794	0.7975496102460858	1.0	0.6666666666666666	0.0
6984	0.09990285936695875	0.046316136428303026	0.044150770163611845	0.9266398224040143	None	0	0	0.125	2	0.9090909090909091	20	0.15584415584415584	0.9090909090909091	21	20	2	0	0	0.7857142857142857	11	14	1.6	24	0.0	0	0.5033612405939166	0.9418574116594174	0.4998802177046223	0.7942128497375096	0.3920514451451155	0.8818558025494189	0.7774028418570132	0.8857989067009727	0	0	0.0
4828	0.07383552827042779	0.027675316565813	0.027572390737387625	0.9263091994029403	None	0	0	0.2857142857142857	4	0.7368421052631579	14	0.375	0.6842105263157895	16	13	4	0	0	0.2857142857142857	4	14	1.4	21	0.0	0	0.6758828178424819	0.919454808396228	0.5636036825142391	0.8101546102757046	0.46354839351731203	0.9143641851439863	0.8751852063141691	0.889407277976347	0	0	0.0
244	None	None	None	None	None	0	0	0.5	2	0.75	3	0.6	0	2	0	3	3	0	0.4	5	2	0.4	6	0.375	0	0	0	0	0	0	0	0	0	0	0	0
5088	0.022941752794564844	0.0016856465391136219	-0.0012454413389707901	0.6738590620629106	None	0	0	0.2857142857142857	2	0.875	7	0.5555555555555556	0.625	7	5	2	0	0	0.2222222222222222	2	9	0.6666666666666666	10	0.0	0	0.5624567314346125	0.9669391691057524	0.48362341076311866	0.7967564571835309	0.5556607963118687	0.8172096954267315	0.8402147341685525	0.8889271357673154	0	0	0.0
7381	0.08838864689946156	0.0457848135139813	0.04432216971806893	0.9276029117488303	None	0	0	0.23529411764705882	4	0.782608695652174	18	0.22321428571428573	0.782608695652174	21	18	3	1	0	0.5714285714285714	8	14	1.6666666666666667	25	0.14285714285714285	0	0.46800021121187074	0.9279967920767668	0.48362341076311866	0.7628718578994896	0.3920514451451155	0.8884066367175502	0.7004528920366654	0.8735949060882555	1.0	0.5238095238095238	0.0
1257	None	None	None	None	None	0	0	0.6666666666666666	2	0.5	1	1.0	0	1	0	2	1	0	0.25	4	1	0.26666666666666666	4	0.14285714285714285	0.6666666666666666	0	0	0	0	0	0	0	0	0	0	0
1653	None	None	None	None	None	0	0	0.4166666666666667	5	0.5625	9	0.75	0.3125	7	5	10	5	0	0.6666666666666666	4	6	1.2	18	0.22727272727272727	0.5333333333333333	0.7074018059178421	0.9063654815209954	0.4791539582005003	0.7025198271713287	0.44326311984547173	0.8932646449307099	0.9100447603992031	0.8521166953381242	0.14285714285714285	0.14285714285714285	0.0
6860	0.08806045040696554	0.04490789615251454	0.04490374891941893	0.9279114852262845	None	0	0	0.14285714285714285	2	0.9473684210526315	18	0.525	0.9473684210526315	20	18	0	1	0	0.1	2	20	1.4	21	0.5	0	0.4856807259028937	0.9305993968393563	0.48362341076311866	0.7655129811092555	0.46354839351731203	0.8910771905668186	0.7555059332465315	0.8765643651047963	1.0	0.55	0.0
3708	0.08941137984383353	0.02504652160466813	0.02172731746400918	0.9153903693913911	None	0	0	0.16666666666666666	2	0.9375	15	0.21428571428571427	0.875	16	14	1	1	0	0.5833333333333334	7	12	1.2	18	0.25	0	0.6808389172718131	0.9126595287244216	0.5512864508942261	0.8041099811862662	0.46354839351731203	0.9203421894317225	0.8861262495408293	0.8878115074516975	1.0	0.25	0.0
2907	0.004373216275426905	0.0003199214149365265	0.0002458978064980684	0.9929011538565968	None	0	0	0.5	2	0.6666666666666666	2	0.625	0.6666666666666666	4	2	0	2	0	0.5	4	2	0.3333333333333333	5	1.0	0	0.44864189944859606	0.8727149857761876	0.6483645318739408	0.9208833764249694	0.2992735707300859	0.92103304327346	0.9068055009649835	0.9070963454123625	0.625	0	0.0
324	None	None	None	None	None	0	0	0.6666666666666666	2	0.0	0	0.6666666666666666	0	2	0	1	0	0	0.6666666666666666	3	2	0.26666666666666666	4	0.0	0	0	0	0	0	0	0	0	0	0	0	0
5946	0.08653798639616365	0.03650502240816565	0.03624507081068883	0.9292699157956392	None	0	0	0.23529411764705882	4	0.782608695652174	18	0.22321428571428573	0.782608695652174	21	18	3	1	0	0.5714285714285714	8	14	1.6666666666666667	25	0.14285714285714285	0	0.5033612405939166	0.9270698822441467	0.48362341076311866	0.7628718578994896	0.3920514451451155	0.8876553928811477	0.7004528920366654	0.8728071013672871	1.0	0.3333333333333333	0.0
3247	0.01859813231470783	0.003515533283916811	0.000939935950889172	0.9777815317210299	None	0	0	0.5	3	0.5714285714285714	4	0.42857142857142855	0.5714285714285714	7	4	1	0	0	0.42857142857142855	3	7	0.6	9	0.0	0	0.6281543955265381	0.8872615780069304	0.6885064299682517	0.9511400371344542	0.7693926570652343	0.947388613034793	0.9073564910009674	0.9334447771160214	0	0	0.0
5173	0.07693797935847442	0.03556310465729772	0.03160749674000034	0.9253982345278224	None	0	0	0.375	6	0.5909090909090909	13	0.4	0.5	16	11	7	0	0	0.26666666666666666	4	15	1.6	24	0.0	0	0.5540823860126753	0.9256065503753655	0.4998802177046223	0.7787913939897524	0.46354839351731203	0.8950959793512605	0.8209194712286252	0.8780973302796059	0	0	0.0
5314	0.08423588043326677	0.03569725502299921	0.03421603506000246	0.9256228164849584	None	0	0	0.375	6	0.5909090909090909	13	0.4	0.5909090909090909	18	13	5	0	0	0.26666666666666666	4	15	1.6	24	0.0	0	0.42547879669021976	0.940892334657976	0.4998802177046223	0.7663555836560569	0.3920514451451155	0.8831538939139069	0.747593413830066	0.8800234144505799	0	0	0.0
5816	0.04525330294123569	0.004350631509511813	-0.0021860557728539637	0.9840647009681566	None	0	0	0.25	4	0.7727272727272727	17	0.20512820512820512	0.7727272727272727	19	17	4	1	0	0.6923076923076923	13	9	1.6	24	0.1	0	0.46800021121187074	0.9309002328996655	0.48362341076311866	0.7709122928813557	0.3920514451451155	0.8948598567852263	0.7004528920366654	0.8792288514386696	1.0	0.3684210526315789	0.0
4671	0.066722057054899	0.029776762488971823	0.01712514208168883	0.9262361032910984	None	0	0	0.16666666666666666	2	0.9375	15	0.5294117647058824	0.9375	17	15	0	0	0	0.11764705882352941	2	17	1.2	18	0.0	0	0.42547879669021976	0.9483621576690971	0.4998802177046223	0.7876166657393898	0.3920514451451155	0.8875333820540766	0.7929993839208932	0.8904777131283592	0	0	0.0
2727	1.2700470965227594e-05	3.3090969097884046e-07	2.668732963655118e-07	0.9999964203717184	None	0.5	1	0.8333333333333334	5	0.16666666666666666	1	0.6666666666666666	0.16666666666666666	4	1	3	1	0	0.75	4	3	0.5333333333333333	8	0.14285714285714285	1.0	0.5198124225131174	0.933595253852368	0.458189539279014	0.9213233405620149	0.4721102485199184	0.9448429768045147	0.9080557595980326	0.933899419509741	1.0	0.5	0.0
4935	0.09067902799498138	0.03305905544758047	0.03300103450234359	0.9245256691233865	None	0	0	0.375	6	0.5909090909090909	13	0.4	0.5909090909090909	18	13	5	0	0	0.26666666666666666	4	15	1.6	24	0.0	0	0.42547879669021976	0.940892334657976	0.4998802177046223	0.7663555836560569	0.3920514451451155	0.8769391318527244	0.7404033918099361	0.8779355672708486	0	0	0.0
3264	0.05429434138528345	0.0016315470588445173	-0.0015815133623334296	0.7801442170460309	None	0	0	0.125	1	1.0	9	1.0	1.0	10	9	0	1	0	0.09090909090909091	11	1	0.7333333333333333	11	0.3333333333333333	0	0.759868347957249	0.9041465324111756	0.4055589159386798	0.928534459991657	0.47851871970779103	0.9352788728084804	0.9003737356191476	0.9236571558281637	1.0	0.3	0.0
4289	0.08199131320584972	0.03530407693882399	0.031034272870228752	0.9264079541513571	None	0	0	0.375	6	0.5909090909090909	13	0.4	0.5909090909090909	18	13	5	0	0	0.26666666666666666	4	15	1.6	24	0.0	0	0.42547879669021976	0.9398873015654455	0.4998802177046223	0.7663555836560569	0.3920514451451155	0.8769391318527244	0.7404033918099361	0.8772936590256214	0	0	0.0
2817	0.0037199155872308528	0.0015299331368616967	-0.0007579667363952717	0.9699911056120474	None	0.5	1	0.5714285714285714	4	0.375	3	0.5	0.25	5	2	4	0	0	0.8	4	5	0.6666666666666666	10	0.0	0	1.0	0.5052457972484833	0.3040305773784336	0.8809738467553869	0.39823323211403105	0.9328542196778271	0.96376532600141	0.8251087010199608	0	0	0.0
1676	None	None	None	None	None	0	0	0.625	5	0.1111111111111111	1	0.4583333333333333	0.1111111111111111	3	1	7	1	0	0.6666666666666666	4	6	0.7333333333333333	11	0.0625	0.4444444444444444	0.4063541773601395	0.7430850122138052	0.6727363485950701	0.8528996272197573	0.16536070824047192	0.9801000335858413	0.8980902232081238	0.9036837867661406	1.0	0.6666666666666666	0.0
854	None	None	None	None	None	0.5	1	0.5714285714285714	4	0.625	5	0.5555555555555556	0.125	3	1	6	5	0	0.5	3	6	0.6666666666666666	10	0.35714285714285715	0.5	0.7154081698136439	0.6951877533091785	0.8917286168945466	0.6466318557256391	0.7456208802716905	0.8508170170728846	0.5661978876701406	0.7420387418514526	0.3333333333333333	0.6666666666666666	0.0
1556	None	None	None	None	None	0	0	0.25	1	1.0	3	0.625	0.6666666666666666	2	2	2	0	0	0.5	4	2	0.3333333333333333	5	0.0	0	0.5894700877777852	0.9644259122905549	0.7367075673084866	0.9329507085990686	0.47147007330937873	0.5348061119573672	0.9321343953163748	0.883303943490293	0	0	0.0
7428	0.09102765430022752	0.0437896903944677	0.042025504287191304	0.9280478872489766	None	0	0	0.23529411764705882	4	0.782608695652174	18	0.22321428571428573	0.782608695652174	21	18	3	1	0	0.5714285714285714	8	14	1.6666666666666667	25	0.14285714285714285	0	0.46800021121187074	0.9279967920767668	0.48362341076311866	0.7628718578994896	0.3920514451451155	0.8884066367175502	0.7004528920366654	0.8735949060882555	1.0	0.5238095238095238	0.0
4048	0.04272508926026289	0.016513384795144134	0.006834914833489121	0.8816411136492468	None	0	0	0.3	3	0.75	9	0.42424242424242425	0.6666666666666666	10	8	3	0	0	0.2727272727272727	3	11	0.9333333333333333	14	0.0	0	0.41789342121307793	0.9525654054049972	0.5174549308286724	0.8134204761334014	0.5453530691006886	0.8815953212554187	0.8131234225755026	0.8965940623910874	0	0	0.0
2838	0.005102365356674087	0.0007362918959610928	-0.00014217582907049802	0.9918028585105247	None	0	0	0.3333333333333333	1	1.0	2	1.0	1.0	3	2	0	1	0	0.25	4	1	0.26666666666666666	4	0.3333333333333333	0	0.9325023482026159	0.8441141665071471	0.8921285534887489	0.9798987670146765	0.40330221333814836	0.8487562621726344	0.8766217780426679	0.919351656997717	1.0	0.6666666666666666	0.0
709	None	None	None	None	None	0.5	1	0.8333333333333334	5	0.2857142857142857	2	0.5625	0	3	0	5	1	0	1.0	4	4	0.6	9	0.09090909090909091	0.4	0	0	0	0	0	0	0	0	0	0	0
2337	None	None	None	None	None	1.0	1	0.8	4	0.2	1	0.7777777777777778	0	3	0	3	1	0	1.0	3	3	0.4666666666666667	7	0.14285714285714285	0.5	0	0	0	0	0	0	0	0	0	0	0
4152	0.060180054195331296	0.029564431299991506	0.02300679072496603	0.9261680528009174	None	0	0	0.16666666666666666	2	0.9333333333333333	14	0.25757575757575757	0.8666666666666667	15	13	1	1	0	0.5454545454545454	6	11	1.1333333333333333	17	0.25	0	0.42547879669021976	0.9425919840837571	0.4998802177046223	0.7528960834068699	0.5350453418895085	0.8880669201684112	0.7774028418570132	0.8802259139399953	1.0	0.26666666666666666	0.0
5239	0.06435814498119943	0.02512461860223475	0.025013606541532032	0.6199778078639577	None	0	0	0.16666666666666666	2	0.9333333333333333	14	0.53125	0.9333333333333333	16	14	0	0	0	0.125	2	16	1.1333333333333333	17	0.0	0	0.42547879669021976	0.9424676905069784	0.49175181423387054	0.7529598573505435	0.3920514451451155	0.8920225876735328	0.7853040014624499	0.8815713360277417	0	0	0.0
6659	0.08620953892665953	0.042878856986716125	0.03903687580179514	0.9297354826001236	None	0	0	0.23529411764705882	4	0.782608695652174	18	0.22321428571428573	0.782608695652174	21	18	3	1	0	0.5714285714285714	8	14	1.6666666666666667	25	0.14285714285714285	0	0.48638238858527433	0.9277411383688805	0.48362341076311866	0.7628718578994896	0.3920514451451155	0.8884066367175502	0.7004528920366654	0.8734542353715743	1.0	0.3333333333333333	0.0
2600	0.005286895536966554	0.0013363624065997014	0.001203772182126656	0.983288998315456	None	0	0	0.6	3	0.6	3	0.4666666666666667	0.6	6	3	0	1	0	0.6	5	3	0.4666666666666667	7	1.0	1.0	0.6565209895315903	0.9710315355231578	0.5267119207689743	0.9870657548555241	0.4091313922694454	0.9375225684557239	0.9346974544732243	0.9712090766930188	1.0	0	0.0
2519	None	None	None	None	None	0	0	0.5	1	1.0	1	1.0	1.0	2	1	0	1	0	0.3333333333333333	3	1	0.2	3	0.3333333333333333	0	0.5840939871063504	0.9801943762076634	0.7994625227808388	0.6884117428954982	0.4039280228461128	0.9456213140473456	0.962252175560245	0.9253102664981311	1.0	0	0.0
3759	0.04431675462165342	0.017919608036046107	0.0076725036501071285	0.8833354381655252	None	0	0	0.3	3	0.75	9	0.42424242424242425	0.6666666666666666	10	8	3	0	0	0.2727272727272727	3	11	0.9333333333333333	14	0.0	0	0.41789342121307793	0.9525654054049972	0.5174549308286724	0.8134204761334014	0.5453530691006886	0.8815953212554187	0.8131234225755026	0.8965940623910874	0	0	0.0
486	None	None	None	None	None	0.5	1	0.8333333333333334	5	0.2857142857142857	2	0.5625	0.14285714285714285	4	1	4	0	0	1.0	4	4	0.6	9	0.0	0.4	0.19822021946564877	0.9391137244374301	0.8884628478707223	0.861885781837717	0.30235542191972964	0.9496841683527831	0.9523309899892256	0.9242534488377474	0	0	0.0
1892	None	None	None	None	None	0	0	0.75	6	0.1	1	0.75	0.1	1	1	10	0	0	0.25	8	2	0.8	12	0.0	0.18181818181818182	0.15129802589987557	0.5	0.1	0.5	0.40330221333814836	0.5	0.7900983023236421	0.5	0	0	0.0
852	None	None	None	None	None	0.125	1	0.2777777777777778	5	0.7916666666666666	19	0.15476190476190477	0.7916666666666666	24	19	1	0	0	0.8571428571428571	12	14	1.7333333333333334	26	0.0	0.14285714285714285	0.9086698412184159	0.8934065651751212	0.49756393499784946	0.812765065556198	0.775939850968052	0.9568602282054081	0.930580114585475	0.9030080294862017	0	0	0.0
5506	0.06678221017311951	0.009026992897551156	0.007088588439103972	0.9672605075781915	None	0	0	0.375	6	0.5909090909090909	13	0.4	0.5909090909090909	18	13	5	0	0	0.26666666666666666	4	15	1.6	24	0.0	0	0.42547879669021976	0.940892334657976	0.4998802177046223	0.7663555836560569	0.3920514451451155	0.8769391318527244	0.7404033918099361	0.8779355672708486	0	0	0.0
7335	0.0788330173031453	0.042484617842628136	0.04245527226687272	0.9276490705954253	None	0	0	0.25	4	0.7619047619047619	16	0.25274725274725274	0.7619047619047619	19	16	3	1	0	0.5384615384615384	7	13	1.5333333333333334	23	0.14285714285714285	0	0.5033612405939166	0.9337833407276722	0.48362341076311866	0.7708742014864474	0.3920514451451155	0.8893058808611704	0.7004528920366654	0.8787961336517343	1.0	0.3157894736842105	0.0
2983	0.005370353900912423	0.0013039315740346433	0.0012646847366520793	0.9775452503919309	None	0	0	0.5	2	0.75	3	0.6	0.75	5	3	0	0	0	0.4	2	5	0.4	6	0.0	0	0.6281543955265381	0.8678361773188897	0.2612682743435255	0.894477659004342	0.5350453418895085	0.9269545158819122	0.9110773466545512	0.89904879667537	0	0	0.0
6138	0.09247217554753027	0.04390920905674479	0.04083307978041019	0.9296992389388568	None	0	0	0.23529411764705882	4	0.782608695652174	18	0.22321428571428573	0.782608695652174	21	18	3	1	0	0.5714285714285714	8	14	1.6666666666666667	25	0.14285714285714285	0	0.48638238858527433	0.9277411383688805	0.48362341076311866	0.7628718578994896	0.3920514451451155	0.8884066367175502	0.7004528920366654	0.8734542353715743	1.0	0.09523809523809523	0.0
4609	0.1573371522046311	0.03545437894002998	0.018579545524254813	0.9107876550453698	None	0	0	0.2857142857142857	4	0.7368421052631579	14	0.375	0.6842105263157895	16	13	4	0	0	0.2857142857142857	4	14	1.4	21	0.0	0	0.728067177383184	0.8866401939680466	0.5636036825142391	0.8101546102757046	0.46354839351731203	0.9151237494882706	0.8861262495408293	0.8767403186104838	0	0	0.0
5696	0.05542812294721789	0.009757244327698268	0.005563849141803751	0.9126693084262321	None	0	0	0.4	6	0.55	11	0.5	0.5	15	10	6	0	0	0.36363636363636365	11	4	1.4666666666666666	22	0.0	0.2222222222222222	0.42547879669021976	0.93576375089624	0.4998802177046223	0.7717049402768567	0.3920514451451155	0.8944801406437243	0.7404033918099361	0.881985427014492	0	0	0.0
6814	0.09217879551849568	0.04384976983298321	0.0434952422068317	0.9280069023467222	None	0	0	0.23529411764705882	4	0.782608695652174	18	0.22321428571428573	0.782608695652174	21	18	3	1	0	0.5714285714285714	8	14	1.6666666666666667	25	0.14285714285714285	0	0.46800021121187074	0.9279967920767668	0.48362341076311866	0.7628718578994896	0.3920514451451155	0.8884066367175502	0.7004528920366654	0.8735949060882555	1.0	0.5238095238095238	0.0
7031	0.09676320509170858	0.011971088802316659	0.011192941288022657	0.8418923281218798	None	0	0	0.13333333333333333	2	0.95	19	0.5238095238095238	0.95	21	19	0	1	0	0.09523809523809523	2	21	1.4666666666666666	22	0.5	0	0.5033612405939166	0.9221613840249858	0.48362341076311866	0.7970549528627637	0.3920514451451155	0.8927105685763193	0.7919143941931086	0.8793477233792064	1.0	0.5238095238095238	0.0
1516	None	None	None	None	None	0.5	1	0.6666666666666666	4	0.5	3	0.4444444444444444	0.5	5	3	2	0	0	0.5	3	6	0.5333333333333333	8	0.0	1.0	0.7909050343988737	0.882591718339595	0.41442139832920216	0.7215869136949579	0.6749150292708885	0.9492588846733835	0.8569638776551218	0.8771986782025568	0	0	0.0
4120	0.07369838143697087	0.034733757512394575	0.03457362304996643	0.9274170469328175	None	0	0	0.16666666666666666	2	0.9375	15	0.5294117647058824	0.9375	17	15	0	0	0	0.11764705882352941	2	17	1.2	18	0.0	0	0.6808389172718131	0.9172005636802022	0.5512864508942261	0.8190121781859684	0.3920514451451155	0.9139831606897912	0.8790537808285545	0.8901832618909339	0	0	0.0
4873	0.09038827231140022	0.03396786554586612	0.032280279221922094	0.925560798362175	None	0	0	0.375	6	0.5909090909090909	13	0.4	0.5	16	11	7	0	0	0.26666666666666666	4	15	1.6	24	0.0	0	0.42547879669021976	0.9292158412660406	0.4998802177046223	0.7787913939897524	0.46354839351731203	0.8950959793512605	0.7897093464026923	0.8799977993891226	0	0	0.0
6081	0.09494301777028442	0.04838793419968552	0.04827337166311982	0.9277219533910881	None	0	0	0.23529411764705882	4	0.782608695652174	18	0.22321428571428573	0.782608695652174	21	18	3	1	0	0.5714285714285714	8	14	1.6666666666666667	25	0.14285714285714285	0	0.46800021121187074	0.9279967920767668	0.48362341076311866	0.7628718578994896	0.3920514451451155	0.8884066367175502	0.7004528920366654	0.8735949060882555	1.0	0.5238095238095238	0.0
2700	0.06164111970464255	0.011846085471428174	-0.0005182205466900501	0.9362352097703769	None	0	0	0.3076923076923077	4	0.7647058823529411	13	0.2111111111111111	0.7647058823529411	17	13	1	0	0	0.9	10	9	1.2666666666666666	19	0.0	0.2222222222222222	0.8053273177177086	0.9411903568554537	0.4231884208396881	0.7879747950744161	0.7362177365233662	0.9483362535794119	0.9182041049154522	0.9114808051252044	0	0	0.0
1305	None	None	None	None	None	0	0	0.5	2	0.5	2	0.6	0.25	2	1	3	2	0	0.4	5	2	0.4	6	0.2222222222222222	0.5	0.8150033311869596	0.8309944451491531	0.4753499627843512	0.9204459125831913	0.41984781730157367	0.9607769679813029	0.9502867944924723	0.917828115935173	0.75	0	0.0
5325	0.0775357577839493	0.03225153545146675	0.025879201991380867	0.9229113768472034	None	0	0	0.3333333333333333	6	0.625	15	0.43333333333333335	0.625	20	15	5	0	0	0.26666666666666666	4	15	1.7333333333333334	26	0.0	0	0.42342775938130145	0.9322917992616567	0.4998802177046223	0.758484176840585	0.3920514451451155	0.8697633624060291	0.7044928585620599	0.8685917724463234	0	0	0.0
7488	0.10533570917497802	0.035864994535987266	0.035839847800852594	0.9241341126798768	None	0	0	0.14285714285714285	2	0.9473684210526315	18	0.525	0.9473684210526315	20	18	0	1	0	0.1	2	20	1.4	21	0.5	0	0.49326610138003557	0.9356610718559507	0.48362341076311866	0.7655129811092555	0.46354839351731203	0.8910771905668186	0.7512480807361002	0.8794616495363109	1.0	0.55	0.0
7483	0.050812820163317333	0.003934556613629521	-0.00284284827931495	0.6193902696077376	None	0	0	0.3	3	0.8461538461538461	11	0.5357142857142857	0.5384615384615384	9	7	5	4	0	0.14285714285714285	2	14	1.0	15	0.3333333333333333	0.15384615384615385	0.6059218586209623	0.9486179552771516	0.48362341076311866	0.8131819749490992	0.5738697922230076	0.8576849923086837	0.85010212490241	0.887045419734679	0.1111111111111111	0.6666666666666666	0.0
7326	0.10642011152981332	0.030442377218346067	0.026994350681855947	0.9354843253173835	None	0	0	0.11764705882352941	2	0.9130434782608695	21	0.1488095238095238	0.9130434782608695	22	21	2	0	0	0.8571428571428571	12	14	1.6666666666666667	25	0.0	0	0.4644200186420682	0.9410829370733371	0.4998802177046223	0.7901438971444135	0.3920514451451155	0.8789595225468213	0.7621516606884389	0.8835448454569501	0	0	0.0
7396	0.09112093470210943	0.04296099047346693	0.04237449562977351	0.9280548563565796	None	0	0	0.23529411764705882	4	0.782608695652174	18	0.22321428571428573	0.782608695652174	21	18	3	1	0	0.5714285714285714	8	14	1.6666666666666667	25	0.14285714285714285	0	0.46800021121187074	0.9279967920767668	0.48362341076311866	0.7628718578994896	0.3920514451451155	0.8884066367175502	0.7004528920366654	0.8735949060882555	1.0	0.5238095238095238	0.0
7197	0.08923203604378382	0.04357053018655415	0.04093654282168953	0.928045039539421	None	0	0	0.23529411764705882	4	0.782608695652174	18	0.22321428571428573	0.782608695652174	21	18	3	1	0	0.5714285714285714	8	14	1.6666666666666667	25	0.14285714285714285	0	0.46800021121187074	0.9279967920767668	0.48362341076311866	0.7628718578994896	0.3920514451451155	0.8884066367175502	0.7004528920366654	0.8735949060882555	1.0	0.5238095238095238	0.0
103	None	None	None	None	None	0	0	0.75	3	0.5	2	0.6	0.5	5	2	0	1	0	0.4	2	5	0.4	6	1.0	0.5	0.5476029169521377	0.9597351698841614	0.3436402287777119	0.8146008538928318	0.48179272646717547	0.9103609582316128	0.8801818460709094	0.9107753402964324	1.0	0.2	0.0
91	None	None	None	None	None	0	0	1.0	2	0.0	0	0.75	0	2	0	0	1	0	1.0	2	2	0.2	3	0.5	0	0	0	0	0	0	0	0	0	0	0	0
5276	0.08975327690218045	0.036910373209834195	0.03680224610848441	0.9246089103989739	None	0	0	0.375	6	0.5909090909090909	13	0.4	0.5909090909090909	18	13	5	0	0	0.26666666666666666	4	15	1.6	24	0.0	0	0.42547879669021976	0.940892334657976	0.4998802177046223	0.7663555836560569	0.3920514451451155	0.8769391318527244	0.7404033918099361	0.8779355672708486	0	0	0.0
1801	None	None	None	None	None	0	0	0.6666666666666666	2	0.5	1	0.6666666666666666	0	1	0	2	3	0	0.6666666666666666	2	3	0.26666666666666666	4	0.42857142857142855	0.6666666666666666	0	0	0	0	0	0	0	0	0	0	0
6887	0.08408063466180282	0.03579389339824951	0.02927736059654785	0.9263316132690881	None	0	0	0.2222222222222222	4	0.7916666666666666	19	0.21666666666666667	0.75	21	18	4	1	0	0.5333333333333333	8	15	1.7333333333333334	26	0.1111111111111111	0	0.46800021121187074	0.9279967920767668	0.48362341076311866	0.7628718578994896	0.3920514451451155	0.8896721430618811	0.7004528920366654	0.8740663588392102	1.0	0.5238095238095238	0.0
628	None	None	None	None	None	0	0	1.0	2	0.0	0	0.75	0	1	0	1	2	0	1.0	2	2	0.2	3	0.4	0	0	0	0	0	0	0	0	0	0	0	0
2708	0.00047339723280861946	0.0002720492334802193	-0.0002534835386282799	0.9992825211362873	None	0	0	0.2	1	1.0	5	0.7777777777777778	0.6	3	3	3	0	0	1.0	3	3	0.4666666666666667	7	0.0	0	0.1434025411246224	0.5	1.0	0.5049212849182958	0.6872945726686032	0.7133191427848201	0.9717839945033877	0.5769865628247131	0	0	0.0
1383	None	None	None	None	None	1.0	1	0.8	4	0.4	2	0.4375	0.4	3	2	3	0	0	1.0	4	4	0.4666666666666667	7	0.0	0.6666666666666666	0.38284377415829124	0.9191391312706277	0.41442139832920216	0.5709317052296221	0.6231242266102145	0.9643161366189383	0.9414759757377724	0.8812541461796445	0	0	0.0
3206	0.06127242890327221	0.0027950194711183728	-0.0027236507430713048	0.8534610352953232	None	0	0	0.2727272727272727	3	0.7857142857142857	11	0.25396825396825395	0.7857142857142857	14	11	1	0	0	0.7777777777777778	9	7	1.0666666666666667	16	0.0	0.2222222222222222	0.9331066440758258	0.9270891625049585	0.438390297820325	0.8034453619982371	0.755089638519515	0.9485413874501246	0.932688109218023	0.9079042051977798	0	0	0.0
5669	0.09161300356907152	0.03842119939232912	0.03840211253545145	0.9245637243689364	None	0	0	0.375	6	0.5909090909090909	13	0.4	0.5909090909090909	18	13	5	0	0	0.26666666666666666	4	15	1.6	24	0.0	0	0.42547879669021976	0.940892334657976	0.4998802177046223	0.7663555836560569	0.3920514451451155	0.8769391318527244	0.7404033918099361	0.8779355672708486	0	0	0.0
1931	None	None	None	None	None	0	0	0.25	2	0.8888888888888888	8	0.6111111111111112	0.7777777777777778	8	7	2	2	0	0.2222222222222222	9	2	0.7333333333333333	11	0.2857142857142857	0	0.6446694558560739	0.8558717951578777	0.40326417224288147	0.8711636495500297	0.6519296680905352	0.8961117112716989	0.8661609918643094	0.8753540423791651	0.625	0.25	0.0
3366	0.017188585081595167	0.010616162343685816	-0.0019615935402167127	0.9284359445882682	None	0.4	2	0.6153846153846154	8	0.4117647058823529	7	0.475	0.35294117647058826	12	6	6	0	0	0.625	5	8	1.2666666666666666	19	0.0	0.5454545454545454	0.5515016811685015	0.9429730429304778	0.5284684801702922	0.8455109193439182	0.46354839351731203	0.9156749247001538	0.8535003117856749	0.908609272789941	0	0	0.0
3933	0.08357029098219225	0.0344260584880371	0.032019034040824415	0.9259237906929911	None	0	0	0.375	6	0.5909090909090909	13	0.4	0.5909090909090909	18	13	5	0	0	0.26666666666666666	4	15	1.6	24	0.0	0	0.42547879669021976	0.9398873015654455	0.4998802177046223	0.7663555836560569	0.3920514451451155	0.8769391318527244	0.7404033918099361	0.8772936590256214	0	0	0.0
3720	0.04420794525986201	0.004832166441406784	0.00028703109171708346	0.9280620637405465	None	0	0	0.4	4	0.6923076923076923	9	0.3333333333333333	0.5384615384615384	10	7	4	0	0	0.5555555555555556	9	5	1.0	15	0.0	0.16666666666666666	0.5582848747274041	0.9561427599082447	0.5206388068696262	0.8330853923863487	0.3926821485783128	0.9099895111959172	0.85826958835271	0.9116843124442684	0	0	0.0
4374	0.08816358654882199	0.03760350859213795	0.03500676785818116	0.9264779476333502	None	0	0	0.375	6	0.5909090909090909	13	0.4	0.5909090909090909	18	13	5	0	0	0.26666666666666666	4	15	1.6	24	0.0	0	0.42547879669021976	0.9398873015654455	0.4998802177046223	0.7663555836560569	0.3920514451451155	0.8769391318527244	0.7404033918099361	0.8772936590256214	0	0	0.0
2274	None	None	None	None	None	1.0	1	1.0	4	0.25	1	0.5	0.25	4	1	1	0	0	0.75	4	3	0.4	6	0.0	1.0	0.36536867553203944	0.8810439809912544	0.8793636024399765	0.9243221742981128	0.6050670255991998	0.9670955389811394	0.9413493255785857	0.9326758949874984	0	0	0.0
104	None	None	None	None	None	0	0	0.6666666666666666	2	0.5	1	1.0	0.5	3	1	0	2	0	0.25	1	4	0.26666666666666666	4	1.0	0.6666666666666666	0.457852033909933	0.8184503469225769	0.43833992501212393	0.7761226605993379	0.2420429431602497	0.7490373991082325	0.7698152291432525	0.7825961770783657	0.6666666666666666	0.3333333333333333	0.0
6685	0.08740575469879087	0.03875625527582675	0.036568149880926215	0.9272923097371681	None	0	0	0.23529411764705882	4	0.782608695652174	18	0.22321428571428573	0.782608695652174	21	18	3	1	0	0.5714285714285714	8	14	1.6666666666666667	25	0.14285714285714285	0	0.5033612405939166	0.9270698822441467	0.48362341076311866	0.7628718578994896	0.3920514451451155	0.8869997621705835	0.7004528920366654	0.8725642321127632	1.0	0.3333333333333333	0.0
3525	0.06366996344723401	0.018696215814415794	0.01195953203757604	0.9161895037624014	None	0	0	0.16666666666666666	2	0.9333333333333333	14	0.25757575757575757	0.8666666666666667	15	13	1	1	0	0.5454545454545454	6	11	1.1333333333333333	17	0.25	0	0.6808389172718131	0.9278954081423435	0.4899911628450263	0.8225635414136079	0.5350453418895085	0.9189412575417721	0.8995133602717242	0.8977270501198236	1.0	0.26666666666666666	0.0
6964	0.08185141159339641	0.018672560749103208	-0.012948022667366258	0.9182408573426127	None	0	0	0.23529411764705882	4	0.782608695652174	18	0.22321428571428573	0.782608695652174	21	18	3	1	0	0.5714285714285714	8	14	1.6666666666666667	25	0.14285714285714285	0	0.46800021121187074	0.9290807385775866	0.48362341076311866	0.7628718578994896	0.3920514451451155	0.8884066367175502	0.7004528920366654	0.8741949938411869	1.0	0.5238095238095238	0.0
1834	None	None	None	None	None	0	0	0.75	3	0.25	1	0.75	0.25	2	1	3	2	0	0.5	2	4	0.4	6	0.2222222222222222	0.5	0.3149378419267466	0.8475293056255112	0.9131066581638233	0.6957569672592465	0.6421115712771654	0.8006276194714566	0.9245826450538048	0.7876664066032848	1.0	0.5	0.0021726420366317
1399	None	None	None	None	None	0.2	1	0.5	6	0.5625	9	0.3673469387755102	0.25	10	4	7	2	0	1.0	7	7	1.2	18	0.16666666666666666	0.13333333333333333	0.7074018059178421	0.8725774875346092	0.42242964843815967	0.7961514156470243	0.5316883262901397	0.8532833692301687	0.8909587643721926	0.8432107694588258	0.55	0.1	0.0
6871	None	None	None	None	None	0.1111111111111111	1	0.45	9	0.48148148148148145	13	0.37662337662337664	0.4444444444444444	18	12	10	1	0	0.6363636363636364	11	7	1.9333333333333333	29	0.05555555555555555	0.5217391304347826	0.45169560338037656	0.9367522312924912	0.4998802177046223	0.802442919681199	0.3920514451451155	0.87964928631454	0.7555059332465315	0.8837777979617364	1.0	0.5	0.0
4337	0.15650191032015096	0.03312409564290128	0.033122961576082216	0.8835507491746522	None	0	0	0.375	6	0.5909090909090909	13	0.4	0.5909090909090909	18	13	5	0	0	0.26666666666666666	4	15	1.6	24	0.0	0	0.42547879669021976	0.9398873015654455	0.4998802177046223	0.7663555836560569	0.3920514451451155	0.8769391318527244	0.7404033918099361	0.8772936590256214	0	0	0.0
1900	None	None	None	None	None	0	0	0.25	2	0.8	8	0.5454545454545454	0.4	6	4	5	2	0	0.18181818181818182	11	2	0.8	12	0.16666666666666666	0.2	0.6223876846391334	0.8706205303708042	0.48362341076311866	0.8881396401607706	0.4212892519632283	0.8149960811929047	0.8269771507488857	0.8606117367109006	0.5833333333333334	0.3333333333333333	0.0
1313	None	None	None	None	None	0	0	0.75	3	0.0	0	0.5555555555555556	0	1	0	3	0	0	1.0	3	3	0.3333333333333333	5	0.0	1.0	0	0	0	0	0	0	0	0	0	0	0
599	None	None	None	None	None	0	0	0	0	0	0	1.0	0	0	0	0	2	0	1.0	1	1	0.06666666666666667	1	0.5	0	0	0	0	0	0	0	0	0	0	0	0
2475	None	None	None	None	None	0	0	0.75	3	0.0	0	0.5555555555555556	0	0	0	4	0	0	1.0	3	3	0.3333333333333333	5	0.0	1.0	0	0	0	0	0	0	0	0	0	0	0
6880	0.09236425439778474	0.02898741080530085	0.028348507247723417	0.9259452780442582	None	0	0	0.1875	3	0.9090909090909091	20	0.2857142857142857	0.8636363636363636	22	19	1	0	0	0.19047619047619047	4	21	1.6	24	0.0	0.6666666666666666	0.4644200186420682	0.9542064572148988	0.48362341076311866	0.7765093867755933	0.46707375321936945	0.8905396825570249	0.7786586860120792	0.8934187020286012	0	0	0.0
1085	None	None	None	None	None	0	0	0.6666666666666666	4	0.3333333333333333	2	0.6666666666666666	0.16666666666666666	2	1	5	4	0	0.75	3	4	0.5333333333333333	8	0.3076923076923077	0.4	0.510949636764086	0.9253345686992134	0.27407818292793784	0.5190064115371807	0.31571993197084713	0.8963396122841595	0.7967609165496042	0.8296949113330907	0.5	0.5	0.0
1696	None	None	None	None	None	0.5	1	0.8333333333333334	5	0.14285714285714285	1	1.0	0	1	0	7	1	0	1.0	3	3	0.6	9	0.058823529411764705	1.0	0	0	0	0	0	0	0	0	0	0	0
2601	0.0016355613512622142	0.0002692907895068518	0.0001481575462116047	0.9959002785617116	None	0	0	0.6	3	0.4	2	0.4375	0.4	5	2	1	2	0	1.0	4	4	0.4666666666666667	7	0.6666666666666666	0.6666666666666666	0.6557341784897035	0.9619588640143291	0.5818998263718514	0.8955116333501809	0.5580392867350503	0.9572866235603025	0.9133865396494754	0.9442442638215809	0.6	0.6	0.0
2084	None	None	None	None	None	1.0	1	0.6	3	0.4	2	0.4666666666666667	0.4	3	2	3	3	0	0.6	5	3	0.4666666666666667	7	0.3333333333333333	1.0	0.9299729338824527	0.9372000573211802	0.47881972723190885	0.7312584871775363	0.6227340750043363	0.801057981468692	0.8748457696344862	0.8453988354682407	0.6666666666666666	0.6666666666666666	0.12243707821861745
1908	None	None	None	None	None	0.25	1	0.5454545454545454	6	0.5	7	0.4444444444444444	0.42857142857142855	9	6	6	3	0	1.0	6	6	1.0666666666666667	16	0.23076923076923078	0.2	0.6828707135123958	0.8784800526345266	0.4791539582005003	0.8383395510700602	0.44326311984547173	0.8850980970797416	0.8298057098842437	0.8685904786453171	0.1111111111111111	0	0.0
1178	None	None	None	None	None	0.5	1	0.5	3	0.5714285714285714	4	0.45	0.2857142857142857	3	2	5	1	0	0.8	5	4	0.6	9	0.07692307692307693	0.2857142857142857	0.9725323705978551	0.8858430974247818	0.47881972723190885	0.8441090360667622	0.5603547476220206	0.8211434364015388	0.8861146670769703	0.8524651825663513	1.0	0.3333333333333333	0.0
2003	None	None	None	None	None	0.5	1	0.5714285714285714	4	0.5	4	0.8333333333333334	0.25	3	2	6	4	0	0.75	3	4	0.6666666666666666	10	0.26666666666666666	0.2857142857142857	0.5078243277570826	0.8807660404533355	0.5657930751191961	0.777099387561501	0.7195708633412657	0.7946584506091496	0.7513396659098526	0.8225803201595768	0.5	0.6666666666666666	0.0
4180	0.0867507167267932	0.02561457847573673	0.025554174564666632	0.9253682511915226	None	0	0	0.16666666666666666	2	0.9333333333333333	14	0.53125	0.9333333333333333	16	14	0	0	0	0.125	2	16	1.1333333333333333	17	0.0	0	0.6758828178424819	0.919454808396228	0.5512864508942261	0.8163412806021301	0.46354839351731203	0.9143641851439863	0.8751852063141691	0.8907359267161867	0	0	0.0
446	None	None	None	None	None	0	0	0.35714285714285715	5	0.6666666666666666	12	0.23809523809523808	0.6111111111111112	14	11	5	1	0	0.5833333333333334	12	7	1.3333333333333333	20	0.09090909090909091	0.1111111111111111	0.6139639876907658	0.9046230876715381	0.6549962868217848	0.9475172620641317	0.7145449606466093	0.959911136166025	0.8534925242519275	0.94119526622826	1.0	0	0.0
2375	None	None	None	None	None	0	0	0.42857142857142855	3	0.75	6	0.5555555555555556	0.75	9	6	0	0	0	0.2222222222222222	9	2	0.6666666666666666	10	0.0	0.25	0.3323023259880891	0.893697290648721	0.6976235212122923	0.8127390412375207	0.6895150140348733	0.9129478086994358	0.9019170388732508	0.878935144788873	0	0	0.0
5515	0.08982947523139416	0.03768690823844527	0.03745936217659074	0.9250146564848343	None	0	0	0.375	6	0.5909090909090909	13	0.4	0.5909090909090909	18	13	5	0	0	0.26666666666666666	4	15	1.6	24	0.0	0	0.42547879669021976	0.940892334657976	0.4998802177046223	0.7663555836560569	0.3920514451451155	0.8769391318527244	0.7404033918099361	0.8779355672708486	0	0	0.0
3786	0.04532944279861627	0.014158252277112753	0.014118905772780087	0.9333059245504071	None	0	0	0.25	2	0.8888888888888888	8	0.55	0.8888888888888888	10	8	0	0	0	0.2	2	10	0.7333333333333333	11	0.0	0	0.41789342121307793	0.9525654054049972	0.5585221866705744	0.8588287248392209	0.5453530691006886	0.8815953212554187	0.8573172213163891	0.9064474007502376	0	0	0.0
5132	0.07979159208155644	0.03632416786435451	0.032169751456983454	0.9186070515262146	None	0	0	0.38095238095238093	8	0.5862068965517241	17	0.24603174603174602	0.5517241379310345	22	16	8	0	0	0.6428571428571429	9	14	2.066666666666667	31	0.0	0.11764705882352941	0.42547879669021976	0.9351783738009156	0.4998802177046223	0.8010245287176045	0.3920514451451155	0.8638784614635087	0.7404033918099361	0.8776000835056416	0	0	0.0
7373	0.09515511589409131	0.05254394777756828	0.05247387093493584	0.9282462391597003	None	0	0	0.14285714285714285	2	0.9473684210526315	18	0.525	0.9473684210526315	20	18	0	1	0	0.1	2	20	1.4	21	0.5	0	0.4856807259028937	0.9305993968393563	0.48362341076311866	0.7655129811092555	0.46354839351731203	0.8940358220657305	0.7555059332465315	0.8776728255861717	1.0	0.6	0.0
6327	0.0892966570323903	0.034716189319074026	0.03462178032781623	0.9248887404744519	None	0	0	0.375	6	0.5909090909090909	13	0.4	0.5909090909090909	18	13	5	0	0	0.26666666666666666	4	15	1.6	24	0.0	0	0.42547879669021976	0.940892334657976	0.4998802177046223	0.7663555836560569	0.3920514451451155	0.8769391318527244	0.7404033918099361	0.8779355672708486	0	0	0.0
7115	0.06045275870955746	0.029840219165377824	0.029791555672895993	0.9252907334955649	None	0	0	0.35294117647058826	6	0.6521739130434783	15	0.2066115702479339	0.6521739130434783	20	15	4	1	0	1.0	11	11	1.6666666666666667	25	0.14285714285714285	0.19047619047619047	0.4856807259028937	0.9406406269021962	0.4998802177046223	0.7984709352379812	0.46354839351731203	0.884112589304285	0.7555059332465315	0.8866758450419124	1.0	0.45	0.0
897	None	None	None	None	None	0	0	0.4	4	0.5384615384615384	7	0.45454545454545453	0.46153846153846156	8	6	6	4	0	0.2727272727272727	3	11	1.0	15	0.2857142857142857	0	0.7926154151983175	0.9634430690248612	0.5308410696189817	0.7433258794738071	0.26223101334689713	0.8202343693940345	0.92885995847328	0.8755522283525339	0.25	0.125	0.0
5874	0.07938910547127395	0.03952511557811029	0.03589340933212931	0.9270463527607067	None	0	0	0.23529411764705882	4	0.782608695652174	18	0.22321428571428573	0.782608695652174	21	18	3	1	0	0.5714285714285714	8	14	1.6666666666666667	25	0.14285714285714285	0	0.5033612405939166	0.9270698822441467	0.48362341076311866	0.7628718578994896	0.3920514451451155	0.8869997621705835	0.7004528920366654	0.8725642321127632	1.0	0.3333333333333333	0.0
7418	0.09142799781095383	0.044169688349570746	0.04221415003186038	0.928147248934981	None	0	0	0.23529411764705882	4	0.782608695652174	18	0.22321428571428573	0.782608695652174	21	18	3	1	0	0.5714285714285714	8	14	1.6666666666666667	25	0.14285714285714285	0	0.46800021121187074	0.9279967920767668	0.48362341076311866	0.7628718578994896	0.3920514451451155	0.8884066367175502	0.7004528920366654	0.8735949060882555	1.0	0.5238095238095238	0.0
3837	0.05057069793607901	0.02239426639638308	0.017292395844926936	0.9244756578393014	None	0	0	0.18181818181818182	2	0.9285714285714286	13	0.26666666666666666	0.8571428571428571	14	12	1	1	0	0.6	6	10	1.0666666666666667	16	0.25	0	0.42547879669021976	0.9550707553583364	0.4949356902748243	0.8024344869127195	0.407672352998795	0.8953327640999346	0.7938816813819126	0.9003896855624097	1.0	0.2857142857142857	0.0
1580	None	None	None	None	None	0.6666666666666666	2	0.75	6	0.3333333333333333	3	0.6875	0.2222222222222222	4	2	6	0	0	1.0	4	4	0.7333333333333333	11	0.0	0.5714285714285714	0.6204818415491173	0.9236612471143607	0.33710243207962975	0.9421916031004473	0.7449738718114037	0.9221645548931022	0.8904330785288375	0.9299196244645415	0	0	0.0
158	None	None	None	None	None	1.0	1	1.0	4	0.25	1	0.6666666666666666	0	2	0	3	1	0	1.0	3	3	0.4	6	0.125	0.6666666666666666	0	0	0	0	0	0	0	0	0	0	0
396	None	None	None	None	None	0	0	0.2	1	1.0	5	1.0	0.6	3	3	3	2	0	0.14285714285714285	7	1	0.4666666666666667	7	0.2	0	0.6281543955265381	0.5105834538975491	0.6885064299682517	0.9407901038892775	0.1785175890353122	0.8604009996171056	0.9068055009649835	0.8237841210879352	0.6666666666666666	0.3333333333333333	0.0
7075	0.08339829122974024	0.041515518697633286	0.03772511903208064	0.9265918068984619	None	0	0	0.23529411764705882	4	0.782608695652174	18	0.22321428571428573	0.782608695652174	21	18	3	1	0	0.5714285714285714	8	14	1.6666666666666667	25	0.14285714285714285	0	0.5033612405939166	0.9270698822441467	0.48362341076311866	0.7628718578994896	0.3920514451451155	0.8869997621705835	0.7004528920366654	0.8725642321127632	1.0	0.3333333333333333	0.0
1361	None	None	None	None	None	0	0	0.5	1	1.0	1	1.0	0	0	0	2	2	0	0.3333333333333333	3	1	0.2	3	0.25	0	0	0	0	0	0	0	0	0	0	0	0
400	None	None	None	None	None	0.5	1	0.6666666666666666	4	0.5	3	0.4	0.5	7	3	0	0	0	0.8	4	5	0.5333333333333333	8	0.0	0.6666666666666666	0.901571529563484	0.8867949930289719	0.3525618754736159	0.9246516710215765	0.5643061102027881	0.9713370684091375	0.8634486521847042	0.9368055470875438	0	0	0.0
1828	None	None	None	None	None	0	0	0.6	3	0.4	2	0.4375	0.4	4	2	2	2	0	1.0	4	4	0.4666666666666667	7	0.3333333333333333	0	0.6269296539470659	0.9659819749193804	0.48574149997071936	0.7926016740819839	0.43595930068892796	0.6341546312588481	0.8930203043500257	0.8514060944714528	0.625	0.25	0.0
7334	0.08760090220804324	0.04323396124676208	0.04137996990387898	0.9278357998471961	None	0	0	0.23529411764705882	4	0.782608695652174	18	0.22321428571428573	0.782608695652174	21	18	3	1	0	0.5714285714285714	8	14	1.6666666666666667	25	0.14285714285714285	0	0.46800021121187074	0.9279967920767668	0.48362341076311866	0.7628718578994896	0.3920514451451155	0.8884066367175502	0.7004528920366654	0.8735949060882555	1.0	0.3333333333333333	0.0
7300	0.086940392914792	0.04248592403392443	0.040776748235104354	0.9279046479702182	None	0	0	0.23529411764705882	4	0.782608695652174	18	0.22321428571428573	0.782608695652174	21	18	3	1	0	0.5714285714285714	8	14	1.6666666666666667	25	0.14285714285714285	0	0.46800021121187074	0.9279967920767668	0.48362341076311866	0.7628718578994896	0.3920514451451155	0.8884066367175502	0.7004528920366654	0.8735949060882555	1.0	0.5714285714285714	0.0
2005	None	None	None	None	None	0	0	0.75	3	0.0	0	0.5555555555555556	0	0	0	4	0	0	1.0	3	3	0.3333333333333333	5	0.0	1.0	0	0	0	0	0	0	0	0	0	0	0
2264	None	None	None	None	None	0	0	0.1875	3	0.9090909090909091	20	0.16783216783216784	0.8636363636363636	22	19	1	0	0	0.8461538461538461	11	13	1.6	24	0.0	0.09090909090909091	0.9331066440758258	0.8969633072097117	0.49756393499784946	0.7739579882177214	0.8156619654127375	0.9559148981259	0.9292115917596863	0.8963295627957256	0	0	0.0
1953	None	None	None	None	None	1.0	1	1.0	4	0.0	0	0.5	0	1	0	4	0	0	0.75	4	3	0.4	6	0.0	1.0	0	0	0	0	0	0	0	0	0	0	0
3173	0.009022759023059403	0.0035256735523429075	0.0031727052412700405	0.9951281716686015	None	0	0	0.5714285714285714	4	0.5	4	0.625	0.375	6	3	3	4	0	0.25	2	8	0.6666666666666666	10	0.5714285714285714	0.25	0.6677781007221901	0.8199277794824457	0.4791539582005003	0.9150062757224152	0.44326311984547173	0.9250773438839568	0.921244012784827	0.8942786852787226	0.16666666666666666	0.16666666666666666	0.0
5581	0.07285704366042707	0.023652381557961358	0.01812862100398592	0.8495799948193017	None	0	0	0.3125	5	0.6190476190476191	13	0.38333333333333336	0.6190476190476191	17	13	5	0	0	0.26666666666666666	4	15	1.5333333333333334	23	0.0	0	0.42547879669021976	0.9400765987799914	0.4998802177046223	0.7724112458612423	0.3920514451451155	0.8747326509243138	0.7404033918099361	0.8779093681959246	0	0	0.0
5773	0.06133234724318522	0.013764779613454648	0.013394859266955914	0.8258706233876509	None	0	0	0.16666666666666666	2	0.9333333333333333	14	0.25757575757575757	0.8666666666666667	15	13	1	0	0	0.5454545454545454	6	11	1.1333333333333333	17	0.0	0	0.42547879669021976	0.9464296796810628	0.48362341076311866	0.7524510064551831	0.3920514451451155	0.8963005570723882	0.7929993839208932	0.8856173909671305	0	0	0.0
352	None	None	None	None	None	0	0	0.42857142857142855	3	0.5	4	0.6666666666666666	0.375	4	3	5	1	0	0.6	5	3	0.6666666666666666	10	0.07692307692307693	0.2857142857142857	0.8386223456566906	0.9435231052854295	0.5149365664457648	0.8962711980099347	0.9931355308018869	0.6859183323021005	0.9379631301027895	0.8718913403234021	1.0	0.5	0.0
2529	None	None	None	None	None	0.5	1	0.7142857142857143	5	0.375	3	0.5555555555555556	0.25	4	2	5	0	0	0.5	6	3	0.6666666666666666	10	0.0	0.5	0.4284338845263175	0.923469534234244	0.48574149997071936	0.7228263310803925	0.4369220858061455	0.8213956309018001	0.7874486722174651	0.84000542691699	0	0	0.0
5866	0.07494361355368696	0.018245003866274027	-0.0027807704125495415	0.7242541693258184	None	0	0	0.375	6	0.5909090909090909	13	0.4	0.5909090909090909	18	13	5	0	0	0.26666666666666666	4	15	1.6	24	0.0	0	0.42547879669021976	0.9440936599774327	0.4998802177046223	0.784770577339475	0.3920514451451155	0.8944790285795432	0.7593886311237815	0.889520778278314	0	0	0.0
3070	0.008696140240815876	0.002624610869868591	0.0007028370755625201	0.9739980511335821	None	0.5	1	0.5714285714285714	4	0.625	5	0.35714285714285715	0.625	9	5	0	0	0	0.5714285714285714	4	7	0.6666666666666666	10	0.0	0.6666666666666666	0.901571529563484	0.9370450358295722	0.47386781576333165	0.9341399214320699	0.5350453418895085	0.9314323032753459	0.9173713564391808	0.9342429208966172	0	0	0.0
1701	None	None	None	None	None	0	0	0.5	4	0.4444444444444444	4	0.55	0.2222222222222222	5	2	5	1	0	0.8	4	5	0.7333333333333333	11	0.09090909090909091	0.2857142857142857	0.6166209737517289	0.9397496991214845	0.45359217480096187	0.7722759423520986	0.6938838261982243	0.9548521170258809	0.8571971669937456	0.9121341185592403	1.0	0.6	0.0
7157	0.08419327400129616	0.04292085036646165	0.04279465058651715	0.927094675939119	None	0	0	0.14285714285714285	2	0.9473684210526315	18	0.525	0.9473684210526315	20	18	0	1	0	0.1	2	20	1.4	21	0.5	0	0.4856807259028937	0.9305993968393563	0.48362341076311866	0.7655129811092555	0.46354839351731203	0.8910771905668186	0.7555059332465315	0.8765643651047963	1.0	0.55	0.0
4987	0.09084986732580681	0.042663144032657634	0.04163722237215764	0.9249011578672564	None	0	0	0.375	6	0.5909090909090909	13	0.4	0.5909090909090909	18	13	5	0	0	0.26666666666666666	4	15	1.6	24	0.0	0	0.42547879669021976	0.940892334657976	0.4998802177046223	0.7663555836560569	0.3920514451451155	0.8769391318527244	0.7404033918099361	0.8779355672708486	0	0	0.0
5672	0.08776952104082243	0.03724934805428596	0.03711056936328493	0.9248063797102529	None	0	0	0.375	6	0.5909090909090909	13	0.4	0.5909090909090909	18	13	5	0	0	0.26666666666666666	4	15	1.6	24	0.0	0	0.42547879669021976	0.940892334657976	0.4998802177046223	0.7663555836560569	0.3920514451451155	0.8769391318527244	0.7404033918099361	0.8779355672708486	0	0	0.0
1857	None	None	None	None	None	0	0	0.5	2	0.3333333333333333	1	0.5555555555555556	0.3333333333333333	1	1	3	2	0	1.0	3	3	0.3333333333333333	5	0.2	1.0	1.0	0.5	0.8362244570670267	0.5	1.0	0.5	0.683963169918034	0.5	1.0	1.0	0.0
2521	None	None	None	None	None	0	0	0.3333333333333333	4	0.75	12	0.6428571428571429	0.4375	10	7	7	6	0	0.5714285714285714	4	7	1.2	18	0.4	0.3333333333333333	0.7074018059178421	0.8167592038644489	0.4791539582005003	0.8872484348719217	0.4994619580786702	0.9275320483708556	0.8256207887444729	0.8844866624493287	0.1	0.3	0.0
384	None	None	None	None	None	1.0	1	0.8	4	0.4	2	0.7777777777777778	0	3	0	3	0	0	1.0	3	3	0.4666666666666667	7	0.0	0.5	0	0	0	0	0	0	0	0	0	0	0
3369	0.00015614784016672423	7.027968691928981e-05	-2.192374731404208e-05	0.999994803147189	None	0	0	0.6666666666666666	4	0.16666666666666666	1	0.5333333333333333	0.16666666666666666	3	1	4	1	0	0.6	5	3	0.5333333333333333	8	0.1	0.6666666666666666	0.46800021121187074	0.9735994080967283	0.48362341076311866	0.9320850692309905	0.5556607963118687	0.9430926257737423	0.8032824996312259	0.9530912795581502	1.0	0	0.0
5585	0.0869176958556318	0.037543014235370376	0.03727268754368235	0.9249127050089752	None	0	0	0.375	6	0.5909090909090909	13	0.4	0.5909090909090909	18	13	5	0	0	0.26666666666666666	4	15	1.6	24	0.0	0	0.42547879669021976	0.940892334657976	0.4998802177046223	0.7663555836560569	0.3920514451451155	0.8769391318527244	0.7404033918099361	0.8779355672708486	0	0	0.0
5980	0.06792149352730545	0.03339314305519847	0.030425382418963975	0.9260282205204272	None	0	0	0.25	4	0.7619047619047619	16	0.25274725274725274	0.7619047619047619	19	16	3	1	0	0.5384615384615384	7	13	1.5333333333333334	23	0.14285714285714285	0	0.4353909955488823	0.9249084919154299	0.48362341076311866	0.7708742014864474	0.3920514451451155	0.8893058808611704	0.7004528920366654	0.8739088060864431	1.0	0.5789473684210527	0.0
5194	0.06250208044520568	0.01765351067121547	0.01134517598442873	0.9247092697367899	None	0	0	0.4117647058823529	7	0.5652173913043478	13	0.32051282051282054	0.4782608695652174	17	11	7	0	0	0.46153846153846156	6	13	1.6666666666666667	25	0.0	0.16666666666666666	0.42547879669021976	0.9430501754471827	0.4998802177046223	0.7799735854849944	0.3920514451451155	0.8576196555576241	0.7714756677642602	0.8761037530962472	0	0	0.0
6719	0.08723473593320498	0.04684007620304769	0.04230234947854144	0.9297325889304381	None	0	0	0.23529411764705882	4	0.782608695652174	18	0.22321428571428573	0.782608695652174	21	18	3	1	0	0.5714285714285714	8	14	1.6666666666666667	25	0.14285714285714285	0	0.48638238858527433	0.9277411383688805	0.48362341076311866	0.7628718578994896	0.3920514451451155	0.8884066367175502	0.7004528920366654	0.8734542353715743	1.0	0.3333333333333333	0.0
2402	None	None	None	None	None	0	0	0.4	2	0.8	4	0.5833333333333334	0.4	4	2	2	5	0	0.75	3	4	0.4666666666666667	7	0.8333333333333334	0	0.8634345965315718	0.8940376519093031	0.5267119207689743	0.9877105863978882	0.3707944859757133	0.9177828332926136	0.9434748271406969	0.9515382051782261	0.5	0	0.3959855604669864
3004	0.06538875311552342	0.012185510147640905	0.003351232296481764	0.9674518200690472	None	0	0	0.2727272727272727	3	0.8571428571428571	12	0.5333333333333333	0.8571428571428571	15	12	0	0	0	0.13333333333333333	15	2	1.0666666666666667	16	0.0	0.14285714285714285	0.7569132601211513	0.9387776273031342	0.628530460420716	0.8963922349797279	0.6895150140348733	0.9305881555966495	0.9271544658583529	0.923757486135982	0	0	0.0
5538	0.08822996657652428	0.0386396800030485	0.038286877753467695	0.9247598906537344	None	0	0	0.375	6	0.5909090909090909	13	0.4	0.5909090909090909	18	13	5	0	0	0.26666666666666666	4	15	1.6	24	0.0	0	0.42547879669021976	0.940892334657976	0.4998802177046223	0.7663555836560569	0.3920514451451155	0.8769391318527244	0.7404033918099361	0.8779355672708486	0	0	0.0
466	None	None	None	None	None	0.2	1	0.3333333333333333	4	0.8	12	0.37777777777777777	0.8	16	12	0	0	0	0.2	15	3	1.1333333333333333	17	0.0	1.0	0.6557341784897035	0.9379867455221031	0.7217629424862823	0.924624676424569	0.6356315392064373	0.9539996286265489	0.9053947949311242	0.9400132244265323	0	0	0.0
38	None	None	None	None	None	0	0	0	0	0	0	1.0	0	0	0	0	2	0	1.0	1	1	0.06666666666666667	1	0.5	0	0	0	0	0	0	0	0	0	0	0	0
7235	0.08474419839184283	0.04191144044383864	0.04029388580492871	0.9274592103293258	None	0	0	0.23529411764705882	4	0.782608695652174	18	0.22321428571428573	0.782608695652174	21	18	3	1	0	0.5714285714285714	8	14	1.6666666666666667	25	0.14285714285714285	0	0.46800021121187074	0.9279967920767668	0.48362341076311866	0.7628718578994896	0.3920514451451155	0.8884066367175502	0.7004528920366654	0.8735949060882555	1.0	0.2857142857142857	0.0
3678	0.04573090227027068	0.018559293052576004	0.018403159988278153	0.9306477294395357	None	0	0	0.375	3	0.7	7	0.4444444444444444	0.7	9	7	2	0	0	0.3333333333333333	3	9	0.8	12	0.0	0	0.34940445384088165	0.957956172367977	0.5512864508942261	0.8031995682338173	0.3920514451451155	0.9312123312118658	0.844260196240506	0.9152368327031829	0	0	0.0
1797	None	None	None	None	None	1.0	2	0.8571428571428571	6	0.25	2	0.625	0.125	1	1	8	0	0	1.0	4	4	0.6666666666666666	10	0.0	0.6666666666666666	0.2592358217604892	0.5	0.2939024877376777	0.5	1.0	0.5	0.9681151819242032	0.5	0	0	0.0
3271	0.08679215112489712	0.0124700908102388	0.008053847760072029	0.8913596562402237	None	0	0	0.23809523809523808	5	0.7586206896551724	22	0.15897435897435896	0.6206896551724138	22	18	8	1	0	0.8666666666666667	13	15	2.066666666666667	31	0.0625	0.1111111111111111	0.48638238858527433	0.8592127788850956	0.4813886844818095	0.8951811925632516	0.5372721526311194	0.9040694785301769	0.8162467658414684	0.8875158398372948	1.0	0.045454545454545456	0.0
5725	0.08875342823200005	0.03838146055435814	0.03759820391556627	0.9255009683459595	None	0	0	0.375	6	0.5909090909090909	13	0.4	0.5909090909090909	18	13	5	0	0	0.26666666666666666	4	15	1.6	24	0.0	0	0.42547879669021976	0.940892334657976	0.4998802177046223	0.7663555836560569	0.3920514451451155	0.8769391318527244	0.7404033918099361	0.8779355672708486	0	0	0.0
4931	0.06172611186717927	0.012828100413736226	0.0013358852016080757	0.8078276302771983	None	0	0	0.35294117647058826	6	0.6086956521739131	14	0.390625	0.6086956521739131	19	14	5	0	0	0.25	4	16	1.6666666666666667	25	0.0	0	0.42547879669021976	0.9329224932830066	0.4998802177046223	0.8026699038394995	0.3920514451451155	0.8783343484444559	0.7404033918099361	0.8812265162607424	0	0	0.0
4591	0.077031060618967	0.02815929587298899	0.020341646242631854	0.9281023605009523	None	0	0	0.375	6	0.5909090909090909	13	0.4	0.5909090909090909	18	13	5	0	0	0.26666666666666666	4	15	1.6	24	0.0	0	0.4070966193168163	0.9432212958980057	0.4998802177046223	0.7663555836560569	0.3920514451451155	0.8769391318527244	0.7512480807361002	0.8794516844517453	0	0	0.0
5962	0.07287866023501224	0.02661278644434116	0.02188920239981776	0.9176799909698377	None	0	0	0.25	4	0.7619047619047619	16	0.23958333333333334	0.7619047619047619	19	16	3	1	0	0.6666666666666666	8	12	1.5333333333333334	23	0.14285714285714285	0	0.46800021121187074	0.9251045565809414	0.48362341076311866	0.7243212678770508	0.3920514451451155	0.8912133586536249	0.7004528920366654	0.8654137697835187	1.0	0.3157894736842105	0.0
983	None	None	None	None	None	0	0	0.6	3	0.6	3	0.5833333333333334	0.4	2	2	4	1	0	0.75	4	3	0.4666666666666667	7	0.08333333333333333	0.6666666666666666	0.29447677671027017	0.5298623772896189	0.46121701406205834	0.945319052038688	0.5436040872128654	0.9480783662834971	0.8141371348556136	0.8763272037612733	1.0	0.5	0.0
2002	None	None	None	None	None	0	0	0.5	2	0.75	3	1.0	0.5	3	2	2	1	0	0.6666666666666666	3	2	0.4	6	0.14285714285714285	0	0.5566665201902834	0.7399724419180957	0.3618931327904883	0.8150433227786834	0.653206867747168	0.8665661290050788	0.882562861866695	0.8125439820110416	1.0	0.6666666666666666	0.0
1426	None	None	None	None	None	0	0	0.6666666666666666	2	0.0	0	0.6666666666666666	0	1	0	2	1	0	0.6666666666666666	3	2	0.26666666666666666	4	0.14285714285714285	0	0	0	0	0	0	0	0	0	0	0	0
3431	0.01704809613872644	0.003201810344436678	-0.003178414438177761	0.9366499645919649	None	0	0	0.3333333333333333	2	0.8571428571428571	6	0.5625	0.8571428571428571	8	6	0	0	0	0.25	2	8	0.6	9	0.0	0	0.6281543955265381	0.9002635866289892	0.36756804505342855	0.9304473952470166	0.5453530691006886	0.9421580749691465	0.9075887701424153	0.9260860819621943	0	0	0.0
4836	0.0776730599635796	0.03266688785346987	0.03159536429039938	0.9242159418069591	None	0	0	0.375	6	0.5909090909090909	13	0.4	0.5909090909090909	18	13	5	0	0	0.26666666666666666	4	15	1.6	24	0.0	0	0.42547879669021976	0.940892334657976	0.4998802177046223	0.7663555836560569	0.3920514451451155	0.8853508153941572	0.7654262145581912	0.8807768151714311	0	0	0.0
1618	None	None	None	None	None	1.0	1	0.8	4	0.0	0	0.5833333333333334	0	0	0	6	0	0	0.75	3	4	0.4666666666666667	7	0.0	0.4	0	0	0	0	0	0	0	0	0	0	0
10	None	None	None	None	None	0	0	1.0	1	0	0	1.0	0	1	0	0	3	0	0.5	1	2	0.13333333333333333	2	1.0	0	0	0	0	0	0	0	0	0	0	0	0
6742	0.0901976191707512	0.0477377550679526	0.04662093419053592	0.9270670706936063	None	0	0	0.14285714285714285	2	0.9473684210526315	18	0.525	0.9473684210526315	20	18	0	1	0	0.1	2	20	1.4	21	0.5	0	0.4856807259028937	0.9305993968393563	0.48362341076311866	0.7655129811092555	0.46354839351731203	0.8910771905668186	0.7555059332465315	0.8765643651047963	1.0	0.55	0.0
4985	0.06953587941033966	0.030989373731202963	0.03098912976093822	0.9283319413932628	None	0	0	0.2857142857142857	4	0.7368421052631579	14	0.375	0.6842105263157895	16	13	4	0	0	0.2857142857142857	4	14	1.4	21	0.0	0	0.6859496190144405	0.9184520119606491	0.5512864508942261	0.8036365835047918	0.46354839351731203	0.9143641851439863	0.8751852063141691	0.8875810974986165	0	0	0.0
2081	None	None	None	None	None	0	0	0.2222222222222222	2	0.9090909090909091	10	0.43333333333333335	0.7272727272727273	9	8	3	2	0	0.8333333333333334	6	5	0.8666666666666667	13	0.2222222222222222	0.2222222222222222	0.6598640897219427	0.8726206325718989	0.4791539582005003	0.9020907615008515	0.5556607963118687	0.8827872308743259	0.7919143941931086	0.8864216244854599	0.5555555555555556	0.2222222222222222	0.0
973	None	None	None	None	None	1.0	2	1.0	6	0.14285714285714285	1	0.6	0.14285714285714285	3	1	5	0	0	0.6	5	3	0.6	9	0.0	1.0	0.9725323705978551	0.8074205963544006	0.47881972723190885	0.8218976030159092	0.5603547476220206	0.8056262945858936	0.8966916577466755	0.8117584582692653	0	0	0.0
3251	0.06789405920216063	0.0086557552034026	-0.002036054412965216	0.7188400485043848	None	0	0	0.15384615384615385	2	0.9411764705882353	16	0.24358974358974358	0.8235294117647058	16	14	2	1	0	0.46153846153846156	6	13	1.2666666666666666	19	0.16666666666666666	0	0.6808389172718131	0.9226010531087068	0.5174549308286724	0.8411653135960627	0.46354839351731203	0.917662569735525	0.8995133602717242	0.8989292875515292	1.0	0.25	0.0
5622	0.08983905303652835	0.035922682171700415	0.03557774567074315	0.9253385586189001	None	0	0	0.375	6	0.5909090909090909	13	0.4	0.5909090909090909	18	13	5	0	0	0.26666666666666666	4	15	1.6	24	0.0	0	0.42547879669021976	0.940892334657976	0.4998802177046223	0.7663555836560569	0.3920514451451155	0.8769391318527244	0.7404033918099361	0.8779355672708486	0	0	0.0
980	None	None	None	None	None	0	0	0.42857142857142855	3	0.5	4	0.8333333333333334	0.25	4	2	5	4	0	0.75	3	4	0.6666666666666666	10	0.3333333333333333	0	0.7074018059178421	0.821924211893014	0.4147224284473703	0.9415532083910809	0.801880882033914	0.9109057794860329	0.8683924842733162	0.9012507169176344	0.25	0.5	0.0
7159	0.08428874814041548	0.04246844057136348	0.04235712365273439	0.9277058067201704	None	0	0	0.14285714285714285	2	0.9473684210526315	18	0.525	0.9473684210526315	20	18	0	1	0	0.1	2	20	1.4	21	0.5	0	0.4856807259028937	0.9305993968393563	0.48362341076311866	0.7655129811092555	0.46354839351731203	0.8910771905668186	0.7555059332465315	0.8765643651047963	1.0	0.55	0.0
5502	0.056295501896009174	0.021932743210152938	0.021647908840149856	0.8456362879412868	None	0	0	0.4	6	0.55	11	0.4230769230769231	0.55	16	11	5	0	0	0.3076923076923077	4	13	1.4666666666666666	22	0.0	0	0.42547879669021976	0.9313967290439874	0.4998802177046223	0.7269313839841335	0.3920514451451155	0.8961963326971827	0.7404033918099361	0.8715093849411357	0	0	0.0
5121	0.06375220766896014	0.022118109361482945	0.021870449082329768	0.9268646346620298	None	0	0	0.375	6	0.5714285714285714	12	0.4107142857142857	0.5714285714285714	17	12	5	0	0	0.2857142857142857	4	14	1.5333333333333334	23	0.0	0	0.42547879669021976	0.9485200543296073	0.4998802177046223	0.7704723996471019	0.3920514451451155	0.8798469631263977	0.8042833000506676	0.8847863154744705	0	0	0.0
1814	None	None	None	None	None	0.3333333333333333	1	0.875	7	0.1	1	0.6666666666666666	0	1	0	10	2	0	0.5	6	3	0.8	12	0.08695652173913043	0.5714285714285714	0	0	0	0	0	0	0	0	0	0	0
6036	0.08669822304276888	0.044181947601625464	0.0438768348572641	0.9287597728387784	None	0	0	0.23529411764705882	4	0.782608695652174	18	0.22321428571428573	0.782608695652174	21	18	3	1	0	0.5714285714285714	8	14	1.6666666666666667	25	0.14285714285714285	0	0.48638238858527433	0.9277411383688805	0.48362341076311866	0.7628718578994896	0.3920514451451155	0.8884066367175502	0.7004528920366654	0.8734542353715743	1.0	0.3333333333333333	0.0
6687	0.0831392597138171	0.031813209191493025	0.031779377153973665	0.8458211607934424	None	0	0	0.14285714285714285	2	0.9473684210526315	18	0.525	0.9473684210526315	20	18	0	0	0	0.1	2	20	1.4	21	0.0	0	0.5033612405939166	0.9419246496501273	0.48362341076311866	0.7655129811092555	0.46354839351731203	0.8896492677651118	0.7786586860120792	0.8827600933981815	0	0	0.0
997	None	None	None	None	None	0	0	0.75	3	0.0	0	0.6666666666666666	0	0	0	5	1	0	1.0	3	3	0.4	6	0.07142857142857142	0.5	0	0	0	0	0	0	0	0	0	0	0
4393	0.12912658294812673	0.03105432248399305	0.014682410830078265	0.9197844510852161	None	0	0	0.375	6	0.5909090909090909	13	0.4	0.5909090909090909	18	13	5	0	0	0.26666666666666666	4	15	1.6	24	0.0	0	0.42547879669021976	0.9398873015654455	0.4998802177046223	0.7663555836560569	0.3920514451451155	0.8769391318527244	0.7404033918099361	0.8772936590256214	0	0	0.0
3783	0.07761249284323651	0.033800367799359604	0.01435094478435695	0.9292424863415827	None	0	0	0.21428571428571427	3	0.8947368421052632	17	0.2625	0.7368421052631579	17	14	3	2	0	0.8	8	10	1.4	21	0.2857142857142857	0.18181818181818182	0.48638238858527433	0.9384953174385475	0.4998802177046223	0.8318271624003367	0.5556607963118687	0.8737384105119466	0.7774028418570132	0.8895422640811383	0.5294117647058824	0.29411764705882354	0.0
5785	0.09251094377309091	0.0430923297188998	0.04061318953957546	0.9271040779491437	None	0	0	0.23529411764705882	4	0.782608695652174	18	0.22321428571428573	0.782608695652174	21	18	3	1	0	0.5714285714285714	8	14	1.6666666666666667	25	0.14285714285714285	0	0.5033612405939166	0.9270698822441467	0.48362341076311866	0.7628718578994896	0.3920514451451155	0.8869997621705835	0.7004528920366654	0.8725642321127632	1.0	0.3333333333333333	0.0
11	None	None	None	None	None	0.5	1	0.8333333333333334	5	0.16666666666666666	1	0.6666666666666666	0	2	0	5	4	0	0.75	4	3	0.5333333333333333	8	0.3333333333333333	1.0	0	0	0	0	0	0	0	0	0	0	0
136	None	None	None	None	None	0	0	1.0	2	0.0	0	0.75	0	1	0	1	0	0	1.0	2	2	0.2	3	0.0	0	0	0	0	0	0	0	0	0	0	0	0
2626	0.0012851203968276047	0.00025243603376754766	-3.1780912901686846e-05	0.9962752926001075	None	0.3333333333333333	1	0.5555555555555556	5	0.45454545454545453	5	0.65	0.09090909090909091	4	1	8	5	0	0.8	5	4	0.8666666666666667	13	0.29411764705882354	0.2222222222222222	0.3478421079400832	0.765638512026229	0.3039148475627541	0.9411815377428122	0.4314544522808402	0.8102808220199027	0.8709534880188112	0.8584878790461697	0.25	0.5	0.18618558393897158
7460	0.07674046816087862	0.03105354679517069	0.028835854418453804	0.9217598997954776	None	0	0	0.14285714285714285	2	0.9473684210526315	18	0.525	0.9473684210526315	20	18	0	1	0	0.1	2	20	1.4	21	0.5	0	0.6808389172718131	0.9159775804226367	0.5512864508942261	0.7905185978639118	0.46354839351731203	0.9230272594243312	0.8995133602717242	0.8876597830763849	1.0	0.35	0.0
4821	0.03237556852012741	0.006774568635511165	-1.3374403222183245e-06	0.9201939493376171	None	0	0	0.5	7	0.42105263157894735	8	0.4666666666666667	0.42105263157894735	14	8	6	0	0	0.5555555555555556	9	5	1.4	21	0.0	0.23529411764705882	0.5582695587236438	0.9447980727366551	0.5255833342994242	0.7781816351341098	0.3920514451451155	0.8740677284712092	0.7593886311237815	0.8819294107052342	0	0	0.0
197	None	None	None	None	None	0	0	0	0	0	0	1.0	0	0	0	0	2	0	1.0	1	1	0.06666666666666667	1	0.5	0	0	0	0	0	0	0	0	0	0	0	0
5184	0.0858974397635335	0.03378997254898435	0.03365988174776437	0.925455942062431	None	0	0	0.375	6	0.5909090909090909	13	0.4	0.5	16	11	7	0	0	0.26666666666666666	4	15	1.6	24	0.0	0	0.5540823860126753	0.9256065503753655	0.4998802177046223	0.7787913939897524	0.46354839351731203	0.8950959793512605	0.8209194712286252	0.8780973302796059	0	0	0.0
6919	0.08334573507660357	0.044183982963365585	0.04295622686680989	0.927536813166946	None	0	0	0.23529411764705882	4	0.782608695652174	18	0.22321428571428573	0.782608695652174	21	18	3	1	0	0.5714285714285714	8	14	1.6666666666666667	25	0.14285714285714285	0	0.46800021121187074	0.9279967920767668	0.48362341076311866	0.7628718578994896	0.3920514451451155	0.8884066367175502	0.7004528920366654	0.8735949060882555	1.0	0.5238095238095238	0.0
7238	0.09169502225347674	0.046299518672348744	0.0454358457442206	0.9279031461337099	None	0	0	0.23529411764705882	4	0.782608695652174	18	0.22321428571428573	0.782608695652174	21	18	3	1	0	0.5714285714285714	8	14	1.6666666666666667	25	0.14285714285714285	0	0.46800021121187074	0.9279967920767668	0.48362341076311866	0.7628718578994896	0.3920514451451155	0.8884066367175502	0.7004528920366654	0.8735949060882555	1.0	0.5714285714285714	0.0
2902	0.04917518581273523	0.0027345504797368332	0.0014802883103310763	0.8929544649892909	None	0	0	0.36363636363636365	4	0.6428571428571429	9	0.2962962962962963	0.42857142857142855	7	6	8	3	0	0.6666666666666666	9	6	1.0666666666666667	16	0.15789473684210525	0	0.46800021121187074	0.8927876264077031	0.48362341076311866	0.8563112189942197	0.39331285201151006	0.8488492725564367	0.8032824996312259	0.8672325938777686	0.14285714285714285	0.2857142857142857	0.0
3426	0.07432738005776773	0.022806548029530194	0.0016134533090081977	0.6509678594345574	None	0	0	0.21428571428571427	3	0.8888888888888888	16	0.37037037037037035	0.8888888888888888	19	16	0	1	0	0.16666666666666666	3	18	1.3333333333333333	20	1.0	0.11764705882352941	0.6281543955265381	0.8599266594977757	0.4791539582005003	0.9293344071209487	0.5556607963118687	0.9276130671396106	0.9068055009649835	0.9100238823151557	1.0	0.10526315789473684	0.0
2453	None	None	None	None	None	0	0	0.5	2	0.75	3	0.6	0.5	4	2	1	1	0	0.4	5	2	0.4	6	0.25	0.4	0.23304944384618417	0.9134336835028772	0.5452404932432403	0.818879548837142	0.5741900872521445	0.8256557043273142	0.8866316761811995	0.8589674328960976	1.0	0	0.0
4457	0.03507282782573719	0.003065519414125344	0.0026016829086857314	0.6836361158758639	None	0	0	0.2	2	0.9230769230769231	12	0.3	0.8461538461538461	13	11	1	1	0	0.5	5	10	1.0	15	0.25	0	0.5624567314346125	0.9368141477445721	0.48362341076311866	0.7732864078945846	0.3920514451451155	0.882795183515877	0.844260196240506	0.8787712719795341	1.0	0.23076923076923078	0.0
6669	0.07256652650213363	0.029795357613185743	0.02714190399759066	0.9257172315910316	None	0	0	0.23529411764705882	4	0.782608695652174	18	0.22321428571428573	0.782608695652174	21	18	3	1	0	0.5714285714285714	8	14	1.6666666666666667	25	0.14285714285714285	0	0.4353909955488823	0.9189749017235972	0.48362341076311866	0.7628718578994896	0.3920514451451155	0.8884066367175502	0.7004528920366654	0.8688147038609093	1.0	0.2857142857142857	0.0
4455	0.07262150485612724	0.034774063796522585	0.03477364241503877	0.9280402206580651	None	0	0	0.16666666666666666	2	0.9375	15	0.5294117647058824	0.9375	17	15	0	0	0	0.11764705882352941	2	17	1.2	18	0.0	0	0.6808389172718131	0.9172005636802022	0.5512864508942261	0.8190121781859684	0.3920514451451155	0.9139831606897912	0.8790537808285545	0.8901832618909339	0	0	0.0
2270	None	None	None	None	None	0.3333333333333333	1	0.5	4	0.5	5	0.75	0.2	4	2	7	2	0	1.0	4	4	0.8	12	0.125	0.8	0.8150033311869596	0.9266077060352802	0.75518401887949	0.9170052078497585	0.41984781730157367	0.9686881861852126	0.9502867944924723	0.9421329346562487	0.625	0.5	0.0
3287	0.025067768901037762	0.001535196507827967	0.000853781145338344	0.8810496392980186	None	0	0	0.3333333333333333	3	0.7272727272727273	8	0.37142857142857144	0.2727272727272727	6	3	6	1	0	0.7142857142857143	7	5	0.8666666666666667	13	0.07692307692307693	0	0.7074018059178421	0.8592007904683618	0.35821058941321854	0.7773147058019925	0.7191435240626068	0.8740851377032227	0.8624195871988322	0.840967146860879	1.0	0	0.0
2016	None	None	None	None	None	0.25	1	0.6	6	0.25	3	0.5833333333333334	0.16666666666666666	5	2	8	2	0	0.6666666666666666	4	6	0.9333333333333333	14	0.11764705882352941	0.2	0.46800021121187074	0.8159012553076737	0.8171678590650782	0.9111559509831987	0.4492656519149466	0.8602454329737511	0.8340418434185923	0.8673805626197552	0.7	0.2	0.0
2511	None	None	None	None	None	0	0	0.2	1	1.0	5	0.5833333333333334	0.4	3	2	3	1	0	0.75	4	3	0.4666666666666667	7	0.1111111111111111	0.4	0.8646516998808563	0.7793073380171059	0.15208225644259601	0.9346245738621307	0.3582256785030017	0.971421266159445	0.9682414018618646	0.9229113236821102	1.0	0	0.0
3376	0.04270881078677784	0.012322432470724882	0.005719597604186693	0.99421781098082	None	0	0	0.3	3	0.8333333333333334	10	0.5384615384615384	0.8333333333333334	13	10	0	0	0	0.15384615384615385	13	2	0.9333333333333333	14	0.0	0.16666666666666666	0.7569132601211513	0.9433439907479807	0.47386781576333165	0.8471341045204551	0.7362177365233662	0.9359599002478427	0.9182041049154522	0.9169998353381051	0	0	0.0
5839	0.09584602355726174	0.04345945052819693	0.04343426816690219	0.9290917097433818	None	0	0	0.23529411764705882	4	0.782608695652174	18	0.22321428571428573	0.782608695652174	21	18	3	1	0	0.5714285714285714	8	14	1.6666666666666667	25	0.14285714285714285	0	0.5033612405939166	0.9270698822441467	0.48362341076311866	0.7628718578994896	0.3920514451451155	0.8876553928811477	0.7004528920366654	0.8728071013672871	1.0	0.3333333333333333	0.0
1199	None	None	None	None	None	0	0	0.75	6	0.1	1	0.75	0.1	1	1	10	0	0	0.25	8	2	0.8	12	0.0	0.18181818181818182	0.15129802589987557	0.5	0.1	0.5	0.40330221333814836	0.5	0.7900983023236421	0.5	0	0	0.0
1422	None	None	None	None	None	0	0	0.4444444444444444	4	0.45454545454545453	5	0.5416666666666666	0.09090909090909091	1	1	11	0	0	0.6666666666666666	4	6	0.8666666666666667	13	0.0	0	0.8817598377323208	0.5	0.3290796813043054	0.5	0.8187385843293249	0.5	0.9220298558015336	0.5	0	0	0.0
524	None	None	None	None	None	0	0	0.5	1	1.0	1	0.75	0	1	0	1	2	0	1.0	2	2	0.2	3	0.4	0	0	0	0	0	0	0	0	0	0	0	0
4418	0.07319185771933792	0.032922072956014355	0.03266820524677029	0.9268525705501551	None	0	0	0.2857142857142857	4	0.7368421052631579	14	0.375	0.6842105263157895	16	13	4	0	0	0.2857142857142857	4	14	1.4	21	0.0	0	0.6758828178424819	0.919454808396228	0.5636036825142391	0.8101546102757046	0.46354839351731203	0.9143641851439863	0.8751852063141691	0.889407277976347	0	0	0.0
3165	0.05915847190128926	0.0077963716665342036	0.00776554000244684	0.9645704441024255	None	0	0	0.2857142857142857	4	0.7894736842105263	15	0.19444444444444445	0.6842105263157895	17	13	3	1	0	0.75	12	9	1.4	21	0.16666666666666666	0.2222222222222222	0.9331066440758258	0.9471688600246496	0.4231884208396881	0.7879747950744161	0.7362177365233662	0.9482407232065767	0.9182041049154522	0.9144363578144278	1.0	0.4117647058823529	0.0
4401	0.0832516651405442	0.035055516885450604	0.032073219254344684	0.9253158408000818	None	0	0	0.14285714285714285	2	0.9444444444444444	17	0.20202020202020202	0.8888888888888888	18	16	1	1	0	0.8181818181818182	9	11	1.3333333333333333	20	0.25	0	0.4353909955488823	0.9392241480328534	0.4998802177046223	0.7663555836560569	0.3920514451451155	0.8769391318527244	0.7004528920366654	0.8768740267122057	1.0	0.2222222222222222	0.0
2340	None	None	None	None	None	0.5	1	0.6666666666666666	4	0.2857142857142857	2	0.75	0	0	0	8	3	0	0.75	3	4	0.6	9	0.15	0.6666666666666666	0	0	0	0	0	0	0	0	0	0	0
6452	0.09209992005207954	0.050179116389186436	0.0480790694138102	0.9260422026499908	None	0	0	0.2222222222222222	4	0.7916666666666666	19	0.21666666666666667	0.7916666666666666	22	19	3	1	0	0.5333333333333333	8	15	1.7333333333333334	26	0.14285714285714285	0	0.49487181458959545	0.9237905518221766	0.48362341076311866	0.7588025103609828	0.46354839351731203	0.8898343493396185	0.751351445738491	0.8710257230983163	1.0	0.3181818181818182	0.0
2517	None	None	None	None	None	0	0	0.5	2	0.6666666666666666	2	0.625	0.6666666666666666	4	2	0	2	0	0.5	4	2	0.3333333333333333	5	1.0	0	0.42418717588033517	0.9151736740302048	0.5522025816452226	0.9055524004933824	0.4540641010293058	0.8023580704308939	0.8464315253680958	0.8821935688389806	0.625	0.5	0.0
1526	None	None	None	None	None	0	0	0.5	2	0.6666666666666666	2	0.625	0	1	0	3	2	0	0.5	4	2	0.3333333333333333	5	0.2222222222222222	0.5	0	0	0	0	0	0	0	0	0	0	0
515	None	None	None	None	None	0	0	0.25	2	0.8	8	0.6	0.4	5	4	6	0	0	0.2	10	2	0.8	12	0.0	0	0.9725323705978551	0.9141282420916623	0.47881972723190885	0.8074103042090222	0.5603547476220206	0.6740648674668339	0.8882677828034625	0.8188147587348209	0	0	0.0
4580	0.05141929670167252	0.009353877244398975	0.0005105845889747573	0.7648475349844815	None	0	0	0.125	1	1.0	10	1.0	1.0	11	10	0	0	0	0.08333333333333333	1	12	0.8	12	0.0	0	0.6992210946452168	0.8597778648546229	0.5512864508942261	0.8202578539710831	0.3920514451451155	0.8927658243691474	0.8555055023262128	0.8601997875181203	0	0	0.0
701	None	None	None	None	None	1.0	1	1.0	4	0.25	1	0.6666666666666666	0	2	0	3	1	0	1.0	3	3	0.4	6	0.125	0.6666666666666666	0	0	0	0	0	0	0	0	0	0	0
6822	0.09240059242320663	0.047509430403805696	0.04746378420172619	0.9279445469903784	None	0	0	0.23529411764705882	4	0.782608695652174	18	0.22321428571428573	0.782608695652174	21	18	3	1	0	0.5714285714285714	8	14	1.6666666666666667	25	0.14285714285714285	0	0.46800021121187074	0.9279967920767668	0.48362341076311866	0.7628718578994896	0.3920514451451155	0.8884066367175502	0.7004528920366654	0.8735949060882555	1.0	0.5238095238095238	0.0
2215	None	None	None	None	None	0	0	0.3333333333333333	1	1.0	2	0.6666666666666666	0.5	1	1	2	1	0	0.6666666666666666	3	2	0.26666666666666666	4	0.125	0	0.4139837485832613	0.5	0.554368448425715	0.5	0.5682389474632021	0.5	0.6674729536047802	0.5	1.0	1.0	0.0
7364	0.08864344257040634	0.044357924092450186	0.04423304097318706	0.9283506667511146	None	0	0	0.14285714285714285	2	0.9473684210526315	18	0.525	0.9473684210526315	20	18	0	1	0	0.1	2	20	1.4	21	0.5	0	0.4856807259028937	0.9305993968393563	0.48362341076311866	0.7655129811092555	0.46354839351731203	0.895197526891768	0.7555059332465315	0.8781131283339781	1.0	0.3	0.0
6284	0.08750411697945473	0.04214578671406993	0.04008992935391224	0.9295112771787244	None	0	0	0.23529411764705882	4	0.782608695652174	18	0.22321428571428573	0.782608695652174	21	18	3	1	0	0.5714285714285714	8	14	1.6666666666666667	25	0.14285714285714285	0	0.48638238858527433	0.9277411383688805	0.48362341076311866	0.7628718578994896	0.3920514451451155	0.8884066367175502	0.7004528920366654	0.8734542353715743	1.0	0.3333333333333333	0.0
3681	0.052544986488071224	0.02590625831362826	0.025617956407834687	0.9311434803279752	None	0	0	0.3	3	0.75	9	0.42424242424242425	0.6666666666666666	10	8	3	0	0	0.2727272727272727	3	11	0.9333333333333333	14	0.0	0	0.4087023325263762	0.9539553433637619	0.5125771333287789	0.8346864464381851	0.46417909695050924	0.8981658933981078	0.8355807209268181	0.9068480039291732	0	0	0.0
5869	0.08957524255217438	0.037316209924896204	0.037274691251237745	0.9249676477348379	None	0	0	0.375	6	0.5909090909090909	13	0.4	0.5909090909090909	18	13	5	0	0	0.26666666666666666	4	15	1.6	24	0.0	0	0.42547879669021976	0.940892334657976	0.4998802177046223	0.7663555836560569	0.3920514451451155	0.8769391318527244	0.7404033918099361	0.8779355672708486	0	0	0.0
4329	0.07350328525081974	0.03189082573181984	0.0195306034257841	0.9269638222526965	None	0	0	0.23076923076923078	3	0.8235294117647058	14	0.2261904761904762	0.8235294117647058	16	14	2	0	0	0.5833333333333334	7	12	1.2666666666666666	19	0.0	0	0.728067177383184	0.8866401939680466	0.5636036825142391	0.8101546102757046	0.46354839351731203	0.9143641851439863	0.8861262495408293	0.8763890458919212	0	0	0.0
1098	None	None	None	None	None	0.5	1	0.6666666666666666	4	0.5714285714285714	4	0.45	0.42857142857142855	7	3	1	1	0	0.8	5	4	0.6	9	0.5	0.5	0.45289743158743684	0.8955047326062271	0.48616887478573184	0.8803643696842766	0.9673493713526629	0.7459386322188081	0.9029179222308225	0.8507377973709073	1.0	0.42857142857142855	0.0
6710	0.08895442062041461	0.040542751463943136	0.039540032200616526	0.9245548337760118	None	0	0	0.125	2	0.9090909090909091	20	0.15584415584415584	0.9090909090909091	21	20	2	0	0	0.7857142857142857	11	14	1.6	24	0.0	0	0.5033612405939166	0.9418574116594174	0.4998802177046223	0.7942128497375096	0.3920514451451155	0.8818558025494189	0.7774028418570132	0.8857989067009727	0	0	0.0
3269	0.04417439635564487	0.008679474654529389	0.006696708526320227	0.9334333721135244	None	0	0	0.25	2	0.8888888888888888	8	0.55	0.8888888888888888	10	8	0	0	0	0.2	2	10	0.7333333333333333	11	0.0	0	0.8774673571282261	0.8769631730430238	0.46372999528214676	0.8102985855174418	0.6356315392064373	0.9465561094502895	0.9354538329225687	0.8905830186432326	0	0	0.0
3078	0.012114349291162759	0.000358526107792639	0.0003453769594530905	0.9744618596005261	None	0	0	0.42857142857142855	3	0.625	5	0.4166666666666667	0.375	6	3	3	4	0	0.6666666666666666	6	4	0.6666666666666666	10	0.5714285714285714	0	0.6281543955265381	0.8671740755107243	0.4893798079163899	0.8768713340004032	0.44326311984547173	0.945119684720344	0.8683343034291272	0.9027794213718644	0.25	0.16666666666666666	0.0
4236	0.08071917063635536	0.03529830430144227	0.03166356874053728	0.9259898951737188	None	0	0	0.375	6	0.5909090909090909	13	0.4	0.5909090909090909	18	13	5	0	0	0.26666666666666666	4	15	1.6	24	0.0	0	0.42547879669021976	0.9398873015654455	0.4998802177046223	0.7663555836560569	0.3920514451451155	0.8769391318527244	0.7404033918099361	0.8772936590256214	0	0	0.0
6841	0.09235628296149391	0.04625642190597714	0.044446972669950166	0.9293170458537618	None	0	0	0.23529411764705882	4	0.782608695652174	18	0.22321428571428573	0.782608695652174	21	18	3	1	0	0.5714285714285714	8	14	1.6666666666666667	25	0.14285714285714285	0	0.48638238858527433	0.9277411383688805	0.48362341076311866	0.7628718578994896	0.3920514451451155	0.8884066367175502	0.7004528920366654	0.8734542353715743	1.0	0.3333333333333333	0.0
6400	0.09302760363725097	0.047834314438729646	0.047121803593812135	0.9297935975260176	None	0	0	0.23529411764705882	4	0.782608695652174	18	0.22321428571428573	0.782608695652174	21	18	3	1	0	0.5714285714285714	8	14	1.6666666666666667	25	0.14285714285714285	0	0.48638238858527433	0.9277411383688805	0.48362341076311866	0.7628718578994896	0.3920514451451155	0.8884066367175502	0.7004528920366654	0.8734542353715743	1.0	0.3333333333333333	0.0
2828	4.3749683557871946e-08	4.128463043717273e-08	-1.2817061787098907e-08	0.9999930024003058	None	0	0	0.6	3	0.2	1	0.4375	0	0	0	6	1	0	1.0	4	4	0.4666666666666667	7	0.0625	0	0	0	0	0	0	0	0	0	0	0	0
603	None	None	None	None	None	0	0	0.25	1	1.0	3	1.0	0.6666666666666666	2	2	2	3	0	0.2	5	1	0.3333333333333333	5	0.375	0	0.6373587033962071	0.9440277030622516	0.3315112416750952	0.8918800197114234	0.4565791849875088	0.6146617283202795	0.8662400167370309	0.8582438259828211	0.5	0.5	0.0
4869	0.06262603014303035	0.024171786602204568	0.019645388342162957	0.9237236303905904	None	0	0	0.16666666666666666	2	0.9375	15	0.25	0.875	16	14	1	1	0	0.5	6	12	1.2	18	0.25	0	0.5582695587236438	0.9488830339928276	0.49175181423387054	0.791974692576842	0.46354839351731203	0.8914764307741281	0.8131234225755026	0.8929578597667942	1.0	0.25	0.0
5886	0.08635618837495887	0.039833641072006695	0.039033601778835705	0.9250505270209476	None	0	0	0.375	6	0.5909090909090909	13	0.4	0.5909090909090909	18	13	5	0	0	0.26666666666666666	4	15	1.6	24	0.0	0	0.42547879669021976	0.940892334657976	0.4998802177046223	0.7663555836560569	0.3920514451451155	0.8769391318527244	0.7404033918099361	0.8779355672708486	0	0	0.0
2612	0.04889477941207718	0.014640866634161793	-0.00868300167606352	0.6500486876697145	None	0.2	1	0.3333333333333333	4	0.8	12	0.37777777777777777	0.8	16	12	0	0	0	0.2	15	3	1.1333333333333333	17	0.0	1.0	0.7620392778675388	0.8493586580704814	0.4314128800800695	0.8076929606871815	0.6356315392064373	0.9493653109894333	0.9069328721975608	0.884110176996782	0	0	0.0
4919	0.059182905307620944	0.009406140868104212	0.0058631289567782985	0.9683836200607403	None	0	0	0.375	6	0.5714285714285714	12	0.32857142857142857	0.47619047619047616	14	10	8	0	0	0.35714285714285715	14	5	1.5333333333333334	23	0.0	0	0.5540823860126753	0.9296581550699973	0.4998802177046223	0.790920974001009	0.47385612072849204	0.9058630243852172	0.8209194712286252	0.8868228562067004	0	0	0.0
6944	0.0951247957705292	0.049066246046564885	0.04779877223513157	0.9279858591115602	None	0	0	0.23529411764705882	4	0.782608695652174	18	0.22321428571428573	0.782608695652174	21	18	3	1	0	0.5714285714285714	8	14	1.6666666666666667	25	0.14285714285714285	0	0.46800021121187074	0.9279967920767668	0.48362341076311866	0.7628718578994896	0.3920514451451155	0.8884066367175502	0.7004528920366654	0.8735949060882555	1.0	0.5238095238095238	0.0
4333	0.06892310900532725	0.03137341470540466	0.029594459349349077	0.9288925549583155	None	0	0	0.4375	7	0.5454545454545454	12	0.3076923076923077	0.5	17	11	6	0	0	0.46153846153846156	6	13	1.6	24	0.0	0.18181818181818182	0.42547879669021976	0.9487292352646067	0.4998802177046223	0.7732241415128749	0.3920514451451155	0.8860626819452678	0.8042833000506676	0.8874794614573512	0	0	0.0
4594	0.09209723454738318	0.03449318711933965	0.031749321013292	0.9257572747662588	None	0	0	0.375	6	0.5909090909090909	13	0.4	0.5	16	11	7	0	0	0.26666666666666666	4	15	1.6	24	0.0	0	0.42547879669021976	0.9292158412660406	0.4998802177046223	0.7787913939897524	0.46354839351731203	0.8950959793512605	0.7897093464026923	0.8799977993891226	0	0	0.0
930	None	None	None	None	None	0	0	0.6666666666666666	4	0.16666666666666666	1	0.6666666666666666	0.16666666666666666	1	1	6	2	0	0.3333333333333333	6	2	0.5333333333333333	8	0.125	0.2857142857142857	0.8863818517745461	0.5	0.1	0.5	0.1	0.5	0.9760381712469517	0.5	1.0	0	0.0786878385638618
2543	None	None	None	None	None	0.3333333333333333	1	0.5	4	0.6666666666666666	6	0.4074074074074074	0.6666666666666666	10	6	0	0	0	0.3333333333333333	9	3	0.7333333333333333	11	0.0	1.0	0.2729677523607663	0.949523323834272	0.43689436192408726	0.8098772571692185	0.48179272646717547	0.8754071067099486	0.8520088181633341	0.8919773366070126	0	0	0.0
6850	0.0879870028683622	0.04130899852159535	0.04119374882605806	0.8562777631926933	None	0	0	0.14285714285714285	2	0.9473684210526315	18	0.525	0.9473684210526315	20	18	0	1	0	0.1	2	20	1.4	21	0.5	0	0.46800021121187074	0.9321026279775868	0.48362341076311866	0.7655129811092555	0.46354839351731203	0.8910771905668186	0.7555059332465315	0.8774098686978918	1.0	0.3	0.0
4614	0.09597942657705293	0.03879038986670321	0.03867545016289163	0.9255683145139924	None	0	0	0.375	6	0.5909090909090909	13	0.4	0.5	16	11	7	0	0	0.26666666666666666	4	15	1.6	24	0.0	0	0.42547879669021976	0.9292158412660406	0.4998802177046223	0.7787913939897524	0.46354839351731203	0.8950959793512605	0.7897093464026923	0.8799977993891226	0	0	0.0
3731	0.0456874438588906	0.023828884521470625	0.01900161149203652	0.9341358856996846	None	0	0	0.25	2	0.8888888888888888	8	0.6111111111111112	0.7777777777777778	9	7	1	1	0	0.2222222222222222	2	9	0.7333333333333333	11	0.25	0	0.48638238858527433	0.9535708288180262	0.4899911628450263	0.8411479704396281	0.5556607963118687	0.8812779927654479	0.844260196240506	0.9030185068271395	1.0	0.2222222222222222	0.0
5266	0.08016502918351022	0.007182543199754681	0.0037356844936916873	0.7977580110836763	None	0	0	0.16666666666666666	2	0.9375	15	0.5294117647058824	0.9375	17	15	0	0	0	0.11764705882352941	2	17	1.2	18	0.0	0	0.656515182364483	0.9204015123225779	0.40251900752863506	0.7948647949527184	0.3920514451451155	0.9312701733521923	0.8627377414382902	0.8943747989501979	0	0	0.0
6918	0.09610563810174483	0.0456041536300378	0.045218255184803845	0.9263574360922762	None	0	0	0.2222222222222222	4	0.7916666666666666	19	0.21666666666666667	0.7916666666666666	22	19	3	1	0	0.5333333333333333	8	15	1.7333333333333334	26	0.14285714285714285	0	0.49487181458959545	0.9237905518221766	0.48362341076311866	0.7588025103609828	0.46354839351731203	0.8898343493396185	0.751351445738491	0.8710257230983163	1.0	0.3181818181818182	0.0
168	None	None	None	None	None	0	0	0.2	1	1.0	5	1.0	0.8	5	4	1	2	0	0.14285714285714285	7	1	0.4666666666666667	7	0.4	0	0.5476029169521377	0.9555470741969918	0.42019654904721265	0.8444464221854872	0.48179272646717547	0.9409320614945169	0.8520088181633341	0.9247872066712685	0.6	0.2	0.0
2689	4.101818351063185e-06	5.512619741366188e-08	2.6706394752012506e-09	0.9999982142854424	None	0	0	0.6666666666666666	2	0.0	0	0.6666666666666666	0	2	0	1	1	0	0.6666666666666666	2	3	0.26666666666666666	4	0.25	1.0	0	0	0	0	0	0	0	0	0	0	0
7195	0.09001837046852836	0.04471222813607627	0.04209293347058683	0.9274466139942004	None	0	0	0.14285714285714285	2	0.9473684210526315	18	0.525	0.9473684210526315	20	18	0	1	0	0.1	2	20	1.4	21	0.5	0	0.49487181458959545	0.9303262636661267	0.48362341076311866	0.7655129811092555	0.46354839351731203	0.895197526891768	0.751351445738491	0.8779624412124584	1.0	0.35	0.0
1083	None	None	None	None	None	0	0	0.6	3	0.4	2	0.7777777777777778	0.4	2	2	4	5	0	1.0	3	3	0.4666666666666667	7	0.4166666666666667	0	0.6345979081263248	0.9747663878476663	0.587406091725251	0.8378309049859145	0.3781472683312485	0.9416663927633877	0.9366261571227908	0.9365860046683984	0.5	1.0	0.3120111974127828
996	None	None	None	None	None	0	0	1.0	1	0	0	1.0	0	0	0	1	3	0	0.5	2	1	0.13333333333333333	2	0.5	0	0	0	0	0	0	0	0	0	0	0	0
5766	0.0885109988052779	0.036006277003983816	0.03553146178302846	0.925071487584827	None	0	0	0.375	6	0.5909090909090909	13	0.4	0.5909090909090909	18	13	5	0	0	0.26666666666666666	4	15	1.6	24	0.0	0	0.42547879669021976	0.940892334657976	0.4998802177046223	0.7663555836560569	0.3920514451451155	0.8769391318527244	0.7404033918099361	0.8779355672708486	0	0	0.0
3222	0.014100599627395197	0.0019384749982231584	-0.0017780012416992242	0.9408196827184726	None	0	0	0.42857142857142855	3	0.75	6	0.4166666666666667	0.75	9	6	0	0	0	0.375	3	8	0.6666666666666666	10	0.0	1.0	0.6281543955265381	0.9002267631179677	0.2612682743435255	0.9230759592546498	0.5556607963118687	0.949599610120813	0.9083661214323829	0.9269142129878842	0	0	0.0
710	None	None	None	None	None	0	0	0.16666666666666666	1	1.0	6	0.5	0.6666666666666666	4	4	3	3	0	1.0	4	4	0.5333333333333333	8	0.3	0	0.5582338115064202	0.9630039835050518	0.45933150872575296	0.8774741941837414	0.7243533755235878	0.767490898752095	0.9171038860184059	0.8947987337976822	0.25	0.5	0.0
4330	0.12532152262244467	0.02901335754995133	0.013170573146886149	0.9195971884054026	None	0	0	0.375	6	0.5909090909090909	13	0.4	0.5909090909090909	18	13	5	0	0	0.26666666666666666	4	15	1.6	24	0.0	0	0.42547879669021976	0.9398873015654455	0.4998802177046223	0.7663555836560569	0.3920514451451155	0.8769391318527244	0.7404033918099361	0.8772936590256214	0	0	0.0
1553	None	None	None	None	None	0.25	1	0.45454545454545453	5	0.6428571428571429	9	0.45714285714285713	0.5	11	7	4	3	0	0.7142857142857143	5	7	1.0666666666666667	16	0.375	0.2222222222222222	0.6828707135123958	0.8354589227806096	0.37099148111298774	0.8734683037982183	0.5350453418895085	0.9007193337961207	0.9068055009649835	0.8722143469379444	0.09090909090909091	0	0.0
3283	0.06644219995157953	0.017363039683992238	0.01189547444392709	0.9312341358075702	None	0	0	0.2222222222222222	2	0.9090909090909091	10	0.5416666666666666	0.9090909090909091	12	10	0	0	0	0.16666666666666666	2	12	0.8666666666666667	13	0.0	0	0.34940445384088165	0.9386039599550963	0.5206388068696262	0.8132238124685601	0.46354839351731203	0.8774862627287049	0.7186428492338424	0.8865183404927452	0	0	0.0
1235	None	None	None	None	None	0	0	0.6	3	0.2	1	0.5833333333333334	0	3	0	3	1	0	0.75	3	4	0.4666666666666667	7	0.14285714285714285	0.5	0	0	0	0	0	0	0	0	0	0	0
6325	0.0859910278722637	0.03890967101467716	0.03718679269679135	0.9269736394309538	None	0	0	0.23529411764705882	4	0.782608695652174	18	0.22321428571428573	0.782608695652174	21	18	3	1	0	0.5714285714285714	8	14	1.6666666666666667	25	0.14285714285714285	0	0.5033612405939166	0.9270698822441467	0.48362341076311866	0.7628718578994896	0.3920514451451155	0.8869997621705835	0.7004528920366654	0.8725642321127632	1.0	0.2857142857142857	0.0
959	None	None	None	None	None	0.5	1	0.6666666666666666	4	0.5714285714285714	4	0.45	0	3	0	5	1	0	0.8	4	5	0.6	9	0.09090909090909091	0.4	0	0	0	0	0	0	0	0	0	0	0
870	None	None	None	None	None	0	0	0.5	2	0.6666666666666666	2	0.625	0	1	0	3	2	0	0.5	4	2	0.3333333333333333	5	0.2222222222222222	0	0	0	0	0	0	0	0	0	0	0	0
638	None	None	None	None	None	0	0	1.0	1	0	0	1.0	0	1	0	0	3	0	0.5	1	2	0.13333333333333333	2	1.0	0	0	0	0	0	0	0	0	0	0	0	0
4267	0.08151976645797752	0.032512720944286214	0.030567534177570965	0.9260574232670898	None	0	0	0.375	6	0.5909090909090909	13	0.4	0.5909090909090909	18	13	5	0	0	0.26666666666666666	4	15	1.6	24	0.0	0	0.42547879669021976	0.9398873015654455	0.4998802177046223	0.7663555836560569	0.3920514451451155	0.8769391318527244	0.7404033918099361	0.8772936590256214	0	0	0.0
721	None	None	None	None	None	1.0	1	0.8	4	0.4	2	0.4666666666666667	0.4	4	2	2	0	0	0.6	5	3	0.4666666666666667	7	0.0	1.0	0.33268068337347145	0.9044387500707151	0.3841232697766489	0.9059437975041744	0.8315922264238305	0.9728189288449568	0.9508074507468787	0.9368357620754589	0	0	0.0
6791	0.09388329332569677	0.04447464102764728	0.0418508569468581	0.9266675382392157	None	0	0	0.2222222222222222	4	0.7916666666666666	19	0.21666666666666667	0.7916666666666666	22	19	3	1	0	0.5333333333333333	8	15	1.7333333333333334	26	0.14285714285714285	0	0.49487181458959545	0.9237905518221766	0.48362341076311866	0.7588025103609828	0.46354839351731203	0.8898343493396185	0.751351445738491	0.8710257230983163	1.0	0.3181818181818182	0.0
6970	0.08721389024319867	0.042526774319379505	0.03865679994687526	0.930000271228641	None	0	0	0.23529411764705882	4	0.782608695652174	18	0.22321428571428573	0.782608695652174	21	18	3	1	0	0.5714285714285714	8	14	1.6666666666666667	25	0.14285714285714285	0	0.48638238858527433	0.9277411383688805	0.48362341076311866	0.7628718578994896	0.3920514451451155	0.8884066367175502	0.7004528920366654	0.8734542353715743	1.0	0.38095238095238093	0.0
3680	0.06426185328066154	0.0254450599707705	0.024534359140005183	0.925901954627461	None	0	0	0.16666666666666666	2	0.9333333333333333	14	0.25757575757575757	0.8666666666666667	15	13	1	1	0	0.5454545454545454	6	11	1.1333333333333333	17	0.25	0	0.42547879669021976	0.9495664998917412	0.4998802177046223	0.7789985353626008	0.5350453418895085	0.8883691576220457	0.7774028418570132	0.8899071718030471	1.0	0.26666666666666666	0.0
2643	0.006579438229424938	0.0007058340308759858	0.0003470739100146799	0.9970315030408274	None	0	0	0.6	3	0.6	3	0.4375	0.4	5	2	1	2	0	1.0	4	4	0.4666666666666667	7	0.6666666666666666	0.5	0.5078243277570826	0.9680151129231349	0.5657930751191961	0.9724729753929134	0.7067299569051595	0.8401152458553227	0.9058249090471345	0.9467438199047116	0.6	0.4	0.0
262	None	None	None	None	None	0.5	1	0.6666666666666666	4	0.16666666666666666	1	0.6666666666666666	0.16666666666666666	4	1	3	1	0	0.75	4	3	0.5333333333333333	8	0.14285714285714285	1.0	0.6445584814055394	0.8747255872380619	0.45994602885588415	0.8188696170095003	0.7011770742846538	0.8989486180849334	0.8533291598577161	0.8675233510944632	1.0	0.5	0.0
507	None	None	None	None	None	0	0	0.5	4	0.4	4	0.375	0.4	7	4	4	0	0	0.5	8	4	0.8	12	0.0	0	0.6724959890593498	0.8840853675146525	0.49756393499784946	0.8859449099754657	0.5556607963118687	0.9316728390668556	0.8555055023262128	0.9030383133067061	0	0	0.0
4736	0.0892966570323903	0.03575563076380494	0.035658395062006805	0.9248887404744519	None	0	0	0.375	6	0.5909090909090909	13	0.4	0.5909090909090909	18	13	5	0	0	0.26666666666666666	4	15	1.6	24	0.0	0	0.42547879669021976	0.940892334657976	0.4998802177046223	0.7663555836560569	0.3920514451451155	0.8769391318527244	0.7404033918099361	0.8779355672708486	0	0	0.0
4297	0.08153810399963332	0.0309207907387621	0.028433149948584722	0.9260155228432718	None	0	0	0.375	6	0.5909090909090909	13	0.4	0.5909090909090909	18	13	5	0	0	0.26666666666666666	4	15	1.6	24	0.0	0	0.42547879669021976	0.9398873015654455	0.4998802177046223	0.7663555836560569	0.3920514451451155	0.8769391318527244	0.7404033918099361	0.8772936590256214	0	0	0.0
1303	None	None	None	None	None	0	0	0.3333333333333333	3	0.6363636363636364	7	0.30952380952380953	0.09090909090909091	2	1	10	3	0	0.8571428571428571	6	7	0.8666666666666667	13	0.13043478260869565	0	0.8069220951973254	0.6788250455417241	0.5041864341456158	0.97728538021419	0.1	0.5	0.9707559441367942	0.8180784159310315	0.5	0	0.0
5051	0.08664177591992658	0.035504569487977665	0.0354130610279662	0.9250518038122036	None	0	0	0.375	6	0.5909090909090909	13	0.4	0.5909090909090909	18	13	5	0	0	0.26666666666666666	4	15	1.6	24	0.0	0	0.42547879669021976	0.940892334657976	0.4998802177046223	0.7663555836560569	0.3920514451451155	0.8769391318527244	0.7404033918099361	0.8779355672708486	0	0	0.0
2806	0.0009033812972732885	1.90039997666861e-05	-1.8992143564706625e-05	0.9971318940738271	None	0	0	0.4	2	0.8	4	1.0	0.8	6	4	0	0	0	0.14285714285714285	7	1	0.4666666666666667	7	0.0	0.3333333333333333	0.2842137663804697	0.7080553140661244	0.8560279413274902	0.9046717062830234	0.3953086601578165	0.862122977077748	0.9210635069279219	0.8397559078748905	0	0	0.0
3665	0.04744368118843439	0.025833693426182348	0.02583317854547369	0.9344620533723347	None	0	0	0.25	2	0.8888888888888888	8	0.55	0.8888888888888888	10	8	0	0	0	0.2	2	10	0.7333333333333333	11	0.0	0	0.41789342121307793	0.9525654054049972	0.48680728680407254	0.8310928601887982	0.5453530691006886	0.8815953212554187	0.8075007748977232	0.9002741822153488	0	0	0.0
241	None	None	None	None	None	0.3333333333333333	1	0.4444444444444444	4	0.7272727272727273	8	0.3939393939393939	0.7272727272727273	12	8	0	0	0	0.2727272727272727	11	3	0.8666666666666667	13	0.0	1.0	0.7114497370518149	0.9397741382932773	0.7217629424862823	0.9225922315680437	0.4651770010236625	0.949487305647837	0.9138736183957842	0.9381836871868675	0	0	0.0
503	None	None	None	None	None	0	0	0.2	2	0.8461538461538461	11	0.375	0.6923076923076923	11	9	3	1	0	0.4	10	4	1.0	15	0.125	0	0.5282982138180093	0.9437890719331695	0.8249041324024786	0.8461538507057098	0.7991178515985427	0.8659838171654756	0.8977363335386838	0.8938307354276948	1.0	0.5454545454545454	0.0
6577	0.08159453978508208	0.03040022015389616	0.02997651318937435	0.9274522641481538	None	0	0	0.3125	5	0.7272727272727273	16	0.23076923076923078	0.6818181818181818	19	15	4	1	0	0.6153846153846154	8	13	1.6	24	0.125	0.09090909090909091	0.48638238858527433	0.9368932504110281	0.48362341076311866	0.7794555971268631	0.5350453418895085	0.8892959130699544	0.7961187534938463	0.882321744336043	1.0	0.3684210526315789	0.0
7056	0.09412524628609983	0.04853701993969738	0.04812577793271057	0.9280918596522346	None	0	0	0.23529411764705882	4	0.782608695652174	18	0.22321428571428573	0.782608695652174	21	18	3	1	0	0.5714285714285714	8	14	1.6666666666666667	25	0.14285714285714285	0	0.46800021121187074	0.9279967920767668	0.48362341076311866	0.7628718578994896	0.3920514451451155	0.8884066367175502	0.7004528920366654	0.8735949060882555	1.0	0.5238095238095238	0.0
4692	0.08852396744245324	0.03542842922412247	0.035014745187041334	0.9251908155066202	None	0	0	0.375	6	0.5909090909090909	13	0.4	0.5909090909090909	18	13	5	0	0	0.26666666666666666	4	15	1.6	24	0.0	0	0.42547879669021976	0.940892334657976	0.4998802177046223	0.7663555836560569	0.3920514451451155	0.8769391318527244	0.7404033918099361	0.8779355672708486	0	0	0.0
3776	0.05934688305792609	0.03324902243272238	0.02643248673002929	0.9241875471655849	None	0	0	0.18181818181818182	2	0.9285714285714286	13	0.26666666666666666	0.8571428571428571	14	12	1	1	0	0.6	6	10	1.0666666666666667	16	0.25	0	0.42547879669021976	0.9468241636671008	0.48687401673397696	0.7502670875876061	0.46354839351731203	0.8938992246096031	0.8131234225755026	0.8846189394459789	1.0	0.2857142857142857	0.0
3048	0.005341080837207069	0.0014837010842799357	0.001387237271672891	0.9942816073855393	None	0	0	0.5	3	0.7142857142857143	5	0.5625	0.7142857142857143	8	5	0	0	0	0.25	8	2	0.6	9	0.0	0.2857142857142857	0.2766715848755619	0.9688215857444356	0.4938065428690697	0.8384383799095801	0.7517193849206794	0.8422956981038856	0.9296598359091472	0.9048923089821436	0	0	0.0
2997	0.01917414131666225	0.0012269138916460713	0.0012201142275050344	0.9450976998198208	None	0	0	0.375	3	0.8	8	0.48	0.5	7	5	4	2	0	1.0	5	5	0.8	12	0.2	0.25	0.7074018059178421	0.8690339344537873	0.3565633821021006	0.9068498013532763	0.7739615405156638	0.9043176151392992	0.8801524120114124	0.8945532162008242	0.5714285714285714	0.2857142857142857	0.0
4177	0.07644911303815659	0.03368312148944031	0.03351784544999145	0.925410692833977	None	0	0	0.2857142857142857	4	0.7368421052631579	14	0.375	0.6842105263157895	16	13	4	0	0	0.2857142857142857	4	14	1.4	21	0.0	0	0.6758828178424819	0.919454808396228	0.5636036825142391	0.8101546102757046	0.46354839351731203	0.9143641851439863	0.8751852063141691	0.889407277976347	0	0	0.0
3033	0.017692234880410003	0.0009604504987297973	0.0009121370255775306	0.9691507950122938	None	0	0	0.2857142857142857	2	0.75	6	0.3333333333333333	0.625	7	5	2	1	0	0.8333333333333334	6	5	0.6666666666666666	10	0.16666666666666666	0.6666666666666666	0.9325023482026159	0.9462895388043783	0.5278681728283419	0.9708308322822888	0.44326311984547173	0.9342890276051072	0.9288595378280916	0.9530014750422949	1.0	0.2857142857142857	0.0
1165	None	None	None	None	None	0	0	0	0	0	0	1.0	0	0	0	0	2	0	1.0	1	1	0.06666666666666667	1	0.5	0	0	0	0	0	0	0	0	0	0	0	0
737	None	None	None	None	None	0.5	1	0.8333333333333334	5	0.2857142857142857	2	0.5625	0	3	0	5	1	0	1.0	4	4	0.6	9	0.09090909090909091	0.4	0	0	0	0	0	0	0	0	0	0	0
7517	0.07940558718695152	0.03745888826791581	0.036573979208181076	0.9249926295261558	None	0	0	0.23529411764705882	4	0.782608695652174	18	0.22321428571428573	0.782608695652174	21	18	3	1	0	0.5714285714285714	8	14	1.6666666666666667	25	0.14285714285714285	0	0.4353909955488823	0.9276294446222366	0.48362341076311866	0.7628718578994896	0.3920514451451155	0.8884066367175502	0.7004528920366654	0.8733928792140763	1.0	0.3333333333333333	0.0
7324	0.09063970813482333	0.04562172817022947	0.04545592182999498	0.9274743904777635	None	0	0	0.14285714285714285	2	0.9473684210526315	18	0.525	0.9473684210526315	20	18	0	1	0	0.1	2	20	1.4	21	0.5	0	0.4856807259028937	0.9305993968393563	0.48362341076311866	0.7655129811092555	0.46354839351731203	0.8910771905668186	0.7555059332465315	0.8765643651047963	1.0	0.55	0.0
7434	0.09142799781095383	0.044169688349570746	0.04221415003186038	0.928147248934981	None	0	0	0.23529411764705882	4	0.782608695652174	18	0.22321428571428573	0.782608695652174	21	18	3	1	0	0.5714285714285714	8	14	1.6666666666666667	25	0.14285714285714285	0	0.46800021121187074	0.9279967920767668	0.48362341076311866	0.7628718578994896	0.3920514451451155	0.8884066367175502	0.7004528920366654	0.8735949060882555	1.0	0.5714285714285714	0.0
1427	None	None	None	None	None	0	0	0.3333333333333333	1	1.0	2	1.0	0.5	2	1	1	3	0	0.25	4	1	0.26666666666666666	4	0.6	0	0.6545153603865413	0.9401712505676549	0.3726458402645245	0.7430227052989179	0.6992764591608674	0.8805505001300048	0.8182661297413757	0.8741310916407903	1.0	1.0	0.16565016848717257
3927	0.08104554974601462	0.0380638542604007	0.03383483324176151	0.9255406065230479	None	0	0	0.14285714285714285	2	0.9444444444444444	17	0.20202020202020202	0.8888888888888888	18	16	1	1	0	0.8181818181818182	9	11	1.3333333333333333	20	0.25	0	0.4353909955488823	0.9392241480328534	0.4998802177046223	0.7663555836560569	0.3920514451451155	0.8769391318527244	0.7004528920366654	0.8768740267122057	1.0	0.2222222222222222	0.0
4000	0.053122169527949875	0.025509506818609248	0.016864121473096082	0.9288643916737896	None	0	0	0.3	3	0.75	9	0.35	0.75	11	9	2	1	0	0.4	4	10	0.9333333333333333	14	0.16666666666666666	0.5	0.48638238858527433	0.9354365006708804	0.5512864508942261	0.8052435264102137	0.5350453418895085	0.8975629122049997	0.8129746152583457	0.8897049734773547	1.0	0.18181818181818182	0.0
3207	0.03496573913873435	0.026256118600437583	0.019850807620559942	0.9314459145396875	None	0.3333333333333333	1	0.4444444444444444	4	0.7272727272727273	8	0.3939393939393939	0.7272727272727273	12	8	0	0	0	0.2727272727272727	3	11	0.8666666666666667	13	0.0	1.0	0.8329876029704895	0.9072116998228019	0.5194829549397495	0.8669190040505347	0.6122801779621909	0.9426432148121446	0.9358800694562629	0.9103416146993832	0	0	0.0
4090	0.07111591689387865	0.017875715990567916	0.01762785380053671	0.9242705254572735	None	0	0	0.16666666666666666	2	0.9333333333333333	14	0.53125	0.9333333333333333	16	14	0	0	0	0.125	2	16	1.1333333333333333	17	0.0	0	0.6758828178424819	0.936039971977359	0.5759209141342521	0.8466252575724432	0.3920514451451155	0.914926173538061	0.8896984507723279	0.9051410080574701	0	0	0.0
4024	0.06073435383221079	0.006358818230959965	0.005617415990687064	0.8408950520357055	None	0	0	0.3	3	0.75	9	0.42424242424242425	0.6666666666666666	10	8	3	0	0	0.2727272727272727	3	11	0.9333333333333333	14	0.0	0	0.5582848747274041	0.9488256251225441	0.5206388068696262	0.8464286408850105	0.3926821485783128	0.9099895111959172	0.85826958835271	0.9099849499988089	0	0	0.0
2485	None	None	None	None	None	0	0	0.75	3	0.25	1	0.6	0.25	2	1	3	0	0	0.4	5	2	0.4	6	0.0	0.4	0.18488797030867174	0.7003320818374066	0.6517172357388012	0.9678325343677864	0.5835105990785117	0.8584024124167243	0.8949391018593607	0.8827108770091421	0	0	0.0
859	None	None	None	None	None	0.4	2	0.5	6	0.625	10	0.32727272727272727	0.5625	13	9	4	0	0	0.45454545454545453	11	5	1.2	18	0.0	0.5714285714285714	0.6139639876907658	0.9091729625335861	0.8171678590650782	0.9082058352483179	0.7396956346031474	0.960453065580008	0.9019170388732508	0.9305480907485879	0	0	0.0
6299	0.10142335693998317	0.010158182361191695	0.0035687227377559417	0.9146813225629146	None	0	0	0.26666666666666666	4	0.75	15	0.2037037037037037	0.75	18	15	3	1	0	0.75	9	12	1.4666666666666666	22	0.14285714285714285	0	0.4693761180713995	0.9233177979099004	0.49175181423387054	0.7275342381907314	0.3920514451451155	0.8969236051054669	0.7004528920366654	0.8673794016509006	1.0	0.05555555555555555	0.0
2317	None	None	None	None	None	0	0	0.6666666666666666	4	0.0	0	0.8	0	0	0	7	1	0	0.4	2	5	0.5333333333333333	8	0.05555555555555555	0	0	0	0	0	0	0	0	0	0	0	0
1174	None	None	None	None	None	0	0	0.25	1	1.0	3	0.625	0.6666666666666666	3	2	1	3	0	0.5	4	2	0.3333333333333333	5	0.6	0	0.6614483289326017	0.846400452292877	0.6480532526930729	0.7406104625527332	0.5162697953221775	0.8890951008180412	0.7184024667805683	0.8337498133045722	0.6666666666666666	0	0.0
3806	0.07573084190460715	0.01909794743674413	0.018811290613032973	0.9252496694833204	None	0	0	0.2857142857142857	4	0.7222222222222222	13	0.4444444444444444	0.6666666666666666	15	12	4	0	0	0.2	3	15	1.3333333333333333	20	0.0	0	0.5624567314346125	0.9251954662466048	0.5512864508942261	0.7871427874415939	0.3920514451451155	0.8809402730292512	0.7323726791186779	0.8745087639642614	0	0	0.0
3273	0.03310925503400878	0.01598212940031458	0.010800563325862517	0.9426931656928385	None	0.3333333333333333	1	0.4444444444444444	4	0.7272727272727273	8	0.3939393939393939	0.7272727272727273	12	8	0	0	0	0.2727272727272727	3	11	0.8666666666666667	13	0.0	1.0	0.8329876029704895	0.9072116998228019	0.5194829549397495	0.852506893398521	0.6122801779621909	0.9426432148121446	0.9314203608430622	0.9070343805218677	0	0	0.0
7519	0.0894851058123069	0.04698025477827052	0.04654755914617588	0.9282646169727654	None	0	0	0.14285714285714285	2	0.9473684210526315	18	0.525	0.9473684210526315	20	18	0	1	0	0.1	2	20	1.4	21	0.5	0	0.4856807259028937	0.9305993968393563	0.48362341076311866	0.7655129811092555	0.46354839351731203	0.895197526891768	0.7555059332465315	0.8781131283339781	1.0	0.35	0.0
6163	0.08884222543714754	0.036874225939925565	0.036746853414742806	0.9236290923138037	None	0	0	0.375	6	0.5909090909090909	13	0.4	0.5909090909090909	18	13	5	0	0	0.26666666666666666	4	15	1.6	24	0.0	0	0.42547879669021976	0.940892334657976	0.4998802177046223	0.7663555836560569	0.3920514451451155	0.8769391318527244	0.7404033918099361	0.8779355672708486	0	0	0.0
6513	0.08639146580007229	0.042951256333740175	0.041446897591789045	0.9273041160910409	None	0	0	0.14285714285714285	2	0.9473684210526315	18	0.525	0.9473684210526315	20	18	0	1	0	0.1	2	20	1.4	21	0.5	0	0.49487181458959545	0.9303262636661267	0.48362341076311866	0.7655129811092555	0.45293267552425515	0.9039488448489533	0.7300553636889145	0.8813820367378357	1.0	0.35	0.0
3854	0.08112169018818996	0.009658752639484772	0.008944406236910764	0.8866539186179296	None	0	0	0.16666666666666666	2	0.9375	15	0.5294117647058824	0.9375	17	15	0	0	0	0.11764705882352941	2	17	1.2	18	0.0	0	0.42547879669021976	0.9507422545679006	0.4998802177046223	0.8070564975584889	0.3920514451451155	0.8900717394785129	0.7961187534938463	0.8966813116310101	0	0	0.0
3535	0.03944958134530053	0.007613711012310081	0.004609924507145385	0.9287147096971629	None	0	0	0.3	3	0.8461538461538461	11	0.3333333333333333	0.6923076923076923	12	9	2	1	0	0.5555555555555556	9	5	1.0	15	0.2	0.16666666666666666	0.49779402953759944	0.9284259455198312	0.5174549308286724	0.8453042398662967	0.46354839351731203	0.9004647488162456	0.8291853678772246	0.8960852278396624	1.0	0.16666666666666666	0.0
2613	0.011996768846942297	0.0014798333312982517	0.0014139035048085326	0.9759718309368468	None	0	0	0.5714285714285714	4	0.5	4	0.4166666666666667	0.375	6	3	3	3	0	0.6666666666666666	6	4	0.6666666666666666	10	0.42857142857142855	0.2857142857142857	0.6281543955265381	0.8671740755107243	0.4893798079163899	0.8768713340004032	0.44326311984547173	0.945119684720344	0.8683343034291272	0.9027794213718644	0.3333333333333333	0.16666666666666666	0.0
3042	None	None	None	None	None	0.16666666666666666	1	0.42857142857142855	6	0.6111111111111112	11	0.5714285714285714	0.4444444444444444	13	8	6	4	0	0.7142857142857143	5	7	1.3333333333333333	20	0.36363636363636365	0.6666666666666666	0.7074018059178421	0.8892887339636494	0.3754609336756062	0.8998750270860696	0.6186617191113848	0.8557944266778648	0.8459090424355988	0.8828852637103323	0.07692307692307693	0	0.0
5171	0.08918264485212853	0.036376112414950694	0.03621514417521241	0.9240803425089356	None	0	0	0.375	6	0.5909090909090909	13	0.4	0.5909090909090909	18	13	5	0	0	0.26666666666666666	4	15	1.6	24	0.0	0	0.42547879669021976	0.940892334657976	0.4998802177046223	0.7663555836560569	0.3920514451451155	0.8769391318527244	0.7404033918099361	0.8779355672708486	0	0	0.0
6254	0.10086086688262692	0.04631108799974398	0.04618764980977778	0.9294690637869627	None	0	0	0.23529411764705882	4	0.782608695652174	18	0.22321428571428573	0.782608695652174	21	18	3	1	0	0.5714285714285714	8	14	1.6666666666666667	25	0.14285714285714285	0	0.48638238858527433	0.9277411383688805	0.48362341076311866	0.7628718578994896	0.3920514451451155	0.8884066367175502	0.7004528920366654	0.8734542353715743	1.0	0.3333333333333333	0.0
7206	0.08092686835485913	0.0327293112185991	0.029098283386346346	0.9264484039751943	None	0	0	0.14285714285714285	2	0.9473684210526315	18	0.525	0.9473684210526315	20	18	0	1	0	0.1	2	20	1.4	21	0.5	0	0.49487181458959545	0.9303262636661267	0.48362341076311866	0.7655129811092555	0.3920514451451155	0.9093147186532636	0.751351445738491	0.8835738814205598	1.0	0.4	0.0
4877	0.07942980683933812	0.0315404272672861	0.03136484695617665	0.9248403622481011	None	0	0	0.375	6	0.5909090909090909	13	0.4	0.5909090909090909	18	13	5	0	0	0.26666666666666666	4	15	1.6	24	0.0	0	0.42547879669021976	0.9343839749169879	0.4998802177046223	0.7663555836560569	0.3920514451451155	0.8769391318527244	0.7404033918099361	0.8738999915536013	0	0	0.0
6723	0.0828435999787501	0.0424364920468829	0.040748798126918666	0.9271392578137863	None	0	0	0.14285714285714285	2	0.9473684210526315	18	0.525	0.9473684210526315	20	18	0	1	0	0.1	2	20	1.4	21	0.5	0	0.4856807259028937	0.9305993968393563	0.48362341076311866	0.7655129811092555	0.46354839351731203	0.8910771905668186	0.7555059332465315	0.8765643651047963	1.0	0.35	0.0
4287	0.07884699233409508	0.040238868353228235	0.03993015198455406	0.9268078502282835	None	0	0	0.2857142857142857	4	0.7368421052631579	14	0.375	0.6842105263157895	16	13	4	0	0	0.2857142857142857	4	14	1.4	21	0.0	0	0.728067177383184	0.8866401939680466	0.5636036825142391	0.8101546102757046	0.46354839351731203	0.9151237494882706	0.8861262495408293	0.8767403186104838	0	0	0.0
3412	0.004070119943276962	0.002840036352658673	-0.0026161657516398534	0.9815499755073122	None	0	0	0.5	2	0.6666666666666666	2	0.625	0.6666666666666666	4	2	0	0	0	0.5	2	4	0.3333333333333333	5	0.0	0	0.8737221490000543	0.9351038108339249	0.35526821851611456	0.7381568655437158	0.8291348008160592	0.8318782789425011	0.9241388658732294	0.8541787713190646	0	0	0.0
1114	None	None	None	None	None	0	0	0.3333333333333333	3	0.6363636363636364	7	0.30952380952380953	0.09090909090909091	2	1	10	3	0	0.8571428571428571	6	7	0.8666666666666667	13	0.13043478260869565	0	0.8069220951973254	0.6788250455417241	0.5339126617702599	0.9871201363680955	0.1	0.5	0.9752679896180041	0.8449899369999353	0.5	0	0.0
35	None	None	None	None	None	0	0	0.75	3	0.5	2	0.6	0.25	3	1	2	3	0	0.4	5	2	0.4	6	0.5	0.5	0.5232763397997567	0.832940783905401	0.7473230220292564	0.8606389923017786	0.4666183163257676	0.8800553019330334	0.8750948745495563	0.8589656174852824	0.6666666666666666	1.0	0.0
3941	0.09828433654310959	0.033682674403979526	0.023724661529578465	0.9267562015640263	None	0	0	0.13333333333333333	2	0.95	19	0.36666666666666664	0.85	19	17	2	2	0	0.4166666666666667	5	12	1.4666666666666666	22	0.3333333333333333	0	0.6808389172718131	0.9122356769995699	0.5512864508942261	0.8405207846500256	0.5350453418895085	0.8976772711950246	0.8555055023262128	0.8867879610042706	0.5263157894736842	0.2631578947368421	0.0
1570	None	None	None	None	None	0	0	0.6666666666666666	2	0.5	1	0.6666666666666666	0	2	0	1	2	0	0.6666666666666666	3	2	0.26666666666666666	4	0.5	0.6666666666666666	0	0	0	0	0	0	0	0	0	0	0
3174	0.045240264620532725	0.013819130313152189	0.007565884146867286	0.933673281019582	None	0	0	0.25	2	0.9	9	0.5454545454545454	0.9	11	9	0	0	0	0.18181818181818182	2	11	0.8	12	0.0	0	0.8329876029704895	0.8670784848835907	0.47386781576333165	0.804321113468702	0.5350453418895085	0.9465343782203907	0.9354538329225687	0.8863734224033851	0	0	0.0
1899	None	None	None	None	None	0	0	0.5	3	0.6666666666666666	4	0.4444444444444444	0.5	5	3	2	3	0	0.5	6	3	0.5333333333333333	8	0.5	0.8	0.6281543955265381	0.7558974379709756	0.6451302678482919	0.8699717883983916	0.2292143760239406	0.9068151779279983	0.9068055009649835	0.8543075616855124	0.4	0	0.0
5258	0.0993976777651014	0.017908202811197562	0.014703565775776552	0.9099759976185071	None	0	0	0.21428571428571427	3	0.8333333333333334	15	0.19230769230769232	0.8333333333333334	17	15	2	0	0	0.6153846153846154	8	13	1.3333333333333333	20	0.0	0	0.691060320757068	0.9137232681074787	0.5650980941161674	0.8040906119088324	0.3920514451451155	0.915722444122887	0.8790537808285545	0.8862041966390136	0	0	0.0
2961	0.007094794741123674	0.0016770831004838565	0.0011843102547108078	0.9912413920328917	None	0.5	1	0.6666666666666666	4	0.3333333333333333	2	0.4444444444444444	0.3333333333333333	3	2	4	0	0	0.5	6	3	0.5333333333333333	8	0.0	1.0	0.7074018059178421	0.8502173564055916	0.4791539582005003	0.8765859547923822	0.815625421494342	0.8919171360880919	0.9073564910009674	0.8738852907687555	0	0	0.0
3750	0.07304733568777225	0.02408134865218382	0.024012380837093138	0.9268268213653699	None	0	0	0.2857142857142857	4	0.7368421052631579	14	0.375	0.6842105263157895	16	13	4	0	0	0.2857142857142857	4	14	1.4	21	0.0	0	0.6758828178424819	0.919454808396228	0.5206388068696262	0.8159543901823438	0.46354839351731203	0.9143641851439863	0.8751852063141691	0.8906522506078717	0	0	0.0
2411	None	None	None	None	None	0	0	0.6666666666666666	2	0.5	1	0.6666666666666666	0.5	2	1	1	0	0	0.6666666666666666	3	2	0.26666666666666666	4	0.0	0	0.4436951086435136	0.8634909929880756	0.2980912647554077	0.8787784172461861	0.5544091704501455	0.7302395679564528	0.8225866174384049	0.8330104055368696	0	0	0.0
3512	0.05619181864650684	0.021653933374292497	0.020616403264152233	0.9235998238755485	None	0	0	0.36363636363636365	4	0.6428571428571429	9	0.48484848484848486	0.5714285714285714	11	8	4	0	0	0.2727272727272727	3	11	1.0666666666666667	16	0.0	0	0.34940445384088165	0.9227149196201826	0.5512864508942261	0.8197335501623133	0.4344496632929172	0.8838744750754904	0.7793550736742936	0.8816346816394446	0	0	0.0
5567	0.08909191581233192	0.03751113744818371	0.037367641168419445	0.9251486241257239	None	0	0	0.375	6	0.5909090909090909	13	0.4	0.5909090909090909	18	13	5	0	0	0.26666666666666666	4	15	1.6	24	0.0	0	0.42547879669021976	0.940892334657976	0.4998802177046223	0.7663555836560569	0.3920514451451155	0.8769391318527244	0.7404033918099361	0.8779355672708486	0	0	0.0
3973	0.051802070264351116	0.005972407769185807	0.005173695499056207	0.9114321713257187	None	0	0	0.2	2	0.9166666666666666	11	0.28	0.8333333333333334	12	10	1	1	0	0.5	5	10	0.9333333333333333	14	0.25	0	0.7536135623126127	0.9404204765657834	0.4910628448832381	0.8118530469907489	0.5836371962635869	0.880225897350312	0.8609922263560577	0.8881412701754441	1.0	0.3333333333333333	0.0
1017	None	None	None	None	None	0	0	0.6	3	0.2	1	0.875	0.2	2	1	4	3	0	0.5	4	2	0.4666666666666667	7	0.2727272727272727	0	0.3703542708255606	0.8177747161991223	0.6296711939958215	0.974218851038102	0.6917988083312204	0.5113442718084993	0.9210257310354837	0.8489308612485542	1.0	1.0	0.086667548557352
2356	None	None	None	None	None	0	0	0.5	3	0.7142857142857143	5	0.5625	0.7142857142857143	8	5	0	0	0	0.25	8	2	0.6	9	0.0	0.2857142857142857	0.2766715848755619	0.9688215857444356	0.46895241775654267	0.8378821766921821	0.7517193849206794	0.8422956981038856	0.928786326624021	0.9047746152654251	0	0	0.0
6071	0.08947636360280815	0.043233170447683746	0.03981311084521244	0.9270180549996984	None	0	0	0.23529411764705882	4	0.782608695652174	18	0.22321428571428573	0.782608695652174	21	18	3	1	0	0.5714285714285714	8	14	1.6666666666666667	25	0.14285714285714285	0	0.5033612405939166	0.9270698822441467	0.48362341076311866	0.7628718578994896	0.3920514451451155	0.8869997621705835	0.7004528920366654	0.8725642321127632	1.0	0.3333333333333333	0.0
3935	0.08792804110569645	0.0298765850263458	0.029876106145150686	0.917044048026019	None	0	0	0.16666666666666666	2	0.9375	15	0.21428571428571427	0.875	16	14	1	1	0	0.5833333333333334	7	12	1.2	18	0.25	0	0.6808389172718131	0.9126595287244216	0.5636036825142391	0.8101112803087483	0.46354839351731203	0.921087003000828	0.8873412976732535	0.8894199981216555	1.0	0.25	0.0
2651	3.355959355519178e-05	4.603597966505475e-07	1.346633815705939e-07	0.9999963105588592	None	0	0	0.6666666666666666	4	0.3333333333333333	2	0.8	0.3333333333333333	3	2	4	1	0	0.4	2	5	0.5333333333333333	8	0.09090909090909091	0.6666666666666666	0.41147044949969674	0.8790888453085022	0.4231884208396881	0.9748889838176527	0.9125698230336587	0.9305800597068727	0.9395137559799297	0.9396961308259626	1.0	1.0	0.0
5823	0.0851787015574158	0.036480254661330605	0.03628620119971484	0.9248417142860484	None	0	0	0.375	6	0.5909090909090909	13	0.4	0.5909090909090909	18	13	5	0	0	0.26666666666666666	4	15	1.6	24	0.0	0	0.42547879669021976	0.940892334657976	0.4998802177046223	0.7663555836560569	0.3920514451451155	0.8769391318527244	0.7404033918099361	0.8779355672708486	0	0	0.0
3326	0.07680887985300389	0.030182136894378105	0.025522867180943612	0.9207870367567226	None	0	0	0.16666666666666666	2	0.9375	15	0.21428571428571427	0.875	16	14	1	1	0	0.5833333333333334	7	12	1.2	18	0.25	0	0.45743003473140964	0.9381682588053758	0.4998802177046223	0.7756817643354634	0.46354839351731203	0.8943706129270561	0.7932375166632998	0.8841288724986823	1.0	0.25	0.0
2649	0.002974161000771571	0.00012224180264307544	-2.4377025063221017e-05	0.9947935915448455	None	0.5	1	0.7142857142857143	5	0.25	2	0.5	0.125	4	1	5	2	0	0.8	5	4	0.6666666666666666	10	0.18181818181818182	0.8	0.2921847874593853	0.7754776931536529	0.3220325074772414	0.7421911886411436	0.4598458935249058	0.8398346339375018	0.786688190538596	0.7888427114111362	0.625	0	0.0
360	None	None	None	None	None	0.16666666666666666	1	0.4666666666666667	7	0.45	9	0.275	0.4	13	8	8	4	0	0.8	8	10	1.4666666666666666	22	0.26666666666666666	0	0.31197805248452065	0.9631936939386283	0.5308410696189817	0.7955688629812278	0.26223101334689713	0.7950274458400177	0.9157539844009123	0.8800570693327608	0.15384615384615385	0.07692307692307693	0.0
7128	0.0802232308261188	0.006313473743334679	0.005433379362024088	0.8391112320623059	None	0	0	0.14285714285714285	2	0.9473684210526315	18	0.525	0.9473684210526315	20	18	0	1	0	0.1	2	20	1.4	21	0.5	0	0.4856807259028937	0.9227406879832237	0.4787456132632252	0.7440655149325919	0.3920514451451155	0.8975232413422635	0.7555059332465315	0.8705462401964312	1.0	0.55	0.0
3984	0.06017963430277489	0.032252058694887994	0.027640910660403178	0.9256740974092753	None	0	0	0.18181818181818182	2	0.9285714285714286	13	0.26666666666666666	0.8571428571428571	14	12	1	1	0	0.6	6	10	1.0666666666666667	16	0.25	0	0.42547879669021976	0.9468241636671008	0.48687401673397696	0.7429151982246517	0.46354839351731203	0.8938992246096031	0.8131234225755026	0.8832901671755016	1.0	0.2857142857142857	0.0
1958	None	None	None	None	None	0	0	0.75	6	0.1	1	0.75	0.1	1	1	10	0	0	0.25	8	2	0.8	12	0.0	0.18181818181818182	0.15129802589987557	0.5	0.1	0.5	0.40330221333814836	0.5	0.7900983023236421	0.5	0	0	0.0
7329	0.08213665328730853	0.02852796970304949	0.028215659044892396	0.9296983692242584	None	0	0	0.21052631578947367	4	0.8076923076923077	21	0.1590909090909091	0.8076923076923077	24	21	3	1	0	0.6875	11	16	1.8666666666666667	28	0.14285714285714285	0	0.46800021121187074	0.9133956895174138	0.5512864508942261	0.7591459258284055	0.3920514451451155	0.9032233166119333	0.8247122901713072	0.8712954919192687	1.0	0.4166666666666667	0.0
5124	0.055904111257672265	0.0015534667651649747	-0.0012417415585363751	0.7148962960241336	None	0	0	0.2222222222222222	2	0.9090909090909091	10	0.5416666666666666	0.8181818181818182	10	9	2	1	0	0.16666666666666666	2	12	0.8666666666666667	13	0.14285714285714285	0	0.6033403991195536	0.9478850211975072	0.49175181423387054	0.786511318075461	0.5453530691006886	0.8987324626989514	0.8592636247156858	0.8937224497225381	1.0	0.1	0.0
4579	0.09100931582770513	0.035131785176097254	0.03399051254152438	0.9253458832292274	None	0	0	0.375	6	0.5909090909090909	13	0.4	0.5	16	11	7	0	0	0.26666666666666666	4	15	1.6	24	0.0	0	0.42547879669021976	0.9292158412660406	0.4998802177046223	0.7787913939897524	0.46354839351731203	0.8912678183829216	0.772484096202303	0.8785780779745247	0	0	0.0
966	None	None	None	None	None	0	0	0.5	2	0.6666666666666666	2	0.8333333333333334	0	1	0	3	3	0	0.6666666666666666	2	3	0.3333333333333333	5	0.3333333333333333	0.6666666666666666	0	0	0	0	0	0	0	0	0	0	0
4206	0.06758263310005451	0.0283154618466051	0.024882636133588328	0.9285184728131839	None	0	0	0.21428571428571427	3	0.8333333333333334	15	0.20202020202020202	0.7777777777777778	16	14	3	0	0	0.8181818181818182	9	11	1.3333333333333333	20	0.0	0	0.42547879669021976	0.9483608882719962	0.4998802177046223	0.7746945557937772	0.46354839351731203	0.8840770359495388	0.7739366589006837	0.8868567379355313	0	0	0.0
4263	0.0819206954140835	0.02211735471052721	0.021247827490698576	0.9261017151247727	None	0	0	0.16666666666666666	2	0.9333333333333333	14	0.53125	0.9333333333333333	16	14	0	0	0	0.125	2	16	1.1333333333333333	17	0.0	0	0.42547879669021976	0.9487590557854081	0.4998802177046223	0.7746945557937772	0.46354839351731203	0.8849779016761067	0.7853040014624499	0.8874234401939703	0	0	0.0
6072	0.09045052397198687	0.03732129415579125	0.03709087273893096	0.9248134851082893	None	0	0	0.375	6	0.5909090909090909	13	0.4	0.5909090909090909	18	13	5	0	0	0.26666666666666666	4	15	1.6	24	0.0	0	0.42547879669021976	0.940892334657976	0.4998802177046223	0.7663555836560569	0.3920514451451155	0.8769391318527244	0.7404033918099361	0.8779355672708486	0	0	0.0
6679	0.08776773123633094	0.04280502934076219	0.04073255975726714	0.9275764316131279	None	0	0	0.23529411764705882	4	0.782608695652174	18	0.22321428571428573	0.782608695652174	21	18	3	1	0	0.5714285714285714	8	14	1.6666666666666667	25	0.14285714285714285	0	0.46800021121187074	0.9279967920767668	0.48362341076311866	0.7628718578994896	0.3920514451451155	0.8884066367175502	0.7004528920366654	0.8735949060882555	1.0	0.5238095238095238	0.0
2832	0.012976559530542385	0.0003107169039593308	-0.0002479827522388669	0.9636314823835387	None	0	0	0.3333333333333333	2	0.7142857142857143	5	0.6	0.5714285714285714	6	4	2	3	0	0.6	5	3	0.6	9	0.5	0	0.8199520770602291	0.9499994709314485	0.5989741677528647	0.9784565131880993	0.39823323211403105	0.7265877869580729	0.9031419664652006	0.9295132593293947	0.16666666666666666	0	0.0
5703	0.08540446899799987	0.01708250525302025	0.012392700535025699	0.9259997642379881	None	0	0	0.16666666666666666	2	0.9333333333333333	14	0.53125	0.9333333333333333	16	14	0	0	0	0.125	2	16	1.1333333333333333	17	0.0	0	0.42547879669021976	0.9487590557854081	0.4998802177046223	0.7746945557937772	0.46354839351731203	0.8917747827307454	0.7853040014624499	0.8896864502258903	0	0	0.0
77	None	None	None	None	None	0	0	0.2	4	0.8214285714285714	23	0.5555555555555556	0.8214285714285714	24	23	5	0	0	0.07407407407407407	27	2	2.0	30	0.0	0	0.6606438449952006	0.8093891934386074	0.5423921829110212	0.9496577334837085	0.6902690268234084	0.9164607230650598	0.839679124089072	0.9054669877010391	0	0	0.0
7499	0.09175406605447976	0.04899338629734813	0.04898077122618507	0.9280218058071519	None	0	0	0.14285714285714285	2	0.9473684210526315	18	0.525	0.9473684210526315	20	18	0	1	0	0.1	2	20	1.4	21	0.5	0	0.4856807259028937	0.9305993968393563	0.48362341076311866	0.7655129811092555	0.46354839351731203	0.895197526891768	0.7555059332465315	0.8781131283339781	1.0	0.35	0.0
6218	0.07186788993468984	0.02879558087046928	0.028748709564088943	0.9158799435922156	None	0	0	0.17647058823529413	3	0.8695652173913043	20	0.16233766233766234	0.8260869565217391	21	19	3	1	0	0.7857142857142857	11	14	1.6666666666666667	25	0.125	0	0.46800021121187074	0.9125645544032422	0.48362341076311866	0.7681573777981572	0.3920514451451155	0.9039322828678389	0.7004528920366654	0.8730646468192653	1.0	0.3333333333333333	0.0
3751	0.0978268231539126	0.013606954244013359	-0.0032059277888534707	0.6177091780594837	None	0	0	0.13333333333333333	2	0.95	19	0.5238095238095238	0.95	21	19	0	0	0	0.09523809523809523	2	21	1.4666666666666666	22	0.0	0	0.6281543955265381	0.8878901200073309	0.4791539582005003	0.9238513953867121	0.5556607963118687	0.9087879582475838	0.8571971669937456	0.9078827173609725	0	0	0.0
4331	0.09062556087734042	0.03499396216059122	0.03247057377015714	0.925375638659216	None	0	0	0.375	6	0.5909090909090909	13	0.4	0.5	16	11	7	0	0	0.26666666666666666	4	15	1.6	24	0.0	0	0.42547879669021976	0.9292158412660406	0.4998802177046223	0.7787913939897524	0.46354839351731203	0.8950959793512605	0.7897093464026923	0.8799977993891226	0	0	0.0
1	None	None	None	None	None	0	0	1.0	1	0	0	1.0	0	0	0	1	1	0	0.5	1	2	0.13333333333333333	2	0.16666666666666666	0	0	0	0	0	0	0	0	0	0	0	0
172	None	None	None	None	None	0	0	0.1111111111111111	2	0.92	23	0.225	0.84	22	21	4	0	0	0.5333333333333333	8	15	1.8	27	0.0	0.25	0.2837598591086653	0.8674967139372012	0.6055291577970854	0.9220023885941426	0.5587869240289327	0.9057754760134012	0.9065273511339224	0.9006076857647808	0	0	0.0
1136	None	None	None	None	None	1.0	1	1.0	4	0.25	1	0.6666666666666666	0	3	0	2	0	0	1.0	3	3	0.4	6	0.0	0.6666666666666666	0	0	0	0	0	0	0	0	0	0	0
5000	0.051490051814030116	0.010679171996006296	0.004674943161466616	0.9306087085181501	None	0	0	0.2222222222222222	2	0.9090909090909091	10	0.5416666666666666	0.9090909090909091	12	10	0	0	0	0.16666666666666666	2	12	0.8666666666666667	13	0.0	0	0.42547879669021976	0.9528569012387861	0.48687401673397696	0.7263028811599618	0.46354839351731203	0.9054799974209613	0.8358138157984106	0.8890057476140066	0	0	0.0
4367	0.008771592801121544	0.0029391545835742113	0.0003881233153468397	0.9507267581915857	None	0	0	0.5	3	0.5714285714285714	4	0.6428571428571429	0.42857142857142855	6	3	2	0	0	0.2857142857142857	2	7	0.6	9	0.0	0	0.7150012281785498	0.8763966063306844	0.3788113760896977	0.7440620733627812	0.6739156663693356	0.8644402419024843	0.8833134096820626	0.8356484058134263	0	0	0.0
7146	0.0895371953437275	0.04377335043034797	0.041282151132917964	0.9280904760802651	None	0	0	0.23529411764705882	4	0.782608695652174	18	0.22321428571428573	0.782608695652174	21	18	3	1	0	0.5714285714285714	8	14	1.6666666666666667	25	0.14285714285714285	0	0.46800021121187074	0.9279967920767668	0.48362341076311866	0.7628718578994896	0.3920514451451155	0.8884066367175502	0.7004528920366654	0.8735949060882555	1.0	0.5714285714285714	0.0
3291	0.06975545628667695	0.025393630539280045	0.024848374264834133	0.9264559969861683	None	0	0	0.2857142857142857	4	0.7368421052631579	14	0.375	0.6842105263157895	16	13	4	0	0	0.2857142857142857	4	14	1.4	21	0.0	0	0.6758828178424819	0.919454808396228	0.5206388068696262	0.8159543901823438	0.46354839351731203	0.9143641851439863	0.8751852063141691	0.8906522506078717	0	0	0.0
2099	None	None	None	None	None	0	0	0.5	3	0.6666666666666666	4	0.4444444444444444	0.3333333333333333	3	2	4	1	0	0.5	6	3	0.5333333333333333	8	0.09090909090909091	0.6666666666666666	0.830767867085332	0.9694038636319257	0.6644911436615466	0.910883064852434	0.35568717048922566	0.9310224583197108	0.9438718567323304	0.9423647681408193	1.0	0.3333333333333333	0.0
4894	0.08089596931588876	0.034539187629375495	0.030097345742726687	0.9256986960832165	None	0	0	0.16666666666666666	2	0.9375	15	0.23376623376623376	0.875	16	14	1	1	0	0.6363636363636364	7	11	1.2	18	0.25	0	0.6808389172718131	0.9270866858635839	0.5512864508942261	0.8067195182194066	0.46354839351731203	0.9143641851439863	0.8995133602717242	0.8921838668995035	1.0	0.25	0.0
2323	None	None	None	None	None	0	0	0.3333333333333333	1	1.0	2	1.0	0	0	0	3	3	0	1.0	2	2	0.26666666666666666	4	0.3	0	0	0	0	0	0	0	0	0	0	0	0
1195	None	None	None	None	None	0.2	1	0.3333333333333333	4	0.8125	13	0.375	0.8125	17	13	0	0	0	0.1875	16	3	1.2	18	0.0	1.0	0.7042287383758763	0.8223547616188581	0.49618252951081543	0.8105206427557612	0.19193957517436352	0.9519201903845311	0.9068055009649835	0.8797924631216127	0	0	0.0
3568	0.09401095006414423	0.031969013772556586	0.028133167689409995	0.9254030217978025	None	0	0	0.13333333333333333	2	0.95	19	0.36666666666666664	0.85	19	17	2	2	0	0.4166666666666667	5	12	1.4666666666666666	22	0.3333333333333333	0	0.6808389172718131	0.9122356769995699	0.5512864508942261	0.8405207846500256	0.5350453418895085	0.8976772711950246	0.8555055023262128	0.8867879610042706	0.5263157894736842	0.2631578947368421	0.0
2499	None	None	None	None	None	0.3333333333333333	1	0.625	5	0.4444444444444444	4	0.4583333333333333	0.3333333333333333	6	3	4	1	0	0.6666666666666666	6	4	0.7333333333333333	11	0.1111111111111111	0.5714285714285714	0.36536867553203944	0.9112223721030386	0.6911329765906228	0.8718104780747777	0.5189050950343334	0.8808131563183814	0.9036699374420134	0.8891369771744726	1.0	0	0.0
2470	None	None	None	None	None	0.25	1	0.4	4	0.7692307692307693	10	0.38461538461538464	0.7692307692307693	14	10	0	0	0	0.23076923076923078	13	3	1.0	15	0.0	1.0	0.46800021121187074	0.9500579418918405	0.48362341076311866	0.8123386589589328	0.5453530691006886	0.8403237978769124	0.8520088181633341	0.8832794522479637	0	0	0.0
4588	0.08684688400068037	0.033416718201420524	0.03330447767327512	0.9127273922352342	None	0	0	0.15384615384615385	2	0.9411764705882353	16	0.5277777777777778	0.9411764705882353	18	16	0	0	0	0.1111111111111111	2	18	1.2666666666666666	19	0.0	0	0.7188760886964822	0.9126737570803675	0.5581922725051968	0.8133097542972126	0.3920514451451155	0.9146842919644926	0.8896984507723279	0.8873082633173384	0	0	0.0
3856	0.07944204032582018	0.018010413130674773	0.01687711734770107	0.6241638388405499	None	0	0	0.16666666666666666	2	0.9375	15	0.5294117647058824	0.9375	17	15	0	0	0	0.11764705882352941	2	17	1.2	18	0.0	0	0.6709267184131507	0.9317769057061653	0.5759209141342521	0.8313691918355163	0.3920514451451155	0.9169592489857865	0.8790537808285545	0.900590354704203	0	0	0.0
3635	0.09113809449387666	0.03540000897570463	0.003028625612123746	0.9276223522074053	None	0	0	0.16666666666666666	2	0.9333333333333333	14	0.34	0.8	14	12	2	2	0	0.5	5	10	1.1333333333333333	17	0.3333333333333333	0	0.48638238858527433	0.9291240237072929	0.5206388068696262	0.8522329108240877	0.5453530691006886	0.8566987673605366	0.7186428492338424	0.8847182623552761	0.5357142857142857	0.21428571428571427	0.0
3905	0.042129663373992134	0.008332140038883336	-0.0007060491134362411	0.9217831438982277	None	0	0	0.4	6	0.6	12	0.4	0.5	16	10	5	1	0	0.45454545454545453	11	5	1.4666666666666666	22	0.125	0.21052631578947367	0.39239772469488193	0.9389836455140862	0.5512864508942261	0.8184106841908861	0.3920514451451155	0.8888280099521262	0.7426313178334883	0.891488142656012	1.0	0.125	0.0
59	None	None	None	None	None	0.3333333333333333	2	0.42857142857142855	6	0.6666666666666666	12	0.2857142857142857	0.3333333333333333	12	6	7	0	0	0.7	10	7	1.3333333333333333	20	0.0	0.5333333333333333	0.9528195073368405	0.8546461661204668	0.4985529906308022	0.7640498308860934	0.5617916239514716	0.9300012579254073	0.8912310585644906	0.8634697339665152	0	0	0.0
1841	None	None	None	None	None	0	0	0.16666666666666666	1	1.0	6	0.5714285714285714	0.8333333333333334	6	5	1	1	0	0.2857142857142857	2	7	0.5333333333333333	8	0.2	0	0.8150033311869596	0.9437303298450658	0.7201920732857782	0.9280703506473441	0.4341943776328927	0.9444600283110458	0.9569863911781437	0.939167598888142	1.0	0	0.0
2399	None	None	None	None	None	0	0	0.3333333333333333	1	1.0	2	0.6666666666666666	0.5	2	1	1	3	0	0.6666666666666666	3	2	0.26666666666666666	4	0.6	0	0.8573626907805776	0.806335572412088	0.3141825430438142	0.6170642421126195	0.7716360654715742	0.9015773123580206	0.9427588260577487	0.797829655991515	0.5	1.0	0.2619093323048492
5847	0.08965013658652518	0.03905839789379092	0.03787116676070991	0.9273106887787561	None	0	0	0.23529411764705882	4	0.782608695652174	18	0.22321428571428573	0.782608695652174	21	18	3	1	0	0.5714285714285714	8	14	1.6666666666666667	25	0.14285714285714285	0	0.5033612405939166	0.9270698822441467	0.48362341076311866	0.7628718578994896	0.3920514451451155	0.8869997621705835	0.7004528920366654	0.8725642321127632	1.0	0.3333333333333333	0.0
3306	0.04448595211176688	0.009694199261537126	0.007315903789147752	0.9356585873839828	None	0	0	0.25	2	0.8888888888888888	8	0.55	0.8888888888888888	10	8	0	0	0	0.2	2	10	0.7333333333333333	11	0.0	0	0.8774673571282261	0.8769631730430238	0.46372999528214676	0.8102985855174418	0.6356315392064373	0.9465561094502895	0.9354538329225687	0.8905830186432326	0	0	0.0
5517	0.08952080114462839	0.039664857763590716	0.0375941750883752	0.9271379980675505	None	0	0	0.23529411764705882	4	0.782608695652174	18	0.22321428571428573	0.782608695652174	21	18	3	1	0	0.5714285714285714	8	14	1.6666666666666667	25	0.14285714285714285	0	0.5033612405939166	0.9270698822441467	0.48362341076311866	0.7628718578994896	0.3920514451451155	0.8869997621705835	0.7004528920366654	0.8725642321127632	1.0	0.3333333333333333	0.0
3936	0.05285085574832702	0.026696885592056345	0.025990350781283766	0.9303533345182617	None	0	0	0.3	3	0.75	9	0.42424242424242425	0.6666666666666666	10	8	3	0	0	0.2727272727272727	3	11	0.9333333333333333	14	0.0	0	0.4087023325263762	0.9539553433637619	0.5125771333287789	0.8346864464381851	0.46417909695050924	0.8981658933981078	0.8355807209268181	0.9068480039291732	0	0	0.0
1641	None	None	None	None	None	0	0	1.0	4	0.0	0	0.75	0	2	0	3	1	0	0.5	4	2	0.4	6	0.125	0.5	0	0	0	0	0	0	0	0	0	0	0
2954	0.0598231789299426	0.016443578930626947	0.0024602620843566926	0.8786594775006682	None	0	0	0.23076923076923078	3	0.8823529411764706	15	0.5277777777777778	0.8823529411764706	18	15	0	0	0	0.1111111111111111	18	2	1.2666666666666666	19	0.0	0.23529411764705882	0.839430185703557	0.8645117705670755	0.3040305773784336	0.9189536431602161	0.4666392870017697	0.9328602636968082	0.9230092047658806	0.9092345701290413	0	0	0.0
5746	0.08851600432132949	0.04324941848480951	0.03995837649884248	0.9248150773284678	None	0	0	0.23529411764705882	4	0.782608695652174	18	0.22321428571428573	0.782608695652174	21	18	3	1	0	0.5714285714285714	8	14	1.6666666666666667	25	0.14285714285714285	0	0.5033612405939166	0.9270698822441467	0.48362341076311866	0.7628718578994896	0.3920514451451155	0.8869997621705835	0.7004528920366654	0.8725642321127632	1.0	0.3333333333333333	0.0
3627	0.06211330741219202	0.02575087740719668	0.025458552173165488	0.9310640108789918	None	0	0	0.3	3	0.75	9	0.42424242424242425	0.6666666666666666	10	8	3	0	0	0.2727272727272727	3	11	0.9333333333333333	14	0.0	0	0.41789342121307793	0.9525654054049972	0.48680728680407254	0.8310928601887982	0.5453530691006886	0.8815953212554187	0.8075007748977232	0.9002741822153488	0	0	0.0
6834	0.08788378277268834	0.040806245965134755	0.04036730725663112	0.9298525856918185	None	0	0	0.14285714285714285	2	0.9473684210526315	18	0.525	0.9473684210526315	20	18	0	1	0	0.1	2	20	1.4	21	0.5	0	0.45169560338037656	0.9094615787008067	0.5255833342994242	0.7473419260490826	0.3920514451451155	0.8635552082312137	0.6993629395657462	0.8513928373533745	1.0	0.35	0.0
6838	0.0829740988250591	0.02657365227019644	0.010090403513826297	0.9172866789795825	None	0	0	0.23529411764705882	4	0.782608695652174	18	0.22321428571428573	0.782608695652174	21	18	3	1	0	0.5714285714285714	8	14	1.6666666666666667	25	0.14285714285714285	0	0.46800021121187074	0.9279967920767668	0.48362341076311866	0.7628713025481658	0.3920514451451155	0.8884066367175502	0.7004528920366654	0.8735947930861988	1.0	0.5238095238095238	0.0
4349	0.07600404562453207	0.032266656146815356	0.020483769564088823	0.9260625172613269	None	0	0	0.2857142857142857	4	0.7368421052631579	14	0.375	0.6842105263157895	16	13	4	0	0	0.2857142857142857	4	14	1.4	21	0.0	0	0.42547879669021976	0.9425875388343584	0.4998802177046223	0.7746945557937772	0.46354839351731203	0.8849779016761067	0.7593886311237815	0.8833564278849296	0	0	0.0
2913	0.005297871681348372	0.0027675146863904558	0.001825171295677718	0.9936288719869044	None	0	0	0.5	3	0.7142857142857143	5	0.5625	0.7142857142857143	8	5	0	0	0	0.25	8	2	0.6	9	0.0	0.2857142857142857	0.2766715848755619	0.9688215857444356	0.4938065428690697	0.8384383799095801	0.7517193849206794	0.8422956981038856	0.9296598359091472	0.9048923089821436	0	0	0.0
1189	None	None	None	None	None	0	0	0.5	3	0.5	3	0.4444444444444444	0.5	6	3	1	0	0	0.5	6	3	0.5333333333333333	8	0.0	1.0	0.5487265140971848	0.9058116154029829	0.6221956405515467	0.8807148165412526	0.5483218880796084	0.946428892436732	0.9036699374420134	0.9151455531669768	0	0	0.0
3466	0.019523406606596586	0.0052460891952809275	0.001659562366094454	0.9261228976740167	None	0	0	0.2222222222222222	2	0.9090909090909091	10	0.28888888888888886	0.7272727272727273	10	8	2	1	0	0.5555555555555556	5	9	0.8666666666666667	13	0.16666666666666666	0	0.49779402953759944	0.8997108023693932	0.5512864508942261	0.8465056845127042	0.3920514451451155	0.8996137299578155	0.8026562857016762	0.8840617923120819	1.0	0.2	0.0
6661	0.08475483610345222	0.03804923579750708	0.03796955055686651	0.9269854446482511	None	0	0	0.14285714285714285	2	0.9444444444444444	17	0.5263157894736842	0.9444444444444444	19	17	0	2	0	0.10526315789473684	2	19	1.3333333333333333	20	1.0	0	0.46800021121187074	0.9245191480788745	0.48362341076311866	0.7197402026981751	0.3920514451451155	0.9003012393225333	0.7004528920366654	0.8679608424399777	0.5263157894736842	0.3157894736842105	0.0
2984	0.008839535250747496	0.002561985704848528	-0.0016149041034857	0.9493431926706701	None	0	0	0.4	2	0.8	4	0.5833333333333334	0.8	6	4	0	0	0	0.3333333333333333	2	6	0.4666666666666667	7	0.0	0	0.6281543955265381	0.9111671464591768	0.36756804505342855	0.9413535914849709	0.5453530691006886	0.9157553851961346	0.9022187941114945	0.9239028170458472	0	0	0.0
2695	0.005817125796018332	0.0007373891758336398	-2.0731674829262276e-05	0.9733296208925963	None	0.3333333333333333	1	0.5	4	0.6666666666666666	6	0.55	0.3333333333333333	3	3	7	2	0	0.8	5	4	0.7333333333333333	11	0.1111111111111111	0.3333333333333333	0.6598640897219427	0.8565715143472423	0.4791539582005003	0.8566019362230135	0.9767569944415339	0.9290013865541195	0.8866187149767711	0.88580945316008	0.6666666666666666	0.6666666666666666	0.0
3021	0.004141383120723042	0.0006343865326102608	0.0005214283077318055	0.9866217232726456	None	0	0	0.6666666666666666	4	0.3333333333333333	2	0.5333333333333333	0.16666666666666666	4	1	3	3	0	0.6	5	3	0.5333333333333333	8	0.42857142857142855	0.6666666666666666	0.6271067340546402	0.9133098954514182	0.36756804505342855	0.8818344539585633	0.727734120371702	0.9207738095531226	0.927045650945183	0.9065754629196259	0.5	0.5	0.0
5682	0.0897021419887641	0.0346099131282633	0.03438854898285339	0.9247748536660345	None	0	0	0.375	6	0.5909090909090909	13	0.4	0.5909090909090909	18	13	5	0	0	0.26666666666666666	4	15	1.6	24	0.0	0	0.42547879669021976	0.940892334657976	0.4998802177046223	0.7663555836560569	0.3920514451451155	0.8769391318527244	0.7404033918099361	0.8779355672708486	0	0	0.0
2693	0.009655889119733667	0.0012080490679734742	-0.0012013573580204166	0.9571688381536712	None	0	0	0.5	4	0.6	6	0.4444444444444444	0.3	6	3	5	2	0	0.3333333333333333	3	9	0.8	12	0.18181818181818182	0.2222222222222222	0.4577034898346681	0.9489443589697925	0.4944907479794421	0.7939397341875234	0.7491281750529613	0.9452632121908382	0.8913365989975629	0.9147763112649743	0.5833333333333334	0.5	0.0
1770	None	None	None	None	None	0	0	0.2222222222222222	2	0.8181818181818182	9	0.8666666666666667	0.2727272727272727	5	3	7	5	0	0.6	3	5	0.8666666666666667	13	0.3125	0.8888888888888888	0.7074018059178421	0.6676181960459808	0.4791539582005003	0.8374606162534708	0.44326311984547173	0.9386266765145631	0.7631050803085418	0.8439753826583086	0.2	0.4	0.0
1806	None	None	None	None	None	0	0	0.75	3	0.25	1	0.75	0	0	0	5	5	0	0.5	2	4	0.4	6	0.35714285714285715	0	0	0	0	0	0	0	0	0	0	0	0
4131	0.07478377671650605	0.022823819456124838	0.022489745682374183	0.9272888769886675	None	0	0	0.14285714285714285	2	0.9473684210526315	18	0.19444444444444445	0.8421052631578947	18	16	2	1	0	0.75	9	12	1.4	21	0.16666666666666666	0	0.4353909955488823	0.9392241480328534	0.4998802177046223	0.7663555836560569	0.3920514451451155	0.8769391318527244	0.7004528920366654	0.8768740267122057	1.0	0.2222222222222222	0.0
1344	None	None	None	None	None	0.5	1	0.7142857142857143	5	0.375	3	0.8333333333333334	0.25	5	2	4	0	0	0.75	4	3	0.6666666666666666	10	0.0	0.6666666666666666	0.3357061998041929	0.9405028686009567	0.37939827390524294	0.9039005479087283	0.6164151795200347	0.9399480100640809	0.9438718567323304	0.9298342080778926	0	0	0.0
7171	0.08678489369909546	0.033729983125969525	0.02377141815488953	0.9261963203503575	None	0	0	0.23529411764705882	4	0.782608695652174	18	0.22321428571428573	0.782608695652174	21	18	3	1	0	0.5714285714285714	8	14	1.6666666666666667	25	0.14285714285714285	0	0.5033612405939166	0.9212241414512007	0.48362341076311866	0.7628718578994896	0.3920514451451155	0.8918788001645112	0.7004528920366654	0.8713058648950335	1.0	0.2857142857142857	0.0
1718	None	None	None	None	None	0	0	0.4	2	0.6	3	0.5833333333333334	0.2	1	1	5	2	0	0.75	4	3	0.4666666666666667	7	0.14285714285714285	0	1.0	0.5	0.4951091853817749	0.5	0.1	0.5	0.9754774716533382	0.5	1.0	1.0	0.0
[truncated: 6,390 more rows]
