# Supplementary material for: Constrained by Design: Influence of Genetic Encodings on Evolved Traits of Robots
Source: Front Robot AI. 2021 Jun 15;8:672379. doi: 10.3389/frobt.2021.672379 (PMC8239187; doi:10.3389/frobt.2021.672379)
Supplement: Supplementary file 1 [file DataSheet3.ZIP › plasticoding_plane_19_snapshots_ids.tsv]

generation	robot_id	fitness	novelty	novelty_pop	cons_fitness
145	7119	0.04204741961132386	None	0.0	0.04204741961132386
145	7266	0.040567681774239764	None	0.0	0.040567681774239764
145	7307	0.054451330462104805	None	0.0	0.054451330462104805
145	7334	0.04137996990387898	None	0.0	0.04137996990387898
145	7329	0.028215659044892396	None	0.12250696546487179	0.028215659044892396
145	7014	0.047641874705231	None	0.0	0.047641874705231
145	6712	0.04713827694925262	None	0.0	0.04713827694925262
145	7127	0.049141714478467845	None	0.0	0.049141714478467845
145	6904	0.04897873247285102	None	0.0	0.04897873247285102
145	7264	0.043055012029343295	None	0.0	0.043055012029343295
145	7319	0.04472666053749063	None	0.0	0.04472666053749063
145	6981	0.04796576920458099	None	0.0	0.04796576920458099
145	6384	0.04849295142345739	None	0.0	0.04849295142345739
145	7312	-0.0008311525924222998	None	0.12435769976058801	-0.0008311525924222998
145	6866	0.04741524229615853	None	0.0	0.04741524229615853
145	7275	0.04779676703501956	None	0.0	0.04779676703501956
145	7259	0.044957262234388416	None	0.0	0.044957262234388416
145	6886	0.0464344852181657	None	0.0	0.0464344852181657
145	7177	0.04440477415149251	None	0.0	0.04440477415149251
145	7326	0.026994350681855947	None	0.06456234812069027	0.026994350681855947
145	6785	0.04829016345573961	None	0.0	0.04829016345573961
145	7116	0.045559570782934135	None	0.0	0.045559570782934135
145	6788	0.04604572121609535	None	0.0	0.04604572121609535
145	7256	0.04070612385638377	None	0.0	0.04070612385638377
145	7308	0.0399398165215832	None	0.0	0.0399398165215832
145	7316	0.02943032175198007	None	0.0	0.02943032175198007
145	7302	0.03908006167134622	None	0.0	0.03908006167134622
145	7254	0.04592038331991223	None	0.0	0.04592038331991223
145	7336	0.043939825968650675	None	0.0	0.043939825968650675
145	6960	0.045328786372921676	None	0.0	0.045328786372921676
145	7274	0.044656625291258314	None	0.0	0.044656625291258314
145	7265	0.04742433203882322	None	0.0	0.04742433203882322
145	6901	0.04405063518577205	None	0.0	0.04405063518577205
145	7238	0.0454358457442206	None	0.0	0.0454358457442206
145	7087	0.04971592352220725	None	0.0	0.04971592352220725
145	7342	0.027779206153937655	None	0.0	0.027779206153937655
145	7338	0.011479189606309236	None	0.1935925765922337	0.011479189606309236
145	7323	0.04742382209905438	None	0.0	0.04742382209905438
145	7015	0.04686079630203536	None	0.0	0.04686079630203536
145	7086	0.04679040749759048	None	0.0	0.04679040749759048
145	7309	0.021589420534860005	None	0.10813764062741375	0.021589420534860005
145	7109	0.045221755648872264	None	0.0	0.045221755648872264
145	7227	0.03849669194333767	None	0.0	0.03849669194333767
145	7060	0.04735597849075734	None	0.0	0.04735597849075734
145	7310	0.04329734218271055	None	0.0	0.04329734218271055
145	7121	0.045511855180946206	None	0.0	0.045511855180946206
145	7133	0.04872305670867734	None	0.0	0.04872305670867734
145	6983	0.04756261031308931	None	0.0	0.04756261031308931
145	7325	0.040073466395777	None	0.0	0.040073466395777
145	7335	0.04245527226687272	None	0.04956206212013918	0.04245527226687272
145	7288	0.043448590071342524	None	0.0	0.043448590071342524
145	6707	0.04832358864265596	None	0.0	0.04832358864265596
145	7349	0.03538749994230891	None	0.023449401722057134	0.03538749994230891
145	7298	0.027430585891403413	None	0.0	0.027430585891403413
145	7296	0.024554165215797206	None	0.018127650237409452	0.024554165215797206
145	7021	0.041506141354945805	None	0.0	0.041506141354945805
145	7204	0.045341580736155775	None	0.0	0.045341580736155775
145	7151	0.04512326916324926	None	0.0	0.04512326916324926
145	7046	0.047697409157944244	None	0.0	0.047697409157944244
145	6975	0.04643738563627569	None	0.0	0.04643738563627569
145	7324	0.04545592182999498	None	0.0	0.04545592182999498
145	6755	0.0480968958887837	None	0.0	0.0480968958887837
145	6915	0.046831692294816	None	0.06456234812069027	0.046831692294816
145	7252	0.04473362510653209	None	0.0	0.04473362510653209
145	7322	0.043109775920761505	None	0.0	0.043109775920761505
145	7064	0.045814185717767714	None	0.0	0.045814185717767714
145	6758	0.047651452828305366	None	0.0	0.047651452828305366
145	6911	0.04607186235637851	None	0.0	0.04607186235637851
145	6763	0.04616576314295595	None	0.0	0.04616576314295595
145	7333	0.04398550856733759	None	0.0	0.04398550856733759
145	7117	0.04546130486939838	None	0.0	0.04546130486939838
145	6525	0.04845740977487502	None	0.0	0.04845740977487502
145	7306	0.015401869584570863	None	0.021273795512956516	0.015401869584570863
145	6804	0.046920950557755046	None	0.0	0.046920950557755046
145	7150	0.04514228711550943	None	0.0	0.04514228711550943
145	7258	0.04261164614743214	None	0.0	0.04261164614743214
145	7331	0.03890228559962023	None	0.0	0.03890228559962023
145	7163	0.041093669087607275	None	0.0	0.041093669087607275
145	7346	0.04616890538017672	None	0.0	0.04616890538017672
145	7337	0.04676555992639561	None	0.0	0.04676555992639561
145	6413	0.047174488400740754	None	0.0	0.047174488400740754
145	7196	0.04754433801318647	None	0.0	0.04754433801318647
145	7061	0.045137816444561864	None	0.0	0.045137816444561864
145	7130	0.04530196893728807	None	0.0	0.04530196893728807
145	7343	0.04305108926867779	None	0.0	0.04305108926867779
145	7134	0.046459506952927	None	0.0	0.046459506952927
145	7173	0.0473851734199607	None	0.0	0.0473851734199607
145	7187	0.043865991254259225	None	0.0	0.043865991254259225
145	7056	0.04812577793271057	None	0.0	0.04812577793271057
145	7242	0.04094920630833045	None	0.0	0.04094920630833045
145	6617	0.04585421082080863	None	0.021273795512956516	0.04585421082080863
145	7305	0.011705318374311248	None	0.07493049092354967	0.011705318374311248
145	7330	0.04528099103675871	None	0.0	0.04528099103675871
145	7176	0.03920967849196384	None	0.0	0.03920967849196384
145	7186	0.04342545657077041	None	0.021273795512956516	0.04342545657077041
145	6293	0.04843075417564933	None	0.0	0.04843075417564933
145	7277	0.04076320721204885	None	0.0	0.04076320721204885
145	7230	0.04293921703840579	None	0.0	0.04293921703840579
145	6825	0.0448751685747869	None	0.0	0.0448751685747869
145	7341	0.04290344899155548	None	0.0	0.04290344899155548
143	7119	0.04204741961132386	None	0.0	0.04204741961132386
143	7250	0.03444809094457054	None	0.0	0.03444809094457054
143	7013	0.04286236981839588	None	0.0	0.04286236981839588
143	7113	0.04561195225112247	None	0.0	0.04561195225112247
143	6822	0.04746378420172619	None	0.0	0.04746378420172619
143	6939	0.04683331725875203	None	0.0	0.04683331725875203
143	7014	0.047641874705231	None	0.0	0.047641874705231
143	7156	0.047189178933854645	None	0.0	0.047189178933854645
143	6712	0.04713827694925262	None	0.0	0.04713827694925262
143	7127	0.049141714478467845	None	0.0	0.049141714478467845
143	6904	0.04897873247285102	None	0.0	0.04897873247285102
143	6575	0.045005532054907545	None	0.0	0.045005532054907545
143	7213	0.02539897907081274	None	0.2849328723429602	0.02539897907081274
143	6981	0.04796576920458099	None	0.0	0.04796576920458099
143	6384	0.04849295142345739	None	0.0	0.04849295142345739
143	7235	0.04029388580492871	None	0.0	0.04029388580492871
143	6866	0.04741524229615853	None	0.0	0.04741524229615853
143	7071	0.046464000515001866	None	0.0	0.046464000515001866
143	6886	0.0464344852181657	None	0.0	0.0464344852181657
143	7177	0.04440477415149251	None	0.0	0.04440477415149251
143	6785	0.04829016345573961	None	0.0	0.04829016345573961
143	7116	0.045559570782934135	None	0.0	0.045559570782934135
143	6788	0.04604572121609535	None	0.0	0.04604572121609535
143	7152	0.0429085139140393	None	0.0	0.0429085139140393
143	7210	0.015994636953865	None	0.20477011898233113	0.015994636953865
143	6960	0.045328786372921676	None	0.0	0.045328786372921676
143	7153	0.012792160447470386	None	0.06563925808366436	0.012792160447470386
143	6901	0.04405063518577205	None	0.0	0.04405063518577205
143	7231	0.048081190159147885	None	0.0	0.048081190159147885
143	7238	0.0454358457442206	None	0.0	0.0454358457442206
143	7087	0.04971592352220725	None	0.0	0.04971592352220725
143	6725	0.047549905551799325	None	0.0	0.047549905551799325
143	7015	0.04686079630203536	None	0.0	0.04686079630203536
143	7032	0.04317712296235285	None	0.0	0.04317712296235285
143	7086	0.04679040749759048	None	0.0	0.04679040749759048
143	7109	0.045221755648872264	None	0.0	0.045221755648872264
143	7227	0.03849669194333767	None	0.0	0.03849669194333767
143	7082	0.046836551643716536	None	0.0	0.046836551643716536
143	7060	0.04735597849075734	None	0.0	0.04735597849075734
143	7121	0.045511855180946206	None	0.0	0.045511855180946206
143	7133	0.04872305670867734	None	0.0	0.04872305670867734
143	6983	0.04756261031308931	None	0.0	0.04756261031308931
143	7225	0.028602448530826132	None	0.06718151838481337	0.028602448530826132
143	7158	0.04927992077777077	None	0.0	0.04927992077777077
143	6707	0.04832358864265596	None	0.0	0.04832358864265596
143	7155	0.037915882248501516	None	0.0	0.037915882248501516
143	7021	0.041506141354945805	None	0.0	0.041506141354945805
143	7204	0.045341580736155775	None	0.0	0.045341580736155775
143	7205	0.033880739059290566	None	0.039769245224279846	0.033880739059290566
143	7244	0.025654126233676123	None	0.0	0.025654126233676123
143	6377	0.046813053919313195	None	0.0	0.046813053919313195
143	7151	0.04512326916324926	None	0.0	0.04512326916324926
143	7046	0.047697409157944244	None	0.0	0.047697409157944244
143	6975	0.04643738563627569	None	0.0	0.04643738563627569
143	6755	0.0480968958887837	None	0.0	0.0480968958887837
143	7188	0.04385880791568365	None	0.0	0.04385880791568365
143	7228	0.040170597307840276	None	0.016886897756478253	0.040170597307840276
143	6915	0.046831692294816	None	0.06454131809041962	0.046831692294816
143	6515	0.048467661154934186	None	0.0	0.048467661154934186
143	7245	0.041212379414354815	None	0.0	0.041212379414354815
143	7064	0.045814185717767714	None	0.0	0.045814185717767714
143	6758	0.047651452828305366	None	0.0	0.047651452828305366
143	6911	0.04607186235637851	None	0.0	0.04607186235637851
143	6763	0.04616576314295595	None	0.0	0.04616576314295595
143	7117	0.04546130486939838	None	0.0	0.04546130486939838
143	7080	0.04437938051554103	None	0.0	0.04437938051554103
143	6525	0.04845740977487502	None	0.0	0.04845740977487502
143	6804	0.046920950557755046	None	0.0	0.046920950557755046
143	7150	0.04514228711550943	None	0.0	0.04514228711550943
143	7229	0.04185321321440429	None	0.0	0.04185321321440429
143	7076	0.044284877989335454	None	0.0	0.044284877989335454
143	7163	0.041093669087607275	None	0.0	0.041093669087607275
143	7201	0.04451904953313386	None	0.0	0.04451904953313386
143	7248	0.03842687987132222	None	0.31461821016527136	0.03842687987132222
143	7226	0.04013677484894455	None	0.0	0.04013677484894455
143	7170	0.03605304590303805	None	0.016886897756478253	0.03605304590303805
143	7216	0.04300211316130881	None	0.0	0.04300211316130881
143	6413	0.047174488400740754	None	0.0	0.047174488400740754
143	7196	0.04754433801318647	None	0.0	0.04754433801318647
143	7061	0.045137816444561864	None	0.0	0.045137816444561864
143	6391	0.046688800098076716	None	0.016886897756478253	0.046688800098076716
143	7130	0.04530196893728807	None	0.0	0.04530196893728807
143	7134	0.046459506952927	None	0.0	0.046459506952927
143	7173	0.0473851734199607	None	0.0	0.0473851734199607
143	7187	0.043865991254259225	None	0.0	0.043865991254259225
143	7056	0.04812577793271057	None	0.0	0.04812577793271057
143	6973	0.045328786372921676	None	0.0	0.045328786372921676
143	7242	0.04094920630833045	None	0.0	0.04094920630833045
143	6617	0.04585421082080863	None	0.016886897756478253	0.04585421082080863
143	7176	0.03920967849196384	None	0.0	0.03920967849196384
143	7096	0.046163111113425095	None	0.0	0.046163111113425095
143	6499	0.0474057768136086	None	0.0	0.0474057768136086
143	7186	0.04342545657077041	None	0.016886897756478253	0.04342545657077041
143	6293	0.04843075417564933	None	0.0	0.04843075417564933
143	6918	0.045218255184803845	None	0.016886897756478253	0.045218255184803845
143	7035	0.037162943042592114	None	0.44066813401975535	0.037162943042592114
143	7230	0.04293921703840579	None	0.0	0.04293921703840579
143	6825	0.0448751685747869	None	0.0	0.0448751685747869
143	7179	0.04255239001384999	None	0.0	0.04255239001384999
143	7247	0.04314512148537755	None	0.0	0.04314512148537755
106	5212	0.04114087960581203	None	0.03622204252004574	0.04114087960581203
106	4628	0.0384498411457325	None	0.16014127936291306	0.0384498411457325
106	5312	0.038357819802920405	None	0.0	0.038357819802920405
106	4968	0.0415291035894151	None	0.0	0.0415291035894151
106	5319	0.036820748094873054	None	0.1933189091167647	0.036820748094873054
106	4938	0.03901530381341753	None	0.0	0.03901530381341753
106	5343	0.0359079068973871	None	0.0	0.0359079068973871
106	5328	0.03786485319265558	None	0.0	0.03786485319265558
106	5174	0.03805320843829458	None	0.0	0.03805320843829458
106	5057	0.03616075668522681	None	0.0	0.03616075668522681
106	5259	0.03783071250181849	None	0.0	0.03783071250181849
106	5390	0.040616399028055354	None	0.0	0.040616399028055354
106	5326	0.036871368235464885	None	0.0	0.036871368235464885
106	4497	0.039466355333675956	None	0.0	0.039466355333675956
106	5112	0.04050624625783919	None	0.0	0.04050624625783919
106	5363	0.03528409477704466	None	0.0	0.03528409477704466
106	5297	0.03498162212713105	None	0.0	0.03498162212713105
106	5368	0.03726253787626016	None	0.05722527858341061	0.03726253787626016
106	4879	0.03774188643172057	None	0.0	0.03774188643172057
106	5316	0.03815958400795915	None	0.0	0.03815958400795915
106	5261	0.03770650676897739	None	0.0	0.03770650676897739
106	5257	0.03455507721692516	None	0.0	0.03455507721692516
106	5271	0.0474451333690884	None	0.3987686026840663	0.0474451333690884
106	5072	0.038504282620334146	None	0.0	0.038504282620334146
106	5233	0.03908753907105202	None	0.0	0.03908753907105202
106	5396	0.03633831995621472	None	0.0	0.03633831995621472
106	5376	0.03637311725635668	None	0.0	0.03637311725635668
106	5352	0.023523478505738875	None	0.03622204252004574	0.023523478505738875
106	5344	0.03353711946424031	None	0.0	0.03353711946424031
106	5242	0.0397536818015901	None	0.0	0.0397536818015901
106	5213	0.03734213680903603	None	0.0	0.03734213680903603
106	5386	8.377409743076842e-05	None	0.17046974351623106	8.377409743076842e-05
106	5378	0.037510425702772056	None	0.0	0.037510425702772056
106	5275	0.04073710187360098	None	0.0	0.04073710187360098
106	5374	0.042456968420018545	None	0.03622204252004574	0.042456968420018545
106	5384	0.03706145654006956	None	0.0	0.03706145654006956
106	5350	0.039297215515856354	None	0.0	0.039297215515856354
106	5116	0.03708547799672293	None	0.0	0.03708547799672293
106	5329	0.038988696952881985	None	0.0	0.038988696952881985
106	5381	0.03745664914142633	None	0.03622204252004574	0.03745664914142633
106	5109	0.03884849754818397	None	0.0	0.03884849754818397
106	5353	0.03601106912789373	None	0.0	0.03601106912789373
106	5370	0.0318584363184884	None	0.0	0.0318584363184884
106	5338	0.030641074546891602	None	0.0	0.030641074546891602
106	5308	0.038357819802920405	None	0.0	0.038357819802920405
106	5029	0.03848227145162961	None	0.0	0.03848227145162961
106	5383	0.007304797487027872	None	0.17096816582857954	0.007304797487027872
106	5221	0.03910904091715462	None	0.0	0.03910904091715462
106	4795	0.03924935195308395	None	0.05722527858341061	0.03924935195308395
106	5091	0.039396785262656296	None	0.0	0.039396785262656296
106	4823	0.04023094606739796	None	0.0	0.04023094606739796
106	4987	0.04163722237215764	None	0.0	0.04163722237215764
106	5388	0.03853034113335319	None	0.0	0.03853034113335319
106	5377	0.03694710832964156	None	0.0	0.03694710832964156
106	5361	0.038154836150418585	None	0.0	0.038154836150418585
106	5163	0.03866694810032735	None	0.0	0.03866694810032735
106	5362	0.041025651756628784	None	0.0	0.041025651756628784
106	4995	0.03969855983958144	None	0.0	0.03969855983958144
106	5391	0.03634367923413797	None	0.0	0.03634367923413797
106	5372	0.03609728184565536	None	0.0	0.03609728184565536
106	5178	0.03860976640955058	None	0.0	0.03860976640955058
106	5287	0.03585995286301717	None	0.0	0.03585995286301717
106	5138	0.03764140154277296	None	0.0	0.03764140154277296
106	5198	0.03810410633739499	None	0.0	0.03810410633739499
106	5122	0.037659021196994526	None	0.0	0.037659021196994526
106	5358	0.033202315939511104	None	0.03622204252004574	0.033202315939511104
106	5392	0.03462178032781623	None	0.0	0.03462178032781623
106	5156	0.037980507576310704	None	0.0	0.037980507576310704
106	5332	0.03523336455410768	None	0.0	0.03523336455410768
106	5245	0.038995095127646325	None	0.0	0.038995095127646325
106	5305	0.04114087960581203	None	0.03622204252004574	0.04114087960581203
106	4830	0.038146101526333465	None	0.0	0.038146101526333465
106	5321	0.04069575275994748	None	0.0	0.04069575275994748
106	5189	0.03786893677561768	None	0.0	0.03786893677561768
106	4794	0.03793277468415042	None	0.16014127936291306	0.03793277468415042
106	5395	0.029952883429461445	None	0.0	0.029952883429461445
106	5342	0.039167226579487985	None	0.0	0.039167226579487985
106	5201	0.040372700461721554	None	0.0	0.040372700461721554
106	5078	0.03661970106140802	None	0.0	0.03661970106140802
106	5081	0.038988696952881985	None	0.0	0.038988696952881985
106	5311	0.03747663429092404	None	0.0	0.03747663429092404
106	5006	0.039189435244462986	None	0.0	0.039189435244462986
106	4820	0.03969855983958144	None	0.0	0.03969855983958144
106	5119	0.04155656545273598	None	0.0	0.04155656545273598
106	5263	0.03734468782304457	None	0.0	0.03734468782304457
106	5154	0.036837830641487955	None	0.0	0.036837830641487955
106	5279	0.03929313696937729	None	0.0	0.03929313696937729
106	5397	0.017877943844910375	None	0.33756563808976126	0.017877943844910375
106	5359	0.039712549491864764	None	0.0	0.039712549491864764
106	5302	0.037103596160435355	None	0.0	0.037103596160435355
106	5243	0.03883762165591358	None	0.0	0.03883762165591358
106	5277	0.040452493228501044	None	0.0	0.040452493228501044
106	5229	0.038626422387162865	None	0.0	0.038626422387162865
106	5272	0.0379869677655346	None	0.0	0.0379869677655346
106	5270	0.03803861627991454	None	0.0	0.03803861627991454
106	5400	0.03681955781888306	None	0.0	0.03681955781888306
106	5296	0.04101463609072013	None	0.0	0.04101463609072013
106	5106	0.04062864628673606	None	0.03622204252004574	0.04062864628673606
106	4952	0.03713486028975515	None	0.19420904385205984	0.03713486028975515
106	5375	0.038343512053827904	None	0.03622204252004574	0.038343512053827904
141	7119	0.04204741961132386	None	0.0	0.04204741961132386
141	7013	0.04286236981839588	None	0.0	0.04286236981839588
141	7113	0.04561195225112247	None	0.0	0.04561195225112247
141	6822	0.04746378420172619	None	0.0	0.04746378420172619
141	7124	0.043740973146811864	None	0.0	0.043740973146811864
141	6939	0.04683331725875203	None	0.0	0.04683331725875203
141	7014	0.047641874705231	None	0.0	0.047641874705231
141	6712	0.04713827694925262	None	0.0	0.04713827694925262
141	7127	0.049141714478467845	None	0.0	0.049141714478467845
141	7128	0.005433379362024088	None	0.0	0.005433379362024088
141	6904	0.04897873247285102	None	0.0	0.04897873247285102
141	7108	0.023576633991730246	None	0.08709537514182475	0.023576633991730246
141	6575	0.045005532054907545	None	0.0	0.045005532054907545
141	6443	0.04536491437094252	None	0.0	0.04536491437094252
141	7132	0.04293921703840579	None	0.0	0.04293921703840579
141	7137	0.04027227074664812	None	0.0	0.04027227074664812
141	6981	0.04796576920458099	None	0.0	0.04796576920458099
141	6384	0.04849295142345739	None	0.0	0.04849295142345739
141	6764	0.04413087654914923	None	0.0	0.04413087654914923
141	6866	0.04741524229615853	None	0.0	0.04741524229615853
141	7062	0.041712767501339246	None	0.0	0.041712767501339246
141	7026	0.04413799261425442	None	0.0	0.04413799261425442
141	7103	0.04248335444477658	None	0.0	0.04248335444477658
141	7071	0.046464000515001866	None	0.0	0.046464000515001866
141	6886	0.0464344852181657	None	0.0	0.0464344852181657
141	7097	0.044830998924764505	None	0.0	0.044830998924764505
141	6785	0.04829016345573961	None	0.0	0.04829016345573961
141	7116	0.045559570782934135	None	0.0	0.045559570782934135
141	6788	0.04604572121609535	None	0.0	0.04604572121609535
141	7004	0.04108407200219943	None	0.0	0.04108407200219943
141	6960	0.045328786372921676	None	0.0	0.045328786372921676
141	7030	0.039949451033856484	None	0.06512940160571559	0.039949451033856484
141	6901	0.04405063518577205	None	0.0	0.04405063518577205
141	6860	0.04490374891941893	None	0.0	0.04490374891941893
141	7087	0.04971592352220725	None	0.0	0.04971592352220725
141	7126	0.03392485698360027	None	0.0	0.03392485698360027
141	6547	0.04537732443531609	None	0.10741567017245204	0.04537732443531609
141	6725	0.047549905551799325	None	0.0	0.047549905551799325
141	7015	0.04686079630203536	None	0.0	0.04686079630203536
141	7032	0.04317712296235285	None	0.0	0.04317712296235285
141	6684	0.044759630940386555	None	0.0	0.044759630940386555
141	7086	0.04679040749759048	None	0.0	0.04679040749759048
141	7109	0.045221755648872264	None	0.0	0.045221755648872264
141	7082	0.046836551643716536	None	0.0	0.046836551643716536
141	6006	0.045693882688764564	None	0.0	0.045693882688764564
141	7060	0.04735597849075734	None	0.0	0.04735597849075734
141	6876	0.04315151923917267	None	0.0	0.04315151923917267
141	7148	0.042212531229373386	None	0.0	0.042212531229373386
141	7121	0.045511855180946206	None	0.0	0.045511855180946206
141	7133	0.04872305670867734	None	0.0	0.04872305670867734
141	6510	0.046131879388152504	None	0.0	0.046131879388152504
141	6983	0.04756261031308931	None	0.0	0.04756261031308931
141	6707	0.04832358864265596	None	0.0	0.04832358864265596
141	7021	0.041506141354945805	None	0.0	0.041506141354945805
141	7105	0.04135826274808347	None	0.0	0.04135826274808347
141	6377	0.046813053919313195	None	0.0	0.046813053919313195
141	6482	0.04570022583103331	None	0.0	0.04570022583103331
141	7046	0.047697409157944244	None	0.0	0.047697409157944244
141	6975	0.04643738563627569	None	0.0	0.04643738563627569
141	6755	0.0480968958887837	None	0.0	0.0480968958887837
141	6915	0.046831692294816	None	0.06512940160571559	0.046831692294816
141	7140	0.041150368500939616	None	0.0	0.041150368500939616
141	6515	0.048467661154934186	None	0.0	0.048467661154934186
141	7064	0.045814185717767714	None	0.0	0.045814185717767714
141	6758	0.047651452828305366	None	0.0	0.047651452828305366
141	7065	0.01928067650755583	None	0.0397831534756387	0.01928067650755583
141	6958	0.03876597809483438	None	0.0	0.03876597809483438
141	6911	0.04607186235637851	None	0.0	0.04607186235637851
141	6763	0.04616576314295595	None	0.0	0.04616576314295595
141	7117	0.04546130486939838	None	0.0	0.04546130486939838
141	7080	0.04437938051554103	None	0.0	0.04437938051554103
141	7101	0.046359110662674764	None	0.0	0.046359110662674764
141	6525	0.04845740977487502	None	0.0	0.04845740977487502
141	6784	0.04763904030246533	None	0.0	0.04763904030246533
141	6804	0.046920950557755046	None	0.0	0.046920950557755046
141	7150	0.04514228711550943	None	0.0	0.04514228711550943
141	7074	0.0380962844958956	None	0.0	0.0380962844958956
141	7076	0.044284877989335454	None	0.0	0.044284877989335454
141	7093	0.04339926648913946	None	0.0	0.04339926648913946
141	7102	0.04268288575220475	None	0.0	0.04268288575220475
141	7001	0.036425824030613806	None	0.07047225866529029	0.036425824030613806
141	6413	0.047174488400740754	None	0.0	0.047174488400740754
141	7098	0.03610950503870652	None	0.3275274199787582	0.03610950503870652
141	7061	0.045137816444561864	None	0.0	0.045137816444561864
141	6391	0.046688800098076716	None	0.025660693269434782	0.046688800098076716
141	7130	0.04530196893728807	None	0.0	0.04530196893728807
141	7147	0.036529190856198324	None	0.0	0.036529190856198324
141	7134	0.046459506952927	None	0.0	0.046459506952927
141	7056	0.04812577793271057	None	0.0	0.04812577793271057
141	6973	0.045328786372921676	None	0.0	0.045328786372921676
141	6617	0.04585421082080863	None	0.025660693269434782	0.04585421082080863
141	7089	0.03849449063685479	None	0.14728356964148265	0.03849449063685479
141	7096	0.046163111113425095	None	0.0	0.046163111113425095
141	6658	0.045835955576273076	None	0.0	0.045835955576273076
141	6499	0.0474057768136086	None	0.0	0.0474057768136086
141	7051	0.04458606998885682	None	0.0	0.04458606998885682
141	6293	0.04843075417564933	None	0.0	0.04843075417564933
141	6918	0.045218255184803845	None	0.025660693269434782	0.045218255184803845
141	7035	0.037162943042592114	None	0.4895704835721447	0.037162943042592114
141	6825	0.0448751685747869	None	0.0	0.0448751685747869
72	3326	0.025522867180943612	None	0.017481625717587115	0.025522867180943612
72	3680	0.024534359140005183	None	0.03966464841998794	0.024534359140005183
72	3368	0.019488036109767303	None	0.18693051185774626	0.019488036109767303
72	3582	0.02451175358910565	None	0.0	0.02451175358910565
72	3607	0.02580454434710058	None	0.027773053049639312	0.02580454434710058
72	3668	0.02520175455485899	None	0.011614404785901086	0.02520175455485899
72	3509	0.021717560315146094	None	0.2604573941074092	0.021717560315146094
72	3665	0.02583317854547369	None	0.0	0.02583317854547369
72	3634	0.00773670213747398	None	0.45392093259368477	0.00773670213747398
72	3667	0.024064832837981952	None	0.0	0.024064832837981952
72	3313	0.018884664958100757	None	0.17732879958929476	0.018884664958100757
72	3611	0.022274024331974934	None	0.0	0.022274024331974934
72	3551	0.02489850467241144	None	0.0	0.02489850467241144
72	3685	0.020940012467447217	None	0.0	0.020940012467447217
72	3478	0.024242017948708516	None	0.0	0.024242017948708516
72	3274	0.015177716888547105	None	0.0	0.015177716888547105
72	3472	0.01726362915426463	None	0.04699594072172494	0.01726362915426463
72	3657	0.026626006280338316	None	0.19497237211989818	0.026626006280338316
72	3601	0.026213573638928928	None	0.017481625717587115	0.026213573638928928
72	3692	0.02193332269815517	None	0.027773053049639312	0.02193332269815517
72	3536	0.018114680191745895	None	0.017481625717587115	0.018114680191745895
72	3666	0.015243492102875286	None	0.023720987419179163	0.015243492102875286
72	3577	0.023281363353601228	None	0.0	0.023281363353601228
72	3681	0.025617956407834687	None	0.0	0.025617956407834687
72	3596	0.02642959694827363	None	0.06494771519452106	0.02642959694827363
72	3621	0.020190855024382844	None	0.052109949613402186	0.020190855024382844
72	3693	0.022657818919279805	None	0.027773053049639312	0.022657818919279805
72	3645	0.01653644121088345	None	0.4183217267881073	0.01653644121088345
72	3639	0.01841192183480616	None	0.15579512294237624	0.01841192183480616
72	3375	0.02255105797309625	None	0.0	0.02255105797309625
72	3689	0.02269508591927248	None	0.0	0.02269508591927248
72	3581	0.023179388626486417	None	0.0	0.023179388626486417
72	3537	0.01838827033194753	None	0.12447182949605955	0.01838827033194753
72	3554	0.02233379432029738	None	0.2604573941074092	0.02233379432029738
72	2839	0.021542753444259707	None	0.0	0.021542753444259707
72	3463	0.02325243013680007	None	0.041556442356475	0.02325243013680007
72	3653	0.02558270807461276	None	0.0	0.02558270807461276
72	3549	0.028429152504585335	None	0.0	0.028429152504585335
72	3111	0.03005697939682092	None	0.30231435743701524	0.03005697939682092
72	3514	0.020357905185895583	None	0.0	0.020357905185895583
72	3700	0.027848436167262406	None	0.058783233056738694	0.027848436167262406
72	3606	0.02783076803062302	None	0.0732039672668542	0.02783076803062302
72	3177	0.02352651897316981	None	0.0	0.02352651897316981
72	3594	0.009048450602301257	None	0.18693051185774626	0.009048450602301257
72	3687	0.021916957469469908	None	0.2221324243172392	0.021916957469469908
72	3648	0.023725336905018154	None	0.2221324243172392	0.023725336905018154
72	3502	0.02524844735081319	None	0.011614404785901086	0.02524844735081319
72	3420	0.025919534069075652	None	0.041556442356475	0.025919534069075652
72	3614	0.02069672572988469	None	0.0	0.02069672572988469
72	3674	0.015351958237855099	None	0.07362851725826722	0.015351958237855099
72	3655	0.02871688699693134	None	0.06494771519452106	0.02871688699693134
72	3320	0.014970112323239021	None	0.0	0.014970112323239021
72	3602	0.027713509034941977	None	0.0	0.027713509034941977
72	3553	0.021529098798311	None	0.0	0.021529098798311
72	3547	0.030356057187080503	None	0.017481625717587115	0.030356057187080503
72	3695	0.0216270655087099	None	0.0	0.0216270655087099
72	3435	0.014971690468549433	None	0.04521985172034799	0.014971690468549433
72	3462	0.02315448616355562	None	0.0	0.02315448616355562
72	2854	0.024708992825494012	None	0.0	0.024708992825494012
72	3663	0.022117220951803823	None	0.12447182949605955	0.022117220951803823
72	3688	0.013299421109260419	None	0.04521985172034799	0.013299421109260419
72	3461	0.018509204081210314	None	0.04918735589561651	0.018509204081210314
72	3638	0.02028723048796377	None	0.0	0.02028723048796377
72	3697	0.024522961198695053	None	0.25858592189080154	0.024522961198695053
72	3591	0.025586192036551856	None	0.011614404785901086	0.025586192036551856
72	3599	0.024377045211206632	None	0.011614404785901086	0.024377045211206632
72	3579	0.0240193343668172	None	0.023720987419179163	0.0240193343668172
72	3351	0.018611928540695405	None	0.18693051185774626	0.018611928540695405
72	3481	0.02843055254967474	None	0.0	0.02843055254967474
72	3699	0.02691869719047944	None	0.34951110707361194	0.02691869719047944
72	3346	0.027027950903235558	None	0.14741966719498537	0.027027950903235558
72	3557	0.02561868814366074	None	0.011614404785901086	0.02561868814366074
72	3662	0.024729438041285426	None	0.023720987419179163	0.024729438041285426
72	3568	0.028133167689409995	None	0.12447182949605955	0.028133167689409995
72	3658	0.026859896032457576	None	0.03966464841998794	0.026859896032457576
72	3696	0.02508634129492596	None	0.0	0.02508634129492596
72	3632	0.029454191469346396	None	0.058783233056738694	0.029454191469346396
72	3291	0.024848374264834133	None	0.023720987419179163	0.024848374264834133
72	3567	0.022339154882772976	None	0.0	0.022339154882772976
72	3694	0.0196959748250617	None	0.13483253918768207	0.0196959748250617
72	3617	0.022258764590913586	None	0.03966464841998794	0.022258764590913586
72	3441	0.01934780095718047	None	0.18693051185774626	0.01934780095718047
72	3475	0.02221950468426104	None	0.2604573941074092	0.02221950468426104
72	3511	0.02219479173856321	None	0.19514061520646053	0.02219479173856321
72	2789	0.016886660604851025	None	0.0	0.016886660604851025
72	3598	0.02766617253692703	None	0.017481625717587115	0.02766617253692703
72	3451	0.0238798284778299	None	0.011614404785901086	0.0238798284778299
72	3562	0.020230956952513614	None	0.0	0.020230956952513614
72	3515	0.020603450406333896	None	0.0	0.020603450406333896
72	3686	0.026235770452078772	None	0.10595469754824613	0.026235770452078772
72	3390	0.025404298819524253	None	0.017481625717587115	0.025404298819524253
72	3521	0.025221719179834196	None	0.0	0.025221719179834196
72	3486	0.026081180232796455	None	0.047491668655781166	0.026081180232796455
72	3546	0.012765072261672445	None	0.047491668655781166	0.012765072261672445
72	3672	0.029908304363492167	None	0.047491668655781166	0.029908304363492167
72	3627	0.025458552173165488	None	0.0	0.025458552173165488
72	3548	0.030715404269185072	None	0.03966464841998794	0.030715404269185072
72	3552	0.026810287476814208	None	0.017481625717587115	0.026810287476814208
72	3664	-0.0004219511270296624	None	0.4807860691347458	-0.0004219511270296624
72	3394	0.025794331152913214	None	0.011614404785901086	0.025794331152913214
50	2598	6.488435341448805e-06	None	0.4503996903523485	6.488435341448805e-06
50	2414	None	None	0.41053768355542963	None
50	2507	None	None	0.47333882267666316	None
50	2579	0.00018840111072110726	None	0.4649146095848378	0.00018840111072110726
50	2584	-0.1	None	0.3262507212982623	-0.1
50	2554	-4.571334662888128e-05	None	0.3901216373814342	-4.571334662888128e-05
50	2501	None	None	0.40403860651593826	None
50	2290	None	None	0.3262048712932215	None
50	2576	-8.627828790890668e-05	None	0.36525266907627846	-8.627828790890668e-05
50	2498	None	None	0.3648019235901153	None
50	2451	None	None	0.42019701563574036	None
50	2558	-0.1	None	0.48195469551893516	-0.1
50	2321	None	None	0.4458103560793864	None
50	1950	None	None	0.48132210707715517	None
50	2568	8.952999062174549e-08	None	0.39298719898964674	8.952999062174549e-08
50	2592	-1.3012550198575958e-05	None	0.3483379189507364	-1.3012550198575958e-05
50	2404	None	None	0.3699889693948592	None
50	2566	0.00021546403116923972	None	0.3697517104664877	0.00021546403116923972
50	2395	None	None	0.377237837592138	None
50	2540	None	None	0.3303715864620139	None
50	2405	None	None	0.3925645617749297	None
50	2577	-0.1	None	0.4424906185096466	-0.1
50	2415	None	None	0.3901216373814342	None
50	2597	-7.052797493763065e-11	None	0.32521787569154637	-7.052797493763065e-11
50	2552	5.021733834068674e-06	None	0.6658226362340918	5.021733834068674e-06
50	2571	0.011924471354781073	None	0.46907701464777374	0.011924471354781073
50	2348	None	None	0.377237837592138	None
50	2245	None	None	0.3999619092994229	None
50	2600	0.001203772182126656	None	0.39500596045410363	0.001203772182126656
50	2581	None	None	0.3902315289574479	None
50	2156	None	None	0.37209630205790073	None
50	2544	None	None	0.3419558645589015	None
50	2461	None	None	0.4319319846186353	None
50	2596	-0.0009140371019661888	None	0.4689909886534112	-0.0009140371019661888
50	2553	-0.0005126153620050495	None	0.3918015464157953	-0.0005126153620050495
50	2443	None	None	0.4458103560793864	None
50	2526	None	None	0.3571316265522039	None
50	2483	None	None	0.42607710083730604	None
50	2478	None	None	0.4225771287160546	None
50	2587	-0.1	None	0.41718651095493675	-0.1
50	2594	None	None	0.3547779321767829	None
50	2570	1.2314584633229203e-08	None	0.40707902045306305	1.2314584633229203e-08
50	2524	None	None	0.41982302330430593	None
50	2503	None	None	0.377237837592138	None
50	2389	None	None	0.356624529969673	None
50	2595	-2.0415808016743106e-08	None	0.3954983890524729	-2.0415808016743106e-08
50	2589	-0.1	None	0.34398522996794767	-0.1
50	2457	None	None	0.3527109778915666	None
50	2582	None	None	0.47333882267666316	None
50	2578	4.312249510773264e-06	None	0.3428588638933113	4.312249510773264e-06
50	2242	None	None	0.40341179043667197	None
50	2401	None	None	0.29509446611233225	None
50	2580	-0.1	None	0.3387129793730148	-0.1
50	2569	None	None	0.40438309361560626	None
50	2561	-1.2055092661624255e-08	None	0.3889219178675219	-1.2055092661624255e-08
50	2563	1.337239302348928e-07	None	0.32462079049883863	1.337239302348928e-07
50	2055	None	None	0.4111884727238591	None
50	2532	None	None	0.382030010450961	None
50	2260	None	None	0.3889219178675219	None
50	1833	None	None	0.4891840707221486	None
50	2575	3.056783728903042e-08	None	0.38860653305186815	3.056783728903042e-08
50	2564	0.000122596325158398	None	0.2511477953428757	0.000122596325158398
50	2538	None	None	0.3961123418694513	None
50	2429	None	None	0.2511477953428757	None
50	2497	None	None	0.3855544373214344	None
50	2198	None	None	0.39500596045410363	None
50	2437	None	None	0.35257922025876154	None
50	2462	None	None	0.35699221585688756	None
50	2506	None	None	0.4679985813020318	None
50	2588	0.0004580708272753515	None	0.36680015570529695	0.0004580708272753515
50	2391	None	None	0.36631850820391476	None
50	2525	None	None	0.41757450148295894	None
50	2379	None	None	0.5677642531810985	None
50	2599	None	None	0.3495661584945377	None
50	2381	None	None	0.3828947745597191	None
50	2449	None	None	0.4649146095848378	None
50	2430	None	None	0.47072483566509904	None
50	2551	-7.533129783437899e-09	None	0.29509446611233225	-7.533129783437899e-09
50	2427	None	None	0.5300190885398911	None
50	2574	0.00040164858228275256	None	0.3778049457506062	0.00040164858228275256
50	2565	-1.941154792896385e-05	None	0.5303152312836377	-1.941154792896385e-05
50	2179	None	None	0.3828947745597191	None
50	2567	-0.00012125418633420924	None	0.40759048069309023	-0.00012125418633420924
50	2113	None	None	0.3890758639322608	None
50	2519	None	None	0.6482348798276435	None
50	2586	0.00048557047132845126	None	0.3961123418694513	0.00048557047132845126
50	2456	None	None	0.49219305698831606	None
50	2377	None	None	0.3775099875458543	None
50	2349	None	None	0.37774091796458575	None
50	2591	0.0001412843661617516	None	0.3795993900604863	0.0001412843661617516
50	2573	-0.00014030904861242444	None	0.5005512939143651	-0.00014030904861242444
50	2383	None	None	0.55634298845816	None
50	2593	-0.1	None	0.3262048712932215	-0.1
50	2152	None	None	0.5303152312836377	None
50	1893	None	None	0.3483379189507364	None
50	2562	1.87974743082041e-06	None	0.3527109778915666	1.87974743082041e-06
50	2572	0.0004495286193703741	None	0.5072637411695575	0.0004495286193703741
50	2583	0.0005957774277845735	None	0.3426747229404445	0.0005957774277845735
50	2511	None	None	0.3775099875458543	None
50	2444	None	None	0.4664648098273645	None
74	3326	0.025522867180943612	None	0.0	0.025522867180943612
74	3724	0.02096212917508449	None	0.0	0.02096212917508449
74	3734	0.02692585186058413	None	0.0	0.02692585186058413
74	3680	0.024534359140005183	None	0.0	0.024534359140005183
74	3582	0.02451175358910565	None	0.0	0.02451175358910565
74	3769	0.0301318645093405	None	0.0	0.0301318645093405
74	3729	0.02413133719935814	None	0.025101429698353807	0.02413133719935814
74	3730	0.023836001310477202	None	0.0	0.023836001310477202
74	3765	0.02748759876274248	None	0.05783398705164015	0.02748759876274248
74	3607	0.02580454434710058	None	0.035578934679951976	0.02580454434710058
74	3753	0.026596338608600348	None	0.0	0.026596338608600348
74	3783	0.01435094478435695	None	0.1888740742262344	0.01435094478435695
74	3665	0.02583317854547369	None	0.0	0.02583317854547369
74	3710	0.021112456834758694	None	0.025101429698353807	0.021112456834758694
74	3313	0.018884664958100757	None	0.1888740742262344	0.018884664958100757
74	3611	0.022274024331974934	None	0.0	0.022274024331974934
74	3685	0.020940012467447217	None	0.0	0.020940012467447217
74	3760	0.02561803943502458	None	0.0	0.02561803943502458
74	3478	0.024242017948708516	None	0.0	0.024242017948708516
74	3767	0.019664461137878116	None	0.0	0.019664461137878116
74	3472	0.01726362915426463	None	0.04798051189797171	0.01726362915426463
74	3657	0.026626006280338316	None	0.19583534892835414	0.026626006280338316
74	3536	0.018114680191745895	None	0.0	0.018114680191745895
74	3799	0.034402199236209095	None	0.15478124124919224	0.034402199236209095
74	3666	0.015243492102875286	None	0.02774247787478956	0.015243492102875286
74	3596	0.02642959694827363	None	0.025101429698353807	0.02642959694827363
74	3772	0.03300225634588042	None	0.17122071072776363	0.03300225634588042
74	3751	-0.0003205927788853471	None	0.06290978557028623	-0.0003205927788853471
74	3581	0.023179388626486417	None	0.0	0.023179388626486417
74	3754	0.014359274106362598	None	0.0	0.014359274106362598
74	2839	0.021542753444259707	None	0.0	0.021542753444259707
74	3752	0.015334010089165897	None	0.08194176318692395	0.015334010089165897
74	3749	0.0242237082671291	None	0.2699726637906759	0.0242237082671291
74	3708	0.02172731746400918	None	0.0	0.02172731746400918
74	3728	0.02553145824413943	None	0.0	0.02553145824413943
74	3763	0.022410204057041815	None	0.0	0.022410204057041815
74	3756	0.015559461596474304	None	0.0	0.015559461596474304
74	3653	0.02558270807461276	None	0.0	0.02558270807461276
74	3549	0.028429152504585335	None	0.0	0.028429152504585335
74	3111	0.03005697939682092	None	0.36230621040027094	0.03005697939682092
74	3758	0.034228296076767147	None	0.0693619446046839	0.034228296076767147
74	3768	0.02590389226960168	None	0.22137351366490976	0.02590389226960168
74	3700	0.027848436167262406	None	0.05783398705164015	0.027848436167262406
74	3606	0.02783076803062302	None	0.047013969848137036	0.02783076803062302
74	3177	0.02352651897316981	None	0.0	0.02352651897316981
74	3732	0.027277709998205883	None	0.1888740742262344	0.027277709998205883
74	3687	0.021916957469469908	None	0.2316825596748168	0.021916957469469908
74	3648	0.023725336905018154	None	0.2316825596748168	0.023725336905018154
74	3792	0.021047982352877175	None	0.394535996278882	0.021047982352877175
74	3748	0.026980064894355615	None	0.0693619446046839	0.026980064894355615
74	3796	0.027581317644065875	None	0.025101429698353807	0.027581317644065875
74	3750	0.024012380837093138	None	0.02774247787478956	0.024012380837093138
74	3655	0.02871688699693134	None	0.025101429698353807	0.02871688699693134
74	3320	0.014970112323239021	None	0.0	0.014970112323239021
74	3770	0.017870519946708335	None	0.0	0.017870519946708335
74	3725	0.0256350170607483	None	0.0	0.0256350170607483
74	3747	0.027685316479783204	None	0.011614404785901086	0.027685316479783204
74	3793	0.027464875286611474	None	0.0	0.027464875286611474
74	3547	0.030356057187080503	None	0.0	0.030356057187080503
74	3744	0.029823653840086364	None	0.0	0.029823653840086364
74	3776	0.02643248673002929	None	0.04082145495414151	0.02643248673002929
74	3462	0.02315448616355562	None	0.0	0.02315448616355562
74	2854	0.024708992825494012	None	0.0	0.024708992825494012
74	3663	0.022117220951803823	None	0.08194176318692395	0.022117220951803823
74	3784	0.021791680144064664	None	0.08168882658916456	0.021791680144064664
74	3740	0.024020490950050207	None	0.0	0.024020490950050207
74	3738	0.023732596437977257	None	0.04094825935420599	0.023732596437977257
74	3780	0.0237900216897024	None	0.011614404785901086	0.0237900216897024
74	3697	0.024522961198695053	None	0.272029011972409	0.024522961198695053
74	3599	0.024377045211206632	None	0.011614404785901086	0.024377045211206632
74	3778	0.026004868481155716	None	0.0	0.026004868481155716
74	3481	0.02843055254967474	None	0.0	0.02843055254967474
74	3699	0.02691869719047944	None	0.3854401061323087	0.02691869719047944
74	3346	0.027027950903235558	None	0.22137351366490976	0.027027950903235558
74	3557	0.02561868814366074	None	0.011614404785901086	0.02561868814366074
74	3568	0.028133167689409995	None	0.08194176318692395	0.028133167689409995
74	3696	0.02508634129492596	None	0.0	0.02508634129492596
74	3632	0.029454191469346396	None	0.05783398705164015	0.029454191469346396
74	3791	0.02561127911095781	None	0.0	0.02561127911095781
74	3777	-0.00022315955174895843	None	0.2830285147297464	-0.00022315955174895843
74	3475	0.02221950468426104	None	0.3444462822746357	0.02221950468426104
74	3511	0.02219479173856321	None	0.329939566367545	0.02219479173856321
74	2789	0.016886660604851025	None	0.0	0.016886660604851025
74	3451	0.0238798284778299	None	0.011614404785901086	0.0238798284778299
74	3562	0.020230956952513614	None	0.0	0.020230956952513614
74	3686	0.026235770452078772	None	0.07003266337795802	0.026235770452078772
74	3779	0.02378011070298362	None	0.011614404785901086	0.02378011070298362
74	3390	0.025404298819524253	None	0.0	0.025404298819524253
74	3722	0.024564706258579722	None	0.0	0.024564706258579722
74	3486	0.026081180232796455	None	0.04082145495414151	0.026081180232796455
74	3672	0.029908304363492167	None	0.04082145495414151	0.029908304363492167
74	3789	0.02371841085075159	None	0.0	0.02371841085075159
74	3800	0.021407780369513855	None	0.329939566367545	0.021407780369513855
74	3627	0.025458552173165488	None	0.0	0.025458552173165488
74	3548	0.030715404269185072	None	0.0	0.030715404269185072
74	3552	0.026810287476814208	None	0.0	0.026810287476814208
74	3719	0.024302396868797656	None	0.04349865454682519	0.024302396868797656
74	3774	0.03142040641759446	None	0.0	0.03142040641759446
74	3712	0.029699870529227856	None	0.0	0.029699870529227856
74	3782	0.027899866347112796	None	0.0	0.027899866347112796
60	3040	0.00038103455757945427	None	0.17859874393928837	0.00038103455757945427
60	3070	0.0007028370755625201	None	0.3656793952863137	0.0007028370755625201
60	3058	0.005783354955888078	None	0.021812732629211334	0.005783354955888078
60	3097	0.00400512861721557	None	0.08654325552965729	0.00400512861721557
60	2882	0.011931914712202245	None	0.1236493108985605	0.011931914712202245
60	3094	0.010019766514630903	None	0.026886596187643098	0.010019766514630903
60	3045	0.0025297366745187207	None	0.026886596187643098	0.0025297366745187207
60	2986	0.0028891953385672005	None	0.28309769534791385	0.0028891953385672005
60	3047	0.005900411818555338	None	0.03226391542517172	0.005900411818555338
60	2951	0.001702883482317957	None	0.6774140404155873	0.001702883482317957
60	3026	0.004444061127074641	None	0.08711980321514827	0.004444061127074641
60	3031	0.010401333830631566	None	0.29134824115919067	0.010401333830631566
60	3069	-0.0002471436283769623	None	0.11359805938488436	-0.0002471436283769623
60	3080	0.0011180044489500671	None	0.3691476209552458	0.0011180044489500671
60	3018	0.019984884227676948	None	0.1938577502370788	0.019984884227676948
60	3022	0.0012647114917886957	None	0.46536433235911456	0.0012647114917886957
60	2964	0.0019263671174949142	None	0.03717521718711543	0.0019263671174949142
60	2571	0.011924471354781073	None	0.10371377804626794	0.011924471354781073
60	3053	0.012697780057307066	None	0.10371377804626794	0.012697780057307066
60	2858	0.003587662410845047	None	0.21086179804636637	0.003587662410845047
60	2600	0.001203772182126656	None	0.3625627605539929	0.001203772182126656
60	3064	0.006889195772020315	None	0.18812234755741405	0.006889195772020315
60	3007	0.001781006574426549	None	0.03717521718711543	0.001781006574426549
60	3017	0.0050350935858740325	None	0.021812732629211334	0.0050350935858740325
60	3054	0.0002146783816916057	None	0.6458585005429462	0.0002146783816916057
60	2943	0.001982451342621103	None	0.2976926529684936	0.001982451342621103
60	3060	0.008383164081944894	None	0.18448198070145527	0.008383164081944894
60	2920	0.00258885066497741	None	0.11699080890974534	0.00258885066497741
60	2997	0.0012201142275050344	None	0.30931234228782245	0.0012201142275050344
60	2836	0.0005010348935912745	None	0.3455642738611948	0.0005010348935912745
60	3057	0.00017972260950394457	None	0.3013269698626082	0.00017972260950394457
60	3041	0.0172699057277818	None	0.14321670758082655	0.0172699057277818
60	3089	0.005834658026899631	None	0.03226391542517172	0.005834658026899631
60	3081	0.0058766185525100725	None	0.03226391542517172	0.0058766185525100725
60	3039	0.0006869151170269097	None	0.346402702113384	0.0006869151170269097
60	2839	0.021542753444259707	None	0.14321670758082655	0.021542753444259707
60	2993	0.0014938876879609254	None	0.24214672288765443	0.0014938876879609254
60	3034	0.0007674250616747341	None	0.46300692517047554	0.0007674250616747341
60	3096	0.0018210021606578366	None	0.2976926529684936	0.0018210021606578366
60	3100	-0.0003492067103984922	None	0.30457519331385285	-0.0003492067103984922
60	2998	0.0035202912977642642	None	0.08654325552965729	0.0035202912977642642
60	2874	5.123020401713355e-06	None	0.5463253593938024	5.123020401713355e-06
60	3088	0.00043838278791014936	None	0.32718009399070774	0.00043838278791014936
60	3014	0.0020671221136025564	None	0.1236493108985605	0.0020671221136025564
60	3056	0.005654957959945766	None	0.28309769534791385	0.005654957959945766
60	3091	0.0037243766521832186	None	0.021812732629211334	0.0037243766521832186
60	2871	0.006415079014698863	None	0.13287174534819463	0.006415079014698863
60	3019	0.005071839427994754	None	0.2615141679181641	0.005071839427994754
60	2973	0.006238252399868287	None	0.3852161323606293	0.006238252399868287
60	3063	0.004222159298532306	None	0.08711980321514827	0.004222159298532306
60	3059	0.0050835005897993425	None	0.026886596187643098	0.0050835005897993425
60	2961	0.0011843102547108078	None	0.4695933246707763	0.0011843102547108078
60	2889	0.002380161875022425	None	0.183325317888657	0.002380161875022425
60	2989	0.0030363056234072702	None	0.41748273679785886	0.0030363056234072702
60	3061	0.008844180946837643	None	0.08189657784248237	0.008844180946837643
60	3003	0.012878527948819326	None	0.10371377804626794	0.012878527948819326
60	3012	0.008875979039031425	None	0.08711980321514827	0.008875979039031425
60	2972	0.0012238952695779854	None	0.32096747132669484	0.0012238952695779854
60	3077	0.005753348722066066	None	0.08346229166343272	0.005753348722066066
60	3079	0.0013740326298054197	None	0.2564139261183299	0.0013740326298054197
60	2856	0.0005672402298980884	None	0.3245820202275117	0.0005672402298980884
60	2911	0.0015001177933345762	None	0.3625627605539929	0.0015001177933345762
60	2940	0.008787520632750017	None	0.08711980321514827	0.008787520632750017
60	3068	0.004574309181596953	None	0.1464524927005576	0.004574309181596953
60	2826	0.0026086310134009983	None	0.3500631216570935	0.0026086310134009983
60	2977	0.0025499162977012553	None	0.342079888882141	0.0025499162977012553
60	2854	0.024708992825494012	None	0.0789415304632085	0.024708992825494012
60	3055	0.0023062815392342058	None	0.30904573209073233	0.0023062815392342058
60	2901	0.0017606589694516442	None	0.021812732629211334	0.0017606589694516442
60	2705	0.0012968970278230262	None	0.03717521718711543	0.0012968970278230262
60	3004	0.003351232296481764	None	0.026886596187643098	0.003351232296481764
60	2902	0.0014802883103310763	None	0.2751042566921753	0.0014802883103310763
60	2654	0.0013937168084188671	None	0.3455642738611948	0.0013937168084188671
60	2926	0.001015739734037545	None	0.42274920834685226	0.001015739734037545
60	2904	0.001722594481861028	None	0.03717521718711543	0.001722594481861028
60	3037	0.007981304209718133	None	0.08346229166343272	0.007981304209718133
60	3098	-7.761464268600948e-06	None	0.3012378124400606	-7.761464268600948e-06
60	2784	0.006284557264260056	None	0.07871549544994791	0.006284557264260056
60	3006	0.010432578900602596	None	0.08346229166343272	0.010432578900602596
60	3090	0.0005991883267571718	None	0.4139447307230326	0.0005991883267571718
60	3099	0.00038032149086785887	None	0.34632905735489566	0.00038032149086785887
60	2850	0.0020885109094232026	None	0.1532454349228303	0.0020885109094232026
60	2788	0.0019838353317728186	None	0.2665001673224334	0.0019838353317728186
60	3085	0.01783428825926515	None	0.09936739230924423	0.01783428825926515
60	2827	0.0006066150355371809	None	0.18625858786021102	0.0006066150355371809
60	3013	0.0037831310789017735	None	0.021812732629211334	0.0037831310789017735
60	2862	0.00744508638745529	None	0.3231297942752921	0.00744508638745529
60	2789	0.016886660604851025	None	0.14321670758082655	0.016886660604851025
60	2992	0.012153210745233685	None	0.1236493108985605	0.012153210745233685
60	3030	0.007542823474753897	None	0.18812234755741405	0.007542823474753897
60	2809	0.003101176075149034	None	0.026886596187643098	0.003101176075149034
60	2956	0.0033963792564460733	None	0.021812732629211334	0.0033963792564460733
60	2885	0.005583395710178541	None	0.03226391542517172	0.005583395710178541
60	2933	0.0038627662452491306	None	0.18812234755741405	0.0038627662452491306
60	3073	0.0017402570155992253	None	0.21086179804636637	0.0017402570155992253
60	2845	0.008322224152380039	None	0.08711980321514827	0.008322224152380039
60	3075	0.00336833817817386	None	0.021812732629211334	0.00336833817817386
60	2583	0.0005957774277845735	None	0.34226178153869663	0.0005957774277845735
60	3082	0.007355008101658766	None	0.42723357810636065	0.007355008101658766
60	2702	0.003234123746821501	None	0.3560148574042575	0.003234123746821501
109	5212	0.04114087960581203	None	0.0	0.04114087960581203
109	5312	0.038357819802920405	None	0.0	0.038357819802920405
109	4968	0.0415291035894151	None	0.0	0.0415291035894151
109	5435	0.037637908594155105	None	0.0	0.037637908594155105
109	5451	0.03550189097740466	None	0.0	0.03550189097740466
109	4938	0.03901530381341753	None	0.0	0.03901530381341753
109	5479	0.03819194209355133	None	0.0	0.03819194209355133
109	5259	0.03783071250181849	None	0.0	0.03783071250181849
109	5390	0.040616399028055354	None	0.0	0.040616399028055354
109	5461	0.03760453554374935	None	0.0	0.03760453554374935
109	5112	0.04050624625783919	None	0.0	0.04050624625783919
109	5440	0.03849036538817824	None	0.13075598394032173	0.03849036538817824
109	5457	0.03882913202586859	None	0.0	0.03882913202586859
109	5524	0.03606202646415766	None	0.0	0.03606202646415766
109	5418	0.03952500501235736	None	0.0	0.03952500501235736
109	5545	0.036797713695885644	None	0.0	0.036797713695885644
109	5475	0.017950775128247897	None	0.11301122213487899	0.017950775128247897
109	5539	0.015970569735943515	None	0.17760428380363408	0.015970569735943515
109	5368	0.03726253787626016	None	0.07064008350039722	0.03726253787626016
109	5316	0.03815958400795915	None	0.0	0.03815958400795915
109	5408	0.03964845785978628	None	0.0	0.03964845785978628
109	5257	0.03455507721692516	None	0.0	0.03455507721692516
109	5072	0.038504282620334146	None	0.0	0.038504282620334146
109	5233	0.03908753907105202	None	0.0	0.03908753907105202
109	5529	0.037848747019489426	None	0.0	0.037848747019489426
109	5527	0.030024974707556672	None	0.0714273264317639	0.030024974707556672
109	5501	0.03669373804102457	None	0.0	0.03669373804102457
109	5416	0.03799289154788944	None	0.0	0.03799289154788944
109	5547	0.03662239972173898	None	0.0	0.03662239972173898
109	5474	0.037130557049747395	None	0.0	0.037130557049747395
109	5401	0.036924973817370824	None	0.0	0.036924973817370824
109	5540	0.034929119066790186	None	0.0	0.034929119066790186
109	5378	0.037510425702772056	None	0.0	0.037510425702772056
109	5275	0.04073710187360098	None	0.0	0.04073710187360098
109	5449	0.03736226281475283	None	0.0	0.03736226281475283
109	5535	0.03643418516618702	None	0.0	0.03643418516618702
109	5424	0.03681955781888306	None	0.0	0.03681955781888306
109	5530	0.03760453554374935	None	0.0	0.03760453554374935
109	5550	0.03784046176830511	None	0.0	0.03784046176830511
109	5350	0.039297215515856354	None	0.0	0.039297215515856354
109	5507	0.03684676313035306	None	0.0	0.03684676313035306
109	5531	0.03869169762387262	None	0.0	0.03869169762387262
109	5381	0.03745664914142633	None	0.0	0.03745664914142633
109	5484	0.03844964817947941	None	0.0	0.03844964817947941
109	5029	0.03848227145162961	None	0.0	0.03848227145162961
109	5221	0.03910904091715462	None	0.0	0.03910904091715462
109	4795	0.03924935195308395	None	0.07064008350039722	0.03924935195308395
109	5091	0.039396785262656296	None	0.0	0.039396785262656296
109	5445	0.03752395335619502	None	0.0	0.03752395335619502
109	5504	0.039564080583505634	None	0.0	0.039564080583505634
109	4823	0.04023094606739796	None	0.0	0.04023094606739796
109	5491	0.03696771328246938	None	0.0	0.03696771328246938
109	4987	0.04163722237215764	None	0.0	0.04163722237215764
109	5472	0.0396194538488161	None	0.0	0.0396194538488161
109	5377	0.03694710832964156	None	0.0	0.03694710832964156
109	5163	0.03866694810032735	None	0.0	0.03866694810032735
109	5362	0.041025651756628784	None	0.0	0.041025651756628784
109	4995	0.03969855983958144	None	0.0	0.03969855983958144
109	5514	0.03680331477365728	None	0.0	0.03680331477365728
109	5372	0.03609728184565536	None	0.0	0.03609728184565536
109	5544	0.03454311560646228	None	0.0	0.03454311560646228
109	5178	0.03860976640955058	None	0.0	0.03860976640955058
109	5138	0.03764140154277296	None	0.0	0.03764140154277296
109	5122	0.037659021196994526	None	0.0	0.037659021196994526
109	5156	0.037980507576310704	None	0.0	0.037980507576310704
109	5462	0.03814227861397664	None	0.0	0.03814227861397664
109	5332	0.03523336455410768	None	0.0	0.03523336455410768
109	5245	0.038995095127646325	None	0.0	0.038995095127646325
109	5305	0.04114087960581203	None	0.0	0.04114087960581203
109	4830	0.038146101526333465	None	0.0	0.038146101526333465
109	5321	0.04069575275994748	None	0.0	0.04069575275994748
109	4794	0.03793277468415042	None	0.17679174892237143	0.03793277468415042
109	5342	0.039167226579487985	None	0.0	0.039167226579487985
109	5541	0.03691026464113178	None	0.0	0.03691026464113178
109	5201	0.040372700461721554	None	0.0	0.040372700461721554
109	5477	0.0367375379052896	None	0.0	0.0367375379052896
109	5436	0.03647336758923469	None	0.0	0.03647336758923469
109	5081	0.038988696952881985	None	0.0	0.038988696952881985
109	5549	0.037367641168419445	None	0.0	0.037367641168419445
109	5311	0.03747663429092404	None	0.0	0.03747663429092404
109	5468	0.03722994264609154	None	0.0	0.03722994264609154
109	5006	0.039189435244462986	None	0.0	0.039189435244462986
109	4820	0.03969855983958144	None	0.0	0.03969855983958144
109	5119	0.04155656545273598	None	0.0	0.04155656545273598
109	5497	0.03652934229625413	None	0.0	0.03652934229625413
109	5263	0.03734468782304457	None	0.0	0.03734468782304457
109	5279	0.03929313696937729	None	0.0	0.03929313696937729
109	5359	0.039712549491864764	None	0.0	0.039712549491864764
109	5537	0.03786893677561768	None	0.0	0.03786893677561768
109	5243	0.03883762165591358	None	0.0	0.03883762165591358
109	5229	0.038626422387162865	None	0.0	0.038626422387162865
109	5272	0.0379869677655346	None	0.0	0.0379869677655346
109	5296	0.04101463609072013	None	0.0	0.04101463609072013
109	5106	0.04062864628673606	None	0.0	0.04062864628673606
109	5538	0.038286877753467695	None	0.0	0.038286877753467695
109	4952	0.03713486028975515	None	0.22108763259118452	0.03713486028975515
109	5375	0.038343512053827904	None	0.0	0.038343512053827904
109	5492	0.03197506481118433	None	0.0	0.03197506481118433
109	5528	0.039361508374440156	None	0.0	0.039361508374440156
109	5473	0.03866530342024326	None	0.0	0.03866530342024326
110	5212	0.04114087960581203	None	0.0	0.04114087960581203
110	5312	0.038357819802920405	None	0.0	0.038357819802920405
110	4968	0.0415291035894151	None	0.0	0.0415291035894151
110	5596	0.04054051029093472	None	0.0	0.04054051029093472
110	5568	0.03698346578724127	None	0.0	0.03698346578724127
110	5435	0.037637908594155105	None	0.0	0.037637908594155105
110	4938	0.03901530381341753	None	0.0	0.03901530381341753
110	5582	0.017618974119384442	None	0.1466975210686438	0.017618974119384442
110	5259	0.03783071250181849	None	0.0	0.03783071250181849
110	5390	0.040616399028055354	None	0.0	0.040616399028055354
110	5112	0.04050624625783919	None	0.0	0.04050624625783919
110	5440	0.03849036538817824	None	0.11666223022101356	0.03849036538817824
110	5457	0.03882913202586859	None	0.0	0.03882913202586859
110	5586	0.03854587074557132	None	0.0	0.03854587074557132
110	5524	0.03606202646415766	None	0.0	0.03606202646415766
110	5418	0.03952500501235736	None	0.0	0.03952500501235736
110	5475	0.017950775128247897	None	0.10897494266559227	0.017950775128247897
110	5571	0.037949996332299826	None	0.0	0.037949996332299826
110	5408	0.03964845785978628	None	0.0	0.03964845785978628
110	5257	0.03455507721692516	None	0.0	0.03455507721692516
110	5529	0.037848747019489426	None	0.0	0.037848747019489426
110	5527	0.030024974707556672	None	0.06835013431296559	0.030024974707556672
110	5416	0.03799289154788944	None	0.0	0.03799289154788944
110	5584	0.03780740394911107	None	0.0	0.03780740394911107
110	5559	0.022398632358533333	None	0.031648650531294675	0.022398632358533333
110	5578	0.014643339274470896	None	0.0	0.014643339274470896
110	5474	0.037130557049747395	None	0.0	0.037130557049747395
110	5401	0.036924973817370824	None	0.0	0.036924973817370824
110	5552	0.0359742687686637	None	0.0	0.0359742687686637
110	5275	0.04073710187360098	None	0.0	0.04073710187360098
110	5449	0.03736226281475283	None	0.0	0.03736226281475283
110	5590	0.03626033893787195	None	0.0	0.03626033893787195
110	5535	0.03643418516618702	None	0.0	0.03643418516618702
110	5424	0.03681955781888306	None	0.0	0.03681955781888306
110	5530	0.03760453554374935	None	0.0	0.03760453554374935
110	5591	0.037359163894795856	None	0.0	0.037359163894795856
110	5550	0.03784046176830511	None	0.0	0.03784046176830511
110	5561	0.04057335424760139	None	0.0	0.04057335424760139
110	5350	0.039297215515856354	None	0.0	0.039297215515856354
110	5531	0.03869169762387262	None	0.0	0.03869169762387262
110	5560	0.0355601019347761	None	0.0	0.0355601019347761
110	5381	0.03745664914142633	None	0.0	0.03745664914142633
110	5597	0.03737530660086314	None	0.0	0.03737530660086314
110	5484	0.03844964817947941	None	0.0	0.03844964817947941
110	5029	0.03848227145162961	None	0.0	0.03848227145162961
110	5588	0.02066414611316609	None	0.33838463348579995	0.02066414611316609
110	5221	0.03910904091715462	None	0.0	0.03910904091715462
110	5564	0.042174741165753614	None	0.1328240193751256	0.042174741165753614
110	4795	0.03924935195308395	None	0.055576310072065274	0.03924935195308395
110	5091	0.039396785262656296	None	0.0	0.039396785262656296
110	5445	0.03752395335619502	None	0.0	0.03752395335619502
110	5504	0.039564080583505634	None	0.0	0.039564080583505634
110	4823	0.04023094606739796	None	0.0	0.04023094606739796
110	5491	0.03696771328246938	None	0.0	0.03696771328246938
110	4987	0.04163722237215764	None	0.0	0.04163722237215764
110	5593	0.03738123504075517	None	0.0	0.03738123504075517
110	5472	0.0396194538488161	None	0.0	0.0396194538488161
110	5599	0.04048816449020602	None	0.11666223022101356	0.04048816449020602
110	5563	0.037523008235711745	None	0.0	0.037523008235711745
110	5163	0.03866694810032735	None	0.0	0.03866694810032735
110	4995	0.03969855983958144	None	0.0	0.03969855983958144
110	5585	0.03727268754368235	None	0.0	0.03727268754368235
110	5514	0.03680331477365728	None	0.0	0.03680331477365728
110	5554	0.0380299846387449	None	0.0	0.0380299846387449
110	5178	0.03860976640955058	None	0.0	0.03860976640955058
110	5156	0.037980507576310704	None	0.0	0.037980507576310704
110	5245	0.038995095127646325	None	0.0	0.038995095127646325
110	5305	0.04114087960581203	None	0.0	0.04114087960581203
110	4830	0.038146101526333465	None	0.0	0.038146101526333465
110	5580	0.03597167373691233	None	0.3737411571507156	0.03597167373691233
110	5321	0.04069575275994748	None	0.0	0.04069575275994748
110	5342	0.039167226579487985	None	0.0	0.039167226579487985
110	5541	0.03691026464113178	None	0.0	0.03691026464113178
110	5201	0.040372700461721554	None	0.0	0.040372700461721554
110	5436	0.03647336758923469	None	0.0	0.03647336758923469
110	5081	0.038988696952881985	None	0.0	0.038988696952881985
110	5549	0.037367641168419445	None	0.0	0.037367641168419445
110	5311	0.03747663429092404	None	0.0	0.03747663429092404
110	5468	0.03722994264609154	None	0.0	0.03722994264609154
110	5006	0.039189435244462986	None	0.0	0.039189435244462986
110	4820	0.03969855983958144	None	0.0	0.03969855983958144
110	5263	0.03734468782304457	None	0.0	0.03734468782304457
110	5279	0.03929313696937729	None	0.0	0.03929313696937729
110	5359	0.039712549491864764	None	0.0	0.039712549491864764
110	5567	0.037367641168419445	None	0.0	0.037367641168419445
110	5243	0.03883762165591358	None	0.0	0.03883762165591358
110	5574	0.037650475902661074	None	0.0	0.037650475902661074
110	5229	0.038626422387162865	None	0.0	0.038626422387162865
110	5272	0.0379869677655346	None	0.0	0.0379869677655346
110	5556	0.034929119066790186	None	0.0	0.034929119066790186
110	5296	0.04101463609072013	None	0.0	0.04101463609072013
110	5106	0.04062864628673606	None	0.0	0.04062864628673606
110	5538	0.038286877753467695	None	0.0	0.038286877753467695
110	4952	0.03713486028975515	None	0.22679658040798817	0.03713486028975515
110	5569	0.03734155020809005	None	0.0	0.03734155020809005
110	5375	0.038343512053827904	None	0.0	0.038343512053827904
110	5587	0.037497865657461826	None	0.0	0.037497865657461826
110	5492	0.03197506481118433	None	0.0	0.03197506481118433
110	5528	0.039361508374440156	None	0.0	0.039361508374440156
110	5473	0.03866530342024326	None	0.0	0.03866530342024326
76	3847	0.02956206448385686	None	0.0	0.02956206448385686
76	3876	0.025864926026284846	None	0.024058573254218014	0.025864926026284846
76	3724	0.02096212917508449	None	0.03991267133099252	0.02096212917508449
76	3734	0.02692585186058413	None	0.0	0.02692585186058413
76	3680	0.024534359140005183	None	0.0	0.024534359140005183
76	3814	0.025922571579709088	None	0.2521687724365251	0.025922571579709088
76	3885	0.029041867490654186	None	0.0028801105473064506	0.029041867490654186
76	3729	0.02413133719935814	None	0.0028801105473064506	0.02413133719935814
76	3899	0.02988353320591013	None	0.0	0.02988353320591013
76	3753	0.026596338608600348	None	0.0	0.026596338608600348
76	3823	0.023333418005265887	None	0.00467547220207983	0.023333418005265887
76	3611	0.022274024331974934	None	0.0	0.022274024331974934
76	3760	0.02561803943502458	None	0.0	0.02561803943502458
76	3888	0.028281823141098977	None	0.005649516509150727	0.028281823141098977
76	3889	0.0180843214463924	None	0.20399191994113233	0.0180843214463924
76	3802	0.028887399565387016	None	0.0028801105473064506	0.028887399565387016
76	3657	0.026626006280338316	None	0.19511276484495482	0.026626006280338316
76	3801	0.0302583911151513	None	0.09414359526237362	0.0302583911151513
76	3886	0.02476493141994502	None	0.024058573254218014	0.02476493141994502
76	3799	0.034402199236209095	None	0.09414359526237362	0.034402199236209095
76	3865	0.025478934281599364	None	0.0	0.025478934281599364
76	3827	0.027398783632300614	None	0.0	0.027398783632300614
76	3856	0.01687711734770107	None	0.0048001842455107505	0.01687711734770107
76	3596	0.02642959694827363	None	0.0028801105473064506	0.02642959694827363
76	3772	0.03300225634588042	None	0.1509231735940464	0.03300225634588042
76	3867	0.030547954185309107	None	0.0	0.030547954185309107
76	3862	0.026141373077669904	None	0.2001636728172985	0.026141373077669904
76	3868	0.02213904498891334	None	0.03290977889369592	0.02213904498891334
76	3815	0.028935924177558695	None	0.005649516509150727	0.028935924177558695
76	3581	0.023179388626486417	None	0.00467547220207983	0.023179388626486417
76	3894	0.01402819740749448	None	0.0048001842455107505	0.01402819740749448
76	2839	0.021542753444259707	None	0.03991267133099252	0.021542753444259707
76	3752	0.015334010089165897	None	0.1288208694045858	0.015334010089165897
76	3749	0.0242237082671291	None	0.2605120260784167	0.0242237082671291
76	3890	0.029513888520368067	None	0.0	0.029513888520368067
76	3549	0.028429152504585335	None	0.0	0.028429152504585335
76	3111	0.03005697939682092	None	0.6473446995981742	0.03005697939682092
76	3768	0.02590389226960168	None	0.20399191994113233	0.02590389226960168
76	3606	0.02783076803062302	None	0.03290977889369592	0.02783076803062302
76	3732	0.027277709998205883	None	0.2001636728172985	0.027277709998205883
76	3892	0.024591702956798467	None	0.0	0.024591702956798467
76	3687	0.021916957469469908	None	0.2189496767790066	0.021916957469469908
76	3648	0.023725336905018154	None	0.2189496767790066	0.023725336905018154
76	3792	0.021047982352877175	None	0.6153043476384796	0.021047982352877175
76	3866	0.034746679182979225	None	0.0048001842455107505	0.034746679182979225
76	3849	0.022043247240972345	None	0.09414359526237362	0.022043247240972345
76	3748	0.026980064894355615	None	0.07854403801880605	0.026980064894355615
76	3873	0.025555151495499313	None	0.0	0.025555151495499313
76	3848	0.02028204330473686	None	0.01969684397559898	0.02028204330473686
76	3861	0.02610518870304718	None	0.005649516509150727	0.02610518870304718
76	3796	0.027581317644065875	None	0.0028801105473064506	0.027581317644065875
76	3655	0.02871688699693134	None	0.0028801105473064506	0.02871688699693134
76	3770	0.017870519946708335	None	0.00467547220207983	0.017870519946708335
76	3725	0.0256350170607483	None	0.0	0.0256350170607483
76	3747	0.027685316479783204	None	0.0	0.027685316479783204
76	3825	0.03608710775632127	None	0.0	0.03608710775632127
76	3810	0.028946979681378188	None	0.0028801105473064506	0.028946979681378188
76	3881	0.018615525289236528	None	0.08637458276557937	0.018615525289236528
76	3832	0.034137109393220996	None	0.1288208694045858	0.034137109393220996
76	3776	0.02643248673002929	None	0.028833739061101975	0.02643248673002929
76	3462	0.02315448616355562	None	0.0	0.02315448616355562
76	3846	0.026609383733418944	None	0.005649516509150727	0.026609383733418944
76	2854	0.024708992825494012	None	0.00467547220207983	0.024708992825494012
76	3859	0.029249644446703978	None	0.09414359526237362	0.029249644446703978
76	3740	0.024020490950050207	None	0.005649516509150727	0.024020490950050207
76	3880	0.022716129433029156	None	0.028833739061101975	0.022716129433029156
76	3879	-4.619703788051125e-05	None	0.1330783269610452	-4.619703788051125e-05
76	3780	0.0237900216897024	None	0.0	0.0237900216897024
76	3599	0.024377045211206632	None	0.0	0.024377045211206632
76	3481	0.02843055254967474	None	0.0	0.02843055254967474
76	3346	0.027027950903235558	None	0.20399191994113233	0.027027950903235558
76	3557	0.02561868814366074	None	0.0	0.02561868814366074
76	3813	0.026265862042191796	None	0.0	0.026265862042191796
76	3809	0.027604858362342576	None	0.0	0.027604858362342576
76	3891	0.02941629160035401	None	0.0	0.02941629160035401
76	3568	0.028133167689409995	None	0.1288208694045858	0.028133167689409995
76	3696	0.02508634129492596	None	0.03991267133099252	0.02508634129492596
76	3632	0.029454191469346396	None	0.07196170813664556	0.029454191469346396
76	3887	0.02541177710453636	None	0.0	0.02541177710453636
76	3791	0.02561127911095781	None	0.00467547220207983	0.02561127911095781
76	3855	0.029434847186712267	None	0.09414359526237362	0.029434847186712267
76	3845	0.016493928851691986	None	0.37046377580154943	0.016493928851691986
76	3821	0.020674704665640833	None	0.03991267133099252	0.020674704665640833
76	3451	0.0238798284778299	None	0.0	0.0238798284778299
76	3686	0.026235770452078772	None	0.08956568377661184	0.026235770452078772
76	3803	0.021615160513564283	None	0.0	0.021615160513564283
76	3390	0.025404298819524253	None	0.005649516509150727	0.025404298819524253
76	3863	0.028267682357005688	None	0.1509231735940464	0.028267682357005688
76	3486	0.026081180232796455	None	0.028833739061101975	0.026081180232796455
76	3817	0.02527403744352152	None	0.0	0.02527403744352152
76	3672	0.029908304363492167	None	0.028833739061101975	0.029908304363492167
76	3789	0.02371841085075159	None	0.0	0.02371841085075159
76	3800	0.021407780369513855	None	0.35522811940851073	0.021407780369513855
76	3627	0.025458552173165488	None	0.0	0.025458552173165488
76	3719	0.024302396868797656	None	0.03949804744917533	0.024302396868797656
76	3900	0.025859324100262846	None	0.0028801105473064506	0.025859324100262846
76	3774	0.03142040641759446	None	0.0	0.03142040641759446
76	3712	0.029699870529227856	None	0.0	0.029699870529227856
76	3857	0.018645524184491655	None	0.00467547220207983	0.018645524184491655
76	3782	0.027899866347112796	None	0.005649516509150727	0.027899866347112796
30	1528	0.4101489454555911	0.4101489454555911	0.43777933426928917	0.4101489454555911
30	1564	0.36543237212733654	0.36543237212733654	0.38113739959181914	0.36543237212733654
30	1191	0.514765663287901	0.514765663287901	0.6021830366601071	0.514765663287901
30	835	0.4029353125920315	0.4029353125920315	0.4029353125920315	0.4029353125920315
30	1517	0.40100323069956423	0.40100323069956423	0.40951826789856244	0.40100323069956423
30	1301	0.40561945212169936	0.40561945212169936	0.42032575962908086	0.40561945212169936
30	1600	0.39027139032626046	0.39027139032626046	0.3919970419242044	0.39027139032626046
30	1452	0.3519525496013219	0.3519525496013219	0.463793163944091	0.3519525496013219
30	1562	0.4274415939445816	0.4274415939445816	0.5788164108963489	0.4274415939445816
30	1559	0.43051354465703484	0.43051354465703484	0.43051354465703484	0.43051354465703484
30	1548	0.30107471853205914	0.30107471853205914	0.3598179225376857	0.30107471853205914
30	1577	0.33641471490825603	0.33641471490825603	0.35227354343535583	0.33641471490825603
30	1420	0.37448734687700236	0.37448734687700236	0.38646058443170683	0.37448734687700236
30	1549	0.3464277118999354	0.3464277118999354	0.3635883170087968	0.3464277118999354
30	1510	0.34228608541416666	0.34228608541416666	0.3480756608084256	0.34228608541416666
30	1439	0.39633313570321277	0.39633313570321277	0.5627875173061339	0.39633313570321277
30	1575	0.3073058854629504	0.3073058854629504	0.3603863424999004	0.3073058854629504
30	1379	0.36854690632058135	0.36854690632058135	0.380227650878473	0.36854690632058135
30	1581	0.4055452195087983	0.4055452195087983	0.43878321549380395	0.4055452195087983
30	1445	0.35900209661332494	0.35900209661332494	0.3801530272477993	0.35900209661332494
30	1299	0.4162909803270539	0.4162909803270539	0.49058805436841013	0.4162909803270539
30	1404	0.5892073933074256	0.5892073933074256	0.5979975433939453	0.5892073933074256
30	1576	0.38582685033668696	0.38582685033668696	0.41911138824445376	0.38582685033668696
30	1570	0.3040506817124278	0.3040506817124278	0.3975381842014093	0.3040506817124278
30	1556	0.2856029547855331	0.2856029547855331	0.40730644779697245	0.2856029547855331
30	1540	0.37200039478536817	0.37200039478536817	0.38942530180537305	0.37200039478536817
30	1509	0.5274818196139837	0.5274818196139837	0.6363418858104597	0.5274818196139837
30	1498	0.3618044640232069	0.3618044640232069	0.3701688157820523	0.3618044640232069
30	1544	0.3578635044711637	0.3578635044711637	0.3863466725045054	0.3578635044711637
30	1346	0.37448734687700236	0.37448734687700236	0.38646058443170683	0.37448734687700236
30	1449	0.36854690632058135	0.36854690632058135	0.380227650878473	0.36854690632058135
30	1588	0.43395313307044187	0.43395313307044187	0.4578941185991834	0.43395313307044187
30	1384	0.3577916470469951	0.3577916470469951	0.46985295590346815	0.3577916470469951
30	1199	0.37200039478536817	0.37200039478536817	0.38942530180537305	0.37200039478536817
30	1501	0.39559158663056126	0.39559158663056126	0.6141273067577195	0.39559158663056126
30	1563	0.3653627726761956	0.3653627726761956	0.37380864970505734	0.3653627726761956
30	982	0.41082592675276064	0.41082592675276064	0.41082592675276064	0.41082592675276064
30	1313	0.4586481101437986	0.4586481101437986	0.48047794048649506	0.4586481101437986
30	1124	0.3257056186816062	0.3257056186816062	0.333572245604316	0.3257056186816062
30	1352	0.3930513011603912	0.3930513011603912	0.5250711060318922	0.3930513011603912
30	1486	0.3937479741205097	0.3937479741205097	0.415574890678275	0.3937479741205097
30	1477	0.38803039074466467	0.38803039074466467	0.41416844319239976	0.38803039074466467
30	1320	0.3464277118999354	0.3464277118999354	0.3635883170087968	0.3464277118999354
30	1538	0.4019837139647926	0.4019837139647926	0.42013932662488446	0.4019837139647926
30	1532	0.3347578775596164	0.3347578775596164	0.339179433631167	0.3347578775596164
30	1518	0.3620888516268618	0.3620888516268618	0.37520234854733225	0.3620888516268618
30	1539	0.3443950253775478	0.3443950253775478	0.3477345217424365	0.3443950253775478
30	1075	0.41632958825607036	0.41632958825607036	0.4261314161843563	0.41632958825607036
30	1469	0.3519525496013219	0.3519525496013219	0.463793163944091	0.3519525496013219
30	1385	0.3464277118999354	0.3464277118999354	0.3635883170087968	0.3464277118999354
30	1568	0.4144464572183339	0.4144464572183339	0.43443360307726586	0.4144464572183339
30	1467	0.40561945212169936	0.40561945212169936	0.42032575962908086	0.40561945212169936
30	1425	0.3488478706423216	0.3488478706423216	0.3548769201803839	0.3488478706423216
30	1458	0.2840590327565856	0.2840590327565856	0.3542160833194964	0.2840590327565856
30	940	0.3561157792632367	0.3561157792632367	0.37523973023269586	0.3561157792632367
30	1147	0.4194546476444104	0.4194546476444104	0.5122533874252044	0.4194546476444104
30	1583	0.3792535575315212	0.3792535575315212	0.4202498334065541	0.3792535575315212
30	1353	0.2856029547855331	0.2856029547855331	0.40730644779697245	0.2856029547855331
30	1572	0.38236389881292576	0.38236389881292576	0.5148254891706411	0.38236389881292576
30	1129	0.4101489454555911	0.4101489454555911	0.43777933426928917	0.4101489454555911
30	1589	0.30534809830833387	0.30534809830833387	0.3310798709734494	0.30534809830833387
30	1324	0.4367508961494447	0.4367508961494447	0.4523426719840642	0.4367508961494447
30	1526	0.3592243261356679	0.3592243261356679	0.42062368508315695	0.3592243261356679
30	1535	0.3488478706423216	0.3488478706423216	0.3548769201803839	0.3488478706423216
30	1386	0.3943415704193153	0.3943415704193153	0.4205363920139419	0.3943415704193153
30	1585	0.4602612355132565	0.4602612355132565	0.47005246752654095	0.4602612355132565
30	1506	0.458768174608546	0.458768174608546	0.6120924770568504	0.458768174608546
30	1554	0.36784649581709117	0.36784649581709117	0.39454737159638287	0.36784649581709117
30	1591	0.4404280698190042	0.4404280698190042	0.4522111619755445	0.4404280698190042
30	1547	0.34082402091989733	0.34082402091989733	0.37198574861336275	0.34082402091989733
30	1558	0.2856029547855331	0.2856029547855331	0.40730644779697245	0.2856029547855331
30	1488	0.3540275325116715	0.3540275325116715	0.3542287295035378	0.3540275325116715
30	1247	0.3434862377696962	0.3434862377696962	0.35785997147339776	0.3434862377696962
30	1514	0.4157121925166571	0.4157121925166571	0.4950796351736294	0.4157121925166571
30	1377	0.39785287582978246	0.39785287582978246	0.43149997556714137	0.39785287582978246
30	1489	0.445583931570817	0.445583931570817	0.6137300202813787	0.445583931570817
30	1285	0.35900209661332494	0.35900209661332494	0.3801530272477993	0.35900209661332494
30	1587	0.34255241684506743	0.34255241684506743	0.5173892811049473	0.34255241684506743
30	1440	0.3607407508937459	0.3607407508937459	0.38516721169975243	0.3607407508937459
30	1520	0.33155696909705534	0.33155696909705534	0.33155696909705534	0.33155696909705534
30	1438	0.4359653132466009	0.4359653132466009	0.4978218379288789	0.4359653132466009
30	1571	0.40649651247461216	0.40649651247461216	0.5696474121586855	0.40649651247461216
30	1473	0.44481542577692623	0.44481542577692623	0.4478674498802615	0.44481542577692623
30	1586	0.34771196096232043	0.34771196096232043	0.36457726595226597	0.34771196096232043
30	675	0.4343937678485834	0.4343937678485834	0.436846404386528	0.4343937678485834
30	1508	0.426692265291979	0.426692265291979	0.426692265291979	0.426692265291979
30	1595	0.3364392918107556	0.3364392918107556	0.3504400941696445	0.3364392918107556
30	1594	0.3607407508937459	0.3607407508937459	0.38516721169975243	0.3607407508937459
30	872	0.37046393293713076	0.37046393293713076	0.3893665535462016	0.37046393293713076
30	1541	0.2994260974562135	0.2994260974562135	0.3229859691742213	0.2994260974562135
30	1534	0.4083686139057606	0.4083686139057606	0.4159803586665916	0.4083686139057606
30	1462	0.3792535575315212	0.3792535575315212	0.4202498334065541	0.3792535575315212
30	1555	0.3371514981726581	0.3371514981726581	0.35488505704318585	0.3371514981726581
30	1340	0.3611578007676366	0.3611578007676366	0.49201568234688986	0.3611578007676366
30	1598	0.29377096240345335	0.29377096240345335	0.30926940707758177	0.29377096240345335
30	1128	0.39377794654227305	0.39377794654227305	0.42389488655389285	0.39377794654227305
30	1592	0.4134997676798188	0.4134997676798188	0.5369937105207415	0.4134997676798188
30	1406	0.36283667241355577	0.36283667241355577	0.4311416372564899	0.36283667241355577
30	1248	0.49545222572784164	0.49545222572784164	0.574618985002593	0.49545222572784164
30	1494	0.4134997676798188	0.4134997676798188	0.5369937105207415	0.4134997676798188
139	6995	0.038549295823861525	None	0.0	0.038549295823861525
139	7013	0.04286236981839588	None	0.0	0.04286236981839588
139	6992	0.04414463258549719	None	0.07314590187605834	0.04414463258549719
139	6822	0.04746378420172619	None	0.0	0.04746378420172619
139	6939	0.04683331725875203	None	0.0	0.04683331725875203
139	7014	0.047641874705231	None	0.0	0.047641874705231
139	7028	0.03865898948646936	None	0.0	0.03865898948646936
139	6712	0.04713827694925262	None	0.0	0.04713827694925262
139	7038	-0.00022751384903694078	None	0.1287968115932421	-0.00022751384903694078
139	6904	0.04897873247285102	None	0.07314590187605834	0.04897873247285102
139	6575	0.045005532054907545	None	0.0	0.045005532054907545
139	6843	0.04378331080979283	None	0.0	0.04378331080979283
139	6443	0.04536491437094252	None	0.0	0.04536491437094252
139	6981	0.04796576920458099	None	0.0	0.04796576920458099
139	6384	0.04849295142345739	None	0.0	0.04849295142345739
139	6764	0.04413087654914923	None	0.0	0.04413087654914923
139	6866	0.04741524229615853	None	0.0	0.04741524229615853
139	7026	0.04413799261425442	None	0.0	0.04413799261425442
139	6886	0.0464344852181657	None	0.07314590187605834	0.0464344852181657
139	6889	0.0465231320510347	None	0.0	0.0465231320510347
139	7027	0.045489254218226804	None	0.0	0.045489254218226804
139	6785	0.04829016345573961	None	0.0	0.04829016345573961
139	6788	0.04604572121609535	None	0.0	0.04604572121609535
139	6558	0.04648728055269065	None	0.008553564423144927	0.04648728055269065
139	7004	0.04108407200219943	None	0.0	0.04108407200219943
139	7041	0.04276322752121371	None	0.0	0.04276322752121371
139	6960	0.045328786372921676	None	0.0	0.045328786372921676
139	7030	0.039949451033856484	None	0.11836127660880805	0.039949451033856484
139	6961	0.038165027727548075	None	0.008553564423144927	0.038165027727548075
139	6901	0.04405063518577205	None	0.0	0.04405063518577205
139	6996	0.03171668451081424	None	0.0	0.03171668451081424
139	6860	0.04490374891941893	None	0.0	0.04490374891941893
139	7020	0.03514478941189539	None	0.0	0.03514478941189539
139	6909	0.040776569220019536	None	0.0	0.040776569220019536
139	6979	0.04467766573256421	None	0.0	0.04467766573256421
139	7007	0.045309662169578525	None	0.0	0.045309662169578525
139	6547	0.04537732443531609	None	0.11951312248831436	0.04537732443531609
139	6725	0.047549905551799325	None	0.0	0.047549905551799325
139	7015	0.04686079630203536	None	0.0	0.04686079630203536
139	7032	0.04317712296235285	None	0.0	0.04317712296235285
139	6684	0.044759630940386555	None	0.0	0.044759630940386555
139	6006	0.045693882688764564	None	0.0	0.045693882688764564
139	6876	0.04315151923917267	None	0.0	0.04315151923917267
139	7008	0.044544149899984425	None	0.0	0.044544149899984425
139	6715	0.0480816929327194	None	0.0	0.0480816929327194
139	6510	0.046131879388152504	None	0.0	0.046131879388152504
139	6983	0.04756261031308931	None	0.07314590187605834	0.04756261031308931
139	7050	0.040032109643955156	None	0.0	0.040032109643955156
139	6865	0.04575499174137108	None	0.0	0.04575499174137108
139	7010	0.03443633316798976	None	0.0	0.03443633316798976
139	6707	0.04832358864265596	None	0.0	0.04832358864265596
139	7009	0.04069047265720593	None	0.11951312248831436	0.04069047265720593
139	6969	0.04260320509903425	None	0.0	0.04260320509903425
139	7021	0.041506141354945805	None	0.0	0.041506141354945805
139	6990	0.0443705407477856	None	0.0	0.0443705407477856
139	6377	0.046813053919313195	None	0.0	0.046813053919313195
139	6482	0.04570022583103331	None	0.0	0.04570022583103331
139	7046	0.047697409157944244	None	0.0	0.047697409157944244
139	6975	0.04643738563627569	None	0.0	0.04643738563627569
139	6291	0.04413993587120825	None	0.0	0.04413993587120825
139	6674	0.046531772727361226	None	0.0	0.046531772727361226
139	6755	0.0480968958887837	None	0.0	0.0480968958887837
139	6915	0.046831692294816	None	0.11836127660880805	0.046831692294816
139	6515	0.048467661154934186	None	0.0	0.048467661154934186
139	6758	0.047651452828305366	None	0.0	0.047651452828305366
139	6856	0.04683422698833721	None	0.0	0.04683422698833721
139	6958	0.03876597809483438	None	0.0	0.03876597809483438
139	6911	0.04607186235637851	None	0.0	0.04607186235637851
139	6763	0.04616576314295595	None	0.0	0.04616576314295595
139	6824	0.046522707574887405	None	0.0	0.046522707574887405
139	6873	0.03500473409297209	None	0.0	0.03500473409297209
139	7044	0.039940313976968095	None	0.0	0.039940313976968095
139	6525	0.04845740977487502	None	0.0	0.04845740977487502
139	6784	0.04763904030246533	None	0.0	0.04763904030246533
139	6814	0.0434952422068317	None	0.0	0.0434952422068317
139	6804	0.046920950557755046	None	0.0	0.046920950557755046
139	6815	0.04632847993568223	None	0.008553564423144927	0.04632847993568223
139	7033	0.03386182132429565	None	0.0	0.03386182132429565
139	7001	0.036425824030613806	None	0.07107774054581743	0.036425824030613806
139	6828	0.04263266875191361	None	0.0	0.04263266875191361
139	6413	0.047174488400740754	None	0.0	0.047174488400740754
139	6391	0.046688800098076716	None	0.008553564423144927	0.046688800098076716
139	7034	0.033221459624861796	None	0.008553564423144927	0.033221459624861796
139	6993	0.04155815647697948	None	0.0	0.04155815647697948
139	6753	0.045982598679276517	None	0.0	0.045982598679276517
139	6326	0.044737998453460166	None	0.0	0.044737998453460166
139	7036	0.008661551837343441	None	0.11601473163910758	0.008661551837343441
139	6973	0.045328786372921676	None	0.0	0.045328786372921676
139	6617	0.04585421082080863	None	0.008553564423144927	0.04585421082080863
139	6971	0.046566596294502056	None	0.0	0.046566596294502056
139	6125	0.04521960475540766	None	0.0	0.04521960475540766
139	6658	0.045835955576273076	None	0.0	0.045835955576273076
139	6499	0.0474057768136086	None	0.07314590187605834	0.0474057768136086
139	6293	0.04843075417564933	None	0.0	0.04843075417564933
139	6918	0.045218255184803845	None	0.008553564423144927	0.045218255184803845
139	6955	0.04097618272300093	None	0.0	0.04097618272300093
139	7035	0.037162943042592114	None	0.48927254355138966	0.037162943042592114
139	6944	0.04779877223513157	None	0.0	0.04779877223513157
139	7018	0.03781714846706673	None	0.0	0.03781714846706673
139	6825	0.0448751685747869	None	0.07314590187605834	0.0448751685747869
71	3232	0.010924616327971533	None	0.05800137050879471	0.010924616327971533
71	3326	0.025522867180943612	None	0.017481625717587115	0.025522867180943612
71	3381	0.013537392674506744	None	0.0	0.013537392674506744
71	3368	0.019488036109767303	None	0.0	0.019488036109767303
71	3582	0.02451175358910565	None	0.0	0.02451175358910565
71	3532	0.023065893011884164	None	0.0	0.023065893011884164
71	3607	0.02580454434710058	None	0.03314631161109074	0.02580454434710058
71	3618	0.02180597406059469	None	0.1928670615061785	0.02180597406059469
71	3509	0.021717560315146094	None	0.24193309450374567	0.021717560315146094
71	3550	0.015495222966465782	None	0.0	0.015495222966465782
71	3629	0.008652306467562229	None	0.004820332306108052	0.008652306467562229
71	3634	0.00773670213747398	None	0.4469395104686928	0.00773670213747398
71	3313	0.018884664958100757	None	0.1425561022057307	0.018884664958100757
71	3611	0.022274024331974934	None	0.004820332306108052	0.022274024331974934
71	3551	0.02489850467241144	None	0.004820332306108052	0.02489850467241144
71	3478	0.024242017948708516	None	0.0	0.024242017948708516
71	3274	0.015177716888547105	None	0.0	0.015177716888547105
71	3472	0.01726362915426463	None	0.04517067099339046	0.01726362915426463
71	3214	0.01912354504889449	None	0.1406343175799923	0.01912354504889449
71	3473	0.022881324945554612	None	0.0	0.022881324945554612
71	3601	0.026213573638928928	None	0.017481625717587115	0.026213573638928928
71	3536	0.018114680191745895	None	0.017481625717587115	0.018114680191745895
71	3577	0.023281363353601228	None	0.0	0.023281363353601228
71	3596	0.02642959694827363	None	0.07617123583795593	0.02642959694827363
71	3621	0.020190855024382844	None	0.05961228082093708	0.020190855024382844
71	3613	0.017671378075088333	None	0.15893373074015593	0.017671378075088333
71	3645	0.01653644121088345	None	0.42901909670568744	0.01653644121088345
71	3639	0.01841192183480616	None	0.1562483105392763	0.01841192183480616
71	3375	0.02255105797309625	None	0.0	0.02255105797309625
71	3581	0.023179388626486417	None	0.0	0.023179388626486417
71	3537	0.01838827033194753	None	0.13868153069950123	0.01838827033194753
71	3633	0.020594440917661085	None	0.0	0.020594440917661085
71	3612	0.016295095778967206	None	0.03485823299512627	0.016295095778967206
71	3554	0.02233379432029738	None	0.24193309450374567	0.02233379432029738
71	2839	0.021542753444259707	None	0.0	0.021542753444259707
71	3642	0.024431224129612704	None	0.0	0.024431224129612704
71	3463	0.02325243013680007	None	0.044677535887766885	0.02325243013680007
71	3549	0.028429152504585335	None	0.004820332306108052	0.028429152504585335
71	3588	0.015203320944785336	None	0.1406343175799923	0.015203320944785336
71	3111	0.03005697939682092	None	0.2578068789563089	0.03005697939682092
71	3514	0.020357905185895583	None	0.0	0.020357905185895583
71	3606	0.02783076803062302	None	0.07756896683664039	0.02783076803062302
71	3177	0.02352651897316981	None	0.0	0.02352651897316981
71	3594	0.009048450602301257	None	0.0	0.009048450602301257
71	3648	0.023725336905018154	None	0.2835044690827989	0.023725336905018154
71	3502	0.02524844735081319	None	0.02322880957180217	0.02524844735081319
71	3420	0.025919534069075652	None	0.044677535887766885	0.025919534069075652
71	3321	0.02002145011953196	None	0.0	0.02002145011953196
71	3614	0.02069672572988469	None	0.0	0.02069672572988469
71	3320	0.014970112323239021	None	0.0	0.014970112323239021
71	3640	0.02110997510019094	None	0.03314631161109074	0.02110997510019094
71	3602	0.027713509034941977	None	0.0	0.027713509034941977
71	3604	0.017381608910748296	None	0.1393263849061847	0.017381608910748296
71	3278	0.018642161062880337	None	0.1393263849061847	0.018642161062880337
71	3553	0.021529098798311	None	0.0	0.021529098798311
71	3547	0.030356057187080503	None	0.017481625717587115	0.030356057187080503
71	3435	0.014971690468549433	None	0.04521985172034799	0.014971690468549433
71	3462	0.02315448616355562	None	0.004820332306108052	0.02315448616355562
71	3615	0.020128594761023792	None	0.0	0.020128594761023792
71	2854	0.024708992825494012	None	0.0	0.024708992825494012
71	3461	0.018509204081210314	None	0.03934988471649321	0.018509204081210314
71	3638	0.02028723048796377	None	0.0	0.02028723048796377
71	3625	-0.00011860197033389921	None	0.06525791622031836	-0.00011860197033389921
71	3591	0.025586192036551856	None	0.02322880957180217	0.025586192036551856
71	3599	0.024377045211206632	None	0.02322880957180217	0.024377045211206632
71	3579	0.0240193343668172	None	0.03485823299512627	0.0240193343668172
71	3351	0.018611928540695405	None	0.0	0.018611928540695405
71	3481	0.02843055254967474	None	0.004820332306108052	0.02843055254967474
71	3346	0.027027950903235558	None	0.1406343175799923	0.027027950903235558
71	3557	0.02561868814366074	None	0.02322880957180217	0.02561868814366074
71	3565	0.019807228229890363	None	0.0	0.019807228229890363
71	3568	0.028133167689409995	None	0.13868153069950123	0.028133167689409995
71	3632	0.029454191469346396	None	0.07755158533519393	0.029454191469346396
71	3291	0.024848374264834133	None	0.03485823299512627	0.024848374264834133
71	3643	0.025259042677364296	None	0.02322880957180217	0.025259042677364296
71	3567	0.022339154882772976	None	0.004820332306108052	0.022339154882772976
71	3610	-0.0002461692934121234	None	0.044677535887766885	-0.0002461692934121234
71	3555	0.027597296559396942	None	0.32318403158129977	0.027597296559396942
71	3301	0.0101624093433972	None	0.04675472202079829	0.0101624093433972
71	3617	0.022258764590913586	None	0.045491856992516976	0.022258764590913586
71	3441	0.01934780095718047	None	0.0	0.01934780095718047
71	3475	0.02221950468426104	None	0.24193309450374567	0.02221950468426104
71	3511	0.02219479173856321	None	0.1928670615061785	0.02219479173856321
71	2789	0.016886660604851025	None	0.0	0.016886660604851025
71	3598	0.02766617253692703	None	0.017481625717587115	0.02766617253692703
71	3451	0.0238798284778299	None	0.02322880957180217	0.0238798284778299
71	3562	0.020230956952513614	None	0.0	0.020230956952513614
71	3515	0.020603450406333896	None	0.004820332306108052	0.020603450406333896
71	3390	0.025404298819524253	None	0.017481625717587115	0.025404298819524253
71	3528	0.023147543641154195	None	0.0	0.023147543641154195
71	3521	0.025221719179834196	None	0.0	0.025221719179834196
71	3486	0.026081180232796455	None	0.05374259371761111	0.026081180232796455
71	3546	0.012765072261672445	None	0.05374259371761111	0.012765072261672445
71	3627	0.025458552173165488	None	0.004820332306108052	0.025458552173165488
71	3548	0.030715404269185072	None	0.045491856992516976	0.030715404269185072
71	3636	0.010212105313389811	None	0.24905707661178625	0.010212105313389811
71	3552	0.026810287476814208	None	0.017481625717587115	0.026810287476814208
71	3619	0.0034054483374917188	None	0.5044022185541797	0.0034054483374917188
71	3394	0.025794331152913214	None	0.02322880957180217	0.025794331152913214
71	3512	0.020616403264152233	None	0.13803692670283108	0.020616403264152233
54	2598	6.488435341448805e-06	None	0.43952925391508063	6.488435341448805e-06
54	2601	0.0001481575462116047	None	0.4026910222998647	0.0001481575462116047
54	2671	0.0004807309693621879	None	0.38114703753826945	0.0004807309693621879
54	2689	2.6706394752012506e-09	None	0.27455758800031677	2.6706394752012506e-09
54	2717	0.0006307731942711877	None	0.4165268563997035	0.0006307731942711877
54	2800	0.0012084386782839451	None	0.34634363024314385	0.0012084386782839451
54	2785	9.208735397283329e-05	None	0.3251452061068787	9.208735397283329e-05
54	2723	0.001939571072017775	None	0.1445159997053825	0.001939571072017775
54	2672	0.00013793860739099104	None	0.4315405752206349	0.00013793860739099104
54	2710	-7.159632262238154e-09	None	0.5289026825847057	-7.159632262238154e-09
54	2771	0.00011791300880324097	None	0.23039257330678914	0.00011791300880324097
54	2663	7.292516346128992e-08	None	0.38670843040021974	7.292516346128992e-08
54	2651	1.346633815705939e-07	None	0.39441294890519113	1.346633815705939e-07
54	2566	0.00021546403116923972	None	0.3624116706824702	0.00021546403116923972
54	2621	0.0017271721937220327	None	0.1445159997053825	0.0017271721937220327
54	2724	4.707153094455117e-06	None	0.5183492878770567	4.707153094455117e-06
54	2676	-8.706506975765694e-09	None	0.511333492603138	-8.706506975765694e-09
54	2645	0.0007122886719190488	None	0.25876482837531173	0.0007122886719190488
54	2790	0.0004000509180697171	None	0.25876482837531173	0.0004000509180697171
54	2552	5.021733834068674e-06	None	0.5183492878770567	5.021733834068674e-06
54	2571	0.011924471354781073	None	0.4013823733494403	0.011924471354781073
54	2600	0.001203772182126656	None	0.34634363024314385	0.001203772182126656
54	2670	5.17950597725394e-09	None	0.2147851206310158	5.17950597725394e-09
54	2687	-7.498144510878668e-09	None	0.3129097137619937	-7.498144510878668e-09
54	2697	0.00026991625377413895	None	0.2907226489201094	0.00026991625377413895
54	2613	0.0014139035048085326	None	0.23039257330678914	0.0014139035048085326
54	2755	-9.97015958231368e-06	None	0.33573216758425145	-9.97015958231368e-06
54	2764	-0.0004829508013741052	None	0.29077376959264006	-0.0004829508013741052
54	2653	-1.0592398427545632e-08	None	0.5782160947555295	-1.0592398427545632e-08
54	2781	0.0011844412912467384	None	0.34634363024314385	0.0011844412912467384
54	2660	6.993020028378397e-05	None	0.393497336996181	6.993020028378397e-05
54	2775	-1.3309232762998415e-09	None	0.4177716514693811	-1.3309232762998415e-09
54	2766	0.00048768554640490875	None	0.3097036799840173	0.00048768554640490875
54	2765	3.8730232541814936e-05	None	0.43952925391508063	3.8730232541814936e-05
54	2605	0.0052182044587326375	None	0.28177843029554495	0.0052182044587326375
54	2713	3.8248592629741934e-08	None	0.42465968422036476	3.8248592629741934e-08
54	2656	0.0002891863480076593	None	0.33963218051123845	0.0002891863480076593
54	2712	5.633677493114927e-08	None	0.2837719229406134	5.633677493114927e-08
54	2706	1.5358935622075884e-07	None	0.511333492603138	1.5358935622075884e-07
54	2619	-7.817175829088456e-10	None	0.35872192796931446	-7.817175829088456e-10
54	2655	8.581289119855684e-05	None	0.3716970629492268	8.581289119855684e-05
54	2686	-6.672921984699617e-09	None	0.3743001674906042	-6.672921984699617e-09
54	2786	-1.172740921056929e-05	None	0.37633262355222563	-1.172740921056929e-05
54	2733	-4.311056552374518e-09	None	0.33585462844922326	-4.311056552374518e-09
54	2742	-8.922348693003098e-06	None	0.4760261875651663	-8.922348693003098e-06
54	2595	-2.0415808016743106e-08	None	0.37469647803170336	-2.0415808016743106e-08
54	2749	-0.00012569789601103693	None	0.32848570771887253	-0.00012569789601103693
54	2614	-3.408364892411333e-06	None	0.42148195206764366	-3.408364892411333e-06
54	2794	0.0013988381346834394	None	0.1445159997053825	0.0013988381346834394
54	2578	4.312249510773264e-06	None	0.3940247411428205	4.312249510773264e-06
54	2783	0.0011842997545941326	None	0.3646490787645945	0.0011842997545941326
54	2680	6.459536628260141e-08	None	0.6059576724834295	6.459536628260141e-08
54	2754	-8.171253121638769e-10	None	0.2147851206310158	-8.171253121638769e-10
54	2797	0.00020443926711387732	None	0.3194440204535435	0.00020443926711387732
54	2780	0.0009321973920876119	None	0.46310647492285417	0.0009321973920876119
54	2770	4.851593958041505e-06	None	0.45934987337585775	4.851593958041505e-06
54	2709	1.8128219547632193e-05	None	0.3940247411428205	1.8128219547632193e-05
54	2740	-1.3330464106566976e-05	None	0.2997097366023486	-1.3330464106566976e-05
54	2745	0.0003182774224561198	None	0.38114703753826945	0.0003182774224561198
54	2575	3.056783728903042e-08	None	0.2147851206310158	3.056783728903042e-08
54	2685	-5.980749708358387e-10	None	0.28701364471388596	-5.980749708358387e-10
54	2769	0.00116708730190633	None	0.25915620935752426	0.00116708730190633
54	2774	-2.508152960331657e-07	None	0.5155087427159635	-2.508152960331657e-07
54	2705	0.0012968970278230262	None	0.1445159997053825	0.0012968970278230262
54	2588	0.0004580708272753515	None	0.4051693775402674	0.0004580708272753515
54	2779	-6.33863870593383e-05	None	0.2786457144770638	-6.33863870593383e-05
54	2654	0.0013937168084188671	None	0.3789647931685591	0.0013937168084188671
54	2793	0.000860459550149047	None	0.38114703753826945	0.000860459550149047
54	2673	0.0012130811952334789	None	0.1445159997053825	0.0012130811952334789
54	2763	1.783973801400891e-06	None	0.23264742676379044	1.783973801400891e-06
54	2648	-4.506246091064003e-06	None	0.45951159150060344	-4.506246091064003e-06
54	2604	1.7343269300958642e-05	None	0.3911622609026383	1.7343269300958642e-05
54	2784	0.006284557264260056	None	0.6182834620522849	0.006284557264260056
54	2574	0.00040164858228275256	None	0.33573216758425145	0.00040164858228275256
54	2729	0.0002518681589236414	None	0.42843629920116	0.0002518681589236414
54	2788	0.0019838353317728186	None	0.27050662932106945	0.0019838353317728186
54	2679	8.248359355983633e-06	None	0.23264742676379044	8.248359355983633e-06
54	2753	0.0063430383083796765	None	0.28177843029554495	0.0063430383083796765
54	2659	-9.505438247358063e-10	None	0.23264742676379044	-9.505438247358063e-10
54	2586	0.00048557047132845126	None	0.31952897186293877	0.00048557047132845126
54	2773	1.1052816376493038e-08	None	0.2147851206310158	1.1052816376493038e-08
54	2789	0.016886660604851025	None	0.2288404166836695	0.016886660604851025
54	2761	1.9096746605046858e-08	None	0.5983548451805343	1.9096746605046858e-08
54	2638	0.00012081910185764234	None	0.33963218051123845	0.00012081910185764234
54	2699	0.00026889483597182523	None	0.23039257330678914	0.00026889483597182523
54	2792	0.0017010245287254586	None	0.1445159997053825	0.0017010245287254586
54	2591	0.0001412843661617516	None	0.33963218051123845	0.0001412843661617516
54	2743	0.005016027007300309	None	0.4185715732627622	0.005016027007300309
54	2787	7.237316999116008e-05	None	0.24551322591928235	7.237316999116008e-05
54	2722	0.000550551985471789	None	0.3566265155822841	0.000550551985471789
54	2618	1.7134351052279663e-08	None	0.5421952254445418	1.7134351052279663e-08
54	2757	-3.1378766841244963e-09	None	0.3110418214320425	-3.1378766841244963e-09
54	2696	2.1083701892576776e-05	None	0.35724046820982236	2.1083701892576776e-05
54	2731	-2.654113843806959e-06	None	0.4026910222998647	-2.654113843806959e-06
54	2562	1.87974743082041e-06	None	0.23264742676379044	1.87974743082041e-06
54	2572	0.0004495286193703741	None	0.3420806152652607	0.0004495286193703741
54	2583	0.0005957774277845735	None	0.34514222721888255	0.0005957774277845735
54	2691	-1.21003469899634e-12	None	0.310412385218467	-1.21003469899634e-12
54	2702	0.003234123746821501	None	0.3420806152652607	0.003234123746821501
54	2650	1.0137023991211889e-07	None	0.5983548451805343	1.0137023991211889e-07
108	5212	0.04114087960581203	None	0.0	0.04114087960581203
108	4628	0.0384498411457325	None	0.21362897951889823	0.0384498411457325
108	5312	0.038357819802920405	None	0.0	0.038357819802920405
108	4968	0.0415291035894151	None	0.0	0.0415291035894151
108	5435	0.037637908594155105	None	0.0	0.037637908594155105
108	5451	0.03550189097740466	None	0.0	0.03550189097740466
108	4938	0.03901530381341753	None	0.0	0.03901530381341753
108	5328	0.03786485319265558	None	0.0	0.03786485319265558
108	5479	0.03819194209355133	None	0.0	0.03819194209355133
108	5259	0.03783071250181849	None	0.0	0.03783071250181849
108	5390	0.040616399028055354	None	0.0	0.040616399028055354
108	5461	0.03760453554374935	None	0.0	0.03760453554374935
108	5112	0.04050624625783919	None	0.0	0.04050624625783919
108	5440	0.03849036538817824	None	0.1305858822858	0.03849036538817824
108	5457	0.03882913202586859	None	0.0	0.03882913202586859
108	5418	0.03952500501235736	None	0.0	0.03952500501235736
108	5475	0.017950775128247897	None	0.11359638316292071	0.017950775128247897
108	5368	0.03726253787626016	None	0.07099973921312952	0.03726253787626016
108	5316	0.03815958400795915	None	0.0	0.03815958400795915
108	5261	0.03770650676897739	None	0.0	0.03770650676897739
108	5408	0.03964845785978628	None	0.0	0.03964845785978628
108	5257	0.03455507721692516	None	0.0	0.03455507721692516
108	5072	0.038504282620334146	None	0.0	0.038504282620334146
108	5233	0.03908753907105202	None	0.0	0.03908753907105202
108	5396	0.03633831995621472	None	0.0	0.03633831995621472
108	5416	0.03799289154788944	None	0.0	0.03799289154788944
108	5242	0.0397536818015901	None	0.0	0.0397536818015901
108	5474	0.037130557049747395	None	0.0	0.037130557049747395
108	5401	0.036924973817370824	None	0.0	0.036924973817370824
108	5378	0.037510425702772056	None	0.0	0.037510425702772056
108	5275	0.04073710187360098	None	0.0	0.04073710187360098
108	5449	0.03736226281475283	None	0.0	0.03736226281475283
108	5493	0.03385319473020515	None	0.0	0.03385319473020515
108	5424	0.03681955781888306	None	0.0	0.03681955781888306
108	5466	0.03543356599113161	None	0.21362897951889823	0.03543356599113161
108	5350	0.039297215515856354	None	0.0	0.039297215515856354
108	5116	0.03708547799672293	None	0.0	0.03708547799672293
108	5381	0.03745664914142633	None	0.0	0.03745664914142633
108	5353	0.03601106912789373	None	0.0	0.03601106912789373
108	5484	0.03844964817947941	None	0.0	0.03844964817947941
108	5029	0.03848227145162961	None	0.0	0.03848227145162961
108	5221	0.03910904091715462	None	0.0	0.03910904091715462
108	4795	0.03924935195308395	None	0.07099973921312952	0.03924935195308395
108	5091	0.039396785262656296	None	0.0	0.039396785262656296
108	5445	0.03752395335619502	None	0.0	0.03752395335619502
108	4823	0.04023094606739796	None	0.0	0.04023094606739796
108	5491	0.03696771328246938	None	0.0	0.03696771328246938
108	4987	0.04163722237215764	None	0.0	0.04163722237215764
108	5388	0.03853034113335319	None	0.0	0.03853034113335319
108	5472	0.0396194538488161	None	0.0	0.0396194538488161
108	5402	0.020306001543524067	None	0.23525794669746025	0.020306001543524067
108	5488	0.03709526737271363	None	0.0	0.03709526737271363
108	5377	0.03694710832964156	None	0.0	0.03694710832964156
108	5163	0.03866694810032735	None	0.0	0.03866694810032735
108	5362	0.041025651756628784	None	0.0	0.041025651756628784
108	4995	0.03969855983958144	None	0.0	0.03969855983958144
108	5372	0.03609728184565536	None	0.0	0.03609728184565536
108	5178	0.03860976640955058	None	0.0	0.03860976640955058
108	5464	0.03829468968881396	None	0.0	0.03829468968881396
108	5138	0.03764140154277296	None	0.0	0.03764140154277296
108	5122	0.037659021196994526	None	0.0	0.037659021196994526
108	5156	0.037980507576310704	None	0.0	0.037980507576310704
108	5462	0.03814227861397664	None	0.0	0.03814227861397664
108	5332	0.03523336455410768	None	0.0	0.03523336455410768
108	5245	0.038995095127646325	None	0.0	0.038995095127646325
108	5305	0.04114087960581203	None	0.0	0.04114087960581203
108	4830	0.038146101526333465	None	0.0	0.038146101526333465
108	5321	0.04069575275994748	None	0.0	0.04069575275994748
108	5189	0.03786893677561768	None	0.0	0.03786893677561768
108	4794	0.03793277468415042	None	0.21362897951889823	0.03793277468415042
108	5342	0.039167226579487985	None	0.0	0.039167226579487985
108	5201	0.040372700461721554	None	0.0	0.040372700461721554
108	5477	0.0367375379052896	None	0.0	0.0367375379052896
108	5436	0.03647336758923469	None	0.0	0.03647336758923469
108	5081	0.038988696952881985	None	0.0	0.038988696952881985
108	5311	0.03747663429092404	None	0.0	0.03747663429092404
108	5468	0.03722994264609154	None	0.0	0.03722994264609154
108	5006	0.039189435244462986	None	0.0	0.039189435244462986
108	4820	0.03969855983958144	None	0.0	0.03969855983958144
108	5119	0.04155656545273598	None	0.0	0.04155656545273598
108	5497	0.03652934229625413	None	0.0	0.03652934229625413
108	5263	0.03734468782304457	None	0.0	0.03734468782304457
108	5154	0.036837830641487955	None	0.0	0.036837830641487955
108	5486	0.03410083688821308	None	0.0	0.03410083688821308
108	5279	0.03929313696937729	None	0.0	0.03929313696937729
108	5359	0.039712549491864764	None	0.0	0.039712549491864764
108	5480	0.029680774782330655	None	0.0	0.029680774782330655
108	5456	0.0004785010153582004	None	0.43822410634236675	0.0004785010153582004
108	5243	0.03883762165591358	None	0.0	0.03883762165591358
108	5494	0.03380351663144211	None	0.0	0.03380351663144211
108	5229	0.038626422387162865	None	0.0	0.038626422387162865
108	5272	0.0379869677655346	None	0.0	0.0379869677655346
108	5296	0.04101463609072013	None	0.0	0.04101463609072013
108	5106	0.04062864628673606	None	0.0	0.04062864628673606
108	4952	0.03713486028975515	None	0.19570166548776297	0.03713486028975515
108	5438	0.03797182672158525	None	0.0	0.03797182672158525
108	5375	0.038343512053827904	None	0.0	0.038343512053827904
108	5492	0.03197506481118433	None	0.0	0.03197506481118433
108	5446	0.03696881358656242	None	0.0	0.03696881358656242
108	5473	0.03866530342024326	None	0.0	0.03866530342024326
34	1751	0.2985567700189276	0.2985567700189276	0.2985567700189276	0.2985567700189276
34	1606	0.4313763141780468	0.4313763141780468	0.4313763141780468	0.4313763141780468
34	835	0.36405004244924954	0.36405004244924954	0.395771184428089	0.36405004244924954
34	1301	0.4037170744196583	0.4037170744196583	0.4255130560431361	0.4037170744196583
34	1756	0.37486781596825525	0.37486781596825525	0.39911689404288475	0.37486781596825525
34	1452	0.4652607469001634	0.4652607469001634	0.6001201420127811	0.4652607469001634
34	1562	0.34393537455243045	0.34393537455243045	0.42518327512192605	0.34393537455243045
34	1747	0.38472357960346637	0.38472357960346637	0.41278506692494554	0.38472357960346637
34	1790	0.3826533171596506	0.3826533171596506	0.4295307742726292	0.3826533171596506
34	1793	0.44165613307130036	0.44165613307130036	0.45205655601009004	0.44165613307130036
34	1759	0.38339099284773454	0.38339099284773454	0.4702490550316317	0.38339099284773454
34	1767	0.38050979786332884	0.38050979786332884	0.47364208877731	0.38050979786332884
34	1775	0.36701245559361173	0.36701245559361173	0.4460005771686982	0.36701245559361173
34	1681	0.3822536447191748	0.3822536447191748	0.39261169419939895	0.3822536447191748
34	1741	0.44165613307130036	0.44165613307130036	0.45205655601009004	0.44165613307130036
34	1710	0.30416237568321774	0.30416237568321774	0.3608700561402645	0.30416237568321774
34	1765	0.3038876746016071	0.3038876746016071	0.3392970484857595	0.3038876746016071
34	1714	0.3135531827060441	0.3135531827060441	0.470711734821987	0.3135531827060441
34	1708	0.32850996462994786	0.32850996462994786	0.39408322457229483	0.32850996462994786
34	1581	0.35837087449039984	0.35837087449039984	0.3929858447897504	0.35837087449039984
34	1445	0.34524615702276806	0.34524615702276806	0.36469390380395883	0.34524615702276806
34	1404	0.43103340949887914	0.43103340949887914	0.4779270320095068	0.43103340949887914
34	1761	0.3536453202819631	0.3536453202819631	0.37172941843254564	0.3536453202819631
34	1509	0.4990711026865601	0.4990711026865601	0.6126645475293903	0.4990711026865601
34	1544	0.41850986712730426	0.41850986712730426	0.494624446292656	0.41850986712730426
34	1672	0.360146548626452	0.360146548626452	0.43305937635701053	0.360146548626452
34	1727	0.35092956937746056	0.35092956937746056	0.4511031373885264	0.35092956937746056
34	1346	0.37363467941212614	0.37363467941212614	0.3903153725645142	0.37363467941212614
34	1754	0.36405004244924954	0.36405004244924954	0.395771184428089	0.36405004244924954
34	1687	0.451224952169729	0.451224952169729	0.451224952169729	0.451224952169729
34	1693	0.44165613307130036	0.44165613307130036	0.45205655601009004	0.44165613307130036
34	1449	0.3812179341147569	0.3812179341147569	0.44675140208501557	0.3812179341147569
34	1588	0.35823838290753496	0.35823838290753496	0.38554043252466347	0.35823838290753496
34	1678	0.401975144756757	0.401975144756757	0.7616590414573083	0.401975144756757
34	1773	0.3135531827060441	0.3135531827060441	0.470711734821987	0.3135531827060441
34	1737	0.35972253659573356	0.35972253659573356	0.3871045174523588	0.35972253659573356
34	1199	0.34616745172443775	0.34616745172443775	0.3667836824589018	0.34616745172443775
34	1778	0.37687575694905995	0.37687575694905995	0.37687575694905995	0.37687575694905995
34	982	0.3764543031338889	0.3764543031338889	0.3764543031338889	0.3764543031338889
34	1716	0.45328545176916013	0.45328545176916013	0.49106154567991267	0.45328545176916013
34	1746	0.3553306169712996	0.3553306169712996	0.3896249556557029	0.3553306169712996
34	1689	0.4848040498617422	0.4848040498617422	0.6507714907217103	0.4848040498617422
34	1799	0.2904591516870022	0.2904591516870022	0.33037176290675074	0.2904591516870022
34	1692	0.3294429302470129	0.3294429302470129	0.3497236800083564	0.3294429302470129
34	1791	0.34616745172443775	0.34616745172443775	0.3667836824589018	0.34616745172443775
34	1469	0.4652607469001634	0.4652607469001634	0.6001201420127811	0.4652607469001634
34	1736	0.5156378733970071	0.5156378733970071	0.5679582310297849	0.5156378733970071
34	1682	0.32022917887973873	0.32022917887973873	0.3395854973428766	0.32022917887973873
34	1425	0.3536453202819631	0.3536453202819631	0.37172941843254564	0.3536453202819631
34	1638	0.401975144756757	0.401975144756757	0.7616590414573083	0.401975144756757
34	1458	0.37144810680952	0.37144810680952	0.44494381150173845	0.37144810680952
34	1671	0.4755799411475641	0.4755799411475641	0.49311826005347037	0.4755799411475641
34	1764	0.35837087449039984	0.35837087449039984	0.3929858447897504	0.35837087449039984
34	1147	0.38339099284773454	0.38339099284773454	0.4702490550316317	0.38339099284773454
34	1769	0.3536453202819631	0.3536453202819631	0.37172941843254564	0.3536453202819631
34	1758	0.3168820678151885	0.3168820678151885	0.32886385607388824	0.3168820678151885
34	1789	0.35092956937746056	0.35092956937746056	0.4511031373885264	0.35092956937746056
34	1797	0.3531118712850622	0.3531118712850622	0.4564981871599573	0.3531118712850622
34	1781	0.3728522610011895	0.3728522610011895	0.40471559287637476	0.3728522610011895
34	1129	0.3828131049965236	0.3828131049965236	0.4365931373586539	0.3828131049965236
34	1779	0.2975344798566893	0.2975344798566893	0.3306797067488825	0.2975344798566893
34	1324	0.4736304697379773	0.4736304697379773	0.504743927824647	0.4736304697379773
34	1637	0.47888890439236276	0.47888890439236276	0.5615514688704	0.47888890439236276
34	1796	0.451142791791636	0.451142791791636	0.4723200627657419	0.451142791791636
34	1785	0.29841494814637143	0.29841494814637143	0.34393005070030347	0.29841494814637143
34	1647	0.3438448254924596	0.3438448254924596	0.43224536070953307	0.3438448254924596
34	1792	0.38295904993926727	0.38295904993926727	0.419259084550609	0.38295904993926727
34	1686	0.37363467941212614	0.37363467941212614	0.3903153725645142	0.37363467941212614
34	1744	0.30866411351236184	0.30866411351236184	0.37240489526880033	0.30866411351236184
34	1782	0.4168990145023955	0.4168990145023955	0.6204554804858582	0.4168990145023955
34	1734	0.35581537278227915	0.35581537278227915	0.3749322320562053	0.35581537278227915
34	1591	0.3910332796094921	0.3910332796094921	0.3947571624343967	0.3910332796094921
34	1795	0.34583428277771866	0.34583428277771866	0.3832966716102922	0.34583428277771866
34	1719	0.2985567700189276	0.2985567700189276	0.2985567700189276	0.2985567700189276
34	1786	0.4201953735775801	0.4201953735775801	0.4519011964127472	0.4201953735775801
34	1794	0.34524615702276806	0.34524615702276806	0.36469390380395883	0.34524615702276806
34	1739	0.413140115629116	0.413140115629116	0.42433606688153863	0.413140115629116
34	1377	0.3861389531730858	0.3861389531730858	0.409771666133196	0.3861389531730858
34	1798	0.38922547926751033	0.38922547926751033	0.44468055233233483	0.38922547926751033
34	1643	0.35092956937746056	0.35092956937746056	0.4511031373885264	0.35092956937746056
34	1621	0.31856113548723164	0.31856113548723164	0.400139001866399	0.31856113548723164
34	1771	0.4930062010038571	0.4930062010038571	0.567841229770031	0.4930062010038571
34	1703	0.35690536836710757	0.35690536836710757	0.5071904449223382	0.35690536836710757
34	1617	0.4990711026865601	0.4990711026865601	0.6126645475293903	0.4990711026865601
34	1713	0.30438314115715387	0.30438314115715387	0.31625581849417117	0.30438314115715387
34	1520	0.45504942229397205	0.45504942229397205	0.4553834302444601	0.45504942229397205
34	1730	0.3983048239695782	0.3983048239695782	0.44915728731497806	0.3983048239695782
34	1732	0.40104108448873765	0.40104108448873765	0.5282210103456292	0.40104108448873765
34	1753	0.44165613307130036	0.44165613307130036	0.45205655601009004	0.44165613307130036
34	1780	0.377177668578694	0.377177668578694	0.3796819917543752	0.377177668578694
34	1644	0.33731728419202445	0.33731728419202445	0.34423619520092974	0.33731728419202445
34	1711	0.3532739080802243	0.3532739080802243	0.38496639150768175	0.3532739080802243
34	1768	0.34813835312219565	0.34813835312219565	0.44057822851553086	0.34813835312219565
34	1657	0.4896308032944847	0.4896308032944847	0.6948361511771299	0.4896308032944847
34	1555	0.3286985891053109	0.3286985891053109	0.3499666177021276	0.3286985891053109
34	1654	0.38086426420797437	0.38086426420797437	0.3869614047411335	0.38086426420797437
34	1635	0.35581537278227915	0.35581537278227915	0.3749322320562053	0.35581537278227915
34	1709	0.377177668578694	0.377177668578694	0.3796819917543752	0.377177668578694
34	1248	0.4770975124761052	0.4770975124761052	0.5447837842785475	0.4770975124761052
34	1700	0.42995019222876174	0.42995019222876174	0.5834505366051427	0.42995019222876174
0	67	0.27999154549884103	0.27999154549884103	0.27999154549884103	0.27999154549884103
0	78	0.3002920552304602	0.3002920552304602	0.3002920552304602	0.3002920552304602
0	27	0.0	0.0	0.0	0.0
0	40	0.39343355333690216	0.39343355333690216	0.39343355333690216	0.39343355333690216
0	44	0.2894515618266594	0.2894515618266594	0.2894515618266594	0.2894515618266594
0	66	0.3201994811691297	0.3201994811691297	0.3201994811691297	0.3201994811691297
0	95	0.3555943984982774	0.3555943984982774	0.3555943984982774	0.3555943984982774
0	21	0.39426777387207373	0.39426777387207373	0.39426777387207373	0.39426777387207373
0	37	0.4137063374011172	0.4137063374011172	0.4137063374011172	0.4137063374011172
0	58	0.2894515618266594	0.2894515618266594	0.2894515618266594	0.2894515618266594
0	52	0.6041425451817057	0.6041425451817057	0.6041425451817057	0.6041425451817057
0	15	0.46144107923117456	0.46144107923117456	0.46144107923117456	0.46144107923117456
0	92	0.316833915434418	0.316833915434418	0.316833915434418	0.316833915434418
0	84	0.271778184536817	0.271778184536817	0.271778184536817	0.271778184536817
0	53	0.6097758610002744	0.6097758610002744	0.6097758610002744	0.6097758610002744
0	12	0.0	0.0	0.0	0.0
0	41	0.3273798525752906	0.3273798525752906	0.3273798525752906	0.3273798525752906
0	91	0.3273798525752906	0.3273798525752906	0.3273798525752906	0.3273798525752906
0	77	0.35770095679793046	0.35770095679793046	0.35770095679793046	0.35770095679793046
0	38	0.8275459840113346	0.8275459840113346	0.8275459840113346	0.8275459840113346
0	64	0.3273798525752906	0.3273798525752906	0.3273798525752906	0.3273798525752906
0	19	0.0	0.0	0.0	0.0
0	85	0.5119525792847675	0.5119525792847675	0.5119525792847675	0.5119525792847675
0	49	0.6082529426481047	0.6082529426481047	0.6082529426481047	0.6082529426481047
0	45	0.0	0.0	0.0	0.0
0	86	0.316833915434418	0.316833915434418	0.316833915434418	0.316833915434418
0	35	0.46708996636092	0.46708996636092	0.46708996636092	0.46708996636092
0	88	0.7168771155497119	0.7168771155497119	0.7168771155497119	0.7168771155497119
0	70	0.4254171104624481	0.4254171104624481	0.4254171104624481	0.4254171104624481
0	80	0.38789603597502575	0.38789603597502575	0.38789603597502575	0.38789603597502575
0	17	0.2624476462732741	0.2624476462732741	0.2624476462732741	0.2624476462732741
0	23	0.3582025708913652	0.3582025708913652	0.3582025708913652	0.3582025708913652
0	57	0.3645173646734787	0.3645173646734787	0.3645173646734787	0.3645173646734787
0	39	0.3643725885929826	0.3643725885929826	0.3643725885929826	0.3643725885929826
0	62	0.4121848899378179	0.4121848899378179	0.4121848899378179	0.4121848899378179
0	22	0.3409625731344147	0.3409625731344147	0.3409625731344147	0.3409625731344147
0	29	0.46144107923117456	0.46144107923117456	0.46144107923117456	0.46144107923117456
0	4	0.29944473169583585	0.29944473169583585	0.29944473169583585	0.29944473169583585
0	76	0.38427299878874865	0.38427299878874865	0.38427299878874865	0.38427299878874865
0	25	0.3273798525752906	0.3273798525752906	0.3273798525752906	0.3273798525752906
0	61	0.4018802123351188	0.4018802123351188	0.4018802123351188	0.4018802123351188
0	60	0.44395448852126673	0.44395448852126673	0.44395448852126673	0.44395448852126673
0	81	0.352899198148404	0.352899198148404	0.352899198148404	0.352899198148404
0	73	0.4227169640018064	0.4227169640018064	0.4227169640018064	0.4227169640018064
0	72	0.3405889103515589	0.3405889103515589	0.3405889103515589	0.3405889103515589
0	89	0.3587267130682636	0.3587267130682636	0.3587267130682636	0.3587267130682636
0	51	0.3682906318192744	0.3682906318192744	0.3682906318192744	0.3682906318192744
0	3	0.40119826770086026	0.40119826770086026	0.40119826770086026	0.40119826770086026
0	11	0.7354211965134179	0.7354211965134179	0.7354211965134179	0.7354211965134179
0	24	0.40685460174116067	0.40685460174116067	0.40685460174116067	0.40685460174116067
0	10	0.0	0.0	0.0	0.0
0	33	0.5067011547821791	0.5067011547821791	0.5067011547821791	0.5067011547821791
0	56	0.46144107923117456	0.46144107923117456	0.46144107923117456	0.46144107923117456
0	75	0.34284590321018726	0.34284590321018726	0.34284590321018726	0.34284590321018726
0	59	0.4685091369529831	0.4685091369529831	0.4685091369529831	0.4685091369529831
0	43	0.2894515618266594	0.2894515618266594	0.2894515618266594	0.2894515618266594
0	47	0.47543265213409897	0.47543265213409897	0.47543265213409897	0.47543265213409897
0	32	0.0	0.0	0.0	0.0
0	74	0.5480137999816996	0.5480137999816996	0.5480137999816996	0.5480137999816996
0	90	0.41590202035117246	0.41590202035117246	0.41590202035117246	0.41590202035117246
0	99	0.2894515618266594	0.2894515618266594	0.2894515618266594	0.2894515618266594
0	7	0.3085003520648838	0.3085003520648838	0.3085003520648838	0.3085003520648838
0	1	0.0	0.0	0.0	0.0
0	5	0.4801816059854708	0.4801816059854708	0.4801816059854708	0.4801816059854708
0	26	0.0	0.0	0.0	0.0
0	13	0.46677969236403083	0.46677969236403083	0.46677969236403083	0.46677969236403083
0	71	0.0	0.0	0.0	0.0
0	31	0.0	0.0	0.0	0.0
0	63	0.36240697480326944	0.36240697480326944	0.36240697480326944	0.36240697480326944
0	54	0.27730009265514033	0.27730009265514033	0.27730009265514033	0.27730009265514033
0	100	0.0	0.0	0.0	0.0
0	6	0.31517368419082475	0.31517368419082475	0.31517368419082475	0.31517368419082475
0	96	0.7037582471747532	0.7037582471747532	0.7037582471747532	0.7037582471747532
0	82	0.3694055813448802	0.3694055813448802	0.3694055813448802	0.3694055813448802
0	48	0.2847178144394483	0.2847178144394483	0.2847178144394483	0.2847178144394483
0	83	0.4572265422999937	0.4572265422999937	0.4572265422999937	0.4572265422999937
0	79	0.0	0.0	0.0	0.0
0	69	0.0	0.0	0.0	0.0
0	87	0.316833915434418	0.316833915434418	0.316833915434418	0.316833915434418
0	46	0.2909763331983862	0.2909763331983862	0.2909763331983862	0.2909763331983862
0	18	0.4430902555288239	0.4430902555288239	0.4430902555288239	0.4430902555288239
0	20	0.316833915434418	0.316833915434418	0.316833915434418	0.316833915434418
0	94	0.6082529426481047	0.6082529426481047	0.6082529426481047	0.6082529426481047
0	16	0.33246508619389764	0.33246508619389764	0.33246508619389764	0.33246508619389764
0	36	0.6246036419767723	0.6246036419767723	0.6246036419767723	0.6246036419767723
0	14	0.3109271943708534	0.3109271943708534	0.3109271943708534	0.3109271943708534
0	34	0.3380948159486325	0.3380948159486325	0.3380948159486325	0.3380948159486325
0	9	0.32857154144840706	0.32857154144840706	0.32857154144840706	0.32857154144840706
0	28	0.0	0.0	0.0	0.0
0	68	0.7382543330215104	0.7382543330215104	0.7382543330215104	0.7382543330215104
0	98	0.2716771347907378	0.2716771347907378	0.2716771347907378	0.2716771347907378
0	93	0.3273798525752906	0.3273798525752906	0.3273798525752906	0.3273798525752906
0	30	0.8275459840113346	0.8275459840113346	0.8275459840113346	0.8275459840113346
0	97	0.3340886714176221	0.3340886714176221	0.3340886714176221	0.3340886714176221
0	55	0.316833915434418	0.316833915434418	0.316833915434418	0.316833915434418
0	65	0.37997558010840493	0.37997558010840493	0.37997558010840493	0.37997558010840493
0	50	0.316833915434418	0.316833915434418	0.316833915434418	0.316833915434418
0	8	0.316833915434418	0.316833915434418	0.316833915434418	0.316833915434418
0	42	0.3739096524108204	0.3739096524108204	0.3739096524108204	0.3739096524108204
0	2	0.32317104923085294	0.32317104923085294	0.32317104923085294	0.32317104923085294
87	4385	0.036849076562086	None	0.0591661040967539	0.036849076562086
87	4425	0.030951722283558712	None	0.0591661040967539	0.030951722283558712
87	3991	0.03582488412080693	None	0.0	0.03582488412080693
87	4373	0.036953089814042044	None	0.0591661040967539	0.036953089814042044
87	4235	0.03381174493171865	None	0.0	0.03381174493171865
87	4320	0.0343742475407777	None	0.042763130012747404	0.0343742475407777
87	4368	0.031050100316215547	None	0.009215076669240596	0.031050100316215547
87	4207	0.03276785442368339	None	0.0	0.03276785442368339
87	4346	0.03618926297109659	None	0.0	0.03618926297109659
87	4384	0.0327929066714556	None	0.00842103820331425	0.0327929066714556
87	4433	0.03646616024247999	None	0.0	0.03646616024247999
87	4355	0.030384627853465535	None	0.031648650531294675	0.030384627853465535
87	4037	0.02849430294029011	None	0.0	0.02849430294029011
87	4215	0.03400560108890328	None	0.0	0.03400560108890328
87	4397	0.03217631063762044	None	0.00842103820331425	0.03217631063762044
87	4254	0.03532811264668269	None	0.0	0.03532811264668269
87	4219	0.034971517204737554	None	0.0	0.034971517204737554
87	4026	0.03158327930936778	None	0.07593247337082988	0.03158327930936778
87	3799	0.034402199236209095	None	0.0	0.034402199236209095
87	4338	0.03360498274257047	None	0.009215076669240596	0.03360498274257047
87	4449	0.03533426874827147	None	0.0	0.03533426874827147
87	4203	0.03825777324131887	None	0.0	0.03825777324131887
87	4285	0.031166200695321312	None	0.0	0.031166200695321312
87	3904	0.03450697778300951	None	0.0	0.03450697778300951
87	4291	0.03009929966179396	None	0.0	0.03009929966179396
87	4336	0.036654050573861806	None	0.0	0.036654050573861806
87	4296	0.03186526827992562	None	0.00842103820331425	0.03186526827992562
87	4426	0.024420888259517704	None	0.012428379440749992	0.024420888259517704
87	4429	0.0394060369734074	None	0.0	0.0394060369734074
87	3927	0.03383483324176151	None	0.07593247337082988	0.03383483324176151
87	4340	0.02581768105091137	None	0.0	0.02581768105091137
87	4353	0.03379899308823725	None	0.0	0.03379899308823725
87	4224	0.0318012350871525	None	0.0	0.0318012350871525
87	4432	0.03072704302246086	None	0.07593247337082988	0.03072704302246086
87	4287	0.03993015198455406	None	0.009215076669240596	0.03993015198455406
87	4436	0.030054387780176668	None	0.0	0.030054387780176668
87	4430	0.03327490803495416	None	0.07593247337082988	0.03327490803495416
87	4257	0.03635126604842061	None	0.0	0.03635126604842061
87	4392	0.03205449059697795	None	0.0	0.03205449059697795
87	4431	0.03305536168956938	None	0.0	0.03305536168956938
87	4271	0.031773968511846544	None	0.0	0.031773968511846544
87	4362	0.03138016786238508	None	0.0	0.03138016786238508
87	3549	0.028429152504585335	None	0.058998062821287535	0.028429152504585335
87	4252	0.03152123622121163	None	0.0	0.03152123622121163
87	4202	0.03463342132923942	None	0.0	0.03463342132923942
87	4128	0.033402119153759825	None	0.0	0.033402119153759825
87	4337	0.033122961576082216	None	0.0	0.033122961576082216
87	4076	0.032658328442782755	None	0.0	0.032658328442782755
87	4440	0.03280441054661883	None	0.0	0.03280441054661883
87	4304	0.029511131781777035	None	0.040790460007703276	0.029511131781777035
87	4375	0.020423198904399757	None	0.012428379440749992	0.020423198904399757
87	4399	0.033160340077956936	None	0.0	0.033160340077956936
87	4407	0.030662433090661814	None	0.0	0.030662433090661814
87	4359	0.0365324347400335	None	0.0	0.0365324347400335
87	4366	0.03312674733757753	None	0.0	0.03312674733757753
87	4274	0.03097897759550456	None	0.0	0.03097897759550456
87	4409	0.03199739477896484	None	0.0	0.03199739477896484
87	4413	0.025992804997177318	None	0.007680294792817201	0.025992804997177318
87	3825	0.03608710775632127	None	0.0	0.03608710775632127
87	4438	0.015909497462212745	None	0.3172577186361404	0.015909497462212745
87	4210	0.03351529795468151	None	0.0	0.03351529795468151
87	4031	0.031164165392008586	None	0.0	0.031164165392008586
87	4248	0.03321289327468788	None	0.0	0.03321289327468788
87	4167	0.039369536228515946	None	0.0	0.039369536228515946
87	4155	0.034612997417623186	None	0.0	0.034612997417623186
87	4071	0.03268347195600443	None	0.0	0.03268347195600443
87	4325	0.03131059483837465	None	0.0	0.03131059483837465
87	4424	0.019058896272897984	None	0.16750337243679522	0.019058896272897984
87	4445	0.030346875619203368	None	0.0	0.030346875619203368
87	4311	0.03262547301994916	None	0.0	0.03262547301994916
87	4386	0.03269051355161678	None	0.009215076669240596	0.03269051355161678
87	4358	0.032694632476131635	None	0.0	0.032694632476131635
87	4422	0.03376614207997072	None	0.0	0.03376614207997072
87	4108	0.0408552059195823	None	0.07593247337082988	0.0408552059195823
87	4063	0.031131724226629305	None	0.0	0.031131724226629305
87	4298	0.031009470035563078	None	0.0	0.031009470035563078
87	4414	0.03166993252947645	None	0.10538719534864434	0.03166993252947645
87	4447	0.03129933064048189	None	0.0	0.03129933064048189
87	4406	0.03585995286301717	None	0.0	0.03585995286301717
87	4401	0.032073219254344684	None	0.07593247337082988	0.032073219254344684
87	4434	0.021959259048502988	None	0.0	0.021959259048502988
87	4270	0.035064799836565685	None	0.0591661040967539	0.035064799836565685
87	4316	0.032101246506758926	None	0.0	0.032101246506758926
87	4354	0.024332503718478105	None	0.0	0.024332503718478105
87	4421	0.04125035994031451	None	0.10292919675463649	0.04125035994031451
87	3855	0.029434847186712267	None	0.0	0.029434847186712267
87	4388	0.03602429905206305	None	0.10292919675463649	0.03602429905206305
87	4028	0.03115362123652772	None	0.0938603767688612	0.03115362123652772
87	4334	0.03310225406256935	None	0.05318066321456688	0.03310225406256935
87	3992	0.03603140859715932	None	0.040790460007703276	0.03603140859715932
87	4229	0.03393952367863851	None	0.00842103820331425	0.03393952367863851
87	4382	0.03220945510284417	None	0.0	0.03220945510284417
87	4228	0.033231957889222	None	0.0	0.033231957889222
87	4398	0.028375505468059593	None	0.05318066321456688	0.028375505468059593
87	4391	0.03125630675359839	None	0.0	0.03125630675359839
87	4278	0.0329088880651955	None	0.0	0.0329088880651955
87	4418	0.03266820524677029	None	0.009215076669240596	0.03266820524677029
87	4419	0.03358010585068453	None	0.0	0.03358010585068453
87	4183	0.03332402821480367	None	0.0	0.03332402821480367
87	4369	0.03020356694407601	None	0.0	0.03020356694407601
51	2617	-0.0003567206339189285	None	0.42204295960068416	-0.0003567206339189285
51	2598	6.488435341448805e-06	None	0.47953241607593544	6.488435341448805e-06
51	2601	0.0001481575462116047	None	0.3991979461618148	0.0001481575462116047
51	2579	0.00018840111072110726	None	0.3071740570640308	0.00018840111072110726
51	2584	-0.1	None	0.3438314583639593	-0.1
51	2629	-0.1	None	0.4794577631316618	-0.1
51	2554	-4.571334662888128e-05	None	0.42426408292434703	-4.571334662888128e-05
51	2290	None	None	0.24691154778035224	None
51	2498	None	None	0.3285512735656327	None
51	2602	-3.154621252741992e-11	None	0.2961280158765793	-3.154621252741992e-11
51	2615	-4.935412938477634e-10	None	0.40938605014119656	-4.935412938477634e-10
51	2451	None	None	0.3919995910607369	None
51	2558	-0.1	None	0.5215406836439478	-0.1
51	2592	-1.3012550198575958e-05	None	0.41445504597697785	-1.3012550198575958e-05
51	2566	0.00021546403116923972	None	0.290959681200602	0.00021546403116923972
51	2540	None	None	0.30784599040824373	None
51	2621	0.0017271721937220327	None	0.47414243681798407	0.0017271721937220327
51	2405	None	None	0.3552447718549211	None
51	2625	-0.1	None	0.3285512735656327	-0.1
51	2624	3.0621990573735216e-07	None	0.4742084497913659	3.0621990573735216e-07
51	2622	4.253596860708109e-06	None	0.5962475658581192	4.253596860708109e-06
51	2631	-1.6235622161292797e-08	None	0.44962591740001356	-1.6235622161292797e-08
51	2645	0.0007122886719190488	None	0.4553320189518578	0.0007122886719190488
51	2415	None	None	0.42426408292434703	None
51	2597	-7.052797493763065e-11	None	0.28918459224345006	-7.052797493763065e-11
51	2552	5.021733834068674e-06	None	0.5962475658581192	5.021733834068674e-06
51	2571	0.011924471354781073	None	0.401841467342784	0.011924471354781073
51	2600	0.001203772182126656	None	0.32641868273074576	0.001203772182126656
51	2581	None	None	0.42550889556679145	None
51	2641	None	None	0.41226334905749284	None
51	2607	-6.865488574117181e-05	None	0.5398371315844956	-6.865488574117181e-05
51	2461	None	None	0.3974616231962175	None
51	2635	-1.3445614118883526e-05	None	0.3186713485783004	-1.3445614118883526e-05
51	2608	2.3301475024701514e-09	None	0.2961280158765793	2.3301475024701514e-09
51	2613	0.0014139035048085326	None	0.33631522550820064	0.0014139035048085326
51	2553	-0.0005126153620050495	None	0.3940626446862289	-0.0005126153620050495
51	2526	None	None	0.4469518749070881	None
51	2483	None	None	0.477177212928433	None
51	2605	0.0052182044587326375	None	0.4840078193706073	0.0052182044587326375
51	2636	0.00025016738550580293	None	0.47163894086508823	0.00025016738550580293
51	2587	-0.1	None	0.36419512719451064	-0.1
51	2639	2.2374176165357602e-08	None	0.24691154778035224	2.2374176165357602e-08
51	2623	1.342604860980821e-06	None	0.39818290997526673	1.342604860980821e-06
51	2570	1.2314584633229203e-08	None	0.4113148505540224	1.2314584633229203e-08
51	2503	None	None	0.3309694331031456	None
51	2619	-7.817175829088456e-10	None	0.4562827130565913	-7.817175829088456e-10
51	2611	-4.591394392602917e-06	None	0.2977405729549666	-4.591394392602917e-06
51	2389	None	None	0.4165489586519855	None
51	2595	-2.0415808016743106e-08	None	0.39715458155691596	-2.0415808016743106e-08
51	2589	-0.1	None	0.4304706151566102	-0.1
51	2614	-3.408364892411333e-06	None	0.3071740570640308	-3.408364892411333e-06
51	2578	4.312249510773264e-06	None	0.3982383900011883	4.312249510773264e-06
51	2612	-0.000868300167606352	None	0.4917605243617732	-0.000868300167606352
51	2401	None	None	0.34589219551080636	None
51	2580	-0.1	None	0.3742737587131098	-0.1
51	2647	4.3363995660925185e-05	None	0.39381556945825014	4.3363995660925185e-05
51	2649	-2.4377025063221016e-06	None	0.41152170306062946	-2.4377025063221016e-06
51	2633	5.0490584616620595e-08	None	0.4385985228835489	5.0490584616620595e-08
51	2561	-1.2055092661624255e-08	None	0.38355137642114057	-1.2055092661624255e-08
51	2563	1.337239302348928e-07	None	0.4093001019374617	1.337239302348928e-07
51	2627	3.2855189035842917e-08	None	0.4082651711414029	3.2855189035842917e-08
51	2055	None	None	0.38857855142135256	None
51	2620	-1.9096283522198743e-07	None	0.33662945718245213	-1.9096283522198743e-07
51	2610	None	None	0.4448290659997576	None
51	2260	None	None	0.38355137642114057	None
51	2632	-0.0002442968748956916	None	0.45101391362091026	-0.0002442968748956916
51	2575	3.056783728903042e-08	None	0.2961280158765793	3.056783728903042e-08
51	2538	None	None	0.38606049892419614	None
51	2609	-5.036985852203501e-07	None	0.3290396577407095	-5.036985852203501e-07
51	2497	None	None	0.4303939894773251	None
51	2198	None	None	0.32641868273074576	None
51	2462	None	None	0.4325969870904406	None
51	2506	None	None	0.45755774547144085	None
51	2588	0.0004580708272753515	None	0.36872562637366824	0.0004580708272753515
51	2391	None	None	0.36233091379048543	None
51	2525	None	None	0.3745548776098653	None
51	2648	-4.506246091064003e-06	None	0.40474598689383123	-4.506246091064003e-06
51	2604	1.7343269300958642e-05	None	0.4208013581353499	1.7343269300958642e-05
51	2626	-3.1780912901686846e-06	None	0.2971181175831787	-3.1780912901686846e-06
51	2644	-6.492430402875919e-09	None	0.28918459224345006	-6.492430402875919e-09
51	2551	-7.533129783437899e-09	None	0.34589219551080636	-7.533129783437899e-09
51	2427	None	None	0.5867217130252034	None
51	2574	0.00040164858228275256	None	0.3716761597070073	0.00040164858228275256
51	2565	-1.941154792896385e-05	None	0.6310234601848006	-1.941154792896385e-05
51	2179	None	None	0.4105663603603841	None
51	2567	-0.00012125418633420924	None	0.4742084497913659	-0.00012125418633420924
51	2586	0.00048557047132845126	None	0.38606049892419614	0.00048557047132845126
51	2634	-6.086774967392406e-09	None	0.32929433516524365	-6.086774967392406e-09
51	2638	0.00012081910185764234	None	0.37702362392312005	0.00012081910185764234
51	2349	None	None	0.3606831019936946	None
51	2591	0.0001412843661617516	None	0.37702362392312005	0.0001412843661617516
51	2573	-0.00014030904861242444	None	0.4631583427995394	-0.00014030904861242444
51	2383	None	None	0.5051377513504555	None
51	2593	-0.1	None	0.24691154778035224	-0.1
51	2618	1.7134351052279663e-08	None	0.5694279552879191	1.7134351052279663e-08
51	2562	1.87974743082041e-06	None	0.3186713485783004	1.87974743082041e-06
51	2572	0.0004495286193703741	None	0.45178658345793626	0.0004495286193703741
51	2583	0.0005957774277845735	None	0.4087722854464362	0.0005957774277845735
51	2650	1.0137023991211889e-07	None	0.5051377513504555	1.0137023991211889e-07
[truncated: 13,001 more rows]
