# Supplementary material for: Constrained by Design: Influence of Genetic Encodings on Evolved Traits of Robots
Source: Front Robot AI. 2021 Jun 15;8:672379. doi: 10.3389/frobt.2021.672379 (PMC8239187; doi:10.3389/frobt.2021.672379)
Supplement: Supplementary file 1 [file DataSheet3.ZIP › plasticoding_plane_20_all_measures.tsv]

robot_id	velocity	displacement_velocity	displacement_velocity_hill	head_balance	contacts	branching	branching_modules_count	limbs	extremities	length_of_limbs	extensiveness	coverage	joints	hinge_count	active_hinges_count	brick_count	touch_sensor_count	brick_sensor_count	proportion	width	height	size	absolute_size	sensors	symmetry	avg_period	dev_period	avg_phase_offset	dev_phase_offset	avg_amplitude	dev_amplitude	avg_intra_dev_params	avg_inter_dev_params	sensors_reach	recurrence	synaptic_reception
4373	0.05723696938679216	0.02599891461850785	0.02473340266706841	0.748526613177773	None	0	0	0.125	1	1.0	10	1.0	0.9	10	9	1	0	0	0.08333333333333333	12	1	0.8	12	0.0	0	0.39053101686126634	0.7310986538422481	0.4672288147994113	0.9797908244833813	0.12943803890319017	0.9175079331195093	0.8009739883427888	0.9190955878032961	0	0	0.0
2773	0.009310659777741075	0.0005191053860647618	7.005303498952011e-05	0.9960343292738214	None	0	0	0.3333333333333333	2	0.6666666666666666	4	0.5333333333333333	0.3333333333333333	3	2	4	3	0	0.6	5	3	0.5333333333333333	8	0.2727272727272727	0	0.11867416958657331	0.6367384675988598	0.8511492649390255	0.593302567985399	0.5195730438251164	0.662408442215247	0.9523376466219861	0.6312629831276056	0.6666666666666666	0.3333333333333333	0.0
4104	0.048073986786062686	0.023495505652145362	0.023153485468441842	0.7647246296616141	None	0	0	0.125	1	1.0	9	1.0	0.8888888888888888	9	8	1	0	0	0.09090909090909091	11	1	0.7333333333333333	11	0.0	0	0.3806074973311597	0.606019741290003	0.3055543916808379	0.984477831152463	0.12943803890319017	0.8276946113622841	0.8001286216227128	0.885941883649822	0	0	0.0
4	None	None	None	None	None	0	0	0.3333333333333333	2	0.8333333333333334	5	0.5333333333333333	0.5	5	3	2	3	0	0.6	3	5	0.5333333333333333	8	0.5	0	0.9233533738640818	0.9125715517948297	0.8499600545389129	0.9176224014349946	0.5594963190219965	0.9307191038223787	0.7316703062528067	0.9206517543267819	0.4	0	0.0
7051	0.08172504011148146	0.04758014171638171	0.04108701858745582	0.7701064690874574	None	0	0	0.1	1	1.0	12	1.0	0.9166666666666666	12	11	1	0	0	0.07142857142857142	14	1	0.9333333333333333	14	0.0	0	0.39208919520635743	0.8132953892091804	0.5583995117488432	0.9722648085734579	0.12943803890319017	0.9583280817113302	0.759902052229902	0.938271010301756	0	0	0.0
1702	None	None	None	None	None	0	0	0.5	2	0.3333333333333333	1	0.8333333333333334	0	1	0	3	1	0	0.6666666666666666	3	2	0.3333333333333333	5	0.1111111111111111	0	0	0	0	0	0	0	0	0	0	0	0
131	None	None	None	None	None	0	0	0	0	0	0	1.0	0	0	0	0	1	0	1.0	1	1	0.06666666666666667	1	0.25	0	0	0	0	0	0	0	0	0	0	0	0
4445	0.0018958746117379115	0.0002270239427939351	0.00022681049396987545	0.9877981411023673	None	0	0	0.5	2	0.75	3	0.6	0.5	3	2	2	7	0	0.4	2	5	0.4	6	1.0	0	0.39208919520635743	0.831344000523392	0.6289032379179846	0.9703926577856691	0.12943803890319017	0.9651453194876527	0.7095877814610251	0.9427829451143676	0.3333333333333333	0	0.0
1977	None	None	None	None	None	0.3333333333333333	1	0.625	5	0.5	5	0.4	0.5	8	5	3	0	0	0.8333333333333334	5	6	0.8	12	0.0	0.8571428571428571	0.2591338111691528	0.7196364400210491	0.6390257699342162	0.8996338069238512	0.6839455295888024	0.9123799698003785	0.9072250275547702	0.861319096386429	0	0	0.0
784	None	None	None	None	None	0	0	0.3333333333333333	1	1.0	2	1.0	0.5	1	1	2	4	0	0.25	1	4	0.26666666666666666	4	0.5	0	0.46002649570506443	0.5	1.0	0.5	0.9251583362187257	0.5	0.9159598341757883	0.5	1.0	1.0	0.6621142554925956
4512	0.04757206545810486	0.02411864413744177	0.023866270290390956	0.7512264769074605	None	0	0	0.125	1	1.0	9	1.0	0.8888888888888888	9	8	1	0	0	0.09090909090909091	11	1	0.7333333333333333	11	0.0	0	0.3806074973311597	0.606019741290003	0.3055543916808379	0.984477831152463	0.12943803890319017	0.8363942198179262	0.8128956021187124	0.888022394713187	0	0	0.0
6386	0.08156936037023865	0.055751869955532336	0.046610366773895545	0.7493061428574561	None	0	0	0.1	1	1.0	12	1.0	0.9166666666666666	12	11	1	0	0	0.07142857142857142	14	1	0.9333333333333333	14	0.0	0	0.39208919520635743	0.8132953892091804	0.5583995117488432	0.9722648085734579	0.12943803890319017	0.9566919817658828	0.7486742207825807	0.9374899574469815	0	0	0.0
3813	0.047074315013099305	0.023448167333725237	0.023018089194714736	0.7355672075705046	None	0	0	0.125	1	1.0	9	1.0	0.8888888888888888	9	8	1	0	0	0.09090909090909091	11	1	0.7333333333333333	11	0.0	0	0.3806074973311597	0.606019741290003	0.3055543916808379	0.984477831152463	0.12943803890319017	0.8306167017741324	0.8001286216227128	0.8866348677986979	0	0	0.0
3266	0.015264179940224158	0.008131005189683578	0.00811160746725292	0.9774659284921383	None	0.5	1	0.5	3	0.5714285714285714	4	0.45	0.42857142857142855	3	3	5	3	0	0.8	4	5	0.6	9	0.21428571428571427	0.2857142857142857	1.0	0.5326157499498548	0.5457000688141982	0.927853577588018	0.6720211534130994	0.8954856535593912	0.956948097522142	0.8335440079281108	0.3333333333333333	0.6666666666666666	0.0
5661	0.006402313437978412	2.2380510646452114e-05	1.2143642172580136e-05	0.9941102114303837	None	0	0	0.25	1	1.0	3	0.625	0.6666666666666666	3	2	1	1	0	0.5	2	4	0.3333333333333333	5	0.2	0	0.39208919520635743	0.7375850132151791	0.3055543916808379	0.9454538690340084	0.12943803890319017	0.9629158524184697	0.891181327631545	0.9153630356750537	1.0	0.3333333333333333	0.0
7224	0.06801532518533729	0.029306705504253544	0.01867593236051751	0.6403503051422217	None	0	0	0.1111111111111111	1	1.0	11	1.0	0.9090909090909091	11	10	1	0	0	0.07692307692307693	13	1	0.8666666666666667	13	0.0	0	0.39208919520635743	0.8221837253767793	0.4878957855797016	0.9692641621656618	0.12943803890319017	0.9592597738774973	0.7353034684135629	0.9378334682765216	0	0	0.0
4161	0.053959509908987686	0.022839536544548615	0.021002611654681178	0.7109481633793954	None	0	0	0.125	1	1.0	10	1.0	0.9	10	9	1	0	0	0.08333333333333333	12	1	0.8	12	0.0	0	0.39053101686126634	0.7310986538422481	0.4672288147994113	0.9797908244833813	0.12943803890319017	0.9183816986074262	0.8020932014694984	0.9193826552303761	0	0	0.0
5138	0.0592085019347901	0.030190540616252422	0.024074589680409597	0.8013360537262776	None	0	0	0.125	1	1.0	10	1.0	0.9	10	9	1	0	0	0.08333333333333333	12	1	0.8	12	0.0	0	0.39053101686126634	0.7310986538422481	0.4672288147994113	0.9797908244833813	0.12943803890319017	0.9175079331195093	0.8009739883427888	0.9190955878032961	0	0	0.0
2140	None	None	None	None	None	0.6666666666666666	2	0.875	7	0.1	1	0.48	0.1	1	1	10	2	0	1.0	5	5	0.8	12	0.08333333333333333	0.8571428571428571	0.1	0.5	0.3592251143357781	0.5	0.25039000727613153	0.5	0.7432262120525231	0.5	1.0	1.0	0.0
4456	0.01388024153467504	0.0013000848535443422	-0.001197031823525159	0.9701642294119129	None	0	0	0.16666666666666666	1	1.0	7	1.0	0.8571428571428571	7	6	1	0	0	0.1111111111111111	9	1	0.6	9	0.0	0	0.3368567520813895	0.6064574871499062	0.14340460099438115	0.9779011405913423	0.12943803890319017	0.8483260082271322	0.729648008889696	0.8788182438683055	0	0	0.0
7473	0.07798944705672532	0.047014195634612635	0.03966814832329964	0.7659476412573862	None	0	0	0.1	1	1.0	12	1.0	0.9166666666666666	12	11	1	0	0	0.07142857142857142	14	1	0.9333333333333333	14	0.0	0	0.39208919520635743	0.8132953892091804	0.5583995117488432	0.9722648085734579	0.12943803890319017	0.9584156062491014	0.7533264242463876	0.9383133517572497	0	0	0.0
6934	0.09245148040274664	0.009224771399835288	-0.005842263018683195	0.7253010786462649	None	0	0	0.08333333333333333	1	1.0	16	1.0	0.9375	16	15	1	0	0	0.05555555555555555	18	1	1.2	18	0.0	0	0.39208919520635743	0.8252229888231262	0.5583995117488432	0.9729178728470443	0.12943803890319017	0.9577270319069802	0.7285305151406466	0.939988294236204	0	0	0.0
1051	None	None	None	None	None	0	0	0.5	1	1.0	1	1.0	1.0	2	1	0	1	0	0.3333333333333333	3	1	0.2	3	0.3333333333333333	0	0.47332875730490204	0.8445746721963517	0.9478859206360642	0.62741448330446	0.6982974878506385	0.918614869091024	0.8956652495624823	0.824310295655918	1.0	0	0.0
5181	0.057631812215377234	0.0159021197911316	0.010212238238136878	0.6909575642859549	None	0	0	0.125	1	1.0	10	1.0	0.9	10	9	1	0	0	0.08333333333333333	12	1	0.8	12	0.0	0	0.39053101686126634	0.7310986538422481	0.4672288147994113	0.9797908244833813	0.12943803890319017	0.9175079331195093	0.8009739883427888	0.9190955878032961	0	0	0.0
3494	0.02440301603926445	0.004931921741685827	0.0033389917465409267	0.9862594128008685	None	0	0	0.16666666666666666	1	1.0	6	0.5714285714285714	0.8333333333333334	5	5	2	2	0	0.2857142857142857	2	7	0.5333333333333333	8	0.25	0	0.39208919520635743	0.9273680817426663	0.14340460099438115	0.9757699646874487	0.12943803890319017	0.9229526134324967	0.8243284353967041	0.9482689051981469	0.6	0.2	0.0
1106	None	None	None	None	None	0	0	0.5	3	0.7142857142857143	5	0.6	0.5714285714285714	7	4	1	2	0	0.6	5	3	0.6	9	0.6666666666666666	0.6666666666666666	0.437339643281608	0.6025847601780331	0.44616281039966016	0.900573457824437	0.7549184413322598	0.8058377849407138	0.87459392641147	0.7937505025941541	0.5714285714285714	0.5714285714285714	0.0
1741	None	None	None	None	None	0	0	0.8	4	0.2	1	0.875	0.2	2	1	4	3	0	0.5	2	4	0.4666666666666667	7	0.2727272727272727	0.8	0.7251277290417532	0.9398411727135916	0.449957226975415	0.9245381953878704	0.31764181615339027	0.8701192910671485	0.9438233325112525	0.9157124415416401	0.5	0	0.0
5350	0.056533319415964976	0.0221822778386895	0.015029809986252448	0.7026665001123555	None	0	0	0.125	1	1.0	10	1.0	0.9	10	9	1	0	0	0.08333333333333333	12	1	0.8	12	0.0	0	0.39053101686126634	0.7310986538422481	0.4672288147994113	0.9797908244833813	0.12943803890319017	0.9175079331195093	0.8009739883427888	0.9190955878032961	0	0	0.0
3302	0.024107122361604637	0.0012360775966042273	0.0011446180244115535	0.9696188495449106	None	0	0	0.14285714285714285	1	1.0	8	0.625	0.625	5	5	4	4	0	0.25	8	2	0.6666666666666666	10	0.3333333333333333	0	0.39208919520635743	0.8125539990144928	0.3055543916808379	0.9745494886292706	0.12943803890319017	0.8812730912540188	0.8106361404864869	0.9146793877067232	0.2	0.2	0.0
1780	None	None	None	None	None	1.0	1	0.75	3	0.25	1	0.5	0.25	1	1	4	7	0	0.75	4	3	0.4	6	0.5833333333333334	1.0	1.0	0.5	1.0	0.5	0.21366751702079823	0.5	0.97603272771031	0.5	1.0	0	0.0834225457331636
6925	0.0802782483687398	0.05509773707953497	0.04796004424849958	0.7538712290912646	None	0	0	0.1	1	1.0	12	1.0	0.9166666666666666	12	11	1	0	0	0.07142857142857142	14	1	0.9333333333333333	14	0.0	0	0.39208919520635743	0.8132953892091804	0.5583995117488432	0.9722648085734579	0.12943803890319017	0.9566919817658828	0.7486742207825807	0.9374899574469815	0	0	0.0
4933	0.056499891809674775	0.028353153400700576	0.027914155403146974	0.7483832927332862	None	0	0	0.125	1	1.0	10	1.0	0.9	10	9	1	0	0	0.08333333333333333	12	1	0.8	12	0.0	0	0.39053101686126634	0.7310986538422481	0.4672288147994113	0.9797908244833813	0.12943803890319017	0.9175079331195093	0.8009739883427888	0.9190955878032961	0	0	0.0
994	None	None	None	None	None	0	0	0.375	3	0.6666666666666666	6	0.3055555555555556	0.5555555555555556	5	5	5	1	0	1.0	6	6	0.7333333333333333	11	0.07142857142857142	0	0.3798995182427157	0.9383685915869534	0.757640444784564	0.833953793415818	0.7345823616313165	0.830540798125397	0.8237814533497463	0.8781952202702246	1.0	0.2	0.0
3882	0.04730503949934062	0.02236789633998452	0.021832766288054643	0.7095152604369839	None	0	0	0.125	1	1.0	9	1.0	0.8888888888888888	9	8	1	0	0	0.09090909090909091	11	1	0.7333333333333333	11	0.0	0	0.3806074973311597	0.606019741290003	0.3055543916808379	0.984477831152463	0.12943803890319017	0.8276946113622841	0.8001286216227128	0.885941883649822	0	0	0.0
1542	None	None	None	None	None	0	0	0.6	3	0.6	3	0.5833333333333334	0	3	0	3	2	0	0.75	4	3	0.4666666666666667	7	0.2857142857142857	0.8	0	0	0	0	0	0	0	0	0	0	0
6211	0.07617494002796561	0.03370731145315654	0.029101263912851675	0.648189629992385	None	0	0	0.1111111111111111	1	1.0	11	1.0	0.9090909090909091	11	10	1	0	0	0.07692307692307693	13	1	0.8666666666666667	13	0.0	0	0.39208919520635743	0.7746979195174221	0.4878957855797016	0.976072330193229	0.12943803890319017	0.9433792386796748	0.7687748021805434	0.9299252471258033	0	0	0.0
6782	0.07727398247464574	0.025769805680843347	0.023144121699979255	0.6590116948559417	None	0	0	0.1	1	1.0	12	1.0	0.9166666666666666	12	11	1	0	0	0.07142857142857142	14	1	0.9333333333333333	14	0.0	0	0.39208919520635743	0.8132953892091804	0.5583995117488432	0.9722648085734579	0.12943803890319017	0.9513800283016767	0.7622681718340087	0.9350788455713568	0	0	0.0
6354	0.08060677789474414	0.03056879591907298	0.026856540262758365	0.7583858454328777	None	0	0	0.1	1	1.0	12	1.0	0.9166666666666666	12	11	1	0	0	0.07142857142857142	14	1	0.9333333333333333	14	0.0	0	0.39208919520635743	0.8132953892091804	0.5583995117488432	0.9722648085734579	0.12943803890319017	0.9583280817113302	0.759902052229902	0.938271010301756	0	0	0.0
773	None	None	None	None	None	0	0	0.5	2	0.6666666666666666	2	0.8333333333333334	0	0	0	4	2	0	0.6666666666666666	2	3	0.3333333333333333	5	0.16666666666666666	0.6666666666666666	0	0	0	0	0	0	0	0	0	0	0
1161	None	None	None	None	None	0	0	1.0	1	0	0	1.0	0	0	0	1	3	0	0.5	2	1	0.13333333333333333	2	0.5	0	0	0	0	0	0	0	0	0	0	0	0
3923	0.04670239898957203	0.02420516665451057	0.02371516354528306	0.751760179436973	None	0	0	0.125	1	1.0	9	1.0	0.8888888888888888	9	8	1	0	0	0.09090909090909091	11	1	0.7333333333333333	11	0.0	0	0.3806074973311597	0.606019741290003	0.3055543916808379	0.984477831152463	0.12943803890319017	0.8276946113622841	0.8001286216227128	0.885941883649822	0	0	0.0
4479	0.01723771549491105	0.002551381952180924	0.002327478880757843	0.9874514130164296	None	0	0	0.16666666666666666	1	1.0	6	0.5333333333333333	0.5	4	3	3	4	0	0.6	5	3	0.5333333333333333	8	0.4444444444444444	0	0.35873212470627464	0.8249524643023698	0.2244794963376095	0.7799877208232184	0.4481286519109317	0.960581609496517	0.7581278103757982	0.8811176170772519	0.375	0	0.19072499474538218
6722	0.07817183268554571	0.0506800635595578	0.04501388636001146	0.7521414395714835	None	0	0	0.1	1	1.0	12	1.0	0.9166666666666666	12	11	1	0	0	0.07142857142857142	14	1	0.9333333333333333	14	0.0	0	0.39208919520635743	0.8132953892091804	0.5583995117488432	0.9722648085734579	0.12943803890319017	0.9583718681438473	0.7679896916956659	0.938292185467177	0	0	0.0
6588	0.07784940402349123	0.05045693334701273	0.04452641049688242	0.7524161741455175	None	0	0	0.1	1	1.0	12	1.0	0.9166666666666666	12	11	1	0	0	0.07142857142857142	14	1	0.9333333333333333	14	0.0	0	0.39208919520635743	0.8132953892091804	0.5583995117488432	0.9722648085734579	0.12943803890319017	0.9583718681438473	0.7679896916956659	0.938292185467177	0	0	0.0
4918	0.06028665256088319	0.0285966124326666	0.025250449102364573	0.8120065956758034	None	0	0	0.125	1	1.0	10	1.0	0.9	10	9	1	0	0	0.08333333333333333	12	1	0.8	12	0.0	0	0.39053101686126634	0.7310986538422481	0.4672288147994113	0.9797908244833813	0.12943803890319017	0.9197014410994485	0.8024542688044035	0.9198198022543618	0	0	0.0
7145	0.07832009989922369	0.03388838563103041	0.030966786085157624	0.7407580210279399	None	0	0	0.1	1	1.0	12	1.0	0.9166666666666666	12	11	1	0	0	0.07142857142857142	14	1	0.9333333333333333	14	0.0	0	0.39208919520635743	0.8132953892091804	0.5583995117488432	0.9722648085734579	0.12943803890319017	0.9583718681438473	0.7679896916956659	0.938292185467177	0	0	0.0
100	None	None	None	None	None	0.25	1	0.4	4	0.6153846153846154	8	0.42857142857142855	0.3076923076923077	6	4	8	6	0	0.7142857142857143	5	7	1.0	15	0.3333333333333333	0	0.7231980918433338	0.9099073452412785	0.5474748814862043	0.9390741085757519	0.8536407739454519	0.8844802042594053	0.8809527759297495	0.9138124415523454	0.25	0.16666666666666666	0.09155178422139527
5758	0.07748985890300532	0.004394277836188126	0.0009276680557391391	0.6678857823664883	None	0	0	0.1111111111111111	1	1.0	11	1.0	1.0	12	11	0	0	0	0.07692307692307693	13	1	0.8666666666666667	13	0.0	0	0.39208919520635743	0.834688628492697	0.5583995117488432	0.9730378642000843	0.14268129319551798	0.9446169464184416	0.7524184557679024	0.9358706077806834	0	0	0.0
3090	0.05696730203787404	0.0018404664649345145	-0.0008022758264068679	0.9443760561628494	None	0	0	0.1875	3	0.8095238095238095	17	0.23232323232323232	0.47619047619047616	13	10	9	1	0	0.8181818181818182	11	9	1.5333333333333334	23	0.05263157894736842	0.1	0.39208919520635743	0.8113668803706758	0.377134232184268	0.9733190691314086	0.12943803890319017	0.874661769294641	0.8001286216227128	0.9115600365293315	1.0	0.15384615384615385	0.0
4098	0.046563469947604186	0.024307291524855855	0.023980754661425723	0.7609182542854914	None	0	0	0.125	1	1.0	9	1.0	0.8888888888888888	9	8	1	0	0	0.09090909090909091	11	1	0.7333333333333333	11	0.0	0	0.3806074973311597	0.606019741290003	0.3055543916808379	0.984477831152463	0.12943803890319017	0.8276946113622841	0.8001286216227128	0.885941883649822	0	0	0.0
6638	0.08118641306105134	0.05170597434190997	0.04486629855823684	0.7482075343326424	None	0	0	0.1	1	1.0	12	1.0	0.9166666666666666	12	11	1	0	0	0.07142857142857142	14	1	0.9333333333333333	14	0.0	0	0.39208919520635743	0.8132953892091804	0.5583995117488432	0.9722648085734579	0.12943803890319017	0.9583718681438473	0.7679896916956659	0.938292185467177	0	0	0.0
2916	0.032523858512341186	0.0004375691006478037	0.0004257341487745502	0.9901697218043537	None	0	0	0.375	3	0.5555555555555556	5	0.4074074074074074	0.4444444444444444	5	4	5	2	0	0.3333333333333333	9	3	0.7333333333333333	11	0.15384615384615385	0	0.11867416958657331	0.7556101506774896	0.8511492649390255	0.9537917019634156	0.5195730438251164	0.8889913595584792	0.9523376466219861	0.8888296698126863	0.6	0.2	0.0
3456	0.0255162129637609	0.015437734396325455	0.015207622962721963	0.971026355963513	None	0	0	0.14285714285714285	1	1.0	8	0.4166666666666667	0.75	6	6	3	2	0	0.375	8	3	0.6666666666666666	10	0.2	0	0.3863483462687586	0.6210917185326288	0.6360653673451241	0.9812600391473286	0.12892623958655744	0.861911787958324	0.9200636435859623	0.8903714965474956	0.5833333333333334	0.16666666666666666	0.0
5667	0.06128288186170718	0.026699142371813485	0.022272362834728686	0.7969335457880614	None	0	0	0.125	1	1.0	10	1.0	0.9	10	9	1	0	0	0.08333333333333333	12	1	0.8	12	0.0	0	0.39053101686126634	0.7310986538422481	0.4672288147994113	0.9797908244833813	0.12943803890319017	0.9175079331195093	0.8009739883427888	0.9190955878032961	0	0	0.0
6812	0.08280509043546735	0.013645226046613154	0.0012711073848276776	0.7691933538834437	None	0	0	0.08333333333333333	1	1.0	15	1.0	0.9333333333333333	15	14	1	0	0	0.058823529411764705	17	1	1.1333333333333333	17	0.0	0	0.39208919520635743	0.9136990134572898	0.6289032379179846	0.9661768097214699	0.2065747269367896	0.942158633592577	0.8137824943476679	0.9444914693276083	0	0	0.0
572	None	None	None	None	None	0	0	0.42857142857142855	3	0.5	4	0.7142857142857143	0.375	4	3	5	1	0	0.2857142857142857	2	7	0.6666666666666666	10	0.07692307692307693	0	0.325193991695675	0.8973734374142	0.6141417485616468	0.944633194969696	0.46968176647426674	0.7962078265224675	0.9154509422281206	0.8930852670404645	1.0	0.5	0.0
3500	0.025590658820495802	0.01661584718738793	0.016430874469131156	0.9717093155812848	None	0	0	0.14285714285714285	1	1.0	8	0.4166666666666667	0.75	6	6	3	2	0	0.375	8	3	0.6666666666666666	10	0.2	0	0.3863483462687586	0.6210917185326288	0.6360653673451241	0.9812600391473286	0.12892623958655744	0.861911787958324	0.9200636435859623	0.8903714965474956	0.5833333333333334	0.3333333333333333	0.0
2294	None	None	None	None	None	0.5	1	0.5714285714285714	4	0.625	5	0.4166666666666667	0.625	7	5	2	0	0	0.375	8	3	0.6666666666666666	10	0.0	1.0	0.2591338111691528	0.6729266803840263	0.6390257699342162	0.918464161362606	0.6839455295888024	0.9297557869303651	0.8891951647321319	0.8708713898400461	0	0	0.0
1045	None	None	None	None	None	0.3333333333333333	1	0.875	7	0.1	1	0.6	0.1	3	1	8	0	0	0.8	5	4	0.8	12	0.0	0.75	0.7689379820744995	0.8436468579644489	0.32240718250340555	0.8791208753685957	0.6005475670906926	0.8744794093099568	0.8926710762197966	0.8664932588973288	0	0	0.0
7183	0.018689449145157487	0.0032687581056397856	0.0015346277773332965	0.975383983036462	None	0	0	0.14285714285714285	1	1.0	8	0.4166666666666667	0.625	6	5	3	2	0	0.6666666666666666	6	4	0.6666666666666666	10	0.2222222222222222	0	0.39208919520635743	0.7692419215052027	0.3760581178499794	0.9747500022219916	0.19781750677234114	0.9605901454367592	0.8647455573963906	0.9360543980892555	0.5833333333333334	0	0.0
4950	0.05760196853036629	0.022706477983563438	0.01839292597392553	0.7108370887729472	None	0	0	0.125	1	1.0	10	1.0	0.9	10	9	1	0	0	0.08333333333333333	12	1	0.8	12	0.0	0	0.39053101686126634	0.7310986538422481	0.4672288147994113	0.9797908244833813	0.12943803890319017	0.9175079331195093	0.8009739883427888	0.9190955878032961	0	0	0.0
2464	None	None	None	None	None	0	0	0.2222222222222222	2	0.8181818181818182	9	0.52	0.5454545454545454	6	6	6	2	0	1.0	5	5	0.8666666666666667	13	0.125	0.7272727272727273	0.4315976539359617	0.9093457276962478	0.5409571820144952	0.9319280303109702	0.6359429715394713	0.8898662126145832	0.759007091965021	0.9119151080482217	0.5833333333333334	0.16666666666666666	0.0
2842	0.0005364000591504853	0.00021372426733621774	-8.656473099880351e-07	0.998263181969463	None	0	0	0.6666666666666666	2	0.5	1	1.0	0.5	2	1	1	2	0	0.25	4	1	0.26666666666666666	4	0.4	0.6666666666666666	0.3268121117264847	0.6630203197963556	0.7687235414297428	0.9099286934285523	0.4919039314687378	0.8721848138063639	0.9192161786569939	0.8370792037699699	0.75	0.5	0.2732593492986686
5188	0.05649816125988159	0.026000028690425458	0.02453458391210653	0.7479052705869438	None	0	0	0.125	1	1.0	10	1.0	0.9	10	9	1	0	0	0.08333333333333333	12	1	0.8	12	0.0	0	0.39053101686126634	0.7310986538422481	0.4672288147994113	0.9797908244833813	0.12943803890319017	0.9175079331195093	0.8009739883427888	0.9190955878032961	0	0	0.0
1615	None	None	None	None	None	0	0	0.5	3	0.7142857142857143	5	0.42857142857142855	0.7142857142857143	6	5	2	2	0	0.42857142857142855	7	3	0.6	9	0.2857142857142857	1.0	0.29876282572359225	0.8769604923380592	0.7804835970205842	0.8695950980891464	0.7670522998694824	0.8221936359558907	0.9041832819563141	0.8578492460940781	0.6666666666666667	0.5	0.0
7285	0.08179094620163246	0.048892931877172724	0.04179116129639217	0.754390529520228	None	0	0	0.1	1	1.0	12	1.0	0.9166666666666666	12	11	1	0	0	0.07142857142857142	14	1	0.9333333333333333	14	0.0	0	0.39208919520635743	0.8132953892091804	0.5583995117488432	0.9722648085734579	0.12943803890319017	0.9583718681438473	0.7679896916956659	0.938292185467177	0	0	0.0
1459	None	None	None	None	None	0	0	0.14285714285714285	1	1.0	8	0.625	0.375	4	3	5	6	0	1.0	4	4	0.6666666666666666	10	0.46153846153846156	0	0.2591338111691528	0.7379824722982818	0.9304033063980945	0.8139576953774044	0.6740196266131349	0.8646089220290885	0.9136869821842369	0.8107950157375368	0.25	0.5	0.32108071073834255
1175	None	None	None	None	None	0	0	0.5714285714285714	4	0.5	4	0.6666666666666666	0.25	3	2	6	1	0	0.6	3	5	0.6666666666666666	10	0.06666666666666667	0.6666666666666666	0.8699886019643174	0.7329375052167343	0.30504778584543374	0.8338942866281134	0.8379249834097244	0.9688274520236257	0.9462281389067692	0.8828675201572632	1.0	0.3333333333333333	0.0
4485	0.00989088748984526	0.00045641874008440396	-5.14131344859268e-05	0.981941777357389	None	0	0	0.2	1	1.0	5	1.0	0.8	5	4	1	0	0	0.14285714285714285	7	1	0.4666666666666667	7	0.0	0	0.39208919520635743	0.5688727283964206	0.995433657638746	0.9353651146768206	0.15490094885458033	0.878808385062981	0.9703027435135254	0.8380165052650554	0	0	0.0
1212	None	None	None	None	None	0.5	1	0.8333333333333334	5	0.2857142857142857	2	0.5625	0.2857142857142857	4	2	4	1	0	1.0	4	4	0.6	9	0.1	0.8	0.6910254554371561	0.8280961478402787	0.4875686973473434	0.9213136046960494	0.5077205652842631	0.8644591428477683	0.9080553228170738	0.8767260033217683	1.0	0.25	0.0
2860	0.058030581506572934	0.01597053460801073	0.015250015229278645	0.7868754624146884	None	0	0	0.2	2	0.9230769230769231	12	1.0	0.9230769230769231	14	12	0	2	0	0.06666666666666667	15	1	1.0	15	1.0	0.5714285714285714	0.4010263447729735	0.9145253625725904	0.6390257699342162	0.9466985774153855	0.507659244208183	0.79610467475997	0.7286839979675641	0.900528357811095	0.5357142857142857	0	0.0
4345	0.05931204513097638	0.027620723119487413	0.027561846339764048	0.7238097567975736	None	0	0	0.125	1	1.0	10	1.0	0.9	10	9	1	0	0	0.08333333333333333	12	1	0.8	12	0.0	0	0.39053101686126634	0.7310986538422481	0.4672288147994113	0.9797908244833813	0.12943803890319017	0.9175079331195093	0.8009739883427888	0.9190955878032961	0	0	0.0
7088	0.07772122678530177	0.05203487051163382	0.0452619892213775	0.7431518409912881	None	0	0	0.1	1	1.0	12	1.0	0.9166666666666666	12	11	1	0	0	0.07142857142857142	14	1	0.9333333333333333	14	0.0	0	0.39208919520635743	0.8132953892091804	0.5583995117488432	0.9722648085734579	0.12943803890319017	0.9583280817113302	0.759902052229902	0.938271010301756	0	0	0.0
4785	0.05712416700050156	0.022277801330265808	0.018229113587199502	0.7091585093809192	None	0	0	0.125	1	1.0	10	1.0	0.9	10	9	1	0	0	0.08333333333333333	12	1	0.8	12	0.0	0	0.39053101686126634	0.7310986538422481	0.4672288147994113	0.9797908244833813	0.12943803890319017	0.9175079331195093	0.8009739883427888	0.9190955878032961	0	0	0.0
5925	0.07345381910904791	0.03391494305412817	0.03319662612284408	0.7170010076187021	None	0	0	0.1111111111111111	1	1.0	11	1.0	0.9090909090909091	11	10	1	0	0	0.07692307692307693	13	1	0.8666666666666667	13	0.0	0	0.39208919520635743	0.7715588277994543	0.4878957855797016	0.976072330193229	0.12943803890319017	0.9433792386796748	0.7615885592594371	0.9295355025610594	0	0	0.0
2424	None	None	None	None	None	0.5	1	0.6666666666666666	4	0.16666666666666666	1	0.6666666666666666	0.16666666666666666	3	1	4	2	0	0.75	4	3	0.5333333333333333	8	0.2	1.0	0.28259747140019215	0.9420528926309831	0.6410876364796451	0.9660536113989386	0.5790744120982286	0.9194544330853951	0.708680899121401	0.9456952333371902	0.6666666666666666	0.3333333333333333	0.0
2581	2.2369950707710613e-06	1.1470240661391537e-08	-4.320719934355669e-09	0.9999982530362612	None	0	0	0.6666666666666666	2	0.5	1	0.6666666666666666	0	1	0	2	3	0	0.6666666666666666	3	2	0.26666666666666666	4	0.42857142857142855	0	0	0	0	0	0	0	0	0	0	0	0
3820	0.04949530611346276	0.025127937571147476	0.024752532356368137	0.7638168609352325	None	0	0	0.125	1	1.0	9	1.0	0.8888888888888888	9	8	1	0	0	0.09090909090909091	11	1	0.7333333333333333	11	0.0	0	0.3806074973311597	0.606019741290003	0.3055543916808379	0.984477831152463	0.12943803890319017	0.8276946113622841	0.8001286216227128	0.885941883649822	0	0	0.0
4208	0.059369679347099386	0.023615476242804984	0.01888941733419521	0.8143655870067672	None	0	0	0.125	1	1.0	10	1.0	0.9	10	9	1	0	0	0.08333333333333333	12	1	0.8	12	0.0	0	0.39053101686126634	0.7310986538422481	0.4672288147994113	0.9797908244833813	0.12943803890319017	0.9175079331195093	0.8009739883427888	0.9190955878032961	0	0	0.0
843	None	None	None	None	None	0.25	1	0.3	3	0.75	9	0.7	0.5	8	6	5	0	0	0.8	5	4	0.9333333333333333	14	0.0	0.5454545454545454	0.7748744667461328	0.8470877650295964	0.5850706240473834	0.8342635417060306	0.9365054678486704	0.7531094111250546	0.7714770085110955	0.814741481262496	0	0	0.0
4096	0.04866844446019562	0.02233693570688075	0.02184356646688327	0.7426244384606249	None	0	0	0.125	1	1.0	9	1.0	0.8888888888888888	9	8	1	0	0	0.09090909090909091	11	1	0.7333333333333333	11	0.0	0	0.3806074973311597	0.606019741290003	0.3055543916808379	0.984477831152463	0.12943803890319017	0.8276946113622841	0.8001286216227128	0.885941883649822	0	0	0.0
3377	0.02438853739561746	0.014544345276306185	0.013567262062760512	0.9736687330752093	None	0	0	0.14285714285714285	1	1.0	8	0.4166666666666667	0.75	6	6	3	1	0	0.375	8	3	0.6666666666666666	10	0.1	0	0.3863483462687586	0.6210917185326288	0.6360653673451241	0.9812600391473286	0.12892623958655744	0.8628737330842808	0.9200636435859623	0.8906349602655523	1.0	0.16666666666666666	0.0
802	None	None	None	None	None	0	0	0.08333333333333333	1	1.0	15	0.7083333333333334	0.6	10	9	6	0	0	0.6666666666666666	4	6	1.1333333333333333	17	0.0	0.5714285714285714	0.7953695734280883	0.9301677212194259	0.6807085051457816	0.8377759620554773	0.9365054678486704	0.7569824536023639	0.7990844483297654	0.8568147465153191	0	0	0.0
3726	0.04675553527664658	0.02312416533552491	0.022538951078250838	0.7325272282381586	None	0	0	0.125	1	1.0	9	1.0	0.8888888888888888	9	8	1	0	0	0.09090909090909091	11	1	0.7333333333333333	11	0.0	0	0.3806074973311597	0.606019741290003	0.3055543916808379	0.984477831152463	0.12943803890319017	0.8395453389854266	0.8001286216227128	0.8887893710252869	0	0	0.0
3775	0.04716048754856934	0.022832503393419336	0.02236112051294885	0.7487024276502368	None	0	0	0.125	1	1.0	9	1.0	0.8888888888888888	9	8	1	0	0	0.09090909090909091	11	1	0.7333333333333333	11	0.0	0	0.3806074973311597	0.606019741290003	0.3055543916808379	0.984477831152463	0.12943803890319017	0.8276946113622841	0.8001286216227128	0.885941883649822	0	0	0.0
6057	0.07502059344737193	0.03224494938537623	0.03165312171345508	0.6594794567151586	None	0	0	0.1111111111111111	1	1.0	11	1.0	0.9090909090909091	11	10	1	0	0	0.07692307692307693	13	1	0.8666666666666667	13	0.0	0	0.39208919520635743	0.8237797231740204	0.4878957855797016	0.9692641621656618	0.12943803890319017	0.9588103757237715	0.7353034684135629	0.9378240680891154	0	0	0.0
855	None	None	None	None	None	0	0	0	0	0	0	1.0	0	0	0	0	2	0	1.0	1	1	0.06666666666666667	1	0.5	0	0	0	0	0	0	0	0	0	0	0	0
6870	0.08309167831162992	0.0026362654906624543	-0.00019354177522749308	0.7066002989710395	None	0	0	0.2	2	0.8461538461538461	11	0.5357142857142857	0.8461538461538461	13	11	1	0	0	0.14285714285714285	14	2	1.0	15	0.0	0	0.39208919520635743	0.8404866687616837	0.4878957855797016	0.9698902890089319	0.12943803890319017	0.9535882235496275	0.8137824943476679	0.9381359617691462	0	0	0.0
4543	0.05735014708657543	0.029269696320765964	0.028965736586153416	0.7518972729672933	None	0	0	0.125	1	1.0	10	1.0	0.9	10	9	1	0	0	0.08333333333333333	12	1	0.8	12	0.0	0	0.39053101686126634	0.7310986538422481	0.4672288147994113	0.9797908244833813	0.12943803890319017	0.9175079331195093	0.8009739883427888	0.9190955878032961	0	0	0.0
3344	0.024453485474840077	0.00443781035166507	0.003306263244862483	0.9864935701147141	None	0	0	0.16666666666666666	1	1.0	6	0.5714285714285714	0.8333333333333334	5	5	2	2	0	0.2857142857142857	2	7	0.5333333333333333	8	0.25	0	0.39208919520635743	0.9273680817426663	0.14340460099438115	0.9757699646874487	0.12943803890319017	0.9229526134324967	0.8243284353967041	0.9482689051981469	0.6	0.2	0.0
2610	0.0017533039424410127	0.00011648895638482401	-0.00011457953653362135	0.9967576643208012	None	0	0	0.6666666666666666	4	0.16666666666666666	1	1.0	0	4	0	3	0	0	0.5	2	4	0.5333333333333333	8	0.0	0.6666666666666666	0	0	0	0	0	0	0	0	0	0	0
7203	0.07985383192290936	0.047003704567745566	0.03999189417097475	0.7704663736506598	None	0	0	0.1	1	1.0	12	1.0	0.9166666666666666	12	11	1	0	0	0.07142857142857142	14	1	0.9333333333333333	14	0.0	0	0.39208919520635743	0.8132953892091804	0.5583995117488432	0.9722648085734579	0.12943803890319017	0.9583718681438473	0.7679896916956659	0.938292185467177	0	0	0.0
4316	0.046782679553242605	0.02209611197850222	0.021615203800526315	0.7101499629902451	None	0	0	0.125	1	1.0	9	1.0	0.8888888888888888	9	8	1	0	0	0.09090909090909091	11	1	0.7333333333333333	11	0.0	0	0.3806074973311597	0.606019741290003	0.3055543916808379	0.984477831152463	0.12943803890319017	0.8276946113622841	0.8001286216227128	0.885941883649822	0	0	0.0
4073	0.04756017937320433	0.022189665616322646	0.021802198240125706	0.7457817338090291	None	0	0	0.125	1	1.0	9	1.0	0.8888888888888888	9	8	1	0	0	0.09090909090909091	11	1	0.7333333333333333	11	0.0	0	0.3806074973311597	0.606019741290003	0.3055543916808379	0.984477831152463	0.12943803890319017	0.8276946113622841	0.8001286216227128	0.885941883649822	0	0	0.0
5457	0.07216029924652322	0.01497542221977523	0.005863323469593108	0.7573097159208387	None	0	0	0.125	1	1.0	10	1.0	0.9	10	9	1	1	0	0.08333333333333333	12	1	0.8	12	0.2	0	0.39208919520635743	0.7661931019847998	0.3760581178499794	0.9805474439408599	0.12943803890319017	0.9421832438447005	0.8726325318402138	0.9329344302794665	1.0	0	0.0
795	None	None	None	None	None	0	0	0.375	3	0.5555555555555556	5	0.39285714285714285	0.4444444444444444	5	4	5	0	0	0.5714285714285714	4	7	0.7333333333333333	11	0.0	0.2857142857142857	0.6965173208997169	0.9129467883204471	0.6310218711464338	0.9143382295059652	0.8529834602153326	0.9307718836478835	0.8874707007946211	0.9197424635701633	0	0	0.0
1534	None	None	None	None	None	0	0	0.125	1	1.0	9	0.55	0.8888888888888888	9	8	1	1	0	0.2	10	2	0.7333333333333333	11	0.2	0	0.39208919520635743	0.9528840213345807	0.7618043963854652	0.9762898154236105	0.20893077950273975	0.9485330643425248	0.7335086150847667	0.9613170111587123	1.0	0	0.0
3695	0.025491000622410907	0.006775233472440544	0.006764465406850534	0.9701183045589796	None	0	0	0.14285714285714285	1	1.0	8	0.4166666666666667	0.75	6	6	3	2	0	0.375	8	3	0.6666666666666666	10	0.2	0	0.3863483462687586	0.6210917185326288	0.7272360642945559	0.9772523845033628	0.12892623958655744	0.861911787958324	0.9055534721947237	0.8837649275231173	0.5833333333333334	0.16666666666666666	0.0
5418	0.086249770328013	0.015076097313848376	-0.0028717380739249954	0.7306350289008788	None	0	0	0.1	1	1.0	12	1.0	0.9166666666666666	12	11	1	0	0	0.07142857142857142	14	1	0.9333333333333333	14	0.0	0	0.39208919520635743	0.8326748405480403	0.5583995117488432	0.9663455743258861	0.12943803890319017	0.9583120598866564	0.7285305151406466	0.9369684522395295	0	0	0.0
1443	None	None	None	None	None	0	0	0.75	3	0.0	0	0.8333333333333334	0	1	0	3	3	0	0.6666666666666666	2	3	0.3333333333333333	5	0.3333333333333333	0.6666666666666666	0	0	0	0	0	0	0	0	0	0	0
7113	0.07995877236255267	0.05116368410326193	0.043494621146207516	0.75415897006326	None	0	0	0.1	1	1.0	12	1.0	0.9166666666666666	12	11	1	0	0	0.07142857142857142	14	1	0.9333333333333333	14	0.0	0	0.39208919520635743	0.8132953892091804	0.5583995117488432	0.9722648085734579	0.12943803890319017	0.9584156062491014	0.7533264242463876	0.9383133517572497	0	0	0.0
2069	None	None	None	None	None	0.5	1	0.8333333333333334	5	0.2857142857142857	2	0.5625	0	2	0	6	1	0	1.0	4	4	0.6	9	0.07142857142857142	0.4	0	0	0	0	0	0	0	0	0	0	0
1010	None	None	None	None	None	0	0	0.625	5	0.1111111111111111	1	0.7333333333333333	0	0	0	10	3	0	0.6	3	5	0.7333333333333333	11	0.125	0	0	0	0	0	0	0	0	0	0	0	0
4698	0.05865140742709912	0.03046086657763517	0.02723211600533096	0.8099431925056843	None	0	0	0.125	1	1.0	10	1.0	0.9	10	9	1	0	0	0.08333333333333333	12	1	0.8	12	0.0	0	0.39053101686126634	0.7310986538422481	0.4672288147994113	0.9797908244833813	0.12943803890319017	0.9175079331195093	0.8009739883427888	0.9190955878032961	0	0	0.0
5162	0.0558379483443724	0.019989232744062606	0.015789174885527932	0.7009350311128867	None	0	0	0.125	1	1.0	10	1.0	0.9	10	9	1	0	0	0.08333333333333333	12	1	0.8	12	0.0	0	0.39053101686126634	0.7310986538422481	0.4672288147994113	0.9797908244833813	0.12943803890319017	0.9175079331195093	0.8009739883427888	0.9190955878032961	0	0	0.0
7456	0.08189631204881463	0.04588840746625042	0.03957846000519765	0.7691176913432632	None	0	0	0.1	1	1.0	12	1.0	0.9166666666666666	12	11	1	0	0	0.07142857142857142	14	1	0.9333333333333333	14	0.0	0	0.39208919520635743	0.8132953892091804	0.5583995117488432	0.9722648085734579	0.12943803890319017	0.9583280817113302	0.759902052229902	0.938271010301756	0	0	0.0
5958	0.07970606570532562	0.023972367681760382	0.023817798572097048	0.7018164923602936	None	0	0	0.1	1	1.0	12	1.0	0.9166666666666666	12	11	1	0	0	0.07142857142857142	14	1	0.9333333333333333	14	0.0	0	0.39208919520635743	0.8149528192883787	0.5583995117488432	0.9722648085734579	0.12943803890319017	0.9566919817658828	0.7524184557679024	0.9377035693560652	0	0	0.0
4379	0.06437971401943407	0.010910081402344009	0.008199610985156805	0.7344223978762197	None	0	0	0.1	1	1.0	12	1.0	0.9166666666666666	12	11	1	0	0	0.07142857142857142	14	1	0.9333333333333333	14	0.0	0	0.39208919520635743	0.7197852492305546	0.5957228164709447	0.9726623258786838	0.14268129319551798	0.9008743390351907	0.7999385081647568	0.9038466235107584	0	0	0.0
15	None	None	None	None	None	0	0	1.0	1	0	0	1.0	0	1	0	0	0	0	0.5	1	2	0.13333333333333333	2	0.0	0	0	0	0	0	0	0	0	0	0	0	0
4029	0.047665998832950765	0.02296526204316605	0.022496111186225867	0.7465519282934416	None	0	0	0.125	1	1.0	9	1.0	0.8888888888888888	9	8	1	0	0	0.09090909090909091	11	1	0.7333333333333333	11	0.0	0	0.3806074973311597	0.606019741290003	0.3055543916808379	0.984477831152463	0.12943803890319017	0.8276946113622841	0.8001286216227128	0.885941883649822	0	0	0.0
6521	0.08458913767319981	0.050486264764101105	0.04366057642533118	0.7507855381857542	None	0	0	0.1	1	1.0	12	1.0	0.9166666666666666	12	11	1	0	0	0.07142857142857142	14	1	0.9333333333333333	14	0.0	0	0.39208919520635743	0.8132953892091804	0.5583995117488432	0.9722648085734579	0.12943803890319017	0.9583280817113302	0.759902052229902	0.938271010301756	0	0	0.0
6161	0.06326114853415754	0.027458236483318185	0.027220367761993648	0.7693810182672541	None	0	0	0.125	1	1.0	10	1.0	0.9	10	9	1	0	0	0.08333333333333333	12	1	0.8	12	0.0	0	0.3863483462687586	0.7251087145342444	0.4672288147994113	0.9797908244833813	0.12943803890319017	0.9175079331195093	0.7975333393972469	0.9183424283849982	0	0	0.0
3549	0.08406854906047453	0.02011825738894653	0.019862050302635326	0.7743152357538058	None	0	0	0.08333333333333333	1	1.0	15	1.0	0.9333333333333333	15	14	1	0	0	0.058823529411764705	17	1	1.1333333333333333	17	0.0	0	0.3806074973311597	0.9331645723767008	0.3055543916808379	0.9701535217765643	0.15592454748784576	0.9507782105071021	0.8705183248245906	0.9537449978804365	0	0	0.0
4942	0.05472297418401292	0.02418179070587671	0.021443380036819858	0.7328981181704676	None	0	0	0.125	1	1.0	10	1.0	0.9	10	9	1	0	0	0.08333333333333333	12	1	0.8	12	0.0	0	0.39053101686126634	0.7310986538422481	0.4672288147994113	0.9797908244833813	0.12943803890319017	0.9175079331195093	0.8009739883427888	0.9190955878032961	0	0	0.0
3389	0.07891054231628941	0.01357688708562172	-0.01250945412579135	0.7857667473033761	None	0	0	0.08333333333333333	1	1.0	15	0.53125	0.9333333333333333	15	14	1	0	0	0.125	2	16	1.1333333333333333	17	0.0	0	0.3633659840387242	0.8909264826852142	0.5681707021847691	0.9157262257176276	0.6417642928224911	0.7815959996895678	0.7286839979675641	0.8721710637666258	0	0	0.0
238	None	None	None	None	None	0	0	0.3333333333333333	4	0.6875	11	0.45	0.5	9	8	8	4	0	0.625	8	5	1.2	18	0.21052631578947367	0.2857142857142857	0.7968587734952346	0.9249498263150913	0.6208173162467685	0.8684202598532598	0.5069694434143118	0.9241884132084976	0.8954250561539605	0.908857992922491	0.1111111111111111	0.1111111111111111	0.0
2855	0.04329516333062156	0.010340405041183953	0.0032745924395518864	0.8530543761432541	None	0	0	0.38461538461538464	5	0.5294117647058824	9	0.2878787878787879	0.29411764705882354	5	5	13	2	0	0.5454545454545454	11	6	1.2666666666666666	19	0.06666666666666667	0.23529411764705882	0.8699886019643174	0.9011663210609171	0.566753953199781	0.9039173933662286	0.38271695543198164	0.878916896250713	0.893846986398563	0.8951691663877154	0.6	0.2	0.0
2929	1.4775818593426777e-08	1.4840850728264789e-08	7.692069301038558e-09	0.9999983681822161	None	0	0	0.75	3	0.3333333333333333	1	0.8333333333333334	0	0	0	4	4	0	0.6666666666666666	2	3	0.3333333333333333	5	0.3333333333333333	0.6666666666666666	0	0	0	0	0	0	0	0	0	0	0
7185	0.07959567895825513	0.03442130497316198	0.030243394232984715	0.7363514645648476	None	0	0	0.1	1	1.0	12	1.0	0.9166666666666666	12	11	1	0	0	0.07142857142857142	14	1	0.9333333333333333	14	0.0	0	0.39208919520635743	0.8132953892091804	0.5583995117488432	0.9722648085734579	0.12943803890319017	0.9583718681438473	0.7679896916956659	0.938292185467177	0	0	0.0
2775	0.005076488021106112	0.0007713827434644377	-0.00015801266956117903	0.978565865070872	None	0	0	0.6	3	0.6	3	0.4666666666666667	0.6	5	3	1	3	0	0.6	5	3	0.4666666666666667	7	0.75	1.0	0.5799985508497484	0.7416794775771829	0.2953628037152679	0.8497646656944391	0.3153084610403997	0.9346474586906514	0.785385514338608	0.8600792725922406	0.2	0	0.0
1338	None	None	None	None	None	0	0	0.3333333333333333	2	0.7142857142857143	5	0.45	0.5714285714285714	6	4	2	3	0	0.8	5	4	0.6	9	0.5	0	0.550657207779057	0.9116242893498178	0.3152626247095213	0.8837043333767859	0.11471901945159509	0.6873573648794272	0.8268754100792264	0.8476736367603228	0.16666666666666666	0.16666666666666666	0.0
1749	None	None	None	None	None	0	0	0.3	3	0.6666666666666666	8	0.5833333333333334	0.5	9	6	4	1	0	0.16666666666666666	12	2	0.9333333333333333	14	0.1111111111111111	0	0.8699886019643174	0.818567221234324	0.39197354664905093	0.8732470937507578	0.5932424280508015	0.919191424937127	0.8676716178267702	0.8761016008197396	1.0	0.6666666666666666	0.0
4350	0.07859661913244559	0.031916512971042456	0.025881688642696982	0.6560440268709895	None	0	0	0.1111111111111111	1	1.0	11	1.0	0.9090909090909091	11	10	1	0	0	0.07692307692307693	13	1	0.8666666666666667	13	0.0	0	0.39208919520635743	0.7746979195174221	0.4878957855797016	0.976072330193229	0.12943803890319017	0.9433792386796748	0.7687748021805434	0.9299252471258033	0	0	0.0
1819	None	None	None	None	None	0	0	0.2	1	1.0	5	0.7777777777777778	0.2	2	1	4	5	0	1.0	3	3	0.4666666666666667	7	0.45454545454545453	0.5	0.25770271801318395	0.7801414164879364	0.8580566066714201	0.8052496596676957	0.48960647439622546	0.8096762100782919	0.9423158812962246	0.7986606080573266	0.5	0.5	0.36253196352996403
1214	None	None	None	None	None	0.25	1	0.3	3	0.7692307692307693	10	0.26785714285714285	0.6923076923076923	12	9	2	0	0	0.875	7	8	1.0	15	0.0	0.15384615384615385	0.8063617268026393	0.9273154629288708	0.43576211361001516	0.8130664673607695	0.6251144287768309	0.8896506165419399	0.8742443660133049	0.8843687013696204	0	0	0.0
2872	0.01461456604344776	0.0007204149025685212	-0.000498340670174283	0.9383802590865246	None	0	0	0.625	5	0.2	2	0.4	0.2	6	2	5	1	0	0.8333333333333334	5	6	0.8	12	0.1	0.25	0.8754581708286446	0.9268902408526761	0.18235052777026134	0.9528628636679166	0.6201685283732905	0.9282721291883301	0.9346820969632321	0.9371588624175924	1.0	0	0.0
6551	0.04392713115000627	0.008834631011024083	-0.00836012588279161	0.7981890675272363	None	0	0	0.125	1	1.0	9	0.55	0.6666666666666666	7	6	3	1	0	0.2	10	2	0.7333333333333333	11	0.1111111111111111	0	0.39208919520635743	0.7399795689025822	0.4878957855797016	0.9761083363710961	0.12943803890319017	0.939056018641327	0.8292736580415738	0.9239271735443183	1.0	0	0.0
5675	0.07515406080430462	0.033467459075873375	0.027518427832983746	0.6554334940689119	None	0	0	0.1111111111111111	1	1.0	11	1.0	0.9090909090909091	11	10	1	0	0	0.07692307692307693	13	1	0.8666666666666667	13	0.0	0	0.39208919520635743	0.7746979195174221	0.4878957855797016	0.976072330193229	0.12943803890319017	0.9433792386796748	0.7687748021805434	0.9299252471258033	0	0	0.0
14	None	None	None	None	None	0	0	1.0	2	0.0	0	0.75	0	2	0	0	1	0	1.0	2	2	0.2	3	0.5	0	0	0	0	0	0	0	0	0	0	0	0
5110	0.05682218279532588	0.02079048392140834	0.019123995925770493	0.6967486724382242	None	0	0	0.125	1	1.0	10	1.0	0.9	10	9	1	0	0	0.08333333333333333	12	1	0.8	12	0.0	0	0.39053101686126634	0.7310986538422481	0.4672288147994113	0.9797908244833813	0.12943803890319017	0.9175079331195093	0.8009739883427888	0.9190955878032961	0	0	0.0
3874	0.04713976711993814	0.022633883061288083	0.022399547488635572	0.7637365097381367	None	0	0	0.125	1	1.0	9	1.0	0.8888888888888888	9	8	1	0	0	0.09090909090909091	11	1	0.7333333333333333	11	0.0	0	0.3806074973311597	0.606019741290003	0.3055543916808379	0.984477831152463	0.12943803890319017	0.8276946113622841	0.8001286216227128	0.885941883649822	0	0	0.0
4804	0.0008502414093897427	1.8734421522141943e-05	1.8592461327227078e-05	0.9976623783537086	None	0	0	0.75	3	0.25	1	0.75	0.25	3	1	2	4	0	0.5	4	2	0.4	6	0.6666666666666666	0	0.39208919520635743	0.7375850132151791	0.14340460099438115	0.9831254714004307	0.12943803890319017	0.9629158524184697	0.9458570052298414	0.9418628078038702	0.3333333333333333	0	0.0
3548	0.010410855700997916	0.003662356723114924	-4.974567947975573e-05	0.9839932012545235	None	0	0	0.16666666666666666	1	1.0	6	0.4444444444444444	0.6666666666666666	4	4	3	2	0	0.5	6	3	0.5333333333333333	8	0.2	0	0.39208919520635743	0.5124267429506089	0.9034188216420084	0.9417777804946241	0.1835506538467479	0.8872296683596111	0.9537267905891635	0.836442070300608	0.625	0.25	0.0
3023	0.017856564557590323	0.0007804979188255234	0.00028904718221196526	0.997552855614222	None	0.5	2	0.7	7	0.16666666666666666	2	0.5833333333333334	0.08333333333333333	2	1	11	0	0	0.375	3	8	0.9333333333333333	14	0.0	0.6666666666666666	0.28878696177120683	0.8471467126969028	0.4349476551991286	0.9486039736869072	0.46906760899461597	0.9756524711823822	0.7072827403230622	0.9411900479815255	0	0	0.0
70	None	None	None	None	None	0	0	0.75	3	0.25	1	0.5	0.25	3	1	2	1	0	0.75	4	3	0.4	6	0.16666666666666666	0.4	0.4790527030423341	0.96673892128676	0.7063994955570673	0.8397405238296961	0.7626544480380867	0.8626703715943457	0.8556544954426458	0.9078640372515732	1.0	0	0.0
4476	0.06289985148263787	0.019910499480570453	0.01569621440639069	0.7234418031726593	None	0	0	0.125	1	1.0	9	1.0	0.8888888888888888	9	8	1	0	0	0.09090909090909091	11	1	0.7333333333333333	11	0.0	0	0.3889728385161752	0.6077173800095181	0.3055543916808379	0.984477831152463	0.12943803890319017	0.8296881862306581	0.8001286216227128	0.8866526363707063	0	0	0.0
1809	None	None	None	None	None	0	0	0.5	2	0.5	2	0.6	0.5	2	2	3	4	0	0.4	2	5	0.4	6	0.4	1.0	0.4974003049006022	0.6765279428626746	0.5306609582209142	0.9595167249368483	0.5341653917508585	0.9776303491012496	0.8807945830939242	0.9282608461380221	0.5	0.5	0.11825716458244795
522	None	None	None	None	None	1.0	1	0.8	4	0.2	1	0.7777777777777778	0	4	0	2	0	0	1.0	3	3	0.4666666666666667	7	0.0	0.5	0	0	0	0	0	0	0	0	0	0	0
476	None	None	None	None	None	0	0	1.0	1	0	0	1.0	0	1	0	0	1	0	0.5	1	2	0.13333333333333333	2	0.3333333333333333	0	0	0	0	0	0	0	0	0	0	0	0
5369	0.04466102865118462	0.010204088576917679	0.00782282115410273	0.5353066285721445	None	0	0	0.125	1	1.0	9	1.0	0.8888888888888888	9	8	1	0	0	0.09090909090909091	11	1	0.7333333333333333	11	0.0	0	0.39208919520635743	0.7988559603196246	0.4878957855797016	0.9727018027203711	0.19268202320572786	0.9510608288809889	0.8048510070854443	0.9333798645817107	0	0	0.0
1625	None	None	None	None	None	0	0	1.0	1	0	0	1.0	0	0	0	1	6	0	0.5	2	1	0.13333333333333333	2	1.0	0	0	0	0	0	0	0	0	0	0	0	0
4803	0.056393999917433275	0.02494891657343881	0.02409973080245453	0.7169876903280856	None	0	0	0.125	1	1.0	10	1.0	0.9	10	9	1	0	0	0.08333333333333333	12	1	0.8	12	0.0	0	0.39053101686126634	0.7310986538422481	0.4672288147994113	0.9797908244833813	0.12943803890319017	0.9175079331195093	0.8009739883427888	0.9190955878032961	0	0	0.0
6160	0.0724260108462543	0.014966898163033504	0.012673665676376067	0.7758605474787481	None	0	0	0.2	2	0.9230769230769231	12	1.0	0.9230769230769231	13	12	1	0	0	0.06666666666666667	15	1	1.0	15	0.0	0.14285714285714285	0.39208919520635743	0.8508526812555525	0.6289032379179846	0.9692071767814784	0.12943803890319017	0.9554398839644791	0.7353034684135629	0.940023080694842	0	0	0.0
6817	0.08128940033875803	0.05417744008757693	0.046114884596217334	0.7463624921232876	None	0	0	0.1	1	1.0	12	1.0	0.9166666666666666	12	11	1	0	0	0.07142857142857142	14	1	0.9333333333333333	14	0.0	0	0.39208919520635743	0.8132953892091804	0.5583995117488432	0.9722648085734579	0.12943803890319017	0.9583718681438473	0.7679896916956659	0.938292185467177	0	0	0.0
2704	0.00646151821848306	0.00024692286895497813	0.0002377520742050742	0.9858204824658278	None	0	0	0.6666666666666666	4	0.42857142857142855	3	0.6	0.2857142857142857	5	2	3	3	0	0.6	3	5	0.6	9	0.42857142857142855	0.5714285714285714	0.2847406656466038	0.9580421413338963	0.6390257699342162	0.9562951826233705	0.7768366820480053	0.9643955729252773	0.9443840309297016	0.959726524421702	0.2	0.2	0.0
3683	0.04805065462190645	0.023284266821058212	0.022833783381141323	0.7374324691400314	None	0	0	0.125	1	1.0	9	1.0	0.8888888888888888	9	8	1	0	0	0.09090909090909091	11	1	0.7333333333333333	11	0.0	0	0.3806074973311597	0.606019741290003	0.3055543916808379	0.984477831152463	0.12943803890319017	0.8276946113622841	0.8001286216227128	0.885941883649822	0	0	0.0
1762	None	None	None	None	None	0	0	0.5	2	0.5	2	0.5	0.5	3	2	2	4	0	0.75	3	4	0.4	6	0.5714285714285714	0.6666666666666666	0.8875633059701057	0.9498172343047924	0.7710155756026048	0.9637715084724698	0.21342223271647756	0.8860935234794298	0.7726830996881725	0.9403458318349027	0.3333333333333333	0.3333333333333333	0.0
4072	0.04782922925358785	0.022251635210286065	0.021750445290074964	0.7427950522410611	None	0	0	0.125	1	1.0	9	1.0	0.8888888888888888	9	8	1	0	0	0.09090909090909091	11	1	0.7333333333333333	11	0.0	0	0.3806074973311597	0.606019741290003	0.3055543916808379	0.984477831152463	0.12943803890319017	0.8276946113622841	0.8001286216227128	0.885941883649822	0	0	0.0
7034	0.08061472327096081	0.05373176458210307	0.04720336077600427	0.7495188171531844	None	0	0	0.1	1	1.0	12	1.0	0.9166666666666666	12	11	1	0	0	0.07142857142857142	14	1	0.9333333333333333	14	0.0	0	0.39208919520635743	0.8132953892091804	0.5583995117488432	0.9722648085734579	0.12943803890319017	0.9583718681438473	0.7679896916956659	0.938292185467177	0	0	0.0
375	None	None	None	None	None	0	0	0.5	2	0.6666666666666666	2	0.8333333333333334	0	0	0	4	2	0	0.6666666666666666	2	3	0.3333333333333333	5	0.16666666666666666	0.6666666666666666	0	0	0	0	0	0	0	0	0	0	0
3041	0.06481863712213316	0.016178036176398097	0.004089998374559235	0.806900314338489	None	0	0	0.16666666666666666	2	0.9333333333333333	14	0.37777777777777777	0.8666666666666667	15	13	1	0	0	0.2	3	15	1.1333333333333333	17	0.0	0	0.39208919520635743	0.9063015905637024	0.5660135310845724	0.9714479479863873	0.12943803890319017	0.8382933196612893	0.8426064723722267	0.9227737456802164	0	0	0.0
5010	0.05769549498791882	0.029737542381122455	0.029731392560461437	0.7510358651499913	None	0	0	0.125	1	1.0	10	1.0	0.9	10	9	1	0	0	0.08333333333333333	12	1	0.8	12	0.0	0	0.39053101686126634	0.7310986538422481	0.4672288147994113	0.9797908244833813	0.12943803890319017	0.9175079331195093	0.8009739883427888	0.9190955878032961	0	0	0.0
7290	0.08092698756818913	0.04793752639748621	0.04115554721833779	0.767389840805092	None	0	0	0.1	1	1.0	12	1.0	0.9166666666666666	12	11	1	0	0	0.07142857142857142	14	1	0.9333333333333333	14	0.0	0	0.39208919520635743	0.8132953892091804	0.5583995117488432	0.9722648085734579	0.12943803890319017	0.9603708392525823	0.7727584119727802	0.9392747826967153	0	0	0.0
2952	0.005362819808108988	0.0004590945477513494	0.0004268108400148725	0.9980293332417841	None	0	0	0.8	4	0.2	1	0.5833333333333334	0.2	3	1	3	1	0	0.75	4	3	0.4666666666666667	7	0.125	0.6666666666666666	0.2591338111691528	0.7457107582646593	0.6947689330089245	0.9266161377002374	0.6839455295888024	0.9369850137230152	0.9360054419013956	0.8912589030639644	1.0	0	0.0
330	None	None	None	None	None	0	0	0.5	5	0.5384615384615384	7	0.46875	0.23076923076923078	3	3	11	1	0	0.5	8	4	1.0	15	0.038461538461538464	0.3076923076923077	0.6439515993548888	0.9523825316210737	0.22083855326596655	0.6997640246224979	0.3779505519898742	0.82853703319725	0.8426521826332856	0.8588468623962564	1.0	0.3333333333333333	0.0
7255	0.08089611386529746	0.054683959383372296	0.04590337044740956	0.7563668428732294	None	0	0	0.1	1	1.0	12	1.0	0.9166666666666666	12	11	1	0	0	0.07142857142857142	14	1	0.9333333333333333	14	0.0	0	0.39208919520635743	0.8132953892091804	0.5583995117488432	0.9722648085734579	0.12943803890319017	0.9583280817113302	0.759902052229902	0.938271010301756	0	0	0.0
5709	0.08498641970590416	0.02405224356237364	0.013358526410137713	0.7269981935818313	None	0	0	0.09090909090909091	1	1.0	14	1.0	0.9285714285714286	14	13	1	0	0	0.0625	16	1	1.0666666666666667	16	0.0	0	0.39053101686126634	0.7101591791305901	0.5583995117488432	0.9824016973513175	0.12943803890319017	0.8931733403556696	0.7342471382861756	0.9127201277963202	0	0	0.0
7323	0.08163972431460605	0.05440588106839268	0.04781508493344583	0.7497915464099357	None	0	0	0.1	1	1.0	12	1.0	0.9166666666666666	12	11	1	0	0	0.07142857142857142	14	1	0.9333333333333333	14	0.0	0	0.39208919520635743	0.8132953892091804	0.5583995117488432	0.9722648085734579	0.12943803890319017	0.9583280817113302	0.759902052229902	0.938271010301756	0	0	0.0
5488	0.060815363104551795	0.03127513141504989	0.02863653991705455	0.7850592506076279	None	0	0	0.125	1	1.0	10	1.0	0.9	10	9	1	0	0	0.08333333333333333	12	1	0.8	12	0.0	0	0.39053101686126634	0.7310986538422481	0.4672288147994113	0.9797908244833813	0.12943803890319017	0.9175079331195093	0.8009739883427888	0.9190955878032961	0	0	0.0
6084	0.07521682509444602	0.028596084816740044	0.028263892664437813	0.6598086030799124	None	0	0	0.1111111111111111	1	1.0	11	1.0	0.9090909090909091	11	10	1	0	0	0.07692307692307693	13	1	0.8666666666666667	13	0.0	0	0.39208919520635743	0.8237797231740204	0.4878957855797016	0.9692641621656618	0.12943803890319017	0.9588103757237715	0.7353034684135629	0.9378240680891154	0	0	0.0
3939	0.046890286735380725	0.02297570363121117	0.022545178229404765	0.7642757187956597	None	0	0	0.125	1	1.0	9	1.0	0.8888888888888888	9	8	1	0	0	0.09090909090909091	11	1	0.7333333333333333	11	0.0	0	0.3806074973311597	0.606019741290003	0.3055543916808379	0.984477831152463	0.12943803890319017	0.8276946113622841	0.8001286216227128	0.885941883649822	0	0	0.0
7114	1.0138800983060024e-08	8.731812262166896e-09	2.9623472154109544e-10	0.9999987990991475	None	0	0	1.0	1	0	0	1.0	0	0	0	1	6	0	0.5	2	1	0.13333333333333333	2	1.0	0	0	0	0	0	0	0	0	0	0	0	0
7064	0.07108595854187257	0.025716646271400554	0.013417372565039784	0.6458182259270997	None	0	0	0.1111111111111111	1	1.0	11	1.0	0.9090909090909091	11	10	1	0	0	0.07692307692307693	13	1	0.8666666666666667	13	0.0	0	0.39208919520635743	0.8221837253767793	0.4878957855797016	0.9692641621656618	0.12943803890319017	0.9602204064334138	0.7353034684135629	0.9383149017166834	0	0	0.0
5467	0.07565899743950813	0.02871280247041027	0.02294950772526449	0.6260486348529573	None	0	0	0.1111111111111111	1	1.0	11	1.0	0.9090909090909091	11	10	1	0	0	0.07692307692307693	13	1	0.8666666666666667	13	0.0	0	0.39208919520635743	0.7746979195174221	0.4878957855797016	0.976072330193229	0.12943803890319017	0.9436565644740343	0.7651201113071048	0.9300381993040505	0	0	0.0
2064	None	None	None	None	None	0	0	0.5	1	1.0	1	1.0	1.0	1	1	1	3	0	0.3333333333333333	1	3	0.2	3	0.5	0	0.6135976188345482	0.5	0.2953628037152679	0.5	0.4255808881940461	0.5	0.7868952546559371	0.5	1.0	1.0	0.5216055789222931
2306	None	None	None	None	None	0	0	0.5	3	0.5	3	0.5714285714285714	0.3333333333333333	4	2	3	2	0	0.2857142857142857	7	2	0.5333333333333333	8	0.25	0.5714285714285714	0.28977983350066266	0.845173302673974	0.47329682436390363	0.9295922795192783	0.8778699906841044	0.7351400283427149	0.9388846802705653	0.8539818969700822	0.625	0.5	0.0
5492	0.076438868412704	0.029992986404332768	0.02492244060380622	0.6221548032301853	None	0	0	0.1111111111111111	1	1.0	11	1.0	0.9090909090909091	11	10	1	0	0	0.07692307692307693	13	1	0.8666666666666667	13	0.0	0	0.39208919520635743	0.7746979195174221	0.4878957855797016	0.976072330193229	0.12943803890319017	0.9433792386796748	0.7687748021805434	0.9299252471258033	0	0	0.0
7245	0.08105856452233991	0.05226081591959744	0.04640713164500078	0.7536222010647334	None	0	0	0.1	1	1.0	12	1.0	0.9166666666666666	12	11	1	0	0	0.07142857142857142	14	1	0.9333333333333333	14	0.0	0	0.39208919520635743	0.8132953892091804	0.5583995117488432	0.9722648085734579	0.12943803890319017	0.9583280817113302	0.759902052229902	0.938271010301756	0	0	0.0
342	None	None	None	None	None	0	0	0.07692307692307693	1	1.0	17	0.76	0.7058823529411765	13	12	5	0	0	1.0	5	5	1.2666666666666666	19	0.0	0.75	0.8158646801100439	0.8930982437644235	0.6997948348259401	0.777830884172202	0.9134378732643492	0.7195936801602583	0.7545197288028453	0.8083670715878551	0	0	0.0
7308	0.0506292974931708	0.002728124078442803	-0.0026598362799004553	0.8014720419994006	None	0	0	0.14285714285714285	1	1.0	8	1.0	0.875	8	7	1	2	0	0.1	10	1	0.6666666666666666	10	0.4	0	0.33841493042648063	0.6865976066523112	0.14340460099438115	0.9844022849534303	0.12943803890319017	0.946877430212832	0.8951039728873065	0.9310702035274615	0.5625	0	0.0
2223	None	None	None	None	None	1.0	1	1.0	5	0.0	0	0.7777777777777778	0	4	0	2	2	0	1.0	3	3	0.4666666666666667	7	0.5	1.0	0	0	0	0	0	0	0	0	0	0	0
2423	None	None	None	None	None	0	0	0.5	1	1.0	1	1.0	0	0	0	2	3	0	0.3333333333333333	3	1	0.2	3	0.375	0	0	0	0	0	0	0	0	0	0	0	0
7305	0.0809008078589303	0.050230918692482286	0.0439280754368727	0.7427365641960271	None	0	0	0.1	1	1.0	12	1.0	0.9166666666666666	12	11	1	0	0	0.07142857142857142	14	1	0.9333333333333333	14	0.0	0	0.39208919520635743	0.8132953892091804	0.5583995117488432	0.9722648085734579	0.12943803890319017	0.9583718681438473	0.7679896916956659	0.938292185467177	0	0	0.0
6056	0.028908335398128617	0.0013727108474144445	-6.328516514584633e-05	0.9440664226162332	None	0	0	0.14285714285714285	1	1.0	8	0.4	0.625	5	5	4	2	0	1.0	5	5	0.6666666666666666	10	0.16666666666666666	0	0.39208919520635743	0.780814006256588	0.4878957855797016	0.9731096318503467	0.2397104660568365	0.968049465311246	0.9417711038317582	0.9402932318606888	0.6	0	0.0
5754	0.06376808020879174	0.024674068771727817	0.023025635195026765	0.8130742606438799	None	0	0	0.125	1	1.0	10	1.0	0.9	10	9	1	0	0	0.08333333333333333	12	1	0.8	12	0.0	0	0.39053101686126634	0.7310986538422481	0.4672288147994113	0.9797908244833813	0.12943803890319017	0.9175079331195093	0.8009739883427888	0.9190955878032961	0	0	0.0
6022	0.06291358356916563	0.006428633134124452	0.006114287569672429	0.793974807249386	None	0	0	0.125	1	1.0	10	1.0	0.9	10	9	1	1	0	0.08333333333333333	12	1	0.8	12	0.2	0	0.39208919520635743	0.8339169606877188	0.3760581178499794	0.9634454040238136	0.18457425248001333	0.9678427662495036	0.7095877814610251	0.9406580020417623	1.0	0	0.0
7369	0.056615190116749634	0.028258212171557256	0.021650551855080524	0.5924901753616016	None	0	0	0.125	1	1.0	10	1.0	0.9	10	9	1	0	0	0.08333333333333333	12	1	0.8	12	0.0	0	0.3863483462687586	0.8318274509309358	0.4672288147994113	0.9629020184610916	0.24781823678255108	0.9616163970448792	0.7285305151406466	0.9365531038577665	0	0	0.0
4911	0.06077697377958842	0.029998418774996944	0.02786887589309655	0.816981025346667	None	0	0	0.125	1	1.0	10	1.0	0.9	10	9	1	0	0	0.08333333333333333	12	1	0.8	12	0.0	0	0.39053101686126634	0.7310986538422481	0.4672288147994113	0.9797908244833813	0.12943803890319017	0.9175079331195093	0.8009739883427888	0.9190955878032961	0	0	0.0
5774	0.05353217399967949	0.025597675887048834	0.023489544377609216	0.7216049977570469	None	0	0	0.125	1	1.0	10	1.0	0.9	10	9	1	0	0	0.08333333333333333	12	1	0.8	12	0.0	0	0.39053101686126634	0.7310986538422481	0.4672288147994113	0.9797908244833813	0.12943803890319017	0.9175079331195093	0.8009739883427888	0.9190955878032961	0	0	0.0
6351	0.03834178923178961	0.017843386020229512	0.01784054788356436	0.7853084947143001	None	0	0	0.14285714285714285	1	1.0	8	1.0	0.875	8	7	1	0	0	0.1	10	1	0.6666666666666666	10	0.0	0	0.379102908487791	0.747297421259992	0.294983222506751	0.971601055951897	0.14268129319551798	0.9293665154769308	0.7486742207825807	0.9166706493536846	0	0	0.0
7526	0.0809125063992646	0.05463078187077514	0.048083121809829536	0.7515530661222265	None	0	0	0.1	1	1.0	12	1.0	0.9166666666666666	12	11	1	0	0	0.07142857142857142	14	1	0.9333333333333333	14	0.0	0	0.39208919520635743	0.8132953892091804	0.5583995117488432	0.9722648085734579	0.12943803890319017	0.9584156062491014	0.757309345227982	0.9383133517572497	0	0	0.0
5164	0.056811714174783055	0.02079026516423559	0.013712809057626806	0.7043303449956512	None	0	0	0.125	1	1.0	10	1.0	0.9	10	9	1	0	0	0.08333333333333333	12	1	0.8	12	0.0	0	0.39053101686126634	0.7310986538422481	0.4672288147994113	0.9797908244833813	0.12943803890319017	0.9175079331195093	0.8009739883427888	0.9190955878032961	0	0	0.0
1674	None	None	None	None	None	0.25	1	0.6363636363636364	7	0.21428571428571427	3	0.5333333333333333	0.21428571428571427	5	3	10	0	0	0.3	3	10	1.0666666666666667	16	0.0	0.3333333333333333	0.39208919520635743	0.9183688028004756	0.726490709403876	0.9796829323021787	0.1284144402699247	0.955620753847498	0.9662733638170092	0.9577877125461629	0	0	0.0
6042	0.05645144982197608	0.02453185558585806	0.02159454504137389	0.7173260240576933	None	0	0	0.125	1	1.0	10	1.0	0.9	10	9	1	0	0	0.08333333333333333	12	1	0.8	12	0.0	0	0.39053101686126634	0.7310986538422481	0.4672288147994113	0.9797908244833813	0.12943803890319017	0.9175079331195093	0.8009739883427888	0.9190955878032961	0	0	0.0
3130	0.05268306021042327	0.011988285655373698	-0.00861734880520924	0.9859228163723184	None	0.2857142857142857	2	0.5	8	0.42857142857142855	9	0.4107142857142857	0.38095238095238093	12	8	10	0	0	0.2857142857142857	14	4	1.5333333333333334	23	0.0	0.2222222222222222	0.2847406656466038	0.8543493363478607	0.6683858015165092	0.964152134489416	0.3355296714373098	0.8943116582404054	0.8418838117693344	0.9167422125764214	0	0	0.0
2324	None	None	None	None	None	0	0	0.8	4	0.2	1	0.5833333333333334	0	4	0	2	1	0	0.75	4	3	0.4666666666666667	7	0.25	0.5	0	0	0	0	0	0	0	0	0	0	0
1287	None	None	None	None	None	0	0	0.6666666666666666	2	0.5	1	0.6666666666666666	0.5	1	1	2	3	0	0.6666666666666666	3	2	0.26666666666666666	4	0.375	0	0.46893087847880077	0.5	0.18181445128387408	0.5	0.45875876457896236	0.5	0.7908658290719466	0.5	1.0	1.0	0.6731752631662261
3214	0.024208306148910654	0.005060364402820241	0.003204021546566518	0.9862185037831513	None	0	0	0.375	3	0.5555555555555556	5	0.4583333333333333	0.3333333333333333	4	3	6	4	0	0.375	3	8	0.7333333333333333	11	0.26666666666666666	0	0.9861426318161101	0.682295444435205	0.4101567314892609	0.9140930629978608	0.5898401988106412	0.866266519224634	0.9346083170555868	0.8410129287252539	0.375	0.5	0.0
1877	None	None	None	None	None	0	0	0.2	1	1.0	5	0.7777777777777778	0.2	2	1	4	5	0	1.0	3	3	0.4666666666666667	7	0.45454545454545453	0.5	0.25770271801318395	0.7801414164879364	0.8580566066714201	0.8052496596676957	0.48960647439622546	0.8096762100782919	0.9423158812962246	0.7986606080573266	0.5	0.5	0.36253196352996403
4929	0.05533494912821698	0.022773620809673423	0.022323140508843948	0.8168949169676494	None	0	0	0.125	1	1.0	10	1.0	0.9	10	9	1	0	0	0.08333333333333333	12	1	0.8	12	0.0	0	0.39053101686126634	0.7310986538422481	0.4672288147994113	0.9797908244833813	0.12943803890319017	0.9183816986074262	0.8020932014694984	0.9193826552303761	0	0	0.0
1999	None	None	None	None	None	0	0	0.5	2	0.5	2	0.5	0.5	3	2	2	0	0	0.75	3	4	0.4	6	0.0	0	0.33986172216172156	0.8936096341991787	0.8511492649390255	0.8365208065687344	0.5195730438251164	0.8114782399741285	0.9446178553475411	0.8507024681773273	0	0	0.0
835	None	None	None	None	None	0.5	1	0.5714285714285714	4	0.5	4	0.6666666666666666	0.25	6	2	3	0	0	0.6	3	5	0.6666666666666666	10	0.0	0.2857142857142857	0.527089101134494	0.7821337329997483	0.389510118979964	0.8447177010895032	0.9086493962358823	0.7870905766174731	0.8878476862331247	0.8063490687911187	0	0	0.0
736	None	None	None	None	None	0	0	0.4	2	0.6	3	0.4375	0.2	1	1	5	1	0	1.0	4	4	0.4666666666666667	7	0.07142857142857142	0	0.46002649570506443	0.5	0.7850155587104208	0.5	0.6821795918568219	0.5	0.7951481203577682	0.5	1.0	1.0	0.0
5119	0.055079353723284895	0.020572904919654744	0.018502991127396503	0.6973621782011703	None	0	0	0.125	1	1.0	10	1.0	0.9	10	9	1	0	0	0.08333333333333333	12	1	0.8	12	0.0	0	0.39053101686126634	0.7310986538422481	0.4672288147994113	0.9797908244833813	0.12943803890319017	0.9175079331195093	0.8009739883427888	0.9190955878032961	0	0	0.0
7270	0.08391343322319342	0.056068887704715714	0.04933225993234106	0.7509907619853697	None	0	0	0.1	1	1.0	12	1.0	0.9166666666666666	12	11	1	0	0	0.07142857142857142	14	1	0.9333333333333333	14	0.0	0	0.39208919520635743	0.8132953892091804	0.5583995117488432	0.9722648085734579	0.12943803890319017	0.9583280817113302	0.759902052229902	0.938271010301756	0	0	0.0
3418	0.02345967431730681	0.0013647847949315984	0.0012794064932361065	0.9697300619556698	None	0	0	0.14285714285714285	1	1.0	8	0.625	0.625	5	5	4	4	0	0.25	8	2	0.6666666666666666	10	0.3333333333333333	0	0.39208919520635743	0.8125539990144928	0.3055543916808379	0.9745494886292706	0.12943803890319017	0.8812730912540188	0.8106361404864869	0.9146793877067232	0.2	0.2	0.0
521	None	None	None	None	None	0	0	0.08333333333333333	1	1.0	15	0.7083333333333334	0.6	10	9	6	0	0	0.6666666666666666	4	6	1.1333333333333333	17	0.0	0.5714285714285714	0.7953695734280883	0.9301677212194259	0.6807085051457816	0.8377759620554773	0.9365054678486704	0.7569824536023639	0.7990844483297654	0.8568147465153191	0	0	0.0
1768	None	None	None	None	None	0	0	0.06666666666666667	1	1.0	20	0.55	0.75	16	15	5	0	0	0.4	4	10	1.4666666666666666	22	0.0	0.3157894736842105	0.7748744667461328	0.904278875309733	0.6997948348259401	0.8211867891321876	0.7280176029334026	0.8575296607354979	0.7858641517906921	0.8647142455289564	0	0	0.0
2875	0.0005209230848342736	0.00027177624097956887	-3.2666399836181863e-06	0.9982865646491216	None	0	0	0.5	2	0.6666666666666666	2	0.625	0.3333333333333333	2	1	2	2	0	0.5	4	2	0.3333333333333333	5	0.2857142857142857	0.5	0.3268121117264847	0.6630203197963556	0.8195128849671081	0.8587408631689333	0.4919039314687378	0.8721848138063639	0.9243917947266254	0.8126552868319218	0.75	0.5	0.5
6146	0.07748329549845927	0.034348223644781635	0.02853659937154659	0.6289485108816222	None	0	0	0.1111111111111111	1	1.0	11	1.0	0.9090909090909091	11	10	1	0	0	0.07692307692307693	13	1	0.8666666666666667	13	0.0	0	0.39208919520635743	0.7746979195174221	0.4878957855797016	0.976072330193229	0.12943803890319017	0.9433792386796748	0.7687748021805434	0.9299252471258033	0	0	0.0
1743	None	None	None	None	None	0	0	0.75	6	0.2	2	0.48	0.1	5	1	6	0	0	1.0	5	5	0.8	12	0.0	0.4444444444444444	0.437339643281608	0.9515304866513098	0.734520856344307	0.947497149042442	0.5416213039714293	0.8703121443590429	0.9407759396522246	0.9302977145782313	0	0	0.0
1252	None	None	None	None	None	0	0	0.5	2	0.5	2	0.5	0.25	1	1	4	2	0	0.75	4	3	0.4	6	0.16666666666666666	0	0.6595086329490996	0.5	0.8472150400975995	0.5	0.9120920012621998	0.5	0.7447943213462112	0.5	1.0	1.0	0.0
2284	None	None	None	None	None	0	0	0.75	3	0.25	1	1.0	0	2	0	3	2	0	0.6666666666666666	2	3	0.4	6	0.25	1.0	0	0	0	0	0	0	0	0	0	0	0
3830	0.0475719777812577	0.024042191210965805	0.023674107260775085	0.7576355527127344	None	0	0	0.125	1	1.0	9	1.0	0.8888888888888888	9	8	1	0	0	0.09090909090909091	11	1	0.7333333333333333	11	0.0	0	0.3806074973311597	0.606019741290003	0.3055543916808379	0.984477831152463	0.12943803890319017	0.8260749083754513	0.8001286216227128	0.8855602030917076	0	0	0.0
7033	0.08236334314053768	0.03525787639829691	0.0308042521877132	0.7375973950896695	None	0	0	0.1	1	1.0	12	1.0	0.9166666666666666	12	11	1	0	0	0.07142857142857142	14	1	0.9333333333333333	14	0.0	0	0.39208919520635743	0.8132953892091804	0.5583995117488432	0.9722648085734579	0.12943803890319017	0.9583718681438473	0.7679896916956659	0.938292185467177	0	0	0.0
7435	0.08069066763913664	0.047997429153188206	0.04125281585246289	0.7682964818269762	None	0	0	0.1	1	1.0	12	1.0	0.9166666666666666	12	11	1	0	0	0.07142857142857142	14	1	0.9333333333333333	14	0.0	0	0.39208919520635743	0.8132953892091804	0.5583995117488432	0.9722648085734579	0.12943803890319017	0.9581418986314143	0.748922362638072	0.9381811334864403	0	0	0.0
4971	0.05406380879889444	0.02500360974861573	0.024321371304611344	0.7297370261556295	None	0	0	0.125	1	1.0	10	1.0	0.9	10	9	1	0	0	0.08333333333333333	12	1	0.8	12	0.0	0	0.39053101686126634	0.7310986538422481	0.4672288147994113	0.9797908244833813	0.12943803890319017	0.9194634694173746	0.7993930358663597	0.9197406563793126	0	0	0.0
3844	0.04861827440786344	0.023327994419412423	0.022863002561365267	0.7630744934831455	None	0	0	0.125	1	1.0	9	1.0	0.8888888888888888	9	8	1	0	0	0.09090909090909091	11	1	0.7333333333333333	11	0.0	0	0.3806074973311597	0.606019741290003	0.3055543916808379	0.984477831152463	0.12943803890319017	0.8276946113622841	0.8001286216227128	0.885941883649822	0	0	0.0
6290	0.048634042288571724	0.016020479258103494	-0.0005114016867524366	0.7429451212582359	None	0	0	0.125	1	1.0	9	1.0	1.0	10	9	0	0	0	0.09090909090909091	11	1	0.7333333333333333	11	0.0	0	0.39208919520635743	0.864221239017762	0.5583995117488432	0.9585796207339865	0.46137190620325946	0.9573049909104485	0.7285305151406466	0.9370762239884273	0	0	0.0
3282	0.0278359841592787	0.000798982003981012	0.0002662928171225448	0.9970705260782148	None	0	0	0.16666666666666666	1	1.0	7	1.0	0.8571428571428571	7	6	1	0	0	0.1111111111111111	9	1	0.6	9	0.0	0	0.5732780457139336	0.6624444183273539	0.8644386417552145	0.8541745051408399	0.6424425699690695	0.6271385192436326	0.7759195107913756	0.7285537498013065	0	0	0.0
5715	0.08341671415821901	0.01085586293126871	-0.009149899558396759	0.6814994817774771	None	0	0	0.125	1	1.0	10	1.0	0.9	10	9	1	1	0	0.08333333333333333	12	1	0.8	12	0.2	0	0.39208919520635743	0.7661931019847998	0.26991908143293253	0.9832988401436947	0.12943803890319017	0.9434162424142355	0.9159605401358053	0.9365560818209806	1.0	0.1	0.0
3618	0.026567807800203243	0.015808695173399237	0.01555579312515929	0.9709879478690943	None	0	0	0.14285714285714285	1	1.0	8	0.4166666666666667	0.75	6	6	3	2	0	0.375	8	3	0.6666666666666666	10	0.2	0	0.3863483462687586	0.6210917185326288	0.6360653673451241	0.9812600391473286	0.12892623958655744	0.861911787958324	0.9200636435859623	0.8903714965474956	0.5833333333333334	0.16666666666666666	0.0
6150	0.05807154067673106	0.005654386403312139	-0.0013050881493004895	0.6592585215057469	None	0	0	0.125	1	1.0	10	1.0	1.0	11	10	0	0	0	0.08333333333333333	12	1	0.8	12	0.0	0	0.39208919520635743	0.8767645475824851	0.4878957855797016	0.957443644606699	0.15592454748784576	0.9654156391128593	0.7095877814610251	0.9427610817571812	0	0	0.0
344	None	None	None	None	None	0	0	0.6666666666666666	2	0.5	1	0.6666666666666666	0	2	0	1	0	0	0.6666666666666666	2	3	0.26666666666666666	4	0.0	0	0	0	0	0	0	0	0	0	0	0	0
3134	0.042361832299908836	0.004071972827519727	0.002844455630997733	0.7279870671133685	None	0	0	0.2	2	0.8461538461538461	11	0.4166666666666667	0.6923076923076923	11	9	3	1	0	0.25	3	12	1.0	15	0.125	0	0.2591338111691528	0.6549715087811542	0.6390257699342162	0.8934237521094519	0.6839455295888024	0.9101975326531171	0.8705183248245906	0.8448025497438999	1.0	0.09090909090909091	0.0
828	None	None	None	None	None	0.6666666666666666	4	0.6428571428571429	9	0.3684210526315789	7	0.5	0.21052631578947367	9	4	11	3	0	0.8571428571428571	6	7	1.4	21	0.14285714285714285	0.5	0.28259747140019215	0.968933431698932	0.8446488773038745	0.9372512314704192	0.26058964335144086	0.8098953992513744	0.9521616920350316	0.9262913668263227	0.1111111111111111	0.3333333333333333	0.0
2254	None	None	None	None	None	0	0	1.0	1	0	0	1.0	0	0	0	1	6	0	0.5	2	1	0.13333333333333333	2	1.0	0	0	0	0	0	0	0	0	0	0	0	0
5548	0.05787236486504189	0.020259601111583064	0.01849605025770485	0.7059999172340438	None	0	0	0.125	1	1.0	10	1.0	0.9	10	9	1	0	0	0.08333333333333333	12	1	0.8	12	0.0	0	0.39053101686126634	0.7310986538422481	0.4672288147994113	0.9797908244833813	0.12943803890319017	0.9179768466881751	0.8044927188135623	0.9192494145263429	0	0	0.0
6433	0.07874500083679568	0.050165964913977706	0.04202998219571599	0.7521153666054163	None	0	0	0.1	1	1.0	12	1.0	0.9166666666666666	12	11	1	0	0	0.07142857142857142	14	1	0.9333333333333333	14	0.0	0	0.39208919520635743	0.8132953892091804	0.5583995117488432	0.9722648085734579	0.12943803890319017	0.9583718681438473	0.7679896916956659	0.938292185467177	0	0	0.0
1159	None	None	None	None	None	0	0	0.8	4	0.2	1	0.5833333333333334	0	2	0	4	1	0	0.75	3	4	0.4666666666666667	7	0.1	0.5	0	0	0	0	0	0	0	0	0	0	0
4521	0.05137021954766956	0.024852455348706264	0.022123976665049803	0.7191178908035724	None	0	0	0.125	1	1.0	10	1.0	0.9	10	9	1	0	0	0.08333333333333333	12	1	0.8	12	0.0	0	0.39053101686126634	0.7310986538422481	0.4672288147994113	0.9797908244833813	0.12943803890319017	0.9198053402024271	0.8149915601008745	0.9198544023130122	0	0	0.0
1983	None	None	None	None	None	0	0	0.5	3	0.3333333333333333	2	0.8888888888888888	0	1	0	6	2	0	1.0	3	3	0.5333333333333333	8	0.13333333333333333	0.8	0	0	0	0	0	0	0	0	0	0	0
3805	0.02613983888959449	0.003069733586347983	0.0015987409897340378	0.9480870016208587	None	0	0	0.14285714285714285	1	1.0	8	0.4166666666666667	0.75	6	6	3	2	0	0.375	8	3	0.6666666666666666	10	0.2	0	0.39208919520635743	0.6174316685318223	0.6504940246597919	0.9838589095043565	0.12892623958655744	0.8733833259804592	0.9268962164903471	0.8978287095541918	0.5833333333333334	0	0.0
1917	None	None	None	None	None	0	0	0.4	2	0.8	4	1.0	0.8	6	4	0	0	0	0.14285714285714285	7	1	0.4666666666666667	7	0.0	0.3333333333333333	0.2591338111691528	0.9196030374177298	0.6775694916385284	0.8743257977160693	0.6839455295888024	0.6158179573846364	0.8801707265164777	0.8342685895974378	0	0	0.0
2686	0.002873522718656677	0.00032750647456107764	-0.00031907892188659005	0.9951722834368975	None	0	0	0.6666666666666666	4	0.2857142857142857	2	0.6	0	2	0	6	3	0	0.6	5	3	0.6	9	0.21428571428571427	0.5	0	0	0	0	0	0	0	0	0	0	0
4953	0.060191444384616447	0.023735915143711046	0.022434713565747007	0.7125534714638231	None	0	0	0.125	1	1.0	10	1.0	0.9	10	9	1	0	0	0.08333333333333333	12	1	0.8	12	0.0	0	0.39053101686126634	0.7310986538422481	0.4672288147994113	0.9797908244833813	0.12943803890319017	0.9175079331195093	0.8009739883427888	0.9190955878032961	0	0	0.0
6303	0.08217896713891273	0.04746553682794547	0.04101373576811706	0.7651141782458653	None	0	0	0.1	1	1.0	12	1.0	0.9166666666666666	12	11	1	0	0	0.07142857142857142	14	1	0.9333333333333333	14	0.0	0	0.39208919520635743	0.8132953892091804	0.5583995117488432	0.9722648085734579	0.12943803890319017	0.9583718681438473	0.7679896916956659	0.938292185467177	0	0	0.0
315	None	None	None	None	None	0.25	1	0.5	5	0.4166666666666667	5	0.56	0.16666666666666666	2	2	11	2	0	1.0	5	5	0.9333333333333333	14	0.07692307692307693	0.2222222222222222	0.36769586605615195	0.9356532584191735	0.6678055534744807	0.9345871323102608	0.18516418833551226	0.6264469532760143	0.9062058741414111	0.8755683013711212	0.75	1.0	0.0
3696	0.02629256421956276	0.01706123352508656	0.016880036445854497	0.9714102934106301	None	0	0	0.14285714285714285	1	1.0	8	0.4166666666666667	0.75	6	6	3	2	0	0.375	8	3	0.6666666666666666	10	0.2	0	0.3863483462687586	0.6210917185326288	0.6360653673451241	0.9812600391473286	0.12892623958655744	0.861911787958324	0.9200636435859623	0.8903714965474956	0.5833333333333334	0.16666666666666666	0.0
1411	None	None	None	None	None	0	0	0.6	3	0.6	3	0.7	0.4	2	2	4	2	0	0.4	5	2	0.4666666666666667	7	0.16666666666666666	0.8	0.7467084122892345	0.926417370880126	0.5599882626953051	0.9299442488916373	0.6173722255255092	0.5069903016309496	0.8907744925978279	0.8475574375369707	0.75	0.5	0.0
2128	None	None	None	None	None	0.6666666666666666	2	0.75	6	0.4	4	0.42857142857142855	0.4	9	4	2	1	0	0.5714285714285714	4	7	0.8	12	0.3333333333333333	0.8	0.9183685439820601	0.957926370891818	0.6390257699342162	0.9597091236254607	0.6813720145157995	0.9185624665560678	0.9126033393872166	0.9481558212334882	1.0	0.4444444444444444	0.0
3470	0.03048210797479127	0.006964357005055432	0.006318131805643428	0.9559637431916299	None	0	0	0.125	1	1.0	9	0.4583333333333333	0.7777777777777778	7	7	3	2	0	0.375	3	8	0.7333333333333333	11	0.2	0.2222222222222222	0.39208919520635743	0.8426898768619219	0.7340816548820369	0.978709096964822	0.12943803890319017	0.9023228741747185	0.8149991160446209	0.929336812183475	0.5714285714285714	0.14285714285714285	0.0
6861	0.08003864607472527	0.05333303655533022	0.04603678920443274	0.7458581706805123	None	0	0	0.1	1	1.0	12	1.0	0.9166666666666666	12	11	1	0	0	0.07142857142857142	14	1	0.9333333333333333	14	0.0	0	0.39208919520635743	0.8132953892091804	0.5583995117488432	0.9722648085734579	0.12943803890319017	0.9566919817658828	0.7486742207825807	0.9374899574469815	0	0	0.0
1800	None	None	None	None	None	0	0	0.6666666666666666	4	0.42857142857142855	3	0.6	0.2857142857142857	5	2	3	3	0	0.6	3	5	0.6	9	0.42857142857142855	0.2857142857142857	0.4502554580835064	0.9170812407026901	0.7005240005303632	0.9436898814151041	0.5077205652842631	0.9501962170682617	0.9061337479247181	0.9384056333344646	0.2	0	0.0
6910	0.07867143368166402	0.018418179721510566	0.016428677340438243	0.7586440564791738	None	0	0	0.1	1	1.0	12	1.0	1.0	13	12	0	0	0	0.07142857142857142	14	1	0.9333333333333333	14	0.0	0	0.39208919520635743	0.8508526812555525	0.6289032379179846	0.9692071767814784	0.12943803890319017	0.9567354966339732	0.7353034684135629	0.9406004550016199	0	0	0.0
1616	None	None	None	None	None	0.3333333333333333	1	0.625	5	0.5	5	0.48	0.3	7	3	4	2	0	1.0	5	5	0.8	12	0.25	0.2857142857142857	0.9472223456797003	0.8790702831156731	0.4284725109443309	0.8954635391470288	0.7632304986011623	0.9236625592506887	0.8954250561539605	0.9009847750438539	0.5714285714285714	0	0.0
7312	0.0787905288783977	0.05126066768102486	0.045257413585712156	0.7523306118071461	None	0	0	0.1	1	1.0	12	1.0	0.9166666666666666	12	11	1	0	0	0.07142857142857142	14	1	0.9333333333333333	14	0.0	0	0.39208919520635743	0.8132953892091804	0.5583995117488432	0.9722648085734579	0.12943803890319017	0.9583280817113302	0.759902052229902	0.938271010301756	0	0	0.0
1767	None	None	None	None	None	0	0	0.2857142857142857	2	0.75	6	0.4166666666666667	0.75	6	6	3	0	0	0.375	3	8	0.6666666666666666	10	0.0	0.2857142857142857	0.7073592547861187	0.9200200371614048	0.8592181829113873	0.6628386289955408	0.6178113398219649	0.7637194794462048	0.7371084206474469	0.8069932288456602	0	0	0.0
7420	0.0786356304335213	0.05160976963057707	0.04361797369775378	0.7484990853582628	None	0	0	0.1	1	1.0	12	1.0	0.9166666666666666	12	11	1	0	0	0.07142857142857142	14	1	0.9333333333333333	14	0.0	0	0.39208919520635743	0.8132953892091804	0.5583995117488432	0.9722648085734579	0.12943803890319017	0.9583718681438473	0.7679896916956659	0.938292185467177	0	0	0.0
5244	0.06423622019248598	0.029929537518625475	0.02653393569524113	0.8032364310860396	None	0	0	0.125	1	1.0	10	1.0	0.9	10	9	1	0	0	0.08333333333333333	12	1	0.8	12	0.0	0	0.39053101686126634	0.7310986538422481	0.4672288147994113	0.9797908244833813	0.12943803890319017	0.9175079331195093	0.8009739883427888	0.9190955878032961	0	0	0.0
4988	0.06135839753438408	0.028764552232001635	0.025379323787644688	0.8097672905848835	None	0	0	0.125	1	1.0	10	1.0	0.9	10	9	1	0	0	0.08333333333333333	12	1	0.8	12	0.0	0	0.39053101686126634	0.7310986538422481	0.4672288147994113	0.9797908244833813	0.12943803890319017	0.9175079331195093	0.8009739883427888	0.9190955878032961	0	0	0.0
2835	7.004780362263128e-09	6.735247807550498e-09	4.762539397676773e-09	0.9999996392604072	None	0	0	0	0	0	0	1.0	0	0	0	0	2	0	1.0	1	1	0.06666666666666667	1	0.5	0	0	0	0	0	0	0	0	0	0	0	0
5651	0.06501507416895551	0.02636474416308383	0.022446455278902603	0.8063576817284452	None	0	0	0.125	1	1.0	10	1.0	0.9	10	9	1	0	0	0.08333333333333333	12	1	0.8	12	0.0	0	0.39053101686126634	0.7310986538422481	0.4672288147994113	0.9797908244833813	0.12943803890319017	0.9175079331195093	0.8009739883427888	0.9190955878032961	0	0	0.0
5037	0.05666549265085973	0.02216595899167386	0.018471733908287078	0.6993907203494888	None	0	0	0.125	1	1.0	10	1.0	0.9	10	9	1	0	0	0.08333333333333333	12	1	0.8	12	0.0	0	0.39053101686126634	0.7310986538422481	0.4672288147994113	0.9797908244833813	0.12943803890319017	0.9175079331195093	0.8009739883427888	0.9190955878032961	0	0	0.0
2836	0.009748076188149716	0.0010428802254256247	0.0004856878611671065	0.9604542446510688	None	0	0	0.4	2	0.6	3	0.4666666666666667	0.4	3	2	3	1	0	0.6	5	3	0.4666666666666667	7	0.1111111111111111	0	0.9883814751816293	0.9171655057160282	0.17942078889649546	0.9751503881879062	0.6201685283732905	0.9392218929921775	0.9646678478576953	0.9496616405251831	1.0	0	0.0
5433	0.022895984353526442	0.0009705016908627158	-0.000958791315933661	0.9513431196527011	None	0	0	0.16666666666666666	1	1.0	7	0.5625	0.8571428571428571	7	6	1	1	0	0.25	2	8	0.6	9	0.2	0	0.39208919520635743	0.7014418005409238	0.14340460099438115	0.9858242575667624	0.12943803890319017	0.9181544879588514	0.9458570052298414	0.9244602029048439	1.0	0	0.0
4294	0.05061406550843121	0.025217044255318125	0.024906864132229367	0.7626522790811158	None	0	0	0.125	1	1.0	9	1.0	0.8888888888888888	9	8	1	0	0	0.09090909090909091	11	1	0.7333333333333333	11	0.0	0	0.3806074973311597	0.606019741290003	0.3055543916808379	0.984477831152463	0.12943803890319017	0.8382647022611769	0.8128956021187124	0.8884767700753052	0	0	0.0
2251	None	None	None	None	None	0	0	0.6666666666666666	2	0.5	1	0.6666666666666666	0.5	1	1	2	3	0	0.6666666666666666	3	2	0.26666666666666666	4	0.375	0	0.6298301755550264	0.5	0.8472150400975995	0.5	0.9916460629378296	0.5	0.8156399361815923	0.5	1.0	1.0	0.0
5324	0.05937288635387319	0.031071138221523225	0.028757087633952606	0.8102674762947234	None	0	0	0.125	1	1.0	10	1.0	0.9	10	9	1	0	0	0.08333333333333333	12	1	0.8	12	0.0	0	0.39053101686126634	0.7310986538422481	0.4672288147994113	0.9797908244833813	0.12943803890319017	0.9175079331195093	0.8009739883427888	0.9190955878032961	0	0	0.0
4565	0.04609757964455951	0.023657156023732067	0.023443232426895097	0.7530348771763217	None	0	0	0.125	1	1.0	9	1.0	0.8888888888888888	9	8	1	0	0	0.09090909090909091	11	1	0.7333333333333333	11	0.0	0	0.3806074973311597	0.606019741290003	0.3055543916808379	0.984477831152463	0.12943803890319017	0.8363942198179262	0.8128956021187124	0.888022394713187	0	0	0.0
2559	0.001193012696598545	0.00012520959395065907	-0.0001252082137729505	0.995979357752464	None	0	0	0.8	4	0.2	1	0.5833333333333334	0.2	3	1	3	4	0	0.75	4	3	0.4666666666666667	7	0.5	0.6666666666666666	0.5717051804288638	0.8315260028708494	0.1	0.5	0.22723103310606668	0.9742254736938922	0.8800223558175534	0.851056619640723	0.3333333333333333	0.6666666666666666	0.0
3997	0.060385303689431416	0.02368744227317879	0.020872521993944203	0.7910748274865134	None	0	0	0.125	1	1.0	10	1.0	0.9	10	9	1	0	0	0.08333333333333333	12	1	0.8	12	0.0	0	0.39053101686126634	0.7310986538422481	0.4672288147994113	0.9797908244833813	0.12943803890319017	0.9175079331195093	0.8009739883427888	0.9190955878032961	0	0	0.0
4357	0.032555884932489974	0.009335361884078682	0.00721038390190803	0.7158216889184823	None	0	0	0.16666666666666666	1	1.0	7	1.0	0.7142857142857143	5	5	3	4	0	0.1111111111111111	9	1	0.6	9	0.4	0	0.39208919520635743	0.625932564449084	0.3055543916808379	0.9826850018056548	0.12943803890319017	0.8853651239943816	0.8101396017297716	0.9001827437342622	0.2	0	0.0
6498	0.0794407640318815	0.028264494867783492	0.02798084207130187	0.6917038660685225	None	0	0	0.1	1	1.0	12	1.0	0.9166666666666666	12	11	1	0	0	0.07142857142857142	14	1	0.9333333333333333	14	0.0	0	0.39208919520635743	0.8149528192883787	0.5583995117488432	0.9722648085734579	0.12943803890319017	0.9581418986314143	0.7537267647542903	0.9383925386941554	0	0	0.0
4454	0.050433255153703754	0.022900920863723976	0.022506439313256753	0.7438821952283077	None	0	0	0.125	1	1.0	9	1.0	0.8888888888888888	9	8	1	0	0	0.09090909090909091	11	1	0.7333333333333333	11	0.0	0	0.3806074973311597	0.606019741290003	0.3055543916808379	0.984477831152463	0.12943803890319017	0.8276946113622841	0.8001286216227128	0.885941883649822	0	0	0.0
3059	0.026431290224343925	0.010134980546814743	0.00862728072673392	0.9524002234020147	None	0.5	2	0.5	5	0.5384615384615384	7	0.5	0.38461538461538464	9	5	5	1	0	0.8333333333333334	5	6	1.0	15	0.1	0.3076923076923077	0.5988343545860435	0.9219402684788529	0.6390257699342162	0.9368711234991812	0.6424470702473406	0.9245378823319254	0.8705183248245906	0.9280654512647772	1.0	0	0.0
3649	0.0256545311970001	0.01612260495390374	0.015838622851414786	0.972144520275284	None	0	0	0.14285714285714285	1	1.0	8	0.4166666666666667	0.75	6	6	3	2	0	0.375	8	3	0.6666666666666666	10	0.2	0	0.3863483462687586	0.6210917185326288	0.6360653673451241	0.9812600391473286	0.12892623958655744	0.861911787958324	0.9200636435859623	0.8903714965474956	0.5833333333333334	0.16666666666666666	0.0
6184	0.07386714421780366	0.03454930937286439	0.03413633430015089	0.7324901118418568	None	0	0	0.1111111111111111	1	1.0	11	1.0	0.9090909090909091	11	10	1	0	0	0.07692307692307693	13	1	0.8666666666666667	13	0.0	0	0.39208919520635743	0.7715588277994543	0.4878957855797016	0.976072330193229	0.12943803890319017	0.9433792386796748	0.7615885592594371	0.9295355025610594	0	0	0.0
4151	0.04824236670312755	0.024179687292614056	0.023541634320140822	0.7573245181026889	None	0	0	0.125	1	1.0	9	1.0	0.8888888888888888	9	8	1	0	0	0.09090909090909091	11	1	0.7333333333333333	11	0.0	0	0.3806074973311597	0.606019741290003	0.3055543916808379	0.984477831152463	0.12943803890319017	0.8260749083754513	0.8001286216227128	0.8855602030917076	0	0	0.0
426	None	None	None	None	None	0.3333333333333333	1	0.5	4	0.4444444444444444	4	0.44	0.3333333333333333	5	3	5	0	0	1.0	5	5	0.7333333333333333	11	0.0	0.2857142857142857	0.5374230684245027	0.8648028358233648	0.726490709403876	0.9626982712289112	0.5493853862356723	0.8858980901218305	0.93222288903654	0.91570146269484	0	0	0.0
777	None	None	None	None	None	0.25	1	0.5	5	0.6153846153846154	8	0.625	0.38461538461538464	9	5	5	1	0	0.6666666666666666	4	6	1.0	15	0.1	0.36363636363636365	0.437339643281608	0.8780791584114866	0.32240718250340555	0.9239801542537631	0.7024362169697674	0.9374961185476877	0.9407759396522246	0.916318669019156	1.0	0.2222222222222222	0.0
2506	None	None	None	None	None	0	0	0.6	3	0.4	2	0.7777777777777778	0	2	0	4	3	0	1.0	3	3	0.4666666666666667	7	0.3	0.8	0	0	0	0	0	0	0	0	0	0	0
5842	0.07526758987199293	0.03333215731001914	0.03276685176633849	0.664198331639577	None	0	0	0.1111111111111111	1	1.0	11	1.0	0.9090909090909091	11	10	1	0	0	0.07692307692307693	13	1	0.8666666666666667	13	0.0	0	0.39208919520635743	0.8237797231740204	0.4878957855797016	0.9692641621656618	0.12943803890319017	0.9588103757237715	0.7353034684135629	0.9378240680891154	0	0	0.0
5179	0.05808528698269901	0.004300742881980988	-0.0024827163481647863	0.7541550910792383	None	0	0	0.1111111111111111	1	1.0	11	1.0	0.9090909090909091	11	10	1	0	0	0.07692307692307693	13	1	0.8666666666666667	13	0.0	0	0.39208919520635743	0.7709563067374504	0.4878957855797016	0.976072330193229	0.12943803890319017	0.9409087944492508	0.7687748021805434	0.9284638190055075	0	0	0.0
3063	None	None	None	None	None	0	0	0.14285714285714285	1	1.0	8	0.8333333333333334	0.5	5	4	4	2	0	0.75	3	4	0.6666666666666666	10	0.18181818181818182	0.8571428571428571	0.2847406656466038	0.8871872951288987	0.14340460099438115	0.8319658176717801	0.16619551462107227	0.9320503843819159	0.6685214007250135	0.8902721334566752	0.7	0	0.0
2197	None	None	None	None	None	0	0	0.3333333333333333	1	1.0	2	1.0	0.5	2	1	1	2	0	0.25	1	4	0.26666666666666666	4	0.4	0	0.5799985508497484	0.5	0.2953628037152679	0.5	0.35206593675828185	0.5908728245369798	0.7757342569374429	0.5305929666292283	0.75	0.5	0.3242211601137266
4314	0.0485836245100452	0.025470535095859698	0.02503849604943623	0.7626514134314886	None	0	0	0.125	1	1.0	9	1.0	0.8888888888888888	9	8	1	0	0	0.09090909090909091	11	1	0.7333333333333333	11	0.0	0	0.3806074973311597	0.606019741290003	0.3055543916808379	0.984477831152463	0.12943803890319017	0.8382647022611769	0.8128956021187124	0.8884767700753052	0	0	0.0
3729	0.047779764918045184	0.023420752735075823	0.022991625362906484	0.737613404145983	None	0	0	0.125	1	1.0	9	1.0	0.8888888888888888	9	8	1	0	0	0.09090909090909091	11	1	0.7333333333333333	11	0.0	0	0.3806074973311597	0.606019741290003	0.3055543916808379	0.984477831152463	0.12943803890319017	0.8276946113622841	0.8001286216227128	0.885941883649822	0	0	0.0
6438	0.05988393575159593	0.034863953042330316	0.034834995327122295	0.642716089189596	None	0	0	0.125	1	1.0	10	1.0	0.9	10	9	1	0	0	0.08333333333333333	12	1	0.8	12	0.0	0	0.39053101686126634	0.8333433182439317	0.4672288147994113	0.9629020184610916	0.2661969746414921	0.9605832240983311	0.7439540674680989	0.9362203090867655	0	0	0.0
3144	0.013396929384582602	0.000568819902594412	0.000568757028487852	0.9867291798116333	None	0	0	0.3333333333333333	2	0.6666666666666666	4	0.6666666666666666	0.5	4	3	3	1	0	0.3333333333333333	2	6	0.5333333333333333	8	0.1111111111111111	0	0.4456860114002345	0.6782910358238889	0.860962183521311	0.9700844824150787	0.2618018778797744	0.9668497353200505	0.9141728357950418	0.9263987302933104	1.0	0.25	0.0
1078	None	None	None	None	None	1.0	2	1.0	7	0.0	0	0.625	0	5	0	4	0	0	1.0	4	4	0.6666666666666666	10	0.0	0.6666666666666666	0	0	0	0	0	0	0	0	0	0	0
5961	0.06131114508858114	0.02905260191732445	0.025451380447061207	0.809482189523717	None	0	0	0.125	1	1.0	10	1.0	0.9	10	9	1	0	0	0.08333333333333333	12	1	0.8	12	0.0	0	0.39053101686126634	0.7310986538422481	0.4672288147994113	0.9797908244833813	0.12943803890319017	0.9175079331195093	0.8009739883427888	0.9190955878032961	0	0	0.0
3328	0.0634105588176838	0.016605480971501736	0.008796310089814173	0.8476691204144928	None	0	0	0.09090909090909091	1	1.0	14	0.38095238095238093	0.8571428571428571	12	12	3	2	0	0.21428571428571427	14	3	1.0666666666666667	16	0.2	0	0.2719372384078783	0.6435333696409503	0.7161132133428405	0.9417656662376594	0.6570029293845868	0.9371844333502387	0.8891951647321319	0.8834551072452741	0.5416666666666666	0.08333333333333333	0.0
2720	5.628152095323526e-05	4.44604800325654e-07	3.812917048502095e-07	0.9999964831848447	None	0	0	0.5	2	0.3333333333333333	1	0.625	0.3333333333333333	1	1	3	3	0	0.5	4	2	0.3333333333333333	5	0.3	0	0.33445453263765124	0.5	0.9113191557713162	0.5	0.27312180700128086	0.5	0.9465892555753279	0.5	1.0	1.0	0.10677586130960579
2091	None	None	None	None	None	1.0	2	1.0	7	0.0	0	0.625	0	5	0	4	0	0	1.0	4	4	0.6666666666666666	10	0.0	0.6666666666666666	0	0	0	0	0	0	0	0	0	0	0
6554	0.08255373265802991	0.05250165004364745	0.045522495111182934	0.7474461970932964	None	0	0	0.1	1	1.0	12	1.0	0.9166666666666666	12	11	1	0	0	0.07142857142857142	14	1	0.9333333333333333	14	0.0	0	0.39208919520635743	0.8132953892091804	0.5583995117488432	0.9722648085734579	0.12943803890319017	0.9583718681438473	0.7679896916956659	0.938292185467177	0	0	0.0
2960	0.0072333329994574164	0.00030882883963227135	-0.0003045260505326761	0.9926266609269071	None	0	0	0.6666666666666666	4	0.3333333333333333	2	0.8	0.3333333333333333	4	2	3	4	0	0.4	2	5	0.5333333333333333	8	0.5	0.6666666666666666	0.3702675125499436	0.9540159867920265	0.7859427946805763	0.848895578517295	0.7267619112268344	0.9257537690961887	0.8822120061959834	0.9188773903686142	0.25	0.5	0.0
3982	0.017006292867394003	0.003381545201796715	0.0033666687397601713	0.8983039230094906	None	0	0	0.16666666666666666	1	1.0	7	1.0	0.8571428571428571	7	6	1	0	0	0.1111111111111111	9	1	0.6	9	0.0	0	0.3368567520813895	0.6064574871499062	0.14340460099438115	0.9779011405913423	0.12943803890319017	0.8483260082271322	0.729648008889696	0.8788182438683055	0	0	0.0
840	None	None	None	None	None	0	0	0.4	2	0.6	3	0.5833333333333334	0.2	1	1	5	6	0	0.75	3	4	0.4666666666666667	7	0.42857142857142855	0	0.6220577726309036	0.5	0.1	0.5	0.738464210803933	0.5	0.9413844269347134	0.5	1.0	1.0	0.6433909515762394
5107	0.059359472722969674	0.031808903945491226	0.027938573929485944	0.7909861056115769	None	0	0	0.125	1	1.0	10	1.0	0.9	10	9	1	0	0	0.08333333333333333	12	1	0.8	12	0.0	0	0.39053101686126634	0.7310986538422481	0.4672288147994113	0.9797908244833813	0.12943803890319017	0.9175079331195093	0.8009739883427888	0.9190955878032961	0	0	0.0
7190	0.07900735973512696	0.05099645415167747	0.04449821682218411	0.7436544774981917	None	0	0	0.1	1	1.0	12	1.0	0.9166666666666666	12	11	1	0	0	0.07142857142857142	14	1	0.9333333333333333	14	0.0	0	0.39208919520635743	0.8132953892091804	0.5583995117488432	0.9722648085734579	0.12943803890319017	0.9583280817113302	0.759902052229902	0.938271010301756	0	0	0.0
6148	0.07830215346555301	0.02669588534833466	0.02604990040425684	0.6678588428234012	None	0	0	0.1111111111111111	1	1.0	11	1.0	0.9090909090909091	11	10	1	0	0	0.07692307692307693	13	1	0.8666666666666667	13	0.0	0	0.39208919520635743	0.8237797231740204	0.4878957855797016	0.9692641621656618	0.12943803890319017	0.9588103757237715	0.7353034684135629	0.9378240680891154	0	0	0.0
3910	0.015188998312653065	0.0018734181370381679	-0.0017266403380664346	0.9821118061783767	None	0	0	0.16666666666666666	1	1.0	7	0.45	0.5714285714285714	5	4	3	2	0	0.8	5	4	0.6	9	0.2222222222222222	0	0.39208919520635743	0.6807692732674512	0.14340460099438115	0.9853375089905153	0.12943803890319017	0.9324389292791679	0.9392611695505745	0.9262131747754243	0.7	0	0.0
780	None	None	None	None	None	0	0	0.5	3	0.42857142857142855	3	0.75	0.14285714285714285	3	1	5	5	0	0.3333333333333333	6	2	0.6	9	0.4166666666666667	0	0.4511726352879645	0.9207832814660395	0.757640444784564	0.8585249465034324	0.6992952402756429	0.6740236191269691	0.7383261186224708	0.8403529621360866	0.3333333333333333	0.3333333333333333	0.0
3980	0.05037005756365244	0.02571146273812804	0.025419564741213874	0.7647187300315256	None	0	0	0.125	1	1.0	9	1.0	0.8888888888888888	9	8	1	0	0	0.09090909090909091	11	1	0.7333333333333333	11	0.0	0	0.3806074973311597	0.606019741290003	0.3055543916808379	0.984477831152463	0.12943803890319017	0.8382647022611769	0.8128956021187124	0.8884767700753052	0	0	0.0
1753	None	None	None	None	None	0	0	0.4	2	0.6	3	0.5833333333333334	0.4	3	2	3	3	0	0.75	3	4	0.4666666666666667	7	0.3333333333333333	0	0.38534030578034173	0.912117493501197	0.877121915218846	0.9734615229253877	0.672446079665484	0.950089626183942	0.703714307536359	0.9508643255625379	0.3333333333333333	0.6666666666666666	0.0
1779	None	None	None	None	None	0.5	1	0.8571428571428571	6	0.125	1	0.6666666666666666	0.125	3	1	6	1	0	0.6	3	5	0.6666666666666666	10	0.07142857142857142	0.5	0.4814012139307343	0.9611018218975257	0.9328598194269364	0.9147294678152335	0.8310339165779881	0.9518035651033484	0.9186719302051213	0.9455423493085324	1.0	0.6666666666666666	0.0
2063	None	None	None	None	None	0	0	0.75	3	0.25	1	0.75	0	2	0	3	3	0	0.5	4	2	0.4	6	0.375	0.8	0	0	0	0	0	0	0	0	0	0	0
3098	0.009385849474491273	0.000510602479893322	0.00022959581939687682	0.9959916685713498	None	0	0	0.3333333333333333	2	0.6666666666666666	4	0.5333333333333333	0.3333333333333333	3	2	4	3	0	0.6	5	3	0.5333333333333333	8	0.2727272727272727	0	0.11867416958657331	0.6367384675988598	0.8511492649390255	0.593302567985399	0.5195730438251164	0.6510745134613772	0.9523376466219861	0.627353256224647	0.6666666666666666	0.3333333333333333	0.0
916	None	None	None	None	None	0	0	0.5714285714285714	4	0.5	4	0.47619047619047616	0.5	7	4	2	1	0	0.42857142857142855	3	7	0.6666666666666666	10	0.2	0.2857142857142857	0.8630172039163077	0.7243053801881526	0.1548935402099093	0.938180195443782	0.8125792169834891	0.9416235691871698	0.9618940286587955	0.8961763698382564	1.0	0.5714285714285714	0.0
3437	0.02629925465524755	0.015550273604293726	0.015211604576238316	0.9714073025748147	None	0	0	0.14285714285714285	1	1.0	8	0.4166666666666667	0.75	6	6	3	2	0	0.375	8	3	0.6666666666666666	10	0.2	0	0.3863483462687586	0.6210917185326288	0.6360653673451241	0.9812600391473286	0.12892623958655744	0.861911787958324	0.9200636435859623	0.8903714965474956	0.5833333333333334	0.16666666666666666	0.0
4634	0.060844006909361065	0.02623193376780525	0.023182477889896153	0.8059892447467949	None	0	0	0.125	1	1.0	10	1.0	0.9	10	9	1	0	0	0.08333333333333333	12	1	0.8	12	0.0	0	0.39053101686126634	0.7310986538422481	0.4672288147994113	0.9797908244833813	0.12943803890319017	0.9175079331195093	0.8009739883427888	0.9190955878032961	0	0	0.0
3760	0.04919366528246475	0.0242761726064936	0.023924830904998584	0.7630777861985791	None	0	0	0.125	1	1.0	9	1.0	0.8888888888888888	9	8	1	0	0	0.09090909090909091	11	1	0.7333333333333333	11	0.0	0	0.3806074973311597	0.606019741290003	0.3055543916808379	0.984477831152463	0.12943803890319017	0.8276946113622841	0.8001286216227128	0.885941883649822	0	0	0.0
3411	0.00874645184267402	0.0010991883192341826	0.0010569040957526816	0.9615501338185689	None	0.5	1	0.7142857142857143	5	0.375	3	0.47619047619047616	0.375	7	3	2	1	0	0.42857142857142855	7	3	0.6666666666666666	10	0.25	0.6666666666666666	0.6645872814216146	0.9317603698462668	0.6390257699342162	0.9610333542117803	0.38271695543198164	0.8298943864927742	0.9018651247083417	0.92187340613857	1.0	0.2857142857142857	0.0
3022	0.005403723788618984	0.0017236249474767062	0.0004396717167715237	0.9759186347425493	None	0.5	1	0.5	3	0.5714285714285714	4	0.375	0.5714285714285714	6	4	2	1	0	0.6666666666666666	6	4	0.6	9	0.16666666666666666	0.6666666666666666	0.2591338111691528	0.878678695683878	0.6867733131392615	0.7854501970802564	0.6839455295888024	0.8026107218596192	0.8705183248245906	0.8263717207989852	1.0	0.3333333333333333	0.0
2857	0.032825769084641875	0.0029106948703275775	0.001059937692267776	0.9916828132827228	None	0.5	1	0.42857142857142855	3	0.625	5	0.4166666666666667	0.5	4	4	5	2	0	0.375	8	3	0.6666666666666666	10	0.14285714285714285	1.0	0.11867416958657331	0.7656522191700965	0.8511492649390255	0.6513025743516476	0.5195730438251164	0.8598689834128874	0.9539584807650078	0.7698795578209123	0.625	0.25	0.0
687	None	None	None	None	None	0	0	0.2222222222222222	2	0.8181818181818182	9	0.5416666666666666	0.6363636363636364	9	7	3	2	0	0.375	3	8	0.8666666666666667	13	0.25	0.6	0.2591338111691528	0.8579462271572991	0.6390257699342162	0.8160448861265558	0.6839455295888024	0.8175064651030922	0.8705183248245906	0.8314425832465269	0.611111111111111	0.1111111111111111	0.0
472	None	None	None	None	None	0	0	0.5	2	0.75	3	0.6	0.5	3	2	2	2	0	0.4	2	5	0.4	6	0.2857142857142857	0.4	0.437339643281608	0.9469895990284404	0.35042035808543553	0.9530915684773339	0.6004862460146124	0.9092981019082097	0.8031730604621957	0.9389538430540548	0.6666666666666666	0	0.0
452	None	None	None	None	None	0	0	0.6	3	0.4	2	0.4666666666666667	0.4	2	2	4	2	0	0.6	5	3	0.4666666666666667	7	0.16666666666666666	1.0	0.5809369140020539	0.6206318583845352	0.29562055426424855	0.6932030392808041	0.299130747368744	0.8064459411495978	0.7977262682997014	0.713303452749827	0.75	0.5	0.45464157463377547
2126	None	None	None	None	None	0	0	0.6666666666666666	2	0.5	1	0.6666666666666666	0	1	0	2	6	0	0.6666666666666666	3	2	0.26666666666666666	4	0.8571428571428571	0.6666666666666666	0	0	0	0	0	0	0	0	0	0	0
2623	0.024708754021611122	0.0058708484668652	0.004133755873945912	0.9860012839172388	None	0	0	0.375	3	0.5555555555555556	5	0.4583333333333333	0.3333333333333333	4	3	6	4	0	0.375	3	8	0.7333333333333333	11	0.26666666666666666	0	0.9861426318161101	0.682295444435205	0.4101567314892609	0.9140930629978608	0.5898401988106412	0.866266519224634	0.9346083170555868	0.8410129287252539	0.375	0.5	0.0
5821	0.0763177355953133	0.03265396670853452	0.02980020935553327	0.663558482808674	None	0	0	0.1111111111111111	1	1.0	11	1.0	0.9090909090909091	11	10	1	0	0	0.07692307692307693	13	1	0.8666666666666667	13	0.0	0	0.39208919520635743	0.8237797231740204	0.4878957855797016	0.9692641621656618	0.12943803890319017	0.9592597738774973	0.7353034684135629	0.93804603400117	0	0	0.0
3920	0.04799301933919006	0.02299806584003739	0.022551759079391123	0.7459155798836125	None	0	0	0.125	1	1.0	9	1.0	0.8888888888888888	9	8	1	0	0	0.09090909090909091	11	1	0.7333333333333333	11	0.0	0	0.3806074973311597	0.606019741290003	0.3055543916808379	0.984477831152463	0.12943803890319017	0.8276946113622841	0.8001286216227128	0.885941883649822	0	0	0.0
4892	0.06421879832859663	0.017504197825916598	-0.017050574776314616	0.8380140575438491	None	0	0	0.125	1	1.0	9	1.0	0.8888888888888888	9	8	1	1	0	0.09090909090909091	11	1	0.7333333333333333	11	0.2	0	0.39208919520635743	0.6906945141823947	0.3055543916808379	0.98039064091676	0.12943803890319017	0.8976321695868558	0.891181327631545	0.9085036710405852	1.0	0	0.0
4501	0.0754617343170247	0.029031249849344475	0.021978541220713643	0.6345671327560407	None	0	0	0.1111111111111111	1	1.0	11	1.0	0.9090909090909091	11	10	1	0	0	0.07692307692307693	13	1	0.8666666666666667	13	0.0	0	0.39208919520635743	0.7746979195174221	0.4878957855797016	0.976072330193229	0.12943803890319017	0.9474391328940903	0.7816408162427286	0.9316155239834449	0	0	0.0
1439	None	None	None	None	None	0	0	0	0	0	0	1.0	0	0	0	0	3	0	1.0	1	1	0.06666666666666667	1	0.75	0	0	0	0	0	0	0	0	0	0	0	0
4351	0.05988396460313409	0.027121826212007386	0.02712106441214564	0.7225586221870823	None	0	0	0.125	1	1.0	10	1.0	0.9	10	9	1	0	0	0.08333333333333333	12	1	0.8	12	0.0	0	0.39053101686126634	0.7310986538422481	0.4672288147994113	0.9797908244833813	0.12943803890319017	0.9175079331195093	0.8009739883427888	0.9190955878032961	0	0	0.0
2593	0.0018884812320772131	0.00017015243338003384	3.352310468471509e-05	0.9972870991334677	None	0	0	0.6	3	0.2	1	0.875	0	2	0	4	1	0	0.5	4	2	0.4666666666666667	7	0.1	0	0	0	0	0	0	0	0	0	0	0	0
3571	0.04724367306993568	0.02346938393567339	0.02279192912990741	0.7495376599931618	None	0	0	0.125	1	1.0	9	1.0	0.8888888888888888	9	8	1	0	0	0.09090909090909091	11	1	0.7333333333333333	11	0.0	0	0.3806074973311597	0.606019741290003	0.3055543916808379	0.984477831152463	0.12943803890319017	0.8276946113622841	0.8001286216227128	0.885941883649822	0	0	0.0
3372	0.03754699396083179	0.012732638746081519	-0.008983115900925888	0.9572631401914647	None	0	0	0.2	2	0.8333333333333334	10	0.35	0.5833333333333334	8	7	5	4	0	0.625	5	8	0.9333333333333333	14	0.3076923076923077	0	0.39208919520635743	0.895305524308	0.7343012556131719	0.980174883859457	0.12943803890319017	0.9168367778484311	0.8093734462008495	0.9435170050679741	0.1875	0.125	0.0
1577	None	None	None	None	None	0	0	0.5	1	1.0	1	0.75	0	0	0	2	2	0	1.0	2	2	0.2	3	0.25	0	0	0	0	0	0	0	0	0	0	0	0
2241	None	None	None	None	None	0	0	0.75	3	0.5	2	0.5	0.25	3	1	2	1	0	0.75	4	3	0.4	6	0.16666666666666666	0.6666666666666666	0.4814012139307343	0.9307334655966909	0.7161132133428405	0.9392889402546181	0.7353752434215408	0.7868902781264667	0.9018651247083417	0.9015378658526674	1.0	0	0.0
5624	0.07252155741099478	0.027371140574235682	0.02028492164305831	0.6563128077525137	None	0	0	0.1111111111111111	1	1.0	11	1.0	0.9090909090909091	11	10	1	0	0	0.07692307692307693	13	1	0.8666666666666667	13	0.0	0	0.39208919520635743	0.7746979195174221	0.4878957855797016	0.976072330193229	0.12943803890319017	0.9433792386796748	0.7687748021805434	0.9299252471258033	0	0	0.0
6133	0.07775110792164742	0.024589004979379374	0.024541835584678515	0.7021384224112732	None	0	0	0.1	1	1.0	12	1.0	0.9166666666666666	12	11	1	0	0	0.07142857142857142	14	1	0.9333333333333333	14	0.0	0	0.39208919520635743	0.8149528192883787	0.5583995117488432	0.9722648085734579	0.12943803890319017	0.9581418986314143	0.7537267647542903	0.9383925386941554	0	0	0.0
6609	0.021856243635131386	0.0026441361167436495	0.0010302240878360138	0.9858933663038808	None	0	0	0.3333333333333333	2	0.7142857142857143	5	0.45	0.42857142857142855	5	3	3	3	0	0.8	5	4	0.6	9	0.375	0	0.525581237763764	0.8434436577621593	0.3055543916808379	0.8653718095415794	0.7830348063701023	0.9638671322741628	0.7095877814610251	0.9068830019512578	0.4	0	0.0
350	None	None	None	None	None	0	0	0	0	0	0	1.0	0	0	0	0	4	0	1.0	1	1	0.06666666666666667	1	1.0	0	0	0	0	0	0	0	0	0	0	0	0
7049	0.0794127642237622	0.04650385380073962	0.03984670258053571	0.7705188099420746	None	0	0	0.1	1	1.0	12	1.0	0.9166666666666666	12	11	1	0	0	0.07142857142857142	14	1	0.9333333333333333	14	0.0	0	0.39208919520635743	0.8132953892091804	0.5583995117488432	0.9722648085734579	0.12943803890319017	0.9583718681438473	0.7679896916956659	0.938292185467177	0	0	0.0
5930	0.07156827133033451	0.03233451076847382	0.031277184248352366	0.6659692891665612	None	0	0	0.1111111111111111	1	1.0	11	1.0	0.9090909090909091	11	10	1	0	0	0.07692307692307693	13	1	0.8666666666666667	13	0.0	0	0.39208919520635743	0.8237797231740204	0.4878957855797016	0.9692641621656618	0.12943803890319017	0.9588103757237715	0.7353034684135629	0.9378240680891154	0	0	0.0
6875	0.07803853356197286	0.05087187441814932	0.04368232236644968	0.751934047352217	None	0	0	0.1	1	1.0	12	1.0	0.9166666666666666	12	11	1	0	0	0.07142857142857142	14	1	0.9333333333333333	14	0.0	0	0.39208919520635743	0.8132953892091804	0.5583995117488432	0.9722648085734579	0.12943803890319017	0.9566919817658828	0.7486742207825807	0.9374899574469815	0	0	0.0
1773	None	None	None	None	None	0	0	0.6666666666666666	4	0.2857142857142857	2	0.75	0	0	0	8	2	0	0.75	4	3	0.6	9	0.1	0	0	0	0	0	0	0	0	0	0	0	0
1372	None	None	None	None	None	0	0	0.6666666666666666	2	0.5	1	1.0	0	1	0	2	2	0	0.25	1	4	0.26666666666666666	4	0.2857142857142857	0.6666666666666666	0	0	0	0	0	0	0	0	0	0	0
2431	None	None	None	None	None	0.3333333333333333	1	0.875	7	0.0	0	0.7333333333333333	0	0	0	10	4	0	0.6	5	3	0.7333333333333333	11	0.16666666666666666	0.6666666666666666	0	0	0	0	0	0	0	0	0	0	0
1536	None	None	None	None	None	0	0	0.16666666666666666	1	1.0	7	0.75	0.5714285714285714	4	4	4	1	0	0.75	3	4	0.6	9	0.08333333333333333	0.8571428571428571	0.5987334240581011	0.8716518520314119	0.14340460099438115	0.930095925064398	0.3797491840417807	0.9264032956357381	0.8137565168374341	0.9125763254496736	1.0	0.5	0.0
5009	0.058093299947595635	0.024143428318513016	0.01835487505662991	0.7125275844194261	None	0	0	0.125	1	1.0	10	1.0	0.9	10	9	1	0	0	0.08333333333333333	12	1	0.8	12	0.0	0	0.39053101686126634	0.7310986538422481	0.4672288147994113	0.9797908244833813	0.12943803890319017	0.9175079331195093	0.8009739883427888	0.9190955878032961	0	0	0.0
5862	0.0754196555179015	0.031259292611020624	0.03107541833492148	0.661894209313536	None	0	0	0.1111111111111111	1	1.0	11	1.0	0.9090909090909091	11	10	1	0	0	0.07692307692307693	13	1	0.8666666666666667	13	0.0	0	0.39208919520635743	0.8237797231740204	0.4878957855797016	0.9692641621656618	0.12943803890319017	0.9588103757237715	0.7353034684135629	0.9378240680891154	0	0	0.0
1964	None	None	None	None	None	1.0	1	0.75	3	0.25	1	0.5	0	1	0	4	3	0	0.75	3	4	0.4	6	0.2727272727272727	0.6666666666666666	0	0	0	0	0	0	0	0	0	0	0
6315	0.07892612518194883	0.02368309673717467	0.023655506029542812	0.7024828472842315	None	0	0	0.1	1	1.0	12	1.0	0.9166666666666666	12	11	1	0	0	0.07142857142857142	14	1	0.9333333333333333	14	0.0	0	0.39208919520635743	0.8149528192883787	0.5583995117488432	0.9722648085734579	0.12943803890319017	0.9566919817658828	0.7524184557679024	0.9377035693560652	0	0	0.0
2112	None	None	None	None	None	1.0	2	0.7142857142857143	5	0.25	2	0.5	0	2	0	7	1	0	0.8	4	5	0.6666666666666666	10	0.0625	0.8	0	0	0	0	0	0	0	0	0	0	0
5469	0.037459608215977	0.0013916038453939512	-0.0013241864995767398	0.8871164785017988	None	0	0	0.125	1	1.0	9	0.4074074074074074	0.7777777777777778	7	7	3	1	0	0.3333333333333333	9	3	0.7333333333333333	11	0.1	0	0.39208919520635743	0.7474041904089113	0.4878957855797016	0.9761083363710961	0.15490094885458033	0.9349059731913333	0.8296826653567371	0.9231893378422802	1.0	0	0.0
4868	0.07785166928850454	0.025900060178962552	0.02532307379670204	0.6927666275680145	None	0	0	0.1	1	1.0	12	1.0	0.9166666666666666	12	11	1	0	0	0.07142857142857142	14	1	0.9333333333333333	14	0.0	0	0.39208919520635743	0.8149528192883787	0.5583995117488432	0.9722648085734579	0.12943803890319017	0.9566919817658828	0.7524184557679024	0.9377035693560652	0	0	0.0
1646	None	None	None	None	None	0	0	0.3333333333333333	1	1.0	2	0.6666666666666666	0.5	2	1	1	1	0	0.6666666666666666	3	2	0.26666666666666666	4	0.2	0	0.7666719167339219	0.6440822153778443	0.819756294978306	0.5	0.5677062967910069	0.5	0.7534427185754027	0.5492668409416758	1.0	0.5	0.0
2469	None	None	None	None	None	0	0	0.25	1	1.0	4	0.5	0.5	2	2	3	3	0	0.75	3	4	0.4	6	0.3	0	0.6436347433732259	0.5451047500707902	0.7426101337545488	0.5478388734809387	0.7895164697000272	0.5652523567280912	0.6515762477972883	0.5527496446725583	0.5	1.0	0.0
6086	0.07767378235230359	0.034038627442140645	0.033898932676543675	0.6618679681035219	None	0	0	0.1111111111111111	1	1.0	11	1.0	0.9090909090909091	11	10	1	0	0	0.07692307692307693	13	1	0.8666666666666667	13	0.0	0	0.39208919520635743	0.8237797231740204	0.4878957855797016	0.9692641621656618	0.12943803890319017	0.9588103757237715	0.7353034684135629	0.9378240680891154	0	0	0.0
6167	0.07521197620889376	0.035237828339850494	0.03403076750086671	0.675664725016351	None	0	0	0.1111111111111111	1	1.0	11	1.0	0.9090909090909091	11	10	1	0	0	0.07692307692307693	13	1	0.8666666666666667	13	0.0	0	0.39208919520635743	0.8237797231740204	0.4878957855797016	0.9692641621656618	0.12943803890319017	0.9588103757237715	0.7353034684135629	0.9378240680891154	0	0	0.0
4317	0.07345728081801912	0.017186182939180193	0.015192907585224479	0.780014590848561	None	0	0	0.2	2	0.8333333333333334	10	0.5833333333333334	0.6666666666666666	10	8	3	3	0	0.16666666666666666	12	2	0.9333333333333333	14	0.375	0	0.3863483462687586	0.7593804929939026	0.4672288147994113	0.9693251719337619	0.6758036162508047	0.9603934759988011	0.9447910101704224	0.9306638036841762	0.2	0	0.0
2779	0.002005903233587196	4.809090861165182e-05	-4.564507813820763e-05	0.9963119880623601	None	0	0	0.6	3	0.4	2	0.5833333333333334	0.4	4	2	2	6	0	0.75	3	4	0.4666666666666667	7	1.0	0	0.7115233684089752	0.8890321460106491	0.5320312212607581	0.9046525448858527	0.6056172624121592	0.9211803277404064	0.8610858130950294	0.9057776503454192	0.25	0.5	0.06249722284135291
4328	0.07240631801896877	0.011198341475173491	-0.010620824512151232	0.6934193437355314	None	0	0	0.1	1	1.0	12	1.0	0.9166666666666666	12	11	1	0	0	0.07142857142857142	14	1	0.9333333333333333	14	0.0	0	0.39208919520635743	0.796891344986416	0.5583995117488432	0.9722648085734579	0.14268129319551798	0.9545456229462626	0.7524184557679024	0.9343886178602162	0	0	0.0
4462	0.047456396558512734	0.019138095617307792	0.01903011247523012	0.6104075496111367	None	0	0	0.125	1	1.0	10	0.4	0.7	7	7	4	1	0	0.3	10	3	0.8	12	0.08333333333333333	0	0.39208919520635743	0.7474041904089113	0.4878957855797016	0.9761083363710961	0.15490094885458033	0.9349059731913333	0.8296826653567371	0.9231893378422802	1.0	0	0.0
1347	None	None	None	None	None	0	0	0.25	1	1.0	4	1.0	1.0	5	4	0	0	0	0.16666666666666666	6	1	0.4	6	0.0	0	0.565861428146688	0.8620008215844673	0.819756294978306	0.6447120629286107	0.6145146016016476	0.5598076960975423	0.7492806802976142	0.708770836825685	0	0	0.0
744	None	None	None	None	None	0.3333333333333333	1	0.625	5	0.2222222222222222	2	0.55	0.2222222222222222	5	2	5	0	0	0.8	4	5	0.7333333333333333	11	0.0	0.25	0.7508226962109735	0.8246315427512284	0.3273568995267523	0.7465775313816595	0.6300603291803712	0.7870522761706712	0.840759738639195	0.7878329793425932	0	0	0.0
761	None	None	None	None	None	0	0	0.4	2	0.8	4	0.4666666666666667	0.6	5	3	1	1	0	0.6	3	5	0.4666666666666667	7	0.25	0	0.7073592547861187	0.8840947553872192	0.734520856344307	0.8940090204368806	0.6004862460146124	0.8162043884315687	0.763202543084314	0.8681841371716846	1.0	0.4	0.0
6819	0.0823673456822381	0.04971718890934596	0.04202413012128176	0.7519612217934506	None	0	0	0.1	1	1.0	12	1.0	0.9166666666666666	12	11	1	0	0	0.07142857142857142	14	1	0.9333333333333333	14	0.0	0	0.39208919520635743	0.8132953892091804	0.5583995117488432	0.9722648085734579	0.12943803890319017	0.9584156062491014	0.7533264242463876	0.9383133517572497	0	0	0.0
1860	None	None	None	None	None	0.3333333333333333	1	0.6666666666666666	6	0.18181818181818182	2	0.6190476190476191	0.09090909090909091	1	1	11	2	0	0.42857142857142855	3	7	0.8666666666666667	13	0.07692307692307693	0.2	0.2900200332468638	0.5	0.6174298593016674	0.5	0.9118467169578789	0.5	0.9268844350945014	0.5	1.0	1.0	0.9663480249524761
1053	None	None	None	None	None	0	0	0.3333333333333333	1	1.0	2	0.6666666666666666	0.5	2	1	1	1	0	0.6666666666666666	3	2	0.26666666666666666	4	0.2	0	0.33986172216172156	0.5	0.9259307734751371	0.6771472170361793	0.4633541720545778	0.5185517824882107	0.925727872832856	0.5674965807549416	1.0	0.5	0.0
2790	0.008634409400361413	0.0005687001035487653	7.081450578445131e-05	0.9975333304905455	None	0	0	0.6666666666666666	4	0.42857142857142855	3	0.5	0.42857142857142855	6	3	2	2	0	0.5	6	3	0.6	9	0.4	0.5714285714285714	0.2708656412846725	0.9098768572890658	0.7859427946805763	0.9668368914289105	0.3541600268801884	0.814216782793868	0.9187165300921828	0.9158658014769018	0.5833333333333334	0.5	0.0
7137	0.08062053179502315	0.05226576995684	0.04478337291325967	0.7515139600948586	None	0	0	0.1	1	1.0	12	1.0	0.9166666666666666	12	11	1	0	0	0.07142857142857142	14	1	0.9333333333333333	14	0.0	0	0.39208919520635743	0.8132953892091804	0.5583995117488432	0.9722648085734579	0.12943803890319017	0.9583718681438473	0.7679896916956659	0.938292185467177	0	0	0.0
2466	None	None	None	None	None	0	0	0.8571428571428571	6	0.0	0	0.6666666666666666	0	2	0	7	5	0	0.6	5	3	0.6666666666666666	10	0.3125	0.6666666666666666	0	0	0	0	0	0	0	0	0	0	0
3507	0.02675482066569198	0.017077822338757542	0.016912653071370066	0.9715502576965493	None	0	0	0.14285714285714285	1	1.0	8	0.4166666666666667	0.75	6	6	3	2	0	0.375	8	3	0.6666666666666666	10	0.2	0	0.3863483462687586	0.6210917185326288	0.6360653673451241	0.9812600391473286	0.12892623958655744	0.861911787958324	0.9200636435859623	0.8903714965474956	0.5833333333333334	0.3333333333333333	0.0
3028	0.0122803890971872	0.001510859067998695	-0.0014458436486379192	0.9643435086078539	None	0	0	0.3333333333333333	2	0.7142857142857143	5	0.5625	0.7142857142857143	7	5	1	1	0	0.25	8	2	0.6	9	0.25	0	0.39208919520635743	0.8294272098365741	0.3775893946201598	0.9543863299417209	0.6004862460146124	0.9745908343730642	0.9399841733211517	0.940276441530288	1.0	0.14285714285714285	0.0
4223	0.050684229062004635	0.024166706025896597	0.023519577495734585	0.7392834078185975	None	0	0	0.125	1	1.0	9	1.0	0.8888888888888888	9	8	1	0	0	0.09090909090909091	11	1	0.7333333333333333	11	0.0	0	0.3806074973311597	0.606019741290003	0.3055543916808379	0.984477831152463	0.12943803890319017	0.8276946113622841	0.8001286216227128	0.885941883649822	0	0	0.0
3735	0.04714490297760265	0.023231807302153747	0.02284017617077649	0.7243956355878534	None	0	0	0.125	1	1.0	9	1.0	0.8888888888888888	9	8	1	0	0	0.09090909090909091	11	1	0.7333333333333333	11	0.0	0	0.3806074973311597	0.606019741290003	0.3055543916808379	0.984477831152463	0.12943803890319017	0.8276946113622841	0.8001286216227128	0.885941883649822	0	0	0.0
4972	0.053680654920787586	0.025326103439993176	0.024895184387253008	0.7240140675159188	None	0	0	0.125	1	1.0	10	1.0	0.9	10	9	1	0	0	0.08333333333333333	12	1	0.8	12	0.0	0	0.39053101686126634	0.7310986538422481	0.4672288147994113	0.9797908244833813	0.12943803890319017	0.9183816986074262	0.8020932014694984	0.9193826552303761	0	0	0.0
7509	0.0805684703592724	0.052776738931332376	0.04537052644999701	0.748322151829412	None	0	0	0.1	1	1.0	12	1.0	0.9166666666666666	12	11	1	0	0	0.07142857142857142	14	1	0.9333333333333333	14	0.0	0	0.39208919520635743	0.8132953892091804	0.5583995117488432	0.9722648085734579	0.12943803890319017	0.9566919817658828	0.7486742207825807	0.9374899574469815	0	0	0.0
2684	0.0036039628442221024	0.003293277513775612	-0.0018274200470295942	0.9968126391068783	None	0.5	1	0.5	3	0.5	3	0.5	0.3333333333333333	3	2	4	1	0	1.0	4	4	0.5333333333333333	8	0.09090909090909091	0.5	0.2535609563742011	0.5125493458168232	0.43146433351019553	0.8686506902549889	0.6839455295888024	0.7311954728333734	0.8798879073251791	0.7271072322840466	1.0	0.3333333333333333	0.0
3314	0.010214937665551484	0.00022115139643396836	0.000159766774524942	0.9622385290592669	None	0	0	0.3333333333333333	2	0.8333333333333334	5	0.4444444444444444	0.6666666666666666	6	4	1	1	0	0.5	3	6	0.5333333333333333	8	0.25	0	0.39208919520635743	0.7389491749712152	0.4118684991561687	0.9729799186188673	0.12943803890319017	0.9037734945205615	0.7497184650252824	0.9078830843229929	1.0	0	0.0
7186	0.07997279874973102	0.04916794257523862	0.04173773561434525	0.7617011864894514	None	0	0	0.1	1	1.0	12	1.0	0.9166666666666666	12	11	1	0	0	0.07142857142857142	14	1	0.9333333333333333	14	0.0	0	0.39208919520635743	0.8132953892091804	0.5583995117488432	0.9722648085734579	0.12943803890319017	0.9566919817658828	0.7486742207825807	0.9374899574469815	0	0	0.0
3109	0.025190320651702628	0.015144252102386065	0.014894081923902422	0.9723293928057064	None	0	0	0.14285714285714285	1	1.0	8	0.4166666666666667	0.75	6	6	3	2	0	0.375	8	3	0.6666666666666666	10	0.2	0	0.3863483462687586	0.6210917185326288	0.6360653673451241	0.9812600391473286	0.12892623958655744	0.861911787958324	0.9200636435859623	0.8903714965474956	0.5833333333333334	0.3333333333333333	0.0
933	None	None	None	None	None	0	0	0.5	2	0.6666666666666666	2	1.0	0.6666666666666666	2	2	2	4	0	0.2	1	5	0.3333333333333333	5	0.5	0.5	0.814095797764355	0.8609306636139125	0.6873138365766623	0.9216011326131567	0.4834620562637834	0.9706872786566125	0.9435166531884265	0.9305892163393326	0.5	0.5	0.08588522655523766
2031	None	None	None	None	None	0	0	0.6666666666666666	4	0.42857142857142855	3	0.5625	0	1	0	7	2	0	1.0	4	4	0.6	9	0.11764705882352941	0.2857142857142857	0	0	0	0	0	0	0	0	0	0	0
2522	None	None	None	None	None	0	0	0.4444444444444444	4	0.45454545454545453	5	0.65	0.09090909090909091	3	1	9	0	0	0.2	2	10	0.8666666666666667	13	0.0	0	0.8662454097525967	0.8273719267708342	0.566753953199781	0.8917160213997165	0.6621293526060187	0.9422524569769286	0.9365208382433187	0.8962187575223406	0	0	0.0
1423	None	None	None	None	None	0	0	0.375	3	0.6	6	0.6	0.4	7	4	4	0	0	0.8	4	5	0.8	12	0.0	0.2	0.7668598829204628	0.929301382549473	0.9023338442379126	0.853101668808311	0.6484035237767926	0.8686581372244339	0.8398942805538889	0.888426041267102	0	0	0.0
1561	None	None	None	None	None	0	0	0.6666666666666666	6	0.2727272727272727	3	0.5416666666666666	0.2727272727272727	8	3	4	2	0	0.6666666666666666	6	4	0.8666666666666667	13	0.2857142857142857	0.5	0.8160270814188341	0.9552008799172856	0.2437143993745298	0.6961454737313038	0.5688597866942772	0.9419952395932739	0.9529480019127892	0.9025078887805368	0.5625	0.25	0.0
5220	0.0781888682471846	0.0323339535250652	0.02690486781271876	0.6403457675812069	None	0	0	0.1111111111111111	1	1.0	11	1.0	0.9090909090909091	11	10	1	0	0	0.07692307692307693	13	1	0.8666666666666667	13	0.0	0	0.39208919520635743	0.7746979195174221	0.4878957855797016	0.976072330193229	0.12943803890319017	0.9433792386796748	0.7687748021805434	0.9299252471258033	0	0	0.0
545	None	None	None	None	None	0	0	0.4	4	0.6666666666666666	8	0.4666666666666667	0.4166666666666667	9	5	4	1	0	0.8333333333333334	5	6	0.9333333333333333	14	0.125	0.2222222222222222	0.5864278472400565	0.7754043670861054	0.32240718250340555	0.9213940576093879	0.6004862460146124	0.938575937100451	0.9313183414917336	0.8949528641449506	1.0	0.7777777777777778	0.0
6324	0.07386125255905622	0.009275699267801207	-0.004706789005545594	0.6543856299350381	None	0	0	0.1	1	1.0	12	1.0	0.9166666666666666	12	11	1	0	0	0.07142857142857142	14	1	0.9333333333333333	14	0.0	0	0.39208919520635743	0.796891344986416	0.5583995117488432	0.9722648085734579	0.14268129319551798	0.9545456229462626	0.7524184557679024	0.9343886178602162	0	0	0.0
2352	None	None	None	None	None	0	0	0.16666666666666666	1	1.0	6	0.8888888888888888	0.5	4	3	3	1	0	1.0	3	3	0.5333333333333333	8	0.1111111111111111	0	0.4960499602163613	0.9413159470176141	0.457210088298493	0.9631891858700755	0.17833453600462842	0.8510862941615086	0.7100420330038429	0.9304898585846493	1.0	0.25	0.0
6398	0.0780066080701997	0.054094073286246505	0.046225156058774176	0.7564394280148025	None	0	0	0.1	1	1.0	12	1.0	0.9166666666666666	12	11	1	0	0	0.07142857142857142	14	1	0.9333333333333333	14	0.0	0	0.39208919520635743	0.8132953892091804	0.5583995117488432	0.9722648085734579	0.12943803890319017	0.9583718681438473	0.7679896916956659	0.938292185467177	0	0	0.0
2018	None	None	None	None	None	0	0	0.5	2	0.6666666666666666	2	0.5555555555555556	0.3333333333333333	2	1	2	2	0	1.0	3	3	0.3333333333333333	5	0.2857142857142857	0	0.5062816425829663	0.7989522525097132	0.7436991877435254	0.5791304774296012	0.6075004238081301	0.5175282586782683	0.7439014245208073	0.6432967273573532	0.75	0	0.07011856012340495
948	None	None	None	None	None	0	0	0.5	2	0.75	3	1.0	0.75	5	3	0	2	0	0.16666666666666666	6	1	0.4	6	1.0	0.4	0.386570619072437	0.5616030846989921	0.995433657638746	0.6399758804037412	0.2537175416907223	0.8086556099296013	0.9626889592448475	0.6802112478569264	0.7	0.2	0.0
5371	0.06111584449367255	0.022627751826368926	0.02013069991312589	0.7056621609480369	None	0	0	0.125	1	1.0	10	1.0	0.9	10	9	1	0	0	0.08333333333333333	12	1	0.8	12	0.0	0	0.39053101686126634	0.7310986538422481	0.4672288147994113	0.9797908244833813	0.12943803890319017	0.9175079331195093	0.8009739883427888	0.9190955878032961	0	0	0.0
6414	0.06884884964309101	0.03111409779163849	0.026410109419832236	0.6375548282915557	None	0	0	0.1111111111111111	1	1.0	11	1.0	0.9090909090909091	11	10	1	0	0	0.07692307692307693	13	1	0.8666666666666667	13	0.0	0	0.39208919520635743	0.8221837253767793	0.4878957855797016	0.9692641621656618	0.12943803890319017	0.9588103757237715	0.7353034684135629	0.9376107914453482	0	0	0.0
6936	0.08208386737440036	0.05303456624085048	0.04532642820626808	0.7508621356702505	None	0	0	0.1	1	1.0	12	1.0	0.9166666666666666	12	11	1	0	0	0.07142857142857142	14	1	0.9333333333333333	14	0.0	0	0.39208919520635743	0.8132953892091804	0.5583995117488432	0.9722648085734579	0.12943803890319017	0.9566919817658828	0.7486742207825807	0.9374899574469815	0	0	0.0
7281	0.08164505199898008	0.05314894372635904	0.04687962886277372	0.7516030870558092	None	0	0	0.1	1	1.0	12	1.0	0.9166666666666666	12	11	1	0	0	0.07142857142857142	14	1	0.9333333333333333	14	0.0	0	0.39208919520635743	0.8132953892091804	0.5583995117488432	0.9722648085734579	0.12943803890319017	0.9584156062491014	0.7533264242463876	0.9383133517572497	0	0	0.0
1220	None	None	None	None	None	0	0	0.3333333333333333	1	1.0	2	1.0	0	0	0	3	4	0	1.0	2	2	0.26666666666666666	4	0.4	0	0	0	0	0	0	0	0	0	0	0	0
2619	0.0019547745460720884	0.00023521117839472784	-3.921924672599359e-05	0.994919191999198	None	0.3333333333333333	1	0.625	5	0.2222222222222222	2	0.55	0	3	0	7	1	0	0.8	4	5	0.7333333333333333	11	0.06666666666666667	0.2857142857142857	0	0	0	0	0	0	0	0	0	0	0
2234	None	None	None	None	None	0	0	0.1	1	1.0	13	1.0	0.9230769230769231	13	12	1	0	0	0.06666666666666667	15	1	1.0	15	0.0	0	0.8699886019643174	0.8441643265530581	0.566753953199781	0.920339303322145	0.5932424280508015	0.9245022976107383	0.8676716178267702	0.9014897586025524	0	0	0.0
6043	0.017757700301521132	0.0027620844688271634	0.0011350969661305537	0.9872453958981531	None	0	0	0.16666666666666666	1	1.0	6	0.5333333333333333	0.5	4	3	3	4	0	0.6	5	3	0.5333333333333333	8	0.4444444444444444	0	0.4108482111410604	0.8376180545324358	0.2244794963376095	0.7799877208232184	0.47461516049558733	0.9647515499493148	0.7581278103757982	0.8881403621630598	0.25	0	0.0
519	None	None	None	None	None	0	0	0.5	3	0.3333333333333333	2	0.5333333333333333	0.16666666666666666	2	1	5	0	0	0.6	5	3	0.5333333333333333	8	0.0	0	0.4239128006316804	0.6438562281716513	0.4294559819651357	0.9224718172795696	0.3116696917131086	0.5569937404368065	0.7672717806300189	0.7501055784462792	0	0	0.0
740	None	None	None	None	None	0	0	0.75	3	0.3333333333333333	1	0.625	0.3333333333333333	3	1	1	1	0	0.5	2	4	0.3333333333333333	5	0.25	0.6666666666666666	0.2432522988220635	0.948677933259636	0.8439635693644869	0.9691454047707782	0.9640426240318464	0.8564692306126862	0.9612761666246992	0.9380096878339839	1.0	0.6666666666666666	0.0
4092	0.0501036804323512	0.011227270936446819	0.009424154221614536	0.6819678658635799	None	0	0	0.125	1	1.0	9	1.0	0.8888888888888888	9	8	1	0	0	0.09090909090909091	11	1	0.7333333333333333	11	0.0	0	0.3806074973311597	0.606019741290003	0.3055543916808379	0.9851873979899213	0.12943803890319017	0.8276946113622841	0.8001286216227128	0.8875324541323384	0	0	0.0
898	None	None	None	None	None	0.5	2	0.5	5	0.5	6	0.4375	0.5	9	6	4	1	0	0.5	8	4	0.9333333333333333	14	0.1111111111111111	0.6666666666666666	0.437339643281608	0.9258072995310009	0.734520856344307	0.9565736238333539	0.6004862460146124	0.9518742295824045	0.9262417418323997	0.9461892193052357	1.0	0.1111111111111111	0.0
5674	0.016616701404707956	0.0004825924609670208	-0.0004160438001699798	0.9877109115904403	None	0	0	0.16666666666666666	1	1.0	6	0.5333333333333333	0.5	4	3	3	4	0	0.6	5	3	0.5333333333333333	8	0.4444444444444444	0	0.35873212470627464	0.8249524643023698	0.2244794963376095	0.7799877208232184	0.4665073897698727	0.9573143542701387	0.7581278103757982	0.8781875246319198	0.25	0	0.0
615	None	None	None	None	None	1.0	1	0.8	4	0.4	2	0.4375	0.4	6	2	0	0	0	1.0	4	4	0.4666666666666667	7	0.0	0.6666666666666666	0.5390399004898467	0.8192256726232773	0.44616281039966016	0.8845742355195535	0.5714080277897235	0.8894043738604154	0.8468163922350282	0.8673145184876254	0	0	0.0
4461	0.06103190849328883	0.028559203908058522	0.024972525579874658	0.8079411116623711	None	0	0	0.125	1	1.0	10	1.0	0.9	10	9	1	0	0	0.08333333333333333	12	1	0.8	12	0.0	0	0.39053101686126634	0.7310986538422481	0.4672288147994113	0.9797908244833813	0.12943803890319017	0.9175079331195093	0.8009739883427888	0.9190955878032961	0	0	0.0
1996	None	None	None	None	None	1.0	1	0.8	4	0.0	0	0.5833333333333334	0	4	0	2	0	0	0.75	3	4	0.4666666666666667	7	0.0	0.5	0	0	0	0	0	0	0	0	0	0	0
7198	0.08432881801094051	0.03757911938157342	0.032112362542076715	0.7405142461188937	None	0	0	0.1	1	1.0	12	1.0	0.9166666666666666	12	11	1	0	0	0.07142857142857142	14	1	0.9333333333333333	14	0.0	0	0.39208919520635743	0.8132953892091804	0.5583995117488432	0.9722648085734579	0.12943803890319017	0.9583718681438473	0.7679896916956659	0.938292185467177	0	0	0.0
537	None	None	None	None	None	0	0	0.75	3	0.0	0	0.8333333333333334	0	2	0	2	1	0	0.6666666666666666	2	3	0.3333333333333333	5	0.16666666666666666	0	0	0	0	0	0	0	0	0	0	0	0
5473	0.0736072522756427	0.03144140789522264	0.025445415341145125	0.6515845961148724	None	0	0	0.1111111111111111	1	1.0	11	1.0	0.9090909090909091	11	10	1	0	0	0.07692307692307693	13	1	0.8666666666666667	13	0.0	0	0.39208919520635743	0.7746979195174221	0.4878957855797016	0.976072330193229	0.12943803890319017	0.9433792386796748	0.7687748021805434	0.9299252471258033	0	0	0.0
2995	0.0009497900642916033	0.0009684267392065223	7.111862894888426e-06	0.9849466958628734	None	0	0	0.6	3	0.4	2	0.5833333333333334	0.2	1	1	5	0	0	0.3333333333333333	6	2	0.4666666666666667	7	0.0	0.3333333333333333	0.4639305403353709	0.5	0.8472150400975995	0.5	0.9119693591100393	0.5	0.8783824020246639	0.5	0	0	0.0
3228	0.02089777196775533	0.005260315737881181	0.0007430149773731951	0.8951586269624155	None	0	0	0.3333333333333333	2	0.7142857142857143	5	0.5625	0.7142857142857143	6	5	2	0	0	0.25	2	8	0.6	9	0.0	0	0.39208919520635743	0.8358277521397642	0.7374228171936561	0.9725611675737649	0.1290182212006777	0.9359300149136998	0.8364379474416643	0.9324962262906742	0	0	0.0
1469	None	None	None	None	None	0	0	0.625	5	0.1111111111111111	1	0.6111111111111112	0	0	0	10	4	0	0.5	6	3	0.7333333333333333	11	0.16666666666666666	0	0	0	0	0	0	0	0	0	0	0	0
7044	0.08040385880113234	0.053249683587269156	0.047273678597135535	0.7459900784616764	None	0	0	0.1	1	1.0	12	1.0	0.9166666666666666	12	11	1	0	0	0.07142857142857142	14	1	0.9333333333333333	14	0.0	0	0.39208919520635743	0.8132953892091804	0.5583995117488432	0.9722648085734579	0.12943803890319017	0.9583280817113302	0.759902052229902	0.938271010301756	0	0	0.0
7089	0.07965072257382269	0.046207157628264744	0.039022001591305616	0.7711640782161694	None	0	0	0.1	1	1.0	12	1.0	0.9166666666666666	12	11	1	0	0	0.07142857142857142	14	1	0.9333333333333333	14	0.0	0	0.39208919520635743	0.8132953892091804	0.5583995117488432	0.9722648085734579	0.12943803890319017	0.9583280817113302	0.759902052229902	0.938271010301756	0	0	0.0
1119	None	None	None	None	None	0	0	1.0	1	0	0	1.0	0	1	0	0	1	0	0.5	2	1	0.13333333333333333	2	0.3333333333333333	0	0	0	0	0	0	0	0	0	0	0	0
1883	None	None	None	None	None	0.5	1	0.8333333333333334	5	0.16666666666666666	1	0.6666666666666666	0	3	0	4	0	0	0.75	4	3	0.5333333333333333	8	0.0	0.8	0	0	0	0	0	0	0	0	0	0	0
4214	0.04848065399748487	0.02216959613766324	0.021767529956231203	0.7427112650938877	None	0	0	0.125	1	1.0	9	1.0	0.8888888888888888	9	8	1	0	0	0.09090909090909091	11	1	0.7333333333333333	11	0.0	0	0.3806074973311597	0.606019741290003	0.3055543916808379	0.984477831152463	0.12943803890319017	0.8260749083754513	0.8001286216227128	0.8855602030917076	0	0	0.0
3056	0.009455218725349518	0.0003498884372713931	0.0003128607768989531	0.9888936004148307	None	0.5	2	0.5454545454545454	6	0.42857142857142855	6	0.5333333333333333	0.14285714285714285	4	2	11	3	0	0.8333333333333334	5	6	1.0666666666666667	16	0.125	0	0.17820223177227934	0.7768135502718874	0.8491821525183125	0.7603717237713613	0.5526760945826259	0.833531077767208	0.9295730850879043	0.7920935437473114	0.5	0.25	0.0
1048	None	None	None	None	None	0	0	0	0	0	0	1.0	0	0	0	0	1	0	1.0	1	1	0.06666666666666667	1	0.25	0	0	0	0	0	0	0	0	0	0	0	0
5168	0.07689004296996951	0.030801928376165275	0.024094891569742097	0.6331041368676728	None	0	0	0.1111111111111111	1	1.0	11	1.0	0.9090909090909091	11	10	1	0	0	0.07692307692307693	13	1	0.8666666666666667	13	0.0	0	0.39208919520635743	0.7746979195174221	0.4878957855797016	0.976072330193229	0.12943803890319017	0.9433792386796748	0.7687748021805434	0.9299252471258033	0	0	0.0
2015	None	None	None	None	None	0	0	1.0	2	0.0	0	0.75	0	0	0	2	5	0	1.0	2	2	0.2	3	0.625	0	0	0	0	0	0	0	0	0	0	0	0
623	None	None	None	None	None	0	0	1.0	2	0.0	0	0.75	0	1	0	1	0	0	1.0	2	2	0.2	3	0.0	0	0	0	0	0	0	0	0	0	0	0	0
7336	0.08052752165747992	0.049609560467168336	0.041870721174273	0.7640787069604169	None	0	0	0.1	1	1.0	12	1.0	0.9166666666666666	12	11	1	0	0	0.07142857142857142	14	1	0.9333333333333333	14	0.0	0	0.39208919520635743	0.8132953892091804	0.5583995117488432	0.9722648085734579	0.12943803890319017	0.9584156062491014	0.7533264242463876	0.9383133517572497	0	0	0.0
4762	0.07608630319480023	0.03023605847810113	0.025621553922182738	0.6195940120171864	None	0	0	0.1111111111111111	1	1.0	11	1.0	0.9090909090909091	11	10	1	0	0	0.07692307692307693	13	1	0.8666666666666667	13	0.0	0	0.39208919520635743	0.7746979195174221	0.4878957855797016	0.976072330193229	0.12943803890319017	0.9433792386796748	0.7687748021805434	0.9299252471258033	0	0	0.0
3032	0.020307915112846905	0.0008825142155874075	0.0007308765196520774	0.9949625577649585	None	0	0	0.625	5	0.2	2	0.48	0.2	4	2	7	0	0	1.0	5	5	0.8	12	0.0	0	0.471576695679598	0.696579694827978	0.6770975126463974	0.9161207608527518	0.2548756637134436	0.9407587267478685	0.8300172263574522	0.8803378956858414	0	0	0.0
601	None	None	None	None	None	0.2	1	0.4166666666666667	5	0.5333333333333333	8	0.5666666666666667	0.2	6	3	10	1	0	0.8333333333333334	6	5	1.1333333333333333	17	0.047619047619047616	0.2857142857142857	0.3326740814888818	0.9383526845281908	0.2244794963376095	0.939854045121022	0.3797491840417807	0.9657410835709759	0.6815327220026869	0.949639015277175	1.0	0.16666666666666666	0.0
4729	0.07988074378876218	0.029607839825605976	0.022761948779694317	0.6455859310358207	None	0	0	0.1111111111111111	1	1.0	11	1.0	0.9090909090909091	11	10	1	0	0	0.07692307692307693	13	1	0.8666666666666667	13	0.0	0	0.39208919520635743	0.7746979195174221	0.4878957855797016	0.976072330193229	0.12943803890319017	0.9442828476866619	0.7720687573275242	0.9302945871838537	0	0	0.0
6401	0.0677911760296928	0.028579412448448884	0.017059869273480733	0.6268167063940701	None	0	0	0.1111111111111111	1	1.0	11	1.0	0.9090909090909091	11	10	1	0	0	0.07692307692307693	13	1	0.8666666666666667	13	0.0	0	0.39208919520635743	0.8221837253767793	0.4878957855797016	0.9692641621656618	0.12943803890319017	0.9592597738774973	0.7353034684135629	0.9378334682765216	0	0	0.0
3131	0.015787092764265542	0.003406398372102186	0.0032886512728455457	0.9822528465958723	None	0.25	1	0.5	5	0.46153846153846156	6	0.42857142857142855	0.3076923076923077	6	4	8	0	0	0.7142857142857143	5	7	1.0	15	0.0	0	0.7892176037597599	0.9607675744242569	0.6414335832713107	0.8977962585733185	0.6568927231177953	0.8708275948568504	0.8908023431219515	0.9188258640231963	0	0	0.0
1310	None	None	None	None	None	0	0	0.375	3	0.5555555555555556	5	0.4583333333333333	0.5555555555555556	8	5	2	2	0	0.375	8	3	0.7333333333333333	11	0.4	0	0.437339643281608	0.9077574601473769	0.7667748037644708	0.9589676554180814	0.6091487929182886	0.9425923085652096	0.9315725455570223	0.9396588557631432	0.5625	0.25	0.0
5986	0.07367181030260914	0.03205635979865447	0.026260151612217796	0.6432884958788395	None	0	0	0.1111111111111111	1	1.0	11	1.0	0.9090909090909091	11	10	1	0	0	0.07692307692307693	13	1	0.8666666666666667	13	0.0	0	0.39208919520635743	0.7746979195174221	0.4878957855797016	0.976072330193229	0.12943803890319017	0.9433792386796748	0.7687748021805434	0.9299252471258033	0	0	0.0
3160	0.01570084932973763	0.00481748265833122	0.002188323398461991	0.9931710933510984	None	0	0	0.5	3	0.42857142857142855	3	0.75	0.2857142857142857	3	2	5	4	0	0.3333333333333333	2	6	0.6	9	0.3076923076923077	0	1.0	0.7538501789655693	0.5517402609831732	0.7680777172329533	0.6720211534130994	0.8690663042100999	0.8782387760590897	0.8026843381465171	0.5	0.3333333333333333	0.34857459482292524
7046	0.08156064443784136	0.04776663895542415	0.039911019115936766	0.7673670648939764	None	0	0	0.1	1	1.0	12	1.0	0.9166666666666666	12	11	1	0	0	0.07142857142857142	14	1	0.9333333333333333	14	0.0	0	0.39208919520635743	0.8132953892091804	0.5583995117488432	0.9722648085734579	0.12943803890319017	0.9584156062491014	0.7533264242463876	0.9383133517572497	0	0	0.0
6579	0.08147542147985533	0.0522388972581893	0.0422909899110029	0.7562165154709997	None	0	0	0.1	1	1.0	12	1.0	0.9166666666666666	12	11	1	0	0	0.07142857142857142	14	1	0.9333333333333333	14	0.0	0	0.39208919520635743	0.8132953892091804	0.5583995117488432	0.9722648085734579	0.12943803890319017	0.9566919817658828	0.7486742207825807	0.9374899574469815	0	0	0.0
1493	None	None	None	None	None	0	0	0.2222222222222222	2	0.8181818181818182	9	0.65	0.6363636363636364	9	7	3	1	0	0.8	4	5	0.8666666666666667	13	0.125	0.2222222222222222	0.6857504587935804	0.9157235888856573	0.40015522218302013	0.9475918812590284	0.6357417511410597	0.9531063751881707	0.8513777968572646	0.9407051097076241	1.0	0	0.0
6194	0.07712642548618005	0.01502466802901109	0.011985589829648933	0.7417302239701455	None	0	0	0.1	1	1.0	12	1.0	0.9166666666666666	12	11	1	0	0	0.07142857142857142	14	1	0.9333333333333333	14	0.0	0	0.39208919520635743	0.8386414893465637	0.5583995117488432	0.9650453039971967	0.2243040153569967	0.9651770068496497	0.7443131219574829	0.940630522018542	0	0	0.0
1097	None	None	None	None	None	0	0	0.5	3	0.7142857142857143	5	0.6	0.2857142857142857	4	2	4	5	0	0.6	5	3	0.6	9	0.5	0.5714285714285714	0.2591338111691528	0.719636440021049	0.6390257699342162	0.9166912707065437	0.6839455295888024	0.9461130867305833	0.9117718145700037	0.8878318819042506	0.25	0.5	0.0
5781	0.07388193875614639	0.03226503682838796	0.02821756978036638	0.6404801715637352	None	0	0	0.1111111111111111	1	1.0	11	1.0	0.9090909090909091	11	10	1	0	0	0.07692307692307693	13	1	0.8666666666666667	13	0.0	0	0.39208919520635743	0.7746979195174221	0.4878957855797016	0.976072330193229	0.12943803890319017	0.9433792386796748	0.7687748021805434	0.9299252471258033	0	0	0.0
3821	0.04918088493132632	0.024181291028949402	0.023562950339191556	0.7497000616822423	None	0	0	0.125	1	1.0	9	1.0	0.8888888888888888	9	8	1	0	0	0.09090909090909091	11	1	0.7333333333333333	11	0.0	0	0.3806074973311597	0.606019741290003	0.3055543916808379	0.984477831152463	0.12943803890319017	0.8276946113622841	0.8001286216227128	0.885941883649822	0	0	0.0
1575	None	None	None	None	None	0.25	1	0.6	6	0.38461538461538464	5	0.75	0.3076923076923077	7	4	7	2	0	0.8	5	4	1.0	15	0.13333333333333333	0.7272727272727273	0.5322623601618882	0.9312187773588533	0.8472150400975995	0.7237667640990847	0.7345823616313165	0.7618830374375584	0.7691636777985391	0.8288179209570364	0.5714285714285714	0.14285714285714285	0.0
4439	0.05767737807346706	0.02370436421812228	0.02290129059972607	0.7114152320604391	None	0	0	0.125	1	1.0	10	1.0	0.9	10	9	1	0	0	0.08333333333333333	12	1	0.8	12	0.0	0	0.39053101686126634	0.7310986538422481	0.4672288147994113	0.9797908244833813	0.12943803890319017	0.9175079331195093	0.8009739883427888	0.9190955878032961	0	0	0.0
6253	0.0744526995751186	0.03307043416413075	0.03196142608783567	0.6609380982834665	None	0	0	0.1111111111111111	1	1.0	11	1.0	0.9090909090909091	11	10	1	0	0	0.07692307692307693	13	1	0.8666666666666667	13	0.0	0	0.39208919520635743	0.8237797231740204	0.4878957855797016	0.9692641621656618	0.12943803890319017	0.9592597738774973	0.7353034684135629	0.93804603400117	0	0	0.0
7388	0.07932855925603839	0.053822303264961006	0.04593670841704389	0.7502882579341561	None	0	0	0.1	1	1.0	12	1.0	0.9166666666666666	12	11	1	0	0	0.07142857142857142	14	1	0.9333333333333333	14	0.0	0	0.39208919520635743	0.8132953892091804	0.5583995117488432	0.9722648085734579	0.12943803890319017	0.9585464328422676	0.7771829243077041	0.9383767497343672	0	0	0.0
448	None	None	None	None	None	0	0	0.2	1	1.0	5	0.5833333333333334	0.4	3	2	3	1	0	0.75	3	4	0.4666666666666667	7	0.1111111111111111	0.4	0.4786193048482058	0.7661127166190355	0.44616281039966016	0.9238065616381647	0.6268287686889759	0.6370035455825617	0.7838948916425211	0.804506173189132	1.0	0.3333333333333333	0.0
6169	0.05980091471781506	0.03571103155771655	0.035570040802018546	0.6255773378279439	None	0	0	0.125	1	1.0	10	1.0	0.9	10	9	1	0	0	0.08333333333333333	12	1	0.8	12	0.0	0	0.39053101686126634	0.8333433182439317	0.4672288147994113	0.9629020184610916	0.21106076106466895	0.9604757342761274	0.7285305151406466	0.9361638541004492	0	0	0.0
169	None	None	None	None	None	0	0	0	0	0	0	1.0	0	0	0	0	4	0	1.0	1	1	0.06666666666666667	1	1.0	0	0	0	0	0	0	0	0	0	0	0	0
2396	None	None	None	None	None	0	0	0.6	3	0.4	2	0.7	0	1	0	5	3	0	0.4	5	2	0.4666666666666667	7	0.23076923076923078	0	0	0	0	0	0	0	0	0	0	0	0
2122	None	None	None	None	None	0	0	0.25	2	0.7777777777777778	7	0.55	0.7777777777777778	8	7	2	2	0	0.2	10	2	0.7333333333333333	11	0.2857142857142857	0	0.4233929133956888	0.9440797523782026	0.3472962959732201	0.9410241110030576	0.298438535721638	0.9039030576965899	0.8197989188922822	0.9316615008673895	0.5625	0.125	0.0
866	None	None	None	None	None	0	0	0.375	3	0.7	7	0.42857142857142855	0.5	6	5	5	2	0	0.5714285714285714	7	4	0.8	12	0.15384615384615385	0	0.5546631162134155	0.931756409373839	0.32887047506626443	0.9144598600459889	0.46128316991520235	0.6894396091230999	0.8745683466078793	0.8729109459025167	0.5833333333333334	0.16666666666666666	0.0
434	None	None	None	None	None	0	0	0.07692307692307693	1	1.0	17	0.7037037037037037	0.7647058823529411	14	13	4	0	0	0.3333333333333333	3	9	1.2666666666666666	19	0.0	0	0.43678918765294095	0.9312548864806577	0.26440245366846093	0.9185225110587166	0.40075875887964535	0.8635178445845181	0.8274111234798007	0.9081396959769207	0	0	0.0
2837	0.016972195616437306	0.000209077346621085	7.554860732779339e-05	0.9833838834122417	None	0.25	1	0.45454545454545453	5	0.5	7	0.5	0.2857142857142857	6	4	9	1	0	0.5	4	8	1.0666666666666667	16	0.05	0	0.27114418632894594	0.8808039063763892	0.7342895621203465	0.9257372197845224	0.5195730438251164	0.9016202291028215	0.8973141959732754	0.9043165906340457	1.0	0.16666666666666666	0.0
1437	None	None	None	None	None	0	0	0	0	0	0	1.0	0	0	0	0	0	0	1.0	1	1	0.06666666666666667	1	0.0	0	0	0	0	0	0	0	0	0	0	0	0
174	None	None	None	None	None	0	0	0.75	3	0.5	2	0.5	0.5	4	2	1	1	0	0.75	4	3	0.4	6	0.25	1.0	0.827270974923534	0.9021077391365724	0.24455107717435137	0.7093809308578518	0.6102720671679892	0.8662963371604727	0.9279290737197983	0.8403206279202304	1.0	0.5	0.0
5619	0.05643405844958111	0.027555492584666448	0.027282964288964682	0.7261663796850168	None	0	0	0.125	1	1.0	10	1.0	0.9	10	9	1	0	0	0.08333333333333333	12	1	0.8	12	0.0	0	0.39053101686126634	0.7310986538422481	0.4672288147994113	0.9797908244833813	0.12943803890319017	0.9175079331195093	0.8009739883427888	0.9190955878032961	0	0	0.0
6820	0.08203715314586592	0.053938029405300736	0.04616883446648672	0.7520216389399521	None	0	0	0.1	1	1.0	12	1.0	0.9166666666666666	12	11	1	0	0	0.07142857142857142	14	1	0.9333333333333333	14	0.0	0	0.39208919520635743	0.8132953892091804	0.5583995117488432	0.9722648085734579	0.12943803890319017	0.9566919817658828	0.7486742207825807	0.9374899574469815	0	0	0.0
7498	0.08225819030120246	0.050103017848197956	0.04413563794933685	0.763113167385669	None	0	0	0.1	1	1.0	12	1.0	0.9166666666666666	12	11	1	0	0	0.07142857142857142	14	1	0.9333333333333333	14	0.0	0	0.39208919520635743	0.8132953892091804	0.5583995117488432	0.9722648085734579	0.12943803890319017	0.9583718681438473	0.7679896916956659	0.938292185467177	0	0	0.0
6481	0.07706512490619127	0.0514000913875413	0.04467149887285708	0.7466886057605019	None	0	0	0.1	1	1.0	12	1.0	0.9166666666666666	12	11	1	0	0	0.07142857142857142	14	1	0.9333333333333333	14	0.0	0	0.39208919520635743	0.8132953892091804	0.5583995117488432	0.9722648085734579	0.12943803890319017	0.9570459701352133	0.7462916248379498	0.9376572979479566	0	0	0.0
5432	0.05820881354470051	0.023369347260269655	0.020123015153337767	0.8142966181654675	None	0	0	0.125	1	1.0	10	1.0	0.9	10	9	1	0	0	0.08333333333333333	12	1	0.8	12	0.0	0	0.39053101686126634	0.7310986538422481	0.4672288147994113	0.9797908244833813	0.12943803890319017	0.9175079331195093	0.8009739883427888	0.9190955878032961	0	0	0.0
1349	None	None	None	None	None	0.25	1	0.4	4	0.5833333333333334	7	0.4	0.5	9	6	4	1	0	0.7142857142857143	7	5	0.9333333333333333	14	0.1111111111111111	0	0.33445453263765124	0.8282044296947478	0.734520856344307	0.9654697631424835	0.6004862460146124	0.9525100014746232	0.9164279030485558	0.9330245405425216	1.0	0.2222222222222222	0.0
379	None	None	None	None	None	0	0	0.3333333333333333	3	0.7272727272727273	8	0.37142857142857144	0.45454545454545453	6	5	6	4	0	0.7142857142857143	7	5	0.8666666666666667	13	0.26666666666666666	0	0.6428532849639247	0.9007901948064511	0.5930333432187214	0.9012281288629004	0.7415378744173651	0.9349395740962005	0.6483303928911776	0.913782192756781	0.41666666666666663	0.6666666666666666	0.0
6436	0.07858391717304207	0.05017556312719456	0.04334465610213189	0.7509741194624219	None	0	0	0.1	1	1.0	12	1.0	0.9166666666666666	12	11	1	0	0	0.07142857142857142	14	1	0.9333333333333333	14	0.0	0	0.39208919520635743	0.8132953892091804	0.5583995117488432	0.9722648085734579	0.12943803890319017	0.9583280817113302	0.759902052229902	0.938271010301756	0	0	0.0
5549	0.05620575325549532	0.018698229210853755	0.014691575882052022	0.7003576616467331	None	0	0	0.125	1	1.0	10	1.0	0.9	10	9	1	0	0	0.08333333333333333	12	1	0.8	12	0.0	0	0.39053101686126634	0.7310986538422481	0.4672288147994113	0.9797908244833813	0.12943803890319017	0.9179768466881751	0.8044927188135623	0.9192494145263429	0	0	0.0
715	None	None	None	None	None	0	0	0	0	0	0	1.0	0	0	0	0	2	0	1.0	1	1	0.06666666666666667	1	0.5	0	0	0	0	0	0	0	0	0	0	0	0
4717	0.0529952779526428	0.021809670066243705	0.015009093743017473	0.6958128302814075	None	0	0	0.125	1	1.0	10	1.0	0.9	10	9	1	0	0	0.08333333333333333	12	1	0.8	12	0.0	0	0.39053101686126634	0.7310986538422481	0.4672288147994113	0.9797908244833813	0.12943803890319017	0.9183816986074262	0.8020932014694984	0.9193826552303761	0	0	0.0
5016	0.06077026050234637	0.0268592789599101	0.02349546785388773	0.812581571679595	None	0	0	0.125	1	1.0	10	1.0	0.9	10	9	1	0	0	0.08333333333333333	12	1	0.8	12	0.0	0	0.39053101686126634	0.7310986538422481	0.4672288147994113	0.9797908244833813	0.12943803890319017	0.9175079331195093	0.8009739883427888	0.9190955878032961	0	0	0.0
6608	0.08292025532648303	0.05009329171450601	0.04132744180129666	0.7519489669757018	None	0	0	0.1	1	1.0	12	1.0	0.9166666666666666	12	11	1	0	0	0.07142857142857142	14	1	0.9333333333333333	14	0.0	0	0.39208919520635743	0.8132953892091804	0.5583995117488432	0.9722648085734579	0.12943803890319017	0.9583718681438473	0.7679896916956659	0.938292185467177	0	0	0.0
3241	0.05655174757741018	0.015350530711182914	-0.009206920585462389	0.9306567800348091	None	0	0	0.25	3	0.7333333333333333	11	0.2698412698412698	0.6	11	9	5	3	0	0.7777777777777778	7	9	1.1333333333333333	17	0.25	0.14285714285714285	0.5732780457139336	0.9445565091502467	0.27461339416432373	0.9332999448773189	0.507659244208183	0.7346985701241878	0.7553829568003588	0.8969841410511864	0.18181818181818182	0.09090909090909091	0.0
4986	0.0562184640946148	0.022135815515719977	0.01632529696764194	0.696160481750459	None	0	0	0.125	1	1.0	10	1.0	0.9	10	9	1	0	0	0.08333333333333333	12	1	0.8	12	0.0	0	0.39053101686126634	0.7310986538422481	0.4672288147994113	0.9797908244833813	0.12943803890319017	0.9175079331195093	0.8009739883427888	0.9190955878032961	0	0	0.0
2620	0.006492617655753819	0.0005032644133397805	0.0002570655425843907	0.9903240641125323	None	0	0	0.6	3	0.6	3	0.4666666666666667	0.4	3	2	3	1	0	0.6	5	3	0.4666666666666667	7	0.1111111111111111	0.6666666666666666	0.29915927187972036	0.9100850541015846	0.8706556889114264	0.6883538196383954	0.6004862460146124	0.838815979935992	0.8980480461886222	0.8299845357871412	1.0	0	0.0
6328	0.07018787618147992	0.03232680378285362	0.030242742096448255	0.6590931874165677	None	0	0	0.1111111111111111	1	1.0	11	1.0	0.9090909090909091	11	10	1	0	0	0.07692307692307693	13	1	0.8666666666666667	13	0.0	0	0.39208919520635743	0.8237797231740204	0.4878957855797016	0.9692641621656618	0.12943803890319017	0.9588103757237715	0.7353034684135629	0.9378240680891154	0	0	0.0
4025	0.058636639485188075	0.03125387554425227	0.025889620879777125	0.7944650863711566	None	0	0	0.125	1	1.0	10	1.0	0.9	10	9	1	0	0	0.08333333333333333	12	1	0.8	12	0.0	0	0.39053101686126634	0.7310986538422481	0.4672288147994113	0.9797908244833813	0.12943803890319017	0.9174191863744496	0.7993391640415256	0.9190665341565468	0	0	0.0
5947	0.07512208372267579	0.033965859760639934	0.028452871920341037	0.6524512419078934	None	0	0	0.1111111111111111	1	1.0	11	1.0	0.9090909090909091	11	10	1	0	0	0.07692307692307693	13	1	0.8666666666666667	13	0.0	0	0.39208919520635743	0.7746979195174221	0.4878957855797016	0.976072330193229	0.12943803890319017	0.9433792386796748	0.7687748021805434	0.9299252471258033	0	0	0.0
1848	None	None	None	None	None	0.5	1	0.8571428571428571	6	0.125	1	0.625	0	3	0	6	3	0	1.0	4	4	0.6666666666666666	10	0.23076923076923078	0.5714285714285714	0	0	0	0	0	0	0	0	0	0	0
4937	0.07173874145347266	0.009354667720323482	-0.008189734371419125	0.6733997236445755	None	0	0	0.1	1	1.0	12	1.0	0.9166666666666666	12	11	1	0	0	0.07142857142857142	14	1	0.9333333333333333	14	0.0	0	0.39208919520635743	0.796891344986416	0.5583995117488432	0.9722648085734579	0.14268129319551798	0.9545456229462626	0.7524184557679024	0.9343886178602162	0	0	0.0
7532	0.08208954608679209	0.05447850479734867	0.04644473446812944	0.7488982265377595	None	0	0	0.1	1	1.0	12	1.0	0.9166666666666666	12	11	1	0	0	0.07142857142857142	14	1	0.9333333333333333	14	0.0	0	0.39208919520635743	0.8132953892091804	0.5583995117488432	0.9722648085734579	0.12943803890319017	0.9583718681438473	0.7679896916956659	0.938292185467177	0	0	0.0
6552	0.07942580245853494	0.031105463080051583	0.027404770687103494	0.755058451870999	None	0	0	0.1	1	1.0	12	1.0	0.9166666666666666	12	11	1	0	0	0.07142857142857142	14	1	0.9333333333333333	14	0.0	0	0.39208919520635743	0.8132953892091804	0.5583995117488432	0.9722648085734579	0.12943803890319017	0.9583718681438473	0.7679896916956659	0.938292185467177	0	0	0.0
6027	0.07841283929305139	0.032144082513981244	0.03189994005668644	0.6594854610351388	None	0	0	0.1111111111111111	1	1.0	11	1.0	0.9090909090909091	11	10	1	0	0	0.07692307692307693	13	1	0.8666666666666667	13	0.0	0	0.39208919520635743	0.8237797231740204	0.4878957855797016	0.9692641621656618	0.12943803890319017	0.9588103757237715	0.7353034684135629	0.9378240680891154	0	0	0.0
7444	0.025716703729483727	0.001891445124470653	-0.0017006941096185662	0.9405400288111903	None	0	0	0.14285714285714285	1	1.0	8	0.3333333333333333	0.625	5	5	4	4	0	0.8333333333333334	6	5	0.6666666666666666	10	0.3333333333333333	0	0.39208919520635743	0.7567311524251638	0.4878957855797016	0.9695397391731966	0.2661969746414921	0.9633407245180862	0.849373507500031	0.93222158096738	0.2	0	0.0
2236	None	None	None	None	None	0.6666666666666666	2	0.75	6	0.3333333333333333	3	0.44	0.3333333333333333	7	3	3	0	0	1.0	5	5	0.7333333333333333	11	0.0	0.6666666666666666	0.2591338111691528	0.8707457498187081	0.7161132133428405	0.8017763686888862	0.6839455295888024	0.8441085990153071	0.8705183248245906	0.8408689866070068	0	0	0.0
1647	None	None	None	None	None	0	0	0.125	1	1.0	9	0.36666666666666664	0.4444444444444444	4	4	6	1	0	0.8333333333333334	6	5	0.7333333333333333	11	0.0625	0.2222222222222222	0.6560648285702321	0.9498294708303239	0.8783406240928112	0.6944714461215542	0.6427724454962309	0.7086093917394618	0.8411572021127975	0.8249427253303114	1.0	0	0.0
7367	0.08098521799314974	0.050691520607743464	0.04372162769579891	0.7540185115094132	None	0	0	0.1	1	1.0	12	1.0	0.9166666666666666	12	11	1	0	0	0.07142857142857142	14	1	0.9333333333333333	14	0.0	0	0.39208919520635743	0.8132953892091804	0.5583995117488432	0.9722648085734579	0.12943803890319017	0.9583280817113302	0.759902052229902	0.938271010301756	0	0	0.0
5904	0.07489735679338969	0.03381994755562797	0.03350362890312409	0.668945432668363	None	0	0	0.1111111111111111	1	1.0	11	1.0	0.9090909090909091	11	10	1	0	0	0.07692307692307693	13	1	0.8666666666666667	13	0.0	0	0.39208919520635743	0.8237797231740204	0.4878957855797016	0.9692641621656618	0.12943803890319017	0.9592597738774973	0.7353034684135629	0.93804603400117	0	0	0.0
2632	1.636039722231739e-08	1.386781694652482e-08	1.2781395314973818e-08	0.9999974917931032	None	0	0	0.5	1	1.0	1	0.75	0	0	0	2	4	0	1.0	2	2	0.2	3	0.5	0	0	0	0	0	0	0	0	0	0	0	0
3520	0.02497968427827722	0.015864903023054794	0.015675182248419822	0.9719879073801649	None	0	0	0.14285714285714285	1	1.0	8	0.4166666666666667	0.75	6	6	3	2	0	0.375	8	3	0.6666666666666666	10	0.2	0	0.3863483462687586	0.6210917185326288	0.6360653673451241	0.9812600391473286	0.12892623958655744	0.861911787958324	0.9200636435859623	0.8903714965474956	0.5833333333333334	0.16666666666666666	0.0
3204	0.015908264252398052	0.0034993158281607785	0.003369580503925884	0.9822669829961105	None	0.25	1	0.5	5	0.46153846153846156	6	0.42857142857142855	0.3076923076923077	6	4	8	0	0	0.7142857142857143	5	7	1.0	15	0.0	0	0.7892176037597599	0.9607675744242569	0.6414335832713107	0.8977962585733185	0.6568927231177953	0.8708275948568504	0.8908023431219515	0.9188258640231963	0	0	0.0
1872	None	None	None	None	None	0	0	0.25	2	0.8	8	0.42857142857142855	0.3	4	3	7	6	0	0.5714285714285714	4	7	0.8	12	0.35294117647058826	0	0.9301382547748369	0.9241223431934413	0.4396078118612178	0.9503498447325295	0.7898707954031411	0.86711740674288	0.9201590182090365	0.9200053520070868	0.25	0.25	0.0
2576	0.016104899838922722	0.000631099781004857	0.0004884045480621257	0.9732525550834681	None	0.5	1	0.5714285714285714	4	0.625	5	0.4166666666666667	0.625	7	5	2	0	0	0.375	8	3	0.6666666666666666	10	0.0	1.0	0.2591338111691528	0.6729266803840263	0.6390257699342162	0.918464161362606	0.6839455295888024	0.9297557869303651	0.8891951647321319	0.8708713898400461	0	0	0.0
5712	0.05629177817423769	0.025883601639488562	0.024316801841915692	0.7465141521835972	None	0	0	0.125	1	1.0	10	1.0	0.9	10	9	1	0	0	0.08333333333333333	12	1	0.8	12	0.0	0	0.39053101686126634	0.7310986538422481	0.4672288147994113	0.9797908244833813	0.12943803890319017	0.9175079331195093	0.8009739883427888	0.9190955878032961	0	0	0.0
1076	None	None	None	None	None	0	0	0.5	1	1.0	1	1.0	0	1	0	1	3	0	0.3333333333333333	3	1	0.2	3	0.6	0	0	0	0	0	0	0	0	0	0	0	0
3068	0.015697073540617563	0.0050537862877636335	0.0021550116168713713	0.9932275355187405	None	0	0	0.5	3	0.42857142857142855	3	0.75	0.2857142857142857	3	2	5	4	0	0.3333333333333333	2	6	0.6	9	0.3076923076923077	0	1.0	0.7538501789655693	0.5517402609831732	0.7680777172329533	0.6720211534130994	0.9195043686958877	0.8782387760590897	0.8297878663635974	0.5	0.3333333333333333	0.14255480854598818
1322	None	None	None	None	None	1.0	1	0.75	3	0.25	1	0.5	0	1	0	4	3	0	0.75	3	4	0.4	6	0.2727272727272727	0.6666666666666666	0	0	0	0	0	0	0	0	0	0	0
3687	0.02664724980481066	0.015597267848452393	0.01516829950168295	0.9723025314073436	None	0	0	0.14285714285714285	1	1.0	8	0.4166666666666667	0.75	6	6	3	2	0	0.375	8	3	0.6666666666666666	10	0.2	0	0.3863483462687586	0.6210917185326288	0.6360653673451241	0.9812600391473286	0.12892623958655744	0.861911787958324	0.9200636435859623	0.8903714965474956	0.5833333333333334	0.16666666666666666	0.0
7283	0.08025083099721475	0.04772925056006243	0.04048245303976246	0.7668440858600916	None	0	0	0.1	1	1.0	12	1.0	0.9166666666666666	12	11	1	0	0	0.07142857142857142	14	1	0.9333333333333333	14	0.0	0	0.39208919520635743	0.8132953892091804	0.5583995117488432	0.9722648085734579	0.12943803890319017	0.9566919817658828	0.7486742207825807	0.9374899574469815	0	0	0.0
947	None	None	None	None	None	0	0	0.5	1	1.0	1	0.75	0	0	0	2	2	0	1.0	2	2	0.2	3	0.25	0	0	0	0	0	0	0	0	0	0	0	0
892	None	None	None	None	None	0	0	0.5	2	0.6666666666666666	2	0.5555555555555556	0.3333333333333333	1	1	3	3	0	1.0	3	3	0.3333333333333333	5	0.3	0	0.80320712073429	0.5	0.9613367558967436	0.5	0.3491275471353455	0.5	0.9305295598453985	0.5	1.0	1.0	0.5531086999975282
6219	0.06597272158982381	0.03220492757325955	0.031844935842391446	0.7454601589835448	None	0	0	0.125	1	1.0	10	1.0	0.9	10	9	1	0	0	0.08333333333333333	12	1	0.8	12	0.0	0	0.3863483462687586	0.7251087145342444	0.4672288147994113	0.9797908244833813	0.12943803890319017	0.9175079331195093	0.7975333393972469	0.9183424283849982	0	0	0.0
4538	0.05989552620529814	0.029001398029785134	0.025320471737605883	0.8080889522061752	None	0	0	0.125	1	1.0	10	1.0	0.9	10	9	1	0	0	0.08333333333333333	12	1	0.8	12	0.0	0	0.39053101686126634	0.7310986538422481	0.4672288147994113	0.9797908244833813	0.12943803890319017	0.9175079331195093	0.8009739883427888	0.9190955878032961	0	0	0.0
2883	0.008165248114793598	0.0009849698296198837	2.4943471001178196e-05	0.9928444083292666	None	1.0	1	0.8	4	0.4	2	0.4666666666666667	0.4	5	2	1	2	0	0.6	5	3	0.4666666666666667	7	0.6666666666666666	1.0	0.2591338111691528	0.9726062965767192	0.6390257699342162	0.9517555477670578	0.6839455295888024	0.854645635248421	0.9520090144747926	0.9412767763605214	0.6	0	0.0
1939	None	None	None	None	None	0	0	0.6	3	0.6	3	0.5833333333333334	0.4	3	2	3	0	0	0.75	4	3	0.4666666666666667	7	0.0	0.4	0.5330846255047088	0.9386855857870591	0.8185715894414092	0.9712358214328496	0.6145146016016476	0.9092853541471579	0.9662054233794503	0.9453676699433793	0	0	0.0
2801	0.01456163518103569	0.001919971961463587	6.734757179277574e-05	0.981754000566033	None	0	0	0.3333333333333333	2	0.7142857142857143	5	0.5	0.5714285714285714	5	4	3	0	0	0.5	3	6	0.6	9	0.0	0.2857142857142857	0.8158646801100439	0.918354762205412	0.3055543916808379	0.9408908585750442	0.6201685283732905	0.8808061350301607	0.9453170466775008	0.9165148398842256	0	0	0.0
2634	1.446670449380104e-08	1.3876320327001775e-08	-5.267955375054341e-09	0.9999986187788239	None	0	0	0.5	1	1.0	1	0.75	0	0	0	2	5	0	1.0	2	2	0.2	3	0.625	0	0	0	0	0	0	0	0	0	0	0	0
7053	0.07713974876932785	0.04983868481883847	0.04282227165727768	0.7531437795756122	None	0	0	0.1	1	1.0	12	1.0	0.9166666666666666	12	11	1	0	0	0.07142857142857142	14	1	0.9333333333333333	14	0.0	0	0.39208919520635743	0.8132953892091804	0.5583995117488432	0.9722648085734579	0.12943803890319017	0.9583718681438473	0.7679896916956659	0.938292185467177	0	0	0.0
1993	None	None	None	None	None	1.0	1	0.6	3	0.4	2	0.4375	0	1	0	5	1	0	1.0	4	4	0.4666666666666667	7	0.07692307692307693	0.6666666666666666	0	0	0	0	0	0	0	0	0	0	0
5078	0.013749706643780113	0.002148739608160388	0.0007403997970820965	0.9876588668696612	None	0	0	0.16666666666666666	1	1.0	6	0.5333333333333333	0.5	4	3	3	3	0	0.6	5	3	0.5333333333333333	8	0.3333333333333333	0	0.35873212470627464	0.8249524643023698	0.12170230049719058	0.8098266479712908	0.4481286519109317	0.960581609496517	0.7638318546102912	0.8873699026671371	0.5	0	0.0
277	None	None	None	None	None	0.3333333333333333	3	0.65	13	0.25	7	0.4166666666666667	0.17857142857142858	12	5	17	4	0	0.8888888888888888	9	8	2.0	30	0.12903225806451613	0.16	0.28259747140019215	0.9630179149590898	0.651974077295449	0.9483738845171604	0.24574140112534026	0.8274335506473762	0.9521616920350316	0.9295175534290393	0.125	0.25	0.0
331	None	None	None	None	None	0	0	0.16666666666666666	1	1.0	6	0.5	0.6666666666666666	5	4	2	0	0	1.0	4	4	0.5333333333333333	8	0.0	0.3333333333333333	0.8158646801100439	0.9605926204636731	0.7340816548820369	0.8530059689120398	0.8210779761512488	0.8092993067633784	0.7335086150847667	0.8940200725984506	0	0	0.0
640	None	None	None	None	None	0	0	0.3125	5	0.6363636363636364	14	0.34285714285714286	0.3181818181818182	8	7	15	0	0	0.7	7	10	1.6	24	0.0	0.18181818181818182	0.8249683864805366	0.8728264262190826	0.6997948348259401	0.8107252987696839	0.9036007634541064	0.679477388717681	0.7760693053136817	0.7985776531686474	0	0	0.0
6231	0.07518271845603657	0.03142253164561117	0.029529354943438356	0.6632715706365788	None	0	0	0.1111111111111111	1	1.0	11	1.0	0.9090909090909091	11	10	1	0	0	0.07692307692307693	13	1	0.8666666666666667	13	0.0	0	0.39208919520635743	0.8237797231740204	0.4878957855797016	0.9692641621656618	0.12943803890319017	0.9588103757237715	0.7353034684135629	0.9378240680891154	0	0	0.0
2477	None	None	None	None	None	0.25	1	0.5	5	0.4166666666666667	5	0.7	0.16666666666666666	4	2	9	4	0	0.8	4	5	0.9333333333333333	14	0.2	0.6666666666666666	0.11867416958657331	0.8805441443399502	0.8511492649390255	0.929206028713681	0.5231294118315152	0.7247069542567403	0.9533786435493616	0.8637384352686489	0.625	0.25	0.02267642532983278
3578	0.02628070837641534	0.015513480130454962	0.015206646356351902	0.9726242058834524	None	0	0	0.14285714285714285	1	1.0	8	0.4166666666666667	0.75	6	6	3	2	0	0.375	8	3	0.6666666666666666	10	0.2	0	0.3863483462687586	0.6210917185326288	0.6360653673451241	0.9812600391473286	0.12892623958655744	0.861911787958324	0.9200636435859623	0.8903714965474956	0.5833333333333334	0.16666666666666666	0.0
3501	0.026758939544007966	0.003114866589099877	-0.0017534077056133158	0.9582639989534231	None	0	0	0.125	1	1.0	9	0.4583333333333333	0.7777777777777778	7	7	3	2	0	0.375	3	8	0.7333333333333333	11	0.2	0.2222222222222222	0.39208919520635743	0.8426898768619219	0.7340816548820369	0.9739457414983074	0.12943803890319017	0.9023228741747185	0.739140980586589	0.924674268637011	0.5714285714285714	0.2857142857142857	0.0
6050	0.05644376786239179	0.010834160880460707	0.0013448602323508393	0.7884484682952819	None	0	0	0.25	2	0.9	9	0.5454545454545454	0.9	11	9	0	0	0	0.18181818181818182	11	2	0.8	12	0.0	0	0.39208919520635743	0.8231279735217124	0.4878957855797016	0.9768070460368793	0.12943803890319017	0.9265725454266793	0.7615885592594371	0.9311467903570192	0	0	0.0
1759	None	None	None	None	None	0	0	0.75	3	0.3333333333333333	1	0.625	0.3333333333333333	2	1	2	2	0	0.5	2	4	0.3333333333333333	5	0.2857142857142857	0.6666666666666666	0.7251277290417532	0.9398411727135916	0.4875686973473434	0.893742568662354	0.4368502665146746	0.9566486530646877	0.9355784070255705	0.9344691783341182	0.75	0.5	0.0
2944	1.1361146237290078e-05	6.337644039130106e-07	-5.717713742277906e-07	0.9999961086454305	None	0	0	0.3333333333333333	1	1.0	2	1.0	0.5	1	1	2	4	0	0.25	4	1	0.26666666666666666	4	0.5	0	0.8568319948168079	0.5	0.4436469233942126	0.5	0.8873626592055459	0.5	0.8832503525255136	0.5	1.0	0	0.28645262265559085
7187	0.08035715905439746	0.052784451009362285	0.04556057578544338	0.7519969274612329	None	0	0	0.1	1	1.0	12	1.0	0.9166666666666666	12	11	1	0	0	0.07142857142857142	14	1	0.9333333333333333	14	0.0	0	0.39208919520635743	0.8132953892091804	0.5583995117488432	0.9722648085734579	0.12943803890319017	0.9584156062491014	0.7533264242463876	0.9383133517572497	0	0	0.0
2732	3.437734345290381e-06	7.639554000962251e-08	-7.58267857356331e-08	0.9999975882034828	None	0	0	0.5	1	1.0	1	0.75	0	1	0	1	3	0	1.0	2	2	0.2	3	0.6	0	0	0	0	0	0	0	0	0	0	0	0
2295	None	None	None	None	None	0	0	0.4166666666666667	5	0.6	9	0.37777777777777777	0.4	9	6	7	4	0	0.5555555555555556	9	5	1.1333333333333333	17	0.26666666666666666	0.26666666666666666	0.9902681191185797	0.9707493637772441	0.7618043963854652	0.9503401199731417	0.7608647551153492	0.8863738581384487	0.7335086150847667	0.9445907349041691	0.2222222222222222	0.5555555555555556	0.0
153	None	None	None	None	None	0	0	0.15384615384615385	2	0.9411764705882353	16	0.5277777777777778	0.9411764705882353	18	16	0	0	0	0.1111111111111111	2	18	1.2666666666666666	19	0.0	0	0.3958231697151296	0.9450656974620839	0.66727083768114	0.9479038973256654	0.3612859918694484	0.9072451030726485	0.8227880045578382	0.9355700359501857	0	0	0.0
3559	0.0264289012090339	0.0158465557677479	0.015490213623707297	0.9728481584285963	None	0	0	0.14285714285714285	1	1.0	8	0.4166666666666667	0.75	6	6	3	2	0	0.375	8	3	0.6666666666666666	10	0.2	0	0.3863483462687586	0.6210917185326288	0.6360653673451241	0.9812600391473286	0.12892623958655744	0.861911787958324	0.9200636435859623	0.8903714965474956	0.5833333333333334	0.16666666666666666	0.0
4577	0.0825725992159673	0.026940757536157274	0.026829469579920138	0.6981713934984792	None	0	0	0.1	1	1.0	12	1.0	0.9166666666666666	12	11	1	0	0	0.07142857142857142	14	1	0.9333333333333333	14	0.0	0	0.39208919520635743	0.8149528192883787	0.5583995117488432	0.9722648085734579	0.12943803890319017	0.9566919817658828	0.7524184557679024	0.9377035693560652	0	0	0.0
6664	0.07910363312114667	0.05520972396755035	0.047905468289671155	0.7542699059275961	None	0	0	0.1	1	1.0	12	1.0	0.9166666666666666	12	11	1	0	0	0.07142857142857142	14	1	0.9333333333333333	14	0.0	0	0.39208919520635743	0.8132953892091804	0.5583995117488432	0.9722648085734579	0.12943803890319017	0.9583280817113302	0.759902052229902	0.938271010301756	0	0	0.0
2789	0.015513828169690613	0.0026704251602845926	0.0001978964572588149	0.9229585927581923	None	0.3333333333333333	1	0.375	3	0.6666666666666666	6	0.4583333333333333	0.5555555555555556	7	5	3	1	0	0.375	8	3	0.7333333333333333	11	0.125	0.6666666666666666	0.674126645183642	0.8784149472537114	0.734520856344307	0.957046714822567	0.6004862460146124	0.9516167826284306	0.7651551264157294	0.9362403197240993	1.0	0	0.0
2361	None	None	None	None	None	0	0	0.3	3	0.6666666666666666	8	0.4375	0.4166666666666667	5	5	8	3	0	0.5	4	8	0.9333333333333333	14	0.15	0	0.4236142030713185	0.8552886950456512	0.8472150400975995	0.94622998931622	0.9119080380339591	0.7945313600515397	0.8971103723136961	0.8806894916255174	0.2	0.2	0.0
2959	0.0010279657225986314	0.00020204868579651777	-0.00017855165098253724	0.9973363644004604	None	0	0	0.6666666666666666	2	0.5	1	1.0	0	1	0	2	7	0	1.0	2	2	0.26666666666666666	4	1.0	0	0	0	0	0	0	0	0	0	0	0	0
1884	None	None	None	None	None	0	0	0.5	2	0.6666666666666666	2	0.5555555555555556	0.3333333333333333	2	1	2	4	0	1.0	3	3	0.3333333333333333	5	0.5714285714285714	0	0.6507082281386369	0.970485583778342	0.8373337157834596	0.73818764035022	0.6262120819513666	0.5209895127608023	0.8886476769197854	0.8231492983049032	0.5	1.0	0.257607875778234
3804	0.05041085115877787	0.024128143147492936	0.023761273275893054	0.764906355042186	None	0	0	0.125	1	1.0	9	1.0	0.8888888888888888	9	8	1	0	0	0.09090909090909091	11	1	0.7333333333333333	11	0.0	0	0.3806074973311597	0.606019741290003	0.3055543916808379	0.984477831152463	0.12943803890319017	0.8276946113622841	0.8001286216227128	0.885941883649822	0	0	0.0
3262	0.007164103801191925	0.002026068161577341	-0.0005749743483745511	0.9938265753569987	None	0.6666666666666666	2	0.875	7	0.2	2	0.5	0.2	5	2	6	2	0	0.6666666666666666	4	6	0.8	12	0.15384615384615385	0.25	0.8246437398620057	0.7227642732285559	0.5513353233981376	0.8817726202227864	0.6004862460146124	0.8442037851385447	0.9014842342443969	0.8252689679622691	0.6000000000000001	0.4	0.0
3472	0.0247019155978385	0.0065006370201367465	0.0063399746913330975	0.9678813106141795	None	0	0	0.14285714285714285	1	1.0	8	0.4166666666666667	0.75	6	6	3	2	0	0.375	8	3	0.6666666666666666	10	0.2	0	0.3863483462687586	0.6210917185326288	0.5689970597929107	0.9856357053852561	0.12892623958655744	0.861911787958324	0.941821668359561	0.8988636746193143	0.5833333333333334	0.3333333333333333	0.0
1270	None	None	None	None	None	0	0	0.1111111111111111	1	1.0	11	0.40625	0.6363636363636364	7	7	5	1	0	0.5	4	8	0.8666666666666667	13	0.07142857142857142	0.36363636363636365	0.7073592547861187	0.9399964177813167	0.819756294978306	0.7248797753938434	0.6178113398219649	0.8567448673780514	0.8045817934745951	0.8625058790453276	1.0	0.42857142857142855	0.0
5251	0.057579848899496015	0.009037712032353326	0.007925794946090388	0.7558989562275618	None	0	0	0.125	1	1.0	10	1.0	1.0	11	10	0	0	0	0.08333333333333333	12	1	0.8	12	0.0	0	0.39208919520635743	0.8249204166640697	0.4878957855797016	0.9768070460368793	0.12943803890319017	0.9265725454266793	0.7687748021805434	0.9314104873829414	0	0	0.0
5730	0.05636760103901551	0.023875689024043842	0.02196284728995736	0.7168897520368098	None	0	0	0.125	1	1.0	10	1.0	0.9	10	9	1	0	0	0.08333333333333333	12	1	0.8	12	0.0	0	0.39053101686126634	0.7310986538422481	0.4672288147994113	0.9797908244833813	0.12943803890319017	0.9175079331195093	0.8009739883427888	0.9190955878032961	0	0	0.0
6980	0.07824260309260815	0.051096987978278725	0.04496853730511477	0.7525921753486291	None	0	0	0.1	1	1.0	12	1.0	0.9166666666666666	12	11	1	0	0	0.07142857142857142	14	1	0.9333333333333333	14	0.0	0	0.39208919520635743	0.8132953892091804	0.5583995117488432	0.9722648085734579	0.12943803890319017	0.9583280817113302	0.759902052229902	0.938271010301756	0	0	0.0
4315	0.05622536794698337	0.02408449803283381	0.021635417826423385	0.7125675771140204	None	0	0	0.125	1	1.0	10	1.0	0.9	10	9	1	0	0	0.08333333333333333	12	1	0.8	12	0.0	0	0.39053101686126634	0.7310986538422481	0.4672288147994113	0.9797908244833813	0.12943803890319017	0.9175079331195093	0.8009739883427888	0.9190955878032961	0	0	0.0
5495	0.057905334094271455	0.023861070085374678	0.022653900313948594	0.7116963046489242	None	0	0	0.125	1	1.0	10	1.0	0.9	10	9	1	0	0	0.08333333333333333	12	1	0.8	12	0.0	0	0.39053101686126634	0.7310986538422481	0.4672288147994113	0.9797908244833813	0.12943803890319017	0.9175079331195093	0.8009739883427888	0.9190955878032961	0	0	0.0
4002	0.04738769127575412	0.022382161499471916	0.021667359533366418	0.7477758967282637	None	0	0	0.125	1	1.0	9	1.0	0.8888888888888888	9	8	1	0	0	0.09090909090909091	11	1	0.7333333333333333	11	0.0	0	0.3806074973311597	0.606019741290003	0.3055543916808379	0.984477831152463	0.12943803890319017	0.8276946113622841	0.8001286216227128	0.885941883649822	0	0	0.0
1831	None	None	None	None	None	0	0	0.15384615384615385	2	0.8823529411764706	15	0.5277777777777778	0.8823529411764706	17	15	1	0	0	0.1111111111111111	18	2	1.2666666666666666	19	0.0	0	0.39208919520635743	0.7840916665070737	0.377134232184268	0.9667519387271291	0.12943803890319017	0.8937659926458773	0.7353034684135629	0.9057778736608195	0	0	0.0
308	None	None	None	None	None	0	0	0.6666666666666666	4	0.3333333333333333	2	0.6666666666666666	0.16666666666666666	3	1	4	2	0	0.75	4	3	0.5333333333333333	8	0.2	0.4	0.5374230684245027	0.8361222311402879	0.9036091321055754	0.8519208443805619	0.3194403755966555	0.9618117222309478	0.72372104851769	0.9004197249576045	0.6666666666666666	0	0.0
3577	0.02651975806272559	0.015962929961812616	0.01571122131201153	0.971953276310193	None	0	0	0.14285714285714285	1	1.0	8	0.4166666666666667	0.75	6	6	3	2	0	0.375	8	3	0.6666666666666666	10	0.2	0	0.3863483462687586	0.6210917185326288	0.6360653673451241	0.9812600391473286	0.12892623958655744	0.861911787958324	0.9200636435859623	0.8903714965474956	0.5833333333333334	0.3333333333333333	0.0
2192	None	None	None	None	None	0.3333333333333333	1	0.75	6	0.3	3	0.5	0.2	7	2	4	1	0	0.6666666666666666	6	4	0.8	12	0.14285714285714285	0.4	0.437339643281608	0.8253977572508042	0.32240718250340555	0.9131578096576445	0.6624128753234622	0.9687686332988094	0.858261768650284	0.9203362650883835	1.0	0.42857142857142855	0.0
6526	0.0813928960520915	0.05414849030589055	0.04758480293092216	0.7506471484181413	None	0	0	0.1	1	1.0	12	1.0	0.9166666666666666	12	11	1	0	0	0.07142857142857142	14	1	0.9333333333333333	14	0.0	0	0.39208919520635743	0.8132953892091804	0.5583995117488432	0.9722648085734579	0.12943803890319017	0.9583280817113302	0.759902052229902	0.938271010301756	0	0	0.0
4047	0.06178837104523862	0.028566167758402157	0.025927752672105044	0.8096893135336904	None	0	0	0.125	1	1.0	10	1.0	0.9	10	9	1	0	0	0.08333333333333333	12	1	0.8	12	0.0	0	0.39053101686126634	0.7310986538422481	0.4672288147994113	0.9797908244833813	0.12943803890319017	0.9175079331195093	0.8009739883427888	0.9190955878032961	0	0	0.0
6355	0.07150890127475362	0.03144388586038554	0.030288098370293975	0.661310802254439	None	0	0	0.1111111111111111	1	1.0	11	1.0	0.9090909090909091	11	10	1	0	0	0.07692307692307693	13	1	0.8666666666666667	13	0.0	0	0.39208919520635743	0.8237797231740204	0.4878957855797016	0.9692641621656618	0.12943803890319017	0.9588103757237715	0.7353034684135629	0.9378240680891154	0	0	0.0
2256	None	None	None	None	None	0.5	1	0.7142857142857143	5	0.25	2	0.625	0.125	3	1	6	2	0	1.0	4	4	0.6666666666666666	10	0.14285714285714285	0.5714285714285714	0.437339643281608	0.9388290729890617	0.32240718250340555	0.9223692165382051	0.5715801653806928	0.9708650287788433	0.7028229409892361	0.9480469565563111	0.6666666666666666	0.6666666666666666	0.0
3603	0.026320766698274406	0.015971148270046892	0.015867395770308764	0.9723846528780612	None	0	0	0.14285714285714285	1	1.0	8	0.4166666666666667	0.75	6	6	3	2	0	0.375	8	3	0.6666666666666666	10	0.2	0	0.3863483462687586	0.6210917185326288	0.6360653673451241	0.9812600391473286	0.12892623958655744	0.8682494335185761	0.9200636435859623	0.8921260628529043	0.5833333333333334	0.16666666666666666	0.0
915	None	None	None	None	None	0	0	0.5	2	0.75	3	1.0	0.25	1	1	4	1	0	0.16666666666666666	6	1	0.4	6	0.08333333333333333	0.8	0.4831268956541315	0.5	0.6770975126463974	0.5	0.4738636859244771	0.5	0.718489898185778	0.5	1.0	0	0.0
3608	0.04664334806134594	0.022676210943318963	0.022244301985978696	0.7290177694821629	None	0	0	0.125	1	1.0	9	1.0	0.8888888888888888	9	8	1	0	0	0.09090909090909091	11	1	0.7333333333333333	11	0.0	0	0.3806074973311597	0.606019741290003	0.3055543916808379	0.984477831152463	0.12943803890319017	0.8276946113622841	0.8001286216227128	0.885941883649822	0	0	0.0
2010	None	None	None	None	None	0	0	0.09090909090909091	1	1.0	14	0.2222222222222222	0.7857142857142857	12	11	3	1	0	0.8888888888888888	8	9	1.0666666666666667	16	0.1111111111111111	0	0.3973885378959259	0.7378133384210538	0.2598306340125335	0.96048993003804	0.12946869944123027	0.8406892680467157	0.7848276949523614	0.876853209592916	1.0	0.16666666666666666	0.0
4697	0.0634604059838877	0.030917370703201427	0.030317474379724645	0.801806108262396	None	0	0	0.125	1	1.0	10	1.0	0.9	10	9	1	0	0	0.08333333333333333	12	1	0.8	12	0.0	0	0.39053101686126634	0.7310986538422481	0.4672288147994113	0.9797908244833813	0.12943803890319017	0.9175079331195093	0.8009739883427888	0.9190955878032961	0	0	0.0
7359	0.08093702621878436	0.053905463314657044	0.046759506234184296	0.7506428260398046	None	0	0	0.1	1	1.0	12	1.0	0.9166666666666666	12	11	1	0	0	0.07142857142857142	14	1	0.9333333333333333	14	0.0	0	0.39208919520635743	0.8132953892091804	0.5583995117488432	0.9722648085734579	0.12943803890319017	0.9583718681438473	0.7679896916956659	0.938292185467177	0	0	0.0
535	None	None	None	None	None	0	0	0.3076923076923077	4	0.6470588235294118	11	0.35185185185185186	0.5882352941176471	11	10	7	2	0	0.6666666666666666	6	9	1.2666666666666666	19	0.11764705882352941	0.25	0.7348665178288678	0.7685747132219832	0.3055543916808379	0.8576980207969636	0.46544792847212957	0.8274842449361132	0.8873017850205956	0.8207584165206778	0.5454545454545454	0.09090909090909091	0.0
976	None	None	None	None	None	0	0	0.6666666666666666	2	0.5	1	0.6666666666666666	0	2	0	1	3	0	0.6666666666666666	3	2	0.26666666666666666	4	0.75	0.6666666666666666	0	0	0	0	0	0	0	0	0	0	0
6569	0.0793780131906084	0.05379894807695807	0.04615627728757227	0.7440676244261264	None	0	0	0.1	1	1.0	12	1.0	0.9166666666666666	12	11	1	0	0	0.07142857142857142	14	1	0.9333333333333333	14	0.0	0	0.39208919520635743	0.8132953892091804	0.5583995117488432	0.9722648085734579	0.12943803890319017	0.9566919817658828	0.7486742207825807	0.9374899574469815	0	0	0.0
2359	None	None	None	None	None	0.5	2	0.5	5	0.5	6	0.5833333333333334	0.25	7	3	6	1	0	0.6666666666666666	4	6	0.9333333333333333	14	0.08333333333333333	0	0.6857504587935804	0.9078823065179924	0.8338123644998283	0.9330102822736802	0.7024362169697674	0.7386460285535938	0.8090216850400517	0.879420721622982	1.0	0.14285714285714285	0.0
207	None	None	None	None	None	0	0	0.4	4	0.5	6	0.3333333333333333	0.5	6	6	7	0	0	0.8571428571428571	7	6	0.9333333333333333	14	0.0	0.18181818181818182	0.5374230684245027	0.833975910196628	0.8241299334083368	0.9560301389137614	0.31188197591432687	0.8992593955856949	0.9253973650277977	0.908389421033026	0	0	0.0
3766	0.04758700494650784	0.025375522391178275	0.02498856744560346	0.7619772010704611	None	0	0	0.125	1	1.0	9	1.0	0.8888888888888888	9	8	1	0	0	0.09090909090909091	11	1	0.7333333333333333	11	0.0	0	0.3806074973311597	0.606019741290003	0.3055543916808379	0.984477831152463	0.12943803890319017	0.8276946113622841	0.8001286216227128	0.885941883649822	0	0	0.0
4851	0.05349281377660025	0.02530701030987087	0.024555664268278963	0.7353140883207652	None	0	0	0.125	1	1.0	10	1.0	0.9	10	9	1	0	0	0.08333333333333333	12	1	0.8	12	0.0	0	0.39053101686126634	0.7310986538422481	0.4672288147994113	0.9797908244833813	0.12943803890319017	0.9183816986074262	0.8020932014694984	0.9193826552303761	0	0	0.0
143	None	None	None	None	None	0	0	0.5	3	0.5714285714285714	4	0.6428571428571429	0.5714285714285714	7	4	1	2	0	0.2857142857142857	7	2	0.6	9	0.6666666666666666	0	0.5555769837516045	0.8563046056161853	0.4051134785998866	0.9416648194443524	0.195048889316148	0.8983438333811077	0.8841509070175468	0.9045162084331788	0.5714285714285714	0	0.0
6257	0.030660998720266643	0.019362324560076347	0.01767944541195596	0.7632742355240274	None	0	0	0.16666666666666666	1	1.0	7	1.0	0.8571428571428571	7	6	1	0	0	0.1111111111111111	9	1	0.6	9	0.0	0	0.39208919520635743	0.7968385716986637	0.4878957855797016	0.9660669272723303	0.2926834832261477	0.9553147357861198	0.7615885592594371	0.930385777830247	0	0	0.0
6082	0.059477196729774556	0.034388041244591105	0.03369229074941938	0.6410492091862623	None	0	0	0.125	1	1.0	10	1.0	0.9	10	9	1	0	0	0.08333333333333333	12	1	0.8	12	0.0	0	0.39053101686126634	0.8333433182439317	0.4672288147994113	0.9629020184610916	0.21106076106466895	0.9604757342761274	0.7285305151406466	0.9361638541004492	0	0	0.0
7513	0.07797569033298654	0.047537385147431076	0.04189378216348916	0.7640784375367236	None	0	0	0.1	1	1.0	12	1.0	0.9166666666666666	12	11	1	0	0	0.07142857142857142	14	1	0.9333333333333333	14	0.0	0	0.39208919520635743	0.8132953892091804	0.5583995117488432	0.9722648085734579	0.12943803890319017	0.9583718681438473	0.7679896916956659	0.938292185467177	0	0	0.0
4707	0.055876140422296175	0.021528968236755527	0.014935461068123448	0.6994307701913458	None	0	0	0.125	1	1.0	10	1.0	0.9	10	9	1	0	0	0.08333333333333333	12	1	0.8	12	0.0	0	0.39053101686126634	0.7310986538422481	0.4672288147994113	0.9797908244833813	0.12943803890319017	0.9175079331195093	0.8009739883427888	0.9190955878032961	0	0	0.0
461	None	None	None	None	None	0	0	1.0	2	0.0	0	0.75	0	0	0	2	2	0	1.0	2	2	0.2	3	0.25	0	0	0	0	0	0	0	0	0	0	0	0
5858	0.0804605884430698	0.02816343709245155	0.02768854347370617	0.6990670786270978	None	0	0	0.1	1	1.0	12	1.0	0.9166666666666666	12	11	1	0	0	0.07142857142857142	14	1	0.9333333333333333	14	0.0	0	0.39208919520635743	0.8149528192883787	0.5583995117488432	0.9722648085734579	0.12943803890319017	0.9566919817658828	0.7524184557679024	0.9377035693560652	0	0	0.0
659	None	None	None	None	None	1.0	1	0.8	4	0.4	2	0.7777777777777778	0	0	0	6	0	0	1.0	3	3	0.4666666666666667	7	0.0	1.0	0	0	0	0	0	0	0	0	0	0	0
2259	None	None	None	None	None	0	0	0.6666666666666666	4	0.2857142857142857	2	0.45	0.2857142857142857	6	2	2	0	0	0.8	4	5	0.6	9	0.0	0	0.5377015842557379	0.9072987232453167	0.5811382985857468	0.895074479993524	0.7074891967257873	0.8555372804578453	0.8878476862331247	0.8877356804085731	0	0	0.0
6997	0.0823910450871101	0.05284350968336281	0.045932545268217495	0.7531634909059093	None	0	0	0.1	1	1.0	12	1.0	0.9166666666666666	12	11	1	0	0	0.07142857142857142	14	1	0.9333333333333333	14	0.0	0	0.39208919520635743	0.8132953892091804	0.5583995117488432	0.9722648085734579	0.12943803890319017	0.9584156062491014	0.7533264242463876	0.9383133517572497	0	0	0.0
1116	None	None	None	None	None	0	0	0.5	2	0.5	2	0.75	0	2	0	3	1	0	0.5	4	2	0.4	6	0.125	0.5	0	0	0	0	0	0	0	0	0	0	0
6421	0.07885746555070552	0.03717024067708812	0.030491698480512617	0.716632487229387	None	0	0	0.1111111111111111	1	1.0	11	1.0	0.9090909090909091	11	10	1	0	0	0.07692307692307693	13	1	0.8666666666666667	13	0.0	0	0.39208919520635743	0.7715588277994543	0.4878957855797016	0.976072330193229	0.12943803890319017	0.9433792386796748	0.7615885592594371	0.9295355025610594	0	0	0.0
861	None	None	None	None	None	0	0	0.5	3	0.5714285714285714	4	0.42857142857142855	0.5714285714285714	6	4	2	1	0	0.42857142857142855	7	3	0.6	9	0.16666666666666666	1.0	0.36597545868403947	0.8794893911768765	0.993295849970297	0.7164626677551174	0.3744225121287773	0.9142682054851852	0.9534982856705889	0.8532716977100968	1.0	0	0.0
932	None	None	None	None	None	0	0	0.36363636363636365	4	0.6428571428571429	9	0.45714285714285713	0.35714285714285715	9	5	6	4	0	0.7142857142857143	7	5	1.0666666666666667	16	0.3333333333333333	0.13333333333333333	0.8661961482215782	0.812629693756743	0.2437143993745298	0.8941841590349706	0.46544792847212957	0.9440687613338518	0.9579580323143932	0.8949650981218027	0.16666666666666666	0.1111111111111111	0.0
6728	0.08083560381439861	0.055856249922367804	0.04829907108063614	0.7519232238419961	None	0	0	0.1	1	1.0	12	1.0	0.9166666666666666	12	11	1	0	0	0.07142857142857142	14	1	0.9333333333333333	14	0.0	0	0.39208919520635743	0.8132953892091804	0.5583995117488432	0.9722648085734579	0.12943803890319017	0.9584156062491014	0.7533264242463876	0.9383133517572497	0	0	0.0
963	None	None	None	None	None	1.0	1	0.8	4	0.4	2	0.4375	0.4	6	2	0	0	0	1.0	4	4	0.4666666666666667	7	0.0	0.6666666666666666	0.5390399004898467	0.8192256726232773	0.44616281039966016	0.8845742355195535	0.5714080277897235	0.8894043738604154	0.8468163922350282	0.8673145184876254	0	0	0.0
178	None	None	None	None	None	0	0	0.3333333333333333	1	1.0	2	1.0	0.5	1	1	2	1	0	0.25	1	4	0.26666666666666666	4	0.125	0	0.46002649570506443	0.5	0.726490709403876	0.5	0.7557212324870122	0.5	0.7909041700706643	0.5	1.0	1.0	0.0
4872	0.07438233961387931	0.03220004416535303	0.027148634602928174	0.6339951727372384	None	0	0	0.1111111111111111	1	1.0	11	1.0	0.9090909090909091	11	10	1	0	0	0.07692307692307693	13	1	0.8666666666666667	13	0.0	0	0.39208919520635743	0.7746979195174221	0.4878957855797016	0.976072330193229	0.12943803890319017	0.9433792386796748	0.7687748021805434	0.9299252471258033	0	0	0.0
351	None	None	None	None	None	0	0	0.16666666666666666	1	1.0	7	0.36	0.8571428571428571	7	6	1	1	0	1.0	5	5	0.6	9	0.2	0	0.571186406729886	0.5875637302573415	0.377134232184268	0.7198105773771167	0.4418387492697301	0.897889941923728	0.7972143005761869	0.7608127403878137	1.0	0.5714285714285714	0.0
3099	0.014015937524743704	0.0008020728775682742	0.0007898121445062345	0.9878836495450839	None	0	0	0.3333333333333333	2	0.6666666666666666	4	0.6666666666666666	0.5	3	3	4	0	0	0.3333333333333333	2	6	0.5333333333333333	8	0.0	0	0.46002649570506443	0.6283326893311878	0.726490709403876	0.9467227853890798	0.1284144402699247	0.9681577276696519	0.8479263447213419	0.9065643886896718	0	0	0.0
5099	0.06275883516086991	0.018697795218757817	0.01377266494920074	0.6657621006878178	None	0	0	0.25	2	0.8	8	0.5454545454545454	0.8	10	8	1	0	0	0.18181818181818182	11	2	0.8	12	0.0	0	0.39053101686126634	0.7310986538422481	0.4672288147994113	0.9797908244833813	0.12943803890319017	0.9175079331195093	0.8009739883427888	0.9190955878032961	0	0	0.0
7349	0.08117587452976602	0.05198606466571586	0.04487281783307065	0.7516995404161925	None	0	0	0.1	1	1.0	12	1.0	0.9166666666666666	12	11	1	0	0	0.07142857142857142	14	1	0.9333333333333333	14	0.0	0	0.39208919520635743	0.8132953892091804	0.5583995117488432	0.9722648085734579	0.12943803890319017	0.9581418986314143	0.748922362638072	0.9381811334864403	0	0	0.0
2697	0.02056433706748676	0.0012659115749334047	0.0010339702688884273	0.9839860753196396	None	0.3333333333333333	1	0.5555555555555556	5	0.36363636363636365	4	0.4642857142857143	0.2727272727272727	7	3	5	2	0	0.5714285714285714	4	7	0.8666666666666667	13	0.2	0.4	0.437339643281608	0.9031333148165854	0.6390257699342162	0.9279013515755872	0.6839455295888024	0.9363682975532642	0.8705183248245906	0.9235866525006605	0.5714285714285714	0.14285714285714285	0.0
2166	None	None	None	None	None	0	0	0.75	3	0.0	0	0.75	0	0	0	5	1	0	0.5	2	4	0.4	6	0.07142857142857142	0	0	0	0	0	0	0	0	0	0	0	0
3019	2.4556544761854086e-05	2.074389151034418e-06	-1.424081697565739e-09	0.9940150655308371	None	0	0	0.5	3	0.42857142857142855	3	0.5625	0	0	0	8	5	0	1.0	4	4	0.6	9	0.25	0.4	0	0	0	0	0	0	0	0	0	0	0
1446	None	None	None	None	None	0.5	1	0.5714285714285714	4	0.375	3	0.5555555555555556	0.375	5	3	4	2	0	0.5	3	6	0.6666666666666666	10	0.2	0.2857142857142857	0.7035969199400306	0.8877949116212871	0.3778755952747223	0.9136981841719428	0.6004862460146124	0.8249910781422994	0.781982915871957	0.8800460059972818	0.6	0.4	0.0
6956	0.02191952570867281	0.002918097384483592	0.001919514947509081	0.8988940647808348	None	0	0	0.14285714285714285	1	1.0	8	1.0	0.875	8	7	1	0	0	0.1	10	1	0.6666666666666666	10	0.0	0	0.4385180222052667	0.793825288424225	0.7209977508289335	0.8970112833626908	0.46086010688662676	0.9611120490871462	0.8660428051842385	0.9037843139527771	0	0	0.0
5370	0.06267988642713683	0.029177464226230666	0.028329137010035657	0.8085268260172698	None	0	0	0.125	1	1.0	10	1.0	0.9	10	9	1	0	0	0.08333333333333333	12	1	0.8	12	0.0	0	0.39053101686126634	0.7310986538422481	0.4672288147994113	0.9797908244833813	0.12943803890319017	0.9175079331195093	0.8009739883427888	0.9190955878032961	0	0	0.0
1388	None	None	None	None	None	0	0	0.5	3	0.7142857142857143	5	0.5	0.5714285714285714	7	4	1	0	0	0.5	6	3	0.6	9	0.0	0.3333333333333333	0.7138484012446901	0.8135231100867938	0.7005240005303632	0.880839880048008	0.6940073422011972	0.9209356378085772	0.7512359396801034	0.8782755915712833	0	0	0.0
4777	0.05642859138460828	0.023575615044388917	0.02248368469720278	0.7149671913643032	None	0	0	0.125	1	1.0	10	1.0	0.9	10	9	1	0	0	0.08333333333333333	12	1	0.8	12	0.0	0	0.39053101686126634	0.7310986538422481	0.4672288147994113	0.9797908244833813	0.12943803890319017	0.9175079331195093	0.8009739883427888	0.9190955878032961	0	0	0.0
6309	0.019639260916347902	0.0025508740995340657	-0.0011444687136749016	0.9574806218430064	None	0	0	0.16666666666666666	1	1.0	7	0.36	0.7142857142857143	5	5	3	3	0	1.0	5	5	0.6	9	0.3	0	0.39208919520635743	0.7567311524251638	0.4878957855797016	0.9695397391731966	0.30295445035937424	0.9591653823532365	0.849373507500031	0.929819777416023	0.2	0	0.0
904	None	None	None	None	None	0	0	0.5	5	0.46153846153846156	6	0.42857142857142855	0.3076923076923077	8	4	6	4	0	0.7142857142857143	7	5	1.0	15	0.3333333333333333	0.14285714285714285	0.8493966142291782	0.8922042596445826	0.2437143993745298	0.9453891837755489	0.276448991601041	0.9250819295992254	0.9652252365445397	0.9236333863003301	0.125	0.125	0.0
7320	0.07941322593168654	0.030373439462399728	0.02544436282933409	0.7572314228131682	None	0	0	0.1	1	1.0	12	1.0	0.9166666666666666	12	11	1	0	0	0.07142857142857142	14	1	0.9333333333333333	14	0.0	0	0.39208919520635743	0.8132953892091804	0.5583995117488432	0.9722648085734579	0.12943803890319017	0.9583718681438473	0.7679896916956659	0.938292185467177	0	0	0.0
5393	0.057361647182838094	0.02699722171081796	0.02640371226740628	0.7292421659717141	None	0	0	0.125	1	1.0	10	1.0	0.9	10	9	1	0	0	0.08333333333333333	12	1	0.8	12	0.0	0	0.39053101686126634	0.7310986538422481	0.4672288147994113	0.9797908244833813	0.12943803890319017	0.9175079331195093	0.8009739883427888	0.9190955878032961	0	0	0.0
5224	0.1563492380002898	0.022697425203405508	0.022682243803880626	0.6241668428744698	None	0	0	0.09090909090909091	1	1.0	14	1.0	0.9285714285714286	14	13	1	0	0	0.0625	16	1	1.0666666666666667	16	0.0	0	0.34248274077860846	0.7104078184481467	0.4672288147994113	0.9722205964000695	0.7317479268321383	0.9668264615718686	0.7862620846163921	0.9313942707054033	0	0	0.0
90	None	None	None	None	None	0	0	0.25	1	1.0	3	0.625	0.6666666666666666	3	2	1	1	0	0.5	2	4	0.3333333333333333	5	0.2	0	0.2633490198286972	0.7271120432716315	0.7102094158478257	0.9103383369192896	0.3736056787144183	0.8207000698765763	0.8699718475884537	0.8328965949327028	1.0	0.3333333333333333	0.0
4371	0.06454523291355105	0.011699022336853222	0.006012727079243932	0.7627741401617	None	0	0	0.1	1	1.0	12	1.0	0.9166666666666666	12	11	1	0	0	0.07142857142857142	14	1	0.9333333333333333	14	0.0	0	0.39208919520635743	0.7852826180687595	0.6167630142777616	0.9731436983303382	0.14268129319551798	0.9085240991451242	0.7706242348217847	0.9163813520878411	0	0	0.0
5924	0.006983581915054201	0.0003842912196661009	8.485437468795206e-05	0.97828602249738	None	0	0	0.2	1	1.0	5	1.0	0.8	5	4	1	0	0	0.14285714285714285	7	1	0.4666666666666667	7	0.0	0	0.5484374545107146	0.7763937892866917	0.6289032379179846	0.8864082149259394	0.6300603291803712	0.9439242359087953	0.8296826653567371	0.8850242669494108	0	0	0.0
4593	0.06034637178513616	0.03258038184633118	0.029332658546555368	0.8175773862433755	None	0	0	0.125	1	1.0	10	1.0	0.9	10	9	1	0	0	0.08333333333333333	12	1	0.8	12	0.0	0	0.39053101686126634	0.7310986538422481	0.4672288147994113	0.9797908244833813	0.12943803890319017	0.9175079331195093	0.8009739883427888	0.9190955878032961	0	0	0.0
6537	0.08243449747839358	0.04697075632002934	0.04026600748794646	0.7696978897571881	None	0	0	0.1	1	1.0	12	1.0	0.9166666666666666	12	11	1	0	0	0.07142857142857142	14	1	0.9333333333333333	14	0.0	0	0.39208919520635743	0.8132953892091804	0.5583995117488432	0.9722648085734579	0.12943803890319017	0.9583280817113302	0.759902052229902	0.938271010301756	0	0	0.0
5232	0.07626987247576937	0.03221277622158509	0.026177472324444905	0.6527279213824796	None	0	0	0.1111111111111111	1	1.0	11	1.0	0.9090909090909091	11	10	1	0	0	0.07692307692307693	13	1	0.8666666666666667	13	0.0	0	0.39208919520635743	0.7746979195174221	0.4878957855797016	0.976072330193229	0.12943803890319017	0.9433792386796748	0.7687748021805434	0.9299252471258033	0	0	0.0
2826	0.0012297277878987542	5.6146091309907525e-05	5.4518605989679344e-05	0.9963663959532226	None	0	0	0.5	3	0.5	3	0.8888888888888888	0	1	0	6	0	0	1.0	3	3	0.5333333333333333	8	0.0	0.8	0	0	0	0	0	0	0	0	0	0	0
7160	0.08071332583949638	0.054298470905932546	0.04902530140609905	0.7463568652739498	None	0	0	0.1	1	1.0	12	1.0	0.9166666666666666	12	11	1	0	0	0.07142857142857142	14	1	0.9333333333333333	14	0.0	0	0.39208919520635743	0.8132953892091804	0.5583995117488432	0.9722648085734579	0.12943803890319017	0.9583280817113302	0.759902052229902	0.938271010301756	0	0	0.0
5870	0.07681740250990396	0.03323556380675541	0.03320975842839595	0.6861616062795979	None	0	0	0.1111111111111111	1	1.0	11	1.0	0.9090909090909091	11	10	1	0	0	0.07692307692307693	13	1	0.8666666666666667	13	0.0	0	0.39208919520635743	0.8237797231740204	0.4878957855797016	0.9692641621656618	0.12943803890319017	0.9588103757237715	0.7353034684135629	0.9378240680891154	0	0	0.0
5632	0.060588654266642	0.030798096510315176	0.027122821633045694	0.7896815435959289	None	0	0	0.125	1	1.0	10	1.0	0.9	10	9	1	0	0	0.08333333333333333	12	1	0.8	12	0.0	0	0.39053101686126634	0.7310986538422481	0.4672288147994113	0.9797908244833813	0.12943803890319017	0.9175079331195093	0.8009739883427888	0.9190955878032961	0	0	0.0
5404	0.05700374728813088	0.026033043682859636	0.02500228748560262	0.7274914764837749	None	0	0	0.125	1	1.0	10	1.0	0.9	10	9	1	0	0	0.08333333333333333	12	1	0.8	12	0.0	0	0.39053101686126634	0.7310986538422481	0.4672288147994113	0.9797908244833813	0.12943803890319017	0.9175079331195093	0.8009739883427888	0.9190955878032961	0	0	0.0
27	None	None	None	None	None	0	0	1.0	2	0.0	0	0.75	0	1	0	1	2	0	1.0	2	2	0.2	3	0.4	0	0	0	0	0	0	0	0	0	0	0	0
7417	0.08187808591107412	0.05258756545124818	0.04616882582246828	0.7515612774573438	None	0	0	0.1	1	1.0	12	1.0	0.9166666666666666	12	11	1	0	0	0.07142857142857142	14	1	0.9333333333333333	14	0.0	0	0.39208919520635743	0.8132953892091804	0.5583995117488432	0.9722648085734579	0.12943803890319017	0.9583280817113302	0.759902052229902	0.938271010301756	0	0	0.0
6996	0.08349978168712646	0.05246388076855183	0.045779853939968425	0.7535720790914006	None	0	0	0.1	1	1.0	12	1.0	0.9166666666666666	12	11	1	0	0	0.07142857142857142	14	1	0.9333333333333333	14	0.0	0	0.39208919520635743	0.8132953892091804	0.5583995117488432	0.9722648085734579	0.12943803890319017	0.9583280817113302	0.759902052229902	0.938271010301756	0	0	0.0
4531	0.00894803611193987	0.0015430267641719743	-0.0013511543006546453	0.9736081967878049	None	0	0	0.16666666666666666	1	1.0	6	1.0	0.8333333333333334	6	5	1	0	0	0.125	8	1	0.5333333333333333	8	0.0	0	0.41814723842375023	0.7287607659245051	0.9042629606893142	0.914328789003471	0.22328041672373128	0.9394516093366737	0.9435244811130701	0.88418003096011	0	0	0.0
5937	0.07909786265989432	0.03147736406483219	0.03143192822658586	0.6940584996344406	None	0	0	0.1	1	1.0	12	1.0	0.9166666666666666	12	11	1	0	0	0.07142857142857142	14	1	0.9333333333333333	14	0.0	0	0.39208919520635743	0.8149528192883787	0.5583995117488432	0.9722648085734579	0.12943803890319017	0.9566919817658828	0.7524184557679024	0.9377035693560652	0	0	0.0
5639	0.0825006695185848	0.01670258542331243	-0.015841994658718335	0.7071395190779024	None	0	0	0.18181818181818182	2	0.8571428571428571	12	0.5333333333333333	0.8571428571428571	13	12	2	0	0	0.13333333333333333	15	2	1.0666666666666667	16	0.0	0	0.3889728385161752	0.7169305835457741	0.4465618440191209	0.9809954546934394	0.12943803890319017	0.8988094187932602	0.7687748021805434	0.9131259100602329	0	0	0.0
4390	0.024905172885904384	0.006398869283241619	0.0012961942814464318	0.9334517226965247	None	0	0	0.16666666666666666	1	1.0	7	0.5625	0.8571428571428571	7	6	1	2	0	0.25	2	8	0.6	9	0.4	0	0.39208919520635743	0.7014418005409238	0.3055543916808379	0.9780057318557945	0.12943803890319017	0.9181544879588514	0.891181327631545	0.9133687932908321	0.5714285714285714	0	0.0
954	None	None	None	None	None	0	0	0.5	3	0.5714285714285714	4	0.75	0.42857142857142855	6	3	2	0	0	0.3333333333333333	2	6	0.6	9	0.0	0.2857142857142857	0.5689353249427205	0.8783991137057359	0.32198511297975274	0.9064319869860383	0.5756590897441498	0.9036706350930818	0.9273000197605505	0.8968118430352896	0	0	0.0
1596	None	None	None	None	None	0	0	0.3	3	0.6923076923076923	9	0.75	0.15384615384615385	2	2	12	3	0	0.8	4	5	1.0	15	0.10714285714285714	0.6	0.4979201460350491	0.9600533998098806	0.42864732633200553	0.954969668598999	0.7284578132063343	0.7041075777438142	0.872572989712862	0.9142688112295464	0.5	0.5	0.0
5636	0.08348292244546905	0.021666820077085275	0.019044223796823495	0.6645204372002746	None	0	0	0.1	1	1.0	12	1.0	0.9166666666666666	12	11	1	0	0	0.07142857142857142	14	1	0.9333333333333333	14	0.0	0	0.39208919520635743	0.8149528192883787	0.5583995117488432	0.9722648085734579	0.12943803890319017	0.9566919817658828	0.7524184557679024	0.9377035693560652	0	0	0.0
4398	0.05758339743055991	0.02706763631257779	0.023328936661604426	0.7336110918035602	None	0	0	0.125	1	1.0	10	1.0	0.9	10	9	1	0	0	0.08333333333333333	12	1	0.8	12	0.0	0	0.39053101686126634	0.7310986538422481	0.4672288147994113	0.9797908244833813	0.12943803890319017	0.9175079331195093	0.8009739883427888	0.9190955878032961	0	0	0.0
6356	0.07492409714808979	0.033966477722221326	0.032947620923939894	0.6802553710530763	None	0	0	0.1111111111111111	1	1.0	11	1.0	0.9090909090909091	11	10	1	0	0	0.07692307692307693	13	1	0.8666666666666667	13	0.0	0	0.39208919520635743	0.8237797231740204	0.4878957855797016	0.9692641621656618	0.12943803890319017	0.9588103757237715	0.7353034684135629	0.9378240680891154	0	0	0.0
6957	0.09365359160443588	0.017795064278169313	-0.008323569673271488	0.7320318386907847	None	0	0	0.1	1	1.0	13	1.0	0.9230769230769231	13	12	1	0	0	0.06666666666666667	15	1	1.0	15	0.0	0	0.39208919520635743	0.8001663037507925	0.6004094664146541	0.9538275771465293	0.6300603291803712	0.9627102044166341	0.7353034684135629	0.927941406516242	0	0	0.0
940	None	None	None	None	None	0.25	1	0.6	6	0.46153846153846156	6	0.46875	0.23076923076923078	6	3	8	2	0	0.5	4	8	1.0	15	0.11764705882352941	0.36363636363636365	0.6917013870928564	0.9402891299752699	0.7841346246931993	0.909312403151391	0.6810466863627002	0.7676614157757793	0.7722186086520986	0.88950532510338	0.5833333333333333	0	0.0
6798	0.08189631204881463	0.04588840746625042	0.03957846000519765	0.7691176913432632	None	0	0	0.1	1	1.0	12	1.0	0.9166666666666666	12	11	1	0	0	0.07142857142857142	14	1	0.9333333333333333	14	0.0	0	0.39208919520635743	0.8132953892091804	0.5583995117488432	0.9722648085734579	0.12943803890319017	0.9583280817113302	0.759902052229902	0.938271010301756	0	0	0.0
2776	0.0005331662057032506	7.470541225602432e-06	-7.145761590462031e-06	0.9918249014729074	None	0	0	0.3333333333333333	1	1.0	2	0.6666666666666666	0.5	1	1	2	5	0	0.6666666666666666	2	3	0.26666666666666666	4	0.625	0	0.31903613225905414	0.5	0.9473755435687133	0.5	0.6690100054552871	0.5	0.9289539975772102	0.5	1.0	1.0	0.47041436194335995
7504	0.08236445395772829	0.0508675703366884	0.04379486109163447	0.7540127696705674	None	0	0	0.1	1	1.0	12	1.0	0.9166666666666666	12	11	1	0	0	0.07142857142857142	14	1	0.9333333333333333	14	0.0	0	0.39208919520635743	0.8132953892091804	0.5583995117488432	0.9722648085734579	0.12943803890319017	0.9583718681438473	0.7679896916956659	0.938292185467177	0	0	0.0
1040	None	None	None	None	None	0.6666666666666666	4	0.6428571428571429	9	0.3333333333333333	6	0.4166666666666667	0.2777777777777778	11	5	8	2	0	0.75	8	6	1.3333333333333333	20	0.14285714285714285	0.25	0.2591338111691528	0.9102506967949915	0.7837191693875647	0.9602324614921921	0.4975247836788034	0.8448285894415888	0.9521616920350316	0.9167110068837857	0.5454545454545454	0.36363636363636365	0.0
1030	None	None	None	None	None	1.0	1	0.8	4	0.2	1	0.7777777777777778	0	0	0	6	0	0	1.0	3	3	0.4666666666666667	7	0.0	0.5	0	0	0	0	0	0	0	0	0	0	0
2368	None	None	None	None	None	0	0	0.5	2	0.6666666666666666	2	1.0	0.6666666666666666	4	2	0	2	0	0.2	5	1	0.3333333333333333	5	1.0	1.0	0.40849976633998814	0.6750951118391647	0.7253791668726967	0.9077802727761568	0.649230065595225	0.9523217686044594	0.9129599094639723	0.8812365588968215	0.625	0.5	0.0
2385	None	None	None	None	None	0	0	0.5	5	0.46153846153846156	6	0.375	0.3076923076923077	8	4	6	0	0	0.625	8	5	1.0	15	0.0	0.5	0.4451227549220528	0.8960656543275789	0.2049848213180201	0.9109801975001857	0.9542377574564653	0.953391980881604	0.9446853507442633	0.9240990482931632	0	0	0.0
1766	None	None	None	None	None	0	0	0.2	2	0.8461538461538461	11	0.375	0.5384615384615384	9	7	5	1	0	0.625	8	5	1.0	15	0.08333333333333333	0.18181818181818182	0.3806074973311597	0.9660487499696563	0.43356022949490025	0.9472943971713972	0.40075875887964535	0.8852199398424598	0.8899373788082177	0.9404755432502866	1.0	0.1111111111111111	0.0
5590	0.05776047553508867	0.0235044635729086	0.022801719058313158	0.7132889110417276	None	0	0	0.125	1	1.0	10	1.0	0.9	10	9	1	0	0	0.08333333333333333	12	1	0.8	12	0.0	0	0.39053101686126634	0.7310986538422481	0.4672288147994113	0.9797908244833813	0.12943803890319017	0.9175079331195093	0.8009739883427888	0.9190955878032961	0	0	0.0
3542	0.002065296680158665	0.000768557096504312	0.0007658594764659219	0.9817187716805802	None	0	0	0.5	2	0.6666666666666666	2	0.625	0.6666666666666666	3	2	1	3	0	0.5	2	4	0.3333333333333333	5	0.6	0	0.39208919520635743	0.8885765925010941	0.734520856344307	0.972465728774563	0.12943803890319017	0.9022923846116548	0.6740763975940394	0.9322145426601561	0.3333333333333333	0	0.0
544	None	None	None	None	None	0	0	0.3333333333333333	1	1.0	2	1.0	1.0	3	2	0	3	0	0.25	4	1	0.26666666666666666	4	1.0	0	0.437339643281608	0.9074993512521783	0.35042035808543553	0.9247362413717333	0.6320161072146672	0.8844187586410631	0.9360054419013956	0.9068400353886072	0.6666666666666666	0.6666666666666666	0.0
7497	0.0818470090807339	0.05628757103803901	0.04762796155736243	0.7519036115646089	None	0	0	0.1	1	1.0	12	1.0	0.9166666666666666	12	11	1	0	0	0.07142857142857142	14	1	0.9333333333333333	14	0.0	0	0.39208919520635743	0.8132953892091804	0.5583995117488432	0.9722648085734579	0.12943803890319017	0.9571236913801926	0.751014059215462	0.9376941589569441	0	0	0.0
5448	0.05831667465068044	0.02257421012336001	0.019479354579986476	0.6889990545114193	None	0	0	0.125	1	1.0	10	1.0	0.9	10	9	1	0	0	0.08333333333333333	12	1	0.8	12	0.0	0	0.39053101686126634	0.7310986538422481	0.4672288147994113	0.9797908244833813	0.12943803890319017	0.9175079331195093	0.8009739883427888	0.9190955878032961	0	0	0.0
3441	0.07361921167334622	0.019928527750863543	0.008460609760282272	0.7529739936452224	None	0	0	0.1	1	1.0	13	1.0	0.7692307692307693	11	10	3	4	0	0.06666666666666667	15	1	1.0	15	0.4444444444444444	0	0.39208919520635743	0.8467360915678093	0.734520856344307	0.9768986354628418	0.12943803890319017	0.8916071258611401	0.6740763975940394	0.9255546167116822	0.3181818181818182	0.09090909090909091	0.0
2627	0.009741235447507168	0.001041460078331705	0.00017096556861226773	0.9595377770631545	None	0	0	0.4	2	0.6	3	0.4666666666666667	0.4	3	2	3	1	0	0.6	5	3	0.4666666666666667	7	0.1111111111111111	0	0.9883814751816293	0.9171655057160282	0.17942078889649546	0.9751503881879062	0.6201685283732905	0.9392218929921775	0.9646678478576953	0.9496616405251831	1.0	0	0.0
1886	None	None	None	None	None	0.3333333333333333	1	0.5555555555555556	5	0.45454545454545453	5	0.5416666666666666	0.36363636363636365	7	4	5	4	0	0.375	3	8	0.8666666666666667	13	0.36363636363636365	0.18181818181818182	0.8161894827276243	0.9726958636670802	0.6660926871963156	0.937514443323226	0.6839455295888024	0.86234702162692	0.9018651247083417	0.937345550201699	0.3571428571428571	0.2857142857142857	0.0
3938	0.04581160105201273	0.024403976363160503	0.02404817754016295	0.760599768520697	None	0	0	0.125	1	1.0	9	1.0	0.8888888888888888	9	8	1	0	0	0.09090909090909091	11	1	0.7333333333333333	11	0.0	0	0.3806074973311597	0.606019741290003	0.3055543916808379	0.984477831152463	0.12943803890319017	0.8259320154475678	0.8001286216227128	0.8855266124973374	0	0	0.0
3333	0.023483515026915095	0.005373342467935933	0.0049246860630390455	0.9859567765543624	None	0	0	0.16666666666666666	1	1.0	6	0.5714285714285714	0.8333333333333334	5	5	2	2	0	0.2857142857142857	2	7	0.5333333333333333	8	0.25	0	0.39208919520635743	0.9266358925015444	0.14340460099438115	0.9749644989960128	0.46138483011069625	0.9562329043099396	0.8313734888551734	0.9566494279569312	0.6	0.2	0.0
2770	0.026232563562807783	0.0007497552614809679	-0.0007485451864174724	0.9715377917791005	None	0.4	2	0.6923076923076923	9	0.29411764705882354	5	0.7037037037037037	0.23529411764705882	10	4	8	2	0	0.3333333333333333	3	9	1.2666666666666666	19	0.14285714285714285	0.375	0.437339643281608	0.9237170662767358	0.6810453298075887	0.9088121313899307	0.7303911058184038	0.8847028230843169	0.9104625999163931	0.9069517143927769	0.55	0.1	0.0
1635	None	None	None	None	None	0	0	0.5	2	0.6666666666666666	2	0.8333333333333334	0.3333333333333333	2	1	2	4	0	0.6666666666666666	2	3	0.3333333333333333	5	0.5714285714285714	0	0.6507082281386369	0.970485583778342	0.8373337157834596	0.73818764035022	0.6091487929182886	0.5216428350160686	0.8943542158165237	0.8232763028381386	0.5	0.5	0.17837549983947182
4156	0.048721693496517664	0.023436546041929584	0.02293965718963391	0.7311522183014612	None	0	0	0.125	1	1.0	9	1.0	0.8888888888888888	9	8	1	0	0	0.09090909090909091	11	1	0.7333333333333333	11	0.0	0	0.3806074973311597	0.606019741290003	0.3055543916808379	0.984477831152463	0.12943803890319017	0.8276946113622841	0.8001286216227128	0.885941883649822	0	0	0.0
4034	0.048775662396645485	0.021771830560574336	0.02119984004845217	0.7482391083619778	None	0	0	0.125	1	1.0	9	1.0	0.8888888888888888	9	8	1	0	0	0.09090909090909091	11	1	0.7333333333333333	11	0.0	0	0.3806074973311597	0.606019741290003	0.3055543916808379	0.984477831152463	0.12943803890319017	0.8276946113622841	0.8001286216227128	0.885941883649822	0	0	0.0
2366	None	None	None	None	None	0	0	0.25	1	1.0	4	1.0	0.25	1	1	4	7	0	0.6666666666666666	3	2	0.4	6	0.5833333333333334	1.0	0.571186406729886	0.5	0.214106876344229	0.5	0.10006132107608019	0.5	0.8815146422807981	0.5	1.0	1.0	0.9215714338186644
173	None	None	None	None	None	0	0	0.4	4	0.6153846153846154	8	0.26785714285714285	0.5384615384615384	8	7	6	0	0	0.875	7	8	1.0	15	0.0	0.2857142857142857	0.2791016770675885	0.7717613059891392	0.528753501136	0.8779503305223264	0.42398573498631953	0.8984294395406903	0.8304992894331026	0.8569820180958524	0	0	0.0
5028	0.05842846330541589	0.02233688369150308	0.021328531949004442	0.7073038451742557	None	0	0	0.125	1	1.0	10	1.0	0.9	10	9	1	0	0	0.08333333333333333	12	1	0.8	12	0.0	0	0.39053101686126634	0.7310986538422481	0.4672288147994113	0.9797908244833813	0.12943803890319017	0.9175079331195093	0.8009739883427888	0.9190955878032961	0	0	0.0
3769	0.04610465127411895	0.02456892019581389	0.024054023898620644	0.7574046787098773	None	0	0	0.125	1	1.0	9	1.0	0.8888888888888888	9	8	1	0	0	0.09090909090909091	11	1	0.7333333333333333	11	0.0	0	0.3806074973311597	0.606019741290003	0.3055543916808379	0.984477831152463	0.12943803890319017	0.8276946113622841	0.8001286216227128	0.885941883649822	0	0	0.0
7536	0.08117615435377348	0.04643110681583486	0.038237412141256664	0.770264029331651	None	0	0	0.1	1	1.0	12	1.0	0.9166666666666666	12	11	1	0	0	0.07142857142857142	14	1	0.9333333333333333	14	0.0	0	0.39208919520635743	0.8132953892091804	0.5583995117488432	0.9722648085734579	0.12943803890319017	0.9583718681438473	0.7679896916956659	0.938292185467177	0	0	0.0
7317	0.07906273535968224	0.0524036162234894	0.04623730983783846	0.7495796164562141	None	0	0	0.1	1	1.0	12	1.0	0.9166666666666666	12	11	1	0	0	0.07142857142857142	14	1	0.9333333333333333	14	0.0	0	0.39208919520635743	0.8132953892091804	0.5583995117488432	0.9722648085734579	0.12943803890319017	0.9583280817113302	0.759902052229902	0.938271010301756	0	0	0.0
1353	None	None	None	None	None	0.5	1	0.42857142857142855	3	0.625	5	0.47619047619047616	0.5	6	4	3	1	0	0.42857142857142855	7	3	0.6666666666666666	10	0.125	0.6666666666666666	0.7653112345935933	0.8248793251646468	0.3759066008346979	0.8086339738878917	0.27301088586853217	0.9696840254116886	0.9178200112517355	0.8958622291580269	1.0	0	0.0
6884	0.08064311109403594	0.023405130401519068	0.01798588948631538	0.6566555941829672	None	0	0	0.2	2	0.8461538461538461	11	0.5357142857142857	0.8461538461538461	13	11	1	0	0	0.14285714285714285	14	2	1.0	15	0.0	0	0.39208919520635743	0.8508526812555525	0.6289032379179846	0.9692071767814784	0.16619551462107227	0.9583578864332233	0.7615885592594371	0.9413394755875906	0	0	0.0
76	None	None	None	None	None	0	0	1.0	1	0	0	1.0	0	1	0	0	1	0	0.5	1	2	0.13333333333333333	2	0.3333333333333333	0	0	0	0	0	0	0	0	0	0	0	0
3069	0.01566299583591595	0.0016454774109936246	0.0016418412335583326	0.9831155668742487	None	0.25	1	0.5	5	0.46153846153846156	6	0.42857142857142855	0.3076923076923077	6	4	8	0	0	0.7142857142857143	5	7	1.0	15	0.0	0	0.7892176037597599	0.9607675744242569	0.6414335832713107	0.8977962585733185	0.6568927231177953	0.9031415229417964	0.8955529070561993	0.9265328218365303	0	0	0.0
219	None	None	None	None	None	0	0	0.2857142857142857	2	0.75	6	0.4166666666666667	0.5	6	4	3	1	0	0.6666666666666666	4	6	0.6666666666666666	10	0.125	0	0.7073592547861187	0.9165809907491275	0.47865070911257773	0.9758339652554394	0.5927588183064859	0.615393626712004	0.9099644290720855	0.8992017790166555	1.0	0.3333333333333333	0.0
4691	0.07416808248332907	0.032332039567493906	0.027773730933131877	0.636111583715463	None	0	0	0.1111111111111111	1	1.0	11	1.0	0.9090909090909091	11	10	1	0	0	0.07692307692307693	13	1	0.8666666666666667	13	0.0	0	0.39208919520635743	0.7746979195174221	0.4878957855797016	0.976072330193229	0.12943803890319017	0.9433792386796748	0.7687748021805434	0.9299252471258033	0	0	0.0
563	None	None	None	None	None	0.25	1	0.6	6	0.4166666666666667	5	0.5833333333333334	0.3333333333333333	10	4	3	1	0	0.375	8	3	0.9333333333333333	14	0.25	0.3333333333333333	0.3085260020189217	0.8879912687505137	0.6867733131392615	0.9313013023744988	0.6004862460146124	0.9323337837843363	0.9117718145700037	0.9193425177299748	1.0	0.2	0.0
5768	0.05585632421518899	0.020520367741641992	0.017769775982105416	0.6658344054159626	None	0	0	0.125	1	1.0	10	1.0	0.9	10	9	1	0	0	0.08333333333333333	12	1	0.8	12	0.0	0	0.39053101686126634	0.7310986538422481	0.4672288147994113	0.9797908244833813	0.1284144402699247	0.9109070996954489	0.784436707962418	0.916983936167171	0	0	0.0
7508	0.08295243691859246	0.05209888392041642	0.04429077113750949	0.7507564945867281	None	0	0	0.1	1	1.0	12	1.0	0.9166666666666666	12	11	1	0	0	0.07142857142857142	14	1	0.9333333333333333	14	0.0	0	0.39208919520635743	0.8132953892091804	0.5583995117488432	0.9722648085734579	0.12943803890319017	0.9583280817113302	0.759902052229902	0.938271010301756	0	0	0.0
6336	0.08054814973720416	0.03125920429348462	0.031167591601361393	0.6925556722909266	None	0	0	0.1	1	1.0	12	1.0	0.9166666666666666	12	11	1	0	0	0.07142857142857142	14	1	0.9333333333333333	14	0.0	0	0.39208919520635743	0.8149528192883787	0.5583995117488432	0.9722648085734579	0.12943803890319017	0.9566919817658828	0.7524184557679024	0.9377035693560652	0	0	0.0
5248	0.06113383650166941	0.027064103602991975	0.02451701634747225	0.809250640315966	None	0	0	0.125	1	1.0	10	1.0	0.9	10	9	1	0	0	0.08333333333333333	12	1	0.8	12	0.0	0	0.39053101686126634	0.7310986538422481	0.4672288147994113	0.9797908244833813	0.12943803890319017	0.9175079331195093	0.8009739883427888	0.9190955878032961	0	0	0.0
2558	1.6598970190606864e-08	1.6255041360232705e-08	1.4853123350779946e-08	0.9999979456048758	None	0	0	0.5	1	1.0	1	0.75	0	0	0	2	5	0	1.0	2	2	0.2	3	0.625	0	0	0	0	0	0	0	0	0	0	0	0
2736	0.0011359702241820837	0.00012389685407812522	0.00012376535950863764	0.9964181816386766	None	0	0	0.6	3	0.4	2	0.7777777777777778	0	1	0	5	1	0	1.0	3	3	0.4666666666666667	7	0.07692307692307693	0.8	0	0	0	0	0	0	0	0	0	0	0
6921	0.08257567984039567	0.011774133817874904	0.010597782395891679	0.7388306399104355	None	0	0	0.1	1	1.0	12	1.0	1.0	13	12	0	0	0	0.07142857142857142	14	1	0.9333333333333333	14	0.0	0	0.39208919520635743	0.8508526812555525	0.6289032379179846	0.9692071767814784	0.12943803890319017	0.9554398839644791	0.7353034684135629	0.940023080694842	0	0	0.0
5361	0.05662295718662338	0.024788631519630993	0.024412205383122085	0.7190055249027785	None	0	0	0.125	1	1.0	10	1.0	0.9	10	9	1	0	0	0.08333333333333333	12	1	0.8	12	0.0	0	0.39053101686126634	0.7310986538422481	0.4672288147994113	0.9797908244833813	0.12943803890319017	0.9175079331195093	0.8009739883427888	0.9190955878032961	0	0	0.0
2674	2.3324307427446342e-08	2.1658312361885607e-08	-1.3231695451605664e-08	0.9999960708731829	None	0	0	0.25	1	1.0	3	0.8333333333333334	0	0	0	4	7	0	0.6666666666666666	2	3	0.3333333333333333	5	0.5833333333333334	0	0	0	0	0	0	0	0	0	0	0	0
1600	None	None	None	None	None	0.3333333333333333	1	0.5	4	0.4444444444444444	4	0.39285714285714285	0.2222222222222222	3	2	7	1	0	0.5714285714285714	4	7	0.7333333333333333	11	0.058823529411764705	0.2857142857142857	0.7748744667461328	0.7935235506772268	0.6997948348259401	0.6807641584360323	0.8142709130443141	0.9531003981338523	0.8450098527008288	0.8461993780048133	1.0	0	0.0
1896	None	None	None	None	None	0	0	0.36363636363636365	4	0.5714285714285714	8	0.35555555555555557	0.42857142857142855	8	6	7	1	0	0.5555555555555556	5	9	1.0666666666666667	16	0.0625	0	0.5390091362745014	0.9289693311645817	0.8024277424410817	0.7271589724532914	0.6502402075629886	0.7678027201281168	0.7835320514841436	0.8295425110886396	1.0	0	0.0
874	None	None	None	None	None	0	0	0.16666666666666666	1	1.0	7	1.0	1.0	8	7	0	2	0	0.1111111111111111	9	1	0.6	9	0.6666666666666666	0	0.5131172912595634	0.8612491886779213	0.7433462932019687	0.9460302088761499	0.5146141491671068	0.9254998091699589	0.8864072913591929	0.917057977175836	0.5625	0.25	0.0
7117	0.0801096028820173	0.05310258758382962	0.04451736538608611	0.7514225413533973	None	0	0	0.1	1	1.0	12	1.0	0.9166666666666666	12	11	1	0	0	0.07142857142857142	14	1	0.9333333333333333	14	0.0	0	0.39208919520635743	0.8132953892091804	0.5583995117488432	0.9722648085734579	0.12943803890319017	0.9583280817113302	0.759902052229902	0.938271010301756	0	0	0.0
1196	None	None	None	None	None	0	0	1.0	4	0.0	0	1.0	0	2	0	3	2	0	0.6666666666666666	3	2	0.4	6	0.25	1.0	0	0	0	0	0	0	0	0	0	0	0
292	None	None	None	None	None	0	0	0.75	3	0.5	2	0.5	0.5	4	2	1	1	0	0.75	4	3	0.4	6	0.25	1.0	0.827270974923534	0.9021077391365724	0.24455107717435137	0.7093809308578518	0.6102720671679892	0.8662963371604727	0.9279290737197983	0.8403206279202304	1.0	0.5	0.0
3420	0.0670297867408962	0.00749577978500733	0.0025400840578889724	0.7555855487329822	None	0	0	0.125	1	1.0	9	1.0	0.8888888888888888	9	8	1	1	0	0.09090909090909091	11	1	0.7333333333333333	11	0.2	0	0.39208919520635743	0.6646278526058601	0.3055543916808379	0.98039064091676	0.12943803890319017	0.8897263573254549	0.8822987944373215	0.9027323695956401	1.0	0	0.0
1122	None	None	None	None	None	0	0	0.25	1	1.0	3	0.625	0.6666666666666666	2	2	2	0	0	0.5	2	4	0.3333333333333333	5	0.0	0	0.5982360887206017	0.8980996736014076	0.41704082744101845	0.959705375907273	0.6360962742296719	0.5141662540914538	0.8082900786708733	0.8582858000664232	0	0	0.0
565	None	None	None	None	None	0	0	0.5	2	0.6666666666666666	2	0.8333333333333334	0	0	0	4	0	0	0.6666666666666666	3	2	0.3333333333333333	5	0.0	0.6666666666666666	0	0	0	0	0	0	0	0	0	0	0
5036	0.05687602361430621	0.026187114636291583	0.02312541937329654	0.7241913977669778	None	0	0	0.125	1	1.0	10	1.0	0.9	10	9	1	0	0	0.08333333333333333	12	1	0.8	12	0.0	0	0.39053101686126634	0.7310986538422481	0.4672288147994113	0.9797908244833813	0.12943803890319017	0.9175079331195093	0.8009739883427888	0.9190955878032961	0	0	0.0
5573	0.05273327200924216	0.014672634352556634	0.014661521534406568	0.8427049490035737	None	0	0	0.125	1	1.0	10	1.0	0.9	10	9	1	0	0	0.08333333333333333	12	1	0.8	12	0.0	0	0.3863483462687586	0.7469680588072303	0.4672288147994113	0.9797908244833813	0.12943803890319017	0.9175079331195093	0.7862620846163921	0.9211122574362322	0	0	0.0
6077	0.06451630132415638	0.029547208261653978	0.028622967024336973	0.7519993929882038	None	0	0	0.125	1	1.0	10	1.0	0.9	10	9	1	0	0	0.08333333333333333	12	1	0.8	12	0.0	0	0.3863483462687586	0.7251087145342444	0.4672288147994113	0.9797908244833813	0.1284144402699247	0.9200000307206024	0.7975333393972469	0.9191731453539339	0	0	0.0
525	None	None	None	None	None	0	0	0	0	0	0	1.0	0	0	0	0	2	0	1.0	1	1	0.06666666666666667	1	0.5	0	0	0	0	0	0	0	0	0	0	0	0
5167	0.07750887586850834	0.02426283008634966	0.02365314245974666	0.6981764703488131	None	0	0	0.1	1	1.0	12	1.0	0.9166666666666666	12	11	1	0	0	0.07142857142857142	14	1	0.9333333333333333	14	0.0	0	0.39208919520635743	0.8149528192883787	0.5583995117488432	0.9722648085734579	0.12943803890319017	0.9566919817658828	0.7524184557679024	0.9377035693560652	0	0	0.0
5782	0.060666093734104885	0.03005450267469093	0.027441502393901883	0.8156324435860861	None	0	0	0.125	1	1.0	10	1.0	0.9	10	9	1	0	0	0.08333333333333333	12	1	0.8	12	0.0	0	0.39053101686126634	0.7310986538422481	0.4672288147994113	0.9797908244833813	0.12943803890319017	0.9175079331195093	0.8009739883427888	0.9190955878032961	0	0	0.0
2792	0.001321969788423524	7.783455606057427e-05	7.67500759342834e-05	0.9963518899174097	None	0	0	0.5	3	0.5	3	0.8888888888888888	0	1	0	6	0	0	1.0	3	3	0.5333333333333333	8	0.0	0.8	0	0	0	0	0	0	0	0	0	0	0
441	None	None	None	None	None	0	0	0.75	3	0.3333333333333333	1	0.625	0	2	0	2	1	0	0.5	4	2	0.3333333333333333	5	0.16666666666666666	0.6666666666666666	0	0	0	0	0	0	0	0	0	0	0
5319	0.0074591370058713176	0.0006321653064606639	2.7131013713132224e-05	0.993278166952577	None	0	0	0.25	1	1.0	3	0.5555555555555556	0.6666666666666666	3	2	1	2	0	1.0	3	3	0.3333333333333333	5	0.4	0	0.4848396702007312	0.796011882971428	0.6289032379179846	0.8218093807261687	0.7933057735033289	0.9645165489879275	0.8822987944373215	0.8873801865081173	0.6666666666666666	0	0.0
1299	None	None	None	None	None	0	0	0.75	3	0.3333333333333333	1	0.625	0.3333333333333333	4	1	0	1	0	0.5	2	4	0.3333333333333333	5	1.0	0.6666666666666666	0.7003648229475032	0.8846126621323331	0.6256659949136554	0.8806733995846571	0.5439644993005767	0.9565500723891891	0.9297664884510699	0.9149632660667584	1.0	0.5	0.0
3876	0.04690436061110474	0.023633619911525332	0.02340347690809186	0.7548437778388242	None	0	0	0.125	1	1.0	9	1.0	0.8888888888888888	9	8	1	0	0	0.09090909090909091	11	1	0.7333333333333333	11	0.0	0	0.3806074973311597	0.606019741290003	0.3055543916808379	0.984477831152463	0.12943803890319017	0.8259320154475678	0.8001286216227128	0.8855266124973374	0	0	0.0
2698	0.0011170550313086408	0.0001365146487006112	-0.0001365076972196219	0.9974600901321041	None	0	0	0.8	4	0.2	1	0.5833333333333334	0.2	3	1	3	1	0	0.75	4	3	0.4666666666666667	7	0.125	0.6666666666666666	0.437339643281608	0.700175836808007	0.35042035808543553	0.8881583442623557	0.2887726815146708	0.9777874007620057	0.8129262601387152	0.9033439543840079	1.0	0	0.0
1071	None	None	None	None	None	0	0	0.2727272727272727	3	0.7142857142857143	10	0.45714285714285713	0.35714285714285715	6	5	9	1	0	0.7142857142857143	7	5	1.0666666666666667	16	0.047619047619047616	0.2	0.719227969933856	0.9241149290418418	0.9693982285226144	0.5882401316011582	0.6725432314401797	0.6860552240293114	0.8141703641993379	0.7707735320075706	1.0	0.3333333333333333	0.0
6178	0.07782477891461975	0.03590491785657939	0.03535284200290749	0.6712677079408699	None	0	0	0.1111111111111111	1	1.0	11	1.0	0.9090909090909091	11	10	1	0	0	0.07692307692307693	13	1	0.8666666666666667	13	0.0	0	0.39208919520635743	0.8237797231740204	0.4878957855797016	0.9692641621656618	0.12943803890319017	0.9592597738774973	0.7353034684135629	0.93804603400117	0	0	0.0
366	None	None	None	None	None	0	0	1.0	2	0.0	0	1.0	0	0	0	2	2	0	0.3333333333333333	1	3	0.2	3	0.25	1.0	0	0	0	0	0	0	0	0	0	0	0
2443	None	None	None	None	None	0	0	0.6666666666666666	4	0.3333333333333333	2	0.6666666666666666	0.16666666666666666	3	1	4	1	0	0.75	3	4	0.5333333333333333	8	0.1	0.8	0.6380635252298678	0.7963634695368983	0.42775574082718676	0.8678274208976673	0.7925052083667292	0.8116630985609052	0.8168117244036565	0.8276151516733564	1.0	0	0.0
1271	None	None	None	None	None	0	0	0.6666666666666666	2	0.0	0	0.6666666666666666	0	2	0	1	1	0	0.6666666666666666	2	3	0.26666666666666666	4	0.25	1.0	0	0	0	0	0	0	0	0	0	0	0
6583	0.05316739677046196	0.009850452017653097	0.006055254501459886	0.7271860075107581	None	0	0	0.14285714285714285	1	1.0	8	1.0	0.875	8	7	1	0	0	0.1	10	1	0.6666666666666666	10	0.0	0	0.35304486527039813	0.8469566695792942	0.294983222506751	0.8967226382476349	0.44812865191093165	0.9602466419493055	0.7095877814610251	0.913112974983972	0	0	0.0
7267	0.07845123471116922	0.05550548428100525	0.0477996967560656	0.7550069816734166	None	0	0	0.1	1	1.0	12	1.0	0.9166666666666666	12	11	1	0	0	0.07142857142857142	14	1	0.9333333333333333	14	0.0	0	0.39208919520635743	0.8132953892091804	0.5583995117488432	0.9722648085734579	0.12943803890319017	0.9583718681438473	0.7679896916956659	0.938292185467177	0	0	0.0
681	None	None	None	None	None	0	0	0.25	1	1.0	3	1.0	0.3333333333333333	1	1	3	2	0	0.2	1	5	0.3333333333333333	5	0.2	0	0.46002649570506443	0.5	0.7850155587104208	0.5	0.7557212324870122	0.5	0.8127297429691402	0.5	1.0	1.0	0.0
3867	0.055677282819202215	0.012838789088910198	0.012208804127677964	0.7772700254052642	None	0	0	0.125	1	1.0	9	1.0	1.0	10	9	0	0	0	0.09090909090909091	11	1	0.7333333333333333	11	0.0	0	0.3863483462687586	0.8088556021988381	0.5198180232814373	0.9816895948169576	0.12943803890319017	0.8795083199948416	0.766735331860273	0.9220639827514662	0	0	0.0
6144	0.0775814008931936	0.02877844933179944	0.028420913215586905	0.6604932245130417	None	0	0	0.1111111111111111	1	1.0	11	1.0	0.9090909090909091	11	10	1	0	0	0.07692307692307693	13	1	0.8666666666666667	13	0.0	0	0.39208919520635743	0.8237797231740204	0.4878957855797016	0.9692641621656618	0.12943803890319017	0.9588103757237715	0.7353034684135629	0.9378240680891154	0	0	0.0
6783	0.08103487472098825	0.052182525208077146	0.042109210259333694	0.7563705644587055	None	0	0	0.1	1	1.0	12	1.0	0.9166666666666666	12	11	1	0	0	0.07142857142857142	14	1	0.9333333333333333	14	0.0	0	0.39208919520635743	0.8132953892091804	0.5583995117488432	0.9722648085734579	0.12943803890319017	0.9569812295541317	0.7567899237115933	0.9376266263997592	0	0	0.0
6928	0.06674770464392416	0.02904331233511303	0.019260929022115677	0.6468578496428958	None	0	0	0.1111111111111111	1	1.0	11	1.0	0.9090909090909091	11	10	1	0	0	0.07692307692307693	13	1	0.8666666666666667	13	0.0	0	0.39208919520635743	0.8221837253767793	0.4878957855797016	0.9692641621656618	0.12943803890319017	0.9592597738774973	0.7353034684135629	0.9378334682765216	0	0	0.0
7012	0.08292786683840217	0.051096987978278725	0.04496853730511477	0.7525921753486291	None	0	0	0.1	1	1.0	12	1.0	0.9166666666666666	12	11	1	0	0	0.07142857142857142	14	1	0.9333333333333333	14	0.0	0	0.39208919520635743	0.8132953892091804	0.5583995117488432	0.9722648085734579	0.12943803890319017	0.9583280817113302	0.759902052229902	0.938271010301756	0	0	0.0
1219	None	None	None	None	None	0	0	0.6666666666666666	4	0.2857142857142857	2	0.6	0	2	0	6	1	0	0.6	3	5	0.6	9	0.07142857142857142	0.5	0	0	0	0	0	0	0	0	0	0	0
6596	0.07922559082378668	0.03402670249339108	0.0288242212691865	0.7445352522062382	None	0	0	0.1	1	1.0	12	1.0	0.9166666666666666	12	11	1	0	0	0.07142857142857142	14	1	0.9333333333333333	14	0.0	0	0.39208919520635743	0.8132953892091804	0.5583995117488432	0.9722648085734579	0.12943803890319017	0.9583280817113302	0.759902052229902	0.938271010301756	0	0	0.0
5733	0.025967729761106388	0.0022247023403287216	0.0008916045078112833	0.9476997085074912	None	0	0	0.25	2	0.8	8	0.5454545454545454	0.8	10	8	1	0	0	0.18181818181818182	11	2	0.8	12	0.0	0	0.39208919520635743	0.8056968976036084	0.4672288147994113	0.9737693326394545	0.14268129319551798	0.9511591592849525	0.8472496145802997	0.9351451068461744	0	0	0.0
2288	None	None	None	None	None	0.5	1	0.8333333333333334	5	0.14285714285714285	1	0.75	0	2	0	6	3	0	0.75	3	4	0.6	9	0.21428571428571427	0.6666666666666666	0	0	0	0	0	0	0	0	0	0	0
4149	0.054703832547490006	0.011889633504035187	0.010527607867591125	0.7748893622812623	None	0	0	0.125	1	1.0	9	1.0	1.0	10	9	0	0	0	0.09090909090909091	11	1	0.7333333333333333	11	0.0	0	0.3863483462687586	0.8088556021988381	0.5198180232814373	0.9816895948169576	0.12943803890319017	0.8795083199948416	0.766735331860273	0.9220639827514662	0	0	0.0
756	None	None	None	None	None	1.0	2	1.0	7	0.0	0	0.625	0	5	0	4	0	0	1.0	4	4	0.6666666666666666	10	0.0	0.6666666666666666	0	0	0	0	0	0	0	0	0	0	0
1611	None	None	None	None	None	0.3333333333333333	1	0.5555555555555556	5	0.5454545454545454	6	0.43333333333333335	0.45454545454545453	7	5	5	0	0	0.8333333333333334	5	6	0.8666666666666667	13	0.0	0.75	0.2591338111691528	0.6844226083059535	0.6390257699342162	0.9353141285535219	0.6839455295888024	0.9385973843932585	0.8705183248245906	0.8867014340848766	0	0	0.0
6937	0.0682106791715797	0.0038030043962177526	0.00012508423174006206	0.7176417831398498	None	0	0	0.1	1	1.0	12	1.0	0.9166666666666666	12	11	1	0	0	0.07142857142857142	14	1	0.9333333333333333	14	0.0	0	0.39208919520635743	0.8118106197939889	0.5583995117488432	0.9722648085734579	0.12943803890319017	0.956520760307275	0.767802314576171	0.937218408775115	0	0	0.0
7392	0.08004553801868293	0.054132392254642184	0.048765555507133275	0.7483504653436572	None	0	0	0.1	1	1.0	12	1.0	0.9166666666666666	12	11	1	0	0	0.07142857142857142	14	1	0.9333333333333333	14	0.0	0	0.39208919520635743	0.8132953892091804	0.5583995117488432	0.9722648085734579	0.12943803890319017	0.9583718681438473	0.7679896916956659	0.938292185467177	0	0	0.0
1818	None	None	None	None	None	0	0	0.5	2	0.75	3	1.0	0.75	4	3	1	2	0	0.16666666666666666	6	1	0.4	6	0.4	0.8	0.43479157420405734	0.9163700926521455	0.5123526871900832	0.9266461261871938	0.5249766757459113	0.9684243804169583	0.9456542314529037	0.941833936467828	0.625	0.5	0.0
5227	0.057665636546729376	0.020944580975985866	0.016806609910600047	0.7073135237699272	None	0	0	0.125	1	1.0	10	1.0	0.9	10	9	1	0	0	0.08333333333333333	12	1	0.8	12	0.0	0	0.39053101686126634	0.7310986538422481	0.4672288147994113	0.9797908244833813	0.12943803890319017	0.9175079331195093	0.8009739883427888	0.9190955878032961	0	0	0.0
5004	0.052674546482416394	0.022091824450306177	0.020645942927008498	0.712107463663927	None	0	0	0.125	1	1.0	10	1.0	0.9	10	9	1	0	0	0.08333333333333333	12	1	0.8	12	0.0	0	0.39053101686126634	0.7310986538422481	0.4672288147994113	0.9797908244833813	0.12943803890319017	0.9183816986074262	0.8020932014694984	0.9193826552303761	0	0	0.0
5536	0.05763298876032017	0.02582783197047339	0.02138790459425597	0.7148718730311833	None	0	0	0.125	1	1.0	10	1.0	0.9	10	9	1	0	0	0.08333333333333333	12	1	0.8	12	0.0	0	0.39053101686126634	0.7310986538422481	0.4672288147994113	0.9797908244833813	0.12943803890319017	0.9175079331195093	0.8009739883427888	0.9190955878032961	0	0	0.0
370	None	None	None	None	None	0.3333333333333333	1	0.625	5	0.3	3	0.8	0.1	6	1	5	1	0	0.6	5	3	0.8	12	0.1111111111111111	0	0.5685410306822398	0.8349292287870231	0.5424706072148713	0.8908526791551298	0.871784959761609	0.8323773474820473	0.846154334613475	0.8549967172915548	1.0	0.16666666666666666	0.0
6587	0.07551423173395508	0.05015473831879489	0.04310611146718319	0.7519762409235964	None	0	0	0.1	1	1.0	12	1.0	0.9166666666666666	12	11	1	0	0	0.07142857142857142	14	1	0.9333333333333333	14	0.0	0	0.39208919520635743	0.8132953892091804	0.5583995117488432	0.9722648085734579	0.12943803890319017	0.9583718681438473	0.7679896916956659	0.938292185467177	0	0	0.0
7258	0.07659952412714299	0.05135208785172371	0.04434341924657493	0.7441180330431516	None	0	0	0.1	1	1.0	12	1.0	0.9166666666666666	12	11	1	0	0	0.07142857142857142	14	1	0.9333333333333333	14	0.0	0	0.39208919520635743	0.8132953892091804	0.5583995117488432	0.9722648085734579	0.12943803890319017	0.9583280817113302	0.759902052229902	0.938271010301756	0	0	0.0
4055	0.04840197970312659	0.02446912101503861	0.02403332731897897	0.7642236404737253	None	0	0	0.125	1	1.0	9	1.0	0.8888888888888888	9	8	1	0	0	0.09090909090909091	11	1	0.7333333333333333	11	0.0	0	0.3806074973311597	0.606019741290003	0.3055543916808379	0.984477831152463	0.12943803890319017	0.8276946113622841	0.8001286216227128	0.885941883649822	0	0	0.0
4370	0.05908493252799378	0.024537682638179802	0.02106655578623428	0.7138128755902455	None	0	0	0.125	1	1.0	10	1.0	0.9	10	9	1	0	0	0.08333333333333333	12	1	0.8	12	0.0	0	0.39053101686126634	0.7310986538422481	0.4672288147994113	0.9797908244833813	0.12943803890319017	0.9175079331195093	0.8009739883427888	0.9190955878032961	0	0	0.0
3095	0.015287012930580716	0.0008520742274600403	0.0008169311054277428	0.9960471147228088	None	0	0	0.3333333333333333	2	0.7142857142857143	5	0.36	0.2857142857142857	2	2	6	2	0	1.0	5	5	0.6	9	0.125	0.4	0.3723835806758341	0.7060817071967561	0.4349476551991286	0.9486039736869072	0.4443547848689281	0.9690381400553352	0.7515992840763374	0.9177228878534434	1.0	0.5	0.0
2849	0.009230595968330896	0.00046870298536363047	0.00016039316151418565	0.996013976573806	None	0	0	0.3333333333333333	2	0.6666666666666666	4	0.5333333333333333	0.3333333333333333	3	2	4	3	0	0.6	5	3	0.5333333333333333	8	0.2727272727272727	0	0.11867416958657331	0.6367384675988598	0.8511492649390255	0.593302567985399	0.5195730438251164	0.6510745134613772	0.9523376466219861	0.627353256224647	0.6666666666666666	0.3333333333333333	0.0
1771	None	None	None	None	None	0	0	0.3	3	0.75	9	0.3333333333333333	0.5833333333333334	9	7	4	1	0	0.8571428571428571	6	7	0.9333333333333333	14	0.1	0.3076923076923077	0.5404945445706589	0.6676643097535978	0.214106876344229	0.8994413631899436	0.15636142439167783	0.8465889341031899	0.8623095073954947	0.8223361070253288	1.0	0.3333333333333333	0.0
1413	None	None	None	None	None	0	0	0.2727272727272727	3	0.7142857142857143	10	0.8	0.5	8	7	7	0	0	0.8	4	5	1.0666666666666667	16	0.0	0.3333333333333333	0.7953695734280883	0.844615816060536	0.5850706240473834	0.7824782978162121	0.907135456522157	0.8194418207001005	0.8236888604144131	0.8168634220990617	0	0	0.0
6952	0.0796589196409943	0.057109458670033114	0.04965376929800708	0.7558882767403973	None	0	0	0.1	1	1.0	12	1.0	0.9166666666666666	12	11	1	0	0	0.07142857142857142	14	1	0.9333333333333333	14	0.0	0	0.39208919520635743	0.8132953892091804	0.5583995117488432	0.9722648085734579	0.12943803890319017	0.9583718681438473	0.7679896916956659	0.938292185467177	0	0	0.0
7124	0.0810664154108116	0.05066732150693705	0.04405700434552742	0.7531983005206755	None	0	0	0.1	1	1.0	12	1.0	0.9166666666666666	12	11	1	0	0	0.07142857142857142	14	1	0.9333333333333333	14	0.0	0	0.39208919520635743	0.8132953892091804	0.5583995117488432	0.9722648085734579	0.12943803890319017	0.9583280817113302	0.759902052229902	0.938271010301756	0	0	0.0
4205	0.06029243622480986	0.02583178043693543	0.02500530203626901	0.7126320758021025	None	0	0	0.125	1	1.0	10	1.0	0.9	10	9	1	0	0	0.08333333333333333	12	1	0.8	12	0.0	0	0.39053101686126634	0.7310986538422481	0.4672288147994113	0.9797908244833813	0.12943803890319017	0.9175079331195093	0.8009739883427888	0.9190955878032961	0	0	0.0
3434	0.029997707965076566	0.0033125670914091274	0.002704536127134041	0.9647920385743617	None	0	0	0.16666666666666666	1	1.0	7	0.5625	0.8571428571428571	6	6	2	3	0	0.25	2	8	0.6	9	0.375	0	0.39201174662035776	0.8911708848820182	0.5198180232814373	0.9777280833169453	0.18457425248001333	0.908382440168382	0.7840862591827706	0.9385570741432747	0.16666666666666666	0.16666666666666666	0.0
3318	0.02232125213242874	0.00359177709534223	0.002844562486593144	0.9861745860746028	None	0	0	0.16666666666666666	1	1.0	6	0.5714285714285714	0.8333333333333334	5	5	2	2	0	0.2857142857142857	2	7	0.5333333333333333	8	0.25	0	0.39208919520635743	0.9266358925015444	0.14340460099438115	0.9749644989960128	0.46138483011069625	0.9562329043099396	0.8313734888551734	0.9566494279569312	0.6	0.2	0.0
6651	0.08311095177067096	0.05178516370317806	0.04443769044961419	0.7491474070526505	None	0	0	0.1	1	1.0	12	1.0	0.9166666666666666	12	11	1	0	0	0.07142857142857142	14	1	0.9333333333333333	14	0.0	0	0.39208919520635743	0.8132953892091804	0.5583995117488432	0.9722648085734579	0.12943803890319017	0.9570459701352133	0.7462916248379498	0.9376572979479566	0	0	0.0
1226	None	None	None	None	None	0	0	0.16666666666666666	1	1.0	6	0.5	0.3333333333333333	3	2	4	4	0	1.0	4	4	0.5333333333333333	8	0.36363636363636365	0	0.2591338111691528	0.7205149167592155	0.9378940562048135	0.828608215942713	0.6839455295888024	0.5823267045500266	0.9015115965673075	0.7214599256042509	0.3333333333333333	0.6666666666666666	0.0
5600	0.07274228233102564	0.009274909000996683	0.007260880436023804	0.7347843200616657	None	0	0	0.1111111111111111	1	1.0	11	1.0	1.0	12	11	0	0	0	0.07692307692307693	13	1	0.8666666666666667	13	0.0	0	0.39208919520635743	0.8377490104155648	0.6289032379179846	0.9745497431142581	0.14268129319551798	0.9469992952692726	0.7215414617180603	0.9383860033305942	0	0	0.0
468	None	None	None	None	None	0	0	0.42857142857142855	3	0.5	4	0.6666666666666666	0.375	3	3	6	3	0	0.6	5	3	0.6666666666666666	10	0.1875	0	0.4374318164824823	0.5808179300993417	0.8185715894414092	0.9487937662867479	0.6145759226777278	0.9572103942992742	0.7895838888481528	0.8926145401280458	0.3333333333333333	0.6666666666666666	0.0
1707	None	None	None	None	None	0.5	1	0.5	3	0.5714285714285714	4	0.6	0.14285714285714285	2	1	6	7	0	0.6	5	3	0.6	9	0.4666666666666667	0	0.5516962573560754	0.8977450805127308	0.8355388215382126	0.7330553059407365	0.4071075420557454	0.873735661634635	0.874797607338411	0.8462732622589388	0.5	0.5	0.08927232784977897
3667	0.02605803797234297	0.01640999266139454	0.016345430282192267	0.9709738123753343	None	0	0	0.14285714285714285	1	1.0	8	0.4166666666666667	0.75	6	6	3	2	0	0.375	8	3	0.6666666666666666	10	0.2	0	0.3863483462687586	0.6210917185326288	0.6360653673451241	0.9812600391473286	0.12892623958655744	0.8682494335185761	0.9200636435859623	0.8921260628529043	0.5833333333333334	0.16666666666666666	0.0
5629	0.07736956368727049	0.021369509214326492	0.01842697430136504	0.7687302925217943	None	0	0	0.1111111111111111	1	1.0	11	1.0	1.0	12	11	0	0	0	0.07692307692307693	13	1	0.8666666666666667	13	0.0	0	0.39208919520635743	0.8587363775516188	0.5583995117488432	0.9663411925533625	0.21106076106466895	0.9567534316746635	0.7285305151406466	0.9400770012580331	0	0	0.0
3385	0.023077826231146747	0.0025168236699992024	-0.0009254422196403734	0.9610468222953802	None	0	0	0.14285714285714285	1	1.0	8	0.4166666666666667	0.75	6	6	3	2	0	0.375	8	3	0.6666666666666666	10	0.2	0	0.3863483462687586	0.6210917185326288	0.6504940246597919	0.9820960993655874	0.12892623958655744	0.861911787958324	0.9247043664908388	0.8918750423672196	0.5833333333333334	0.16666666666666666	0.0
2892	0.01688990746175024	0.0006570680132209615	-0.0006266485292115858	0.9275866219616031	None	0	0	0.16666666666666666	1	1.0	6	1.0	1.0	7	6	0	0	0	0.125	1	8	0.5333333333333333	8	0.0	0	0.5317138138047767	0.5927504331460034	0.377134232184268	0.7269261635915764	0.4418387492697301	0.8978978176045249	0.7972143005761869	0.7642585889609675	0	0	0.0
1284	None	None	None	None	None	0	0	0.4	2	0.6	3	0.7777777777777778	0	1	0	5	6	0	1.0	3	3	0.4666666666666667	7	0.46153846153846156	0.5	0	0	0	0	0	0	0	0	0	0	0
2246	None	None	None	None	None	0	0	1.0	3	0.0	0	0.6666666666666666	0	3	0	0	1	0	0.6666666666666666	2	3	0.26666666666666666	4	1.0	1.0	0	0	0	0	0	0	0	0	0	0	0
2606	0.0010099015700217526	0.0003973818094313864	-0.00015319004527504463	0.9967109572077139	None	0.5	1	1.0	6	0.0	0	0.75	0	2	0	6	1	0	0.75	3	4	0.6	9	0.07142857142857142	0.6666666666666666	0	0	0	0	0	0	0	0	0	0	0
2940	4.69462055773419e-05	2.6124236907542536e-05	2.6114880618052926e-05	0.9999938351545797	None	0	0	0.25	1	1.0	3	0.625	0.3333333333333333	2	1	2	2	0	0.5	2	4	0.3333333333333333	5	0.2857142857142857	0	0.49033079561472465	0.5711863510260613	0.4349476551991286	0.9486039736869072	0.48664708636286597	0.9610038584514689	0.7910995483611533	0.894310402163569	1.0	0.5	0.0
1875	None	None	None	None	None	0	0	0.5	1	1.0	1	0.75	0	0	0	2	7	0	1.0	2	2	0.2	3	0.875	0	0	0	0	0	0	0	0	0	0	0	0
2780	0.003104725547180856	0.00012821219609346335	-2.2426172620003626e-06	0.9854819892758995	None	0	0	0.25	1	1.0	3	1.0	1.0	4	3	0	1	0	0.2	5	1	0.3333333333333333	5	0.3333333333333333	0	0.41466721223045216	0.6352886968908357	0.34999828856178267	0.9059630112179745	0.9579926690987991	0.9562682980557743	0.9384115946743513	0.8774409085449904	1.0	0	0.0
2239	None	None	None	None	None	1.0	1	0.6	3	0.4	2	0.4666666666666667	0.2	2	1	4	1	0	0.6	5	3	0.4666666666666667	7	0.09090909090909091	1.0	0.39703827561461236	0.5171500698278915	0.5843890417768497	0.9321262302435007	0.9349810141044191	0.5572766099215151	0.9290511917873718	0.7256880176960541	1.0	0.5	0.0
7252	0.08229266671456328	0.04753234232459523	0.04197013300424897	0.7702441170153804	None	0	0	0.1	1	1.0	12	1.0	0.9166666666666666	12	11	1	0	0	0.07142857142857142	14	1	0.9333333333333333	14	0.0	0	0.39208919520635743	0.8132953892091804	0.5583995117488432	0.9722648085734579	0.12943803890319017	0.9583280817113302	0.759902052229902	0.938271010301756	0	0	0.0
2185	None	None	None	None	None	0	0	0.42857142857142855	3	0.625	5	0.625	0.125	1	1	8	4	0	1.0	4	4	0.6666666666666666	10	0.2	0	0.1	0.5	0.4300059313307276	0.5	1.0	0.5	0.9762821060274051	0.5	1.0	1.0	0.6176794369655322
4136	0.025011377626743606	0.0014533079162961078	0.0013000774195712605	0.9576137577716011	None	0	0	0.16666666666666666	1	1.0	7	0.5625	0.8571428571428571	7	6	1	2	0	0.25	2	8	0.6	9	0.4	0	0.39208919520635743	0.6712339772304863	0.3055543916808379	0.9780057318557945	0.12943803890319017	0.9109142117658247	0.8822987944373215	0.9070203867402308	0.5714285714285714	0	0.0
1942	None	None	None	None	None	0	0	0.4	2	0.6	3	0.4666666666666667	0.6	4	3	2	0	0	0.6	5	3	0.4666666666666667	7	0.0	0.5	0.8095769822298543	0.9204497274672402	0.648274262340671	0.7446598380283623	0.8828501407670313	0.8509669257925477	0.8129731631244723	0.8524150611283939	0	0	0.0
6955	0.08088030251898426	0.047098094167306544	0.04090015893578474	0.770702011216281	None	0	0	0.1	1	1.0	12	1.0	0.9166666666666666	12	11	1	0	0	0.07142857142857142	14	1	0.9333333333333333	14	0.0	0	0.39208919520635743	0.8132953892091804	0.5583995117488432	0.9722648085734579	0.12943803890319017	0.9583718681438473	0.7679896916956659	0.938292185467177	0	0	0.0
4902	0.0626312469612178	0.029388790571966035	0.02447484538272611	0.805383370983834	None	0	0	0.125	1	1.0	10	1.0	0.9	10	9	1	0	0	0.08333333333333333	12	1	0.8	12	0.0	0	0.39053101686126634	0.7310986538422481	0.4672288147994113	0.9797908244833813	0.12943803890319017	0.9175079331195093	0.8009739883427888	0.9190955878032961	0	0	0.0
767	None	None	None	None	None	0.5	2	0.6	6	0.3333333333333333	4	0.4666666666666667	0.16666666666666666	5	2	8	5	0	0.8333333333333334	5	6	0.9333333333333333	14	0.29411764705882354	0.5	0.11867416958657331	0.9090600053768569	0.6213640841430935	0.9279203966922965	0.5195730438251164	0.7265727409209269	0.8975176619850209	0.8748890730171641	0.2	0.2	0.0
788	None	None	None	None	None	0.5	1	1.0	6	0.0	0	0.5625	0	1	0	7	2	0	1.0	4	4	0.6	9	0.11764705882352941	0.4	0	0	0	0	0	0	0	0	0	0	0
1298	None	None	None	None	None	0.6	3	0.75	9	0.25	4	0.6	0.125	9	2	8	2	0	0.8333333333333334	6	5	1.2	18	0.15384615384615385	0.7692307692307693	0.437339643281608	0.9055506127183939	0.6390257699342162	0.9233229190391603	0.9579926690987991	0.9384291326022289	0.9407759396522246	0.923505500551521	0.5555555555555556	0.1111111111111111	0.0
220	None	None	None	None	None	0	0	0.4	4	0.5833333333333334	7	0.5833333333333334	0.4166666666666667	9	5	4	0	0	0.375	8	3	0.9333333333333333	14	0.0	0.5454545454545454	0.8109011174815219	0.9349189171971403	0.2291914351100607	0.9367591083061925	0.7345823616313165	0.9071845776263933	0.9563626841884555	0.9273500236429252	0	0	0.0
1155	None	None	None	None	None	0	0	0.5	2	0.3333333333333333	1	0.5555555555555556	0	0	0	4	1	0	1.0	3	3	0.3333333333333333	5	0.08333333333333333	0.6666666666666666	0	0	0	0	0	0	0	0	0	0	0
978	None	None	None	None	None	0	0	0.2857142857142857	2	0.75	6	0.4	0.625	6	5	3	1	0	1.0	5	5	0.6666666666666666	10	0.1111111111111111	0.25	0.34817563746381863	0.8652027325614297	0.3497073938191936	0.8539357177163086	0.1281807121958389	0.9218808929517224	0.7760446870874537	0.8840198842517732	1.0	0.3333333333333333	0.0
2206	None	None	None	None	None	1.0	1	1.0	4	0.25	1	0.5	0.25	3	1	2	3	0	0.75	3	4	0.4	6	0.5	1.0	0.37965988939836826	0.9501270742132529	0.7005240005303632	0.9118350484773269	0.5283014539777995	0.8899525933482499	0.9013614443185508	0.9211354062178992	0.3333333333333333	1.0	0.0
458	None	None	None	None	None	0	0	0.75	3	0.3333333333333333	1	0.8333333333333334	0	0	0	4	2	0	0.6666666666666666	2	3	0.3333333333333333	5	0.16666666666666666	0.6666666666666666	0	0	0	0	0	0	0	0	0	0	0
4130	0.04880424254968315	0.022754611469194753	0.0218992436360719	0.7397067702534978	None	0	0	0.125	1	1.0	9	1.0	0.8888888888888888	9	8	1	0	0	0.09090909090909091	11	1	0.7333333333333333	11	0.0	0	0.3806074973311597	0.606019741290003	0.3055543916808379	0.984477831152463	0.12943803890319017	0.8276946113622841	0.8001286216227128	0.885941883649822	0	0	0.0
4552	0.07451826658051955	0.010657988796449832	-0.009711472666381199	0.6588144502144062	None	0	0	0.1	1	1.0	12	1.0	0.9166666666666666	12	11	1	0	0	0.07142857142857142	14	1	0.9333333333333333	14	0.0	0	0.39208919520635743	0.796891344986416	0.5583995117488432	0.9722648085734579	0.14268129319551798	0.9545456229462626	0.7524184557679024	0.9343886178602162	0	0	0.0
2161	None	None	None	None	None	0	0	0.5	4	0.3333333333333333	3	0.55	0.1111111111111111	4	1	6	0	0	0.8	4	5	0.7333333333333333	11	0.0	0.3333333333333333	0.7645552205052615	0.9277200389551653	0.5121055738518046	0.923872933032374	0.4908913699283238	0.9283252071639987	0.9098571778463034	0.9266635123774225	0	0	0.0
1833	None	None	None	None	None	0	0	0.5	3	0.42857142857142855	3	0.5	0.42857142857142855	3	3	5	1	0	0.5	3	6	0.6	9	0.07142857142857142	0.6666666666666666	0.4646915480429362	0.566798672877651	0.726490709403876	0.9722487180626705	0.1284144402699247	0.9681577276696519	0.8571679705818674	0.9178316528569074	1.0	0.3333333333333333	0.0
6680	0.07714099826973543	0.049812592680630076	0.04173396988553062	0.7520100268857346	None	0	0	0.1	1	1.0	12	1.0	0.9166666666666666	12	11	1	0	0	0.07142857142857142	14	1	0.9333333333333333	14	0.0	0	0.39208919520635743	0.8132953892091804	0.5583995117488432	0.9722648085734579	0.12943803890319017	0.9570459701352133	0.7462916248379498	0.9376572979479566	0	0	0.0
7413	0.07872093440025278	0.054444050710673104	0.04622386687109839	0.7549544996922829	None	0	0	0.1	1	1.0	12	1.0	0.9166666666666666	12	11	1	0	0	0.07142857142857142	14	1	0.9333333333333333	14	0.0	0	0.39208919520635743	0.8132953892091804	0.5583995117488432	0.9722648085734579	0.12943803890319017	0.9583718681438473	0.7679896916956659	0.938292185467177	0	0	0.0
1620	None	None	None	None	None	0	0	0.3333333333333333	2	0.7142857142857143	5	0.5	0.42857142857142855	5	3	3	2	0	0.5	3	6	0.6	9	0.25	0.3333333333333333	0.6965173208997169	0.7618317732614776	0.32240718250340555	0.8531603227468515	0.9356961361377106	0.9261023218863532	0.8882623820767087	0.8601920497140024	0.6	0.2	0.0
6858	0.07838667205657146	0.03218859647228612	0.02718824922382385	0.7520201381408199	None	0	0	0.1	1	1.0	12	1.0	0.9166666666666666	12	11	1	0	0	0.07142857142857142	14	1	0.9333333333333333	14	0.0	0	0.39208919520635743	0.8132953892091804	0.5583995117488432	0.9722648085734579	0.12943803890319017	0.9515708820766967	0.7463908247144571	0.9351624434176169	0	0	0.0
6559	0.06402625937344236	0.028417200561479165	0.028277149216888547	0.7632126304094387	None	0	0	0.125	1	1.0	10	1.0	0.9	10	9	1	0	0	0.08333333333333333	12	1	0.8	12	0.0	0	0.3863483462687586	0.7251087145342444	0.4672288147994113	0.9797908244833813	0.12943803890319017	0.9260076867864169	0.8250570724255218	0.9212429890312489	0	0	0.0
356	None	None	None	None	None	0	0	0.5	2	0.3333333333333333	1	0.5555555555555556	0	0	0	4	1	0	1.0	3	3	0.3333333333333333	5	0.08333333333333333	0.6666666666666666	0	0	0	0	0	0	0	0	0	0	0
4428	0.061438784056140595	0.02562057836557659	0.023435326347994948	0.8053083996100279	None	0	0	0.125	1	1.0	10	1.0	0.9	10	9	1	0	0	0.08333333333333333	12	1	0.8	12	0.0	0	0.39053101686126634	0.7310986538422481	0.4672288147994113	0.9797908244833813	0.12943803890319017	0.9175079331195093	0.8009739883427888	0.9190955878032961	0	0	0.0
7199	0.08063973703469778	0.052131684000077325	0.0450748532259842	0.7509441302894309	None	0	0	0.1	1	1.0	12	1.0	0.9166666666666666	12	11	1	0	0	0.07142857142857142	14	1	0.9333333333333333	14	0.0	0	0.39208919520635743	0.8132953892091804	0.5583995117488432	0.9722648085734579	0.12943803890319017	0.9583280817113302	0.759902052229902	0.938271010301756	0	0	0.0
4833	0.059038236375550064	0.02391296458261238	0.02215232194443334	0.7090291700832689	None	0	0	0.125	1	1.0	10	1.0	0.9	10	9	1	0	0	0.08333333333333333	12	1	0.8	12	0.0	0	0.39053101686126634	0.7310986538422481	0.4672288147994113	0.9797908244833813	0.12943803890319017	0.9174191863744496	0.7993391640415256	0.9190665341565468	0	0	0.0
3161	0.019110751455136098	0.002209697799750414	0.0021725616095936737	0.9703012046787841	None	0	0	0.3333333333333333	2	0.7142857142857143	5	0.6428571428571429	0.5714285714285714	5	4	3	4	0	0.2857142857142857	2	7	0.6	9	0.4444444444444444	0	0.8699886019643174	0.8486456888341789	0.5517402609831732	0.8451558176688431	0.38271695543198164	0.8939373928342456	0.8676716178267702	0.86423376005333	0.2	0.2	0.0
7136	0.08078623749372148	0.05185463277030309	0.04545381015841884	0.7468713602293597	None	0	0	0.1	1	1.0	12	1.0	0.9166666666666666	12	11	1	0	0	0.07142857142857142	14	1	0.9333333333333333	14	0.0	0	0.39208919520635743	0.8132953892091804	0.5583995117488432	0.9722648085734579	0.12943803890319017	0.9583718681438473	0.7679896916956659	0.938292185467177	0	0	0.0
2809	0.009463632870029945	0.0006314307867063265	0.00023648754466632223	0.9959119813761824	None	0	0	0.3333333333333333	2	0.6666666666666666	4	0.5333333333333333	0.3333333333333333	3	2	4	3	0	0.6	5	3	0.5333333333333333	8	0.2727272727272727	0	0.11867416958657331	0.6367384675988598	0.8511492649390255	0.593302567985399	0.5195730438251164	0.6510745134613772	0.9523376466219861	0.627353256224647	0.6666666666666666	0.3333333333333333	0.0
5008	0.053685167260946354	0.027448834876341338	0.0245532727186218	0.7479839453443977	None	0	0	0.125	1	1.0	10	1.0	0.9	10	9	1	0	0	0.08333333333333333	12	1	0.8	12	0.0	0	0.39053101686126634	0.7310986538422481	0.4672288147994113	0.9797908244833813	0.12943803890319017	0.9175079331195093	0.8009739883427888	0.9190955878032961	0	0	0.0
4665	0.057504992540938445	0.027415066363274256	0.023440163424262275	0.8076428452516704	None	0	0	0.125	1	1.0	10	1.0	0.9	10	9	1	0	0	0.08333333333333333	12	1	0.8	12	0.0	0	0.39053101686126634	0.7310986538422481	0.4672288147994113	0.9797908244833813	0.12943803890319017	0.9174191863744496	0.7993391640415256	0.9190665341565468	0	0	0.0
2060	None	None	None	None	None	0.5	1	0.5	3	0.5	3	0.5333333333333333	0.3333333333333333	3	2	4	4	0	0.6	5	3	0.5333333333333333	8	0.36363636363636365	0.6666666666666666	0.33445453263765124	0.89796745133983	0.7842160830545404	0.9671305980993957	0.21360619594471805	0.8860918239418963	0.6968096965592108	0.926628721599696	0.3333333333333333	0.3333333333333333	0.0
5288	0.029563603012840698	0.0006396328654932962	0.000606599200836295	0.8556079502683117	None	0	0	0.16666666666666666	1	1.0	7	1.0	0.8571428571428571	6	6	2	3	0	0.1111111111111111	9	1	0.6	9	0.375	0	0.39208919520635743	0.773139889821543	0.4672288147994113	0.9733265482204925	0.19781750677234114	0.9468541067396815	0.7838268935532786	0.9287576573670631	0.16666666666666666	0	0.0
154	None	None	None	None	None	0	0	0.3333333333333333	1	1.0	2	0.6666666666666666	0	1	0	2	2	0	0.6666666666666666	3	2	0.26666666666666666	4	0.2857142857142857	0	0	0	0	0	0	0	0	0	0	0	0
6535	0.08139289605209152	0.05414849030589055	0.04758480293092216	0.7506471484181413	None	0	0	0.1	1	1.0	12	1.0	0.9166666666666666	12	11	1	0	0	0.07142857142857142	14	1	0.9333333333333333	14	0.0	0	0.39208919520635743	0.8132953892091804	0.5583995117488432	0.9722648085734579	0.12943803890319017	0.9583280817113302	0.759902052229902	0.938271010301756	0	0	0.0
549	None	None	None	None	None	0	0	0.4	2	0.6	3	0.4375	0.2	1	1	5	1	0	1.0	4	4	0.4666666666666667	7	0.07142857142857142	0	0.46002649570506443	0.5	0.7850155587104208	0.5	0.6821795918568219	0.5	0.7951481203577682	0.5	1.0	1.0	0.0
3815	0.047132362091431186	0.025409755751463238	0.02497831326942878	0.7644584567383712	None	0	0	0.125	1	1.0	9	1.0	0.8888888888888888	9	8	1	0	0	0.09090909090909091	11	1	0.7333333333333333	11	0.0	0	0.3806074973311597	0.606019741290003	0.3055543916808379	0.984477831152463	0.12943803890319017	0.8276946113622841	0.8001286216227128	0.885941883649822	0	0	0.0
2542	None	None	None	None	None	0	0	0.5	1	1.0	1	1.0	1.0	1	1	1	6	0	0.3333333333333333	3	1	0.2	3	1.0	0	0.5725667813804753	0.5	0.931232538408724	0.5	0.5809969898952988	0.5	0.8417425148374846	0.5	1.0	1.0	0.746744709547309
6122	0.07701663025873895	0.0313901346536029	0.030731232288593143	0.665754391464096	None	0	0	0.1111111111111111	1	1.0	11	1.0	0.9090909090909091	11	10	1	0	0	0.07692307692307693	13	1	0.8666666666666667	13	0.0	0	0.39208919520635743	0.8237797231740204	0.4878957855797016	0.9692641621656618	0.12943803890319017	0.9588103757237715	0.7353034684135629	0.9378240680891154	0	0	0.0
2548	None	None	None	None	None	0.5	1	0.5714285714285714	4	0.5	4	0.6666666666666666	0.125	2	1	7	0	0	0.6	5	3	0.6666666666666666	10	0.0	0	0.6031388126780538	0.8399682276199069	0.5284640194238562	0.887011145769535	0.7792701180947459	0.8565867789781092	0.8514332782294975	0.8623873714173353	0	0	0.0
670	None	None	None	None	None	0	0	0.3333333333333333	1	1.0	2	0.6666666666666666	0	1	0	2	3	0	0.6666666666666666	3	2	0.26666666666666666	4	0.42857142857142855	0	0	0	0	0	0	0	0	0	0	0	0
1334	None	None	None	None	None	0.4	2	0.5833333333333334	7	0.375	6	0.45	0.25	10	4	7	0	0	0.625	5	8	1.2	18	0.0	0	0.3863483462687586	0.8778466346796234	0.7926154599105313	0.9338518146695024	0.335017872120677	0.9002717201238002	0.9353447504296146	0.9066404174971192	0	0	0.0
2682	0.0018708602435506374	0.00022930166094875886	-1.5138920547131283e-05	0.9866293756071826	None	0	0	0.16666666666666666	1	1.0	6	0.4444444444444444	0.3333333333333333	2	2	5	1	0	0.5	6	3	0.5333333333333333	8	0.07142857142857142	0	0.5212978649986044	0.6221973644038072	0.29562055426424855	0.6932030392808041	0.299130747368744	0.8064459411495978	0.7528847890704442	0.713756850988171	1.0	0	0.0
2108	None	None	None	None	None	0	0	0.5	3	0.42857142857142855	3	0.375	0.2857142857142857	2	2	6	2	0	0.6666666666666666	4	6	0.6	9	0.125	0.6666666666666666	0.1	0.5	0.4853231092827535	0.8709407831727235	0.3644727749937519	0.5754510866120004	0.8575606497265655	0.6765167524850687	0.75	1.0	0.0
6984	0.08308328207311842	0.050697678802960576	0.043933633242719664	0.7526206050216805	None	0	0	0.1	1	1.0	12	1.0	0.9166666666666666	12	11	1	0	0	0.07142857142857142	14	1	0.9333333333333333	14	0.0	0	0.39208919520635743	0.8132953892091804	0.5583995117488432	0.9722648085734579	0.12943803890319017	0.9583280817113302	0.759902052229902	0.938271010301756	0	0	0.0
4828	0.05285968722505018	0.009327995136335988	0.008354237075860122	0.8341178116794542	None	0	0	0.125	1	1.0	9	1.0	1.0	10	9	0	0	0	0.09090909090909091	11	1	0.7333333333333333	11	0.0	0	0.3863483462687586	0.8088556021988381	0.5198180232814373	0.9816895948169576	0.12943803890319017	0.8812578847329698	0.768343007719594	0.9224610239697377	0	0	0.0
244	None	None	None	None	None	1.0	1	1.0	4	0.25	1	0.5	0.25	4	1	1	0	0	0.75	4	3	0.4	6	0.0	1.0	0.8009421107673071	0.7664704860532789	0.707246196304252	0.9655077025884545	0.8794240718506504	0.8814069503535584	0.8158589350899588	0.8980194033101856	0	0	0.0
5088	0.05713057801688086	0.027060286298906402	0.026278230337860413	0.7222111649116572	None	0	0	0.125	1	1.0	10	1.0	0.9	10	9	1	0	0	0.08333333333333333	12	1	0.8	12	0.0	0	0.39053101686126634	0.7310986538422481	0.4672288147994113	0.9797908244833813	0.12943803890319017	0.9175079331195093	0.8009739883427888	0.9190955878032961	0	0	0.0
7381	0.08033784282139525	0.049904828633857035	0.042178436519723805	0.763887773964034	None	0	0	0.1	1	1.0	12	1.0	0.9166666666666666	12	11	1	0	0	0.07142857142857142	14	1	0.9333333333333333	14	0.0	0	0.39208919520635743	0.8132953892091804	0.5583995117488432	0.9722648085734579	0.12943803890319017	0.9566919817658828	0.7486742207825807	0.9374899574469815	0	0	0.0
1257	None	None	None	None	None	0	0	0.25	2	0.8	8	0.5714285714285714	0.5	6	5	5	3	0	0.42857142857142855	3	7	0.8	12	0.23076923076923078	0.6	0.7653112345935933	0.9198507252448568	0.7204767379156023	0.9197592514964809	0.5077691971573369	0.8798286210401388	0.8643411676169113	0.9080512756156709	0.5	0.16666666666666666	0.0
1653	None	None	None	None	None	0.5	1	0.8333333333333334	5	0.16666666666666666	1	0.8888888888888888	0	1	0	6	3	0	1.0	3	3	0.5333333333333333	8	0.2	0.8	0	0	0	0	0	0	0	0	0	0	0
6860	0.08273626024000173	0.05396883901535001	0.046277084523782194	0.7515751073020451	None	0	0	0.1	1	1.0	12	1.0	0.9166666666666666	12	11	1	0	0	0.07142857142857142	14	1	0.9333333333333333	14	0.0	0	0.39208919520635743	0.8132953892091804	0.5583995117488432	0.9722648085734579	0.12943803890319017	0.9583280817113302	0.759902052229902	0.938271010301756	0	0	0.0
3708	0.02461416702794686	0.009972323659574142	0.008482189361362788	0.9676440264497221	None	0	0	0.14285714285714285	1	1.0	8	0.4166666666666667	0.75	6	6	3	2	0	0.375	8	3	0.6666666666666666	10	0.2	0	0.3863483462687586	0.6210917185326288	0.5933989208942588	0.9832561947706538	0.12892623958655744	0.861911787958324	0.9303969050993172	0.8940469350213107	0.5833333333333334	0.16666666666666666	0.0
2907	0.019117694881684074	0.0065006123839377195	0.006291530759329676	0.9879438851750678	None	0.3333333333333333	1	0.4444444444444444	4	0.6363636363636364	7	0.6190476190476191	0.36363636363636365	8	4	4	2	0	0.42857142857142855	3	7	0.8666666666666667	13	0.25	0.4	0.5747727397028296	0.9241023321534065	0.23702217316138235	0.914848184335634	0.507659244208183	0.8968646136346169	0.6732771074681906	0.912579112661062	0.5625	0	0.0
324	None	None	None	None	None	1.0	1	1.0	4	0.25	1	0.5	0.25	4	1	1	0	0	0.75	4	3	0.4	6	0.0	1.0	0.8009421107673071	0.7664704860532789	0.707246196304252	0.9655077025884545	0.8794240718506504	0.8814069503535584	0.8158589350899588	0.8980194033101856	0	0	0.0
5946	0.07537334906513671	0.023130635111027673	0.023022249028808117	0.6993452063390994	None	0	0	0.1	1	1.0	12	1.0	0.9166666666666666	12	11	1	0	0	0.07142857142857142	14	1	0.9333333333333333	14	0.0	0	0.39208919520635743	0.8149528192883787	0.5583995117488432	0.9722648085734579	0.12943803890319017	0.9566919817658828	0.7524184557679024	0.9377035693560652	0	0	0.0
3247	0.006391145466515025	0.0012398289217556127	0.001238374060645376	0.9581574948058204	None	0	0	0.42857142857142855	3	0.625	5	0.5555555555555556	0.5	5	4	4	4	0	0.5	3	6	0.6666666666666666	10	0.36363636363636365	0	0.8699886019643174	0.7972829351797702	0.3055543916808379	0.8788277332108663	0.38271695543198164	0.8456703779533679	0.9275442897421527	0.8434252390029839	0.2	0.2	0.0
5173	0.05816484409045176	0.026675501588275467	0.024744258689180117	0.7314477010193432	None	0	0	0.125	1	1.0	10	1.0	0.9	10	9	1	0	0	0.08333333333333333	12	1	0.8	12	0.0	0	0.39053101686126634	0.7310986538422481	0.4672288147994113	0.9797908244833813	0.12943803890319017	0.9175079331195093	0.8009739883427888	0.9190955878032961	0	0	0.0
5314	0.07530473817375999	0.03137556549373771	0.024152236777126683	0.6334059982851061	None	0	0	0.1111111111111111	1	1.0	11	1.0	0.9090909090909091	11	10	1	0	0	0.07692307692307693	13	1	0.8666666666666667	13	0.0	0	0.39208919520635743	0.7746979195174221	0.4878957855797016	0.976072330193229	0.12943803890319017	0.9433792386796748	0.7687748021805434	0.9299252471258033	0	0	0.0
5816	0.07461490458566787	0.026032682587401757	0.020820508259528803	0.6415935629076919	None	0	0	0.1111111111111111	1	1.0	11	1.0	0.9090909090909091	11	10	1	0	0	0.07692307692307693	13	1	0.8666666666666667	13	0.0	0	0.39208919520635743	0.7746979195174221	0.4878957855797016	0.976072330193229	0.12943803890319017	0.9433792386796748	0.7687748021805434	0.9299252471258033	0	0	0.0
4671	0.08503897209037936	0.022404289444350408	0.019876743035131594	0.651828102106685	None	0	0	0.1	1	1.0	12	1.0	0.9166666666666666	12	11	1	0	0	0.07142857142857142	14	1	0.9333333333333333	14	0.0	0	0.39208919520635743	0.8149528192883787	0.5583995117488432	0.9722648085734579	0.12943803890319017	0.9566919817658828	0.7524184557679024	0.9377035693560652	0	0	0.0
2727	0.010818306591893307	0.002615329127842626	-0.001996614280284913	0.9953849761951669	None	0.3333333333333333	1	0.625	5	0.4444444444444444	4	0.4583333333333333	0.4444444444444444	7	4	3	0	0	0.6666666666666666	4	6	0.7333333333333333	11	0.0	0.8571428571428571	0.2591338111691528	0.5806980848698694	0.6390257699342162	0.9207444350258461	0.6839455295888024	0.8989332768694418	0.8705183248245906	0.8395015683722383	0	0	0.0
4935	0.09118428309144738	0.01199926575346791	0.0033731622888260398	0.7582292541001328	None	0	0	0.09090909090909091	1	1.0	14	1.0	0.9285714285714286	14	13	1	0	0	0.0625	16	1	1.0666666666666667	16	0.0	0	0.39208919520635743	0.7808417372518784	0.30257077407949223	0.9752077911650345	0.16106003105445904	0.9258396347077744	0.7977388144595207	0.9233710978262328	0	0	0.0
3264	0.026401458407883705	0.015493785152114676	0.015131833963925957	0.9725254480431051	None	0	0	0.14285714285714285	1	1.0	8	0.4166666666666667	0.75	6	6	3	2	0	0.375	8	3	0.6666666666666666	10	0.2	0	0.3863483462687586	0.6210917185326288	0.6360653673451241	0.9812600391473286	0.12892623958655744	0.861911787958324	0.9200636435859623	0.8903714965474956	0.5833333333333334	0.16666666666666666	0.0
4289	0.04765964261481938	0.023945107212071926	0.02347082477229325	0.7647778122260669	None	0	0	0.125	1	1.0	9	1.0	0.8888888888888888	9	8	1	0	0	0.09090909090909091	11	1	0.7333333333333333	11	0.0	0	0.3806074973311597	0.606019741290003	0.3055543916808379	0.984477831152463	0.12943803890319017	0.8276946113622841	0.8001286216227128	0.885941883649822	0	0	0.0
2817	0.00045076250345386183	0.00012121625041229657	8.887775825887752e-06	0.9981885360724391	None	0	0	0.6666666666666666	2	0.5	1	0.6666666666666666	0	2	0	1	3	0	0.6666666666666666	2	3	0.26666666666666666	4	0.75	0.6666666666666666	0	0	0	0	0	0	0	0	0	0	0
1676	None	None	None	None	None	0.5	1	0.8333333333333334	5	0.2857142857142857	2	0.5625	0.2857142857142857	4	2	4	1	0	1.0	4	4	0.6	9	0.1	0.8	0.6483232880401959	0.8375338843233163	0.4875686973473434	0.9213136046960494	0.5077205652842631	0.8644591428477683	0.9007151701256362	0.8791477729690352	1.0	0.25	0.0
854	None	None	None	None	None	0.5	1	0.6666666666666666	4	0.42857142857142855	3	0.45	0.2857142857142857	4	2	4	1	0	0.8	5	4	0.6	9	0.1	0.5	0.33986172216172156	0.6521603249256646	0.9215097946260611	0.7876301388252175	0.3505114418997892	0.7113609163625816	0.9283382538060215	0.7205282914526394	1.0	0	0.0
1556	None	None	None	None	None	0	0	0.0625	1	1.0	21	0.575	0.7142857142857143	16	15	6	0	0	0.625	5	8	1.5333333333333334	23	0.0	0.7	0.7953695734280883	0.8810128389674631	0.6997948348259401	0.8767701903098142	0.8142709130443141	0.8325459345467903	0.7829219190179936	0.8648311972116965	0	0	0.0
7428	0.08176945170339395	0.04790382385610154	0.04098545278318729	0.77211880593943	None	0	0	0.1	1	1.0	12	1.0	0.9166666666666666	12	11	1	0	0	0.07142857142857142	14	1	0.9333333333333333	14	0.0	0	0.39208919520635743	0.8132953892091804	0.5583995117488432	0.9722648085734579	0.12943803890319017	0.9583280817113302	0.759902052229902	0.938271010301756	0	0	0.0
4048	0.04951461560589739	0.023934292033647123	0.023441686143761378	0.7406677517870861	None	0	0	0.125	1	1.0	9	1.0	0.8888888888888888	9	8	1	0	0	0.09090909090909091	11	1	0.7333333333333333	11	0.0	0	0.3806074973311597	0.606019741290003	0.3055543916808379	0.984477831152463	0.12943803890319017	0.8276946113622841	0.8001286216227128	0.885941883649822	0	0	0.0
2838	0.0015226778102036228	0.0002837277844292868	0.00027861979275656924	0.9847990837095081	None	0.6666666666666666	2	0.75	6	0.2	2	0.5	0.2	4	2	7	1	0	0.6666666666666666	4	6	0.8	12	0.0625	0.2222222222222222	0.45337054936272503	0.8185727649058337	0.6747131979877337	0.8862274627811478	0.5216006644243574	0.916477168117988	0.7835571811053093	0.8792095187041638	1.0	0	0.0
709	None	None	None	None	None	0	0	0.5	2	0.6666666666666666	2	0.5555555555555556	0.3333333333333333	1	1	3	2	0	1.0	3	3	0.3333333333333333	5	0.2	0.5	0.49207820632219096	0.5	0.941828472794562	0.5	0.20192162372280437	0.5	0.9545223100102449	0.5	1.0	0	0.0
2337	None	None	None	None	None	0	0	0.14285714285714285	2	0.8947368421052632	17	0.35	0.7368421052631579	14	14	6	2	0	0.26666666666666666	15	4	1.4	21	0.125	0.10526315789473684	0.5514501102673314	0.6535958406330921	0.377134232184268	0.8881980997877489	0.4418387492697301	0.9239237964809857	0.8511844971123806	0.8500187057111461	0.5357142857142857	0.14285714285714285	0.0
4152	0.00958649571403217	0.0010703971446208228	-0.0008026747391560797	0.9824199510957654	None	0	0	0.2	1	1.0	5	1.0	0.8	5	4	1	0	0	0.14285714285714285	7	1	0.4666666666666667	7	0.0	0	0.39208919520635743	0.5688727283964206	0.995433657638746	0.9353651146768206	0.15490094885458033	0.8711555286923942	0.9703027435135254	0.8348250340655271	0	0	0.0
5239	0.07057627764712114	0.03096068445618818	0.029561957606594563	0.666249689457048	None	0	0	0.1111111111111111	1	1.0	11	1.0	0.9090909090909091	11	10	1	0	0	0.07692307692307693	13	1	0.8666666666666667	13	0.0	0	0.39208919520635743	0.8237797231740204	0.4878957855797016	0.9692641621656618	0.12943803890319017	0.9588103757237715	0.7353034684135629	0.9378240680891154	0	0	0.0
6659	0.0797424950660641	0.050237926925114994	0.04112735870146749	0.7604541332705657	None	0	0	0.1	1	1.0	12	1.0	0.9166666666666666	12	11	1	0	0	0.07142857142857142	14	1	0.9333333333333333	14	0.0	0	0.39208919520635743	0.8132953892091804	0.5583995117488432	0.9722648085734579	0.12943803890319017	0.9583718681438473	0.7679896916956659	0.938292185467177	0	0	0.0
2600	6.523211169278309e-09	6.72331225219124e-09	4.754099685545011e-09	0.9999997859022276	None	0	0	0	0	0	0	1.0	0	0	0	0	2	0	1.0	1	1	0.06666666666666667	1	0.5	0	0	0	0	0	0	0	0	0	0	0	0
2519	None	None	None	None	None	0	0	1.0	2	0.0	0	1.0	0	1	0	1	2	0	0.3333333333333333	1	3	0.2	3	0.4	1.0	0	0	0	0	0	0	0	0	0	0	0
3759	0.0475238467958943	0.025313649492308233	0.024785271496766067	0.7565472303916381	None	0	0	0.125	1	1.0	9	1.0	0.8888888888888888	9	8	1	0	0	0.09090909090909091	11	1	0.7333333333333333	11	0.0	0	0.3806074973311597	0.606019741290003	0.3055543916808379	0.984477831152463	0.12943803890319017	0.8276946113622841	0.8001286216227128	0.885941883649822	0	0	0.0
486	None	None	None	None	None	0	0	0.5	2	0.3333333333333333	1	0.5555555555555556	0	0	0	4	1	0	1.0	3	3	0.3333333333333333	5	0.08333333333333333	0.6666666666666666	0	0	0	0	0	0	0	0	0	0	0
1892	None	None	None	None	None	0	0	0.5	3	0.6666666666666666	4	0.4444444444444444	0.5	6	3	1	0	0	0.5	3	6	0.5333333333333333	8	0.0	1.0	0.7419748264766542	0.875094824923049	0.7636576067343477	0.8435036419569616	0.6004862460146124	0.850934461071633	0.8427143967821517	0.8570603686970772	0	0	0.0
852	None	None	None	None	None	0	0	0.5	2	0.3333333333333333	1	0.5555555555555556	0.3333333333333333	2	1	2	1	0	1.0	3	3	0.3333333333333333	5	0.14285714285714285	1.0	0.2460445976031787	0.8116008761806114	0.993295849970297	0.5053443156334488	0.29217224560572613	0.8372051132703843	0.9745634621041324	0.7388115495749902	1.0	0	0.0
5506	0.0553803450668828	0.02575687913292397	0.02417228950868904	0.7176301100511722	None	0	0	0.125	1	1.0	10	1.0	0.9	10	9	1	0	0	0.08333333333333333	12	1	0.8	12	0.0	0	0.39053101686126634	0.7310986538422481	0.4672288147994113	0.9797908244833813	0.12943803890319017	0.9184852514699708	0.799257584292586	0.919416799837317	0	0	0.0
7335	0.08286423461187443	0.0509857473582161	0.042931884827633444	0.7616523223865854	None	0	0	0.1	1	1.0	12	1.0	0.9166666666666666	12	11	1	0	0	0.07142857142857142	14	1	0.9333333333333333	14	0.0	0	0.39208919520635743	0.8132953892091804	0.5583995117488432	0.9722648085734579	0.12943803890319017	0.9583718681438473	0.7679896916956659	0.938292185467177	0	0	0.0
2983	0.0007727955373788155	0.0002852316266556314	0.000262405070674254	0.9980259495270698	None	0.3333333333333333	1	0.625	5	0.5	5	0.5	0.3	5	3	6	2	0	0.6666666666666666	4	6	0.8	12	0.14285714285714285	0.3333333333333333	0.23221923394309396	0.7216240573170329	0.8511492649390255	0.9507513743556796	0.5903575648750797	0.9170958740040779	0.9502490984045397	0.8914343469757591	0.6	0.2	0.0
6138	0.05977510906808308	0.0344270921909554	0.03395155628211953	0.6290306598270827	None	0	0	0.125	1	1.0	10	1.0	0.9	10	9	1	0	0	0.08333333333333333	12	1	0.8	12	0.0	0	0.39053101686126634	0.8333433182439317	0.4672288147994113	0.9629020184610916	0.2661969746414921	0.9605832240983311	0.7439540674680989	0.9362203090867655	0	0	0.0
4609	0.07582753075283333	0.032083505065233726	0.025584752281289633	0.6345525704711517	None	0	0	0.1111111111111111	1	1.0	11	1.0	0.9090909090909091	11	10	1	0	0	0.07692307692307693	13	1	0.8666666666666667	13	0.0	0	0.39208919520635743	0.7746979195174221	0.4878957855797016	0.976072330193229	0.12943803890319017	0.9442828476866619	0.7720687573275242	0.9302945871838537	0	0	0.0
5696	0.061195938482073185	0.018052343352775616	0.01340340621835433	0.6315013008562709	None	0	0	0.125	1	1.0	10	1.0	0.9	10	9	1	0	0	0.08333333333333333	12	1	0.8	12	0.0	0	0.39053101686126634	0.7310986538422481	0.4672288147994113	0.9797908244833813	0.1284144402699247	0.9109070996954489	0.784436707962418	0.916983936167171	0	0	0.0
6814	0.08013791649167457	0.052245118188407325	0.04533027201563489	0.7525466167162747	None	0	0	0.1	1	1.0	12	1.0	0.9166666666666666	12	11	1	0	0	0.07142857142857142	14	1	0.9333333333333333	14	0.0	0	0.39208919520635743	0.8132953892091804	0.5583995117488432	0.9722648085734579	0.12943803890319017	0.9583718681438473	0.7679896916956659	0.938292185467177	0	0	0.0
7031	0.08298333773513733	0.05165928806500733	0.04419797022195411	0.7516472285251178	None	0	0	0.1	1	1.0	12	1.0	0.9166666666666666	12	11	1	0	0	0.07142857142857142	14	1	0.9333333333333333	14	0.0	0	0.39208919520635743	0.8132953892091804	0.5583995117488432	0.9722648085734579	0.12943803890319017	0.9583280817113302	0.759902052229902	0.938271010301756	0	0	0.0
1516	None	None	None	None	None	0	0	1.0	3	0.0	0	0.6666666666666666	0	0	0	3	3	0	0.6666666666666666	3	2	0.26666666666666666	4	0.3	1.0	0	0	0	0	0	0	0	0	0	0	0
4120	0.048702892901595886	0.022116363284257413	0.021666945022856716	0.7409445327307913	None	0	0	0.125	1	1.0	9	1.0	0.8888888888888888	9	8	1	0	0	0.09090909090909091	11	1	0.7333333333333333	11	0.0	0	0.3806074973311597	0.606019741290003	0.3055543916808379	0.984477831152463	0.12943803890319017	0.8276946113622841	0.8001286216227128	0.885941883649822	0	0	0.0
4873	0.053552088885506284	0.008668706373286456	0.0075946904243909125	0.8400699423069143	None	0	0	0.1111111111111111	1	1.0	11	1.0	0.9090909090909091	11	10	1	0	0	0.07692307692307693	13	1	0.8666666666666667	13	0.0	0	0.39208919520635743	0.7898916040293643	0.4878957855797016	0.976072330193229	0.12943803890319017	0.9433792386796748	0.7353034684135629	0.9318390734266688	0	0	0.0
6081	0.07621903968225464	0.02921560541731654	0.02825043481622258	0.6599129393156734	None	0	0	0.1111111111111111	1	1.0	11	1.0	0.9090909090909091	11	10	1	0	0	0.07692307692307693	13	1	0.8666666666666667	13	0.0	0	0.39208919520635743	0.8237797231740204	0.4878957855797016	0.9692641621656618	0.12943803890319017	0.9605401389688322	0.7353034684135629	0.9386873345496928	0	0	0.0
2700	2.9232775998137083e-06	2.0118044661896502e-08	1.858924243324142e-08	0.9999994734374495	None	0	0	1.0	1	0	0	1.0	0	1	0	0	3	0	0.5	1	2	0.13333333333333333	2	1.0	0	0	0	0	0	0	0	0	0	0	0	0
1305	None	None	None	None	None	0	0	0.6	3	0.6	3	0.4666666666666667	0.4	2	2	4	2	0	0.6	5	3	0.4666666666666667	7	0.16666666666666666	1.0	0.47188807489970797	0.9165744293540857	0.9664299097134682	0.5831458443366885	0.6499311666743366	0.9707073480671167	0.9053064654280192	0.8887160313004939	0.75	0.5	0.0
5325	0.07585888398730949	0.02032625101501855	-0.020306702814183706	0.6387691611939575	None	0	0	0.1	1	1.0	12	1.0	0.9166666666666666	12	11	1	0	0	0.07142857142857142	14	1	0.9333333333333333	14	0.0	0	0.39208919520635743	0.90735032948726	0.4672288147994113	0.9712493032898469	0.14268129319551798	0.9129891179311204	0.8469716168579619	0.9380478352864654	0	0	0.0
7488	0.06725253072405703	0.029460292259090703	0.02899540429597455	0.7596407881539609	None	0	0	0.125	1	1.0	10	1.0	0.9	10	9	1	0	0	0.08333333333333333	12	1	0.8	12	0.0	0	0.3863483462687586	0.7251087145342444	0.4672288147994113	0.9797908244833813	0.12943803890319017	0.9175079331195093	0.7975333393972469	0.9183424283849982	0	0	0.0
7483	0.08023702258232278	0.04692850475431367	0.04012629496783935	0.7710023932463573	None	0	0	0.1	1	1.0	12	1.0	0.9166666666666666	12	11	1	0	0	0.07142857142857142	14	1	0.9333333333333333	14	0.0	0	0.39208919520635743	0.8132953892091804	0.5583995117488432	0.9722648085734579	0.12943803890319017	0.9585464328422676	0.7771829243077041	0.9383767497343672	0	0	0.0
7326	0.07997457397294207	0.04836014653518225	0.04002940943126003	0.7667915499593616	None	0	0	0.1	1	1.0	12	1.0	0.9166666666666666	12	11	1	0	0	0.07142857142857142	14	1	0.9333333333333333	14	0.0	0	0.39208919520635743	0.8132953892091804	0.5583995117488432	0.9722648085734579	0.12943803890319017	0.9583280817113302	0.759902052229902	0.938271010301756	0	0	0.0
7396	0.0802456531560458	0.0540659227686701	0.0444759084382695	0.7543827154999226	None	0	0	0.1	1	1.0	12	1.0	0.9166666666666666	12	11	1	0	0	0.07142857142857142	14	1	0.9333333333333333	14	0.0	0	0.39208919520635743	0.8132953892091804	0.5583995117488432	0.9722648085734579	0.12943803890319017	0.9585184998709612	0.7619212460759327	0.9383632026042863	0	0	0.0
7197	0.07816984229365603	0.05480994677308834	0.048589668647186016	0.7512882778099151	None	0	0	0.1	1	1.0	12	1.0	0.9166666666666666	12	11	1	0	0	0.07142857142857142	14	1	0.9333333333333333	14	0.0	0	0.39208919520635743	0.8132953892091804	0.5583995117488432	0.9722648085734579	0.12943803890319017	0.9583280817113302	0.759902052229902	0.938271010301756	0	0	0.0
103	None	None	None	None	None	0	0	0.5	3	0.6666666666666666	4	0.5714285714285714	0.6666666666666666	5	4	2	0	0	0.2857142857142857	7	2	0.5333333333333333	8	0.0	0.6666666666666666	0.8545824331499514	0.7903911017578164	0.5919618679137366	0.9494640284670699	0.7720858372070374	0.9256485450307578	0.86186488817296	0.9055720191260361	0	0	0.0
91	None	None	None	None	None	0	0	1.0	1	0	0	1.0	0	1	0	0	0	0	0.5	2	1	0.13333333333333333	2	0.0	0	0	0	0	0	0	0	0	0	0	0	0
5276	0.05524926897924024	0.02166599019844302	0.01762440609409829	0.6979809946549386	None	0	0	0.125	1	1.0	10	1.0	0.9	10	9	1	0	0	0.08333333333333333	12	1	0.8	12	0.0	0	0.39053101686126634	0.7310986538422481	0.4672288147994113	0.9797908244833813	0.12943803890319017	0.9175079331195093	0.8009739883427888	0.9190955878032961	0	0	0.0
1801	None	None	None	None	None	0	0	0.5	2	0.3333333333333333	1	0.8333333333333334	0	1	0	3	2	0	0.6666666666666666	2	3	0.3333333333333333	5	0.2222222222222222	0	0	0	0	0	0	0	0	0	0	0	0
6887	0.08217079823492494	0.05572561325276039	0.04726510026492565	0.7525280677466829	None	0	0	0.1	1	1.0	12	1.0	0.9166666666666666	12	11	1	0	0	0.07142857142857142	14	1	0.9333333333333333	14	0.0	0	0.39208919520635743	0.8132953892091804	0.5583995117488432	0.9722648085734579	0.12943803890319017	0.9566919817658828	0.7486742207825807	0.9374899574469815	0	0	0.0
628	None	None	None	None	None	0	0	1.0	1	0	0	1.0	0	1	0	0	1	0	0.5	2	1	0.13333333333333333	2	0.3333333333333333	0	0	0	0	0	0	0	0	0	0	0	0
2708	0.00905632479505165	0.00045322360316979264	0.00031037377155076356	0.996087802262639	None	0	0	0.3333333333333333	2	0.6666666666666666	4	0.5333333333333333	0.3333333333333333	3	2	4	3	0	0.6	5	3	0.5333333333333333	8	0.2727272727272727	0	0.11867416958657331	0.6367384675988598	0.8511492649390255	0.593302567985399	0.5195730438251164	0.6510745134613772	0.9523376466219861	0.627353256224647	0.6666666666666666	0.3333333333333333	0.0
1383	None	None	None	None	None	0.3333333333333333	1	0.3333333333333333	3	0.7272727272727273	8	0.40625	0.2727272727272727	3	3	9	2	0	0.5	8	4	0.8666666666666667	13	0.09090909090909091	0.4	0.4825878105407638	0.9273401882370463	0.9943351935208533	0.6697957326417956	0.861483019244947	0.7733245536407805	0.8687438189360653	0.8166266314603623	0.6666666666666666	0.6666666666666666	0.0
3206	None	None	None	None	None	0	0	0.16666666666666666	1	1.0	7	0.75	0.42857142857142855	4	3	4	2	0	0.75	4	3	0.6	9	0.18181818181818182	0	0.2847406656466038	0.6023138570631772	0.14340460099438115	0.6867649783930521	0.18457425248001333	0.8867961890449754	0.6778731455642527	0.7476641777783631	0.625	0	0.0
5669	0.06214791427043247	0.024999197252081953	0.022304282310464982	0.8082048346062073	None	0	0	0.125	1	1.0	10	1.0	0.9	10	9	1	0	0	0.08333333333333333	12	1	0.8	12	0.0	0	0.39053101686126634	0.7310986538422481	0.4672288147994113	0.9797908244833813	0.12943803890319017	0.9175079331195093	0.8009739883427888	0.9190955878032961	0	0	0.0
1931	None	None	None	None	None	0	0	0.2857142857142857	2	0.75	6	0.5555555555555556	0.625	5	5	4	2	0	0.2222222222222222	9	2	0.6666666666666666	10	0.16666666666666666	0	0.39208919520635743	0.7221613210339768	0.3055543916808379	0.9769028985765579	0.15592454748784576	0.9722141668287207	0.8387952003976209	0.9400062396189096	0.6	0	0.0
3366	0.023839617179225756	0.004532887558206212	0.0045210749114838284	0.9693237701849793	None	0	0	0.14285714285714285	1	1.0	8	0.625	0.625	5	5	4	4	0	0.25	8	2	0.6666666666666666	10	0.3333333333333333	0	0.39208919520635743	0.8125539990144928	0.3055543916808379	0.9745494886292706	0.12943803890319017	0.8812730912540188	0.8106361404864869	0.9146793877067232	0.2	0.2	0.0
3933	0.04912229085670495	0.022804151932203146	0.022313961680264685	0.7474888824986484	None	0	0	0.125	1	1.0	9	1.0	0.8888888888888888	9	8	1	0	0	0.09090909090909091	11	1	0.7333333333333333	11	0.0	0	0.3806074973311597	0.606019741290003	0.3055543916808379	0.984477831152463	0.12943803890319017	0.8276946113622841	0.8001286216227128	0.885941883649822	0	0	0.0
3720	0.02284449596437671	0.0007744007533972858	0.00040496199629548856	0.9599209049574079	None	0	0	0.14285714285714285	1	1.0	8	0.4166666666666667	0.75	6	6	3	2	0	0.375	8	3	0.6666666666666666	10	0.2	0	0.3863483462687586	0.6210917185326288	0.6504940246597919	0.9820960993655874	0.12892623958655744	0.861911787958324	0.9247043664908388	0.8918750423672196	0.5833333333333334	0.16666666666666666	0.0
4374	0.05468408951187897	0.02282730583662534	0.02051713557891	0.7073142778656525	None	0	0	0.125	1	1.0	10	1.0	0.9	10	9	1	0	0	0.08333333333333333	12	1	0.8	12	0.0	0	0.39053101686126634	0.7310986538422481	0.4672288147994113	0.9797908244833813	0.12943803890319017	0.9175079331195093	0.8009739883427888	0.9190955878032961	0	0	0.0
2274	None	None	None	None	None	0.5	1	0.5	3	0.5	3	0.4	0.3333333333333333	3	2	4	0	0	0.8	4	5	0.5333333333333333	8	0.0	0.5	0.2591338111691528	0.8078263165160497	0.8377041011091597	0.7500635863863391	0.6145146016016476	0.8339565533372967	0.8705183248245906	0.7994633385355661	0	0	0.0
104	None	None	None	None	None	0	0	0.3333333333333333	2	0.6666666666666666	4	0.6666666666666666	0.5	5	3	2	3	0	0.3333333333333333	6	2	0.5333333333333333	8	0.5	0	0.29027395257946453	0.8845984702063145	0.7692460168193155	0.8947252374027539	0.7012422306813378	0.9281919895143717	0.9391527491795975	0.9042444012444025	0.2	0.4	0.0
6685	0.07949933470057181	0.04598706972043234	0.04019818477457953	0.7714108789239041	None	0	0	0.1	1	1.0	12	1.0	0.9166666666666666	12	11	1	0	0	0.07142857142857142	14	1	0.9333333333333333	14	0.0	0	0.39208919520635743	0.8132953892091804	0.5583995117488432	0.9722648085734579	0.12943803890319017	0.9583718681438473	0.7679896916956659	0.938292185467177	0	0	0.0
3525	0.012724449367855706	0.00606914052113031	-0.0019471773914475883	0.9829123877473712	None	0	0	0.16666666666666666	1	1.0	6	1.0	0.8333333333333334	5	5	2	2	0	0.125	8	1	0.5333333333333333	8	0.25	0	0.3806074973311597	0.624543580627481	0.3055543916808379	0.9794408694010867	0.12943803890319017	0.8746154773400071	0.8001286216227128	0.8913867368925709	0.7	0.2	0.0
6964	0.08142797607803832	0.05421590704157561	0.04757566273743505	0.7442903525794516	None	0	0	0.1	1	1.0	12	1.0	0.9166666666666666	12	11	1	0	0	0.07142857142857142	14	1	0.9333333333333333	14	0.0	0	0.39208919520635743	0.8132953892091804	0.5583995117488432	0.9722648085734579	0.12943803890319017	0.9583280817113302	0.759902052229902	0.938271010301756	0	0	0.0
1834	None	None	None	None	None	0	0	0.5	4	0.4444444444444444	4	0.4583333333333333	0.2222222222222222	2	2	8	0	0	0.6666666666666666	6	4	0.7333333333333333	11	0.0	0.4444444444444444	0.43523611421964314	0.6254853812478152	0.8328933147695043	0.5357432395222635	0.7633339619699637	0.8158069875624315	0.8652559505328484	0.6714541487308466	0	0	0.0
1399	None	None	None	None	None	0	0	0.5	2	0.6666666666666666	2	0.625	0.3333333333333333	3	1	1	2	0	0.5	4	2	0.3333333333333333	5	0.5	0	0.23221923394309396	0.6837389406986288	0.9328598194269364	0.6588918006067122	0.7353752434215408	0.9253462445045244	0.9591257477875815	0.7884417759299891	0.8333333333333333	0.6666666666666666	0.45980007448937416
6871	0.08243562888215994	0.05729517921368522	0.049938469788011614	0.7544086423162327	None	0	0	0.1	1	1.0	12	1.0	0.9166666666666666	12	11	1	0	0	0.07142857142857142	14	1	0.9333333333333333	14	0.0	0	0.39208919520635743	0.8132953892091804	0.5583995117488432	0.9722648085734579	0.12943803890319017	0.9583280817113302	0.759902052229902	0.938271010301756	0	0	0.0
4337	0.04922709133518522	0.023161021654908	0.022734665631643905	0.7317173639873296	None	0	0	0.125	1	1.0	9	1.0	0.8888888888888888	9	8	1	0	0	0.09090909090909091	11	1	0.7333333333333333	11	0.0	0	0.3806074973311597	0.606019741290003	0.3055543916808379	0.984477831152463	0.12943803890319017	0.8259320154475678	0.8001286216227128	0.8855266124973374	0	0	0.0
1900	None	None	None	None	None	0	0	0.625	5	0.2	2	0.48	0.2	4	2	7	1	0	1.0	5	5	0.8	12	0.0625	0.2857142857142857	0.33841493042648063	0.6612993129479795	0.878403259572331	0.9702611741140019	0.12892623958655744	0.8048225888029833	0.9470917261182508	0.86494356158304	1.0	0.25	0.0
1313	None	None	None	None	None	0	0	0.6	3	0.2	1	0.7777777777777778	0	1	0	5	2	0	1.0	3	3	0.4666666666666667	7	0.15384615384615385	0.8	0	0	0	0	0	0	0	0	0	0	0
599	None	None	None	None	None	0	0	0.23076923076923078	3	0.7647058823529411	13	0.2878787878787879	0.5882352941176471	12	10	6	2	0	0.5454545454545454	11	6	1.2666666666666666	19	0.14285714285714285	0	0.911009925734294	0.7445905852485856	0.1548935402099093	0.8991349805757947	0.8125792169834891	0.919398416965824	0.9608132773255856	0.8695825326855089	0.5416666666666666	0.5	0.0
2475	None	None	None	None	None	0	0	1.0	4	0.0	0	0.75	0	2	0	3	1	0	0.5	2	4	0.4	6	0.125	0.5	0	0	0	0	0	0	0	0	0	0	0
6880	0.02982688597682108	0.0008132444949686012	0.00028545056578698776	0.8447782239264817	None	0	0	0.16666666666666666	1	1.0	7	1.0	0.8571428571428571	6	6	2	3	0	0.1111111111111111	9	1	0.6	9	0.375	0	0.39208919520635743	0.7692419215052027	0.4672288147994113	0.9733265482204925	0.21619624463128223	0.9509306547251816	0.7976796995008985	0.9301133000486523	0.16666666666666666	0	0.0
1085	None	None	None	None	None	0	0	0.6	3	0.2	1	0.7777777777777778	0	0	0	6	4	0	1.0	3	3	0.4666666666666667	7	0.25	0	0	0	0	0	0	0	0	0	0	0	0
1696	None	None	None	None	None	0	0	0.25	1	1.0	3	0.5555555555555556	0.6666666666666666	2	2	2	1	0	1.0	3	3	0.3333333333333333	5	0.125	0	0.6718571365580245	0.9637861794179506	0.457210088298493	0.9584354618770138	0.33041561700893307	0.8818196574944721	0.8093893182518068	0.9432005932020138	1.0	1.0	0.0
2601	0.007608655498834702	0.00022746747598894351	-0.00021632042373166522	0.9927399860687122	None	0	0	0.6666666666666666	4	0.3333333333333333	2	0.6666666666666666	0.3333333333333333	5	2	2	1	0	0.3333333333333333	6	2	0.5333333333333333	8	0.2	0.6666666666666666	0.2591338111691528	0.9183360267558459	0.35042035808543553	0.945246606387077	0.507659244208183	0.9104866446242154	0.9018651247083417	0.9261761623589029	1.0	0	0.0
2084	None	None	None	None	None	0.3333333333333333	1	0.3333333333333333	3	0.7272727272727273	8	0.325	0.6363636363636364	10	7	2	1	0	0.625	5	8	0.8666666666666667	13	0.2	0.25	0.6729674689576699	0.9226665748273047	0.516661830678043	0.9353919584722667	0.33383079624661965	0.913691086381564	0.8899373788082177	0.9244061098116678	1.0	0	0.0
1908	None	None	None	None	None	0	0	0.2857142857142857	2	0.75	6	0.8333333333333334	0.375	3	3	6	5	0	0.75	4	3	0.6666666666666666	10	0.3125	0.2857142857142857	0.7073592547861187	0.6099609956411534	0.819756294978306	0.8285621485144881	0.5538974964014177	0.8020785620927937	0.7557494687399515	0.7577993075282046	0.3333333333333333	1.0	0.0
1178	None	None	None	None	None	0	0	1.0	2	0.0	0	0.75	0	2	0	0	2	0	1.0	2	2	0.2	3	1.0	0	0	0	0	0	0	0	0	0	0	0	0
2003	None	None	None	None	None	0	0	0.6666666666666666	2	0.5	1	1.0	0	1	0	2	4	0	1.0	2	2	0.26666666666666666	4	0.5714285714285714	0	0	0	0	0	0	0	0	0	0	0	0
4180	0.0482878247864096	0.02366381528484444	0.02328279005371275	0.7657476918830817	None	0	0	0.125	1	1.0	9	1.0	0.8888888888888888	9	8	1	0	0	0.09090909090909091	11	1	0.7333333333333333	11	0.0	0	0.3806074973311597	0.606019741290003	0.3055543916808379	0.984477831152463	0.12943803890319017	0.8276946113622841	0.8001286216227128	0.885941883649822	0	0	0.0
446	None	None	None	None	None	0	0	0.5833333333333334	7	0.3125	5	0.5	0.25	7	4	10	2	0	1.0	6	6	1.2	18	0.09523809523809523	0	0.5746616595013294	0.9508200337096603	0.49857382083474466	0.873532010538707	0.6246731921622544	0.9537982863370631	0.7834765890428732	0.9334298648850188	0.5714285714285714	0.2857142857142857	0.0
2375	None	None	None	None	None	0.3333333333333333	1	0.625	5	0.4	4	0.3333333333333333	0.2	2	2	9	4	0	1.0	6	6	0.8	12	0.18181818181818182	0.6666666666666666	0.17457941191917065	0.6782615690016672	0.5698719120532538	0.9797710305083195	0.25185418026005985	0.5152771910615984	0.8827549578105336	0.826693890799186	0.5	0.5	0.0
5515	0.054090900248996064	0.020337978771217624	0.0180232749574722	0.6929220351251398	None	0	0	0.125	1	1.0	10	1.0	0.9	10	9	1	0	0	0.08333333333333333	12	1	0.8	12	0.0	0	0.39053101686126634	0.7310986538422481	0.4672288147994113	0.9797908244833813	0.12943803890319017	0.9179768466881751	0.8044927188135623	0.9192494145263429	0	0	0.0
3786	0.06429101103292852	0.008431916646549709	-0.0011680208871202014	0.752597477298169	None	0	0	0.125	1	1.0	9	1.0	0.8888888888888888	9	8	1	1	0	0.09090909090909091	11	1	0.7333333333333333	11	0.2	0	0.39208919520635743	0.6646278526058601	0.3055543916808379	0.98039064091676	0.12943803890319017	0.8897263573254549	0.8822987944373215	0.9027323695956401	1.0	0	0.0
5132	0.059237655147769436	0.025523552222480633	0.02550826913326246	0.7134298276560731	None	0	0	0.125	1	1.0	10	1.0	0.9	10	9	1	0	0	0.08333333333333333	12	1	0.8	12	0.0	0	0.39053101686126634	0.7310986538422481	0.4672288147994113	0.9797908244833813	0.12943803890319017	0.9175079331195093	0.8009739883427888	0.9190955878032961	0	0	0.0
7373	0.08042457912007324	0.05050653495812377	0.04255480930735198	0.7635988050482678	None	0	0	0.1	1	1.0	12	1.0	0.9166666666666666	12	11	1	0	0	0.07142857142857142	14	1	0.9333333333333333	14	0.0	0	0.39208919520635743	0.8132953892091804	0.5583995117488432	0.9722648085734579	0.12943803890319017	0.9583280817113302	0.759902052229902	0.938271010301756	0	0	0.0
6327	0.07543776568212245	0.03007636651340792	0.030074039989435027	0.6666104191154689	None	0	0	0.1111111111111111	1	1.0	11	1.0	0.9090909090909091	11	10	1	0	0	0.07692307692307693	13	1	0.8666666666666667	13	0.0	0	0.39208919520635743	0.8237797231740204	0.4878957855797016	0.9692641621656618	0.12943803890319017	0.9592597738774973	0.7353034684135629	0.93804603400117	0	0	0.0
7115	0.08059233458154522	0.05279299881394267	0.047179714133464584	0.7520492110554806	None	0	0	0.1	1	1.0	12	1.0	0.9166666666666666	12	11	1	0	0	0.07142857142857142	14	1	0.9333333333333333	14	0.0	0	0.39208919520635743	0.8132953892091804	0.5583995117488432	0.9722648085734579	0.12943803890319017	0.9583718681438473	0.7679896916956659	0.938292185467177	0	0	0.0
897	None	None	None	None	None	0	0	0.5	3	0.5714285714285714	4	0.75	0.42857142857142855	6	3	2	0	0	0.3333333333333333	2	6	0.6	9	0.0	0.2857142857142857	0.5689353249427205	0.8783991137057359	0.32198511297975274	0.9064319869860383	0.5756590897441498	0.9036706350930818	0.9273000197605505	0.8968118430352896	0	0	0.0
5874	0.058228355917690586	0.006070275831035592	-0.005045744596086507	0.8115305664130559	None	0	0	0.1111111111111111	1	1.0	11	1.0	0.9090909090909091	11	10	1	0	0	0.07692307692307693	13	1	0.8666666666666667	13	0.0	0	0.39208919520635743	0.8237797231740204	0.4878957855797016	0.9692641621656618	0.12943803890319017	0.9588103757237715	0.7330745900871852	0.9378240680891154	0	0	0.0
7418	0.08089469438086468	0.05213714812711021	0.04586217728892801	0.7501878872623324	None	0	0	0.1	1	1.0	12	1.0	0.9166666666666666	12	11	1	0	0	0.07142857142857142	14	1	0.9333333333333333	14	0.0	0	0.39208919520635743	0.8132953892091804	0.5583995117488432	0.9722648085734579	0.12943803890319017	0.9581418986314143	0.748922362638072	0.9381811334864403	0	0	0.0
3837	0.019039910087464258	0.005305057702351765	0.004396442727683056	0.6828259130213643	None	0	0	0.3333333333333333	2	0.7142857142857143	5	0.5625	0.7142857142857143	5	5	3	3	0	0.25	8	2	0.6	9	0.3	0	0.39208919520635743	0.6807692732674512	0.3055543916808379	0.9723450359463698	0.12943803890319017	0.9225836335740023	0.8645981182615035	0.9059421021100061	0.2	0	0.0
1580	None	None	None	None	None	0	0	0.75	3	0.3333333333333333	1	0.625	0.3333333333333333	2	1	2	1	0	0.5	4	2	0.3333333333333333	5	0.14285714285714285	0.6666666666666666	0.7467084122892345	0.926417370880126	0.5599882626953051	0.9299442488916373	0.6173415649874691	0.5070669378291355	0.8907765404564331	0.8475706419308309	1.0	0.5	0.0
158	None	None	None	None	None	0.2	1	0.75	9	0.13333333333333333	2	0.40476190476190477	0.06666666666666667	1	1	15	2	0	0.8571428571428571	6	7	1.1333333333333333	17	0.058823529411764705	0.4	0.3520314067629643	0.5	0.9606268352191787	0.5	0.4191463819710629	0.5	0.9384608183085049	0.5	1.0	1.0	0.2501290965963384
396	None	None	None	None	None	0	0	0.5	2	0.3333333333333333	1	0.5555555555555556	0	0	0	4	1	0	1.0	3	3	0.3333333333333333	5	0.08333333333333333	0.6666666666666666	0	0	0	0	0	0	0	0	0	0	0
7075	0.0824469663799755	0.05126075548162868	0.04192777330229536	0.7481704104571619	None	0	0	0.1	1	1.0	12	1.0	0.9166666666666666	12	11	1	0	0	0.07142857142857142	14	1	0.9333333333333333	14	0.0	0	0.39208919520635743	0.8132953892091804	0.5583995117488432	0.9722648085734579	0.12943803890319017	0.9583280817113302	0.759902052229902	0.938271010301756	0	0	0.0
1361	None	None	None	None	None	0	0	0.6	3	0.4	2	0.5833333333333334	0	2	0	4	6	0	0.75	4	3	0.4666666666666667	7	0.6	0.5	0	0	0	0	0	0	0	0	0	0	0
400	None	None	None	None	None	0	0	0.5	4	0.4	4	0.75	0.3	5	3	6	3	0	0.25	8	2	0.8	12	0.21428571428571427	0.2	0.35678641832939745	0.8476122249629715	0.8511492649390255	0.9551172996452559	0.4975247836788034	0.8065601007958526	0.9245552777487848	0.8876736844108651	0.4	0.4	0.0
1828	None	None	None	None	None	0.25	1	0.5454545454545454	6	0.42857142857142855	6	0.3333333333333333	0.42857142857142855	11	6	4	1	0	0.75	8	6	1.0666666666666667	16	0.14285714285714285	0.36363636363636365	0.2847406656466038	0.9225279833558776	0.734520856344307	0.9636436422479877	0.286053532959084	0.8874564144785965	0.6740763975940394	0.931280279447988	1.0	0.09090909090909091	0.0
7334	0.08013127824840682	0.03565186319730627	0.0317216257868029	0.7435312387637063	None	0	0	0.1	1	1.0	12	1.0	0.9166666666666666	12	11	1	0	0	0.07142857142857142	14	1	0.9333333333333333	14	0.0	0	0.39208919520635743	0.8132953892091804	0.5583995117488432	0.9722648085734579	0.12943803890319017	0.9585184998709612	0.7619212460759327	0.9383632026042863	0	0	0.0
7300	0.02917914429916401	0.0002811477594970029	-0.00018376838098835385	0.8977111674893138	None	0	0	0.16666666666666666	1	1.0	7	1.0	0.8571428571428571	6	6	2	3	0	0.1111111111111111	9	1	0.6	9	0.375	0	0.39208919520635743	0.7692419215052027	0.4672288147994113	0.9733265482204925	0.19781750677234114	0.9468541067396815	0.7803045486372544	0.9282688900760758	0.16666666666666666	0	0.0
2005	None	None	None	None	None	0.5	1	0.8571428571428571	6	0.125	1	0.625	0	3	0	6	3	0	1.0	4	4	0.6666666666666666	10	0.23076923076923078	0.5714285714285714	0	0	0	0	0	0	0	0	0	0	0
2264	None	None	None	None	None	0	0	0.6	3	0.4	2	0.7777777777777778	0	0	0	6	1	0	1.0	3	3	0.4666666666666667	7	0.0625	0.8	0	0	0	0	0	0	0	0	0	0	0
1953	None	None	None	None	None	0	0	0.2	2	0.9166666666666666	11	0.4666666666666667	0.5833333333333334	8	7	5	3	0	0.8333333333333334	5	6	0.9333333333333333	14	0.23076923076923078	0.5	0.25115947217940304	0.71650282456131	0.8515054059446499	0.9617993179481483	0.4324641347889483	0.6739405146229082	0.9113869402306944	0.8356756257971869	0.125	0	0.0
3173	0.09337336173807134	0.010779192331815067	-0.007606308485575324	0.7235910971270387	None	0	0	0.08333333333333333	1	1.0	15	1.0	0.9333333333333333	15	14	1	0	0	0.058823529411764705	17	1	1.1333333333333333	17	0.0	0	0.2847406656466038	0.6362415967653745	0.7161132133428405	0.9621213346998385	0.15592454748784576	0.9392277450286267	0.8891951647321319	0.8981883456713673	0	0	0.0
5581	0.060562078865941456	0.029950961129067453	0.028279662560920647	0.8130979256917372	None	0	0	0.125	1	1.0	10	1.0	0.9	10	9	1	0	0	0.08333333333333333	12	1	0.8	12	0.0	0	0.39053101686126634	0.7310986538422481	0.4672288147994113	0.9797908244833813	0.12943803890319017	0.9175079331195093	0.8009739883427888	0.9190955878032961	0	0	0.0
5773	0.056701082013515425	0.026041513671530573	0.025684566942310957	0.7477402467038585	None	0	0	0.125	1	1.0	10	1.0	0.9	10	9	1	0	0	0.08333333333333333	12	1	0.8	12	0.0	0	0.39053101686126634	0.7310986538422481	0.4672288147994113	0.9797908244833813	0.12943803890319017	0.9175079331195093	0.8009739883427888	0.9190955878032961	0	0	0.0
352	None	None	None	None	None	0	0	1.0	2	0.0	0	0.75	0	0	0	2	3	0	1.0	2	2	0.2	3	0.375	0	0	0	0	0	0	0	0	0	0	0	0
2529	None	None	None	None	None	0.25	1	0.4	4	0.6666666666666666	8	0.4666666666666667	0.5833333333333334	11	7	2	0	0	0.3	10	3	0.9333333333333333	14	0.0	0.18181818181818182	0.6368619443692556	0.9453526401032423	0.819756294978306	0.8155632772087179	0.615334488240713	0.7273136361998176	0.8403614903779285	0.8547999561450567	0	0	0.0
5866	0.07063948776483658	0.008000151747244777	-0.007356911878691218	0.6813918332643214	None	0	0	0.1	1	1.0	12	1.0	0.9166666666666666	12	11	1	0	0	0.07142857142857142	14	1	0.9333333333333333	14	0.0	0	0.39208919520635743	0.796891344986416	0.5583995117488432	0.9722648085734579	0.14268129319551798	0.9549909340887417	0.7611525164247269	0.9345990261783647	0	0	0.0
3070	0.01785598913380977	0.0007900138166818965	0.0006013950604786893	0.9974384285420306	None	0.5	2	0.7	7	0.16666666666666666	2	0.5833333333333334	0.08333333333333333	2	1	11	0	0	0.375	3	8	0.9333333333333333	14	0.0	0.6666666666666666	0.28878696177120683	0.8471467126969028	0.4349476551991286	0.9486039736869072	0.46906760899461597	0.9756524711823822	0.7072827403230622	0.9411900479815255	0	0	0.0
1701	None	None	None	None	None	0	0	0.75	3	0.0	0	0.6666666666666666	0	2	0	3	1	0	1.0	3	3	0.4	6	0.125	0	0	0	0	0	0	0	0	0	0	0	0
7157	0.07555332526618103	0.050409839985677406	0.04303682948509487	0.7528133641360288	None	0	0	0.1	1	1.0	12	1.0	0.9166666666666666	12	11	1	0	0	0.07142857142857142	14	1	0.9333333333333333	14	0.0	0	0.39208919520635743	0.8132953892091804	0.5583995117488432	0.9722648085734579	0.12943803890319017	0.9584156062491014	0.7533264242463876	0.9383133517572497	0	0	0.0
4987	0.06131238395335996	0.0337167490331273	0.02796977755705373	0.7804197894518035	None	0	0	0.125	1	1.0	10	1.0	0.9	10	9	1	0	0	0.08333333333333333	12	1	0.8	12	0.0	0	0.39053101686126634	0.7310986538422481	0.4672288147994113	0.9797908244833813	0.12943803890319017	0.9175079331195093	0.8009739883427888	0.9190955878032961	0	0	0.0
5672	0.05420142694196384	0.02201058361545784	0.01821929159756131	0.7090307298031007	None	0	0	0.125	1	1.0	10	1.0	0.9	10	9	1	0	0	0.08333333333333333	12	1	0.8	12	0.0	0	0.39053101686126634	0.7310986538422481	0.4672288147994113	0.9797908244833813	0.12943803890319017	0.9179768466881751	0.8044927188135623	0.9192494145263429	0	0	0.0
1857	None	None	None	None	None	0.3333333333333333	2	0.5	7	0.5	9	0.6666666666666666	0.1111111111111111	9	2	10	1	0	0.8333333333333334	5	6	1.3333333333333333	20	0.058823529411764705	0.13333333333333333	0.437339643281608	0.8886669918077886	0.4338935086528222	0.858615081765089	0.9579926690987991	0.8942304323559012	0.8273255281812447	0.8813465688199367	1.0	0	0.0
2521	None	None	None	None	None	0	0	0.42857142857142855	3	0.5	4	0.5555555555555556	0.375	5	3	4	2	0	0.5	3	6	0.6666666666666666	10	0.2	0	0.4236142030713185	0.9027779193120485	0.5672291839654313	0.9472460568395995	0.6638125529688041	0.8130304240146135	0.8971103723136961	0.899836320746622	0.6	0.2	0.0
384	None	None	None	None	None	0	0	0.3333333333333333	2	0.8571428571428571	6	0.5625	0.5714285714285714	6	4	2	0	0	1.0	4	4	0.6	9	0.0	0	0.583000039653446	0.9260563801934371	0.9537449019606183	0.9237404126169281	0.47727703741372646	0.9511290244065418	0.9006968895645598	0.9348358858929694	0	0	0.0
3369	0.09426897676741322	0.02060537255423363	0.016918787889508343	0.602826173640403	None	0	0	0.15384615384615385	2	0.9411764705882353	16	0.37254901960784315	0.8823529411764706	17	15	1	1	0	0.17647058823529413	3	17	1.2666666666666666	19	0.25	0	0.5317138138047767	0.8346052396288971	0.27461339416432373	0.9279667486315575	0.15636142439167783	0.8503206151253424	0.764153867710362	0.877668734288772	1.0	0.058823529411764705	0.0
5585	0.06409815533424311	0.02989530251781189	0.026852044515977357	0.8093776068618167	None	0	0	0.125	1	1.0	10	1.0	0.9	10	9	1	0	0	0.08333333333333333	12	1	0.8	12	0.0	0	0.39053101686126634	0.7310986538422481	0.4672288147994113	0.9797908244833813	0.12943803890319017	0.9175079331195093	0.8009739883427888	0.9190955878032961	0	0	0.0
5980	0.00606040081865594	0.00020053228343724425	-7.954263167036103e-05	0.9939546701511102	None	0	0	0.25	1	1.0	3	0.625	0.6666666666666666	3	2	1	1	0	0.5	2	4	0.3333333333333333	5	0.2	0	0.39208919520635743	0.7375850132151791	0.3055543916808379	0.9454538690340084	0.12943803890319017	0.9629158524184697	0.891181327631545	0.9153630356750537	1.0	0	0.0
5194	0.060336281321668295	0.02471102033249091	0.02237033675195209	0.8136091150357466	None	0	0	0.125	1	1.0	10	1.0	0.9	10	9	1	0	0	0.08333333333333333	12	1	0.8	12	0.0	0	0.39053101686126634	0.7310986538422481	0.4672288147994113	0.9797908244833813	0.12943803890319017	0.9175079331195093	0.8009739883427888	0.9190955878032961	0	0	0.0
6719	0.07451375858365213	0.01658047247081836	-0.013893712231916905	0.7421349461649753	None	0	0	0.125	1	1.0	9	1.0	0.8888888888888888	9	8	1	1	0	0.09090909090909091	11	1	0.7333333333333333	11	0.2	0	0.39208919520635743	0.6790035010789692	0.3055543916808379	0.98039064091676	0.12943803890319017	0.9063028719838193	0.906479963357343	0.909714072830346	1.0	0	0.0
2402	None	None	None	None	None	1.0	1	0.6	3	0.4	2	0.4666666666666667	0.4	4	2	2	1	0	0.6	5	3	0.4666666666666667	7	0.16666666666666666	1.0	0.437339643281608	0.8652071369373819	0.36400487635279766	0.9056310911922613	1.0	0.8494054234629217	0.9448833112932579	0.8754682797707553	1.0	0.25	0.0
3004	0.020793280485535894	0.001824752982157911	0.0010207250509765796	0.9949939352386493	None	0	0	0.625	5	0.2	2	0.48	0.2	4	2	7	0	0	1.0	5	5	0.8	12	0.0	0	0.471576695679598	0.696579694827978	0.6770975126463974	0.9161207608527518	0.2548756637134436	0.9407587267478685	0.8300172263574522	0.8803378956858414	0	0	0.0
5538	0.05572506546573019	0.02720677156338261	0.026321062283621865	0.7321757422112387	None	0	0	0.125	1	1.0	10	1.0	0.9	10	9	1	0	0	0.08333333333333333	12	1	0.8	12	0.0	0	0.39053101686126634	0.7310986538422481	0.4672288147994113	0.9797908244833813	0.12943803890319017	0.9197014410994485	0.8024542688044035	0.9198198022543618	0	0	0.0
466	None	None	None	None	None	0	0	0.5	1	1.0	1	1.0	1.0	2	1	0	3	0	0.3333333333333333	3	1	0.2	3	1.0	0	0.5982425313331344	0.9332600390717511	0.7920840463905213	0.8888610334307361	0.41765722032530245	0.8883352306587252	0.9126280656256673	0.9058196916543185	1.0	1.0	0.030256485198349694
38	None	None	None	None	None	0.5	1	0.8333333333333334	5	0.16666666666666666	1	0.8888888888888888	0	5	0	2	0	0	1.0	3	3	0.5333333333333333	8	0.0	0.8	0	0	0	0	0	0	0	0	0	0	0
7235	0.08330280912543919	0.05429111195143856	0.04771768658431181	0.7461585099179588	None	0	0	0.1	1	1.0	12	1.0	0.9166666666666666	12	11	1	0	0	0.07142857142857142	14	1	0.9333333333333333	14	0.0	0	0.39208919520635743	0.8132953892091804	0.5583995117488432	0.9722648085734579	0.12943803890319017	0.9583280817113302	0.759902052229902	0.938271010301756	0	0	0.0
3678	0.047964959176155744	0.022317639296452085	0.021806395166042793	0.7496850618124262	None	0	0	0.125	1	1.0	9	1.0	0.8888888888888888	9	8	1	0	0	0.09090909090909091	11	1	0.7333333333333333	11	0.0	0	0.3806074973311597	0.606019741290003	0.3055543916808379	0.984477831152463	0.12943803890319017	0.8276946113622841	0.8001286216227128	0.885941883649822	0	0	0.0
1797	None	None	None	None	None	0	0	0.13333333333333333	2	0.9	18	0.6111111111111112	0.65	14	13	7	0	0	0.4444444444444444	4	9	1.4666666666666666	22	0.0	0.2222222222222222	0.7953695734280883	0.8946116349564027	0.6504998035261543	0.7994561252233253	0.8142709130443141	0.8361020496230189	0.7565389934914912	0.8477481555637576	0	0	0.0
3271	0.026365019681652287	0.015348877594637595	0.015014848084025922	0.9721800796247573	None	0	0	0.14285714285714285	1	1.0	8	0.4166666666666667	0.75	6	6	3	2	0	0.375	8	3	0.6666666666666666	10	0.2	0	0.3863483462687586	0.6210917185326288	0.6360653673451241	0.9812600391473286	0.12892623958655744	0.861911787958324	0.9200636435859623	0.8903714965474956	0.5833333333333334	0.16666666666666666	0.0
5725	0.06124763116783673	0.006750821514213672	-0.005516811577175199	0.6327420155034178	None	0	0	0.25	2	0.9	9	0.5454545454545454	0.9	10	9	1	0	0	0.18181818181818182	2	11	0.8	12	0.0	0	0.39053101686126634	0.7310986538422481	0.4672288147994113	0.9797908244833813	0.12943803890319017	0.9175079331195093	0.8009739883427888	0.9190955878032961	0	0	0.0
4931	0.06854706957010127	0.02553956646002255	0.025505904826812906	0.6450688778099727	None	0	0	0.125	1	1.0	10	1.0	0.9	10	9	1	0	0	0.08333333333333333	12	1	0.8	12	0.0	0	0.39053101686126634	0.7310986538422481	0.42291695738295043	0.9812569028669997	0.12943803890319017	0.9175079331195093	0.8298393970156505	0.9209790223925065	0	0	0.0
4591	0.04958794433958674	0.025170898370523893	0.024701882539758878	0.7618578432334675	None	0	0	0.125	1	1.0	9	1.0	0.8888888888888888	9	8	1	0	0	0.09090909090909091	11	1	0.7333333333333333	11	0.0	0	0.3806074973311597	0.606019741290003	0.3055543916808379	0.984477831152463	0.12943803890319017	0.8276946113622841	0.8001286216227128	0.885941883649822	0	0	0.0
5962	0.059209607650931695	0.036247666345126675	0.035559083318791394	0.6212120154416676	None	0	0	0.125	1	1.0	10	1.0	0.9	10	9	1	0	0	0.08333333333333333	12	1	0.8	12	0.0	0	0.39053101686126634	0.8333433182439317	0.4672288147994113	0.9629020184610916	0.21106076106466895	0.9604757342761274	0.7285305151406466	0.9361638541004492	0	0	0.0
983	None	None	None	None	None	0	0	0.2857142857142857	2	0.75	6	0.5555555555555556	0.5	5	4	4	1	0	0.2222222222222222	2	9	0.6666666666666666	10	0.09090909090909091	0	0.46002649570506443	0.8998728592515068	0.8711841088572246	0.9356923774581263	0.782365034547708	0.7929022386020951	0.869525763474418	0.8881494831175604	1.0	0	0.0
2002	None	None	None	None	None	0.25	1	0.6363636363636364	7	0.21428571428571427	3	0.5333333333333333	0.21428571428571427	5	3	10	0	0	0.3	3	10	1.0666666666666667	16	0.0	0.3333333333333333	0.39208919520635743	0.9183688028004756	0.726490709403876	0.9796829323021787	0.12943803890319017	0.9621711586418678	0.9662733638170092	0.9599758557517261	0	0	0.0
1426	None	None	None	None	None	0	0	0.5	2	0.5	2	0.6666666666666666	0.25	1	1	4	0	0	1.0	3	3	0.4	6	0.0	0.6666666666666666	0.1	0.5	0.8185715894414092	0.5	0.6145146016016476	0.5	0.9536221166536429	0.5	0	0	0.0
3431	0.02412616058417175	0.007593977519127376	0.007488760701439289	0.9658186433277297	None	0	0	0.16666666666666666	1	1.0	6	0.5333333333333333	0.6666666666666666	4	4	3	4	0	0.6	3	5	0.5333333333333333	8	0.4	0.3333333333333333	0.3863483462687586	0.6108067128039155	0.5584791886630545	0.9709657514046395	0.12892623958655744	0.9339005725008939	0.913816038035896	0.9005105086634396	0.25	0.25	0.0
4836	0.006393757097192056	0.00043789122172970403	-0.0003607101703449792	0.9831489761691501	None	0	0	0.25	1	1.0	4	1.0	0.75	4	3	1	0	0	0.16666666666666666	6	1	0.4	6	0.0	0	0.470263324858536	0.7636415019721063	0.650494024659792	0.9074564000819015	0.4741033611789545	0.9385371779033825	0.858490085225368	0.8870077800756357	0	0	0.0
1618	None	None	None	None	None	0	0	0.75	3	0.5	2	0.75	0.25	1	1	4	4	0	0.5	4	2	0.4	6	0.3333333333333333	0.5	0.96033219907376	0.5	0.30140493594920115	0.5	0.6202298494493708	0.5	0.9364653287701681	0.5	1.0	1.0	0.0
10	None	None	None	None	None	0.14285714285714285	1	0.5	8	0.47619047619047616	10	0.5476190476190477	0.3333333333333333	13	7	9	3	0	0.8571428571428571	7	6	1.5333333333333334	23	0.1875	0.5555555555555556	0.7929739204703422	0.8563863982154599	0.6132099964656217	0.9321280730058434	0.39056268139615347	0.9573168707717123	0.8109438609968562	0.9245095978624159	0.46153846153846156	0.07692307692307693	0.0
6742	0.10870917018082532	0.020109065966156605	-0.01925781894091891	0.7329108226970964	None	0	0	0.08333333333333333	1	1.0	16	1.0	0.9375	16	15	1	0	0	0.05555555555555555	18	1	1.2	18	0.0	0	0.39208919520635743	0.8338452102929487	0.4672288147994113	0.9720472517427227	0.12943803890319017	0.9659815946500779	0.7285305151406466	0.9445950115350252	0	0	0.0
4985	0.054941451171832426	0.026441946462814517	0.023353105842481365	0.7458150775938313	None	0	0	0.125	1	1.0	10	1.0	0.9	10	9	1	0	0	0.08333333333333333	12	1	0.8	12	0.0	0	0.39053101686126634	0.7310986538422481	0.4672288147994113	0.9797908244833813	0.12943803890319017	0.9175079331195093	0.8009739883427888	0.9190955878032961	0	0	0.0
2081	None	None	None	None	None	0	0	0.75	3	0.25	1	0.6666666666666666	0	2	0	3	3	0	1.0	3	3	0.4	6	0.375	0.5	0	0	0	0	0	0	0	0	0	0	0
973	None	None	None	None	None	0	0	0.2222222222222222	2	0.8181818181818182	9	0.5416666666666666	0.6363636363636364	9	7	3	2	0	0.375	3	8	0.8666666666666667	13	0.25	0.6	0.2591338111691528	0.8579462271572991	0.6390257699342162	0.8160448861265558	0.6839455295888024	0.8175064651030922	0.8705183248245906	0.8314425832465269	0.611111111111111	0.1111111111111111	0.0
3251	0.03020919668393962	0.001993499024415702	-0.0017946866466271565	0.9777371458314124	None	0	0	0.125	1	1.0	9	0.6111111111111112	0.7777777777777778	8	7	2	0	0	0.2222222222222222	2	9	0.7333333333333333	11	0.0	0	0.3863483462687586	0.8407827352453027	0.31398078709212174	0.9500166895154419	0.6359123110014313	0.965913746910646	0.8382821080981879	0.9340733030697925	0	0	0.0
5622	0.07585287080075188	0.028746874826348363	0.023800817201479474	0.6273643231513124	None	0	0	0.1111111111111111	1	1.0	11	1.0	0.9090909090909091	11	10	1	0	0	0.07692307692307693	13	1	0.8666666666666667	13	0.0	0	0.39208919520635743	0.7746979195174221	0.4878957855797016	0.976072330193229	0.12943803890319017	0.9433792386796748	0.7687748021805434	0.9299252471258033	0	0	0.0
980	None	None	None	None	None	0.6666666666666666	2	0.75	6	0.2	2	0.6	0.1	3	1	8	1	0	0.8	4	5	0.8	12	0.05555555555555555	0.2222222222222222	0.437339643281608	0.619938341531394	0.32240718250340555	0.5885449376061677	0.9579926690987991	0.549344969677683	0.9409177027633732	0.5862347409405253	1.0	0.3333333333333333	0.0
7159	0.08067136327799972	0.05043400454032388	0.0438361055532468	0.7500472282328664	None	0	0	0.1	1	1.0	12	1.0	0.9166666666666666	12	11	1	0	0	0.07142857142857142	14	1	0.9333333333333333	14	0.0	0	0.39208919520635743	0.8132953892091804	0.5583995117488432	0.9722648085734579	0.12943803890319017	0.9583718681438473	0.7679896916956659	0.938292185467177	0	0	0.0
5502	0.057887405916330445	0.012072075084710645	0.007230637752550424	0.7559801932375831	None	0	0	0.125	1	1.0	10	1.0	1.0	11	10	0	0	0	0.08333333333333333	12	1	0.8	12	0.0	0	0.39208919520635743	0.8249204166640697	0.4878957855797016	0.9768070460368793	0.12943803890319017	0.9271160946247715	0.7699447306202426	0.931581002476504	0	0	0.0
5121	0.07083378104182177	0.028201278421582595	0.0215316034535578	0.6569670972239259	None	0	0	0.1111111111111111	1	1.0	11	1.0	0.9090909090909091	11	10	1	0	0	0.07692307692307693	13	1	0.8666666666666667	13	0.0	0	0.39208919520635743	0.7746979195174221	0.4878957855797016	0.976072330193229	0.12943803890319017	0.9433792386796748	0.7687748021805434	0.9299252471258033	0	0	0.0
1814	None	None	None	None	None	0	0	0.6363636363636364	7	0.2857142857142857	4	0.6666666666666666	0.07142857142857142	2	1	13	4	0	0.6666666666666666	4	6	1.0666666666666667	16	0.13793103448275862	0.4	0.6261369905956962	0.9767659932479905	0.3602620719091318	0.8874464240096473	0.33518087339418523	0.6166518032901732	0.8737180390582621	0.890218011118446	0.5	1.0	0.0
6036	0.06800453760988323	0.0321022938338596	0.031006935793300154	0.7431403125516733	None	0	0	0.125	1	1.0	10	1.0	0.9	10	9	1	0	0	0.08333333333333333	12	1	0.8	12	0.0	0	0.3863483462687586	0.7251087145342444	0.4672288147994113	0.9797908244833813	0.12943803890319017	0.9175079331195093	0.7975333393972469	0.9183424283849982	0	0	0.0
6687	0.07513206936321933	0.050864894386407025	0.041134030294979786	0.7579162833965677	None	0	0	0.1	1	1.0	12	1.0	0.9166666666666666	12	11	1	0	0	0.07142857142857142	14	1	0.9333333333333333	14	0.0	0	0.39208919520635743	0.8132953892091804	0.5583995117488432	0.9722648085734579	0.12943803890319017	0.9566919817658828	0.7486742207825807	0.9374899574469815	0	0	0.0
997	None	None	None	None	None	0	0	0.5	2	0.3333333333333333	1	0.625	0.3333333333333333	2	1	2	0	0	0.5	4	2	0.3333333333333333	5	0.0	0	0.2759978593288336	0.5218431041168226	0.48098809521789515	0.9669407220852057	0.39261853002203545	0.9328806510753311	0.8186383547055825	0.8840843090415678	0	0	0.0
4393	0.045513948007859566	0.02230100025558889	0.021938728531951432	0.7308143209445449	None	0	0	0.125	1	1.0	9	1.0	0.8888888888888888	9	8	1	0	0	0.09090909090909091	11	1	0.7333333333333333	11	0.0	0	0.3806074973311597	0.606019741290003	0.3055543916808379	0.984477831152463	0.12943803890319017	0.8276946113622841	0.8001286216227128	0.885941883649822	0	0	0.0
3783	0.06427822437000397	0.006691131635430547	0.006455253709250867	0.738350958289327	None	0	0	0.125	1	1.0	9	1.0	0.8888888888888888	9	8	1	1	0	0.09090909090909091	11	1	0.7333333333333333	11	0.2	0	0.39208919520635743	0.6646278526058601	0.3055543916808379	0.98039064091676	0.12943803890319017	0.8897263573254549	0.8822987944373215	0.9027323695956401	1.0	0	0.0
5785	0.02205674700507713	0.004961403841767742	-0.0014974991812864433	0.8696028054835174	None	0	0	0.16666666666666666	1	1.0	7	1.0	0.8571428571428571	6	6	2	2	0	0.1111111111111111	9	1	0.6	9	0.25	0	0.39208919520635743	0.7958432380524345	0.3760581178499794	0.9738856318882381	0.1473049774454985	0.9281154897829778	0.7712340237560484	0.9250115801093696	0.5833333333333334	0	0.0
11	None	None	None	None	None	0	0	0.16666666666666666	1	1.0	6	1.0	1.0	7	6	0	0	0	0.125	8	1	0.5333333333333333	8	0.0	0	0.6841982643578033	0.9435265201791645	0.7451996236010927	0.9208224698764783	0.45332022651925985	0.6844919074090204	0.8043976016033735	0.8823256536182592	0	0	0.0
136	None	None	None	None	None	0	0	0.3333333333333333	4	0.6666666666666666	10	0.40476190476190477	0.5333333333333333	12	8	4	1	0	0.21428571428571427	3	14	1.1333333333333333	17	0.125	0	0.4899122961627894	0.8906055354955549	0.4870801818919558	0.9491985524694037	0.7433442887589621	0.9426781005936394	0.9391527491795975	0.9313890884340258	1.0	0.16666666666666666	0.0
2626	0.007276174006603189	0.0007395310287081506	-0.0006264784475545522	0.9526930213991539	None	0.5	1	0.5	3	0.5	3	0.5333333333333333	0.3333333333333333	3	2	4	1	0	0.6	5	3	0.5333333333333333	8	0.09090909090909091	0.6666666666666666	0.9883814751816293	0.8043820234400647	0.17942078889649546	0.979532707362525	0.6201685283732905	0.9391946895349187	0.9646678478576953	0.935424656065061	1.0	0	0.0
7460	0.08115478385849124	0.05250849424411913	0.046239009451027276	0.7529124965357983	None	0	0	0.1	1	1.0	12	1.0	0.9166666666666666	12	11	1	0	0	0.07142857142857142	14	1	0.9333333333333333	14	0.0	0	0.39208919520635743	0.8132953892091804	0.5583995117488432	0.9722648085734579	0.12943803890319017	0.9583280817113302	0.759902052229902	0.938271010301756	0	0	0.0
4821	0.052928290261376645	0.019518843123491055	0.014759279668075867	0.7030393381297723	None	0	0	0.125	1	1.0	10	1.0	0.9	10	9	1	0	0	0.08333333333333333	12	1	0.8	12	0.0	0	0.39053101686126634	0.7310986538422481	0.4672288147994113	0.9797908244833813	0.12943803890319017	0.9175079331195093	0.8009739883427888	0.9190955878032961	0	0	0.0
197	None	None	None	None	None	0.4	2	0.6666666666666666	8	0.25	4	0.5	0.125	2	2	15	2	0	1.0	6	6	1.2	18	0.058823529411764705	0.46153846153846156	0.36769586605615195	0.9356532584191735	0.6678055534744807	0.9345871323102608	0.18516418833551226	0.6264469532760143	0.9062058741414111	0.8755683013711212	0.75	1.0	0.0
5184	0.06147113771595801	0.02981687110202018	0.025568672789140708	0.8193493824327469	None	0	0	0.125	1	1.0	10	1.0	0.9	10	9	1	0	0	0.08333333333333333	12	1	0.8	12	0.0	0	0.39053101686126634	0.7310986538422481	0.4672288147994113	0.9797908244833813	0.12943803890319017	0.9175079331195093	0.8009739883427888	0.9190955878032961	0	0	0.0
6919	0.0667573884492287	0.027714386178171686	0.02172220906383986	0.6523130020563711	None	0	0	0.1111111111111111	1	1.0	11	1.0	0.9090909090909091	11	10	1	0	0	0.07692307692307693	13	1	0.8666666666666667	13	0.0	0	0.39208919520635743	0.8221837253767793	0.4878957855797016	0.9692641621656618	0.12943803890319017	0.9588103757237715	0.7353034684135629	0.9376107914453482	0	0	0.0
7238	0.07853326058000787	0.051503698240704575	0.04530834484431462	0.7488544787302198	None	0	0	0.1	1	1.0	12	1.0	0.9166666666666666	12	11	1	0	0	0.07142857142857142	14	1	0.9333333333333333	14	0.0	0	0.39208919520635743	0.8132953892091804	0.5583995117488432	0.9722648085734579	0.12943803890319017	0.9570459701352133	0.7462916248379498	0.9376572979479566	0	0	0.0
2902	0.011041031724518861	0.0003683262544054929	-3.127490529023404e-05	0.9737426510114786	None	0	0	0.42857142857142855	3	0.625	5	0.4166666666666667	0.375	3	3	6	1	0	0.6666666666666666	6	4	0.6666666666666666	10	0.0625	0	0.4265878481432135	0.8538345654631126	0.4217546481796843	0.6502120325811082	0.7703411823867776	0.9165804906756251	0.8364406991693837	0.8311658476679552	1.0	0.6666666666666666	0.0
3426	0.025756139909636842	0.015421713112684796	0.01509889975358469	0.9728104322637003	None	0	0	0.14285714285714285	1	1.0	8	0.4166666666666667	0.75	6	6	3	2	0	0.375	8	3	0.6666666666666666	10	0.2	0	0.3863483462687586	0.6210917185326288	0.6360653673451241	0.9812600391473286	0.12892623958655744	0.861911787958324	0.9200636435859623	0.8903714965474956	0.5833333333333334	0.16666666666666666	0.0
2453	None	None	None	None	None	0	0	0.6	3	0.4	2	0.7777777777777778	0	0	0	6	1	0	1.0	3	3	0.4666666666666667	7	0.0625	0.8	0	0	0	0	0	0	0	0	0	0	0
4457	0.037569827318837436	0.0005519544198468653	0.0005044455563230147	0.943743549199549	None	0	0	0.16666666666666666	2	0.8666666666666667	13	0.6071428571428571	0.5333333333333333	10	8	6	3	0	0.5714285714285714	7	4	1.1333333333333333	17	0.21428571428571427	0.13333333333333333	0.39208919520635743	0.8088066363311941	0.3760581178499794	0.9741451913195609	0.12943803890319017	0.9581811969060777	0.7488214847014182	0.9390229899875232	0.3	0	0.0
6669	0.07718500930470429	0.05117978111310407	0.045849910167575	0.7529309056022692	None	0	0	0.1	1	1.0	12	1.0	0.9166666666666666	12	11	1	0	0	0.07142857142857142	14	1	0.9333333333333333	14	0.0	0	0.39208919520635743	0.8132953892091804	0.5583995117488432	0.9722648085734579	0.12943803890319017	0.9583280817113302	0.759902052229902	0.938271010301756	0	0	0.0
4455	0.061928699121402274	0.02725791770250984	0.02403889345292025	0.8101555250039392	None	0	0	0.125	1	1.0	10	1.0	0.9	10	9	1	0	0	0.08333333333333333	12	1	0.8	12	0.0	0	0.39053101686126634	0.7310986538422481	0.4672288147994113	0.9797908244833813	0.12943803890319017	0.9175079331195093	0.8009739883427888	0.9190955878032961	0	0	0.0
2270	None	None	None	None	None	0	0	0.16666666666666666	2	0.9375	15	1.0	0.875	15	14	2	1	0	0.05555555555555555	18	1	1.2	18	0.14285714285714285	0.11764705882352941	0.8699886019643174	0.9108971571394188	0.17942078889649546	0.945248061704295	0.40888313042656865	0.8507039581812835	0.9384385430179076	0.9092464669441271	1.0	0.26666666666666666	0.0
3287	0.026522338991067516	0.016056192674889412	0.01583487823617334	0.9709398481052423	None	0	0	0.14285714285714285	1	1.0	8	0.4166666666666667	0.75	6	6	3	2	0	0.375	8	3	0.6666666666666666	10	0.2	0	0.3863483462687586	0.6210917185326288	0.6360653673451241	0.9812600391473286	0.12892623958655744	0.861911787958324	0.9200636435859623	0.8903714965474956	0.5833333333333334	0.3333333333333333	0.0
2016	None	None	None	None	None	0.25	1	0.7272727272727273	8	0.14285714285714285	2	0.5333333333333333	0.07142857142857142	2	1	13	1	0	0.8333333333333334	6	5	1.0666666666666667	16	0.034482758620689655	0.46153846153846156	0.31804042733021615	0.6634007390278513	0.8328933147695043	0.5357432395222635	0.7632419803558435	0.8155765142874944	0.914744604523917	0.6834029142548236	1.0	1.0	0.0
2511	None	None	None	None	None	0	0	0.2857142857142857	2	0.875	7	0.5555555555555556	0.75	8	6	1	1	0	0.2222222222222222	9	2	0.6666666666666666	10	0.25	0	0.6792708729007576	0.9517142225469973	0.1875333225823121	0.9520570858558668	0.501442741902636	0.9139505978478617	0.9532733011259232	0.9414495631794656	1.0	0.375	0.0
3376	0.04730973938973319	0.0037210485253940696	0.0035355044390825065	0.9491950543526254	None	0	0	0.18181818181818182	2	0.8571428571428571	12	0.2857142857142857	0.5714285714285714	10	8	5	5	0	0.875	8	7	1.0666666666666667	16	0.4166666666666667	0	0.36941676415520164	0.8744241835008426	0.734520856344307	0.9793119895255179	0.12943803890319017	0.9009472891452378	0.8114883286171651	0.9351470962590307	0.1	0.1	0.0
5839	0.07677060329401464	0.031421346990338536	0.03126776886598599	0.6693203276892334	None	0	0	0.1111111111111111	1	1.0	11	1.0	0.9090909090909091	11	10	1	0	0	0.07692307692307693	13	1	0.8666666666666667	13	0.0	0	0.39208919520635743	0.8237797231740204	0.4878957855797016	0.9692641621656618	0.12943803890319017	0.9588103757237715	0.7353034684135629	0.9378240680891154	0	0	0.0
1199	None	None	None	None	None	0.5	1	0.8333333333333334	5	0.2857142857142857	2	0.5625	0.2857142857142857	4	2	4	1	0	1.0	4	4	0.6	9	0.1	0.8	0.6483232880401959	0.8375338843233163	0.4875686973473434	0.9213136046960494	0.5077205652842631	0.8644591428477683	0.9007151701256362	0.8791477729690352	1.0	0.25	0.0
1422	None	None	None	None	None	0.5	1	0.8333333333333334	5	0.16666666666666666	1	0.6666666666666666	0	3	0	4	2	0	0.75	4	3	0.5333333333333333	8	0.2222222222222222	0.6666666666666666	0	0	0	0	0	0	0	0	0	0	0
524	None	None	None	None	None	0	0	0.2727272727272727	3	0.7142857142857143	10	0.25396825396825395	0.7142857142857143	13	10	2	4	0	0.7777777777777778	7	9	1.0666666666666667	16	0.8	0.2	0.5799985508497484	0.8397122151298734	0.29015558166811883	0.8368256621244462	0.8870285594713729	0.950067319450575	0.9407759396522246	0.8888367781351677	0.07692307692307693	0.07692307692307693	0.0
4418	0.04921613511825985	0.024618055545198338	0.024176603227246348	0.7511287342699862	None	0	0	0.125	1	1.0	9	1.0	0.8888888888888888	9	8	1	0	0	0.09090909090909091	11	1	0.7333333333333333	11	0.0	0	0.3806074973311597	0.606019741290003	0.3055543916808379	0.984477831152463	0.12943803890319017	0.8382647022611769	0.8128956021187124	0.8884767700753052	0	0	0.0
3165	0.023565307318386297	0.005871302324272348	0.005848004823153008	0.985763592017143	None	0	0	0.16666666666666666	1	1.0	6	0.5714285714285714	0.8333333333333334	5	5	2	2	0	0.2857142857142857	2	7	0.5333333333333333	8	0.25	0	0.39208919520635743	0.9266358925015444	0.14340460099438115	0.9749644989960128	0.16619551462107227	0.9188599620492001	0.835599194576841	0.9465998598429745	0.6	0.2	0.0
4401	0.04710533171464549	0.023756476980113017	0.023150187798131765	0.714584033590508	None	0	0	0.125	1	1.0	9	1.0	0.8888888888888888	9	8	1	0	0	0.09090909090909091	11	1	0.7333333333333333	11	0.0	0	0.3806074973311597	0.606019741290003	0.3055543916808379	0.984477831152463	0.12943803890319017	0.8278007727707887	0.8001286216227128	0.8859669604563707	0	0	0.0
2340	None	None	None	None	None	0.5	1	1.0	6	0.0	0	0.5625	0	2	0	6	0	0	1.0	4	4	0.6	9	0.0	0.8	0	0	0	0	0	0	0	0	0	0	0
6452	0.07378816932981239	0.03345313749477983	0.03122434876782467	0.6656762408873695	None	0	0	0.1111111111111111	1	1.0	11	1.0	0.9090909090909091	11	10	1	0	0	0.07692307692307693	13	1	0.8666666666666667	13	0.0	0	0.39208919520635743	0.8237797231740204	0.4878957855797016	0.9692641621656618	0.12943803890319017	0.9588103757237715	0.7353034684135629	0.9378240680891154	0	0	0.0
2517	None	None	None	None	None	0	0	1.0	3	0.0	0	0.6666666666666666	0	3	0	0	1	0	0.6666666666666666	2	3	0.26666666666666666	4	1.0	1.0	0	0	0	0	0	0	0	0	0	0	0
1526	None	None	None	None	None	0	0	0.4	4	0.5	6	0.6666666666666666	0.25	4	3	9	0	0	0.42857142857142855	7	3	0.9333333333333333	14	0.0	0.36363636363636365	0.38393378065036765	0.8975481367054792	0.3190803598709574	0.9314614227066619	0.20910536020893047	0.8901378347520912	0.6815323185379771	0.9080950222621823	0	0	0.0
515	None	None	None	None	None	0	0	0	0	0	0	1.0	0	0	0	0	4	0	1.0	1	1	0.06666666666666667	1	1.0	0	0	0	0	0	0	0	0	0	0	0	0
4580	0.05477531330275062	0.025970455152190045	0.0249902934827768	0.7148877405731889	None	0	0	0.125	1	1.0	10	1.0	0.9	10	9	1	0	0	0.08333333333333333	12	1	0.8	12	0.0	0	0.39053101686126634	0.7310986538422481	0.4672288147994113	0.9797908244833813	0.12943803890319017	0.9168237078798613	0.8044927188135623	0.91887207521745	0	0	0.0
701	None	None	None	None	None	0	0	0.3333333333333333	2	0.7142857142857143	5	0.45	0.5714285714285714	5	4	3	2	0	0.8	4	5	0.6	9	0.2222222222222222	0	0.2591338111691528	0.6553222643106759	0.6390257699342162	0.8076929231755701	0.6839455295888024	0.8527530041590641	0.8705183248245906	0.782107109178697	0.6000000000000001	0.2	0.0
6822	0.0801970333824309	0.04634248234935201	0.040232461566470284	0.7646584454551566	None	0	0	0.1	1	1.0	12	1.0	0.9166666666666666	12	11	1	0	0	0.07142857142857142	14	1	0.9333333333333333	14	0.0	0	0.39208919520635743	0.8132953892091804	0.5583995117488432	0.9722648085734579	0.12943803890319017	0.9583280817113302	0.759902052229902	0.938271010301756	0	0	0.0
2215	None	None	None	None	None	0	0	0.75	3	0.5	2	0.6	0.5	2	2	3	1	0	0.4	2	5	0.4	6	0.1	0.5	0.43048493384300623	0.9576335187136436	0.6543032297214268	0.8774456436701045	0.6825256346805784	0.8641281021613575	0.9132024179822366	0.9098817679624792	1.0	0	0.0
7364	0.08148317294768795	0.05229905400956791	0.04392685403591368	0.7535081743770669	None	0	0	0.1	1	1.0	12	1.0	0.9166666666666666	12	11	1	0	0	0.07142857142857142	14	1	0.9333333333333333	14	0.0	0	0.39208919520635743	0.8132953892091804	0.5583995117488432	0.9722648085734579	0.12943803890319017	0.9566919817658828	0.7486742207825807	0.9374899574469815	0	0	0.0
6284	0.07685960041597271	0.029200201811631292	0.028864834314388233	0.6962362791239148	None	0	0	0.1	1	1.0	12	1.0	0.9166666666666666	12	11	1	0	0	0.07142857142857142	14	1	0.9333333333333333	14	0.0	0	0.39208919520635743	0.8149528192883787	0.5583995117488432	0.9722648085734579	0.12943803890319017	0.9566919817658828	0.7524184557679024	0.9377035693560652	0	0	0.0
3681	0.04533047737549347	0.023435401086575183	0.022978066433311458	0.7182597568411153	None	0	0	0.125	1	1.0	9	1.0	0.8888888888888888	9	8	1	0	0	0.09090909090909091	11	1	0.7333333333333333	11	0.0	0	0.3806074973311597	0.606019741290003	0.3055543916808379	0.984477831152463	0.12943803890319017	0.8276946113622841	0.8001286216227128	0.885941883649822	0	0	0.0
5869	0.07558079925745921	0.030497149962678525	0.025058196294613068	0.6272402826440664	None	0	0	0.1111111111111111	1	1.0	11	1.0	0.9090909090909091	11	10	1	0	0	0.07692307692307693	13	1	0.8666666666666667	13	0.0	0	0.39208919520635743	0.7746979195174221	0.4878957855797016	0.976072330193229	0.12943803890319017	0.9433792386796748	0.7687748021805434	0.9299252471258033	0	0	0.0
4329	0.060416870138373394	0.02808062760922273	0.025861279574494488	0.810116355823062	None	0	0	0.125	1	1.0	10	1.0	0.9	10	9	1	0	0	0.08333333333333333	12	1	0.8	12	0.0	0	0.39053101686126634	0.7310986538422481	0.4672288147994113	0.9797908244833813	0.12943803890319017	0.9175079331195093	0.8009739883427888	0.9190955878032961	0	0	0.0
1098	None	None	None	None	None	0	0	0.08333333333333333	1	1.0	15	0.2361111111111111	0.7333333333333333	12	11	4	2	0	0.8888888888888888	9	8	1.1333333333333333	17	0.18181818181818182	0.13333333333333333	0.39208919520635743	0.8630220127114132	0.5671184385325285	0.9643824499627373	0.4055478206591827	0.9742925951538194	0.9300563905119482	0.9490556704895238	0.5833333333333333	0	0.0
6710	0.05801649555514092	0.004926442568551522	0.004735047695767446	0.7348766777601516	None	0	0	0.125	1	1.0	10	1.0	0.9	10	9	1	0	0	0.08333333333333333	12	1	0.8	12	0.0	0	0.39208919520635743	0.8426377970755295	0.4672288147994113	0.9629020184610916	0.2794402289338199	0.9627576081863668	0.7382798190219734	0.9387111591884119	0	0	0.0
3269	0.0239440291389635	0.01417327700942217	0.013409271678770157	0.9740107915068774	None	0	0	0.14285714285714285	1	1.0	8	0.4166666666666667	0.75	6	6	3	1	0	0.375	8	3	0.6666666666666666	10	0.1	0	0.3863483462687586	0.6210917185326288	0.6360653673451241	0.9812600391473286	0.12892623958655744	0.862164170372011	0.9200636435859623	0.8904405247871858	1.0	0.16666666666666666	0.0
3078	0.025128901385754698	0.015778686119682604	0.015439451229894664	0.9724203169536861	None	0	0	0.14285714285714285	1	1.0	8	0.4166666666666667	0.75	6	6	3	2	0	0.375	8	3	0.6666666666666666	10	0.2	0	0.3863483462687586	0.6210917185326288	0.6360653673451241	0.9812600391473286	0.12892623958655744	0.861911787958324	0.9200636435859623	0.8903714965474956	0.5833333333333334	0.3333333333333333	0.0
4236	0.046990570330438845	0.02538198753286906	0.0250517449550462	0.7600673267992072	None	0	0	0.125	1	1.0	9	1.0	0.8888888888888888	9	8	1	0	0	0.09090909090909091	11	1	0.7333333333333333	11	0.0	0	0.3806074973311597	0.606019741290003	0.3055543916808379	0.984477831152463	0.12943803890319017	0.8259320154475678	0.8001286216227128	0.8855266124973374	0	0	0.0
6841	0.08156111621408511	0.04718228911761527	0.040235234385215174	0.7699116175520513	None	0	0	0.1	1	1.0	12	1.0	0.9166666666666666	12	11	1	0	0	0.07142857142857142	14	1	0.9333333333333333	14	0.0	0	0.39208919520635743	0.8132953892091804	0.5583995117488432	0.9722648085734579	0.12943803890319017	0.9583280817113302	0.759902052229902	0.938271010301756	0	0	0.0
6400	0.08558353760138991	0.02264047963742701	0.020612547182320147	0.6508254812784233	None	0	0	0.1	1	1.0	12	1.0	0.9166666666666666	12	11	1	0	0	0.07142857142857142	14	1	0.9333333333333333	14	0.0	0	0.39208919520635743	0.8149528192883787	0.5583995117488432	0.9722648085734579	0.12943803890319017	0.9566919817658828	0.7524184557679024	0.9377035693560652	0	0	0.0
2828	0.014621889439961415	0.0011573828644454607	0.0011495885846216172	0.9960756850104754	None	0	0	0.3333333333333333	2	0.7142857142857143	5	0.36	0.2857142857142857	2	2	6	2	0	1.0	5	5	0.6	9	0.125	0.4	0.3723835806758341	0.7060817071967561	0.4349476551991286	0.9486039736869072	0.4443547848689281	0.9690381400553352	0.7515992840763374	0.9177228878534434	1.0	1.0	0.0
603	None	None	None	None	None	0	0	0.5	1	1.0	1	0.75	0	1	0	1	3	0	1.0	2	2	0.2	3	0.6	0	0	0	0	0	0	0	0	0	0	0	0
4869	0.042365248661167546	0.010017277785838878	0.002117861721104404	0.6952224900085571	None	0	0	0.25	2	0.8888888888888888	8	0.55	0.8888888888888888	9	8	1	0	0	0.2	2	10	0.7333333333333333	11	0.0	0	0.3889728385161752	0.7415993355913035	0.4465618440191209	0.9775133391497923	0.12943803890319017	0.9235176061027153	0.7687748021805434	0.9197660234080163	0	0	0.0
5886	0.0716024335366719	0.03239603008744014	0.030813814359411267	0.664345461388063	None	0	0	0.1111111111111111	1	1.0	11	1.0	0.9090909090909091	11	10	1	0	0	0.07692307692307693	13	1	0.8666666666666667	13	0.0	0	0.39208919520635743	0.8237797231740204	0.4878957855797016	0.9692641621656618	0.12943803890319017	0.9592597738774973	0.7353034684135629	0.93804603400117	0	0	0.0
2612	0.005798770414969174	0.0004299491091308365	0.00042499894989681734	0.9947938717725968	None	1.0	1	0.8	4	0.2	1	0.5833333333333334	0.2	4	1	2	1	0	0.75	4	3	0.4666666666666667	7	0.2	0.6666666666666666	0.5268393238605517	0.9374952852778107	0.7485274441353219	0.9419419778570065	0.5897803290564205	0.6823058313083281	0.7017758895005085	0.8895631311268486	1.0	0.25	0.0
4919	0.060600709365726244	0.022100004182043782	0.01862699194518713	0.8112945277185855	None	0	0	0.125	1	1.0	10	1.0	0.9	10	9	1	0	0	0.08333333333333333	12	1	0.8	12	0.0	0	0.39053101686126634	0.7310986538422481	0.4672288147994113	0.9797908244833813	0.12943803890319017	0.9175079331195093	0.8009739883427888	0.9190955878032961	0	0	0.0
6944	0.08084045126043389	0.05416233438032351	0.04710156894095372	0.7502752876101048	None	0	0	0.1	1	1.0	12	1.0	0.9166666666666666	12	11	1	0	0	0.07142857142857142	14	1	0.9333333333333333	14	0.0	0	0.39208919520635743	0.8132953892091804	0.5583995117488432	0.9722648085734579	0.12943803890319017	0.9583280817113302	0.759902052229902	0.938271010301756	0	0	0.0
4333	0.07761866103153606	0.03174399221221231	0.025868195373548255	0.6451540548442787	None	0	0	0.1111111111111111	1	1.0	11	1.0	0.9090909090909091	11	10	1	0	0	0.07692307692307693	13	1	0.8666666666666667	13	0.0	0	0.39208919520635743	0.7746979195174221	0.4878957855797016	0.976072330193229	0.12943803890319017	0.9433792386796748	0.7687748021805434	0.9299252471258033	0	0	0.0
4594	0.058636911855957055	0.025896809056008267	0.021754143305759026	0.8096098907421156	None	0	0	0.125	1	1.0	10	1.0	0.9	10	9	1	0	0	0.08333333333333333	12	1	0.8	12	0.0	0	0.39053101686126634	0.7310986538422481	0.4672288147994113	0.9797908244833813	0.12943803890319017	0.9175079331195093	0.8009739883427888	0.9190955878032961	0	0	0.0
930	None	None	None	None	None	0	0	0.5	2	0.5	2	1.0	0	2	0	3	3	0	0.6666666666666666	2	3	0.4	6	0.375	0	0	0	0	0	0	0	0	0	0	0	0
2543	None	None	None	None	None	0.5	1	0.6666666666666666	4	0.42857142857142855	3	0.5	0.2857142857142857	4	2	4	4	0	0.5	6	3	0.6	9	0.4	0.6666666666666666	0.2847406656466038	0.9356169834228965	0.2090089975793524	0.886188856540911	0.17143013580983385	0.8256059728959139	0.8115041734927227	0.8903689646022661	0.375	0	0.0
6850	0.08227977051094557	0.03509932736916107	0.03168661866504866	0.739219027289613	None	0	0	0.1	1	1.0	12	1.0	0.9166666666666666	12	11	1	0	0	0.07142857142857142	14	1	0.9333333333333333	14	0.0	0	0.39208919520635743	0.8132953892091804	0.5583995117488432	0.9722648085734579	0.12943803890319017	0.9583718681438473	0.7679896916956659	0.938292185467177	0	0	0.0
4614	0.05651509626616442	0.02639317827605295	0.022565095331310507	0.7439390171648529	None	0	0	0.125	1	1.0	10	1.0	0.9	10	9	1	0	0	0.08333333333333333	12	1	0.8	12	0.0	0	0.39053101686126634	0.7310986538422481	0.4672288147994113	0.9797908244833813	0.12943803890319017	0.9175079331195093	0.8009739883427888	0.9190955878032961	0	0	0.0
3731	0.047174204070312815	0.022926366429797822	0.022475849486788952	0.7284225246138292	None	0	0	0.125	1	1.0	9	1.0	0.8888888888888888	9	8	1	0	0	0.09090909090909091	11	1	0.7333333333333333	11	0.0	0	0.3806074973311597	0.606019741290003	0.3055543916808379	0.984477831152463	0.12943803890319017	0.8276946113622841	0.8001286216227128	0.885941883649822	0	0	0.0
5266	0.059289822935996855	0.028841062342935996	0.02593280599403921	0.7853804197363622	None	0	0	0.125	1	1.0	10	1.0	0.9	10	9	1	0	0	0.08333333333333333	12	1	0.8	12	0.0	0	0.39053101686126634	0.7310986538422481	0.4672288147994113	0.9797908244833813	0.12943803890319017	0.9175079331195093	0.8009739883427888	0.9190955878032961	0	0	0.0
6918	0.07660556140754864	0.0017045750879157201	0.00031126270868494626	0.6832211250705176	None	0	0	0.1	1	1.0	12	1.0	0.9166666666666666	12	11	1	1	0	0.07142857142857142	14	1	0.9333333333333333	14	0.2	0	0.39208919520635743	0.8137719202744531	0.5583995117488432	0.9733310192934865	0.12943803890319017	0.9706598108651883	0.7685049434874607	0.9456785211504356	1.0	0	0.0
168	None	None	None	None	None	0.3333333333333333	1	0.625	5	0.3333333333333333	3	0.55	0.2222222222222222	4	2	6	1	0	0.8	4	5	0.7333333333333333	11	0.07142857142857142	0.5	0.565725339392776	0.9462187279789673	0.3350348655407676	0.8964302051912117	0.3871815052642014	0.7308824335477642	0.7346851598328573	0.8816632507592443	1.0	0.5	0.0
2689	7.082669339394329e-05	3.766992311901465e-07	-3.408916860204875e-07	0.9999860561764232	None	0.5	1	0.5	3	0.5	3	0.5333333333333333	0.3333333333333333	2	2	5	2	0	0.6	3	5	0.5333333333333333	8	0.14285714285714285	0	0.14473221280396617	0.5647789695309833	0.8511492649390255	0.5	0.5328469586554843	0.5331361473275873	0.9472817620771585	0.532729762688823	0.75	0	0.0803246924598715
7195	0.07843674482947796	0.048902942629806406	0.04214943091623399	0.7553475682279418	None	0	0	0.1	1	1.0	12	1.0	0.9166666666666666	12	11	1	0	0	0.07142857142857142	14	1	0.9333333333333333	14	0.0	0	0.39208919520635743	0.8132953892091804	0.5583995117488432	0.9722648085734579	0.12943803890319017	0.9583280817113302	0.759902052229902	0.938271010301756	0	0	0.0
1083	None	None	None	None	None	0	0	0.06666666666666667	1	1.0	20	0.25	0.85	18	17	3	4	0	0.7272727272727273	11	8	1.4666666666666666	22	0.4444444444444444	0.3157894736842105	0.571186406729886	0.8519224566100084	0.377134232184268	0.8689192591532147	0.4418387492697301	0.9113330106182729	0.8134125952606529	0.8797860442067709	0.33333333333333337	0.2777777777777778	0.0
996	None	None	None	None	None	0	0	0.0625	1	1.0	21	0.36507936507936506	0.9523809523809523	21	20	1	1	0	0.14285714285714285	3	21	1.5333333333333334	23	0.2	0	0.571186406729886	0.7999955871206675	0.377134232184268	0.7837849818504287	0.27301088586853217	0.7949193584643123	0.8623095073954947	0.7929809716359516	1.0	0.14285714285714285	0.0
5766	0.059049415184202175	0.028996347275783447	0.025374007754662944	0.7906640738143148	None	0	0	0.125	1	1.0	10	1.0	0.9	10	9	1	0	0	0.08333333333333333	12	1	0.8	12	0.0	0	0.39053101686126634	0.7310986538422481	0.4672288147994113	0.9797908244833813	0.12943803890319017	0.9175079331195093	0.8009739883427888	0.9190955878032961	0	0	0.0
3222	0.11169349217225072	0.026744440296857415	-0.020140890536174405	0.6817813764783041	None	0	0	0.15384615384615385	2	0.9411764705882353	16	0.37254901960784315	0.8823529411764706	17	15	1	1	0	0.17647058823529413	3	17	1.2666666666666666	19	0.25	0	0.4502554580835064	0.9140348265106331	0.27461339416432373	0.9419371540121688	0.507659244208183	0.8201773024117632	0.7286839979675641	0.9022633123369416	1.0	0	0.0
710	None	None	None	None	None	0	0	0.25	2	0.8	8	0.3	0.8	8	8	3	2	0	0.625	5	8	0.8	12	0.2	0	0.7668598829204628	0.8390845240449682	0.4871206484246615	0.94634863441863	0.27301088586853217	0.8484422602805093	0.8830934138013661	0.8890746643440687	0.5625	0.375	0.0
4330	0.04676776456812463	0.02322901159481636	0.02278601440505655	0.750468112140337	None	0	0	0.125	1	1.0	9	1.0	0.8888888888888888	9	8	1	0	0	0.09090909090909091	11	1	0.7333333333333333	11	0.0	0	0.3806074973311597	0.606019741290003	0.3055543916808379	0.984477831152463	0.12943803890319017	0.8276946113622841	0.8001286216227128	0.885941883649822	0	0	0.0
1553	None	None	None	None	None	0.5	2	0.7	7	0.3333333333333333	4	0.5833333333333334	0.16666666666666666	7	2	6	1	0	0.6666666666666666	6	4	0.9333333333333333	14	0.09090909090909091	0.3333333333333333	0.973606446339794	0.978961589535716	0.8106288046018346	0.932141099273206	0.5195730438251164	0.9432117730480629	0.9522083217463072	0.9564805574673493	1.0	0.14285714285714285	0.0
3283	0.012081407891068856	0.0010935437732646142	-0.0010770161569617375	0.9393187442852449	None	0	0	0.2857142857142857	2	0.875	7	0.47619047619047616	0.625	6	5	3	0	0	0.42857142857142855	3	7	0.6666666666666666	10	0.0	0	0.3863483462687586	0.8593315293626544	0.31565019328704136	0.9801700394028336	0.14781677676213123	0.8874855288835479	0.878406475217735	0.9303361090607258	0	0	0.0
1235	None	None	None	None	None	0	0	0.6666666666666666	2	0.5	1	0.6666666666666666	0	0	0	3	3	0	0.6666666666666666	2	3	0.26666666666666666	4	0.3	0	0	0	0	0	0	0	0	0	0	0	0
6325	0.0797408873020376	0.05247153196730764	0.04553726032582172	0.7516693350950734	None	0	0	0.1	1	1.0	12	1.0	0.9166666666666666	12	11	1	0	0	0.07142857142857142	14	1	0.9333333333333333	14	0.0	0	0.39208919520635743	0.8132953892091804	0.5583995117488432	0.9722648085734579	0.12943803890319017	0.9583280817113302	0.759902052229902	0.938271010301756	0	0	0.0
959	None	None	None	None	None	0.3333333333333333	1	0.6666666666666666	6	0.2727272727272727	3	0.65	0	3	0	9	2	0	0.8	5	4	0.8666666666666667	13	0.10526315789473684	1.0	0	0	0	0	0	0	0	0	0	0	0
870	None	None	None	None	None	0	0	0.2857142857142857	2	0.75	6	0.625	0.375	3	3	6	3	0	1.0	4	4	0.6666666666666666	10	0.1875	0	0.2847406656466038	0.611095771545224	0.14340460099438115	0.7077778944762653	0.12943803890319017	0.9837594218211917	0.6922053726947198	0.8597805398052883	0.3333333333333333	0	0.0
638	None	None	None	None	None	0	0	0.5	2	0.6666666666666666	2	0.625	0.3333333333333333	2	1	2	1	0	0.5	4	2	0.3333333333333333	5	0.14285714285714285	0.5	0.30912983099171526	0.6354544137019362	0.4535204016948452	0.5228496064489878	0.6951029140575833	0.8594268800223305	0.8318199672065777	0.6940727843661297	1.0	0.5	0.0
4267	0.05878451184529022	0.010126662484596238	0.010114114858386179	0.7981570965721514	None	0	0	0.125	1	1.0	10	1.0	0.9	10	9	1	0	0	0.08333333333333333	12	1	0.8	12	0.0	0	0.39053101686126634	0.7310986538422481	0.4672288147994113	0.9810513603250796	0.12943803890319017	0.9175079331195093	0.7848660488234185	0.9207089371114283	0	0	0.0
721	None	None	None	None	None	0.5	1	0.7142857142857143	5	0.375	3	0.5	0.25	7	2	2	0	0	0.8	4	5	0.6666666666666666	10	0.0	0.5714285714285714	0.5884587046461037	0.8214740975587659	0.32240718250340555	0.8367006970543285	0.7924438872906491	0.9275065132751897	0.9407759396522246	0.8702401562196517	0	0	0.0
6791	0.08221327562095834	0.05639156839368095	0.0497482915014276	0.7471297741511047	None	0	0	0.1	1	1.0	12	1.0	0.9166666666666666	12	11	1	0	0	0.07142857142857142	14	1	0.9333333333333333	14	0.0	0	0.39208919520635743	0.8132953892091804	0.5583995117488432	0.9722648085734579	0.12943803890319017	0.9583718681438473	0.7679896916956659	0.938292185467177	0	0	0.0
6970	0.07353797138077303	0.018974246903232284	0.01871158593902182	0.6896050300755758	None	0	0	0.1	1	1.0	12	1.0	0.9166666666666666	12	11	1	0	0	0.07142857142857142	14	1	0.9333333333333333	14	0.0	0	0.39208919520635743	0.8107066198235588	0.5583995117488432	0.9722648085734579	0.12943803890319017	0.9583718681438473	0.7560979243750222	0.9379640749888883	0	0	0.0
3680	0.012056225049941088	0.0018990624136298608	-0.0018926275179888925	0.9901593636278169	None	0	0	0.2	1	1.0	5	1.0	0.6	3	3	3	5	0	0.14285714285714285	7	1	0.4666666666666667	7	0.5	0	0.39208919520635743	0.6937319775149294	0.14340460099438115	0.9831254714004307	0.12943803890319017	0.9747103901070564	0.9604056881849226	0.945047590705171	0.3333333333333333	0	0.0
2643	0.001284755431679886	9.279084709559122e-05	1.2437550617020723e-05	0.9853793597255668	None	0	0	0.5	2	0.6666666666666666	2	0.625	0.6666666666666666	2	2	2	1	0	0.5	4	2	0.3333333333333333	5	0.125	0	0.4037856328399337	0.8094620057049277	0.8195128849671081	0.8587408631689333	0.7054493159184699	0.9500506990606908	0.9410667719628212	0.8875176481287335	1.0	0	0.0
262	None	None	None	None	None	0	0	0.4	2	0.6	3	0.4666666666666667	0.2	1	1	5	1	0	0.6	3	5	0.4666666666666667	7	0.07142857142857142	0	0.3720109719962854	0.5	0.7850155587104208	0.5	0.6821182707807416	0.5	0.8526320306625855	0.5	1.0	1.0	0.0
507	None	None	None	None	None	0	0	0.6	3	0.6	3	0.5833333333333334	0.4	4	2	2	3	0	0.3333333333333333	6	2	0.4666666666666667	7	0.5	0.8	0.9310152650143089	0.762098327186951	0.330393423021484	0.957777725653421	0.7808314439537185	0.9320691868118453	0.9304564718726145	0.9090095538251295	0.25	0	0.0
4736	0.08103801047621906	0.013528569809942676	0.012662375936775988	0.7084280766793858	None	0	0	0.1	1	1.0	13	0.5357142857142857	0.9230769230769231	13	12	1	0	0	0.14285714285714285	2	14	1.0	15	0.0	0	0.39208919520635743	0.8515651408208619	0.6289032379179846	0.9692071767814784	0.12943803890319017	0.9554398839644791	0.7353034684135629	0.9401287115882274	0	0	0.0
4297	0.0567439933742156	0.024834166888254565	0.023403857470760497	0.7134380247978562	None	0	0	0.125	1	1.0	10	1.0	0.9	10	9	1	0	0	0.08333333333333333	12	1	0.8	12	0.0	0	0.39053101686126634	0.7310986538422481	0.4672288147994113	0.9797908244833813	0.12943803890319017	0.9175079331195093	0.8009739883427888	0.9190955878032961	0	0	0.0
1303	None	None	None	None	None	0	0	1.0	4	0.0	0	0.5	0	3	0	2	0	0	0.75	4	3	0.4	6	0.0	0.5	0	0	0	0	0	0	0	0	0	0	0
5051	0.017522562016512828	0.0029056474217970473	0.0027354517501085047	0.9863090075591165	None	0	0	0.16666666666666666	1	1.0	6	0.5333333333333333	0.5	4	3	3	4	0	0.6	5	3	0.5333333333333333	8	0.4444444444444444	0	0.35873212470627464	0.8249524643023698	0.2244794963376095	0.7799877208232184	0.4481286519109317	0.960581609496517	0.7581278103757982	0.8811176170772519	0.25	0	0.0
2806	0.009277402212259282	0.0019842144481699514	-0.0018357790214180308	0.9962684830201529	None	0.5	2	0.8	8	0.23076923076923078	3	0.5357142857142857	0.15384615384615385	7	2	7	2	0	0.5714285714285714	4	7	1.0	15	0.15384615384615385	0.18181818181818182	0.7689379820744995	0.9229946346319015	0.7340816548820369	0.8415112207508542	0.6004862460146124	0.8395834654932658	0.8705183248245906	0.8739265872724378	0.5714285714285714	0.2857142857142857	0.0
3665	0.02655598693388294	0.016507115649629357	0.016217423536829756	0.9719230715301155	None	0	0	0.14285714285714285	1	1.0	8	0.4166666666666667	0.75	6	6	3	2	0	0.375	8	3	0.6666666666666666	10	0.2	0	0.3863483462687586	0.6210917185326288	0.6360653673451241	0.9812600391473286	0.12892623958655744	0.861911787958324	0.9200636435859623	0.8903714965474956	0.5833333333333334	0.16666666666666666	0.0
241	None	None	None	None	None	0	0	0.4166666666666667	5	0.5625	9	0.6923076923076923	0.5	12	8	5	2	0	0.15384615384615385	2	13	1.2	18	0.2	0.25	0.6368619443692556	0.9585888771135613	0.4137348487310035	0.8913123977859678	0.4879796917413916	0.9365956007549824	0.9384385430179076	0.9337815123242115	0.5416666666666666	0.5	0.0
503	None	None	None	None	None	0	0	0.1111111111111111	1	1.0	11	1.0	1.0	12	11	0	1	0	0.07692307692307693	1	13	0.8666666666666667	13	0.3333333333333333	0	0.8109011174815219	0.8752475822045659	0.43101637021961564	0.9109358932549957	0.6792445650489737	0.940340869146552	0.8954250561539605	0.9124264931059456	1.0	0.3333333333333333	0.0
6577	0.005551081981083701	0.0003563272300038883	-0.00034442547990751985	0.9784442882546853	None	0	0	0.2	1	1.0	5	0.5833333333333334	0.8	5	4	1	2	0	0.3333333333333333	2	6	0.4666666666666667	7	0.4	0	0.39208919520635743	0.8072119371952456	0.6289032379179846	0.9805442391258499	0.12943803890319017	0.9386835754252	0.7095877814610251	0.9366398273009836	0.6	0	0.0
7056	0.06598837571784463	0.029932843965534077	0.01943017587948653	0.629220445109856	None	0	0	0.1111111111111111	1	1.0	11	1.0	0.9090909090909091	11	10	1	0	0	0.07692307692307693	13	1	0.8666666666666667	13	0.0	0	0.39208919520635743	0.8221837253767793	0.4878957855797016	0.9692641621656618	0.12943803890319017	0.9592597738774973	0.7353034684135629	0.9378334682765216	0	0	0.0
4692	0.05824146204752921	0.028319089696450334	0.025188098014186523	0.8089025555740802	None	0	0	0.125	1	1.0	10	1.0	0.9	10	9	1	0	0	0.08333333333333333	12	1	0.8	12	0.0	0	0.39053101686126634	0.7310986538422481	0.4672288147994113	0.9797908244833813	0.12943803890319017	0.9175079331195093	0.8009739883427888	0.9190955878032961	0	0	0.0
3776	0.05069334371056272	0.024189202025986	0.0235732813308941	0.7396671129725145	None	0	0	0.125	1	1.0	9	1.0	0.8888888888888888	9	8	1	0	0	0.09090909090909091	11	1	0.7333333333333333	11	0.0	0	0.3806074973311597	0.606019741290003	0.3055543916808379	0.984477831152463	0.12943803890319017	0.8276946113622841	0.8001286216227128	0.885941883649822	0	0	0.0
3048	0.03106038020514369	0.000487337743925168	0.0004510389516123653	0.9617932743288097	None	0.25	1	0.4	4	0.75	9	0.3111111111111111	0.6666666666666666	10	8	3	0	0	0.5555555555555556	5	9	0.9333333333333333	14	0.0	0.36363636363636365	0.2591338111691528	0.7190735458698544	0.6390257699342162	0.9100732116252008	0.6839455295888024	0.9265592138285089	0.932321086920658	0.8732272226239935	0	0	0.0
2997	0.008012631993451366	0.0011289699264790576	-0.0004914635662676796	0.9478496761802574	None	0	0	0.5	3	0.42857142857142855	3	0.75	0.2857142857142857	3	2	5	1	0	0.3333333333333333	6	2	0.6	9	0.07692307692307693	0	0.9883814751816293	0.8043820234400647	0.17942078889649546	0.979532707362525	0.6201685283732905	0.9391946895349187	0.9646678478576953	0.935424656065061	1.0	0	0.0
4177	0.048771318296675976	0.02283615831961479	0.022193141155119077	0.7451136794242194	None	0	0	0.125	1	1.0	9	1.0	0.8888888888888888	9	8	1	0	0	0.09090909090909091	11	1	0.7333333333333333	11	0.0	0	0.3806074973311597	0.606019741290003	0.3055543916808379	0.984477831152463	0.12943803890319017	0.8276946113622841	0.8001286216227128	0.885941883649822	0	0	0.0
3033	4.818814413541741e-05	5.060363701350121e-06	-5.0321988145028725e-06	0.9999909445063156	None	0	0	0.25	1	1.0	4	0.75	0.5	2	2	3	4	0	0.5	2	4	0.4	6	0.4	0	0.7793186145860085	0.900859730646296	0.7328856772434785	0.9353022447654618	0.6359123110014313	0.5146257808743959	0.7650689525403338	0.8382808908325505	0.5	0.5	0.2826361563538653
1165	None	None	None	None	None	0.2	1	0.3333333333333333	4	0.7333333333333333	11	0.3541666666666667	0.6666666666666666	12	10	4	2	0	0.3333333333333333	12	4	1.1333333333333333	17	0.2	0.15384615384615385	0.571186406729886	0.8100193375112482	0.257785660295284	0.7457194582048117	0.2009613746815891	0.8170681505009536	0.8623095073954947	0.7926354951736422	0.5416666666666666	0.16666666666666666	0.0
737	None	None	None	None	None	0	0	0.4	2	0.8	4	1.0	0.6	3	3	3	2	0	0.14285714285714285	1	7	0.4666666666666667	7	0.2	0.3333333333333333	0.973606446339794	0.8096352006825137	0.4018669665473812	0.950336547179457	0.276448991601041	0.9779696539034852	0.9657683336708025	0.9388168582653243	0.6666666666666666	0.6666666666666666	0.0
7517	0.07912284209988155	0.051184427132978334	0.04443130646543764	0.7544162550175517	None	0	0	0.1	1	1.0	12	1.0	0.9166666666666666	12	11	1	0	0	0.07142857142857142	14	1	0.9333333333333333	14	0.0	0	0.39208919520635743	0.8132953892091804	0.5583995117488432	0.9722648085734579	0.12943803890319017	0.9583718681438473	0.7679896916956659	0.938292185467177	0	0	0.0
7324	0.07761138963089466	0.050597377473402115	0.04291118818636158	0.7534609190078265	None	0	0	0.1	1	1.0	12	1.0	0.9166666666666666	12	11	1	0	0	0.07142857142857142	14	1	0.9333333333333333	14	0.0	0	0.39208919520635743	0.8132953892091804	0.5583995117488432	0.9722648085734579	0.12943803890319017	0.9566919817658828	0.7486742207825807	0.9374899574469815	0	0	0.0
7434	0.07915873877050576	0.030178085351559053	0.02697532163509271	0.7565227989391181	None	0	0	0.1	1	1.0	12	1.0	0.9166666666666666	12	11	1	0	0	0.07142857142857142	14	1	0.9333333333333333	14	0.0	0	0.39208919520635743	0.8132953892091804	0.5583995117488432	0.9722648085734579	0.12943803890319017	0.9583718681438473	0.7679896916956659	0.938292185467177	0	0	0.0
1427	None	None	None	None	None	0	0	0.5714285714285714	4	0.5	4	0.5	0.5	6	4	3	1	0	0.8	5	4	0.6666666666666666	10	0.125	0.8	0.5119404295134322	0.9475347181893756	0.7063492751787928	0.9742145537188379	0.13145090968526504	0.8998582373656865	0.9627323660337281	0.948194396739993	1.0	0.16666666666666666	0.0
3927	0.0463776636467827	0.02302948619817852	0.02273666679676064	0.7636525921672082	None	0	0	0.125	1	1.0	9	1.0	0.8888888888888888	9	8	1	0	0	0.09090909090909091	11	1	0.7333333333333333	11	0.0	0	0.3806074973311597	0.606019741290003	0.3055543916808379	0.984477831152463	0.12943803890319017	0.8276946113622841	0.8001286216227128	0.885941883649822	0	0	0.0
4000	0.04849374316436896	0.02283615831961479	0.022193141155119077	0.7451136794242194	None	0	0	0.125	1	1.0	9	1.0	0.8888888888888888	9	8	1	0	0	0.09090909090909091	11	1	0.7333333333333333	11	0.0	0	0.3806074973311597	0.606019741290003	0.3055543916808379	0.984477831152463	0.12943803890319017	0.8276946113622841	0.8001286216227128	0.885941883649822	0	0	0.0
3207	0.02189864658861341	0.0028941163212579967	0.002886579230941996	0.9199224889503517	None	0	0	0.16666666666666666	1	1.0	7	0.36	0.8571428571428571	7	6	1	1	0	1.0	5	5	0.6	9	0.2	0	0.5317138138047767	0.5927504331460034	0.377134232184268	0.7269261635915764	0.4418387492697301	0.8978978176045249	0.7972143005761869	0.7642585889609675	1.0	0.2857142857142857	0.0
4090	0.049603668397240876	0.023038557730910653	0.022502755085040002	0.7329710283789888	None	0	0	0.125	1	1.0	9	1.0	0.8888888888888888	9	8	1	0	0	0.09090909090909091	11	1	0.7333333333333333	11	0.0	0	0.3806074973311597	0.606019741290003	0.3055543916808379	0.984477831152463	0.12943803890319017	0.8382647022611769	0.8128956021187124	0.8884767700753052	0	0	0.0
4024	0.04834021286824197	0.022659519605689748	0.022271869709598654	0.7418767315104624	None	0	0	0.125	1	1.0	9	1.0	0.8888888888888888	9	8	1	0	0	0.09090909090909091	11	1	0.7333333333333333	11	0.0	0	0.3806074973311597	0.606019741290003	0.3055543916808379	0.984477831152463	0.12943803890319017	0.8276946113622841	0.8001286216227128	0.885941883649822	0	0	0.0
2485	None	None	None	None	None	0.3333333333333333	1	0.625	5	0.5	5	0.4	0.5	8	5	3	0	0	0.8333333333333334	5	6	0.8	12	0.0	0.8571428571428571	0.2591338111691528	0.7196364400210491	0.6390257699342162	0.8996338069238512	0.6839455295888024	0.9123799698003785	0.9072250275547702	0.861319096386429	0	0	0.0
859	None	None	None	None	None	0	0	1.0	1	0	0	1.0	0	1	0	0	3	0	0.5	2	1	0.13333333333333333	2	1.0	0	0	0	0	0	0	0	0	0	0	0	0
6299	0.07531690062731677	0.032018986825630494	0.031114020277701458	0.6687752640211446	None	0	0	0.1111111111111111	1	1.0	11	1.0	0.9090909090909091	11	10	1	0	0	0.07692307692307693	13	1	0.8666666666666667	13	0.0	0	0.39208919520635743	0.8237797231740204	0.4878957855797016	0.9692641621656618	0.12943803890319017	0.9588103757237715	0.7353034684135629	0.9378240680891154	0	0	0.0
2317	None	None	None	None	None	0.3333333333333333	1	0.3333333333333333	3	0.7272727272727273	8	0.325	0.6363636363636364	10	7	2	1	0	0.625	5	8	0.8666666666666667	13	0.2	0.25	0.6729674689576699	0.9226665748273047	0.516661830678043	0.9353919584722667	0.33383079624661965	0.913691086381564	0.8899373788082177	0.9244061098116678	1.0	0	0.0
1174	None	None	None	None	None	0.5	1	0.7142857142857143	5	0.375	3	0.5555555555555556	0.25	5	2	4	3	0	0.5	3	6	0.6666666666666666	10	0.3333333333333333	0.5	0.973606446339794	0.8944356742258955	0.2437143993745298	0.8960641469291789	0.276448991601041	0.9566688080636834	0.9666326826899739	0.9214272129744205	0.4	0	0.0
3806	0.04635365521922051	0.024043871601773317	0.02347380148651279	0.722930900193516	None	0	0	0.125	1	1.0	9	1.0	0.8888888888888888	9	8	1	0	0	0.09090909090909091	11	1	0.7333333333333333	11	0.0	0	0.3806074973311597	0.606019741290003	0.3055543916808379	0.984477831152463	0.12943803890319017	0.8276946113622841	0.8001286216227128	0.885941883649822	0	0	0.0
3273	None	None	None	None	None	0.2	1	0.38461538461538464	5	0.5882352941176471	10	0.5277777777777778	0.4117647058823529	12	7	6	1	0	0.4444444444444444	4	9	1.2666666666666666	19	0.09090909090909091	0.875	0.31987065425015626	0.9422343673229008	0.8086954786805063	0.9334745881699524	0.5968649466490568	0.835956471007729	0.9032649265986666	0.9132419915409704	1.0	0	0.0
7519	0.0956418407479207	0.01577521907837775	-0.015774415202705578	0.6896962409790934	None	0	0	0.1	1	1.0	12	1.0	0.9166666666666666	12	11	1	1	0	0.07142857142857142	14	1	0.9333333333333333	14	0.2	0	0.39208919520635743	0.8124178695246871	0.5583995117488432	0.9733310192934865	0.12943803890319017	0.9666605941991459	0.7315745989177257	0.9432161142193421	1.0	0	0.0
6163	0.07509703004740534	0.029556567698060286	0.028703034430834225	0.663833423157629	None	0	0	0.1111111111111111	1	1.0	11	1.0	0.9090909090909091	11	10	1	0	0	0.07692307692307693	13	1	0.8666666666666667	13	0.0	0	0.39208919520635743	0.8237797231740204	0.4878957855797016	0.9692641621656618	0.12943803890319017	0.9605401389688322	0.7353034684135629	0.9386873345496928	0	0	0.0
6513	0.08227977051094555	0.03509932736916107	0.03168661866504866	0.739219027289613	None	0	0	0.1	1	1.0	12	1.0	0.9166666666666666	12	11	1	0	0	0.07142857142857142	14	1	0.9333333333333333	14	0.0	0	0.39208919520635743	0.8132953892091804	0.5583995117488432	0.9722648085734579	0.12943803890319017	0.9583718681438473	0.7679896916956659	0.938292185467177	0	0	0.0
3854	0.049971202096959925	0.023561440629428526	0.022871269333077173	0.7524584497931233	None	0	0	0.125	1	1.0	9	1.0	0.8888888888888888	9	8	1	0	0	0.09090909090909091	11	1	0.7333333333333333	11	0.0	0	0.3806074973311597	0.606019741290003	0.3055543916808379	0.984477831152463	0.12943803890319017	0.8276946113622841	0.8001286216227128	0.885941883649822	0	0	0.0
3535	0.010672302089904348	0.005180769546607568	-0.0014272880534419953	0.9840343698360611	None	0	0	0.16666666666666666	1	1.0	6	0.4444444444444444	0.6666666666666666	4	4	3	2	0	0.5	6	3	0.5333333333333333	8	0.2	0	0.39208919520635743	0.5124267429506089	0.9034188216420084	0.9417777804946241	0.1835506538467479	0.8872296683596111	0.9537267905891635	0.836442070300608	0.625	0.5	0.0
2613	0.0019757319630144925	0.000304350132106434	5.149454696425898e-05	0.9947460452032914	None	0.6666666666666666	2	0.7777777777777778	7	0.09090909090909091	1	0.65	0	3	0	9	1	0	0.8	4	5	0.8666666666666667	13	0.05263157894736842	0.4444444444444444	0	0	0	0	0	0	0	0	0	0	0
3042	0.01501439983920393	0.0012602860280731347	0.0011891896649364648	0.9961506511525404	None	0	0	0.3333333333333333	2	0.7142857142857143	5	0.36	0.2857142857142857	2	2	6	2	0	1.0	5	5	0.6	9	0.125	0.4	0.3723835806758341	0.7060817071967561	0.4349476551991286	0.9486039736869072	0.4443547848689281	0.9690381400553352	0.7515992840763374	0.9177228878534434	1.0	1.0	0.0
5171	0.055956776655067916	0.023633674160513374	0.022610410307620163	0.7151067699469074	None	0	0	0.125	1	1.0	10	1.0	0.9	10	9	1	0	0	0.08333333333333333	12	1	0.8	12	0.0	0	0.39053101686126634	0.7310986538422481	0.4672288147994113	0.9797908244833813	0.12943803890319017	0.9175079331195093	0.8009739883427888	0.9190955878032961	0	0	0.0
6254	0.07230807293324527	0.03300035300839438	0.03232644766725561	0.6784929953542689	None	0	0	0.1111111111111111	1	1.0	11	1.0	0.9090909090909091	11	10	1	0	0	0.07692307692307693	13	1	0.8666666666666667	13	0.0	0	0.39208919520635743	0.8237797231740204	0.4878957855797016	0.9692641621656618	0.12943803890319017	0.9605401389688322	0.7353034684135629	0.9386873345496928	0	0	0.0
7206	0.0802806500468406	0.0491414961999239	0.04192018181097316	0.7620868080993949	None	0	0	0.1	1	1.0	12	1.0	0.9166666666666666	12	11	1	0	0	0.07142857142857142	14	1	0.9333333333333333	14	0.0	0	0.39208919520635743	0.8132953892091804	0.5583995117488432	0.9722648085734579	0.12943803890319017	0.9583280817113302	0.759902052229902	0.938271010301756	0	0	0.0
4877	0.08054660076185412	0.014380890632651633	0.003404379294229798	0.7097253512716157	None	0	0	0.1	1	1.0	12	1.0	0.9166666666666666	12	11	1	0	0	0.07142857142857142	14	1	0.9333333333333333	14	0.0	0	0.39208919520635743	0.8195613584707446	0.5583995117488432	0.9722648085734579	0.12943803890319017	0.9566919817658828	0.7589019892013168	0.9383017547004705	0	0	0.0
6723	0.08200490703640595	0.05555763629089816	0.04799349611074081	0.7465461495754693	None	0	0	0.1	1	1.0	12	1.0	0.9166666666666666	12	11	1	0	0	0.07142857142857142	14	1	0.9333333333333333	14	0.0	0	0.39208919520635743	0.8132953892091804	0.5583995117488432	0.9722648085734579	0.12943803890319017	0.9566919817658828	0.7486742207825807	0.9374899574469815	0	0	0.0
4287	0.05011171814815619	0.025545218737541075	0.02523257367516107	0.7637485045634734	None	0	0	0.125	1	1.0	9	1.0	0.8888888888888888	9	8	1	0	0	0.09090909090909091	11	1	0.7333333333333333	11	0.0	0	0.3806074973311597	0.606019741290003	0.3055543916808379	0.984477831152463	0.12943803890319017	0.8382647022611769	0.8128956021187124	0.8884767700753052	0	0	0.0
3412	0.026382629896085013	0.015781665098472644	0.01555473220456948	0.9720166524498125	None	0	0	0.14285714285714285	1	1.0	8	0.4166666666666667	0.75	6	6	3	2	0	0.375	8	3	0.6666666666666666	10	0.2	0	0.3863483462687586	0.6210917185326288	0.6360653673451241	0.9812600391473286	0.12892623958655744	0.861911787958324	0.9200636435859623	0.8903714965474956	0.5833333333333334	0.16666666666666666	0.0
1114	None	None	None	None	None	0	0	0.5	3	0.5714285714285714	4	0.45	0.2857142857142857	2	2	6	1	0	0.8	5	4	0.6	9	0.0625	0.2857142857142857	0.3849854691680099	0.6796676986622243	0.29562055426424855	0.6932030392808041	0.299130747368744	0.8064459411495978	0.7167268373237204	0.7306954716593858	1.0	0	0.0
35	None	None	None	None	None	0	0	1.0	1	0	0	1.0	0	0	0	1	0	0	0.5	2	1	0.13333333333333333	2	0.0	0	0	0	0	0	0	0	0	0	0	0	0
3941	0.04915207526977065	0.02415461151040635	0.023619994144505375	0.7241166063156048	None	0	0	0.125	1	1.0	9	1.0	0.8888888888888888	9	8	1	0	0	0.09090909090909091	11	1	0.7333333333333333	11	0.0	0	0.3806074973311597	0.606019741290003	0.3055543916808379	0.984477831152463	0.12943803890319017	0.8276946113622841	0.8001286216227128	0.885941883649822	0	0	0.0
1570	None	None	None	None	None	0	0	0.4	4	0.6666666666666666	8	0.5833333333333334	0.6666666666666666	10	8	3	0	0	0.16666666666666666	12	2	0.9333333333333333	14	0.0	0.16666666666666666	0.5927934922984095	0.8959459643228358	0.4230976111209716	0.9046335205265478	0.3412896443903274	0.8442889683081215	0.869101544226855	0.8840227218610377	0	0	0.0
3174	0.017951599309049025	0.0010493311044618811	0.0003043452567189114	0.9975415648527607	None	0.5	2	0.7	7	0.16666666666666666	2	0.5833333333333334	0.08333333333333333	2	1	11	0	0	0.375	3	8	0.9333333333333333	14	0.0	0.6666666666666666	0.28878696177120683	0.8471467126969028	0.4349476551991286	0.9486039736869072	0.46906760899461597	0.9756524711823822	0.7072827403230622	0.9411900479815255	0	0	0.0
1899	None	None	None	None	None	0	0	0.375	3	0.6666666666666666	6	0.4583333333333333	0.6666666666666666	8	6	2	1	0	0.375	8	3	0.7333333333333333	11	0.16666666666666666	0	0.3798995182427157	0.9665182682435961	0.6983331073593901	0.9261279730164903	0.6603140520667132	0.8955862209990121	0.896335411679336	0.9358460361053249	1.0	0	0.0
5258	0.07576476468845442	0.033018674568515954	0.028005114945443173	0.6537833559606203	None	0	0	0.1111111111111111	1	1.0	11	1.0	0.9090909090909091	11	10	1	0	0	0.07692307692307693	13	1	0.8666666666666667	13	0.0	0	0.39208919520635743	0.7746979195174221	0.4878957855797016	0.976072330193229	0.12943803890319017	0.9433792386796748	0.7687748021805434	0.9299252471258033	0	0	0.0
2961	2.529543775597213e-05	3.4423663038293534e-06	4.2766474764588085e-07	0.9942725383144655	None	0	0	0.75	6	0.0	0	0.5	0	3	0	8	1	0	0.6666666666666666	4	6	0.8	12	0.058823529411764705	0.2222222222222222	0	0	0	0	0	0	0	0	0	0	0
3750	0.04728631451294605	0.024950942371246145	0.02453286456663357	0.7566230800912442	None	0	0	0.125	1	1.0	9	1.0	0.8888888888888888	9	8	1	0	0	0.09090909090909091	11	1	0.7333333333333333	11	0.0	0	0.3806074973311597	0.606019741290003	0.3055543916808379	0.984477831152463	0.12943803890319017	0.8276946113622841	0.8001286216227128	0.885941883649822	0	0	0.0
2411	None	None	None	None	None	0.3333333333333333	1	0.75	6	0.1111111111111111	1	0.6875	0	6	0	4	2	0	1.0	4	4	0.7333333333333333	11	0.3333333333333333	0.75	0	0	0	0	0	0	0	0	0	0	0
3512	0.0264185350803725	0.01568110325021229	0.01541704357819314	0.9725203736470585	None	0	0	0.14285714285714285	1	1.0	8	0.4166666666666667	0.75	6	6	3	2	0	0.375	8	3	0.6666666666666666	10	0.2	0	0.3863483462687586	0.6210917185326288	0.6360653673451241	0.9812600391473286	0.12892623958655744	0.861911787958324	0.9200636435859623	0.8903714965474956	0.5833333333333334	0.16666666666666666	0.0
5567	0.058984416941881994	0.026856781071973083	0.02625900796731812	0.7143327946543778	None	0	0	0.125	1	1.0	10	1.0	0.9	10	9	1	0	0	0.08333333333333333	12	1	0.8	12	0.0	0	0.39053101686126634	0.7310986538422481	0.4672288147994113	0.9797908244833813	0.12943803890319017	0.9183527798797368	0.8014989924115187	0.919373124519836	0	0	0.0
3973	0.055430195410239656	0.001803347136636347	0.0018020781182372773	0.8549325722487185	None	0	0	0.125	1	1.0	10	0.5454545454545454	0.9	10	9	1	0	0	0.18181818181818182	2	11	0.8	12	0.0	0	0.3863483462687586	0.8088556021988381	0.5198180232814373	0.9816895948169576	0.12943803890319017	0.8795083199948416	0.766735331860273	0.9220639827514662	0	0	0.0
1017	None	None	None	None	None	0	0	0.5	2	0.6666666666666666	2	0.8333333333333334	0	0	0	4	0	0	0.6666666666666666	3	2	0.3333333333333333	5	0.0	0.6666666666666666	0	0	0	0	0	0	0	0	0	0	0
2356	None	None	None	None	None	0	0	0.7777777777777778	7	0.09090909090909091	1	0.5416666666666666	0	6	0	6	1	0	0.6666666666666666	6	4	0.8666666666666667	13	0.1	0.25	0	0	0	0	0	0	0	0	0	0	0
6071	0.07369076113185878	0.0346129164184961	0.03432545591736239	0.6649188328462606	None	0	0	0.1111111111111111	1	1.0	11	1.0	0.9090909090909091	11	10	1	0	0	0.07692307692307693	13	1	0.8666666666666667	13	0.0	0	0.39208919520635743	0.8237797231740204	0.4878957855797016	0.9692641621656618	0.12943803890319017	0.9588103757237715	0.7353034684135629	0.9378240680891154	0	0	0.0
3935	0.04697965812402334	0.022018101023477614	0.02151425301613769	0.7470025980348776	None	0	0	0.125	1	1.0	9	1.0	0.8888888888888888	9	8	1	0	0	0.09090909090909091	11	1	0.7333333333333333	11	0.0	0	0.3806074973311597	0.606019741290003	0.3055543916808379	0.984477831152463	0.12943803890319017	0.8276946113622841	0.8001286216227128	0.885941883649822	0	0	0.0
2651	0.004302494872973995	0.00026307808926371434	-8.560474097011875e-05	0.9885785324920728	None	0.6666666666666666	2	0.625	5	0.4	4	0.6	0.1	4	1	7	1	0	0.8	5	4	0.8	12	0.06666666666666667	0	0.27114418632894594	0.8263201777994109	0.7198609048056787	0.9042205304082891	0.752369299155406	0.8719290833285918	0.9216839338311292	0.8707536953021378	1.0	0	0.0
5823	0.06553070810213855	0.029527760465971213	0.027069334396280023	0.621281675209455	None	0	0	0.125	1	1.0	10	1.0	0.9	10	9	1	0	0	0.08333333333333333	12	1	0.8	12	0.0	0	0.39053101686126634	0.7310986538422481	0.4672288147994113	0.9797908244833813	0.1284144402699247	0.9109070996954489	0.784436707962418	0.916983936167171	0	0	0.0
3326	0.026480527164785304	0.005861303417630547	-0.0034293606103149785	0.9878913207507924	None	0	0	0.18181818181818182	2	0.8571428571428571	12	0.35555555555555557	0.5714285714285714	10	8	5	0	0	0.5555555555555556	5	9	1.0666666666666667	16	0.0	0.2857142857142857	0.2847406656466038	0.8437324964115208	0.3811193838580952	0.951020276008095	0.4649613312645222	0.9280782461412048	0.74061105279328	0.9170794211172827	0	0	0.0
2649	None	None	None	None	None	0.25	1	0.5454545454545454	6	0.35714285714285715	5	0.64	0.07142857142857142	7	1	8	1	0	1.0	5	5	1.0666666666666667	16	0.07142857142857142	0.5454545454545454	0.4206285224735883	0.9676665006676475	0.6390257699342162	0.9092630584508837	0.6255429524368857	0.8994626417078277	0.9407759396522246	0.9328661849117764	1.0	0.14285714285714285	0.0
360	None	None	None	None	None	0	0	0.375	3	0.5555555555555556	5	0.44	0.4444444444444444	7	4	3	1	0	1.0	5	5	0.7333333333333333	11	0.14285714285714285	0.4444444444444444	0.6425955317939157	0.8954626611400369	0.8957718412721286	0.7122382748305383	0.7345823616313165	0.8281109297378456	0.7878745528735916	0.8237733631475984	1.0	0	0.0
7128	0.08422334457981114	0.04760430489991671	-0.028080338077768517	0.7384630591588286	None	0	0	0.1	1	1.0	12	1.0	0.9166666666666666	12	11	1	0	0	0.07142857142857142	14	1	0.9333333333333333	14	0.0	0	0.39208919520635743	0.8132953892091804	0.537863491718689	0.9671881849068765	0.12943803890319017	0.9583718681438473	0.7758886749701756	0.9348611525230218	0	0	0.0
3984	0.04738798185671097	0.022867275162354254	0.022230295336366147	0.7075985058794155	None	0	0	0.125	1	1.0	9	1.0	0.8888888888888888	9	8	1	0	0	0.09090909090909091	11	1	0.7333333333333333	11	0.0	0	0.3806074973311597	0.606019741290003	0.3055543916808379	0.984477831152463	0.12943803890319017	0.8276946113622841	0.8001286216227128	0.885941883649822	0	0	0.0
1958	None	None	None	None	None	0	0	0.5	1	1.0	1	0.75	0	0	0	2	3	0	1.0	2	2	0.2	3	0.375	0	0	0	0	0	0	0	0	0	0	0	0
7329	0.01152427288845449	0.0004350429520844657	0.0004294439941531001	0.9726497064270874	None	0	0	0.16666666666666666	1	1.0	6	1.0	0.6666666666666666	4	4	3	5	0	0.125	8	1	0.5333333333333333	8	0.5	0	0.45883521648506076	0.7468406910218397	0.7209977508289335	0.9583833830897144	0.5108608368968366	0.9730268980998981	0.947057485233269	0.9309506170097739	0.25	0	0.0
5124	0.07476434217850761	0.03084011874019743	0.024573036121908774	0.6450101402964001	None	0	0	0.1111111111111111	1	1.0	11	1.0	0.9090909090909091	11	10	1	0	0	0.07692307692307693	13	1	0.8666666666666667	13	0.0	0	0.39208919520635743	0.7746979195174221	0.4878957855797016	0.976072330193229	0.12943803890319017	0.9433792386796748	0.7687748021805434	0.9299252471258033	0	0	0.0
4579	0.009081582074021516	0.0013907894760132617	-0.0012095888002578371	0.9737239345400482	None	0	0	0.16666666666666666	1	1.0	6	1.0	0.8333333333333334	6	5	1	0	0	0.125	8	1	0.5333333333333333	8	0.0	0	0.41814723842375023	0.7287607659245051	0.9042629606893142	0.914328789003471	0.22328041672373128	0.9394516093366737	0.9435244811130701	0.88418003096011	0	0	0.0
966	None	None	None	None	None	0.2	1	0.75	9	0.1875	3	0.5625	0.0625	6	1	11	1	0	0.5	4	8	1.2	18	0.047619047619047616	0.5333333333333333	0.437339643281608	0.9209795156784184	0.6867733131392615	0.88970016045823	0.6422158878017074	0.9071297940772194	0.905076706132869	0.9067146845510955	1.0	0.5	0.0
4206	0.04667999459939609	0.02211675538987631	0.021670694718491913	0.7426771571143818	None	0	0	0.125	1	1.0	9	1.0	0.8888888888888888	9	8	1	0	0	0.09090909090909091	11	1	0.7333333333333333	11	0.0	0	0.3806074973311597	0.606019741290003	0.3055543916808379	0.984477831152463	0.12943803890319017	0.8276946113622841	0.8001286216227128	0.885941883649822	0	0	0.0
4263	0.04669972555338151	0.0227720475369743	0.022559673978917255	0.7652748581081943	None	0	0	0.125	1	1.0	9	1.0	0.8888888888888888	9	8	1	0	0	0.09090909090909091	11	1	0.7333333333333333	11	0.0	0	0.3806074973311597	0.606019741290003	0.3055543916808379	0.984477831152463	0.12943803890319017	0.8293602084806421	0.8001286216227128	0.8863361832346575	0	0	0.0
6072	0.05995619335307777	0.03407637135719745	0.03366587410743088	0.6177548657714069	None	0	0	0.125	1	1.0	10	1.0	0.9	10	9	1	0	0	0.08333333333333333	12	1	0.8	12	0.0	0	0.39053101686126634	0.8333433182439317	0.4672288147994113	0.9629020184610916	0.21106076106466895	0.9604757342761274	0.7285305151406466	0.9361638541004492	0	0	0.0
6679	0.07980170927311687	0.052509221867786116	0.04574965049911935	0.7544996021525936	None	0	0	0.1	1	1.0	12	1.0	0.9166666666666666	12	11	1	0	0	0.07142857142857142	14	1	0.9333333333333333	14	0.0	0	0.39208919520635743	0.8132953892091804	0.5583995117488432	0.9722648085734579	0.12943803890319017	0.9583718681438473	0.7679896916956659	0.938292185467177	0	0	0.0
2832	1.9439669795935127e-08	1.7891035535027358e-08	1.1099312835207187e-08	0.9999970655738724	None	0	0	0.3333333333333333	1	1.0	2	1.0	0	0	0	3	5	0	1.0	2	2	0.26666666666666666	4	0.5	0	0	0	0	0	0	0	0	0	0	0	0
5703	0.056698014200770946	0.025632978496951814	0.024210464493748206	0.7487349781925319	None	0	0	0.125	1	1.0	10	1.0	0.9	10	9	1	0	0	0.08333333333333333	12	1	0.8	12	0.0	0	0.39053101686126634	0.7310986538422481	0.4672288147994113	0.9797908244833813	0.12943803890319017	0.9175079331195093	0.8009739883427888	0.9190955878032961	0	0	0.0
77	None	None	None	None	None	0	0	0.5	2	0.75	3	0.5	0.75	3	3	2	3	0	0.75	3	4	0.4	6	0.375	0	0.7557194743329585	0.9504908380885587	0.8687382821361214	0.8571729046766194	0.5824441247025293	0.9399325467824861	0.9339851414295993	0.9240755599798712	0.3333333333333333	0.3333333333333333	0.0
7499	0.08181777659713187	0.036144520066263855	0.032034105857395384	0.7420351870867441	None	0	0	0.1	1	1.0	12	1.0	0.9166666666666666	12	11	1	0	0	0.07142857142857142	14	1	0.9333333333333333	14	0.0	0	0.39208919520635743	0.8132953892091804	0.5583995117488432	0.9722648085734579	0.12943803890319017	0.9583280817113302	0.759902052229902	0.938271010301756	0	0	0.0
6218	0.06184854098525096	0.017356658168653016	0.01650607290536885	0.7768018125717671	None	0	0	0.125	1	1.0	10	1.0	0.9	10	9	1	0	0	0.08333333333333333	12	1	0.8	12	0.0	0	0.39053101686126634	0.7467761195448914	0.4672288147994113	0.9797908244833813	0.12943803890319017	0.9239426561614638	0.8160585146700833	0.9231984038897844	0	0	0.0
3751	0.08005196095110638	0.016732799400921327	0.015959120131867108	0.7866514646151618	None	0	0	0.1	1	1.0	12	1.0	0.9166666666666666	12	11	1	0	0	0.07142857142857142	14	1	0.9333333333333333	14	0.0	0	0.37198661573258984	0.6122835070235787	0.20282660228159397	0.9802891275421861	0.12943803890319017	0.8137661513412037	0.7526894252818159	0.8750196011739071	0	0	0.0
4331	0.06025776589051629	0.028090907525058637	0.023089877003067135	0.8010505408613134	None	0	0	0.125	1	1.0	10	1.0	0.9	10	9	1	0	0	0.08333333333333333	12	1	0.8	12	0.0	0	0.39053101686126634	0.7310986538422481	0.4672288147994113	0.9797908244833813	0.12943803890319017	0.9175079331195093	0.8009739883427888	0.9190955878032961	0	0	0.0
1	None	None	None	None	None	0	0	0	0	0	0	1.0	0	0	0	0	2	0	1.0	1	1	0.06666666666666667	1	0.5	0	0	0	0	0	0	0	0	0	0	0	0
172	None	None	None	None	None	0	0	0.5	2	0.5	2	1.0	0	1	0	4	3	0	0.6666666666666666	3	2	0.4	6	0.2727272727272727	0	0	0	0	0	0	0	0	0	0	0	0
1136	None	None	None	None	None	1.0	1	1.0	4	0.0	0	0.6666666666666666	0	2	0	3	1	0	1.0	3	3	0.4	6	0.125	0.6666666666666666	0	0	0	0	0	0	0	0	0	0	0
5000	0.049887454828633125	0.014028897178051659	0.013656178226662853	0.6247765758294288	None	0	0	0.125	1	1.0	10	1.0	0.9	10	9	1	0	0	0.08333333333333333	12	1	0.8	12	0.0	0	0.39053101686126634	0.7310986538422481	0.4672288147994113	0.9797908244833813	0.1284144402699247	0.8961720862249236	0.7709130599769105	0.9125839574190612	0	0	0.0
4367	0.057873541599941354	0.02633030776591861	0.022055737412915645	0.715237625419478	None	0	0	0.125	1	1.0	10	1.0	0.9	10	9	1	0	0	0.08333333333333333	12	1	0.8	12	0.0	0	0.39053101686126634	0.7310986538422481	0.4672288147994113	0.9797908244833813	0.12943803890319017	0.9175079331195093	0.8009739883427888	0.9190955878032961	0	0	0.0
7146	0.08282002860284211	0.05267388773061762	0.04501241248584045	0.747827485444138	None	0	0	0.1	1	1.0	12	1.0	0.9166666666666666	12	11	1	0	0	0.07142857142857142	14	1	0.9333333333333333	14	0.0	0	0.39208919520635743	0.8132953892091804	0.5583995117488432	0.9722648085734579	0.12943803890319017	0.9583718681438473	0.7679896916956659	0.938292185467177	0	0	0.0
3291	0.029543161203250373	0.00485072767487426	0.0041192640159571515	0.9244423741059865	None	0	0	0.2222222222222222	2	0.8181818181818182	9	0.3611111111111111	0.6363636363636364	9	7	3	3	0	0.4444444444444444	9	4	0.8666666666666667	13	0.375	0	0.5799985508497484	0.7710204687896884	0.2953628037152679	0.8319483722863418	0.3153084610403997	0.851854479522688	0.785385514338608	0.820675981950887	0.3333333333333333	0.1111111111111111	0.0
2099	None	None	None	None	None	0.3333333333333333	1	0.3333333333333333	3	0.7272727272727273	8	0.325	0.6363636363636364	10	7	2	1	0	0.625	5	8	0.8666666666666667	13	0.2	0.25	0.6729674689576699	0.9226665748273047	0.516661830678043	0.9353919584722667	0.33383079624661965	0.913691086381564	0.8899373788082177	0.9244061098116678	1.0	0	0.0
4894	0.058079131813774144	0.02380418314296155	0.022201737572852903	0.7065868701315792	None	0	0	0.125	1	1.0	10	1.0	0.9	10	9	1	0	0	0.08333333333333333	12	1	0.8	12	0.0	0	0.39053101686126634	0.7310986538422481	0.4672288147994113	0.9797908244833813	0.12943803890319017	0.9175079331195093	0.8009739883427888	0.9190955878032961	0	0	0.0
2323	None	None	None	None	None	0	0	0.375	3	0.6	6	0.42857142857142855	0.4	5	4	6	3	0	0.5714285714285714	7	4	0.8	12	0.2	0	0.8699886019643174	0.7786077717608053	0.566753953199781	0.8637846925668441	0.2036005007387721	0.9562897184246764	0.9384385430179076	0.8872924886545526	0.2	0.4	0.0
1195	None	None	None	None	None	0	0	0.5	1	1.0	1	1.0	1.0	1	1	1	1	0	0.3333333333333333	3	1	0.2	3	0.16666666666666666	0	0.2286641193022943	0.5	0.6158946496439197	0.5	0.33456670191154636	0.5	0.8367225358551366	0.5	1.0	1.0	0.0
3568	0.02553789663671004	0.016209612606760616	0.01592978788545153	0.9722317181063056	None	0	0	0.14285714285714285	1	1.0	8	0.4166666666666667	0.75	6	6	3	2	0	0.375	8	3	0.6666666666666666	10	0.2	0	0.3863483462687586	0.6210917185326288	0.6360653673451241	0.9812600391473286	0.12892623958655744	0.861911787958324	0.9200636435859623	0.8903714965474956	0.5833333333333334	0.16666666666666666	0.0
2499	None	None	None	None	None	0.3333333333333333	2	0.6	9	0.3	6	0.4489795918367347	0.25	11	5	10	2	0	1.0	7	7	1.4666666666666666	22	0.1111111111111111	0.2222222222222222	0.2847406656466038	0.8847814602612881	0.82229195030969	0.9586115431466772	0.5195730438251164	0.9264164573864921	0.9469400764536534	0.9289914205428261	0.5454545454545454	0	0.0
2470	None	None	None	None	None	0	0	0.75	3	0.0	0	0.8333333333333334	0	3	0	1	2	0	0.6666666666666666	3	2	0.3333333333333333	5	0.6666666666666666	0	0	0	0	0	0	0	0	0	0	0	0
4588	0.013364575257998201	0.0006288590627884428	0.00017529763697978848	0.974869043053205	None	0	0	0.14285714285714285	1	1.0	8	1.0	0.875	8	7	1	2	0	0.1	10	1	0.6666666666666666	10	0.4	0	0.33841493042648063	0.6707960976401794	0.2244794963376095	0.9828628707979873	0.12943803890319017	0.9044929849445897	0.8081706412321461	0.9118467353959493	0.5625	0	0.0
3856	0.04908364535563335	0.02238170426384535	0.02184774940220428	0.7415217720369787	None	0	0	0.125	1	1.0	9	1.0	0.8888888888888888	9	8	1	0	0	0.09090909090909091	11	1	0.7333333333333333	11	0.0	0	0.3806074973311597	0.606019741290003	0.3055543916808379	0.984477831152463	0.12943803890319017	0.8276946113622841	0.8001286216227128	0.885941883649822	0	0	0.0
3635	0.026108661117526223	0.016753530537706778	0.01660855277227023	0.9717902854905365	None	0	0	0.14285714285714285	1	1.0	8	0.4166666666666667	0.75	6	6	3	2	0	0.375	8	3	0.6666666666666666	10	0.2	0	0.3863483462687586	0.6210917185326288	0.6360653673451241	0.9812600391473286	0.12892623958655744	0.861911787958324	0.9200636435859623	0.8903714965474956	0.5833333333333334	0.16666666666666666	0.0
3905	0.04737894249303506	0.023890915943802975	0.02345000795698047	0.7534937466512894	None	0	0	0.125	1	1.0	9	1.0	0.8888888888888888	9	8	1	0	0	0.09090909090909091	11	1	0.7333333333333333	11	0.0	0	0.3806074973311597	0.606019741290003	0.3055543916808379	0.984477831152463	0.12943803890319017	0.8276946113622841	0.8001286216227128	0.885941883649822	0	0	0.0
59	None	None	None	None	None	0	0	0.3	3	0.6923076923076923	9	0.5769230769230769	0.6923076923076923	10	9	4	0	0	0.15384615384615385	2	13	1.0	15	0.0	0	0.3536219607989887	0.9637596909872325	0.6159742826542579	0.839634831861045	0.7936460875540972	0.8695319177033987	0.8533898086260464	0.9070107143758693	0	0	0.0
1841	None	None	None	None	None	0	0	0.3	3	0.6666666666666666	8	0.5833333333333334	0.5	9	6	4	1	0	0.16666666666666666	12	2	0.9333333333333333	14	0.1111111111111111	0	0.8699886019643174	0.818567221234324	0.39197354664905093	0.8732470937507578	0.5932424280508015	0.919191424937127	0.8676716178267702	0.8761016008197396	1.0	0.6666666666666666	0.0
2399	None	None	None	None	None	0.3333333333333333	1	0.875	7	0.1	1	0.5	0.1	5	1	6	2	0	0.6666666666666666	6	4	0.8	12	0.16666666666666666	0.4	0.437339643281608	0.8923923725916835	0.4093859526980828	0.9084145513402545	0.9579926690987991	0.9238766767391704	0.930602557238266	0.909044381244157	0.6	0.6	0.0
5847	0.056122517799796136	0.028213346753448932	0.026513202767629498	0.7304332290009656	None	0	0	0.125	1	1.0	10	1.0	0.9	10	9	1	0	0	0.08333333333333333	12	1	0.8	12	0.0	0	0.39053101686126634	0.7310986538422481	0.4672288147994113	0.9797908244833813	0.12943803890319017	0.9175079331195093	0.8009739883427888	0.9190955878032961	0	0	0.0
3306	None	None	None	None	None	0	0	0.16666666666666666	1	1.0	7	0.75	0.42857142857142855	4	3	4	2	0	0.75	4	3	0.6	9	0.18181818181818182	0	0.2847406656466038	0.6023138570631772	0.14340460099438115	0.5218441380017266	0.14781677676213123	0.9196540302097636	0.6685214007250135	0.727121667626197	0.75	0	0.0
5517	0.062112324526611785	0.022800845237290486	0.019051130146711125	0.8140454160086574	None	0	0	0.125	1	1.0	10	1.0	0.9	10	9	1	0	0	0.08333333333333333	12	1	0.8	12	0.0	0	0.39053101686126634	0.7310986538422481	0.4672288147994113	0.9797908244833813	0.12943803890319017	0.9175079331195093	0.8009739883427888	0.9190955878032961	0	0	0.0
3936	0.04722694265208588	0.02335990291572492	0.02289333070491948	0.7288407314290013	None	0	0	0.125	1	1.0	9	1.0	0.8888888888888888	9	8	1	0	0	0.09090909090909091	11	1	0.7333333333333333	11	0.0	0	0.3806074973311597	0.606019741290003	0.3055543916808379	0.984477831152463	0.12943803890319017	0.8260749083754513	0.8001286216227128	0.8855602030917076	0	0	0.0
1641	None	None	None	None	None	0	0	0.5	1	1.0	1	1.0	0	1	0	1	3	0	0.3333333333333333	3	1	0.2	3	0.6	0	0	0	0	0	0	0	0	0	0	0	0
2954	0.01769846149889581	0.005830252506939867	-0.00482210233349262	0.9944328558846758	None	0	0	0.42857142857142855	3	0.5	4	0.5555555555555556	0.25	3	2	6	2	0	0.5	3	6	0.6666666666666666	10	0.13333333333333333	0	0.9240652387139112	0.607108014914251	0.5246461844286154	0.9265312851618333	0.6720211534130994	0.9222927189208995	0.9352092159880774	0.859911841456785	0.6666666666666666	0.3333333333333333	0.0
5746	0.05605017561512257	0.024363151892855994	0.022666641512668975	0.7458568000582906	None	0	0	0.125	1	1.0	10	1.0	0.9	10	9	1	0	0	0.08333333333333333	12	1	0.8	12	0.0	0	0.39053101686126634	0.7310986538422481	0.4672288147994113	0.9797908244833813	0.12943803890319017	0.9179768466881751	0.8044927188135623	0.9192494145263429	0	0	0.0
3627	0.0256238907629204	0.016053657617297747	0.015729870037637348	0.9720903802724277	None	0	0	0.14285714285714285	1	1.0	8	0.4166666666666667	0.75	6	6	3	2	0	0.375	8	3	0.6666666666666666	10	0.2	0	0.3863483462687586	0.6210917185326288	0.6360653673451241	0.9812600391473286	0.12892623958655744	0.861911787958324	0.9200636435859623	0.8903714965474956	0.5833333333333334	0.16666666666666666	0.0
6834	0.07974327467807614	0.052283701674055	0.04538587094503137	0.7484252479107301	None	0	0	0.1	1	1.0	12	1.0	0.9166666666666666	12	11	1	0	0	0.07142857142857142	14	1	0.9333333333333333	14	0.0	0	0.39208919520635743	0.8132953892091804	0.5583995117488432	0.9722648085734579	0.12943803890319017	0.9583718681438473	0.7679896916956659	0.938292185467177	0	0	0.0
6838	0.08161044850158657	0.049977460816282994	0.043246367976765746	0.7653289917148887	None	0	0	0.1	1	1.0	12	1.0	0.9166666666666666	12	11	1	0	0	0.07142857142857142	14	1	0.9333333333333333	14	0.0	0	0.39208919520635743	0.8132953892091804	0.5583995117488432	0.9722648085734579	0.12943803890319017	0.9566919817658828	0.7486742207825807	0.9374899574469815	0	0	0.0
4349	0.04773225270827749	0.022733877956287247	0.022219073031634295	0.7363742912102071	None	0	0	0.125	1	1.0	9	1.0	0.8888888888888888	9	8	1	0	0	0.09090909090909091	11	1	0.7333333333333333	11	0.0	0	0.3806074973311597	0.606019741290003	0.3055543916808379	0.984477831152463	0.12943803890319017	0.8276946113622841	0.8001286216227128	0.885941883649822	0	0	0.0
2913	1.159458036417113e-08	1.1086717580220826e-08	3.581495489680317e-09	0.9999988276116638	None	0	0	1.0	1	0	0	1.0	0	0	0	1	4	0	0.5	2	1	0.13333333333333333	2	0.6666666666666666	0	0	0	0	0	0	0	0	0	0	0	0
1189	None	None	None	None	None	0.5	1	0.42857142857142855	3	0.625	5	0.4	0.25	4	2	5	1	0	1.0	5	5	0.6666666666666666	10	0.08333333333333333	0.2857142857142857	0.6560648285702321	0.9498294708303239	0.8635193366535893	0.7424590380750897	0.6502402075629886	0.6992175906010316	0.79637293724397	0.8340222248865841	1.0	0	0.0
3466	0.025973585310597194	0.015686257155612615	0.015457085336155129	0.9721704793238074	None	0	0	0.14285714285714285	1	1.0	8	0.4166666666666667	0.75	6	6	3	2	0	0.375	8	3	0.6666666666666666	10	0.2	0	0.3863483462687586	0.6210917185326288	0.6360653673451241	0.9812600391473286	0.12892623958655744	0.861911787958324	0.9200636435859623	0.8903714965474956	0.5833333333333334	0.16666666666666666	0.0
6661	0.08025804670180582	0.05041113232941618	0.04270422080548537	0.7577556871446717	None	0	0	0.1	1	1.0	12	1.0	0.9166666666666666	12	11	1	0	0	0.07142857142857142	14	1	0.9333333333333333	14	0.0	0	0.39208919520635743	0.8132953892091804	0.5583995117488432	0.9722648085734579	0.12943803890319017	0.9583718681438473	0.7679896916956659	0.938292185467177	0	0	0.0
2984	0.009508648609473652	0.0005126085621135162	0.00030666245327407005	0.9960427623598481	None	0	0	0.3333333333333333	2	0.6666666666666666	4	0.5333333333333333	0.3333333333333333	3	2	4	3	0	0.6	5	3	0.5333333333333333	8	0.2727272727272727	0	0.11867416958657331	0.6367384675988598	0.8511492649390255	0.593302567985399	0.5195730438251164	0.6510745134613772	0.9523376466219861	0.627353256224647	0.6666666666666666	0.3333333333333333	0.0
2695	0.01672063258602286	0.0014075680503411365	0.001150462717897113	0.9838137500293839	None	0	0	0.5	4	0.6	6	0.34285714285714286	0.5	8	5	3	1	0	0.7142857142857143	5	7	0.8	12	0.14285714285714285	0.2857142857142857	0.2591338111691528	0.7601168852055022	0.912394252561079	0.8248311093594085	0.4919039314687378	0.8783659121897239	0.941894669539305	0.826343523073229	1.0	0.125	0.0
3021	0.03280997035720925	0.0006610715887806073	0.0006135225692534938	0.9901972269746047	None	0	0	0.375	3	0.5555555555555556	5	0.4074074074074074	0.4444444444444444	5	4	5	2	0	0.3333333333333333	9	3	0.7333333333333333	11	0.15384615384615385	0	0.11867416958657331	0.7556101506774896	0.8511492649390255	0.9537917019634156	0.5195730438251164	0.8889913595584792	0.9523376466219861	0.8888296698126863	0.6	0.2	0.0
5682	0.055160329972595304	0.021916575486171572	0.017883279920358784	0.6959323084043154	None	0	0	0.125	1	1.0	10	1.0	0.9	10	9	1	0	0	0.08333333333333333	12	1	0.8	12	0.0	0	0.39053101686126634	0.7310986538422481	0.4672288147994113	0.9797908244833813	0.12943803890319017	0.9175079331195093	0.8009739883427888	0.9190955878032961	0	0	0.0
2693	0.016015649858155796	0.0008724036518920898	0.0004310453056798729	0.9924281755157218	None	0.25	1	0.6	6	0.25	3	0.5185185185185185	0.08333333333333333	3	1	10	0	0	0.3333333333333333	3	9	0.9333333333333333	14	0.0	0.4	0.854626884934226	0.8251473884832077	0.566753953199781	0.8917160213997165	0.6621293526060187	0.9422524569769286	0.9340718610780303	0.8957373331874028	0	0	0.0
1770	None	None	None	None	None	0	0	0.5	2	0.6666666666666666	2	1.0	0.6666666666666666	3	2	1	0	0	0.2	5	1	0.3333333333333333	5	0.0	0.5	0.33986172216172156	0.6078542625441369	0.991158042301848	0.9821276031250938	0.12943803890319017	0.8236850590711419	0.9446178553475411	0.8803161340716584	0	0	0.0
1806	None	None	None	None	None	0	0	0.5	1	1.0	1	1.0	1.0	1	1	1	3	0	0.3333333333333333	3	1	0.2	3	0.5	0	0.15211608643478572	0.5	0.7710155756026048	0.5	0.45801943662737665	0.5	0.9259926504690063	0.5	1.0	1.0	0.0803246924598715
4131	0.047765311755580346	0.021800846911184352	0.021203826522733817	0.7437185301737559	None	0	0	0.125	1	1.0	9	1.0	0.8888888888888888	9	8	1	0	0	0.09090909090909091	11	1	0.7333333333333333	11	0.0	0	0.3806074973311597	0.606019741290003	0.3055543916808379	0.984477831152463	0.12943803890319017	0.8276946113622841	0.8001286216227128	0.885941883649822	0	0	0.0
1344	None	None	None	None	None	0.25	1	0.8	8	0.08333333333333333	1	0.7777777777777778	0	0	0	13	1	0	0.5	6	3	0.9333333333333333	14	0.03333333333333333	0.75	0	0	0	0	0	0	0	0	0	0	0
7171	0.08252261351711954	0.05271345633127259	0.045037237369157504	0.7500635417978041	None	0	0	0.1	1	1.0	12	1.0	0.9166666666666666	12	11	1	0	0	0.07142857142857142	14	1	0.9333333333333333	14	0.0	0	0.39208919520635743	0.8132953892091804	0.5583995117488432	0.9722648085734579	0.12943803890319017	0.9583718681438473	0.7679896916956659	0.938292185467177	0	0	0.0
1718	None	None	None	None	None	0.6666666666666666	2	0.625	5	0.4	4	0.5	0.4	7	4	4	1	0	0.375	8	3	0.8	12	0.1111111111111111	1.0	0.301416456277274	0.9439280845619343	0.7710155756026048	0.9655170107875285	0.6004862460146124	0.9017528474928839	0.7726830996881725	0.942177855326096	1.0	0.14285714285714285	0.0
5430	0.062264013654465426	0.032287967233451065	0.02774129661346807	0.7812131583059687	None	0	0	0.125	1	1.0	10	1.0	0.9	10	9	1	0	0	0.08333333333333333	12	1	0.8	12	0.0	0	0.39053101686126634	0.7310986538422481	0.4672288147994113	0.9797908244833813	0.12943803890319017	0.9175079331195093	0.8009739883427888	0.9190955878032961	0	0	0.0
3319	None	None	None	None	None	0	0	0.18181818181818182	2	0.8571428571428571	12	0.5925925925925926	0.7142857142857143	12	10	3	2	0	0.3333333333333333	9	3	1.0666666666666667	16	0.25	0.42857142857142855	0.571186406729886	0.8100871306779178	0.29562055426424855	0.8070410785658724	0.332517878060682	0.8586803489074669	0.8623095073954947	0.826632798601601	0.5833333333333334	0.25	0.0
4602	0.07843296849828867	0.01326329367004345	-0.011929948944967413	0.6933195691902736	None	0	0	0.1	1	1.0	12	1.0	0.9166666666666666	12	11	1	0	0	0.07142857142857142	14	1	0.9333333333333333	14	0.0	0	0.39208919520635743	0.8333983810740455	0.5823011670085412	0.973722786065122	0.14268129319551798	0.9304228126720877	0.7216790078750961	0.9311940668549623	0	0	0.0
3084	0.03377793727202127	0.002949470843128322	-0.0010899138036417916	0.9918755124415012	None	0.5	1	0.42857142857142855	3	0.625	5	0.4166666666666667	0.5	4	4	5	2	0	0.375	8	3	0.6666666666666666	10	0.14285714285714285	1.0	0.11867416958657331	0.7656522191700965	0.8511492649390255	0.6513025743516476	0.5195730438251164	0.8598689834128874	0.9539584807650078	0.7698795578209123	0.625	0.25	0.0
418	None	None	None	None	None	0.42857142857142855	3	0.625	10	0.38095238095238093	8	0.4791666666666667	0.23809523809523808	10	5	12	2	0	0.75	6	8	1.5333333333333334	23	0.08695652173913043	0.1	0.28259747140019215	0.8471772065881186	0.835452779958666	0.9547173858805637	0.4975247836788034	0.8164905117239558	0.8626813598117963	0.8893997050546232	0.55	0.4	0.0
410	None	None	None	None	None	0	0	0	0	0	0	1.0	0	0	0	0	4	0	1.0	1	1	0.06666666666666667	1	1.0	0	0	0	0	0	0	0	0	0	0	0	0
4582	0.049287480050263344	0.02312132349759368	0.02251356517917771	0.7463174448025427	None	0	0	0.125	1	1.0	9	1.0	0.8888888888888888	9	8	1	0	0	0.09090909090909091	11	1	0.7333333333333333	11	0.0	0	0.3806074973311597	0.606019741290003	0.3055543916808379	0.984477831152463	0.12943803890319017	0.8276946113622841	0.8001286216227128	0.885941883649822	0	0	0.0
1514	None	None	None	None	None	0	0	0.75	3	0.25	1	0.5	0.25	3	1	2	1	0	0.75	4	3	0.4	6	0.16666666666666666	1.0	0.2927328791539526	0.6747692579032961	0.995433657638746	0.844354129864938	0.2998623333486731	0.9107367383524059	0.9712842907588649	0.829369135281344	1.0	0.3333333333333333	0.0
3990	0.005498459508944034	0.0018554132388311174	-0.0016993314819141166	0.9951710490638306	None	0	0	0.25	1	1.0	3	1.0	0.6666666666666666	3	2	1	0	0	0.2	5	1	0.3333333333333333	5	0.0	0	0.39208919520635743	0.6272722931791868	0.8130922637398823	0.948770875933688	0.2916598845928823	0.8898449791618066	0.895207812395532	0.8632854362079108	0	0	0.0
3495	0.017590367123684204	0.006725596837027377	0.006656454043974881	0.98695209097942	None	0	0	0.16666666666666666	1	1.0	6	0.4	0.6666666666666666	4	4	3	3	0	0.8	4	5	0.5333333333333333	8	0.3	0	0.3863483462687586	0.6108067128039155	0.6216367100304563	0.9802558818417354	0.1840624531633806	0.8871771178370103	0.915182588475715	0.8946642819914727	0.25	0.5	0.0
3107	0.010219785758311048	0.002833316310423339	-0.0022098448814675954	0.9721656649633725	None	0	0	0.3333333333333333	2	0.7142857142857143	5	0.42857142857142855	0.5714285714285714	5	4	3	3	0	0.42857142857142855	7	3	0.6	9	0.3333333333333333	0	0.8699886019643174	0.7322101462271438	0.4513246946824383	0.8964567988147703	0.38271695543198164	0.8861408211028984	0.9307414498072133	0.850527784187524	0.6	0.4	0.0
5046	0.053363568525179414	0.020184875233685205	0.013853242438671073	0.7024442431060577	None	0	0	0.125	1	1.0	10	1.0	0.9	10	9	1	0	0	0.08333333333333333	12	1	0.8	12	0.0	0	0.39053101686126634	0.7310986538422481	0.4672288147994113	0.9797908244833813	0.12943803890319017	0.9175079331195093	0.8009739883427888	0.9190955878032961	0	0	0.0
3630	0.048596044939829476	0.022837228997088024	0.022181368618478987	0.7092960929267234	None	0	0	0.125	1	1.0	9	1.0	0.8888888888888888	9	8	1	0	0	0.09090909090909091	11	1	0.7333333333333333	11	0.0	0	0.3806074973311597	0.606019741290003	0.3055543916808379	0.984477831152463	0.12943803890319017	0.8276946113622841	0.8001286216227128	0.885941883649822	0	0	0.0
5060	0.032093874992826	0.0017396505214148682	0.0014071341753340988	0.7805694742108606	None	0	0	0.16666666666666666	1	1.0	7	1.0	0.8571428571428571	6	6	2	3	0	0.1111111111111111	9	1	0.6	9	0.375	0	0.39208919520635743	0.7958432380524345	0.3760581178499794	0.9747500022219916	0.14781677676213123	0.9594993528890219	0.8627978480463965	0.9385620307465096	0.16666666666666666	0	0.0
2571	None	None	None	None	None	0.25	1	0.7	7	0.25	3	0.4375	0.25	8	3	5	1	0	0.5	4	8	0.9333333333333333	14	0.1111111111111111	0.3333333333333333	0.7210860276169443	0.8597630936108441	0.734520856344307	0.9184070678846757	0.7561971420242857	0.9383946647656445	0.9200962229335633	0.9104559338657228	1.0	0.25	0.0
2996	0.035396229876300936	0.0018846025709242326	0.0016006603948378357	0.9282378221223454	None	0	0	0.2	2	0.8333333333333334	10	0.35	0.6666666666666666	10	8	3	3	0	0.4	10	4	0.9333333333333333	14	0.375	0	0.5799985508497484	0.76420548740086	0.2953628037152679	0.8202453285048485	0.3153084610403997	0.853121395773979	0.785385514338608	0.8152353472735292	0.5	0.2	0.0
4258	0.04707175304963493	0.023175884071069717	0.022529219723849525	0.7526684594275177	None	0	0	0.125	1	1.0	9	1.0	0.8888888888888888	9	8	1	0	0	0.09090909090909091	11	1	0.7333333333333333	11	0.0	0	0.3806074973311597	0.606019741290003	0.3055543916808379	0.984477831152463	0.12943803890319017	0.8276946113622841	0.8001286216227128	0.885941883649822	0	0	0.0
5875	0.06506229247088935	0.03405078397566099	0.03385118229888618	0.7660258415057399	None	0	0	0.125	1	1.0	10	1.0	0.9	10	9	1	0	0	0.08333333333333333	12	1	0.8	12	0.0	0	0.3863483462687586	0.7251087145342444	0.4672288147994113	0.9797908244833813	0.12943803890319017	0.9175079331195093	0.7975333393972469	0.9183424283849982	0	0	0.0
3143	0.01142549931584466	0.0008115908903114171	-0.0005937634074252451	0.9935589761487092	None	0.3333333333333333	1	0.625	5	0.2222222222222222	2	0.4583333333333333	0.1111111111111111	4	1	6	0	0	0.6666666666666666	4	6	0.7333333333333333	11	0.0	0.8	0.7067797945165332	0.8177761280001516	0.7017941110251367	0.6616734804198119	0.48659028799736975	0.9298246026074949	0.7726200090960283	0.8299637695716816	0	0	0.0
3628	0.04783487479406025	0.02309235550287024	0.022537413136379515	0.7447957800419229	None	0	0	0.125	1	1.0	9	1.0	0.8888888888888888	9	8	1	0	0	0.09090909090909091	11	1	0.7333333333333333	11	0.0	0	0.3806074973311597	0.606019741290003	0.3055543916808379	0.984477831152463	0.12943803890319017	0.8276946113622841	0.8001286216227128	0.885941883649822	0	0	0.0
1678	None	None	None	None	None	0	0	0.6	3	0.6	3	0.4666666666666667	0.6	3	3	3	2	0	0.6	5	3	0.4666666666666667	7	0.2	1.0	0.5500622045518867	0.6615879904306616	0.7161132133428405	0.9230175045412672	0.7954286034869631	0.8248255996046652	0.8628751699112962	0.827490641308477	0.8333333333333333	1.0	0.0
5040	0.015182772124818408	0.003572867839210482	0.00016845863576112302	0.9867206352102048	None	0	0	0.16666666666666666	1	1.0	6	0.5333333333333333	0.5	4	3	3	2	0	0.6	5	3	0.5333333333333333	8	0.2222222222222222	0	0.4108482111410604	0.8376180545324358	0.20381252555731919	0.8032319918392421	0.47461516049558733	0.9522362289514202	0.6955040538347503	0.8821820999104729	0.625	0	0.0
6147	0.06631497169647456	0.032092875339536336	0.03179536300693118	0.7426558774631364	None	0	0	0.125	1	1.0	10	1.0	0.9	10	9	1	0	0	0.08333333333333333	12	1	0.8	12	0.0	0	0.3863483462687586	0.7251087145342444	0.4672288147994113	0.9797908244833813	0.12943803890319017	0.9175079331195093	0.7975333393972469	0.9183424283849982	0	0	0.0
6425	0.061689725267057044	0.021461691595921328	0.0008794609311703316	0.7085965400861185	None	0	0	0.125	1	1.0	10	1.0	1.0	11	10	0	0	0	0.08333333333333333	12	1	0.8	12	0.0	0	0.39208919520635743	0.8662703679351145	0.4878957855797016	0.9606609713053283	0.40295591037979406	0.9572351497220927	0.7216498625031388	0.9384302579690456	0	0	0.0
5161	0.059262372788373215	0.010100229478573062	0.009958294587441841	0.7787058866851803	None	0	0	0.125	1	1.0	10	1.0	0.9	10	9	1	0	0	0.08333333333333333	12	1	0.8	12	0.0	0	0.3863483462687586	0.6914402581740547	0.4672288147994113	0.9797908244833813	0.12943803890319017	0.9175079331195093	0.7882270219492028	0.9141720630326232	0	0	0.0
3841	0.04893297289708567	0.02362778866887276	0.023294344121692175	0.7647922634723829	None	0	0	0.125	1	1.0	9	1.0	0.8888888888888888	9	8	1	0	0	0.09090909090909091	11	1	0.7333333333333333	11	0.0	0	0.3806074973311597	0.606019741290003	0.3055543916808379	0.984477831152463	0.12943803890319017	0.8276946113622841	0.8001286216227128	0.885941883649822	0	0	0.0
1744	None	None	None	None	None	1.0	2	0.7142857142857143	5	0.25	2	0.5	0.25	7	2	2	1	0	0.8	4	5	0.6666666666666666	10	0.3333333333333333	0.2857142857142857	0.2591338111691528	0.932248177570683	0.6390257699342162	0.9131387922472181	0.507659244208183	0.8990556937715545	0.8735901599265095	0.915833173774568	1.0	0.2857142857142857	0.0
3633	0.026028289069097436	0.01563777654360589	0.015510434801571597	0.9722564524444901	None	0	0	0.14285714285714285	1	1.0	8	0.4166666666666667	0.75	6	6	3	2	0	0.375	8	3	0.6666666666666666	10	0.2	0	0.3863483462687586	0.6210917185326288	0.6360653673451241	0.9812600391473286	0.12892623958655744	0.8682494335185761	0.9200636435859623	0.8921260628529043	0.5833333333333334	0.16666666666666666	0.0
2165	None	None	None	None	None	0.5	2	0.8181818181818182	9	0.14285714285714285	2	0.5333333333333333	0.14285714285714285	9	2	6	0	0	0.8333333333333334	6	5	1.0666666666666667	16	0.0	0.4	0.437339643281608	0.8803776811350181	0.7328325782496956	0.9191274595798471	0.9119080380339591	0.9357665412533248	0.9407759396522246	0.9143910066848094	0	0	0.0
2546	None	None	None	None	None	1.0	1	0.8	4	0.4	2	0.4666666666666667	0.2	3	1	3	2	0	0.6	3	5	0.4666666666666667	7	0.25	1.0	0.37965988939836826	0.9501270742132529	0.7005240005303632	0.9118350484773269	0.5283014539777995	0.8899525933482499	0.9013614443185508	0.9211354062178992	0.6666666666666666	1.0	0.0
1125	None	None	None	None	None	0	0	0.375	3	0.6666666666666666	6	0.55	0	0	0	10	1	0	0.2	10	2	0.7333333333333333	11	0.041666666666666664	0.2	0	0	0	0	0	0	0	0	0	0	0
1654	None	None	None	None	None	0.5	1	0.5	3	0.5714285714285714	4	0.5	0.42857142857142855	5	3	3	1	0	0.5	6	3	0.6	9	0.125	0.6666666666666666	0.7073592547861187	0.9251633680060973	0.8185603830903968	0.7032045754611983	0.6004862460146124	0.833270792968268	0.9315725455570223	0.8405177037431505	1.0	0.4	0.0
1552	None	None	None	None	None	0.5	2	0.5454545454545454	6	0.42857142857142855	6	0.4444444444444444	0.21428571428571427	8	3	7	3	0	0.4444444444444444	4	9	1.0666666666666667	16	0.23076923076923078	0.3076923076923077	0.20063582049338274	0.8680540379987606	0.645602734053821	0.9668947252230632	0.4431740980774837	0.790058829599462	0.8897084670967432	0.8997556800419896	0.5	0.625	0.0
5806	0.08186567221331698	0.026451460595566828	0.026388518353599472	0.7001055941528258	None	0	0	0.1	1	1.0	12	1.0	0.9166666666666666	12	11	1	0	0	0.07142857142857142	14	1	0.9333333333333333	14	0.0	0	0.39208919520635743	0.8149528192883787	0.5583995117488432	0.9722648085734579	0.12943803890319017	0.9566919817658828	0.7524184557679024	0.9377035693560652	0	0	0.0
6306	0.07082824270291818	0.006545463003483003	0.00451154073745622	0.650514304807527	None	0	0	0.09090909090909091	1	1.0	14	1.0	0.9285714285714286	14	13	1	0	0	0.0625	16	1	1.0666666666666667	16	0.0	0	0.39208919520635743	0.9016560832419542	0.427640316605442	0.9580324286018864	0.3797491840417807	0.9788406379077011	0.7862620846163921	0.9551842420140655	0	0	0.0
2856	2.2063663707585256e-06	6.518464361219984e-07	2.5475745060771194e-07	0.9999983746330252	None	0	0	0.6666666666666666	2	0.5	1	0.6666666666666666	0	1	0	2	3	0	0.6666666666666666	3	2	0.26666666666666666	4	0.42857142857142855	0	0	0	0	0	0	0	0	0	0	0	0
6681	0.07851437543555942	0.04937605173256731	0.04100991554542986	0.7563993672992482	None	0	0	0.1	1	1.0	12	1.0	0.9166666666666666	12	11	1	0	0	0.07142857142857142	14	1	0.9333333333333333	14	0.0	0	0.39208919520635743	0.8132953892091804	0.5583995117488432	0.9722648085734579	0.12943803890319017	0.9583718681438473	0.7679896916956659	0.938292185467177	0	0	0.0
4112	0.049982335212718734	0.023464162809923635	0.022835846763276782	0.7392834078185975	None	0	0	0.125	1	1.0	9	1.0	0.8888888888888888	9	8	1	0	0	0.09090909090909091	11	1	0.7333333333333333	11	0.0	0	0.3806074973311597	0.606019741290003	0.3055543916808379	0.984477831152463	0.12943803890319017	0.8276946113622841	0.8001286216227128	0.885941883649822	0	0	0.0
4549	0.056078489446272806	0.02657931225338339	0.026537946731584775	0.7233484477702603	None	0	0	0.125	1	1.0	10	1.0	0.9	10	9	1	0	0	0.08333333333333333	12	1	0.8	12	0.0	0	0.39053101686126634	0.7310986538422481	0.4672288147994113	0.9797908244833813	0.12943803890319017	0.9168237078798613	0.8044927188135623	0.91887207521745	0	0	0.0
2947	0.0009840249358998656	0.000246930403139773	0.00024597584829618005	0.994026395463457	None	0	0	0.3333333333333333	1	1.0	2	0.6666666666666666	0.5	2	1	1	5	0	0.6666666666666666	2	3	0.26666666666666666	4	1.0	0	0.34823672722538046	0.7091025095110584	0.6340472239887538	0.9575641996767251	0.813501337277043	0.8092143540232171	0.9422895409168212	0.8602595810818596	0.5	0.5	0.18033650848060614
6747	0.0805121932139137	0.05213116595787865	0.044993274628817956	0.7532088605181992	None	0	0	0.1	1	1.0	12	1.0	0.9166666666666666	12	11	1	0	0	0.07142857142857142	14	1	0.9333333333333333	14	0.0	0	0.39208919520635743	0.8132953892091804	0.5583995117488432	0.9722648085734579	0.12943803890319017	0.9566919817658828	0.7486742207825807	0.9374899574469815	0	0	0.0
887	None	None	None	None	None	0	0	0.42857142857142855	3	0.5	4	0.5	0.25	2	2	7	0	0	0.8	4	5	0.6666666666666666	10	0.0	0.3333333333333333	0.5982360887206017	0.8980996736014076	0.42864732633200553	0.954969668598999	0.5772196787495677	0.6559835284072062	0.7620928320683679	0.8763913032758033	0	0	0.0
2228	None	None	None	None	None	0.5	1	0.8333333333333334	5	0.2857142857142857	2	0.5625	0.2857142857142857	4	2	4	1	0	1.0	4	4	0.6	9	0.1	0.8	0.6483232880401959	0.8375338843233163	0.4875686973473434	0.9213136046960494	0.5077205652842631	0.8644591428477683	0.9007151701256362	0.8791477729690352	1.0	0.25	0.0
3579	0.024795860610876966	0.01543708548952385	0.015179889475635342	0.9712223555586904	None	0	0	0.14285714285714285	1	1.0	8	0.4166666666666667	0.75	6	6	3	2	0	0.375	8	3	0.6666666666666666	10	0.2	0	0.3863483462687586	0.6210917185326288	0.6360653673451241	0.9812600391473286	0.12892623958655744	0.861911787958324	0.9200636435859623	0.8903714965474956	0.5833333333333334	0.3333333333333333	0.0
499	None	None	None	None	None	0	0	0.5	2	0.75	3	1.0	0.75	4	3	1	2	0	0.16666666666666666	1	6	0.4	6	0.4	0.4	0.5898485286848055	0.9015800630860853	0.6208173162467685	0.807366647774904	0.25751669454249104	0.8570583457228755	0.851260163215542	0.8597226200821106	0.625	0.5	0.0
6676	0.08152913690107494	0.05013816256352596	0.04170368048951491	0.7618326247988343	None	0	0	0.1	1	1.0	12	1.0	0.9166666666666666	12	11	1	0	0	0.07142857142857142	14	1	0.9333333333333333	14	0.0	0	0.39208919520635743	0.8132953892091804	0.5583995117488432	0.9722648085734579	0.12943803890319017	0.9583280817113302	0.759902052229902	0.938271010301756	0	0	0.0
2305	None	None	None	None	None	0	0	0.125	1	1.0	10	1.0	1.0	11	10	0	1	0	0.08333333333333333	12	1	0.8	12	0.3333333333333333	0	0.7625348664756599	0.9394708794948315	0.6208173162467685	0.9575855670637802	0.3393603769007849	0.9291662476323413	0.956145637111145	0.9432686177781213	1.0	0	0.0
1638	None	None	None	None	None	0	0	0.3333333333333333	2	0.6666666666666666	4	0.5	0.3333333333333333	2	2	5	4	0	1.0	4	4	0.5333333333333333	8	0.2857142857142857	0	0.6418152297297629	0.9602723564898052	0.8729475554710341	0.5639786420333042	0.8824504307171278	0.5731160604832798	0.8231258114947725	0.7765529411769075	0.5	1.0	0.0
7333	0.08205434809306572	0.04867361655791098	0.040230321333262334	0.7642475047993287	None	0	0	0.1	1	1.0	12	1.0	0.9166666666666666	12	11	1	0	0	0.07142857142857142	14	1	0.9333333333333333	14	0.0	0	0.39208919520635743	0.8132953892091804	0.5583995117488432	0.9722648085734579	0.12943803890319017	0.9611268926362184	0.7975064346596454	0.9396548574636961	0	0	0.0
4105	0.04871425879984285	0.023044676221761207	0.022379778436482332	0.7478566937236646	None	0	0	0.125	1	1.0	9	1.0	0.8888888888888888	9	8	1	0	0	0.09090909090909091	11	1	0.7333333333333333	11	0.0	0	0.3806074973311597	0.606019741290003	0.3055543916808379	0.984477831152463	0.12943803890319017	0.8276946113622841	0.8001286216227128	0.885941883649822	0	0	0.0
6903	0.08318343781259077	0.04898510929782189	0.04207096084250545	0.7547704108914515	None	0	0	0.1	1	1.0	12	1.0	0.9166666666666666	12	11	1	0	0	0.07142857142857142	14	1	0.9333333333333333	14	0.0	0	0.39208919520635743	0.8132953892091804	0.5583995117488432	0.9722648085734579	0.12943803890319017	0.9583280817113302	0.759902052229902	0.938271010301756	0	0	0.0
2513	None	None	None	None	None	0.25	1	0.5454545454545454	6	0.35714285714285715	5	0.3333333333333333	0.14285714285714285	3	2	12	1	0	0.75	6	8	1.0666666666666667	16	0.037037037037037035	0	0.39208919520635743	0.9338295598606596	0.18528026664402725	0.9788136729513058	0.12956068105535054	0.9101488721103751	0.9546663016743031	0.9493978141763233	1.0	0.3333333333333333	0.0
5690	0.0736986841427353	0.01019577394715308	-0.009796683355082143	0.6675874118096677	None	0	0	0.1	1	1.0	12	1.0	0.9166666666666666	12	11	1	0	0	0.07142857142857142	14	1	0.9333333333333333	14	0.0	0	0.39208919520635743	0.796891344986416	0.5583995117488432	0.9722648085734579	0.14268129319551798	0.9545456229462626	0.7524184557679024	0.9343886178602162	0	0	0.0
2102	None	None	None	None	None	0	0	1.0	3	0.0	0	0.6666666666666666	0	3	0	0	1	0	0.6666666666666666	2	3	0.26666666666666666	4	1.0	1.0	0	0	0	0	0	0	0	0	0	0	0
3946	0.048206281366436794	0.023878855546982988	0.023466276536902784	0.7243783193201125	None	0	0	0.125	1	1.0	9	1.0	0.8888888888888888	9	8	1	0	0	0.09090909090909091	11	1	0.7333333333333333	11	0.0	0	0.3806074973311597	0.606019741290003	0.3055543916808379	0.984477831152463	0.12943803890319017	0.8276946113622841	0.8001286216227128	0.885941883649822	0	0	0.0
2550	None	None	None	None	None	0	0	0.75	3	0.25	1	0.5	0.25	2	1	3	5	0	0.75	4	3	0.4	6	0.5555555555555556	1.0	0.1923703328233019	0.7157960830468968	0.3940484351417447	0.9245919409128841	0.17143013580983385	0.6034643383017975	0.8211275616948048	0.7830201967216628	0.5	0	0.05995409555037927
3626	0.025699766533937796	0.014429545240795719	0.014285496682291047	0.9739385434812484	None	0	0	0.14285714285714285	1	1.0	8	0.4166666666666667	0.75	6	6	3	2	0	0.375	8	3	0.6666666666666666	10	0.2	0	0.3863483462687586	0.6210917185326288	0.6360653673451241	0.9812600391473286	0.12892623958655744	0.861911787958324	0.9200636435859623	0.8903714965474956	0.5833333333333334	0.3333333333333333	0.0
1937	None	None	None	None	None	0	0	0.125	2	0.9047619047619048	19	0.4791666666666667	0.7619047619047619	17	16	5	0	0	0.75	8	6	1.5333333333333334	23	0.0	0	0.6368619443692556	0.9124665431698334	0.5850706240473834	0.8608905162218244	0.8142709130443141	0.9202706556794774	0.7478836827698188	0.9006339892976941	0	0	0.0
2037	None	None	None	None	None	0.3333333333333333	1	0.3333333333333333	3	0.7272727272727273	8	0.325	0.6363636363636364	10	7	2	1	0	0.625	5	8	0.8666666666666667	13	0.2	0.25	0.6729674689576699	0.9226665748273047	0.516661830678043	0.9353919584722667	0.33383079624661965	0.913691086381564	0.8899373788082177	0.9244061098116678	1.0	0	0.0
4272	0.04634895201816445	0.024260887542429558	0.02382896992825582	0.761644995614527	None	0	0	0.125	1	1.0	9	1.0	0.8888888888888888	9	8	1	0	0	0.09090909090909091	11	1	0.7333333333333333	11	0.0	0	0.3806074973311597	0.606019741290003	0.3055543916808379	0.984477831152463	0.12943803890319017	0.8276946113622841	0.8001286216227128	0.885941883649822	0	0	0.0
7296	0.07382407930401212	0.03306700178981679	0.03209059279307232	0.7584468438207657	None	0	0	0.1	1	1.0	12	1.0	0.9166666666666666	12	11	1	0	0	0.07142857142857142	14	1	0.9333333333333333	14	0.0	0	0.39208919520635743	0.8132953892091804	0.5583995117488432	0.9738090632480423	0.12943803890319017	0.9583280817113302	0.759902052229902	0.9393979452253375	0	0	0.0
459	None	None	None	None	None	0	0	0	0	0	0	1.0	0	0	0	0	4	0	1.0	1	1	0.06666666666666667	1	1.0	0	0	0	0	0	0	0	0	0	0	0	0
705	None	None	None	None	None	0	0	0.16666666666666666	1	1.0	7	0.75	0.5714285714285714	4	4	4	2	0	0.75	3	4	0.6	9	0.16666666666666666	0.8571428571428571	0.5374230684245027	0.8015036690952334	0.941828472794562	0.9668436785678493	0.20192162372280437	0.6263293413619013	0.9468657002908761	0.853419271727943	0.625	0.5	0.0
6888	0.07787292088333894	0.0488723281915621	0.04180306328088443	0.7535721043898946	None	0	0	0.1	1	1.0	12	1.0	0.9166666666666666	12	11	1	0	0	0.07142857142857142	14	1	0.9333333333333333	14	0.0	0	0.39208919520635743	0.8132953892091804	0.5583995117488432	0.9722648085734579	0.12943803890319017	0.9570459701352133	0.7462916248379498	0.9376572979479566	0	0	0.0
4990	0.0636504405537575	0.023259098797546833	0.02300313954516552	0.6155079274455075	None	0	0	0.125	1	1.0	10	1.0	0.9	10	9	1	0	0	0.08333333333333333	12	1	0.8	12	0.0	0	0.39053101686126634	0.7310986538422481	0.4672288147994113	0.9797908244833813	0.12892623958655744	0.9200920346645868	0.8090479444868046	0.9199500178708606	0	0	0.0
290	None	None	None	None	None	1.0	1	0.75	3	0.25	1	0.6666666666666666	0	0	0	5	1	0	1.0	3	3	0.4	6	0.07142857142857142	0.6666666666666666	0	0	0	0	0	0	0	0	0	0	0
3483	0.025541454915398457	0.015683026232177634	0.015504847082310914	0.9708007249098781	None	0	0	0.14285714285714285	1	1.0	8	0.4166666666666667	0.75	6	6	3	2	0	0.375	8	3	0.6666666666666666	10	0.2	0	0.3863483462687586	0.6210917185326288	0.6360653673451241	0.9812600391473286	0.12892623958655744	0.861911787958324	0.9200636435859623	0.8903714965474956	0.5833333333333334	0.3333333333333333	0.0
2520	None	None	None	None	None	0	0	1.0	1	0	0	1.0	0	0	0	1	4	0	0.5	1	2	0.13333333333333333	2	0.6666666666666666	0	0	0	0	0	0	0	0	0	0	0	0
7514	0.08102602582281469	0.05055894554541402	0.044270407288497786	0.7513660765165505	None	0	0	0.1	1	1.0	12	1.0	0.9166666666666666	12	11	1	0	0	0.07142857142857142	14	1	0.9333333333333333	14	0.0	0	0.39208919520635743	0.8132953892091804	0.5583995117488432	0.9722648085734579	0.12943803890319017	0.9583280817113302	0.759902052229902	0.938271010301756	0	0	0.0
651	None	None	None	None	None	0	0	0.3333333333333333	2	0.6666666666666666	4	0.4444444444444444	0.3333333333333333	3	2	4	2	0	0.5	3	6	0.5333333333333333	8	0.18181818181818182	0	0.46002649570506443	0.8233136912458946	0.9217691574127975	0.687438624118707	0.28455699158359976	0.9197757448454409	0.9536917298465206	0.830448944431765	0.6666666666666666	0.6666666666666666	0.0
1376	None	None	None	None	None	0.25	1	0.3	3	0.7692307692307693	10	0.26785714285714285	0.6923076923076923	12	9	2	0	0	0.875	7	8	1.0	15	0.0	0.15384615384615385	0.8063617268026393	0.9273154629288708	0.43576211361001516	0.8130664673607695	0.6251144287768309	0.8896506165419399	0.8742443660133049	0.8843687013696204	0	0	0.0
386	None	None	None	None	None	0	0	0.3333333333333333	1	1.0	2	1.0	1.0	3	2	0	0	0	0.25	1	4	0.26666666666666666	4	0.0	0	0.6616123973272843	0.9061194740909632	0.8439635693644869	0.8720615618019883	0.9835693148596171	0.6915786132429141	0.9035585459953251	0.8408620643644683	0	0	0.0
1451	None	None	None	None	None	0	0	0.25	1	1.0	4	0.75	0.5	3	2	2	1	0	0.5	2	4	0.4	6	0.14285714285714285	0	1.0	0.9335062690827256	0.2033296515391399	0.9376510535475565	0.6105336383526004	0.6915164083520381	0.8827554867527474	0.8862735629777453	1.0	0.3333333333333333	0.0
1295	None	None	None	None	None	1.0	2	0.7142857142857143	5	0.25	2	0.625	0.125	4	1	5	1	0	1.0	4	4	0.6666666666666666	10	0.09090909090909091	0.3333333333333333	0.9434426383977182	0.9377343488032044	0.7841346246931993	0.817895620954287	0.7469049531512011	0.770253458964763	0.7929631817177726	0.8591181420620402	1.0	0	0.0
1378	None	None	None	None	None	0	0	0.6	3	0.4	2	0.7777777777777778	0.2	3	1	3	1	0	1.0	3	3	0.4666666666666667	7	0.125	0.8	0.2895700359726365	0.5527004197872797	0.2604341951820648	0.9173522332252287	0.24886395522304347	0.887079524998961	0.5427110921703802	0.8263410160482341	1.0	0	0.0
7035	0.08409356710351745	0.05343263557361867	0.04618438908391025	0.7530128897780063	None	0	0	0.1	1	1.0	12	1.0	0.9166666666666666	12	11	1	0	0	0.07142857142857142	14	1	0.9333333333333333	14	0.0	0	0.39208919520635743	0.8132953892091804	0.5583995117488432	0.9722648085734579	0.12943803890319017	0.9583280817113302	0.759902052229902	0.938271010301756	0	0	0.0
[truncated: 6,314 more rows]
