# Supplementary material for: Constrained by Design: Influence of Genetic Encodings on Evolved Traits of Robots
Source: Front Robot AI. 2021 Jun 15;8:672379. doi: 10.3389/frobt.2021.672379 (PMC8239187; doi:10.3389/frobt.2021.672379)
Supplement: Supplementary file 1 [file DataSheet3.ZIP › plasticoding_plane_20_snapshots_ids.tsv]

generation	robot_id	fitness	novelty	novelty_pop	cons_fitness
145	7317	0.04623730983783846	None	0.0	0.04623730983783846
145	6634	0.048461078387017555	None	0.0	0.048461078387017555
145	7266	0.04785416323765106	None	0.0	0.04785416323765106
145	6526	0.04758480293092216	None	0.0	0.04758480293092216
145	7347	0.04201691143975356	None	0.0	0.04201691143975356
145	7311	0.04591479650702407	None	0.0	0.04591479650702407
145	7269	0.04494025477994929	None	0.0	0.04494025477994929
145	7264	0.045711358315961376	None	0.0	0.045711358315961376
145	7169	0.04789444510101989	None	0.0	0.04789444510101989
145	7132	0.04877027287756652	None	0.0	0.04877027287756652
145	7251	0.04563284330023165	None	0.0	0.04563284330023165
145	7235	0.04771768658431181	None	0.0	0.04771768658431181
145	6866	0.04726132254209334	None	0.0	0.04726132254209334
145	7275	0.044439175905313565	None	0.0	0.044439175905313565
145	6842	0.047836851509607196	None	0.0	0.047836851509607196
145	7177	0.04697702591934878	None	0.0	0.04697702591934878
145	7263	0.046624359086758285	None	0.0	0.046624359086758285
145	7281	0.04687962886277372	None	0.0	0.04687962886277372
145	6734	0.04733670933955899	None	0.0	0.04733670933955899
145	7022	0.04526415340045833	None	0.0	0.04526415340045833
145	6925	0.04796004424849958	None	0.0	0.04796004424849958
145	7123	0.0491104003560933	None	0.0	0.0491104003560933
145	7279	0.04792653590402685	None	0.0	0.04792653590402685
145	7316	0.04661132179057522	None	0.0	0.04661132179057522
145	7002	0.04454091497130573	None	0.0	0.04454091497130573
145	6779	0.04540157765950253	None	0.0	0.04540157765950253
145	6826	0.04671854287381729	None	0.0	0.04671854287381729
145	6704	0.04879593906966865	None	0.0	0.04879593906966865
145	7160	0.04902530140609905	None	0.0	0.04902530140609905
145	7297	0.04623969502134834	None	0.0	0.04623969502134834
145	7231	0.04698462685880248	None	0.0	0.04698462685880248
145	7339	0.04654050762080432	None	0.0	0.04654050762080432
145	6837	0.048131040157246584	None	0.0	0.048131040157246584
145	7087	0.04783611474306787	None	0.0	0.04783611474306787
145	7348	0.04298013510281653	None	0.0	0.04298013510281653
145	7323	0.04781508493344583	None	0.0	0.04781508493344583
145	7115	0.047179714133464584	None	0.0	0.047179714133464584
145	7199	0.0450748532259842	None	0.0	0.0450748532259842
145	7293	0.04769154296007894	None	0.0	0.04769154296007894
145	7273	0.04673152879672714	None	0.0	0.04673152879672714
145	7032	0.047459953790967804	None	0.0	0.047459953790967804
145	7082	0.0462424607439904	None	0.0	0.0462424607439904
145	7085	0.046338731504016024	None	0.0	0.046338731504016024
145	7178	0.04852892955327844	None	0.0	0.04852892955327844
145	7208	0.046878876401300444	None	0.0	0.046878876401300444
145	7072	0.04751620203673761	None	0.0	0.04751620203673761
145	7249	0.04645588625928066	None	0.0	0.04645588625928066
145	7284	0.047180401122313004	None	0.0	0.047180401122313004
145	6853	0.0470921439839643	None	0.0	0.0470921439839643
145	7325	0.042214488740193255	None	0.0	0.042214488740193255
145	7335	0.042931884827633444	None	0.0	0.042931884827633444
145	7158	0.04609936238458181	None	0.0	0.04609936238458181
145	7292	0.041378750643451166	None	0.0	0.041378750643451166
145	7349	0.04487281783307065	None	0.0	0.04487281783307065
145	7313	0.044320647991889096	None	0.0	0.044320647991889096
145	7298	0.04678256699406429	None	0.0	0.04678256699406429
145	7267	0.0477996967560656	None	0.0	0.0477996967560656
145	7009	0.04617182430219507	None	0.0	0.04617182430219507
145	6615	0.04714648539153756	None	0.0	0.04714648539153756
145	7204	0.045241081604293056	None	0.0	0.045241081604293056
145	6469	0.047658766365397565	None	0.0	0.047658766365397565
145	7244	0.04632063767057321	None	0.0	0.04632063767057321
145	7289	0.04702064476776109	None	0.0	0.04702064476776109
145	6867	0.047911063850605125	None	0.0	0.047911063850605125
145	7206	0.04192018181097316	None	0.0	0.04192018181097316
145	7328	0.04448395627494789	None	0.0	0.04448395627494789
145	6708	0.04655011778053369	None	0.0	0.04655011778053369
145	7138	0.046369318501493305	None	0.0	0.046369318501493305
145	6386	0.046610366773895545	None	0.0	0.046610366773895545
145	7101	0.04725071861103216	None	0.0	0.04725071861103216
145	7306	0.048228572830616365	None	0.0	0.048228572830616365
145	7200	0.04694709909213469	None	0.0	0.04694709909213469
145	7229	0.04646046485855961	None	0.0	0.04646046485855961
145	6500	0.04849667420059405	None	0.0	0.04849667420059405
145	7074	0.04706268310855161	None	0.0	0.04706268310855161
145	7258	0.04434341924657493	None	0.0	0.04434341924657493
145	7331	0.04289339357510425	None	0.0	0.04289339357510425
145	7232	0.047770511969345356	None	0.0	0.047770511969345356
145	7149	0.04626426474221437	None	0.0	0.04626426474221437
145	6728	0.04829907108063614	None	0.0	0.04829907108063614
145	6968	0.04572657695826002	None	0.0	0.04572657695826002
145	7102	0.04719063911399079	None	0.0	0.04719063911399079
145	7136	0.04545381015841884	None	0.0	0.04545381015841884
145	7314	0.04717404183268457	None	0.0	0.04717404183268457
145	7270	0.04933225993234106	None	0.0	0.04933225993234106
145	6964	0.04757566273743505	None	0.0	0.04757566273743505
145	7034	0.04720336077600427	None	0.0	0.04720336077600427
145	7271	0.04738651315124088	None	0.0	0.04738651315124088
145	7343	0.04503301690654918	None	0.0	0.04503301690654918
145	7139	0.05037542930413843	None	0.0	0.05037542930413843
145	7301	0.04583718909297137	None	0.0	0.04583718909297137
145	7242	0.04677016598713694	None	0.0	0.04677016598713694
145	7305	0.0439280754368727	None	0.0	0.0439280754368727
145	6818	0.048562708365174186	None	0.0	0.048562708365174186
145	7223	0.0449944917127339	None	0.0	0.0449944917127339
145	6641	0.04708935089880814	None	0.0	0.04708935089880814
145	7345	0.03938450997248745	None	0.0	0.03938450997248745
145	7260	0.044154466949013135	None	0.0	0.044154466949013135
145	7230	0.047706824132337226	None	0.0	0.047706824132337226
145	7332	0.04723558878151851	None	0.0	0.04723558878151851
143	6634	0.048461078387017555	None	0.0	0.048461078387017555
143	6810	0.046079360758721814	None	0.0	0.046079360758721814
143	7195	0.04214943091623399	None	0.0	0.04214943091623399
143	6526	0.04758480293092216	None	0.0	0.04758480293092216
143	7156	0.045419281253043294	None	0.0	0.045419281253043294
143	6732	0.04766289918862184	None	0.0	0.04766289918862184
143	6385	0.046636484751548045	None	0.0	0.046636484751548045
143	7220	0.045831931754944724	None	0.0	0.045831931754944724
143	7169	0.04789444510101989	None	0.0	0.04789444510101989
143	7213	0.03196528733215359	None	0.0	0.03196528733215359
143	7132	0.04877027287756652	None	0.0	0.04877027287756652
143	7137	0.04478337291325967	None	0.0	0.04478337291325967
143	6967	0.043941226138479575	None	0.0	0.043941226138479575
143	7235	0.04771768658431181	None	0.0	0.04771768658431181
143	6866	0.04726132254209334	None	0.0	0.04726132254209334
143	6842	0.047836851509607196	None	0.0	0.047836851509607196
143	7177	0.04697702591934878	None	0.0	0.04697702591934878
143	7027	0.04610310420951017	None	0.0	0.04610310420951017
143	6734	0.04733670933955899	None	0.0	0.04733670933955899
143	7022	0.04526415340045833	None	0.0	0.04526415340045833
143	6925	0.04796004424849958	None	0.0	0.04796004424849958
143	7123	0.0491104003560933	None	0.0	0.0491104003560933
143	7002	0.04454091497130573	None	0.0	0.04454091497130573
143	7222	0.04675743438207293	None	0.0	0.04675743438207293
143	6779	0.04540157765950253	None	0.0	0.04540157765950253
143	6826	0.04671854287381729	None	0.0	0.04671854287381729
143	6704	0.04879593906966865	None	0.0	0.04879593906966865
143	7160	0.04902530140609905	None	0.0	0.04902530140609905
143	7231	0.04698462685880248	None	0.0	0.04698462685880248
143	7162	0.04631508815700448	None	0.0	0.04631508815700448
143	6837	0.048131040157246584	None	0.0	0.048131040157246584
143	7087	0.04783611474306787	None	0.0	0.04783611474306787
143	7209	0.042347821495173896	None	0.0	0.042347821495173896
143	7115	0.047179714133464584	None	0.0	0.047179714133464584
143	7199	0.0450748532259842	None	0.0	0.0450748532259842
143	7066	0.041623046564835085	None	0.0	0.041623046564835085
143	7194	0.04276745297696682	None	0.0	0.04276745297696682
143	7032	0.047459953790967804	None	0.0	0.047459953790967804
143	6951	0.04722226922691791	None	0.0	0.04722226922691791
143	7082	0.0462424607439904	None	0.0	0.0462424607439904
143	7085	0.046338731504016024	None	0.0	0.046338731504016024
143	7178	0.04852892955327844	None	0.0	0.04852892955327844
143	7208	0.046878876401300444	None	0.0	0.046878876401300444
143	7202	0.04239378714816827	None	0.0	0.04239378714816827
143	7072	0.04751620203673761	None	0.0	0.04751620203673761
143	7249	0.04645588625928066	None	0.0	0.04645588625928066
143	6853	0.0470921439839643	None	0.0	0.0470921439839643
143	6865	0.04662623936318021	None	0.0	0.04662623936318021
143	7158	0.04609936238458181	None	0.0	0.04609936238458181
143	7009	0.04617182430219507	None	0.0	0.04617182430219507
143	6615	0.04714648539153756	None	0.0	0.04714648539153756
143	7204	0.045241081604293056	None	0.0	0.045241081604293056
143	6469	0.047658766365397565	None	0.0	0.047658766365397565
143	7244	0.04632063767057321	None	0.0	0.04632063767057321
143	7228	0.0307511520387166	None	0.0	0.0307511520387166
143	6867	0.047911063850605125	None	0.0	0.047911063850605125
143	6862	0.046878310015478014	None	0.0	0.046878310015478014
143	7206	0.04192018181097316	None	0.0	0.04192018181097316
143	6938	0.04855018357732071	None	0.0	0.04855018357732071
143	7245	0.04640713164500078	None	0.0	0.04640713164500078
143	6708	0.04655011778053369	None	0.0	0.04655011778053369
143	7138	0.046369318501493305	None	0.0	0.046369318501493305
143	7079	0.04779708363770157	None	0.0	0.04779708363770157
143	6386	0.046610366773895545	None	0.0	0.046610366773895545
143	7101	0.04725071861103216	None	0.0	0.04725071861103216
143	7200	0.04694709909213469	None	0.0	0.04694709909213469
143	7229	0.04646046485855961	None	0.0	0.04646046485855961
143	6500	0.04849667420059405	None	0.0	0.04849667420059405
143	7074	0.04706268310855161	None	0.0	0.04706268310855161
143	7232	0.047770511969345356	None	0.0	0.047770511969345356
143	7149	0.04626426474221437	None	0.0	0.04626426474221437
143	6728	0.04829907108063614	None	0.0	0.04829907108063614
143	6820	0.04616883446648672	None	0.0	0.04616883446648672
143	6968	0.04572657695826002	None	0.0	0.04572657695826002
143	7182	0.04174266010739	None	0.0	0.04174266010739
143	7102	0.04719063911399079	None	0.0	0.04719063911399079
143	7175	0.044155094727073387	None	0.0	0.044155094727073387
143	7136	0.04545381015841884	None	0.0	0.04545381015841884
143	7196	0.0461966003162259	None	0.0	0.0461966003162259
143	7224	0.01867593236051751	None	0.014527163646054785	0.01867593236051751
143	6964	0.04757566273743505	None	0.0	0.04757566273743505
143	7034	0.04720336077600427	None	0.0	0.04720336077600427
143	7171	0.045037237369157504	None	0.0	0.045037237369157504
143	7203	0.03999189417097475	None	0.0	0.03999189417097475
143	7147	0.04460697669681518	None	0.0	0.04460697669681518
143	6972	0.045178306957113536	None	0.0	0.045178306957113536
143	7221	0.016725928591400017	None	0.0	0.016725928591400017
143	7191	0.046297792106536145	None	0.0	0.046297792106536145
143	7139	0.05037542930413843	None	0.0	0.05037542930413843
143	7242	0.04677016598713694	None	0.0	0.04677016598713694
143	7236	0.032634755082284674	None	0.0	0.032634755082284674
143	6818	0.048562708365174186	None	0.0	0.048562708365174186
143	7100	0.046079412115253744	None	0.0	0.046079412115253744
143	6864	0.047725508950118484	None	0.0	0.047725508950118484
143	7223	0.0449944917127339	None	0.0	0.0449944917127339
143	6641	0.04708935089880814	None	0.0	0.04708935089880814
143	7035	0.04618438908391025	None	0.0	0.04618438908391025
143	6944	0.04710156894095372	None	0.0	0.04710156894095372
143	7230	0.047706824132337226	None	0.0	0.047706824132337226
143	7247	0.04026485063473943	None	0.0	0.04026485063473943
106	5310	0.030591761396011493	None	0.0	0.030591761396011493
106	5202	0.026448079298376805	None	0.0	0.026448079298376805
106	5136	0.028453247686501558	None	0.0	0.028453247686501558
106	5128	0.026744163880515894	None	0.0	0.026744163880515894
106	5264	0.02365910306107411	None	0.0	0.02365910306107411
106	5158	0.029134130571658434	None	0.0	0.029134130571658434
106	5307	0.026971050825842394	None	0.0	0.026971050825842394
106	5102	0.029348859131832016	None	0.0	0.029348859131832016
106	5328	0.02569452190457194	None	0.0	0.02569452190457194
106	5371	0.02013069991312589	None	0.0	0.02013069991312589
106	5135	0.02741588842048739	None	0.0	0.02741588842048739
106	5259	0.02923811777141205	None	0.0	0.02923811777141205
106	5390	0.01491401591383789	None	0.0	0.01491401591383789
106	5382	0.027661281062632367	None	0.0	0.027661281062632367
106	5363	0.029045568491114566	None	0.0	0.029045568491114566
106	5373	0.023283924542255825	None	0.0	0.023283924542255825
106	5368	0.0172071197968232	None	0.0	0.0172071197968232
106	4254	0.027613469425583705	None	0.0	0.027613469425583705
106	4921	0.02920627458845251	None	0.0	0.02920627458845251
106	4352	0.034074436920940435	None	0.0	0.034074436920940435
106	5257	0.024938217128721046	None	0.0	0.024938217128721046
106	5271	0.026647727398516348	None	0.0	0.026647727398516348
106	5396	0.023237165432463902	None	0.0	0.023237165432463902
106	5398	0.023740442925024273	None	0.0	0.023740442925024273
106	5324	0.028757087633952606	None	0.0	0.028757087633952606
106	5327	0.024569785670257714	None	0.0	0.024569785670257714
106	4966	0.02885646936465128	None	0.0	0.02885646936465128
106	4291	0.028836946989556987	None	0.0	0.028836946989556987
106	5262	0.024016574597843305	None	0.0	0.024016574597843305
106	5320	0.03079727842474847	None	0.0	0.03079727842474847
106	5244	0.02653393569524113	None	0.0	0.02653393569524113
106	5378	0.02563117234271987	None	0.0	0.02563117234271987
106	5340	0.025441130818460743	None	0.0	0.025441130818460743
106	4903	0.02884678901660485	None	0.0	0.02884678901660485
106	4826	0.028278375049134094	None	0.0	0.028278375049134094
106	5374	0.028764028459049764	None	0.0	0.028764028459049764
106	4845	0.030303587076349003	None	0.0	0.030303587076349003
106	5315	0.027781699166132944	None	0.0	0.027781699166132944
106	5129	0.02811141306597801	None	0.0	0.02811141306597801
106	5341	0.02543627581177443	None	0.0	0.02543627581177443
106	5399	0.024586102998786958	None	0.0	0.024586102998786958
106	4802	0.028619234790688175	None	0.0	0.028619234790688175
106	5354	0.02469753601977148	None	0.0	0.02469753601977148
106	5285	0.03092516926113965	None	0.0	0.03092516926113965
106	5381	0.0262060403381175	None	0.0	0.0262060403381175
106	4864	0.027420259565818474	None	0.0	0.027420259565818474
106	4534	0.02769297382446209	None	0.0	0.02769297382446209
106	5370	0.028329137010035657	None	0.0	0.028329137010035657
106	5123	0.027186168826855095	None	0.0	0.027186168826855095
106	4840	0.028367920142076026	None	0.0	0.028367920142076026
106	5166	0.023032758638246362	None	0.0	0.023032758638246362
106	5010	0.029731392560461437	None	0.0	0.029731392560461437
106	5338	0.02196347847086221	None	0.0	0.02196347847086221
106	5308	0.030374903813170002	None	0.0	0.030374903813170002
106	5304	0.027560326470359168	None	0.0	0.027560326470359168
106	5333	0.0012880477958967709	None	0.43375147736447106	0.0012880477958967709
106	5335	0.02314501419639843	None	0.0	0.02314501419639843
106	4778	0.029234533001567503	None	0.0	0.029234533001567503
106	5331	0.028942739369599336	None	0.0	0.028942739369599336
106	5281	0.02737400598644259	None	0.0	0.02737400598644259
106	4553	0.027709130106099614	None	0.0	0.027709130106099614
106	5393	0.02640371226740628	None	0.0	0.02640371226740628
106	4630	0.030851861727137258	None	0.0	0.030851861727137258
106	4884	0.027577237001701452	None	0.0	0.027577237001701452
106	4916	0.029747959732305884	None	0.0	0.029747959732305884
106	5361	0.024412205383122085	None	0.0	0.024412205383122085
106	5163	0.026598164376683234	None	0.0	0.026598164376683234
106	4844	0.027574713939145217	None	0.0	0.027574713939145217
106	5070	0.02730922467004038	None	0.0	0.02730922467004038
106	5069	0.026892751122695686	None	0.0	0.026892751122695686
106	5300	0.02669437959736649	None	0.0	0.02669437959736649
106	5392	0.027560617028742834	None	0.0	0.027560617028742834
106	5149	0.025809213962966142	None	0.0	0.025809213962966142
106	5395	0.02722744320508203	None	0.0	0.02722744320508203
106	5239	0.029561957606594563	None	0.0	0.029561957606594563
106	5367	0.02657341001334313	None	0.0	0.02657341001334313
106	4654	0.026819586089964216	None	0.0	0.026819586089964216
106	4831	0.03307850935453754	None	0.0	0.03307850935453754
106	5357	0.027940158645441224	None	0.0	0.027940158645441224
106	4989	0.029272786727782527	None	0.0	0.029272786727782527
106	5081	0.025377382820936913	None	0.0	0.025377382820936913
106	5265	0.02479189120914726	None	0.0	0.02479189120914726
106	4786	0.026071436613125856	None	0.0	0.026071436613125856
106	5279	0.02385123203984646	None	0.0	0.02385123203984646
106	5360	0.017292140674304107	None	0.0	0.017292140674304107
106	5258	0.028005114945443173	None	0.0	0.028005114945443173
106	5322	0.0239727199576237	None	0.0	0.0239727199576237
106	4991	0.02877420800956379	None	0.0	0.02877420800956379
106	5302	0.025733480662980587	None	0.0	0.025733480662980587
106	5306	0.02435387382039592	None	0.0	0.02435387382039592
106	5203	0.026599328124089713	None	0.0	0.026599328124089713
106	5385	0.02877096411426457	None	0.0	0.02877096411426457
106	4862	0.028824003735550715	None	0.0	0.028824003735550715
106	5130	0.027322988597425303	None	0.0	0.027322988597425303
106	5049	0.028357837567102733	None	0.0	0.028357837567102733
106	4776	0.02823784214753879	None	0.0	0.02823784214753879
106	5097	0.027919990067719943	None	0.0	0.027919990067719943
106	5356	0.019427807343778396	None	0.0	0.019427807343778396
106	5284	0.026922545367679355	None	0.0	0.026922545367679355
106	4780	0.0317194386785327	None	0.0	0.0317194386785327
141	6871	0.049938469788011614	None	0.0	0.049938469788011614
141	6634	0.048461078387017555	None	0.0	0.048461078387017555
141	6810	0.046079360758721814	None	0.0	0.046079360758721814
141	7111	-0.00043676314488174636	None	0.031044455035651237	-0.00043676314488174636
141	6526	0.04758480293092216	None	0.0	0.04758480293092216
141	7014	0.04591551438489856	None	0.0	0.04591551438489856
141	6732	0.04766289918862184	None	0.0	0.04766289918862184
141	6846	0.04803483565741475	None	0.0	0.04803483565741475
141	6385	0.046636484751548045	None	0.0	0.046636484751548045
141	7019	0.04732401587273694	None	0.0	0.04732401587273694
141	7132	0.04877027287756652	None	0.0	0.04877027287756652
141	7137	0.04478337291325967	None	0.0	0.04478337291325967
141	6967	0.043941226138479575	None	0.0	0.043941226138479575
141	6866	0.04726132254209334	None	0.0	0.04726132254209334
141	6842	0.047836851509607196	None	0.0	0.047836851509607196
141	7031	0.04419797022195411	None	0.0	0.04419797022195411
141	7027	0.04610310420951017	None	0.0	0.04610310420951017
141	6734	0.04733670933955899	None	0.0	0.04733670933955899
141	7022	0.04526415340045833	None	0.0	0.04526415340045833
141	6788	0.04702097924599215	None	0.0	0.04702097924599215
141	6925	0.04796004424849958	None	0.0	0.04796004424849958
141	7123	0.0491104003560933	None	0.0	0.0491104003560933
141	7042	0.04578899959737314	None	0.0	0.04578899959737314
141	7002	0.04454091497130573	None	0.0	0.04454091497130573
141	7146	0.04501241248584045	None	0.0	0.04501241248584045
141	6779	0.04540157765950253	None	0.0	0.04540157765950253
141	6826	0.04671854287381729	None	0.0	0.04671854287381729
141	6704	0.04879593906966865	None	0.0	0.04879593906966865
141	6837	0.048131040157246584	None	0.0	0.048131040157246584
141	6908	0.0481322797248685	None	0.0	0.0481322797248685
141	7087	0.04783611474306787	None	0.0	0.04783611474306787
141	7115	0.047179714133464584	None	0.0	0.047179714133464584
141	7066	0.041623046564835085	None	0.0	0.041623046564835085
141	7037	0.04115629552419033	None	0.0	0.04115629552419033
141	7107	0.04160887198783843	None	0.0	0.04160887198783843
141	7142	0.04463940729221999	None	0.0	0.04463940729221999
141	7032	0.047459953790967804	None	0.0	0.047459953790967804
141	6951	0.04722226922691791	None	0.0	0.04722226922691791
141	6310	0.04602129092033939	None	0.0	0.04602129092033939
141	7082	0.0462424607439904	None	0.0	0.0462424607439904
141	7085	0.046338731504016024	None	0.0	0.046338731504016024
141	7072	0.04751620203673761	None	0.0	0.04751620203673761
141	7121	0.043780603077305795	None	0.0	0.043780603077305795
141	6853	0.0470921439839643	None	0.0	0.0470921439839643
141	6865	0.04662623936318021	None	0.0	0.04662623936318021
141	7009	0.04617182430219507	None	0.0	0.04617182430219507
141	6969	0.04628683226341194	None	0.0	0.04628683226341194
141	6615	0.04714648539153756	None	0.0	0.04714648539153756
141	7105	0.046813123814827974	None	0.0	0.046813123814827974
141	6469	0.047658766365397565	None	0.0	0.047658766365397565
141	6697	0.046042725966256214	None	0.0	0.046042725966256214
141	6755	0.04830237906100084	None	0.0	0.04830237906100084
141	7140	0.04140432724872504	None	0.0	0.04140432724872504
141	6867	0.047911063850605125	None	0.0	0.047911063850605125
141	6862	0.046878310015478014	None	0.0	0.046878310015478014
141	7077	0.045291763170711256	None	0.0	0.045291763170711256
141	7000	0.04281508727666934	None	0.0	0.04281508727666934
141	6938	0.04855018357732071	None	0.0	0.04855018357732071
141	6708	0.04655011778053369	None	0.0	0.04655011778053369
141	6856	0.04436665338229846	None	0.0	0.04436665338229846
141	7138	0.046369318501493305	None	0.0	0.046369318501493305
141	7079	0.04779708363770157	None	0.0	0.04779708363770157
141	7141	0.011517059556610929	None	0.5473928899754668	0.011517059556610929
141	6847	0.04793840422209627	None	0.0	0.04793840422209627
141	6386	0.046610366773895545	None	0.0	0.046610366773895545
141	7044	0.047273678597135535	None	0.0	0.047273678597135535
141	7101	0.04725071861103216	None	0.0	0.04725071861103216
141	7131	0.04078519593598785	None	0.0	0.04078519593598785
141	7055	0.04385411712772122	None	0.0	0.04385411712772122
141	6500	0.04849667420059405	None	0.0	0.04849667420059405
141	7074	0.04706268310855161	None	0.0	0.04706268310855161
141	7149	0.04626426474221437	None	0.0	0.04626426474221437
141	7006	0.04684103358506928	None	0.0	0.04684103358506928
141	6728	0.04829907108063614	None	0.0	0.04829907108063614
141	6820	0.04616883446648672	None	0.0	0.04616883446648672
141	6968	0.04572657695826002	None	0.0	0.04572657695826002
141	7102	0.04719063911399079	None	0.0	0.04719063911399079
141	7136	0.04545381015841884	None	0.0	0.04545381015841884
141	6580	0.0474148584545986	None	0.0	0.0474148584545986
141	6775	0.05046624537716443	None	0.0	0.05046624537716443
141	6717	0.04649911618605769	None	0.0	0.04649911618605769
141	7061	0.03839981723398528	None	0.0	0.03839981723398528
141	6964	0.04757566273743505	None	0.0	0.04757566273743505
141	7034	0.04720336077600427	None	0.0	0.04720336077600427
141	7130	0.04695570066285526	None	0.0	0.04695570066285526
141	7147	0.04460697669681518	None	0.0	0.04460697669681518
141	6972	0.045178306957113536	None	0.0	0.045178306957113536
141	6997	0.045932545268217495	None	0.0	0.045932545268217495
141	6767	0.04607000611589685	None	0.0	0.04607000611589685
141	7134	0.047389286367276726	None	0.0	0.047389286367276726
141	7139	0.05037542930413843	None	0.0	0.05037542930413843
141	7036	0.04179139180232483	None	0.0	0.04179139180232483
141	7129	0.04266393164503696	None	0.0	0.04266393164503696
141	6818	0.048562708365174186	None	0.0	0.048562708365174186
141	7100	0.046079412115253744	None	0.0	0.046079412115253744
141	6864	0.047725508950118484	None	0.0	0.047725508950118484
141	6897	0.045643972792951834	None	0.0	0.045643972792951834
141	6641	0.04708935089880814	None	0.0	0.04708935089880814
141	7035	0.04618438908391025	None	0.0	0.04618438908391025
141	6944	0.04710156894095372	None	0.0	0.04710156894095372
72	3232	0.016156762886336107	None	0.0	0.016156762886336107
72	3369	0.016918787889508343	None	0.20621731369147023	0.016918787889508343
72	3479	0.0158922146645991	None	0.3044874728346272	0.0158922146645991
72	3654	0.015995642089226627	None	0.0	0.015995642089226627
72	3678	0.021806395166042793	None	0.0	0.021806395166042793
72	3582	0.016782940946371182	None	0.0	0.016782940946371182
72	3483	0.015504847082310914	None	0.0	0.015504847082310914
72	3559	0.015490213623707297	None	0.0	0.015490213623707297
72	3532	0.02298458028923752	None	0.0	0.02298458028923752
72	3448	0.015611121481545111	None	0.0	0.015611121481545111
72	3618	0.01555579312515929	None	0.0	0.01555579312515929
72	3668	0.015929400675587273	None	0.0	0.015929400675587273
72	3509	0.015887457273477602	None	0.0	0.015887457273477602
72	3527	0.01545276309201052	None	0.0	0.01545276309201052
72	3665	0.016217423536829756	None	0.0	0.016217423536829756
72	3629	0.02257664569334416	None	0.0	0.02257664569334416
72	3634	0.015355356441895888	None	0.0	0.015355356441895888
72	3667	0.016345430282192267	None	0.0	0.016345430282192267
72	3611	0.01632572652500015	None	0.0	0.01632572652500015
72	3551	0.021598095906987597	None	0.0	0.021598095906987597
72	3670	0.016187027094662285	None	0.0	0.016187027094662285
72	3685	0.016423886894140198	None	0.0	0.016423886894140198
72	3469	0.016053148976152974	None	0.0	0.016053148976152974
72	3572	0.022906588931373498	None	0.0	0.022906588931373498
72	3459	0.015938244286850558	None	0.0	0.015938244286850558
72	3589	0.02396243717322026	None	0.0	0.02396243717322026
72	3531	0.015759399728456906	None	0.0	0.015759399728456906
72	3309	0.01619995767488496	None	0.0	0.01619995767488496
72	3391	0.01585898955330247	None	0.0	0.01585898955330247
72	3692	0.016196961521032217	None	0.0	0.016196961521032217
72	3359	0.016004272768039368	None	0.0	0.016004272768039368
72	3676	0.016415774858469706	None	0.0	0.016415774858469706
72	3666	0.016148028226736943	None	0.0	0.016148028226736943
72	3437	0.015211604576238316	None	0.0	0.015211604576238316
72	3681	0.022978066433311458	None	0.0	0.022978066433311458
72	3575	0.015328258876274684	None	0.0	0.015328258876274684
72	3365	0.015782880485673653	None	0.0	0.015782880485673653
72	2687	0.016417975508526403	None	0.0	0.016417975508526403
72	3428	0.015902738493800413	None	0.0	0.015902738493800413
72	3401	0.01592556559350384	None	0.0	0.01592556559350384
72	3635	0.01660855277227023	None	0.0	0.01660855277227023
72	3609	0.015894586946547773	None	0.0	0.015894586946547773
72	3633	0.015510434801571597	None	0.0	0.015510434801571597
72	3641	0.016018531513784427	None	0.0	0.016018531513784427
72	3554	0.016104280226715777	None	0.0	0.016104280226715777
72	3684	0.015052641867204978	None	0.0	0.015052641867204978
72	3642	0.021429639444419255	None	0.0	0.021429639444419255
72	3496	0.016181632808761597	None	0.0	0.016181632808761597
72	3482	0.02223165589436579	None	0.0	0.02223165589436579
72	3445	0.015423205369445674	None	0.0	0.015423205369445674
72	3500	0.016430874469131156	None	0.0	0.016430874469131156
72	3653	0.023526643379930285	None	0.0	0.023526643379930285
72	3452	0.01625866412539549	None	0.0	0.01625866412539549
72	3652	0.016234633466243244	None	0.0	0.016234633466243244
72	3700	0.01558338422878308	None	0.0	0.01558338422878308
72	2924	0.01559286240579355	None	0.0	0.01559286240579355
72	3623	0.01608938125135152	None	0.0	0.01608938125135152
72	3603	0.015867395770308764	None	0.0	0.015867395770308764
72	3571	0.02279192912990741	None	0.0	0.02279192912990741
72	3614	0.02176693799796037	None	0.0	0.02176693799796037
72	3604	0.022988487700260886	None	0.0	0.022988487700260886
72	3493	0.023947400541395443	None	0.0	0.023947400541395443
72	3690	0.02413102364978013	None	0.0	0.02413102364978013
72	3663	0.014712027961767604	None	0.0	0.014712027961767604
72	3682	0.02152577235062808	None	0.0	0.02152577235062808
72	3688	0.023597489614231023	None	0.0	0.023597489614231023
72	3485	0.024120496793892558	None	0.0	0.024120496793892558
72	3587	0.016020458242831315	None	0.0	0.016020458242831315
72	3647	0.01560347521049774	None	0.0	0.01560347521049774
72	3616	0.023136012200068806	None	0.0	0.023136012200068806
72	3625	0.022481097767471515	None	0.0	0.022481097767471515
72	3576	0.021733389108400968	None	0.0	0.021733389108400968
72	3697	0.02373754375433479	None	0.0	0.02373754375433479
72	3591	0.015853782733158336	None	0.0	0.015853782733158336
72	3308	0.01590575588654768	None	0.0	0.01590575588654768
72	3673	0.015279650005379949	None	0.0	0.015279650005379949
72	3650	0.015980545112695435	None	0.0	0.015980545112695435
72	3037	0.01604178390866985	None	0.0	0.01604178390866985
72	3351	0.015461812277945602	None	0.0	0.015461812277945602
72	3699	0.01531095831687491	None	0.26054199873670236	0.01531095831687491
72	3659	0.022465525413595654	None	0.0	0.022465525413595654
72	3683	0.022833783381141323	None	0.0	0.022833783381141323
72	3630	0.022181368618478987	None	0.0	0.022181368618478987
72	3568	0.01592978788545153	None	0.0	0.01592978788545153
72	3696	0.016880036445854497	None	0.0	0.016880036445854497
72	3605	0.012743369548445842	None	0.0	0.012743369548445842
72	3632	0.015911716175940567	None	0.0	0.015911716175940567
72	3424	0.01621370499083673	None	0.0	0.01621370499083673
72	3567	0.015481823029034841	None	0.0	0.015481823029034841
72	3694	0.023178936734656163	None	0.0	0.023178936734656163
72	3443	0.01565518869515708	None	0.0	0.01565518869515708
72	3528	0.015481823029034841	None	0.0	0.015481823029034841
72	3378	0.015731797640052673	None	0.0	0.015731797640052673
72	3628	0.022537413136379515	None	0.0	0.022537413136379515
72	3468	0.015500500181298026	None	0.0	0.015500500181298026
72	3627	0.015729870037637348	None	0.0	0.015729870037637348
72	3552	0.022717445141163833	None	0.0	0.022717445141163833
72	3664	0.0238058149246494	None	0.0	0.0238058149246494
72	3416	0.022286451050434714	None	0.0	0.022286451050434714
72	3508	0.015380901212547149	None	0.0	0.015380901212547149
50	2598	0.0001500737603238614	None	0.38492022803436987	0.0001500737603238614
50	2448	None	None	0.4283622306293265	None
50	2579	1.4580115056819296e-05	None	0.472686851044697	1.4580115056819296e-05
50	2560	-0.0001197528129377791	None	0.3645041185390916	-0.0001197528129377791
50	2554	-0.0004900894446556408	None	0.43367695310127374	-0.0004900894446556408
50	2290	None	None	0.3164015330375964	None
50	2576	0.0004884045480621257	None	0.4079227743195336	0.0004884045480621257
50	2442	None	None	0.4927504804029966	None
50	2473	None	None	0.4148785444092504	None
50	2558	-0.1	None	0.4398958092786681	-0.1
50	2556	6.564268171336109e-06	None	0.47409505503643395	6.564268171336109e-06
50	2559	-1.252082137729505e-05	None	0.38749369095203595	-1.252082137729505e-05
50	2592	-0.1	None	0.543414127189904	-0.1
50	2464	None	None	0.4429981539186575	None
50	2566	0.0006775322921088882	None	0.4117920536994307	0.0006775322921088882
50	2540	None	None	0.7396517135238294	None
50	2577	-0.1	None	0.16956775344704828	-0.1
50	2341	None	None	0.5561373354170537	None
50	2205	None	None	0.4305303749608875	None
50	2412	None	None	0.5169082322543581	None
50	2597	0.0002829812466479161	None	0.3904710171073127	0.0002829812466479161
50	2552	-7.894631239618328e-05	None	0.3173852660324436	-7.894631239618328e-05
50	2600	-0.1	None	0.16956775344704828	-0.1
50	2533	None	None	0.3335020326694437	None
50	2488	None	None	0.5207089785661421	None
50	2585	7.726248319622187e-06	None	0.3947530529522731	7.726248319622187e-06
50	2581	-4.320719934355669e-10	None	0.43887994637119787	-4.320719934355669e-10
50	2340	None	None	0.5000809303512507	None
50	2431	None	None	0.4092987949438912	None
50	2496	None	None	0.4109404973179793	None
50	2461	None	None	0.5090898651336034	None
50	2596	0.0007430415287174841	None	0.3947383177559277	0.0007430415287174841
50	2553	-0.1	None	0.437680663566195	-0.1
50	2017	None	None	0.41041057625879346	None
50	2180	None	None	0.3927802246752251	None
50	2014	None	None	0.4927504804029966	None
50	2483	None	None	0.37679755574391016	None
50	2517	None	None	0.41230377886109215	None
50	2587	0.0013052318042618336	None	0.4463246722028914	0.0013052318042618336
50	2200	None	None	0.4079227743195336	None
50	2474	None	None	0.16956775344704828	None
50	2557	-4.439391475532796e-09	None	0.4398958092786681	-4.439391475532796e-09
50	1808	None	None	0.35371216133256994	None
50	2594	0.002336794682182624	None	0.4142876219013315	0.002336794682182624
50	2570	0.0004561723043465495	None	0.4056796272490826	0.0004561723043465495
50	2548	None	None	0.460246961307537	None
50	2389	None	None	0.4337061578991667	None
50	2595	-0.1	None	0.543414127189904	-0.1
50	2589	1.2852544985186284e-06	None	0.3479542317161595	1.2852544985186284e-06
50	2221	None	None	0.4838869129789686	None
50	2454	None	None	0.4259679745363716	None
50	2355	None	None	0.4398958092786681	None
50	2455	None	None	0.4259679745363716	None
50	2346	None	None	0.4737725218610893	None
50	2352	None	None	0.4737725218610893	None
50	2510	None	None	0.4927504804029966	None
50	2578	-2.073764556870433e-05	None	0.37571266583770263	-2.073764556870433e-05
50	2481	None	None	0.3645041185390916	None
50	2407	None	None	0.3756958499181967	None
50	2465	None	None	0.4092987949438912	None
50	2433	None	None	0.3692747380583643	None
50	2401	None	None	0.43401869654867004	None
50	2580	6.545747955723682e-05	None	0.3937749490286312	6.545747955723682e-05
50	2550	None	None	0.37670683265330746	None
50	2569	0.0004654088805926076	None	0.3701846548950744	0.0004654088805926076
50	2561	-0.1	None	0.16956775344704828	-0.1
50	2575	3.717117180437837e-06	None	0.3164015330375964	3.717117180437837e-06
50	2564	None	None	0.4241111291055006	None
50	2497	None	None	0.42160715052265185	None
50	2555	-0.0005248128251773165	None	0.3806818618679987	-0.0005248128251773165
50	2506	None	None	0.3543515394666147	None
50	2588	0.002332961326099104	None	0.6606119200517444	0.002332961326099104
50	2391	None	None	0.37914205243402477	None
50	2522	None	None	0.44334187370774947	None
50	2379	None	None	0.3164015330375964	None
50	2551	-7.921814771148782e-05	None	0.34570826606359273	-7.921814771148782e-05
50	2574	4.1724618122090434e-05	None	0.35840915404855594	4.1724618122090434e-05
50	2547	None	None	0.37914205243402477	None
50	2565	-1.9513805867243848e-05	None	0.48114486882332164	-1.9513805867243848e-05
50	2493	None	None	0.16956775344704828	None
50	2471	None	None	0.42262916327359984	None
50	2530	None	None	0.36850099185608726	None
50	2527	None	None	0.4085942314423561	None
50	2535	None	None	0.35840915404855594	None
50	2586	-4.10906212635101e-08	None	0.47126403919021415	-4.10906212635101e-08
50	2188	None	None	0.4015070482144063	None
50	1341	None	None	0.43936574969160774	None
50	2349	None	None	0.4148043901822661	None
50	2591	-0.1	None	0.16956775344704828	-0.1
50	2573	-1.4564106328025254e-07	None	0.4728737456100081	-1.4564106328025254e-07
50	2317	None	None	0.4477829257438941	None
50	2593	3.352310468471509e-05	None	0.40857887878673765	3.352310468471509e-05
50	2543	None	None	0.4256303445278056	None
50	2472	None	None	0.16956775344704828	None
50	2537	None	None	0.41787122628079043	None
50	2590	-4.4000427664251956e-07	None	0.6466188037016741	-4.4000427664251956e-07
50	2562	-0.1	None	0.16956775344704828	-0.1
50	2572	5.631975210617808e-08	None	0.3654978037546585	5.631975210617808e-08
50	2583	None	None	0.3452257873905295	None
50	1546	None	None	0.611000155148396	None
74	3757	0.02427003195662717	None	0.0	0.02427003195662717
74	3724	0.02392593123738347	None	0.0	0.02392593123738347
74	3479	0.0158922146645991	None	0.3059535928137535	0.0158922146645991
74	3734	0.02219478766683127	None	0.0	0.02219478766683127
74	3678	0.021806395166042793	None	0.0	0.021806395166042793
74	3582	0.016782940946371182	None	0.0	0.016782940946371182
74	3762	0.021931448209916726	None	0.0	0.021931448209916726
74	3704	0.022023790414439855	None	0.0	0.022023790414439855
74	3769	0.024054023898620644	None	0.0	0.024054023898620644
74	3729	0.022991625362906484	None	0.0	0.022991625362906484
74	3798	0.024564209190976107	None	0.0	0.024564209190976107
74	3765	0.015957892876523442	None	0.0	0.015957892876523442
74	3668	0.015929400675587273	None	0.0	0.015929400675587273
74	3783	0.006455253709250867	None	0.0	0.006455253709250867
74	3665	0.016217423536829756	None	0.0	0.016217423536829756
74	3781	0.023329776034383857	None	0.0	0.023329776034383857
74	3629	0.02257664569334416	None	0.0	0.02257664569334416
74	3710	0.020961498061776152	None	0.0	0.020961498061776152
74	3611	0.01632572652500015	None	0.0	0.01632572652500015
74	3551	0.021598095906987597	None	0.0	0.021598095906987597
74	3670	0.016187027094662285	None	0.0	0.016187027094662285
74	3685	0.016423886894140198	None	0.0	0.016423886894140198
74	3760	0.023924830904998584	None	0.0	0.023924830904998584
74	3766	0.02498856744560346	None	0.0	0.02498856744560346
74	3767	0.022455561494428407	None	0.0	0.022455561494428407
74	3589	0.02396243717322026	None	0.0	0.02396243717322026
74	3391	0.01585898955330247	None	0.0	0.01585898955330247
74	3773	0.024060862059105667	None	0.0	0.024060862059105667
74	3681	0.022978066433311458	None	0.0	0.022978066433311458
74	2687	0.016417975508526403	None	0.0	0.016417975508526403
74	3428	0.015902738493800413	None	0.0	0.015902738493800413
74	3787	0.011327233474199835	None	0.0	0.011327233474199835
74	3714	0.02415949950346469	None	0.0	0.02415949950346469
74	3739	0.024749914287964525	None	0.0	0.024749914287964525
74	3633	0.015510434801571597	None	0.0	0.015510434801571597
74	3721	0.023785566243148256	None	0.0	0.023785566243148256
74	3641	0.016018531513784427	None	0.0	0.016018531513784427
74	3790	0.021802136973680847	None	0.0	0.021802136973680847
74	3554	0.016104280226715777	None	0.0	0.016104280226715777
74	3735	0.02284017617077649	None	0.0	0.02284017617077649
74	3752	0.02368588985342983	None	0.0	0.02368588985342983
74	3749	0.022439258757650474	None	0.0	0.022439258757650474
74	3496	0.016181632808761597	None	0.0	0.016181632808761597
74	3482	0.02223165589436579	None	0.0	0.02223165589436579
74	3763	0.024860862712876717	None	0.0	0.024860862712876717
74	3500	0.016430874469131156	None	0.0	0.016430874469131156
74	3653	0.023526643379930285	None	0.0	0.023526643379930285
74	3758	0.023058679572390647	None	0.0	0.023058679572390647
74	3768	0.016967641604347432	None	0.0	0.016967641604347432
74	3755	0.021287806105452917	None	0.0	0.021287806105452917
74	3652	0.016234633466243244	None	0.0	0.016234633466243244
74	3623	0.01608938125135152	None	0.0	0.01608938125135152
74	3733	0.02177640271963822	None	0.0	0.02177640271963822
74	3603	0.015867395770308764	None	0.0	0.015867395770308764
74	3571	0.02279192912990741	None	0.0	0.02279192912990741
74	3796	0.02232430126946454	None	0.0	0.02232430126946454
74	3614	0.02176693799796037	None	0.0	0.02176693799796037
74	3750	0.02453286456663357	None	0.0	0.02453286456663357
74	3702	0.020902701393617378	None	0.0	0.020902701393617378
74	3493	0.023947400541395443	None	0.0	0.023947400541395443
74	3795	0.022540435464831615	None	0.0	0.022540435464831615
74	3793	0.016057586946206792	None	0.0	0.016057586946206792
74	3705	0.021828779482013564	None	0.0	0.021828779482013564
74	3690	0.02413102364978013	None	0.0	0.02413102364978013
74	3776	0.0235732813308941	None	0.0	0.0235732813308941
74	3682	0.02152577235062808	None	0.0	0.02152577235062808
74	3688	0.023597489614231023	None	0.0	0.023597489614231023
74	3485	0.024120496793892558	None	0.0	0.024120496793892558
74	3616	0.023136012200068806	None	0.0	0.023136012200068806
74	3697	0.02373754375433479	None	0.0	0.02373754375433479
74	3308	0.01590575588654768	None	0.0	0.01590575588654768
74	3778	0.022343735704835804	None	0.0	0.022343735704835804
74	3745	0.022795063777963854	None	0.0	0.022795063777963854
74	3659	0.022465525413595654	None	0.0	0.022465525413595654
74	3707	0.018988571092009358	None	0.03029916748100228	0.018988571092009358
74	3683	0.022833783381141323	None	0.0	0.022833783381141323
74	3711	0.016750313618201323	None	0.0	0.016750313618201323
74	3568	0.01592978788545153	None	0.0	0.01592978788545153
74	3764	0.024769146690193033	None	0.0	0.024769146690193033
74	3741	0.02099130069745719	None	0.0	0.02099130069745719
74	3424	0.01621370499083673	None	0.0	0.01621370499083673
74	3791	0.022407917247664295	None	0.0	0.022407917247664295
74	3777	0.02251545864699136	None	0.0	0.02251545864699136
74	3794	0.022159595387489274	None	0.0	0.022159595387489274
74	3694	0.023178936734656163	None	0.0	0.023178936734656163
74	3775	0.02236112051294885	None	0.0	0.02236112051294885
74	3759	0.024785271496766067	None	0.0	0.024785271496766067
74	3722	0.02421417593040537	None	0.0	0.02421417593040537
74	3378	0.015731797640052673	None	0.0	0.015731797640052673
74	3797	0.021459696366067003	None	0.0	0.021459696366067003
74	3628	0.022537413136379515	None	0.0	0.022537413136379515
74	3737	0.021385621232608575	None	0.0	0.021385621232608575
74	3789	0.02248935808109431	None	0.0	0.02248935808109431
74	3552	0.022717445141163833	None	0.0	0.022717445141163833
74	3713	0.022281178755522185	None	0.0	0.022281178755522185
74	3719	0.024015974199631064	None	0.0	0.024015974199631064
74	3664	0.0238058149246494	None	0.0	0.0238058149246494
74	3774	0.024883162810442817	None	0.0	0.024883162810442817
74	3718	0.024905269433615127	None	0.0	0.024905269433615127
74	3508	0.015380901212547149	None	0.0	0.015380901212547149
60	2617	0.015906474259571642	None	0.03971625551812447	0.015906474259571642
60	3097	1.07241684429258e-05	None	0.21614622049490753	1.07241684429258e-05
60	2982	0.0016088007065999021	None	0.19397079343562554	0.0016088007065999021
60	3094	0.0028477986619397447	None	0.09010308573417167	0.0028477986619397447
60	2672	0.00023835417846854894	None	0.35024505168703873	0.00023835417846854894
60	2868	0.00066911217829407	None	0.40744495429414707	0.00066911217829407
60	2771	0.0002041216857372338	None	0.29428311069691315	0.0002041216857372338
60	2813	0.004031705793612797	None	0.0906702391488067	0.004031705793612797
60	3047	0.004441125781097595	None	0.2062326662949868	0.004441125781097595
60	2966	0.00030172072254662583	None	0.013333333333333336	0.00030172072254662583
60	2681	0.0004519951953125306	None	0.42229248601750813	0.0004519951953125306
60	3026	0.0012595439223898534	None	0.16275074957530178	0.0012595439223898534
60	3069	0.0016418412335583326	None	0.16275074957530178	0.0016418412335583326
60	3080	0.015354412366955063	None	0.6420490527782075	0.015354412366955063
60	2863	0.002741793264330022	None	0.3186482811065555	0.002741793264330022
60	3008	0.0022543390682896363	None	0.3912463166628772	0.0022543390682896363
60	2880	0.003325972042159411	None	0.3912463166628772	0.003325972042159411
60	2937	0.0006780775872995119	None	0.22095419289270102	0.0006780775872995119
60	2824	0.003227136023267431	None	0.1884869765243768	0.003227136023267431
60	2996	0.0016006603948378357	None	0.18992508994059568	0.0016006603948378357
60	2964	0.0007232864771620419	None	0.19928094761933324	0.0007232864771620419
60	3053	0.0010121248260018991	None	0.20284915196477718	0.0010121248260018991
60	2906	0.0014064790960145422	None	0.23682768150075933	0.0014064790960145422
60	2905	0.0001366753631926646	None	0.31822968053084605	0.0001366753631926646
60	3086	0.0016373996966413324	None	0.09010308573417167	0.0016373996966413324
60	3064	0.014864146925641013	None	0.03971625551812447	0.014864146925641013
60	2690	0.00019393557267885186	None	0.013333333333333336	0.00019393557267885186
60	2953	0.001223772243713113	None	0.4704773481690049	0.001223772243713113
60	3007	0.015354304936372472	None	0.03971625551812447	0.015354304936372472
60	2980	0.0026747666615517325	None	0.22408817907334133	0.0026747666615517325
60	3078	0.015439451229894664	None	0.03971625551812447	0.015439451229894664
60	2814	0.0009858986326549322	None	0.16275074957530178	0.0009858986326549322
60	3060	0.005174326000999194	None	0.0906702391488067	0.005174326000999194
60	2596	0.0007430415287174841	None	0.28069414217947314	0.0007430415287174841
60	2687	0.016417975508526403	None	0.03971625551812447	0.016417975508526403
60	2836	0.0004856878611671065	None	0.13333333333333333	0.0004856878611671065
60	2755	0.00035566531268891975	None	0.19416120175730314	0.00035566531268891975
60	2984	0.00030666245327407005	None	0.013333333333333336	0.00030666245327407005
60	2952	0.0004268108400148725	None	0.19416120175730314	0.0004268108400148725
60	3032	0.0007308765196520774	None	0.28906848415498976	0.0007308765196520774
60	3041	0.004089998374559235	None	0.21959192377298947	0.004089998374559235
60	3092	0.0008448722379076521	None	0.22095419289270102	0.0008448722379076521
60	2914	0.0019795764851607708	None	0.13395913994553488	0.0019795764851607708
60	3039	0.015894644842471484	None	0.03971625551812447	0.015894644842471484
60	2839	0.0002492765699806691	None	0.27483749359895543	0.0002492765699806691
60	3050	-6.475186798873519e-06	None	0.23247629429889569	-6.475186798873519e-06
60	3025	0.0021280410081465197	None	0.16762201412677027	0.0021280410081465197
60	2594	0.002336794682182624	None	0.25735042846663353	0.002336794682182624
60	2623	0.004133755873945912	None	0.09010308573417167	0.004133755873945912
60	2817	8.887775825887752e-06	None	0.34853404992023873	8.887775825887752e-06
60	2903	0.000838677315405081	None	0.6188451118775615	0.000838677315405081
60	3014	0.0025776206316241554	None	0.13395913994553488	0.0025776206316241554
60	3056	0.0003128607768989531	None	0.31610661341964585	0.0003128607768989531
60	2950	0.005462140063906592	None	0.0906702391488067	0.005462140063906592
60	2857	0.001059937692267776	None	0.4155627814607138	0.001059937692267776
60	3021	0.0006135225692534938	None	0.16073517954232477	0.0006135225692534938
60	2924	0.01559286240579355	None	0.03971625551812447	0.01559286240579355
60	3059	0.00862728072673392	None	0.38442928010835126	0.00862728072673392
60	2889	0.0006394348482291962	None	0.2629355786263944	0.0006394348482291962
60	3061	0.00025190335007452237	None	0.1884869765243768	0.00025190335007452237
60	2716	0.0002563869301624298	None	0.013333333333333336	0.0002563869301624298
60	3077	0.0009533581160998684	None	0.28906848415498976	0.0009533581160998684
60	3079	-7.429773961561893e-08	None	0.753401755336754	-7.429773961561893e-08
60	2756	0.0029285220066425826	None	0.32231495937352134	0.0029285220066425826
60	2911	0.003045383970464512	None	0.16275074957530178	0.003045383970464512
60	2725	0.0002983807029710351	None	0.013333333333333336	0.0002983807029710351
60	3068	0.0021550116168713713	None	0.2862935288946337	0.0021550116168713713
60	3095	0.0008169311054277428	None	0.44576221297492713	0.0008169311054277428
60	2860	0.015250015229278645	None	0.6420490527782075	0.015250015229278645
60	3038	0.0011835441225977795	None	0.23682768150075933	0.0011835441225977795
60	2977	6.402853898518057e-05	None	0.23743277595278048	6.402853898518057e-05
60	3042	0.0011891896649364648	None	0.44576221297492713	0.0011891896649364648
60	3055	-2.5583218733476002e-05	None	0.6413302497863477	-2.5583218733476002e-05
60	3002	4.673050064472643e-05	None	0.3195330326914935	4.673050064472643e-05
60	2588	0.002332961326099104	None	0.508505196841066	0.002332961326099104
60	3004	0.0010207250509765796	None	0.28906848415498976	0.0010207250509765796
60	2747	0.0003142322749713102	None	0.27483749359895543	0.0003142322749713102
60	3037	0.01604178390866985	None	0.03971625551812447	0.01604178390866985
60	2669	0.0025545082362951645	None	0.09010308573417167	0.0025545082362951645
60	3035	0.0107228997939594	None	0.4717411736378006	0.0107228997939594
60	2829	0.015475875209837403	None	0.03971625551812447	0.015475875209837403
60	3006	0.0002973799704442801	None	0.3607812366868453	0.0002973799704442801
60	3099	0.0007898121445062345	None	0.23247629429889569	0.0007898121445062345
60	3000	0.0013577620691689444	None	0.23682768150075933	0.0013577620691689444
60	2850	0.004333918590110809	None	0.09010308573417167	0.004333918590110809
60	3066	0.0018963012260104532	None	0.3186482811065555	0.0018963012260104532
60	2840	0.0009969530556711908	None	0.28906848415498976	0.0009969530556711908
60	2907	0.006291530759329676	None	0.4093612373463504	0.006291530759329676
60	3085	0.0014710913811316645	None	0.23682768150075933	0.0014710913811316645
60	3044	0.0022713224545342363	None	0.25735042846663353	0.0022713224545342363
60	3030	0.004849731515349045	None	0.0906702391488067	0.004849731515349045
60	2895	0.0023360986656272	None	0.09010308573417167	0.0023360986656272
60	2975	0.0013373650450595486	None	0.39831687986006253	0.0013373650450595486
60	2731	0.0006726728449377308	None	0.22095419289270102	0.0006726728449377308
60	3073	0.000996684774845498	None	0.20284915196477718	0.000996684774845498
60	2935	0.00014442213684315202	None	0.23743277595278048	0.00014442213684315202
60	2849	0.00016039316151418565	None	0.013333333333333336	0.00016039316151418565
60	3082	0.005280993236972227	None	0.0906702391488067	0.005280993236972227
60	2702	0.001010390586014307	None	0.20284915196477718	0.001010390586014307
60	2667	0.003928389964656251	None	0.16275074957530178	0.003928389964656251
109	5310	0.030591761396011493	None	0.0	0.030591761396011493
109	5202	0.026448079298376805	None	0.0	0.026448079298376805
109	5136	0.028453247686501558	None	0.0	0.028453247686501558
109	5128	0.026744163880515894	None	0.0	0.026744163880515894
109	5264	0.02365910306107411	None	0.0	0.02365910306107411
109	5158	0.029134130571658434	None	0.0	0.029134130571658434
109	5307	0.026971050825842394	None	0.0	0.026971050825842394
109	5102	0.029348859131832016	None	0.0	0.029348859131832016
109	5135	0.02741588842048739	None	0.0	0.02741588842048739
109	5259	0.02923811777141205	None	0.0	0.02923811777141205
109	5382	0.027661281062632367	None	0.0	0.027661281062632367
109	5440	0.022111859743900942	None	0.0	0.022111859743900942
109	5363	0.029045568491114566	None	0.0	0.029045568491114566
109	5475	0.029441731814591605	None	0.0	0.029441731814591605
109	5487	0.024393981114972967	None	0.0	0.024393981114972967
109	4921	0.02920627458845251	None	0.0	0.02920627458845251
109	5455	0.02557799322175482	None	0.0	0.02557799322175482
109	5526	0.028118004656088387	None	0.0	0.028118004656088387
109	4352	0.034074436920940435	None	0.0	0.034074436920940435
109	5257	0.024938217128721046	None	0.0	0.024938217128721046
109	5271	0.026647727398516348	None	0.0	0.026647727398516348
109	5324	0.028757087633952606	None	0.0	0.028757087633952606
109	5529	0.029214037813352873	None	0.0	0.029214037813352873
109	5523	0.027473134279433018	None	0.0	0.027473134279433018
109	4966	0.02885646936465128	None	0.0	0.02885646936465128
109	4291	0.028836946989556987	None	0.0	0.028836946989556987
109	5522	0.027946487087743863	None	0.013074447281449308	0.027946487087743863
109	5262	0.024016574597843305	None	0.0	0.024016574597843305
109	5320	0.03079727842474847	None	0.0	0.03079727842474847
109	5540	0.03010756067877883	None	0.0	0.03010756067877883
109	5431	0.029756882039024077	None	0.0	0.029756882039024077
109	5244	0.02653393569524113	None	0.0	0.02653393569524113
109	5429	0.027666770215966103	None	0.0	0.027666770215966103
109	5378	0.02563117234271987	None	0.0	0.02563117234271987
109	5546	0.02768145626795685	None	0.0	0.02768145626795685
109	5525	0.02646509900932268	None	0.0	0.02646509900932268
109	5129	0.02811141306597801	None	0.0	0.02811141306597801
109	5502	0.007230637752550424	None	0.07287489161013505	0.007230637752550424
109	5399	0.024586102998786958	None	0.0	0.024586102998786958
109	5533	0.0255062019585761	None	0.0	0.0255062019585761
109	5531	0.024456840578269877	None	0.0	0.024456840578269877
109	5465	0.02382960990982628	None	0.0	0.02382960990982628
109	4802	0.028619234790688175	None	0.0	0.028619234790688175
109	5381	0.0262060403381175	None	0.0	0.0262060403381175
109	4534	0.02769297382446209	None	0.0	0.02769297382446209
109	5370	0.028329137010035657	None	0.0	0.028329137010035657
109	4840	0.028367920142076026	None	0.0	0.028367920142076026
109	5534	0.023255697560463622	None	0.0	0.023255697560463622
109	5010	0.029731392560461437	None	0.0	0.029731392560461437
109	5338	0.02196347847086221	None	0.0	0.02196347847086221
109	5308	0.030374903813170002	None	0.0	0.030374903813170002
109	5304	0.027560326470359168	None	0.0	0.027560326470359168
109	5519	0.025598256249665757	None	0.0	0.025598256249665757
109	4778	0.029234533001567503	None	0.0	0.029234533001567503
109	5331	0.028942739369599336	None	0.0	0.028942739369599336
109	5512	0.029516146338963545	None	0.0	0.029516146338963545
109	5415	0.029731392560461437	None	0.0	0.029731392560461437
109	5281	0.02737400598644259	None	0.0	0.02737400598644259
109	4553	0.027709130106099614	None	0.0	0.027709130106099614
109	5488	0.02863653991705455	None	0.0	0.02863653991705455
109	4630	0.030851861727137258	None	0.0	0.030851861727137258
109	4916	0.029747959732305884	None	0.0	0.029747959732305884
109	5483	0.025411829864956534	None	0.0	0.025411829864956534
109	5163	0.026598164376683234	None	0.0	0.026598164376683234
109	4844	0.027574713939145217	None	0.0	0.027574713939145217
109	5405	0.027463339047954248	None	0.0	0.027463339047954248
109	5511	-0.0012438989947631705	None	0.3756973967038537	-0.0012438989947631705
109	5412	0.02943683943162605	None	0.0	0.02943683943162605
109	5395	0.02722744320508203	None	0.0	0.02722744320508203
109	5541	0.021728980827908227	None	0.0	0.021728980827908227
109	5436	0.026260619913869587	None	0.0	0.026260619913869587
109	4831	0.03307850935453754	None	0.0	0.03307850935453754
109	5458	0.02227178946618209	None	0.0	0.02227178946618209
109	5505	0.0008235507230033638	None	0.3699528225437239	0.0008235507230033638
109	4989	0.029272786727782527	None	0.0	0.029272786727782527
109	5499	0.02904094883527093	None	0.0	0.02904094883527093
109	5081	0.025377382820936913	None	0.0	0.025377382820936913
109	5496	0.026728243673728325	None	0.0	0.026728243673728325
109	5468	0.026110442003570607	None	0.0	0.026110442003570607
109	4786	0.026071436613125856	None	0.0	0.026071436613125856
109	5486	0.02150096899733608	None	0.0	0.02150096899733608
109	5439	0.028118004656088387	None	0.0	0.028118004656088387
109	5258	0.028005114945443173	None	0.0	0.028005114945443173
109	5480	0.0245352390652897	None	0.0	0.0245352390652897
109	4991	0.02877420800956379	None	0.0	0.02877420800956379
109	5537	0.031227685806635583	None	0.0	0.031227685806635583
109	5306	0.02435387382039592	None	0.0	0.02435387382039592
109	5542	0.022712539731285633	None	0.0	0.022712539731285633
109	5203	0.026599328124089713	None	0.0	0.026599328124089713
109	5385	0.02877096411426457	None	0.0	0.02877096411426457
109	5130	0.027322988597425303	None	0.0	0.027322988597425303
109	5489	0.02262392610418736	None	0.0	0.02262392610418736
109	5538	0.026321062283621865	None	0.0	0.026321062283621865
109	4776	0.02823784214753879	None	0.0	0.02823784214753879
109	5097	0.027919990067719943	None	0.0	0.027919990067719943
109	5446	0.028279662560920647	None	0.0	0.028279662560920647
109	5532	0.017243886258486454	None	0.0	0.017243886258486454
109	5284	0.026922545367679355	None	0.0	0.026922545367679355
109	4780	0.0317194386785327	None	0.0	0.0317194386785327
109	5473	0.025445415341145125	None	0.0	0.025445415341145125
110	5310	0.030591761396011493	None	0.0	0.030591761396011493
110	5202	0.026448079298376805	None	0.0	0.026448079298376805
110	5136	0.028453247686501558	None	0.0	0.028453247686501558
110	5128	0.026744163880515894	None	0.0	0.026744163880515894
110	5264	0.02365910306107411	None	0.0	0.02365910306107411
110	5596	0.029874099051554505	None	0.0	0.029874099051554505
110	5158	0.029134130571658434	None	0.0	0.029134130571658434
110	5307	0.026971050825842394	None	0.0	0.026971050825842394
110	5102	0.029348859131832016	None	0.0	0.029348859131832016
110	5135	0.02741588842048739	None	0.0	0.02741588842048739
110	5259	0.02923811777141205	None	0.0	0.02923811777141205
110	5558	0.029459164263507365	None	0.0	0.029459164263507365
110	5363	0.029045568491114566	None	0.0	0.029045568491114566
110	5586	0.025609998682479228	None	0.0	0.025609998682479228
110	5475	0.029441731814591605	None	0.0	0.029441731814591605
110	5571	0.023565543017621645	None	0.0	0.023565543017621645
110	4921	0.02920627458845251	None	0.0	0.02920627458845251
110	5455	0.02557799322175482	None	0.0	0.02557799322175482
110	5526	0.028118004656088387	None	0.0	0.028118004656088387
110	4352	0.034074436920940435	None	0.0	0.034074436920940435
110	5257	0.024938217128721046	None	0.0	0.024938217128721046
110	5271	0.026647727398516348	None	0.0	0.026647727398516348
110	5324	0.028757087633952606	None	0.0	0.028757087633952606
110	5529	0.029214037813352873	None	0.0	0.029214037813352873
110	5576	0.028499362304116604	None	0.01162173091684383	0.028499362304116604
110	4966	0.02885646936465128	None	0.0	0.02885646936465128
110	4291	0.028836946989556987	None	0.0	0.028836946989556987
110	5522	0.027946487087743863	None	0.01162173091684383	0.027946487087743863
110	5578	0.0312557185013215	None	0.0	0.0312557185013215
110	5320	0.03079727842474847	None	0.0	0.03079727842474847
110	5540	0.03010756067877883	None	0.0	0.03010756067877883
110	5431	0.029756882039024077	None	0.0	0.029756882039024077
110	5244	0.02653393569524113	None	0.0	0.02653393569524113
110	5429	0.027666770215966103	None	0.0	0.027666770215966103
110	5378	0.02563117234271987	None	0.0	0.02563117234271987
110	5600	0.007260880436023804	None	0.08135018671355168	0.007260880436023804
110	5525	0.02646509900932268	None	0.0	0.02646509900932268
110	5573	0.014661521534406568	None	0.0	0.014661521534406568
110	5502	0.007230637752550424	None	0.0831858988742884	0.007230637752550424
110	5399	0.024586102998786958	None	0.0	0.024586102998786958
110	5577	0.023210340179385933	None	0.0	0.023210340179385933
110	5572	0.0317194386785327	None	0.0	0.0317194386785327
110	4802	0.028619234790688175	None	0.0	0.028619234790688175
110	5583	0.02635680528432617	None	0.0	0.02635680528432617
110	4534	0.02769297382446209	None	0.0	0.02769297382446209
110	5370	0.028329137010035657	None	0.0	0.028329137010035657
110	5562	0.02613373385929705	None	0.0	0.02613373385929705
110	4840	0.028367920142076026	None	0.0	0.028367920142076026
110	5534	0.023255697560463622	None	0.0	0.023255697560463622
110	5010	0.029731392560461437	None	0.0	0.029731392560461437
110	5308	0.030374903813170002	None	0.0	0.030374903813170002
110	5304	0.027560326470359168	None	0.0	0.027560326470359168
110	5519	0.025598256249665757	None	0.0	0.025598256249665757
110	4778	0.029234533001567503	None	0.0	0.029234533001567503
110	5592	0.027789856300516544	None	0.0	0.027789856300516544
110	5331	0.028942739369599336	None	0.0	0.028942739369599336
110	5512	0.029516146338963545	None	0.0	0.029516146338963545
110	5415	0.029731392560461437	None	0.0	0.029731392560461437
110	5593	0.02890455450199957	None	0.0	0.02890455450199957
110	4553	0.027709130106099614	None	0.0	0.027709130106099614
110	4630	0.030851861727137258	None	0.0	0.030851861727137258
110	4916	0.029747959732305884	None	0.0	0.029747959732305884
110	5483	0.025411829864956534	None	0.0	0.025411829864956534
110	5599	0.02411283603438649	None	0.0	0.02411283603438649
110	5563	0.022212538815476468	None	0.0	0.022212538815476468
110	5163	0.026598164376683234	None	0.0	0.026598164376683234
110	4844	0.027574713939145217	None	0.0	0.027574713939145217
110	5405	0.027463339047954248	None	0.0	0.027463339047954248
110	5595	0.026707107408643776	None	0.0	0.026707107408643776
110	5580	0.02922564205356499	None	0.0	0.02922564205356499
110	5412	0.02943683943162605	None	0.0	0.02943683943162605
110	5395	0.02722744320508203	None	0.0	0.02722744320508203
110	5541	0.021728980827908227	None	0.0	0.021728980827908227
110	5570	0.02292698665178411	None	0.0	0.02292698665178411
110	5436	0.026260619913869587	None	0.0	0.026260619913869587
110	5575	0.025748753779914476	None	0.0	0.025748753779914476
110	4831	0.03307850935453754	None	0.0	0.03307850935453754
110	5458	0.02227178946618209	None	0.0	0.02227178946618209
110	5553	0.029442039213201165	None	0.0	0.029442039213201165
110	4989	0.029272786727782527	None	0.0	0.029272786727782527
110	5499	0.02904094883527093	None	0.0	0.02904094883527093
110	5081	0.025377382820936913	None	0.0	0.025377382820936913
110	5496	0.026728243673728325	None	0.0	0.026728243673728325
110	5468	0.026110442003570607	None	0.0	0.026110442003570607
110	4786	0.026071436613125856	None	0.0	0.026071436613125856
110	5486	0.02150096899733608	None	0.0	0.02150096899733608
110	5439	0.028118004656088387	None	0.0	0.028118004656088387
110	5258	0.028005114945443173	None	0.0	0.028005114945443173
110	5567	0.02625900796731812	None	0.0	0.02625900796731812
110	5480	0.0245352390652897	None	0.0	0.0245352390652897
110	4991	0.02877420800956379	None	0.0	0.02877420800956379
110	5537	0.031227685806635583	None	0.0	0.031227685806635583
110	5574	0.024969914251810887	None	0.0	0.024969914251810887
110	5203	0.026599328124089713	None	0.0	0.026599328124089713
110	5385	0.02877096411426457	None	0.0	0.02877096411426457
110	5538	0.026321062283621865	None	0.0	0.026321062283621865
110	4776	0.02823784214753879	None	0.0	0.02823784214753879
110	5097	0.027919990067719943	None	0.0	0.027919990067719943
110	5284	0.026922545367679355	None	0.0	0.026922545367679355
110	4780	0.0317194386785327	None	0.0	0.0317194386785327
76	3757	0.02427003195662717	None	0.0	0.02427003195662717
76	3724	0.02392593123738347	None	0.0	0.02392593123738347
76	3870	0.021974715433968475	None	0.0	0.021974715433968475
76	3734	0.02219478766683127	None	0.0	0.02219478766683127
76	3885	0.002629828056010003	None	0.38414768572053687	0.002629828056010003
76	3582	0.016782940946371182	None	0.0	0.016782940946371182
76	3769	0.024054023898620644	None	0.0	0.024054023898620644
76	3798	0.024564209190976107	None	0.0	0.024564209190976107
76	3878	0.007207911160227705	None	0.23950746871980805	0.007207911160227705
76	3806	0.02347380148651279	None	0.0	0.02347380148651279
76	3781	0.023329776034383857	None	0.0	0.023329776034383857
76	3611	0.01632572652500015	None	0.0	0.01632572652500015
76	3670	0.016187027094662285	None	0.0	0.016187027094662285
76	3854	0.022871269333077173	None	0.0	0.022871269333077173
76	3760	0.023924830904998584	None	0.0	0.023924830904998584
76	3766	0.02498856744560346	None	0.0	0.02498856744560346
76	3889	0.022759077982913198	None	0.0	0.022759077982913198
76	3802	0.022309881929250142	None	0.0	0.022309881929250142
76	3801	0.02263535045312146	None	0.0	0.02263535045312146
76	3842	0.023409498950028893	None	0.0	0.023409498950028893
76	3865	0.022111697096206074	None	0.0	0.022111697096206074
76	3827	0.022716675450839455	None	0.0	0.022716675450839455
76	3773	0.024060862059105667	None	0.0	0.024060862059105667
76	3681	0.022978066433311458	None	0.0	0.022978066433311458
76	3856	0.02184774940220428	None	0.0	0.02184774940220428
76	3428	0.015902738493800413	None	0.0	0.015902738493800413
76	3714	0.02415949950346469	None	0.0	0.02415949950346469
76	3739	0.024749914287964525	None	0.0	0.024749914287964525
76	3818	0.024514741416580443	None	0.012103206323358554	0.024514741416580443
76	3844	0.022863002561365267	None	0.0	0.022863002561365267
76	3721	0.023785566243148256	None	0.0	0.023785566243148256
76	3790	0.021802136973680847	None	0.0	0.021802136973680847
76	3554	0.016104280226715777	None	0.0	0.016104280226715777
76	3735	0.02284017617077649	None	0.0	0.02284017617077649
76	3752	0.02368588985342983	None	0.0	0.02368588985342983
76	3898	0.00013767094643010792	None	0.11968000097023461	0.00013767094643010792
76	3749	0.022439258757650474	None	0.0	0.022439258757650474
76	3496	0.016181632808761597	None	0.0	0.016181632808761597
76	3851	0.023448742886599483	None	0.0	0.023448742886599483
76	3763	0.024860862712876717	None	0.0	0.024860862712876717
76	3653	0.023526643379930285	None	0.0	0.023526643379930285
76	3869	0.024283348669697842	None	0.0	0.024283348669697842
76	3652	0.016234633466243244	None	0.0	0.016234633466243244
76	3871	0.021814201901233135	None	0.0	0.021814201901233135
76	3882	0.021832766288054643	None	0.0	0.021832766288054643
76	3896	0.015278476438379606	None	0.0	0.015278476438379606
76	3733	0.02177640271963822	None	0.0	0.02177640271963822
76	3866	0.022319649172371638	None	0.0	0.022319649172371638
76	3849	0.021879773177196162	None	0.0	0.021879773177196162
76	3873	0.021427195755133018	None	0.0	0.021427195755133018
76	3603	0.015867395770308764	None	0.0	0.015867395770308764
76	3571	0.02279192912990741	None	0.0	0.02279192912990741
76	3796	0.02232430126946454	None	0.0	0.02232430126946454
76	3750	0.02453286456663357	None	0.0	0.02453286456663357
76	3493	0.023947400541395443	None	0.0	0.023947400541395443
76	3795	0.022540435464831615	None	0.0	0.022540435464831615
76	3825	0.023089393205759614	None	0.0	0.023089393205759614
76	3705	0.021828779482013564	None	0.0	0.021828779482013564
76	3881	0.02159269794344761	None	0.0	0.02159269794344761
76	3690	0.02413102364978013	None	0.0	0.02413102364978013
76	3820	0.024752532356368137	None	0.0	0.024752532356368137
76	3841	0.023294344121692175	None	0.0	0.023294344121692175
76	3776	0.0235732813308941	None	0.0	0.0235732813308941
76	3859	0.02278660238179157	None	0.0	0.02278660238179157
76	3688	0.023597489614231023	None	0.0	0.023597489614231023
76	3485	0.024120496793892558	None	0.0	0.024120496793892558
76	3880	0.02577888411440293	None	0.012103206323358554	0.02577888411440293
76	3811	0.022637018699038055	None	0.0	0.022637018699038055
76	3879	0.022295603453570578	None	0.0	0.022295603453570578
76	3897	0.021210079330902916	None	0.0	0.021210079330902916
76	3697	0.02373754375433479	None	0.0	0.02373754375433479
76	3872	0.02351637947565605	None	0.0	0.02351637947565605
76	3804	0.023761273275893054	None	0.0	0.023761273275893054
76	3778	0.022343735704835804	None	0.0	0.022343735704835804
76	3813	0.023018089194714736	None	0.0	0.023018089194714736
76	3809	0.023173880052072004	None	0.0	0.023173880052072004
76	3683	0.022833783381141323	None	0.0	0.022833783381141323
76	3834	0.022861128059704194	None	0.0	0.022861128059704194
76	3764	0.024769146690193033	None	0.0	0.024769146690193033
76	3887	0.021819536881797517	None	0.0	0.021819536881797517
76	3424	0.01621370499083673	None	0.0	0.01621370499083673
76	3791	0.022407917247664295	None	0.0	0.022407917247664295
76	3777	0.02251545864699136	None	0.0	0.02251545864699136
76	3855	0.024909719819637487	None	0.0	0.024909719819637487
76	3840	0.0228414734667381	None	0.0	0.0228414734667381
76	3845	0.021750059046630826	None	0.0	0.021750059046630826
76	3775	0.02236112051294885	None	0.0	0.02236112051294885
76	3821	0.023562950339191556	None	0.0	0.023562950339191556
76	3759	0.024785271496766067	None	0.0	0.024785271496766067
76	3830	0.023674107260775085	None	0.0	0.023674107260775085
76	3863	0.021971454646050038	None	0.0	0.021971454646050038
76	3722	0.02421417593040537	None	0.0	0.02421417593040537
76	3628	0.022537413136379515	None	0.0	0.022537413136379515
76	3864	0.02302727941504242	None	0.0	0.02302727941504242
76	3828	0.02192925063771326	None	0.0	0.02192925063771326
76	3552	0.022717445141163833	None	0.0	0.022717445141163833
76	3719	0.024015974199631064	None	0.0	0.024015974199631064
76	3664	0.0238058149246494	None	0.0	0.0238058149246494
76	3900	0.02315191467164789	None	0.0	0.02315191467164789
76	3774	0.024883162810442817	None	0.0	0.024883162810442817
30	1429	0.4086482959342333	0.4086482959342333	0.41930663925781814	0.4086482959342333
30	1528	0.3840723237671535	0.3840723237671535	0.42006933027412796	0.3840723237671535
30	1362	0.3728868664762842	0.3728868664762842	0.43459356019246637	0.3728868664762842
30	1599	0.39834963343981117	0.39834963343981117	0.4016891667863566	0.39834963343981117
30	1543	0.4031715396003951	0.4031715396003951	0.5016530713061813	0.4031715396003951
30	1381	0.3785922533850484	0.3785922533850484	0.39129299084309593	0.3785922533850484
30	1094	0.44675414628565174	0.44675414628565174	0.4621617406618487	0.44675414628565174
30	1452	0.35402953290074685	0.35402953290074685	0.4202814255108021	0.35402953290074685
30	1559	0.2831401048605465	0.2831401048605465	0.3305012667596786	0.2831401048605465
30	1548	0.49026826519698813	0.49026826519698813	0.49871477594422825	0.49026826519698813
30	1577	0.3728868664762842	0.3728868664762842	0.43459356019246637	0.3728868664762842
30	1415	0.4608836465518368	0.4608836465518368	0.4634944109353901	0.4608836465518368
30	1510	0.3728868664762842	0.3728868664762842	0.43459356019246637	0.3728868664762842
30	1495	0.37361189668419365	0.37361189668419365	0.43323151245319735	0.37361189668419365
30	1575	0.3811381928879453	0.3811381928879453	0.38527506904148345	0.3811381928879453
30	1448	0.3797119599512701	0.3797119599512701	0.38650628590118175	0.3797119599512701
30	1417	0.36134682361816617	0.36134682361816617	0.46707420564479973	0.36134682361816617
30	460	0.448222447034136	0.448222447034136	0.4697848562128922	0.448222447034136
30	1379	0.40030035444139783	0.40030035444139783	0.4289472515994218	0.40030035444139783
30	1144	0.3410852183308393	0.3410852183308393	0.35195918550387906	0.3410852183308393
30	760	0.49355865127711446	0.49355865127711446	0.5204062322386597	0.49355865127711446
30	1391	0.3719184373860748	0.3719184373860748	0.3739916012860941	0.3719184373860748
30	1085	0.3921744088855582	0.3921744088855582	0.4516656034972445	0.3921744088855582
30	1502	0.3797441579036912	0.3797441579036912	0.4031670303613553	0.3797441579036912
30	1570	0.3943161068307388	0.3943161068307388	0.4455669718699108	0.3943161068307388
30	1556	0.3969908065110053	0.3969908065110053	0.43038235889093296	0.3969908065110053
30	1540	0.3072051476240768	0.3072051476240768	0.34561407870664856	0.3072051476240768
30	1593	0.6264991658308967	0.6264991658308967	0.824725104679418	0.6264991658308967
30	1509	0.35447752059595233	0.35447752059595233	0.38610244793544857	0.35447752059595233
30	1468	0.3597878709050176	0.3597878709050176	0.41424716532230904	0.3597878709050176
30	1542	0.380487436714067	0.380487436714067	0.42018030568012155	0.380487436714067
30	1449	0.4341334752165261	0.4341334752165261	0.4551672683586874	0.4341334752165261
30	1199	0.4440509094389185	0.4440509094389185	0.4493391425733654	0.4440509094389185
30	1545	0.36842664761182803	0.36842664761182803	0.4011277598375328	0.36842664761182803
30	1455	0.42776114158994405	0.42776114158994405	0.4403484828113561	0.42776114158994405
30	1536	0.37361189668419365	0.37361189668419365	0.43323151245319735	0.37361189668419365
30	1574	0.4031715396003951	0.4031715396003951	0.5016530713061813	0.4031715396003951
30	1140	0.3693700212526822	0.3693700212526822	0.40246079473411606	0.3693700212526822
30	1477	0.36238539756994526	0.36238539756994526	0.37224935771255446	0.36238539756994526
30	1579	0.3928881632684521	0.3928881632684521	0.4975842826407206	0.3928881632684521
30	1538	0.4239440791515062	0.4239440791515062	0.43769504879718246	0.4239440791515062
30	1063	0.4299769898320772	0.4299769898320772	0.5417346801762469	0.4299769898320772
30	1447	0.39988866673912293	0.39988866673912293	0.43852178485603444	0.39988866673912293
30	1518	0.3425604412365148	0.3425604412365148	0.3545807907061346	0.3425604412365148
30	1233	0.48201601865410393	0.48201601865410393	0.5124129921459334	0.48201601865410393
30	1385	0.36597585756575873	0.36597585756575873	0.42721566847376274	0.36597585756575873
30	1321	0.48937031688601423	0.48937031688601423	0.502897447217582	0.48937031688601423
30	1309	0.4069722449376595	0.4069722449376595	0.4316289047099845	0.4069722449376595
30	1185	0.3952478505277388	0.3952478505277388	0.442865173392903	0.3952478505277388
30	1239	0.3562910009227919	0.3562910009227919	0.4051901512987531	0.3562910009227919
30	1522	0.3947673302478263	0.3947673302478263	0.4582384710063865	0.3947673302478263
30	1582	0.34382142002995947	0.34382142002995947	0.39928538854600115	0.34382142002995947
30	1331	0.4263775026836384	0.4263775026836384	0.433923007874988	0.4263775026836384
30	1112	0.4385059599102741	0.4385059599102741	0.48542764868208454	0.4385059599102741
30	1580	0.31833861196741015	0.31833861196741015	0.37914670661984595	0.31833861196741015
30	1405	0.4276437019975511	0.4276437019975511	0.4543434743665616	0.4276437019975511
30	1204	0.3855239543899656	0.3855239543899656	0.42222113704700986	0.3855239543899656
30	1507	0.3575617016471886	0.3575617016471886	0.435220926384277	0.3575617016471886
30	1231	0.541583747695365	0.541583747695365	0.5640586904061563	0.541583747695365
30	1386	0.42459183463219097	0.42459183463219097	0.51782467524987	0.42459183463219097
30	1585	0.3928881632684521	0.3928881632684521	0.4975842826407206	0.3928881632684521
30	1152	0.4743435631065195	0.4743435631065195	0.5640166386353427	0.4743435631065195
30	1566	0.4269955808055723	0.4269955808055723	0.45494651006458353	0.4269955808055723
30	1569	0.405650926986581	0.405650926986581	0.4286055449208247	0.405650926986581
30	1554	0.3676189462614618	0.3676189462614618	0.3757501777000961	0.3676189462614618
30	1591	0.3752929554773361	0.3752929554773361	0.4355007905191786	0.3752929554773361
30	1430	0.4031715396003951	0.4031715396003951	0.5016530713061813	0.4031715396003951
30	970	0.4280897986477611	0.4280897986477611	0.4280897986477611	0.4280897986477611
30	1558	0.3688111542844384	0.3688111542844384	0.3810003128081871	0.3688111542844384
30	1514	0.4363118257877307	0.4363118257877307	0.4439909112647344	0.4363118257877307
30	1524	0.37682842275045464	0.37682842275045464	0.40207358088531403	0.37682842275045464
30	1466	0.3131906341717595	0.3131906341717595	0.373285170871385	0.3131906341717595
30	1383	0.3556413428766903	0.3556413428766903	0.3556413428766903	0.3556413428766903
30	1374	0.38771203628271095	0.38771203628271095	0.42716489105860234	0.38771203628271095
30	1587	0.3289799548076551	0.3289799548076551	0.33271555915414286	0.3289799548076551
30	1520	0.42434956491940745	0.42434956491940745	0.4320731214838974	0.42434956491940745
30	1571	0.40026285610971346	0.40026285610971346	0.40584419905397695	0.40026285610971346
30	1424	0.4158366846865197	0.4158366846865197	0.6093951302469167	0.4158366846865197
30	1453	0.3958178538996914	0.3958178538996914	0.4897125325489002	0.3958178538996914
30	1596	0.3419085526932357	0.3419085526932357	0.3910666977254712	0.3419085526932357
30	950	0.3785040324987904	0.3785040324987904	0.3785040324987904	0.3785040324987904
30	1341	0.4368117077997954	0.4368117077997954	0.4743786489844043	0.4368117077997954
30	1594	0.3933055208273769	0.3933055208273769	0.39716510365180707	0.3933055208273769
30	1203	0.3676189462614618	0.3676189462614618	0.3757501777000961	0.3676189462614618
30	1516	0.39220650986675815	0.39220650986675815	0.4531540806916311	0.39220650986675815
30	1475	0.541583747695365	0.541583747695365	0.5640586904061563	0.541583747695365
30	1478	0.3933055208273769	0.3933055208273769	0.39716510365180707	0.3933055208273769
30	1534	0.35805549626098354	0.35805549626098354	0.42743318811241415	0.35805549626098354
30	1462	0.37564869146359897	0.37564869146359897	0.40460325318296747	0.37564869146359897
30	1555	0.4263775026836384	0.4263775026836384	0.433923007874988	0.4263775026836384
30	1565	0.3265598484277964	0.3265598484277964	0.3523412210941611	0.3265598484277964
30	1298	0.36284272377627824	0.36284272377627824	0.3733286318915067	0.36284272377627824
30	1238	0.4371362519535279	0.4371362519535279	0.5536018134735421	0.4371362519535279
30	1573	0.4127584882271912	0.4127584882271912	0.515054590883546	0.4127584882271912
30	1189	0.429385371778376	0.429385371778376	0.48296206394078256	0.429385371778376
30	1592	0.4081321341316929	0.4081321341316929	0.5501320120931977	0.4081321341316929
30	1428	0.3928881632684521	0.3928881632684521	0.4975842826407206	0.3928881632684521
30	1546	0.4743435631065195	0.4743435631065195	0.5640166386353427	0.4743435631065195
30	1474	0.36587883957070844	0.36587883957070844	0.3785657129610583	0.36587883957070844
30	1411	0.37212295566144143	0.37212295566144143	0.39555610094082627	0.37212295566144143
139	6871	0.049938469788011614	None	0.0	0.049938469788011614
139	6634	0.048461078387017555	None	0.0	0.048461078387017555
139	6810	0.046079360758721814	None	0.0	0.046079360758721814
139	6724	0.04563675595556004	None	0.0	0.04563675595556004
139	6526	0.04758480293092216	None	0.0	0.04758480293092216
139	7014	0.04591551438489856	None	0.0	0.04591551438489856
139	6732	0.04766289918862184	None	0.0	0.04766289918862184
139	6846	0.04803483565741475	None	0.0	0.04803483565741475
139	6385	0.046636484751548045	None	0.0	0.046636484751548045
139	6570	0.04618256311690714	None	0.0	0.04618256311690714
139	6843	0.04631271563874792	None	0.0	0.04631271563874792
139	7019	0.04732401587273694	None	0.0	0.04732401587273694
139	6967	0.043941226138479575	None	0.0	0.043941226138479575
139	7023	0.041357715922484106	None	0.0	0.041357715922484106
139	6866	0.04726132254209334	None	0.0	0.04726132254209334
139	6842	0.047836851509607196	None	0.0	0.047836851509607196
139	6748	0.04816802707201557	None	0.0	0.04816802707201557
139	6523	0.04551432465142523	None	0.0	0.04551432465142523
139	7031	0.04419797022195411	None	0.0	0.04419797022195411
139	7027	0.04610310420951017	None	0.0	0.04610310420951017
139	6734	0.04733670933955899	None	0.0	0.04733670933955899
139	7022	0.04526415340045833	None	0.0	0.04526415340045833
139	6788	0.04702097924599215	None	0.0	0.04702097924599215
139	6925	0.04796004424849958	None	0.0	0.04796004424849958
139	6854	0.04668468301365187	None	0.0	0.04668468301365187
139	7041	0.04349589089226484	None	0.0	0.04349589089226484
139	7042	0.04578899959737314	None	0.0	0.04578899959737314
139	7002	0.04454091497130573	None	0.0	0.04454091497130573
139	6779	0.04540157765950253	None	0.0	0.04540157765950253
139	6826	0.04671854287381729	None	0.0	0.04671854287381729
139	6704	0.04879593906966865	None	0.0	0.04879593906966865
139	6984	0.043933633242719664	None	0.0	0.043933633242719664
139	7020	0.04112117977104179	None	0.0	0.04112117977104179
139	6837	0.048131040157246584	None	0.0	0.048131040157246584
139	6908	0.0481322797248685	None	0.0	0.0481322797248685
139	6952	0.04965376929800708	None	0.0	0.04965376929800708
139	7037	0.04115629552419033	None	0.0	0.04115629552419033
139	6988	0.04409496355020326	None	0.0	0.04409496355020326
139	7015	0.026819719640635092	None	0.0	0.026819719640635092
139	6844	0.04666178577751412	None	0.0	0.04666178577751412
139	7032	0.047459953790967804	None	0.0	0.047459953790967804
139	6951	0.04722226922691791	None	0.0	0.04722226922691791
139	6310	0.04602129092033939	None	0.0	0.04602129092033939
139	6853	0.0470921439839643	None	0.0	0.0470921439839643
139	6865	0.04662623936318021	None	0.0	0.04662623936318021
139	6626	0.04597274401604204	None	0.0	0.04597274401604204
139	7010	0.01640708711966767	None	0.4286302987113875	0.01640708711966767
139	7009	0.04617182430219507	None	0.0	0.04617182430219507
139	7024	0.01397097839212171	None	0.4286302987113875	0.01397097839212171
139	6969	0.04628683226341194	None	0.0	0.04628683226341194
139	6615	0.04714648539153756	None	0.0	0.04714648539153756
139	7021	0.0418281599153091	None	0.0	0.0418281599153091
139	6786	0.04825870777363134	None	0.0	0.04825870777363134
139	6469	0.047658766365397565	None	0.0	0.047658766365397565
139	7012	0.04496853730511477	None	0.0	0.04496853730511477
139	6697	0.046042725966256214	None	0.0	0.046042725966256214
139	6755	0.04830237906100084	None	0.0	0.04830237906100084
139	6867	0.047911063850605125	None	0.0	0.047911063850605125
139	6862	0.046878310015478014	None	0.0	0.046878310015478014
139	7000	0.04281508727666934	None	0.0	0.04281508727666934
139	6938	0.04855018357732071	None	0.0	0.04855018357732071
139	6708	0.04655011778053369	None	0.0	0.04655011778053369
139	6856	0.04436665338229846	None	0.0	0.04436665338229846
139	6958	0.039977812878722596	None	0.0	0.039977812878722596
139	6911	0.044471526966018464	None	0.0	0.044471526966018464
139	6847	0.04793840422209627	None	0.0	0.04793840422209627
139	6386	0.046610366773895545	None	0.0	0.046610366773895545
139	7044	0.047273678597135535	None	0.0	0.047273678597135535
139	6895	0.04746973923990237	None	0.0	0.04746973923990237
139	6978	0.0425668331577906	None	0.0	0.0425668331577906
139	6500	0.04849667420059405	None	0.0	0.04849667420059405
139	7006	0.04684103358506928	None	0.0	0.04684103358506928
139	6728	0.04829907108063614	None	0.0	0.04829907108063614
139	6820	0.04616883446648672	None	0.0	0.04616883446648672
139	6776	0.04636337571583563	None	0.0	0.04636337571583563
139	6968	0.04572657695826002	None	0.0	0.04572657695826002
139	6912	0.04926070303205933	None	0.0	0.04926070303205933
139	7001	0.0454696224104522	None	0.0	0.0454696224104522
139	6580	0.0474148584545986	None	0.0	0.0474148584545986
139	6775	0.05046624537716443	None	0.0	0.05046624537716443
139	6717	0.04649911618605769	None	0.0	0.04649911618605769
139	6964	0.04757566273743505	None	0.0	0.04757566273743505
139	7034	0.04720336077600427	None	0.0	0.04720336077600427
139	7047	0.04149690358757679	None	0.0	0.04149690358757679
139	6950	0.046039111864115106	None	0.0	0.046039111864115106
139	6972	0.045178306957113536	None	0.0	0.045178306957113536
139	6997	0.045932545268217495	None	0.0	0.045932545268217495
139	7005	0.041752792443212096	None	0.0	0.041752792443212096
139	6980	0.04496853730511477	None	0.0	0.04496853730511477
139	6767	0.04607000611589685	None	0.0	0.04607000611589685
139	6965	0.0486264322774744	None	0.0	0.0486264322774744
139	6679	0.04574965049911935	None	0.0	0.04574965049911935
139	7036	0.04179139180232483	None	0.0	0.04179139180232483
139	6818	0.048562708365174186	None	0.0	0.048562708365174186
139	6864	0.047725508950118484	None	0.0	0.047725508950118484
139	6897	0.045643972792951834	None	0.0	0.045643972792951834
139	6955	0.04090015893578474	None	0.0	0.04090015893578474
139	6641	0.04708935089880814	None	0.0	0.04708935089880814
139	7035	0.04618438908391025	None	0.0	0.04618438908391025
139	6944	0.04710156894095372	None	0.0	0.04710156894095372
71	3232	0.016156762886336107	None	0.0	0.016156762886336107
71	3569	0.015271087259889841	None	0.0	0.015271087259889841
71	3369	0.016918787889508343	None	0.22328899341900293	0.016918787889508343
71	3479	0.0158922146645991	None	0.31137535897263563	0.0158922146645991
71	3582	0.016782940946371182	None	0.0	0.016782940946371182
71	3483	0.015504847082310914	None	0.0	0.015504847082310914
71	3559	0.015490213623707297	None	0.0	0.015490213623707297
71	3532	0.02298458028923752	None	0.0	0.02298458028923752
71	3558	0.016276067160287906	None	0.0	0.016276067160287906
71	3448	0.015611121481545111	None	0.0	0.015611121481545111
71	3607	0.023397436875587048	None	0.0	0.023397436875587048
71	3618	0.01555579312515929	None	0.0	0.01555579312515929
71	3509	0.015887457273477602	None	0.0	0.015887457273477602
71	3527	0.01545276309201052	None	0.0	0.01545276309201052
71	3629	0.02257664569334416	None	0.0	0.02257664569334416
71	3634	0.015355356441895888	None	0.0	0.015355356441895888
71	3608	0.022244301985978696	None	0.0	0.022244301985978696
71	3611	0.01632572652500015	None	0.0	0.01632572652500015
71	3551	0.021598095906987597	None	0.0	0.021598095906987597
71	3469	0.016053148976152974	None	0.0	0.016053148976152974
71	3572	0.022906588931373498	None	0.0	0.022906588931373498
71	3459	0.015938244286850558	None	0.0	0.015938244286850558
71	3589	0.02396243717322026	None	0.0	0.02396243717322026
71	3531	0.015759399728456906	None	0.0	0.015759399728456906
71	3519	0.015897869499319178	None	0.0	0.015897869499319178
71	3309	0.01619995767488496	None	0.0	0.01619995767488496
71	3391	0.01585898955330247	None	0.0	0.01585898955330247
71	3601	0.015283198148622501	None	0.0	0.015283198148622501
71	3359	0.016004272768039368	None	0.0	0.016004272768039368
71	3437	0.015211604576238316	None	0.0	0.015211604576238316
71	3575	0.015328258876274684	None	0.0	0.015328258876274684
71	3596	0.014298057109402648	None	0.11450559532043833	0.014298057109402648
71	3526	0.015429161250473826	None	0.11450559532043833	0.015429161250473826
71	3365	0.015782880485673653	None	0.0	0.015782880485673653
71	2687	0.016417975508526403	None	0.0	0.016417975508526403
71	3428	0.015902738493800413	None	0.0	0.015902738493800413
71	3401	0.01592556559350384	None	0.0	0.01592556559350384
71	3635	0.01660855277227023	None	0.0	0.01660855277227023
71	3609	0.015894586946547773	None	0.0	0.015894586946547773
71	3633	0.015510434801571597	None	0.0	0.015510434801571597
71	3641	0.016018531513784427	None	0.0	0.016018531513784427
71	3612	0.016247257493868135	None	0.0	0.016247257493868135
71	3554	0.016104280226715777	None	0.0	0.016104280226715777
71	3039	0.015894644842471484	None	0.0	0.015894644842471484
71	3642	0.021429639444419255	None	0.0	0.021429639444419255
71	3496	0.016181632808761597	None	0.0	0.016181632808761597
71	3482	0.02223165589436579	None	0.0	0.02223165589436579
71	3445	0.015423205369445674	None	0.0	0.015423205369445674
71	3500	0.016430874469131156	None	0.0	0.016430874469131156
71	3452	0.01625866412539549	None	0.0	0.01625866412539549
71	3606	0.01543860888641068	None	0.0	0.01543860888641068
71	3648	0.015296169733524689	None	0.0	0.015296169733524689
71	2924	0.01559286240579355	None	0.0	0.01559286240579355
71	3623	0.01608938125135152	None	0.0	0.01608938125135152
71	3603	0.015867395770308764	None	0.0	0.015867395770308764
71	3571	0.02279192912990741	None	0.0	0.02279192912990741
71	3614	0.02176693799796037	None	0.0	0.02176693799796037
71	3602	0.015737738973031327	None	0.0	0.015737738973031327
71	3604	0.022988487700260886	None	0.0	0.022988487700260886
71	3493	0.023947400541395443	None	0.0	0.023947400541395443
71	3547	0.016054325136645127	None	0.0	0.016054325136645127
71	3455	0.015518569321140818	None	0.0	0.015518569321140818
71	2860	0.015250015229278645	None	0.5246539087309203	0.015250015229278645
71	3485	0.024120496793892558	None	0.0	0.024120496793892558
71	3587	0.016020458242831315	None	0.0	0.016020458242831315
71	3647	0.01560347521049774	None	0.0	0.01560347521049774
71	3616	0.023136012200068806	None	0.0	0.023136012200068806
71	3625	0.022481097767471515	None	0.0	0.022481097767471515
71	3576	0.021733389108400968	None	0.0	0.021733389108400968
71	3591	0.015853782733158336	None	0.0	0.015853782733158336
71	3308	0.01590575588654768	None	0.0	0.01590575588654768
71	3152	0.01524527456708067	None	0.0	0.01524527456708067
71	3650	0.015980545112695435	None	0.0	0.015980545112695435
71	3599	0.015398455410237284	None	0.0	0.015398455410237284
71	3037	0.01604178390866985	None	0.0	0.01604178390866985
71	3351	0.015461812277945602	None	0.0	0.015461812277945602
71	3630	0.022181368618478987	None	0.0	0.022181368618478987
71	3568	0.01592978788545153	None	0.0	0.01592978788545153
71	3605	0.012743369548445842	None	0.0	0.012743369548445842
71	3632	0.015911716175940567	None	0.0	0.015911716175940567
71	3424	0.01621370499083673	None	0.0	0.01621370499083673
71	3567	0.015481823029034841	None	0.0	0.015481823029034841
71	3610	0.014437131652089246	None	0.0	0.014437131652089246
71	3555	0.0072429676219771645	None	0.22849356588268704	0.0072429676219771645
71	3489	0.015447851368461862	None	0.0	0.015447851368461862
71	3598	0.01594846431144617	None	0.0	0.01594846431144617
71	3286	0.015729829408384254	None	0.0	0.015729829408384254
71	3443	0.01565518869515708	None	0.0	0.01565518869515708
71	3528	0.015481823029034841	None	0.0	0.015481823029034841
71	3208	0.015314793901789713	None	0.07822432836796882	0.015314793901789713
71	3378	0.015731797640052673	None	0.0	0.015731797640052673
71	3628	0.022537413136379515	None	0.0	0.022537413136379515
71	3119	0.015488441173465223	None	0.0	0.015488441173465223
71	3468	0.015500500181298026	None	0.0	0.015500500181298026
71	3627	0.015729870037637348	None	0.0	0.015729870037637348
71	3636	0.011236855925518818	None	0.24136315551364956	0.011236855925518818
71	3552	0.022717445141163833	None	0.0	0.022717445141163833
71	3619	0.015103705874883308	None	0.0	0.015103705874883308
71	3416	0.022286451050434714	None	0.0	0.022286451050434714
71	3508	0.015380901212547149	None	0.0	0.015380901212547149
54	2617	0.015906474259571642	None	0.2830245326484924	0.015906474259571642
54	2598	0.0001500737603238614	None	0.3031935699145265	0.0001500737603238614
54	2671	0.0005855540840718494	None	0.3319605781194769	0.0005855540840718494
54	2579	1.4580115056819296e-05	None	0.30491421604031305	1.4580115056819296e-05
54	2800	0.0003298906188203885	None	0.3257185399753208	0.0003298906188203885
54	2776	-7.145761590462031e-07	None	0.3065991418391909	-7.145761590462031e-07
54	2677	7.68961250453249e-05	None	0.2639825645101684	7.68961250453249e-05
54	2672	0.00023835417846854894	None	0.3065991418391909	0.00023835417846854894
54	2710	0.0007093420285679275	None	0.4778538255197147	0.0007093420285679275
54	2771	0.0002041216857372338	None	0.26099114203383916	0.0002041216857372338
54	2663	0.00036731395031859424	None	0.26095657340276573	0.00036731395031859424
54	2559	-1.252082137729505e-05	None	0.26095657340276573	-1.252082137729505e-05
54	2759	0.0003638175186381737	None	0.31911523725022206	0.0003638175186381737
54	2707	-1.2281930387610681e-05	None	0.6152041994730852	-1.2281930387610681e-05
54	2681	0.0004519951953125306	None	0.36789420589444594	0.0004519951953125306
54	2703	-0.00011189422491865943	None	0.3561971989282653	-0.00011189422491865943
54	2566	0.0006775322921088882	None	0.4433315719102125	0.0006775322921088882
54	2621	6.098414907149948e-05	None	0.32324738608421677	6.098414907149948e-05
54	2676	0.002383556886379073	None	0.31316351563934447	0.002383556886379073
54	2624	7.19867076555163e-05	None	0.4007800771935498	7.19867076555163e-05
54	2758	1.3524761168563891e-05	None	0.30491421604031305	1.3524761168563891e-05
54	2628	7.667740285718398e-05	None	0.4267760714797677	7.667740285718398e-05
54	2790	7.081450578445131e-05	None	0.3558954361504136	7.081450578445131e-05
54	2719	-9.12391805524603e-09	None	0.3411221830644615	-9.12391805524603e-09
54	2690	0.00019393557267885186	None	0.025896100912640878	0.00019393557267885186
54	2581	-4.320719934355669e-10	None	0.3059917866965045	-4.320719934355669e-10
54	2646	0.0001878049716610059	None	0.40249339415861407	0.0001878049716610059
54	2715	-1.702942246747125e-05	None	0.44927935068946906	-1.702942246747125e-05
54	2596	0.0007430415287174841	None	0.30911610125602085	0.0007430415287174841
54	2687	0.016417975508526403	None	0.2830245326484924	0.016417975508526403
54	2730	-0.1	None	0.3718887082898461	-0.1
54	2755	0.00035566531268891975	None	0.26095657340276573	0.00035566531268891975
54	2767	None	None	0.30712287252756254	None
54	2781	1.628142194352243e-05	None	0.025896100912640878	1.628142194352243e-05
54	2606	-1.5319004527504463e-05	None	0.49794049954913105	-1.5319004527504463e-05
54	2752	1.3105944043151283e-08	None	0.3406114433449777	1.3105944043151283e-08
54	2605	0.003072661773835712	None	0.28336813354531465	0.003072661773835712
54	2778	-0.0002128913962025195	None	0.3836538837433735	-0.0002128913962025195
54	2718	7.186385545635627e-06	None	0.3065991418391909	7.186385545635627e-06
54	2666	8.341421404768e-06	None	0.35913278643882485	8.341421404768e-06
54	2587	0.0013052318042618336	None	0.4771708815446982	0.0013052318042618336
54	2791	-4.391248478610248e-05	None	0.32268668451073546	-4.391248478610248e-05
54	2712	-4.95958477544986e-06	None	0.30875685325689717	-4.95958477544986e-06
54	2798	-2.2733888138722692e-07	None	0.6176089660799552	-2.2733888138722692e-07
54	2706	0.005268560877933894	None	0.31316351563934447	0.005268560877933894
54	2720	3.812917048502095e-07	None	0.3060152199460144	3.812917048502095e-07
54	2594	0.002336794682182624	None	0.38023652062139746	0.002336794682182624
54	2623	0.004133755873945912	None	0.20966997196582082	0.004133755873945912
54	2686	-3.1907892188659e-05	None	0.3018470753336131	-3.1907892188659e-05
54	2751	-0.1	None	0.5164012804602093	-0.1
54	2782	-8.564372188429097e-06	None	0.37501971126760925	-8.564372188429097e-06
54	2742	0.0018730077384388876	None	0.2563012071161255	0.0018730077384388876
54	2741	0.00044781286622644486	None	0.22531456944947514	0.00044781286622644486
54	2661	2.3517952687339408e-06	None	0.36457411532154543	2.3517952687339408e-06
54	2772	0.00202441607516948	None	0.13206484854068218	0.00202441607516948
54	2799	-1.581691062883078e-06	None	0.3121903937856442	-1.581691062883078e-06
54	2783	0.001012722684445799	None	0.2895598949131233	0.001012722684445799
54	2612	0.00042499894989681734	None	0.4346494198884957	0.00042499894989681734
54	2603	-1.935994521854122e-09	None	0.5460739430279254	-1.935994521854122e-09
54	2736	0.00012376535950863764	None	0.4007800771935498	0.00012376535950863764
54	2716	0.0002563869301624298	None	0.025896100912640878	0.0002563869301624298
54	2754	0.00023824875016103747	None	0.025896100912640878	0.00023824875016103747
54	2569	0.0004654088805926076	None	0.26099114203383916	0.0004654088805926076
54	2797	0.0001934967359662136	None	0.3421566424141664	0.0001934967359662136
54	2633	0.00021280981150198229	None	0.31911523725022206	0.00021280981150198229
54	2756	0.0029285220066425826	None	0.31758962846249833	0.0029285220066425826
54	2627	0.00017096556861226773	None	0.1389999403269143	0.00017096556861226773
54	2725	0.0002983807029710351	None	0.025896100912640878	0.0002983807029710351
54	2726	-1.035306819216686e-08	None	0.3411221830644615	-1.035306819216686e-08
54	2709	1.478359548526492e-07	None	0.32273419934694125	1.478359548526492e-07
54	2700	1.858924243324142e-08	None	0.5164012804602093	1.858924243324142e-08
54	2692	-0.00025874798687481297	None	0.39109037525113716	-0.00025874798687481297
54	2774	0.0003087462587372289	None	0.4244885767435842	0.0003087462587372289
54	2721	5.944665468758372e-05	None	0.2639825645101684	5.944665468758372e-05
54	2588	0.002332961326099104	None	0.5934098639186112	0.002332961326099104
54	2779	-4.564507813820763e-06	None	0.31442837787227623	-4.564507813820763e-06
54	2747	0.0003142322749713102	None	0.350291238233791	0.0003142322749713102
54	2763	1.4852069996398195e-08	None	0.32520041962332613	1.4852069996398195e-08
54	2669	0.0025545082362951645	None	0.20966997196582082	0.0025545082362951645
54	2704	0.0002377520742050742	None	0.3086735565737229	0.0002377520742050742
54	2693	0.0004310453056798729	None	0.2694492302753295	0.0004310453056798729
54	2729	-0.0006777824506151568	None	0.38626199505324454	-0.0006777824506151568
54	2565	-1.9513805867243848e-05	None	0.4374768820790361	-1.9513805867243848e-05
54	2788	1.314391012449509e-06	None	0.5287662478037154	1.314391012449509e-06
54	2708	0.00031037377155076356	None	0.025896100912640878	0.00031037377155076356
54	2773	7.005303498952011e-05	None	0.025896100912640878	7.005303498952011e-05
54	2789	0.0001978964572588149	None	0.48132600922092	0.0001978964572588149
54	2630	1.2989972080556175e-08	None	0.34678165280869616	1.2989972080556175e-08
54	2638	0.0006009244168641259	None	0.2694492302753295	0.0006009244168641259
54	2699	0.00012175397803330645	None	0.3059917866965045	0.00012175397803330645
54	2792	7.67500759342834e-05	None	0.4988891172852421	7.67500759342834e-05
54	2573	-1.4564106328025254e-07	None	0.5187868047719931	-1.4564106328025254e-07
54	2722	-3.9664584128664463e-07	None	0.3121903937856442	-3.9664584128664463e-07
54	2757	6.157999357841215e-06	None	0.2759375691991369	6.157999357841215e-06
54	2668	0.0001411336369816034	None	0.6075412099297471	0.0001411336369816034
54	2762	-1.012885334456622e-05	None	0.4888229794189316	-1.012885334456622e-05
54	2731	0.0006726728449377308	None	0.3257185399753208	0.0006726728449377308
54	2702	0.001010390586014307	None	0.2895598949131233	0.001010390586014307
54	2738	0.00036735838894501235	None	0.025896100912640878	0.00036735838894501235
54	2667	0.003928389964656251	None	0.28336813354531465	0.003928389964656251
108	5404	0.02500228748560262	None	0.0	0.02500228748560262
108	5310	0.030591761396011493	None	0.0	0.030591761396011493
108	5202	0.026448079298376805	None	0.0	0.026448079298376805
108	5136	0.028453247686501558	None	0.0	0.028453247686501558
108	5128	0.026744163880515894	None	0.0	0.026744163880515894
108	5264	0.02365910306107411	None	0.0	0.02365910306107411
108	5158	0.029134130571658434	None	0.0	0.029134130571658434
108	5307	0.026971050825842394	None	0.0	0.026971050825842394
108	5102	0.029348859131832016	None	0.0	0.029348859131832016
108	5448	0.019479354579986476	None	0.0	0.019479354579986476
108	5328	0.02569452190457194	None	0.0	0.02569452190457194
108	5135	0.02741588842048739	None	0.0	0.02741588842048739
108	5259	0.02923811777141205	None	0.0	0.02923811777141205
108	5461	0.023659365806624165	None	0.0	0.023659365806624165
108	5498	0.026546257142437496	None	0.0	0.026546257142437496
108	5382	0.027661281062632367	None	0.0	0.027661281062632367
108	5440	0.022111859743900942	None	0.0	0.022111859743900942
108	5363	0.029045568491114566	None	0.0	0.029045568491114566
108	5470	0.024272928352554898	None	0.010758405620763158	0.024272928352554898
108	5475	0.029441731814591605	None	0.0	0.029441731814591605
108	5487	0.024393981114972967	None	0.0	0.024393981114972967
108	4921	0.02920627458845251	None	0.0	0.02920627458845251
108	5455	0.02557799322175482	None	0.0	0.02557799322175482
108	4352	0.034074436920940435	None	0.0	0.034074436920940435
108	5257	0.024938217128721046	None	0.0	0.024938217128721046
108	5271	0.026647727398516348	None	0.0	0.026647727398516348
108	5324	0.028757087633952606	None	0.0	0.028757087633952606
108	4966	0.02885646936465128	None	0.0	0.02885646936465128
108	5500	0.025524578267734847	None	0.0	0.025524578267734847
108	4291	0.028836946989556987	None	0.0	0.028836946989556987
108	5262	0.024016574597843305	None	0.0	0.024016574597843305
108	5320	0.03079727842474847	None	0.0	0.03079727842474847
108	5431	0.029756882039024077	None	0.0	0.029756882039024077
108	5244	0.02653393569524113	None	0.0	0.02653393569524113
108	5429	0.027666770215966103	None	0.0	0.027666770215966103
108	5378	0.02563117234271987	None	0.0	0.02563117234271987
108	5482	0.024532829312379576	None	0.0	0.024532829312379576
108	4845	0.030303587076349003	None	0.0	0.030303587076349003
108	5129	0.02811141306597801	None	0.0	0.02811141306597801
108	5341	0.02543627581177443	None	0.0	0.02543627581177443
108	5399	0.024586102998786958	None	0.0	0.024586102998786958
108	5465	0.02382960990982628	None	0.0	0.02382960990982628
108	4802	0.028619234790688175	None	0.0	0.028619234790688175
108	5354	0.02469753601977148	None	0.0	0.02469753601977148
108	5285	0.03092516926113965	None	0.0	0.03092516926113965
108	5381	0.0262060403381175	None	0.0	0.0262060403381175
108	4534	0.02769297382446209	None	0.0	0.02769297382446209
108	5370	0.028329137010035657	None	0.0	0.028329137010035657
108	4840	0.028367920142076026	None	0.0	0.028367920142076026
108	5010	0.029731392560461437	None	0.0	0.029731392560461437
108	5338	0.02196347847086221	None	0.0	0.02196347847086221
108	5308	0.030374903813170002	None	0.0	0.030374903813170002
108	5304	0.027560326470359168	None	0.0	0.027560326470359168
108	4778	0.029234533001567503	None	0.0	0.029234533001567503
108	5331	0.028942739369599336	None	0.0	0.028942739369599336
108	5415	0.029731392560461437	None	0.0	0.029731392560461437
108	5281	0.02737400598644259	None	0.0	0.02737400598644259
108	4553	0.027709130106099614	None	0.0	0.027709130106099614
108	5488	0.02863653991705455	None	0.0	0.02863653991705455
108	4630	0.030851861727137258	None	0.0	0.030851861727137258
108	4916	0.029747959732305884	None	0.0	0.029747959732305884
108	5483	0.025411829864956534	None	0.0	0.025411829864956534
108	5163	0.026598164376683234	None	0.0	0.026598164376683234
108	5427	0.023061797492322875	None	0.0	0.023061797492322875
108	4844	0.027574713939145217	None	0.0	0.027574713939145217
108	5070	0.02730922467004038	None	0.0	0.02730922467004038
108	5405	0.027463339047954248	None	0.0	0.027463339047954248
108	5437	0.021765286835185214	None	0.0	0.021765286835185214
108	5412	0.02943683943162605	None	0.0	0.02943683943162605
108	5395	0.02722744320508203	None	0.0	0.02722744320508203
108	5436	0.026260619913869587	None	0.0	0.026260619913869587
108	4831	0.03307850935453754	None	0.0	0.03307850935453754
108	5458	0.02227178946618209	None	0.0	0.02227178946618209
108	5467	0.02294950772526449	None	0.0	0.02294950772526449
108	4989	0.029272786727782527	None	0.0	0.029272786727782527
108	5499	0.02904094883527093	None	0.0	0.02904094883527093
108	5081	0.025377382820936913	None	0.0	0.025377382820936913
108	5496	0.026728243673728325	None	0.0	0.026728243673728325
108	5468	0.026110442003570607	None	0.0	0.026110442003570607
108	5426	0.030642899327727336	None	0.0	0.030642899327727336
108	4786	0.026071436613125856	None	0.0	0.026071436613125856
108	5486	0.02150096899733608	None	0.0	0.02150096899733608
108	5439	0.028118004656088387	None	0.0	0.028118004656088387
108	5258	0.028005114945443173	None	0.0	0.028005114945443173
108	5480	0.0245352390652897	None	0.0	0.0245352390652897
108	4991	0.02877420800956379	None	0.0	0.02877420800956379
108	5306	0.02435387382039592	None	0.0	0.02435387382039592
108	5203	0.026599328124089713	None	0.0	0.026599328124089713
108	5385	0.02877096411426457	None	0.0	0.02877096411426457
108	4862	0.028824003735550715	None	0.0	0.028824003735550715
108	5130	0.027322988597425303	None	0.0	0.027322988597425303
108	5489	0.02262392610418736	None	0.0	0.02262392610418736
108	4776	0.02823784214753879	None	0.0	0.02823784214753879
108	5097	0.027919990067719943	None	0.0	0.027919990067719943
108	5430	0.02774129661346807	None	0.0	0.02774129661346807
108	5492	0.02492244060380622	None	0.0	0.02492244060380622
108	5446	0.028279662560920647	None	0.0	0.028279662560920647
108	5284	0.026922545367679355	None	0.0	0.026922545367679355
108	4780	0.0317194386785327	None	0.0	0.0317194386785327
108	5473	0.025445415341145125	None	0.0	0.025445415341145125
34	1751	0.3741562621102836	0.3741562621102836	0.41109695355048537	0.3741562621102836
34	1639	0.34778687010967796	0.34778687010967796	0.4036274951711884	0.34778687010967796
34	1787	0.24766053035528596	0.24766053035528596	0.3299537755464849	0.24766053035528596
34	1599	0.3686929330272726	0.3686929330272726	0.40369539145070243	0.3686929330272726
34	1760	0.4080909991130136	0.4080909991130136	0.447722814706814	0.4080909991130136
34	1783	0.4056606230055399	0.4056606230055399	0.4195223188401913	0.4056606230055399
34	1381	0.34546658266257924	0.34546658266257924	0.3598522650995001	0.34546658266257924
34	1608	0.3901201239569342	0.3901201239569342	0.44190210131085134	0.3901201239569342
34	1772	0.3354910465139796	0.3354910465139796	0.37953290094573655	0.3354910465139796
34	1793	0.2947072261141838	0.2947072261141838	0.4107014468094118	0.2947072261141838
34	1548	0.5165631683559292	0.5165631683559292	0.5421689159852705	0.5165631683559292
34	1415	0.4034610224044034	0.4034610224044034	0.4060717867879566	0.4034610224044034
34	1718	0.4178724504221222	0.4178724504221222	0.44846892253192133	0.4178724504221222
34	1696	0.36580011449971583	0.36580011449971583	0.4517228142543631	0.36580011449971583
34	1726	0.39292369281644124	0.39292369281644124	0.40182901813176963	0.39292369281644124
34	1741	0.35119326778918103	0.35119326778918103	0.45877616721209646	0.35119326778918103
34	1755	0.39542929047731284	0.39542929047731284	0.4562289489704847	0.39542929047731284
34	1448	0.34680798587957995	0.34680798587957995	0.40884643608996046	0.34680798587957995
34	1417	0.3635861485123746	0.3635861485123746	0.4586383316146714	0.3635861485123746
34	1765	0.39996616757901093	0.39996616757901093	0.4394546979793139	0.39996616757901093
34	1391	0.40336523006390157	0.40336523006390157	0.42219242475760366	0.40336523006390157
34	1085	0.3733094055468407	0.3733094055468407	0.38166532960009686	0.3733094055468407
34	1593	0.3760176447523283	0.3760176447523283	0.5410006361784342	0.3760176447523283
34	1662	0.3760176447523283	0.3760176447523283	0.5410006361784342	0.3760176447523283
34	1754	0.298374746899153	0.298374746899153	0.3656881015754173	0.298374746899153
34	1687	0.35057447193914526	0.35057447193914526	0.43869612562186944	0.35057447193914526
34	1693	0.34546658266257924	0.34546658266257924	0.3598522650995001	0.34546658266257924
34	1770	0.37824315725912194	0.37824315725912194	0.5183378040065856	0.37824315725912194
34	1728	0.47940134594937406	0.47940134594937406	0.47940134594937406	0.47940134594937406
34	1737	0.3341892856596524	0.3341892856596524	0.3997375141123853	0.3341892856596524
34	1613	0.35961825722041796	0.35961825722041796	0.3612734425229651	0.35961825722041796
34	1778	0.4029145388767744	0.4029145388767744	0.4355574256746638	0.4029145388767744
34	1648	0.3290901874098301	0.3290901874098301	0.37640958314404566	0.3290901874098301
34	1455	0.4644968895654415	0.4644968895654415	0.4700163559480103	0.4644968895654415
34	1722	0.4178724504221222	0.4178724504221222	0.44846892253192133	0.4178724504221222
34	1140	0.3398856421442121	0.3398856421442121	0.38591629659443694	0.3398856421442121
34	1477	0.42429615873979404	0.42429615873979404	0.4368463356480531	0.42429615873979404
34	1746	0.44915110944432046	0.44915110944432046	0.45722238645786895	0.44915110944432046
34	1702	0.36395833345830214	0.36395833345830214	0.3883222354286355	0.36395833345830214
34	1656	0.44301393094766084	0.44301393094766084	0.4685802001210028	0.44301393094766084
34	1757	0.32183292824702164	0.32183292824702164	0.37596168083763654	0.32183292824702164
34	1742	0.4244613547766127	0.4244613547766127	0.4718713680213134	0.4244613547766127
34	1233	0.4471135491693965	0.4471135491693965	0.4615309909655836	0.4471135491693965
34	1791	0.3665461302125352	0.3665461302125352	0.3886105186357049	0.3665461302125352
34	1321	0.3933493086872172	0.3933493086872172	0.4045421899414473	0.3933493086872172
34	1667	0.36219966617091304	0.36219966617091304	0.42838418395147143	0.36219966617091304
34	1748	0.35961825722041796	0.35961825722041796	0.3612734425229651	0.35961825722041796
34	1764	0.39382899867909915	0.39382899867909915	0.4429838664658403	0.39382899867909915
34	1685	0.3344717754586551	0.3344717754586551	0.43131120918977767	0.3344717754586551
34	1750	0.3933493086872172	0.3933493086872172	0.4045421899414473	0.3933493086872172
34	1758	0.35057447193914526	0.35057447193914526	0.43869612562186944	0.35057447193914526
34	1797	0.26483971705771264	0.26483971705771264	0.28202477408724763	0.26483971705771264
34	1665	0.42501732458590896	0.42501732458590896	0.4471733591185124	0.42501732458590896
34	1766	0.306129680306322	0.306129680306322	0.333561941872023	0.306129680306322
34	1779	0.4135519280527878	0.4135519280527878	0.44686739720188057	0.4135519280527878
34	1796	0.38320124606084527	0.38320124606084527	0.42317524173247756	0.38320124606084527
34	1632	0.44882347375663184	0.44882347375663184	0.461054149891374	0.44882347375663184
34	1776	0.4851360658948158	0.4851360658948158	0.4968105768677152	0.4851360658948158
34	1609	0.39489945401854676	0.39489945401854676	0.41800265904362155	0.39489945401854676
34	1231	0.4178724504221222	0.4178724504221222	0.44846892253192133	0.4178724504221222
34	1152	0.4376208778461256	0.4376208778461256	0.5222628317223967	0.4376208778461256
34	1792	0.33948384420432604	0.33948384420432604	0.41846610248485766	0.33948384420432604
34	1735	0.3602599057723263	0.3602599057723263	0.46319055248917385	0.3602599057723263
34	1782	0.3760176447523283	0.3760176447523283	0.5410006361784342	0.3760176447523283
34	1554	0.42501732458590896	0.42501732458590896	0.4471733591185124	0.42501732458590896
34	1705	0.3765229238701764	0.3765229238701764	0.448800622831527	0.3765229238701764
34	1734	0.3933493086872172	0.3933493086872172	0.4045421899414473	0.3933493086872172
34	970	0.3439955205774092	0.3439955205774092	0.3439955205774092	0.3439955205774092
34	1786	0.34545827972654797	0.34545827972654797	0.41349326763323246	0.34545827972654797
34	1794	0.33271225033583873	0.33271225033583873	0.33271225033583873	0.33271225033583873
34	1739	0.45001331614887874	0.45001331614887874	0.48863414077030437	0.45001331614887874
34	1655	0.39721757693179727	0.39721757693179727	0.4104023964200344	0.39721757693179727
34	1601	0.39292369281644124	0.39292369281644124	0.40182901813176963	0.39292369281644124
34	1653	0.508706515308875	0.508706515308875	0.5129071573647772	0.508706515308875
34	1383	0.46041283399455246	0.46041283399455246	0.5316097479517616	0.46041283399455246
34	1788	0.3414553528271117	0.3414553528271117	0.4071632312925484	0.3414553528271117
34	1699	0.3602599057723263	0.3602599057723263	0.46319055248917385	0.3602599057723263
34	1623	0.3188796879717924	0.3188796879717924	0.3626841099259538	0.3188796879717924
34	1703	0.3414553528271117	0.3414553528271117	0.4071632312925484	0.3414553528271117
34	1587	0.40376817224719064	0.40376817224719064	0.40750377659367854	0.40376817224719064
34	1631	0.37394551935767706	0.37394551935767706	0.38369433157401744	0.37394551935767706
34	1707	0.39382899867909915	0.39382899867909915	0.4429838664658403	0.39382899867909915
34	1732	0.3352894613619619	0.3352894613619619	0.43006051203035317	0.3352894613619619
34	1780	0.39970243360244806	0.39970243360244806	0.4667439617625037	0.39970243360244806
34	1695	0.3352894613619619	0.3352894613619619	0.43006051203035317	0.3352894613619619
34	1711	0.32708195523793043	0.32708195523793043	0.35865261824454364	0.32708195523793043
34	1341	0.4031266174187079	0.4031266174187079	0.4689970884182002	0.4031266174187079
34	1752	0.5165631683559292	0.5165631683559292	0.5421689159852705	0.5165631683559292
34	1594	0.4207555039421614	0.4207555039421614	0.4524596568180764	0.4207555039421614
34	1516	0.3777353465514695	0.3777353465514695	0.46311191912186667	0.3777353465514695
34	1462	0.34213273212439266	0.34213273212439266	0.39508227582597094	0.34213273212439266
34	1658	0.44072656214747113	0.44072656214747113	0.4505052561864754	0.44072656214747113
34	1777	0.37922503598926127	0.37922503598926127	0.41745951035808543	0.37922503598926127
34	1555	0.44072656214747113	0.44072656214747113	0.4505052561864754	0.44072656214747113
34	1298	0.3417708431908988	0.3417708431908988	0.35331074219294334	0.3417708431908988
34	1745	0.4073881676582781	0.4073881676582781	0.4482974298727921	0.4073881676582781
34	1654	0.4113760125242436	0.4113760125242436	0.45730178152337936	0.4113760125242436
34	1749	0.3723704764173249	0.3723704764173249	0.44841721794106765	0.3723704764173249
34	1546	0.4376208778461256	0.4376208778461256	0.5222628317223967	0.4376208778461256
34	1762	0.37305077350627147	0.37305077350627147	0.39862305708909745	0.37305077350627147
0	67	0.41197333295386773	0.41197333295386773	0.41197333295386773	0.41197333295386773
0	78	0.4479757722695106	0.4479757722695106	0.4479757722695106	0.4479757722695106
0	27	0.2795084971874737	0.2795084971874737	0.2795084971874737	0.2795084971874737
0	40	0.2795084971874737	0.2795084971874737	0.2795084971874737	0.2795084971874737
0	44	0.33618765410821194	0.33618765410821194	0.33618765410821194	0.33618765410821194
0	66	0.11384385396689552	0.11384385396689552	0.11384385396689552	0.11384385396689552
0	95	0.5582865817055728	0.5582865817055728	0.5582865817055728	0.5582865817055728
0	21	0.2795084971874737	0.2795084971874737	0.2795084971874737	0.2795084971874737
0	37	0.4508812802000567	0.4508812802000567	0.4508812802000567	0.4508812802000567
0	58	0.36805413991251523	0.36805413991251523	0.36805413991251523	0.36805413991251523
0	52	0.0	0.0	0.0	0.0
0	15	0.0	0.0	0.0	0.0
0	92	1.031438549512354	1.031438549512354	1.031438549512354	1.031438549512354
0	84	0.385682966767415	0.385682966767415	0.385682966767415	0.385682966767415
0	53	0.4479757722695106	0.4479757722695106	0.4479757722695106	0.4479757722695106
0	12	0.3849974567245434	0.3849974567245434	0.3849974567245434	0.3849974567245434
0	41	0.0	0.0	0.0	0.0
0	91	0.0	0.0	0.0	0.0
0	77	0.4021789393377174	0.4021789393377174	0.4021789393377174	0.4021789393377174
0	38	0.7499700620092142	0.7499700620092142	0.7499700620092142	0.7499700620092142
0	64	0.4167315285015366	0.4167315285015366	0.4167315285015366	0.4167315285015366
0	19	0.16665055257522415	0.16665055257522415	0.16665055257522415	0.16665055257522415
0	85	0.2795084971874737	0.2795084971874737	0.2795084971874737	0.2795084971874737
0	49	0.37018372870143607	0.37018372870143607	0.37018372870143607	0.37018372870143607
0	45	0.11384385396689552	0.11384385396689552	0.11384385396689552	0.11384385396689552
0	86	0.0	0.0	0.0	0.0
0	35	0.0	0.0	0.0	0.0
0	88	0.6163614436202018	0.6163614436202018	0.6163614436202018	0.6163614436202018
0	70	0.421682414128456	0.421682414128456	0.421682414128456	0.421682414128456
0	80	0.4022550087863275	0.4022550087863275	0.4022550087863275	0.4022550087863275
0	17	0.5143702317735132	0.5143702317735132	0.5143702317735132	0.5143702317735132
0	23	0.6411025300384307	0.6411025300384307	0.6411025300384307	0.6411025300384307
0	57	0.5786035247315255	0.5786035247315255	0.5786035247315255	0.5786035247315255
0	39	0.6980366982440529	0.6980366982440529	0.6980366982440529	0.6980366982440529
0	62	0.0	0.0	0.0	0.0
0	22	0.11384385396689552	0.11384385396689552	0.11384385396689552	0.11384385396689552
0	29	0.6709341484263271	0.6709341484263271	0.6709341484263271	0.6709341484263271
0	4	0.31865237257639967	0.31865237257639967	0.31865237257639967	0.31865237257639967
0	76	0.0	0.0	0.0	0.0
0	25	0.2795084971874737	0.2795084971874737	0.2795084971874737	0.2795084971874737
0	61	0.0	0.0	0.0	0.0
0	60	0.11384385396689552	0.11384385396689552	0.11384385396689552	0.11384385396689552
0	81	0.6137813153592172	0.6137813153592172	0.6137813153592172	0.6137813153592172
0	73	0.35343357465768677	0.35343357465768677	0.35343357465768677	0.35343357465768677
0	72	0.34539615425745734	0.34539615425745734	0.34539615425745734	0.34539615425745734
0	89	0.37408900206499013	0.37408900206499013	0.37408900206499013	0.37408900206499013
0	51	0.443570130148068	0.443570130148068	0.443570130148068	0.443570130148068
0	3	0.0	0.0	0.0	0.0
0	11	0.1430287374136883	0.1430287374136883	0.1430287374136883	0.1430287374136883
0	24	0.0	0.0	0.0	0.0
0	10	0.3304217621507076	0.3304217621507076	0.3304217621507076	0.3304217621507076
0	33	0.11384385396689552	0.11384385396689552	0.11384385396689552	0.11384385396689552
0	56	0.1326367322083228	0.1326367322083228	0.1326367322083228	0.1326367322083228
0	75	0.5611824505127646	0.5611824505127646	0.5611824505127646	0.5611824505127646
0	59	0.40017156028199674	0.40017156028199674	0.40017156028199674	0.40017156028199674
0	43	0.5540419532464534	0.5540419532464534	0.5540419532464534	0.5540419532464534
0	47	0.3131749527649331	0.3131749527649331	0.3131749527649331	0.3131749527649331
0	32	0.1326367322083228	0.1326367322083228	0.1326367322083228	0.1326367322083228
0	74	0.3619918697012928	0.3619918697012928	0.3619918697012928	0.3619918697012928
0	90	0.4005983286120087	0.4005983286120087	0.4005983286120087	0.4005983286120087
0	99	0.0	0.0	0.0	0.0
0	7	0.0	0.0	0.0	0.0
0	1	0.6709341484263271	0.6709341484263271	0.6709341484263271	0.6709341484263271
0	5	0.35343357465768677	0.35343357465768677	0.35343357465768677	0.35343357465768677
0	26	0.5095335005756902	0.5095335005756902	0.5095335005756902	0.5095335005756902
0	13	0.3721499376089324	0.3721499376089324	0.3721499376089324	0.3721499376089324
0	71	0.4479757722695106	0.4479757722695106	0.4479757722695106	0.4479757722695106
0	31	0.48395895347302653	0.48395895347302653	0.48395895347302653	0.48395895347302653
0	63	0.33234498318567246	0.33234498318567246	0.33234498318567246	0.33234498318567246
0	54	0.3909209417089217	0.3909209417089217	0.3909209417089217	0.3909209417089217
0	100	0.4115191892779939	0.4115191892779939	0.4115191892779939	0.4115191892779939
0	6	0.0	0.0	0.0	0.0
0	96	0.6980366982440529	0.6980366982440529	0.6980366982440529	0.6980366982440529
0	82	0.35022813396266705	0.35022813396266705	0.35022813396266705	0.35022813396266705
0	48	0.14316607535268863	0.14316607535268863	0.14316607535268863	0.14316607535268863
0	83	0.1326367322083228	0.1326367322083228	0.1326367322083228	0.1326367322083228
0	79	0.5383450604793077	0.5383450604793077	0.5383450604793077	0.5383450604793077
0	69	0.35343357465768677	0.35343357465768677	0.35343357465768677	0.35343357465768677
0	87	0.41711139812807313	0.41711139812807313	0.41711139812807313	0.41711139812807313
0	46	0.11384385396689552	0.11384385396689552	0.11384385396689552	0.11384385396689552
0	18	0.33831153338630704	0.33831153338630704	0.33831153338630704	0.33831153338630704
0	20	0.3223684817600448	0.3223684817600448	0.3223684817600448	0.3223684817600448
0	94	0.6137813153592172	0.6137813153592172	0.6137813153592172	0.6137813153592172
0	16	0.4479757722695106	0.4479757722695106	0.4479757722695106	0.4479757722695106
0	36	0.19869449361156494	0.19869449361156494	0.19869449361156494	0.19869449361156494
0	14	0.2795084971874737	0.2795084971874737	0.2795084971874737	0.2795084971874737
0	34	0.15406355540094585	0.15406355540094585	0.15406355540094585	0.15406355540094585
0	9	0.466556459716766	0.466556459716766	0.466556459716766	0.466556459716766
0	28	0.3154515336895326	0.3154515336895326	0.3154515336895326	0.3154515336895326
0	68	0.4555916629227276	0.4555916629227276	0.4555916629227276	0.4555916629227276
0	98	0.22099400250896267	0.22099400250896267	0.22099400250896267	0.22099400250896267
0	93	0.6709341484263271	0.6709341484263271	0.6709341484263271	0.6709341484263271
0	30	0.4027741068904095	0.4027741068904095	0.4027741068904095	0.4027741068904095
0	97	0.6709341484263271	0.6709341484263271	0.6709341484263271	0.6709341484263271
0	55	0.1326367322083228	0.1326367322083228	0.1326367322083228	0.1326367322083228
0	65	0.48682064729203517	0.48682064729203517	0.48682064729203517	0.48682064729203517
0	50	0.4479757722695106	0.4479757722695106	0.4479757722695106	0.4479757722695106
0	8	0.39484106675185726	0.39484106675185726	0.39484106675185726	0.39484106675185726
0	42	0.34614292509550915	0.34614292509550915	0.34614292509550915	0.34614292509550915
0	2	0.19978086634962827	0.19978086634962827	0.19978086634962827	0.19978086634962827
87	4425	0.027396560394573895	None	0.0	0.027396560394573895
87	3757	0.02427003195662717	None	0.0	0.02427003195662717
87	4019	0.02896656065367176	None	0.0	0.02896656065367176
87	4345	0.027561846339764048	None	0.0	0.027561846339764048
87	4373	0.02473340266706841	None	0.0	0.02473340266706841
87	4235	0.029336036045563115	None	0.0	0.029336036045563115
87	4089	0.023293413888896948	None	0.0	0.023293413888896948
87	4411	0.01084809059832665	None	0.06735661998091823	0.01084809059832665
87	3798	0.024564209190976107	None	0.0	0.024564209190976107
87	4132	0.024137134554740113	None	0.0	0.024137134554740113
87	4333	0.025868195373548255	None	0.008897151930706636	0.025868195373548255
87	4245	0.02514929851944955	None	0.0	0.02514929851944955
87	4384	0.007179381371728392	None	0.06735661998091823	0.007179381371728392
87	3980	0.025419564741213874	None	0.0	0.025419564741213874
87	4355	0.025746112421652333	None	0.0	0.025746112421652333
87	4416	0.02794446859589938	None	0.0	0.02794446859589938
87	4389	0.02386738704623695	None	0.0	0.02386738704623695
87	4321	0.024999674822632555	None	0.0	0.024999674822632555
87	4254	0.027613469425583705	None	0.0	0.027613469425583705
87	4352	0.034074436920940435	None	0.0	0.034074436920940435
87	4020	0.029549464058095692	None	0.0	0.029549464058095692
87	4338	0.027766088892211743	None	0.0	0.027766088892211743
87	4081	0.02459326987606564	None	0.0	0.02459326987606564
87	4449	0.02130596007880656	None	0.0	0.02130596007880656
87	4256	0.03266915406529471	None	0.0	0.03266915406529471
87	4428	0.023435326347994948	None	0.0	0.023435326347994948
87	4175	0.024720053649933175	None	0.0	0.024720053649933175
87	4291	0.028836946989556987	None	0.0	0.028836946989556987
87	4296	0.023834996498714706	None	0.0	0.023834996498714706
87	3977	0.024836021881420457	None	0.0	0.024836021881420457
87	4426	0.023216093547874954	None	0.0	0.023216093547874954
87	3714	0.02415949950346469	None	0.0	0.02415949950346469
87	4429	0.02370329513139169	None	0.0	0.02370329513139169
87	4275	0.02700433984941172	None	0.0	0.02700433984941172
87	4403	0.024393089177767245	None	0.0	0.024393089177767245
87	4412	0.024167597877564798	None	0.0	0.024167597877564798
87	4200	0.027913670914110584	None	0.0	0.027913670914110584
87	4287	0.02523257367516107	None	0.0	0.02523257367516107
87	3721	0.023785566243148256	None	0.0	0.023785566243148256
87	4442	0.02199017931928065	None	0.0	0.02199017931928065
87	4396	0.03202158280395781	None	0.0	0.03202158280395781
87	4430	0.02467630164652031	None	0.0	0.02467630164652031
87	4162	0.024207903348402997	None	0.0	0.024207903348402997
87	4047	0.025927752672105044	None	0.0	0.025927752672105044
87	3763	0.024860862712876717	None	0.0	0.024860862712876717
87	4377	0.027413414314821898	None	0.0	0.027413414314821898
87	4329	0.025861279574494488	None	0.0	0.025861279574494488
87	4304	0.02346824175296822	None	0.0	0.02346824175296822
87	4437	0.021887822423719734	None	0.0	0.021887822423719734
87	4378	0.02167032982881914	None	0.0	0.02167032982881914
87	4375	0.02253535094970024	None	0.0	0.02253535094970024
87	4399	0.02285981751716678	None	0.0	0.02285981751716678
87	4407	0.026383054441861818	None	0.0	0.026383054441861818
87	4323	0.023589934425383822	None	0.0	0.023589934425383822
87	4366	0.027030668534699046	None	0.0	0.027030668534699046
87	4446	0.026412498141521273	None	0.008897151930706636	0.026412498141521273
87	4274	0.0249180314527537	None	0.0	0.0249180314527537
87	4409	0.02699553359064078	None	0.0	0.02699553359064078
87	4126	0.023417845552549384	None	0.0	0.023417845552549384
87	4217	0.026506636246378352	None	0.0	0.026506636246378352
87	4380	0.02280516933285981	None	0.008897151930706636	0.02280516933285981
87	4438	0.024519050386755024	None	0.0	0.024519050386755024
87	4435	-0.00034203656445191266	None	0.5239994305993381	-0.00034203656445191266
87	4439	0.02290129059972607	None	0.0	0.02290129059972607
87	4210	0.02385123203984646	None	0.0	0.02385123203984646
87	4405	0.024470895695315426	None	0.008897151930706636	0.024470895695315426
87	4372	0.0234067195572109	None	0.0	0.0234067195572109
87	4053	0.02455637114685968	None	0.0	0.02455637114685968
87	4244	0.024692143690832256	None	0.0	0.024692143690832256
87	4423	0.024246275118702747	None	0.0	0.024246275118702747
87	4356	0.02229130074897092	None	0.0	0.02229130074897092
87	3880	0.02577888411440293	None	0.0	0.02577888411440293
87	4325	0.024917442109476915	None	0.0	0.024917442109476915
87	4351	0.02712106441214564	None	0.0	0.02712106441214564
87	4303	0.028837283956437965	None	0.0	0.028837283956437965
87	4249	0.02597169769841571	None	0.0	0.02597169769841571
87	4348	0.025769690522080207	None	0.0	0.025769690522080207
87	4280	0.020559970885422257	None	0.0	0.020559970885422257
87	4414	0.026012874899545162	None	0.0	0.026012874899545162
87	4443	0.02616821346300422	None	0.008897151930706636	0.02616821346300422
87	4165	0.022978644497591086	None	0.0	0.022978644497591086
87	4299	0.028407486354560703	None	0.0	0.028407486354560703
87	4322	0.03036397325307096	None	0.0	0.03036397325307096
87	4421	0.02444692599334928	None	0.0	0.02444692599334928
87	4404	0.026562849768590056	None	0.0	0.026562849768590056
87	4205	0.02500530203626901	None	0.0	0.02500530203626901
87	3759	0.024785271496766067	None	0.0	0.024785271496766067
87	4137	0.02791763622231654	None	0.0	0.02791763622231654
87	3950	0.02395096741891776	None	0.0	0.02395096741891776
87	4314	0.02503849604943623	None	0.0	0.02503849604943623
87	4410	0.025165421543079287	None	0.0	0.025165421543079287
87	3830	0.023674107260775085	None	0.0	0.023674107260775085
87	4223	0.023519577495734585	None	0.0	0.023519577495734585
87	4417	0.02676594361769011	None	0.0	0.02676594361769011
87	4418	0.024176603227246348	None	0.0	0.024176603227246348
87	4241	0.024146782337920236	None	0.0	0.024146782337920236
87	4369	0.026562238825105413	None	0.0	0.026562238825105413
87	3971	0.027809677102095098	None	0.0	0.027809677102095098
87	3774	0.024883162810442817	None	0.0	0.024883162810442817
87	4319	0.02802984288220862	None	0.0	0.02802984288220862
51	2617	0.015906474259571642	None	0.3978099143714533	0.015906474259571642
51	2598	0.0001500737603238614	None	0.41972522136861806	0.0001500737603238614
51	2601	-2.163204237316652e-05	None	0.43317752600591425	-2.163204237316652e-05
51	2640	-6.203901606373111e-05	None	0.3735330412001347	-6.203901606373111e-05
51	2448	None	None	0.4113625371877322	None
51	2579	1.4580115056819296e-05	None	0.372711604945683	1.4580115056819296e-05
51	2560	-0.0001197528129377791	None	0.38542586315711697	-0.0001197528129377791
51	2554	-0.0004900894446556408	None	0.3376520558030235	-0.0004900894446556408
51	2576	0.0004884045480621257	None	0.4491222973938453	0.0004884045480621257
51	2602	-8.262259298210665e-06	None	0.35998164080247613	-8.262259298210665e-06
51	2615	-1.8872648065235416e-05	None	0.36567798047713007	-1.8872648065235416e-05
51	2473	None	None	0.4052328019820128	None
51	2558	-0.1	None	0.26682617115362783	-0.1
51	2556	6.564268171336109e-06	None	0.46822804886264624	6.564268171336109e-06
51	2559	-1.252082137729505e-05	None	0.392682695645307	-1.252082137729505e-05
51	2566	0.0006775322921088882	None	0.4021464977174172	0.0006775322921088882
51	2540	None	None	0.7226794141011308	None
51	2621	6.098414907149948e-05	None	0.3620732895206663	6.098414907149948e-05
51	2625	-2.461663974132671e-07	None	0.4258847247484849	-2.461663974132671e-07
51	2624	7.19867076555163e-05	None	0.3713685234120028	7.19867076555163e-05
51	2622	1.2351893030081746e-08	None	0.4036326459512174	1.2351893030081746e-08
51	2577	-0.1	None	0.2533167169563891	-0.1
51	2341	None	None	0.4762888412267105	None
51	2631	-5.308133804361353e-06	None	0.33687614627389784	-5.308133804361353e-06
51	2645	-8.954740046875094e-09	None	0.43370177166893836	-8.954740046875094e-09
51	2597	0.0002829812466479161	None	0.303503592606403	0.0002829812466479161
51	2628	7.667740285718398e-05	None	0.4608719774991095	7.667740285718398e-05
51	2600	-0.1	None	0.2533167169563891	-0.1
51	2488	None	None	0.43003412675656805	None
51	2585	7.726248319622187e-06	None	0.44605989528922796	7.726248319622187e-06
51	2581	-4.320719934355669e-10	None	0.44250453416340835	-4.320719934355669e-10
51	2431	None	None	0.3443683445955578	None
51	2641	-0.0011374845371792727	None	0.4848893033357495	-0.0011374845371792727
51	2607	-9.31266131502272e-05	None	0.35678027246464633	-9.31266131502272e-05
51	2646	0.0001878049716610059	None	0.4113625371877322	0.0001878049716610059
51	2461	None	None	0.5414910791089671	None
51	2635	-8.463834105888277e-05	None	0.3858057397732721	-8.463834105888277e-05
51	2596	0.0007430415287174841	None	0.3623087051638763	0.0007430415287174841
51	2613	5.149454696425898e-05	None	0.2846327723665738	5.149454696425898e-05
51	2553	-0.1	None	0.4249025059228095	-0.1
51	2017	None	None	0.47192749562574987	None
51	2180	None	None	0.3962691914600098	None
51	2606	-1.5319004527504463e-05	None	0.3590735003729745	-1.5319004527504463e-05
51	2483	None	None	0.4095947161684708	None
51	2605	0.003072661773835712	None	0.3675612302020542	0.003072661773835712
51	2636	-2.4564959640758507e-05	None	0.6399248822962672	-2.4564959640758507e-05
51	2587	0.0013052318042618336	None	0.4330713727761018	0.0013052318042618336
51	2474	None	None	0.2533167169563891	None
51	2639	-1.936987281609788e-05	None	0.308424181592564	-1.936987281609788e-05
51	2594	0.002336794682182624	None	0.45554946821552844	0.002336794682182624
51	2623	0.004133755873945912	None	0.3476391361759423	0.004133755873945912
51	2570	0.0004561723043465495	None	0.314554068173145	0.0004561723043465495
51	2619	-3.921924672599359e-06	None	0.40408910969587575	-3.921924672599359e-06
51	2611	1.2762811181957921e-08	None	0.4977130351594701	1.2762811181957921e-08
51	2589	1.2852544985186284e-06	None	0.3854210294836829	1.2852544985186284e-06
51	2637	-0.0003924746343744896	None	0.3376520558030235	-0.0003924746343744896
51	2614	None	None	0.3852650302650532	None
51	2510	None	None	0.5464353259970326	None
51	2578	-2.073764556870433e-05	None	0.39579450376295194	-2.073764556870433e-05
51	2612	0.00042499894989681734	None	0.4132735507450532	0.00042499894989681734
51	2603	-1.935994521854122e-09	None	0.26682617115362783	-1.935994521854122e-09
51	2642	-0.1	None	0.5108741318188719	-0.1
51	2401	None	None	0.40556577334223576	None
51	2647	-1.2352391558290748e-05	None	0.37479774325976434	-1.2352391558290748e-05
51	2569	0.0004654088805926076	None	0.3507003034212135	0.0004654088805926076
51	2633	0.00021280981150198229	None	0.303503592606403	0.00021280981150198229
51	2561	-0.1	None	0.2533167169563891	-0.1
51	2627	0.00017096556861226773	None	0.3005769100295288	0.00017096556861226773
51	2620	0.0002570655425843907	None	0.3303299076408442	0.0002570655425843907
51	2632	-0.1	None	0.26682617115362783	-0.1
51	2575	3.717117180437837e-06	None	0.3298749316894557	3.717117180437837e-06
51	2564	None	None	0.48481050538682313	None
51	2616	-0.000297416012996523	None	0.4063318914800721	-0.000297416012996523
51	2497	None	None	0.4284065286953854	None
51	2555	-0.0005248128251773165	None	0.32197303865577426	-0.0005248128251773165
51	2588	0.002332961326099104	None	0.6245165788330158	0.002332961326099104
51	2648	-7.8613592799034e-05	None	0.40733411833760275	-7.8613592799034e-05
51	2604	2.4376736984396955e-07	None	0.3829034180201641	2.4376736984396955e-07
51	2626	-6.264784475545521e-05	None	0.3969567626887437	-6.264784475545521e-05
51	2551	-7.921814771148782e-05	None	0.3492982658988728	-7.921814771148782e-05
51	2574	4.1724618122090434e-05	None	0.2846327723665738	4.1724618122090434e-05
51	2565	-1.9513805867243848e-05	None	0.42451762988237823	-1.9513805867243848e-05
51	2493	None	None	0.2533167169563891	None
51	2527	None	None	0.3520155334780071	None
51	2643	1.2437550617020723e-05	None	0.372711604945683	1.2437550617020723e-05
51	2535	None	None	0.2846327723665738	None
51	2586	-4.10906212635101e-08	None	0.42053815677411066	-4.10906212635101e-08
51	2188	None	None	0.45121257774281365	None
51	2630	1.2989972080556175e-08	None	0.31401917030865983	1.2989972080556175e-08
51	2638	0.0006009244168641259	None	0.4666369713588804	0.0006009244168641259
51	2349	None	None	0.40620616926783387	None
51	2591	-0.1	None	0.2533167169563891	-0.1
51	2573	-1.4564106328025254e-07	None	0.5198437291208747	-1.4564106328025254e-07
51	2593	3.352310468471509e-05	None	0.4315382944801979	3.352310468471509e-05
51	2543	None	None	0.41060255427621845	None
51	2618	-0.1	None	0.3443683445955578	-0.1
51	2590	-4.4000427664251956e-07	None	0.6682984819156861	-4.4000427664251956e-07
51	2562	-0.1	None	0.2533167169563891	-0.1
51	2572	5.631975210617808e-08	None	0.43370177166893836	5.631975210617808e-08
[truncated: 13,001 more rows]
