# Supplementary material for: Constrained by Design: Influence of Genetic Encodings on Evolved Traits of Robots
Source: Front Robot AI. 2021 Jun 15;8:672379. doi: 10.3389/frobt.2021.672379 (PMC8239187; doi:10.3389/frobt.2021.672379)
Supplement: Supplementary file 1 [file DataSheet3.ZIP › plasticodingrep_plane_1_all_measures.tsv]

robot_id	velocity	displacement_velocity	displacement_velocity_hill	head_balance	contacts	branching	branching_modules_count	limbs	extremities	length_of_limbs	extensiveness	coverage	joints	hinge_count	active_hinges_count	brick_count	touch_sensor_count	brick_sensor_count	proportion	width	height	size	absolute_size	sensors	symmetry	avg_period	dev_period	avg_phase_offset	dev_phase_offset	avg_amplitude	dev_amplitude	avg_intra_dev_params	avg_inter_dev_params	sensors_reach	recurrence	synaptic_reception
4373	0.044173086902598885	0.004469028527556234	0.004335840392172001	0.9697819368512365	None	0	0	0.16666666666666666	2	0.9333333333333333	14	0.40476190476190477	0.7333333333333333	13	11	3	1	0	0.21428571428571427	14	3	1.1333333333333333	17	0.125	0.14285714285714285	0.3772546102458902	0.9513058068383304	0.7396087110474523	0.9463372080651951	0.6771305259149364	0.8937459221957236	0.926713711822433	0.9344562983782725	1.0	0.38461538461538464	0.0
2773	0.013163502923065921	0.001386143107287879	0.0002906371314249823	0.9782231094762677	None	0.5	1	0.6666666666666666	4	0.5714285714285714	4	0.42857142857142855	0.42857142857142855	6	3	2	0	0	0.42857142857142855	3	7	0.6	9	0.0	1.0	0.3697849624539001	0.8916431752070878	0.6240871983047345	0.950479297108725	0.45684471935837623	0.9474228954743328	0.903547066028211	0.9340864869820995	0	0	0.0
4104	0.0448550959349588	0.0056723273079549155	0.005420318074956541	0.9776825555812445	None	0	0	0.18181818181818182	2	0.9285714285714286	13	0.41025641025641024	0.7142857142857143	12	10	3	1	0	0.23076923076923078	13	3	1.0666666666666667	16	0.125	0.15384615384615385	0.5279829719345079	0.9364946193660665	0.5574892798742755	0.9447393064590954	0.6771305259149364	0.8975897034139645	0.8528086954341338	0.9286983181372098	1.0	0.08333333333333333	0.0
4	None	None	None	None	None	0	0	0.4166666666666667	5	0.5333333333333333	8	0.68	0.4	9	6	7	0	0	1.0	5	5	1.1333333333333333	17	0.0	0.6153846153846154	0.6008780397498451	0.8869002370817488	0.5798749255405691	0.9286000710717254	0.276089075785647	0.9215697095887081	0.8569157191993741	0.9139544480541284	0	0	0.0
7051	0.1495628698288984	0.03632459060378148	0.03544602067298958	0.9658162728654952	None	0	0	0.1111111111111111	2	0.9583333333333334	23	0.325	0.7916666666666666	20	19	5	1	0	0.2	4	20	1.7333333333333334	26	0.07692307692307693	0	0.3772546102458902	0.9282827764453511	0.7396087110474523	0.9532761445123284	0.6771305259149364	0.9358858068188176	0.926713711822433	0.9400465506875364	1.0	0.3	0.0
1702	None	None	None	None	None	0	0	0.5	2	0.75	3	1.0	0.25	3	1	2	1	0	0.6666666666666666	3	2	0.4	6	0.16666666666666666	0	0.8588466813476192	0.9370873229953063	0.9047655132877048	0.7978668237960667	0.6771305259149364	0.9648360702820786	0.721940253943833	0.9214341144679531	1.0	0	0.0
131	None	None	None	None	None	0	0	0.36363636363636365	4	0.5714285714285714	8	0.64	0.42857142857142855	9	6	6	0	0	1.0	5	5	1.0666666666666667	16	0.0	0.6666666666666666	0.6008780397498451	0.8869002370817488	0.5798749255405691	0.9286000710717254	0.276089075785647	0.9215697095887081	0.8569157191993741	0.9139544480541284	0	0	0.0
4445	0.05747310809566768	0.0029841800101380865	-0.0028691274651665424	0.9970598237754472	None	0	0	0.16666666666666666	2	0.9375	15	0.4	0.75	14	12	3	1	0	0.2	15	3	1.2	18	0.125	0.13333333333333333	0.8588466813476192	0.8904832165809995	0.7551050632041333	0.735227566426307	0.6771305259149364	0.9247679002359029	0.6800104315967563	0.8670726689956657	1.0	0.07142857142857142	0.0
1977	None	None	None	None	None	0	0	0.3333333333333333	1	1.0	2	0.6666666666666666	0.5	2	1	1	1	0	0.6666666666666666	2	3	0.26666666666666666	4	0.2	0	0.8588466813476192	0.5	0.7727398377143695	0.5820783939745793	0.736356464629502	0.6438833859327832	0.6513701300796908	0.5763620649654163	1.0	0	0.0
784	None	None	None	None	None	0	0	0.75	3	0.3333333333333333	1	0.625	0	3	0	1	1	0	0.5	4	2	0.3333333333333333	5	0.3333333333333333	0.6666666666666666	0	0	0	0	0	0	0	0	0	0	0
4512	0.03056569506574736	0.006168962325612449	0.005892506967302527	0.9906134341996454	None	0	0	0.3	3	0.7692307692307693	10	0.3409090909090909	0.6153846153846154	11	8	3	1	0	0.36363636363636365	11	4	1.0	15	0.14285714285714285	0.16666666666666666	0.6787113336231256	0.952175390798666	0.7396087110474523	0.9231062484373918	0.6771305259149364	0.7466085541839508	0.7809178653579227	0.8989590298721674	1.0	0.09090909090909091	0.0
6386	0.1310090629164137	0.044756254234760394	0.025768160077398714	0.966523653307109	None	0	0	0.125	2	0.9545454545454546	21	0.3333333333333333	0.7727272727272727	18	17	5	1	0	0.2222222222222222	4	18	1.6	24	0.07692307692307693	0	0.3772546102458902	0.9326799272512617	0.7396087110474523	0.9494040587918522	0.6771305259149364	0.9344255258450498	0.926713711822433	0.9392950303740047	1.0	0.3333333333333333	0.0
3813	0.02068064481330725	0.0025083460916448187	0.002039727223422891	0.966384007606571	None	0	0	0.2	2	0.9166666666666666	11	0.42424242424242425	0.5833333333333334	9	7	4	1	0	0.2727272727272727	11	3	0.9333333333333333	14	0.1	0.18181818181818182	0.2039878073842701	0.9564263756059223	0.37536984870109874	0.9378172367639007	0.7247688598299978	0.7458087623714993	0.9040086599189164	0.9082848493228736	1.0	0.1111111111111111	0.0
3266	0.0021550835839410413	0.0004453861315311561	-0.0003450167196492171	0.9962276636101586	None	0.5	1	0.6666666666666666	4	0.5	3	0.4444444444444444	0.5	6	3	1	0	0	0.5	3	6	0.5333333333333333	8	0.0	1.0	0.3697849624539001	0.9328861384442555	0.5789773869525124	0.944840629490376	0.6844243803503739	0.9367397706170382	0.9024022089947119	0.9383477149098416	0	0	0.0
5661	0.098852571536448	0.0317267874969781	0.014117503778434695	0.9644128217516047	None	0	0	0.13333333333333333	2	0.95	19	0.34375	0.75	16	15	5	1	0	0.25	4	16	1.4666666666666666	22	0.07692307692307693	0	0.3772546102458902	0.9410365310316587	0.7396087110474523	0.9496524693685574	0.6771305259149364	0.9241373046857487	0.926713711822433	0.939101517607545	1.0	0.375	0.0
7224	0.1180522450681691	0.026456511522699958	0.020314432722908393	0.8981846100969517	None	0	0	0.125	2	0.9545454545454546	21	0.3333333333333333	0.7727272727272727	18	17	5	1	0	0.2222222222222222	4	18	1.6	24	0.07692307692307693	0	0.3772546102458902	0.9363600256491508	0.7396087110474523	0.9514497197109534	0.6771305259149364	0.9254116911735908	0.9204835315695983	0.9386280665125922	1.0	0.3888888888888889	0.0
4161	0.023308044507015194	0.004440050391873011	0.004337097744652498	0.9903726352532053	None	0	0	0.2	2	0.9166666666666666	11	0.42424242424242425	0.6666666666666666	10	8	3	1	0	0.2727272727272727	11	3	0.9333333333333333	14	0.125	0.18181818181818182	0.5279829719345079	0.9462900489173678	0.5574892798742755	0.94207665435941	0.6771305259149364	0.8712133294619964	0.8528086954341338	0.9257533725507484	1.0	0.1	0.0
5138	0.06276051878993014	0.004497945427786967	-0.0027397647667180753	0.5493141922863181	None	0	0	0.16666666666666666	2	0.9375	15	0.4	0.75	14	12	3	1	0	0.2	15	3	1.2	18	0.125	0.13333333333333333	0.3772546102458902	0.9402298607430093	0.7396087110474523	0.9530554956872321	0.6771305259149364	0.9198082045133936	0.926713711822433	0.939080986032104	1.0	0.35714285714285715	0.0
2140	None	None	None	None	None	0	0	1.0	2	0.0	0	1.0	0	2	0	0	2	0	0.3333333333333333	3	1	0.2	3	1.0	1.0	0	0	0	0	0	0	0	0	0	0	0
4456	0.03496660506900932	0.0013986729647517892	-0.0013386590512203221	0.996980383566629	None	0	0	0.25	3	0.8	12	0.3269230769230769	0.6666666666666666	13	10	3	1	0	0.3076923076923077	13	4	1.1333333333333333	17	0.14285714285714285	0.14285714285714285	0.6787113336231256	0.833755882089248	0.7396087110474523	0.9112490734255422	0.5877486225139406	0.8786868130847204	0.7809178653579227	0.8780229251573071	1.0	0.07692307692307693	0.0
7473	0.12828913603201084	0.026438236460875487	-0.00010253950920992468	0.9610990577121828	None	0	0	0.16666666666666666	3	0.88	22	0.3375	0.76	21	19	5	1	0	0.2	4	20	1.8	27	0.08333333333333333	0	0.3772546102458902	0.924654148255373	0.7396087110474523	0.950062241675936	0.6771305259149364	0.9306691432114301	0.926713711822433	0.9360378806861194	1.0	0.3333333333333333	0.0
6934	0.1283300571163753	0.01621776584932588	0.011601955588250624	0.6925240236271963	None	0	0	0.1111111111111111	2	0.9583333333333334	23	0.325	0.7916666666666666	20	19	5	1	0	0.2	4	20	1.7333333333333334	26	0.07692307692307693	0	0.8588466813476192	0.9097957451208499	0.9650548929285805	0.7540415645443641	0.2533034629636042	0.9156725861971559	0.9636343886401861	0.8742195299551974	1.0	0.3	0.0
1051	None	None	None	None	None	0	0	0.2	1	1.0	5	1.0	0	0	0	6	7	0	0.14285714285714285	1	7	0.4666666666666667	7	0.4375	0	0	0	0	0	0	0	0	0	0	0	0
5181	0.05117676359674895	0.013671591781711873	0.013028939954904896	0.9754207748086047	None	0	0	0.16666666666666666	2	0.9375	15	0.4	0.75	14	12	3	1	0	0.2	15	3	1.2	18	0.125	0.13333333333333333	0.3772546102458902	0.9565250153461965	0.7396087110474523	0.9415971462566339	0.6771305259149364	0.9237868811295159	0.9090086249798183	0.9420654374482226	1.0	0.07142857142857142	0.0
3494	0.024377658586731445	0.0030538204699421846	0.0022630360674238564	0.9684713305965909	None	0	0	0.2222222222222222	2	0.9090909090909091	10	0.43333333333333335	0.6363636363636364	9	7	3	1	0	0.3	10	3	0.8666666666666667	13	0.125	0.2	0.2039878073842701	0.9564263756059223	0.516624777759515	0.9204685350380246	0.7247688598299978	0.7451547776763364	0.9040086599189164	0.9005609076778517	1.0	0.1111111111111111	0.0
1106	None	None	None	None	None	0	0	0.5	3	0.6666666666666666	4	0.4	0.5	5	3	2	1	0	0.8	5	4	0.5333333333333333	8	0.16666666666666666	0.6666666666666666	0.2810237755062251	0.8560233736052513	0.7435024319277732	0.9373109970391196	0.19612969923415116	0.9622160027796374	0.9365122950153725	0.9292314422335536	1.0	0	0.0
1741	None	None	None	None	None	0	0	0.5	3	0.42857142857142855	3	0.9	0	1	0	7	1	0	0.4	2	5	0.6	9	0.058823529411764705	0.5714285714285714	0	0	0	0	0	0	0	0	0	0	0
5350	0.08967087800599126	0.02151733518686228	0.018156911312730867	0.9532134800553544	None	0	0	0.125	2	0.9523809523809523	20	0.3382352941176471	0.7619047619047619	17	16	5	1	0	0.23529411764705882	4	17	1.5333333333333334	23	0.07692307692307693	0	0.3772546102458902	0.9404592584455991	0.7396087110474523	0.9483389723492868	0.6771305259149364	0.9087696404735353	0.926713711822433	0.9343884140702958	1.0	0.4117647058823529	0.0
3302	0.0026393671722136957	0.0004106750048974305	0.000401742955831126	0.996955401411417	None	0	0	0.75	3	0.5	2	0.5	0.25	4	1	1	2	0	0.75	4	3	0.4	6	0.6666666666666666	1.0	0.5612865562357993	0.8229739632750949	0.7454438973191343	0.8370287841110492	0.6745150420162929	0.9703917805776386	0.8479631370051071	0.9021065940318	0.625	0.75	0.0
1780	None	None	None	None	None	0	0	0.3333333333333333	1	1.0	2	0.6666666666666666	0	1	0	2	2	0	0.6666666666666666	3	2	0.26666666666666666	4	0.2857142857142857	0	0	0	0	0	0	0	0	0	0	0	0
6925	0.16734034683155868	0.009969956997589277	0.008961811668730035	0.8064517441873826	None	0	0	0.1	2	0.9629629629629629	26	0.31521739130434784	0.8148148148148148	23	22	5	1	0	0.17391304347826086	4	23	1.9333333333333333	29	0.07692307692307693	0	0.3772546102458902	0.9406548781518338	0.7396087110474523	0.9496151936878358	0.6771305259149364	0.9141746085444802	0.926713711822433	0.9363402690979845	1.0	0.34782608695652173	0.0
4933	0.057115371820056195	0.010037570696384727	-0.006364745738544832	0.984085035734616	None	0	0	0.15384615384615385	2	0.9411764705882353	16	0.3958333333333333	0.7647058823529411	15	13	3	1	0	0.1875	16	3	1.2666666666666666	19	0.125	0.125	0.3772546102458902	0.9453033135822234	0.7396087110474523	0.9461520355846516	0.6771305259149364	0.9117247725253197	0.9137729947216506	0.9360523529675743	1.0	0.3333333333333333	0.0
994	None	None	None	None	None	0	0	0.3333333333333333	2	0.8333333333333334	5	1.0	0.8333333333333334	6	5	1	0	0	0.125	8	1	0.5333333333333333	8	0.0	0.2857142857142857	0.4486735538470981	0.9682878527510476	0.9026152036616921	0.9736237307286648	0.4887233752533682	0.8073796777827648	0.9375815555521998	0.9437552563712176	0	0	0.0
3882	0.047754280946711934	0.00834573521275812	0.007218756788417659	0.9624463107021128	None	0	0	0.16666666666666666	2	0.9375	15	0.4	0.75	14	12	3	1	0	0.2	15	3	1.2	18	0.125	0.13333333333333333	0.2039878073842701	0.958424404400849	0.7396087110474523	0.9383104197082757	0.6771305259149364	0.8752649599481273	0.926713711822433	0.9310346736699779	1.0	0.07142857142857142	0.0
1542	None	None	None	None	None	0	0	0.75	3	0.0	0	0.5555555555555556	0	3	0	1	0	0	1.0	3	3	0.3333333333333333	5	0.0	1.0	0	0	0	0	0	0	0	0	0	0	0
6211	0.12415384952823975	0.025533591766787243	0.02553214457492435	0.9489473463856894	None	0	0	0.1111111111111111	2	0.9583333333333334	23	0.325	0.7916666666666666	20	19	5	1	0	0.2	4	20	1.7333333333333334	26	0.07692307692307693	0	0.3772546102458902	0.9285066656401744	0.7396087110474523	0.9502812723237519	0.6771305259149364	0.929723056997621	0.926713711822433	0.9369635287066301	1.0	0.35	0.0
6782	0.1466242140344988	0.04736262420931244	0.044024007040114575	0.9661518804869913	None	0	0	0.1111111111111111	2	0.96	24	0.32142857142857145	0.8	21	20	5	1	0	0.19047619047619047	4	21	1.8	27	0.07692307692307693	0	0.3772546102458902	0.9243513904546599	0.7396087110474523	0.9527212307651334	0.6771305259149364	0.9378911242494004	0.926713711822433	0.9393650703571557	1.0	0.2857142857142857	0.0
6354	0.09694969538936075	0.031623049631502136	0.014468990003815733	0.9650724460343585	None	0	0	0.13333333333333333	2	0.95	19	0.34375	0.75	16	15	5	1	0	0.25	4	16	1.4666666666666666	22	0.07692307692307693	0	0.3772546102458902	0.9410365310316587	0.7396087110474523	0.9496524693685574	0.6771305259149364	0.9241373046857487	0.926713711822433	0.939101517607545	1.0	0.375	0.0
773	None	None	None	None	None	0	0	0.21428571428571427	3	0.8421052631578947	16	0.525	0.5263157894736842	13	10	7	4	0	0.625	8	5	1.4	21	0.26666666666666666	0	0.5481141462249621	0.8932533846057265	0.8658839045651179	0.8728274367016825	0.33475539970886514	0.9575850748276064	0.8457604368548186	0.9159979697028781	0.3076923076923077	0.38461538461538464	0.0
1161	None	None	None	None	None	0	0	0.75	3	0.25	1	0.5	0	1	0	4	0	0	0.75	4	3	0.4	6	0.0	0.4	0	0	0	0	0	0	0	0	0	0	0
3923	0.046340113960231896	0.004574796139734774	0.001883821776029597	0.9479553912561649	None	0	0	0.16666666666666666	2	0.9333333333333333	14	0.40476190476190477	0.7333333333333333	13	11	3	1	0	0.21428571428571427	14	3	1.1333333333333333	17	0.125	0.14285714285714285	0.2039878073842701	0.9337508573354325	0.31731475703679335	0.9455622233940606	0.7623425816240204	0.8542449003295043	0.9137729947216506	0.9185594159390905	1.0	0.07692307692307693	0.0
4479	0.05900757328967559	0.00924367623964165	0.008722486219213161	0.7366437386869015	None	0	0	0.15384615384615385	2	0.9411764705882353	16	0.3958333333333333	0.7058823529411765	14	12	4	1	0	0.1875	16	3	1.2666666666666666	19	0.1	0.125	0.3772546102458902	0.9548006990941023	0.7396087110474523	0.9517819314890774	0.7009496928724671	0.9258714695756399	0.926713711822433	0.9454556419097129	1.0	0.07142857142857142	0.0
6722	0.1442085906917296	0.032800505087405445	0.01623938612971632	0.9669591823434325	None	0	0	0.1111111111111111	2	0.9583333333333334	23	0.325	0.7916666666666666	20	19	5	1	0	0.2	4	20	1.7333333333333334	26	0.07692307692307693	0	0.3772546102458902	0.9322034927510029	0.7396087110474523	0.9572554100591909	0.6771305259149364	0.9393287168016535	0.926713711822433	0.9439160567923728	1.0	0.3	0.0
6588	0.09524264876435326	0.00712239491667655	-0.0038929042026451797	0.9968979118873197	None	0	0	0.125	2	0.9545454545454546	21	0.3333333333333333	0.7727272727272727	18	17	5	1	0	0.2222222222222222	4	18	1.6	24	0.07692307692307693	0	0.6894327965113236	0.8734877887614173	0.7396087110474523	0.9584221473019859	0.6300601161266517	0.9175897412517316	0.8992515285302024	0.923671175329775	1.0	0.3333333333333333	0.0
4918	0.05297627290009023	0.005473600145407362	0.004411357024839582	0.9971322779096294	None	0	0	0.16666666666666666	2	0.9375	15	0.4	0.75	14	12	3	1	0	0.2	15	3	1.2	18	0.125	0.13333333333333333	0.5876888590916065	0.8607805365721692	0.7396087110474523	0.9460414090669874	0.6771305259149364	0.9080135948213919	0.8596441646068668	0.9109393453914689	1.0	0.42857142857142855	0.0
7145	0.13350403170243225	0.01753458007829084	-0.0008193880840739051	0.962641951722912	None	0	0	0.15	3	0.8888888888888888	24	0.32954545454545453	0.7777777777777778	23	21	5	1	0	0.18181818181818182	4	22	1.9333333333333333	29	0.08333333333333333	0	0.3772546102458902	0.9315639438304647	0.7396087110474523	0.9398698030290566	0.6771305259149364	0.9351993027569492	0.926713711822433	0.9356283993725631	1.0	0.2608695652173913	0.0
100	None	None	None	None	None	0	0	0.25	2	0.8888888888888888	8	0.55	0.8888888888888888	9	8	1	2	0	0.2	2	10	0.7333333333333333	11	0.4	0	0.3013820584144834	0.7854272895168142	0.55820613436444	0.8598604596176985	0.7392203355038383	0.9625856307642354	0.8677133203652138	0.8928089283529567	0.5555555555555556	0	0.0
5758	0.09754470945324582	0.032017125255035174	0.01669901889293211	0.9651323041917732	None	0	0	0.13333333333333333	2	0.95	19	0.34375	0.75	16	15	5	1	0	0.25	4	16	1.4666666666666666	22	0.07692307692307693	0	0.3772546102458902	0.9410365310316587	0.7396087110474523	0.9496524693685574	0.6771305259149364	0.9241373046857487	0.926713711822433	0.939101517607545	1.0	0.375	0.0
3090	0.0115096238916822	0.001959310527021769	0.001285357654442451	0.995737309896121	None	0.5	1	0.6666666666666666	4	0.42857142857142855	3	0.6	0.2857142857142857	5	2	3	0	0	0.6	5	3	0.6	9	0.0	0.3333333333333333	0.2280376645643562	0.6794372080183287	0.7205671117056	0.9024846892729235	0.4310726086895212	0.9161384113671353	0.8843958638732421	0.8568180738385286	0	0	0.0
4098	0.06659654225301515	0.011784763599459696	-0.011173029529239145	0.6131134051385436	None	0	0	0.15384615384615385	2	0.9411764705882353	16	0.3958333333333333	0.7647058823529411	15	13	3	1	0	0.1875	16	3	1.2666666666666666	19	0.125	0.125	0.3772546102458902	0.9093262529233563	0.7396087110474523	0.9429337980157005	0.6771305259149364	0.9014889374294984	0.9040086599189164	0.9199277915746655	1.0	0.06666666666666667	0.0
6638	0.12514732942390508	0.011482658192525676	-0.00927569599202501	0.8047566954574723	None	0	0	0.11764705882352941	2	0.9565217391304348	22	0.32894736842105265	0.782608695652174	19	18	5	1	0	0.21052631578947367	4	19	1.6666666666666667	25	0.07692307692307693	0	0.3772546102458902	0.9324271634310871	0.7396087110474523	0.9501617504631586	0.6771305259149364	0.9253399632317587	0.926713711822433	0.9368227734801596	1.0	0.3684210526315789	0.0
2916	0.0017508956808365145	0.0005024235822688946	0.0005024235521757763	0.9921996333711298	None	1.0	1	1.0	4	0.25	1	0.5	0.25	3	1	2	0	0	0.75	3	4	0.4	6	0.0	1.0	0.3279077851805211	0.945394973369834	0.8026597435874148	0.8667357053615972	0.3827950515119169	0.6766665470701798	0.8928801553639952	0.8606609366280706	0	0	0.0
3456	0.028122869243472643	0.005546698363884737	0.004808726504509213	0.9783205139061774	None	0	0	0.2	2	0.9166666666666666	11	0.42424242424242425	0.6666666666666666	10	8	3	1	0	0.2727272727272727	11	3	0.9333333333333333	14	0.125	0.18181818181818182	0.5279829719345079	0.9462900489173678	0.5574892798742755	0.94207665435941	0.6771305259149364	0.8712133294619964	0.8528086954341338	0.9257533725507484	1.0	0.1	0.0
5667	0.11478976523390741	0.03757097199511193	0.0112834365108491	0.9699253080606518	None	0	0	0.13333333333333333	2	0.95	19	0.34375	0.75	16	15	5	1	0	0.25	4	16	1.4666666666666666	22	0.07692307692307693	0	0.3772546102458902	0.9257251125899733	0.7417815312857994	0.9473573904283821	0.6771305259149364	0.9391207661043903	0.926713711822433	0.9379837190877761	1.0	0.3125	0.0
6812	0.14684164672499256	0.04413219502176235	0.012890734456099428	0.9675110963976636	None	0	0	0.11764705882352941	2	0.9565217391304348	22	0.32894736842105265	0.782608695652174	19	18	5	1	0	0.21052631578947367	4	19	1.6666666666666667	25	0.07692307692307693	0	0.3772546102458902	0.9286022853335228	0.7396087110474523	0.9487245902523379	0.6771305259149364	0.9369867678743106	0.926713711822433	0.9386327956719334	1.0	0.3157894736842105	0.0
572	None	None	None	None	None	0	0	1.0	2	0.0	0	0.75	0	2	0	0	0	0	1.0	2	2	0.2	3	0.0	0	0	0	0	0	0	0	0	0	0	0	0
3500	0.02096935193831037	0.0034697308716600465	0.0006596280777152492	0.970592530562219	None	0	0	0.2222222222222222	2	0.9090909090909091	10	0.43333333333333335	0.6363636363636364	9	7	3	1	0	0.3	10	3	0.8666666666666667	13	0.125	0.2	0.2039878073842701	0.9564263756059223	0.37536984870109874	0.9378172367639007	0.7247688598299978	0.7451547776763364	0.9040086599189164	0.9081890952028752	1.0	0.1111111111111111	0.0
2294	None	None	None	None	None	0	0	0.3333333333333333	1	1.0	2	1.0	0	1	0	2	1	0	1.0	2	2	0.26666666666666666	4	0.14285714285714285	0	0	0	0	0	0	0	0	0	0	0	0
1045	None	None	None	None	None	0	0	0.2857142857142857	2	0.875	7	0.8333333333333334	0.5	5	4	4	4	0	0.75	3	4	0.6666666666666666	10	0.36363636363636365	0	0.6893361633186823	0.9614712165344343	0.4482223453950681	0.9030102030839723	0.3812922071544419	0.8971648293786586	0.7495315129020776	0.9267699670111917	0.2	0	0.0
7183	0.1482835024315863	0.03878745604764404	-0.007823390497600913	0.9697893706640133	None	0	0	0.11764705882352941	2	0.9565217391304348	22	0.32894736842105265	0.782608695652174	19	18	5	1	0	0.21052631578947367	4	19	1.6666666666666667	25	0.07692307692307693	0	0.3772546102458902	0.9286022853335228	0.7396087110474523	0.9461503600460544	0.6771305259149364	0.934039711656509	0.926713711822433	0.9366733790924905	1.0	0.3157894736842105	0.0
4950	0.04409151776410267	0.009461815261757909	0.00928745638331196	0.9699385536834152	None	0	0	0.16666666666666666	2	0.9333333333333333	14	0.40476190476190477	0.7333333333333333	13	11	3	1	0	0.21428571428571427	14	3	1.1333333333333333	17	0.125	0.14285714285714285	0.8588466813476192	0.9699369533520352	0.7396087110474523	0.9386598979801564	0.7623425816240204	0.8882246922376754	0.6800104315967563	0.9403764289508921	1.0	0.07692307692307693	0.0
2464	None	None	None	None	None	0	0	0.5	3	0.5	3	0.6666666666666666	0.3333333333333333	3	2	4	0	0	0.75	4	3	0.5333333333333333	8	0.0	0.5	0.3630420368083386	0.9119150788843723	1.0	0.6103871027950314	0.43326212897120586	0.8850087105046753	0.9454005346825252	0.8332690897465438	0	0	0.0
2842	None	None	None	None	None	0.5	1	0.8333333333333334	5	0.14285714285714285	1	0.75	0.14285714285714285	5	1	3	0	0	0.75	4	3	0.6	9	0.0	0.3333333333333333	0.2280376645643562	0.7030493305889932	0.7205671117056	0.8733209802458152	0.5955469571173699	0.9042893514287195	0.8843958638732421	0.8428306964583098	0	0	0.0
5188	0.05223804900067315	0.0102027573164239	0.009428498861172446	0.9745208762779114	None	0	0	0.16666666666666666	2	0.9333333333333333	14	0.40476190476190477	0.7333333333333333	13	11	3	1	0	0.21428571428571427	14	3	1.1333333333333333	17	0.125	0.14285714285714285	0.3772546102458902	0.9553527833074812	0.7396087110474523	0.9468202707193921	0.6771305259149364	0.9299895690047109	0.9137729947216506	0.9449600452762107	1.0	0.07692307692307693	0.0
1615	None	None	None	None	None	0	0	0.5	2	0.6666666666666666	2	0.5555555555555556	0.3333333333333333	2	1	2	1	0	1.0	3	3	0.3333333333333333	5	0.14285714285714285	0.5	0.14281605958830573	0.6054343502821696	0.4740747036811876	0.9526510849782692	0.14806484961707558	0.6179009959990063	0.8367990737466172	0.7864242162568211	1.0	0	0.0
7285	0.15977636828078357	0.02546838347826171	0.023582657547118486	0.9635340803375597	None	0	0	0.1	2	0.9642857142857143	27	0.3125	0.8214285714285714	24	23	5	1	0	0.16666666666666666	4	24	2.0	30	0.07692307692307693	0	0.3772546102458902	0.9219656973032098	0.7396087110474523	0.9600723572032236	0.6771305259149364	0.9346899720011064	0.926713711822433	0.9410398036319048	1.0	0.25	0.0
1459	None	None	None	None	None	0	0	0.6666666666666666	4	0.42857142857142855	3	0.5625	0.2857142857142857	4	2	4	0	0	1.0	4	4	0.6	9	0.0	0.4	0.34874830591940953	0.8607027574809961	0.7742451845272003	0.8871066821259153	0.12577895471752312	0.9676119623675475	0.9521568222520153	0.9188309170593087	0	0	0.0
1175	None	None	None	None	None	0	0	0.4	2	0.8	4	0.5833333333333334	0	0	0	6	3	0	0.3333333333333333	6	2	0.4666666666666667	7	0.1875	0	0	0	0	0	0	0	0	0	0	0	0
4485	0.04018526691649173	0.006724153841064831	0.0031978287983807203	0.9758867988791505	None	0	0	0.16666666666666666	2	0.9333333333333333	14	0.40476190476190477	0.7333333333333333	13	11	3	1	0	0.21428571428571427	14	3	1.1333333333333333	17	0.125	0.14285714285714285	0.5409843074353706	0.9548459001721941	0.7396087110474523	0.9305236624592189	0.6771305259149364	0.8575897820646308	0.7937607087925557	0.9227668687215249	1.0	0.07692307692307693	0.0
1212	None	None	None	None	None	0	0	0.14285714285714285	1	1.0	8	1.0	0	0	0	9	10	0	0.1	1	10	0.6666666666666666	10	0.45454545454545453	0	0	0	0	0	0	0	0	0	0	0	0
2860	0.002379436456608034	0.0007786502995124466	-0.0006849994427822392	0.9990916544953944	None	0	0	0.16666666666666666	1	1.0	6	0.6666666666666666	0.5	4	3	3	1	0	0.3333333333333333	6	2	0.5333333333333333	8	0.1111111111111111	0.3333333333333333	0.44134957050369794	0.9475928122903321	0.5017765766686588	0.8528852418907789	0.7197365537694784	0.8221262712037625	0.8633891806621373	0.887058180594398	1.0	0.25	0.0
4345	0.06786835891385978	0.010986503928425522	0.010930468609275086	0.9735927559200656	None	0	0	0.15384615384615385	2	0.9411764705882353	16	0.3958333333333333	0.7647058823529411	15	13	3	1	0	0.1875	16	3	1.2666666666666666	19	0.125	0.125	0.3772546102458902	0.947698906945469	0.7396087110474523	0.933178733991829	0.6771305259149364	0.9094581359129769	0.9040086599189164	0.9317281691453433	1.0	0.06666666666666667	0.0
7088	0.1467598460094935	0.026907782769054277	0.023183030851912444	0.9581764667159892	None	0	0	0.1111111111111111	2	0.96	24	0.32142857142857145	0.8	21	20	5	1	0	0.19047619047619047	4	21	1.8	27	0.07692307692307693	0	0.3772546102458902	0.924654148255373	0.7396087110474523	0.950062241675936	0.6771305259149364	0.9326978651006567	0.926713711822433	0.9366710819743478	1.0	0.3333333333333333	0.0
4785	0.05958367485463359	0.0009812130325123321	-0.000752617105973264	0.9971746606695528	None	0	0	0.16666666666666666	2	0.9375	15	0.4	0.75	14	12	3	1	0	0.2	15	3	1.2	18	0.125	0.13333333333333333	0.4701270544331361	0.9011169491796643	0.7396087110474523	0.9015233808837089	0.35643848822291735	0.9378569331621698	0.6800104315967563	0.9152408897555294	1.0	0.07142857142857142	0.0
5925	0.09294603700929022	0.001675163018841407	0.0014220927879786116	0.7477526492366586	None	0	0	0.13333333333333333	2	0.95	19	0.4074074074074074	0.75	16	15	5	1	0	0.16666666666666666	18	3	1.4666666666666666	22	0.07692307692307693	0	0.3772546102458902	0.9345263117061064	0.7396087110474523	0.9518473845072233	0.6771305259149364	0.9139865382193267	0.926713711822433	0.9351468182592938	1.0	0.375	0.0
2424	None	None	None	None	None	0	0	0.4	2	0.8	4	1.0	0.8	6	4	0	0	0	0.14285714285714285	7	1	0.4666666666666667	7	0.0	0.3333333333333333	0.6180506457967547	0.9192432653971078	0.9029354821906435	0.7706205316841215	0.4370857737712853	0.9167749846132324	0.8909464219572866	0.8823021649472055	0	0	0.0
2581	8.337492315074467e-05	2.406946789231113e-05	2.0095374238555963e-05	0.9987289320682964	None	0	0	0.25	1	1.0	4	0.75	0.25	2	1	3	1	0	0.5	4	2	0.4	6	0.1111111111111111	0.5	0.44134957050369794	0.9147932658842679	0.46428023880636793	0.7087052145910118	0.7342715407835462	0.8123311620404893	0.8825986241684279	0.8286349414375237	1.0	0.5	0.0
3820	0.027312490374709363	0.0035514997461540245	0.0030163400529416985	0.9782871521708384	None	0	0	0.2	2	0.9166666666666666	11	0.42424242424242425	0.6666666666666666	10	8	3	1	0	0.2727272727272727	11	3	0.9333333333333333	14	0.125	0.18181818181818182	0.5279829719345079	0.9462900489173678	0.5574892798742755	0.94207665435941	0.6771305259149364	0.8712133294619964	0.8528086954341338	0.9257533725507484	1.0	0.1	0.0
4208	0.06328468985734621	0.011337473639307899	-0.004782214696189373	0.49414408219826467	None	0	0	0.23076923076923078	3	0.8235294117647058	14	0.31666666666666665	0.7058823529411765	14	12	4	1	0	0.26666666666666666	15	4	1.2666666666666666	19	0.1	0.125	0.3772546102458902	0.9471991318588984	0.7396087110474523	0.9452906290517207	0.6771305259149364	0.9122268798378546	0.915932364635968	0.9365840693065394	1.0	0.07142857142857142	0.0
843	None	None	None	None	None	0	0	0.375	3	0.6666666666666666	6	0.9166666666666666	0.4444444444444444	6	4	4	3	0	0.75	3	4	0.7333333333333333	11	0.3	0	0.5372250382894916	0.9439013898083666	0.4482223453950681	0.9394502207779432	0.5466142995987138	0.8393598713713367	0.7499618030047015	0.9172890669518108	0.16666666666666666	0	0.0
4096	0.04250349917651527	0.004178596353630618	0.0017993402337137955	0.9857050398614374	None	0	0	0.16666666666666666	2	0.9333333333333333	14	0.40476190476190477	0.7333333333333333	13	11	3	1	0	0.21428571428571427	14	3	1.1333333333333333	17	0.125	0.14285714285714285	0.5409843074353706	0.8937772952552634	0.7439543515241465	0.937333185911141	0.5877486225139406	0.9106994580354346	0.8553198594168492	0.9157362767684246	1.0	0.07692307692307693	0.0
3377	0.022154420845273973	0.0017755643067594252	0.0008863933424311992	0.9790427305709035	None	0	0	0.2222222222222222	2	0.9090909090909091	10	0.43333333333333335	0.6363636363636364	9	7	3	1	0	0.3	10	3	0.8666666666666667	13	0.125	0.2	0.3772546102458902	0.9510318552820296	0.7396087110474523	0.9456115382806753	0.6771305259149364	0.8804376142432282	0.9040086599189164	0.931260351427929	1.0	0.1111111111111111	0.0
802	None	None	None	None	None	0	0	0.6666666666666666	2	0.5	1	0.6666666666666666	0	1	0	2	0	0	0.6666666666666666	3	2	0.26666666666666666	4	0.0	0.6666666666666666	0	0	0	0	0	0	0	0	0	0	0
3726	0.027938466816463708	0.0059716536012141205	0.00529936598718091	0.9783964446179493	None	0	0	0.2	2	0.9166666666666666	11	0.42424242424242425	0.6666666666666666	10	8	3	1	0	0.2727272727272727	11	3	0.9333333333333333	14	0.125	0.18181818181818182	0.5279829719345079	0.9462900489173678	0.5574892798742755	0.94207665435941	0.6771305259149364	0.8712133294619964	0.8528086954341338	0.9257533725507484	1.0	0.1	0.0
3775	0.04428050715221277	0.003281020650608553	0.0012065285106982041	0.9794462943124117	None	0	0	0.2	2	0.9230769230769231	12	0.4166666666666667	0.6923076923076923	11	9	3	1	0	0.25	12	3	1.0	15	0.125	0.16666666666666666	0.3772546102458902	0.9381895733681069	0.7396087110474523	0.9502120162744658	0.6771305259149364	0.929310324909398	0.926713711822433	0.9398179214237279	1.0	0.09090909090909091	0.0
6057	0.09450094804063741	0.024292274353007362	0.01914657965634778	0.9639519617377125	None	0	0	0.11764705882352941	2	0.9565217391304348	22	0.32894736842105265	0.782608695652174	19	18	5	1	0	0.21052631578947367	4	19	1.6666666666666667	25	0.07692307692307693	0	0.3772546102458902	0.9411273298775612	0.7396087110474523	0.9491979512489386	0.6771305259149364	0.9087193723822866	0.9137729947216506	0.9349797815673222	1.0	0.3684210526315789	0.0
855	None	None	None	None	None	0	0	0.6666666666666666	4	0.2857142857142857	2	0.75	0	3	0	5	0	0	0.3333333333333333	6	2	0.6	9	0.0	0.5714285714285714	0	0	0	0	0	0	0	0	0	0	0
6870	0.12750530583754083	0.04223868732046515	0.03341131148319205	0.9670281699613241	None	0	0	0.16666666666666666	3	0.88	22	0.3375	0.76	21	19	5	1	0	0.2	4	20	1.8	27	0.08333333333333333	0	0.3772546102458902	0.9206665773056057	0.7439543515241465	0.9467011384857819	0.6771305259149364	0.9394308823993033	0.926713711822433	0.9364339026269414	1.0	0.2857142857142857	0.0
4543	0.04012951891336865	0.009459768720356747	0.00943155161835195	0.9886728932380373	None	0	0	0.25	3	0.8	12	0.3269230769230769	0.6666666666666666	13	10	3	1	0	0.3076923076923077	13	4	1.1333333333333333	17	0.14285714285714285	0.14285714285714285	0.6787113336231256	0.9454926317399317	0.7396087110474523	0.9368282863520053	0.6771305259149364	0.8897084773639597	0.7809178653579227	0.9272993957209806	1.0	0.07692307692307693	0.0
3344	0.036177191841463306	0.005465878955940521	0.004605139177820865	0.9523251977857561	None	0	0	0.2	2	0.9230769230769231	12	0.4166666666666667	0.6923076923076923	11	9	3	1	0	0.25	12	3	1.0	15	0.125	0.16666666666666666	0.2039878073842701	0.9480965726670875	0.37536984870109874	0.9485102972875671	0.7247688598299978	0.8614670570321807	0.9137729947216506	0.9274863777623874	1.0	0.09090909090909091	0.0
2610	7.0159845131538155e-06	7.529987020682444e-08	2.3034972947639208e-08	0.9999965186652752	None	0	0	0.3333333333333333	1	1.0	2	1.0	0.5	2	1	1	1	0	0.25	1	4	0.26666666666666666	4	0.2	0	0.8588466813476192	0.5	0.7727398377143695	0.5820783939745793	0.736356464629502	0.6438833859327832	0.6513701300796908	0.5763620649654163	1.0	0	0.0
7203	0.151205615200374	0.03578528075882457	0.03566394658088476	0.9624900326274095	None	0	0	0.058823529411764705	1	1.0	23	0.3125	0.8260869565217391	20	19	4	1	0	0.2	4	20	1.6666666666666667	25	0.09090909090909091	0	0.3772546102458902	0.9282827764453511	0.7396087110474523	0.9532761445123284	0.6771305259149364	0.9358858068188176	0.926713711822433	0.9400465506875364	1.0	0.3	0.0
4316	0.038677467757235046	0.009037656515553742	0.007538877946246787	0.9755957156324702	None	0	0	0.18181818181818182	2	0.9285714285714286	13	0.41025641025641024	0.7142857142857143	12	10	3	1	0	0.23076923076923078	13	3	1.0666666666666667	16	0.125	0.15384615384615385	0.6180506457967547	0.9634512941009122	0.7396087110474523	0.9381959395827245	0.7009496928724671	0.8669608839578181	0.8173059115199248	0.932268669801805	1.0	0.08333333333333333	0.0
4073	0.06396552822150366	0.011135672602751676	0.010838046316052098	0.9580052672592193	None	0	0	0.14285714285714285	2	0.9444444444444444	17	0.39215686274509803	0.7777777777777778	16	14	3	1	0	0.17647058823529413	17	3	1.3333333333333333	20	0.125	0.11764705882352941	0.3772546102458902	0.948279868392393	0.7396087110474523	0.9418687906509616	0.6771305259149364	0.9060876907246204	0.9090086249798183	0.9342313094620842	1.0	0.125	0.0
5457	0.0594943549883592	0.015457559586704202	0.012355086741831061	0.9540808920274519	None	0	0	0.14285714285714285	2	0.9473684210526315	18	0.3888888888888889	0.7894736842105263	17	15	3	1	0	0.16666666666666666	18	3	1.4	21	0.125	0.1111111111111111	0.3772546102458902	0.9482352111438103	0.7396087110474523	0.9482870242948341	0.6771305259149364	0.9046977078447113	0.926713711822433	0.9363821334782564	1.0	0.35294117647058826	0.0
795	None	None	None	None	None	0	0	0.4	2	0.8	4	1.0	0.8	5	4	1	0	0	0.14285714285714285	7	1	0.4666666666666667	7	0.0	0.3333333333333333	0.16354849422440565	0.9693837319848786	0.9026152036616921	0.9556908248153418	0.4887233752533682	0.798280724876472	0.9536671986227274	0.9330170280292078	0	0	0.0
1534	None	None	None	None	None	1.0	1	1.0	4	0.25	1	0.6666666666666666	0	3	0	2	2	0	1.0	3	3	0.4	6	0.4	0.6666666666666666	0	0	0	0	0	0	0	0	0	0	0
3695	0.09695484725228602	0.07210383902842199	0.0674547935209665	0.9561321910064559	None	0	0	0.2	2	0.9166666666666666	11	0.42424242424242425	0.6666666666666666	10	8	3	1	0	0.2727272727272727	11	3	0.9333333333333333	14	0.125	0.18181818181818182	0.29062120881508013	0.9464451092401075	0.7396087110474523	0.944843496437112	0.7009496928724671	0.8855227318890071	0.9090086249798183	0.9299692733854565	1.0	0.5	0.0
5418	0.044707703107281595	0.012981939318044682	0.012967534829952826	0.9752242464588878	None	0	0	0.16666666666666666	2	0.9333333333333333	14	0.40476190476190477	0.7333333333333333	13	11	3	1	0	0.21428571428571427	14	3	1.1333333333333333	17	0.125	0.14285714285714285	0.3772546102458902	0.9600093312325622	0.7396087110474523	0.940643676642175	0.6771305259149364	0.9054863545177768	0.9040086599189164	0.9389848335191429	1.0	0.15384615384615385	0.0
1443	None	None	None	None	None	0	0	0.375	3	0.6666666666666666	6	0.55	0	0	0	10	9	0	0.2	2	10	0.7333333333333333	11	0.375	0.2	0	0	0	0	0	0	0	0	0	0	0
7113	0.1390647724190272	0.03780062989464142	0.013754638316830997	0.9690085310375528	None	0	0	0.17647058823529413	3	0.8695652173913043	20	0.3125	0.782608695652174	20	18	4	1	0	0.2	20	4	1.6666666666666667	25	0.1	0	0.3772546102458902	0.9245970423173214	0.7417815312857994	0.9478038804150944	0.6771305259149364	0.9385105698834902	0.926713711822433	0.9376351989458633	1.0	0.3	0.0
2069	None	None	None	None	None	0	0	1.0	2	0.0	0	1.0	0	2	0	0	2	0	0.3333333333333333	3	1	0.2	3	1.0	1.0	0	0	0	0	0	0	0	0	0	0	0
1010	None	None	None	None	None	0	0	1.0	1	0	0	1.0	0	1	0	0	1	0	0.5	2	1	0.13333333333333333	2	0.3333333333333333	0	0	0	0	0	0	0	0	0	0	0	0
4698	0.06903700184090471	0.004585524216970351	-0.0019281543989509513	0.997036478337847	None	0	0	0.14285714285714285	2	0.9444444444444444	17	0.39215686274509803	0.7777777777777778	16	14	3	1	0	0.17647058823529413	17	3	1.3333333333333333	20	0.125	0.11764705882352941	0.6709306227844496	0.8659384520033001	0.7396087110474523	0.8841086656530727	0.6771305259149364	0.92921680917202	0.8096946190597646	0.8963570914998111	1.0	0.3125	0.0
5162	0.060098903599973955	0.016150588292317258	0.012824122987511177	0.9809334601812643	None	0	0	0.14285714285714285	2	0.9444444444444444	17	0.39215686274509803	0.7777777777777778	16	14	3	1	0	0.17647058823529413	17	3	1.3333333333333333	20	0.125	0.11764705882352941	0.3772546102458902	0.9410365310316587	0.7396087110474523	0.9496524693685574	0.6771305259149364	0.9241373046857487	0.926713711822433	0.9391015176075451	1.0	0.375	0.0
7456	0.11332084238104875	0.03148157516730755	0.01415738943485426	0.9691961785190548	None	0	0	0.16666666666666666	3	0.875	21	0.34210526315789475	0.75	19	18	6	1	0	0.21052631578947367	4	19	1.7333333333333334	26	0.06666666666666667	0	0.3772546102458902	0.9286022853335228	0.7396087110474523	0.9461503600460544	0.6771305259149364	0.9513067772114316	0.9566683060685728	0.9427463425821648	1.0	0.3157894736842105	0.0
5958	0.10235814854799885	0.013949412860910627	0.00015416670422090507	0.962825330691801	None	0	0	0.125	2	0.9523809523809523	20	0.3382352941176471	0.7619047619047619	17	16	5	1	0	0.23529411764705882	4	17	1.5333333333333334	23	0.07692307692307693	0	0.3772546102458902	0.944654855391534	0.7396087110474523	0.945619435354913	0.6771305259149364	0.9194115948953177	0.926713711822433	0.9375642773637365	1.0	0.35294117647058826	0.0
4379	0.036657537042034685	0.008760136483575313	0.0087598326597826	0.9905269905717232	None	0	0	0.2727272727272727	3	0.7857142857142857	11	0.3333333333333333	0.6428571428571429	12	9	3	1	0	0.3333333333333333	12	4	1.0666666666666667	16	0.14285714285714285	0.15384615384615385	0.6787113336231256	0.9489120825417001	0.7396087110474523	0.9321123806843885	0.6771305259149364	0.8514415691006468	0.7809178653579227	0.919020082788275	1.0	0.16666666666666666	0.0
15	None	None	None	None	None	0	0	0.6666666666666666	4	0.3333333333333333	2	0.5333333333333333	0	2	0	5	6	0	0.6	3	5	0.5333333333333333	8	0.5	0.4	0	0	0	0	0	0	0	0	0	0	0
4029	0.05593342409328715	0.007511301704722309	0.00528700853209172	0.9653058832858528	None	0	0	0.16666666666666666	2	0.9375	15	0.4	0.75	14	12	3	1	0	0.2	15	3	1.2	18	0.125	0.13333333333333333	0.2039878073842701	0.951704658738563	0.7396087110474523	0.9415150013430446	0.6771305259149364	0.8825432978256897	0.926713711822433	0.9303530939718643	1.0	0.07142857142857142	0.0
6521	0.08892581195174705	0.01255264400420065	0.006141836225585786	0.9973860706622335	None	0	0	0.11764705882352941	2	0.9565217391304348	22	0.32894736842105265	0.782608695652174	19	18	5	1	0	0.21052631578947367	4	19	1.6666666666666667	25	0.07692307692307693	0	0.8177178995171535	0.8997420605645202	0.7396087110474523	0.9678085188014962	0.6771305259149364	0.9522973996078741	0.9636343886401861	0.9460308151558163	1.0	0.3157894736842105	0.0
6161	0.13968982160695617	0.046976256291282235	0.02073519636501358	0.9679977094016384	None	0	0	0.11764705882352941	2	0.9565217391304348	22	0.32894736842105265	0.782608695652174	19	18	5	1	0	0.21052631578947367	4	19	1.6666666666666667	25	0.07692307692307693	0	0.3772546102458902	0.9286022853335228	0.7396087110474523	0.9487245902523379	0.6771305259149364	0.9369867678743106	0.926713711822433	0.9386327956719334	1.0	0.3157894736842105	0.0
3549	0.021905191284160973	0.002522289031337485	0.0017843461810490664	0.9797326299166074	None	0	0	0.2222222222222222	2	0.9090909090909091	10	0.43333333333333335	0.6363636363636364	9	7	3	1	0	0.3	10	3	0.8666666666666667	13	0.125	0.2	0.3772546102458902	0.9510318552820296	0.7396087110474523	0.9456115382806753	0.6771305259149364	0.8804024133556669	0.9040086599189164	0.9312532166041431	1.0	0.4444444444444444	0.0
4942	0.039053963209061404	0.007181986927882818	0.005937300467400057	0.9739832113159429	None	0	0	0.16666666666666666	2	0.9333333333333333	14	0.40476190476190477	0.7333333333333333	13	11	3	1	0	0.21428571428571427	14	3	1.1333333333333333	17	0.125	0.14285714285714285	0.3772546102458902	0.945406134673963	0.7396087110474523	0.9513194106297463	0.6771305259149364	0.9035755931459665	0.926713711822433	0.9362723378976112	1.0	0.38461538461538464	0.0
3389	0.02982596180874115	0.0015962213950166248	0.00021787369628716754	0.9733097083992138	None	0	0	0.2	2	0.9166666666666666	11	0.42424242424242425	0.6666666666666666	10	8	3	1	0	0.2727272727272727	11	3	0.9333333333333333	14	0.125	0.18181818181818182	0.5279829719345079	0.9462900489173678	0.5574892798742755	0.9456919382875739	0.6771305259149364	0.8728794547689525	0.8703601890475926	0.9276374599262134	1.0	0.5	0.0
238	None	None	None	None	None	0	0	0.5	2	0.6666666666666666	2	1.0	0.6666666666666666	3	2	1	0	0	0.2	5	1	0.3333333333333333	5	0.0	0.5	0.5663314417548968	0.7285801595933009	0.43003931499360143	0.8756643531556617	0.35500943034824395	0.9568256851293885	0.8324183983792254	0.8821138151525757	0	0	0.0
2855	0.0011138547429843998	0.0001435623539908007	0.00014353958765802766	0.9971024691968942	None	0	0	0.75	3	0.3333333333333333	1	0.5555555555555556	0	3	0	1	2	0	1.0	3	3	0.3333333333333333	5	0.6666666666666666	1.0	0	0	0	0	0	0	0	0	0	0	0
2929	0.021351780659170056	0.0011604720974001301	0.000896407611880681	0.9954581719232483	None	0	0	0.25	2	0.8	8	0.4444444444444444	0.6	8	6	3	1	0	0.3333333333333333	9	3	0.8	12	0.125	0.4	0.8588466813476192	0.8465890276869645	0.7396087110474523	0.8028497073228137	0.6583436650179252	0.6612443311000443	0.6962949672140466	0.7790915412351477	1.0	0.125	0.0
7185	0.11046824275174301	0.006136830622724253	0.005966320934939225	0.9971048676081548	None	0	0	0.11764705882352941	2	0.9565217391304348	22	0.32894736842105265	0.782608695652174	19	18	5	1	0	0.21052631578947367	4	19	1.6666666666666667	25	0.07692307692307693	0	0.6787113336231256	0.8750803487753153	0.7396087110474523	0.9161994522456307	0.5877486225139406	0.9159921277522227	0.7809178653579227	0.9040026978085952	1.0	0.3157894736842105	0.0
2775	0.0005731266122393072	0.0005238753941952827	0.000523874600655724	0.99723312768662	None	1.0	1	1.0	4	0.25	1	0.5	0.25	4	1	1	1	0	0.75	3	4	0.4	6	0.3333333333333333	1.0	0.4384923885627255	0.98062159850334	0.7378329220303975	0.769052916130413	0.7206917775246062	0.672075125401853	0.8907643363883591	0.8752496656526083	1.0	0.5	0.0
1338	None	None	None	None	None	0	0	0.5	3	0.7142857142857143	5	0.5625	0.7142857142857143	8	5	0	1	0	0.25	8	2	0.6	9	1.0	0.8571428571428571	0.6990950933770486	0.9178349575764333	0.31710230090214053	0.9412665581637836	0.2350527008903865	0.9624997296080241	0.9525591503679839	0.9432618339406775	1.0	0.625	0.0
1749	None	None	None	None	None	1.0	1	0.8	4	0.4	2	0.5833333333333334	0.2	5	1	1	1	0	0.75	3	4	0.4666666666666667	7	0.5	0.5	0.7623970437485615	0.9528127148931829	0.6900396673687604	0.820153915711858	0.7446265040418971	0.9395444350708564	0.7949645570616161	0.9184938701001978	1.0	0.2	0.0
4350	0.0422067944234259	0.009348469241574313	0.009183756279271474	0.9888428451025019	None	0	0	0.25	3	0.8	12	0.3269230769230769	0.6666666666666666	13	10	3	1	0	0.3076923076923077	13	4	1.1333333333333333	17	0.14285714285714285	0.14285714285714285	0.6787113336231256	0.9454926317399317	0.7396087110474523	0.9368282863520053	0.6771305259149364	0.8897084773639597	0.7809178653579227	0.9272993957209806	1.0	0.07692307692307693	0.0
1819	None	None	None	None	None	0	0	0.6	3	0.6	3	0.5833333333333334	0.6	6	3	0	1	0	0.3333333333333333	6	2	0.4666666666666667	7	1.0	0.8	0.6366778687177312	0.7118497042409232	0.7834975670975377	0.9263717822213164	0.5883724871505349	0.975561060072302	0.9259521570665029	0.9148611586442695	1.0	0.3333333333333333	0.0
1214	None	None	None	None	None	0	0	0.75	3	0.25	1	0.6666666666666666	0	1	0	4	6	0	1.0	3	3	0.4	6	0.5454545454545454	0	0	0	0	0	0	0	0	0	0	0	0
2872	0.00697721061982236	0.0014036670343869396	0.0013944820812048972	0.9921512376812752	None	0	0	0.14285714285714285	1	1.0	8	0.625	0.625	6	5	3	1	0	0.25	8	2	0.6666666666666666	10	0.1111111111111111	0.25	0.5314172443659446	0.9635363510394857	0.5263249309971274	0.9492152577278626	0.7247688598299978	0.7446698705615248	0.8173059115199248	0.9186570884680135	1.0	0.16666666666666666	0.0
6551	0.13467401906518583	0.04417167554809646	0.008695662976910807	0.963549530719486	None	0	0	0.1111111111111111	2	0.96	24	0.32142857142857145	0.8	21	20	5	1	0	0.19047619047619047	4	21	1.8	27	0.07692307692307693	0	0.3772546102458902	0.9340184443171791	0.7396087110474523	0.950043865556065	0.6771305259149364	0.9329513785310266	0.926713711822433	0.9395057872753525	1.0	0.3333333333333333	0.0
5675	0.11518425134712502	0.008932826239706253	0.0007982036088438395	0.9606268290518246	None	0	0	0.125	2	0.9545454545454546	21	0.3333333333333333	0.7727272727272727	18	17	5	1	0	0.2222222222222222	4	18	1.6	24	0.07692307692307693	0	0.3772546102458902	0.9410564747653543	0.7396087110474523	0.9458415286641823	0.6771305259149364	0.9264367142632701	0.926713711822433	0.9382696239066969	1.0	0.3333333333333333	0.0
14	None	None	None	None	None	0	0	0.3333333333333333	2	0.6666666666666666	4	1.0	0	2	0	5	0	0	0.5	2	4	0.5333333333333333	8	0.0	0.6666666666666666	0	0	0	0	0	0	0	0	0	0	0
5110	0.04375152207247802	0.012884417401286515	0.012884394105366886	0.9757360229458698	None	0	0	0.16666666666666666	2	0.9333333333333333	14	0.40476190476190477	0.7333333333333333	13	11	3	1	0	0.21428571428571427	14	3	1.1333333333333333	17	0.125	0.14285714285714285	0.3772546102458902	0.9600093312325622	0.7396087110474523	0.940643676642175	0.6771305259149364	0.9054863545177768	0.9040086599189164	0.9389848335191429	1.0	0.15384615384615385	0.0
3874	0.031383734519092606	0.004983364030827174	0.004964792384681934	0.9775775381984357	None	0	0	0.2	2	0.9166666666666666	11	0.42424242424242425	0.6666666666666666	10	8	3	1	0	0.2727272727272727	11	3	0.9333333333333333	14	0.125	0.18181818181818182	0.3772546102458902	0.9445581336583901	0.7396087110474523	0.9491365570321791	0.6771305259149364	0.9147192656683512	0.9160558823955048	0.9377010350372839	1.0	0.1	0.0
4804	0.07675230265709941	0.012186262306596607	0.008634739799632212	0.972839172120399	None	0	0	0.14285714285714285	2	0.9473684210526315	18	0.3888888888888889	0.7894736842105263	17	15	3	1	0	0.16666666666666666	18	3	1.4	21	0.125	0.1111111111111111	0.3772546102458902	0.944654855391534	0.7396087110474523	0.945619435354913	0.6771305259149364	0.9194115948953177	0.926713711822433	0.9375642773637365	1.0	0.35294117647058826	0.0
3548	0.03607825316867333	0.0034156007350949194	0.002935599672126045	0.9721840633351988	None	0	0	0.2	2	0.9230769230769231	12	0.4166666666666667	0.6923076923076923	11	9	3	1	0	0.25	12	3	1.0	15	0.125	0.16666666666666666	0.3772546102458902	0.9397060403862928	0.7396087110474523	0.9498380558955927	0.6771305259149364	0.9140074321584724	0.9137729947216506	0.936054903571947	1.0	0.09090909090909091	0.0
3023	0.010060796280917286	0.0012526644234428627	0.0002927244027965977	0.9859730329252478	None	0	0	0.6	3	0.6	3	0.4666666666666667	0.6	5	3	1	1	0	0.6	3	5	0.4666666666666667	7	0.25	1.0	0.35969282539725433	0.9133332069596111	0.44551465302205423	0.9517509275246452	0.6089901610735655	0.9446036124702823	0.9147016669619182	0.9384513199963238	1.0	0.6	0.0
70	None	None	None	None	None	0.5	1	0.6666666666666666	4	0.5	3	0.6666666666666666	0.16666666666666666	4	1	3	0	0	0.75	4	3	0.5333333333333333	8	0.0	0.5	0.68073560992061	0.9488803848062354	0.6939921229692931	0.8879322378480304	0.41057428055310724	0.959121149744646	0.8898531970697312	0.9379314194635676	0	0	0.0
4476	0.0591185398081326	0.007205902157886323	-0.0006754690734457059	0.9788066606030718	None	0	0	0.16666666666666666	2	0.9375	15	0.4	0.75	14	12	3	1	0	0.2	15	3	1.2	18	0.125	0.13333333333333333	0.4591194588406304	0.951284047483255	0.7396087110474523	0.9248706958595656	0.6771305259149364	0.8930435711675261	0.8575591034712561	0.9265471397119075	1.0	0.07142857142857142	0.0
1809	None	None	None	None	None	0	0	0.5	2	0.6666666666666666	2	1.0	0.6666666666666666	3	2	1	0	0	0.2	5	1	0.3333333333333333	5	0.0	0.5	0.3772546102458902	0.900540810686003	1.0	0.7140493940953179	0.19772366914232548	0.905367356919116	0.9688665996300574	0.857201664334866	0	0	0.0
522	None	None	None	None	None	0.5	1	0.6666666666666666	4	0.5	3	0.4	0.3333333333333333	5	2	2	2	0	0.8	5	4	0.5333333333333333	8	0.4	0.6666666666666666	0.4258389604133635	0.8952816390170211	0.8026597435874148	0.8211203309683952	0.3465746406273801	0.69841954327122	0.891107414525372	0.8180514264217862	0.6000000000000001	0.2	0.0
476	None	None	None	None	None	0	0	0.35714285714285715	5	0.5789473684210527	11	0.21875	0.5789473684210527	13	11	7	3	0	0.6666666666666666	12	8	1.4	21	0.1875	0.23529411764705882	0.3234167703342212	0.8869796536825924	0.7148140264803224	0.8734502691748968	0.3715668597801494	0.8615836905571072	0.8585911183057481	0.8743732475486544	0.07692307692307693	0.15384615384615385	0.0
5369	0.07747437796893945	0.013113128505866734	0.009341407073806688	0.9815942476745348	None	0	0	0.14285714285714285	2	0.9473684210526315	18	0.3888888888888889	0.7894736842105263	17	15	3	1	0	0.16666666666666666	18	3	1.4	21	0.125	0.1111111111111111	0.3772546102458902	0.9368263816457674	0.7396087110474523	0.9497564915181008	0.6771305259149364	0.9304212961808634	0.926713711822433	0.9395189637179326	1.0	0.35294117647058826	0.0
1625	None	None	None	None	None	0	0	1.0	3	0.0	0	0.6666666666666666	0	3	0	0	1	0	0.6666666666666666	3	2	0.26666666666666666	4	1.0	1.0	0	0	0	0	0	0	0	0	0	0	0
4803	0.04986551249201913	0.012829443550212573	0.00021112240747299827	0.9511964816703968	None	0	0	0.21428571428571427	3	0.8333333333333334	15	0.3125	0.7222222222222222	16	13	3	1	0	0.25	16	4	1.3333333333333333	20	0.14285714285714285	0.11764705882352941	0.6787113336231256	0.8386252033437028	0.635517687177803	0.8999471523905193	0.6771305259149364	0.8748379576252517	0.7809178653579227	0.8732162571944997	1.0	0.1875	0.0
6160	0.09483293397274063	0.0008984286029683153	-0.0005573732589925159	0.9794076586231322	None	0	0	0.16666666666666666	2	0.9375	15	0.375	0.6875	12	11	5	1	0	0.3333333333333333	4	12	1.2	18	0.07692307692307693	0	0.3772546102458902	0.926484611256696	0.8017783558672262	0.8770976392828103	0.5282732004750222	0.9375863145079094	0.948200219258114	0.9170470354990109	1.0	0.16666666666666666	0.0
6817	0.14863658876421212	0.019998791411873742	0.019387271140346597	0.7218867230166182	None	0	0	0.07142857142857142	1	1.0	18	0.3333333333333333	0.7777777777777778	15	14	4	1	0	0.26666666666666666	4	15	1.3333333333333333	20	0.09090909090909091	0	0.8588466813476192	0.9026966085644769	0.9650548929285805	0.7674726162436226	0.2533034629636042	0.9232055981694444	0.9636343886401861	0.8775526590476717	1.0	0.3333333333333333	0.0
2704	0.0021370756449650354	0.0008072304722260826	0.0005860345087382081	0.9984578730024394	None	0	0	0.6	3	0.6	3	0.5833333333333334	0.4	5	2	1	1	0	0.3333333333333333	6	2	0.4666666666666667	7	0.3333333333333333	0.4	0.6990950933770486	0.7340557486114566	0.8215512368759409	0.9434811205827286	0.2350527008903865	0.9548013712479873	0.9259521570665029	0.90834384204224	1.0	0.4	0.0
3683	0.03740088754452509	0.009586300452906248	0.009513326656846864	0.966686945617328	None	0	0	0.16666666666666666	2	0.9333333333333333	14	0.40476190476190477	0.7333333333333333	13	11	3	1	0	0.21428571428571427	14	3	1.1333333333333333	17	0.125	0.14285714285714285	0.2039878073842701	0.9520334196539227	0.7396087110474523	0.9495431672888152	0.7247688598299978	0.8949240000115855	0.926713711822433	0.9363349654493369	1.0	0.07692307692307693	0.0
1762	None	None	None	None	None	1.0	1	1.0	4	0.25	1	0.5	0.25	4	1	1	0	0	0.75	4	3	0.4	6	0.0	1.0	0.7086701548449283	0.9697604392574375	0.7159175236996317	0.7618713908472976	0.7206917775246062	0.8671935905751795	0.9010373877095381	0.8974381539010521	0	0	0.0
4072	0.03710640480082249	0.004591310561998282	0.004441627845888869	0.9779958079143298	None	0	0	0.2	2	0.9230769230769231	12	0.4166666666666667	0.6153846153846154	10	8	4	1	0	0.25	12	3	1.0	15	0.1	0.16666666666666666	0.3772546102458902	0.9445581336583901	0.7396087110474523	0.9491365570321791	0.6771305259149364	0.9147192656683512	0.9160558823955048	0.9377010350372839	1.0	0.1	0.0
7034	0.12767640891458507	0.02325138534258431	0.02238530237236481	0.720976472161851	None	0	0	0.07142857142857142	1	1.0	18	0.3333333333333333	0.7222222222222222	14	13	5	1	0	0.26666666666666666	4	15	1.3333333333333333	20	0.07692307692307693	0	0.8588466813476192	0.8910894848825482	0.9650548929285805	0.7714296423001232	0.3351465298963674	0.9271977415808802	0.9099001735601793	0.8759089434048102	1.0	0.42857142857142855	0.0
375	None	None	None	None	None	0	0	0.1	1	1.0	13	0.5	0.8461538461538461	12	11	2	2	0	0.8333333333333334	6	5	1.0	15	0.2857142857142857	0	0.39952200293776463	0.934825198286646	0.47788151140471624	0.9053195222061045	0.47983021047300606	0.9486866304921284	0.903872755180984	0.931676464658678	0.5833333333333334	0.25	0.0
3041	0.009811052352747351	0.0024107455528286103	0.0008399955702365941	0.9858065404753309	None	0.5	1	0.6666666666666666	4	0.5	3	0.4444444444444444	0.5	5	3	2	0	0	0.5	3	6	0.5333333333333333	8	0.0	1.0	0.35969282539725433	0.9092068069309857	0.44551465302205423	0.9517509275246452	0.5365493393044918	0.945514603507597	0.9147016669619182	0.9378032378572569	0	0	0.0
5010	0.0637566521896071	0.006836186795358316	-0.0007997775572734288	0.9838967580178913	None	0	0	0.13333333333333333	2	0.95	19	0.38596491228070173	0.8	18	16	3	1	0	0.15789473684210525	19	3	1.4666666666666666	22	0.125	0.10526315789473684	0.3772546102458902	0.9468782706857962	0.7396087110474523	0.9416334554117755	0.6771305259149364	0.9147928274507819	0.926713711822433	0.9357373701794293	1.0	0.3333333333333333	0.0
7290	0.14678289331195513	0.039776869616492856	-0.01254832052558059	0.9696196659849258	None	0	0	0.11764705882352941	2	0.9565217391304348	22	0.32894736842105265	0.782608695652174	19	18	5	1	0	0.21052631578947367	4	19	1.6666666666666667	25	0.07692307692307693	0	0.3772546102458902	0.9286022853335228	0.7396087110474523	0.9461503600460544	0.6771305259149364	0.934039711656509	0.926713711822433	0.9366733790924905	1.0	0.3157894736842105	0.0
2952	0.009138537283182771	0.0004910333650553673	0.0004897827443747396	0.9853897426460039	None	0.5	1	0.6666666666666666	4	0.5	3	0.4444444444444444	0.5	5	3	2	0	0	0.5	3	6	0.5333333333333333	8	0.0	1.0	0.35969282539725433	0.9092068069309857	0.44551465302205423	0.9517509275246452	0.5365493393044918	0.945514603507597	0.9147016669619182	0.9378032378572569	0	0	0.0
330	None	None	None	None	None	0	0	0.5	3	0.6666666666666666	4	0.4444444444444444	0.6666666666666666	6	4	1	1	0	0.5	6	3	0.5333333333333333	8	0.25	1.0	0.6001481208645474	0.9268313029424153	0.33867667416356084	0.8946843659712983	0.8271204457697763	0.9290297472913195	0.8857540801291411	0.9180992719696229	1.0	0.16666666666666666	0.0
7255	0.13496731206341203	0.045799621757782294	0.02361092239615468	0.9674154399604556	None	0	0	0.11764705882352941	2	0.9565217391304348	22	0.32894736842105265	0.782608695652174	19	18	5	1	0	0.21052631578947367	4	19	1.6666666666666667	25	0.07692307692307693	0	0.3772546102458902	0.9286022853335228	0.7396087110474523	0.9487245902523379	0.6771305259149364	0.9369867678743106	0.926713711822433	0.9386327956719334	1.0	0.3157894736842105	0.0
5709	0.12573942726315754	0.04172717149413266	0.02028917740570585	0.9663380570327357	None	0	0	0.125	2	0.9545454545454546	21	0.3333333333333333	0.7727272727272727	18	17	5	1	0	0.2222222222222222	4	18	1.6	24	0.07692307692307693	0	0.3772546102458902	0.9326799272512617	0.7396087110474523	0.9494040587918522	0.6771305259149364	0.9344255258450498	0.926713711822433	0.9392950303740047	1.0	0.3333333333333333	0.0
7323	0.0884818729981004	0.010958898639697406	-0.009107309706418936	0.9972221605986518	None	0	0	0.15789473684210525	3	0.8846153846153846	23	0.3333333333333333	0.7692307692307693	22	20	5	1	0	0.19047619047619047	4	21	1.8666666666666667	28	0.08333333333333333	0	0.8106116127983775	0.9036804809316159	0.7417815312857994	0.963391593327366	0.6771305259149364	0.950566092596037	0.9636343886401861	0.9438426916171858	1.0	0.2727272727272727	0.0
5488	0.06363877842418303	0.004027619900710447	-0.0034027699482964036	0.997256460939856	None	0	0	0.16666666666666666	2	0.9375	15	0.4	0.75	14	12	3	1	0	0.2	15	3	1.2	18	0.125	0.13333333333333333	0.4701270544331361	0.9011169491796643	0.7396087110474523	0.9123371458257582	0.35643848822291735	0.9378569331621698	0.6800104315967563	0.9184987536366991	1.0	0.42857142857142855	0.0
6084	0.15222920935722234	0.051547335921213244	0.03388101291922432	0.9678076425171652	None	0	0	0.1111111111111111	2	0.96	24	0.32142857142857145	0.8	21	20	5	1	0	0.19047619047619047	4	21	1.8	27	0.07692307692307693	0	0.3772546102458902	0.9286648750567356	0.7396087110474523	0.9566791893628552	0.6771305259149364	0.941219465603965	0.926713711822433	0.9432951717188618	1.0	0.2857142857142857	0.0
3939	0.04523366439362314	0.007723759077061263	0.007595800924965913	0.9757115324702769	None	0	0	0.16666666666666666	2	0.9333333333333333	14	0.40476190476190477	0.7333333333333333	13	11	3	1	0	0.21428571428571427	14	3	1.1333333333333333	17	0.125	0.14285714285714285	0.3772546102458902	0.9496656667752752	0.7396087110474523	0.9389657588102519	0.6771305259149364	0.8988021245856731	0.9040086599189164	0.9320269587391986	1.0	0.07692307692307693	0.0
7114	0.13878732109582448	0.03611087808714576	0.033156568649549016	0.9605336262576539	None	0	0	0.05555555555555555	1	1.0	25	0.3068181818181818	0.84	22	21	4	1	0	0.18181818181818182	4	22	1.8	27	0.09090909090909091	0	0.3772546102458902	0.9305726385083372	0.7396087110474523	0.9495753632882864	0.6771305259149364	0.9353199271761038	0.926713711822433	0.9390126906821681	1.0	0.2727272727272727	0.0
7064	0.14866290281695904	0.011279786978215127	0.002103927213976735	0.9648928070822861	None	0	0	0.1	2	0.9629629629629629	26	0.31521739130434784	0.8148148148148148	23	22	5	1	0	0.17391304347826086	4	23	1.9333333333333333	29	0.07692307692307693	0	0.3772546102458902	0.913191756848238	0.7439543515241465	0.9343663899115507	0.4169895968291306	0.9233029693425658	0.926713711822433	0.9240744804330538	1.0	0.2608695652173913	0.0
5467	0.055395091891431006	0.01029514506292741	0.003264529203749904	0.8277555999158126	None	0	0	0.15384615384615385	2	0.9411764705882353	16	0.3958333333333333	0.7647058823529411	15	13	3	1	0	0.1875	16	3	1.2666666666666666	19	0.125	0.125	0.3772546102458902	0.9489506559604685	0.7396087110474523	0.9495344047751748	0.6771305259149364	0.8914832924882348	0.926713711822433	0.9342822091668985	1.0	0.4	0.0
2064	None	None	None	None	None	0	0	0.75	3	0.3333333333333333	1	0.5555555555555556	0	3	0	1	2	0	1.0	3	3	0.3333333333333333	5	0.6666666666666666	1.0	0	0	0	0	0	0	0	0	0	0	0
2306	None	None	None	None	None	1.0	1	0.8	4	0.4	2	0.4666666666666667	0.4	5	2	1	0	0	0.6	5	3	0.4666666666666667	7	0.0	1.0	0.373111229376461	0.9042438958704638	0.44551465302205423	0.9417831426960763	0.5365493393044918	0.9069143442588229	0.8885453478693618	0.9194680214871394	0	0	0.0
5492	0.0511919693406633	0.014604465666343876	0.012059264473313163	0.8409653836364861	None	0	0	0.15384615384615385	2	0.9411764705882353	16	0.3958333333333333	0.7647058823529411	15	13	3	1	0	0.1875	16	3	1.2666666666666666	19	0.125	0.125	0.3772546102458902	0.9519219979732214	0.7396087110474523	0.9429361729103476	0.6771305259149364	0.8896052557332963	0.926713711822433	0.9324995213489288	1.0	0.4	0.0
7245	0.13244352258989855	0.04276159393514734	0.028191413163598508	0.9672320610752606	None	0	0	0.125	2	0.9545454545454546	21	0.3333333333333333	0.7727272727272727	18	17	5	1	0	0.2222222222222222	4	18	1.6	24	0.07692307692307693	0	0.3772546102458902	0.9326799272512617	0.7396087110474523	0.9494040587918522	0.6771305259149364	0.9344255258450498	0.926713711822433	0.9392950303740047	1.0	0.3333333333333333	0.0
342	None	None	None	None	None	0.25	1	0.3	3	0.7692307692307693	10	0.2777777777777778	0.6153846153846154	10	8	4	0	0	0.6666666666666666	6	9	1.0	15	0.0	0.3333333333333333	0.6225092075026597	0.9477951745717701	0.43289340925602593	0.9284661679377284	0.6279603339690591	0.9339962849039503	0.887258794649951	0.9372639942157924	0	0	0.0
7308	0.15551330734437507	0.05246328234481591	0.038782366547962945	0.9689147362264137	None	0	0	0.15789473684210525	3	0.8846153846153846	23	0.3333333333333333	0.7692307692307693	22	20	5	1	0	0.19047619047619047	4	21	1.8666666666666667	28	0.08333333333333333	0	0.3772546102458902	0.9270547059742068	0.7417815312857994	0.9432658023693781	0.6771305259149364	0.9373343499399108	0.926713711822433	0.9362054261417618	1.0	0.2727272727272727	0.0
2223	None	None	None	None	None	0	0	0.5	2	0.5	2	0.5	0.5	3	2	2	1	0	0.75	4	3	0.4	6	0.14285714285714285	0	0.8588466813476192	0.9370873229953063	0.9047655132877048	0.7978668237960667	0.6771305259149364	0.9492414657581207	0.721940253943833	0.9116708673195828	1.0	0	0.0
2423	None	None	None	None	None	0	0	1.0	4	0.0	0	0.75	0	4	0	1	0	0	0.5	4	2	0.4	6	0.0	0.5	0	0	0	0	0	0	0	0	0	0	0
7305	0.13264091293512012	0.015933546755157478	0.014983685626605375	0.9761237335438163	None	0	0	0.125	2	0.9545454545454546	21	0.3333333333333333	0.7727272727272727	18	17	5	1	0	0.2222222222222222	4	18	1.6	24	0.07692307692307693	0	0.3772546102458902	0.9384005176850314	0.7396087110474523	0.9112988492075269	0.34746347686456264	0.9123823480191966	0.7174601137050912	0.9216803076713206	1.0	0.3333333333333333	0.0
6056	0.10906923441566034	0.02140509568969486	0.0169835075806407	0.9686544353150426	None	0	0	0.07142857142857142	1	1.0	18	0.3333333333333333	0.7777777777777778	15	14	4	1	0	0.26666666666666666	4	15	1.3333333333333333	20	0.09090909090909091	0	0.3772546102458902	0.9307153999563513	0.7396087110474523	0.948388242741719	0.6771305259149364	0.936417544212213	0.926713711822433	0.9389358996941376	1.0	0.3333333333333333	0.0
5754	0.05812139823462517	0.004259109431203248	0.0028956463235134443	0.8068335929391366	None	0	0	0.16666666666666666	2	0.9375	15	0.4	0.75	14	12	3	1	0	0.2	15	3	1.2	18	0.125	0.13333333333333333	0.3772546102458902	0.9496171918705061	0.7396087110474523	0.947115372886729	0.6771305259149364	0.8964339800042416	0.926713711822433	0.9346232923006141	1.0	0.42857142857142855	0.0
6022	0.06046569844675847	0.004134033254691504	-0.0003523260138605652	0.997279608493905	None	0	0	0.13333333333333333	2	0.95	19	0.34375	0.75	16	15	5	1	0	0.25	4	16	1.4666666666666666	22	0.07692307692307693	0	0.8177178995171535	0.8821031105295115	0.7396087110474523	0.969216826750956	0.6771305259149364	0.9420945481661466	0.9636343886401861	0.9399380583642161	1.0	0.375	0.0
7369	0.12706363488512648	0.0306211273797943	0.02927927917102903	0.9662266178388043	None	0	0	0.16666666666666666	3	0.875	21	0.34210526315789475	0.75	20	18	5	1	0	0.21052631578947367	4	19	1.7333333333333334	26	0.08333333333333333	0	0.3772546102458902	0.9245970423173214	0.7417815312857994	0.9478038804150944	0.6771305259149364	0.9385105698834902	0.926713711822433	0.9376351989458633	1.0	0.3	0.0
4911	0.0522942143472815	0.007921018148900123	0.007531524107416364	0.9710047123790725	None	0	0	0.15384615384615385	2	0.9411764705882353	16	0.3958333333333333	0.7058823529411765	14	12	4	1	0	0.1875	16	3	1.2666666666666666	19	0.1	0.125	0.4591194588406304	0.951284047483255	0.7396087110474523	0.9359208747532214	0.6771305259149364	0.8930435711675261	0.8575591034712561	0.9303326706272097	1.0	0.07142857142857142	0.0
5774	0.05377174130879402	0.012319633212419525	0.01220869974077361	0.9731061504121771	None	0	0	0.16666666666666666	2	0.9333333333333333	14	0.40476190476190477	0.7333333333333333	13	11	3	1	0	0.21428571428571427	14	3	1.1333333333333333	17	0.125	0.14285714285714285	0.3772546102458902	0.9553527833074812	0.7396087110474523	0.9468202707193921	0.6771305259149364	0.9299895690047109	0.9137729947216506	0.9449600452762107	1.0	0.07692307692307693	0.0
6351	0.11377121965735033	0.02697461917004781	0.024953684939843363	0.9508191636338535	None	0	0	0.125	2	0.9545454545454546	21	0.3333333333333333	0.7272727272727273	17	16	6	1	0	0.2222222222222222	4	18	1.6	24	0.06666666666666667	0	0.3772546102458902	0.929787829257367	0.7396087110474523	0.9530482195338351	0.6771305259149364	0.9232006675401149	0.926713711822433	0.9366445699695979	1.0	0.35294117647058826	0.0
7526	0.13577072809704607	0.049646210255888314	0.03497134815884424	0.9679537684994743	None	0	0	0.16666666666666666	3	0.875	21	0.34210526315789475	0.75	20	18	5	1	0	0.21052631578947367	4	19	1.7333333333333334	26	0.08333333333333333	0	0.3772546102458902	0.9245970423173214	0.7417815312857994	0.9478038804150944	0.6771305259149364	0.9385105698834902	0.926713711822433	0.9376351989458633	1.0	0.3	0.0
5164	0.047692393081004265	0.010222815515507478	0.010075127032652124	0.9750353167907808	None	0	0	0.16666666666666666	2	0.9375	15	0.4	0.6875	13	11	4	1	0	0.2	15	3	1.2	18	0.1	0.13333333333333333	0.3772546102458902	0.9600093312325622	0.7396087110474523	0.940643676642175	0.6771305259149364	0.9054863545177768	0.9040086599189164	0.9389848335191429	1.0	0.07692307692307693	0.0
1674	None	None	None	None	None	0	0	0.14285714285714285	1	1.0	8	0.6666666666666666	0.25	3	2	6	4	0	0.6	3	5	0.6666666666666666	10	0.26666666666666666	0	0.8588466813476192	0.5	0.6407141621410342	0.8447087729356582	0.6771305259149364	0.8208359340401121	0.721940253943833	0.7449587706783435	0.5	0	0.0
6042	0.11866980775524757	0.036240360010015356	-0.0025507368439638208	0.9664632861884317	None	0	0	0.125	2	0.9545454545454546	21	0.3333333333333333	0.7727272727272727	18	17	5	1	0	0.2222222222222222	4	18	1.6	24	0.07692307692307693	0	0.3772546102458902	0.9410564747653543	0.7396087110474523	0.9475787575805432	0.6771305259149364	0.9264367142632701	0.926713711822433	0.9389311592043507	1.0	0.3333333333333333	0.0
3130	0.02228068992232941	0.0017995927070814295	-0.0017966179830902864	0.9952749680032938	None	0	0	0.25	2	0.8	8	0.4444444444444444	0.6	8	6	3	1	0	0.3333333333333333	9	3	0.8	12	0.125	0.4	0.8588466813476192	0.8465890276869645	0.7396087110474523	0.8028497073228137	0.6583436650179252	0.6612443311000443	0.6962949672140466	0.7790915412351477	1.0	0.125	0.0
2324	None	None	None	None	None	0	0	0.75	3	0.25	1	0.6666666666666666	0	1	0	4	1	0	1.0	3	3	0.4	6	0.09090909090909091	0.6666666666666666	0	0	0	0	0	0	0	0	0	0	0
1287	None	None	None	None	None	0	0	0.5	1	1.0	1	0.75	0	1	0	1	1	0	1.0	2	2	0.2	3	0.2	0	0	0	0	0	0	0	0	0	0	0	0
3214	0.018035811242541874	0.0037479428170344308	-0.003738989599400201	0.9969690822113946	None	0	0	0.16666666666666666	1	1.0	7	1.0	0.8571428571428571	7	6	1	1	0	0.1111111111111111	1	9	0.6	9	0.2	0	0.8588466813476192	0.915461569845849	0.6407141621410342	0.848609448218373	0.6771305259149364	0.9480358980279064	0.721940253943833	0.9118631477828634	1.0	0.14285714285714285	0.0
1877	None	None	None	None	None	0	0	0.2	1	1.0	5	0.7777777777777778	0.4	2	2	4	1	0	1.0	3	3	0.4666666666666667	7	0.08333333333333333	0.8	0.8588466813476192	0.5	0.7727398377143695	0.5820783939745793	0.736356464629502	0.6438833859327832	0.6513701300796908	0.5763620649654163	1.0	0	0.0
4929	0.04535276893620191	0.01035333558827462	0.010332661943167648	0.9718673675104016	None	0	0	0.16666666666666666	2	0.9333333333333333	14	0.40476190476190477	0.7333333333333333	13	11	3	1	0	0.21428571428571427	14	3	1.1333333333333333	17	0.125	0.14285714285714285	0.3772546102458902	0.9553527833074812	0.7396087110474523	0.9468202707193921	0.6771305259149364	0.9307722422490861	0.926713711822433	0.9451691614376969	1.0	0.07692307692307693	0.0
1999	None	None	None	None	None	0	0	0.3333333333333333	2	0.7142857142857143	5	0.5	0.42857142857142855	5	3	3	1	0	0.5	6	3	0.6	9	0.125	0.5714285714285714	0.8588466813476192	0.9136713711156214	0.8058709643812867	0.7528868912354223	0.6395568041209139	0.854352818876247	0.710206794952697	0.8516387022678487	1.0	0.2	0.0
835	None	None	None	None	None	0	0	0.6	3	0.6	3	0.5833333333333334	0.6	6	3	0	1	0	0.3333333333333333	6	2	0.4666666666666667	7	1.0	0.4	0.8271244792215786	0.6218091564419969	0.1652352100623718	0.7410262658941289	0.5596911011653309	0.9733691830825943	0.9522907818504546	0.847580085334599	1.0	0.16666666666666666	0.0
736	None	None	None	None	None	0	0	0.21428571428571427	3	0.8421052631578947	16	0.525	0.47368421052631576	12	9	8	4	0	0.625	8	5	1.4	21	0.23529411764705882	0	0.5638322788727643	0.900996998389859	0.8658839045651179	0.8901244784451338	0.5486941608307052	0.9537385574370795	0.8360254012275822	0.9199853918720897	0.2916666666666667	0.4166666666666667	0.0
5119	0.0459017299472134	0.015253429616727284	0.013760827555886061	0.9809032153328667	None	0	0	0.15384615384615385	2	0.9411764705882353	16	0.3958333333333333	0.7647058823529411	15	13	3	1	0	0.1875	16	3	1.2666666666666666	19	0.125	0.125	0.3772546102458902	0.9453033135822234	0.7396087110474523	0.9488870212861807	0.6771305259149364	0.9139682405410495	0.926713711822433	0.9376927434820218	1.0	0.3333333333333333	0.0
7270	0.12818056558163346	0.0419806125246214	0.028998428245452113	0.9663382430723296	None	0	0	0.16666666666666666	3	0.88	22	0.3375	0.76	21	19	5	1	0	0.2	4	20	1.8	27	0.08333333333333333	0	0.3772546102458902	0.9304873625590842	0.7396087110474523	0.9442537263819247	0.6771305259149364	0.9360476637299285	0.926713711822433	0.937170324150454	1.0	0.2857142857142857	0.0
3418	0.041970828116971934	0.006131543824390528	-0.005236177433318853	0.5335557119205548	None	0	0	0.2	2	0.9166666666666666	11	0.42424242424242425	0.6666666666666666	10	8	3	1	0	0.2727272727272727	11	3	0.9333333333333333	14	0.125	0.18181818181818182	0.2039878073842701	0.9508170819054795	0.2799100242798854	0.9432687782249717	0.7247688598299978	0.8816331949380872	0.9090086249798183	0.9304483259718163	1.0	0.1	0.0
521	None	None	None	None	None	0	0	0.5	3	0.5	3	1.0	0	2	0	5	0	0	0.5	4	2	0.5333333333333333	8	0.0	0.6666666666666666	0	0	0	0	0	0	0	0	0	0	0
1768	None	None	None	None	None	0	0	0.625	5	0.2222222222222222	2	0.55	0.1111111111111111	3	1	7	0	0	0.8	4	5	0.7333333333333333	11	0.0	0.4444444444444444	0.7669540486829673	0.9067824269347955	0.23300121185038947	0.8636606636455564	0.20034724039230087	0.9504464296990932	0.9306983897283435	0.9135910884564723	0	0	0.0
2875	7.137043109704116e-06	9.594193818440501e-08	-1.2073012145340788e-09	0.9999968269425301	None	0	0	0.3333333333333333	1	1.0	2	1.0	0.5	2	1	1	1	0	0.25	1	4	0.26666666666666666	4	0.2	0	0.8517403946288432	0.5177582442666897	0.820357081070517	0.8577137065245242	0.8385652629574682	0.8340140870874566	0.6991501261683905	0.761444108142591	1.0	0	0.0
6146	0.08091807844127243	0.007041871397179299	-0.0013375593953594295	0.9367156598152047	None	0	0	0.0625	1	1.0	22	0.3157894736842105	0.8181818181818182	19	18	4	0	0	0.21052631578947367	19	4	1.6	24	0.0	0	0.3772546102458902	0.9314316468197223	0.8808636401058687	0.95903297385829	0.6771305259149364	0.9433919689607245	0.9510630717875018	0.9457543581342487	0	0	0.0
1743	None	None	None	None	None	0	0	0.5	2	0.6666666666666666	2	0.625	0	1	0	3	0	0	0.5	4	2	0.3333333333333333	5	0.0	0.5	0	0	0	0	0	0	0	0	0	0	0
1252	None	None	None	None	None	0.5	1	0.6666666666666666	4	0.5	3	0.5	0.3333333333333333	5	2	2	1	0	1.0	4	4	0.5333333333333333	8	0.2	0.5	0.5700905842411919	0.9329051964475787	0.5758414661786133	0.9102966741315534	0.7818830323065528	0.9453400726608082	0.8930647002432387	0.930858867531302	1.0	0.2	0.0
2284	None	None	None	None	None	0	0	1.0	4	0.0	0	0.75	0	4	0	1	0	0	0.5	4	2	0.4	6	0.0	0.5	0	0	0	0	0	0	0	0	0	0	0
3830	0.023462935612146574	0.00299383961800264	0.002391704458735676	0.9772124987836942	None	0	0	0.2	2	0.9166666666666666	11	0.42424242424242425	0.5833333333333334	9	7	4	1	0	0.2727272727272727	11	3	0.9333333333333333	14	0.1	0.18181818181818182	0.3772546102458902	0.9361546496435666	0.7396087110474523	0.9457377292232154	0.6771305259149364	0.8959409349893067	0.9040086599189164	0.9286050445681595	1.0	0.1111111111111111	0.0
7033	0.13934467524327487	0.023067377993673165	0.02167069363671353	0.9617874114228664	None	0	0	0.1111111111111111	2	0.96	24	0.32142857142857145	0.8	21	20	5	1	0	0.19047619047619047	4	21	1.8	27	0.07692307692307693	0	0.3772546102458902	0.924654148255373	0.7396087110474523	0.950062241675936	0.6771305259149364	0.9326978651006567	0.926713711822433	0.9366710819743478	1.0	0.3333333333333333	0.0
7435	0.1387806292931225	0.01720569152424677	-0.0001775297501849878	0.9593028748170058	None	0	0	0.1111111111111111	2	0.96	24	0.32142857142857145	0.8	21	20	5	1	0	0.19047619047619047	4	21	1.8	27	0.07692307692307693	0	0.3772546102458902	0.9276299261101608	0.7396087110474523	0.9563403531432989	0.6771305259149364	0.9345922825928491	0.926713711822433	0.9407920650336054	1.0	0.2857142857142857	0.0
4971	0.03658643835076386	0.00679736546452467	0.005281960607060999	0.9759963756056411	None	0	0	0.18181818181818182	2	0.9285714285714286	13	0.41025641025641024	0.7142857142857143	12	10	3	1	0	0.23076923076923078	13	3	1.0666666666666667	16	0.125	0.15384615384615385	0.6180506457967547	0.9634512941009122	0.7396087110474523	0.9381959395827245	0.7009496928724671	0.8669608839578181	0.8173059115199248	0.932268669801805	1.0	0.08333333333333333	0.0
3844	0.03238487345965071	0.004506474673077342	0.0038785093303981893	0.9518188263704163	None	0	0	0.18181818181818182	2	0.9285714285714286	13	0.41025641025641024	0.7142857142857143	12	10	3	1	0	0.23076923076923078	13	3	1.0666666666666667	16	0.125	0.15384615384615385	0.2039878073842701	0.9400013101499455	0.315177953991798	0.9491082499489133	0.7435557207270092	0.8571961922051666	0.9204835315695983	0.9234278021843275	1.0	0.08333333333333333	0.0
6290	0.14962265156632995	0.0507553227308926	0.0366141583335748	0.9678492714978066	None	0	0	0.1111111111111111	2	0.9583333333333334	23	0.325	0.7916666666666666	20	19	5	1	0	0.2	4	20	1.7333333333333334	26	0.07692307692307693	0	0.3772546102458902	0.9245970423173214	0.7417815312857994	0.9478038804150944	0.6771305259149364	0.9385812768409207	0.926713711822433	0.9376590897348887	1.0	0.3	0.0
3282	0.009638570869498899	0.00048701621465995566	-0.0004740456078751469	0.9951368130596291	None	0	0	0.2857142857142857	2	0.75	6	0.47619047619047616	0.5	6	4	3	1	0	0.42857142857142855	7	3	0.6666666666666666	10	0.125	0.5	0.8588466813476192	0.8759683554603946	0.7396087110474523	0.8341472117354665	0.6190664551388501	0.6674849809734895	0.799183640269489	0.8057005266877401	1.0	0.16666666666666666	0.0
5715	0.10884258431516279	0.008384297323782087	-0.006296120443419693	0.9658962371334084	None	0	0	0.125	2	0.9545454545454546	21	0.3333333333333333	0.7727272727272727	18	17	5	1	0	0.2222222222222222	4	18	1.6	24	0.07692307692307693	0	0.3772546102458902	0.9410564747653543	0.7396087110474523	0.9458415286641823	0.6771305259149364	0.9264367142632701	0.926713711822433	0.9382696239066969	1.0	0.3333333333333333	0.0
3618	0.03429529625996523	0.006832078637354255	0.00550210943396209	0.9767457168702588	None	0	0	0.2	2	0.9230769230769231	12	0.4166666666666667	0.6923076923076923	11	9	3	1	0	0.25	12	3	1.0	15	0.125	0.16666666666666666	0.6787113336231256	0.9484461352890956	0.7396087110474523	0.9371089695507976	0.6771305259149364	0.8609345958232166	0.7809178653579227	0.922648569303781	1.0	0.09090909090909091	0.0
6150	0.09008902877522965	0.004074149007676461	0.003946523502430144	0.9969441773095364	None	0	0	0.06666666666666667	1	1.0	20	0.3235294117647059	0.8	17	16	4	1	0	0.23529411764705882	4	17	1.4666666666666666	22	0.09090909090909091	0	0.8177178995171535	0.8998196719501899	0.7396087110474523	0.9712279042139543	0.6771305259149364	0.9530321467813879	0.9636343886401861	0.9482497000559174	1.0	0.11764705882352941	0.0
344	None	None	None	None	None	0	0	0.5	3	0.7142857142857143	5	0.5625	0.7142857142857143	8	5	0	1	0	0.25	8	2	0.6	9	1.0	0.2857142857142857	0.7916172876613331	0.8124509394144641	0.2185191084808597	0.8097545434364297	0.8228581450947197	0.9675273155861693	0.9431280511030412	0.8911871651585989	1.0	0.125	0.0
3134	0.0010158843058575145	0.00012712105029451628	-0.00010820594035612107	0.9930461314988487	None	0.5	1	0.6666666666666666	4	0.3333333333333333	2	0.6666666666666666	0.16666666666666666	4	1	3	0	0	0.75	4	3	0.5333333333333333	8	0.0	0.4	0.20395596723328743	0.8416621740694343	0.7838166471760101	0.9593121315611649	0.5133097829034455	0.8737216814590496	0.9350532871673001	0.9050869059559601	0	0	0.0
828	None	None	None	None	None	0	0	0.6666666666666666	2	0.5	1	1.0	0.5	3	1	0	2	0	0.25	4	1	0.26666666666666666	4	1.0	0.6666666666666666	0.526790451957923	0.9654549380846983	0.6861626218265847	0.8365781425584193	0.783187361383983	0.9016837909522234	0.9313504234798151	0.9163020518111691	0.8333333333333333	0.6666666666666666	0.0
2254	None	None	None	None	None	1.0	1	0.8	4	0.4	2	0.5833333333333334	0.2	4	1	2	1	0	0.75	4	3	0.4666666666666667	7	0.2	0.6666666666666666	0.5890129205676631	0.9595015149512286	0.7366909674384512	0.724246714146395	0.7206917775246062	0.6835399283872234	0.829176880093256	0.8366650688878426	1.0	0.5	0.0
5548	0.05053871390455407	0.009010682237928053	0.008960013565633295	0.9760990394350103	None	0	0	0.14285714285714285	2	0.9473684210526315	18	0.3888888888888889	0.6842105263157895	15	13	5	1	0	0.16666666666666666	18	3	1.4	21	0.08333333333333333	0.1111111111111111	0.3772546102458902	0.9568178592276294	0.7396087110474523	0.9364670803740441	0.6771305259149364	0.9177432813484999	0.9040086599189164	0.9389807134092126	1.0	0.06666666666666667	0.0
6433	0.1519306729331948	0.05553224713322731	0.03338906770236364	0.9675037909100174	None	0	0	0.1111111111111111	2	0.9583333333333334	23	0.325	0.7916666666666666	20	19	5	1	0	0.2	4	20	1.7333333333333334	26	0.07692307692307693	0	0.3772546102458902	0.9245970423173214	0.7417815312857994	0.9478038804150944	0.6771305259149364	0.9385812768409207	0.926713711822433	0.9376590897348887	1.0	0.3	0.0
1159	None	None	None	None	None	0	0	1.0	3	0.0	0	0.6666666666666666	0	2	0	1	3	0	0.6666666666666666	3	2	0.26666666666666666	4	0.75	1.0	0	0	0	0	0	0	0	0	0	0	0
4521	0.06566039327784201	0.005731329685392887	0.00033848283730151326	0.948661449885181	None	0	0	0.16666666666666666	2	0.9375	15	0.4	0.75	14	12	3	1	0	0.2	15	3	1.2	18	0.125	0.13333333333333333	0.3772546102458902	0.935814362974319	0.7396087110474523	0.9489857906107021	0.6771305259149364	0.9317508742010252	0.926713711822433	0.9392858296052914	1.0	0.2857142857142857	0.0
1983	None	None	None	None	None	0	0	0.75	3	0.5	2	0.5	0.5	5	2	0	1	0	0.75	4	3	0.4	6	1.0	1.0	0.5742606440584139	0.8342762449248364	0.7454438973191343	0.8972101699813216	0.36788329696437244	0.9435344825530785	0.8413159822902084	0.9002150459165795	1.0	0.4	0.0
3805	0.038978658006835455	0.003503774852648805	0.0010542637378917292	0.9464097237059769	None	0	0	0.2	2	0.9230769230769231	12	0.4166666666666667	0.6923076923076923	11	9	3	1	0	0.25	12	3	1.0	15	0.125	0.16666666666666666	0.2039878073842701	0.944193983640754	0.3130411509468026	0.9539405145421899	0.7247688598299978	0.915617288709426	0.9137729947216506	0.9397881042618608	1.0	0.09090909090909091	0.0
1917	None	None	None	None	None	1.0	1	0.8	4	0.4	2	0.4666666666666667	0.4	5	2	1	0	0	0.6	5	3	0.4666666666666667	7	0.0	1.0	0.37987709951054577	0.9018496917093665	0.44551465302205423	0.9358571416350202	0.3771400994122607	0.9426942368914919	0.8885453478693618	0.9286551890357275	0	0	0.0
2686	0.010113061886705662	0.0009962578670748836	0.0003028267058444382	0.9851094431007096	None	0.5	1	0.6666666666666666	4	0.5	3	0.4444444444444444	0.5	5	3	2	0	0	0.5	3	6	0.5333333333333333	8	0.0	1.0	0.35969282539725433	0.9092068069309857	0.44551465302205423	0.9517509275246452	0.5365493393044918	0.945514603507597	0.9147016669619182	0.9378032378572569	0	0	0.0
4953	0.05177282720714042	0.014703869579980593	0.01350063731332241	0.9806680303309178	None	0	0	0.14285714285714285	2	0.9444444444444444	17	0.39215686274509803	0.7777777777777778	16	14	3	1	0	0.17647058823529413	17	3	1.3333333333333333	20	0.125	0.11764705882352941	0.3772546102458902	0.948279868392393	0.7396087110474523	0.9447550212319881	0.6771305259149364	0.908309447797043	0.926713711822433	0.935858468623228	1.0	0.375	0.0
6303	0.13280790929405387	0.04353013998275072	0.020804425526138405	0.9662806664443289	None	0	0	0.125	2	0.9545454545454546	21	0.3333333333333333	0.7727272727272727	18	17	5	1	0	0.2222222222222222	4	18	1.6	24	0.07692307692307693	0	0.3772546102458902	0.9326799272512617	0.7396087110474523	0.9494040587918522	0.6771305259149364	0.9344255258450498	0.926713711822433	0.9392950303740047	1.0	0.3333333333333333	0.0
315	None	None	None	None	None	0	0	0.3333333333333333	1	1.0	2	1.0	1.0	3	2	0	1	0	0.25	4	1	0.26666666666666666	4	0.3333333333333333	0	0.5334286962590419	0.8924062415756278	0.3738990063133628	0.8778450358307006	0.5923037598658957	0.8997436762111977	0.7648841388081674	0.8903224899352079	1.0	0.6666666666666666	0.0
3696	0.03073068316028359	0.0065214634890005604	0.006484648280852207	0.9779136107734862	None	0	0	0.2	2	0.9166666666666666	11	0.42424242424242425	0.6666666666666666	10	8	3	1	0	0.2727272727272727	11	3	0.9333333333333333	14	0.125	0.18181818181818182	0.3772546102458902	0.9409630185858003	0.7396087110474523	0.9406892860382733	0.6771305259149364	0.9231694654799809	0.9160558823955048	0.9354099472471115	1.0	0.5	0.0
1411	None	None	None	None	None	0	0	0.6	3	0.6	3	0.4375	0.4	3	2	3	0	0	1.0	4	4	0.4666666666666667	7	0.0	0.6666666666666666	0.20152551857913448	0.8332019018520416	0.8194132758543734	0.911136017456602	0.1488301027967324	0.9749995585815897	0.9600433217606775	0.9264372073417144	0	0	0.0
2128	None	None	None	None	None	0	0	0.5	2	0.6666666666666666	2	0.8333333333333334	0.3333333333333333	3	1	1	3	0	0.6666666666666666	2	3	0.3333333333333333	5	0.75	0	0.6891987092134367	0.8197024723147914	0.8338632474131341	0.6872479644011521	0.6202448872414422	0.644118681283912	0.867958632908826	0.7241153262224678	0.3333333333333333	0.3333333333333333	0.0
3470	0.033623389750310366	0.0047483061725801514	0.0005063904309647063	0.9670482925383873	None	0	0	0.1	1	1.0	13	0.5769230769230769	0.6923076923076923	10	9	4	1	0	0.15384615384615385	13	2	1.0	15	0.09090909090909091	0.15384615384615385	0.8588466813476192	0.9540550522445033	0.7396087110474523	0.940887934156772	0.6771305259149364	0.8593593428407938	0.6993148262387505	0.9266872666637109	1.0	0.1	0.0
6861	0.1376310604194755	0.014941854209262312	0.014932024707282677	0.8128273308004156	None	0	0	0.1111111111111111	2	0.96	24	0.32142857142857145	0.8	21	20	5	1	0	0.19047619047619047	4	21	1.8	27	0.07692307692307693	0	0.3772546102458902	0.9441332960749523	0.7396087110474523	0.9499933464419753	0.6771305259149364	0.9181692407974582	0.926713711822433	0.9387609271455318	1.0	0.3333333333333333	0.0
1800	None	None	None	None	None	0	0	0.5	3	0.6666666666666666	4	0.5714285714285714	0.6666666666666666	7	4	0	1	0	0.2857142857142857	7	2	0.5333333333333333	8	1.0	1.0	0.6990950933770486	0.8606587477035472	0.7454438973191343	0.9500698194706126	0.2350527008903865	0.9752198799489724	0.9259521570665029	0.9433796885993725	1.0	0.5714285714285714	0.0
6910	0.14247172852092638	0.03916750735146773	0.030257486622167123	0.9641025614988004	None	0	0	0.058823529411764705	1	1.0	23	0.3125	0.8260869565217391	20	19	4	1	0	0.2	4	20	1.6666666666666667	25	0.09090909090909091	0	0.3772546102458902	0.9282827764453511	0.7396087110474523	0.9532761445123287	0.6771305259149364	0.9358858068188176	0.926713711822433	0.9400465506875364	1.0	0.3	0.0
1616	None	None	None	None	None	0	0	0.16666666666666666	1	1.0	7	0.6428571428571429	0.7142857142857143	6	5	2	1	0	0.2857142857142857	7	2	0.6	9	0.14285714285714285	0.2857142857142857	0.28587195000835824	0.9370873229953063	0.9531291738726276	0.6987897899825203	0.27966360599199536	0.9146256523425678	0.9593093618153369	0.8777556685257263	1.0	0	0.0
7312	0.1480828438142008	0.05455332422877281	0.0404232294903411	0.9677380661756901	None	0	0	0.1111111111111111	2	0.96	24	0.32142857142857145	0.8	21	20	5	1	0	0.19047619047619047	4	21	1.8	27	0.07692307692307693	0	0.3772546102458902	0.9206665773056057	0.7439543515241465	0.9467011384857819	0.6771305259149364	0.9394988954322919	0.926713711822433	0.9364576278417044	1.0	0.2857142857142857	0.0
1767	None	None	None	None	None	0	0	0.5	2	0.6666666666666666	2	0.625	0	2	0	2	4	0	0.5	2	4	0.3333333333333333	5	0.6666666666666666	0	0	0	0	0	0	0	0	0	0	0	0
7420	0.14495459210921213	0.04150604260076731	-0.026010303447016596	0.9693650248653404	None	0	0	0.11764705882352941	2	0.9565217391304348	22	0.32894736842105265	0.782608695652174	19	18	5	1	0	0.21052631578947367	4	19	1.6666666666666667	25	0.07692307692307693	0	0.3772546102458902	0.9286022853335228	0.7396087110474523	0.9461503600460544	0.6771305259149364	0.934039711656509	0.926713711822433	0.9366733790924905	1.0	0.3157894736842105	0.0
5244	0.050455646010612344	0.009956470646457865	0.008165679000992172	0.9772416339367301	None	0	0	0.16666666666666666	2	0.9333333333333333	14	0.40476190476190477	0.6666666666666666	12	10	4	1	0	0.21428571428571427	14	3	1.1333333333333333	17	0.1	0.14285714285714285	0.6180506457967547	0.9589305133024311	0.7396087110474523	0.9310027843143254	0.6771305259149364	0.9126445561732075	0.8173059115199248	0.9370091446236397	1.0	0.08333333333333333	0.0
4988	0.06119950432220406	0.003876251658452676	-0.002639586572839848	0.5508350683082646	None	0	0	0.16666666666666666	2	0.9375	15	0.4	0.75	14	12	3	1	0	0.2	15	3	1.2	18	0.125	0.13333333333333333	0.3772546102458902	0.9402298607430093	0.7396087110474523	0.9530554956872321	0.6771305259149364	0.9198082045133936	0.926713711822433	0.939080986032104	1.0	0.35714285714285715	0.0
2835	0.000635791169551301	3.49520679353681e-05	-3.4938984761356495e-05	0.9966616532640914	None	1.0	2	0.8571428571428571	6	0.25	2	0.6666666666666666	0	4	0	5	3	0	0.6	5	3	0.6666666666666666	10	0.3	0.6666666666666666	0	0	0	0	0	0	0	0	0	0	0
5651	0.11975595119321629	0.040712775623008755	0.0182091813710396	0.9699083564503043	None	0	0	0.13333333333333333	2	0.95	19	0.34375	0.75	16	15	5	1	0	0.25	4	16	1.4666666666666666	22	0.07692307692307693	0	0.3772546102458902	0.9257251125899733	0.7417815312857994	0.9473573904283821	0.6771305259149364	0.9391207661043903	0.926713711822433	0.9379837190877761	1.0	0.3125	0.0
5037	0.0448199800671193	0.013438688468905296	0.012236225981912912	0.9803313419508932	None	0	0	0.15384615384615385	2	0.9411764705882353	16	0.3958333333333333	0.7647058823529411	15	13	3	1	0	0.1875	16	3	1.2666666666666666	19	0.125	0.125	0.3772546102458902	0.9453033135822234	0.7396087110474523	0.9488870212861807	0.6771305259149364	0.9139682405410495	0.926713711822433	0.9376927434820218	1.0	0.4	0.0
2836	0.0042508813362617855	0.0011701858284983253	0.0007745901583499649	0.9952198206025021	None	0	0	0.16666666666666666	1	1.0	7	0.6428571428571429	0.5714285714285714	5	4	3	1	0	0.2857142857142857	7	2	0.6	9	0.1111111111111111	0.2857142857142857	0.2039878073842701	0.9611394604208967	0.5292887557298008	0.8877500361511189	0.7247688598299978	0.7688787310264188	0.9040086599189164	0.8965405990349103	1.0	0.2	0.0
5433	0.05473083238652014	0.012071753952153872	0.011972721728720711	0.9727927098351696	None	0	0	0.16666666666666666	2	0.9333333333333333	14	0.40476190476190477	0.7333333333333333	13	11	3	1	0	0.21428571428571427	14	3	1.1333333333333333	17	0.125	0.14285714285714285	0.3772546102458902	0.9553527833074812	0.7396087110474523	0.9468202707193921	0.6771305259149364	0.9307722422490861	0.926713711822433	0.9451691614376969	1.0	0.07692307692307693	0.0
4294	0.03423400089915295	0.0038614495345899533	0.0038542872861495377	0.9673513134963532	None	0	0	0.18181818181818182	2	0.9285714285714286	13	0.41025641025641024	0.6428571428571429	11	9	4	1	0	0.23076923076923078	13	3	1.0666666666666667	16	0.1	0.15384615384615385	0.3772546102458902	0.9218109236939669	0.7396087110474523	0.9438749949725472	0.6771305259149364	0.8969844190447285	0.9040086599189164	0.9230546900122041	1.0	0.36363636363636365	0.0
2251	None	None	None	None	None	0	0	0.75	3	0.0	0	0.5555555555555556	0	1	0	3	0	0	1.0	3	3	0.3333333333333333	5	0.0	1.0	0	0	0	0	0	0	0	0	0	0	0
5324	0.046855364770391546	0.015456209125343208	0.013718724273571082	0.9812579286469479	None	0	0	0.15384615384615385	2	0.9411764705882353	16	0.3958333333333333	0.7647058823529411	15	13	3	1	0	0.1875	16	3	1.2666666666666666	19	0.125	0.125	0.3772546102458902	0.9453033135822234	0.7396087110474523	0.9488870212861807	0.6771305259149364	0.9139682405410495	0.926713711822433	0.9376927434820218	1.0	0.4	0.0
4565	0.04515374535691086	0.011618436665841248	0.011531150260520906	0.9711787462164548	None	0	0	0.16666666666666666	2	0.9333333333333333	14	0.40476190476190477	0.6666666666666666	12	10	4	1	0	0.21428571428571427	14	3	1.1333333333333333	17	0.1	0.14285714285714285	0.3772546102458902	0.9595359295005517	0.7396087110474523	0.9460567720257835	0.7009496928724671	0.9130865267092833	0.9090086249798183	0.9423565877589147	1.0	0.08333333333333333	0.0
2559	1.937875958580236e-06	1.4302104945530405e-08	1.4229200805684397e-08	0.9999986728244654	None	0	0	0.5	1	1.0	1	0.75	0	1	0	1	1	0	1.0	2	2	0.2	3	0.2	0	0	0	0	0	0	0	0	0	0	0	0
3997	0.03667856946068516	0.004641635564533033	0.004054038723547398	0.977721736341585	None	0	0	0.2	2	0.9230769230769231	12	0.4166666666666667	0.6923076923076923	11	9	3	1	0	0.25	12	3	1.0	15	0.125	0.16666666666666666	0.3772546102458902	0.9463312566519827	0.7396087110474523	0.9336245241765002	0.6771305259149364	0.9152443436335129	0.9040086599189164	0.9328287137736825	1.0	0.5454545454545454	0.0
4357	0.06674165338186022	0.012206237795174605	0.010835648652453027	0.9729558575153059	None	0	0	0.14285714285714285	2	0.9444444444444444	17	0.39215686274509803	0.7222222222222222	15	13	4	1	0	0.17647058823529413	17	3	1.3333333333333333	20	0.1	0.11764705882352941	0.3772546102458902	0.947698906945469	0.7396087110474523	0.9368952031458442	0.6771305259149364	0.9106906391839534	0.9040086599189164	0.9333275086666242	1.0	0.06666666666666667	0.0
6498	0.14017639194794976	0.03369619119272472	0.029472466548520374	0.9636321726150536	None	0	0	0.11764705882352941	2	0.9565217391304348	22	0.32894736842105265	0.782608695652174	19	18	5	1	0	0.21052631578947367	4	19	1.6666666666666667	25	0.07692307692307693	0	0.3772546102458902	0.9322865599067963	0.7396087110474523	0.9535755209657206	0.6771305259149364	0.9328457381789123	0.926713711822433	0.9404008504769229	1.0	0.3157894736842105	0.0
4454	0.025698933903476377	0.0014597737216547728	0.0008729246114649036	0.968377241526625	None	0	0	0.2222222222222222	2	0.9090909090909091	10	0.43333333333333335	0.6363636363636364	9	7	3	1	0	0.3	10	3	0.8666666666666667	13	0.125	0.2	0.2039878073842701	0.9533155741832169	0.7396087110474523	0.9373787018363067	0.7247688598299978	0.8038062817305228	0.9040086599189164	0.9151024677386488	1.0	0.5555555555555556	0.0
3059	0.011134299477009967	0.00289305476983229	0.001208379123300282	0.9821868799306165	None	0.5	1	0.6666666666666666	4	0.5714285714285714	4	0.42857142857142855	0.5714285714285714	6	4	2	0	0	0.42857142857142855	3	7	0.6	9	0.0	1.0	0.3697849624539001	0.9328861384442555	0.5789773869525124	0.944840629490376	0.6844243803503739	0.9367397706170382	0.9024022089947119	0.9383477149098416	0	0	0.0
3649	0.022107650248571975	0.00041263217552095987	0.0003877174145455556	0.9695849504722401	None	0	0	0.2222222222222222	2	0.9090909090909091	10	0.43333333333333335	0.6363636363636364	9	7	3	1	0	0.3	10	3	0.8666666666666667	13	0.125	0.2	0.2039878073842701	0.9530440964873117	0.7396087110474523	0.9521902027629255	0.7247688598299978	0.8783446608185667	0.9137729947216506	0.9346009057757801	1.0	0.1111111111111111	0.0
6184	0.0919618077106017	0.02753534710722988	0.01703698370687044	0.9655534704180658	None	0	0	0.13333333333333333	2	0.95	19	0.34375	0.75	16	15	5	1	0	0.25	4	16	1.4666666666666666	22	0.07692307692307693	0	0.3772546102458902	0.9410365310316587	0.7396087110474523	0.9496524693685574	0.6771305259149364	0.9241373046857487	0.926713711822433	0.939101517607545	1.0	0.375	0.0
4151	0.044000742194718896	0.008026071333993454	0.00425498616001875	0.9754072423111902	None	0	0	0.23076923076923078	3	0.8235294117647058	14	0.31666666666666665	0.7058823529411765	15	12	3	1	0	0.26666666666666666	15	4	1.2666666666666666	19	0.14285714285714285	0.125	0.3772546102458902	0.9439694826394265	0.7396087110474523	0.9334627999606427	0.6771305259149364	0.9203309889167779	0.9040086599189164	0.933229927762627	1.0	0.06666666666666667	0.0
426	None	None	None	None	None	0	0	0.16666666666666666	3	0.875	21	0.16993464052287582	0.8333333333333334	22	20	3	0	0	0.5294117647058824	17	9	1.7333333333333334	26	0.0	0.08695652173913043	0.3854671593533284	0.9401550596771133	0.604428887372857	0.9534109260029937	0.48685184345018373	0.9269717309512102	0.8567580155901912	0.9411077487312964	0	0	0.0
777	None	None	None	None	None	0	0	0.75	3	0.3333333333333333	1	0.625	0.3333333333333333	4	1	0	1	0	0.5	4	2	0.3333333333333333	5	1.0	0.6666666666666666	0.7498536979281643	0.8664785738301224	0.7595844683693598	0.7909384225256022	0.2471879698854072	0.9538532441151119	0.9348992697817193	0.8885963794014777	1.0	0.5	0.0
2506	None	None	None	None	None	0	0	0.125	1	1.0	10	0.2857142857142857	0.8	9	8	2	0	0	0.8571428571428571	6	7	0.8	12	0.0	0	0.3772546102458902	0.9454541501959691	0.516624777759515	0.9410955658206723	0.5877486225139406	0.9149855923104363	0.8870842258211262	0.9350275840347954	0	0	0.0
5842	0.07862387721741011	0.01952311237347021	0.001721590042465704	0.7926907297794605	None	0	0	0.125	2	0.9523809523809523	20	0.3382352941176471	0.7619047619047619	17	16	5	1	0	0.23529411764705882	4	17	1.5333333333333334	23	0.07692307692307693	0	0.3772546102458902	0.9482352111438103	0.7396087110474523	0.9482870242948341	0.6771305259149364	0.9046977078447113	0.926713711822433	0.9363821334782564	1.0	0.4117647058823529	0.0
5179	0.07646810617310482	0.012016223002554836	0.007615577298906831	0.9718127627732599	None	0	0	0.14285714285714285	2	0.9473684210526315	18	0.3888888888888889	0.7894736842105263	17	15	3	1	0	0.16666666666666666	18	3	1.4	21	0.125	0.1111111111111111	0.3772546102458902	0.944654855391534	0.7396087110474523	0.945619435354913	0.6771305259149364	0.9194115948953177	0.926713711822433	0.9375642773637365	1.0	0.35294117647058826	0.0
3063	0.012161057929295883	0.0010974131610433206	0.0010413659825416386	0.9760560162416886	None	0.5	1	0.6666666666666666	4	0.5	3	0.4444444444444444	0.5	5	3	2	0	0	0.5	6	3	0.5333333333333333	8	0.0	1.0	0.35969282539725433	0.9092068069309857	0.44551465302205423	0.9517509275246452	0.5365493393044918	0.945514603507597	0.9147016669619182	0.9378032378572569	0	0	0.0
2197	None	None	None	None	None	0	0	0.4	2	0.6	3	0.5833333333333334	0.4	4	2	2	1	0	0.3333333333333333	2	6	0.4666666666666667	7	0.16666666666666666	0	0.5723593156779887	0.9460824481065122	0.820357081070517	0.8577137065245242	0.40038426634188895	0.9565650332237309	0.9153276028481124	0.9298548787918691	1.0	0	0.0
4314	0.07033419172807799	0.013015126594580635	0.005970075165221167	0.9741289776080299	None	0	0	0.16666666666666666	2	0.9333333333333333	14	0.40476190476190477	0.7333333333333333	13	11	3	1	0	0.21428571428571427	14	3	1.1333333333333333	17	0.125	0.14285714285714285	0.3772546102458902	0.9510428758618449	0.7396087110474523	0.936698061042769	0.6771305259149364	0.9434814072109077	0.926713711822433	0.9440307034494427	1.0	0.07692307692307693	0.0
3729	0.026207039984785203	0.0020291534895426422	0.0019590715977440987	0.9855305127679442	None	0	0	0.2	2	0.9166666666666666	11	0.42424242424242425	0.6666666666666666	10	8	3	1	0	0.2727272727272727	11	3	0.9333333333333333	14	0.125	0.18181818181818182	0.29062120881508013	0.9261837188708878	0.7396087110474523	0.9578137737301298	0.7009496928724671	0.9221299001571892	0.9204835315695983	0.9374911388110763	1.0	0.4	0.0
6438	0.14888616978271862	0.04719811935934861	0.013605845783899376	0.969171530614581	None	0	0	0.0625	1	1.0	21	0.3194444444444444	0.8095238095238095	18	17	4	1	0	0.2222222222222222	4	18	1.5333333333333334	23	0.09090909090909091	0	0.3772546102458902	0.9160891388010234	0.8545046222263635	0.9444729883914715	0.5470600613720336	0.9412684463637845	0.948200219258114	0.9349977630175964	1.0	0.2777777777777778	0.0
3144	0.006494315239499543	0.0006827062924870378	0.0006457304319212602	0.9884235904299565	None	1.0	1	0.8	4	0.4	2	0.4666666666666667	0.4	4	2	2	0	0	0.6	3	5	0.4666666666666667	7	0.0	1.0	0.3438003052888877	0.9269261244435997	0.6240871983047345	0.943562325646665	0.45684471935837623	0.9316706185344473	0.9024022089947119	0.9344118737865249	0	0	0.0
1078	None	None	None	None	None	0	0	0.25	1	1.0	4	0.75	0.5	3	2	2	1	0	0.5	4	2	0.4	6	0.14285714285714285	0.5	0.8588466813476192	0.9370873229953063	0.7396087110474523	0.773380069197761	0.6771305259149364	0.9492414657581207	0.6800104315967563	0.9076860126598886	1.0	0	0.0
5961	0.0508776445488282	0.011739832004039967	0.01042971987156658	0.9630590639914202	None	0	0	0.15384615384615385	2	0.9411764705882353	16	0.3958333333333333	0.7647058823529411	15	13	3	1	0	0.1875	16	3	1.2666666666666666	19	0.125	0.125	0.3772546102458902	0.9393595865748486	0.7396087110474523	0.9496059825894222	0.6771305259149364	0.8987493592080973	0.926713711822433	0.9321338398842444	1.0	0.4	0.0
3328	0.002198375567376397	0.0004792758805713011	0.00047379745645143094	0.9963102114708222	None	0	0	0.25	1	1.0	4	1.0	0.75	4	3	1	1	0	0.16666666666666666	1	6	0.4	6	0.2	0	0.8588466813476192	0.5153807078993055	0.6407141621410342	0.825743136399948	0.6771305259149364	0.8018767861197204	0.721940253943833	0.7320641312981186	1.0	0	0.0
2720	0.0037469006258280015	0.0006019431207906051	8.904563866791795e-06	0.990483687819095	None	0	0	0.16666666666666666	1	1.0	7	0.6428571428571429	0.2857142857142857	3	2	5	1	0	0.2857142857142857	7	2	0.6	9	0.07692307692307693	0.2857142857142857	0.2039878073842701	0.5167434157026004	0.3130411509468026	0.8933337995028898	0.7623425816240204	0.7718140925062461	0.9180720395593912	0.7571184620644577	1.0	0.3333333333333333	0.0
2091	None	None	None	None	None	0	0	0.2727272727272727	3	0.7857142857142857	11	0.41025641025641024	0.7142857142857143	12	10	3	0	0	0.23076923076923078	13	3	1.0666666666666667	16	0.0	0.16666666666666666	0.35950600584495723	0.9113878352502556	0.6407141621410342	0.9369473239855718	0.5877486225139406	0.9440898234525638	0.9368505446717434	0.9320497441549108	0	0	0.0
6554	0.16279909360080191	0.02346553868047555	0.023142495681065585	0.9690513371058724	None	0	0	0.09523809523809523	2	0.9655172413793104	28	0.31	0.8275862068965517	25	24	5	1	0	0.16	4	25	2.066666666666667	31	0.07692307692307693	0	0.3772546102458902	0.9065022587243546	0.7439543515241465	0.9332221870492348	0.4169895968291306	0.926211972185942	0.926713711822433	0.922700111836362	1.0	0.24	0.0
2960	0.0015946755189782942	0.00020355268793071854	0.00010980019607833041	0.9982613744412907	None	0	0	0.16666666666666666	1	1.0	6	0.6666666666666666	0.5	4	3	3	1	0	0.3333333333333333	6	2	0.5333333333333333	8	0.1111111111111111	0.3333333333333333	0.44134957050369794	0.9475928122903321	0.5349077033355761	0.8895523418262155	0.7197365537694784	0.8221262712037625	0.8703601890475926	0.8975805241571468	1.0	0.25	0.0
3982	0.057866114961685894	0.011742011854333823	0.005926000196129777	0.603575317377604	None	0	0	0.16666666666666666	2	0.9333333333333333	14	0.40476190476190477	0.7333333333333333	13	11	3	1	0	0.21428571428571427	14	3	1.1333333333333333	17	0.125	0.14285714285714285	0.2039878073842701	0.9336619214976432	0.31731475703679335	0.9555438104589608	0.7247688598299978	0.9009445972771908	0.926713711822433	0.9333897095959973	1.0	0.07692307692307693	0.0
840	None	None	None	None	None	0.5	1	0.6666666666666666	4	0.5714285714285714	4	0.5	0.42857142857142855	6	3	2	2	0	0.5	6	3	0.6	9	0.4	0.3333333333333333	0.2280376645643562	0.6614134107004105	0.5653043336350144	0.7184692482297166	0.5597358336853471	0.9214808019817992	0.846618936038113	0.7951695948722719	0.5833333333333333	0.5	0.0
5107	0.04822827559055914	0.00846248051544914	0.006098739119899137	0.9845694662692287	None	0	0	0.16666666666666666	2	0.9375	15	0.4	0.75	14	12	3	1	0	0.2	15	3	1.2	18	0.125	0.13333333333333333	0.3772546102458902	0.9453357013800792	0.7396087110474523	0.9439265352283219	0.6771305259149364	0.9176827310680226	0.926713711822433	0.9367306779646929	1.0	0.35714285714285715	0.0
7190	0.14482557118863168	0.04759060564418261	0.015398502594990903	0.9677561337178769	None	0	0	0.11764705882352941	2	0.9565217391304348	22	0.32894736842105265	0.782608695652174	19	18	5	1	0	0.21052631578947367	4	19	1.6666666666666667	25	0.07692307692307693	0	0.3772546102458902	0.9286022853335228	0.7396087110474523	0.9487245902523379	0.6771305259149364	0.9369867678743106	0.926713711822433	0.9386327956719334	1.0	0.3157894736842105	0.0
6148	0.1430238846080937	0.0447062396814449	0.01646546913720118	0.9673913594827428	None	0	0	0.11764705882352941	2	0.9565217391304348	22	0.32894736842105265	0.782608695652174	19	18	5	1	0	0.21052631578947367	4	19	1.6666666666666667	25	0.07692307692307693	0	0.3772546102458902	0.9286022853335228	0.7396087110474523	0.9487245902523379	0.6771305259149364	0.9369867678743106	0.926713711822433	0.9386327956719334	1.0	0.3157894736842105	0.0
3910	0.04318191234613027	0.003780906951572526	0.003604813593968834	0.9442590506416045	None	0	0	0.16666666666666666	2	0.9333333333333333	14	0.40476190476190477	0.7333333333333333	13	11	3	1	0	0.21428571428571427	14	3	1.1333333333333333	17	0.125	0.14285714285714285	0.2039878073842701	0.9484306926245051	0.31731475703679335	0.9468634275268896	0.7247688598299978	0.8487771679809983	0.9137729947216506	0.9245430903708333	1.0	0.07692307692307693	0.0
780	None	None	None	None	None	0	0	0.75	3	0.0	0	0.625	0	3	0	1	2	0	0.5	4	2	0.3333333333333333	5	0.6666666666666666	0.5	0	0	0	0	0	0	0	0	0	0	0
3980	0.026871414091988236	0.0026941943073584	0.002693331721081242	0.958723905008346	None	0	0	0.2222222222222222	2	0.9090909090909091	10	0.43333333333333335	0.5454545454545454	8	6	4	1	0	0.3	10	3	0.8666666666666667	13	0.1	0.2	0.2039878073842701	0.9497930866601006	0.34420549982395066	0.9401201625425986	0.7435557207270092	0.7539062201988298	0.9160558823955048	0.9064555152645853	1.0	0.125	0.0
1753	None	None	None	None	None	0	0	0.375	3	0.6666666666666666	6	0.55	0	0	0	10	11	0	0.2	2	10	0.7333333333333333	11	0.4583333333333333	0.2	0	0	0	0	0	0	0	0	0	0	0
1779	None	None	None	None	None	0	0	0.5	2	0.6666666666666666	2	0.5555555555555556	0	2	0	2	3	0	1.0	3	3	0.3333333333333333	5	0.5	0	0	0	0	0	0	0	0	0	0	0	0
2063	None	None	None	None	None	0	0	0.6666666666666666	2	0.5	1	1.0	0.5	3	1	0	1	0	0.25	4	1	0.26666666666666666	4	0.5	0.6666666666666666	0.5858009169581667	0.8378825368623474	0.7299080060301865	0.8237835943461065	0.6967570510073153	0.8916551517676005	0.8806669980548999	0.853731241524054	1.0	0.6666666666666666	0.0
3098	0.007125438001880735	0.0007691171285760938	-0.0007616435325837439	0.995844456683554	None	0.5	1	0.6666666666666666	4	0.5	3	0.4444444444444444	0.5	6	3	1	0	0	0.5	6	3	0.5333333333333333	8	0.0	1.0	0.35969282539725433	0.893058101462103	0.3104166920092753	0.9512256455452613	0.7555730600920619	0.9467018123635705	0.9475895716995423	0.9344205866593431	0	0	0.0
916	None	None	None	None	None	0	0	0.375	3	0.6666666666666666	6	0.9166666666666666	0.2222222222222222	4	2	6	5	0	0.75	3	4	0.7333333333333333	11	0.35714285714285715	0	0.7786925801503101	0.9394948646059659	0.45414473993443616	0.9498170848498736	0.5296568348359001	0.9051192456569728	0.9025472927305698	0.9337775206846209	0.25	0	0.026040110402135774
3437	0.015433577880644355	0.0033443474659105754	0.0031999934274872326	0.9875178617001193	None	0	0	0.25	2	0.9	9	0.4444444444444444	0.6	8	6	3	1	0	0.3333333333333333	9	3	0.8	12	0.125	0.2222222222222222	0.29062120881508013	0.95555399068616	0.7396087110474523	0.9485096249197693	0.7009496928724671	0.8902040661846216	0.9160558823955048	0.9365200477392676	1.0	0.125	0.0
4634	0.05030770983774517	0.009495381379098151	0.0013059138859510746	0.9775966327708812	None	0	0	0.18181818181818182	2	0.9285714285714286	13	0.41025641025641024	0.7142857142857143	12	10	3	1	0	0.23076923076923078	13	3	1.0666666666666667	16	0.125	0.15384615384615385	0.3772546102458902	0.9551905204924636	0.7396087110474523	0.9377078602024238	0.6771305259149364	0.9357285376679758	0.9160558823955048	0.9435574884162615	1.0	0.08333333333333333	0.0
3760	0.05786148846153832	0.007994222919336784	0.007749561695035663	0.9780144887499664	None	0	0	0.16666666666666666	2	0.9333333333333333	14	0.40476190476190477	0.6666666666666666	12	10	4	1	0	0.21428571428571427	14	3	1.1333333333333333	17	0.1	0.14285714285714285	0.3772546102458902	0.9350023024977048	0.7396087110474523	0.9494708008102702	0.6771305259149364	0.9217575211002844	0.9160558823955048	0.9363549663921734	1.0	0.08333333333333333	0.0
3411	0.027626873455353664	0.0034286402990995127	0.0029070695793733904	0.9782340451436232	None	0	0	0.2	2	0.9166666666666666	11	0.42424242424242425	0.6666666666666666	10	8	3	1	0	0.2727272727272727	11	3	0.9333333333333333	14	0.125	0.18181818181818182	0.5279829719345079	0.9462900489173678	0.5574892798742755	0.94207665435941	0.6771305259149364	0.8712133294619964	0.8528086954341338	0.9257533725507484	1.0	0.1	0.0
3022	0.02193637822525124	0.00039374319479073557	0.00036578678268436366	0.9683739123916062	None	0.5	1	0.6666666666666666	4	0.5714285714285714	4	0.42857142857142855	0.5714285714285714	6	4	2	0	0	0.42857142857142855	7	3	0.6	9	0.0	1.0	0.35969282539725433	0.893058101462103	0.3104166920092753	0.9512256455452613	0.7555730600920619	0.9467018123635705	0.9475895716995423	0.9344205866593431	0	0	0.0
2857	0.002517450318800028	0.0004794643588558317	-0.00032808400629421794	0.9946642073636358	None	0	0	0.42857142857142855	3	0.5	4	0.8333333333333334	0.125	3	1	6	1	0	0.3333333333333333	2	6	0.6666666666666666	10	0.07142857142857142	0.75	0.8814951305248011	0.8556367384650017	0.20585268275124627	0.956956100658823	0.19364094732278786	0.9591277556583192	0.9613643868406732	0.9357685021612242	1.0	0.3333333333333333	0.0
687	None	None	None	None	None	0	0	0.4	2	0.8	4	0.4666666666666667	0	0	0	6	3	0	0.6	5	3	0.4666666666666667	7	0.1875	0	0	0	0	0	0	0	0	0	0	0	0
472	None	None	None	None	None	0	0	0.14285714285714285	1	1.0	8	0.6666666666666666	0.25	3	2	6	5	0	0.6	3	5	0.6666666666666666	10	0.3333333333333333	0	0.8588466813476192	0.5167434157026005	0.6407141621410342	0.8447087729356582	0.6771305259149364	0.8208359340401121	0.721940253943833	0.7491786545039901	0.3333333333333333	0	0.0
452	None	None	None	None	None	0	0	0.8	4	0.2	1	0.5833333333333334	0	1	0	5	6	0	0.75	3	4	0.4666666666666667	7	0.46153846153846156	0.5	0	0	0	0	0	0	0	0	0	0	0
2126	None	None	None	None	None	0	0	0.25	1	1.0	3	0.5555555555555556	0.3333333333333333	2	1	2	1	0	1.0	3	3	0.3333333333333333	5	0.14285714285714285	0	0.8588466813476192	0.5	0.7727398377143695	0.7892244208136552	0.736356464629502	0.6438833859327832	0.6683779276434808	0.654189331073353	1.0	0	0.0
2623	0.0006048453573383954	4.9022499500847384e-06	4.717303928994699e-06	0.9962525426802188	None	1.0	2	1.0	6	0.14285714285714285	1	0.75	0	4	0	4	2	0	0.75	4	3	0.6	9	0.25	0.8	0	0	0	0	0	0	0	0	0	0	0
5821	0.09423254149930266	0.019671226935413153	0.00980715657264676	0.8271804307911033	None	0	0	0.125	2	0.9545454545454546	21	0.3333333333333333	0.7727272727272727	18	17	5	1	0	0.2222222222222222	4	18	1.6	24	0.07692307692307693	0	0.3772546102458902	0.944624808832547	0.7396087110474523	0.9495387103444881	0.6771305259149364	0.9166250399501485	0.926713711822433	0.9383659461673267	1.0	0.3888888888888889	0.0
3920	0.037103047793695755	0.00865438088003808	0.006607623031758146	0.9872673355584819	None	0	0	0.18181818181818182	2	0.9285714285714286	13	0.41025641025641024	0.7142857142857143	12	10	3	1	0	0.23076923076923078	13	3	1.0666666666666667	16	0.125	0.15384615384615385	0.3772546102458902	0.9463005155707306	0.7396087110474523	0.9443619090320892	0.6771305259149364	0.906233536637436	0.9090086249798183	0.93440615463327	1.0	0.08333333333333333	0.0
4892	0.08349052486294409	0.005139771598012	0.002599945394599195	0.9968997453113079	None	0	0	0.14285714285714285	2	0.9473684210526315	18	0.3888888888888889	0.7894736842105263	17	15	3	1	0	0.16666666666666666	18	3	1.4	21	0.125	0.1111111111111111	0.6584011244057328	0.8662358741127724	0.7396087110474523	0.9335466509966664	0.19772366914232548	0.9366384559559705	0.8939891349563581	0.9169291803626214	1.0	0.29411764705882354	0.0
4501	0.036019539884184354	0.00842177946316704	0.008421592176486118	0.9902496269894431	None	0	0	0.2727272727272727	3	0.7857142857142857	11	0.3333333333333333	0.6428571428571429	12	9	3	1	0	0.3333333333333333	12	4	1.0666666666666667	16	0.14285714285714285	0.15384615384615385	0.6787113336231256	0.9489120825417001	0.7396087110474523	0.9321123806843885	0.6771305259149364	0.8514415691006468	0.7809178653579227	0.919020082788275	1.0	0.08333333333333333	0.0
1439	None	None	None	None	None	0	0	0.5	1	1.0	1	0.75	0	1	0	1	1	0	1.0	2	2	0.2	3	0.2	0	0	0	0	0	0	0	0	0	0	0	0
4351	0.06848264171967448	0.019079958570502	0.0017381743686281622	0.9862108146744065	None	0	0	0.16666666666666666	2	0.9333333333333333	14	0.40476190476190477	0.7333333333333333	13	11	3	1	0	0.21428571428571427	14	3	1.1333333333333333	17	0.125	0.14285714285714285	0.3772546102458902	0.9476878498626289	0.7396087110474523	0.9517202701907449	0.6771305259149364	0.9442105310093685	0.926713711822433	0.9479587000917756	1.0	0.07692307692307693	0.0
2593	1.1527139212658945e-05	2.7126144815296558e-09	-2.1962135592420188e-09	0.9999975685493119	None	0	0	0.3333333333333333	1	1.0	2	0.6666666666666666	0.5	2	1	1	1	0	0.6666666666666666	2	3	0.26666666666666666	4	0.2	0	0.8588466813476192	0.5	0.7727398377143695	0.5820783939745793	0.736356464629502	0.6438833859327832	0.6513701300796908	0.5763620649654163	1.0	0	0.0
3571	0.026544702102806263	0.007628726037995165	0.007623442003890816	0.9902306693946098	None	0	0	0.3	3	0.7692307692307693	10	0.3409090909090909	0.6153846153846154	11	8	3	1	0	0.36363636363636365	11	4	1.0	15	0.14285714285714285	0.16666666666666666	0.3772546102458902	0.9406123838909647	0.7396087110474523	0.9471956104458825	0.6771305259149364	0.9058467095691611	0.9040086599189164	0.9332530347760112	1.0	0.09090909090909091	0.0
3372	0.002579303778273272	0.0020778322263361147	0.0012545377196512312	0.989010527528062	None	0	0	0.75	3	0.5	2	0.5	0.25	4	1	1	2	0	0.75	3	4	0.4	6	0.6666666666666666	0.6666666666666666	0.5612865562357993	0.8229739632750949	0.7454438973191343	0.8370287841110492	0.6646514136019104	0.9671550742016777	0.8425824704529449	0.8989087599208883	0.625	1.0	0.0
1577	None	None	None	None	None	0	0	0.3333333333333333	1	1.0	2	0.6666666666666666	0.5	1	1	2	1	0	0.6666666666666666	2	3	0.26666666666666666	4	0.125	0	0.8588466813476192	0.5	0.8058709643812867	0.5	1.0	0.5	0.6940935521424929	0.5	1.0	0	0.0
2241	None	None	None	None	None	0	0	0.5	2	0.5	2	0.5	0.25	3	1	2	1	0	0.75	3	4	0.4	6	0.16666666666666666	0	0.8588466813476192	0.9370873229953063	0.8385032599538705	0.8129464891288128	0.6771305259149364	0.9492414657581207	0.721940253943833	0.9142206978488379	1.0	0	0.0
5624	0.057727765815662066	0.010046823397678054	0.006878765600764652	0.9799807526775342	None	0	0	0.14285714285714285	2	0.9444444444444444	17	0.39215686274509803	0.7777777777777778	16	14	3	1	0	0.17647058823529413	17	3	1.3333333333333333	20	0.125	0.11764705882352941	0.3772546102458902	0.948279868392393	0.7396087110474523	0.9447550212319881	0.6771305259149364	0.908309447797043	0.926713711822433	0.935858468623228	1.0	0.375	0.0
6133	0.15108082745363394	0.050348353063305415	0.03726632957805463	0.9670083362387873	None	0	0	0.1111111111111111	2	0.9583333333333334	23	0.325	0.7916666666666666	20	19	5	1	0	0.2	4	20	1.7333333333333334	26	0.07692307692307693	0	0.3772546102458902	0.9245970423173214	0.7417815312857994	0.9478038804150944	0.6771305259149364	0.9385812768409207	0.926713711822433	0.9376590897348887	1.0	0.3	0.0
6609	0.13743358065514794	0.019727589083534586	0.00879410495550199	0.9527603788764669	None	0	0	0.1111111111111111	2	0.96	24	0.32142857142857145	0.76	20	19	6	1	0	0.19047619047619047	4	21	1.8	27	0.06666666666666667	0	0.3772546102458902	0.9161808793832602	0.7417815312857994	0.953294679470468	0.6771305259149364	0.9354316877445114	0.926713711822433	0.9366499737763613	1.0	0.3	0.0
350	None	None	None	None	None	0	0	0.17647058823529413	3	0.8695652173913043	20	0.5	0.6086956521739131	17	14	7	4	0	0.5	10	5	1.6666666666666667	25	0.26666666666666666	0	0.5481141462249621	0.870713053780922	0.7370775484126214	0.8652407475934499	0.33475539970886514	0.9550584451233297	0.8457604368548186	0.9067347110528898	0.29411764705882354	0.29411764705882354	0.0
7049	0.12129191290757578	0.031105172949853727	0.022336932831276038	0.9772545598522204	None	0	0	0.1111111111111111	2	0.9583333333333334	23	0.325	0.7916666666666666	20	19	5	1	0	0.2	4	20	1.7333333333333334	26	0.07692307692307693	0	0.3772546102458902	0.9304429005609409	0.7417815312857994	0.9102949434964784	0.34746347686456264	0.9112359190264333	0.7576468246021106	0.9178276934130501	1.0	0.3	0.0
5930	0.11407436053417001	0.027658453152994245	0.012221178769768692	0.9689396350935879	None	0	0	0.13333333333333333	2	0.95	19	0.34375	0.75	16	15	5	1	0	0.25	4	16	1.4666666666666666	22	0.07692307692307693	0	0.3772546102458902	0.9265449932807298	0.7396087110474523	0.9524887524892052	0.6771305259149364	0.9330692794896814	0.926713711822433	0.9383456304176394	1.0	0.3125	0.0
6875	0.14696311110607377	0.040393959099510685	-0.016643263331693435	0.9696816363609727	None	0	0	0.11764705882352941	2	0.9565217391304348	22	0.32894736842105265	0.782608695652174	19	18	5	1	0	0.21052631578947367	4	19	1.6666666666666667	25	0.07692307692307693	0	0.3772546102458902	0.9286022853335228	0.7396087110474523	0.9461503600460544	0.6771305259149364	0.934039711656509	0.926713711822433	0.9366733790924905	1.0	0.3157894736842105	0.0
1773	None	None	None	None	None	0	0	0.5	4	0.5	5	0.75	0.4	8	4	3	2	0	0.25	8	2	0.8	12	0.3333333333333333	0	0.6787113336231256	0.9245269867342037	0.7969216680068308	0.9261439039491685	0.5877486225139406	0.9554538353295225	0.7809178653579227	0.9370281889711009	0.5625	0.125	0.0
1372	None	None	None	None	None	0	0	0.16666666666666666	1	1.0	7	1.0	0	0	0	8	10	0	0.1111111111111111	1	9	0.6	9	0.5	0	0	0	0	0	0	0	0	0	0	0	0
2431	None	None	None	None	None	0	0	0.5	2	0.5	2	0.75	0	2	0	3	1	0	0.5	2	4	0.4	6	0.125	0	0	0	0	0	0	0	0	0	0	0	0
1536	None	None	None	None	None	0	0	0.5	3	0.7142857142857143	5	0.375	0.5714285714285714	6	4	2	0	0	0.6666666666666666	4	6	0.6	9	0.0	0.6666666666666666	0.3835174849471846	0.8713094376766884	0.7137057169003135	0.9283546403577734	0.22049267129626307	0.9531330066770383	0.9071154905639073	0.9238307380150714	0	0	0.0
5009	0.042846847573904966	0.012505786673693464	0.012505784361781243	0.9758028137799001	None	0	0	0.16666666666666666	2	0.9333333333333333	14	0.40476190476190477	0.7333333333333333	13	11	3	1	0	0.21428571428571427	14	3	1.1333333333333333	17	0.125	0.14285714285714285	0.3772546102458902	0.9600093312325622	0.7396087110474523	0.940643676642175	0.6771305259149364	0.9054863545177768	0.9040086599189164	0.9389848335191429	1.0	0.07692307692307693	0.0
5862	0.12070947952040478	0.0014011303766096775	-0.0011721891997560794	0.9133845445670096	None	0	0	0.11764705882352941	2	0.9565217391304348	22	0.32894736842105265	0.7391304347826086	18	17	6	1	0	0.21052631578947367	4	19	1.6666666666666667	25	0.06666666666666667	0	0.3772546102458902	0.9284954501148197	0.7396087110474523	0.9534187317753644	0.6771305259149364	0.9182800590095715	0.926713711822433	0.9350685750197115	1.0	0.3333333333333333	0.0
1964	None	None	None	None	None	0	0	0.25	1	1.0	3	0.5555555555555556	0.3333333333333333	2	1	2	1	0	1.0	3	3	0.3333333333333333	5	0.14285714285714285	0	0.8588466813476192	0.5	0.7727398377143695	0.7892244208136552	0.736356464629502	0.6438833859327832	0.6683779276434808	0.654189331073353	1.0	0	0.0
6315	0.13913243629121924	0.04786641738322369	0.02261514459694401	0.9682586349612516	None	0	0	0.11764705882352941	2	0.9565217391304348	22	0.32894736842105265	0.782608695652174	19	18	5	1	0	0.21052631578947367	4	19	1.6666666666666667	25	0.07692307692307693	0	0.3772546102458902	0.9286022853335228	0.7396087110474523	0.9487245902523379	0.6771305259149364	0.9369867678743106	0.926713711822433	0.9386327956719334	1.0	0.3157894736842105	0.0
2112	None	None	None	None	None	0	0	0.75	3	0.3333333333333333	1	0.8333333333333334	0	2	0	2	2	0	0.6666666666666666	2	3	0.3333333333333333	5	0.3333333333333333	0.6666666666666666	0	0	0	0	0	0	0	0	0	0	0
5469	0.052799054067520175	0.009517462819803051	0.005196653900414077	0.9546550406914084	None	0	0	0.16666666666666666	2	0.9333333333333333	14	0.40476190476190477	0.7333333333333333	13	11	3	1	0	0.21428571428571427	14	3	1.1333333333333333	17	0.125	0.14285714285714285	0.3772546102458902	0.9553527833074812	0.7396087110474523	0.9501457596542014	0.6771305259149364	0.9307722422490861	0.926713711822433	0.9463334160834825	1.0	0.07692307692307693	0.0
4868	0.04707270954067553	0.015590177913909183	0.013899035107679961	0.9812999946963226	None	0	0	0.15384615384615385	2	0.9411764705882353	16	0.3958333333333333	0.7647058823529411	15	13	3	1	0	0.1875	16	3	1.2666666666666666	19	0.125	0.125	0.3772546102458902	0.9453033135822234	0.7396087110474523	0.9488870212861807	0.6771305259149364	0.9139682405410495	0.926713711822433	0.9376927434820218	1.0	0.4	0.0
1646	None	None	None	None	None	1.0	1	0.8	4	0.4	2	0.4666666666666667	0.2	5	1	1	1	0	0.6	5	3	0.4666666666666667	7	0.5	1.0	0.8104155784161764	0.9573403335001193	0.694002125368866	0.8317628897576386	0.7446265040418971	0.8861532592964054	0.7949645570616161	0.9049696381568939	1.0	0.2	0.0
2469	None	None	None	None	None	0	0	0.4	2	0.6	3	0.7777777777777778	0	2	0	4	1	0	1.0	3	3	0.4666666666666667	7	0.1	1.0	0	0	0	0	0	0	0	0	0	0	0
6086	0.08332603148829493	0.011851814550816867	-0.0029080841999685743	0.9968580936393924	None	0	0	0.13333333333333333	2	0.95	19	0.34375	0.75	16	15	5	1	0	0.25	4	16	1.4666666666666666	22	0.07692307692307693	0	0.7649561552949893	0.8837517603468871	0.7396087110474523	0.9563368997475067	0.6771305259149364	0.9545203513956954	0.9489283859338858	0.9381771880644658	1.0	0.375	0.0
6167	0.13078279952297878	0.04714441304221912	0.0028464707280772923	0.9733318623592142	None	0	0	0.13333333333333333	2	0.95	19	0.34375	0.75	16	15	5	1	0	0.25	4	16	1.4666666666666666	22	0.07692307692307693	0	0.3772546102458902	0.9192136766348714	0.8854629286549336	0.8634805889321158	0.3073566329857281	0.9337153917657167	0.9636343886401861	0.9094669071421558	1.0	0.125	0.0
4317	0.02201303236039465	0.001583433574942698	0.0010023323212702277	0.9786496651650783	None	0	0	0.2222222222222222	2	0.9090909090909091	10	0.43333333333333335	0.6363636363636364	9	7	3	1	0	0.3	10	3	0.8666666666666667	13	0.125	0.2	0.3772546102458902	0.9479095956806888	0.7396087110474523	0.9384933628357969	0.6771305259149364	0.8997266877641706	0.9040086599189164	0.9313022126250861	1.0	0.5555555555555556	0.0
2779	0.0010226885905956686	0.000375533980343774	1.4416212962181195e-06	0.9966874051348246	None	0	0	0.75	3	0.3333333333333333	1	0.8333333333333334	0	3	0	1	3	0	0.6666666666666666	3	2	0.3333333333333333	5	1.0	0.6666666666666666	0	0	0	0	0	0	0	0	0	0	0
4328	0.04534921226124375	0.007932072562983996	0.006230935530301178	0.9755950399569898	None	0	0	0.16666666666666666	2	0.9375	15	0.4	0.75	14	12	3	1	0	0.2	15	3	1.2	18	0.125	0.13333333333333333	0.6180506457967547	0.9597307227912818	0.7396087110474523	0.9353273003545488	0.6771305259149364	0.8982192630314698	0.8173059115199248	0.9354389668954083	1.0	0.07142857142857142	0.0
4462	0.032435738575831	0.001625074161745943	-0.0009036863829681521	0.9805784289091553	None	0	0	0.3	3	0.7692307692307693	10	0.3409090909090909	0.6153846153846154	11	8	3	1	0	0.36363636363636365	11	4	1.0	15	0.14285714285714285	0.16666666666666666	0.2039878073842701	0.96348257025921	0.7396087110474523	0.9374257943868938	0.7247688598299978	0.7176295528041007	0.9040086599189164	0.9092155578961094	1.0	0.09090909090909091	0.0
1347	None	None	None	None	None	0	0	0.5	2	0.75	3	0.5	0.75	5	3	0	0	0	0.75	3	4	0.4	6	0.0	0	0.8478130662188998	0.7982330191759044	0.5968036352232451	0.8960509788819299	0.5722515000652152	0.8834683429942803	0.869004346175026	0.8643256520314436	0	0	0.0
744	None	None	None	None	None	0.5	1	0.6666666666666666	4	0.5	3	0.4444444444444444	0.16666666666666666	5	1	2	1	0	0.5	6	3	0.5333333333333333	8	0.25	1.0	0.4258389604133635	0.9055723045912947	0.8026597435874148	0.9358248303521376	0.3771400994122607	0.9308924630574967	0.891107414525372	0.9250949363764409	1.0	0.2	0.0
761	None	None	None	None	None	0	0	0.6666666666666666	2	0.5	1	0.6666666666666666	0	1	0	2	1	0	0.6666666666666666	3	2	0.26666666666666666	4	0.14285714285714285	0.6666666666666666	0	0	0	0	0	0	0	0	0	0	0
6819	0.12881496647241727	0.03230181037518365	0.02727522280504604	0.6833648068356737	None	0	0	0.1875	3	0.8636363636363636	19	0.35294117647058826	0.6818181818181818	17	15	6	1	0	0.23529411764705882	4	17	1.6	24	0.07142857142857142	0	0.8588466813476192	0.8959520174507563	0.9650548929285805	0.7597950172715102	0.2533034629636042	0.9239676688549372	0.9636343886401861	0.8736955136327726	1.0	0.29411764705882354	0.0
1860	None	None	None	None	None	0	0	0.75	3	0.3333333333333333	1	0.625	0	2	0	2	1	0	0.5	2	4	0.3333333333333333	5	0.16666666666666666	0.6666666666666666	0	0	0	0	0	0	0	0	0	0	0
1053	None	None	None	None	None	0	0	0.42857142857142855	6	0.5	9	0.22727272727272727	0.5	12	9	7	2	0	0.7272727272727273	11	8	1.3333333333333333	20	0.13333333333333333	0.23529411764705882	0.3234167703342212	0.8552063955646241	0.7078649462375138	0.8882621890986899	0.37048652217792843	0.7974093430645601	0.8585911183057481	0.850658526753609	0.5416666666666666	0.16666666666666666	0.0
2790	0.0002684609467360694	5.028102109346157e-05	3.812598205195667e-05	0.9987285755933252	None	0	0	0.25	1	1.0	4	0.5	0.75	3	3	2	1	0	0.75	4	3	0.4	6	0.125	0	0.3772546102458902	0.8023690336958109	0.9650548929285805	0.536609996920006	0.19772366914232548	0.9512264150085965	0.9636343886401861	0.8184890905830503	1.0	0.3333333333333333	0.0
7137	0.13753842379242395	0.040327502911743654	0.0245335807206892	0.9643460867065411	None	0	0	0.1111111111111111	2	0.96	24	0.32142857142857145	0.8	21	20	5	1	0	0.19047619047619047	4	21	1.8	27	0.07692307692307693	0	0.3772546102458902	0.9340184443171791	0.7396087110474523	0.950043865556065	0.6771305259149364	0.9329513785310266	0.926713711822433	0.9395057872753525	1.0	0.3333333333333333	0.0
2466	None	None	None	None	None	0	0	0.75	3	0.5	2	0.5	0.25	4	1	1	1	0	0.75	4	3	0.4	6	0.3333333333333333	1.0	0.6301908248064239	0.8481908055618143	0.7834975670975377	0.8512276685505187	0.30146799892737947	0.9578330694879299	0.8930462499667485	0.8998831539421198	1.0	0.5	0.0
3507	0.020343194526315778	0.001709248929474621	0.0015211769982929676	0.962781207773904	None	0	0	0.1111111111111111	1	1.0	11	0.5909090909090909	0.5454545454545454	6	6	6	1	0	0.18181818181818182	11	2	0.8666666666666667	13	0.0625	0.18181818181818182	0.5314172443659446	0.9635363510394857	0.4931938043302103	0.9537049541652339	0.7623425816240204	0.6878949078316265	0.8382880960436233	0.9139858516029784	1.0	0.16666666666666666	0.0
3028	0.014655138829232906	0.003912077089832108	0.0014408054492991737	0.9951432198367668	None	0	0	0.25	2	0.7777777777777778	7	0.4583333333333333	0.5555555555555556	7	5	3	1	0	0.375	8	3	0.7333333333333333	11	0.125	0.4444444444444444	0.8588466813476192	0.8528919436527373	0.7396087110474523	0.7756569440608971	0.6771305259149364	0.6694331617540478	0.6820143094064078	0.7746123020402437	1.0	0.14285714285714285	0.0
4223	0.01754302496098702	0.0022789593268066916	0.0021602772945433133	0.9934752593874027	None	0	0	0.3333333333333333	3	0.7272727272727273	8	0.3611111111111111	0.5454545454545454	9	6	3	1	0	0.4444444444444444	9	4	0.8666666666666667	13	0.14285714285714285	0.2	0.3772546102458902	0.9481926647262588	0.7396087110474523	0.9502066242037386	0.6771305259149364	0.9238750393995052	0.926713711822433	0.9418055054184221	1.0	0.1111111111111111	0.0
3735	0.028616170523036576	0.0033049936858453527	0.002725332646286631	0.9779794203127872	None	0	0	0.2	2	0.9166666666666666	11	0.42424242424242425	0.6666666666666666	10	8	3	1	0	0.2727272727272727	11	3	0.9333333333333333	14	0.125	0.18181818181818182	0.5279829719345079	0.9462900489173678	0.5574892798742755	0.94207665435941	0.6771305259149364	0.8712133294619964	0.8528086954341338	0.9257533725507484	1.0	0.1	0.0
4972	0.03918981343003461	0.007323429477295044	0.005891563173289747	0.9753480481244885	None	0	0	0.18181818181818182	2	0.9285714285714286	13	0.41025641025641024	0.7142857142857143	12	10	3	1	0	0.23076923076923078	13	3	1.0666666666666667	16	0.125	0.15384615384615385	0.6180506457967547	0.9634512941009122	0.7396087110474523	0.9381959395827245	0.7009496928724671	0.8669608839578181	0.8173059115199248	0.932268669801805	1.0	0.08333333333333333	0.0
7509	0.13155072328709846	0.042294175377836724	0.039017447636172285	0.9659347779300422	None	0	0	0.15789473684210525	3	0.8846153846153846	23	0.3333333333333333	0.7692307692307693	22	20	5	1	0	0.19047619047619047	4	21	1.8666666666666667	28	0.08333333333333333	0	0.3772546102458902	0.9270547059742068	0.7417815312857994	0.9432658023693781	0.6771305259149364	0.9373009781855465	0.926713711822433	0.9361941173402555	1.0	0.2727272727272727	0.0
2684	0.005825173673704709	0.0009232567081532153	0.0006507507020193446	0.995855320146232	None	0	0	0.4444444444444444	4	0.5454545454545454	6	0.30952380952380953	0.2727272727272727	5	3	7	0	0	0.8571428571428571	6	7	0.8666666666666667	13	0.0	0.3333333333333333	0.28587195000835824	0.9232564113735167	1.0	0.5508052501923243	0.2786018247774343	0.9110313934228786	0.953925547571028	0.8419157591428279	0	0	0.0
3314	0.036516481225105236	0.0015023524830502244	0.0014945925716228984	0.951390629720307	None	0	0	0.2	2	0.9230769230769231	12	0.4166666666666667	0.6923076923076923	11	9	3	1	0	0.25	12	3	1.0	15	0.125	0.16666666666666666	0.2039878073842701	0.9461371093732608	0.432497126591992	0.9473501298962278	0.7247688598299978	0.9068836856886251	0.9137729947216506	0.9356781298417844	1.0	0.2727272727272727	0.0
7186	0.1125554287877935	0.02621958472992867	0.026208594842245404	0.7295283454413103	None	0	0	0.11764705882352941	2	0.9565217391304348	22	0.32894736842105265	0.782608695652174	19	18	5	1	0	0.21052631578947367	4	19	1.6666666666666667	25	0.07692307692307693	0	0.8588466813476192	0.8705444859904584	0.9650548929285805	0.8904793959356121	0.2533034629636042	0.9251644569307548	0.9251942171197044	0.8977100586437363	1.0	0.3684210526315789	0.0
3109	0.02485751266959808	0.003503148353570441	0.00263632611313155	0.9706220303620894	None	0	0	0.2	2	0.9166666666666666	11	0.42424242424242425	0.6666666666666666	10	8	3	1	0	0.2727272727272727	11	3	0.9333333333333333	14	0.125	0.18181818181818182	0.29062120881508013	0.9499991615786554	0.6281167444034838	0.9359324231562796	0.7009496928724671	0.8699173258560724	0.9090086249798183	0.9247530521662177	1.0	0.1	0.0
933	None	None	None	None	None	0	0	0.75	3	0.25	1	0.5	0	1	0	4	0	0	0.75	4	3	0.4	6	0.0	0.6666666666666666	0	0	0	0	0	0	0	0	0	0	0
2031	None	None	None	None	None	0.5	1	0.5714285714285714	4	0.5	4	0.625	0.25	4	2	5	0	0	1.0	4	4	0.6666666666666666	10	0.0	0.3333333333333333	0.6153806995431943	0.9260320758222937	0.6343302470314788	0.9457679599972071	0.646583452735009	0.9481421387408469	0.8833306953104643	0.940699175805585	0	0	0.0
2522	None	None	None	None	None	1.0	1	0.8	4	0.4	2	0.5833333333333334	0	4	0	2	1	0	0.75	3	4	0.4666666666666667	7	0.25	0.5	0	0	0	0	0	0	0	0	0	0	0
1423	None	None	None	None	None	0	0	1.0	2	0.0	0	0.75	0	1	0	1	1	0	1.0	2	2	0.2	3	0.2	0	0	0	0	0	0	0	0	0	0	0	0
1561	None	None	None	None	None	0	0	0.5	3	0.6666666666666666	4	0.5714285714285714	0.6666666666666666	7	4	0	1	0	0.2857142857142857	7	2	0.5333333333333333	8	1.0	0.3333333333333333	0.7834403973878452	0.7035418933187537	0.15658479757100213	0.7309894457465156	0.6001081841629586	0.9631407008607447	0.9431280511030412	0.8467048683659142	1.0	0.14285714285714285	0.0
5220	0.056436920268773325	0.011481186277019738	0.009071673873801523	0.9850080049169672	None	0	0	0.15384615384615385	2	0.9411764705882353	16	0.3958333333333333	0.7647058823529411	15	13	3	1	0	0.1875	16	3	1.2666666666666666	19	0.125	0.125	0.3772546102458902	0.9410394412145844	0.7396087110474523	0.9441599417298281	0.6771305259149364	0.926874174194346	0.926713711822433	0.9377613251341561	1.0	0.4	0.0
545	None	None	None	None	None	0	0	0.75	3	0.5	2	0.5	0.5	3	2	2	1	0	0.75	3	4	0.4	6	0.14285714285714285	0.6666666666666666	0.2810237755062251	0.8561125023765769	0.6983343406006	0.9468867568109967	0.19612969923415116	0.5648570606696136	0.8845098776633787	0.8377625634927421	1.0	0	0.0
6324	0.09977145056106958	0.029773832472587036	0.01399673591926748	0.965315221035122	None	0	0	0.13333333333333333	2	0.95	19	0.34375	0.75	16	15	5	1	0	0.25	4	16	1.4666666666666666	22	0.07692307692307693	0	0.3772546102458902	0.9410365310316587	0.7396087110474523	0.9496524693685574	0.6771305259149364	0.9241373046857487	0.926713711822433	0.939101517607545	1.0	0.375	0.0
2352	None	None	None	None	None	0	0	0.25	1	1.0	3	0.8333333333333334	0.3333333333333333	2	1	2	1	0	0.6666666666666666	3	2	0.3333333333333333	5	0.14285714285714285	0	0.8517403946288432	0.5177582442666897	0.7727398377143695	0.7892244208136552	0.7955824033440677	0.7657593184488956	0.652687974896366	0.7023707468590759	1.0	0	0.0
6398	0.12247625042564524	0.03289625777248146	0.020187133845231697	0.9651915916033645	None	0	0	0.11764705882352941	2	0.9565217391304348	22	0.32894736842105265	0.782608695652174	19	18	5	1	0	0.21052631578947367	4	19	1.6666666666666667	25	0.07692307692307693	0	0.3772546102458902	0.9410483641737392	0.7396087110474523	0.947944771912352	0.6771305259149364	0.9205024193494871	0.9137729947216506	0.9374474521457206	1.0	0.3684210526315789	0.0
2018	None	None	None	None	None	0	0	0.25	1	1.0	3	0.5555555555555556	0.6666666666666666	3	2	1	1	0	1.0	3	3	0.3333333333333333	5	0.2	0	0.6389461430437547	0.8001548229644784	0.8338632474131341	0.6872479644011521	0.6202448872414422	0.644118681283912	0.867958632908826	0.7155737814172256	1.0	0.3333333333333333	0.0
948	None	None	None	None	None	0	0	0.3333333333333333	1	1.0	2	0.6666666666666666	0.5	2	1	1	1	0	0.6666666666666666	3	2	0.26666666666666666	4	0.2	0	0.8588466813476192	0.5	0.7727398377143695	0.7892244208136552	0.736356464629502	0.6438833859327832	0.6683779276434808	0.654189331073353	1.0	0	0.0
5371	0.10644565458596443	0.016112293393297304	0.0033564466680167386	0.8174735740510422	None	0	0	0.125	2	0.9545454545454546	21	0.3333333333333333	0.7727272727272727	18	17	5	1	0	0.2222222222222222	4	18	1.6	24	0.07692307692307693	0	0.3772546102458902	0.9364127385304868	0.7396087110474523	0.94957870605654	0.6771305259149364	0.9188059208993369	0.926713711822433	0.9360655321145963	1.0	0.3888888888888889	0.0
6414	0.12848909828591126	0.0361120451189817	-0.0027344749354366255	0.9705570852988052	None	0	0	0.1111111111111111	2	0.96	24	0.32142857142857145	0.8	21	20	5	1	0	0.19047619047619047	4	21	1.8	27	0.07692307692307693	0	0.3772546102458902	0.9304873625590842	0.7396087110474523	0.9442537263819247	0.6771305259149364	0.9361174554569364	0.926713711822433	0.937193214832236	1.0	0.2857142857142857	0.0
6936	0.12099350253966062	0.035093165630607735	0.014356051670749721	0.9625027818642832	None	0	0	0.1111111111111111	2	0.9583333333333334	23	0.325	0.7916666666666666	20	19	5	1	0	0.2	4	20	1.7333333333333334	26	0.07692307692307693	0	0.3772546102458902	0.937511462090528	0.7396087110474523	0.9502572413455904	0.6771305259149364	0.9294444044538462	0.926713711822433	0.9396549167320742	1.0	0.35	0.0
7281	0.13420030455899168	0.05335165004396029	0.05022860077431743	0.9680834964325061	None	0	0	0.15	3	0.8888888888888888	24	0.32954545454545453	0.7777777777777778	23	21	5	1	0	0.18181818181818182	4	22	1.9333333333333333	29	0.08333333333333333	0	0.3772546102458902	0.9315639438304647	0.7396087110474523	0.9398698030290566	0.6771305259149364	0.9334247625841264	0.926713711822433	0.9350454468363909	1.0	0.30434782608695654	0.0
1220	None	None	None	None	None	0	0	0.25	1	1.0	4	0.5	0.5	3	2	2	1	0	0.75	4	3	0.4	6	0.14285714285714285	0	0.28587195000835824	0.9370873229953063	0.9531291738726276	0.8312813163331487	0.2560255992231538	0.9137157471980217	0.9688995825793044	0.90190259182313	1.0	0	0.0
2619	2.386582786028329e-05	6.806295696428196e-06	6.806207813851867e-06	0.9992373047774507	None	1.0	1	1.0	5	0.0	0	0.5833333333333334	0	3	0	3	2	0	0.75	4	3	0.4666666666666667	7	0.2857142857142857	0.6666666666666666	0	0	0	0	0	0	0	0	0	0	0
2234	None	None	None	None	None	0	0	0.75	3	0.5	2	0.5	0.5	4	2	1	1	0	0.75	4	3	0.4	6	0.25	1.0	0.6366778687177312	0.7314542344333258	0.7834975670975377	0.9504457812770135	0.5982361155649174	0.9761338489343491	0.9259521570665029	0.9279536319762932	1.0	0.5	0.0
6043	0.08351719722268007	0.006124078995185342	0.006108685768379426	0.9773670531426437	None	0	0	0.14285714285714285	2	0.9473684210526315	18	0.35	0.7368421052631579	15	14	5	1	0	0.26666666666666666	4	15	1.4	21	0.07692307692307693	0	0.5409843074353706	0.933264727786646	0.7396087110474523	0.8603562843051947	0.6771305259149364	0.9288821799514145	0.7937607087925557	0.9122922809518098	1.0	0.13333333333333333	0.0
519	None	None	None	None	None	0	0	1.0	2	0.0	0	1.0	0	2	0	0	2	0	0.3333333333333333	3	1	0.2	3	1.0	1.0	0	0	0	0	0	0	0	0	0	0	0
740	None	None	None	None	None	0	0	0.36363636363636365	4	0.5714285714285714	8	0.6153846153846154	0.21428571428571427	6	3	9	7	0	0.15384615384615385	2	13	1.0666666666666667	16	0.3684210526315789	0	0.5723593156779887	0.9460824481065122	0.9531291738726276	0.8230188775200149	0.40038426634188895	0.9700077874294577	0.9065148259727452	0.9325199586592764	0.16666666666666666	0	0.0
4092	0.051557462622937714	0.012240676910360631	0.011727969363415277	0.975973407391811	None	0	0	0.16666666666666666	2	0.9375	15	0.4	0.75	14	12	3	1	0	0.2	15	3	1.2	18	0.125	0.13333333333333333	0.3772546102458902	0.9565250153461965	0.7396087110474523	0.9415971462566339	0.6771305259149364	0.9237868811295159	0.9090086249798183	0.9420654374482226	1.0	0.07142857142857142	0.0
898	None	None	None	None	None	0	0	0.6666666666666666	2	0.5	1	0.6666666666666666	0.5	3	1	0	0	0	0.6666666666666666	3	2	0.26666666666666666	4	0.0	0	0.5334286962590419	0.925322878888072	0.3738990063133628	0.9243646969646491	0.7010647318689452	0.961082541463748	0.8143242050702879	0.9394745400279318	0	0	0.0
5674	0.13441510584396824	0.0493209304249939	0.023794972794352567	0.9679489390726242	None	0	0	0.11764705882352941	2	0.9565217391304348	22	0.32894736842105265	0.782608695652174	19	18	5	1	0	0.21052631578947367	4	19	1.6666666666666667	25	0.07692307692307693	0	0.3772546102458902	0.9286022853335228	0.7396087110474523	0.9487245902523379	0.6771305259149364	0.9369867678743106	0.926713711822433	0.9386327956719334	1.0	0.3157894736842105	0.0
615	None	None	None	None	None	0	0	0	0	0	0	1.0	0	0	0	0	1	0	1.0	1	1	0.06666666666666667	1	0.25	0	0	0	0	0	0	0	0	0	0	0	0
4461	0.07688955672352889	0.012711976244254396	0.011933439245569452	0.9753677246882999	None	0	0	0.14285714285714285	2	0.9444444444444444	17	0.39215686274509803	0.7777777777777778	16	14	3	1	0	0.17647058823529413	17	3	1.3333333333333333	20	0.125	0.11764705882352941	0.3772546102458902	0.9441099302902548	0.7396087110474523	0.9338011146811436	0.6771305259149364	0.9198157373609397	0.9090086249798183	0.933253018635998	1.0	0.0625	0.0
1996	None	None	None	None	None	0	0	0.6666666666666666	2	0.5	1	1.0	0.5	3	1	0	0	0	0.25	4	1	0.26666666666666666	4	0.0	0.6666666666666666	0.28587195000835824	0.9573239999317461	0.7396087110474523	0.8937818970294237	0.41525216544766363	0.9058126332068545	0.795153784793155	0.9242356783230968	0	0	0.0
7198	0.12435022799669812	0.03780714505753012	0.032871031725994475	0.963366500562876	None	0	0	0.15789473684210525	3	0.8846153846153846	23	0.3333333333333333	0.7692307692307693	22	20	5	1	0	0.19047619047619047	4	21	1.8666666666666667	28	0.08333333333333333	0	0.3772546102458902	0.9270547059742068	0.7417815312857994	0.9432658023693781	0.6771305259149364	0.9354975583756632	0.926713711822433	0.9355884710584434	1.0	0.2727272727272727	0.0
537	None	None	None	None	None	0	0	0.2	1	1.0	5	1.0	0.6	3	3	3	4	0	0.14285714285714285	7	1	0.4666666666666667	7	0.4	0	0.9416192180429153	0.9357549355939215	0.2964440306295469	0.5704430191817365	0.2780815989509148	0.629220688591697	0.9562938507289067	0.7620093682340785	0.3333333333333333	0.6666666666666666	0.0
5473	0.05237662729256138	0.006236801101500446	0.0062246212167732205	0.9879514999027353	None	0	0	0.15384615384615385	2	0.9411764705882353	16	0.3958333333333333	0.7647058823529411	15	13	3	1	0	0.1875	16	3	1.2666666666666666	19	0.125	0.125	0.5409843074353706	0.9315316194410868	0.7396087110474523	0.9103726401826278	0.6771305259149364	0.8962201281980708	0.7937607087925557	0.9138456975201334	1.0	0.06666666666666667	0.0
2995	0.021100301327634716	0.0011475202385832772	0.001081334543468979	0.9721174521250102	None	0.5	1	0.6666666666666666	4	0.5714285714285714	4	0.42857142857142855	0.5714285714285714	6	4	2	0	0	0.42857142857142855	7	3	0.6	9	0.0	1.0	0.35969282539725433	0.893058101462103	0.3104166920092753	0.9512256455452613	0.7555730600920619	0.9467018123635705	0.9475895716995423	0.9344205866593431	0	0	0.0
3228	0.001286041005919318	0.0001781907922538722	0.0001757436637228952	0.9987670459699824	None	0.5	1	0.6666666666666666	4	0.3333333333333333	2	0.6666666666666666	0	4	0	3	0	0	0.75	3	4	0.5333333333333333	8	0.0	0.4	0	0	0	0	0	0	0	0	0	0	0
1469	None	None	None	None	None	0	0	0.6666666666666666	2	0.5	1	1.0	0.5	3	1	0	1	0	0.25	4	1	0.26666666666666666	4	0.5	0.6666666666666666	0.5858009169581667	0.8378825368623474	0.7299080060301865	0.8237835943461065	0.6967570510073153	0.8916551517676005	0.8806669980548999	0.853731241524054	1.0	0.6666666666666666	0.0
7044	0.13898065533177917	0.04402704263609417	0.037710637987894736	0.9673789620446059	None	0	0	0.1111111111111111	2	0.9583333333333334	23	0.325	0.7916666666666666	20	19	5	1	0	0.2	4	20	1.7333333333333334	26	0.07692307692307693	0	0.3772546102458902	0.9245970423173214	0.7417815312857994	0.9478038804150944	0.6771305259149364	0.9385812768409207	0.926713711822433	0.9376590897348887	1.0	0.3	0.0
7089	0.18099477629845	0.022959811864804138	0.020073991878740767	0.8094124767362648	None	0	0	0.1111111111111111	2	0.96	24	0.32142857142857145	0.8	21	20	5	1	0	0.19047619047619047	4	21	1.8	27	0.07692307692307693	0	0.3772546102458902	0.9371662385858481	0.7396087110474523	0.9533915778622792	0.6771305259149364	0.9276688824633533	0.926713711822433	0.9403267931683343	1.0	0.2857142857142857	0.0
1119	None	None	None	None	None	0	0	0.5	2	0.6666666666666666	2	1.0	0.6666666666666666	3	2	1	2	0	0.2	5	1	0.3333333333333333	5	0.4	0.5	0.5858009169581667	0.8378825368623474	0.8497228119147764	0.8829645021477791	0.6967570510073153	0.8916551517676005	0.8806669980548999	0.8725513814781873	0.6666666666666666	0.6666666666666666	0.0
1883	None	None	None	None	None	0	0	0	0	0	0	1.0	0	0	0	0	0	0	1.0	1	1	0.06666666666666667	1	0.0	0	0	0	0	0	0	0	0	0	0	0	0
4214	0.04335928790966828	0.012943905904205485	0.012942813929933288	0.9759966253251477	None	0	0	0.16666666666666666	2	0.9333333333333333	14	0.40476190476190477	0.7333333333333333	13	11	3	1	0	0.21428571428571427	14	3	1.1333333333333333	17	0.125	0.14285714285714285	0.3772546102458902	0.9600093312325622	0.7396087110474523	0.940643676642175	0.6771305259149364	0.9054863545177768	0.9040086599189164	0.9389848335191429	1.0	0.07692307692307693	0.0
3056	0.022433168734776177	0.0011404695294174633	0.0009161126448902579	0.995442499880994	None	0	0	0.25	2	0.8	8	0.4444444444444444	0.6	8	6	3	1	0	0.3333333333333333	9	3	0.8	12	0.125	0.4	0.8588466813476192	0.8465890276869645	0.7396087110474523	0.8028497073228137	0.6583436650179252	0.6612443311000443	0.6962949672140466	0.7790915412351477	1.0	0.125	0.0
1048	None	None	None	None	None	0	0	0.14285714285714285	1	1.0	8	1.0	0	0	0	9	10	0	0.1	1	10	0.6666666666666666	10	0.45454545454545453	0	0	0	0	0	0	0	0	0	0	0	0
5168	0.04338110560661288	0.010767632791678038	0.01074546550551324	0.9768123775664062	None	0	0	0.16666666666666666	2	0.9333333333333333	14	0.40476190476190477	0.7333333333333333	13	11	3	1	0	0.21428571428571427	14	3	1.1333333333333333	17	0.125	0.14285714285714285	0.3772546102458902	0.9600093312325622	0.7396087110474523	0.940643676642175	0.6771305259149364	0.9054863545177768	0.9040086599189164	0.9389848335191429	1.0	0.07692307692307693	0.0
2015	None	None	None	None	None	0	0	0.3333333333333333	2	0.8571428571428571	6	0.375	0.7142857142857143	7	5	1	0	0	0.6666666666666666	4	6	0.6	9	0.0	0	0.6787113336231256	0.9352835572974639	0.516624777759515	0.9206031464339206	0.5877486225139406	0.8986090173018071	0.8387158247184222	0.9194148374234722	0	0	0.0
623	None	None	None	None	None	0	0	0.5	2	0.6666666666666666	2	0.625	0	1	0	3	0	0	0.5	4	2	0.3333333333333333	5	0.0	0.5	0	0	0	0	0	0	0	0	0	0	0
7336	0.13479219668710468	0.044056034288717835	0.0339416150002269	0.9679975282326146	None	0	0	0.15	3	0.8888888888888888	24	0.32954545454545453	0.7777777777777778	23	21	5	1	0	0.18181818181818182	4	22	1.9333333333333333	29	0.08333333333333333	0	0.3772546102458902	0.9236721656426953	0.7439543515241465	0.9421336259601769	0.6771305259149364	0.9380861740455037	0.926713711822433	0.9350597510989316	1.0	0.2608695652173913	0.0
4762	0.06078343654302277	0.009997237474338866	-0.0017801636043503375	0.9771467103155633	None	0	0	0.16666666666666666	2	0.9375	15	0.4	0.6875	13	11	4	1	0	0.2	15	3	1.2	18	0.1	0.13333333333333333	0.3772546102458902	0.9461110649209146	0.8808636401058687	0.9397237160026405	0.6771305259149364	0.9161924908171881	0.9040086599189164	0.9351074500908142	1.0	0.07692307692307693	0.0
3032	0.009248652847596697	0.0012518945091584913	0.00048551595078064324	0.9849752147781246	None	0.5	1	0.6666666666666666	4	0.5	3	0.4444444444444444	0.5	7	3	0	0	0	0.5	3	6	0.5333333333333333	8	0.0	1.0	0.34328019321710446	0.8799266397242506	0.7939798688056453	0.9458610730583579	0.5083850488530391	0.9236398532144795	0.8980256900163732	0.9204428828551272	0	0	0.0
601	None	None	None	None	None	0.5	1	0.5714285714285714	4	0.625	5	0.4166666666666667	0.5	8	4	1	0	0	0.375	8	3	0.6666666666666666	10	0.0	1.0	0.8100133831493256	0.9450517147402815	0.6560101207573368	0.863768878322703	0.6967570510073153	0.9523245229816805	0.9055120176528162	0.9283819491017065	0	0	0.0
4729	0.022669631876102356	0.003758186809295328	0.002681812651481729	0.9864932531658321	None	0	0	0.2222222222222222	2	0.8181818181818182	9	0.43333333333333335	0.6363636363636364	9	7	3	1	0	0.3	10	3	0.8666666666666667	13	0.125	0.18181818181818182	0.6787113336231256	0.9512984764104049	0.7396087110474523	0.925996784566318	0.6771305259149364	0.8777431383228381	0.7809178653579227	0.9234403835191978	1.0	0.1111111111111111	0.0
6401	0.1347129324639352	0.03602553913873975	0.033900544433094634	0.957830536073246	None	0	0	0.1111111111111111	2	0.96	24	0.32142857142857145	0.8	21	20	5	1	0	0.19047619047619047	4	21	1.8	27	0.07692307692307693	0	0.3772546102458902	0.924654148255373	0.7396087110474523	0.950062241675936	0.6771305259149364	0.9326978651006567	0.926713711822433	0.9366710819743478	1.0	0.3333333333333333	0.0
3131	0.0026854791459541	0.0017496335394355232	0.001365228201920957	0.9922565301422561	None	0.5	1	0.8333333333333334	5	0.14285714285714285	1	0.75	0.14285714285714285	4	1	4	0	0	0.75	4	3	0.6	9	0.0	0.3333333333333333	0.20395596723328743	0.7226315277772145	0.7838166471760102	0.8625880154189769	0.6684571600481368	0.7824500514965402	0.9350532871673001	0.7954619949298031	0	0	0.0
1310	None	None	None	None	None	0	0	0.5	2	0.75	3	0.6	0	0	0	5	3	0	0.4	5	2	0.4	6	0.21428571428571427	0	0	0	0	0	0	0	0	0	0	0	0
5986	0.10633488793567308	0.021798522662398692	0.01775419627679695	0.9667479401662316	None	0	0	0.13333333333333333	2	0.95	19	0.34375	0.7	15	14	6	1	0	0.25	4	16	1.4666666666666666	22	0.06666666666666667	0	0.3772546102458902	0.9351466839419335	0.7396087110474523	0.9537240743785376	0.6771305259149364	0.9289662101287574	0.926713711822433	0.9401996946736532	1.0	0.3333333333333333	0.0
3160	0.0011584874688804522	0.0001340472023378371	4.606305158160002e-05	0.9991675295687287	None	0.5	1	0.7142857142857143	5	0.25	2	0.625	0.125	6	1	3	0	0	1.0	4	4	0.6666666666666666	10	0.0	0.2857142857142857	0.29971122742642253	0.8393479623049985	0.6531737226188958	0.9563405888983625	0.5133097829034455	0.8984273745748532	0.8708376016306268	0.90942633883907	0	0	0.0
7046	0.16445219643875306	0.03209189775887987	0.031238192680143596	0.8952210168014137	None	0	0	0.1111111111111111	2	0.96	24	0.32142857142857145	0.8	21	20	5	1	0	0.19047619047619047	4	21	1.8	27	0.07692307692307693	0	0.3772546102458902	0.9340184443171791	0.7396087110474523	0.950043865556065	0.6771305259149364	0.9329162255609486	0.926713711822433	0.9394951425294368	1.0	0.2857142857142857	0.0
6579	0.13428398139231004	0.032748347721755514	0.03250331326237459	0.7409587646932754	None	0	0	0.1875	3	0.8636363636363636	19	0.35294117647058826	0.6818181818181818	17	15	6	1	0	0.23529411764705882	4	17	1.6	24	0.07142857142857142	0	0.8588466813476192	0.8959520174507563	0.9650548929285805	0.7696356369887137	0.2533034629636042	0.9239676688549372	0.9636343886401861	0.8756938816154309	1.0	0.29411764705882354	0.0
1493	None	None	None	None	None	0.5	1	0.5714285714285714	4	0.625	5	0.47619047619047616	0.5	7	4	2	2	0	0.42857142857142855	7	3	0.6666666666666666	10	0.4	0.2857142857142857	0.2280376645643562	0.7079055482660046	0.5884248858565511	0.6784257748053137	0.6419730078992716	0.9118818978227744	0.8351739483642765	0.7896589502171363	0.5714285714285714	0.42857142857142855	0.0
6194	0.11557875282548859	0.009580578627280853	-0.0017839156532700826	0.9552025043640953	None	0	0	0.125	2	0.9545454545454546	21	0.3333333333333333	0.7727272727272727	18	17	5	1	0	0.2222222222222222	4	18	1.6	24	0.07692307692307693	0	0.3772546102458902	0.9364127385304868	0.7396087110474523	0.94957870605654	0.6771305259149364	0.9188059208993369	0.926713711822433	0.9360655321145963	1.0	0.3888888888888889	0.0
1097	None	None	None	None	None	0	0	0.3333333333333333	5	0.6	12	0.21153846153846154	0.6	14	12	7	2	0	0.6153846153846154	13	8	1.4666666666666666	22	0.125	0.2222222222222222	0.3234167703342212	0.8757923865916283	0.7009158659947052	0.8878232257925504	0.37048652217792843	0.863705381854921	0.8585911183057481	0.8761096891287256	0.5357142857142857	0.14285714285714285	0.0
5781	0.12207312380279646	0.0169909830148639	0.016586199329662786	0.9627633015932265	None	0	0	0.125	2	0.9545454545454546	21	0.3333333333333333	0.7727272727272727	18	17	5	1	0	0.2222222222222222	4	18	1.6	24	0.07692307692307693	0	0.3772546102458902	0.9325273949590854	0.7396087110474523	0.9458681629568949	0.6771305259149364	0.9270872185495771	0.926713711822433	0.9356284746500503	1.0	0.3333333333333333	0.0
3821	0.023752624077711563	0.0034125871774784195	0.002105526393851102	0.9809300560518296	None	0	0	0.2222222222222222	2	0.9090909090909091	10	0.43333333333333335	0.6363636363636364	9	7	3	1	0	0.3	10	3	0.8666666666666667	13	0.125	0.2	0.6787113336231256	0.9519943592604708	0.37536984870109874	0.9308098068613426	0.6771305259149364	0.7624907226761474	0.7809178653579227	0.9047315889999614	1.0	0.1111111111111111	0.0
1575	None	None	None	None	None	0	0	0.5	3	0.42857142857142855	3	0.9	0	3	0	5	1	0	0.4	2	5	0.6	9	0.09090909090909091	0.8571428571428571	0	0	0	0	0	0	0	0	0	0	0
4439	0.031309230714557205	0.009559596246151596	0.009524186645714826	0.9903607206264299	None	0	0	0.3	3	0.7692307692307693	10	0.3409090909090909	0.5384615384615384	10	7	4	1	0	0.36363636363636365	11	4	1.0	15	0.1111111111111111	0.16666666666666666	0.6180506457967547	0.9591197855313244	0.7396087110474523	0.9338108150116058	0.6771305259149364	0.8671039909614677	0.8277101475726635	0.9281917864944433	1.0	0.1	0.0
6253	0.16190653546594874	0.008943398596583333	0.008841335910668362	0.7615100840395116	None	0	0	0.10526315789473684	2	0.9615384615384616	25	0.3181818181818182	0.8076923076923077	22	21	5	1	0	0.18181818181818182	4	22	1.8666666666666667	28	0.07692307692307693	0	0.29062120881508013	0.93171677581778	0.7396087110474523	0.9588910011581118	0.7197365537694784	0.9187200970892831	0.926713711822433	0.9387354661855667	1.0	0.2727272727272727	0.0
7388	0.11941558299634845	0.02923142275633728	0.002613497792822444	0.9693054494117295	None	0	0	0.1111111111111111	2	0.96	24	0.27	0.8	21	20	5	1	0	0.25	5	20	1.8	27	0.07692307692307693	0	0.3772546102458902	0.9286648750567356	0.7396087110474523	0.9566791893628552	0.6771305259149364	0.941219465603965	0.926713711822433	0.9432951717188618	1.0	0.2857142857142857	0.0
448	None	None	None	None	None	0	0	1.0	3	0.0	0	0.6666666666666666	0	3	0	0	1	0	0.6666666666666666	3	2	0.26666666666666666	4	1.0	1.0	0	0	0	0	0	0	0	0	0	0	0
6169	0.09467027832393164	0.019519684978160128	0.01291741658596306	0.956957778812471	None	0	0	0.125	2	0.9523809523809523	20	0.3382352941176471	0.7142857142857143	16	15	6	1	0	0.23529411764705882	4	17	1.5333333333333334	23	0.06666666666666667	0	0.3772546102458902	0.9345263117061064	0.7396087110474523	0.9518473845072233	0.6771305259149364	0.9139865382193267	0.926713711822433	0.9351468182592938	1.0	0.375	0.0
169	None	None	None	None	None	0	0	0.5	3	0.7142857142857143	5	0.5625	0.7142857142857143	8	5	0	1	0	0.25	8	2	0.6	9	1.0	0.2857142857142857	0.8200092645641274	0.6521811770282168	0.21378221836034114	0.7281985566370313	0.28160818958696787	0.9689017018236907	0.9579576052178213	0.8434842030547275	1.0	0.125	0.0
2396	None	None	None	None	None	0	0	0.1111111111111111	1	1.0	11	0.2708333333333333	0.8181818181818182	10	9	2	0	0	0.75	6	8	0.8666666666666667	13	0.0	0	0.29062120881508013	0.9472418871372629	0.4200914064867799	0.9379745523733	0.5877486225139406	0.8730880202361898	0.8355040451008101	0.9248991295884267	0	0	0.0
2122	None	None	None	None	None	0	0	0.5	1	1.0	1	0.75	0	1	0	1	1	0	1.0	2	2	0.2	3	0.2	0	0	0	0	0	0	0	0	0	0	0	0
866	None	None	None	None	None	0	0	0.6666666666666666	4	0.2857142857142857	2	0.75	0	3	0	5	0	0	0.3333333333333333	6	2	0.6	9	0.0	0.5714285714285714	0	0	0	0	0	0	0	0	0	0	0
434	None	None	None	None	None	0	0	0	0	0	0	1.0	0	0	0	0	0	0	1.0	1	1	0.06666666666666667	1	0.0	0	0	0	0	0	0	0	0	0	0	0	0
2837	4.471301739650038e-05	8.877351242305077e-07	-8.356577058827822e-07	0.9999986442010177	None	0	0	0.5	2	0.75	3	1.0	0.75	5	3	0	0	0	0.16666666666666666	6	1	0.4	6	0.0	0.8	0.3772546102458902	0.9155282347831579	1.0	0.7563718002476095	0.19772366914232548	0.912956596230895	0.9688665996300574	0.8760362579010201	0	0	0.0
1437	None	None	None	None	None	0	0	0.38461538461538464	5	0.5294117647058824	9	0.2375	0.5294117647058824	11	9	7	3	0	0.8	10	8	1.2666666666666666	19	0.1875	0.23529411764705882	0.3234167703342212	0.7956296371317811	0.7009158659947052	0.8914576401591051	0.3715668597801494	0.7873162191639491	0.8585911183057481	0.8307914684251301	0.09090909090909091	0.09090909090909091	0.0
174	None	None	None	None	None	0	0	0.1	1	1.0	13	0.5357142857142857	0.8461538461538461	11	11	3	1	0	0.14285714285714285	2	14	1.0	15	0.1	0	0.49447320044804427	0.9399648316107563	0.685912417231212	0.9050587594010592	0.5891308682581267	0.8326336156787905	0.8640250470763557	0.9005502971405068	1.0	0.18181818181818182	0.0
5619	0.04920709676577534	0.008193288440247942	0.008183942808462066	0.9717040737577554	None	0	0	0.16666666666666666	2	0.9375	15	0.4	0.6875	13	11	4	1	0	0.2	15	3	1.2	18	0.1	0.13333333333333333	0.3772546102458902	0.9600093312325622	0.7396087110474523	0.940643676642175	0.6771305259149364	0.9064127658170464	0.9040086599189164	0.9391921464606859	1.0	0.07692307692307693	0.0
6820	0.14484823086817838	0.044571195212312245	0.03605744958330907	0.9658222573392559	None	0	0	0.1111111111111111	2	0.9583333333333334	23	0.325	0.7916666666666666	20	19	5	1	0	0.2	4	20	1.7333333333333334	26	0.07692307692307693	0	0.3772546102458902	0.9282827764453511	0.7396087110474523	0.9532761445123287	0.6771305259149364	0.9358858068188176	0.926713711822433	0.9400465506875364	1.0	0.3	0.0
7498	0.14184582325741033	0.02795415481020004	-0.021777376507423347	0.9705831411208692	None	0	0	0.10526315789473684	2	0.9615384615384616	25	0.3181818181818182	0.8076923076923077	22	21	5	1	0	0.18181818181818182	4	22	1.8666666666666667	28	0.07692307692307693	0	0.3772546102458902	0.9270547059742068	0.7417815312857994	0.9432658023693781	0.6583436650179252	0.9368200222212125	0.926713711822433	0.9360315487154331	1.0	0.2727272727272727	0.0
6481	0.1407861428504123	0.04614303912981221	0.016353314215675752	0.9674103571563542	None	0	0	0.11764705882352941	2	0.9565217391304348	22	0.32894736842105265	0.782608695652174	19	18	5	1	0	0.21052631578947367	4	19	1.6666666666666667	25	0.07692307692307693	0	0.3772546102458902	0.9286022853335228	0.7396087110474523	0.9487245902523379	0.6771305259149364	0.9369867678743106	0.926713711822433	0.9386327956719334	1.0	0.3157894736842105	0.0
5432	0.06020733007275512	0.009784152034292679	0.00579185470996913	0.9731237734524836	None	0	0	0.14285714285714285	2	0.9444444444444444	17	0.39215686274509803	0.7777777777777778	16	14	3	1	0	0.17647058823529413	17	3	1.3333333333333333	20	0.125	0.11764705882352941	0.3772546102458902	0.948279868392393	0.7396087110474523	0.9447550212319881	0.6771305259149364	0.908309447797043	0.926713711822433	0.935858468623228	1.0	0.375	0.0
1349	None	None	None	None	None	0	0	0.16666666666666666	1	1.0	6	0.6666666666666666	0.6666666666666666	5	4	2	1	0	0.3333333333333333	6	2	0.5333333333333333	8	0.14285714285714285	0.3333333333333333	0.8588466813476192	0.9430524619173729	0.9531291738726276	0.8445225845198826	0.6771305259149364	0.9496455891129394	0.721940253943833	0.9226389830671228	1.0	0	0.0
379	None	None	None	None	None	0.5	1	0.6666666666666666	4	0.5714285714285714	4	0.45	0.2857142857142857	5	2	3	1	0	0.8	5	4	0.6	9	0.14285714285714285	0.8	0.7107524089845587	0.9396186585601308	0.5728018278958993	0.8971978838876583	0.6043833101375193	0.7783565365265831	0.8304251900592797	0.886531664999901	1.0	0.6	0.0
6436	0.12803445514861284	0.03851488497125967	-0.0024669365584836494	0.9699116185690384	None	0	0	0.1111111111111111	2	0.96	24	0.32142857142857145	0.8	21	20	5	1	0	0.19047619047619047	4	21	1.8	27	0.07692307692307693	0	0.3772546102458902	0.9304873625590842	0.7396087110474523	0.9442537263819247	0.6771305259149364	0.9361174554569364	0.926713711822433	0.937193214832236	1.0	0.2857142857142857	0.0
5549	0.06391652112171965	0.009984930327417648	0.005032752224207715	0.9572339651103478	None	0	0	0.14285714285714285	2	0.9444444444444444	17	0.39215686274509803	0.7222222222222222	15	13	4	1	0	0.17647058823529413	17	3	1.3333333333333333	20	0.1	0.11764705882352941	0.3772546102458902	0.9605088738588266	0.7396087110474523	0.9415585187666401	0.6771305259149364	0.8934145190551647	0.9040086599189164	0.936967633197784	1.0	0.06666666666666667	0.0
715	None	None	None	None	None	0	0	0.375	6	0.5454545454545454	12	0.25	0.5454545454545454	14	12	9	4	0	0.6666666666666666	8	12	1.6	24	0.2	0.19047619047619047	0.43833295491349206	0.8867992695326454	0.7887815537664237	0.8790496604692118	0.4326133616582575	0.860716649698825	0.8396499272953456	0.8759246247600987	0.07142857142857142	0.14285714285714285	0.0
4717	0.04440451208949736	0.011311920724673446	0.010521487947401782	0.9864722769589451	None	0	0	0.16666666666666666	2	0.9375	15	0.4	0.75	14	12	3	1	0	0.2	15	3	1.2	18	0.125	0.13333333333333333	0.8588466813476192	0.9584503692655465	0.7817107621568078	0.9296215849706473	0.7623425816240204	0.9219919884445466	0.6800104315967563	0.9387555403368728	1.0	0.07142857142857142	0.0
5016	0.0728232189797447	0.01338766466529614	0.0006404966914588572	0.9666851182248388	None	0	0	0.14285714285714285	2	0.9473684210526315	18	0.5526315789473685	0.7894736842105263	17	15	3	1	0	0.10526315789473684	2	19	1.4	21	0.125	0.10526315789473684	0.3772546102458902	0.9499823908790381	0.7396087110474523	0.9406696047956886	0.6771305259149364	0.9028302087777619	0.926713711822433	0.9337354274987023	1.0	0.35294117647058826	0.0
6608	0.14875981606376815	0.055203981581900895	0.03191803129042808	0.9676233027168175	None	0	0	0.1111111111111111	2	0.9583333333333334	23	0.325	0.7916666666666666	20	19	5	1	0	0.2	4	20	1.7333333333333334	26	0.07692307692307693	0	0.3772546102458902	0.9245970423173214	0.7417815312857994	0.9478038804150944	0.6771305259149364	0.9385812768409207	0.926713711822433	0.9376590897348887	1.0	0.3	0.0
3241	0.03925928301162978	0.0023234485540314393	0.0017435363091259826	0.7555435635094369	None	0	0	0.2	2	0.9166666666666666	11	0.42424242424242425	0.6666666666666666	10	8	3	1	0	0.2727272727272727	11	3	0.9333333333333333	14	0.125	0.18181818181818182	0.6135561945024591	0.8299282001484418	0.8523318019880165	0.91237673120831	0.5877486225139406	0.9300677338447115	0.8301050289967749	0.8977023376985673	1.0	0.1	0.0
4986	0.06292049248814038	0.015477696488720062	0.012939969426226156	0.9805124671662534	None	0	0	0.14285714285714285	2	0.9473684210526315	18	0.3888888888888889	0.7894736842105263	17	15	3	1	0	0.16666666666666666	18	3	1.4	21	0.125	0.1111111111111111	0.3772546102458902	0.944654855391534	0.7396087110474523	0.945619435354913	0.6771305259149364	0.9194115948953177	0.926713711822433	0.9375642773637365	1.0	0.35294117647058826	0.0
2620	0.013406404911016868	0.0032278899711368483	-0.0011421346708059008	0.9957648259382872	None	0.3333333333333333	1	0.5	4	0.5555555555555556	5	0.55	0.2222222222222222	6	2	4	0	0	0.8	4	5	0.7333333333333333	11	0.0	0.3333333333333333	0.6361645098024695	0.9258696960446834	0.5155541816292107	0.9108848916550232	0.6382082529363912	0.9455684666120415	0.8546292944554431	0.9287787816671548	0	0	0.0
6328	0.1466743700333721	0.05107867400126088	0.01835784056837554	0.9681940070951199	None	0	0	0.11764705882352941	2	0.9565217391304348	22	0.32894736842105265	0.782608695652174	19	18	5	1	0	0.21052631578947367	4	19	1.6666666666666667	25	0.07692307692307693	0	0.3772546102458902	0.9286022853335228	0.7396087110474523	0.9487245902523379	0.6771305259149364	0.9369867678743106	0.926713711822433	0.9386327956719334	1.0	0.3157894736842105	0.0
4025	0.04284008007813225	0.006673363020614469	0.006600689350722864	0.9774754775355722	None	0	0	0.25	3	0.8	12	0.3269230769230769	0.6666666666666666	13	10	3	1	0	0.3076923076923077	13	4	1.1333333333333333	17	0.14285714285714285	0.14285714285714285	0.3772546102458902	0.9396124260933082	0.7396087110474523	0.9443243808499652	0.6771305259149364	0.9153250827171524	0.9040086599189164	0.9341356164694029	1.0	0.07692307692307693	0.0
5947	0.10746714851094694	0.020575001864965834	0.01101279514295793	0.9468240546013219	None	0	0	0.1111111111111111	2	0.9583333333333334	23	0.325	0.7916666666666666	20	19	5	1	0	0.2	4	20	1.7333333333333334	26	0.07692307692307693	0	0.3772546102458902	0.9321482458289293	0.7396087110474523	0.9491312140142774	0.6771305259149364	0.9141675057998461	0.926713711822433	0.9332276513119333	1.0	0.4	0.0
1848	None	None	None	None	None	0	0	0.5	2	0.6666666666666666	2	0.8333333333333334	0.3333333333333333	3	1	1	2	0	0.6666666666666666	3	2	0.3333333333333333	5	0.5	0	0.8588466813476192	0.9370873229953063	0.9047655132877048	0.7978668237960667	0.6771305259149364	0.9648360702820786	0.721940253943833	0.9214341144679531	0.6666666666666666	0	0.0
4937	0.060119191093160225	0.009958666070345311	0.003701065073118704	0.9496468746585838	None	0	0	0.15384615384615385	2	0.9411764705882353	16	0.3958333333333333	0.7647058823529411	15	13	3	1	0	0.1875	16	3	1.2666666666666666	19	0.125	0.125	0.3772546102458902	0.95378301771616	0.7396087110474523	0.9565931085552606	0.7623425816240204	0.9217014751457134	0.926713711822433	0.9459278556424944	1.0	0.3333333333333333	0.0
7532	0.09825541294584655	0.022419547782956944	0.014092215227273929	0.7912415769791066	None	0	0	0.125	2	0.9523809523809523	20	0.3382352941176471	0.7619047619047619	17	16	5	1	0	0.23529411764705882	4	17	1.5333333333333334	23	0.07692307692307693	0	0.3772546102458902	0.9404992125396899	0.7396087110474523	0.9530074027470115	0.6771305259149364	0.9212758141854088	0.926713711822433	0.9395331391113831	1.0	0.35294117647058826	0.0
6552	0.10033109670255186	0.028539779673173567	0.0017236166679732512	0.9711499891170519	None	0	0	0.125	2	0.9523809523809523	20	0.3382352941176471	0.7619047619047619	17	16	5	1	0	0.23529411764705882	4	17	1.5333333333333334	23	0.07692307692307693	0	0.3772546102458902	0.9368263816457674	0.7396087110474523	0.94714929436935	0.6771305259149364	0.9273191308250281	0.9137729947216506	0.9375910673091394	1.0	0.35294117647058826	0.0
6027	0.1494179176739583	0.05240014676912956	0.043999169334247495	0.967705848842155	None	0	0	0.1111111111111111	2	0.9583333333333334	23	0.325	0.7916666666666666	20	19	5	1	0	0.2	4	20	1.7333333333333334	26	0.07692307692307693	0	0.3772546102458902	0.9245970423173214	0.7417815312857994	0.9478038804150944	0.6771305259149364	0.9385812768409207	0.926713711822433	0.9376590897348887	1.0	0.3	0.0
7444	0.14234349800483564	0.04567021531706847	0.027091845531680543	0.9676981583034706	None	0	0	0.11764705882352941	2	0.9565217391304348	22	0.32894736842105265	0.782608695652174	19	18	5	1	0	0.21052631578947367	4	19	1.6666666666666667	25	0.07692307692307693	0	0.3772546102458902	0.9286022853335228	0.7396087110474523	0.9487245902523379	0.6771305259149364	0.9369867678743106	0.926713711822433	0.9386327956719334	1.0	0.3157894736842105	0.0
2236	None	None	None	None	None	1.0	1	1.0	4	0.25	1	0.6666666666666666	0	3	0	2	2	0	1.0	3	3	0.4	6	0.4	0.6666666666666666	0	0	0	0	0	0	0	0	0	0	0
1647	None	None	None	None	None	0	0	0.3333333333333333	1	1.0	2	1.0	0	0	0	3	4	0	0.25	1	4	0.26666666666666666	4	0.4	0	0	0	0	0	0	0	0	0	0	0	0
7367	0.1369049665775817	0.04494949699599124	0.012784393870154606	0.9676838248607232	None	0	0	0.11764705882352941	2	0.9565217391304348	22	0.32894736842105265	0.782608695652174	19	18	5	1	0	0.21052631578947367	4	19	1.6666666666666667	25	0.07692307692307693	0	0.3772546102458902	0.9286022853335228	0.7396087110474523	0.9487245902523379	0.6771305259149364	0.9369867678743106	0.926713711822433	0.9386327956719334	1.0	0.3157894736842105	0.0
5904	0.0990470822290686	0.03507255777843072	0.015194611310123386	0.9617930583775496	None	0	0	0.125	2	0.9523809523809523	20	0.3382352941176471	0.7619047619047619	17	16	5	1	0	0.23529411764705882	4	17	1.5333333333333334	23	0.07692307692307693	0	0.3772546102458902	0.9368263816457674	0.7396087110474523	0.9497564915181008	0.6771305259149364	0.9304212961808634	0.926713711822433	0.9395189637179326	1.0	0.35294117647058826	0.0
2632	2.7357554493075456e-06	1.840741480264817e-08	1.8383216840561946e-08	0.9999999912169889	None	0	0	1.0	2	0.0	0	1.0	0	2	0	0	2	0	0.3333333333333333	3	1	0.2	3	1.0	1.0	0	0	0	0	0	0	0	0	0	0	0
3520	0.043538194872464825	0.005869010305639062	4.734148831532772e-05	0.7133184552532272	None	0	0	0.2	2	0.9166666666666666	11	0.42424242424242425	0.6666666666666666	10	8	3	1	0	0.2727272727272727	11	3	0.9333333333333333	14	0.125	0.18181818181818182	0.3727718780652557	0.946485678243836	0.2799100242798854	0.9449133265754159	0.7009496928724671	0.9288895234337894	0.8784490221184587	0.9405641540181344	1.0	0.5	0.0
3204	0.024848726481261626	0.00316330830695496	-0.0008868268579400277	0.970292070558797	None	0	0	0.2	2	0.9166666666666666	11	0.42424242424242425	0.6666666666666666	10	8	3	1	0	0.2727272727272727	11	3	0.9333333333333333	14	0.125	0.18181818181818182	0.29062120881508013	0.9499991615786554	0.6281167444034838	0.9450477197745747	0.7009496928724671	0.8699173258560724	0.9090086249798183	0.9284513171366753	1.0	0.1	0.0
1872	None	None	None	None	None	0	0	0.75	3	0.25	1	0.5	0.25	3	1	2	0	0	0.75	3	4	0.4	6	0.0	0.6666666666666666	0.2776744717318353	0.8068518133125918	0.39980434067657733	0.8360820142583788	0.36788329696437244	0.945090490156015	0.6402772913392526	0.8774189685284012	0	0	0.0
2576	0.005044806974557399	0.00011301185783755048	2.2325938109225673e-06	0.9957786597280881	None	0	0	0.42857142857142855	3	0.5	4	0.5555555555555556	0.375	5	3	4	1	0	0.5	6	3	0.6666666666666666	10	0.1	0.5	0.8588466813476192	0.8728468987181236	0.7396087110474523	0.7055870890418685	0.6771305259149364	0.6901746509877976	0.6820143094064078	0.7686048965481254	1.0	0.2	0.0
5712	0.09775057099076931	0.028678174008164168	0.018410939624313383	0.965372282969358	None	0	0	0.13333333333333333	2	0.95	19	0.34375	0.75	16	15	5	1	0	0.25	4	16	1.4666666666666666	22	0.07692307692307693	0	0.3772546102458902	0.9410365310316587	0.7396087110474523	0.9496524693685574	0.6771305259149364	0.9241373046857487	0.926713711822433	0.939101517607545	1.0	0.375	0.0
1076	None	None	None	None	None	0	0	0.5	2	0.6666666666666666	2	0.8333333333333334	0	2	0	2	1	0	0.6666666666666666	2	3	0.3333333333333333	5	0.16666666666666666	0	0	0	0	0	0	0	0	0	0	0	0
3068	0.010827232737296662	0.000748461762519069	-0.0006674622657734581	0.9752936857260665	None	0.5	1	0.6666666666666666	4	0.5714285714285714	4	0.42857142857142855	0.5714285714285714	6	4	2	0	0	0.42857142857142855	3	7	0.6	9	0.0	1.0	0.3697849624539001	0.8912508986585287	0.6240871983047345	0.950479297108725	0.45684471935837623	0.9474228954743328	0.903547066028211	0.9340032434345042	0	0	0.0
1322	None	None	None	None	None	0	0	0.2857142857142857	2	0.75	6	0.8333333333333334	0.25	4	2	5	5	0	0.75	3	4	0.6666666666666666	10	0.4166666666666667	0	0.7416354636816755	0.9404256767858373	0.45414473993443616	0.9498170848498736	0.5296568348359001	0.9051192456569728	0.8843463019005288	0.9341166880109458	0.25	0	0.026040110402135774
3687	0.035247426182670016	0.0035907166125015953	0.0030642827897007898	0.9708725879937166	None	0	0	0.18181818181818182	2	0.9285714285714286	13	0.41025641025641024	0.6428571428571429	11	9	4	1	0	0.23076923076923078	13	3	1.0666666666666667	16	0.1	0.15384615384615385	0.3772546102458902	0.9465744404800421	0.37536984870109874	0.9437882466562652	0.6771305259149364	0.8618491263017308	0.9040086599189164	0.9247487838178149	1.0	0.09090909090909091	0.0
7283	0.13777765109232934	0.04226017981386944	0.0116791334683611	0.9675693008413763	None	0	0	0.1111111111111111	2	0.96	24	0.32142857142857145	0.8	21	20	5	1	0	0.19047619047619047	4	21	1.8	27	0.07692307692307693	0	0.3772546102458902	0.9304873625590842	0.7396087110474523	0.9442537263819247	0.6771305259149364	0.9361174554569364	0.926713711822433	0.937193214832236	1.0	0.2857142857142857	0.0
947	None	None	None	None	None	0.5	1	0.8333333333333334	5	0.16666666666666666	1	0.5333333333333333	0.16666666666666666	5	1	2	1	0	0.6	5	3	0.5333333333333333	8	0.25	0.6666666666666666	0.4258389604133635	0.9055723045912947	0.8026597435874148	0.9358248303521376	0.3771400994122607	0.9308924630574967	0.891107414525372	0.9250949363764409	1.0	0.2	0.0
892	None	None	None	None	None	0	0	0.75	3	0.0	0	0.625	0	3	0	1	2	0	0.5	4	2	0.3333333333333333	5	0.6666666666666666	0.5	0	0	0	0	0	0	0	0	0	0	0
6219	0.1154685419518304	0.023732399871679653	0.023701855793879845	0.7202597272566791	None	0	0	0.13333333333333333	2	0.95	19	0.34375	0.75	16	15	5	1	0	0.25	4	16	1.4666666666666666	22	0.07692307692307693	0	0.8588466813476192	0.8823525120823179	0.9650548929285805	0.7730427291231422	0.3351465298963674	0.9238150155861581	0.9099001735601793	0.871236899120619	1.0	0.375	0.0
4538	0.03983626281430845	0.005752902088765972	0.005397817275244858	0.9739867966337937	None	0	0	0.18181818181818182	2	0.9285714285714286	13	0.41025641025641024	0.7142857142857143	12	10	3	1	0	0.23076923076923078	13	3	1.0666666666666667	16	0.125	0.15384615384615385	0.4591194588406304	0.9540112439854943	0.7396087110474523	0.9358866686395655	0.6771305259149364	0.8662730872446962	0.8575591034712561	0.9260249757681875	1.0	0.08333333333333333	0.0
2883	0.009195482978612859	0.0005909612006815377	-0.000590665932937987	0.9951168971276192	None	0	0	0.2857142857142857	2	0.75	6	0.47619047619047616	0.5	6	4	3	2	0	0.42857142857142855	7	3	0.6666666666666666	10	0.25	0.5	0.8588466813476192	0.8759683554603946	0.7396087110474523	0.8341472117354665	0.6190664551388501	0.6674849809734895	0.799183640269489	0.8057005266877401	0.5833333333333334	0.16666666666666666	0.0
1939	None	None	None	None	None	0	0	1.0	4	0.0	0	0.5	0	4	0	1	1	0	0.75	4	3	0.4	6	0.5	0.5	0	0	0	0	0	0	0	0	0	0	0
2801	0.008990562996024378	0.0001288430296144861	-6.21777847869235e-05	0.9952947898874244	None	0.5	1	0.6666666666666666	4	0.42857142857142855	3	0.6	0.2857142857142857	5	2	3	0	0	0.6	5	3	0.6	9	0.0	0.3333333333333333	0.2280376645643562	0.7030493305889932	0.7205671117056	0.8662672367003914	0.5955469571173699	0.9042893514287195	0.8843958638732421	0.8400603171898708	0	0	0.0
2634	0.0010048728357441375	8.188965236183369e-05	-7.207139385318257e-05	0.9934662045227071	None	0.5	1	0.8333333333333334	5	0.16666666666666666	1	0.6666666666666666	0.16666666666666666	4	1	3	0	0	0.75	4	3	0.5333333333333333	8	0.0	0.8	0.1681191858022543	0.6939346168453354	0.8362596918829446	0.9055824178675983	0.5133097829034455	0.9018275275815905	0.9402178160933359	0.8539232485741468	0	0	0.0
7053	0.12385567903776858	0.031807519512147366	0.0307142895052167	0.7489599384121279	None	0	0	0.1111111111111111	2	0.9583333333333334	23	0.325	0.7916666666666666	20	19	5	1	0	0.2	4	20	1.7333333333333334	26	0.07692307692307693	0	0.8588466813476192	0.8851687963168773	0.9650548929285805	0.8871133540879068	0.2533034629636042	0.9246821619901473	0.9476532310289821	0.9005972987511498	1.0	0.35	0.0
1993	None	None	None	None	None	0	0	0.1111111111111111	1	1.0	11	0.5909090909090909	0.8181818181818182	10	9	2	1	0	0.18181818181818182	11	2	0.8666666666666667	13	0.14285714285714285	0.18181818181818182	0.28587195000835824	0.9296244954476994	0.84636894246004	0.9534590067509718	0.5877486225139406	0.9166318307356426	0.9159474770247044	0.9349931110134202	1.0	0.1	0.0
5078	0.04739959844845646	0.008987146479830302	0.007016026083650015	0.9850399123126387	None	0	0	0.16666666666666666	2	0.9375	15	0.4	0.75	14	12	3	1	0	0.2	15	3	1.2	18	0.125	0.13333333333333333	0.3772546102458902	0.9453357013800792	0.7396087110474523	0.9439265352283219	0.6771305259149364	0.9176827310680226	0.926713711822433	0.9367306779646929	1.0	0.42857142857142855	0.0
277	None	None	None	None	None	0.4	4	0.5	11	0.4838709677419355	15	0.4125	0.4838709677419355	24	15	8	0	0	0.2	20	4	2.2	33	0.0	0.46153846153846156	0.3604323156751724	0.8308366124321441	0.4470211915479913	0.9051135420038009	0.58136035364838	0.8610128758078553	0.817891965521025	0.8687812087106134	0	0	0.0
331	None	None	None	None	None	0	0	0.3333333333333333	3	0.6363636363636364	7	0.6190476190476191	0.2727272727272727	5	3	7	6	0	0.42857142857142855	7	3	0.8666666666666667	13	0.375	0.18181818181818182	0.7938623453448355	0.9018380864711192	0.32471254928781024	0.6577355408116605	0.6547604276684948	0.9079276170934754	0.9153886306913557	0.8481127585142276	0.2	0.2	0.0
640	None	None	None	None	None	0	0	0.3	3	0.6923076923076923	9	0.6	0.38461538461538464	7	5	7	1	0	1.0	5	5	1.0	15	0.0625	0.7272727272727273	0.6008780397498451	0.9372167765926083	0.8515256573135177	0.9698362473786764	0.5244521691646555	0.8241414095022164	0.8289598400602571	0.9290898348059653	1.0	0.2857142857142857	0.0
6231	0.14122030646080005	0.030902408853621173	0.030549198666204088	0.9475564242626989	None	0	0	0.1111111111111111	2	0.96	24	0.32142857142857145	0.76	20	19	6	1	0	0.19047619047619047	4	21	1.8	27	0.06666666666666667	0	0.3772546102458902	0.9319300490775294	0.7396087110474523	0.952996988006095	0.6771305259149364	0.9234350322540723	0.926713711822433	0.9373422395118385	1.0	0.35	0.0
2477	None	None	None	None	None	0	0	0.6666666666666666	4	0.2857142857142857	2	0.5625	0	1	0	7	7	0	1.0	4	4	0.6	9	0.4117647058823529	0.4	0	0	0	0	0	0	0	0	0	0	0
3578	0.019775301266548258	0.0033676163557687182	0.0025211862512160344	0.9798056485889557	None	0	0	0.2222222222222222	2	0.9090909090909091	10	0.43333333333333335	0.6363636363636364	9	7	3	1	0	0.3	10	3	0.8666666666666667	13	0.125	0.2	0.3772546102458902	0.9510318552820296	0.7396087110474523	0.9307869016200302	0.6771305259149364	0.8826740800398684	0.9040086599189164	0.9260637183116722	1.0	0.1111111111111111	0.0
3501	0.021694317219482003	0.0014716455843155625	0.0004705785647939538	0.9793929539940419	None	0	0	0.2222222222222222	2	0.9090909090909091	10	0.43333333333333335	0.6363636363636364	9	7	3	1	0	0.3	10	3	0.8666666666666667	13	0.125	0.2	0.3772546102458902	0.9510318552820296	0.7396087110474523	0.9456115382806753	0.6771305259149364	0.8804376142432282	0.9040086599189164	0.931260351427929	1.0	0.1111111111111111	0.0
6050	0.0925440981962237	0.018438421684713262	0.011791060127243467	0.9563180411163391	None	0	0	0.125	2	0.9523809523809523	20	0.3382352941176471	0.7142857142857143	16	15	6	1	0	0.23529411764705882	4	17	1.5333333333333334	23	0.06666666666666667	0	0.3772546102458902	0.9345263117061064	0.7396087110474523	0.9518473845072233	0.6771305259149364	0.9139865382193267	0.926713711822433	0.9351468182592938	1.0	0.375	0.0
1759	None	None	None	None	None	0	0	0.75	3	0.3333333333333333	1	0.5555555555555556	0	3	0	1	2	0	1.0	3	3	0.3333333333333333	5	0.6666666666666666	1.0	0	0	0	0	0	0	0	0	0	0	0
2944	None	None	None	None	None	0	0	0.2857142857142857	2	0.75	6	0.47619047619047616	0.625	6	5	3	1	0	0.42857142857142855	7	3	0.6666666666666666	10	0.1111111111111111	0.25	0.8588466813476192	0.596929684484734	0.7396087110474523	0.7662337923438517	0.6580023412605795	0.770545604361623	0.7072488265251362	0.7171597207543161	1.0	0.16666666666666666	0.0
7187	0.13934993327778436	0.047230819441843416	0.03498670243491813	0.9679821698399246	None	0	0	0.16666666666666666	3	0.875	21	0.34210526315789475	0.75	20	18	5	1	0	0.21052631578947367	4	19	1.7333333333333334	26	0.08333333333333333	0	0.3772546102458902	0.9245970423173214	0.7417815312857994	0.9478038804150944	0.6771305259149364	0.9385105698834902	0.926713711822433	0.9376351989458633	1.0	0.3	0.0
2732	0.009455137719676822	0.0009331343656580473	0.00030233091984395677	0.9851115993804895	None	0.5	1	0.6666666666666666	4	0.5	3	0.4444444444444444	0.5	5	3	2	0	0	0.5	3	6	0.5333333333333333	8	0.0	1.0	0.35969282539725433	0.9092068069309857	0.44551465302205423	0.9517509275246452	0.5365493393044918	0.945514603507597	0.9147016669619182	0.9378032378572569	0	0	0.0
2295	None	None	None	None	None	0.5	1	0.6666666666666666	4	0.5	3	0.4444444444444444	0.5	6	3	1	0	0	0.5	6	3	0.5333333333333333	8	0.0	1.0	0.4028580299619547	0.8824726289411929	0.6240871983047345	0.9176347635675712	0.3618573700198204	0.8391836621335227	0.8632323945326957	0.8835294714562442	0	0	0.0
153	None	None	None	None	None	0	0	0.3	3	0.8461538461538461	11	0.38461538461538464	0.8461538461538461	14	11	0	1	0	0.23076923076923078	13	3	1.0	15	1.0	1.0	0.8466516687207731	0.7667382863733722	0.8079167302912686	0.944394250922447	0.5567605728835736	0.8387824730381773	0.9104727397087576	0.8688101909212533	1.0	0.07142857142857142	0.0
3559	0.04116973417155295	0.0034710725764341343	0.0015303311920015408	0.9652851421043984	None	0	0	0.16666666666666666	2	0.9375	15	0.4	0.5625	11	9	6	1	0	0.2	15	3	1.2	18	0.07142857142857142	0.13333333333333333	0.6787113336231256	0.954414780700347	0.37536984870109874	0.9295125315374498	0.6771305259149364	0.7430347433194107	0.7809178653579227	0.9026932146107077	1.0	0.45454545454545453	0.0
4577	0.061860489654088816	0.004729005545159561	-0.0018533426665683294	0.5657849559885348	None	0	0	0.16666666666666666	2	0.9375	15	0.4	0.75	14	12	3	1	0	0.2	15	3	1.2	18	0.125	0.13333333333333333	0.3772546102458902	0.9402298607430093	0.7396087110474523	0.9530554956872321	0.6771305259149364	0.9198082045133936	0.926713711822433	0.939080986032104	1.0	0.35714285714285715	0.0
6664	0.12915548915283945	0.032389970836997316	0.005963045821000246	0.9674044701401938	None	0	0	0.1111111111111111	2	0.9583333333333334	23	0.325	0.7916666666666666	20	19	5	1	0	0.2	4	20	1.7333333333333334	26	0.07692307692307693	0	0.3772546102458902	0.9339676315727511	0.7396087110474523	0.9450553386811931	0.6771305259149364	0.9341003725616258	0.926713711822433	0.93791888318515	1.0	0.3	0.0
2789	6.071325909110266e-05	7.022304868562767e-06	5.451471923135261e-06	0.9999889906132836	None	0	0	0.5	4	0.5555555555555556	5	0.7333333333333333	0.3333333333333333	7	3	3	2	0	0.6	3	5	0.7333333333333333	11	0.3333333333333333	0.2222222222222222	0.4640073119122806	0.8553682079134287	0.8338632474131341	0.803803257556632	0.6202448872414422	0.608963743000523	0.8516900975475666	0.7703305556875066	0.5714285714285714	0.14285714285714285	0.0
2361	None	None	None	None	None	0	0	0.14285714285714285	1	1.0	8	0.6666666666666666	0.5	4	4	5	1	0	0.6	5	3	0.6666666666666666	10	0.07142857142857142	0.75	0.8588466813476192	0.8894715766155081	0.8716343866207877	0.7166361872439417	0.6583436650179252	0.9368528636660873	0.6962949672140466	0.8702777458663372	1.0	0.25	0.0
2959	0.006670864421592213	0.0001992588535348438	-0.0001938547404659397	0.9855550627217173	None	0	0	0.375	3	0.5555555555555556	5	0.7857142857142857	0.2222222222222222	5	2	5	1	0	0.2857142857142857	2	7	0.7333333333333333	11	0.09090909090909091	0.6666666666666666	0.8814951305248011	0.9202751872115849	0.20585268275124627	0.9317819181777572	0.19364094732278786	0.938428181649157	0.9613643868406732	0.9305279558065999	1.0	0.4	0.0
1884	None	None	None	None	None	0	0	0.7142857142857143	5	0.25	2	0.6666666666666666	0.125	5	1	4	1	0	0.6	5	3	0.6666666666666666	10	0.125	0.3333333333333333	0.3772546102458902	0.9357537621617202	0.9531291738726276	0.7877116965220895	0.19772366914232548	0.9718747119727608	0.9636343886401861	0.9248948756857684	1.0	0.2	0.0
3804	0.025167775745915517	0.002955126749966363	0.0029542288166966774	0.9668590479209055	None	0	0	0.2222222222222222	2	0.9090909090909091	10	0.43333333333333335	0.6363636363636364	9	7	3	1	0	0.3	10	3	0.8666666666666667	13	0.125	0.2	0.2039878073842701	0.9533155741832169	0.7396087110474523	0.9373787018363067	0.7247688598299978	0.8038062817305228	0.9040086599189164	0.9151024677386488	1.0	0.5555555555555556	0.0
3262	0.026621588723850245	0.003481890399593421	0.003033744450837142	0.9683363787498429	None	0	0	0.2	2	0.9166666666666666	11	0.42424242424242425	0.6666666666666666	10	8	3	1	0	0.2727272727272727	11	3	0.9333333333333333	14	0.125	0.18181818181818182	0.44134957050369794	0.9589129739012225	0.6281167444034838	0.918030311205216	0.7009496928724671	0.7430680678654599	0.8277101475726635	0.9010834896478973	1.0	0.1	0.0
3472	0.022726199275308098	0.003060314115205249	0.0025916518568067544	0.9793066227462899	None	0	0	0.2222222222222222	2	0.9090909090909091	10	0.43333333333333335	0.6363636363636364	9	7	3	1	0	0.3	10	3	0.8666666666666667	13	0.125	0.2	0.3772546102458902	0.9510318552820296	0.7396087110474523	0.9307869016200302	0.6771305259149364	0.8826740800398684	0.9040086599189164	0.9260637183116722	1.0	0.1111111111111111	0.0
1270	None	None	None	None	None	0	0	0.6666666666666666	4	0.2857142857142857	2	0.45	0	1	0	7	7	0	0.8	5	4	0.6	9	0.4117647058823529	0.3333333333333333	0	0	0	0	0	0	0	0	0	0	0
5251	0.05229422299652463	0.012358923265578975	0.01152152266869509	0.9748913619430594	None	0	0	0.16666666666666666	2	0.9375	15	0.4	0.75	14	12	3	1	0	0.2	15	3	1.2	18	0.125	0.13333333333333333	0.3772546102458902	0.9565250153461965	0.7396087110474523	0.9415971462566339	0.6771305259149364	0.9237868811295159	0.9090086249798183	0.9420654374482226	1.0	0.14285714285714285	0.0
5730	0.08586536457222202	0.01227132182751975	0.009200669286970992	0.9576853901740652	None	0	0	0.125	2	0.9523809523809523	20	0.3382352941176471	0.7619047619047619	17	16	5	1	0	0.23529411764705882	4	17	1.5333333333333334	23	0.07692307692307693	0	0.3772546102458902	0.9404592584455991	0.7396087110474523	0.9483389723492868	0.6771305259149364	0.9087696404735353	0.926713711822433	0.9343884140702958	1.0	0.4117647058823529	0.0
6980	0.1297430166345077	0.04243329967396551	0.03409709451696778	0.9659238568623693	None	0	0	0.15	3	0.8888888888888888	24	0.32954545454545453	0.7777777777777778	23	21	5	1	0	0.18181818181818182	4	22	1.9333333333333333	29	0.08333333333333333	0	0.3772546102458902	0.9315639438304647	0.7396087110474523	0.9398698030290566	0.6771305259149364	0.9351993027569492	0.926713711822433	0.9356283993725631	1.0	0.2608695652173913	0.0
4315	0.052939522272704966	0.011700168760388523	0.011274826580269454	0.9762456423766983	None	0	0	0.16666666666666666	2	0.9375	15	0.4	0.75	14	12	3	1	0	0.2	15	3	1.2	18	0.125	0.13333333333333333	0.3772546102458902	0.9565250153461965	0.7396087110474523	0.9415971462566339	0.6771305259149364	0.9237868811295159	0.9090086249798183	0.9420654374482226	1.0	0.07142857142857142	0.0
5495	0.09138475798561109	0.028651664893053208	0.007152038830910482	0.9677597724177571	None	0	0	0.13333333333333333	2	0.95	19	0.34375	0.75	16	15	5	1	0	0.25	4	16	1.4666666666666666	22	0.07692307692307693	0	0.3772546102458902	0.9410365310316587	0.7396087110474523	0.9469982640438332	0.6771305259149364	0.9209006179660401	0.9137729947216506	0.9371776041233852	1.0	0.375	0.0
4002	0.03344858265549277	0.006703056902464479	0.006628641368381728	0.975659902090563	None	0	0	0.2727272727272727	3	0.7857142857142857	11	0.3333333333333333	0.6428571428571429	12	9	3	1	0	0.3333333333333333	12	4	1.0666666666666667	16	0.14285714285714285	0.15384615384615385	0.3772546102458902	0.9409086590277387	0.5574892798742755	0.9498053685022114	0.6771305259149364	0.9003925573824075	0.9160558823955048	0.9331782877059999	1.0	0.08333333333333333	0.0
1831	None	None	None	None	None	0	0	0.5	3	0.42857142857142855	3	0.6	0.2857142857142857	4	2	4	1	0	0.6	5	3	0.6	9	0.1	0.5714285714285714	0.8588466813476192	0.5	0.7396087110474523	0.5712429044963613	0.6583436650179252	0.8118147998830705	0.710206794952697	0.6417397587014656	1.0	0.25	0.0
308	None	None	None	None	None	0	0	0.5	3	0.42857142857142855	3	0.75	0.14285714285714285	4	1	4	2	0	0.75	4	3	0.6	9	0.2222222222222222	0	0.5494631453920001	0.827707686649531	0.8125460159581548	0.8870333166811971	0.626524029878026	0.661595256108519	0.7850781938221254	0.8074548009186943	0.625	0.25	0.0
3577	0.037929176306900174	0.003656906643798874	-0.0013932462443323765	0.989819932117185	None	0	0	0.2	2	0.9230769230769231	12	0.4166666666666667	0.6923076923076923	11	9	3	1	0	0.25	12	3	1.0	15	0.125	0.16666666666666666	0.3772546102458902	0.9090704280678502	0.31731475703679335	0.9545804820383139	0.7623425816240204	0.9240881932488024	0.9134068178347363	0.9318610178020703	1.0	0.09090909090909091	0.0
2192	None	None	None	None	None	0	0	1.0	2	0.0	0	1.0	0	2	0	0	2	0	0.3333333333333333	3	1	0.2	3	1.0	1.0	0	0	0	0	0	0	0	0	0	0	0
6526	0.12586862741811777	0.030156013926622132	0.024338673772457187	0.9481932750341379	None	0	0	0.11764705882352941	2	0.9565217391304348	22	0.32894736842105265	0.7391304347826086	18	17	6	1	0	0.21052631578947367	4	19	1.6666666666666667	25	0.06666666666666667	0	0.3772546102458902	0.9251490526145979	0.7396087110474523	0.9535620901793762	0.6771305259149364	0.9290725169928679	0.926713711822433	0.9372048730062293	1.0	0.3333333333333333	0.0
4047	0.03505068286959423	0.00866894053910354	0.008668773818179895	0.9903766663977444	None	0	0	0.2727272727272727	3	0.7857142857142857	11	0.3333333333333333	0.6428571428571429	12	9	3	1	0	0.3333333333333333	12	4	1.0666666666666667	16	0.14285714285714285	0.15384615384615385	0.6787113336231256	0.9489120825417001	0.7396087110474523	0.9321123806843885	0.6771305259149364	0.8514415691006468	0.7809178653579227	0.919020082788275	1.0	0.08333333333333333	0.0
6355	0.11083227851159608	0.023371359915910182	0.022862174942744864	0.9504050056476474	None	0	0	0.125	2	0.9545454545454546	21	0.3333333333333333	0.7272727272727273	17	16	6	1	0	0.2222222222222222	4	18	1.6	24	0.06666666666666667	0	0.3772546102458902	0.929787829257367	0.7396087110474523	0.9530482195338351	0.6771305259149364	0.9232006675401149	0.926713711822433	0.9366445699695979	1.0	0.35294117647058826	0.0
2256	None	None	None	None	None	0.5	1	0.6666666666666666	4	0.5	3	0.4444444444444444	0.5	6	3	1	0	0	0.5	6	3	0.5333333333333333	8	0.0	1.0	0.3764941644435034	0.8859141337043204	0.3954251984230486	0.932045554035221	0.45684471935837623	0.9336910221931153	0.8632323945326957	0.9196556609841264	0	0	0.0
3603	0.054904149149612336	0.00711512797094519	0.005750415185955041	0.9754640663638988	None	0	0	0.16666666666666666	2	0.9333333333333333	14	0.40476190476190477	0.7333333333333333	13	11	3	1	0	0.21428571428571427	14	3	1.1333333333333333	17	0.125	0.14285714285714285	0.3772546102458902	0.9410136108935807	0.7396087110474523	0.9455619470655836	0.6771305259149364	0.9211787364376709	0.9137729947216506	0.9366882384089226	1.0	0.07692307692307693	0.0
915	None	None	None	None	None	0	0	0.42857142857142855	6	0.5263157894736842	10	0.3333333333333333	0.3684210526315789	8	7	12	5	0	0.7777777777777778	9	7	1.4	21	0.18518518518518517	0.23529411764705882	0.6389127574480424	0.82804965918785	0.7639643383031014	0.8830464771105956	0.1526486561229059	0.9519151094611079	0.9331997347076816	0.8996184372141588	0.125	0.125	0.0
3608	0.035674730424081626	0.002680051678421855	0.002655281191048071	0.9711664667928006	None	0	0	0.2	2	0.9230769230769231	12	0.4166666666666667	0.6923076923076923	11	9	3	1	0	0.25	12	3	1.0	15	0.125	0.16666666666666666	0.3772546102458902	0.9397060403862928	0.7396087110474523	0.9498380558955927	0.6771305259149364	0.9140074321584724	0.9137729947216506	0.936054903571947	1.0	0.09090909090909091	0.0
2010	None	None	None	None	None	0	0	0.25	2	0.7777777777777778	7	0.55	0.2222222222222222	3	2	7	5	0	0.8	5	4	0.7333333333333333	11	0.29411764705882354	0.2222222222222222	0.8588466813476192	0.5	0.6407141621410342	0.8447087729356582	0.6771305259149364	0.8208359340401121	0.721940253943833	0.7449587706783435	0.3333333333333333	0	0.0
4697	0.04282577057483216	0.007120056375712444	0.0014084391246108033	0.9770739351043926	None	0	0	0.15384615384615385	2	0.9411764705882353	16	0.3958333333333333	0.7058823529411765	14	12	4	1	0	0.1875	16	3	1.2666666666666666	19	0.1	0.125	0.6180506457967547	0.9597307227912818	0.7396087110474523	0.9353273003545488	0.6771305259149364	0.8982192630314698	0.8173059115199248	0.9354389668954083	1.0	0.07142857142857142	0.0
7359	0.1389273333958289	0.028229291296901843	-0.009899334131767176	0.6784237302713285	None	0	0	0.0625	1	1.0	21	0.3194444444444444	0.8095238095238095	18	17	4	1	0	0.2222222222222222	4	18	1.5333333333333334	23	0.09090909090909091	0	0.8588466813476192	0.928092336471019	0.7396087110474523	0.9211725295116764	0.6771305259149364	0.9394624611436012	0.9081401882276006	0.9299589837937661	1.0	0.3333333333333333	0.0
535	None	None	None	None	None	0.5	1	0.6666666666666666	4	0.5714285714285714	4	0.36	0.42857142857142855	5	3	3	1	0	1.0	5	5	0.6	9	0.125	1.0	0.7107524089845587	0.9622427639231385	0.5772348324587616	0.9303615156064784	0.41061126498661527	0.8414731210614602	0.914950157018946	0.9241318979740929	1.0	0.4	0.0
976	None	None	None	None	None	0	0	0.6666666666666666	2	0.5	1	0.6666666666666666	0	1	0	2	0	0	0.6666666666666666	3	2	0.26666666666666666	4	0.0	0	0	0	0	0	0	0	0	0	0	0	0
6569	0.1228186837546006	0.028267109553579674	0.010567780877682093	0.724255271847565	None	0	0	0.06666666666666667	1	1.0	20	0.3235294117647059	0.8	17	16	4	2	0	0.23529411764705882	17	4	1.4666666666666666	22	0.18181818181818182	0	0.8588466813476192	0.8952608665717897	0.9650548929285805	0.7743675996975965	0.4169895968291306	0.8967923935573934	0.927165925532568	0.8637691388741598	0.5294117647058824	0.35294117647058826	0.0
2359	None	None	None	None	None	0	0	0.75	3	0.5	2	0.5	0.25	4	1	1	1	0	0.75	4	3	0.4	6	0.3333333333333333	1.0	0.6301908248064239	0.923046238784339	0.5726241189978558	0.918279272293709	0.30146799892737947	0.9585664351079505	0.8930462499667485	0.9359364498840316	1.0	0.5	0.0
207	None	None	None	None	None	0	0	0.5	1	1.0	1	1.0	0	0	0	2	3	0	0.3333333333333333	1	3	0.2	3	0.375	0	0	0	0	0	0	0	0	0	0	0	0
3766	0.018711912541471313	0.0040392952718517295	0.004039186068810029	0.9926369989082355	None	0	0	0.3	3	0.75	9	0.35	0.5833333333333334	10	7	3	1	0	0.4	10	4	0.9333333333333333	14	0.14285714285714285	0.18181818181818182	0.5279829719345079	0.9462900489173678	0.5574892798742755	0.94207665435941	0.6771305259149364	0.8710792963747291	0.8528086954341338	0.9257260105105473	1.0	0.1	0.0
4851	0.06759465943019419	0.01130306287501634	0.0057121713517346035	0.986539588781321	None	0	0	0.14285714285714285	2	0.9444444444444444	17	0.39215686274509803	0.7777777777777778	16	14	3	1	0	0.17647058823529413	17	3	1.3333333333333333	20	0.125	0.11764705882352941	0.3772546102458902	0.9441099302902548	0.7396087110474523	0.9394080549383814	0.6771305259149364	0.9220908833728715	0.926713711822433	0.9358169997912035	1.0	0.3125	0.0
143	None	None	None	None	None	0	0	0.5714285714285714	4	0.5	4	0.35714285714285715	0.5	8	4	1	1	0	0.5714285714285714	7	4	0.6666666666666666	10	0.5	0.4	0.6963053998087649	0.924057937369914	0.33867667416356084	0.932144715272073	0.7304786282403551	0.9350322269813919	0.8857540801291411	0.9305521173657321	1.0	0.125	0.0
6257	0.138152152084711	0.04672492099674914	0.023171117242316016	0.9647791916248641	None	0	0	0.0625	1	1.0	21	0.3194444444444444	0.8095238095238095	18	17	4	1	0	0.2222222222222222	4	18	1.5333333333333334	23	0.09090909090909091	0	0.3772546102458902	0.9326799272512617	0.7396087110474523	0.9494040587918522	0.6771305259149364	0.9344255258450498	0.926713711822433	0.9392950303740047	1.0	0.3333333333333333	0.0
6082	0.11363958570522083	0.02994498324686703	0.02852032290961744	0.9636751643908986	None	0	0	0.125	2	0.9523809523809523	20	0.3382352941176471	0.7619047619047619	17	16	5	1	0	0.23529411764705882	4	17	1.5333333333333334	23	0.07692307692307693	0	0.3772546102458902	0.9257182093708759	0.7396087110474523	0.949783504642925	0.6771305259149364	0.9308083417148999	0.926713711822433	0.9362704407707184	1.0	0.35294117647058826	0.0
7513	0.1519982830016559	0.04921215158195082	0.02343157289237085	0.9673438686986989	None	0	0	0.058823529411764705	1	1.0	23	0.3125	0.8260869565217391	20	19	4	1	0	0.2	4	20	1.6666666666666667	25	0.09090909090909091	0	0.3772546102458902	0.9245970423173214	0.7417815312857994	0.9478038804150944	0.6771305259149364	0.9385812768409207	0.926713711822433	0.9376590897348887	1.0	0.3	0.0
4707	0.057889919023202924	0.00998993346447219	0.003851102437023884	0.9776926209458489	None	0	0	0.16666666666666666	2	0.9333333333333333	14	0.40476190476190477	0.7333333333333333	13	11	3	1	0	0.21428571428571427	14	3	1.1333333333333333	17	0.125	0.14285714285714285	0.3772546102458902	0.9444989266181186	0.7396087110474523	0.9301085002952938	0.6771305259149364	0.9199646675619264	0.9040086599189164	0.9322320349924941	1.0	0.07692307692307693	0.0
461	None	None	None	None	None	0	0	0.5	2	0.3333333333333333	1	0.8333333333333334	0	2	0	2	1	0	0.6666666666666666	2	3	0.3333333333333333	5	0.16666666666666666	0	0	0	0	0	0	0	0	0	0	0	0
5858	0.11479545745194494	0.022789429195534144	0.02126769261035021	0.8960683417125915	None	0	0	0.1111111111111111	2	0.9583333333333334	23	0.325	0.75	19	18	6	1	0	0.2	4	20	1.7333333333333334	26	0.06666666666666667	0	0.3772546102458902	0.9249830106064155	0.7396087110474523	0.9521367269275245	0.6771305259149364	0.9181916564275525	0.926713711822433	0.9334012447865182	1.0	0.3684210526315789	0.0
659	None	None	None	None	None	0	0	0.375	3	0.6666666666666666	6	0.9166666666666666	0.3333333333333333	5	3	5	4	0	0.75	3	4	0.7333333333333333	11	0.3333333333333333	0	0.7377426327812179	0.941401558175624	0.4482223453950681	0.9493509565430417	0.3812922071544419	0.8718210841036999	0.7495315129020776	0.9270043908844965	0.30000000000000004	0	0.0
2259	None	None	None	None	None	0	0	0.5	2	0.6666666666666666	2	1.0	0.6666666666666666	3	2	1	0	0	0.2	5	1	0.3333333333333333	5	0.0	0.5	0.28587195000835824	0.9573239999317461	0.7396087110474523	0.8937818970294237	0.41525216544766363	0.8505133341221863	0.795153784793155	0.9110374439786262	0	0	0.0
6997	0.14065027637689567	0.04434401367703707	0.03373103764289227	0.9650442416004896	None	0	0	0.1111111111111111	2	0.96	24	0.32142857142857145	0.8	21	20	5	1	0	0.19047619047619047	4	21	1.8	27	0.07692307692307693	0	0.3772546102458902	0.9340184443171791	0.7396087110474523	0.950043865556065	0.6771305259149364	0.9324619606439231	0.926713711822433	0.9393578925387359	1.0	0.2857142857142857	0.0
1116	None	None	None	None	None	0	0	0.6666666666666666	2	0.5	1	1.0	0.5	3	1	0	1	0	0.25	4	1	0.26666666666666666	4	0.5	0.6666666666666666	0.5858009169581667	0.8378825368623474	0.7299080060301865	0.8237835943461065	0.6967570510073153	0.8916551517676005	0.8806669980548999	0.853731241524054	1.0	0.6666666666666666	0.0
6421	0.13953162761913848	0.04351517870702145	0.014766653579322239	0.969554549999149	None	0	0	0.1111111111111111	2	0.96	24	0.32142857142857145	0.8	21	20	5	1	0	0.19047619047619047	4	21	1.8	27	0.07692307692307693	0	0.3772546102458902	0.9304873625590842	0.7439543515241465	0.9453177331746884	0.6771305259149364	0.9361174554569364	0.926713711822433	0.9375922362279062	1.0	0.2857142857142857	0.0
861	None	None	None	None	None	0	0	0.6666666666666666	2	0.5	1	0.6666666666666666	0	1	0	2	0	0	0.6666666666666666	3	2	0.26666666666666666	4	0.0	0.6666666666666666	0	0	0	0	0	0	0	0	0	0	0
932	None	None	None	None	None	0	0	0.2	1	1.0	5	1.0	0	0	0	6	7	0	0.14285714285714285	1	7	0.4666666666666667	7	0.4375	0	0	0	0	0	0	0	0	0	0	0	0
6728	0.14159615093374775	0.03633232939180563	-0.009429649356176264	0.9695611526172705	None	0	0	0.11764705882352941	2	0.9565217391304348	22	0.32894736842105265	0.782608695652174	19	18	5	1	0	0.21052631578947367	4	19	1.6666666666666667	25	0.07692307692307693	0	0.3772546102458902	0.9286022853335228	0.7396087110474523	0.9461503600460544	0.6771305259149364	0.934039711656509	0.926713711822433	0.9366733790924905	1.0	0.3157894736842105	0.0
963	None	None	None	None	None	0	0	0.5	3	0.7142857142857143	5	0.375	0.5714285714285714	6	4	2	1	0	0.6666666666666666	6	4	0.6	9	0.16666666666666666	0.6666666666666666	0.2810237755062251	0.754564207361575	0.7742451845272003	0.9228220683742239	0.17247990101544178	0.7175205947087866	0.924882723776759	0.8193881962304712	1.0	0	0.0
178	None	None	None	None	None	0	0	0.6666666666666666	2	0.5	1	1.0	0.5	1	1	2	0	0	0.25	4	1	0.26666666666666666	4	0.0	0.6666666666666666	0.5316695490164396	0.5	0.6983343406006	0.5	0.2096970182042897	0.5	0.8837223989774023	0.5	0	0	0.0
4872	0.05013400555263644	0.005618327276670542	-0.0028320291721080195	0.5689649376717972	None	0	0	0.16666666666666666	2	0.9333333333333333	14	0.40476190476190477	0.7333333333333333	13	11	3	1	0	0.21428571428571427	14	3	1.1333333333333333	17	0.125	0.14285714285714285	0.3772546102458902	0.9636793842602267	0.7396087110474523	0.9428981847406068	0.7247688598299978	0.8589032060890943	0.9040086599189164	0.9327404869691739	1.0	0.15384615384615385	0.0
351	None	None	None	None	None	0.3333333333333333	1	0.5	4	0.6	6	0.4444444444444444	0.6	8	6	3	2	0	0.3333333333333333	3	9	0.8	12	0.25	0.2222222222222222	0.32926000675575867	0.8976026795890151	0.42256243214392286	0.9667491444289632	0.4920703113053989	0.8046670557090548	0.837281119125009	0.9104234458744164	0.5625	0.25	0.0
3099	0.0012619151152268233	0.00013640542336447006	0.00013338578391969936	0.9987988644328207	None	0.5	1	0.6666666666666666	4	0.3333333333333333	2	0.6666666666666666	0	4	0	3	0	0	0.75	3	4	0.5333333333333333	8	0.0	0.4	0	0	0	0	0	0	0	0	0	0	0
5099	0.04678778880432508	0.010509365332623413	0.010090945567136193	0.9743942940722923	None	0	0	0.15384615384615385	2	0.9411764705882353	16	0.3958333333333333	0.7058823529411765	14	12	4	1	0	0.1875	16	3	1.2666666666666666	19	0.1	0.125	0.6180506457967547	0.9597307227912818	0.7396087110474523	0.9353273003545488	0.6771305259149364	0.8991730969713294	0.8277101475726635	0.9356495585928785	1.0	0.07142857142857142	0.0
7349	0.132038758001332	0.026725831913963796	-0.020408677388326593	0.9661908592483056	None	0	0	0.15	3	0.8888888888888888	24	0.32954545454545453	0.7777777777777778	23	21	5	1	0	0.18181818181818182	4	22	1.9333333333333333	29	0.08333333333333333	0	0.3772546102458902	0.9236721656426953	0.7439543515241465	0.9421336259601769	0.6771305259149364	0.9380539181431741	0.926713711822433	0.9350485117745349	1.0	0.2608695652173913	0.0
2697	0.009862540119010532	0.000515074797071443	0.00048378081165250064	0.9853836308765883	None	0.5	1	0.6666666666666666	4	0.5	3	0.4444444444444444	0.5	5	3	2	0	0	0.5	3	6	0.5333333333333333	8	0.0	1.0	0.35969282539725433	0.9092068069309857	0.44551465302205423	0.9517509275246452	0.5365493393044918	0.945514603507597	0.9147016669619182	0.9378032378572569	0	0	0.0
2166	None	None	None	None	None	0	0	0.16666666666666666	1	1.0	7	0.6428571428571429	0.7142857142857143	6	5	2	1	0	0.2857142857142857	7	2	0.6	9	0.14285714285714285	0.2857142857142857	0.6787113336231256	0.9405957424566536	0.37536984870109874	0.9369779453379589	0.7009496928724671	0.7094800644244877	0.7809178653579227	0.8926462506116686	1.0	0.16666666666666666	0.0
3019	0.006400602637771657	0.0008906161140518918	0.0008637568344622498	0.9869837939403695	None	0.5	1	0.6666666666666666	4	0.5	3	0.5333333333333333	0.3333333333333333	4	2	3	0	0	0.6	3	5	0.5333333333333333	8	0.0	0.6666666666666666	0.3178156481238754	0.9324106772927919	0.6240871983047345	0.943562325646665	0.45684471935837623	0.9316706185344473	0.9024022089947119	0.9361055722492702	0	0	0.0
1446	None	None	None	None	None	0	0	0.6	3	0.6	3	0.5833333333333334	0.6	6	3	0	1	0	0.3333333333333333	6	2	0.4666666666666667	7	1.0	0.4	0.850757121037238	0.6093790534184106	0.16997210018289036	0.7314372534460586	0.90857385398581	0.9729178217562148	0.9648202431474191	0.842376503939618	1.0	0.16666666666666666	0.0
6956	0.1516423958096222	0.05808685716963796	0.03985016919250175	0.9687676046351719	None	0	0	0.1111111111111111	2	0.96	24	0.32142857142857145	0.8	21	20	5	1	0	0.19047619047619047	4	21	1.8	27	0.07692307692307693	0	0.3772546102458902	0.9206665773056057	0.7439543515241465	0.9467011384857819	0.6771305259149364	0.9394988954322919	0.926713711822433	0.9364576278417044	1.0	0.2857142857142857	0.0
5370	0.06265475469490227	0.014824101716191123	0.013652474266643368	0.9714703613893273	None	0	0	0.15384615384615385	2	0.9411764705882353	16	0.3958333333333333	0.7647058823529411	15	13	3	1	0	0.1875	16	3	1.2666666666666666	19	0.125	0.125	0.3772546102458902	0.9566363367229638	0.7396087110474523	0.9474442187610866	0.6771305259149364	0.9191310988855803	0.9137729947216506	0.9429686159548345	1.0	0.06666666666666667	0.0
1388	None	None	None	None	None	0	0	0.75	3	0.0	0	0.625	0	3	0	1	0	0	0.5	4	2	0.3333333333333333	5	0.0	0.5	0	0	0	0	0	0	0	0	0	0	0
4777	0.08051915910338871	0.011010082326778078	0.01050246164156555	0.9744693336888497	None	0	0	0.14285714285714285	2	0.9473684210526315	18	0.3888888888888889	0.7368421052631579	16	14	4	1	0	0.16666666666666666	18	3	1.4	21	0.1	0.1111111111111111	0.3772546102458902	0.9441099302902548	0.7396087110474523	0.9370104267563055	0.6771305259149364	0.9209725866259919	0.9160558823955048	0.934669797169735	1.0	0.0625	0.0
6309	0.13410407109593123	0.030062002837366663	0.02992126654227684	0.7392132068804568	None	0	0	0.06666666666666667	1	1.0	20	0.3235294117647059	0.8	17	16	4	1	0	0.23529411764705882	4	17	1.4666666666666666	22	0.09090909090909091	0	0.8588466813476192	0.8959520174507563	0.9650548929285805	0.7696356369887136	0.2533034629636042	0.9239676688549372	0.9636343886401861	0.8756938816154309	1.0	0.35294117647058826	0.0
904	None	None	None	None	None	0.5	1	0.6666666666666666	4	0.5	3	0.5	0.3333333333333333	5	2	2	1	0	1.0	4	4	0.5333333333333333	8	0.2	0.5	0.6606708148451969	0.9296900178497048	0.7789586188410025	0.9041712702469499	0.7986334319037882	0.9584638696337149	0.8564775680524637	0.9343218067724249	1.0	0.2	0.0
7320	0.11816237477789661	0.030760224531794642	0.0119508401829247	0.9690308060511826	None	0	0	0.16666666666666666	3	0.875	21	0.34210526315789475	0.75	19	18	6	1	0	0.21052631578947367	4	19	1.7333333333333334	26	0.06666666666666667	0	0.3772546102458902	0.9286022853335228	0.7396087110474523	0.9461503600460544	0.6771305259149364	0.9513067772114316	0.9566683060685728	0.9427463425821648	1.0	0.3157894736842105	0.0
5393	0.0491540788546785	0.014319111951667515	0.01150715538571202	0.8393133831976605	None	0	0	0.15384615384615385	2	0.9411764705882353	16	0.3958333333333333	0.7647058823529411	15	13	3	1	0	0.1875	16	3	1.2666666666666666	19	0.125	0.125	0.3772546102458902	0.9519219979732214	0.7396087110474523	0.9429361729103476	0.6771305259149364	0.8896052557332963	0.926713711822433	0.9324995213489288	1.0	0.4	0.0
5224	0.06995694290158981	0.013395986775869763	0.011026637176013541	0.9593144141806871	None	0	0	0.14285714285714285	2	0.9473684210526315	18	0.3888888888888889	0.7894736842105263	17	15	3	1	0	0.16666666666666666	18	3	1.4	21	0.125	0.1111111111111111	0.3772546102458902	0.9404992125396899	0.7396087110474523	0.9530074027470115	0.6771305259149364	0.9212758141854088	0.926713711822433	0.9395331391113831	1.0	0.35294117647058826	0.0
90	None	None	None	None	None	0	0	1.0	2	0.0	0	0.75	0	0	0	2	0	0	1.0	2	2	0.2	3	0.0	0	0	0	0	0	0	0	0	0	0	0	0
4371	0.06621379990425103	0.0031406222892390125	-0.002642386111570532	0.9969076166460447	None	0	0	0.14285714285714285	2	0.9444444444444444	17	0.39215686274509803	0.7777777777777778	16	14	3	1	0	0.17647058823529413	17	3	1.3333333333333333	20	0.125	0.11764705882352941	0.6660265414089649	0.8818716447886048	0.7712164262987956	0.7057986035099162	0.4169895968291306	0.9238510199219473	0.8703986276422381	0.8573843536938476	1.0	0.0625	0.0
5924	0.07532271915753004	0.0032153127367459395	-0.0007504979766531619	0.9968786469454988	None	0	0	0.14285714285714285	2	0.9444444444444444	17	0.39215686274509803	0.7777777777777778	16	14	3	1	0	0.17647058823529413	17	3	1.3333333333333333	20	0.125	0.11764705882352941	0.6709306227844496	0.8659384520033001	0.7396087110474523	0.8841086656530727	0.6771305259149364	0.92921680917202	0.8096946190597646	0.8963570914998111	1.0	0.375	0.0
4593	0.03749510002061829	0.00717876222625466	0.005820183097739209	0.975696293091352	None	0	0	0.18181818181818182	2	0.9285714285714286	13	0.41025641025641024	0.7142857142857143	12	10	3	1	0	0.23076923076923078	13	3	1.0666666666666667	16	0.125	0.15384615384615385	0.6180506457967547	0.9634512941009122	0.7396087110474523	0.9381959395827245	0.7009496928724671	0.8669608839578181	0.8173059115199248	0.932268669801805	1.0	0.08333333333333333	0.0
6537	0.11848105170614766	0.031321109769549244	0.030987533996048748	0.9490262758861228	None	0	0	0.1111111111111111	2	0.9583333333333334	23	0.325	0.75	19	18	6	1	0	0.2	4	20	1.7333333333333334	26	0.06666666666666667	0	0.3772546102458902	0.920612923201821	0.7396087110474523	0.9535998213123049	0.6771305259149364	0.932912308670866	0.926713711822433	0.9371436823505905	1.0	0.3157894736842105	0.0
5232	0.044321566616450384	0.002816079369178402	0.0026251055156375175	0.9969692548790919	None	0	0	0.16666666666666666	2	0.9333333333333333	14	0.40476190476190477	0.7333333333333333	13	11	3	1	0	0.21428571428571427	14	3	1.1333333333333333	17	0.125	0.14285714285714285	0.6787113336231256	0.833755882089248	0.7396087110474523	0.9154985376704505	0.5877486225139406	0.8795058823459018	0.7809178653579227	0.8801988116648548	1.0	0.46153846153846156	0.0
2826	0.0010910710884281549	0.00018768626364964357	0.00018768396718544467	0.9969476112734226	None	0	0	1.0	3	0.0	0	0.6666666666666666	0	2	0	1	1	0	0.6666666666666666	2	3	0.26666666666666666	4	0.25	1.0	0	0	0	0	0	0	0	0	0	0	0
7160	0.1171499598452717	0.030737169641429172	0.025176886768737736	0.9643053909642526	None	0	0	0.16666666666666666	3	0.875	21	0.34210526315789475	0.75	20	18	5	1	0	0.21052631578947367	4	19	1.7333333333333334	26	0.08333333333333333	0	0.3772546102458902	0.9339676315727511	0.7396087110474523	0.9450553386811931	0.6771305259149364	0.9340265307607833	0.926713711822433	0.9378956087425744	1.0	0.3	0.0
5870	0.09161404356242892	0.025452646726329128	0.005972446665091069	0.9674312587180276	None	0	0	0.13333333333333333	2	0.95	19	0.34375	0.75	16	15	5	1	0	0.25	4	16	1.4666666666666666	22	0.07692307692307693	0	0.3772546102458902	0.9410365310316587	0.7396087110474523	0.9469982640438332	0.6771305259149364	0.9209006179660401	0.9137729947216506	0.9371776041233852	1.0	0.375	0.0
5632	0.06604732784829818	0.017104002288016014	0.016779293715862606	0.968071170993549	None	0	0	0.14285714285714285	2	0.9473684210526315	18	0.3888888888888889	0.7368421052631579	16	14	4	1	0	0.16666666666666666	18	3	1.4	21	0.1	0.1111111111111111	0.3772546102458902	0.9605175293204614	0.7396087110474523	0.9443958839760279	0.7009496928724671	0.9224105994598911	0.9090086249798183	0.944441353218622	1.0	0.125	0.0
5404	0.09234691048908071	0.022271772896194524	0.010144738802589644	0.9692616149272695	None	0	0	0.14285714285714285	2	0.9444444444444444	17	0.35714285714285715	0.7222222222222222	14	13	5	1	0	0.2857142857142857	4	14	1.3333333333333333	20	0.07692307692307693	0	0.3772546102458902	0.935814362974319	0.7396087110474523	0.9489857906107021	0.6771305259149364	0.9317508742010252	0.926713711822433	0.9392858296052914	1.0	0.35714285714285715	0.0
27	None	None	None	None	None	0	0	0.6666666666666666	2	0.5	1	1.0	0.5	2	1	1	0	0	0.25	4	1	0.26666666666666666	4	0.0	0.6666666666666666	0.8402685146671349	0.7435875080439074	0.582481303120937	0.9848604132871214	0.5452717351158735	0.8804617330751413	0.8501620935274599	0.917755309044125	0	0	0.0
7417	0.14118055500751703	0.047954623759717915	0.036294308910684824	0.9669686308456906	None	0	0	0.16666666666666666	3	0.88	22	0.3375	0.76	21	19	5	1	0	0.2	4	20	1.8	27	0.08333333333333333	0	0.3772546102458902	0.9304873625590842	0.7396087110474523	0.9442537263819247	0.6771305259149364	0.934163451731969	0.926713711822433	0.9365580893538663	1.0	0.2857142857142857	0.0
6996	0.15113764556430884	0.053246998708101824	0.044571537796725215	0.9687964074129308	None	0	0	0.1111111111111111	2	0.96	24	0.32142857142857145	0.8	21	20	5	1	0	0.19047619047619047	4	21	1.8	27	0.07692307692307693	0	0.3772546102458902	0.9206665773056057	0.7439543515241465	0.9467011384857819	0.6771305259149364	0.9394988954322919	0.926713711822433	0.9364576278417044	1.0	0.2857142857142857	0.0
4531	0.030959880025386844	0.002554324646382792	0.001563012236453688	0.9805656163912767	None	0	0	0.2727272727272727	3	0.7857142857142857	11	0.3333333333333333	0.6428571428571429	12	9	3	1	0	0.3333333333333333	12	4	1.0666666666666667	16	0.14285714285714285	0.15384615384615385	0.6787113336231256	0.9549090909706519	0.5574892798742755	0.926925229391142	0.6771305259149364	0.7400096026851745	0.7809178653579227	0.9014210366856077	1.0	0.08333333333333333	0.0
5937	0.12338243963883394	0.011772130559423383	0.004941540753963314	0.9652415489953504	None	0	0	0.13333333333333333	2	0.95	19	0.34375	0.7	15	14	6	1	0	0.25	4	16	1.4666666666666666	22	0.06666666666666667	0	0.3772546102458902	0.9351466839419335	0.7396087110474523	0.9096584024225612	0.6771305259149364	0.9289662101287574	0.910777746901326	0.9252780958155152	1.0	0.3333333333333333	0.0
5639	0.021327819718429324	0.004648584593753325	0.004232143542216891	0.9789381053886137	None	0	0	0.2222222222222222	2	0.9090909090909091	10	0.43333333333333335	0.6363636363636364	9	7	3	1	0	0.3	10	3	0.8666666666666667	13	0.125	0.2	0.3772546102458902	0.9479095956806888	0.7396087110474523	0.9384933628357969	0.6771305259149364	0.8997266877641706	0.9040086599189164	0.9313022126250861	1.0	0.5555555555555556	0.0
4390	0.04443969516116506	0.010481184003775151	0.010464358906304793	0.975887863441168	None	0	0	0.16666666666666666	2	0.9333333333333333	14	0.40476190476190477	0.7333333333333333	13	11	3	1	0	0.21428571428571427	14	3	1.1333333333333333	17	0.125	0.14285714285714285	0.3772546102458902	0.9600093312325622	0.7396087110474523	0.940643676642175	0.6771305259149364	0.9054863545177768	0.9040086599189164	0.9389848335191429	1.0	0.07692307692307693	0.0
954	None	None	None	None	None	0	0	0.42857142857142855	3	0.75	6	0.35714285714285715	0.75	8	6	1	1	0	0.5714285714285714	7	4	0.6666666666666666	10	0.25	0.6666666666666666	0.2810237755062251	0.8515728809090963	0.7742451845272003	0.9499087275694861	0.19612969923415116	0.936155170962002	0.9261894078026309	0.9211647447871175	1.0	0	0.0
1596	None	None	None	None	None	0	0	0.3333333333333333	1	1.0	2	0.6666666666666666	0.5	1	1	2	1	0	0.6666666666666666	3	2	0.26666666666666666	4	0.125	0	0.8588466813476192	0.5	0.8058709643812867	0.5	1.0	0.5	0.6940935521424929	0.5	1.0	0	0.0
5636	0.06205890744426421	0.004408970114316823	-0.001201851726272143	0.565707100474864	None	0	0	0.16666666666666666	2	0.9375	15	0.4	0.75	14	12	3	1	0	0.2	15	3	1.2	18	0.125	0.13333333333333333	0.3772546102458902	0.9402298607430093	0.7396087110474523	0.9530554956872321	0.6771305259149364	0.9198082045133936	0.926713711822433	0.939080986032104	1.0	0.35714285714285715	0.0
4398	0.05721525539115021	0.010234684612244834	-0.006185212193211262	0.762327263885531	None	0	0	0.16666666666666666	2	0.9333333333333333	14	0.40476190476190477	0.7333333333333333	13	11	3	1	0	0.21428571428571427	14	3	1.1333333333333333	17	0.125	0.14285714285714285	0.4418865133668213	0.903829349402322	0.7396087110474523	0.8703770088662964	0.8325218369933131	0.9208640692963471	0.8533249710139387	0.9002183176254471	1.0	0.07692307692307693	0.0
6356	0.09938570906387281	0.03258057559146952	0.016275923702035233	0.9665463067062584	None	0	0	0.13333333333333333	2	0.95	19	0.34375	0.75	16	15	5	1	0	0.25	4	16	1.4666666666666666	22	0.07692307692307693	0	0.3772546102458902	0.9410365310316587	0.7396087110474523	0.9496524693685574	0.6771305259149364	0.9241373046857487	0.926713711822433	0.939101517607545	1.0	0.375	0.0
6957	0.09704762585327431	0.0027022987495313837	-0.002682650399170575	0.9971116539846584	None	0	0	0.1111111111111111	2	0.96	24	0.2571428571428571	0.8	22	20	4	1	0	0.23809523809523808	21	5	1.8	27	0.1	0	0.7043671776696312	0.8920639403885371	0.7417815312857994	0.9018989304305457	0.6771305259149364	0.9582774878041488	0.8566219752076512	0.9233104339885551	1.0	0.3181818181818182	0.0
940	None	None	None	None	None	0	0	0.5	3	0.6666666666666666	4	0.5714285714285714	0.6666666666666666	6	4	1	1	0	0.2857142857142857	7	2	0.5333333333333333	8	0.25	1.0	0.6366778687177312	0.8958263999648284	0.5726241189978558	0.9457770172752095	0.30146799892737947	0.9695400234198938	0.9259521570665029	0.9439413737549132	1.0	0.5	0.0
6798	0.11957776544490316	0.023502187519000056	-0.022853107727253207	0.961144169734633	None	0	0	0.125	2	0.9545454545454546	21	0.3333333333333333	0.7727272727272727	18	17	5	1	0	0.2222222222222222	4	18	1.6	24	0.07692307692307693	0	0.3772546102458902	0.9352273303398969	0.7396087110474523	0.9506866915692311	0.6771305259149364	0.9258440588845562	0.926713711822433	0.9380694675198691	1.0	0.05555555555555555	0.0
2776	0.00876360581137787	0.00021287699753649934	-3.272242830508681e-05	0.9836284430097171	None	0	0	0.6	3	0.4	2	0.5833333333333334	0.4	5	2	1	0	0	0.3333333333333333	6	2	0.4666666666666667	7	0.0	0.6666666666666666	0.6990950933770486	0.843388099196072	0.8215512368759409	0.8372116960308198	0.2350527008903865	0.9489467482965547	0.9259521570665029	0.8890679107868656	0	0	0.0
7504	0.11134732769065343	0.0047543521593061975	0.004750000201603801	0.9970747647327509	None	0	0	0.11764705882352941	2	0.9565217391304348	22	0.32894736842105265	0.782608695652174	19	18	5	1	0	0.21052631578947367	4	19	1.6666666666666667	25	0.07692307692307693	0	0.6787113336231256	0.8750803487753153	0.7396087110474523	0.9161994522456307	0.5877486225139406	0.9159921277522227	0.7809178653579227	0.9040026978085952	1.0	0.3157894736842105	0.0
1040	None	None	None	None	None	0.5	1	0.6666666666666666	4	0.5	3	0.4	0.3333333333333333	5	2	2	0	0	0.8	4	5	0.5333333333333333	8	0.0	0.6666666666666666	0.4258389604133635	0.905369209967422	0.8026597435874148	0.9358248303521376	0.3771400994122607	0.9308924630574967	0.891107414525372	0.9250401111773611	0	0	0.0
1030	None	None	None	None	None	0	0	0.75	3	0.0	0	0.625	0	3	0	1	3	0	0.5	4	2	0.3333333333333333	5	1.0	0.5	0	0	0	0	0	0	0	0	0	0	0
2368	None	None	None	None	None	0	0	0.3333333333333333	1	1.0	2	0.6666666666666666	0.5	1	1	2	1	0	0.6666666666666666	2	3	0.26666666666666666	4	0.125	0	0.8588466813476192	0.5	0.8058709643812867	0.5	0.6771305259149364	0.5	0.6820143094064078	0.5	1.0	0	0.0
2385	None	None	None	None	None	0.4	2	0.5384615384615384	7	0.47058823529411764	8	0.4318181818181818	0.35294117647058826	10	6	8	0	0	0.36363636363636365	11	4	1.2666666666666666	19	0.0	0.4	0.3604323156751724	0.8408956621474716	0.2996154889802124	0.8721329250280282	0.5211845791230326	0.8653867254041956	0.7180315345879708	0.8599903092700668	0	0	0.0
1766	None	None	None	None	None	0	0	0.5	2	0.6666666666666666	2	0.8333333333333334	0.3333333333333333	3	1	1	4	0	0.6666666666666666	2	3	0.3333333333333333	5	1.0	0	0.6891987092134367	0.8197024723147914	0.8338632474131341	0.6872479644011521	0.6202448872414422	0.644118681283912	0.867958632908826	0.7241153262224678	0.3333333333333333	0.3333333333333333	0.0
5590	0.09630871993241455	0.0301794668747714	0.01066169133177042	0.9655965060191645	None	0	0	0.13333333333333333	2	0.95	19	0.34375	0.75	16	15	5	1	0	0.25	4	16	1.4666666666666666	22	0.07692307692307693	0	0.3772546102458902	0.9410365310316587	0.7396087110474523	0.9496524693685574	0.6771305259149364	0.9241373046857487	0.926713711822433	0.939101517607545	1.0	0.375	0.0
3542	0.03664365737761394	0.002458626992551846	0.0023930877083269677	0.970920441517864	None	0	0	0.2	2	0.9230769230769231	12	0.4166666666666667	0.6923076923076923	11	9	3	1	0	0.25	12	3	1.0	15	0.125	0.16666666666666666	0.3772546102458902	0.9397060403862928	0.7396087110474523	0.9498380558955927	0.6771305259149364	0.9140074321584724	0.9137729947216506	0.936054903571947	1.0	0.09090909090909091	0.0
544	None	None	None	None	None	0.5	1	0.8333333333333334	5	0.2857142857142857	2	0.5	0.2857142857142857	6	2	2	1	0	0.5	6	3	0.6	9	0.25	0.6666666666666666	0.3927658929053089	0.8905666584252094	0.6240871983047345	0.950479297108725	0.45684471935837623	0.950032389270135	0.903547066028211	0.934954630750956	1.0	0.16666666666666666	0.0
7497	0.14139143250039896	0.04553430938794463	0.025562073285924032	0.9681050329774289	None	0	0	0.11764705882352941	2	0.9565217391304348	22	0.32894736842105265	0.782608695652174	19	18	5	1	0	0.21052631578947367	4	19	1.6666666666666667	25	0.07692307692307693	0	0.3772546102458902	0.9286022853335228	0.7396087110474523	0.9487245902523379	0.6771305259149364	0.9369867678743106	0.926713711822433	0.9386327956719334	1.0	0.3157894736842105	0.0
5448	0.05354102874701912	0.007824668211605143	0.007256432831139673	0.9718282758846982	None	0	0	0.16666666666666666	2	0.9333333333333333	14	0.40476190476190477	0.6666666666666666	12	10	4	1	0	0.21428571428571427	14	3	1.1333333333333333	17	0.1	0.14285714285714285	0.3772546102458902	0.9527263514927764	0.7396087110474523	0.9521218340991319	0.7009496928724671	0.9371434098284904	0.926713711822433	0.9477703995827564	1.0	0.08333333333333333	0.0
3441	0.02745196379114554	0.0034352182643333506	0.0021953730624939315	0.968612232481566	None	0	0	0.2	2	0.9166666666666666	11	0.42424242424242425	0.6666666666666666	10	8	3	1	0	0.2727272727272727	11	3	0.9333333333333333	14	0.125	0.18181818181818182	0.44134957050369794	0.9589129739012225	0.6281167444034838	0.918030311205216	0.7009496928724671	0.7430680678654599	0.8277101475726635	0.9010834896478973	1.0	0.1	0.0
2627	0.00011406822447580449	8.019104172096455e-06	2.110534457109448e-06	0.9999836561652335	None	0	0	0.375	3	0.7777777777777778	7	0.55	0.4444444444444444	6	4	4	4	0	0.8	5	4	0.7333333333333333	11	0.4	0.2857142857142857	0.395544561209421	0.8272040405428716	0.8338632474131341	0.8034919743334609	0.6202448872414422	0.5073995003037275	0.8569724728804938	0.731307809537633	0.25	0.3333333333333333	0.0
1886	None	None	None	None	None	0	0	0.5714285714285714	4	0.5	4	0.5555555555555556	0.375	6	3	3	1	0	0.5	6	3	0.6666666666666666	10	0.14285714285714285	0.5	0.7226301791442941	0.8836412222462525	0.8301081717062004	0.7027240851830744	0.6583436650179252	0.9458864695066775	0.7367092863249671	0.8717183605537472	1.0	0.16666666666666666	0.0
3938	0.022295225650282004	0.004760085773337508	0.004599772989675391	0.9908350303887383	None	0	0	0.2	2	0.9166666666666666	11	0.42424242424242425	0.6666666666666666	10	8	3	1	0	0.2727272727272727	11	3	0.9333333333333333	14	0.125	0.18181818181818182	0.5279829719345079	0.9462900489173678	0.5574892798742755	0.94207665435941	0.6771305259149364	0.8712133294619964	0.8528086954341338	0.9257533725507484	1.0	0.1	0.0
3333	0.023683965184391163	0.004248582713602556	-0.000624339750279578	0.9715390140751934	None	0	0	0.2222222222222222	2	0.9090909090909091	10	0.43333333333333335	0.6363636363636364	9	7	3	1	0	0.3	10	3	0.8666666666666667	13	0.125	0.2	0.2039878073842701	0.9564263756059223	0.516624777759515	0.9204685350380246	0.7247688598299978	0.7451547776763364	0.9040086599189164	0.9005609076778517	1.0	0.1111111111111111	0.0
2770	0.012455880675057785	0.0014958710867524693	-0.0005237337732220042	0.9955277229069142	None	0	0	0.2222222222222222	2	0.8181818181818182	9	0.2708333333333333	0.5454545454545454	8	6	4	1	0	0.75	8	6	0.8666666666666667	13	0.1	0	0.5723593156779887	0.9460824481065122	0.9531291738726276	0.8338942496645909	0.40038426634188895	0.9651615289328118	0.9065148259727452	0.9308600527302426	1.0	0	0.0
1635	None	None	None	None	None	0	0	1.0	4	0.0	0	0.6666666666666666	0	4	0	1	0	0	1.0	3	3	0.4	6	0.0	0.6666666666666666	0	0	0	0	0	0	0	0	0	0	0
4156	0.051175737359686085	0.007779949419098363	0.0049209056872523355	0.9777401611570539	None	0	0	0.16666666666666666	2	0.9375	15	0.4	0.75	14	12	3	1	0	0.2	15	3	1.2	18	0.125	0.13333333333333333	0.5409843074353706	0.9097350947954947	0.7396087110474523	0.9360943452643161	0.5877486225139406	0.8966971394859338	0.7937607087925557	0.9156960225570565	1.0	0.07142857142857142	0.0
4034	0.05066139366140029	0.0042606896837888856	-0.004015732507185145	0.8786040453616882	None	0	0	0.18181818181818182	2	0.9285714285714286	13	0.41025641025641024	0.7142857142857143	12	10	3	1	0	0.23076923076923078	13	3	1.0666666666666667	16	0.125	0.15384615384615385	0.2039878073842701	0.9497531082966589	0.34420549982395066	0.9285610700323139	0.7247688598299978	0.7356888240432781	0.9090086249798183	0.8980651653595203	1.0	0.08333333333333333	0.0
2366	None	None	None	None	None	0	0	0.14285714285714285	1	1.0	8	0.3333333333333333	0.875	8	7	1	0	0	0.8333333333333334	5	6	0.6666666666666666	10	0.0	0	0.6787113336231256	0.9230216263314488	0.7949365913527737	0.8624104131349434	0.587407298756595	0.8751757377183444	0.7760112765148957	0.8898327650736154	0	0	0.0
173	None	None	None	None	None	0	0	0.1111111111111111	1	1.0	11	0.5416666666666666	0.8181818181818182	9	9	3	1	0	0.16666666666666666	2	12	0.8666666666666667	13	0.1	0	0.46546988089451935	0.938844849942822	0.685912417231212	0.91993764850558	0.5891308682581267	0.8542187595203845	0.8640250470763557	0.9099975897748172	1.0	0.2222222222222222	0.0
5028	0.06061281326204042	0.016000358519723253	0.012037908862015667	0.9807787541601273	None	0	0	0.14285714285714285	2	0.9444444444444444	17	0.39215686274509803	0.7777777777777778	16	14	3	1	0	0.17647058823529413	17	3	1.3333333333333333	20	0.125	0.11764705882352941	0.3772546102458902	0.9410365310316587	0.7396087110474523	0.9496524693685574	0.6771305259149364	0.9241373046857487	0.926713711822433	0.9391015176075451	1.0	0.375	0.0
3769	0.026535968215990132	0.0032971692050483563	0.0016039477420798755	0.9770802694214658	None	0	0	0.2	2	0.9166666666666666	11	0.42424242424242425	0.5833333333333334	9	7	4	1	0	0.2727272727272727	11	3	0.9333333333333333	14	0.1	0.18181818181818182	0.6787113336231256	0.9342769818580916	0.37536984870109874	0.9442552645489778	0.6771305259149364	0.8823520962856837	0.7809178653579227	0.9241145258775023	1.0	0.1111111111111111	0.0
7536	0.14379116367482317	0.05303341709389727	0.03503379896172508	0.967282676227136	None	0	0	0.15789473684210525	3	0.8846153846153846	23	0.3333333333333333	0.7692307692307693	22	20	5	1	0	0.19047619047619047	4	21	1.8666666666666667	28	0.08333333333333333	0	0.3772546102458902	0.9270547059742068	0.7417815312857994	0.9432658023693781	0.6771305259149364	0.9373343499399108	0.926713711822433	0.9362054261417618	1.0	0.2727272727272727	0.0
7317	0.14510371296751004	0.047818818499616014	0.026822066797338662	0.9676033316708439	None	0	0	0.11764705882352941	2	0.9565217391304348	22	0.32894736842105265	0.782608695652174	19	18	5	1	0	0.21052631578947367	4	19	1.6666666666666667	25	0.07692307692307693	0	0.3772546102458902	0.9286022853335228	0.7396087110474523	0.9487245902523379	0.6771305259149364	0.9369867678743106	0.926713711822433	0.9386327956719334	1.0	0.3157894736842105	0.0
1353	None	None	None	None	None	0	0	0.36363636363636365	4	0.5714285714285714	8	0.6153846153846154	0.21428571428571427	6	3	9	7	0	0.15384615384615385	2	13	1.0666666666666667	16	0.3684210526315789	0	0.5723593156779887	0.9460824481065122	0.9531291738726276	0.8230188775200149	0.40038426634188895	0.9700077874294577	0.9065148259727452	0.9325199586592764	0.16666666666666666	0	0.0
6884	0.1402677057231981	0.030526732657020918	0.030246574218395477	0.7427881411394962	None	0	0	0.125	2	0.9523809523809523	20	0.3382352941176471	0.7142857142857143	16	15	6	1	0	0.23529411764705882	4	17	1.5333333333333334	23	0.06666666666666667	0	0.8588466813476192	0.9000190616265422	0.9650548929285805	0.7661413736633116	0.2533034629636042	0.9243455738170843	0.9636343886401861	0.8767851206632223	1.0	0.3125	0.0
76	None	None	None	None	None	0	0	0.2727272727272727	6	0.6774193548387096	21	0.171875	0.5806451612903226	24	18	8	0	0	0.75	12	16	2.2	33	0.0	0	0.3541892351247639	0.9524731983114127	0.5075992992301156	0.8924089276495345	0.5084678920767096	0.8373010633911177	0.8535131091684651	0.9046975980916697	0	0	0.0
3069	0.0154430322122587	0.000571886772957602	-0.0003089905574289417	0.9763902740730086	None	0.5	1	0.6666666666666666	4	0.5714285714285714	4	0.5	0.42857142857142855	6	3	2	1	0	0.5	6	3	0.6	9	0.2	0.6666666666666666	0.35969282539725433	0.904395467415726	0.3104166920092753	0.9512256455452613	0.7736832655343304	0.9450829239170311	0.9475895716995423	0.9362957724343275	1.0	0.3333333333333333	0.0
219	None	None	None	None	None	0	0	0.6666666666666666	2	0.5	1	1.0	0.5	3	1	0	0	0	0.25	4	1	0.26666666666666666	4	0.0	0.6666666666666666	0.8011880326041572	0.8362904875166609	0.546158069185252	0.9423840793970633	0.7911063097788944	0.7977834950063639	0.8231846417153873	0.8735440923676949	0	0	0.0
4691	0.035618154453366344	0.010220959593390408	0.007547555368143348	0.9900163966634289	None	0	0	0.23076923076923078	3	0.8235294117647058	14	0.31666666666666665	0.7058823529411765	15	12	3	1	0	0.26666666666666666	15	4	1.2666666666666666	19	0.14285714285714285	0.125	0.6787113336231256	0.9453579903721175	0.7396087110474523	0.9341159297304239	0.6771305259149364	0.8758356979787797	0.7809178653579227	0.9231080986593374	1.0	0.06666666666666667	0.0
563	None	None	None	None	None	0.2	1	0.5	6	0.4375	7	0.6666666666666666	0.3125	9	5	8	3	0	0.3333333333333333	3	9	1.2	18	0.1875	0	0.559849825553177	0.8751058034157723	0.32471254928781024	0.8022570470474247	0.49465250893388496	0.9267089209559212	0.9153886306913557	0.8766966205908964	0.1111111111111111	0.2222222222222222	0.0
5768	0.11207877727977002	0.03934689457097995	0.009706979314103243	0.9689691420478835	None	0	0	0.125	2	0.9545454545454546	21	0.3333333333333333	0.7727272727272727	18	17	5	1	0	0.2222222222222222	4	18	1.6	24	0.07692307692307693	0	0.3772546102458902	0.9410564747653543	0.7396087110474523	0.9475787575805432	0.6771305259149364	0.9264367142632701	0.926713711822433	0.9389311592043507	1.0	0.3333333333333333	0.0
7508	0.09570597598238088	0.001964248335022295	-0.0017023432203441143	0.997148152107384	None	0	0	0.16666666666666666	3	0.875	21	0.34210526315789475	0.75	19	18	6	1	0	0.21052631578947367	4	19	1.7333333333333334	26	0.06666666666666667	0	0.5876888590916065	0.8686958853215994	0.7396087110474523	0.9418793905762326	0.6771305259149364	0.9298963506308889	0.8596441646068668	0.9183380489397615	1.0	0.3157894736842105	0.0
6336	0.11454220647258483	0.027750859123399276	0.02434851384446472	0.9601620556409375	None	0	0	0.0625	1	1.0	22	0.3157894736842105	0.8181818181818182	19	18	4	1	0	0.21052631578947367	4	19	1.6	24	0.09090909090909091	0	0.3772546102458902	0.937492146776699	0.7396087110474523	0.945612362779512	0.6771305259149364	0.9309617701363557	0.926713711822433	0.938296380559118	1.0	0.3157894736842105	0.0
5248	0.06597894216031143	0.013796706865801832	0.013461539892847676	0.9754493719152906	None	0	0	0.16666666666666666	2	0.9375	15	0.4	0.75	14	12	3	1	0	0.2	15	3	1.2	18	0.125	0.13333333333333333	0.3772546102458902	0.9511756560026678	0.7396087110474523	0.9466358539115263	0.6771305259149364	0.9389859398173594	0.9204835315695983	0.9458152163016075	1.0	0.07142857142857142	0.0
2558	None	None	None	None	None	0	0	0.5	4	0.4	4	0.75	0.2	5	2	6	1	0	1.0	4	4	0.8	12	0.07692307692307693	0.75	0.8588466813476192	0.8790238464338296	0.7396087110474523	0.7327268626920439	0.6395568041209139	0.5523042412231853	0.710206794952697	0.744070773353602	1.0	0.2	0.0
2736	2.835997010523168e-05	8.737852474087294e-07	8.459003166699624e-07	0.9999974852256034	None	0	0	0.5	2	0.6666666666666666	2	1.0	0.6666666666666666	4	2	0	0	0	0.2	5	1	0.3333333333333333	5	0.0	0.5	0.6870996923099766	0.8873325632052528	0.9523827566438523	0.6907173091970932	0.48366791290672284	0.8992090467330225	0.8768830499666661	0.8435972027330273	0	0	0.0
6921	0.16055120437130976	0.03315930230887822	0.03291609743182543	0.7757270404012183	None	0	0	0.07142857142857142	1	1.0	18	0.39215686274509803	0.8333333333333334	16	15	3	1	0	0.17647058823529413	17	3	1.3333333333333333	20	0.1111111111111111	0	0.8588466813476192	0.8987030598269224	0.9650548929285805	0.7701426531730254	0.3351465298963674	0.9224103982491897	0.9099001735601793	0.876083854963978	1.0	0.3125	0.0
5361	0.041496142432623485	0.010292828062396866	0.005785693021740229	0.9785430069988406	None	0	0	0.18181818181818182	2	0.9285714285714286	13	0.41025641025641024	0.7142857142857143	12	10	3	1	0	0.23076923076923078	13	3	1.0666666666666667	16	0.125	0.15384615384615385	0.6180506457967547	0.9589305133024311	0.7396087110474523	0.9310027843143254	0.6771305259149364	0.9126445561732075	0.8173059115199248	0.9370091446236397	1.0	0.08333333333333333	0.0
2674	5.806331639846902e-05	1.3601989565631619e-05	1.1210544286593905e-05	0.9999900411092268	None	0	0	0.42857142857142855	3	0.75	6	0.6666666666666666	0.375	6	3	3	4	0	0.6	3	5	0.6666666666666666	10	0.5714285714285714	0.25	0.530527577872772	0.8570325389871182	0.8224007488484201	0.8193731025193435	0.6202448872414422	0.6149758643868056	0.8192092996888148	0.7785231400944407	0.16666666666666666	0.3333333333333333	0.0
1600	None	None	None	None	None	0	0	0.5	3	0.6666666666666666	4	0.5714285714285714	0.6666666666666666	7	4	0	1	0	0.2857142857142857	7	2	0.5333333333333333	8	1.0	1.0	0.6990950933770486	0.8606587477035472	0.7454438973191343	0.9500698194706126	0.2350527008903865	0.9752198799489724	0.9259521570665029	0.9433796885993725	1.0	0.5714285714285714	0.0
1896	None	None	None	None	None	0.5	1	0.6666666666666666	4	0.5	3	0.4444444444444444	0.5	6	3	1	0	0	0.5	6	3	0.5333333333333333	8	0.0	1.0	0.4028580299619547	0.883870040397007	0.6240871983047345	0.9341146347221307	0.3618573700198204	0.9326939708580083	0.8898329069067851	0.9195836446091102	0	0	0.0
874	None	None	None	None	None	0	0	0.5454545454545454	6	0.42857142857142855	6	0.35555555555555557	0.21428571428571427	7	3	8	3	0	0.5555555555555556	9	5	1.0666666666666667	16	0.1875	0.14285714285714285	0.5550209231155729	0.8506639258883548	0.39114913036178434	0.8206950799549232	0.3991055850482626	0.9062614124558407	0.7633410741248565	0.863330641024768	0.2857142857142857	0.14285714285714285	0.0
7117	0.13678515530886495	0.04844445036489748	0.047435620467727695	0.9656899858137984	None	0	0	0.15	3	0.8888888888888888	24	0.32954545454545453	0.7777777777777778	23	21	5	1	0	0.18181818181818182	4	22	1.9333333333333333	29	0.08333333333333333	0	0.3772546102458902	0.9236721656426953	0.7439543515241465	0.9421336259601769	0.6771305259149364	0.9380861740455037	0.926713711822433	0.9350597510989316	1.0	0.2608695652173913	0.0
1196	None	None	None	None	None	0	0	1.0	2	0.0	0	0.75	0	2	0	0	0	0	1.0	2	2	0.2	3	0.0	0	0	0	0	0	0	0	0	0	0	0	0
292	None	None	None	None	None	0	0	0.3333333333333333	1	1.0	2	1.0	1.0	3	2	0	0	0	0.25	4	1	0.26666666666666666	4	0.0	0	0.7445840270964932	0.7788078106583801	0.3510382323020119	0.73637878074619	0.42204349924069373	0.9705219795649963	0.9554540050322378	0.8728856630838764	0	0	0.0
3420	0.00788298970619867	0.0011306623257898798	0.0006868324637129281	0.9949128142946969	None	0	0	0.2857142857142857	2	0.75	6	0.47619047619047616	0.5	6	4	3	2	0	0.42857142857142855	7	3	0.6666666666666666	10	0.25	0.5	0.8588466813476192	0.8575132576724758	0.7396087110474523	0.6957172896757939	0.6771305259149364	0.6788309125946866	0.6810132069982285	0.7546174889934923	0.5833333333333334	0.16666666666666666	0.0
1122	None	None	None	None	None	0	0	0.75	3	0.0	0	0.5555555555555556	0	2	0	2	2	0	1.0	3	3	0.3333333333333333	5	0.3333333333333333	0	0	0	0	0	0	0	0	0	0	0	0
565	None	None	None	None	None	0	0	0.14285714285714285	2	0.8888888888888888	16	0.5	0.5555555555555556	12	10	7	4	0	0.625	8	5	1.3333333333333333	20	0.25	0	0.5481141462249621	0.755980595899762	0.8658839045651179	0.892848334456795	0.33475539970886514	0.9536597650040679	0.8360254012275822	0.8900982697747222	0.08333333333333333	0.3333333333333333	0.0
5036	0.07100197987712119	0.008226025089336269	0.006402650942019854	0.9766430024065313	None	0	0	0.16666666666666666	2	0.9333333333333333	14	0.40476190476190477	0.7333333333333333	13	11	3	1	0	0.21428571428571427	14	3	1.1333333333333333	17	0.125	0.14285714285714285	0.3772546102458902	0.9404634603483151	0.7396087110474523	0.9371417842892857	0.6771305259149364	0.9443846857905982	0.926713711822433	0.9407328214702122	1.0	0.07692307692307693	0.0
5573	0.07444156281223738	0.007318356487873188	0.007297463582192856	0.9012469049623204	None	0	0	0.13333333333333333	2	0.95	19	0.38596491228070173	0.7	16	14	5	1	0	0.15789473684210525	19	3	1.4666666666666666	22	0.08333333333333333	0.10526315789473684	0.3772546102458902	0.9574920599547803	0.7396087110474523	0.9431530627735775	0.6771305259149364	0.9139754069756483	0.9160558823955048	0.9405998509977657	1.0	0.0625	0.0
6077	0.10652874363287541	0.02802603006664656	0.01715590540537597	0.9685918057484111	None	0	0	0.14285714285714285	2	0.9473684210526315	18	0.35	0.7368421052631579	15	14	5	1	0	0.26666666666666666	4	15	1.4	21	0.07692307692307693	0	0.3772546102458902	0.9307153999563513	0.7396087110474523	0.948388242741719	0.6771305259149364	0.936417544212213	0.926713711822433	0.9389358996941376	1.0	0.3333333333333333	0.0
525	None	None	None	None	None	0	0	0.3333333333333333	1	1.0	2	1.0	1.0	3	2	0	0	0	0.25	4	1	0.26666666666666666	4	0.0	0	0.8011880326041572	0.8362904875166609	0.4529116699544586	0.9479924659300186	0.7911063097788944	0.7977834950063639	0.869004346175026	0.8774799667534515	0	0	0.0
5167	0.10028820932844068	0.0030924373549303294	0.0007024914754426009	0.9973125156871141	None	0	0	0.14285714285714285	2	0.9473684210526315	18	0.3888888888888889	0.7894736842105263	17	15	3	1	0	0.16666666666666666	18	3	1.4	21	0.125	0.1111111111111111	0.8588466813476192	0.9118783148774424	0.7396087110474523	0.7731085058536218	0.4063432094769565	0.9076172898037442	0.8874080383173523	0.8753600520253767	1.0	0.29411764705882354	0.0
5782	0.12707420829968735	0.01427772042744531	0.013998238938564618	0.9664581786120479	None	0	0	0.125	2	0.9523809523809523	20	0.3382352941176471	0.7142857142857143	16	15	6	1	0	0.23529411764705882	4	17	1.5333333333333334	23	0.06666666666666667	0	0.3772546102458902	0.9301660603475546	0.7396087110474523	0.9537095627789779	0.6771305259149364	0.934458899225075	0.926713711822433	0.9403253707596974	1.0	0.3125	0.0
2792	0.022973081965633583	0.00033552974459717986	-2.4441632112066885e-05	0.9966660736276682	None	0	0	0.3333333333333333	3	0.7272727272727273	8	0.325	0.36363636363636365	5	4	7	0	0	0.625	8	5	0.8666666666666667	13	0.0	0.4	0.28587195000835824	0.9276306759648159	1.0	0.5	0.37379482913759404	0.7943885617976306	0.9600563267304255	0.7859715936374264	0	0	0.0
441	None	None	None	None	None	0	0	0.5	3	0.5	3	0.5333333333333333	0.3333333333333333	4	2	3	3	0	0.6	3	5	0.5333333333333333	8	0.375	0.6666666666666666	0.44423976764243156	0.900687163877468	0.39995542944076756	0.9163936175290603	0.4686306247385336	0.9569553631336674	0.885819777003028	0.9287013263408651	0.5	0.5	0.0
5319	0.0639619648695964	0.012792133264731527	0.01261508751673947	0.9755993222719799	None	0	0	0.16666666666666666	2	0.9375	15	0.4	0.75	14	12	3	1	0	0.2	15	3	1.2	18	0.125	0.13333333333333333	0.3772546102458902	0.9511756560026678	0.7396087110474523	0.9466358539115263	0.6771305259149364	0.9389859398173594	0.9204835315695983	0.9458152163016075	1.0	0.07142857142857142	0.0
1299	None	None	None	None	None	0	0	0.25	1	1.0	3	1.0	0.6666666666666666	3	2	1	1	0	0.2	5	1	0.3333333333333333	5	0.2	0	0.8478130662188998	0.5571046348971711	0.5968036352232451	0.7897841600170614	0.4033797516262121	0.8614947252476991	0.869004346175026	0.7552728167375908	1.0	0.3333333333333333	0.0
3876	0.016679327810155072	0.00013890945461553594	-6.801078529998858e-05	0.9966471814921793	None	0	0	0.3	3	0.7692307692307693	10	0.3409090909090909	0.6153846153846154	11	8	3	1	0	0.36363636363636365	11	4	1.0	15	0.14285714285714285	0.16666666666666666	0.6787113336231256	0.8308870377410181	0.7396087110474523	0.9244477931053163	0.5877486225139406	0.8934927586497797	0.7809178653579227	0.8883908039137887	1.0	0.09090909090909091	0.0
2698	0.0012360909523411886	0.0001363662774443178	0.0001317435754859198	0.9988322571409533	None	0.5	1	0.6666666666666666	4	0.3333333333333333	2	0.6666666666666666	0	4	0	3	0	0	0.75	3	4	0.5333333333333333	8	0.0	0.4	0	0	0	0	0	0	0	0	0	0	0
1071	None	None	None	None	None	0	0	0.75	3	0.3333333333333333	1	0.5555555555555556	0	2	0	2	0	0	1.0	3	3	0.3333333333333333	5	0.0	0.6666666666666666	0	0	0	0	0	0	0	0	0	0	0
6178	0.09355686636181548	0.02792263651712293	0.004173268754847342	0.9669448456740569	None	0	0	0.13333333333333333	2	0.95	19	0.34375	0.75	16	15	5	1	0	0.25	4	16	1.4666666666666666	22	0.07692307692307693	0	0.3772546102458902	0.9410365310316587	0.7396087110474523	0.9469982640438332	0.6771305259149364	0.9209006179660401	0.9137729947216506	0.9371776041233852	1.0	0.375	0.0
366	None	None	None	None	None	0	0	0.5	3	0.6666666666666666	4	0.5714285714285714	0.6666666666666666	7	4	0	1	0	0.2857142857142857	7	2	0.5333333333333333	8	1.0	0.3333333333333333	0.7834403973878452	0.8406328410275082	0.2670661167788291	0.8020094625348155	0.28160818958696787	0.9790537257944109	0.9431280511030412	0.9090555280669423	1.0	0.14285714285714285	0.0
2443	None	None	None	None	None	0	0	0.25	1	1.0	4	0.75	0.5	3	2	2	1	0	0.5	4	2	0.4	6	0.14285714285714285	0.5	0.8588466813476192	0.9370873229953063	0.8385032599538705	0.8129464891288128	0.6771305259149364	0.9492414657581207	0.721940253943833	0.9142206978488379	1.0	0	0.0
1271	None	None	None	None	None	0	0	0.5	3	0.5714285714285714	4	0.5625	0.14285714285714285	4	1	4	5	0	1.0	4	4	0.6	9	0.5555555555555556	0.3333333333333333	0.4640073119122806	0.8230719582463379	0.6942395997456993	0.8692105753513938	0.626524029878026	0.50679695257089	0.6898021544404161	0.7600272562366562	0.25	0.5	0.0
6583	0.12336304031442569	0.027806226026060293	0.02779340509030415	0.7333702344515964	None	0	0	0.13333333333333333	2	0.95	19	0.34375	0.75	16	15	5	1	0	0.25	4	16	1.4666666666666666	22	0.07692307692307693	0	0.8588466813476192	0.8823525120823179	0.9650548929285805	0.7730427291231422	0.3351465298963674	0.9238150155861581	0.9099001735601793	0.871236899120619	1.0	0.375	0.0
7267	0.12045431341639487	0.02599458130390022	-0.002801529766345132	0.9616357568091538	None	0	0	0.16666666666666666	3	0.88	22	0.3375	0.76	21	19	5	1	0	0.2	4	20	1.8	27	0.08333333333333333	0	0.3772546102458902	0.924654148255373	0.7396087110474523	0.950062241675936	0.6771305259149364	0.9326253038501479	0.926713711822433	0.9366482334173126	1.0	0.3333333333333333	0.0
681	None	None	None	None	None	0	0	0.6666666666666666	2	0.0	0	0.6666666666666666	0	2	0	1	1	0	0.6666666666666666	2	3	0.26666666666666666	4	0.25	0	0	0	0	0	0	0	0	0	0	0	0
3867	0.022347638669265455	0.0044167897121084165	0.0019668701819770917	0.9700964487477018	None	0	0	0.2222222222222222	2	0.9090909090909091	10	0.43333333333333335	0.6363636363636364	9	7	3	1	0	0.3	10	3	0.8666666666666667	13	0.125	0.2	0.2039878073842701	0.9564263756059223	0.37536984870109874	0.9378172367639007	0.7247688598299978	0.7451547776763364	0.9040086599189164	0.9081890952028752	1.0	0.1111111111111111	0.0
6144	0.1338273957906194	0.039843701090444036	0.007346322725362663	0.9691448946825615	None	0	0	0.1111111111111111	2	0.96	24	0.32142857142857145	0.8	21	20	5	1	0	0.19047619047619047	4	21	1.8	27	0.07692307692307693	0	0.3772546102458902	0.9304873625590842	0.7396087110474523	0.9442537263819247	0.6771305259149364	0.9361174554569364	0.926713711822433	0.937193214832236	1.0	0.2857142857142857	0.0
6783	0.08824297070244631	0.025678193817280516	0.024376852403577922	0.6967507966993685	None	0	0	0.08333333333333333	1	1.0	16	0.34615384615384615	0.75	13	12	4	1	0	0.3076923076923077	4	13	1.2	18	0.09090909090909091	0	0.8588466813476192	0.8245330616054996	0.9650548929285805	0.7788056540838336	0.4169895968291306	0.923354795624995	0.7937607087925557	0.8538311479167637	1.0	0.15384615384615385	0.0
6928	0.12068650380262747	0.02520489604072207	0.0234392436168146	0.9487697797932184	None	0	0	0.11764705882352941	2	0.9565217391304348	22	0.32894736842105265	0.7391304347826086	18	17	6	1	0	0.21052631578947367	4	19	1.6666666666666667	25	0.06666666666666667	0	0.3772546102458902	0.9251490526145979	0.7396087110474523	0.9535620901793762	0.6771305259149364	0.9290725169928679	0.926713711822433	0.9372048730062293	1.0	0.3333333333333333	0.0
7012	0.13888267570957494	0.04162428136325757	0.020082266158915556	0.966315402237841	None	0	0	0.11764705882352941	2	0.9565217391304348	22	0.32894736842105265	0.782608695652174	19	18	5	1	0	0.21052631578947367	4	19	1.6666666666666667	25	0.07692307692307693	0	0.3772546102458902	0.9286022853335228	0.7396087110474523	0.9487245902523379	0.6771305259149364	0.9369867678743106	0.926713711822433	0.9386327956719334	1.0	0.3157894736842105	0.0
1219	None	None	None	None	None	0	0	0.6666666666666666	2	0.0	0	0.6666666666666666	0	2	0	1	1	0	0.6666666666666666	2	3	0.26666666666666666	4	0.25	0	0	0	0	0	0	0	0	0	0	0	0
6596	0.1363155282680146	0.04531349900196878	0.025909443188186415	0.9675652431708953	None	0	0	0.125	2	0.9545454545454546	21	0.3333333333333333	0.7727272727272727	18	17	5	1	0	0.2222222222222222	4	18	1.6	24	0.07692307692307693	0	0.3772546102458902	0.9326799272512617	0.7396087110474523	0.9494040587918522	0.6771305259149364	0.9344255258450498	0.926713711822433	0.9392950303740047	1.0	0.3333333333333333	0.0
5733	0.09952881891755062	0.03021380088272281	0.013351745693277893	0.967017222441538	None	0	0	0.13333333333333333	2	0.95	19	0.34375	0.75	16	15	5	1	0	0.25	4	16	1.4666666666666666	22	0.07692307692307693	0	0.3772546102458902	0.9410365310316587	0.7396087110474523	0.9496524693685574	0.6771305259149364	0.9241373046857487	0.926713711822433	0.939101517607545	1.0	0.375	0.0
2288	None	None	None	None	None	0	0	0.3333333333333333	2	0.6666666666666666	4	0.6666666666666666	0.3333333333333333	3	2	4	1	0	0.75	3	4	0.5333333333333333	8	0.09090909090909091	0.6666666666666666	0.8588466813476192	0.9063827311727913	0.8385032599538705	0.6651956379722429	0.6771305259149364	0.9296011286974698	0.6820143094064078	0.8636316495210509	1.0	0.3333333333333333	0.0
4149	0.0245921641121602	0.002275051435339247	0.0018399069800369722	0.9825160308201291	None	0	0	0.2	2	0.9230769230769231	12	0.4166666666666667	0.6923076923076923	11	9	3	1	0	0.25	12	3	1.0	15	0.125	0.16666666666666666	0.2039878073842701	0.9480965726670875	0.516624777759515	0.9312418793736558	0.7247688598299978	0.8614670570321807	0.910777746901326	0.9202812711145087	1.0	0.09090909090909091	0.0
756	None	None	None	None	None	0	0	0.3	3	0.6666666666666666	8	0.56	0.3333333333333333	6	4	7	2	0	1.0	5	5	0.9333333333333333	14	0.125	0.6	0.6008780397498451	0.9281279090152789	0.3490866258242528	0.9541933330531738	0.4002706224751513	0.8364227568115221	0.8124446820265442	0.9175001057588363	0.6666666666666667	0.5	0.0
1611	None	None	None	None	None	1.0	1	1.0	4	0.25	1	0.5	0.25	4	1	1	0	0	0.75	4	3	0.4	6	0.0	1.0	0.6686030151870497	0.9655727991094752	0.7452776702677593	0.721210985773396	0.808397694975221	0.7416645748969288	0.829176880093256	0.8556552573564106	0	0	0.0
6937	0.11504701061578379	0.013171548591510308	0.01295225134009314	0.9744282278715912	None	0	0	0.14285714285714285	2	0.9473684210526315	18	0.35	0.7368421052631579	15	14	5	1	0	0.26666666666666666	4	15	1.4	21	0.07692307692307693	0	0.3772546102458902	0.9301006164465146	0.8058709643812867	0.9078941139035827	0.6395568041209139	0.934773635913995	0.926713711822433	0.9250450496071173	1.0	0.13333333333333333	0.0
7392	0.12088659435583037	0.03660224626373796	0.0289315896855882	0.9640852847378885	None	0	0	0.16666666666666666	3	0.875	21	0.34210526315789475	0.75	20	18	5	1	0	0.21052631578947367	4	19	1.7333333333333334	26	0.08333333333333333	0	0.3772546102458902	0.9245970423173214	0.7417815312857994	0.9478038804150944	0.6771305259149364	0.9385105698834902	0.926713711822433	0.9376351989458633	1.0	0.3	0.0
1818	None	None	None	None	None	0	0	0.5	2	0.6666666666666666	2	1.0	0.6666666666666666	4	2	0	0	0	0.2	5	1	0.3333333333333333	5	0.0	0.5	0.5562956844580448	0.9487786196461794	0.7937778669725869	0.7372334233561253	0.6967570510073153	0.7145418731981358	0.8304626431980979	0.835171890857417	0	0	0.0
5227	0.04059989089486834	0.009784116645418088	0.007767681366131728	0.9754375309248213	None	0	0	0.16666666666666666	2	0.9333333333333333	14	0.40476190476190477	0.7333333333333333	13	11	3	1	0	0.21428571428571427	14	3	1.1333333333333333	17	0.125	0.14285714285714285	0.3772546102458902	0.9628214706718349	0.7396087110474523	0.9519797036865953	0.7247688598299978	0.9165803296836617	0.9137729947216506	0.9468123168235022	1.0	0.07692307692307693	0.0
5004	0.05802284135409115	0.010366883791571389	0.0032796616232767467	0.986266481076574	None	0	0	0.15384615384615385	2	0.9411764705882353	16	0.3958333333333333	0.7647058823529411	15	13	3	1	0	0.1875	16	3	1.2666666666666666	19	0.125	0.125	0.3772546102458902	0.9410394412145844	0.7396087110474523	0.9441599417298281	0.6771305259149364	0.926874174194346	0.926713711822433	0.9377613251341561	1.0	0.3333333333333333	0.0
5536	0.057134371281771915	0.012958541678354113	0.009265135604825834	0.9701551064839872	None	0	0	0.15384615384615385	2	0.9411764705882353	16	0.3958333333333333	0.7647058823529411	15	13	3	1	0	0.1875	16	3	1.2666666666666666	19	0.125	0.125	0.3772546102458902	0.9601164009219588	0.7396087110474523	0.9486915837607993	0.7247688598299978	0.9280118527136061	0.9137729947216506	0.9470976164645653	1.0	0.06666666666666667	0.0
370	None	None	None	None	None	0	0	0.16666666666666666	3	0.88	22	0.19852941176470587	0.8	22	20	4	0	0	0.47058823529411764	17	8	1.8	27	0.0	0.08333333333333333	0.37194378861825017	0.9378223129095736	0.604428887372857	0.9583853019337746	0.48685184345018373	0.9228959865990817	0.8756672139889317	0.9414518651845613	0	0	0.0
6587	0.13218735925148725	0.02045592617763082	0.01865263516043636	0.8077914160520795	None	0	0	0.1111111111111111	2	0.9583333333333334	23	0.325	0.7916666666666666	20	19	5	1	0	0.2	4	20	1.7333333333333334	26	0.07692307692307693	0	0.3772546102458902	0.9406558644568624	0.7396087110474523	0.9529630275842069	0.6771305259149364	0.9220640826613647	0.926713711822433	0.9397737778927581	1.0	0.35	0.0
7258	0.15163041244535605	0.04601414555946754	0.04552607166746025	0.9668049333831906	None	0	0	0.05555555555555555	1	1.0	24	0.30952380952380953	0.8333333333333334	21	20	4	1	0	0.19047619047619047	4	21	1.7333333333333334	26	0.09090909090909091	0	0.3772546102458902	0.9243513904546599	0.7396087110474523	0.9527212307651334	0.6771305259149364	0.9378911242494004	0.926713711822433	0.9393650703571557	1.0	0.2857142857142857	0.0
4055	0.04473370215084087	0.0058355913505755835	0.0048700610099462055	0.9700826885426155	None	0	0	0.25	3	0.8125	13	0.32142857142857145	0.6875	13	11	4	1	0	0.2857142857142857	14	4	1.2	18	0.1	0.13333333333333333	0.3772546102458902	0.9410136108935807	0.7396087110474523	0.9455619470655834	0.6771305259149364	0.9211523244707591	0.9137729947216506	0.9366810484216406	1.0	0.07692307692307693	0.0
4370	0.04142652183982729	0.008924870955529424	0.00886384377123779	0.9719990770726872	None	0	0	0.18181818181818182	2	0.9285714285714286	13	0.41025641025641024	0.7142857142857143	12	10	3	1	0	0.23076923076923078	13	3	1.0666666666666667	16	0.125	0.15384615384615385	0.3772546102458902	0.9595359295005517	0.7396087110474523	0.9460567720257835	0.7009496928724671	0.9130865267092833	0.9090086249798183	0.9423565877589147	1.0	0.08333333333333333	0.0
3095	0.009419367970851985	0.0010846732806290512	0.00044113221360460764	0.9859277460778146	None	0.5	1	0.6666666666666666	4	0.5	3	0.4444444444444444	0.5	5	3	2	0	0	0.5	3	6	0.5333333333333333	8	0.0	1.0	0.35969282539725433	0.9092068069309857	0.44551465302205423	0.9517509275246452	0.5365493393044918	0.945514603507597	0.9147016669619182	0.9378032378572569	0	0	0.0
2849	None	None	None	None	None	0.5	1	0.7142857142857143	5	0.25	2	0.8333333333333334	0.25	4	2	5	0	0	0.75	4	3	0.6666666666666666	10	0.0	0.5714285714285714	0.20395596723328743	0.7226315277772145	0.8175133417193621	0.8177764818772021	0.6684571600481368	0.7824500514965402	0.9380564083936211	0.7766592490407983	0	0	0.0
1771	None	None	None	None	None	0	0	0.42857142857142855	3	0.75	6	0.5555555555555556	0.75	8	6	1	1	0	0.2222222222222222	9	2	0.6666666666666666	10	0.25	0.75	0.6990950933770486	0.8709851444858362	0.48992207922341907	0.9490972800940547	0.2350527008903865	0.9758291285702337	0.9525591503679839	0.945032498372487	1.0	0.5	0.0
1413	None	None	None	None	None	0	0	0.6666666666666666	2	0.0	0	0.6666666666666666	0	2	0	1	1	0	0.6666666666666666	2	3	0.26666666666666666	4	0.25	0	0	0	0	0	0	0	0	0	0	0	0
6952	0.15726617938192938	0.061482912893772126	0.04104807629848931	0.9677042771352133	None	0	0	0.1111111111111111	2	0.96	24	0.32142857142857145	0.8	21	20	5	1	0	0.19047619047619047	4	21	1.8	27	0.07692307692307693	0	0.3772546102458902	0.9206665773056057	0.7439543515241465	0.9467011384857819	0.6771305259149364	0.9394988954322919	0.926713711822433	0.9364576278417044	1.0	0.2857142857142857	0.0
7124	0.15182024158191257	0.05658340251899069	0.03849832777868511	0.967978118972436	None	0	0	0.1111111111111111	2	0.9583333333333334	23	0.325	0.7916666666666666	20	19	5	1	0	0.2	4	20	1.7333333333333334	26	0.07692307692307693	0	0.3772546102458902	0.9245970423173214	0.7417815312857994	0.9478038804150944	0.6771305259149364	0.9385812768409207	0.926713711822433	0.9376590897348887	1.0	0.3	0.0
4205	0.03194314197717688	0.00810433151342702	0.008098415417147524	0.9902960749188575	None	0	0	0.3	3	0.7692307692307693	10	0.3409090909090909	0.6153846153846154	11	8	3	1	0	0.36363636363636365	11	4	1.0	15	0.14285714285714285	0.16666666666666666	0.3772546102458902	0.9605638813716376	0.7396087110474523	0.936236241558003	0.6771305259149364	0.8585736556552247	0.9040086599189164	0.9283093628548924	1.0	0.18181818181818182	0.0
3434	0.009915492538242294	0.0009724671560552507	0.0002994079019136166	0.9851447494363208	None	0.5	1	0.6666666666666666	4	0.5	3	0.4444444444444444	0.5	5	3	2	0	0	0.5	3	6	0.5333333333333333	8	0.0	1.0	0.35969282539725433	0.9092068069309857	0.44551465302205423	0.9517509275246452	0.5365493393044918	0.945514603507597	0.9147016669619182	0.9378032378572569	0	0	0.0
3318	0.0021697327644420654	0.0005892189326685901	0.0005240021972668592	0.9982595363547142	None	0	0	0.16666666666666666	1	1.0	6	0.6666666666666666	0.5	4	3	3	1	0	0.3333333333333333	6	2	0.5333333333333333	8	0.1111111111111111	0.3333333333333333	0.44134957050369794	0.9493088756067906	0.5349077033355761	0.8895523418262155	0.7197365537694784	0.8221262712037625	0.8703601890475926	0.8986511780627343	1.0	0.25	0.0
6651	0.15619856245526717	0.04577731659072769	0.021942478148178818	0.969245313046404	None	0	0	0.0625	1	1.0	21	0.3194444444444444	0.8095238095238095	18	17	4	1	0	0.2222222222222222	4	18	1.5333333333333334	23	0.09090909090909091	0	0.3772546102458902	0.9160891388010234	0.8545046222263635	0.9444729883914715	0.5470600613720336	0.9412684463637845	0.948200219258114	0.9349977630175964	1.0	0.2777777777777778	0.0
1226	None	None	None	None	None	1.0	1	1.0	4	0.25	1	0.5	0.25	4	1	1	2	0	0.75	4	3	0.4	6	0.6666666666666666	1.0	0.7633952259789615	0.975778796069236	0.713936294699579	0.8045554482192369	0.808397694975221	0.7416645748969288	0.8623969525308945	0.8864739717567637	0.75	0.5	0.0
5600	0.06650526058979758	0.013876976669151948	0.010702509124509072	0.9891606924138404	None	0	0	0.16666666666666666	2	0.9375	15	0.4	0.75	14	12	3	1	0	0.2	15	3	1.2	18	0.125	0.13333333333333333	0.3772546102458902	0.946896002466877	0.7817107621568078	0.9351069982690271	0.6771305259149364	0.9477226232677454	0.926713711822433	0.9435051388531079	1.0	0.07142857142857142	0.0
468	None	None	None	None	None	0	0	1.0	2	0.0	0	1.0	0	2	0	0	2	0	0.3333333333333333	3	1	0.2	3	1.0	1.0	0	0	0	0	0	0	0	0	0	0	0
1707	None	None	None	None	None	0.5	1	0.6666666666666666	4	0.5714285714285714	4	0.5	0.42857142857142855	6	3	2	2	0	0.5	6	3	0.6	9	0.4	0.3333333333333333	0.2280376645643562	0.6991702165271682	0.5653043336350144	0.6879286822226117	0.5597358336853471	0.9149630857974083	0.8351739483642765	0.7919193442712547	0.5833333333333333	0.5	0.0
3667	0.018132409352027132	0.0037898274296180225	0.0037864784926180386	0.9928132277593871	None	0	0	0.3	3	0.75	9	0.35	0.5833333333333334	10	7	3	1	0	0.4	10	4	0.9333333333333333	14	0.14285714285714285	0.18181818181818182	0.5279829719345079	0.9462900489173678	0.5574892798742755	0.94207665435941	0.6771305259149364	0.8710792963747291	0.8528086954341338	0.9257260105105473	1.0	0.1	0.0
5629	0.025246383220121318	0.0027213187595437308	0.0027198530958786856	0.9670650701132546	None	0	0	0.2222222222222222	2	0.9090909090909091	10	0.43333333333333335	0.6363636363636364	9	7	3	1	0	0.3	10	3	0.8666666666666667	13	0.125	0.2	0.2039878073842701	0.9533155741832169	0.7396087110474523	0.9373787018363067	0.7247688598299978	0.8038062817305228	0.9040086599189164	0.9151024677386488	1.0	0.5555555555555556	0.0
3385	0.04871059841898385	0.003764172505054381	-0.001432628756755481	0.5718742576155041	None	0	0	0.2	2	0.9230769230769231	12	0.4166666666666667	0.6923076923076923	11	9	3	1	0	0.25	12	3	1.0	15	0.125	0.16666666666666666	0.2039878073842701	0.9490529609801426	0.2467788976129682	0.9388212481308396	0.7623425816240204	0.7014888411782029	0.926713711822433	0.8975199251406042	1.0	0.7272727272727273	0.0
2892	2.473539926281074e-05	2.314059836563178e-05	2.314059707577608e-05	0.9992214880874616	None	1.0	1	1.0	4	0.25	1	0.5	0	3	0	2	2	0	0.75	4	3	0.4	6	0.4	1.0	0	0	0	0	0	0	0	0	0	0	0
1284	None	None	None	None	None	0	0	0.6	3	0.6	3	0.5833333333333334	0.4	4	2	2	0	0	0.75	4	3	0.4666666666666667	7	0.0	0.5	0.3884974343829548	0.8768601640260245	0.7137057169003134	0.8642271063231807	0.26172178209201513	0.9598029240780374	0.931666005990054	0.9112454466877918	0	0	0.0
2246	None	None	None	None	None	0	0	0.25	1	1.0	3	1.0	0.6666666666666666	3	2	1	1	0	0.2	5	1	0.3333333333333333	5	0.2	0	0.8478130662188998	0.5571046348971711	0.6832271389002764	0.7506629746527974	0.4033797516262121	0.8614947252476991	0.8629079889624028	0.741371742827508	1.0	0.3333333333333333	0.0
2606	1.5879197975154708e-05	6.592397736319702e-08	6.591814590696146e-08	0.9999962086444514	None	0	0	0.75	3	0.25	1	0.6666666666666666	0.25	4	1	1	0	0	1.0	3	3	0.4	6	0.0	0	0.3772546102458902	0.8991445570093571	1.0	0.7553822927479321	0.25694960785689114	0.8928543779165695	0.963164758608758	0.8595840103101122	0	0	0.0
2940	None	None	None	None	None	0.3333333333333333	1	0.75	6	0.2	2	0.6	0.2	7	2	4	0	0	0.8	5	4	0.8	12	0.0	0.4444444444444444	0.29971122742642253	0.8221448956319196	0.6531737226188958	0.9462740522952133	0.5955469571173699	0.9001274232431039	0.8708376016306268	0.9001963600717008	0	0	0.0
1875	None	None	None	None	None	0	0	0.5	2	0.5	2	0.5	0.5	3	2	2	1	0	0.75	4	3	0.4	6	0.14285714285714285	1.0	0.28587195000835824	0.9370873229953063	0.9531291738726276	0.556751510594207	0.12363800676884147	0.9840900701138375	0.9731298801866964	0.9130346250244832	1.0	0.3333333333333333	0.0
2780	2.5488693976110316e-05	7.1475632906598865e-06	7.1475129709585686e-06	0.9992142951949575	None	1.0	1	1.0	4	0.0	0	0.5555555555555556	0	3	0	1	2	0	1.0	3	3	0.3333333333333333	5	0.6666666666666666	1.0	0	0	0	0	0	0	0	0	0	0	0
2239	None	None	None	None	None	0	0	0.75	3	0.5	2	0.5	0.5	4	2	1	1	0	0.75	4	3	0.4	6	0.25	1.0	0.6366778687177312	0.7314542344333258	0.7834975670975377	0.9504457812770135	0.5982361155649174	0.9761338489343491	0.9259521570665029	0.9279536319762932	1.0	0.5	0.0
7252	0.14576765151894125	0.049044943082897696	0.020036239434970682	0.967657550937954	None	0	0	0.058823529411764705	1	1.0	23	0.3125	0.8260869565217391	20	19	4	1	0	0.2	4	20	1.6666666666666667	25	0.09090909090909091	0	0.3772546102458902	0.9245970423173214	0.7417815312857994	0.9478038804150944	0.6771305259149364	0.9385812768409207	0.926713711822433	0.9376590897348887	1.0	0.3	0.0
2185	None	None	None	None	None	0	0	0.5	1	1.0	1	1.0	0	1	0	1	1	0	0.3333333333333333	1	3	0.2	3	0.2	0	0	0	0	0	0	0	0	0	0	0	0
4136	0.03926870196433583	0.005954283640122477	0.0054626401854674655	0.9667223495236613	None	0	0	0.25	3	0.8125	13	0.32142857142857145	0.6875	14	11	3	1	0	0.2857142857142857	14	4	1.2	18	0.14285714285714285	0.13333333333333333	0.3772546102458902	0.9453357013800792	0.7396087110474523	0.9403351919726571	0.6771305259149364	0.9163670827000386	0.915932364635968	0.9350673341338398	1.0	0.07142857142857142	0.0
1942	None	None	None	None	None	0	0	0.6666666666666666	2	0.0	0	0.6666666666666666	0	2	0	1	1	0	0.6666666666666666	2	3	0.26666666666666666	4	0.25	0	0	0	0	0	0	0	0	0	0	0	0
6955	0.13131144398282382	0.028165562520689857	0.026702561216189316	0.9552082524402459	None	0	0	0.1111111111111111	2	0.96	24	0.32142857142857145	0.8	21	20	5	1	0	0.19047619047619047	4	21	1.8	27	0.07692307692307693	0	0.3772546102458902	0.924654148255373	0.7396087110474523	0.950062241675936	0.6771305259149364	0.9326978651006567	0.926713711822433	0.9366710819743478	1.0	0.3333333333333333	0.0
4902	0.0527606877633177	0.014812870867967226	0.013891438255928805	0.9755637872554893	None	0	0	0.15384615384615385	2	0.9411764705882353	16	0.3958333333333333	0.7058823529411765	14	12	4	1	0	0.1875	16	3	1.2666666666666666	19	0.1	0.125	0.3772546102458902	0.9565250153461965	0.7396087110474523	0.9415971462566339	0.6771305259149364	0.9237868811295159	0.9090086249798183	0.9420654374482226	1.0	0.07142857142857142	0.0
767	None	None	None	None	None	0	0	0.375	3	0.5555555555555556	5	0.6111111111111112	0.2222222222222222	4	2	6	5	0	0.2222222222222222	2	9	0.7333333333333333	11	0.35714285714285715	0	0.5723593156779887	0.9460824481065122	0.9289473435801663	0.7855139493625204	0.40038426634188895	0.977078170495133	0.9065148259727452	0.9332974870695362	0.25	0	0.0
788	None	None	None	None	None	0	0	0.75	3	0.25	1	0.6666666666666666	0	2	0	3	0	0	1.0	3	3	0.4	6	0.0	0	0	0	0	0	0	0	0	0	0	0	0
1298	None	None	None	None	None	0	0	0.3333333333333333	1	1.0	2	0.6666666666666666	0	1	0	2	1	0	0.6666666666666666	2	3	0.26666666666666666	4	0.14285714285714285	0	0	0	0	0	0	0	0	0	0	0	0
220	None	None	None	None	None	0.5	1	0.6666666666666666	4	0.5	3	0.5333333333333333	0.3333333333333333	5	2	2	1	0	0.6	5	3	0.5333333333333333	8	0.2	0.6666666666666666	0.49270796386331783	0.8731267716726561	0.2685506032278748	0.9568411154451768	0.4150619770204737	0.9135407194608712	0.6965749995945464	0.9214175765947581	1.0	0	0.0
1155	None	None	None	None	None	0	0	0.5	3	0.7142857142857143	5	0.375	0.7142857142857143	7	5	1	1	0	0.6666666666666666	6	4	0.6	9	0.25	0.6666666666666666	0.2810237755062251	0.8270499965024357	0.7742451845272003	0.9309779239039938	0.19612969923415116	0.944621018431218	0.9365122950153725	0.9116877305153965	1.0	0	0.0
978	None	None	None	None	None	0.5	1	0.6666666666666666	4	0.5714285714285714	4	0.5625	0.2857142857142857	6	2	2	1	0	1.0	4	4	0.6	9	0.25	0.4	0.5705272671645357	0.9245451513048271	0.6774000425098079	0.8898242328372675	0.7902582321051705	0.9470709975363791	0.8519301959035582	0.9236528560527789	1.0	0.16666666666666666	0.0
2206	None	None	None	None	None	0.6	3	0.5384615384615384	7	0.47058823529411764	8	0.4318181818181818	0.35294117647058826	12	6	6	0	0	0.36363636363636365	11	4	1.2666666666666666	19	0.0	0.4	0.3604323156751724	0.7766295068701868	0.2996154889802124	0.915439220240515	0.5211845791230326	0.8668675815886183	0.7180315345879708	0.8622219899144133	0	0	0.0
458	None	None	None	None	None	0	0	0.75	3	0.3333333333333333	1	0.625	0.3333333333333333	4	1	0	1	0	0.5	4	2	0.3333333333333333	5	1.0	0.6666666666666666	0.5162526286357078	0.9259663546618719	0.31710230090214053	0.9141328408204168	0.6745150420162929	0.9719970756746692	0.9305240076013022	0.943366037355948	1.0	0.75	0.0
4130	0.02861451583514493	0.003269176342664248	0.0032609281519464755	0.9640407580142594	None	0	0	0.16666666666666666	2	0.9333333333333333	14	0.40476190476190477	0.6666666666666666	12	10	4	1	0	0.21428571428571427	14	3	1.1333333333333333	17	0.1	0.14285714285714285	0.29062120881508013	0.9377091993135519	0.5638212688594184	0.9436859746167631	0.7009496928724671	0.931795349255878	0.9189834453189913	0.9379074621140411	1.0	0.08333333333333333	0.0
4552	0.056424970146687	0.008785797538748688	0.007460644380377089	0.8337253748116791	None	0	0	0.14285714285714285	2	0.9444444444444444	17	0.39215686274509803	0.7777777777777778	16	14	3	1	0	0.17647058823529413	17	3	1.3333333333333333	20	0.125	0.11764705882352941	0.4591194588406304	0.9530811833695402	0.7396087110474523	0.9387958075901361	0.6771305259149364	0.8830749191473355	0.8746274202770459	0.9300753094279558	1.0	0.4375	0.0
2161	None	None	None	None	None	0	0	0.5	1	1.0	1	0.75	0	1	0	1	1	0	1.0	2	2	0.2	3	0.2	0	0	0	0	0	0	0	0	0	0	0	0
1833	None	None	None	None	None	0.3333333333333333	1	0.75	6	0.3	3	0.5	0.2	7	2	4	2	0	0.6666666666666666	4	6	0.8	12	0.2857142857142857	0.25	0.2280376645643562	0.653573125978243	0.5421837814134778	0.7145146929962668	0.4774986594714227	0.9278486990151045	0.8351739483642765	0.7971807647383442	0.5714285714285714	0.42857142857142855	0.0
6680	0.11422488487890398	0.03453485656909351	0.027474520835281083	0.9658435780232154	None	0	0	0.125	2	0.9523809523809523	20	0.3382352941176471	0.7619047619047619	17	16	5	1	0	0.23529411764705882	4	17	1.5333333333333334	23	0.07692307692307693	0	0.3772546102458902	0.9368263816457674	0.7396087110474523	0.9497564915181008	0.6771305259149364	0.9304212961808634	0.926713711822433	0.9395189637179326	1.0	0.058823529411764705	0.0
7413	0.16106244895634783	0.045826284571860845	0.040509510872945555	0.9679898023863985	None	0	0	0.15	3	0.8888888888888888	24	0.32954545454545453	0.7777777777777778	23	21	5	1	0	0.18181818181818182	4	22	1.9333333333333333	29	0.08333333333333333	0	0.2424149988172747	0.9411316617104167	0.38907946406034355	0.8987063364366908	0.6771305259149364	0.8916425362704183	0.6800104315967563	0.9132606702668757	1.0	0.6521739130434783	0.0
1620	None	None	None	None	None	0	0	0.375	3	0.5555555555555556	5	0.6111111111111112	0.3333333333333333	6	3	4	2	0	0.2222222222222222	2	9	0.7333333333333333	11	0.2222222222222222	0	0.6787113336231256	0.9162369390605911	0.7481914833859009	0.8962512947843922	0.6324395742144385	0.9572658425206886	0.778152338718976	0.9277438492177628	0.5833333333333334	0.16666666666666666	0.0
6858	0.14041677016782486	0.046818929602275926	0.03244371079562331	0.9692735235592406	None	0	0	0.15	3	0.8888888888888888	24	0.32954545454545453	0.7777777777777778	23	21	5	1	0	0.18181818181818182	4	22	1.9333333333333333	29	0.08333333333333333	0	0.3772546102458902	0.9315639438304647	0.7439543515241465	0.9408064600716214	0.6771305259149364	0.935199302756949	0.926713711822433	0.9359627728332588	1.0	0.2608695652173913	0.0
6559	0.14007026568337372	0.01875092046825303	0.013007319005559279	0.9564396751003079	None	0	0	0.1111111111111111	2	0.96	24	0.32142857142857145	0.8	21	20	5	1	0	0.19047619047619047	4	21	1.8	27	0.07692307692307693	0	0.3772546102458902	0.9280832916761796	0.7396087110474523	0.9534187817034886	0.6771305259149364	0.9282977771990076	0.926713711822433	0.9377563419010603	1.0	0.3333333333333333	0.0
356	None	None	None	None	None	0.3333333333333333	1	0.3333333333333333	3	0.7272727272727273	8	0.30952380952380953	0.5454545454545454	8	6	4	0	0	0.8571428571428571	6	7	0.8666666666666667	13	0.0	0.3333333333333333	0.510545013907781	0.9251776317408086	0.5054390518343134	0.8956583965468708	0.7270747995981085	0.9343444017942107	0.738231400021797	0.9198315132094999	0	0	0.0
4428	0.03233454188240704	0.005477255377242816	0.00544267878365736	0.9762554125806698	None	0	0	0.2727272727272727	3	0.7857142857142857	11	0.3333333333333333	0.6428571428571429	12	9	3	1	0	0.3333333333333333	12	4	1.0666666666666667	16	0.14285714285714285	0.15384615384615385	0.5279829719345079	0.9500893474582432	0.7396087110474523	0.9370718560898352	0.6771305259149364	0.8978187370328118	0.8528086954341338	0.9312959718522985	1.0	0.08333333333333333	0.0
7199	0.15236735819433034	0.03396089412571808	0.033922373577313765	0.964371374465192	None	0	0	0.058823529411764705	1	1.0	23	0.3125	0.8260869565217391	20	19	4	1	0	0.2	4	20	1.6666666666666667	25	0.09090909090909091	0	0.3772546102458902	0.9282827764453511	0.7396087110474523	0.9532761445123284	0.6771305259149364	0.9358858068188176	0.926713711822433	0.9400465506875364	1.0	0.3	0.0
4833	0.04572805382458597	0.013380632920452096	0.01166350210478436	0.9796922986282112	None	0	0	0.15384615384615385	2	0.9411764705882353	16	0.3958333333333333	0.7647058823529411	15	13	3	1	0	0.1875	16	3	1.2666666666666666	19	0.125	0.125	0.3772546102458902	0.9453033135822234	0.7396087110474523	0.9488870212861807	0.6771305259149364	0.9139682405410495	0.926713711822433	0.9376927434820218	1.0	0.4	0.0
3161	0.007150653056040545	0.0008485578370030246	0.0004030707551250554	0.9846868152621064	None	0	0	0.6	3	0.6	3	0.4666666666666667	0.6	5	3	1	0	0	0.6	3	5	0.4666666666666667	7	0.0	1.0	0.35969282539725433	0.9078789092567925	0.44551465302205423	0.9517509275246452	0.5365493393044918	0.9494364763498733	0.9147016669619182	0.9390142647464893	0	0	0.0
7136	0.13826692774877106	0.04952081474760557	0.026711625245869463	0.967886375886136	None	0	0	0.11764705882352941	2	0.9565217391304348	22	0.32894736842105265	0.782608695652174	19	18	5	1	0	0.21052631578947367	4	19	1.6666666666666667	25	0.07692307692307693	0	0.3772546102458902	0.9286022853335228	0.7396087110474523	0.9487245902523379	0.6771305259149364	0.9369867678743106	0.926713711822433	0.9386327956719334	1.0	0.3157894736842105	0.0
2809	7.160951714651421e-05	7.72576950243611e-07	-6.122856458649624e-07	0.9999962552124395	None	0	0	0.16666666666666666	1	1.0	6	0.6666666666666666	0.5	4	3	3	1	0	0.3333333333333333	6	2	0.5333333333333333	8	0.1111111111111111	0.3333333333333333	0.6787113336231256	0.6856820399004048	0.5574892798742755	0.9249664020516688	0.6324395742144385	0.7247618141364799	0.7717989226189477	0.8053403279608679	1.0	0.5	0.0
5008	0.04685752250023281	0.01162751013663257	0.011375578776960842	0.9800610716137856	None	0	0	0.15384615384615385	2	0.8823529411764706	15	0.5588235294117647	0.7647058823529411	15	13	3	1	0	0.11764705882352941	17	2	1.2666666666666666	19	0.125	0.11764705882352941	0.3772546102458902	0.9453033135822234	0.7396087110474523	0.9488870212861807	0.6771305259149364	0.9139682405410495	0.926713711822433	0.9376927434820218	1.0	0.4	0.0
4665	0.06102638443409456	0.01644069521923587	0.013904369113001061	0.9808198814771167	None	0	0	0.14285714285714285	2	0.9444444444444444	17	0.39215686274509803	0.7777777777777778	16	14	3	1	0	0.17647058823529413	17	3	1.3333333333333333	20	0.125	0.11764705882352941	0.3772546102458902	0.9410365310316587	0.7396087110474523	0.9496524693685574	0.6771305259149364	0.9241373046857487	0.926713711822433	0.9391015176075451	1.0	0.3125	0.0
2060	None	None	None	None	None	0	0	0.4	2	0.6	3	0.7	0.2	2	1	4	1	0	0.4	5	2	0.4666666666666667	7	0.09090909090909091	0.4	0.28587195000835824	0.5	1.0	0.5	0.32707054132214025	0.8843541750414198	0.9672337091299912	0.6633163920398484	1.0	0.5	0.0
5288	0.06847273596668191	0.014377241174180063	0.01162142183976767	0.9730668332184058	None	0	0	0.14285714285714285	2	0.9444444444444444	17	0.39215686274509803	0.7777777777777778	16	14	3	1	0	0.17647058823529413	17	3	1.3333333333333333	20	0.125	0.11764705882352941	0.3772546102458902	0.9531065151375058	0.7396087110474523	0.9480170471319477	0.6771305259149364	0.9295060118464245	0.9137729947216506	0.9443532592561278	1.0	0.0625	0.0
154	None	None	None	None	None	0	0	0.4	4	0.5384615384615384	7	0.6	0.38461538461538464	7	5	7	0	0	1.0	5	5	1.0	15	0.0	0.5454545454545454	0.6008780397498451	0.9046760045326389	0.5798749255405691	0.9473440330916693	0.276089075785647	0.8767981790398772	0.8360816247181735	0.9143186286444015	0	0	0.0
6535	0.11371530864942449	0.02944164359702475	0.024627341861358194	0.9507941508025238	None	0	0	0.11764705882352941	2	0.9565217391304348	22	0.32894736842105265	0.7391304347826086	18	17	6	1	0	0.21052631578947367	4	19	1.6666666666666667	25	0.06666666666666667	0	0.3772546102458902	0.9251490526145979	0.7396087110474523	0.9535620901793762	0.6771305259149364	0.9290725169928679	0.926713711822433	0.9372048730062293	1.0	0.3333333333333333	0.0
549	None	None	None	None	None	0	0	0.4	2	0.8	4	0.4666666666666667	0	0	0	6	3	0	0.6	5	3	0.4666666666666667	7	0.1875	0	0	0	0	0	0	0	0	0	0	0	0
3815	0.03660341415170794	0.0035232232860926034	0.0031273607147146586	0.9609389887764984	None	0	0	0.18181818181818182	2	0.9285714285714286	13	0.41025641025641024	0.7142857142857143	12	10	3	1	0	0.23076923076923078	13	3	1.0666666666666667	16	0.125	0.15384615384615385	0.29062120881508013	0.9531342877450992	0.5574892798742755	0.9451895320271104	0.7009496928724671	0.8519432589894874	0.9090086249798183	0.9266703387217144	1.0	0.08333333333333333	0.0
2542	None	None	None	None	None	0	0	0.5	1	1.0	1	0.75	0	0	0	2	2	0	1.0	2	2	0.2	3	0.25	0	0	0	0	0	0	0	0	0	0	0	0
6122	0.11894251191420689	0.03024684786597909	0.029755725636988136	0.950403485460245	None	0	0	0.1111111111111111	2	0.9583333333333334	23	0.325	0.75	19	18	6	1	0	0.2	4	20	1.7333333333333334	26	0.06666666666666667	0	0.3772546102458902	0.920612923201821	0.7396087110474523	0.9535998213123049	0.6771305259149364	0.932912308670866	0.926713711822433	0.9371436823505905	1.0	0.3157894736842105	0.0
2548	None	None	None	None	None	0	0	0.3333333333333333	1	1.0	2	1.0	0.5	2	1	1	1	0	0.25	1	4	0.26666666666666666	4	0.2	0	0.8588466813476192	0.5	0.7727398377143695	0.7892244208136552	0.736356464629502	0.6438833859327832	0.6683779276434808	0.654189331073353	1.0	0	0.0
670	None	None	None	None	None	0	0	0.16666666666666666	1	1.0	6	1.0	0.6666666666666666	4	4	3	4	0	0.125	8	1	0.5333333333333333	8	0.4	0	0.8954775892023304	0.8632670246173095	0.26635746244363057	0.5746541262873333	0.22198593265514263	0.6792554029004321	0.9595791633493714	0.7240493047853043	0.25	0.5	0.0
1334	None	None	None	None	None	1.0	1	1.0	4	0.25	1	0.6666666666666666	0	4	0	1	1	0	1.0	3	3	0.4	6	0.5	0.6666666666666666	0	0	0	0	0	0	0	0	0	0	0
2682	0.013122220945832506	0.003327928646683635	-0.00048322715540813875	0.9957636967589764	None	0	0	0.2222222222222222	2	0.8181818181818182	9	0.2708333333333333	0.5454545454545454	8	6	4	1	0	0.75	8	6	0.8666666666666667	13	0.1	0	0.5723593156779887	0.9460824481065122	0.9531291738726276	0.8338942496645909	0.40038426634188895	0.9651615289328118	0.9065148259727452	0.9308600527302426	1.0	0	0.0
2108	None	None	None	None	None	0	0	0.3333333333333333	1	1.0	2	1.0	0	1	0	2	1	0	0.25	1	4	0.26666666666666666	4	0.14285714285714285	0	0	0	0	0	0	0	0	0	0	0	0
6984	0.13428557619741005	0.04699356907645469	0.027658142409044784	0.9670616656197971	None	0	0	0.1111111111111111	2	0.96	24	0.32142857142857145	0.8	21	20	5	1	0	0.19047619047619047	4	21	1.8	27	0.07692307692307693	0	0.3772546102458902	0.9340184443171791	0.7396087110474523	0.9513260643367852	0.6771305259149364	0.9329513785310266	0.926713711822433	0.9400218648672528	1.0	0.2857142857142857	0.0
4828	0.05007906339106564	0.00991812210048138	0.009910577956683065	0.9659339839382123	None	0	0	0.16666666666666666	2	0.9375	15	0.4	0.75	14	12	3	1	0	0.2	15	3	1.2	18	0.125	0.13333333333333333	0.3772546102458902	0.9601655112478569	0.7396087110474523	0.9459279271371009	0.7009496928724671	0.8993759276545488	0.9090086249798183	0.939621472784281	1.0	0.14285714285714285	0.0
244	None	None	None	None	None	0	0	0.2727272727272727	3	0.8571428571428571	12	0.38095238095238093	0.8571428571428571	15	12	0	1	0	0.21428571428571427	14	3	1.0666666666666667	16	1.0	1.0	0.849480541839557	0.7711565581906946	0.8079167302912686	0.939994212858959	0.5567605728835736	0.8379370611569821	0.9104727397087576	0.8664291251976748	1.0	0.06666666666666667	0.0
5088	0.06092595806453713	0.016140304221800215	0.013765638629166608	0.9808235904651527	None	0	0	0.14285714285714285	2	0.9444444444444444	17	0.39215686274509803	0.7777777777777778	16	14	3	1	0	0.17647058823529413	17	3	1.3333333333333333	20	0.125	0.11764705882352941	0.3772546102458902	0.9410365310316587	0.7396087110474523	0.9496524693685574	0.6771305259149364	0.9241373046857487	0.926713711822433	0.9391015176075451	1.0	0.375	0.0
7381	0.14653750457624523	0.035154298042573535	0.034326468286866606	0.9485602667658681	None	0	0	0.1111111111111111	2	0.96	24	0.32142857142857145	0.8	21	20	5	1	0	0.19047619047619047	4	21	1.8	27	0.07692307692307693	0	0.3772546102458902	0.9340184443171791	0.7396087110474523	0.950043865556065	0.6771305259149364	0.9329162255609486	0.926713711822433	0.9394951425294368	1.0	0.2857142857142857	0.0
1257	None	None	None	None	None	0	0	0.6	3	0.6	3	0.4375	0.6	6	3	0	0	0	1.0	4	4	0.4666666666666667	7	0.0	0.6666666666666666	0.4282465628465001	0.8672698208153033	0.6911216712367269	0.8750674961911402	0.26172178209201513	0.9744829894409502	0.931988852455552	0.9233463358287279	0	0	0.0
1653	None	None	None	None	None	0	0	0.6666666666666666	2	0.5	1	0.6666666666666666	0.5	3	1	0	0	0	0.6666666666666666	3	2	0.26666666666666666	4	0.0	0	0.8011880326041572	0.8147799948807275	0.6900500344540385	0.9431733657340395	0.5722515000652152	0.8883196451335225	0.8629079889624028	0.8929693039126436	0	0	0.0
6860	0.13426061952018886	0.04384774562447447	0.029023695072974275	0.9657483166909518	None	0	0	0.0625	1	1.0	21	0.3194444444444444	0.8095238095238095	18	17	4	1	0	0.2222222222222222	4	18	1.5333333333333334	23	0.09090909090909091	0	0.3772546102458902	0.9326799272512617	0.7396087110474523	0.9494040587918522	0.6771305259149364	0.9344255258450498	0.926713711822433	0.9392950303740047	1.0	0.3333333333333333	0.0
3708	0.05385454614963042	0.004610873475584978	0.004534064033415791	0.9676776705676537	None	0	0	0.16666666666666666	2	0.9375	15	0.4	0.6875	13	11	4	1	0	0.2	15	3	1.2	18	0.1	0.13333333333333333	0.3772546102458902	0.9496656667752752	0.7396087110474523	0.9459755711627756	0.6771305259149364	0.9014408024842161	0.926713711822433	0.9353044701464474	1.0	0.15384615384615385	0.0
2907	0.02225236762487657	0.0011373181641554941	0.0010980874049390551	0.9716732202340629	None	0.5	1	0.6666666666666666	4	0.5714285714285714	4	0.42857142857142855	0.5714285714285714	6	4	2	0	0	0.42857142857142855	7	3	0.6	9	0.0	1.0	0.35969282539725433	0.893058101462103	0.3104166920092753	0.9512256455452613	0.7555730600920619	0.9467018123635705	0.9475895716995423	0.9344205866593431	0	0	0.0
324	None	None	None	None	None	0	0	0.5	2	0.6666666666666666	2	0.625	0.6666666666666666	4	2	0	0	0	0.5	2	4	0.3333333333333333	5	0.0	0	0.8478130662188998	0.861033185620855	0.5680694044273675	0.8903200811147183	0.5972430307025534	0.9048581242429347	0.8659854658424037	0.8866302924799121	0	0	0.0
5946	0.09005972566661878	0.02864084207627801	0.02510256886755025	0.9637062629253804	None	0	0	0.13333333333333333	2	0.95	19	0.3235294117647059	0.75	16	15	5	2	0	0.23529411764705882	4	17	1.4666666666666666	22	0.15384615384615385	0.09523809523809523	0.3772546102458902	0.9304727200684251	0.7396087110474523	0.9496892100779674	0.6771305259149364	0.9256060021973589	0.926713711822433	0.9360950816782105	0.53125	0.375	0.0
3247	None	None	None	None	None	0.5	1	0.7142857142857143	5	0.25	2	0.625	0.125	5	1	4	0	0	1.0	4	4	0.6666666666666666	10	0.0	0.2857142857142857	0.29971122742642253	0.8181527089451242	0.6531737226188958	0.9378325310052372	0.5955469571173699	0.8793572133504265	0.8708376016306268	0.8877531067549923	0	0	0.0
5173	0.0514525104843861	0.004755089638005796	0.004207197691058996	0.9971174399654282	None	0	0	0.16666666666666666	2	0.9375	15	0.4	0.75	14	12	3	1	0	0.2	15	3	1.2	18	0.125	0.13333333333333333	0.5876888590916065	0.8607805365721692	0.7396087110474523	0.9460414090669874	0.6771305259149364	0.9080135948213919	0.8596441646068668	0.9109393453914689	1.0	0.42857142857142855	0.0
5314	0.06888737158435893	0.011160920346773462	0.011155740149972023	0.97507311365498	None	0	0	0.14285714285714285	2	0.9473684210526315	18	0.3888888888888889	0.7368421052631579	16	14	4	1	0	0.16666666666666666	18	3	1.4	21	0.1	0.1111111111111111	0.3772546102458902	0.953860791072491	0.7396087110474523	0.9367035651008105	0.6771305259149364	0.9293518223821425	0.9160558823955048	0.9408508562874656	1.0	0.0625	0.0
5816	0.060734476181991126	0.01443008635026395	0.011559861780158515	0.9631684032582559	None	0	0	0.125	2	0.9523809523809523	20	0.3382352941176471	0.7142857142857143	16	15	6	1	0	0.23529411764705882	4	17	1.5333333333333334	23	0.06666666666666667	0	0.5409843074353706	0.9246810465611423	0.7396087110474523	0.9374094252265561	0.6771305259149364	0.8981932115692364	0.8292103670715737	0.9215679332210561	1.0	0.3125	0.0
4671	0.04223584325062975	0.009600764297644856	0.009506874454059153	0.9716783505088815	None	0	0	0.18181818181818182	2	0.9285714285714286	13	0.41025641025641024	0.7142857142857143	12	10	3	1	0	0.23076923076923078	13	3	1.0666666666666667	16	0.125	0.15384615384615385	0.3772546102458902	0.9595359295005517	0.7396087110474523	0.9460567720257835	0.7009496928724671	0.9138420134523578	0.9160558823955048	0.9425293998272313	1.0	0.08333333333333333	0.0
2727	0.014396499797703558	0.0010156037490431965	0.0004674650328424008	0.9780008968252903	None	0.5	1	0.6666666666666666	4	0.5714285714285714	4	0.42857142857142855	0.42857142857142855	6	3	2	0	0	0.42857142857142855	3	7	0.6	9	0.0	1.0	0.3697849624539001	0.8912508986585287	0.6240871983047345	0.950479297108725	0.45684471935837623	0.9474228954743328	0.903547066028211	0.9340032434345042	0	0	0.0
4935	0.05186750349056461	0.01153389843627031	0.011300227884523424	0.9764405522231635	None	0	0	0.16666666666666666	2	0.9375	15	0.4	0.75	14	12	3	1	0	0.2	15	3	1.2	18	0.125	0.13333333333333333	0.3772546102458902	0.9565250153461965	0.7396087110474523	0.9415971462566339	0.6771305259149364	0.9237868811295159	0.9090086249798183	0.9420654374482226	1.0	0.07142857142857142	0.0
3264	0.01624399026670956	0.0019427561703276046	0.001850937164890203	0.9784822921253629	None	0	0	0.25	2	0.9	9	0.4444444444444444	0.6	8	6	3	1	0	0.3333333333333333	9	3	0.8	12	0.125	0.2222222222222222	0.2039878073842701	0.9602429957134287	0.5263249309971274	0.9442267104233201	0.7247688598299978	0.7310632972337316	0.9090086249798183	0.911962166266149	1.0	0.625	0.0
4289	0.03661481644627459	0.008897375388593259	0.00889711899732753	0.9903778802506975	None	0	0	0.2727272727272727	3	0.7857142857142857	11	0.3333333333333333	0.6428571428571429	12	9	3	1	0	0.3333333333333333	12	4	1.0666666666666667	16	0.14285714285714285	0.15384615384615385	0.6787113336231256	0.9489120825417001	0.7396087110474523	0.9321123806843885	0.6771305259149364	0.8514415691006468	0.7809178653579227	0.919020082788275	1.0	0.08333333333333333	0.0
2817	0.004273190069851618	0.0012844298528345217	-0.00027737515479160353	0.9969514963714102	None	0	0	0.5	4	0.5555555555555556	5	0.4583333333333333	0.4444444444444444	8	4	2	1	0	0.375	3	8	0.7333333333333333	11	0.25	0.25	0.6787113336231256	0.7235085393962492	0.37536984870109874	0.910863443862205	0.5877486225139406	0.7987590677619925	0.7809178653579227	0.825620911298326	1.0	0.125	0.0
1676	None	None	None	None	None	0	0	1.0	1	0	0	1.0	0	1	0	0	1	0	0.5	2	1	0.13333333333333333	2	0.3333333333333333	0	0	0	0	0	0	0	0	0	0	0	0
854	None	None	None	None	None	0	0	0.5	3	0.7142857142857143	5	0.375	0.7142857142857143	7	5	1	1	0	0.6666666666666666	6	4	0.6	9	0.25	0.6666666666666666	0.2810237755062251	0.8558830873524056	0.7742451845272003	0.9467360385561557	0.19612969923415116	0.9464093666607788	0.9365122950153725	0.9248531010526407	1.0	0	0.0
1556	None	None	None	None	None	0	0	1.0	3	0.0	0	0.6666666666666666	0	2	0	1	1	0	0.6666666666666666	2	3	0.26666666666666666	4	0.25	1.0	0	0	0	0	0	0	0	0	0	0	0
7428	0.13671806804749928	0.026067973131841247	-0.009126775790216519	0.9742057089695533	None	0	0	0.125	2	0.9545454545454546	21	0.3333333333333333	0.7727272727272727	18	17	5	1	0	0.2222222222222222	4	18	1.6	24	0.07692307692307693	0	0.3772546102458902	0.9167492839247521	0.8545046222263635	0.9444729883914715	0.5470600613720336	0.9412684463637845	0.948200219258114	0.9351721506823641	1.0	0.2777777777777778	0.0
4048	0.044913350399485345	0.0017116078988558445	0.0017114391383149044	0.9348214912643342	None	0	0	0.18181818181818182	2	0.9285714285714286	13	0.41025641025641024	0.7142857142857143	12	10	3	1	0	0.23076923076923078	13	3	1.0666666666666667	16	0.125	0.15384615384615385	0.2039878073842701	0.9416862028837824	0.5263249309971274	0.9498586890922125	0.7295970870223235	0.8501295131602106	0.9205266325292194	0.923176239952777	1.0	0.25	0.0
2838	0.00405962526609296	0.0010622630689764419	-0.0007412701011831708	0.9957579791146552	None	0	0	0.16666666666666666	1	1.0	7	0.6428571428571429	0.5714285714285714	5	4	3	1	0	0.2857142857142857	7	2	0.6	9	0.1111111111111111	0.2857142857142857	0.2039878073842701	0.9440081866860437	0.37536984870109874	0.8700030167861009	0.7247688598299978	0.7986455907650056	0.9137729947216506	0.8843810849446574	1.0	0.2	0.0
709	None	None	None	None	None	0	0	1.0	1	0	0	1.0	0	1	0	0	0	0	0.5	1	2	0.13333333333333333	2	0.0	0	0	0	0	0	0	0	0	0	0	0	0
2337	None	None	None	None	None	0.5	1	0.6666666666666666	4	0.42857142857142855	3	0.6	0.14285714285714285	4	1	4	0	0	0.6	3	5	0.6	9	0.0	0.3333333333333333	0.26059421304493824	0.5965643558333479	0.6838184912664733	0.6993535436164842	0.6916701854390876	0.7461868104242723	0.8820566871369965	0.6837926008093356	0	0	0.0
4152	0.04181800114490316	0.005563465269428877	0.004628975689894785	0.9732279991991398	None	0	0	0.18181818181818182	2	0.9285714285714286	13	0.41025641025641024	0.7142857142857143	12	10	3	1	0	0.23076923076923078	13	3	1.0666666666666667	16	0.125	0.15384615384615385	0.3772546102458902	0.9463005155707306	0.7396087110474523	0.9443619090320892	0.6771305259149364	0.906233536637436	0.9090086249798183	0.93440615463327	1.0	0.08333333333333333	0.0
5239	0.03248186611306224	0.0059302587257260815	0.005549114708473373	0.9728625133586851	None	0	0	0.2	2	0.9230769230769231	12	0.4166666666666667	0.6923076923076923	11	9	3	1	0	0.25	12	3	1.0	15	0.125	0.16666666666666666	0.3772546102458902	0.9637023819755371	0.7396087110474523	0.943707282367575	0.7247688598299978	0.8765319870260764	0.9040086599189164	0.936200886319263	1.0	0.09090909090909091	0.0
6659	0.14578865688583084	0.047298081317635146	0.02165365680330127	0.9675421704331677	None	0	0	0.11764705882352941	2	0.9565217391304348	22	0.32894736842105265	0.782608695652174	19	18	5	1	0	0.21052631578947367	4	19	1.6666666666666667	25	0.07692307692307693	0	0.3772546102458902	0.9286022853335228	0.7396087110474523	0.9487245902523379	0.6771305259149364	0.9369867678743106	0.926713711822433	0.9386327956719334	1.0	0.3157894736842105	0.0
2600	0.002442326921130479	0.00046806646149280166	0.00046756903728585906	0.9907079095692816	None	1.0	1	1.0	4	0.25	1	0.5	0.25	4	1	1	0	0	0.75	3	4	0.4	6	0.0	1.0	0.39377252147936026	0.9200384856178353	0.6240871983047345	0.943562325646665	0.45684471935837623	0.930042469673733	0.9031925128610967	0.9318575220135377	0	0	0.0
2519	None	None	None	None	None	0	0	0.5	4	0.5555555555555556	5	0.4583333333333333	0.4444444444444444	7	4	3	1	0	0.6666666666666666	6	4	0.7333333333333333	11	0.14285714285714285	0.4444444444444444	0.7082919951830351	0.8908913311622715	0.7069764154748686	0.9237153014109167	0.6384122078415821	0.9497790598891238	0.8931536979923266	0.9249234223594692	1.0	0.14285714285714285	0.0
3759	0.06649865792354236	0.012530792705238372	0.011130295686480015	0.6391309763703645	None	0	0	0.16666666666666666	2	0.9375	15	0.4	0.75	14	12	3	1	0	0.2	15	3	1.2	18	0.125	0.13333333333333333	0.29062120881508013	0.9432153217240858	0.5284617340421228	0.9526093363580974	0.7247688598299978	0.8935432475359875	0.9204835315695983	0.9337694588138922	1.0	0.07142857142857142	0.0
486	None	None	None	None	None	0	0	0.21428571428571427	3	0.8421052631578947	16	0.525	0.5263157894736842	13	10	7	4	0	0.625	8	5	1.4	21	0.26666666666666666	0	0.5481141462249621	0.8975484484761591	0.8658839045651179	0.8915120823644701	0.33475539970886514	0.9520778780358927	0.8258024792763823	0.9184802905742967	0.3076923076923077	0.38461538461538464	0.0
1892	None	None	None	None	None	1.0	1	1.0	4	0.25	1	0.6666666666666666	0	4	0	1	1	0	1.0	3	3	0.4	6	0.5	0.6666666666666666	0	0	0	0	0	0	0	0	0	0	0
852	None	None	None	None	None	0	0	1.0	2	0.0	0	0.75	0	1	0	1	1	0	1.0	2	2	0.2	3	0.2	0	0	0	0	0	0	0	0	0	0	0	0
5506	0.10361005581558627	0.021707441406129718	0.017401006427674014	0.9550815088206009	None	0	0	0.125	2	0.9545454545454546	21	0.3333333333333333	0.7727272727272727	18	17	5	1	0	0.2222222222222222	4	18	1.6	24	0.07692307692307693	0	0.3772546102458902	0.944624808832547	0.7396087110474523	0.9495387103444881	0.6771305259149364	0.9166250399501485	0.926713711822433	0.9383659461673267	1.0	0.3888888888888889	0.0
7335	0.14094188232114482	0.04851923612283754	0.021801013189778135	0.9674581609089535	None	0	0	0.11764705882352941	2	0.9565217391304348	22	0.32894736842105265	0.782608695652174	19	18	5	1	0	0.21052631578947367	4	19	1.6666666666666667	25	0.07692307692307693	0	0.3772546102458902	0.9286022853335228	0.7396087110474523	0.9487245902523379	0.6771305259149364	0.9369867678743106	0.926713711822433	0.9386327956719334	1.0	0.3157894736842105	0.0
2983	0.010110864664101164	0.0007902929762732277	0.0004213747724430945	0.984907969214002	None	0.5	1	0.6666666666666666	4	0.5	3	0.4444444444444444	0.5	5	3	2	0	0	0.5	3	6	0.5333333333333333	8	0.0	1.0	0.35969282539725433	0.9092068069309857	0.44551465302205423	0.9517509275246452	0.5365493393044918	0.945514603507597	0.9147016669619182	0.9378032378572569	0	0	0.0
6138	0.13088960300033056	0.006835175365033687	0.006820216667701547	0.9679224090828102	None	0	0	0.125	2	0.9523809523809523	20	0.3382352941176471	0.7142857142857143	16	15	6	1	0	0.23529411764705882	4	17	1.5333333333333334	23	0.06666666666666667	0	0.3772546102458902	0.9301660603475546	0.7396087110474523	0.9537095627789779	0.6771305259149364	0.934458899225075	0.926713711822433	0.9403253707596974	1.0	0.3125	0.0
4609	0.06855988189696857	0.006961515641629137	0.005477572188374231	0.9776837187817619	None	0	0	0.16666666666666666	2	0.9375	15	0.4	0.75	14	12	3	1	0	0.2	15	3	1.2	18	0.125	0.13333333333333333	0.4591194588406304	0.9461734171095826	0.7396087110474523	0.9210295271218651	0.6771305259149364	0.9140553441762781	0.8575591034712561	0.9284035730718085	1.0	0.07142857142857142	0.0
5696	0.047759012375597924	0.009828582059918474	0.00963237102902712	0.9708691409777535	None	0	0	0.15384615384615385	2	0.9411764705882353	16	0.3958333333333333	0.6470588235294118	13	11	5	1	0	0.1875	16	3	1.2666666666666666	19	0.08333333333333333	0.125	0.3772546102458902	0.9600093312325622	0.7396087110474523	0.940643676642175	0.6771305259149364	0.9064127658170464	0.9040086599189164	0.9391921464606859	1.0	0.07692307692307693	0.0
6814	0.15077441954073187	0.05289078169025923	0.03971853538192604	0.9683006001881911	None	0	0	0.16666666666666666	3	0.88	22	0.3375	0.76	21	19	5	1	0	0.2	4	20	1.8	27	0.08333333333333333	0	0.3772546102458902	0.9206665773056057	0.7439543515241465	0.9467011384857819	0.6771305259149364	0.9394308823993033	0.926713711822433	0.9364339026269414	1.0	0.2857142857142857	0.0
7031	0.10427760793043508	0.008863527702340668	-0.007126226214157708	0.9972126260035059	None	0	0	0.11764705882352941	2	0.9565217391304348	22	0.32894736842105265	0.782608695652174	19	18	5	1	0	0.21052631578947367	4	19	1.6666666666666667	25	0.07692307692307693	0	0.6894327965113236	0.876456380240763	0.7396087110474523	0.9577132448814607	0.6300601161266517	0.9202518352711274	0.8992515285302024	0.9247272229749848	1.0	0.3157894736842105	0.0
1516	None	None	None	None	None	0	0	0.3333333333333333	1	1.0	2	1.0	1.0	2	2	1	1	0	0.25	4	1	0.26666666666666666	4	0.16666666666666666	0	0.5723593156779887	0.9460824481065122	0.8795000691269571	0.6761842785909669	0.5618190033844208	0.9876516788122213	0.900645283776678	0.9346852259771002	1.0	0	0.0
4120	0.03828465918237047	0.006096289800823339	0.005887951421039094	0.9737800562561406	None	0	0	0.18181818181818182	2	0.9285714285714286	13	0.41025641025641024	0.7142857142857143	12	10	3	1	0	0.23076923076923078	13	3	1.0666666666666667	16	0.125	0.15384615384615385	0.4591194588406304	0.9540112439854943	0.7396087110474523	0.9358866686395655	0.6771305259149364	0.8662730872446962	0.8575591034712561	0.9260249757681875	1.0	0.08333333333333333	0.0
4873	0.032476781913417796	0.0013223324031188318	-0.000198489425649946	0.9809383095600079	None	0	0	0.3	3	0.7692307692307693	10	0.3409090909090909	0.6153846153846154	11	8	3	1	0	0.36363636363636365	11	4	1.0	15	0.14285714285714285	0.16666666666666666	0.2039878073842701	0.96348257025921	0.7396087110474523	0.9374257943868938	0.7247688598299978	0.7176295528041007	0.9040086599189164	0.9092155578961094	1.0	0.09090909090909091	0.0
6081	0.0962224058887018	0.03255087254539929	0.017943359521830463	0.9646924837162478	None	0	0	0.13333333333333333	2	0.95	19	0.34375	0.75	16	15	5	1	0	0.25	4	16	1.4666666666666666	22	0.07692307692307693	0	0.3772546102458902	0.9410365310316587	0.7396087110474523	0.9496524693685574	0.6771305259149364	0.9241373046857487	0.926713711822433	0.939101517607545	1.0	0.375	0.0
2700	0.0010853560257268824	0.00031254159174111265	0.00031246894613255104	0.9970773274898584	None	0	0	1.0	3	0.0	0	0.6666666666666666	0	3	0	0	1	0	0.6666666666666666	2	3	0.26666666666666666	4	1.0	1.0	0	0	0	0	0	0	0	0	0	0	0
1305	None	None	None	None	None	0	0	0.16666666666666666	1	1.0	6	1.0	0	0	0	7	9	0	0.125	1	8	0.5333333333333333	8	0.5	0	0	0	0	0	0	0	0	0	0	0	0
5325	0.06095834306917017	0.009772257883130788	0.006325902020923151	0.9628219647853333	None	0	0	0.14285714285714285	2	0.9473684210526315	18	0.3888888888888889	0.7368421052631579	16	14	4	1	0	0.16666666666666666	18	3	1.4	21	0.1	0.1111111111111111	0.8588466813476192	0.9645730133416617	0.7396087110474523	0.9293644702889017	0.7247688598299978	0.9116387278876932	0.6800104315967563	0.939250866897913	1.0	0.0625	0.0
7488	0.14591866472186388	0.05343917015521468	0.0429151061961426	0.9675546171074267	None	0	0	0.1111111111111111	2	0.9583333333333334	23	0.325	0.7916666666666666	20	19	5	1	0	0.2	4	20	1.7333333333333334	26	0.07692307692307693	0	0.3772546102458902	0.9245970423173214	0.7417815312857994	0.9478038804150944	0.6771305259149364	0.9385812768409207	0.926713711822433	0.9376590897348887	1.0	0.3	0.0
7483	0.13348762606618553	0.04049594566608471	0.02308992860579353	0.9654810999051293	None	0	0	0.125	2	0.9545454545454546	21	0.3333333333333333	0.7727272727272727	18	17	5	1	0	0.2222222222222222	4	18	1.6	24	0.07692307692307693	0	0.3772546102458902	0.9326799272512617	0.7396087110474523	0.9494040587918522	0.6771305259149364	0.9344255258450498	0.926713711822433	0.9392950303740047	1.0	0.3333333333333333	0.0
7326	0.12779668840362984	0.04146480679936357	0.03172746460949013	0.9670695607461756	None	0	0	0.15789473684210525	3	0.8846153846153846	23	0.3333333333333333	0.7692307692307693	22	20	5	1	0	0.19047619047619047	4	21	1.8666666666666667	28	0.08333333333333333	0	0.3772546102458902	0.9168123171121263	0.8545046222263635	0.9454586275118533	0.5470600613720336	0.9398265983400754	0.948200219258114	0.9350506530360386	1.0	0.2727272727272727	0.0
7396	0.14734522094658745	0.039695641460172244	-0.003041690502162666	0.9691712006899577	None	0	0	0.058823529411764705	1	1.0	23	0.3125	0.8260869565217391	20	19	4	1	0	0.2	4	20	1.6666666666666667	25	0.09090909090909091	0	0.3772546102458902	0.920426813209703	0.8545046222263635	0.9388266039388056	0.5470600613720336	0.9395065260906085	0.948200219258114	0.9334312872108961	1.0	0.25	0.0
7197	0.14248125172471038	0.0383237068872375	0.03830907599576571	0.9573271146181447	None	0	0	0.1111111111111111	2	0.9583333333333334	23	0.325	0.7916666666666666	20	19	5	1	0	0.2	4	20	1.7333333333333334	26	0.07692307692307693	0	0.3772546102458902	0.937511462090528	0.7396087110474523	0.9502572413455904	0.6771305259149364	0.9294063935611298	0.926713711822433	0.9396439627753546	1.0	0.3	0.0
103	None	None	None	None	None	0.5	1	0.6666666666666666	4	0.5	3	0.4444444444444444	0.5	6	3	1	1	0	0.5	6	3	0.5333333333333333	8	0.3333333333333333	1.0	0.5836131089405865	0.9725595717926867	0.6560101207573368	0.9232402191030263	0.6967570510073153	0.878504700203389	0.8813068670957812	0.9357052623256656	1.0	0.16666666666666666	0.0
91	None	None	None	None	None	0	0	1.0	2	0.0	0	0.75	0	1	0	1	0	0	1.0	2	2	0.2	3	0.0	0	0	0	0	0	0	0	0	0	0	0	0
5276	0.06441274789351424	0.004228051983602451	0.001157887505874439	0.8173121872107192	None	0	0	0.15384615384615385	2	0.9411764705882353	16	0.3958333333333333	0.7058823529411765	14	12	4	1	0	0.1875	16	3	1.2666666666666666	19	0.1	0.125	0.3772546102458902	0.9625545501161237	0.7817107621568078	0.9541890926101694	0.7435557207270092	0.9402754271900502	0.9204835315695983	0.9531650411234036	1.0	0.07142857142857142	0.0
1801	None	None	None	None	None	0	0	0.3333333333333333	1	1.0	2	1.0	0	1	0	2	1	0	0.25	1	4	0.26666666666666666	4	0.14285714285714285	0	0	0	0	0	0	0	0	0	0	0	0
6887	0.1515900280100044	0.03727186680206082	-0.010939745401564964	0.9695068864626113	None	0	0	0.11764705882352941	2	0.9565217391304348	22	0.32894736842105265	0.782608695652174	19	18	5	1	0	0.21052631578947367	4	19	1.6666666666666667	25	0.07692307692307693	0	0.3772546102458902	0.9286022853335228	0.7396087110474523	0.9461503600460544	0.6771305259149364	0.934039711656509	0.926713711822433	0.9366733790924905	1.0	0.3157894736842105	0.0
628	None	None	None	None	None	0	0	0.8	4	0.2	1	0.5833333333333334	0	1	0	5	6	0	0.75	3	4	0.4666666666666667	7	0.46153846153846156	0.5	0	0	0	0	0	0	0	0	0	0	0
2708	7.533060639644748e-06	8.030982881385377e-08	1.4212007291163686e-09	0.9999975399459315	None	0	0	0.3333333333333333	1	1.0	2	1.0	0.5	2	1	1	1	0	0.25	1	4	0.26666666666666666	4	0.2	0	0.8588466813476192	0.5	0.7727398377143695	0.5820783939745793	0.7363564646295021	0.6438833859327832	0.6513701300796908	0.5763620649654164	1.0	0	0.0
1383	None	None	None	None	None	0	0	0.6666666666666666	2	0.5	1	0.6666666666666666	0	2	0	1	1	0	0.6666666666666666	3	2	0.26666666666666666	4	0.25	0.6666666666666666	0	0	0	0	0	0	0	0	0	0	0
3206	0.020781629297601623	0.004389284349693273	0.0015935865910718773	0.9698952200155655	None	0	0	0.2222222222222222	2	0.9090909090909091	10	0.43333333333333335	0.6363636363636364	9	7	3	1	0	0.3	10	3	0.8666666666666667	13	0.125	0.2	0.2039878073842701	0.9564263756059223	0.37536984870109874	0.9378172367639007	0.7247688598299978	0.7451547776763364	0.9040086599189164	0.9081890952028752	1.0	0.5555555555555556	0.0
5669	0.04459724042080923	0.00619417471750006	0.006024254348506879	0.9527768647802535	None	0	0	0.16666666666666666	2	0.9333333333333333	14	0.40476190476190477	0.7333333333333333	13	11	3	1	0	0.21428571428571427	14	3	1.1333333333333333	17	0.125	0.14285714285714285	0.3772546102458902	0.9667088070344734	0.7396087110474523	0.945073950821286	0.7623425816240204	0.8720120248064522	0.9040086599189164	0.9376676839564471	1.0	0.07692307692307693	0.0
1931	None	None	None	None	None	0	0	0	0	0	0	1.0	0	0	0	0	1	0	1.0	1	1	0.06666666666666667	1	0.25	0	0	0	0	0	0	0	0	0	0	0	0
3366	0.028601362981883146	0.005824450567657458	0.005119445369880074	0.9780984130918992	None	0	0	0.2	2	0.9166666666666666	11	0.42424242424242425	0.6666666666666666	10	8	3	1	0	0.2727272727272727	11	3	0.9333333333333333	14	0.125	0.18181818181818182	0.5279829719345079	0.9462900489173678	0.5574892798742755	0.94207665435941	0.6771305259149364	0.8712133294619964	0.8528086954341338	0.9257533725507484	1.0	0.1	0.0
3933	0.016088696121815477	0.0026718397527938785	0.0026644799463387972	0.9836337398947929	None	0	0	0.2222222222222222	2	0.9090909090909091	10	0.43333333333333335	0.6363636363636364	9	7	3	1	0	0.3	10	3	0.8666666666666667	13	0.125	0.2	0.2039878073842701	0.9349243072959417	0.7396087110474523	0.9559365525536124	0.7247688598299978	0.8962106316200547	0.9137729947216506	0.9329301542760005	1.0	0.4444444444444444	0.0
3720	0.025423371197934492	0.006699219608503949	0.006670343936032828	0.9899485587711859	None	0	0	0.3	3	0.7692307692307693	10	0.3409090909090909	0.5384615384615384	10	7	4	1	0	0.36363636363636365	11	4	1.0	15	0.1111111111111111	0.16666666666666666	0.5279829719345079	0.9462900489173678	0.5574892798742755	0.94207665435941	0.6771305259149364	0.8710792963747291	0.8528086954341338	0.9257260105105473	1.0	0.1	0.0
4374	0.04765402858513046	0.008845427292367817	0.00882100360077636	0.9743739240153071	None	0	0	0.16666666666666666	2	0.9333333333333333	14	0.40476190476190477	0.7333333333333333	13	11	3	1	0	0.21428571428571427	14	3	1.1333333333333333	17	0.125	0.14285714285714285	0.3772546102458902	0.9496656667752752	0.7396087110474523	0.9389657588102519	0.6771305259149364	0.8988021245856731	0.9040086599189164	0.9320269587391986	1.0	0.07692307692307693	0.0
2274	None	None	None	None	None	0	0	0.5	3	0.3333333333333333	2	0.6666666666666666	0.16666666666666666	3	1	4	1	0	0.75	3	4	0.5333333333333333	8	0.1	0.6666666666666666	0.3772546102458902	0.9092471209639186	0.9650548929285805	0.6994958281190541	0.3148102515420745	0.8850087105046753	0.9578132479713114	0.8494173668567192	1.0	0.3333333333333333	0.0
104	None	None	None	None	None	0.25	1	0.4	4	0.6153846153846154	8	0.5357142857142857	0.3076923076923077	6	4	8	6	0	0.5714285714285714	7	4	1.0	15	0.3333333333333333	0.18181818181818182	0.6768560854490062	0.8854562128259635	0.35637708863837486	0.7636804399198908	0.57470646830119	0.9314778393573598	0.8878452644474358	0.8746347799565294	0.16666666666666666	0.16666666666666666	0.0
6685	0.10381913916279305	0.03322074762365839	0.01508967206623172	0.9701784280496625	None	0	0	0.07142857142857142	1	1.0	19	0.328125	0.7368421052631579	15	14	5	1	0	0.25	4	16	1.4	21	0.07692307692307693	0	0.3772546102458902	0.9307153999563513	0.7396087110474523	0.948388242741719	0.6771305259149364	0.936417544212213	0.926713711822433	0.9389358996941376	1.0	0.4	0.0
3525	0.053639140595828805	0.003990893201868575	0.0020539236598429355	0.9784415712038996	None	0	0	0.16666666666666666	2	0.9333333333333333	14	0.40476190476190477	0.7333333333333333	13	11	3	1	0	0.21428571428571427	14	3	1.1333333333333333	17	0.125	0.14285714285714285	0.3772546102458902	0.9284977795826594	0.7396087110474523	0.9448467231774177	0.6771305259149364	0.9154966148173932	0.9040086599189164	0.9305912397386954	1.0	0.07692307692307693	0.0
6964	0.1379524027490396	0.045529723633924775	0.026279733344548136	0.9675655398926689	None	0	0	0.11764705882352941	2	0.9565217391304348	22	0.32894736842105265	0.782608695652174	19	18	5	1	0	0.21052631578947367	4	19	1.6666666666666667	25	0.07692307692307693	0	0.3772546102458902	0.9286022853335228	0.7396087110474523	0.9487245902523379	0.6771305259149364	0.9369867678743106	0.926713711822433	0.9386327956719334	1.0	0.3157894736842105	0.0
1834	None	None	None	None	None	0.6	3	0.6923076923076923	9	0.35294117647058826	6	0.5277777777777778	0.29411764705882354	13	5	5	0	0	0.4444444444444444	9	4	1.2666666666666666	19	0.0	0.4	0.3604323156751724	0.85704815227289	0.5944268941157703	0.9057912195711673	0.5211845791230326	0.8652724797172555	0.817891965521025	0.877756822342313	0	0	0.0
1399	None	None	None	None	None	0	0	0.3333333333333333	1	1.0	2	1.0	1.0	3	2	0	0	0	0.25	4	1	0.26666666666666666	4	0.0	0	0.8011880326041572	0.8362904875166609	0.4529116699544586	0.9479924659300186	0.7911063097788944	0.7977834950063639	0.869004346175026	0.8774799667534515	0	0	0.0
6871	0.125967986707452	0.03206835757446394	0.0317667839180662	0.7256851482964497	None	0	0	0.125	2	0.9545454545454546	21	0.3333333333333333	0.7727272727272727	18	17	5	1	0	0.2222222222222222	4	18	1.6	24	0.07692307692307693	0	0.8588466813476192	0.8912700164439	0.9650548929285805	0.893677453916576	0.2533034629636042	0.927173250528727	0.9476532310289821	0.9054155997167816	1.0	0.3333333333333333	0.0
4337	0.03653495268655737	0.008769071123146212	0.008760911359757347	0.9904971370271103	None	0	0	0.2727272727272727	3	0.7857142857142857	11	0.3333333333333333	0.6428571428571429	12	9	3	1	0	0.3333333333333333	12	4	1.0666666666666667	16	0.14285714285714285	0.15384615384615385	0.6787113336231256	0.9489120825417001	0.7396087110474523	0.9321123806843885	0.6771305259149364	0.8514415691006468	0.7809178653579227	0.919020082788275	1.0	0.08333333333333333	0.0
1900	None	None	None	None	None	0	0	1.0	2	0.0	0	1.0	0	2	0	0	2	0	0.3333333333333333	3	1	0.2	3	1.0	1.0	0	0	0	0	0	0	0	0	0	0	0
1313	None	None	None	None	None	0	0	0.6666666666666666	2	0.5	1	0.6666666666666666	0.5	3	1	0	0	0	0.6666666666666666	3	2	0.26666666666666666	4	0.0	0	0.8011880326041572	0.8147799948807275	0.6900500344540385	0.9431733657340395	0.5722515000652152	0.8883196451335225	0.8629079889624028	0.8929693039126436	0	0	0.0
599	None	None	None	None	None	0	0	0.6	3	0.4	2	0.875	0	1	0	5	0	0	0.5	4	2	0.4666666666666667	7	0.0	0.8	0	0	0	0	0	0	0	0	0	0	0
2475	None	None	None	None	None	0	0	0.25	1	1.0	3	0.5555555555555556	0.3333333333333333	2	1	2	1	0	1.0	3	3	0.3333333333333333	5	0.14285714285714285	0	0.8588466813476192	0.5	0.7727398377143695	0.7892244208136552	0.736356464629502	0.6438833859327832	0.6683779276434808	0.654189331073353	1.0	0	0.0
6880	0.1476351458450191	0.05133035250296179	0.04380684233937734	0.9674676129731937	None	0	0	0.1111111111111111	2	0.9583333333333334	23	0.325	0.7916666666666666	20	19	5	1	0	0.2	4	20	1.7333333333333334	26	0.07692307692307693	0	0.3772546102458902	0.9245970423173214	0.7417815312857994	0.9478038804150944	0.6771305259149364	0.9385812768409207	0.926713711822433	0.9376590897348887	1.0	0.3	0.0
1085	None	None	None	None	None	0	0	0.6666666666666666	2	0.5	1	1.0	0.5	3	1	0	2	0	0.25	4	1	0.26666666666666666	4	1.0	0.6666666666666666	0.8905498577319338	0.6525137648765067	0.574187319484276	0.8945268205791451	0.7446265040418971	0.8965012188288533	0.7846269361131704	0.8378469850567348	0.6666666666666666	0.6666666666666666	0.0
1696	None	None	None	None	None	0	0	0.5	2	0.6666666666666666	2	0.625	0.3333333333333333	3	1	1	0	0	0.5	4	2	0.3333333333333333	5	0.0	0.5	0.3772546102458902	0.900540810686003	0.9650548929285805	0.6994958281190541	0.19772366914232548	0.905367356919116	0.9636343886401861	0.854311884682291	0	0	0.0
2601	0.0010334129728725595	0.00018972609680963958	-4.3123464815394237e-07	0.9963664240146659	None	0	0	1.0	3	0.0	0	0.6666666666666666	0	2	0	1	1	0	0.6666666666666666	3	2	0.26666666666666666	4	0.25	1.0	0	0	0	0	0	0	0	0	0	0	0
2084	None	None	None	None	None	0	0	0.3333333333333333	1	1.0	2	1.0	0.5	2	1	1	1	0	0.25	4	1	0.26666666666666666	4	0.2	0	0.8721466821018236	0.5605356286541822	0.6146926040427643	0.8344927895228833	0.5972430307025534	0.8742018643395677	0.8721941359529002	0.780158927316161	1.0	0.5	0.0
1908	None	None	None	None	None	0	0	0.2	1	1.0	5	0.5833333333333334	0.2	2	1	4	3	0	0.75	3	4	0.4666666666666667	7	0.2727272727272727	0	0.8517403946288432	0.5177582442666897	0.7727398377143695	0.7892244208136552	0.7955824033440677	0.7657593184488956	0.652687974896366	0.7023707468590759	0.5	0	0.34639726657256004
1178	None	None	None	None	None	0	0	0.375	3	0.5555555555555556	5	0.9166666666666666	0.2222222222222222	5	2	5	4	0	0.75	3	4	0.7333333333333333	11	0.36363636363636365	0	0.6457062981701313	0.9205550235002082	0.55654416537932	0.9552591744839813	0.47294212735781926	0.8627833477646742	0.8047988011725131	0.920551966306928	0.2	0	0.0
2003	None	None	None	None	None	0	0	0.5	3	0.42857142857142855	3	0.75	0	3	0	5	0	0	0.75	3	4	0.6	9	0.0	0.5714285714285714	0	0	0	0	0	0	0	0	0	0	0
4180	0.04534070553532218	0.006039085550992721	0.005065548537398501	0.9703132489004035	None	0	0	0.25	3	0.8125	13	0.32142857142857145	0.6875	13	11	4	1	0	0.2857142857142857	14	4	1.2	18	0.1	0.13333333333333333	0.3772546102458902	0.9410136108935807	0.7396087110474523	0.9455619470655834	0.6771305259149364	0.9211523244707591	0.9137729947216506	0.9366810484216406	1.0	0.07692307692307693	0.0
446	None	None	None	None	None	0	0	0.75	3	0.0	0	0.75	0	3	0	2	1	0	0.5	2	4	0.4	6	0.2	0	0	0	0	0	0	0	0	0	0	0	0
2375	None	None	None	None	None	0	0	0.3333333333333333	1	1.0	2	1.0	0.5	2	1	1	1	0	0.25	1	4	0.26666666666666666	4	0.2	0	0.4822916418157419	0.8769864379309708	0.8174553769361976	0.7952290207540073	0.433706114252968	0.9569208299878287	0.8748586915326817	0.8947813343056474	1.0	0	0.0
5515	0.058637329982583544	0.009323127990287677	0.009188992126664587	0.9738826398639495	None	0	0	0.16666666666666666	2	0.9375	15	0.4	0.75	14	12	3	1	0	0.2	15	3	1.2	18	0.125	0.13333333333333333	0.3772546102458902	0.9511756560026678	0.7396087110474523	0.9466358539115263	0.6771305259149364	0.9397646902259614	0.926713711822433	0.9460483447396153	1.0	0.07142857142857142	0.0
3786	0.03495043002627364	0.007123282912034265	0.005692410599527772	0.6077548043353185	None	0	0	0.2	2	0.9230769230769231	12	0.4166666666666667	0.6923076923076923	11	9	3	1	0	0.25	12	3	1.0	15	0.125	0.16666666666666666	0.3772546102458902	0.9435490038574992	0.37536984870109874	0.9501489945789713	0.6771305259149364	0.9150176566122313	0.9040086599189164	0.9378157522100835	1.0	0.5454545454545454	0.0
5132	0.04695874504975713	0.008375102368467398	-0.005604439163561598	0.7615411297844741	None	0	0	0.2	2	0.9230769230769231	12	0.4166666666666667	0.6923076923076923	11	9	3	1	0	0.25	12	3	1.0	15	0.125	0.16666666666666666	0.48249963846879584	0.8815822474277338	0.7396087110474523	0.9275895361045887	0.7067901097841999	0.7496346926471634	0.8082141413089583	0.8681616100572267	1.0	0.09090909090909091	0.0
7373	0.1322258827693163	0.0379268258858266	0.032922933922570605	0.9675570700338779	None	0	0	0.16666666666666666	3	0.875	21	0.34210526315789475	0.75	20	18	5	1	0	0.21052631578947367	4	19	1.7333333333333334	26	0.08333333333333333	0	0.3772546102458902	0.9245970423173214	0.7417815312857994	0.9478038804150944	0.6771305259149364	0.9385105698834902	0.926713711822433	0.9376351989458633	1.0	0.3	0.0
6327	0.09555224487124775	0.024977455389496434	0.006569213651577787	0.9676984863308167	None	0	0	0.07142857142857142	1	1.0	19	0.328125	0.7894736842105263	16	15	4	1	0	0.25	4	16	1.4	21	0.09090909090909091	0	0.3772546102458902	0.9410365310316587	0.7396087110474523	0.9469982640438332	0.6771305259149364	0.9209006179660401	0.9137729947216506	0.9371776041233852	1.0	0.375	0.0
7115	0.10650294014699525	0.0029307847445705477	-0.002912170583827234	0.996909540914778	None	0	0	0.125	2	0.9545454545454546	21	0.3333333333333333	0.7727272727272727	18	17	5	1	0	0.2222222222222222	4	18	1.6	24	0.07692307692307693	0	0.6413622952796212	0.869009693820205	0.9107293619993218	0.730742705999766	0.6771305259149364	0.9556498641995342	0.7836481263284014	0.879421884005859	1.0	0.3333333333333333	0.0
897	None	None	None	None	None	0	0	1.0	3	0.0	0	0.6666666666666666	0	3	0	0	1	0	0.6666666666666666	3	2	0.26666666666666666	4	1.0	1.0	0	0	0	0	0	0	0	0	0	0	0
5874	0.12124432893490604	0.03341661650119377	0.02493467571823014	0.9665004242972759	None	0	0	0.125	2	0.9523809523809523	20	0.3382352941176471	0.7619047619047619	17	16	5	1	0	0.23529411764705882	4	17	1.5333333333333334	23	0.07692307692307693	0	0.3772546102458902	0.9368263816457674	0.7396087110474523	0.9497564915181008	0.6771305259149364	0.9304212961808634	0.926713711822433	0.9395189637179326	1.0	0.35294117647058826	0.0
7418	0.1462179433233098	0.048287371593632125	0.04051188394246945	0.9675066320465445	None	0	0	0.1111111111111111	2	0.9583333333333334	23	0.325	0.7916666666666666	20	19	5	1	0	0.2	4	20	1.7333333333333334	26	0.07692307692307693	0	0.3772546102458902	0.9245970423173214	0.7417815312857994	0.9478038804150944	0.6771305259149364	0.9385812768409207	0.926713711822433	0.9376590897348887	1.0	0.3	0.0
3837	0.04250150870971741	0.006342662269146125	0.005937342948642105	0.9781220131846062	None	0	0	0.18181818181818182	2	0.9285714285714286	13	0.41025641025641024	0.6428571428571429	11	9	4	1	0	0.23076923076923078	13	3	1.0666666666666667	16	0.1	0.15384615384615385	0.3772546102458902	0.9406123838909647	0.7396087110474523	0.9471956104458825	0.6771305259149364	0.9059347449988514	0.9040086599189164	0.933274473266346	1.0	0.09090909090909091	0.0
1580	None	None	None	None	None	0	0	0.5	2	0.75	3	0.6666666666666666	0.25	3	1	2	4	0	1.0	3	3	0.4	6	0.6666666666666666	0	0.685153397451184	0.900186472312694	0.9808671414933098	0.8857252143644518	0.49764709123410356	0.6473775475167012	0.8796538494253505	0.8345481529646293	0.3333333333333333	0.6666666666666666	0.0
158	None	None	None	None	None	0	0	0.375	3	0.8	8	0.4	0.6	9	6	2	0	0	0.3	3	10	0.8	12	0.0	1.0	0.6568887529915008	0.9308806271097579	0.6800776943377904	0.9201544970139004	0.6774062007976827	0.9054210581958334	0.7952103929615922	0.919425719426684	0	0	0.0
396	None	None	None	None	None	0	0	0.75	3	0.5	2	0.6	0.5	4	2	1	1	0	0.4	5	2	0.4	6	0.25	0.5	0.3910073984035791	0.9242104293873904	0.8264080489295271	0.7911483421084151	0.6278762281692016	0.961884740269086	0.932641329762535	0.913228409433901	1.0	0.25	0.0
7075	0.1360375563035345	0.04400998157284872	0.03445997379465548	0.968684931585858	None	0	0	0.16666666666666666	3	0.875	21	0.34210526315789475	0.75	20	18	5	1	0	0.21052631578947367	4	19	1.7333333333333334	26	0.08333333333333333	0	0.3772546102458902	0.9245970423173214	0.7417815312857994	0.9478038804150944	0.6771305259149364	0.9385105698834902	0.926713711822433	0.9376351989458633	1.0	0.3	0.0
1361	None	None	None	None	None	0	0	0.5	1	1.0	1	1.0	0	1	0	1	1	0	0.3333333333333333	1	3	0.2	3	0.2	0	0	0	0	0	0	0	0	0	0	0	0
400	None	None	None	None	None	0.5	1	0.8333333333333334	5	0.2857142857142857	2	0.5	0.2857142857142857	6	2	2	0	0	0.5	6	3	0.6	9	0.0	0.6666666666666666	0.4307123365895512	0.8756807746562523	0.6240871983047345	0.949103018821247	0.45684471935837623	0.930613653606697	0.903547066028211	0.923532411972754	0	0	0.0
1828	None	None	None	None	None	0	0	0.75	3	0.3333333333333333	1	0.5555555555555556	0	3	0	1	2	0	1.0	3	3	0.3333333333333333	5	0.6666666666666666	1.0	0	0	0	0	0	0	0	0	0	0	0
7334	0.14478398232590864	0.036948135529163456	0.03626222243599754	0.9655036314677002	None	0	0	0.1111111111111111	2	0.9583333333333334	23	0.325	0.7916666666666666	20	19	5	1	0	0.2	4	20	1.7333333333333334	26	0.07692307692307693	0	0.3772546102458902	0.9282827764453511	0.7396087110474523	0.9532761445123284	0.6771305259149364	0.9358858068188176	0.926713711822433	0.9400465506875364	1.0	0.3	0.0
7300	0.12957349029897486	0.04746403591795147	0.041559891229369754	0.9649320440833012	None	0	0	0.15789473684210525	3	0.8846153846153846	23	0.3333333333333333	0.7692307692307693	22	20	5	1	0	0.19047619047619047	4	21	1.8666666666666667	28	0.08333333333333333	0	0.3772546102458902	0.9168123171121263	0.8545046222263635	0.9454586275118533	0.5470600613720336	0.9397936235951024	0.948200219258114	0.9350388513736908	1.0	0.2727272727272727	0.0
2005	None	None	None	None	None	0.3333333333333333	1	0.625	5	0.5	5	0.4	0.4	9	4	2	0	0	0.8333333333333334	5	6	0.8	12	0.0	0.4444444444444444	0.29971122742642253	0.6568584659887674	0.6531737226188958	0.7765718853388427	0.6902913078848972	0.9156172958204593	0.8708376016306268	0.8063481588578452	0	0	0.0
2264	None	None	None	None	None	0	0	0.2	1	1.0	5	0.4375	0.4	3	2	3	1	0	1.0	4	4	0.4666666666666667	7	0.1111111111111111	0	0.8588466813476192	0.5167434157026005	0.6407141621410342	0.8447087729356582	0.6771305259149364	0.7533900241022159	0.721940253943833	0.7229524837487085	1.0	0	0.0
1953	None	None	None	None	None	1.0	2	1.0	6	0.0	0	0.6666666666666666	0	4	0	3	2	0	0.75	4	3	0.5333333333333333	8	0.3333333333333333	1.0	0	0	0	0	0	0	0	0	0	0	0
3173	0.002265048084264559	0.000552630280237109	-2.7641118831037948e-05	0.9888958609780945	None	0.5	1	0.7142857142857143	5	0.25	2	0.8333333333333334	0.125	5	1	4	0	0	0.75	4	3	0.6666666666666666	10	0.0	0.2857142857142857	0.29971122742642253	0.8915967000687809	0.8604881484832582	0.8054366374211936	0.5955469571173699	0.9130302305437427	0.9603658807972989	0.8764965284806425	0	0	0.0
5581	0.05641569677082743	0.014574062049513727	0.013806944913935994	0.9586895495597235	None	0	0	0.14285714285714285	2	0.9444444444444444	17	0.39215686274509803	0.7777777777777778	16	14	3	1	0	0.17647058823529413	17	3	1.3333333333333333	20	0.125	0.11764705882352941	0.3772546102458902	0.944698590961425	0.7396087110474523	0.9517939346474623	0.6771305259149364	0.9102024095247206	0.926713711822433	0.9377512753270413	1.0	0.375	0.0
5773	0.0900247202354457	0.017554282305521314	-0.012381623701687538	0.9786155792791816	None	0	0	0.07142857142857142	1	1.0	19	0.328125	0.7894736842105263	16	15	4	2	0	0.25	16	4	1.4	21	0.18181818181818182	0	0.3772546102458902	0.9362280219608873	0.7396087110474523	0.9496524693685574	0.6771305259149364	0.906978148666362	0.926713711822433	0.9329966220626248	0.53125	0.375	0.0
352	None	None	None	None	None	0	0	0.3	3	0.6666666666666666	8	0.56	0.3333333333333333	6	4	7	1	0	1.0	5	5	0.9333333333333333	14	0.0625	0.6	0.6008780397498451	0.9281279090152789	0.5542071708559917	0.972815231523816	0.4002706224751513	0.8364227568115221	0.8124446820265442	0.9301647338403829	1.0	0.3333333333333333	0.0
2529	None	None	None	None	None	0	0	0.3333333333333333	1	1.0	2	1.0	0	1	0	2	1	0	0.25	1	4	0.26666666666666666	4	0.14285714285714285	0	0	0	0	0	0	0	0	0	0	0	0
5866	0.12534584845808772	0.019841486859921265	0.015107236183269342	0.8330408929210374	None	0	0	0.125	2	0.9523809523809523	20	0.3382352941176471	0.7142857142857143	16	15	6	1	0	0.23529411764705882	4	17	1.5333333333333334	23	0.06666666666666667	0	0.3772546102458902	0.9301660603475546	0.7396087110474523	0.911539763995494	0.6771305259149364	0.934458899225075	0.910777746901326	0.9259700232903161	1.0	0.3125	0.0
3070	0.015740468012670292	0.001726513952951095	-0.0016321029150207927	0.9951372916051254	None	0	0	0.25	2	0.7777777777777778	7	0.4583333333333333	0.5555555555555556	7	5	3	1	0	0.375	8	3	0.7333333333333333	11	0.125	0.4444444444444444	0.8588466813476192	0.8604564899756129	0.7396087110474523	0.8298268140790117	0.6395568041209139	0.6650646745054337	0.710206794952697	0.7962703020971799	1.0	0.14285714285714285	0.0
1701	None	None	None	None	None	0	0	0.5	3	0.3333333333333333	2	0.5333333333333333	0.3333333333333333	4	2	3	1	0	0.6	5	3	0.5333333333333333	8	0.125	0.6666666666666666	0.6180506457967547	0.9174323097457617	0.9349102031081425	0.7925246650136422	0.43742709752863096	0.9382787990152579	0.892409943808472	0.8962774420973271	1.0	0.25	0.0
7157	0.14193440858534773	0.03079728377211968	0.03026366723003806	0.9653733527086624	None	0	0	0.1111111111111111	2	0.9583333333333334	23	0.325	0.7916666666666666	20	19	5	1	0	0.2	4	20	1.7333333333333334	26	0.07692307692307693	0	0.3772546102458902	0.9282827764453511	0.7396087110474523	0.9532761445123284	0.6771305259149364	0.9358858068188176	0.926713711822433	0.9400465506875364	1.0	0.3	0.0
4987	0.061277677060387566	0.015140841436231775	0.011266749531297677	0.9799593053126595	None	0	0	0.14285714285714285	2	0.9444444444444444	17	0.39215686274509803	0.7777777777777778	16	14	3	1	0	0.17647058823529413	17	3	1.3333333333333333	20	0.125	0.11764705882352941	0.3772546102458902	0.9410365310316587	0.7396087110474523	0.9496524693685574	0.6771305259149364	0.9241373046857487	0.926713711822433	0.9391015176075451	1.0	0.375	0.0
5672	0.10754885657810534	0.01515043552979276	0.003946961158523886	0.8017790195115682	None	0	0	0.125	2	0.9545454545454546	21	0.3333333333333333	0.7727272727272727	18	17	5	1	0	0.2222222222222222	4	18	1.6	24	0.07692307692307693	0	0.3772546102458902	0.9364127385304868	0.7396087110474523	0.94957870605654	0.6771305259149364	0.9188059208993369	0.926713711822433	0.9360655321145963	1.0	0.3888888888888889	0.0
1857	None	None	None	None	None	0	0	0.42857142857142855	3	0.75	6	0.5	0.25	4	2	5	2	0	0.8	4	5	0.6666666666666666	10	0.16666666666666666	0.3333333333333333	0.4640073119122806	0.9415214903716604	0.745695594074145	0.8878208505248033	0.6233844585597341	0.6340401177445041	0.8200696420833694	0.8580311898748195	0.625	0.5	0.0
2521	None	None	None	None	None	0	0	0.6	3	0.4	2	0.7777777777777778	0.4	5	2	1	0	0	1.0	3	3	0.4666666666666667	7	0.0	0	0.3772546102458902	0.8782762991329925	1.0	0.7344407034484488	0.2553429517084627	0.8719971702251174	0.9564655911352911	0.8371814087886446	0	0	0.0
384	None	None	None	None	None	0	0	0.2857142857142857	2	0.875	7	0.8333333333333334	0.5	5	4	4	4	0	0.75	3	4	0.6666666666666666	10	0.36363636363636365	0	0.7634503962559511	0.9519760193331769	0.4482223453950681	0.9487207446824841	0.6202864718396084	0.8529702664027463	0.7495315129020776	0.9278586805773278	0.30000000000000004	0	0.0
3369	0.029492902992495067	0.004542368897929456	-0.002648378616907724	0.49424169073835666	None	0	0	0.2	2	0.9166666666666666	11	0.42424242424242425	0.6666666666666666	10	8	3	1	0	0.2727272727272727	11	3	0.9333333333333333	14	0.125	0.18181818181818182	0.2039878073842701	0.96518513182338	0.5263249309971274	0.9552388505099482	0.7247688598299978	0.768561419642327	0.9109903502092381	0.9260610720620397	1.0	0.1	0.0
5585	0.045665272268024144	0.013291383948370386	0.011885980625404668	0.9816304031262072	None	0	0	0.15384615384615385	2	0.9411764705882353	16	0.3958333333333333	0.7647058823529411	15	13	3	1	0	0.1875	16	3	1.2666666666666666	19	0.125	0.125	0.3772546102458902	0.9453033135822234	0.7396087110474523	0.9488870212861807	0.6771305259149364	0.9139682405410495	0.926713711822433	0.9376927434820218	1.0	0.4	0.0
5980	0.12419927686208089	0.04657868151143208	0.024636628133561427	0.9685058861730511	None	0	0	0.125	2	0.9545454545454546	21	0.3333333333333333	0.7727272727272727	18	17	5	1	0	0.2222222222222222	4	18	1.6	24	0.07692307692307693	0	0.3772546102458902	0.9326799272512617	0.7396087110474523	0.9494040587918522	0.6771305259149364	0.9344255258450498	0.926713711822433	0.9392950303740047	1.0	0.3333333333333333	0.0
5194	0.04200938184631185	0.007686399781912258	0.007647770826342914	0.9733113836953281	None	0	0	0.18181818181818182	2	0.9285714285714286	13	0.41025641025641024	0.7142857142857143	12	10	3	1	0	0.23076923076923078	13	3	1.0666666666666667	16	0.125	0.15384615384615385	0.3772546102458902	0.9595359295005517	0.7396087110474523	0.9460567720257835	0.7009496928724671	0.9130865267092833	0.9090086249798183	0.9423565877589147	1.0	0.08333333333333333	0.0
6719	0.13956317104010815	0.04274110087837984	0.02309242302996836	0.9675121109994999	None	0	0	0.11764705882352941	2	0.9565217391304348	22	0.32894736842105265	0.782608695652174	19	18	5	1	0	0.21052631578947367	4	19	1.6666666666666667	25	0.07692307692307693	0	0.3772546102458902	0.9286022853335228	0.7396087110474523	0.9487245902523379	0.6771305259149364	0.9369867678743106	0.926713711822433	0.9386327956719334	1.0	0.3157894736842105	0.0
2402	None	None	None	None	None	0	0	0.5	2	0.3333333333333333	1	0.8333333333333334	0	1	0	3	1	0	0.6666666666666666	2	3	0.3333333333333333	5	0.1111111111111111	0	0	0	0	0	0	0	0	0	0	0	0
3004	0.0017995527508739603	0.0004180050393917907	-0.0002849495457740431	0.9982889947655977	None	0	0	0.16666666666666666	1	1.0	6	0.6666666666666666	0.5	4	3	3	1	0	0.3333333333333333	6	2	0.5333333333333333	8	0.1111111111111111	0.3333333333333333	0.44134957050369794	0.9475928122903321	0.5017765766686588	0.8200621744030558	0.7197365537694784	0.8378265665542459	0.8299294910574353	0.8826669591104849	1.0	0.25	0.0
5538	0.08779362331784075	0.008565477911827277	0.005163477940819395	0.9634322376287415	None	0	0	0.14285714285714285	2	0.9473684210526315	18	0.35	0.6842105263157895	14	13	6	1	0	0.26666666666666666	4	15	1.4	21	0.06666666666666667	0	0.3772546102458902	0.9402298607430093	0.7396087110474523	0.9530554956872321	0.6771305259149364	0.9198082045133936	0.926713711822433	0.9390809860321038	1.0	0.35714285714285715	0.0
466	None	None	None	None	None	0	0	0.4	2	0.8	4	0.4666666666666667	0	0	0	6	3	0	0.6	5	3	0.4666666666666667	7	0.1875	0	0	0	0	0	0	0	0	0	0	0	0
38	None	None	None	None	None	0	0	0.5	3	0.5714285714285714	4	0.5	0.42857142857142855	4	3	4	1	0	0.5	3	6	0.6	9	0.09090909090909091	0	0.3334361179328169	0.8185875683311936	0.9790731074573712	0.9675743792409482	0.502055255933192	0.9758325292686759	0.965553497155632	0.9461896938494635	1.0	0.25	0.0
7235	0.11339478439786775	0.04073682872923388	-0.004835434255523865	0.9691922287203171	None	0	0	0.11764705882352941	2	0.9565217391304348	22	0.32894736842105265	0.782608695652174	19	18	5	1	0	0.21052631578947367	4	19	1.6666666666666667	25	0.07692307692307693	0	0.3772546102458902	0.937492146776699	0.7396087110474523	0.9470784416697428	0.6771305259149364	0.9310412205734881	0.926713711822433	0.9388749566751451	1.0	0.3157894736842105	0.0
3678	0.02902182964154857	0.005278492192146661	0.004433077886460765	0.9786800527515519	None	0	0	0.2	2	0.9166666666666666	11	0.42424242424242425	0.6666666666666666	10	8	3	1	0	0.2727272727272727	11	3	0.9333333333333333	14	0.125	0.18181818181818182	0.5279829719345079	0.9462900489173678	0.5574892798742755	0.94207665435941	0.6771305259149364	0.8712133294619964	0.8528086954341338	0.9257533725507484	1.0	0.1	0.0
1797	None	None	None	None	None	0	0	0.75	3	0.0	0	0.5555555555555556	0	1	0	3	0	0	1.0	3	3	0.3333333333333333	5	0.0	1.0	0	0	0	0	0	0	0	0	0	0	0
3271	0.02293242262392424	0.00408797584561082	0.0030427886242227497	0.9784899722300445	None	0	0	0.2222222222222222	2	0.9090909090909091	10	0.43333333333333335	0.6363636363636364	9	7	3	1	0	0.3	10	3	0.8666666666666667	13	0.125	0.2	0.3772546102458902	0.9510318552820296	0.7396087110474523	0.9456115382806753	0.6771305259149364	0.8804376142432282	0.9040086599189164	0.931260351427929	1.0	0.1111111111111111	0.0
5725	0.11353758754932387	0.009545637425436083	0.007995162022686823	0.9685513336355609	None	0	0	0.13333333333333333	2	0.95	19	0.34375	0.75	16	15	5	1	0	0.25	4	16	1.4666666666666666	22	0.07692307692307693	0	0.3772546102458902	0.9265449932807298	0.7396087110474523	0.9524887524892052	0.6771305259149364	0.9330692794896814	0.926713711822433	0.9383456304176394	1.0	0.3125	0.0
4931	0.041562808398148965	0.008914716493683184	0.008859582041486376	0.971718398056386	None	0	0	0.18181818181818182	2	0.9285714285714286	13	0.41025641025641024	0.7142857142857143	12	10	3	1	0	0.23076923076923078	13	3	1.0666666666666667	16	0.125	0.15384615384615385	0.3772546102458902	0.9595359295005517	0.7396087110474523	0.9460567720257835	0.7009496928724671	0.9130865267092833	0.9090086249798183	0.9423565877589147	1.0	0.08333333333333333	0.0
4591	0.02837228388657825	0.004254252765732068	0.0041155916441588235	0.9697135500926114	None	0	0	0.2	2	0.9230769230769231	12	0.4166666666666667	0.6923076923076923	11	9	3	1	0	0.25	12	3	1.0	15	0.125	0.16666666666666666	0.3772546102458902	0.9516567461053542	0.7396087110474523	0.9392428735561043	0.6771305259149364	0.8771743608970463	0.9040086599189164	0.928331383318984	1.0	0.45454545454545453	0.0
5962	0.1134020544447354	0.02099534456188415	0.007085667617608261	0.806262972027957	None	0	0	0.11764705882352941	2	0.9565217391304348	22	0.32894736842105265	0.782608695652174	19	18	5	1	0	0.21052631578947367	4	19	1.6666666666666667	25	0.07692307692307693	0	0.3772546102458902	0.9324271634310871	0.7396087110474523	0.9501617504631586	0.6771305259149364	0.9253399632317587	0.926713711822433	0.9368227734801596	1.0	0.3684210526315789	0.0
983	None	None	None	None	None	0	0	0.25	2	0.8	8	0.6	0.3	5	3	6	3	0	0.8	4	5	0.8	12	0.21428571428571427	0.4444444444444444	0.47857791815982687	0.7484193561411456	0.5033021875774301	0.931272726148295	0.5633811613644952	0.9300396813858675	0.8477925349768834	0.890380633624562	0.6	0.6	0.0
2002	None	None	None	None	None	0.3333333333333333	1	0.75	6	0.3	3	0.5	0.2	7	2	4	2	0	0.6666666666666666	4	6	0.8	12	0.2857142857142857	0.25	0.2280376645643562	0.653573125978243	0.5421837814134778	0.7145146929962668	0.4774986594714227	0.9278486990151045	0.8351739483642765	0.7971807647383442	0.5714285714285714	0.42857142857142855	0.0
1426	None	None	None	None	None	0	0	0.4	2	0.8	4	0.4666666666666667	0.8	6	4	0	0	0	0.6	3	5	0.4666666666666667	7	0.0	0	0.8613078234891279	0.8177987452138424	0.5261583738385918	0.8924542022794627	0.5564149187580751	0.8489617161981067	0.8672121125950412	0.8558632191537533	0	0	0.0
3431	0.038971118407509255	0.004508899049136163	0.002974407924288657	0.9595380268734384	None	0	0	0.18181818181818182	2	0.9285714285714286	13	0.41025641025641024	0.7142857142857143	12	10	3	1	0	0.23076923076923078	13	3	1.0666666666666667	16	0.125	0.15384615384615385	0.29062120881508013	0.9457535585934156	0.516624777759515	0.938749309393571	0.7197365537694784	0.857263708777354	0.926713711822433	0.9213081460669234	1.0	0.08333333333333333	0.0
4836	0.07904087745405892	0.013847884245276885	0.008976877038653134	0.9785384734160304	None	0	0	0.14285714285714285	2	0.9473684210526315	18	0.3888888888888889	0.7894736842105263	17	15	3	1	0	0.16666666666666666	18	3	1.4	21	0.125	0.1111111111111111	0.3772546102458902	0.944654855391534	0.7396087110474523	0.9477021292558386	0.6771305259149364	0.9194115948953177	0.926713711822433	0.9383643651195157	1.0	0.29411764705882354	0.0
1618	None	None	None	None	None	0	0	0.5	2	0.75	3	0.75	0.5	4	2	1	1	0	0.5	2	4	0.4	6	0.25	0	0.7545664340478208	0.9121678417061729	0.7969216680068308	0.8438830943529045	0.6771305259149364	0.9589715040747526	0.786059836765776	0.9163021764903543	1.0	0.25	0.0
10	None	None	None	None	None	0.4	4	0.4782608695652174	11	0.5	16	0.40476190476190477	0.5	25	16	8	0	0	0.19047619047619047	21	4	2.2666666666666666	34	0.0	0.46153846153846156	0.3604323156751724	0.8265374251760931	0.2996154889802124	0.9039880847368447	0.5211845791230326	0.8804312078446493	0.817891965521025	0.8736233254510889	0	0	0.0
6742	0.13752561680472958	0.043771530800537896	0.022616146048776917	0.9673414944896899	None	0	0	0.11764705882352941	2	0.9565217391304348	22	0.32894736842105265	0.782608695652174	19	18	5	1	0	0.21052631578947367	4	19	1.6666666666666667	25	0.07692307692307693	0	0.3772546102458902	0.9286022853335228	0.7396087110474523	0.9487245902523379	0.6771305259149364	0.9369867678743106	0.926713711822433	0.9386327956719334	1.0	0.3157894736842105	0.0
4985	0.06769203299091069	0.011553215069635246	0.007325782507470911	0.6820779488855833	None	0	0	0.14285714285714285	2	0.9473684210526315	18	0.3888888888888889	0.7894736842105263	17	15	3	1	0	0.16666666666666666	18	3	1.4	21	0.125	0.1111111111111111	0.3772546102458902	0.9477383056489603	0.7396087110474523	0.9426540662391164	0.6771305259149364	0.8865147874533755	0.926713711822433	0.9298472821093883	1.0	0.4117647058823529	0.0
2081	None	None	None	None	None	0	0	0.6666666666666666	2	0.5	1	0.6666666666666666	0	0	0	3	3	0	0.6666666666666666	2	3	0.26666666666666666	4	0.3	0.6666666666666666	0	0	0	0	0	0	0	0	0	0	0
973	None	None	None	None	None	0	0	1.0	2	0.0	0	0.75	0	2	0	0	0	0	1.0	2	2	0.2	3	0.0	0	0	0	0	0	0	0	0	0	0	0	0
3251	0.005017407754388428	0.0016542980452773752	0.0015789129279066417	0.9964647404981716	None	0	0	0.2	1	1.0	5	1.0	0.8	5	4	1	1	0	0.14285714285714285	1	7	0.4666666666666667	7	0.2	0	0.8588466813476192	0.5	0.6407141621410342	0.8080118932116894	0.6771305259149364	0.784397233416962	0.721940253943833	0.7129061084299091	1.0	0	0.0
5622	0.051031050110107064	0.0035586642968420353	0.0029557330789396164	0.7495896136584057	None	0	0	0.15384615384615385	2	0.9411764705882353	16	0.3958333333333333	0.7647058823529411	15	13	3	1	0	0.1875	16	3	1.2666666666666666	19	0.125	0.125	0.8588466813476192	0.9711918249811949	0.7396087110474523	0.9415917033269317	0.7623425816240204	0.879436599841773	0.6800104315967563	0.9405704386586924	1.0	0.06666666666666667	0.0
980	None	None	None	None	None	0.2857142857142857	2	0.5882352941176471	10	0.391304347826087	9	0.32051282051282054	0.21739130434782608	13	5	11	1	0	0.46153846153846156	6	13	1.6666666666666667	25	0.05555555555555555	0.10526315789473684	0.6015195105445452	0.8885336948787187	0.39114913036178434	0.8835165100126361	0.3991055850482626	0.8790495767457909	0.8278525644418427	0.8837560851312717	1.0	0.23076923076923078	0.0
7159	0.14894979922364385	0.054931785965713374	0.04426018821664911	0.9679194058865265	None	0	0	0.1111111111111111	2	0.9583333333333334	23	0.325	0.7916666666666666	20	19	5	1	0	0.2	4	20	1.7333333333333334	26	0.07692307692307693	0	0.3772546102458902	0.9245970423173214	0.7417815312857994	0.9478038804150944	0.6771305259149364	0.9385812768409207	0.926713711822433	0.9376590897348887	1.0	0.3	0.0
5502	0.06821568884532432	0.004432804024935213	-0.004205473583670267	0.9968523453672503	None	0	0	0.15384615384615385	2	0.9411764705882353	16	0.3958333333333333	0.7058823529411765	14	12	4	1	0	0.1875	16	3	1.2666666666666666	19	0.1	0.125	0.6494124580687805	0.8626374097560282	0.7396087110474523	0.840497157872388	0.4695313597949683	0.9240657633092536	0.8091992927675272	0.8807346903613424	1.0	0.07142857142857142	0.0
5121	0.04532623487684603	0.00362499438524051	0.0010695023040952544	0.9967626956303173	None	0	0	0.16666666666666666	2	0.9375	15	0.4	0.75	14	12	3	1	0	0.2	15	3	1.2	18	0.125	0.13333333333333333	0.8588466813476192	0.8994937139275315	0.7396087110474523	0.7913895950705319	0.656004458039263	0.9171272413457313	0.750977900656613	0.8782852452024609	1.0	0.07142857142857142	0.0
1814	None	None	None	None	None	0	0	0.5	2	0.75	3	0.6666666666666666	0.5	4	2	1	3	0	1.0	3	3	0.4	6	0.75	0	0.5745803546817323	0.9153666317822272	0.907365194453222	0.854978304133519	0.5589459892377728	0.6522805260385166	0.873922240537527	0.8312841627432815	0.25	0.5	0.0
6036	0.1176824409280134	0.02496327841553884	0.024958496684176035	0.9556369088901803	None	0	0	0.1111111111111111	2	0.9583333333333334	23	0.325	0.75	19	18	6	1	0	0.2	4	20	1.7333333333333334	26	0.06666666666666667	0	0.3772546102458902	0.932427163431087	0.7396087110474523	0.9501617504631586	0.6771305259149364	0.9253399632317587	0.926713711822433	0.9368227734801596	1.0	0.3157894736842105	0.0
6687	0.0977108013545417	0.006515459263414256	0.002238285065560772	0.9973569566861924	None	0	0	0.1111111111111111	2	0.9583333333333334	23	0.325	0.7916666666666666	20	19	5	1	0	0.2	4	20	1.7333333333333334	26	0.07692307692307693	0	0.6587493273607867	0.875151432690462	0.7417815312857994	0.9229831184630573	0.45423124529518766	0.9094896059262081	0.7910630687984026	0.9043136144156005	1.0	0.3	0.0
997	None	None	None	None	None	0	0	0.5	3	0.5	3	1.0	0	2	0	5	0	0	0.5	4	2	0.5333333333333333	8	0.0	0.6666666666666666	0	0	0	0	0	0	0	0	0	0	0
4393	0.054343168207534424	0.0138808938960797	0.01066006120418696	0.9783268341878858	None	0	0	0.16666666666666666	2	0.9333333333333333	14	0.40476190476190477	0.7333333333333333	13	11	3	1	0	0.21428571428571427	14	3	1.1333333333333333	17	0.125	0.14285714285714285	0.3772546102458902	0.9556035155617257	0.7396087110474523	0.9312897880509817	0.6771305259149364	0.9293486244423929	0.9040086599189164	0.939961935370593	1.0	0.07692307692307693	0.0
3783	0.03891382621515031	0.005947578307061822	0.005692892688669268	0.6138592844440449	None	0	0	0.18181818181818182	2	0.9285714285714286	13	0.41025641025641024	0.7142857142857143	12	10	3	1	0	0.23076923076923078	13	3	1.0666666666666667	16	0.125	0.15384615384615385	0.25355810284544605	0.9525898527398284	0.5239407705663636	0.9293326540956938	0.7197365537694784	0.8536841894506414	0.8525121920157913	0.9203326314123462	1.0	0.08333333333333333	0.0
5785	0.07215592842816947	0.002659883454924778	0.001863926605488967	0.9973210094141542	None	0	0	0.15384615384615385	2	0.9411764705882353	16	0.3958333333333333	0.7647058823529411	15	13	3	1	0	0.1875	16	3	1.2666666666666666	19	0.125	0.125	0.5763087089581388	0.8683189994536584	0.9650548929285805	0.7631419660887983	0.6771305259149364	0.9561574482856285	0.8712970759186754	0.8855589549491903	1.0	0.26666666666666666	0.0
11	None	None	None	None	None	0	0	1.0	1	0	0	1.0	0	0	0	1	0	0	0.5	2	1	0.13333333333333333	2	0.0	0	0	0	0	0	0	0	0	0	0	0	0
136	None	None	None	None	None	0	0	0.75	3	0.25	1	0.6666666666666666	0	2	0	3	0	0	1.0	3	3	0.4	6	0.0	0	0	0	0	0	0	0	0	0	0	0	0
2626	0.0005283433256563928	2.0924440522316638e-05	2.0316693373805894e-05	0.9952621194073497	None	0	0	0.7142857142857143	5	0.125	1	0.625	0	2	0	7	7	0	1.0	4	4	0.6666666666666666	10	0.4375	0.6666666666666666	0	0	0	0	0	0	0	0	0	0	0
7460	0.11802886473985631	0.03491941730803415	0.028981377716282047	0.9665789188489301	None	0	0	0.15	3	0.8888888888888888	24	0.32954545454545453	0.7777777777777778	23	21	5	1	0	0.18181818181818182	4	22	1.9333333333333333	29	0.08333333333333333	0	0.3772546102458902	0.9315639438304647	0.7396087110474523	0.9398698030290566	0.6771305259149364	0.9333932053435932	0.926713711822433	0.9350351675148932	1.0	0.2608695652173913	0.0
4821	0.04893599391194889	0.00916667325129316	0.00657405788017657	0.9738893606653609	None	0	0	0.16666666666666666	2	0.9375	15	0.4	0.75	14	12	3	1	0	0.2	15	3	1.2	18	0.125	0.13333333333333333	0.6180506457967547	0.9597307227912818	0.7396087110474523	0.9353273003545488	0.6771305259149364	0.8991730969713294	0.8277101475726635	0.9356495585928785	1.0	0.07142857142857142	0.0
197	None	None	None	None	None	0	0	0.4	4	0.6153846153846154	8	0.3333333333333333	0.6153846153846154	10	8	4	3	0	0.5555555555555556	9	5	1.0	15	0.3	0.3333333333333333	0.18115769437300272	0.8561559604092093	0.7101069865858383	0.8406129470214928	0.5091353477579708	0.8207290003702018	0.8596392730356933	0.839691930559665	0.3	0.3	0.0
5184	0.040970585698980336	0.007516734796997204	0.00321422098854129	0.9782668025161962	None	0	0	0.2	2	0.9230769230769231	12	0.4166666666666667	0.6923076923076923	11	9	3	1	0	0.25	12	3	1.0	15	0.125	0.16666666666666666	0.8588466813476192	0.966822160379923	0.7396087110474523	0.9331208576240914	0.7247688598299978	0.7519472312131603	0.6800104315967563	0.9146880243024512	1.0	0.09090909090909091	0.0
6919	0.14493739471285275	0.041050315254056544	0.039232089697286546	0.9593868671245145	None	0	0	0.15	3	0.8928571428571429	25	0.32608695652173914	0.7857142857142857	24	22	5	1	0	0.17391304347826086	4	23	2.0	30	0.08333333333333333	0	0.3772546102458902	0.9203415461417128	0.8545046222263635	0.9408883593997829	0.5470600613720336	0.9384060556096494	0.948200219258114	0.9337642817790062	1.0	0.25	0.0
7238	0.1400875669479351	0.04760446523570976	0.029709538260690376	0.9701398071305382	None	0	0	0.1111111111111111	2	0.96	24	0.32142857142857145	0.8	21	20	5	1	0	0.19047619047619047	4	21	1.8	27	0.07692307692307693	0	0.3772546102458902	0.9254806835999683	0.7439543515241465	0.9445858963599897	0.6771305259149364	0.9422091934198927	0.926713711822433	0.9379363526516591	1.0	0.3333333333333333	0.0
2902	0.012726009295368969	0.00010520362307372249	7.090870421197338e-05	0.9773259594451777	None	0.5	1	0.6666666666666666	4	0.5714285714285714	4	0.42857142857142855	0.5714285714285714	6	4	2	0	0	0.42857142857142855	3	7	0.6	9	0.0	1.0	0.3697849624539001	0.9328861384442555	0.5789773869525124	0.944840629490376	0.6844243803503739	0.9367397706170382	0.9024022089947119	0.9383477149098416	0	0	0.0
3426	0.022210721486128498	0.0027642231250006666	0.0018969318875681881	0.9797622072835666	None	0	0	0.2222222222222222	2	0.9090909090909091	10	0.43333333333333335	0.6363636363636364	9	7	3	1	0	0.3	10	3	0.8666666666666667	13	0.125	0.2	0.3772546102458902	0.9510318552820296	0.7396087110474523	0.9456115382806753	0.6771305259149364	0.8806279990116295	0.9040086599189164	0.9312989598681107	1.0	0.2222222222222222	0.0
2453	None	None	None	None	None	0	0	0.5	3	0.3333333333333333	2	0.6666666666666666	0.16666666666666666	3	1	4	1	0	0.75	3	4	0.5333333333333333	8	0.1	0.6666666666666666	0.3772546102458902	0.9092471209639186	0.9650548929285805	0.6994958281190541	0.3148102515420745	0.8850087105046753	0.9578132479713114	0.8494173668567192	1.0	0.3333333333333333	0.0
4457	0.04584728546738865	0.014150690320511628	0.011970245029122183	0.9808650913181619	None	0	0	0.15384615384615385	2	0.9411764705882353	16	0.3958333333333333	0.7647058823529411	15	13	3	1	0	0.1875	16	3	1.2666666666666666	19	0.125	0.125	0.3772546102458902	0.9453033135822234	0.7396087110474523	0.9488870212861807	0.6771305259149364	0.9139682405410495	0.926713711822433	0.9376927434820218	1.0	0.4	0.0
6669	0.1332550138842927	0.03795083496740546	0.03306925221335598	0.9679265132154395	None	0	0	0.0625	1	1.0	21	0.3194444444444444	0.8095238095238095	18	17	4	1	0	0.2222222222222222	4	18	1.5333333333333334	23	0.09090909090909091	0	0.3772546102458902	0.9160891388010234	0.8545046222263635	0.9444729883914715	0.5470600613720336	0.9412684463637845	0.948200219258114	0.9349977630175964	1.0	0.2777777777777778	0.0
4455	0.025776543278518325	0.007287182097770142	0.007271711008617952	0.9900451439198203	None	0	0	0.3	3	0.7692307692307693	10	0.3409090909090909	0.6153846153846154	11	8	3	1	0	0.36363636363636365	11	4	1.0	15	0.14285714285714285	0.16666666666666666	0.3772546102458902	0.9406123838909647	0.7396087110474523	0.9471956104458825	0.6771305259149364	0.9058467095691611	0.9040086599189164	0.9332530347760112	1.0	0.09090909090909091	0.0
2270	None	None	None	None	None	0	0	0.5	2	0.3333333333333333	1	0.5555555555555556	0.3333333333333333	2	1	2	1	0	1.0	3	3	0.3333333333333333	5	0.14285714285714285	0	0.6109443590779788	0.9226581236970699	0.820357081070517	0.8577137065245242	0.5555376512004166	0.7713462910745963	0.8701387258161019	0.8618165628106861	1.0	0.5	0.0
3287	0.0019758868430491665	0.0014107267847633185	0.0010942290446705146	0.99275887423016	None	0.5	1	0.6666666666666666	4	0.3333333333333333	2	0.6666666666666666	0.16666666666666666	4	1	3	0	0	0.75	4	3	0.5333333333333333	8	0.0	0.4	0.20395596723328743	0.7226315277772145	0.8175133417193621	0.8177764818772021	0.6684571600481368	0.7824500514965402	0.9380564083936211	0.7766592490407983	0	0	0.0
2016	None	None	None	None	None	0	0	0.5	2	0.3333333333333333	1	0.5555555555555556	0.3333333333333333	3	1	1	1	0	1.0	3	3	0.3333333333333333	5	0.25	0	0.3772546102458902	0.9250813401328872	0.9650548929285805	0.6668035624915036	0.19772366914232548	0.9203341462326208	0.9636343886401861	0.8681514845036711	1.0	0.3333333333333333	0.0
2511	None	None	None	None	None	0.5	1	0.6666666666666666	4	0.5	3	0.4444444444444444	0.3333333333333333	6	2	1	2	0	0.5	6	3	0.5333333333333333	8	1.0	1.0	0.39549165061543456	0.8803799676560287	0.6240871983047345	0.9341146347221307	0.34374716457755194	0.9393833876769164	0.8959066828171293	0.9214917613895347	0.5833333333333333	0.3333333333333333	0.0
3376	0.0048577438418598426	1.3327344325548093e-05	9.045500044139956e-06	0.9964528674789664	None	0	0	0.2222222222222222	2	0.9090909090909091	10	0.43333333333333335	0.6363636363636364	9	7	3	1	0	0.3	10	3	0.8666666666666667	13	0.125	0.2	0.6787113336231256	0.8967027689109204	0.7396087110474523	0.9212699798624366	0.5877486225139406	0.8737034028234303	0.7809178653579227	0.8988928914046704	1.0	0.1111111111111111	0.0
5839	0.11146195428822296	0.03234160490949138	0.022480931024257043	0.9667302999134098	None	0	0	0.125	2	0.9523809523809523	20	0.3382352941176471	0.7619047619047619	17	16	5	1	0	0.23529411764705882	4	17	1.5333333333333334	23	0.07692307692307693	0	0.3772546102458902	0.9368263816457674	0.7396087110474523	0.9497564915181008	0.6771305259149364	0.9304212961808634	0.926713711822433	0.9395189637179326	1.0	0.35294117647058826	0.0
1199	None	None	None	None	None	0	0	0.3333333333333333	1	1.0	2	0.6666666666666666	0.5	2	1	1	4	0	0.6666666666666666	2	3	0.26666666666666666	4	0.8	0	0.4575484153295026	0.6040950154893218	0.7286128453433888	0.8484728212678568	0.626524029878026	0.5	0.7778453148991946	0.6715219674973396	0.5	0.5	0.13381729347011145
1422	None	None	None	None	None	0	0	0.6	6	0.3076923076923077	4	0.35714285714285715	0.15384615384615385	4	2	10	8	0	0.8571428571428571	6	7	1.0	15	0.36363636363636365	0.3333333333333333	0.8726481906565514	0.829249229964578	0.7639643383031014	0.8156066512363958	0.1586031639520956	0.9719811763973729	0.9378775786828986	0.9006569585766782	0.25	0.25	0.4734004211058011
524	None	None	None	None	None	0	0	0.75	3	0.0	0	0.8333333333333334	0	3	0	1	1	0	0.6666666666666666	2	3	0.3333333333333333	5	0.3333333333333333	0	0	0	0	0	0	0	0	0	0	0	0
4418	0.02264408778425088	0.004719997039731355	0.004293979020804564	0.9790012168246595	None	0	0	0.2222222222222222	2	0.9090909090909091	10	0.43333333333333335	0.6363636363636364	9	7	3	1	0	0.3	10	3	0.8666666666666667	13	0.125	0.2	0.3772546102458902	0.9479095956806888	0.7396087110474523	0.9384933628357969	0.6771305259149364	0.8997266877641706	0.9040086599189164	0.9313022126250861	1.0	0.5555555555555556	0.0
3165	0.002677924429432515	0.0007156657374918202	0.00041722024024824593	0.9909638097947715	None	0	0	0.75	3	0.5	2	0.5	0.25	3	1	2	1	0	0.75	4	3	0.4	6	0.16666666666666666	0.6666666666666666	0.4258389604133635	0.8856500209454182	0.8026597435874148	0.5824737325854012	0.3465746406273801	0.6050729520046757	0.8893683483455739	0.7181994119458398	1.0	0.6666666666666666	0.0
4401	0.05428942115193408	0.009335623403496323	0.008734973312619425	0.9777936043162021	None	0	0	0.25	3	0.8125	13	0.32142857142857145	0.6875	14	11	3	1	0	0.2857142857142857	14	4	1.2	18	0.14285714285714285	0.13333333333333333	0.3772546102458902	0.9421082053743784	0.7396087110474523	0.9388594850619764	0.6771305259149364	0.9260108931828684	0.915932364635968	0.9359961361894712	1.0	0.07142857142857142	0.0
2340	None	None	None	None	None	0	0	0.75	3	0.0	0	0.625	0	3	0	1	0	0	0.5	4	2	0.3333333333333333	5	0.0	0.5	0	0	0	0	0	0	0	0	0	0	0
6452	0.07487036378373683	0.008569348986013275	-0.00296871551623678	0.9337023255547232	None	0	0	0.0625	1	1.0	21	0.3194444444444444	0.8095238095238095	18	17	4	0	0	0.2222222222222222	18	4	1.5333333333333334	23	0.0	0	0.3772546102458902	0.9304178711676179	0.8808636401058687	0.9598952688202192	0.6771305259149364	0.9462894348161424	0.9536263054078523	0.9468051412436163	0	0	0.0
2517	None	None	None	None	None	1.0	1	1.0	4	0.25	1	0.5	0	3	0	2	1	0	0.75	4	3	0.4	6	0.2	1.0	0	0	0	0	0	0	0	0	0	0	0
1526	None	None	None	None	None	0	0	0.5	2	0.6666666666666666	2	0.625	0.3333333333333333	3	1	1	0	0	0.5	4	2	0.3333333333333333	5	0.0	0	0.8588466813476192	0.9229240070164004	0.9047655132877048	0.9643239924466142	0.4517951046436707	0.9205535018934426	0.9497072896774565	0.9395280710501253	0	0	0.0
515	None	None	None	None	None	0.5	1	0.6666666666666666	4	0.5	3	0.4	0.16666666666666666	4	1	3	1	0	0.8	5	4	0.5333333333333333	8	0.14285714285714285	1.0	0.7763077490609505	0.9623889015117381	0.6111828077394531	0.9066421242687094	0.5074972875620672	0.7733649784302575	0.9029482131023483	0.9044443873347503	1.0	0.5	0.0
4580	0.06342756479113759	0.010709700882009605	0.00913706921601696	0.9775124983336937	None	0	0	0.16666666666666666	2	0.9333333333333333	14	0.40476190476190477	0.6666666666666666	12	10	4	1	0	0.21428571428571427	14	3	1.1333333333333333	17	0.1	0.14285714285714285	0.3772546102458902	0.9551905204924636	0.7396087110474523	0.9377078602024238	0.6771305259149364	0.9357285376679758	0.9160558823955048	0.9435574884162615	1.0	0.08333333333333333	0.0
701	None	None	None	None	None	0	0	0.6153846153846154	8	0.29411764705882354	5	0.35185185185185186	0.23529411764705882	10	4	8	2	0	0.6666666666666666	6	9	1.2666666666666666	19	0.14285714285714285	0.11764705882352941	0.5638666311852266	0.9240395993476125	0.4282549502554989	0.8758023038768828	0.3991055850482626	0.9266668636121385	0.876423844908915	0.9112879634398667	0.6000000000000001	0.2	0.0
6822	0.13692646619341317	0.044704103618864795	0.024446329967291656	0.9681236801094888	None	0	0	0.11764705882352941	2	0.9565217391304348	22	0.32894736842105265	0.782608695652174	19	18	5	1	0	0.21052631578947367	4	19	1.6666666666666667	25	0.07692307692307693	0	0.3772546102458902	0.9286022853335228	0.7396087110474523	0.9487245902523379	0.6771305259149364	0.9369867678743106	0.926713711822433	0.9386327956719334	1.0	0.3157894736842105	0.0
2215	None	None	None	None	None	0	0	0.75	3	0.3333333333333333	1	0.5555555555555556	0.3333333333333333	4	1	0	1	0	1.0	3	3	0.3333333333333333	5	1.0	1.0	0.5162526286357078	0.8251512619439579	0.5726241189978558	0.9437159871862174	0.6646514136019104	0.9680681636880337	0.8864620751326616	0.9304907994333476	1.0	0.5	0.0
7364	0.14634479347832305	0.02014972055024904	-0.019978635409276316	0.675684138549445	None	0	0	0.058823529411764705	1	1.0	23	0.3125	0.8260869565217391	20	19	4	1	0	0.2	4	20	1.6666666666666667	25	0.09090909090909091	0	0.8588466813476192	0.9245393617705943	0.7396087110474523	0.9300105629479535	0.6771305259149364	0.9347700779911208	0.9081401882276006	0.9298881698012805	1.0	0.3	0.0
6284	0.12203172855325167	0.04407611123461621	0.02303325570352125	0.9677233075296096	None	0	0	0.125	2	0.9545454545454546	21	0.3333333333333333	0.7727272727272727	18	17	5	1	0	0.2222222222222222	4	18	1.6	24	0.07692307692307693	0	0.3772546102458902	0.9326799272512617	0.7396087110474523	0.9494040587918522	0.6771305259149364	0.9344255258450498	0.926713711822433	0.9392950303740047	1.0	0.3333333333333333	0.0
3681	0.038394120917308074	0.003249838283966189	2.3267991357234387e-05	0.9457000723040166	None	0	0	0.2	2	0.9230769230769231	12	0.4166666666666667	0.6923076923076923	11	9	3	1	0	0.25	12	3	1.0	15	0.125	0.16666666666666666	0.2039878073842701	0.944193983640754	0.3130411509468026	0.9539405145421899	0.7247688598299978	0.9156403915428647	0.9137729947216506	0.9397937448412571	1.0	0.09090909090909091	0.0
5869	0.1348116651016912	0.0388194983080737	0.012544827083516705	0.9689220116780995	None	0	0	0.0625	1	1.0	21	0.3194444444444444	0.8095238095238095	18	17	4	1	0	0.2222222222222222	4	18	1.5333333333333334	23	0.09090909090909091	0	0.3772546102458902	0.9160891388010234	0.8545046222263635	0.9444729883914715	0.5470600613720336	0.9412684463637845	0.948200219258114	0.9349977630175964	1.0	0.2777777777777778	0.0
4329	0.03785666642903793	0.006670909218617515	0.005177632841301624	0.9758561880101361	None	0	0	0.18181818181818182	2	0.9285714285714286	13	0.41025641025641024	0.7142857142857143	12	10	3	1	0	0.23076923076923078	13	3	1.0666666666666667	16	0.125	0.15384615384615385	0.6180506457967547	0.9634512941009122	0.7396087110474523	0.9381959395827245	0.7009496928724671	0.8669608839578181	0.8173059115199248	0.932268669801805	1.0	0.08333333333333333	0.0
1098	None	None	None	None	None	0.16666666666666666	1	0.6428571428571429	9	0.3157894736842105	6	0.35	0.21052631578947367	11	4	9	1	0	0.6	6	10	1.4	21	0.06666666666666667	0.13333333333333333	0.5613161177568786	0.9019396509514875	0.39114913036178434	0.8879905604397224	0.3991055850482626	0.8904051029221578	0.8278525644418427	0.8936022243233299	1.0	0.2727272727272727	0.0
6710	0.13383104661697187	0.022417985683271732	-0.022407465704066546	0.9613564190349624	None	0	0	0.1111111111111111	2	0.96	24	0.32142857142857145	0.8	21	20	5	1	0	0.19047619047619047	4	21	1.8	27	0.07692307692307693	0	0.3772546102458902	0.924654148255373	0.7396087110474523	0.950062241675936	0.6771305259149364	0.9326978651006567	0.926713711822433	0.9366710819743478	1.0	0.3333333333333333	0.0
3269	0.0009977986208489047	3.670701731270803e-05	2.3451752526740985e-06	0.9934283408029517	None	0.5	1	0.6666666666666666	4	0.3333333333333333	2	0.6666666666666666	0.16666666666666666	4	1	3	0	0	0.75	4	3	0.5333333333333333	8	0.0	0.4	0.20395596723328743	0.8416621740694343	0.7838166471760101	0.9593121315611649	0.5133097829034455	0.8737216814590496	0.9350532871673001	0.9050869059559601	0	0	0.0
3078	0.001771027328200597	0.0005738773874167907	0.0005737303356608515	0.9912486543457397	None	0	0	0.75	3	0.3333333333333333	1	0.5555555555555556	0.3333333333333333	2	1	2	1	0	1.0	3	3	0.3333333333333333	5	0.14285714285714285	1.0	0.607576806002997	0.9069539432290956	0.8379730061029627	0.5873770256674664	0.37996757546208876	0.5827151395444564	0.8889575153305012	0.7286965945617471	1.0	1.0	0.0
4236	0.042545633322069946	0.00466298852048374	0.0038491559682944498	0.9534500307347705	None	0	0	0.25	3	0.8125	13	0.32142857142857145	0.6875	14	11	3	1	0	0.2857142857142857	14	4	1.2	18	0.14285714285714285	0.13333333333333333	0.3772546102458902	0.9472532380882321	0.7396087110474523	0.940018260567631	0.6771305259149364	0.9187617157033943	0.915932364635968	0.9363458946516748	1.0	0.07142857142857142	0.0
6841	0.12773921381400183	0.037546701328013625	0.0048585336024070955	0.9680430985608199	None	0	0	0.125	2	0.9523809523809523	20	0.40350877192982454	0.8095238095238095	18	17	4	1	0	0.15789473684210525	19	3	1.5333333333333334	23	0.09090909090909091	0	0.3772546102458902	0.936998114222035	0.7396087110474523	0.9529193997316654	0.6771305259149364	0.9358333180617611	0.926713711822433	0.9424437258748841	1.0	0.3333333333333333	0.0
6400	0.10412799825945991	0.005033931901353989	-0.00014867912984579195	0.9971872264869079	None	0	0	0.125	2	0.9545454545454546	21	0.3333333333333333	0.7727272727272727	18	17	5	1	0	0.2222222222222222	4	18	1.6	24	0.07692307692307693	0	0.3772546102458902	0.9266029774999794	0.7396087110474523	0.9548022989179897	0.6771305259149364	0.9424467804063857	0.9426584818085209	0.9423483655082686	1.0	0.3333333333333333	0.0
2828	0.0020791471344597497	0.0005652706725396304	0.0005332113491613376	0.9927124771503829	None	0.5	1	0.5714285714285714	4	0.625	5	0.625	0.25	5	2	4	1	0	1.0	4	4	0.6666666666666666	10	0.1111111111111111	0.3333333333333333	0.48038371948387465	0.9366259765289389	0.5758414661786133	0.8722462424113028	0.7818830323065528	0.9453400726608082	0.8534211718235838	0.9233107041172501	1.0	0.2	0.0
603	None	None	None	None	None	0	0	0.6666666666666666	2	0.5	1	1.0	0.5	3	1	0	2	0	0.25	4	1	0.26666666666666666	4	1.0	0.6666666666666666	0.526790451957923	0.9599955608557563	0.6322685972576073	0.9757465771051105	0.5956547208854619	0.8887003859801894	0.8909729550448569	0.9518172775499502	0.8333333333333333	0.6666666666666666	0.0
4869	0.04422694937074017	0.008186498855802552	0.00800184073363903	0.970062651111271	None	0	0	0.16666666666666666	2	0.9333333333333333	14	0.40476190476190477	0.7333333333333333	13	11	3	1	0	0.21428571428571427	14	3	1.1333333333333333	17	0.125	0.14285714285714285	0.8588466813476192	0.9699369533520352	0.7396087110474523	0.9386598979801564	0.7623425816240204	0.8882246922376754	0.6800104315967563	0.9403764289508921	1.0	0.07692307692307693	0.0
5886	0.05642022014861529	0.015526863995665524	-0.005616526210423752	0.9662346983137663	None	0	0	0.14285714285714285	2	0.9444444444444444	17	0.35714285714285715	0.7222222222222222	14	13	5	1	0	0.2857142857142857	4	14	1.3333333333333333	20	0.07692307692307693	0	0.3772546102458902	0.9496171918705061	0.7396087110474523	0.947115372886729	0.6771305259149364	0.8964339800042416	0.926713711822433	0.9346232923006139	1.0	0.42857142857142855	0.0
2612	0.008338616910812151	0.00029776554733709917	-0.00029474268627499947	0.9953641764834598	None	0.5	1	0.6666666666666666	4	0.42857142857142855	3	0.6	0.2857142857142857	5	2	3	1	0	0.6	5	3	0.6	9	0.14285714285714285	0.3333333333333333	0.2280376645643562	0.7030493305889932	0.7205671117056	0.8446465450777179	0.5955469571173699	0.9042893514287195	0.8843958638732421	0.8320601346113824	1.0	0	0.0
4919	0.06012211429232618	0.008370961846245112	0.006910549476271625	0.9841931332790373	None	0	0	0.15384615384615385	2	0.9411764705882353	16	0.3958333333333333	0.7647058823529411	15	13	3	1	0	0.1875	16	3	1.2666666666666666	19	0.125	0.125	0.3772546102458902	0.947698906945469	0.7396087110474523	0.9389929939910135	0.6771305259149364	0.9118786206446159	0.926713711822433	0.9343722853484082	1.0	0.4	0.0
6944	0.12774630612910898	0.04110635314996174	0.028842808238975788	0.9698143709074064	None	0	0	0.15	3	0.8928571428571429	25	0.32608695652173914	0.7857142857142857	24	22	5	1	0	0.17391304347826086	4	23	2.0	30	0.08333333333333333	0	0.3772546102458902	0.9203415461417128	0.8545046222263635	0.9408883593997829	0.5470600613720336	0.9384374694918858	0.948200219258114	0.933775488289757	1.0	0.25	0.0
4333	0.04859348831099165	0.009507038722565943	0.00943816930444626	0.9734855369706152	None	0	0	0.16666666666666666	2	0.9375	15	0.4	0.75	14	12	3	1	0	0.2	15	3	1.2	18	0.125	0.13333333333333333	0.3772546102458902	0.9565250153461965	0.7396087110474523	0.9415971462566339	0.6771305259149364	0.9245794508485273	0.9160558823955048	0.9422708803735522	1.0	0.07142857142857142	0.0
4594	0.03225490029457729	0.004222259525563616	0.0038430830985790782	0.9717460537073429	None	0	0	0.2	2	0.9230769230769231	12	0.4166666666666667	0.6923076923076923	11	9	3	1	0	0.25	12	3	1.0	15	0.125	0.16666666666666666	0.3772546102458902	0.9516567461053542	0.7396087110474523	0.9413274934161396	0.6771305259149364	0.8770475439614205	0.9040086599189164	0.9291246593140154	1.0	0.09090909090909091	0.0
930	None	None	None	None	None	0	0	1.0	1	0	0	1.0	0	1	0	0	1	0	0.5	2	1	0.13333333333333333	2	0.3333333333333333	0	0	0	0	0	0	0	0	0	0	0	0
2543	None	None	None	None	None	0	0	0.5	3	0.42857142857142855	3	0.9	0	3	0	5	1	0	0.4	2	5	0.6	9	0.09090909090909091	0.8571428571428571	0	0	0	0	0	0	0	0	0	0	0
6850	0.14462436645050875	0.03108741891914505	0.03097450694283465	0.7421139232299321	None	0	0	0.0625	1	1.0	21	0.3194444444444444	0.8095238095238095	18	17	4	1	0	0.2222222222222222	4	18	1.5333333333333334	23	0.09090909090909091	0	0.8588466813476192	0.9046380786699872	0.9650548929285805	0.7662027710863629	0.2533034629636042	0.9199556211984067	0.9636343886401861	0.8764821676742379	1.0	0.3333333333333333	0.0
4614	0.03237399729835833	0.0009828876977871557	-0.0006167359567689859	0.9807976673742052	None	0	0	0.3	3	0.7692307692307693	10	0.3409090909090909	0.6153846153846154	11	8	3	1	0	0.36363636363636365	11	4	1.0	15	0.14285714285714285	0.16666666666666666	0.2039878073842701	0.96348257025921	0.7396087110474523	0.9374257943868938	0.7247688598299978	0.7176295528041007	0.9040086599189164	0.9092155578961094	1.0	0.09090909090909091	0.0
3731	0.023074214570258843	0.004866396876772467	0.004685787941459789	0.9905547718684669	None	0	0	0.2	2	0.9166666666666666	11	0.42424242424242425	0.6666666666666666	10	8	3	1	0	0.2727272727272727	11	3	0.9333333333333333	14	0.125	0.18181818181818182	0.5279829719345079	0.9462900489173678	0.5574892798742755	0.94207665435941	0.6771305259149364	0.8712133294619964	0.8528086954341338	0.9257533725507484	1.0	0.1	0.0
5266	0.04830301471035309	0.009937779490103939	0.00865332887430964	0.9838187767704232	None	0	0	0.16666666666666666	2	0.9375	15	0.4	0.75	14	12	3	1	0	0.2	15	3	1.2	18	0.125	0.13333333333333333	0.3772546102458902	0.9453357013800792	0.7396087110474523	0.9439265352283219	0.6771305259149364	0.9176827310680226	0.926713711822433	0.9367306779646929	1.0	0.42857142857142855	0.0
6918	0.11369668535186896	0.0140687566341132	0.011911943505957638	0.7958649502828585	None	0	0	0.11764705882352941	2	0.9565217391304348	22	0.32894736842105265	0.782608695652174	19	18	5	1	0	0.21052631578947367	4	19	1.6666666666666667	25	0.07692307692307693	0	0.3772546102458902	0.9324271634310871	0.7396087110474523	0.9501617504631586	0.6771305259149364	0.9253399632317587	0.926713711822433	0.9368227734801596	1.0	0.3684210526315789	0.0
168	None	None	None	None	None	0.5	3	0.6428571428571429	9	0.3888888888888889	7	0.5555555555555556	0.3333333333333333	11	6	8	1	0	0.25	12	3	1.3333333333333333	20	0.06666666666666667	1.0	0.4343878300907777	0.7811935272740258	0.5830629330607625	0.8609013196245862	0.36450572050505803	0.9052633242237643	0.7807632094360577	0.8562129087302202	1.0	0.18181818181818182	0.0
2689	9.1663520171185e-05	2.3767553924454455e-06	2.2743276830178975e-06	0.9999894065234741	None	0	0	0.42857142857142855	3	0.75	6	0.5	0.375	5	3	4	5	0	0.8	5	4	0.6666666666666666	10	0.5	0.3333333333333333	0.4180637009395366	0.8438786564024382	0.8338632474131341	0.8238510756848251	0.6202448872414422	0.5076897413738654	0.8452352255894421	0.7478035908190058	0.2	0.4	0.0
7195	0.1195134171597218	0.027395363000468912	0.023550978581425488	0.967079469550622	None	0	0	0.17647058823529413	3	0.8695652173913043	20	0.3472222222222222	0.7391304347826086	19	17	5	1	0	0.2222222222222222	4	18	1.6666666666666667	25	0.08333333333333333	0	0.3772546102458902	0.9286022853335228	0.7396087110474523	0.9487245902523379	0.6771305259149364	0.9369123469011126	0.926713711822433	0.9386086031109104	1.0	0.3157894736842105	0.0
1083	None	None	None	None	None	0	0	0.5	3	0.7142857142857143	5	0.5625	0.7142857142857143	8	5	0	1	0	0.25	8	2	0.6	9	1.0	0.2857142857142857	0.850757121037238	0.9005922704459824	0.16997210018289036	0.8805598210970264	0.6521225650415237	0.9631870948891522	0.9522907818504546	0.9233426369849205	1.0	0.125	0.0
996	None	None	None	None	None	0	0	1.0	2	0.0	0	0.75	0	0	0	2	0	0	1.0	2	2	0.2	3	0.0	0	0	0	0	0	0	0	0	0	0	0	0
5766	0.061137945882877166	0.003218615025059022	-0.0015268292949540774	0.5684110670915201	None	0	0	0.16666666666666666	2	0.9375	15	0.4	0.75	14	12	3	1	0	0.2	15	3	1.2	18	0.125	0.13333333333333333	0.3772546102458902	0.9402298607430093	0.7396087110474523	0.9530554956872321	0.6771305259149364	0.9198082045133936	0.926713711822433	0.939080986032104	1.0	0.35714285714285715	0.0
3222	0.021888665253557555	0.0007324723071511634	0.0006878933731055504	0.9953641255221193	None	0	0	0.25	2	0.8	8	0.4444444444444444	0.6	8	6	3	1	0	0.3333333333333333	9	3	0.8	12	0.125	0.4	0.8588466813476192	0.8465890276869645	0.7396087110474523	0.8028497073228137	0.6583436650179252	0.6612443311000443	0.6962949672140466	0.7790915412351477	1.0	0.125	0.0
710	None	None	None	None	None	0	0	0.6	3	0.6	3	0.5833333333333334	0.6	5	3	1	1	0	0.3333333333333333	6	2	0.4666666666666667	7	0.25	0.8	0.5742606440584139	0.9104032210654779	0.39980434067657733	0.9410528827242612	0.36788329696437244	0.9722494459605666	0.9259521570665029	0.9469374255338254	1.0	0.6	0.0
4330	0.059592156440292414	0.011489466182023183	0.005028525807299887	0.9746463704838786	None	0	0	0.16666666666666666	2	0.9333333333333333	14	0.40476190476190477	0.7333333333333333	13	11	3	1	0	0.21428571428571427	14	3	1.1333333333333333	17	0.125	0.14285714285714285	0.3772546102458902	0.9501569682831288	0.7396087110474523	0.9521608403408014	0.6771305259149364	0.9318813648717085	0.9040086599189164	0.9453977616823127	1.0	0.07692307692307693	0.0
1553	None	None	None	None	None	0	0	1.0	4	0.0	0	0.75	0	4	0	1	1	0	0.5	4	2	0.4	6	0.5	0.5	0	0	0	0	0	0	0	0	0	0	0
3283	0.010765795826805528	0.00028633855272079304	0.00025578936129585405	0.9831124605802781	None	0.5	1	0.6666666666666666	4	0.5714285714285714	4	0.42857142857142855	0.5714285714285714	7	4	1	0	0	0.42857142857142855	3	7	0.6	9	0.0	1.0	0.37987709951054577	0.9207836487806762	0.7124401208829705	0.9425066196163799	0.5365493393044918	0.9430595233069359	0.891107414525372	0.9361763156291072	0	0	0.0
1235	None	None	None	None	None	0	0	0.6666666666666666	2	0.5	1	1.0	0	2	0	1	1	0	1.0	2	2	0.26666666666666666	4	0.25	0	0	0	0	0	0	0	0	0	0	0	0
6325	0.1277807864285411	0.02566073185391369	0.021114224545461913	0.9506649240717902	None	0	0	0.1111111111111111	2	0.96	24	0.32142857142857145	0.76	20	19	6	1	0	0.19047619047619047	4	21	1.8	27	0.06666666666666667	0	0.3772546102458902	0.9319300490775294	0.7396087110474523	0.952996988006095	0.6771305259149364	0.9234350322540723	0.926713711822433	0.9373422395118385	1.0	0.35	0.0
959	None	None	None	None	None	0	0	1.0	2	0.0	0	1.0	0	2	0	0	2	0	0.3333333333333333	3	1	0.2	3	1.0	1.0	0	0	0	0	0	0	0	0	0	0	0
870	None	None	None	None	None	0.2857142857142857	2	0.6875	11	0.23809523809523808	5	0.38333333333333336	0.19047619047619047	13	4	9	1	0	0.6	6	10	1.5333333333333334	23	0.07692307692307693	0.11764705882352941	0.5613161177568786	0.8947994000443252	0.39114913036178434	0.898385928138873	0.3991055850482626	0.8663426878930682	0.8278525644418427	0.8872596105783285	1.0	0.23076923076923078	0.0
638	None	None	None	None	None	0	0	0.6	6	0.3333333333333333	4	0.7	0.25	6	3	7	1	0	0.8	4	5	0.9333333333333333	14	0.06666666666666667	0.6	0.5308541225192787	0.9057126393642791	0.600135600177128	0.9460146657389452	0.517195405485989	0.8259341766672582	0.8289598400602571	0.9027066836446606	1.0	0.3333333333333333	0.0
4267	0.04512568014879004	0.009623814756889658	0.005350434756808384	0.9799156707938886	None	0	0	0.18181818181818182	2	0.9285714285714286	13	0.41025641025641024	0.7142857142857143	12	10	3	1	0	0.23076923076923078	13	3	1.0666666666666667	16	0.125	0.15384615384615385	0.5216405758274275	0.9498695947777934	0.7396087110474523	0.9292989109469009	0.6771305259149364	0.9245616118230635	0.9160558823955048	0.9355084895170787	1.0	0.08333333333333333	0.0
721	None	None	None	None	None	0	0	0.5	2	0.6666666666666666	2	0.625	0.6666666666666666	4	2	0	0	0	0.5	2	4	0.3333333333333333	5	0.0	0	0.8245005494115286	0.8075632209442817	0.8645711564615098	0.9734996366378303	0.5722515000652152	0.8594762522061454	0.8663405515703902	0.9074575885874486	0	0	0.0
6791	0.14477200684245642	0.052789352123979276	0.009158659466756371	0.9682848375522081	None	0	0	0.15789473684210525	3	0.8846153846153846	23	0.3333333333333333	0.7692307692307693	22	20	5	1	0	0.19047619047619047	4	21	1.8666666666666667	28	0.08333333333333333	0	0.3772546102458902	0.9270547059742068	0.7417815312857994	0.9432658023693781	0.6771305259149364	0.9374011542648002	0.926713711822433	0.9362280756301861	1.0	0.2727272727272727	0.0
6970	0.1325532219035842	0.025726581433676114	0.006974407536549362	0.743429250095489	None	0	0	0.07142857142857142	1	1.0	19	0.328125	0.7368421052631579	15	14	5	1	0	0.25	4	16	1.4	21	0.07692307692307693	0	0.8588466813476192	0.911260826244895	0.9650548929285805	0.7644657359438852	0.2533034629636042	0.927666446067291	0.9636343886401861	0.8828062858260995	1.0	0.3333333333333333	0.0
3680	0.04321082186721994	0.0018483107485162296	0.0005252131643374685	0.9649296884486799	None	0	0	0.18181818181818182	2	0.9285714285714286	13	0.41025641025641024	0.6428571428571429	11	9	4	1	0	0.23076923076923078	13	3	1.0666666666666667	16	0.1	0.15384615384615385	0.3772546102458902	0.9397060403862928	0.7396087110474523	0.9530945561186669	0.6771305259149364	0.9166824289706043	0.926713711822433	0.9381195093691725	1.0	0.09090909090909091	0.0
2643	0.0010150192762465337	0.00037895780987640555	2.9051301367691673e-06	0.9966948251270606	None	0	0	0.6666666666666666	2	0.5	1	0.6666666666666666	0	2	0	1	0	0	0.6666666666666666	3	2	0.26666666666666666	4	0.0	0.6666666666666666	0	0	0	0	0	0	0	0	0	0	0
262	None	None	None	None	None	0	0	0.5	2	0.6666666666666666	2	0.625	0.6666666666666666	4	2	0	0	0	0.5	2	4	0.3333333333333333	5	0.0	0	0.8478130662188998	0.861033185620855	0.5248576525888519	0.8991768247355102	0.5972430307025534	0.9048581242429347	0.8721941359529002	0.8897450388018274	0	0	0.0
507	None	None	None	None	None	0.5	1	0.6666666666666666	4	0.5714285714285714	4	0.36	0.2857142857142857	5	2	3	1	0	1.0	5	5	0.6	9	0.14285714285714285	1.0	0.8418630891373422	0.9590172039746236	0.5782754041781727	0.8591807463204124	0.41061126498661527	0.7677942829328772	0.914950157018946	0.8861884527232857	1.0	0.4	0.0
4736	0.05844833216919311	0.011168643165019367	0.010908727577017453	0.9745507359608668	None	0	0	0.14285714285714285	2	0.9444444444444444	17	0.39215686274509803	0.7777777777777778	16	14	3	1	0	0.17647058823529413	17	3	1.3333333333333333	20	0.125	0.11764705882352941	0.3772546102458902	0.9441099302902548	0.7396087110474523	0.9357279191838649	0.6771305259149364	0.9209725866259919	0.9160558823955048	0.9342302912277977	1.0	0.0625	0.0
4297	0.032948654906149503	0.002361477966714041	0.00031152259123631875	0.9790197311495374	None	0	0	0.2727272727272727	3	0.7857142857142857	11	0.3333333333333333	0.5	10	7	5	1	0	0.3333333333333333	12	4	1.0666666666666667	16	0.09090909090909091	0.15384615384615385	0.5314172443659446	0.9640409379703401	0.7396087110474523	0.934665382196617	0.7009496928724671	0.7257525938476638	0.8277101475726635	0.9094989651844624	1.0	0.1	0.0
1303	None	None	None	None	None	0	0	0.15789473684210525	3	0.8846153846153846	23	0.19444444444444445	0.8076923076923077	23	21	4	0	0	0.4444444444444444	18	8	1.8666666666666667	28	0.0	0.08	0.37194378861825017	0.950674999612264	0.7154904050882536	0.9598797628690076	0.5226795255066978	0.898875563197074	0.9236175051072254	0.9411892949223052	0	0	0.0
5051	0.04090683298180248	0.007811220387078704	0.007762310298665942	0.9657413937675758	None	0	0	0.16666666666666666	2	0.9333333333333333	14	0.40476190476190477	0.7333333333333333	13	11	3	1	0	0.21428571428571427	14	3	1.1333333333333333	17	0.125	0.14285714285714285	0.3772546102458902	0.9667088070344734	0.7396087110474523	0.945073950821286	0.7247688598299978	0.8719089038410951	0.9040086599189164	0.9376496867298124	1.0	0.07692307692307693	0.0
2806	0.0014434436717755117	0.0003894767908451426	-0.00031673176006707265	0.9955941177232508	None	0	0	1.0	4	0.0	0	0.5	0	4	0	1	1	0	0.75	4	3	0.4	6	0.5	0.5	0	0	0	0	0	0	0	0	0	0	0
3665	0.03695986650534683	0.004767667415702537	0.003687002176582282	0.9591589314679569	None	0	0	0.18181818181818182	2	0.9285714285714286	13	0.41025641025641024	0.7142857142857143	12	10	3	1	0	0.23076923076923078	13	3	1.0666666666666667	16	0.125	0.15384615384615385	0.29062120881508013	0.9457535585934156	0.516624777759515	0.938749309393571	0.7197365537694784	0.857263708777354	0.926713711822433	0.9213081460669234	1.0	0.08333333333333333	0.0
241	None	None	None	None	None	1.0	1	0.8	4	0.4	2	0.4666666666666667	0.4	5	2	1	0	0	0.6	5	3	0.4666666666666667	7	0.0	1.0	0.526790451957923	0.9644836226692712	0.7520834031421971	0.7749674884187152	0.6967570510073153	0.8431489579790109	0.8591924383917042	0.8882849082722107	0	0	0.0
503	None	None	None	None	None	0	0	0.14285714285714285	2	0.9473684210526315	18	1.0	0.9473684210526315	19	18	1	0	0	0.047619047619047616	21	1	1.4	21	0.0	0.1	0.7062126902022949	0.8682011411359274	0.7027685810231414	0.9521373342114567	0.3638223064882653	0.9566762369337801	0.92393203608488	0.9344264945014351	0	0	0.0
6577	0.10386345657108094	0.02870229006773844	0.0027122830587268908	0.968731179453785	None	0	0	0.125	2	0.9523809523809523	20	0.3382352941176471	0.7619047619047619	17	16	5	1	0	0.23529411764705882	4	17	1.5333333333333334	23	0.07692307692307693	0	0.3772546102458902	0.9368263816457674	0.7396087110474523	0.94714929436935	0.6771305259149364	0.9273191308250281	0.9137729947216506	0.9375910673091394	1.0	0.058823529411764705	0.0
7056	0.10764221804038263	0.029439671148472787	0.029439631513011117	0.7235028683774503	None	0	0	0.07142857142857142	1	1.0	18	0.3333333333333333	0.7777777777777778	15	14	4	1	0	0.26666666666666666	4	15	1.3333333333333333	20	0.09090909090909091	0	0.8588466813476192	0.8596326891880064	0.9650548929285805	0.7768068280370282	0.4169895968291306	0.9277372875427391	0.7937607087925557	0.8665291121041361	1.0	0.4	0.0
4692	0.04189113657187608	0.0086689761914658	0.007800858075897431	0.9659429860985758	None	0	0	0.16666666666666666	2	0.9333333333333333	14	0.40476190476190477	0.7333333333333333	13	11	3	1	0	0.21428571428571427	14	3	1.1333333333333333	17	0.125	0.14285714285714285	0.5409843074353706	0.9274313611182611	0.7396087110474523	0.9307990453480571	0.6771305259149364	0.8879643445166899	0.7937607087925557	0.9172591318097156	1.0	0.07692307692307693	0.0
3776	0.048319638153713165	0.0053839909196935565	-0.004377786680181596	0.6152496245920247	None	0	0	0.16666666666666666	2	0.9333333333333333	14	0.40476190476190477	0.7333333333333333	13	11	3	1	0	0.21428571428571427	14	3	1.1333333333333333	17	0.125	0.14285714285714285	0.2039878073842701	0.9442659406726833	0.37536984870109874	0.9431123453613247	0.7247688598299978	0.8476273226675063	0.9137729947216506	0.9206597568717207	1.0	0.07692307692307693	0.0
3048	0.0015626774110538613	0.0006059692633615966	0.0005921431065171039	0.9913228685714401	None	0	0	0.75	3	0.3333333333333333	1	0.5555555555555556	0.3333333333333333	3	1	1	1	0	1.0	3	3	0.3333333333333333	5	0.25	1.0	0.37987709951054577	0.949410479178986	0.8026597435874148	0.8667357053615972	0.3771400994122607	0.73146150409118	0.8885453478693618	0.8738586598059976	1.0	0.6666666666666666	0.0
2997	0.00996243746163437	0.002159730352864273	0.0007311478434456111	0.985531927439019	None	0.5	1	0.6666666666666666	4	0.5	3	0.4444444444444444	0.5	5	3	2	0	0	0.5	3	6	0.5333333333333333	8	0.0	1.0	0.35969282539725433	0.9092068069309857	0.44551465302205423	0.9517509275246452	0.5365493393044918	0.945514603507597	0.9147016669619182	0.9378032378572569	0	0	0.0
4177	0.0447730214636029	0.009262931676039782	0.0088532891764063	0.968065931439602	None	0	0	0.16666666666666666	2	0.9333333333333333	14	0.40476190476190477	0.7333333333333333	13	11	3	1	0	0.21428571428571427	14	3	1.1333333333333333	17	0.125	0.14285714285714285	0.3772546102458902	0.9385579265879501	0.37536984870109874	0.9548743607587178	0.7247688598299978	0.9161548320434035	0.926713711822433	0.9383816764536594	1.0	0.07692307692307693	0.0
3033	0.003920784086821883	0.0009240372385662923	0.0008169856105360532	0.9957654226457135	None	0	0	0.16666666666666666	1	1.0	7	0.6428571428571429	0.5714285714285714	5	4	3	1	0	0.2857142857142857	7	2	0.6	9	0.1111111111111111	0.2857142857142857	0.2039878073842701	0.9620123412742091	0.5292887557298008	0.8877500361511189	0.7247688598299978	0.7688787310264188	0.9137729947216506	0.8972687944933138	1.0	0.2	0.0
1165	None	None	None	None	None	0	0	0.15	3	0.8928571428571429	25	0.17543859649122806	0.8214285714285714	25	23	4	0	0	0.47368421052631576	19	9	2.0	30	0.0	0.07407407407407407	0.30933773422317595	0.9599287362616757	0.7154904050882536	0.9393878588637223	0.5957132634425205	0.9314011433587661	0.9313132023059795	0.9448923434419487	0	0	0.0
737	None	None	None	None	None	0	0	0.5	3	0.6666666666666666	4	0.4	0.6666666666666666	6	4	1	1	0	0.8	5	4	0.5333333333333333	8	0.25	0.6666666666666666	0.4106351763256958	0.8571782588078863	0.7588738082274867	0.9364497368432689	0.2029133587192204	0.9511217608545746	0.9202363349769095	0.9229799007081871	1.0	0	0.0
7517	0.10999479074951739	0.029400706785806866	0.023790556553568612	0.9469683342652856	None	0	0	0.11764705882352941	2	0.9565217391304348	22	0.32894736842105265	0.782608695652174	19	18	5	1	0	0.21052631578947367	4	19	1.6666666666666667	25	0.07692307692307693	0	0.3772546102458902	0.935842026136203	0.7396087110474523	0.9520941769778556	0.6771305259149364	0.9163213396906792	0.926713711822433	0.936293124669811	1.0	0.3684210526315789	0.0
7324	0.14982720492000345	0.047538060935637935	0.04611730485171154	0.9691507698624238	None	0	0	0.1111111111111111	2	0.96	24	0.32142857142857145	0.8	21	20	5	1	0	0.19047619047619047	4	21	1.8	27	0.07692307692307693	0	0.3772546102458902	0.9206665773056057	0.7439543515241465	0.9467011384857819	0.6771305259149364	0.9394988954322919	0.926713711822433	0.9364576278417044	1.0	0.2857142857142857	0.0
7434	0.14436949202480376	0.05385492911141123	0.034569588920009095	0.9684485445110144	None	0	0	0.1111111111111111	2	0.96	24	0.32142857142857145	0.8	21	20	5	1	0	0.19047619047619047	4	21	1.8	27	0.07692307692307693	0	0.3772546102458902	0.9206665773056057	0.7439543515241465	0.9467011384857819	0.6771305259149364	0.9394988954322919	0.926713711822433	0.9364576278417044	1.0	0.2857142857142857	0.0
1427	None	None	None	None	None	0	0	0.8	4	0.2	1	0.7	0.2	5	1	1	1	0	0.4	5	2	0.4666666666666667	7	0.5	0.4	0.6990950933770486	0.8641474952064051	0.2894423798674108	0.9538287302773211	0.2350527008903865	0.9659865931687839	0.9455626871166648	0.9394352064590156	1.0	0	0.0
3927	0.027039716326248193	0.0044588636242884555	0.0018256722680633666	0.9754146075032516	None	0	0	0.3	3	0.7692307692307693	10	0.3409090909090909	0.46153846153846156	9	6	5	1	0	0.36363636363636365	11	4	1.0	15	0.09090909090909091	0.16666666666666666	0.6787113336231256	0.9433694252142876	0.37536984870109874	0.9298533038077013	0.6771305259149364	0.7759653640557621	0.7809178653579227	0.9014302361096719	1.0	0.1111111111111111	0.0
4000	0.05403663064473198	0.007214350633587474	0.006477988202840641	0.9772682476441462	None	0	0	0.16666666666666666	2	0.9333333333333333	14	0.40476190476190477	0.7333333333333333	13	11	3	1	0	0.21428571428571427	14	3	1.1333333333333333	17	0.125	0.14285714285714285	0.3772546102458902	0.9315679253828275	0.7396087110474523	0.9480776695721311	0.6771305259149364	0.9144879788656408	0.9040086599189164	0.9326717935151009	1.0	0.07692307692307693	0.0
3207	0.006235994033889273	0.0016410395660070654	0.000577502721463862	0.9954377683829135	None	0	0	0.16666666666666666	1	1.0	7	0.6428571428571429	0.5714285714285714	5	4	3	1	0	0.2857142857142857	7	2	0.6	9	0.1111111111111111	0.2857142857142857	0.8588466813476192	0.9611394604208967	0.7396087110474523	0.9452573204755552	0.7247688598299978	0.7343316956671402	0.6800104315967563	0.9135592215657702	1.0	0.2	0.0
4090	0.035944957897299956	0.005457934519314691	0.005291522185011056	0.96864180809097	None	0	0	0.25	3	0.8125	13	0.32142857142857145	0.6875	13	11	4	1	0	0.2857142857142857	14	4	1.2	18	0.1	0.13333333333333333	0.3772546102458902	0.9513058068383304	0.7396087110474523	0.9431780912027049	0.6771305259149364	0.891123971804193	0.9040086599189164	0.9326395582091866	1.0	0.07692307692307693	0.0
4024	0.04461638206316278	0.009703262746267122	0.009687184452191334	0.9774984518969638	None	0	0	0.18181818181818182	2	0.9285714285714286	13	0.41025641025641024	0.7142857142857143	12	10	3	1	0	0.23076923076923078	13	3	1.0666666666666667	16	0.125	0.15384615384615385	0.5279829719345079	0.9371729590843683	0.5574892798742755	0.954776062181397	0.7009496928724671	0.9231433992252681	0.926713711822433	0.9396903678327717	1.0	0.08333333333333333	0.0
2485	None	None	None	None	None	0	0	0.5	1	1.0	1	0.75	0	1	0	1	1	0	1.0	2	2	0.2	3	0.2	0	0	0	0	0	0	0	0	0	0	0	0
859	None	None	None	None	None	0	0	0.5	2	0.3333333333333333	1	0.625	0.3333333333333333	3	1	1	0	0	0.5	2	4	0.3333333333333333	5	0.0	0	0.4042943840049814	0.8546962564096132	0.3738990063133628	0.7210153589232896	0.5396942942043051	0.9403740159911782	0.8143242050702879	0.8613486184676075	0	0	0.0
6299	0.12077655620556593	0.03552553257764388	0.024900176928358952	0.9475430095527203	None	0	0	0.11764705882352941	2	0.9565217391304348	22	0.32894736842105265	0.7391304347826086	18	17	6	1	0	0.21052631578947367	4	19	1.6666666666666667	25	0.06666666666666667	0	0.3772546102458902	0.9363600256491508	0.7396087110474523	0.9535305936207631	0.6771305259149364	0.9282681151220201	0.926713711822433	0.9402985028121214	1.0	0.3333333333333333	0.0
2317	None	None	None	None	None	0	0	1.0	2	0.0	0	1.0	0	2	0	0	2	0	0.3333333333333333	3	1	0.2	3	1.0	1.0	0	0	0	0	0	0	0	0	0	0	0
1174	None	None	None	None	None	0	0	0.5	3	0.6666666666666666	4	0.5714285714285714	0.6666666666666666	7	4	0	1	0	0.2857142857142857	7	2	0.5333333333333333	8	1.0	0.3333333333333333	0.850757121037238	0.6546951253147782	0.14096996607232665	0.7277027432413625	0.8235570505650595	0.9248522327567349	0.960039837640714	0.7986115906109341	1.0	0.14285714285714285	0.0
3806	0.03509143718059278	0.007396036956152732	0.006051176155166881	0.9766057635565668	None	0	0	0.2	2	0.9230769230769231	12	0.4166666666666667	0.6923076923076923	11	9	3	1	0	0.25	12	3	1.0	15	0.125	0.16666666666666666	0.6787113336231256	0.9484461352890956	0.7396087110474523	0.9371089695507976	0.6771305259149364	0.8609345958232166	0.7809178653579227	0.922648569303781	1.0	0.09090909090909091	0.0
3273	0.011200290960872463	0.002477608581740066	-0.00237530495875346	0.9769220515308573	None	0.5	1	0.6666666666666666	4	0.5	3	0.4444444444444444	0.5	5	3	2	0	0	0.5	6	3	0.5333333333333333	8	0.0	1.0	0.37987709951054577	0.9307664979997161	0.7124401208829705	0.9295079259025908	0.5365493393044918	0.9283789005335289	0.8885453478693618	0.9295573509076837	0	0	0.0
7519	0.14302646821874626	0.054103732778411885	0.034385876885103896	0.9689368508791839	None	0	0	0.1111111111111111	2	0.9583333333333334	23	0.325	0.7916666666666666	20	19	5	1	0	0.2	4	20	1.7333333333333334	26	0.07692307692307693	0	0.3772546102458902	0.9245970423173214	0.7417815312857994	0.9478038804150944	0.6771305259149364	0.9385812768409207	0.926713711822433	0.9376590897348887	1.0	0.3	0.0
6163	0.11673408685171509	0.037825426000452224	0.024547952908157183	0.9675121632957029	None	0	0	0.06666666666666667	1	1.0	20	0.3235294117647059	0.8	17	16	4	1	0	0.23529411764705882	4	17	1.4666666666666666	22	0.09090909090909091	0	0.3772546102458902	0.9368263816457674	0.7396087110474523	0.9497564915181008	0.6771305259149364	0.9304212961808634	0.926713711822433	0.9395189637179326	1.0	0.35294117647058826	0.0
6513	0.1096070548075504	0.029127239598168358	0.012516169735231703	0.9620326769221406	None	0	0	0.17647058823529413	3	0.8695652173913043	20	0.3125	0.7391304347826086	19	17	5	1	0	0.2	20	4	1.6666666666666667	25	0.08333333333333333	0	0.3772546102458902	0.920612923201821	0.7396087110474523	0.9535998213123049	0.6771305259149364	0.932912308670866	0.926713711822433	0.9371436823505905	1.0	0.3157894736842105	0.0
3854	0.0014130765010301322	0.0001939767414873407	-8.348480188123167e-05	0.9984438332412533	None	0	0	0.3333333333333333	3	0.7272727272727273	8	0.3611111111111111	0.5454545454545454	9	6	3	1	0	0.4444444444444444	9	4	0.8666666666666667	13	0.14285714285714285	0.2	0.8588466813476192	0.9480587848125356	0.6407141621410342	0.9040402681581924	0.6771305259149364	0.9194514312266987	0.7371146237888736	0.9260397026918071	1.0	0.1111111111111111	0.0
3535	0.026985465735626983	0.005731809749025917	0.00505755445972583	0.9780077333697906	None	0	0	0.2	2	0.9166666666666666	11	0.42424242424242425	0.6666666666666666	10	8	3	1	0	0.2727272727272727	11	3	0.9333333333333333	14	0.125	0.18181818181818182	0.5279829719345079	0.9462900489173678	0.5574892798742755	0.94207665435941	0.6771305259149364	0.8712133294619964	0.8528086954341338	0.9257533725507484	1.0	0.5	0.0
2613	0.003027917657380296	0.0006441354047069427	0.0006052719079247476	0.9948282333315118	None	0	0	0.5	3	0.42857142857142855	3	0.6	0.14285714285714285	4	1	4	6	0	0.6	5	3	0.6	9	0.6666666666666666	0	0.418516366695793	0.8053238474049075	0.794977250482798	0.8312747367523656	0.6233844585597341	0.8850765903688839	0.8585203688454687	0.8436096360514026	0.25	0.5	0.0
3042	0.021728298344565973	0.0017802343560656391	-0.0017794003495451545	0.9952795191883594	None	0	0	0.25	2	0.8	8	0.4444444444444444	0.6	8	6	3	1	0	0.3333333333333333	9	3	0.8	12	0.125	0.4	0.8588466813476192	0.8465890276869645	0.7396087110474523	0.8028497073228137	0.6583436650179252	0.6612443311000443	0.6962949672140466	0.7790915412351477	1.0	0.125	0.0
5171	0.061608676675693044	0.008579135358806804	0.0043685203694094205	0.6908780174606752	None	0	0	0.16666666666666666	2	0.9375	15	0.4	0.75	14	12	3	1	0	0.2	15	3	1.2	18	0.125	0.13333333333333333	0.3772546102458902	0.9496171918705061	0.7396087110474523	0.947115372886729	0.6771305259149364	0.8964339800042416	0.926713711822433	0.9346232923006141	1.0	0.42857142857142855	0.0
6254	0.1704173053643506	0.011969710085811928	-0.001326842107977818	0.7701458712145131	None	0	0	0.1111111111111111	2	0.9583333333333334	23	0.325	0.7916666666666666	20	19	5	1	0	0.2	4	20	1.7333333333333334	26	0.07692307692307693	0	0.3772546102458902	0.8912479250924316	0.7396087110474523	0.9415381751664775	0.19772366914232548	0.9320452706900403	0.7132241953857191	0.9241706150538417	1.0	0.3	0.0
7206	0.09928081734296898	0.010167223406172316	0.002951676492091574	0.9296188805099518	None	0	0	0.05555555555555555	1	1.0	25	0.3068181818181818	0.84	22	21	4	0	0	0.18181818181818182	22	4	1.8	27	0.0	0	0.3772546102458902	0.9236123185268268	0.8808636401058687	0.9603819030146843	0.6767892021575909	0.9445714782320089	0.9566683060685728	0.9447325468252054	0	0	0.0
4877	0.05321954969224255	0.015736677145817075	0.013736968998245724	0.9807636607906633	None	0	0	0.14285714285714285	2	0.9444444444444444	17	0.39215686274509803	0.7777777777777778	16	14	3	1	0	0.17647058823529413	17	3	1.3333333333333333	20	0.125	0.11764705882352941	0.3772546102458902	0.948279868392393	0.7396087110474523	0.9447550212319881	0.6771305259149364	0.908309447797043	0.926713711822433	0.935858468623228	1.0	0.375	0.0
6723	0.1329815745024303	0.04356518041063426	0.00911370736438624	0.9705862032432168	None	0	0	0.13333333333333333	2	0.95	19	0.34375	0.75	16	15	5	1	0	0.25	4	16	1.4666666666666666	22	0.07692307692307693	0	0.3772546102458902	0.9192136766348714	0.8854629286549336	0.8634805889321158	0.3073566329857281	0.9337153917657167	0.9636343886401861	0.9094669071421558	1.0	0.125	0.0
4287	0.05816719831153628	0.010578129852327058	0.0038162050857706072	0.9774585836809668	None	0	0	0.16666666666666666	2	0.9333333333333333	14	0.40476190476190477	0.7333333333333333	13	11	3	1	0	0.21428571428571427	14	3	1.1333333333333333	17	0.125	0.14285714285714285	0.3772546102458902	0.9444989266181186	0.7396087110474523	0.9301085002952938	0.6771305259149364	0.9199646675619264	0.9040086599189164	0.9322320349924941	1.0	0.07692307692307693	0.0
3412	0.044507894005996966	0.004678645545611607	0.004673110461189437	0.9773380733915595	None	0	0	0.18181818181818182	2	0.9285714285714286	13	0.41025641025641024	0.7142857142857143	12	10	3	1	0	0.23076923076923078	13	3	1.0666666666666667	16	0.125	0.15384615384615385	0.5279829719345079	0.9364946193660665	0.5574892798742755	0.9447393064590954	0.6771305259149364	0.8975897034139645	0.8528086954341338	0.9286983181372098	1.0	0.08333333333333333	0.0
1114	None	None	None	None	None	0	0	1.0	3	0.0	0	0.6666666666666666	0	3	0	0	1	0	0.6666666666666666	3	2	0.26666666666666666	4	1.0	1.0	0	0	0	0	0	0	0	0	0	0	0
35	None	None	None	None	None	0	0	0	0	0	0	1.0	0	0	0	0	2	0	1.0	1	1	0.06666666666666667	1	0.5	0	0	0	0	0	0	0	0	0	0	0	0
3941	0.038216453908575976	0.007720551495336873	0.005560602852951809	0.9795204494710045	None	0	0	0.2	2	0.9230769230769231	12	0.4166666666666667	0.6923076923076923	11	9	3	1	0	0.25	12	3	1.0	15	0.125	0.16666666666666666	0.3772546102458902	0.9463312566519827	0.7396087110474523	0.9361426412090138	0.6771305259149364	0.9127963567778238	0.9040086599189164	0.9330418053916164	1.0	0.09090909090909091	0.0
1570	None	None	None	None	None	0	0	0.25	1	1.0	3	0.8333333333333334	0.3333333333333333	2	1	2	1	0	0.6666666666666666	3	2	0.3333333333333333	5	0.14285714285714285	0	0.28587195000835824	0.5	1.0	0.5	0.2678446026075746	0.8087743730708726	0.9695107319728647	0.6179104769073898	1.0	0	0.0
3174	0.002307268939532494	0.0015979451115525052	0.0010783830539524938	0.992782352866171	None	0.5	1	0.8333333333333334	5	0.14285714285714285	1	0.75	0.14285714285714285	4	1	4	0	0	0.75	4	3	0.6	9	0.0	0.3333333333333333	0.20395596723328743	0.7226315277772145	0.8175133417193621	0.8177764818772021	0.6684571600481368	0.7824500514965402	0.9380564083936211	0.7766592490407983	0	0	0.0
1899	None	None	None	None	None	0	0	0.5	1	1.0	1	1.0	0	1	0	1	1	0	0.3333333333333333	1	3	0.2	3	0.2	0	0	0	0	0	0	0	0	0	0	0	0
5258	0.06198784549319697	0.010754511031522637	0.009081065310799746	0.9759837772261035	None	0	0	0.16666666666666666	2	0.9333333333333333	14	0.40476190476190477	0.7333333333333333	13	11	3	1	0	0.21428571428571427	14	3	1.1333333333333333	17	0.125	0.14285714285714285	0.3772546102458902	0.9476878498626289	0.7396087110474523	0.9517202701907449	0.6771305259149364	0.9442105310093685	0.926713711822433	0.9479587000917756	1.0	0.07692307692307693	0.0
2961	0.0026871358974259966	0.0005927213311358459	0.0005886596278587385	0.9917013381260624	None	1.0	1	1.0	4	0.25	1	0.5	0.25	4	1	1	0	0	0.75	3	4	0.4	6	0.0	1.0	0.594206204765244	0.9389282907701918	0.7575499322351927	0.8350304567907775	0.45684471935837623	0.8880935994941193	0.8383858884672896	0.894912945079106	0	0	0.0
3750	0.04671812862269882	0.011113604783727384	0.005192142254921683	0.9685768643852262	None	0	0	0.16666666666666666	2	0.9333333333333333	14	0.40476190476190477	0.7333333333333333	13	11	3	1	0	0.21428571428571427	14	3	1.1333333333333333	17	0.125	0.14285714285714285	0.3772546102458902	0.9432209259969296	0.7396087110474523	0.9481496165863399	0.6771305259149364	0.9074269662438805	0.926713711822433	0.9350085099320311	1.0	0.15384615384615385	0.0
2411	None	None	None	None	None	0	0	0.3333333333333333	2	0.8571428571428571	6	1.0	0.8571428571428571	8	6	0	0	0	0.1111111111111111	9	1	0.6	9	0.0	0.5	0.453409943477888	0.9242889369864065	0.9029354821906435	0.8949275632497077	0.48400923666406837	0.9180110898832186	0.934231711994992	0.9131940237806477	0	0	0.0
3512	0.012053322996247439	0.0009504195203803652	0.0009347356160730545	0.977598136196967	None	0.5	1	0.6666666666666666	4	0.5	3	0.4444444444444444	0.5	5	3	2	0	0	0.5	6	3	0.5333333333333333	8	0.0	1.0	0.35969282539725433	0.9092068069309857	0.44551465302205423	0.9517509275246452	0.5365493393044918	0.945514603507597	0.9147016669619182	0.9378032378572569	0	0	0.0
5567	0.06803082379873936	0.01761665137130209	0.017557847190548613	0.972410390251774	None	0	0	0.125	2	0.9523809523809523	20	0.25555555555555554	0.7619047619047619	18	16	4	1	0	0.2777777777777778	18	5	1.5333333333333334	23	0.1	0.09523809523809523	0.3772546102458902	0.9468782706857962	0.7396087110474523	0.9416334554117755	0.6771305259149364	0.9147928274507819	0.926713711822433	0.9357373701794293	1.0	0.3888888888888889	0.0
3973	0.03203003555842911	0.0035784610680323252	0.0026720891839879745	0.953101523136711	None	0	0	0.18181818181818182	2	0.9285714285714286	13	0.41025641025641024	0.7142857142857143	12	10	3	1	0	0.23076923076923078	13	3	1.0666666666666667	16	0.125	0.15384615384615385	0.2039878073842701	0.9400013101499455	0.315177953991798	0.9491082499489133	0.7435557207270092	0.8571961922051666	0.9204835315695983	0.9234278021843275	1.0	0.08333333333333333	0.0
1017	None	None	None	None	None	0.5	1	0.8333333333333334	5	0.16666666666666666	1	0.5333333333333333	0.16666666666666666	5	1	2	1	0	0.6	5	3	0.5333333333333333	8	0.25	0.6666666666666666	0.4258389604133635	0.9055723045912947	0.8026597435874148	0.9358248303521376	0.3771400994122607	0.9308924630574967	0.891107414525372	0.9250949363764409	1.0	0.2	0.0
2356	None	None	None	None	None	0	0	0.75	3	0.0	0	0.5555555555555556	0	1	0	3	0	0	1.0	3	3	0.3333333333333333	5	0.0	1.0	0	0	0	0	0	0	0	0	0	0	0
6071	0.13484024176542064	0.02652132799452406	0.02485488584126622	0.9471881883798581	None	0	0	0.11764705882352941	2	0.9565217391304348	22	0.32894736842105265	0.7391304347826086	18	17	6	1	0	0.21052631578947367	4	19	1.6666666666666667	25	0.06666666666666667	0	0.3772546102458902	0.9251490526145979	0.7396087110474523	0.9535620901793762	0.6771305259149364	0.9290725169928679	0.926713711822433	0.9372048730062293	1.0	0.3333333333333333	0.0
3935	0.030517798514226417	0.0021986366623171737	0.002179513300423663	0.9846334617425535	None	0	0	0.25	3	0.8	12	0.3269230769230769	0.6	12	9	4	1	0	0.3076923076923077	13	4	1.1333333333333333	17	0.1111111111111111	0.14285714285714285	0.5279829719345079	0.9498529333304937	0.5574892798742755	0.9401429032540246	0.6771305259149364	0.8540817531944143	0.8528086954341338	0.9232584894187069	1.0	0.25	0.0
2651	1.8274127866981867e-06	5.749282654522354e-09	5.570409647690881e-09	0.9999996726672339	None	0	0	1.0	2	0.0	0	1.0	0	1	0	1	4	0	0.3333333333333333	3	1	0.2	3	0.8	1.0	0	0	0	0	0	0	0	0	0	0	0
5823	0.07461706070811754	0.020187580804382446	0.0029444252374569357	0.9648271541430355	None	0	0	0.14285714285714285	2	0.9473684210526315	18	0.35	0.7368421052631579	15	14	5	1	0	0.26666666666666666	4	15	1.4	21	0.07692307692307693	0	0.3772546102458902	0.9453033135822234	0.7396087110474523	0.9488870212861807	0.6771305259149364	0.9139682405410495	0.926713711822433	0.9376927434820218	1.0	0.4	0.0
3326	0.004795701865568999	0.00019958438398470573	-5.8153091132284475e-05	0.996465699721317	None	0	0	0.2222222222222222	2	0.9090909090909091	10	0.43333333333333335	0.6363636363636364	9	7	3	1	0	0.3	10	3	0.8666666666666667	13	0.125	0.2	0.6787113336231256	0.8967027689109204	0.7396087110474523	0.9212699798624366	0.5877486225139406	0.8737034028234303	0.7809178653579227	0.8988928914046704	1.0	0.1111111111111111	0.0
2649	4.120242406491729e-06	7.913891131268891e-08	-7.813843247183363e-09	0.9999966885238389	None	0	0	0.8	4	0.2	1	0.5833333333333334	0	3	0	3	1	0	0.75	3	4	0.4666666666666667	7	0.14285714285714285	0.4	0	0	0	0	0	0	0	0	0	0	0
360	None	None	None	None	None	0	0	0.375	3	0.6666666666666666	6	0.9166666666666666	0.4444444444444444	6	4	4	3	0	0.75	3	4	0.7333333333333333	11	0.3	0	0.7583642474219172	0.9422264725566085	0.4482223453950681	0.9448208812699032	0.6523710801557734	0.8967769871981385	0.7646733226664172	0.9307336364370334	0.16666666666666666	0	0.0
7128	0.11833777588330922	0.017876950634868966	0.004779776078865055	0.9677437839688102	None	0	0	0.15789473684210525	3	0.8846153846153846	23	0.30434782608695654	0.8076923076923077	23	21	4	1	0	0.17391304347826086	23	4	1.8666666666666667	28	0.1	0	0.3772546102458902	0.9315639438304647	0.6407141621410342	0.9415094977386591	0.6771305259149364	0.9351993027569492	0.926713711822433	0.9362159369034803	1.0	0.2608695652173913	0.0
3984	0.02790636752288461	0.0042832207260024195	0.003947336007535757	0.993533233379661	None	0	0	0.2	2	0.9166666666666666	11	0.42424242424242425	0.6666666666666666	10	8	3	1	0	0.2727272727272727	11	3	0.9333333333333333	14	0.125	0.18181818181818182	0.6787113336231256	0.9375851730440471	0.5574892798742755	0.9347357826914222	0.6771305259149364	0.8693109015098547	0.7809178653579227	0.9184947025823222	1.0	0.1	0.0
1958	None	None	None	None	None	0	0	0.5714285714285714	4	0.5	4	0.625	0	2	0	7	8	0	1.0	4	4	0.6666666666666666	10	0.5	0.3333333333333333	0	0	0	0	0	0	0	0	0	0	0
7329	0.13675950849947435	0.037471871639892684	0.027942832810554	0.9658008079691239	None	0	0	0.11764705882352941	2	0.9565217391304348	22	0.32894736842105265	0.782608695652174	19	18	5	1	0	0.21052631578947367	4	19	1.6666666666666667	25	0.07692307692307693	0	0.3772546102458902	0.9286022853335228	0.7396087110474523	0.9487245902523379	0.6771305259149364	0.9369867678743106	0.926713711822433	0.9386327956719334	1.0	0.3157894736842105	0.0
5124	0.04710905954107803	0.009618492419751191	0.005979412655212322	0.9781019782496368	None	0	0	0.18181818181818182	2	0.9285714285714286	13	0.41025641025641024	0.7142857142857143	12	10	3	1	0	0.23076923076923078	13	3	1.0666666666666667	16	0.125	0.15384615384615385	0.4591194588406304	0.9398905532370145	0.7396087110474523	0.9294058223137098	0.6771305259149364	0.910051612011671	0.8575591034712561	0.927382029047114	1.0	0.08333333333333333	0.0
4579	0.06457341054744059	0.013861840471541166	0.013483278981534343	0.9758977418450587	None	0	0	0.16666666666666666	2	0.9375	15	0.4	0.75	14	12	3	1	0	0.2	15	3	1.2	18	0.125	0.13333333333333333	0.3772546102458902	0.9511756560026678	0.7396087110474523	0.9466358539115263	0.6771305259149364	0.9389859398173594	0.9204835315695983	0.9458152163016075	1.0	0.07142857142857142	0.0
966	None	None	None	None	None	0	0	0.5	2	0.75	3	0.5	0	0	0	5	0	0	0.75	4	3	0.4	6	0.0	0	0	0	0	0	0	0	0	0	0	0	0
4206	0.042073783196752555	0.009957417045010878	0.0096909992529539	0.9763570269028253	None	0	0	0.25	3	0.8	12	0.3269230769230769	0.6666666666666666	13	10	3	1	0	0.3076923076923077	13	4	1.1333333333333333	17	0.14285714285714285	0.14285714285714285	0.3772546102458902	0.9461110649209146	0.7396087110474523	0.9385753427276595	0.6771305259149364	0.9160981296512005	0.9040086599189164	0.9346747960692486	1.0	0.07692307692307693	0.0
4263	0.057352334605323324	0.00605465558144752	0.002468502340734022	0.9728944840997906	None	0	0	0.14285714285714285	2	0.9444444444444444	17	0.39215686274509803	0.7777777777777778	16	14	3	1	0	0.17647058823529413	17	3	1.3333333333333333	20	0.125	0.11764705882352941	0.3772546102458902	0.948279868392393	0.7396087110474523	0.9418687906509616	0.6771305259149364	0.9060876907246204	0.9090086249798183	0.9342313094620842	1.0	0.0625	0.0
6072	0.09557575802953103	0.022096004180752946	0.012926085467773626	0.8076122142305556	None	0	0	0.125	2	0.9545454545454546	21	0.3333333333333333	0.7727272727272727	18	17	5	1	0	0.2222222222222222	4	18	1.6	24	0.07692307692307693	0	0.3772546102458902	0.944624808832547	0.7396087110474523	0.9495387103444881	0.6771305259149364	0.9166250399501485	0.926713711822433	0.9383659461673267	1.0	0.3333333333333333	0.0
6679	0.14709043524536905	0.03528811598524658	0.03528307976074624	0.9513498321602021	None	0	0	0.058823529411764705	1	1.0	23	0.3125	0.8260869565217391	20	19	4	1	0	0.2	4	20	1.6666666666666667	25	0.09090909090909091	0	0.3772546102458902	0.9315474811698841	0.7396087110474523	0.9563245537994135	0.6771305259149364	0.9311039755214954	0.926713711822433	0.9408624121364981	1.0	0.3	0.0
2832	6.732867838736481e-05	1.124724636647116e-05	1.0181378892253277e-05	0.9999553717893331	None	0	0	0.42857142857142855	3	0.75	6	0.6666666666666666	0.375	6	3	3	3	0	0.6	3	5	0.6666666666666666	10	0.42857142857142855	0.25	0.4671382183669118	0.8831836743324973	0.8338632474131341	0.6543997982719366	0.6202448872414422	0.6117325808512792	0.867958632908826	0.7385905400366541	0.16666666666666666	0.3333333333333333	0.0
5703	0.1009731956772528	0.03259989338477827	0.018980651821100984	0.9661449744389058	None	0	0	0.13333333333333333	2	0.95	19	0.34375	0.75	16	15	5	1	0	0.25	4	16	1.4666666666666666	22	0.07692307692307693	0	0.3772546102458902	0.9410365310316587	0.7396087110474523	0.9496524693685574	0.6771305259149364	0.9241373046857487	0.926713711822433	0.939101517607545	1.0	0.375	0.0
77	None	None	None	None	None	0	0	0.6666666666666666	2	0.5	1	0.6666666666666666	0	1	0	2	2	0	0.6666666666666666	3	2	0.26666666666666666	4	0.2857142857142857	0.6666666666666666	0	0	0	0	0	0	0	0	0	0	0
7499	0.14947920871961826	0.05207001116412398	0.03499989356218526	0.9687761294129535	None	0	0	0.1111111111111111	2	0.9583333333333334	23	0.325	0.7916666666666666	20	19	5	1	0	0.2	4	20	1.7333333333333334	26	0.07692307692307693	0	0.3772546102458902	0.9245970423173214	0.7417815312857994	0.9478038804150944	0.6771305259149364	0.9385812768409207	0.926713711822433	0.9376590897348887	1.0	0.3	0.0
6218	0.1315834292449982	0.04615763915022952	0.024232685064816285	0.9672216495602408	None	0	0	0.125	2	0.9545454545454546	21	0.3333333333333333	0.7727272727272727	18	17	5	1	0	0.2222222222222222	4	18	1.6	24	0.07692307692307693	0	0.3772546102458902	0.9326799272512617	0.7396087110474523	0.9494040587918522	0.6771305259149364	0.9344255258450498	0.926713711822433	0.9392950303740047	1.0	0.3333333333333333	0.0
3751	0.03647727956632375	0.008135703179313355	0.008116932656845339	0.9905974914515586	None	0	0	0.2727272727272727	3	0.7857142857142857	11	0.3333333333333333	0.5714285714285714	11	8	4	1	0	0.3333333333333333	12	4	1.0666666666666667	16	0.1111111111111111	0.15384615384615385	0.6787113336231256	0.9540053921030579	0.7396087110474523	0.9334921218675751	0.6771305259149364	0.858744033778088	0.7809178653579227	0.9236415139410817	1.0	0.09090909090909091	0.0
4331	0.03988265460378017	0.007556677594083833	0.007538062753165258	0.9697876477139703	None	0	0	0.18181818181818182	2	0.9285714285714286	13	0.41025641025641024	0.6428571428571429	11	9	4	1	0	0.23076923076923078	13	3	1.0666666666666667	16	0.1	0.15384615384615385	0.3772546102458902	0.957807745895533	0.7396087110474523	0.9515487597769356	0.7247688598299978	0.9210279748343145	0.9137729947216506	0.9454278234936477	1.0	0.09090909090909091	0.0
1	None	None	None	None	None	0	0	0.6666666666666666	2	0.5	1	1.0	0	2	0	1	0	0	1.0	2	2	0.26666666666666666	4	0.0	0	0	0	0	0	0	0	0	0	0	0	0
172	None	None	None	None	None	0	0	0.5	3	0.5	3	1.0	0	2	0	5	0	0	0.5	4	2	0.5333333333333333	8	0.0	0.6666666666666666	0	0	0	0	0	0	0	0	0	0	0
1136	None	None	None	None	None	0.4444444444444444	4	0.5	10	0.48148148148148145	13	0.453125	0.4444444444444444	20	12	8	0	0	0.25	16	4	1.9333333333333333	29	0.0	0.46153846153846156	0.3604323156751724	0.7595344278709685	0.2996154889802124	0.9024814437384708	0.5211845791230326	0.8727140679676364	0.758404294210461	0.854059524047741	0	0	0.0
5000	0.03316049294579379	0.0058662277541313475	0.0053949117189335035	0.9731206803193078	None	0	0	0.2	2	0.9230769230769231	12	0.4166666666666667	0.6923076923076923	11	9	3	1	0	0.25	12	3	1.0	15	0.125	0.16666666666666666	0.3772546102458902	0.9637023819755371	0.7396087110474523	0.943707282367575	0.7247688598299978	0.8759860452963095	0.9040086599189164	0.9361005677699952	1.0	0.09090909090909091	0.0
4367	0.03902132737270072	0.006831672036818561	0.0035210950322331893	0.9759527109374376	None	0	0	0.16666666666666666	2	0.9333333333333333	14	0.40476190476190477	0.7333333333333333	13	11	3	1	0	0.21428571428571427	14	3	1.1333333333333333	17	0.125	0.14285714285714285	0.5409843074353706	0.9548459001721941	0.7396087110474523	0.9305236624592189	0.6771305259149364	0.8575897820646308	0.7937607087925557	0.9227668687215249	1.0	0.07692307692307693	0.0
7146	0.18010305593860884	0.016695613683433818	0.015432084426196507	0.7981695968376186	None	0	0	0.07142857142857142	1	1.0	19	0.3888888888888889	0.8421052631578947	17	16	3	1	0	0.16666666666666666	18	3	1.4	21	0.1111111111111111	0	0.8588466813476192	0.9066433927038373	0.9650548929285805	0.7669757786940636	0.2533034629636042	0.9223448818820307	0.9636343886401861	0.8786554734483039	1.0	0.29411764705882354	0.0
3291	0.006391173520023603	0.0024144496766340304	0.0024141547752271515	0.9966318468362904	None	0	0	0.3333333333333333	2	0.8571428571428571	6	1.0	0.7142857142857143	6	5	2	2	0	0.1111111111111111	1	9	0.6	9	0.2857142857142857	0.25	0.8588466813476192	0.5132386885062619	0.6407141621410342	0.7923220312256131	0.6771305259149364	0.7691048307826762	0.721940253943833	0.7037188248954406	0.5833333333333334	0	0.0
2099	None	None	None	None	None	0	0	0.75	3	0.25	1	0.75	0	1	0	4	3	0	0.5	2	4	0.4	6	0.2727272727272727	0.4	0	0	0	0	0	0	0	0	0	0	0
4894	0.06939230300266139	0.008084744172042295	0.0016571423192336978	0.9432644657917727	None	0	0	0.15384615384615385	2	0.9411764705882353	16	0.3958333333333333	0.7647058823529411	15	13	3	1	0	0.1875	16	3	1.2666666666666666	19	0.125	0.125	0.3772546102458902	0.9351466839419335	0.7396087110474523	0.9537240743785376	0.6771305259149364	0.9289662101287574	0.926713711822433	0.9401996946736532	1.0	0.3333333333333333	0.0
2323	None	None	None	None	None	0	0	0.25	1	1.0	4	0.75	0.5	3	2	2	1	0	0.5	4	2	0.4	6	0.14285714285714285	0.5	0.3712615226264665	0.9087526074552128	0.35834685459529864	0.9150782821940637	0.4415681791988388	0.8132671735980344	0.6125212090040287	0.88585189650237	1.0	0	0.0
1195	None	None	None	None	None	0	0	0.3	3	0.6923076923076923	9	0.5357142857142857	0.3076923076923077	5	4	9	2	0	0.5714285714285714	4	7	1.0	15	0.09523809523809523	0.5	0.47857791815982687	0.7484193561411456	0.5033021875774301	0.931272726148295	0.6419546458150964	0.9341259678296863	0.8477925349768834	0.892463724892319	0.6000000000000001	0.6	0.0
3568	0.03160644644756208	0.004932113623596514	0.003992218494435847	0.9790944980224345	None	0	0	0.2	2	0.9166666666666666	11	0.42424242424242425	0.6666666666666666	10	8	3	1	0	0.2727272727272727	11	3	0.9333333333333333	14	0.125	0.18181818181818182	0.3772546102458902	0.9409630185858003	0.7396087110474523	0.9431243244973425	0.6771305259149364	0.9208814397003735	0.9160558823955048	0.9356648566232646	1.0	0.5	0.0
2499	None	None	None	None	None	0	0	0.75	3	0.0	0	0.625	0	3	0	1	0	0	0.5	4	2	0.3333333333333333	5	0.0	0.5	0	0	0	0	0	0	0	0	0	0	0
2470	None	None	None	None	None	0	0	0.5	2	0.6666666666666666	2	0.5555555555555556	0.3333333333333333	2	1	2	0	0	1.0	3	3	0.3333333333333333	5	0.0	0.5	0.3089991774558642	0.8664257783676563	0.5725355758710345	0.9219237783339784	0.524624356046747	0.9772002613242486	0.9436584395017523	0.9369565593467742	0	0	0.0
4588	0.05583097495785812	0.00962534418626404	0.009182067210650735	0.9752783756604855	None	0	0	0.16666666666666666	2	0.9375	15	0.4	0.75	14	12	3	1	0	0.2	15	3	1.2	18	0.125	0.13333333333333333	0.3772546102458902	0.9453357013800792	0.7396087110474523	0.9403351919726571	0.6771305259149364	0.9152291096468688	0.9090086249798183	0.9347680175063399	1.0	0.07142857142857142	0.0
3856	0.040147050369011665	0.0010357711700951103	-0.0005632789230402589	0.6988982658292147	None	0	0	0.2	2	0.9230769230769231	12	0.4166666666666667	0.6923076923076923	11	9	3	1	0	0.25	12	3	1.0	15	0.125	0.16666666666666666	0.2039878073842701	0.95709897594619	0.5239407705663636	0.9364947019038008	0.7623425816240204	0.8164380427063608	0.926713711822433	0.9190476161063276	1.0	0.09090909090909091	0.0
3635	0.02555579164894236	0.006781482361423118	0.00676317484583137	0.9899023799139539	None	0	0	0.3	3	0.7692307692307693	10	0.3409090909090909	0.5384615384615384	10	7	4	1	0	0.36363636363636365	11	4	1.0	15	0.1111111111111111	0.16666666666666666	0.5279829719345079	0.9462900489173678	0.5574892798742755	0.94207665435941	0.6771305259149364	0.8710792963747291	0.8528086954341338	0.9257260105105473	1.0	0.1	0.0
3905	0.04653290406178278	0.006943623871305963	0.00564156338008795	0.9739605089986966	None	0	0	0.16666666666666666	2	0.9333333333333333	14	0.40476190476190477	0.6666666666666666	12	10	4	1	0	0.21428571428571427	14	3	1.1333333333333333	17	0.1	0.14285714285714285	0.3772546102458902	0.9463005155707306	0.7396087110474523	0.9443619090320892	0.6771305259149364	0.906233536637436	0.9090086249798183	0.93440615463327	1.0	0.08333333333333333	0.0
59	None	None	None	None	None	0.5	1	0.5714285714285714	4	0.625	5	0.4	0.375	6	3	3	1	0	1.0	5	5	0.6666666666666666	10	0.14285714285714285	0.8	0.7763077490609505	0.9463861842448671	0.5750183301773305	0.9166719135622053	0.6043833101375193	0.8015321371347907	0.8789088779076154	0.90216972589361	1.0	0.5	0.0
1841	None	None	None	None	None	0	0	0.5	3	0.3333333333333333	2	0.5333333333333333	0.3333333333333333	4	2	3	1	0	0.6	5	3	0.5333333333333333	8	0.125	0.3333333333333333	0.6180506457967547	0.9174323097457617	0.9349102031081425	0.7925246650136422	0.43742709752863096	0.9382787990152579	0.892409943808472	0.8962774420973271	1.0	0.25	0.0
2399	None	None	None	None	None	0	0	0.4	2	0.6	3	0.5833333333333334	0.4	4	2	2	1	0	0.75	4	3	0.4666666666666667	7	0.16666666666666666	0.4	0.8517403946288432	0.887520019225426	0.8553182388344958	0.7048532076271422	0.6771305259149364	0.9460043862305131	0.6810132069982285	0.87360013144125	1.0	0.25	0.0
5847	0.12424130759534446	0.038329180061567325	0.011339052331692617	0.9685411852668632	None	0	0	0.13333333333333333	2	0.95	19	0.34375	0.75	16	15	5	1	0	0.25	4	16	1.4666666666666666	22	0.07692307692307693	0	0.3772546102458902	0.9257251125899733	0.7417815312857994	0.9473573904283821	0.6771305259149364	0.9391207661043903	0.926713711822433	0.9379837190877761	1.0	0.3125	0.0
3306	0.022819155472349785	0.0026318408250071597	0.0017639259400983767	0.9798517443991862	None	0	0	0.2222222222222222	2	0.9090909090909091	10	0.43333333333333335	0.6363636363636364	9	7	3	1	0	0.3	10	3	0.8666666666666667	13	0.125	0.2	0.3772546102458902	0.9510318552820296	0.7396087110474523	0.9456115382806753	0.6771305259149364	0.8804376142432282	0.9040086599189164	0.931260351427929	1.0	0.1111111111111111	0.0
5517	0.052082498586320004	0.009423163720396806	-0.0017154706674202356	0.9861651292923639	None	0	0	0.16666666666666666	2	0.9333333333333333	14	0.40476190476190477	0.7333333333333333	13	11	3	1	0	0.21428571428571427	14	3	1.1333333333333333	17	0.125	0.14285714285714285	0.3772546102458902	0.9553527833074812	0.7396087110474523	0.9468202707193921	0.6771305259149364	0.9299895690047109	0.9137729947216506	0.9449600452762107	1.0	0.07692307692307693	0.0
3936	0.035980906932712955	0.007450808421255728	0.006830048500847425	0.9779816331456332	None	0	0	0.2727272727272727	3	0.7857142857142857	11	0.3333333333333333	0.6428571428571429	12	9	3	1	0	0.3333333333333333	12	4	1.0666666666666667	16	0.14285714285714285	0.15384615384615385	0.3772546102458902	0.9502328411588774	0.7396087110474523	0.9365104866734022	0.6771305259149364	0.9232793616240857	0.915932364635968	0.9375829216173402	1.0	0.08333333333333333	0.0
1641	None	None	None	None	None	0	0	1.0	1	0	0	1.0	0	1	0	0	1	0	0.5	2	1	0.13333333333333333	2	0.3333333333333333	0	0	0	0	0	0	0	0	0	0	0	0
2954	0.011648799711526457	0.0008465546132207794	-1.782284160072051e-05	0.9800332597443632	None	0.5	1	0.6666666666666666	4	0.5714285714285714	4	0.42857142857142855	0.5714285714285714	7	4	1	0	0	0.42857142857142855	3	7	0.6	9	0.0	1.0	0.4258389604133635	0.9262933552233821	0.7124401208829705	0.9091354445829211	0.5365493393044918	0.9299154802083129	0.8885453478693618	0.9222418855797967	0	0	0.0
5746	0.05469842528841444	0.0066702621029893	0.0057284205287517365	0.8309273274794837	None	0	0	0.14285714285714285	2	0.9444444444444444	17	0.39215686274509803	0.7777777777777778	16	14	3	1	0	0.17647058823529413	17	3	1.3333333333333333	20	0.125	0.11764705882352941	0.4591194588406304	0.9530811833695402	0.7396087110474523	0.9387958075901361	0.6771305259149364	0.8830749191473355	0.8746274202770459	0.9300753094279558	1.0	0.4375	0.0
[truncated: 6,409 more rows]
