# Supplementary material for: Constrained by Design: Influence of Genetic Encodings on Evolved Traits of Robots
Source: Front Robot AI. 2021 Jun 15;8:672379. doi: 10.3389/frobt.2021.672379 (PMC8239187; doi:10.3389/frobt.2021.672379)
Supplement: Supplementary file 1 [file DataSheet3.ZIP › plasticodingrep_plane_1_snapshots_ids.tsv]

generation	robot_id	fitness	novelty	novelty_pop	cons_fitness
145	6810	0.0358272284303692	None	0.049209611915656294	0.0358272284303692
145	7307	0.03756109510772627	None	0.0	0.03756109510772627
145	7124	0.03849832777868511	None	0.0	0.03849832777868511
145	7334	0.03626222243599754	None	0.0	0.03626222243599754
145	7329	0.027942832810554	None	0.0	0.027942832810554
145	7156	0.030711948414492204	None	0.0	0.030711948414492204
145	6696	0.03560588580304193	None	0.0	0.03560588580304193
145	7193	0.03643770226646152	None	0.004809476016863654	0.03643770226646152
145	7347	0.027175394305016528	None	0.0	0.027175394305016528
145	7038	0.03412085816629456	None	0.0	0.03412085816629456
145	6946	0.039621493193672364	None	0.0	0.039621493193672364
145	7264	-0.0012116466038188157	None	0.010592079895836076	-0.0012116466038188157
145	6644	0.05350319358948015	None	0.0	0.05350319358948015
145	7319	0.0008393673281199899	None	0.04233277452942261	0.0008393673281199899
145	7132	0.03210056827583677	None	0.0	0.03210056827583677
145	7217	0.039106537618050996	None	0.0	0.039106537618050996
145	7312	0.0404232294903411	None	0.0	0.0404232294903411
145	7275	0.05264934727678769	None	0.0	0.05264934727678769
145	7326	0.03172746460949013	None	0.0	0.03172746460949013
145	7097	0.03681970701847191	None	0.0032063173445757687	0.03681970701847191
145	6883	0.04586798977179688	None	0.014022615183364905	0.04586798977179688
145	7263	0.04173856258087729	None	0.0	0.04173856258087729
145	7281	0.05022860077431743	None	0.0	0.05022860077431743
145	6558	0.040182637289477706	None	0.0	0.040182637289477706
145	7308	0.038782366547962945	None	0.0	0.038782366547962945
145	7272	0.020104948811906928	None	0.010592079895836076	0.020104948811906928
145	7316	0.03860715456688584	None	0.0	0.03860715456688584
145	7302	0.04123313797395731	None	0.006078661311902349	0.04123313797395731
145	7002	0.045209010578613484	None	0.0032063173445757687	0.045209010578613484
145	7336	0.0339416150002269	None	0.0	0.0339416150002269
145	6961	0.04855597162350598	None	0.0	0.04855597162350598
145	7153	0.039997100026516796	None	0.014022615183364905	0.039997100026516796
145	7219	0.015678243329653445	None	0.0024753797166184323	0.015678243329653445
145	7327	0.03646830451599126	None	0.0	0.03646830451599126
145	7231	0.03519178061471006	None	0.0	0.03519178061471006
145	7348	0.0205571934808996	None	0.07500547536236504	0.0205571934808996
145	7342	0.016378598500123426	None	0.005102944837904471	0.016378598500123426
145	7338	0.028773033228639208	None	0.035152703448565595	0.028773033228639208
145	7323	-0.0009107309706418937	None	0.0	-0.0009107309706418937
145	7199	0.033922373577313765	None	0.005102944837904471	0.033922373577313765
145	7107	0.03371870880417584	None	0.0	0.03371870880417584
145	6212	0.039721847825797185	None	0.0	0.039721847825797185
145	7048	0.03962643081557569	None	0.0	0.03962643081557569
145	6951	0.029789927458921558	None	0.0	0.029789927458921558
145	6733	0.03899705571716665	None	0.006078661311902349	0.03899705571716665
145	7057	0.037194244428783135	None	0.0	0.037194244428783135
145	7310	0.037687250477553606	None	0.0024753797166184323	0.037687250477553606
145	7278	0.021904734157843875	None	0.08132616785654721	0.021904734157843875
145	7284	0.03449429616766496	None	0.0	0.03449429616766496
145	6333	0.03862566094723257	None	0.0	0.03862566094723257
145	7335	0.021801013189778135	None	0.0	0.021801013189778135
145	7288	0.03852700408508743	None	0.0	0.03852700408508743
145	6778	0.03739652529154452	None	0.0	0.03739652529154452
145	7298	0.033354623415380716	None	0.004809476016863654	0.033354623415380716
145	7212	0.03538472204059661	None	0.0	0.03538472204059661
145	7296	0.01402938630888008	None	0.005102944837904471	0.01402938630888008
145	7204	0.051406202346421244	None	0.0	0.051406202346421244
145	7215	0.03844831872625328	None	0.0024753797166184323	0.03844831872625328
145	6794	0.04707806366869583	None	0.0	0.04707806366869583
145	6943	0.041576832532030136	None	0.0	0.041576832532030136
145	7324	0.04611730485171154	None	0.0	0.04611730485171154
145	7344	0.03788094299007144	None	0.0032063173445757687	0.03788094299007144
145	6401	0.033900544433094634	None	0.0	0.033900544433094634
145	7276	0.039526154470082495	None	0.0	0.039526154470082495
145	7135	0.04165439248947628	None	0.0032063173445757687	0.04165439248947628
145	7303	0.02823235203614091	None	0.010592079895836076	0.02823235203614091
145	7333	0.032712413037802514	None	0.0	0.032712413037802514
145	7117	0.047435620467727695	None	0.0	0.047435620467727695
145	6895	0.03697373822359552	None	0.0	0.03697373822359552
145	7055	0.037646088392397276	None	0.0	0.037646088392397276
145	6956	0.03985016919250175	None	0.0	0.03985016919250175
145	7258	0.04552607166746025	None	0.006078661311902349	0.04552607166746025
145	7232	0.04039003637938706	None	0.0032063173445757687	0.04039003637938706
145	7143	0.038444226221211394	None	0.0	0.038444226221211394
145	6919	0.039232089697286546	None	0.0024753797166184323	0.039232089697286546
145	7346	0.029003332839544343	None	0.0	0.029003332839544343
145	7291	0.037657552323520506	None	0.0	0.037657552323520506
145	7226	0.03982390198947135	None	0.0	0.03982390198947135
145	7102	0.05124293365976562	None	0.01258963183571044	0.05124293365976562
145	7059	0.029771419313588447	None	0.0	0.029771419313588447
145	7337	0.02196986639864585	None	0.0	0.02196986639864585
145	7314	0.045488026488222214	None	0.006078661311902349	0.045488026488222214
145	7094	0.041922790960262205	None	0.0	0.041922790960262205
145	7171	0.04120805443776648	None	0.0	0.04120805443776648
145	7315	0.03267666929351233	None	0.0	0.03267666929351233
145	6890	0.03876182141817354	None	0.0	0.03876182141817354
145	6679	0.03528307976074624	None	0.005102944837904471	0.03528307976074624
145	7173	0.038221123130278666	None	0.0	0.038221123130278666
145	7221	0.04302842790634931	None	0.0	0.04302842790634931
145	7301	0.03715166123339509	None	0.010592079895836076	0.03715166123339509
145	7129	0.03680107924868157	None	0.004809476016863654	0.03680107924868157
145	7305	0.014983685626605375	None	0.010592079895836076	0.014983685626605375
145	7330	0.04013690034678405	None	0.0024753797166184323	0.04013690034678405
145	7186	0.026208594842245404	None	0.0	0.026208594842245404
145	6947	0.03798761120018836	None	0.0	0.03798761120018836
145	7159	0.04426018821664911	None	0.0	0.04426018821664911
145	7260	0.038884273157922394	None	0.0	0.038884273157922394
145	6782	0.044024007040114575	None	0.0	0.044024007040114575
145	7287	0.042237458574745194	None	0.0	0.042237458574745194
145	7332	0.044925250143429345	None	0.006078661311902349	0.044925250143429345
143	6703	0.038315477124689336	None	0.0	0.038315477124689336
143	7119	0.04346304395725705	None	0.006188449291546081	0.04346304395725705
143	6810	0.0358272284303692	None	0.050540583787410207	0.0358272284303692
143	7195	0.023550978581425488	None	0.016135004143633867	0.023550978581425488
143	7124	0.03849832777868511	None	0.0	0.03849832777868511
143	7156	0.030711948414492204	None	0.0	0.030711948414492204
143	6696	0.03560588580304193	None	0.0	0.03560588580304193
143	6998	0.041462756482327626	None	0.0	0.041462756482327626
143	7193	0.03643770226646152	None	0.0032063173445757687	0.03643770226646152
143	6987	0.03131498910164793	None	0.004809476016863654	0.03131498910164793
143	7038	0.03412085816629456	None	0.0	0.03412085816629456
143	6946	0.039621493193672364	None	0.0	0.039621493193672364
143	7108	0.03759611865505468	None	0.0	0.03759611865505468
143	7169	0.019374259295963377	None	0.02913327601753346	0.019374259295963377
143	6644	0.05350319358948015	None	0.0	0.05350319358948015
143	7019	0.026462441504843972	None	0.0	0.026462441504843972
143	7132	0.03210056827583677	None	0.0	0.03210056827583677
143	7217	0.039106537618050996	None	0.0	0.039106537618050996
143	6764	0.038490141794196346	None	0.0015586859956970313	0.038490141794196346
143	7181	0.03489862780034809	None	0.005623260397716365	0.03489862780034809
143	7097	0.03681970701847191	None	0.004809476016863654	0.03681970701847191
143	6883	0.04586798977179688	None	0.005623260397716365	0.04586798977179688
143	7022	0.038279877395123195	None	0.0	0.038279877395123195
143	6558	0.040182637289477706	None	0.0	0.040182637289477706
143	7002	0.045209010578613484	None	0.004809476016863654	0.045209010578613484
143	7222	0.03171744157585228	None	0.0015586859956970313	0.03171744157585228
143	6961	0.04855597162350598	None	0.0	0.04855597162350598
143	7153	0.039997100026516796	None	0.005623260397716365	0.039997100026516796
143	7219	0.015678243329653445	None	0.006188449291546081	0.015678243329653445
143	7231	0.03519178061471006	None	0.0	0.03519178061471006
143	6553	0.04077505921593275	None	0.0	0.04077505921593275
143	7211	0.02788736900921396	None	0.0025514724189522357	0.02788736900921396
143	7199	0.033922373577313765	None	0.0025514724189522357	0.033922373577313765
143	7107	0.03371870880417584	None	0.0	0.03371870880417584
143	7241	0.029098767312246854	None	0.0032063173445757687	0.029098767312246854
143	6212	0.039721847825797185	None	0.0	0.039721847825797185
143	7048	0.03962643081557569	None	0.0	0.03962643081557569
143	6951	0.029789927458921558	None	0.0	0.029789927458921558
143	6880	0.04380684233937734	None	0.0	0.04380684233937734
143	7227	0.02424959533765148	None	0.016135004143633867	0.02424959533765148
143	6733	0.03899705571716665	None	0.01088158641432858	0.03899705571716665
143	7057	0.037194244428783135	None	0.0015586859956970313	0.037194244428783135
143	7072	0.033113797666923295	None	0.0	0.033113797666923295
143	7058	0.02966181982743968	None	0.012116271147953207	0.02966181982743968
143	6333	0.03862566094723257	None	0.0	0.03862566094723257
143	7225	0.03654801589926074	None	0.006188449291546081	0.03654801589926074
143	7052	0.037601133003468505	None	0.005623260397716365	0.037601133003468505
143	6778	0.03739652529154452	None	0.0	0.03739652529154452
143	6669	0.03306925221335598	None	0.01626428362930396	0.03306925221335598
143	7184	0.03595228167903237	None	0.0032063173445757687	0.03595228167903237
143	7212	0.03538472204059661	None	0.0015586859956970313	0.03538472204059661
143	7204	0.051406202346421244	None	0.0	0.051406202346421244
143	7215	0.03844831872625328	None	0.006188449291546081	0.03844831872625328
143	7151	0.03283816237894337	None	0.0	0.03283816237894337
143	6794	0.04707806366869583	None	0.0	0.04707806366869583
143	6943	0.041576832532030136	None	0.0015586859956970313	0.041576832532030136
143	7246	0.024939892369212492	None	0.016135004143633867	0.024939892369212492
143	7188	0.030779088633012444	None	0.004809476016863654	0.030779088633012444
143	6915	0.032959563690933516	None	0.0	0.032959563690933516
143	6401	0.033900544433094634	None	0.0	0.033900544433094634
143	6911	0.04042243718548554	None	0.0	0.04042243718548554
143	7237	0.02133792966701552	None	0.0	0.02133792966701552
143	7135	0.04165439248947628	None	0.004809476016863654	0.04165439248947628
143	7117	0.047435620467727695	None	0.0	0.047435620467727695
143	7180	0.04061147326588865	None	0.0	0.04061147326588865
143	6895	0.03697373822359552	None	0.0	0.03697373822359552
143	7055	0.037646088392397276	None	0.0	0.037646088392397276
143	6956	0.03985016919250175	None	0.0	0.03985016919250175
143	7232	0.04039003637938706	None	0.004809476016863654	0.04039003637938706
143	7143	0.038444226221211394	None	0.0015586859956970313	0.038444226221211394
143	6921	0.03291609743182543	None	0.08442018877367967	0.03291609743182543
143	7075	0.03445997379465548	None	0.0032063173445757687	0.03445997379465548
143	7164	0.04296988929032893	None	0.0	0.04296988929032893
143	6907	0.03772749701939463	None	0.004809476016863654	0.03772749701939463
143	6919	0.039232089697286546	None	0.006188449291546081	0.039232089697286546
143	7163	0.04848095455633284	None	0.01088158641432858	0.04848095455633284
143	6796	0.03717644146253814	None	0.0	0.03717644146253814
143	7182	0.030607714572589265	None	0.0	0.030607714572589265
143	7226	0.03982390198947135	None	0.0	0.03982390198947135
143	6905	0.03511661646764121	None	0.0015586859956970313	0.03511661646764121
143	7102	0.05124293365976562	None	0.014158530433711217	0.05124293365976562
143	7059	0.029771419313588447	None	0.0	0.029771419313588447
143	7094	0.041922790960262205	None	0.0	0.041922790960262205
143	7171	0.04120805443776648	None	0.0	0.04120805443776648
143	6890	0.03876182141817354	None	0.0	0.03876182141817354
143	7134	0.04404170312598106	None	0.0	0.04404170312598106
143	6679	0.03528307976074624	None	0.0025514724189522357	0.03528307976074624
143	7173	0.038221123130278666	None	0.0015586859956970313	0.038221123130278666
143	7221	0.04302842790634931	None	0.0015586859956970313	0.04302842790634931
143	7139	0.024888358826414898	None	0.0	0.024888358826414898
143	7187	0.03498670243491813	None	0.0032063173445757687	0.03498670243491813
143	7239	0.024449339038770106	None	0.0	0.024449339038770106
143	7129	0.03680107924868157	None	0.0032063173445757687	0.03680107924868157
143	7176	0.03496051804530155	None	0.0032063173445757687	0.03496051804530155
143	7186	0.026208594842245404	None	0.0	0.026208594842245404
143	6947	0.03798761120018836	None	0.0	0.03798761120018836
143	7223	0.03347752814181199	None	0.0	0.03347752814181199
143	7207	0.01331281935088094	None	0.0	0.01331281935088094
143	7159	0.04426018821664911	None	0.0	0.04426018821664911
143	6782	0.044024007040114575	None	0.0	0.044024007040114575
106	5088	0.013765638629166608	None	0.0	0.013765638629166608
106	5310	0.01079863375770637	None	0.0	0.01079863375770637
106	4934	0.022441004370843575	None	0.06355109735851147	0.022441004370843575
106	4345	0.010930468609275086	None	0.0	0.010930468609275086
106	5099	0.010090945567136193	None	0.023139725649698753	0.010090945567136193
106	5349	0.013613011910838581	None	0.04118568850043904	0.013613011910838581
106	4983	0.011907230134872644	None	0.0	0.011907230134872644
106	5319	0.01261508751673947	None	0.0	0.01261508751673947
106	5095	0.01160016564231226	None	0.0	0.01160016564231226
106	5339	0.011938544081645946	None	0.037794417986020276	0.011938544081645946
106	5314	0.011155740149972023	None	0.029707541299688323	0.011155740149972023
106	5067	0.015855802205867058	None	0.0	0.015855802205867058
106	5259	0.01181538953093679	None	0.07748998446434481	0.01181538953093679
106	5390	0.009303160194606657	None	0.0	0.009303160194606657
106	5382	0.00912788484176844	None	0.0	0.00912788484176844
106	4978	0.014418369879535113	None	0.0	0.014418369879535113
106	5181	0.013028939954904896	None	0.0	0.013028939954904896
106	5373	0.009451783267078885	None	0.0	0.009451783267078885
106	5297	0.024101497868136226	None	0.06050685144542178	0.024101497868136226
106	4756	0.011136499738322434	None	0.0	0.011136499738322434
106	5368	0.007393341655381898	None	0.0	0.007393341655381898
106	5215	0.013332016907143508	None	0.0	0.013332016907143508
106	5295	0.01147209723484451	None	0.0	0.01147209723484451
106	5299	0.011363274905079586	None	0.0	0.011363274905079586
106	5085	0.011505414954886802	None	0.0	0.011505414954886802
106	4921	0.014112779350670743	None	0.0	0.014112779350670743
106	5396	0.012214444276099261	None	0.0	0.012214444276099261
106	5398	0.013425035998245391	None	0.0	0.013425035998245391
106	5324	0.013718724273571082	None	0.0	0.013718724273571082
106	5352	0.015360217702989102	None	0.0	0.015360217702989102
106	5237	0.01296232232804075	None	0.0	0.01296232232804075
106	5340	0.014989867194232308	None	0.02060760373474766	0.014989867194232308
106	5013	0.009147459774959876	None	0.0	0.009147459774959876
106	5313	0.01173302255291568	None	0.0	0.01173302255291568
106	4826	0.01209338183662123	None	0.0	0.01209338183662123
106	5374	0.011465372352982508	None	0.0	0.011465372352982508
106	5303	0.01185982167886876	None	0.0	0.01185982167886876
106	5247	0.008907737127034368	None	0.0032213509720913336	0.008907737127034368
106	5288	0.01162142183976767	None	0.0	0.01162142183976767
106	5399	0.008925402138838768	None	0.0	0.008925402138838768
106	4812	0.01231802289019768	None	0.0	0.01231802289019768
106	5350	0.018156911312730867	None	0.06050685144542178	0.018156911312730867
106	4802	0.011698746998922552	None	0.0	0.011698746998922552
106	5354	0.023808423820260292	None	0.0781240418386123	0.023808423820260292
106	5370	0.013652474266643368	None	0.0	0.013652474266643368
106	5380	0.013095144313676798	None	0.0	0.013095144313676798
106	5304	0.009396922487056059	None	0.0032213509720913336	0.009396922487056059
106	5383	0.003902524229164762	None	0.0	0.003902524229164762
106	5333	0.012043126996495446	None	0.0	0.012043126996495446
106	4009	0.012958131080646753	None	0.0	0.012958131080646753
106	5379	0.009399964914176374	None	0.0032213509720913336	0.009399964914176374
106	5345	0.006459252897523193	None	0.0	0.006459252897523193
106	5331	0.008632282684066753	None	0.0032213509720913336	0.008632282684066753
106	5024	0.012009683975796553	None	0.0	0.012009683975796553
106	5200	0.012694593973086856	None	0.0	0.012694593973086856
106	5066	0.014152829726675621	None	0.0	0.014152829726675621
106	5278	0.007282538536734215	None	0.02060760373474766	0.007282538536734215
106	4987	0.011266749531297677	None	0.0	0.011266749531297677
106	5388	0.008609331843877617	None	0.0032213509720913336	0.008609331843877617
106	5393	0.01150715538571202	None	0.0	0.01150715538571202
106	4868	0.013899035107679961	None	0.0	0.013899035107679961
106	4995	0.013335690484449356	None	0.0	0.013335690484449356
106	5391	0.0021584068718350407	None	0.0	0.0021584068718350407
106	3695	0.0674547935209665	None	0.06183326247929709	0.0674547935209665
106	5178	0.013346499931218775	None	0.0	0.013346499931218775
106	4912	0.013583530026717234	None	0.0	0.013583530026717234
106	5287	0.011735684508957064	None	0.02060760373474766	0.011735684508957064
106	5070	0.01228788261605703	None	0.0	0.01228788261605703
106	4665	0.013904369113001061	None	0.0	0.013904369113001061
106	5300	0.012369041284406352	None	0.0	0.012369041284406352
106	5122	0.012467130587156743	None	0.0	0.012467130587156743
106	5358	0.012053038013933688	None	0.0	0.012053038013933688
106	5392	0.013282318481677057	None	0.0	0.013282318481677057
106	5110	0.012884394105366886	None	0.0	0.012884394105366886
106	5364	0.011520337793013159	None	0.07590700086311539	0.011520337793013159
106	5305	0.012199302356865357	None	0.0	0.012199302356865357
106	5395	0.012080945663242356	None	0.0	0.012080945663242356
106	5367	0.0043463417900752544	None	0.0	0.0043463417900752544
106	5365	0.013043653178233033	None	0.0	0.013043653178233033
106	5357	0.011454800818896172	None	0.07590700086311539	0.011454800818896172
106	5389	0.009943174952145886	None	0.0	0.009943174952145886
106	5256	0.011642038403438647	None	0.018198639201581837	0.011642038403438647
106	5151	0.01352387244077661	None	0.0	0.01352387244077661
106	4772	0.01360206540338149	None	0.0	0.01360206540338149
106	5043	0.012263629399720134	None	0.0	0.012263629399720134
106	5322	0.0037554410126623343	None	0.0758463309376355	0.0037554410126623343
106	5162	0.012824122987511177	None	0.0	0.012824122987511177
106	4943	0.013702471748909392	None	0.0	0.013702471748909392
106	5385	0.015377941546505503	None	0.0	0.015377941546505503
106	5291	0.012256222347117408	None	0.0	0.012256222347117408
106	5400	0.011501415178476231	None	0.018198639201581837	0.011501415178476231
106	5248	0.013461539892847676	None	0.0	0.013461539892847676
106	5002	0.01141426883148694	None	0.0	0.01141426883148694
106	5207	0.010699297411941049	None	0.018198639201581837	0.010699297411941049
106	4843	0.0113863717433552	None	0.0	0.0113863717433552
106	5351	0.013340575528110847	None	0.0	0.013340575528110847
106	5375	0.011747130204551443	None	0.02060760373474766	0.011747130204551443
106	4579	0.013483278981534343	None	0.0	0.013483278981534343
106	5347	0.013697804044816781	None	0.0	0.013697804044816781
106	5356	0.005776664650898573	None	0.018114260365107902	0.005776664650898573
141	6703	0.038315477124689336	None	0.0	0.038315477124689336
141	7119	0.04346304395725705	None	0.011139208724782945	0.04346304395725705
141	6852	0.03904599878742382	None	0.0	0.03904599878742382
141	6810	0.0358272284303692	None	0.04868341037112524	0.0358272284303692
141	7113	0.013754638316830997	None	0.035710914709857496	0.013754638316830997
141	7053	0.0307142895052167	None	0.0	0.0307142895052167
141	7124	0.03849832777868511	None	0.0	0.03849832777868511
141	6994	0.025875470383655723	None	0.0	0.025875470383655723
141	6696	0.03560588580304193	None	0.0	0.03560588580304193
141	6998	0.041462756482327626	None	0.0	0.041462756482327626
141	6987	0.03131498910164793	None	0.0032063173445757687	0.03131498910164793
141	7038	0.03412085816629456	None	0.0	0.03412085816629456
141	6946	0.039621493193672364	None	0.0	0.039621493193672364
141	7108	0.03759611865505468	None	0.0	0.03759611865505468
141	6644	0.05350319358948015	None	0.0	0.05350319358948015
141	7019	0.026462441504843972	None	0.0	0.026462441504843972
141	6677	0.035690703842685696	None	0.0	0.035690703842685696
141	7132	0.03210056827583677	None	0.0	0.03210056827583677
141	6764	0.038490141794196346	None	0.0015586859956970313	0.038490141794196346
141	6754	0.036046219830383475	None	0.0	0.036046219830383475
141	7103	0.032432723521564684	None	0.0064126346891515374	0.032432723521564684
141	7097	0.03681970701847191	None	0.0032063173445757687	0.03681970701847191
141	6883	0.04586798977179688	None	0.015168227939873834	0.04586798977179688
141	7022	0.038279877395123195	None	0.0	0.038279877395123195
141	6558	0.040182637289477706	None	0.0	0.040182637289477706
141	6760	0.03933165151822783	None	0.0	0.03933165151822783
141	7104	0.018456241697611068	None	0.0	0.018456241697611068
141	7123	0.033969063266395996	None	0.0	0.033969063266395996
141	7002	0.045209010578613484	None	0.0032063173445757687	0.045209010578613484
141	6961	0.04855597162350598	None	0.0	0.04855597162350598
141	6553	0.04077505921593275	None	0.0	0.04077505921593275
141	7066	0.036717703505114566	None	0.0015586859956970313	0.036717703505114566
141	7126	0.02699063790993184	None	0.0	0.02699063790993184
141	6988	0.035195627576946886	None	0.0032063173445757687	0.035195627576946886
141	7107	0.03371870880417584	None	0.0	0.03371870880417584
141	7145	-8.193880840739051e-05	None	0.0	-8.193880840739051e-05
141	7015	0.02139284781763396	None	0.0	0.02139284781763396
141	6212	0.039721847825797185	None	0.0	0.039721847825797185
141	7048	0.03962643081557569	None	0.0	0.03962643081557569
141	6951	0.029789927458921558	None	0.0	0.029789927458921558
141	6598	0.03076425707373759	None	0.0	0.03076425707373759
141	6880	0.04380684233937734	None	0.0	0.04380684233937734
141	6733	0.03899705571716665	None	0.012717455576174671	0.03899705571716665
141	7057	0.037194244428783135	None	0.0015586859956970313	0.037194244428783135
141	7148	0.021783647376130755	None	0.0	0.021783647376130755
141	7072	0.033113797666923295	None	0.0	0.033113797666923295
141	7058	0.02966181982743968	None	0.010770018798180628	0.02966181982743968
141	6333	0.03862566094723257	None	0.0	0.03862566094723257
141	7050	0.030044572192156293	None	0.0	0.030044572192156293
141	7052	0.037601133003468505	None	0.015168227939873834	0.037601133003468505
141	6778	0.03739652529154452	None	0.0	0.03739652529154452
141	6669	0.03306925221335598	None	0.02847112247658843	0.03306925221335598
141	6999	0.040975549649609234	None	0.0	0.040975549649609234
141	7009	0.03479704966170405	None	0.012357426545142089	0.03479704966170405
141	7105	0.02229927045219439	None	0.0	0.02229927045219439
141	6794	0.04707806366869583	None	0.0	0.04707806366869583
141	6845	0.04368561570364685	None	0.0	0.04368561570364685
141	6943	0.041576832532030136	None	0.0015586859956970313	0.041576832532030136
141	6915	0.032959563690933516	None	0.0	0.032959563690933516
141	7125	0.03516607901566247	None	0.0	0.03516607901566247
141	6401	0.033900544433094634	None	0.0	0.033900544433094634
141	7110	0.01970661863001594	None	0.0	0.01970661863001594
141	7138	0.031280335349337315	None	0.0064126346891515374	0.031280335349337315
141	7079	0.02480900638473797	None	0.0	0.02480900638473797
141	6911	0.04042243718548554	None	0.0	0.04042243718548554
141	7135	0.04165439248947628	None	0.0032063173445757687	0.04165439248947628
141	6027	0.043999169334247495	None	0.0	0.043999169334247495
141	7117	0.047435620467727695	None	0.0	0.047435620467727695
141	7101	0.020481648018401227	None	0.0	0.020481648018401227
141	6895	0.03697373822359552	None	0.0	0.03697373822359552
141	7055	0.037646088392397276	None	0.0	0.037646088392397276
141	7114	0.033156568649549016	None	0.020462998367556814	0.033156568649549016
141	6956	0.03985016919250175	None	0.0	0.03985016919250175
141	7143	0.038444226221211394	None	0.0015586859956970313	0.038444226221211394
141	6921	0.03291609743182543	None	0.07776409953022052	0.03291609743182543
141	7075	0.03445997379465548	None	0.0064126346891515374	0.03445997379465548
141	6907	0.03772749701939463	None	0.0032063173445757687	0.03772749701939463
141	6919	0.039232089697286546	None	0.011139208724782945	0.039232089697286546
141	7118	0.028791861880031834	None	0.0	0.028791861880031834
141	6796	0.03717644146253814	None	0.0	0.03717644146253814
141	6905	0.03511661646764121	None	0.0015586859956970313	0.03511661646764121
141	7102	0.05124293365976562	None	0.020462998367556814	0.05124293365976562
141	7059	0.029771419313588447	None	0.0	0.029771419313588447
141	6624	0.03947006011926385	None	0.0	0.03947006011926385
141	7136	0.026711625245869463	None	0.0	0.026711625245869463
141	7094	0.041922790960262205	None	0.0	0.041922790960262205
141	7147	0.024625352863683347	None	0.0	0.024625352863683347
141	6997	0.03373103764289227	None	0.0	0.03373103764289227
141	6890	0.03876182141817354	None	0.0	0.03876182141817354
141	6965	0.027833467430339508	None	0.0	0.027833467430339508
141	7134	0.04404170312598106	None	0.0	0.04404170312598106
141	6679	0.03528307976074624	None	0.010426069476763073	0.03528307976074624
141	7139	0.024888358826414898	None	0.0	0.024888358826414898
141	7129	0.03680107924868157	None	0.0064126346891515374	0.03680107924868157
141	7017	0.03466044431839515	None	0.0	0.03466044431839515
141	6249	0.028594377759039273	None	0.012357426545142089	0.028594377759039273
141	6929	0.03772498902669547	None	0.010770018798180628	0.03772498902669547
141	6963	0.02482770564424488	None	0.0	0.02482770564424488
141	6947	0.03798761120018836	None	0.0	0.03798761120018836
141	6782	0.044024007040114575	None	0.0	0.044024007040114575
72	3488	0.00691287639073499	None	0.0	0.00691287639073499
72	3678	0.004433077886460765	None	0.0	0.004433077886460765
72	3483	0.003547902382748235	None	0.0	0.003547902382748235
72	3532	0.003391647400908114	None	0.036128059873684656	0.003391647400908114
72	3624	0.0025038606662381472	None	0.0	0.0025038606662381472
72	3448	0.005384227369986531	None	0.0	0.005384227369986531
72	3541	0.0046065567221482	None	0.0	0.0046065567221482
72	3484	0.005252692480955974	None	0.0	0.005252692480955974
72	3618	0.00550210943396209	None	0.0	0.00550210943396209
72	3668	0.0037045761907771196	None	0.0	0.0037045761907771196
72	3374	0.0038642455349358665	None	0.09453912199593274	0.0038642455349358665
72	3665	0.003687002176582282	None	0.0	0.003687002176582282
72	3629	0.006454337239007356	None	0.0024750741531299764	0.006454337239007356
72	3667	0.0037864784926180386	None	0.1007534566782932	0.0037864784926180386
72	3637	0.0057074673024832	None	0.0	0.0057074673024832
72	3551	0.005657404925513742	None	0.0	0.005657404925513742
72	3670	0.0031422633899254437	None	0.0	0.0031422633899254437
72	3626	0.002959155142928303	None	0.0	0.002959155142928303
72	3469	0.0036033588828812274	None	0.006248966856757963	0.0036033588828812274
72	3380	0.0055252107602704985	None	0.0	0.0055252107602704985
72	3572	0.003242494177901886	None	0.006248966856757963	0.003242494177901886
72	3691	0.0034454201025573743	None	0.0	0.0034454201025573743
72	3657	0.004857642667317454	None	0.0024750741531299764	0.004857642667317454
72	3601	0.004713821259755956	None	0.09805404413368629	0.004713821259755956
72	3661	0.002865831146083741	None	0.0	0.002865831146083741
72	3510	0.005001552620374314	None	0.0	0.005001552620374314
72	3535	0.00505755445972583	None	0.0	0.00505755445972583
72	3447	0.003909331863971425	None	0.0	0.003909331863971425
72	3621	0.0025502688524416807	None	0.0	0.0025502688524416807
72	3526	0.003903879621162661	None	0.0	0.003903879621162661
72	3693	0.006145039735577312	None	0.0	0.006145039735577312
72	3613	0.0027053297857170715	None	0.0	0.0027053297857170715
72	3401	0.005414907002433263	None	0.0	0.005414907002433263
72	3303	0.0035007836388744906	None	0.0	0.0035007836388744906
72	3679	0.0028092219763644222	None	0.0	0.0028092219763644222
72	3651	0.0043114982475034045	None	0.0024750741531299764	0.0043114982475034045
72	3689	0.0031900467626480413	None	0.0	0.0031900467626480413
72	3635	0.00676317484583137	None	0.09805404413368629	0.00676317484583137
72	3609	0.0038292747040030157	None	0.0	0.0038292747040030157
72	3367	0.005124041060200683	None	0.0	0.005124041060200683
72	3641	0.006921361951886027	None	0.09805404413368629	0.006921361951886027
72	3554	0.008099889436316364	None	0.0024750741531299764	0.008099889436316364
72	3684	0.0038302069904966375	None	0.0	0.0038302069904966375
72	3344	0.004605139177820865	None	0.0	0.004605139177820865
72	3653	0.004357835519957439	None	0.1007534566782932	0.004357835519957439
72	3399	0.0034977388510800634	None	0.006248966856757963	0.0034977388510800634
72	3514	0.0021457346621794756	None	0.0	0.0021457346621794756
72	3652	0.003509877021574757	None	0.0	0.003509877021574757
72	3700	0.00700027275377529	None	0.0	0.00700027275377529
72	3594	0.006393112899229809	None	0.0	0.006393112899229809
72	3687	0.0030642827897007898	None	0.040940440203095174	0.0030642827897007898
72	3623	0.005422674774039506	None	0.0	0.005422674774039506
72	3603	0.005750415185955041	None	0.0024750741531299764	0.005750415185955041
72	3620	0.008241992847160692	None	0.0	0.008241992847160692
72	3571	0.007623442003890816	None	0.09453912199593274	0.007623442003890816
72	3674	0.003238542474664695	None	0.0	0.003238542474664695
72	3655	0.005522615078917121	None	0.0	0.005522615078917121
72	3604	0.00455365914769417	None	0.08469954460226468	0.00455365914769417
72	3584	0.004827105354656907	None	0.0	0.004827105354656907
72	3690	0.001718901066258349	None	0.0	0.001718901066258349
72	3172	0.0031189864243918734	None	0.0	0.0031189864243918734
72	3405	0.0026902890500100324	None	0.0	0.0026902890500100324
72	3233	0.0035575843251375544	None	0.0	0.0035575843251375544
72	3547	0.0030653107703130255	None	1.1031563814287726	0.0030653107703130255
72	3695	0.0674547935209665	None	0.0	0.0674547935209665
72	3503	0.004158277805191024	None	0.0	0.004158277805191024
72	3435	0.004294701340519158	None	0.0	0.004294701340519158
72	3663	0.006819612049372089	None	0.0	0.006819612049372089
72	3682	0.005489291917154272	None	0.0024750741531299764	0.005489291917154272
72	3688	0.0026012614226482303	None	0.0	0.0026012614226482303
72	3669	0.005950811450629727	None	0.0	0.005950811450629727
72	3625	0.006306869619202979	None	0.0	0.006306869619202979
72	3697	0.003244798080451497	None	0.0024750741531299764	0.003244798080451497
72	3456	0.004808726504509213	None	0.0	0.004808726504509213
72	3631	0.006589358897993264	None	0.0	0.006589358897993264
72	3673	0.00032175157244616437	None	0.036128059873684656	0.00032175157244616437
72	3650	0.003409355399036778	None	0.006248966856757963	0.003409355399036778
72	3466	0.007853134921120053	None	0.0	0.007853134921120053
72	3557	0.006858973055637711	None	0.04501900425730024	0.006858973055637711
72	3662	0.005889327517823494	None	0.0	0.005889327517823494
72	3659	0.0025813046684201022	None	0.0	0.0025813046684201022
72	3683	0.009513326656846864	None	0.0024750741531299764	0.009513326656846864
72	3630	0.00423298790903746	None	0.0	0.00423298790903746
72	3568	0.003992218494435847	None	0.0	0.003992218494435847
72	3696	0.006484648280852207	None	0.0	0.006484648280852207
72	3567	0.0029969087165444895	None	0.0	0.0029969087165444895
72	3085	0.0031233345319880016	None	0.0	0.0031233345319880016
72	3698	0.001895233162543567	None	0.05764663119344188	0.001895233162543567
72	3694	0.004077777448013386	None	0.0	0.004077777448013386
72	3492	0.0050970590325937586	None	0.0	0.0050970590325937586
72	3431	0.002974407924288657	None	0.0	0.002974407924288657
72	3660	0.00442744985685317	None	0.0	0.00442744985685317
72	3451	0.003668594218089222	None	0.0	0.003668594218089222
72	3528	0.002436631867049508	None	0.04501900425730024	0.002436631867049508
72	3208	0.005635875744426455	None	0.0	0.005635875744426455
72	3672	0.006106332437477557	None	0.0	0.006106332437477557
72	3627	0.004782669916069227	None	0.0	0.004782669916069227
72	3438	0.0044938542701933315	None	0.0	0.0044938542701933315
72	3664	0.001946028909973093	None	0.0	0.001946028909973093
72	3366	0.005119445369880074	None	0.0	0.005119445369880074
50	2598	-1.2547533569338367e-05	None	0.4216003531542613	-1.2547533569338367e-05
50	2579	2.105017112430373e-05	None	0.35485264400236766	2.105017112430373e-05
50	2584	-4.270619648131911e-05	None	0.38390275469438323	-4.270619648131911e-05
50	2560	-2.360747768229391e-09	None	0.3345904253096504	-2.360747768229391e-09
50	2576	2.2325938109225673e-06	None	0.29624995059205717	2.2325938109225673e-06
50	2372	None	None	0.43367877536418586	None
50	2473	None	None	0.3522217584069474	None
50	2451	None	None	0.32679296085961446	None
50	2556	3.88123530308196e-07	None	0.38390275469438323	3.88123530308196e-07
50	2559	1.4229200805684397e-08	None	0.19501264440438004	1.4229200805684397e-08
50	2520	None	None	0.5071366223511832	None
50	2568	3.7129954165939387e-08	None	0.36874758269133723	3.7129954165939387e-08
50	2592	0.00020066041987720906	None	0.37379687431308645	0.00020066041987720906
50	2566	4.7655050716575546e-07	None	0.3205713654618824	4.7655050716575546e-07
50	2405	None	None	0.37950500940318216	None
50	2100	None	None	0.4942123742520955	None
50	2577	9.620067704103652e-05	None	0.440457795610261	9.620067704103652e-05
50	2542	None	None	0.19501264440438004	None
50	2306	None	None	0.5406965958764353	None
50	2552	-1.414085594819932e-07	None	0.4083160906800044	-1.414085594819932e-07
50	2571	1.8108164064429757e-07	None	0.34133060228987766	1.8108164064429757e-07
50	2453	None	None	0.2766788118122454	None
50	2600	0.00046756903728585906	None	0.45026817314194467	0.00046756903728585906
50	2585	0.0001837379596864113	None	0.3875252232382156	0.0001837379596864113
50	2581	2.0095374238555963e-05	None	0.4307614029033392	2.0095374238555963e-05
50	2544	None	None	0.3863529619614087	None
50	2596	-1.6371080759977156e-06	None	0.39511901048455333	-1.6371080759977156e-06
50	2553	2.537590513409125e-08	None	0.3620942278552882	2.537590513409125e-08
50	1909	None	None	0.44910319162897716	None
50	2458	None	None	0.3621679291417266	None
50	2528	None	None	0.3900956198491212	None
50	2587	8.936529474606795e-05	None	0.40544341277519075	8.936529474606795e-05
50	2474	None	None	0.32194598847171496	None
50	2557	0.00045723581820030537	None	0.34172300029294134	0.00045723581820030537
50	2291	None	None	0.42349215290487213	None
50	2594	None	None	0.36137032574647365	None
50	2570	-1.6106618826761147e-05	None	0.49849458091042764	-1.6106618826761147e-05
50	2548	None	None	0.4336060375922347	None
50	2362	None	None	0.4879265047255899	None
50	2491	None	None	0.41738096554260895	None
50	2227	None	None	0.43367877536418586	None
50	2595	1.1832436985078027e-08	None	0.6321639062872813	1.1832436985078027e-08
50	2589	0.00029307721596722494	None	0.37379687431308645	0.00029307721596722494
50	2582	0.0013069253638668707	None	0.3179464760163212	0.0013069253638668707
50	2578	7.066767344676369e-06	None	0.3604372192556922	7.066767344676369e-06
50	2353	None	None	0.3875252232382156	None
50	2580	-4.508768614978797e-05	None	0.32202564098766545	-4.508768614978797e-05
50	2550	None	None	0.34897773463567283	None
50	2569	4.5855536426146036e-08	None	0.2766788118122454	4.5855536426146036e-08
50	2561	-3.28966380930869e-09	None	0.4533368116817133	-3.28966380930869e-09
50	2357	None	None	0.3720391754248076	None
50	2563	-6.152254940634512e-08	None	0.2955293421551344	-6.152254940634512e-08
50	2418	None	None	0.3365990360364264	None
50	2545	None	None	0.425673136121916	None
50	2333	None	None	0.38802712691649666	None
50	2347	None	None	0.42553007350933003	None
50	2512	None	None	0.4826174717341746	None
50	2523	None	None	0.2892696684184865	None
50	2327	None	None	0.5194209904577416	None
50	2575	-3.0933806794613136e-05	None	0.3995504375868724	-3.0933806794613136e-05
50	2564	None	None	0.34227131129333155	None
50	2536	None	None	0.4081565400538315	None
50	2495	None	None	0.348395781977308	None
50	2555	-0.1	None	0.19501264440438004	-0.1
50	2462	None	None	0.38802712691649666	None
50	1566	None	None	0.44480183555562725	None
50	2588	1.7071526437158445e-06	None	0.3744654395448682	1.7071526437158445e-06
50	2322	None	None	0.33552169600380816	None
50	2521	None	None	0.4274661748218175	None
50	2139	None	None	0.34775795478322713	None
50	2525	None	None	0.5684981937201405	None
50	2335	None	None	0.3621679291417266	None
50	2599	-1.935832009719824e-08	None	0.4106104189533021	-1.935832009719824e-08
50	2449	None	None	0.3744654395448682	None
50	2551	-4.3393309125447255e-05	None	0.29624995059205717	-4.3393309125447255e-05
50	2574	0.00010592603930624623	None	0.39401574192788014	0.00010592603930624623
50	2565	0.00035949322865833056	None	0.36456493051357025	0.00035949322865833056
50	2471	None	None	0.3774744736887048	None
50	2048	None	None	0.3810479856043171	None
50	2567	-3.341614632970362e-06	None	0.3179464760163212	-3.341614632970362e-06
50	2527	None	None	0.43328607916553397	None
50	2519	None	None	0.30164583294767605	None
50	2535	None	None	0.3604372192556922	None
50	2308	None	None	0.5958446657862628	None
50	2363	None	None	0.36137032574647365	None
50	2586	-5.235533047182732e-08	None	0.4826174717341746	-5.235533047182732e-08
50	2549	None	None	0.19501264440438004	None
50	2188	None	None	0.46341769407899963	None
50	2573	-2.217404142195683e-05	None	0.3995504375868724	-2.217404142195683e-05
50	2446	None	None	0.3744654395448682	None
50	2593	-2.1962135592420187e-10	None	0.3900956198491212	-2.1962135592420187e-10
50	2477	None	None	0.4244663764133481	None
50	2181	None	None	0.34227131129333155	None
50	2590	1.6540773515301074e-06	None	0.3620942278552882	1.6540773515301074e-06
50	2452	None	None	0.39524880457777156	None
50	2515	None	None	0.346438391857523	None
50	2572	8.617654485966575e-05	None	0.5010021163020915	8.617654485966575e-05
50	2583	6.488740474350827e-06	None	0.35632518007039554	6.488740474350827e-06
50	2251	None	None	0.4081565400538315	None
50	1858	None	None	0.46639463344558474	None
74	3488	0.00691287639073499	None	0.0	0.00691287639073499
74	3757	0.002382632392768529	None	0.0	0.002382632392768529
74	3678	0.004433077886460765	None	0.0	0.004433077886460765
74	3762	0.003080117747809506	None	0.0	0.003080117747809506
74	3731	0.004685787941459789	None	0.0	0.004685787941459789
74	3717	0.0057836656081345665	None	0.0	0.0057836656081345665
74	3483	0.003547902382748235	None	0.0	0.003547902382748235
74	3532	0.003391647400908114	None	0.04969942920772431	0.003391647400908114
74	3730	0.007045151696820819	None	0.0	0.007045151696820819
74	3765	0.009020115945897269	None	0.014850444918779859	0.009020115945897269
74	3618	0.00550210943396209	None	0.0	0.00550210943396209
74	3761	0.0030769103650796223	None	0.051460617152577035	0.0030769103650796223
74	3374	0.0038642455349358665	None	0.056177847573226004	0.0038642455349358665
74	3783	0.005692892688669268	None	0.0	0.005692892688669268
74	3629	0.006454337239007356	None	0.0	0.006454337239007356
74	3551	0.005657404925513742	None	0.0	0.005657404925513742
74	3726	0.00529936598718091	None	0.0	0.00529936598718091
74	3760	0.007749561695035663	None	0.044209851888841974	0.007749561695035663
74	3766	0.004039186068810029	None	0.051460617152577035	0.004039186068810029
74	3469	0.0036033588828812274	None	0.04374276799730574	0.0036033588828812274
74	3767	0.00353663501655592	None	0.0	0.00353663501655592
74	3380	0.0055252107602704985	None	0.0	0.0055252107602704985
74	3691	0.0034454201025573743	None	0.0	0.0034454201025573743
74	3799	0.010496747213500262	None	0.11449076523307851	0.010496747213500262
74	3510	0.005001552620374314	None	0.0	0.005001552620374314
74	3535	0.00505755445972583	None	0.0	0.00505755445972583
74	3773	0.005367954188705415	None	0.0	0.005367954188705415
74	3447	0.003909331863971425	None	0.0	0.003909331863971425
74	3526	0.003903879621162661	None	0.0	0.003903879621162661
74	3772	0.0027716161324209954	None	0.0	0.0027716161324209954
74	3693	0.006145039735577312	None	0.0	0.006145039735577312
74	3613	0.0027053297857170715	None	0.0	0.0027053297857170715
74	3401	0.005414907002433263	None	0.0	0.005414907002433263
74	3679	0.0028092219763644222	None	0.0	0.0028092219763644222
74	3651	0.0043114982475034045	None	0.0	0.0043114982475034045
74	3751	0.008116932656845339	None	0.034864373453966445	0.008116932656845339
74	3689	0.0031900467626480413	None	0.0	0.0031900467626480413
74	3635	0.00676317484583137	None	0.034809515747357314	0.00676317484583137
74	3739	0.005426060703995762	None	0.0	0.005426060703995762
74	3609	0.0038292747040030157	None	0.0	0.0038292747040030157
74	3721	0.0023467040383086113	None	0.0	0.0023467040383086113
74	3641	0.006921361951886027	None	0.034809515747357314	0.006921361951886027
74	3790	0.003114270604397942	None	0.034864373453966445	0.003114270604397942
74	3554	0.008099889436316364	None	0.0	0.008099889436316364
74	3684	0.0038302069904966375	None	0.0	0.0038302069904966375
74	3344	0.004605139177820865	None	0.0	0.004605139177820865
74	3708	0.004534064033415791	None	0.042846008646101025	0.004534064033415791
74	3728	0.005702508072980373	None	0.034809515747357314	0.005702508072980373
74	3756	0.0037987301514628433	None	0.051460617152577035	0.0037987301514628433
74	3755	0.0018401417706985698	None	0.034864373453966445	0.0018401417706985698
74	3700	0.00700027275377529	None	0.0	0.00700027275377529
74	3594	0.006393112899229809	None	0.0	0.006393112899229809
74	3687	0.0030642827897007898	None	0.05016155663065255	0.0030642827897007898
74	3792	0.001486325353997615	None	0.0	0.001486325353997615
74	3623	0.005422674774039506	None	0.0	0.005422674774039506
74	3706	0.01119730919785805	None	0.014850444918779859	0.01119730919785805
74	3748	0.007723920938250184	None	0.0	0.007723920938250184
74	3603	0.005750415185955041	None	0.0	0.005750415185955041
74	3620	0.008241992847160692	None	0.0	0.008241992847160692
74	3571	0.007623442003890816	None	0.056177847573226004	0.007623442003890816
74	3655	0.005522615078917121	None	0.0	0.005522615078917121
74	3604	0.00455365914769417	None	0.08469954460226468	0.00455365914769417
74	3770	0.003019407063351838	None	0.04969942920772431	0.003019407063351838
74	3725	0.0061021483715281285	None	0.0	0.0061021483715281285
74	3795	0.0050868431421642775	None	0.0	0.0050868431421642775
74	3747	0.0035111931633526245	None	0.0	0.0035111931633526245
74	3584	0.004827105354656907	None	0.0	0.004827105354656907
74	3793	0.00790401153475348	None	0.0	0.00790401153475348
74	3172	0.0031189864243918734	None	0.0	0.0031189864243918734
74	3233	0.0035575843251375544	None	0.0	0.0035575843251375544
74	3695	0.0674547935209665	None	0.0	0.0674547935209665
74	3663	0.006819612049372089	None	0.0	0.006819612049372089
74	3682	0.005489291917154272	None	0.0	0.005489291917154272
74	3669	0.005950811450629727	None	0.0	0.005950811450629727
74	3780	0.008028974490919018	None	0.0	0.008028974490919018
74	3631	0.006589358897993264	None	0.0	0.006589358897993264
74	3723	0.0049261791755074525	None	0.0	0.0049261791755074525
74	3786	0.005692410599527772	None	0.0	0.005692410599527772
74	3650	0.003409355399036778	None	0.04374276799730574	0.003409355399036778
74	3778	0.006668263196422527	None	0.0	0.006668263196422527
74	3466	0.007853134921120053	None	0.0	0.007853134921120053
74	3720	0.006670343936032828	None	0.034809515747357314	0.006670343936032828
74	3659	0.0025813046684201022	None	0.0	0.0025813046684201022
74	3683	0.009513326656846864	None	0.0	0.009513326656846864
74	3711	0.006892127531051571	None	0.0	0.006892127531051571
74	3630	0.00423298790903746	None	0.0	0.00423298790903746
74	3568	0.003992218494435847	None	0.0	0.003992218494435847
74	3696	0.006484648280852207	None	0.0	0.006484648280852207
74	3727	0.006180365767743764	None	0.0	0.006180365767743764
74	3492	0.0050970590325937586	None	0.0	0.0050970590325937586
74	3759	0.011130295686480015	None	0.014850444918779859	0.011130295686480015
74	3660	0.00442744985685317	None	0.0	0.00442744985685317
74	3742	0.007773217102151518	None	0.0	0.007773217102151518
74	3208	0.005635875744426455	None	0.0	0.005635875744426455
74	3722	0.007392481386176103	None	0.0	0.007392481386176103
74	3789	0.008757690987538891	None	0.034864373453966445	0.008757690987538891
74	3627	0.004782669916069227	None	0.0	0.004782669916069227
74	3713	0.00444148652781899	None	0.0	0.00444148652781899
74	3438	0.0044938542701933315	None	0.0	0.0044938542701933315
74	3366	0.005119445369880074	None	0.0	0.005119445369880074
60	2908	0.0017890214563624897	None	0.33816616301832886	0.0017890214563624897
60	3040	2.5089662423036047e-06	None	0.09249143688711448	2.5089662423036047e-06
60	2640	0.00031453043150739675	None	0.0808122035641768	0.00031453043150739675
60	2939	0.0006246351059543071	None	0.4147319091206333	0.0006246351059543071
60	3065	-2.1618960708684645e-05	None	0.0	-2.1618960708684645e-05
60	3094	0.00121832516849831	None	0.01588293340967421	0.00121832516849831
60	3045	0.0003296974665512999	None	0.20031236543580566	0.0003296974665512999
60	2785	0.00022794919915900607	None	0.3936596252952729	0.00022794919915900607
60	2723	0.0004730775009886419	None	0.3231491020420757	0.0004730775009886419
60	2969	0.00041922451598539297	None	0.0	0.00041922451598539297
60	2970	0.0011265467734116153	None	0.15317685731158506	0.0011265467734116153
60	3026	0.0005027449388781223	None	0.09249143688711448	0.0005027449388781223
60	2978	0.00013522927420838088	None	0.09249143688711448	0.00013522927420838088
60	3080	0.000270423368829923	None	0.0	0.000270423368829923
60	2863	0.0008191241481698219	None	0.0	0.0008191241481698219
60	3018	0.0009918744632892238	None	0.03741960391786121	0.0009918744632892238
60	3008	0.0007068079215261483	None	0.36249797425817804	0.0007068079215261483
60	2631	0.00020167806554950184	None	0.4242779577926547	0.00020167806554950184
60	2958	0.00022570853748933673	None	0.21187758475812327	0.00022570853748933673
60	2996	0.00035633359033715526	None	0.09249143688711448	0.00035633359033715526
60	2964	0.0012440529828121425	None	0.3789784105526117	0.0012440529828121425
60	2999	0.0005127654526445418	None	0.24837332949407043	0.0005127654526445418
60	2905	0.00011831974467628991	None	0.303606040756112	0.00011831974467628991
60	2879	0.0009277798827680157	None	0.05617907759453785	0.0009277798827680157
60	3074	0.0004857456514078063	None	0.3231491020420757	0.0004857456514078063
60	3086	0.0014013285048601542	None	0.14729839902769526	0.0014013285048601542
60	2980	0.0003215490341169546	None	0.353032910671932	0.0003215490341169546
60	3078	0.0005737303356608515	None	0.34946291246001887	0.0005737303356608515
60	2997	0.0007311478434456111	None	0.0	0.0007311478434456111
60	3048	0.0005921431065171039	None	0.34946291246001887	0.0005921431065171039
60	2836	0.0007745901583499649	None	0.01588293340967421	0.0007745901583499649
60	2984	0.0007331080297209281	None	0.0	0.0007331080297209281
60	3057	0.00020327387970000985	None	0.435451818050739	0.00020327387970000985
60	2952	0.0004897827443747396	None	0.0	0.0004897827443747396
60	3032	0.00048551595078064324	None	0.0	0.00048551595078064324
60	2988	0.0011271675108761113	None	0.15317685731158506	0.0011271675108761113
60	3041	0.0008399955702365941	None	0.0	0.0008399955702365941
60	3092	0.0012729593322047897	None	0.01588293340967421	0.0012729593322047897
60	3072	0.00012289220367935413	None	0.11601886205085202	0.00012289220367935413
60	3039	0.0030440894796260162	None	0.19168488166041212	0.0030440894796260162
60	3011	0.00104409811640933	None	0.2843053337148085	0.00104409811640933
60	2557	0.00045723581820030537	None	0.20031236543580566	0.00045723581820030537
60	3034	0.0011735301717237605	None	0.14729839902769526	0.0011735301717237605
60	3096	3.7747562523741885e-05	None	0.0	3.7747562523741885e-05
60	2918	0.0011901028145433275	None	0.14729839902769526	0.0011901028145433275
60	2903	0.00045435823319346684	None	0.0	0.00045435823319346684
60	3056	0.0009161126448902579	None	0.06960818216614743	0.0009161126448902579
60	2950	0.001216825321249725	None	0.01588293340967421	0.001216825321249725
60	3083	0.0006311492532006674	None	0.34946291246001887	0.0006311492532006674
60	2938	0.00040693963648633444	None	0.2706933992216605	0.00040693963648633444
60	3021	0.0005501262368403831	None	0.03741960391786121	0.0005501262368403831
60	3059	0.001208379123300282	None	0.0	0.001208379123300282
60	3071	0.0010676320091906003	None	0.06960818216614743	0.0010676320091906003
60	3005	0.0012832785467548748	None	0.41841505957447894	0.0012832785467548748
60	3003	0.00042804585667045885	None	0.03741960391786121	0.00042804585667045885
60	3012	0.0011418357530022193	None	0.15317685731158506	0.0011418357530022193
60	2876	0.001489777915786006	None	0.05617907759453785	0.001489777915786006
60	3077	0.001239266977132347	None	0.1762884174205845	0.001239266977132347
60	2797	2.9293695909275395e-05	None	0.3876292602876615	2.9293695909275395e-05
60	3079	0.002342788863171969	None	0.1722416481760854	0.002342788863171969
60	2756	0.0006859963399702641	None	0.0	0.0006859963399702641
60	2896	0.0007394079318241168	None	0.03741960391786121	0.0007394079318241168
60	2911	0.0003552957705286694	None	0.303606040756112	0.0003552957705286694
60	2861	0.0007891993921697968	None	0.0	0.0007891993921697968
60	2971	0.0012047966589399468	None	0.218775405496603	0.0012047966589399468
60	2616	0.0004694741951602389	None	0.03741960391786121	0.0004694741951602389
60	2826	0.00018768396718544467	None	0.6472894927217712	0.00018768396718544467
60	3055	0.0022092586766376647	None	0.14512264674069214	0.0022092586766376647
60	2901	0.0009625197756935086	None	0.1258950546944479	0.0009625197756935086
60	2793	0.0006025280789041358	None	0.03741960391786121	0.0006025280789041358
60	2916	0.0005024235521757763	None	0.09249143688711448	0.0005024235521757763
60	2802	0.00023280310089606905	None	0.303606040756112	0.00023280310089606905
60	3016	0.001391125452110803	None	0.05617907759453785	0.001391125452110803
60	3098	-7.616435325837439e-05	None	0.0	-7.616435325837439e-05
60	2929	0.000896407611880681	None	0.06960818216614743	0.000896407611880681
60	2891	0.00012512123052013524	None	0.0808122035641768	0.00012512123052013524
60	3006	0.0005257591877558485	None	0.09249143688711448	0.0005257591877558485
60	2819	0.001079179829772268	None	0.0	0.001079179829772268
60	3090	0.001285357654442451	None	0.218775405496603	0.001285357654442451
60	2729	0.0004933374010441866	None	0.1614276107588609	0.0004933374010441866
60	3099	0.00013338578391969936	None	0.2310972424705752	0.00013338578391969936
60	3066	0.0014556658420652763	None	0.3789784105526117	0.0014556658420652763
60	2788	0.001043052486465087	None	0.1614276107588609	0.001043052486465087
60	2921	0.0013882379420908208	None	0.07147320034353397	0.0013882379420908208
60	2907	0.0010980874049390551	None	0.0	0.0010980874049390551
60	3085	0.0031233345319880016	None	0.19491722750733184	0.0031233345319880016
60	2899	0.0004871754021933342	None	0.09249143688711448	0.0004871754021933342
60	2827	0.0015135500463697691	None	0.1762884174205845	0.0015135500463697691
60	3013	0.0008979897545853665	None	0.0	0.0008979897545853665
60	2804	0.0005653686660679441	None	0.2706933992216605	0.0005653686660679441
60	3020	0.0002574172110322309	None	0.0	0.0002574172110322309
60	3030	0.00034607383816626314	None	0.0	0.00034607383816626314
60	3084	0.0014868500854995285	None	0.1405559480763307	0.0014868500854995285
60	2925	0.0010622900393322142	None	0.06960818216614743	0.0010622900393322142
60	3033	0.0008169856105360532	None	0.01588293340967421	0.0008169856105360532
60	2872	0.0013944820812048972	None	0.07147320034353397	0.0013944820812048972
60	2760	0.00012342782676718505	None	0.4036766205410987	0.00012342782676718505
60	2684	0.0006507507020193446	None	0.43452326490501114	0.0006507507020193446
60	3082	0.0014124639003150242	None	0.19491722750733184	0.0014124639003150242
60	2928	0.0007544477110992681	None	0.0	0.0007544477110992681
109	4934	0.022441004370843575	None	0.006458796500100875	0.022441004370843575
109	5441	0.01156924481974738	None	0.0	0.01156924481974738
109	5521	0.017776046222412696	None	0.006458796500100875	0.017776046222412696
109	5433	0.011972721728720711	None	0.0	0.011972721728720711
109	5099	0.010090945567136193	None	0.014875564493483522	0.010090945567136193
109	5349	0.013613011910838581	None	0.03776613988765838	0.013613011910838581
109	4983	0.011907230134872644	None	0.0	0.011907230134872644
109	5319	0.01261508751673947	None	0.0	0.01261508751673947
109	5435	0.013782541761276655	None	0.0	0.013782541761276655
109	5095	0.01160016564231226	None	0.0	0.01160016564231226
109	5451	0.0123612445027044	None	0.0	0.0123612445027044
109	5463	0.01332018057631346	None	0.0	0.01332018057631346
109	5506	0.017401006427674014	None	0.028177426303985932	0.017401006427674014
109	5067	0.015855802205867058	None	0.0	0.015855802205867058
109	5259	0.01181538953093679	None	0.07256104639370335	0.01181538953093679
109	5440	0.01279071892992496	None	0.02168097788122104	0.01279071892992496
109	5457	0.012355086741831061	None	0.003434291835222892	0.012355086741831061
109	5513	0.01301375220915423	None	0.0441152878243289	0.01301375220915423
109	4978	0.014418369879535113	None	0.0	0.014418369879535113
109	5453	0.01477200361304415	None	0.0	0.01477200361304415
109	5181	0.013028939954904896	None	0.0	0.013028939954904896
109	5297	0.024101497868136226	None	0.012544311022871023	0.024101497868136226
109	5545	0.01143234964948133	None	0.0	0.01143234964948133
109	5475	0.01266615770819523	None	0.0	0.01266615770819523
109	5539	0.012652681147969365	None	0.0	0.012652681147969365
109	5215	0.013332016907143508	None	0.0	0.013332016907143508
109	5455	0.005591212413732078	None	0.0	0.005591212413732078
109	5526	0.026008056818450344	None	0.012544311022871023	0.026008056818450344
109	5396	0.012214444276099261	None	0.0	0.012214444276099261
109	5398	0.013425035998245391	None	0.0	0.013425035998245391
109	5324	0.013718724273571082	None	0.0	0.013718724273571082
109	5352	0.015360217702989102	None	0.0	0.015360217702989102
109	5501	0.012762767398749729	None	0.006458796500100875	0.012762767398749729
109	5523	0.01165007527489438	None	0.0	0.01165007527489438
109	5522	0.010367119264157364	None	0.0	0.010367119264157364
109	5474	0.013080465922496483	None	0.0	0.013080465922496483
109	5237	0.01296232232804075	None	0.0	0.01296232232804075
109	5540	0.010479035775653319	None	0.0	0.010479035775653319
109	5471	0.018207034084542148	None	0.0	0.018207034084542148
109	5340	0.014989867194232308	None	0.013057186116959144	0.014989867194232308
109	5525	0.012225568221277437	None	0.0	0.012225568221277437
109	5535	0.009349464805084065	None	0.04750673627139108	0.009349464805084065
109	5313	0.01173302255291568	None	0.0	0.01173302255291568
109	4826	0.01209338183662123	None	0.0	0.01209338183662123
109	5454	0.017973073874453616	None	0.03410686062744729	0.017973073874453616
109	5530	0.013585482965503505	None	0.006458796500100875	0.013585482965503505
109	5550	0.006805148053152992	None	0.06297383223290724	0.006805148053152992
109	5288	0.01162142183976767	None	0.0	0.01162142183976767
109	4812	0.01231802289019768	None	0.0	0.01231802289019768
109	5350	0.018156911312730867	None	0.012544311022871023	0.018156911312730867
109	5507	0.012331833790047262	None	0.0	0.012331833790047262
109	5531	0.027125694110403258	None	0.012544311022871023	0.027125694110403258
109	5465	0.012097526300908884	None	0.014875564493483522	0.012097526300908884
109	4802	0.011698746998922552	None	0.0	0.011698746998922552
109	5354	0.023808423820260292	None	0.030485088813624866	0.023808423820260292
109	5370	0.013652474266643368	None	0.0	0.013652474266643368
109	4009	0.012958131080646753	None	0.0	0.012958131080646753
109	5519	0.009778114418060384	None	0.0	0.009778114418060384
109	5379	0.009399964914176374	None	0.01610675486045667	0.009399964914176374
109	5508	0.010949162924661448	None	0.0	0.010949162924661448
109	5066	0.014152829726675621	None	0.0	0.014152829726675621
109	5491	0.008815529062869665	None	0.003434291835222892	0.008815529062869665
109	4987	0.011266749531297677	None	0.0	0.011266749531297677
109	5472	0.01815946914524283	None	0.02168097788122104	0.01815946914524283
109	4868	0.013899035107679961	None	0.0	0.013899035107679961
109	5450	0.012944797801469022	None	0.0	0.012944797801469022
109	4995	0.013335690484449356	None	0.0	0.013335690484449356
109	5518	0.014101687656184369	None	0.030485088813624866	0.014101687656184369
109	3695	0.0674547935209665	None	0.07894828965961993	0.0674547935209665
109	5514	0.01169694362223313	None	0.0	0.01169694362223313
109	5509	0.01619263634301561	None	0.013057186116959144	0.01619263634301561
109	5544	0.012840038424243147	None	0.0	0.012840038424243147
109	5178	0.013346499931218775	None	0.0	0.013346499931218775
109	4912	0.013583530026717234	None	0.0	0.013583530026717234
109	5070	0.01228788261605703	None	0.0	0.01228788261605703
109	4665	0.013904369113001061	None	0.0	0.013904369113001061
109	5392	0.013282318481677057	None	0.003434291835222892	0.013282318481677057
109	5462	0.014928544503135783	None	0.0	0.014928544503135783
109	5511	0.006779894862736769	None	0.0	0.006779894862736769
109	5412	0.013253977156520554	None	0.003434291835222892	0.013253977156520554
109	5421	0.016298519409296715	None	0.03308849853108401	0.016298519409296715
109	5541	0.025765143942535547	None	0.012544311022871023	0.025765143942535547
109	5458	0.017129060537381693	None	0.03308849853108401	0.017129060537381693
109	5413	0.013492700790201323	None	0.0	0.013492700790201323
109	5520	0.008738014243667722	None	0.01610675486045667	0.008738014243667722
109	5505	0.015365449913763676	None	0.006458796500100875	0.015365449913763676
109	5426	0.009161151846369247	None	0.006458796500100875	0.009161151846369247
109	5043	0.012263629399720134	None	0.003434291835222892	0.012263629399720134
109	5423	0.01192914702535335	None	0.0	0.01192914702535335
109	5543	0.010816684866057242	None	0.0	0.010816684866057242
109	5444	0.009840114973110098	None	0.0	0.009840114973110098
109	5494	0.018251422439139242	None	0.006458796500100875	0.018251422439139242
109	5385	0.015377941546505503	None	0.0	0.015377941546505503
109	5536	0.009265135604825834	None	0.0	0.009265135604825834
109	5248	0.013461539892847676	None	0.0	0.013461539892847676
109	5489	0.010664275794039247	None	0.014875564493483522	0.010664275794039247
109	5438	0.012159118327252152	None	0.0	0.012159118327252152
109	5351	0.013340575528110847	None	0.0	0.013340575528110847
109	5492	0.012059264473313163	None	0.0	0.012059264473313163
109	5347	0.013697804044816781	None	0.0	0.013697804044816781
110	4934	0.022441004370843575	None	0.0021529321667002914	0.022441004370843575
110	5521	0.017776046222412696	None	0.0021529321667002914	0.017776046222412696
110	5433	0.011972721728720711	None	0.0	0.011972721728720711
110	5099	0.010090945567136193	None	0.02683098417830098	0.010090945567136193
110	5349	0.013613011910838581	None	0.04914663995082673	0.013613011910838581
110	5596	0.009551960123588521	None	0.0	0.009551960123588521
110	4983	0.011907230134872644	None	0.0	0.011907230134872644
110	5319	0.01261508751673947	None	0.0	0.01261508751673947
110	5435	0.013782541761276655	None	0.0	0.013782541761276655
110	5463	0.01332018057631346	None	0.0	0.01332018057631346
110	5506	0.017401006427674014	None	0.01609329941394565	0.017401006427674014
110	5067	0.015855802205867058	None	0.0	0.015855802205867058
110	4978	0.014418369879535113	None	0.0	0.014418369879535113
110	5453	0.01477200361304415	None	0.0	0.01477200361304415
110	5558	0.013766380563132768	None	0.0	0.013766380563132768
110	5586	0.00010001845386596653	None	0.0	0.00010001845386596653
110	5297	0.024101497868136226	None	0.011797747068209578	0.024101497868136226
110	5545	0.01143234964948133	None	0.0	0.01143234964948133
110	5475	0.01266615770819523	None	0.0	0.01266615770819523
110	5539	0.012652681147969365	None	0.0	0.012652681147969365
110	5571	0.022583910680264156	None	0.02696130164229501	0.022583910680264156
110	5215	0.013332016907143508	None	0.0	0.013332016907143508
110	5455	0.005591212413732078	None	0.0	0.005591212413732078
110	5526	0.026008056818450344	None	0.011797747068209578	0.026008056818450344
110	5396	0.012214444276099261	None	0.0	0.012214444276099261
110	5398	0.013425035998245391	None	0.0	0.013425035998245391
110	5324	0.013718724273571082	None	0.0	0.013718724273571082
110	5352	0.015360217702989102	None	0.0	0.015360217702989102
110	5501	0.012762767398749729	None	0.0021529321667002914	0.012762767398749729
110	5523	0.01165007527489438	None	0.0	0.01165007527489438
110	5576	0.020213142364297543	None	0.0021529321667002914	0.020213142364297543
110	5559	0.003972994557022553	None	0.0	0.003972994557022553
110	5522	0.010367119264157364	None	0.0	0.010367119264157364
110	5474	0.013080465922496483	None	0.0	0.013080465922496483
110	5237	0.01296232232804075	None	0.0	0.01296232232804075
110	5471	0.018207034084542148	None	0.0	0.018207034084542148
110	5340	0.014989867194232308	None	0.018304753506684972	0.014989867194232308
110	5557	0.012411009142918334	None	0.0	0.012411009142918334
110	5525	0.012225568221277437	None	0.0	0.012225568221277437
110	5590	0.01066169133177042	None	0.0021529321667002914	0.01066169133177042
110	4826	0.01209338183662123	None	0.0	0.01209338183662123
110	5530	0.013585482965503505	None	0.0021529321667002914	0.013585482965503505
110	5591	0.016733124083774416	None	0.01696830360908127	0.016733124083774416
110	5573	0.007297463582192856	None	0.03878536466572488	0.007297463582192856
110	5550	0.006805148053152992	None	0.07239236674673913	0.006805148053152992
110	5288	0.01162142183976767	None	0.0	0.01162142183976767
110	4812	0.01231802289019768	None	0.0	0.01231802289019768
110	5561	0.011989341885960864	None	0.0	0.011989341885960864
110	5577	0.014068999468195242	None	0.0	0.014068999468195242
110	5350	0.018156911312730867	None	0.011797747068209578	0.018156911312730867
110	5507	0.012331833790047262	None	0.0	0.012331833790047262
110	5531	0.027125694110403258	None	0.011797747068209578	0.027125694110403258
110	5465	0.012097526300908884	None	0.02683098417830098	0.012097526300908884
110	5555	0.014193132574860838	None	0.0	0.014193132574860838
110	5560	0.005074887857215103	None	0.018304753506684972	0.005074887857215103
110	4802	0.011698746998922552	None	0.0	0.011698746998922552
110	5354	0.023808423820260292	None	0.030214297936927516	0.023808423820260292
110	5370	0.013652474266643368	None	0.0	0.013652474266643368
110	5562	0.012358748974585563	None	0.0	0.012358748974585563
110	4009	0.012958131080646753	None	0.0	0.012958131080646753
110	5592	0.013714237229626534	None	0.006868583670445784	0.013714237229626534
110	5564	0.022245174957536647	None	0.03455743983296187	0.022245174957536647
110	5508	0.010949162924661448	None	0.0	0.010949162924661448
110	5491	0.008815529062869665	None	0.006868583670445784	0.008815529062869665
110	4868	0.013899035107679961	None	0.0	0.013899035107679961
110	5599	0.020070091288863445	None	0.01609329941394565	0.020070091288863445
110	5563	0.001680551727422492	None	0.12097981548525641	0.001680551727422492
110	5518	0.014101687656184369	None	0.030214297936927516	0.014101687656184369
110	3695	0.0674547935209665	None	0.0767960954298699	0.0674547935209665
110	5509	0.01619263634301561	None	0.018304753506684972	0.01619263634301561
110	5544	0.012840038424243147	None	0.0	0.012840038424243147
110	5178	0.013346499931218775	None	0.0	0.013346499931218775
110	5581	0.013806944913935994	None	0.0	0.013806944913935994
110	4912	0.013583530026717234	None	0.0	0.013583530026717234
110	4665	0.013904369113001061	None	0.0	0.013904369113001061
110	5392	0.013282318481677057	None	0.006868583670445784	0.013282318481677057
110	5462	0.014928544503135783	None	0.0	0.014928544503135783
110	5595	0.0047296138388094565	None	0.006868583670445784	0.0047296138388094565
110	5412	0.013253977156520554	None	0.006868583670445784	0.013253977156520554
110	5421	0.016298519409296715	None	0.030716357566729267	0.016298519409296715
110	5541	0.025765143942535547	None	0.011797747068209578	0.025765143942535547
110	5458	0.017129060537381693	None	0.030716357566729267	0.017129060537381693
110	5553	0.010787254361238353	None	0.0	0.010787254361238353
110	5520	0.008738014243667722	None	0.01610675486045667	0.008738014243667722
110	5505	0.015365449913763676	None	0.0021529321667002914	0.015365449913763676
110	5423	0.01192914702535335	None	0.0	0.01192914702535335
110	5543	0.010816684866057242	None	0.0	0.010816684866057242
110	5567	0.017557847190548613	None	0.13331912905315235	0.017557847190548613
110	5444	0.009840114973110098	None	0.0	0.009840114973110098
110	5494	0.018251422439139242	None	0.0021529321667002914	0.018251422439139242
110	5574	0.008780686891894898	None	0.01610675486045667	0.008780686891894898
110	5385	0.015377941546505503	None	0.0	0.015377941546505503
110	5248	0.013461539892847676	None	0.0	0.013461539892847676
110	5489	0.010664275794039247	None	0.02683098417830098	0.010664275794039247
110	5438	0.012159118327252152	None	0.0	0.012159118327252152
110	5351	0.013340575528110847	None	0.0	0.013340575528110847
110	5587	0.011930009834359444	None	0.0	0.011930009834359444
110	5492	0.012059264473313163	None	0.0	0.012059264473313163
110	5347	0.013697804044816781	None	0.0	0.013697804044816781
110	5589	0.0016657762649526125	None	0.0	0.0016657762649526125
76	3847	0.0094171075494337	None	0.011388352872260876	0.0094171075494337
76	3877	0.0047963081783997	None	0.0	0.0047963081783997
76	3488	0.00691287639073499	None	0.0	0.00691287639073499
76	3678	0.004433077886460765	None	0.0	0.004433077886460765
76	3762	0.003080117747809506	None	0.0	0.003080117747809506
76	3717	0.0057836656081345665	None	0.0	0.0057836656081345665
76	3808	0.0038440706961809677	None	0.04187261778116752	0.0038440706961809677
76	3878	0.004457025166311836	None	0.0	0.004457025166311836
76	3765	0.009020115945897269	None	0.004950148306259953	0.009020115945897269
76	3806	0.006051176155166881	None	0.0	0.006051176155166881
76	3618	0.00550210943396209	None	0.0	0.00550210943396209
76	3551	0.005657404925513742	None	0.0	0.005657404925513742
76	3760	0.007749561695035663	None	0.041217905977079666	0.007749561695035663
76	3766	0.004039186068810029	None	0.04187261778116752	0.004039186068810029
76	3469	0.0036033588828812274	None	0.05624070171082167	0.0036033588828812274
76	3888	0.003479314333867061	None	0.02847088218065219	0.003479314333867061
76	3889	0.0075415542470548685	None	0.0	0.0075415542470548685
76	3380	0.0055252107602704985	None	0.0	0.0055252107602704985
76	3802	0.012930147618374757	None	0.004950148306259953	0.012930147618374757
76	3801	0.006662112926032954	None	0.011388352872260876	0.006662112926032954
76	3852	0.004399981648854507	None	0.03271660340951059	0.004399981648854507
76	3858	0.004860307538005108	None	0.0	0.004860307538005108
76	3799	0.010496747213500262	None	0.09400377691427163	0.010496747213500262
76	3865	0.007348843861426925	None	0.0	0.007348843861426925
76	3535	0.00505755445972583	None	0.0	0.00505755445972583
76	3773	0.005367954188705415	None	0.0	0.005367954188705415
76	3829	0.0073946774270734865	None	0.0	0.0073946774270734865
76	3447	0.003909331863971425	None	0.010249912589432704	0.003909331863971425
76	3874	0.004964792384681934	None	0.0	0.004964792384681934
76	3693	0.006145039735577312	None	0.0	0.006145039735577312
76	3401	0.005414907002433263	None	0.0	0.005414907002433263
76	3868	0.00823657845672009	None	0.004950148306259953	0.00823657845672009
76	3651	0.0043114982475034045	None	0.0	0.0043114982475034045
76	3751	0.008116932656845339	None	0.02847088218065219	0.008116932656845339
76	3815	0.0031273607147146586	None	0.0	0.0031273607147146586
76	3635	0.00676317484583137	None	0.011388352872260876	0.00676317484583137
76	3739	0.005426060703995762	None	0.0	0.005426060703995762
76	3641	0.006921361951886027	None	0.011388352872260876	0.006921361951886027
76	3898	0.007516276265314846	None	0.0	0.007516276265314846
76	3890	0.007152672688888895	None	0.0	0.007152672688888895
76	3728	0.005702508072980373	None	0.011388352872260876	0.005702508072980373
76	3851	0.0021418062420692284	None	0.0	0.0021418062420692284
76	3826	0.008426115471065731	None	0.004950148306259953	0.008426115471065731
76	3700	0.00700027275377529	None	0.0	0.00700027275377529
76	3871	0.0051005513834605515	None	0.0	0.0051005513834605515
76	3892	0.004838881376733491	None	0.0741355497558491	0.004838881376733491
76	3594	0.006393112899229809	None	0.0	0.006393112899229809
76	3687	0.0030642827897007898	None	0.03271660340951059	0.0030642827897007898
76	3882	0.007218756788417659	None	0.004950148306259953	0.007218756788417659
76	3706	0.01119730919785805	None	0.004950148306259953	0.01119730919785805
76	3849	0.005789450914983933	None	0.0	0.005789450914983933
76	3861	0.002574184447650305	None	0.0	0.002574184447650305
76	3603	0.005750415185955041	None	0.0	0.005750415185955041
76	3620	0.008241992847160692	None	0.0	0.008241992847160692
76	3655	0.005522615078917121	None	0.0	0.005522615078917121
76	3604	0.00455365914769417	None	0.08017941839444627	0.00455365914769417
76	3793	0.00790401153475348	None	0.0	0.00790401153475348
76	3881	0.006758019965054934	None	0.0	0.006758019965054934
76	3884	0.006693775933956792	None	0.0	0.006693775933956792
76	3695	0.0674547935209665	None	0.0	0.0674547935209665
76	3875	0.0032705790669582385	None	0.03271660340951059	0.0032705790669582385
76	3841	0.007444116085742706	None	0.07453920900052483	0.007444116085742706
76	3846	0.008805222205976768	None	0.0	0.008805222205976768
76	3893	0.00047084751036943366	None	0.0	0.00047084751036943366
76	3859	0.004697115344705919	None	0.0	0.004697115344705919
76	3663	0.006819612049372089	None	0.0	0.006819612049372089
76	3833	0.005812369016108065	None	0.011388352872260876	0.005812369016108065
76	3669	0.005950811450629727	None	0.0	0.005950811450629727
76	3879	0.003205478985702843	None	0.010249912589432704	0.003205478985702843
76	3780	0.008028974490919018	None	0.0	0.008028974490919018
76	3872	0.008278659632714106	None	0.02847088218065219	0.008278659632714106
76	3631	0.006589358897993264	None	0.0	0.006589358897993264
76	3723	0.0049261791755074525	None	0.0	0.0049261791755074525
76	3786	0.005692410599527772	None	0.0	0.005692410599527772
76	3650	0.003409355399036778	None	0.05624070171082167	0.003409355399036778
76	3837	0.005937342948642105	None	0.03271660340951059	0.005937342948642105
76	3720	0.006670343936032828	None	0.011388352872260876	0.006670343936032828
76	3812	0.003547094775580965	None	0.0	0.003547094775580965
76	3683	0.009513326656846864	None	0.0	0.009513326656846864
76	3891	0.0047922849562616835	None	0.0	0.0047922849562616835
76	3711	0.006892127531051571	None	0.0	0.006892127531051571
76	3568	0.003992218494435847	None	0.0	0.003992218494435847
76	3696	0.006484648280852207	None	0.0	0.006484648280852207
76	3819	0.006558707501559497	None	0.0	0.006558707501559497
76	3887	0.00846400562188905	None	0.011388352872260876	0.00846400562188905
76	3840	0.006578985894723512	None	0.011388352872260876	0.006578985894723512
76	3727	0.006180365767743764	None	0.0	0.006180365767743764
76	3492	0.0050970590325937586	None	0.0	0.0050970590325937586
76	3860	0.007534527116843235	None	0.04934553564803578	0.007534527116843235
76	3660	0.00442744985685317	None	0.0	0.00442744985685317
76	3742	0.007773217102151518	None	0.0	0.007773217102151518
76	3824	0.008918029424662025	None	0.0	0.008918029424662025
76	3722	0.007392481386176103	None	0.0	0.007392481386176103
76	3816	0.004008259522524184	None	0.04187261778116752	0.004008259522524184
76	3789	0.008757690987538891	None	0.02847088218065219	0.008757690987538891
76	3828	0.0066697905465849545	None	0.004950148306259953	0.0066697905465849545
76	3900	0.007708692577662089	None	0.04934553564803578	0.007708692577662089
76	3366	0.005119445369880074	None	0.0	0.005119445369880074
76	3857	0.008379716598570964	None	0.02847088218065219	0.008379716598570964
76	3836	0.006458464514591544	None	0.0	0.006458464514591544
30	1373	0.41161206272240386	0.41161206272240386	0.4414485568035286	0.41161206272240386
30	1433	0.3490823446546753	0.3490823446546753	0.3613143040306953	0.3490823446546753
30	1528	0.36286045358376934	0.36286045358376934	0.47693065148967123	0.36286045358376934
30	1564	0.3734230023291248	0.3734230023291248	0.3862980846065742	0.3734230023291248
30	1600	0.5199019211850929	0.5199019211850929	0.5894998451453558	0.5199019211850929
30	1543	0.3516546465871578	0.3516546465871578	0.36538206188899314	0.3516546465871578
30	1381	0.3778442012687891	0.3778442012687891	0.38251692053746594	0.3778442012687891
30	1597	0.34226246072327926	0.34226246072327926	0.3846392298407814	0.34226246072327926
30	1452	0.3447720408595068	0.3447720408595068	0.35831599847100476	0.3447720408595068
30	1562	0.2874101230285583	0.2874101230285583	0.2993985931344024	0.2874101230285583
30	1559	0.2614383068174949	0.2614383068174949	0.26502995532955886	0.2614383068174949
30	1200	0.2516040407672143	0.2516040407672143	0.260264213213255	0.2516040407672143
30	1259	0.49193892219170465	0.49193892219170465	0.6139820258914517	0.49193892219170465
30	1577	0.2088298456769034	0.2088298456769034	0.25121109532241803	0.2088298456769034
30	1510	0.31620280188266386	0.31620280188266386	0.38959608611970753	0.31620280188266386
30	1031	0.35970482266166764	0.35970482266166764	0.3849982908509997	0.35970482266166764
30	1439	0.2721852254642376	0.2721852254642376	0.2721852254642376	0.2721852254642376
30	1495	0.40151201851099555	0.40151201851099555	0.42769759197338597	0.40151201851099555
30	1432	0.3796784568093275	0.3796784568093275	0.3877448771523532	0.3796784568093275
30	1131	0.3907718528126352	0.3907718528126352	0.41098279430046336	0.3907718528126352
30	778	0.37318597745706417	0.37318597745706417	0.44659218416908714	0.37318597745706417
30	1445	0.4296796610220551	0.4296796610220551	0.4296796610220551	0.4296796610220551
30	1533	0.3846675989858422	0.3846675989858422	0.4156338048738138	0.3846675989858422
30	1576	0.2622107408658397	0.2622107408658397	0.2756942964904825	0.2622107408658397
30	1502	0.32217065212022483	0.32217065212022483	0.3266439454748889	0.32217065212022483
30	1556	0.3796784568093275	0.3796784568093275	0.3877448771523532	0.3796784568093275
30	1593	0.26809772945386096	0.26809772945386096	0.33031526965370406	0.26809772945386096
30	1291	0.37318597745706417	0.37318597745706417	0.44659218416908714	0.37318597745706417
30	1578	0.42518073026670633	0.42518073026670633	0.42657968291435555	0.42518073026670633
30	1261	0.3163277437792165	0.3163277437792165	0.3270124616568139	0.3163277437792165
30	1542	0.41161206272240386	0.41161206272240386	0.4414485568035286	0.41161206272240386
30	1449	0.25343863778599746	0.25343863778599746	0.3592507468408489	0.25343863778599746
30	1588	0.3447720408595068	0.3447720408595068	0.35831599847100476	0.3447720408595068
30	1364	0.3019002222306354	0.3019002222306354	0.32611337701452037	0.3019002222306354
30	1501	0.3491680543956267	0.3491680543956267	0.36535784489808865	0.3491680543956267
30	1512	0.22577741959509118	0.22577741959509118	0.27714753628649935	0.22577741959509118
30	1451	0.41913763612898836	0.41913763612898836	0.4758777845641523	0.41913763612898836
30	1352	0.2952908936491795	0.2952908936491795	0.3188101258152001	0.2952908936491795
30	1529	0.22515331170824404	0.22515331170824404	0.24670465118203647	0.22515331170824404
30	1579	0.2863863995218733	0.2863863995218733	0.3470648397327356	0.2863863995218733
30	1476	0.30711486439986235	0.30711486439986235	0.38559074757663103	0.30711486439986235
30	1485	0.32803724379848065	0.32803724379848065	0.4004374878143825	0.32803724379848065
30	1363	0.09399085578562352	0.09399085578562352	0.13614123100006464	0.09399085578562352
30	1538	0.31719845124492985	0.31719845124492985	0.3892274369123084	0.31719845124492985
30	1532	0.3273613765615193	0.3273613765615193	0.3273613765615193	0.3273613765615193
30	1484	0.3332137809144558	0.3332137809144558	0.36497517234663573	0.3332137809144558
30	566	0.3953757371479708	0.3953757371479708	0.4248479225833388	0.3953757371479708
30	1539	0.4154701828191181	0.4154701828191181	0.4221600611802847	0.4154701828191181
30	1568	0.2721852254642376	0.2721852254642376	0.2721852254642376	0.2721852254642376
30	1409	0.3400391751542401	0.3400391751542401	0.3764255290665443	0.3400391751542401
30	1583	0.3945018832181785	0.3945018832181785	0.4626343434172031	0.3945018832181785
30	1464	0.3907718528126352	0.3907718528126352	0.41098279430046336	0.3907718528126352
30	1493	0.3718229636939534	0.3718229636939534	0.5014867763500753	0.3718229636939534
30	1480	0.3163277437792165	0.3163277437792165	0.3270124616568139	0.3163277437792165
30	1331	0.4815103576540715	0.4815103576540715	0.5178350080769272	0.4815103576540715
30	1217	0.3341863508457104	0.3341863508457104	0.3786636693442861	0.3341863508457104
30	1572	0.28060469427442325	0.28060469427442325	0.3411265492437067	0.28060469427442325
30	1129	0.5298602664836625	0.5298602664836625	0.5431120843194128	0.5298602664836625
30	1589	0.2948065828592655	0.2948065828592655	0.3414481917613538	0.2948065828592655
30	1255	0.3572266193758081	0.3572266193758081	0.49095720951973815	0.3572266193758081
30	1268	0.4234922827327048	0.4234922827327048	0.4235265135859221	0.4234922827327048
30	1434	0.31719845124492985	0.31719845124492985	0.3892274369123084	0.31719845124492985
30	1506	0.3003709481524457	0.3003709481524457	0.3149599714935901	0.3003709481524457
30	1412	0.2948065828592655	0.2948065828592655	0.3414481917613538	0.2948065828592655
30	1566	0.35817038259015604	0.35817038259015604	0.3761173272313097	0.35817038259015604
30	1419	0.42393723664591765	0.42393723664591765	0.4429705760879882	0.42393723664591765
30	1569	0.2984915892746204	0.2984915892746204	0.2984915892746204	0.2984915892746204
30	1392	0.3628945511033943	0.3628945511033943	0.4012589170733844	0.3628945511033943
30	1554	0.34226246072327926	0.34226246072327926	0.3846392298407814	0.34226246072327926
30	1591	0.4103402708207645	0.4103402708207645	0.42918066496784063	0.4103402708207645
30	1109	0.4999883355184978	0.4999883355184978	0.5600694494962973	0.4999883355184978
30	1430	0.31983241722940053	0.31983241722940053	0.3265122416615023	0.31983241722940053
30	1558	0.2947148713692813	0.2947148713692813	0.33892071642024735	0.2947148713692813
30	1264	0.37318597745706417	0.37318597745706417	0.44659218416908714	0.37318597745706417
30	1560	0.31515961804848874	0.31515961804848874	0.3762872207910338	0.31515961804848874
30	1489	0.2721852254642376	0.2721852254642376	0.2721852254642376	0.2721852254642376
30	1374	0.5394524289357138	0.5394524289357138	0.6344966392169447	0.5394524289357138
30	14	0.3491680543956267	0.3491680543956267	0.36535784489808865	0.3491680543956267
30	1520	0.38478867306616127	0.38478867306616127	0.38478867306616127	0.38478867306616127
30	1571	0.6487168886392809	0.6487168886392809	0.8528488016546131	0.6487168886392809
30	1586	0.2826184191435951	0.2826184191435951	0.3113963448615007	0.2826184191435951
30	1508	0.31616481599940927	0.31616481599940927	0.37872372655700454	0.31616481599940927
30	1395	0.42518073026670633	0.42518073026670633	0.42657968291435555	0.42518073026670633
30	1541	0.29856548651166603	0.29856548651166603	0.29856548651166603	0.29856548651166603
30	1561	0.31616481599940927	0.31616481599940927	0.37872372655700454	0.31616481599940927
30	797	0.30590746144529246	0.30590746144529246	0.39646882562498864	0.30590746144529246
30	1462	0.31983241722940053	0.31983241722940053	0.3265122416615023	0.31983241722940053
30	1555	0.31983241722940053	0.31983241722940053	0.3265122416615023	0.31983241722940053
30	1573	0.3734230023291248	0.3734230023291248	0.3862980846065742	0.3734230023291248
30	1347	0.2952908936491795	0.2952908936491795	0.3188101258152001	0.2952908936491795
30	1037	0.4177597248787963	0.4177597248787963	0.520883362002399	0.4177597248787963
30	1356	0.30961582763131335	0.30961582763131335	0.396482691168417	0.30961582763131335
30	1592	0.31759323141180734	0.31759323141180734	0.33483032153289105	0.31759323141180734
30	1428	0.3553220658089941	0.3553220658089941	0.4699982004303374	0.3553220658089941
30	1436	0.36592259536900185	0.36592259536900185	0.3920409208789799	0.36592259536900185
30	1546	0.3544367856247076	0.3544367856247076	0.3648264851850508	0.3544367856247076
30	1406	0.34238922818354073	0.34238922818354073	0.3786559371669859	0.34238922818354073
30	1474	0.299415569919673	0.299415569919673	0.35950025172525935	0.299415569919673
30	285	0.3273613765615193	0.3273613765615193	0.3273613765615193	0.3273613765615193
30	1411	0.377728053485007	0.377728053485007	0.41364535627669297	0.377728053485007
139	6703	0.038315477124689336	None	0.0	0.038315477124689336
139	6871	0.0317667839180662	None	0.012357426545142089	0.0317667839180662
139	6852	0.03904599878742382	None	0.0	0.03904599878742382
139	7013	0.012448923158045496	None	0.0032063173445757687	0.012448923158045496
139	6810	0.0358272284303692	None	0.044050751525916046	0.0358272284303692
139	7040	0.019563874973043245	None	0.0074724338410973425	0.019563874973043245
139	7014	0.03333221817152212	None	0.0	0.03333221817152212
139	6994	0.025875470383655723	None	0.0	0.025875470383655723
139	6696	0.03560588580304193	None	0.0	0.03560588580304193
139	6998	0.041462756482327626	None	0.0	0.041462756482327626
139	6987	0.03131498910164793	None	0.0032063173445757687	0.03131498910164793
139	7038	0.03412085816629456	None	0.0	0.03412085816629456
139	6946	0.039621493193672364	None	0.0	0.039621493193672364
139	7043	0.015520099167722857	None	0.0	0.015520099167722857
139	6644	0.05350319358948015	None	0.0074724338410973425	0.05350319358948015
139	7019	0.026462441504843972	None	0.0	0.026462441504843972
139	6677	0.035690703842685696	None	0.0	0.035690703842685696
139	6692	0.04344938375306759	None	0.0	0.04344938375306759
139	6989	0.02455296366420341	None	0.018461147537917787	0.02455296366420341
139	6764	0.038490141794196346	None	0.007793429978485157	0.038490141794196346
139	6754	0.036046219830383475	None	0.0	0.036046219830383475
139	7026	0.016886754643643632	None	0.060209733547345504	0.016886754643643632
139	6927	0.032854148491722884	None	0.00784865857808198	0.032854148491722884
139	6883	0.04586798977179688	None	0.020198566719875705	0.04586798977179688
139	6926	0.03312377182044827	None	0.0	0.03312377182044827
139	6734	0.031400861857414274	None	0.00784865857808198	0.031400861857414274
139	7022	0.038279877395123195	None	0.0	0.038279877395123195
139	6558	0.040182637289477706	None	0.0	0.040182637289477706
139	6760	0.03933165151822783	None	0.0	0.03933165151822783
139	7042	0.0034867993650072537	None	0.02596313846974113	0.0034867993650072537
139	7002	0.045209010578613484	None	0.0032063173445757687	0.045209010578613484
139	7029	0.02813622690247931	None	0.0	0.02813622690247931
139	7030	0.03892204534885641	None	0.018461147537917787	0.03892204534885641
139	6984	0.027658142409044784	None	0.0	0.027658142409044784
139	6961	0.04855597162350598	None	0.0074724338410973425	0.04855597162350598
139	6908	0.03638681481454841	None	0.01122211070601519	0.03638681481454841
139	6553	0.04077505921593275	None	0.0	0.04077505921593275
139	6988	0.035195627576946886	None	0.0032063173445757687	0.035195627576946886
139	7015	0.02139284781763396	None	0.0	0.02139284781763396
139	6212	0.039721847825797185	None	0.0	0.039721847825797185
139	7032	0.04848703087777161	None	0.0074724338410973425	0.04848703087777161
139	7048	0.03962643081557569	None	0.0	0.03962643081557569
139	6827	0.03272146973704928	None	0.0	0.03272146973704928
139	6870	0.03341131148319205	None	0.0032063173445757687	0.03341131148319205
139	6951	0.029789927458921558	None	0.0	0.029789927458921558
139	6598	0.03076425707373759	None	0.0	0.03076425707373759
139	6880	0.04380684233937734	None	0.0	0.04380684233937734
139	6733	0.03899705571716665	None	0.025993504810824564	0.03899705571716665
139	6949	0.03392320421989567	None	0.01122211070601519	0.03392320421989567
139	6835	0.04039717163282271	None	0.007793429978485157	0.04039717163282271
139	6806	0.032854330741988375	None	0.0	0.032854330741988375
139	6333	0.03862566094723257	None	0.0	0.03862566094723257
139	7050	0.030044572192156293	None	0.0	0.030044572192156293
139	6778	0.03739652529154452	None	0.0	0.03739652529154452
139	6669	0.03306925221335598	None	0.02596313846974113	0.03306925221335598
139	6999	0.040975549649609234	None	0.0	0.040975549649609234
139	7009	0.03479704966170405	None	0.012357426545142089	0.03479704966170405
139	6990	0.036393985482101515	None	0.0	0.036393985482101515
139	6794	0.04707806366869583	None	0.0	0.04707806366869583
139	6845	0.04368561570364685	None	0.0	0.04368561570364685
139	7046	0.031238192680143596	None	0.0	0.031238192680143596
139	6943	0.041576832532030136	None	0.007793429978485157	0.041576832532030136
139	6915	0.032959563690933516	None	0.0	0.032959563690933516
139	6797	0.034971703405397035	None	0.007793429978485157	0.034971703405397035
139	6867	0.03709504691838051	None	0.0	0.03709504691838051
139	6928	0.0234392436168146	None	0.03487959259529036	0.0234392436168146
139	6401	0.033900544433094634	None	0.0	0.033900544433094634
139	6548	0.03874786194389162	None	0.0	0.03874786194389162
139	6579	0.03250331326237459	None	0.06768463002433114	0.03250331326237459
139	6911	0.04042243718548554	None	0.0	0.04042243718548554
139	6027	0.043999169334247495	None	0.0	0.043999169334247495
139	7044	0.037710637987894736	None	0.0	0.037710637987894736
139	6895	0.03697373822359552	None	0.0	0.03697373822359552
139	6814	0.03971853538192604	None	0.0032063173445757687	0.03971853538192604
139	6956	0.03985016919250175	None	0.0	0.03985016919250175
139	6921	0.03291609743182543	None	0.08426215164868489	0.03291609743182543
139	6907	0.03772749701939463	None	0.0032063173445757687	0.03772749701939463
139	6919	0.039232089697286546	None	0.0182247137206377	0.039232089697286546
139	6796	0.03717644146253814	None	0.0	0.03717644146253814
139	6905	0.03511661646764121	None	0.007793429978485157	0.03511661646764121
139	6624	0.03947006011926385	None	0.0	0.03947006011926385
139	6717	0.034034824927200745	None	0.04567480525085929	0.034034824927200745
139	6885	0.03510420653742083	None	0.0	0.03510420653742083
139	6977	0.029398880508887646	None	0.0032063173445757687	0.029398880508887646
139	7047	0.017587742064331138	None	0.0	0.017587742064331138
139	6906	0.02106091499106783	None	0.014374279026956713	0.02106091499106783
139	6997	0.03373103764289227	None	0.0	0.03373103764289227
139	6803	0.038248070829914306	None	0.007793429978485157	0.038248070829914306
139	6890	0.03876182141817354	None	0.0	0.03876182141817354
139	6965	0.027833467430339508	None	0.0	0.027833467430339508
139	6679	0.03528307976074624	None	0.018461147537917787	0.03528307976074624
139	7017	0.03466044431839515	None	0.0	0.03466044431839515
139	6249	0.028594377759039273	None	0.012357426545142089	0.028594377759039273
139	6929	0.03772498902669547	None	0.00784865857808198	0.03772498902669547
139	6963	0.02482770564424488	None	0.0	0.02482770564424488
139	6947	0.03798761120018836	None	0.0	0.03798761120018836
139	6094	0.03381887405143356	None	0.0	0.03381887405143356
139	6955	0.026702561216189316	None	0.0	0.026702561216189316
139	7035	0.024073584832803693	None	0.03053929606690416	0.024073584832803693
139	6782	0.044024007040114575	None	0.0	0.044024007040114575
71	3216	0.0019068456638764084	None	0.0	0.0019068456638764084
71	3488	0.00691287639073499	None	0.0	0.00691287639073499
71	3483	0.003547902382748235	None	0.0	0.003547902382748235
71	3532	0.003391647400908114	None	0.040239978270476956	0.003391647400908114
71	3624	0.0025038606662381472	None	0.0	0.0025038606662381472
71	3448	0.005384227369986531	None	0.0	0.005384227369986531
71	3541	0.0046065567221482	None	0.0	0.0046065567221482
71	3484	0.005252692480955974	None	0.0	0.005252692480955974
71	3618	0.00550210943396209	None	0.0	0.00550210943396209
71	3374	0.0038642455349358665	None	0.12070853532609342	0.0038642455349358665
71	3629	0.006454337239007356	None	0.012139127069403977	0.006454337239007356
71	3305	0.003288300665738679	None	0.0	0.003288300665738679
71	3634	0.0016581319353478326	None	0.0	0.0016581319353478326
71	3608	0.002655281191048071	None	0.0	0.002655281191048071
71	3611	0.0016988802861944898	None	0.0	0.0016988802861944898
71	3637	0.0057074673024832	None	0.0	0.0057074673024832
71	3551	0.005657404925513742	None	0.0	0.005657404925513742
71	3626	0.002959155142928303	None	0.0	0.002959155142928303
71	3469	0.0036033588828812274	None	0.0	0.0036033588828812274
71	3478	0.0036542280208499128	None	0.0	0.0036542280208499128
71	3380	0.0055252107602704985	None	0.0	0.0055252107602704985
71	3572	0.003242494177901886	None	0.0	0.003242494177901886
71	3472	0.0025916518568067544	None	0.0	0.0025916518568067544
71	3459	0.0031989076806293384	None	0.0	0.0031989076806293384
71	3644	0.0028602427526303762	None	0.0	0.0028602427526303762
71	3601	0.004713821259755956	None	0.12442128329492422	0.004713821259755956
71	3649	0.0003877174145455556	None	0.0	0.0003877174145455556
71	3536	0.004690814074197481	None	0.0	0.004690814074197481
71	3523	0.0037467564991516375	None	0.0	0.0037467564991516375
71	3510	0.005001552620374314	None	0.0	0.005001552620374314
71	3535	0.00505755445972583	None	0.0	0.00505755445972583
71	3296	0.0025594845312461863	None	0.0	0.0025594845312461863
71	3447	0.003909331863971425	None	0.0	0.003909331863971425
71	3621	0.0025502688524416807	None	0.0	0.0025502688524416807
71	3526	0.003903879621162661	None	0.0	0.003903879621162661
71	3345	0.0019934370114234887	None	0.0	0.0019934370114234887
71	3613	0.0027053297857170715	None	0.0	0.0027053297857170715
71	3645	0.002830399052101895	None	0.0	0.002830399052101895
71	3401	0.005414907002433263	None	0.0	0.005414907002433263
71	3303	0.0035007836388744906	None	0.0	0.0035007836388744906
71	3635	0.00676317484583137	None	0.12442128329492422	0.00676317484583137
71	3609	0.0038292747040030157	None	0.0	0.0038292747040030157
71	3367	0.005124041060200683	None	0.0	0.005124041060200683
71	3633	0.0019812385708068703	None	0.0	0.0019812385708068703
71	3570	0.002458008540972082	None	0.0	0.002458008540972082
71	3641	0.006921361951886027	None	0.12442128329492422	0.006921361951886027
71	3612	0.0005387274765370513	None	0.0	0.0005387274765370513
71	3554	0.008099889436316364	None	0.012139127069403977	0.008099889436316364
71	3344	0.004605139177820865	None	0.0	0.004605139177820865
71	3399	0.0034977388510800634	None	0.0	0.0034977388510800634
71	3514	0.0021457346621794756	None	0.0	0.0021457346621794756
71	3348	0.002275401258095663	None	0.0	0.002275401258095663
71	3452	0.004496180910289764	None	0.12977815359506395	0.004496180910289764
71	3594	0.006393112899229809	None	0.0	0.006393112899229809
71	3352	0.002378878622666707	None	0.040239978270476956	0.002378878622666707
71	3623	0.005422674774039506	None	0.0	0.005422674774039506
71	3603	0.005750415185955041	None	0.012139127069403977	0.005750415185955041
71	3620	0.008241992847160692	None	0.0	0.008241992847160692
71	3571	0.007623442003890816	None	0.12070853532609342	0.007623442003890816
71	3604	0.00455365914769417	None	0.08469954460226468	0.00455365914769417
71	3584	0.004827105354656907	None	0.0	0.004827105354656907
71	3553	0.0017524210875120164	None	0.0	0.0017524210875120164
71	3172	0.0031189864243918734	None	0.0	0.0031189864243918734
71	3405	0.0026902890500100324	None	0.0	0.0026902890500100324
71	3233	0.0035575843251375544	None	0.0	0.0035575843251375544
71	3547	0.0030653107703130255	None	0.8896677758125264	0.0030653107703130255
71	3503	0.004158277805191024	None	0.0	0.004158277805191024
71	3435	0.004294701340519158	None	0.0	0.004294701340519158
71	3412	0.004673110461189437	None	0.0	0.004673110461189437
71	3647	0.0038680715495193053	None	0.0	0.0038680715495193053
71	3593	0.002515422109666941	None	0.0	0.002515422109666941
71	3625	0.006306869619202979	None	0.0	0.006306869619202979
71	3456	0.004808726504509213	None	0.0	0.004808726504509213
71	3591	0.0026133514709553683	None	0.0	0.0026133514709553683
71	3631	0.006589358897993264	None	0.0	0.006589358897993264
71	3650	0.003409355399036778	None	0.0	0.003409355399036778
71	3466	0.007853134921120053	None	0.0	0.007853134921120053
71	3481	0.005933135968968023	None	0.0	0.005933135968968023
71	3467	0.003562019115936424	None	0.0	0.003562019115936424
71	3557	0.006858973055637711	None	0.04311845511718995	0.006858973055637711
71	3630	0.00423298790903746	None	0.0	0.00423298790903746
71	3568	0.003992218494435847	None	0.0	0.003992218494435847
71	3567	0.0029969087165444895	None	0.0	0.0029969087165444895
71	3085	0.0031233345319880016	None	0.0	0.0031233345319880016
71	3617	0.004799482035228338	None	0.012139127069403977	0.004799482035228338
71	3492	0.0050970590325937586	None	0.0	0.0050970590325937586
71	3560	0.004747049120443019	None	0.0	0.004747049120443019
71	3431	0.002974407924288657	None	0.0	0.002974407924288657
71	3451	0.003668594218089222	None	0.0	0.003668594218089222
71	3562	0.002550425312973362	None	0.0	0.002550425312973362
71	3528	0.002436631867049508	None	0.04311845511718995	0.002436631867049508
71	3208	0.005635875744426455	None	0.0	0.005635875744426455
71	3316	0.0033964326756745515	None	0.0	0.0033964326756745515
71	3573	0.0023694265471629434	None	0.0	0.0023694265471629434
71	3627	0.004782669916069227	None	0.0	0.004782669916069227
71	3548	0.002935599672126045	None	0.0	0.002935599672126045
71	3552	0.003200498842199224	None	0.0	0.003200498842199224
71	3574	0.0031871548956750088	None	0.0	0.0031871548956750088
71	3438	0.0044938542701933315	None	0.0	0.0044938542701933315
71	3366	0.005119445369880074	None	0.0	0.005119445369880074
54	2601	-4.312346481539424e-08	None	0.4624687058376379	-4.312346481539424e-08
54	2640	0.00031453043150739675	None	0.11614197138027756	0.00031453043150739675
54	2683	0.00018407319244938904	None	0.04989280522381496	0.00018407319244938904
54	2689	2.2743276830178975e-06	None	0.20679568191871173	2.2743276830178975e-06
54	2800	0.0003625274782145494	None	0.33873959889400856	0.0003625274782145494
54	2785	0.00022794919915900607	None	0.25795007375294	0.00022794919915900607
54	2723	0.0004730775009886419	None	0.3864401172249825	0.0004730775009886419
54	2677	-1.1217639983537173e-09	None	0.31207348824015924	-1.1217639983537173e-09
54	2771	0.00023044843096802495	None	0.24153034615907712	0.00023044843096802495
54	2556	3.88123530308196e-07	None	0.4029564507804306	3.88123530308196e-07
54	2559	1.4229200805684397e-08	None	0.6086687529812902	1.4229200805684397e-08
54	2681	0.0002566257400846417	None	0.24945401474759912	0.0002566257400846417
54	2703	0.0006147854190952302	None	0.4761636726187368	0.0006147854190952302
54	2724	0.00037916265014395197	None	0.2731414255614297	0.00037916265014395197
54	2662	1.0330598868625509e-06	None	0.29353118467818307	1.0330598868625509e-06
54	2758	-7.162136243920869e-06	None	0.3469028719479329	-7.162136243920869e-06
54	2622	2.2814934909239346e-06	None	0.37137460652974613	2.2814934909239346e-06
54	2577	9.620067704103652e-05	None	0.4888505445476735	9.620067704103652e-05
54	2631	0.00020167806554950184	None	0.28069661471397683	0.00020167806554950184
54	2790	3.812598205195667e-05	None	0.46291940081321126	3.812598205195667e-05
54	2585	0.0001837379596864113	None	0.5204737116293305	0.0001837379596864113
54	2581	2.0095374238555963e-05	None	0.35552730073499783	2.0095374238555963e-05
54	2664	1.4784363119361513e-07	None	0.22583867363683013	1.4784363119361513e-07
54	2641	3.230058420329756e-05	None	0.2160748871230478	3.230058420329756e-05
54	2646	0.0007760221838770617	None	0.28746934186440004	0.0007760221838770617
54	2687	3.057607889401146e-06	None	0.17226055533637905	3.057607889401146e-06
54	2697	0.00048378081165250064	None	0.04989280522381496	0.00048378081165250064
54	2730	0.0002919019794251085	None	0.15310558025394316	0.0002919019794251085
54	2613	0.0006052719079247476	None	0.2731414255614297	0.0006052719079247476
54	2755	-5.570447279012749e-07	None	0.28502489568986294	-5.570447279012749e-07
54	2767	-1.5113006851935538e-07	None	0.5718612717294623	-1.5113006851935538e-07
54	2764	-1.5915771190158472e-06	None	0.29657311829598904	-1.5915771190158472e-06
54	2714	0.0001857804896972324	None	0.30375235174316384	0.0001857804896972324
54	2653	0.0002455957189375581	None	0.11614197138027756	0.0002455957189375581
54	2727	0.0004674650328424008	None	0.06236600652976869	0.0004674650328424008
54	2660	0.00017074108795996133	None	0.22242921296720705	0.00017074108795996133
54	2752	3.0941694846369984e-05	None	0.30694220274758016	3.0941694846369984e-05
54	2775	0.000523874600655724	None	0.3672875621994795	0.000523874600655724
54	2766	1.671717287765792e-07	None	0.4704340064105672	1.671717287765792e-07
54	2765	1.4728548653728048e-06	None	0.4340003177827839	1.4728548653728048e-06
54	2713	7.986965813753635e-05	None	0.3831744023230135	7.986965813753635e-05
54	2587	8.936529474606795e-05	None	0.2552553090819706	8.936529474606795e-05
54	2732	0.00030233091984395677	None	0.04989280522381496	0.00030233091984395677
54	2557	0.00045723581820030537	None	0.3205755855284735	0.00045723581820030537
54	2619	6.806207813851867e-06	None	0.4305574735358622	6.806207813851867e-06
54	2686	0.0003028267058444382	None	0.04989280522381496	0.0003028267058444382
54	2751	0.0002656246044555102	None	0.11614197138027756	0.0002656246044555102
54	2611	-8.6227775107349e-08	None	0.277278652842088	-8.6227775107349e-08
54	2742	1.769504935462465e-05	None	0.2411779197054548	1.769504935462465e-05
54	2661	2.9370937865303357e-06	None	0.17226055533637905	2.9370937865303357e-06
54	2589	0.00029307721596722494	None	0.28069661471397683	0.00029307721596722494
54	2772	-1.057424285825849e-09	None	0.32796321428881525	-1.057424285825849e-09
54	2749	-1.0435117134741807e-08	None	0.3254053867052285	-1.0435117134741807e-08
54	2794	0.00031578646545603914	None	0.11614197138027756	0.00031578646545603914
54	2582	0.0013069253638668707	None	0.3545498203225587	0.0013069253638668707
54	2783	9.807043313632997e-06	None	0.25748822557132056	9.807043313632997e-06
54	2716	1.4061092795391108e-05	None	0.42179517924961135	1.4061092795391108e-05
54	2754	1.1087408197278288e-05	None	0.40654885389826534	1.1087408197278288e-05
54	2711	1.1829752148526445e-05	None	0.32372772673047145	1.1829752148526445e-05
54	2797	2.9293695909275395e-05	None	0.28482259410708755	2.9293695909275395e-05
54	2780	7.1475129709585686e-06	None	0.491562627358746	7.1475129709585686e-06
54	2633	5.186030523724119e-05	None	0.4534661662868834	5.186030523724119e-05
54	2756	0.0006859963399702641	None	0.04989280522381496	0.0006859963399702641
54	2627	2.110534457109448e-06	None	0.23420428603814863	2.110534457109448e-06
54	2726	5.6796281261161195e-05	None	0.2164825974991224	5.6796281261161195e-05
54	2745	0.00028571696000072273	None	0.15310558025394316	0.00028571696000072273
54	2739	0.0004890320393295941	None	0.37911219842769245	0.0004890320393295941
54	2700	0.00031246894613255104	None	0.4624687058376379	0.00031246894613255104
54	2616	0.0004694741951602389	None	0.06236600652976869	0.0004694741951602389
54	2744	0.00045295727620903273	None	0.23657737828832945	0.00045295727620903273
54	2769	0.00026621119793625666	None	0.33550998754459305	0.00026621119793625666
54	2774	0.0005377195847268629	None	0.06236600652976869	0.0005377195847268629
54	2779	1.4416212962181195e-06	None	0.24153034615907712	1.4416212962181195e-06
54	2654	1.984259154982118e-05	None	0.261622200601998	1.984259154982118e-05
54	2793	0.0006025280789041358	None	0.06236600652976869	0.0006025280789041358
54	2673	6.960272001307646e-06	None	0.4305574735358622	6.960272001307646e-06
54	2784	0.00047086062237905273	None	0.3864401172249825	0.00047086062237905273
54	2626	2.0316693373805894e-05	None	0.35372708787867796	2.0316693373805894e-05
54	2574	0.00010592603930624623	None	0.43082787717557747	0.00010592603930624623
54	2729	0.0004933374010441866	None	0.2420030856704348	0.0004933374010441866
54	2565	0.00035949322865833056	None	0.15310558025394316	0.00035949322865833056
54	2788	0.001043052486465087	None	0.2420030856704348	0.001043052486465087
54	2753	0.000305989087792742	None	0.04989280522381496	0.000305989087792742
54	2659	5.055028748011474e-05	None	0.2969165427262371	5.055028748011474e-05
54	2773	0.0002906371314249823	None	0.06236600652976869	0.0002906371314249823
54	2789	5.451471923135261e-06	None	0.27573048426163455	5.451471923135261e-06
54	2630	6.712506878603537e-07	None	0.32044914763373195	6.712506878603537e-07
54	2722	0.0002916056470813572	None	0.35796148819203877	0.0002916056470813572
54	2777	-6.428521560411659e-08	None	0.3783852022815089	-6.428521560411659e-08
54	2757	0.00039120050205561775	None	0.04989280522381496	0.00039120050205561775
54	2762	0.0001789654013809364	None	0.13016955199881897	0.0001789654013809364
54	2696	4.1402749792567926e-05	None	0.4154757641217718	4.1402749792567926e-05
54	2590	1.6540773515301074e-06	None	0.2164825974991224	1.6540773515301074e-06
54	2731	2.6681913897501548e-08	None	0.23420428603814863	2.6681913897501548e-08
54	2760	0.00012342782676718505	None	0.22242921296720705	0.00012342782676718505
54	2572	8.617654485966575e-05	None	0.48544607703510767	8.617654485966575e-05
54	2684	0.0006507507020193446	None	0.3310135051409874	0.0006507507020193446
54	2650	4.617788414257559e-08	None	0.7042777261797191	4.617788414257559e-08
54	2738	-4.2856799653727327e-08	None	0.22583867363683013	-4.2856799653727327e-08
54	2796	0.0001225978039979449	None	0.3276568861653293	0.0001225978039979449
108	4934	0.022441004370843575	None	0.024428033633121505	0.022441004370843575
108	5441	0.01156924481974738	None	0.0	0.01156924481974738
108	5433	0.011972721728720711	None	0.0	0.011972721728720711
108	5099	0.010090945567136193	None	0.021250144677607247	0.010090945567136193
108	5349	0.013613011910838581	None	0.045307930906738215	0.013613011910838581
108	4983	0.011907230134872644	None	0.0	0.011907230134872644
108	5319	0.01261508751673947	None	0.0	0.01261508751673947
108	5435	0.013782541761276655	None	0.0	0.013782541761276655
108	5095	0.01160016564231226	None	0.0	0.01160016564231226
108	5451	0.0123612445027044	None	0.0	0.0123612445027044
108	5339	0.011938544081645946	None	0.05843454788209766	0.011938544081645946
108	5463	0.01332018057631346	None	0.0	0.01332018057631346
108	5067	0.015855802205867058	None	0.0	0.015855802205867058
108	5259	0.01181538953093679	None	0.06023143266905891	0.01181538953093679
108	5498	0.005949399309353059	None	0.0	0.005949399309353059
108	5440	0.01279071892992496	None	0.02183780648904663	0.01279071892992496
108	5457	0.012355086741831061	None	0.005151437752834338	0.012355086741831061
108	4978	0.014418369879535113	None	0.0	0.014418369879535113
108	5453	0.01477200361304415	None	0.0	0.01477200361304415
108	5181	0.013028939954904896	None	0.0	0.013028939954904896
108	5470	0.007941314864310373	None	0.012885403888365335	0.007941314864310373
108	5418	0.012967534829952826	None	0.0	0.012967534829952826
108	5297	0.024101497868136226	None	0.03458107923886385	0.024101497868136226
108	5475	0.01266615770819523	None	0.0	0.01266615770819523
108	5215	0.013332016907143508	None	0.0	0.013332016907143508
108	5295	0.01147209723484451	None	0.005151437752834338	0.01147209723484451
108	5455	0.005591212413732078	None	0.0	0.005591212413732078
108	5396	0.012214444276099261	None	0.0	0.012214444276099261
108	5398	0.013425035998245391	None	0.0	0.013425035998245391
108	5324	0.013718724273571082	None	0.0	0.013718724273571082
108	5352	0.015360217702989102	None	0.0	0.015360217702989102
108	5474	0.013080465922496483	None	0.0	0.013080465922496483
108	5237	0.01296232232804075	None	0.0	0.01296232232804075
108	5471	0.018207034084542148	None	0.0	0.018207034084542148
108	5340	0.014989867194232308	None	0.017409581489278857	0.014989867194232308
108	5449	0.013512970314486353	None	0.0	0.013512970314486353
108	5313	0.01173302255291568	None	0.0	0.01173302255291568
108	4826	0.01209338183662123	None	0.0	0.01209338183662123
108	5454	0.017973073874453616	None	0.038313633836439716	0.017973073874453616
108	5288	0.01162142183976767	None	0.0	0.01162142183976767
108	4812	0.01231802289019768	None	0.0	0.01231802289019768
108	5350	0.018156911312730867	None	0.03458107923886385	0.018156911312730867
108	5465	0.012097526300908884	None	0.021250144677607247	0.012097526300908884
108	4802	0.011698746998922552	None	0.0	0.011698746998922552
108	5354	0.023808423820260292	None	0.036460245859821966	0.023808423820260292
108	5370	0.013652474266643368	None	0.0	0.013652474266643368
108	5333	0.012043126996495446	None	0.0	0.012043126996495446
108	4009	0.012958131080646753	None	0.0	0.012958131080646753
108	5403	0.012818426242448692	None	0.0	0.012818426242448692
108	5379	0.009399964914176374	None	0.012885403888365335	0.009399964914176374
108	5024	0.012009683975796553	None	0.0	0.012009683975796553
108	5445	0.012041147555427924	None	0.0	0.012041147555427924
108	5066	0.014152829726675621	None	0.0	0.014152829726675621
108	5491	0.008815529062869665	None	0.005151437752834338	0.008815529062869665
108	4987	0.011266749531297677	None	0.0	0.011266749531297677
108	5388	0.008609331843877617	None	0.012885403888365335	0.008609331843877617
108	5472	0.01815946914524283	None	0.02183780648904663	0.01815946914524283
108	4868	0.013899035107679961	None	0.0	0.013899035107679961
108	5450	0.012944797801469022	None	0.0	0.012944797801469022
108	4995	0.013335690484449356	None	0.0	0.013335690484449356
108	5478	0.011088008192807097	None	0.0	0.011088008192807097
108	3695	0.0674547935209665	None	0.07589278944478829	0.0674547935209665
108	5178	0.013346499931218775	None	0.0	0.013346499931218775
108	4912	0.013583530026717234	None	0.0	0.013583530026717234
108	5287	0.011735684508957064	None	0.017409581489278857	0.011735684508957064
108	5070	0.01228788261605703	None	0.0	0.01228788261605703
108	5437	0.006669005099297948	None	0.0	0.006669005099297948
108	4665	0.013904369113001061	None	0.0	0.013904369113001061
108	5122	0.012467130587156743	None	0.0	0.012467130587156743
108	5392	0.013282318481677057	None	0.005151437752834338	0.013282318481677057
108	5462	0.014928544503135783	None	0.0	0.014928544503135783
108	5364	0.011520337793013159	None	0.057613044427838614	0.011520337793013159
108	5452	0.005165342433072391	None	0.034235248803430506	0.005165342433072391
108	5412	0.013253977156520554	None	0.005151437752834338	0.013253977156520554
108	5421	0.016298519409296715	None	0.04163771249080431	0.016298519409296715
108	5395	0.012080945663242356	None	0.0	0.012080945663242356
108	5477	0.008359381233689732	None	0.021250144677607247	0.008359381233689732
108	5389	0.009943174952145886	None	0.0	0.009943174952145886
108	5458	0.017129060537381693	None	0.04163771249080431	0.017129060537381693
108	5413	0.013492700790201323	None	0.0	0.013492700790201323
108	5496	0.008056355212072796	None	0.0	0.008056355212072796
108	5468	0.014564935253513402	None	0.02183780648904663	0.014564935253513402
108	5426	0.009161151846369247	None	0.024428033633121505	0.009161151846369247
108	4772	0.01360206540338149	None	0.0	0.01360206540338149
108	5043	0.012263629399720134	None	0.005151437752834338	0.012263629399720134
108	5423	0.01192914702535335	None	0.0	0.01192914702535335
108	5444	0.009840114973110098	None	0.0	0.009840114973110098
108	5459	0.006849502073132147	None	0.0	0.006849502073132147
108	5494	0.018251422439139242	None	0.024428033633121505	0.018251422439139242
108	5385	0.015377941546505503	None	0.0	0.015377941546505503
108	5291	0.012256222347117408	None	0.0	0.012256222347117408
108	5400	0.011501415178476231	None	0.03472970837925164	0.011501415178476231
108	5248	0.013461539892847676	None	0.0	0.013461539892847676
108	5489	0.010664275794039247	None	0.021250144677607247	0.010664275794039247
108	5438	0.012159118327252152	None	0.0	0.012159118327252152
108	5351	0.013340575528110847	None	0.0	0.013340575528110847
108	5375	0.011747130204551443	None	0.017409581489278857	0.011747130204551443
108	4579	0.013483278981534343	None	0.0	0.013483278981534343
108	5492	0.012059264473313163	None	0.0	0.012059264473313163
108	5347	0.013697804044816781	None	0.0	0.013697804044816781
34	1751	0.45053373341475683	0.45053373341475683	0.5449614439597938	0.45053373341475683
34	1433	0.4206357232750343	0.4206357232750343	0.47148934280973276	0.4206357232750343
34	1787	0.45386696660776016	0.45386696660776016	0.4867324022554754	0.45386696660776016
34	1783	0.32593361369322216	0.32593361369322216	0.3500835528011196	0.32593361369322216
34	1772	0.35331349828352204	0.35331349828352204	0.3635782747441606	0.35331349828352204
34	1790	0.36533233971477	0.36533233971477	0.3996477179375891	0.36533233971477
34	1200	0.33595821379180746	0.33595821379180746	0.35892312678030314	0.33595821379180746
34	1723	0.31708350542842123	0.31708350542842123	0.3319715953393822	0.31708350542842123
34	1649	0.32735752511064314	0.32735752511064314	0.35464806633304785	0.32735752511064314
34	1759	0.33585384248169037	0.33585384248169037	0.34874193008158255	0.33585384248169037
34	1767	0.3144899227522265	0.3144899227522265	0.3925031720258659	0.3144899227522265
34	1510	0.34434240979974085	0.34434240979974085	0.42926356810029187	0.34434240979974085
34	1696	0.32103646499945293	0.32103646499945293	0.332717525896736	0.32103646499945293
34	1775	0.384404166020032	0.384404166020032	0.38901235093413455	0.384404166020032
34	1605	0.33074845502485795	0.33074845502485795	0.5099940787029266	0.33074845502485795
34	1495	0.33585384248169037	0.33585384248169037	0.34874193008158255	0.33585384248169037
34	1710	0.34269860233224125	0.34269860233224125	0.37522835803292665	0.34269860233224125
34	1755	0.36132671195316857	0.36132671195316857	0.3761415093374225	0.36132671195316857
34	1698	0.35690263416898926	0.35690263416898926	0.4931829510961235	0.35690263416898926
34	778	0.34290936811667566	0.34290936811667566	0.40221310714921693	0.34290936811667566
34	1761	0.38074037409584494	0.38074037409584494	0.4651577822442697	0.38074037409584494
34	1616	0.2966422450674745	0.2966422450674745	0.30155033685577964	0.2966422450674745
34	1593	0.38074037409584494	0.38074037409584494	0.4651577822442697	0.38074037409584494
34	1291	0.34290936811667566	0.34290936811667566	0.40221310714921693	0.34290936811667566
34	1261	0.38186741808084856	0.38186741808084856	0.3935192973254885	0.38186741808084856
34	1622	0.2827657381956722	0.2827657381956722	0.295707453891246	0.2827657381956722
34	1501	0.4119614152321628	0.4119614152321628	0.4354173298412424	0.4119614152321628
34	1451	0.3343738621011846	0.3343738621011846	0.39111401053634853	0.3343738621011846
34	1634	0.3447413255273203	0.3447413255273203	0.3601824297545361	0.3447413255273203
34	1702	0.32081014626605436	0.32081014626605436	0.3990923996906395	0.32081014626605436
34	1689	0.27244859790595066	0.27244859790595066	0.3186974535862184	0.27244859790595066
34	1476	0.2664028712382557	0.2664028712382557	0.32724659103284004	0.2664028712382557
34	1799	0.36286618634784484	0.36286618634784484	0.3695460107799466	0.36286618634784484
34	1363	0.49421424902920685	0.49421424902920685	0.5868796704174822	0.49421424902920685
34	1656	0.37290952512992087	0.37290952512992087	0.5441102648389482	0.37290952512992087
34	1757	0.3348345147109256	0.3348345147109256	0.3523612867441223	0.3348345147109256
34	1742	0.3423833341171862	0.3423833341171862	0.4554964874794704	0.3423833341171862
34	1791	0.34290936811667566	0.34290936811667566	0.40221310714921693	0.34290936811667566
34	1680	0.45900649098451785	0.45900649098451785	0.45900649098451785	0.45900649098451785
34	1748	0.3506225641788	0.3506225641788	0.3953205636637569	0.3506225641788
34	1701	0.36794486598840626	0.36794486598840626	0.39896456799427976	0.36794486598840626
34	1769	0.2556062400748647	0.2556062400748647	0.25764468753747705	0.2556062400748647
34	1464	0.4758888566598725	0.4758888566598725	0.4966052173672167	0.4758888566598725
34	1750	0.29215511468462874	0.29215511468462874	0.3207240537540393	0.29215511468462874
34	1331	0.45539225742778233	0.45539225742778233	0.49363531869104615	0.45539225742778233
34	1797	0.31839131522583364	0.31839131522583364	0.31839131522583364	0.31839131522583364
34	1781	0.38301905803347963	0.38301905803347963	0.5648940155177105	0.38301905803347963
34	1129	0.31515761516085433	0.31515761516085433	0.31515761516085433	0.31515761516085433
34	1766	0.25870906498467855	0.25870906498467855	0.3046285229170377	0.25870906498467855
34	1779	0.3907608353129759	0.3907608353129759	0.40676034974750613	0.3907608353129759
34	1796	0.2806345635738677	0.2806345635738677	0.31450413284867723	0.2806345635738677
34	1663	0.31515761516085433	0.31515761516085433	0.31515761516085433	0.31515761516085433
34	1706	0.34536426710095086	0.34536426710095086	0.3851046820351792	0.34536426710095086
34	1636	0.31515761516085433	0.31515761516085433	0.31515761516085433	0.31515761516085433
34	1774	0.34269860233224125	0.34269860233224125	0.37522835803292665	0.34269860233224125
34	1792	0.4298731023574248	0.4298731023574248	0.5073629197561904	0.4298731023574248
34	1735	0.31851080601580045	0.31851080601580045	0.37946667437239673	0.31851080601580045
34	1255	0.371156003626134	0.371156003626134	0.5326427082807814	0.371156003626134
34	1782	0.40107336157694257	0.40107336157694257	0.4932471941590794	0.40107336157694257
34	1412	0.2872575268969932	0.2872575268969932	0.33969282464563155	0.2872575268969932
34	1566	0.4589418335438463	0.4589418335438463	0.479097667637207	0.4589418335438463
34	1419	0.3348345147109256	0.3348345147109256	0.3523612867441223	0.3348345147109256
34	1705	0.29833808551027463	0.29833808551027463	0.32445641102025274	0.29833808551027463
34	1734	0.3339830897317498	0.3339830897317498	0.35352443541785133	0.3339830897317498
34	1109	0.4007259634144919	0.4007259634144919	0.4807384630894925	0.4007259634144919
34	1719	0.2866280209516213	0.2866280209516213	0.5826733058041819	0.2866280209516213
34	1786	0.2578725861184449	0.2578725861184449	0.30151619490212744	0.2578725861184449
34	1739	0.3771089238595981	0.3771089238595981	0.3943696417400227	0.3771089238595981
34	1374	0.49064211749769726	0.49064211749769726	0.5649454496309964	0.49064211749769726
34	1621	0.3269273384174875	0.3269273384174875	0.34960381632506654	0.3269273384174875
34	1788	0.31163239797182507	0.31163239797182507	0.31774647693419744	0.31163239797182507
34	1771	0.38801702766423657	0.38801702766423657	0.4500368108247524	0.38801702766423657
34	1623	0.3448696580731052	0.3448696580731052	0.36085256577630653	0.3448696580731052
34	1713	0.2827657381956722	0.2827657381956722	0.295707453891246	0.2827657381956722
34	1520	0.31639991222670216	0.31639991222670216	0.34721492445543706	0.31639991222670216
34	1730	0.30482135084841316	0.30482135084841316	0.32752911733588813	0.30482135084841316
34	1571	0.68825091227501	0.68825091227501	0.9181417907909939	0.68825091227501
34	1753	0.3130519822925715	0.3130519822925715	0.3950826006847762	0.3130519822925715
34	1586	0.3353059523514042	0.3353059523514042	0.46775810312718374	0.3353059523514042
34	1729	0.34536426710095086	0.34536426710095086	0.3851046820351792	0.34536426710095086
34	1711	0.40456290700577535	0.40456290700577535	0.4591717791782509	0.40456290700577535
34	1614	0.34536426710095086	0.34536426710095086	0.3851046820351792	0.34536426710095086
34	797	0.2899996655425981	0.2899996655425981	0.3440702445761081	0.2899996655425981
34	1462	0.36286618634784484	0.36286618634784484	0.3695460107799466	0.36286618634784484
34	1658	0.3426042149190621	0.3426042149190621	0.4151688391067436	0.3426042149190621
34	1800	0.3984414652395341	0.3984414652395341	0.4876712813407642	0.3984414652395341
34	1646	0.3190665438368442	0.3190665438368442	0.34278828045729537	0.3190665438368442
34	1745	0.4119614152321628	0.4119614152321628	0.4354173298412424	0.4119614152321628
34	1573	0.4263120253496373	0.4263120253496373	0.43307574132355986	0.4263120253496373
34	1347	0.37534145588331247	0.37534145588331247	0.43635367389196456	0.37534145588331247
34	1037	0.38553646698113037	0.38553646698113037	0.47537015475736233	0.38553646698113037
34	1679	0.34785337102493946	0.34785337102493946	0.37307060108495316	0.34785337102493946
34	1654	0.3747618314167016	0.3747618314167016	0.564500911849459	0.3747618314167016
34	1428	0.3130519822925715	0.3130519822925715	0.3950826006847762	0.3130519822925715
34	1749	0.3343738621011846	0.3343738621011846	0.39111401053634853	0.3343738621011846
34	1709	0.32593361369322216	0.32593361369322216	0.3500835528011196	0.32593361369322216
34	1602	0.35354718097384136	0.35354718097384136	0.4080748936672626	0.35354718097384136
34	1700	0.3808942680770707	0.3808942680770707	0.46237051724005973	0.3808942680770707
34	285	0.3907608353129759	0.3907608353129759	0.40676034974750613	0.3907608353129759
34	1411	0.31851080601580045	0.31851080601580045	0.37946667437239673	0.31851080601580045
0	67	0.7773008390948426	0.7773008390948426	0.7773008390948426	0.7773008390948426
0	78	0.2818574918464025	0.2818574918464025	0.2818574918464025	0.2818574918464025
0	27	0.5720423681877775	0.5720423681877775	0.5720423681877775	0.5720423681877775
0	40	0.4804555911942622	0.4804555911942622	0.4804555911942622	0.4804555911942622
0	44	0.32984166479839827	0.32984166479839827	0.32984166479839827	0.32984166479839827
0	66	0.753734226135368	0.753734226135368	0.753734226135368	0.753734226135368
0	95	0.567811334973431	0.567811334973431	0.567811334973431	0.567811334973431
0	21	0.5836386587648938	0.5836386587648938	0.5836386587648938	0.5836386587648938
0	37	0.32515204364623757	0.32515204364623757	0.32515204364623757	0.32515204364623757
0	58	0.3516971082723459	0.3516971082723459	0.3516971082723459	0.3516971082723459
0	52	0.5879544232366021	0.5879544232366021	0.5879544232366021	0.5879544232366021
0	15	0.4717385184424862	0.4717385184424862	0.4717385184424862	0.4717385184424862
0	92	0.1118033988749895	0.1118033988749895	0.1118033988749895	0.1118033988749895
0	84	0.451009561213215	0.451009561213215	0.451009561213215	0.451009561213215
0	53	0.31742850109604376	0.31742850109604376	0.31742850109604376	0.31742850109604376
0	12	0.7064426079930355	0.7064426079930355	0.7064426079930355	0.7064426079930355
0	41	0.36499723571044823	0.36499723571044823	0.36499723571044823	0.36499723571044823
0	91	0.32515204364623757	0.32515204364623757	0.32515204364623757	0.32515204364623757
0	77	0.511388517227177	0.511388517227177	0.511388517227177	0.511388517227177
0	38	0.27949834320042294	0.27949834320042294	0.27949834320042294	0.27949834320042294
0	64	0.5197902003450146	0.5197902003450146	0.5197902003450146	0.5197902003450146
0	19	0.3706797878893064	0.3706797878893064	0.3706797878893064	0.3706797878893064
0	85	0.1118033988749895	0.1118033988749895	0.1118033988749895	0.1118033988749895
0	49	0.3538339642107097	0.3538339642107097	0.3538339642107097	0.3538339642107097
0	45	0.1118033988749895	0.1118033988749895	0.1118033988749895	0.1118033988749895
0	86	0.1118033988749895	0.1118033988749895	0.1118033988749895	0.1118033988749895
0	35	0.5316620226727974	0.5316620226727974	0.5316620226727974	0.5316620226727974
0	88	0.31628428680208015	0.31628428680208015	0.31628428680208015	0.31628428680208015
0	70	0.5197249429419446	0.5197249429419446	0.5197249429419446	0.5197249429419446
0	80	0.39799741331274135	0.39799741331274135	0.39799741331274135	0.39799741331274135
0	17	0.31108881504838615	0.31108881504838615	0.31108881504838615	0.31108881504838615
0	23	0.27941923443259337	0.27941923443259337	0.27941923443259337	0.27941923443259337
0	57	0.3429984302808957	0.3429984302808957	0.3429984302808957	0.3429984302808957
0	39	0.4511793758571634	0.4511793758571634	0.4511793758571634	0.4511793758571634
0	62	0.33466558164999577	0.33466558164999577	0.33466558164999577	0.33466558164999577
0	22	0.4552192489508065	0.4552192489508065	0.4552192489508065	0.4552192489508065
0	29	0.38027050292020315	0.38027050292020315	0.38027050292020315	0.38027050292020315
0	4	0.5799536471431268	0.5799536471431268	0.5799536471431268	0.5799536471431268
0	76	0.4310469607864385	0.4310469607864385	0.4310469607864385	0.4310469607864385
0	25	0.1118033988749895	0.1118033988749895	0.1118033988749895	0.1118033988749895
0	61	0.39120013278629917	0.39120013278629917	0.39120013278629917	0.39120013278629917
0	60	0.22875385035384496	0.22875385035384496	0.22875385035384496	0.22875385035384496
0	81	0.4662150361277685	0.4662150361277685	0.4662150361277685	0.4662150361277685
0	73	0.3988549206611365	0.3988549206611365	0.3988549206611365	0.3988549206611365
0	72	0.34209911666719994	0.34209911666719994	0.34209911666719994	0.34209911666719994
0	89	0.2271748488970869	0.2271748488970869	0.2271748488970869	0.2271748488970869
0	51	0.45394031441768606	0.45394031441768606	0.45394031441768606	0.45394031441768606
0	3	0.4691279088210717	0.4691279088210717	0.4691279088210717	0.4691279088210717
0	11	0.1118033988749895	0.1118033988749895	0.1118033988749895	0.1118033988749895
0	24	0.36675606713470194	0.36675606713470194	0.36675606713470194	0.36675606713470194
0	10	0.5139177786784385	0.5139177786784385	0.5139177786784385	0.5139177786784385
0	33	0.4441512062449694	0.4441512062449694	0.4441512062449694	0.4441512062449694
0	56	0.33323414955727376	0.33323414955727376	0.33323414955727376	0.33323414955727376
0	75	0.1118033988749895	0.1118033988749895	0.1118033988749895	0.1118033988749895
0	59	0.6095257267666503	0.6095257267666503	0.6095257267666503	0.6095257267666503
0	43	0.2271748488970869	0.2271748488970869	0.2271748488970869	0.2271748488970869
0	47	0.5316620226727974	0.5316620226727974	0.5316620226727974	0.5316620226727974
0	32	0.1118033988749895	0.1118033988749895	0.1118033988749895	0.1118033988749895
0	74	0.2870883546774782	0.2870883546774782	0.2870883546774782	0.2870883546774782
0	90	0.32515204364623757	0.32515204364623757	0.32515204364623757	0.32515204364623757
0	99	0.48219253216299496	0.48219253216299496	0.48219253216299496	0.48219253216299496
0	7	0.35800622805509896	0.35800622805509896	0.35800622805509896	0.35800622805509896
0	1	0.5197902003450146	0.5197902003450146	0.5197902003450146	0.5197902003450146
0	5	0.4785947137024492	0.4785947137024492	0.4785947137024492	0.4785947137024492
0	26	0.3566162140346614	0.3566162140346614	0.3566162140346614	0.3566162140346614
0	13	0.3294732983261556	0.3294732983261556	0.3294732983261556	0.3294732983261556
0	71	0.2271748488970869	0.2271748488970869	0.2271748488970869	0.2271748488970869
0	31	0.4783555442298534	0.4783555442298534	0.4783555442298534	0.4783555442298534
0	63	0.3879548466581887	0.3879548466581887	0.3879548466581887	0.3879548466581887
0	54	0.7773008390948426	0.7773008390948426	0.7773008390948426	0.7773008390948426
0	100	0.33343950016676693	0.33343950016676693	0.33343950016676693	0.33343950016676693
0	6	0.5001390730077375	0.5001390730077375	0.5001390730077375	0.5001390730077375
0	96	0.3020804709666465	0.3020804709666465	0.3020804709666465	0.3020804709666465
0	82	0.3386104203862662	0.3386104203862662	0.3386104203862662	0.3386104203862662
0	48	0.30865369642522544	0.30865369642522544	0.30865369642522544	0.30865369642522544
0	83	0.32515204364623757	0.32515204364623757	0.32515204364623757	0.32515204364623757
0	79	0.5316620226727974	0.5316620226727974	0.5316620226727974	0.5316620226727974
0	69	0.5881250222241041	0.5881250222241041	0.5881250222241041	0.5881250222241041
0	87	0.48219253216299496	0.48219253216299496	0.48219253216299496	0.48219253216299496
0	46	0.1118033988749895	0.1118033988749895	0.1118033988749895	0.1118033988749895
0	18	0.819871435606807	0.819871435606807	0.819871435606807	0.819871435606807
0	20	0.4697641335316002	0.4697641335316002	0.4697641335316002	0.4697641335316002
0	94	0.5316620226727974	0.5316620226727974	0.5316620226727974	0.5316620226727974
0	16	0.38485006556307255	0.38485006556307255	0.38485006556307255	0.38485006556307255
0	36	0.2271748488970869	0.2271748488970869	0.2271748488970869	0.2271748488970869
0	14	0.6684118634371067	0.6684118634371067	0.6684118634371067	0.6684118634371067
0	34	0.39294581481868784	0.39294581481868784	0.39294581481868784	0.39294581481868784
0	9	0.6184670398465854	0.6184670398465854	0.6184670398465854	0.6184670398465854
0	28	0.45394031441768606	0.45394031441768606	0.45394031441768606	0.45394031441768606
0	68	0.5316620226727974	0.5316620226727974	0.5316620226727974	0.5316620226727974
0	98	0.3605550901376698	0.3605550901376698	0.3605550901376698	0.3605550901376698
0	93	0.4037036237660315	0.4037036237660315	0.4037036237660315	0.4037036237660315
0	30	0.35960755555280777	0.35960755555280777	0.35960755555280777	0.35960755555280777
0	97	0.34488598348980276	0.34488598348980276	0.34488598348980276	0.34488598348980276
0	55	0.32515204364623757	0.32515204364623757	0.32515204364623757	0.32515204364623757
0	65	0.5009461582826354	0.5009461582826354	0.5009461582826354	0.5009461582826354
0	50	0.46235174740315693	0.46235174740315693	0.46235174740315693	0.46235174740315693
0	8	0.2271748488970869	0.2271748488970869	0.2271748488970869	0.2271748488970869
0	42	0.7588047080383726	0.7588047080383726	0.7588047080383726	0.7588047080383726
0	2	0.44529171233757747	0.44529171233757747	0.44529171233757747	0.44529171233757747
87	4185	0.008172369580392032	None	0.016184100619101104	0.008172369580392032
87	4425	0.009103671923563258	None	0.016184100619101104	0.009103671923563258
87	4345	0.010930468609275086	None	0.008868303733594738	0.010930468609275086
87	4373	0.004335840392172001	None	0.0	0.004335840392172001
87	4411	0.004845765722913428	None	0.011055066817882592	0.004845765722913428
87	4333	0.00943816930444626	None	0.0	0.00943816930444626
87	4245	0.011165680674007358	None	0.008868303733594738	0.011165680674007358
87	4125	0.009254579600674589	None	0.0	0.009254579600674589
87	4433	0.00978836730230998	None	0.0	0.00978836730230998
87	4040	0.00857564083614094	None	0.0	0.00857564083614094
87	4158	0.008879811025457148	None	0.013770019372518216	0.008879811025457148
87	4327	0.008541848556997073	None	0.0	0.008541848556997073
87	4214	0.012942813929933288	None	0.0	0.012942813929933288
87	4216	0.007587846950683659	None	0.014519671502216317	0.007587846950683659
87	4067	0.009257755017902472	None	0.03846153846153849	0.009257755017902472
87	3802	0.012930147618374757	None	0.0	0.012930147618374757
87	4352	0.008394959730743588	None	0.013770019372518216	0.008394959730743588
87	4357	0.010835648652453027	None	0.039048989789164004	0.010835648652453027
87	4186	0.008805627709473875	None	0.0	0.008805627709473875
87	3799	0.010496747213500262	None	0.0	0.010496747213500262
87	4256	0.01044834246142053	None	0.0	0.01044834246142053
87	4331	0.007538062753165258	None	0.035653879471117665	0.007538062753165258
87	4308	0.00746388004209332	None	0.0	0.00746388004209332
87	4212	0.00957803299953398	None	0.0	0.00957803299953398
87	4363	0.008618977929381317	None	0.013770019372518216	0.008618977929381317
87	4147	0.009565498733033868	None	0.0032213509720913336	0.009565498733033868
87	4415	0.013445360966652834	None	0.02589289011584871	0.013445360966652834
87	4250	0.009471044384033523	None	0.0	0.009471044384033523
87	4429	0.01176032048047512	None	0.0	0.01176032048047512
87	4275	0.009195119330691193	None	0.0	0.009195119330691193
87	4251	0.009232142571124325	None	0.0	0.009232142571124325
87	4168	0.009368338836309777	None	0.0	0.009368338836309777
87	4022	0.006939741111100836	None	0.03767069118725498	0.006939741111100836
87	4300	0.00902146666558977	None	0.0032213509720913336	0.00902146666558977
87	4301	0.008759645487060826	None	0.013770019372518216	0.008759645487060826
87	4395	0.00946563988239757	None	0.0	0.00946563988239757
87	4403	0.009509892737177091	None	0.0	0.009509892737177091
87	4340	0.010735938462134336	None	0.0	0.010735938462134336
87	4306	0.009416851635714627	None	0.0	0.009416851635714627
87	4432	0.009592161163711067	None	0.013864065117681096	0.009592161163711067
87	4206	0.0096909992529539	None	0.0	0.0096909992529539
87	4374	0.00882100360077636	None	0.0	0.00882100360077636
87	4442	0.005811282784320471	None	0.0	0.005811282784320471
87	4436	0.007386547951471036	None	0.008868303733594738	0.007386547951471036
87	4430	0.0058392231669175294	None	0.035837316885135646	0.0058392231669175294
87	4392	0.010672736856971286	None	0.0	0.010672736856971286
87	4086	0.009153598462886126	None	0.0	0.009153598462886126
87	3939	0.007595800924965913	None	0.0	0.007595800924965913
87	4335	0.011722613747598257	None	0.0	0.011722613747598257
87	4444	0.009009394578607064	None	0.0	0.009009394578607064
87	4009	0.012958131080646753	None	0.0	0.012958131080646753
87	4440	0.013234628429909598	None	0.03848939595728952	0.013234628429909598
87	4304	0.009272966188321336	None	0.016184100619101104	0.009272966188321336
87	4407	0.00961855634213109	None	0.0	0.00961855634213109
87	4366	0.008259997203697099	None	0.03846153846153849	0.008259997203697099
87	4409	0.010096064636956404	None	0.011055066817882592	0.010096064636956404
87	4380	0.0080148645035798	None	0.0	0.0080148645035798
87	4259	0.01151891341675549	None	0.013864065117681096	0.01151891341675549
87	4332	0.00955496262959605	None	0.0	0.00955496262959605
87	4438	0.01044663393468372	None	0.0	0.01044663393468372
87	4405	0.005956017361017881	None	0.0	0.005956017361017881
87	4315	0.011274826580269454	None	0.0	0.011274826580269454
87	3964	0.007602150798229753	None	0.0	0.007602150798229753
87	3695	0.0674547935209665	None	0.06419572314355088	0.0674547935209665
87	4244	0.009165920192851474	None	0.0032213509720913336	0.009165920192851474
87	4325	0.008622427255646874	None	0.0	0.008622427255646874
87	4249	0.00964054381653538	None	0.0	0.00964054381653538
87	4422	0.008693055016809219	None	0.011055066817882592	0.008693055016809219
87	4231	0.012671098382550301	None	0.0	0.012671098382550301
87	4400	0.009655429291758623	None	0.013864065117681096	0.009655429291758623
87	4390	0.010464358906304793	None	0.0	0.010464358906304793
87	4299	0.011015474197730685	None	0.013864065117681096	0.011015474197730685
87	4402	0.011367079435677148	None	0.008868303733594738	0.011367079435677148
87	4354	0.010040391316259748	None	0.014519671502216317	0.010040391316259748
87	4421	0.00564573911817103	None	0.013864065117681096	0.00564573911817103
87	4404	0.011350339791924556	None	0.0	0.011350339791924556
87	4394	0.005549579238873181	None	0.0032213509720913336	0.005549579238873181
87	4006	0.013837788660970953	None	0.0	0.013837788660970953
87	3917	0.009385011924562972	None	0.0	0.009385011924562972
87	3996	0.011478870145940916	None	0.008868303733594738	0.011478870145940916
87	4281	0.008960795125744343	None	0.013770019372518216	0.008960795125744343
87	4043	0.012592952804434697	None	0.011055066817882592	0.012592952804434697
87	3824	0.008918029424662025	None	0.0	0.008918029424662025
87	3950	0.009473988668901402	None	0.03846153846153849	0.009473988668901402
87	4087	0.009285289286821735	None	0.0	0.009285289286821735
87	4349	0.008873441745345925	None	0.016184100619101104	0.008873441745345925
87	4334	0.008559742690968021	None	0.0	0.008559742690968021
87	4410	0.009037417754560904	None	0.02589289011584871	0.009037417754560904
87	4094	0.009806345774640166	None	0.0	0.009806345774640166
87	4121	0.00898859524924207	None	0.013770019372518216	0.00898859524924207
87	4239	0.009307835942738117	None	0.03846153846153849	0.009307835942738117
87	4391	0.014869779079847326	None	0.014519671502216317	0.014869779079847326
87	4170	0.009816204476701557	None	0.02594131024042624	0.009816204476701557
87	4307	0.009208451204444506	None	0.016184100619101104	0.009208451204444506
87	4227	0.005308438717990576	None	0.014519671502216317	0.005308438717990576
87	4241	0.009681591677512686	None	0.016184100619101104	0.009681591677512686
87	4419	0.008808882689544214	None	0.0	0.008808882689544214
87	3995	0.012693855976352439	None	0.0	0.012693855976352439
87	4195	0.009437868049160369	None	0.03846153846153849	0.009437868049160369
87	4113	0.00737888657521137	None	0.0032213509720913336	0.00737888657521137
51	2617	1.9050238894165235e-07	None	0.3652783816389678	1.9050238894165235e-07
51	2598	-1.2547533569338367e-05	None	0.33727360680817414	-1.2547533569338367e-05
51	2601	-4.312346481539424e-08	None	0.4249201758089144	-4.312346481539424e-08
51	2640	0.00031453043150739675	None	0.29328281558068836	0.00031453043150739675
51	2629	-2.0466350149603587e-05	None	0.329681999878914	-2.0466350149603587e-05
51	2602	-4.017892626019951e-08	None	0.3749387736082254	-4.017892626019951e-08
51	2615	None	None	0.38672410169311255	None
51	2451	None	None	0.35512599739169615	None
51	2556	3.88123530308196e-07	None	0.3652783816389678	3.88123530308196e-07
51	2559	1.4229200805684397e-08	None	0.3436930818580506	1.4229200805684397e-08
51	2520	None	None	0.49604882697342634	None
51	2568	3.7129954165939387e-08	None	0.40700988099463997	3.7129954165939387e-08
51	2592	0.00020066041987720906	None	0.30186979901994493	0.00020066041987720906
51	2566	4.7655050716575546e-07	None	0.3795856392020016	4.7655050716575546e-07
51	2621	-5.557091853343017e-05	None	0.28710483332470427	-5.557091853343017e-05
51	2625	None	None	0.3313965217018063	None
51	2624	-7.682617747591809e-09	None	0.3583350213921613	-7.682617747591809e-09
51	2100	None	None	0.4521869072011652	None
51	2622	2.2814934909239346e-06	None	0.4174680579042028	2.2814934909239346e-06
51	2577	9.620067704103652e-05	None	0.3651019574607348	9.620067704103652e-05
51	2631	0.00020167806554950184	None	0.30186979901994493	0.00020167806554950184
51	2542	None	None	0.3436930818580506	None
51	2645	5.489001369348968e-05	None	0.36831192435759624	5.489001369348968e-05
51	2628	-6.142150091620327e-06	None	0.3155682754419931	-6.142150091620327e-06
51	2306	None	None	0.4475331024730426	None
51	2552	-1.414085594819932e-07	None	0.43345896493455377	-1.414085594819932e-07
51	2453	None	None	0.2565452743904376	None
51	2600	0.00046756903728585906	None	0.33742975344228315	0.00046756903728585906
51	2585	0.0001837379596864113	None	0.4195998480696689	0.0001837379596864113
51	2581	2.0095374238555963e-05	None	0.3408646530764915	2.0095374238555963e-05
51	2641	3.230058420329756e-05	None	0.2873566441038552	3.230058420329756e-05
51	2607	None	None	0.38672410169311255	None
51	2646	0.0007760221838770617	None	0.2955166200560316	0.0007760221838770617
51	2635	-4.860694637355159e-05	None	0.31171632691253565	-4.860694637355159e-05
51	2608	-9.671327262377706e-06	None	0.3979218745685954	-9.671327262377706e-06
51	2596	-1.6371080759977156e-06	None	0.3313965217018063	-1.6371080759977156e-06
51	2613	0.0006052719079247476	None	0.41234123786929705	0.0006052719079247476
51	2553	2.537590513409125e-08	None	0.30603670402594746	2.537590513409125e-08
51	2606	6.591814590696146e-08	None	0.42827114906507474	6.591814590696146e-08
51	2605	-1.7850895911021016e-05	None	0.329681999878914	-1.7850895911021016e-05
51	2636	0.0006256771086796101	None	0.36610295448945357	0.0006256771086796101
51	2587	8.936529474606795e-05	None	0.2952231044890854	8.936529474606795e-05
51	2639	-3.21404944727834e-05	None	0.2955166200560316	-3.21404944727834e-05
51	2557	0.00045723581820030537	None	0.3027955271343128	0.00045723581820030537
51	2623	4.717303928994699e-06	None	0.30969336771901085	4.717303928994699e-06
51	2570	-1.6106618826761147e-05	None	0.4912108362629873	-1.6106618826761147e-05
51	2619	6.806207813851867e-06	None	0.3193323164540631	6.806207813851867e-06
51	2611	-8.6227775107349e-08	None	0.3920023639704594	-8.6227775107349e-08
51	2595	1.1832436985078027e-08	None	0.6936242404014952	1.1832436985078027e-08
51	2589	0.00029307721596722494	None	0.30186979901994493	0.00029307721596722494
51	2637	-1.4027585656798688e-05	None	0.33742975344228315	-1.4027585656798688e-05
51	2614	-1.0782623198705315e-07	None	0.42418494046889055	-1.0782623198705315e-07
51	2582	0.0013069253638668707	None	0.2966175111570942	0.0013069253638668707
51	2612	-2.9474268627499947e-05	None	0.27467635723202255	-2.9474268627499947e-05
51	2603	-3.2901677948954232e-06	None	0.263738181531409	-3.2901677948954232e-06
51	2642	-2.214246624349316e-09	None	0.4642439039579832	-2.214246624349316e-09
51	2580	-4.508768614978797e-05	None	0.38183024180146524	-4.508768614978797e-05
51	2647	-1.6353319476808482e-06	None	0.2793441523796149	-1.6353319476808482e-06
51	2569	4.5855536426146036e-08	None	0.2565452743904376	4.5855536426146036e-08
51	2649	-7.813843247183363e-10	None	0.3781002482854443	-7.813843247183363e-10
51	2633	5.186030523724119e-05	None	0.38896998541542793	5.186030523724119e-05
51	2561	-3.28966380930869e-09	None	0.44050240541625846	-3.28966380930869e-09
51	2563	-6.152254940634512e-08	None	0.2634775278381766	-6.152254940634512e-08
51	2627	2.110534457109448e-06	None	0.3765258281450339	2.110534457109448e-06
51	2610	2.3034972947639208e-08	None	0.41755092061358995	2.3034972947639208e-08
51	2632	1.8383216840561946e-08	None	0.49532087360410193	1.8383216840561946e-08
51	2575	-3.0933806794613136e-05	None	0.37939985970841555	-3.0933806794613136e-05
51	2616	0.0004694741951602389	None	0.49604882697342634	0.0004694741951602389
51	2536	None	None	0.4020136534989474	None
51	2555	-0.1	None	0.3436930818580506	-0.1
51	1566	None	None	0.42026189771889316	None
51	2588	1.7071526437158445e-06	None	0.30253306435817856	1.7071526437158445e-06
51	2322	None	None	0.4292152197332418	None
51	2139	None	None	0.36022624136482584	None
51	2599	-1.935832009719824e-08	None	0.3991028052627319	-1.935832009719824e-08
51	2449	None	None	0.30253306435817856	None
51	2648	7.052883510439618e-06	None	0.33742975344228315	7.052883510439618e-06
51	2604	1.3363501016270415e-06	None	0.23809943414014878	1.3363501016270415e-06
51	2626	2.0316693373805894e-05	None	0.3826126206354676	2.0316693373805894e-05
51	2551	-4.3393309125447255e-05	None	0.24922593521130731	-4.3393309125447255e-05
51	2574	0.00010592603930624623	None	0.41436989931449564	0.00010592603930624623
51	2565	0.00035949322865833056	None	0.32092326504982943	0.00035949322865833056
51	2048	None	None	0.30969336771901085	None
51	2567	-3.341614632970362e-06	None	0.2966175111570942	-3.341614632970362e-06
51	2527	None	None	0.44565116801098237	None
51	2643	2.9051301367691673e-06	None	0.23809943414014878	2.9051301367691673e-06
51	2586	-5.235533047182732e-08	None	0.49532087360410193	-5.235533047182732e-08
51	2549	None	None	0.3436930818580506	None
51	2634	-7.2071393853182566e-06	None	0.4429808471749732	-7.2071393853182566e-06
51	2630	6.712506878603537e-07	None	0.32816108586222587	6.712506878603537e-07
51	2638	-7.012190860142763e-06	None	0.3087246026907528	-7.012190860142763e-06
51	2573	-2.217404142195683e-05	None	0.37939985970841555	-2.217404142195683e-05
51	2593	-2.1962135592420187e-10	None	0.39388112468575176	-2.1962135592420187e-10
51	2618	3.394698519952253e-07	None	0.3749387736082254	3.394698519952253e-07
51	2477	None	None	0.3766374206612576	None
51	2590	1.6540773515301074e-06	None	0.30603670402594746	1.6540773515301074e-06
51	2572	8.617654485966575e-05	None	0.5209480943724334	8.617654485966575e-05
51	2583	6.488740474350827e-06	None	0.4123792298737746	6.488740474350827e-06
51	2650	4.617788414257559e-08	None	0.4642439039579832	4.617788414257559e-08
[truncated: 13,001 more rows]
