# Supplementary material for: Constrained by Design: Influence of Genetic Encodings on Evolved Traits of Robots
Source: Front Robot AI. 2021 Jun 15;8:672379. doi: 10.3389/frobt.2021.672379 (PMC8239187; doi:10.3389/frobt.2021.672379)
Supplement: Supplementary file 1 [file DataSheet3.ZIP › plasticodingrep_plane_2_all_measures.tsv]

robot_id	velocity	displacement_velocity	displacement_velocity_hill	head_balance	contacts	branching	branching_modules_count	limbs	extremities	length_of_limbs	extensiveness	coverage	joints	hinge_count	active_hinges_count	brick_count	touch_sensor_count	brick_sensor_count	proportion	width	height	size	absolute_size	sensors	symmetry	avg_period	dev_period	avg_phase_offset	dev_phase_offset	avg_amplitude	dev_amplitude	avg_intra_dev_params	avg_inter_dev_params	sensors_reach	recurrence	synaptic_reception
4373	0.05007398459243186	0.02162634010852615	0.019508274669523144	0.8136284218798465	None	0	0	0.25	2	0.8888888888888888	8	0.55	0.7777777777777778	9	7	1	1	0	0.2	10	2	0.7333333333333333	11	0.25	0	0.805413185608114	0.7803686953541202	0.5590647156982567	0.9393181970198234	0.5296494613935778	0.9010704853081292	0.7949251500668645	0.8881684310122305	1.0	0.1111111111111111	0.0
2773	0.008953988597247282	0.0013843814226926288	-0.001026759297650509	0.9774219095588002	None	0	0	0.2	1	1.0	5	0.5833333333333334	0.6	4	3	2	1	0	0.3333333333333333	6	2	0.4666666666666667	7	0.14285714285714285	0	0.7741327167872089	0.71806418486927	0.6245494350752425	0.9178877795870992	0.6175915607447896	0.7965817824574801	0.7345681653315506	0.8279704480575404	1.0	0.25	0.0
4104	0.053442727723709366	0.022228133352839848	0.0216095089835223	0.792035532477317	None	0	0	0.25	2	0.9	9	0.5454545454545454	0.8	10	8	1	1	0	0.18181818181818182	11	2	0.8	12	0.25	0	0.744374245792387	0.7935660482110578	0.3939004290170871	0.939153069917958	0.6942023399589214	0.9007924898138557	0.8436710083877877	0.890553908348064	1.0	0.1	0.0
4	None	None	None	None	None	0	0	1.0	2	0.0	0	0.75	0	2	0	0	0	0	1.0	2	2	0.2	3	0.0	0	0	0	0	0	0	0	0	0	0	0	0
7051	0.12470347683016293	0.04621776820003323	0.0376548062918369	0.680516024509916	None	0	0	0.14285714285714285	2	0.9473684210526315	18	0.525	0.8947368421052632	19	17	1	1	0	0.1	2	20	1.4	21	0.25	0	0.4618370330004245	0.9204770085546585	0.43830044874250607	0.9277947080529915	0.6560854898087289	0.7983213257610966	0.8298717129030251	0.8934039926239087	1.0	0.05263157894736842	0.0
1702	None	None	None	None	None	0	0	0.16666666666666666	1	1.0	7	0.6428571428571429	0.5714285714285714	5	4	3	2	0	0.2857142857142857	7	2	0.6	9	0.2222222222222222	0	0.8083499321763383	0.6692426876376836	0.5010850821557281	0.8522096296588767	0.7890660446722806	0.9102714318849924	0.8178068368860388	0.8307920447541268	0.6	0.2	0.0
131	None	None	None	None	None	0	0	0.2857142857142857	2	0.875	7	0.4166666666666667	0.875	9	7	0	0	0	0.375	8	3	0.6666666666666666	10	0.0	0	0.9080856487782748	0.9082193433696188	0.1374035846054143	0.7006132809067653	0.13351377662939362	0.7952282143052303	0.9628011333661419	0.8175266114681974	0	0	0.0
4445	0.03785872634284051	0.015281460207897692	0.00803938250314387	0.6782248821410252	None	0	0	0.25	2	0.8888888888888888	8	0.55	0.7777777777777778	9	7	1	1	0	0.2	10	2	0.7333333333333333	11	0.25	0	0.7428522479663038	0.7868129224494923	0.5899871577468736	0.9386097844507624	0.5296494613935778	0.9010179006528019	0.8178068368860388	0.8889952237256297	1.0	0.1111111111111111	0.0
1977	None	None	None	None	None	0	0	0.5	3	0.5714285714285714	4	0.45	0.2857142857142857	4	2	4	1	0	0.8	5	4	0.6	9	0.1	0	0.7448642619123133	0.7290689775793938	0.46381188592459227	0.8924232434094016	0.6175915607447896	0.7714164832614218	0.7148337363719286	0.8085561522050541	1.0	0	0.0
784	None	None	None	None	None	0	0	0.5	2	0.5	2	0.6	0.5	3	2	2	1	0	0.4	5	2	0.4	6	0.14285714285714285	0	0.429748785361055	0.9650659399482274	0.7314393349476593	0.9692624295644675	0.3352789281934211	0.9570069028897326	0.955671922735687	0.9641136308017304	1.0	0	0.0
4512	0.0618231126011475	0.031824545506964286	0.03140078782422766	0.6884553377488614	None	0	0	0.2	2	0.9166666666666666	11	0.5384615384615384	0.8333333333333334	12	10	1	2	0	0.15384615384615385	13	2	0.9333333333333333	14	0.5	0	0.7124264380096841	0.78044144294449	0.3563099451735513	0.9240105560308449	0.6475056986391289	0.9119639875109495	0.8337522318848964	0.8843967236450714	0.5833333333333334	0.08333333333333333	0.0
6386	0.10123743728594824	0.038798567009282206	0.038628346706214796	0.6637359687538447	None	0	0	0.14285714285714285	2	0.9444444444444444	17	0.5263157894736842	0.8888888888888888	18	16	1	1	0	0.10526315789473684	2	19	1.3333333333333333	20	0.25	0	0.6331350931843429	0.9253864385674977	0.5478510358639369	0.9371950631937835	0.6560854898087289	0.7979364952472419	0.865098165050459	0.9000755792149361	1.0	0.05555555555555555	0.0
3813	0.004140535504596371	0.0028359865776879482	0.002829761534245113	0.988208364787131	None	0	0	0.75	3	0.3333333333333333	1	0.625	0.3333333333333333	4	1	0	1	0	0.5	2	4	0.3333333333333333	5	1.0	0.6666666666666666	0.5562459829098767	0.8747661236385291	0.3896909715679177	0.8144278995047668	0.7075857458016906	0.7757999803912213	0.864724896928822	0.8255949825442103	1.0	0.25	0.0
3266	0.002809076224946319	0.001291768368682727	0.0011696146395174657	0.9895597723135438	None	0	0	0.75	3	0.3333333333333333	1	0.5555555555555556	0.3333333333333333	4	1	0	0	0	1.0	3	3	0.3333333333333333	5	0.0	1.0	0.5562459829098767	0.8747661236385291	0.3896909715679177	0.8838535646517041	0.6978162009368958	0.7594346749223542	0.8802411984237042	0.846524553256215	0	0	0.0
5661	0.07054212594600967	0.03627832342192803	0.036277960303694734	0.7184877257911293	None	0	0	0.16666666666666666	2	0.9333333333333333	14	0.53125	0.8666666666666667	15	13	1	2	0	0.125	16	2	1.1333333333333333	17	0.5	0	0.7405375378028556	0.8432913223404577	0.4314909128606229	0.8849635744147706	0.5260153392013291	0.910163633650932	0.8006483549337227	0.8821502671832754	0.5666666666666667	0.06666666666666667	0.0
7224	0.10726893254130926	0.033638194130969544	0.03358977118189834	0.6362736546219255	None	0	0	0.14285714285714285	2	0.9473684210526315	18	0.525	0.8947368421052632	19	17	1	1	0	0.1	2	20	1.4	21	0.25	0	0.6843153382165126	0.9045070742554824	0.43830044874250607	0.886361676936888	0.6560854898087289	0.8316650018878615	0.7637672241348049	0.8772496116801799	1.0	0.05263157894736842	0.0
4161	0.04935607573918261	0.02102437242072882	0.020823175751963994	0.7221440849443393	None	0	0	0.25	2	0.8888888888888888	8	0.55	0.7777777777777778	9	7	1	2	0	0.2	2	10	0.7333333333333333	11	0.5	0	0.8044331533682614	0.7768651539744527	0.3563099451735513	0.8967724011762463	0.619408621840914	0.8975323886112145	0.8178068368860388	0.8652759196805367	0.5555555555555556	0.1111111111111111	0.0
5138	0.11487156970745593	0.035394185711753824	0.030442056012263612	0.7097714767355779	None	0	0	0.14285714285714285	2	0.9473684210526315	18	0.525	0.8947368421052632	19	17	1	1	0	0.1	2	20	1.4	21	0.25	0	0.8068479241578792	0.9242839094486357	0.4971531137864071	0.9337228404719942	0.6560854898087289	0.8012563921290257	0.8118404018678261	0.8984855465513901	1.0	0.05263157894736842	0.0
2140	None	None	None	None	None	0	0	0.375	3	0.6666666666666666	6	0.6875	0.3333333333333333	5	3	5	3	0	1.0	4	4	0.7333333333333333	11	0.25	0	0.27514998441461247	0.8210529097919648	0.5235089377296188	0.7981044997735419	0.45555182360674024	0.9647566391097859	0.8079341340303531	0.8878728580178139	0.4	1.0	0.0
4456	0.05252983418631206	0.013800141071704564	0.010628773836232173	0.7241393534864884	None	0	0	0.2	2	0.9166666666666666	11	0.5384615384615384	0.8333333333333334	12	10	1	2	0	0.15384615384615385	13	2	0.9333333333333333	14	0.5	0	0.7460716473071222	0.8487530041319824	0.5599074889473037	0.9259791038428038	0.5296494613935778	0.8967596761173108	0.7797412539213108	0.8945133608337321	0.5416666666666666	0.08333333333333333	0.0
7473	0.13956744665509122	0.030416715265725744	0.030330841438598016	0.664347172898181	None	0	0	0.14285714285714285	2	0.9444444444444444	17	0.5263157894736842	0.8888888888888888	18	16	1	1	0	0.10526315789473684	2	19	1.3333333333333333	20	0.25	0	0.4640665560638505	0.9201694038335395	0.43830044874250607	0.9249052912761171	0.6560854898087289	0.8014125900959858	0.8372999837014196	0.8925361892697314	1.0	0.05555555555555555	0.0
6934	0.10145199656374307	0.04316909873105912	0.03746377307515775	0.6517253413185515	None	0	0	0.14285714285714285	2	0.9444444444444444	17	0.5263157894736842	0.8888888888888888	18	16	1	1	0	0.10526315789473684	2	19	1.3333333333333333	20	0.25	0	0.6641833941850356	0.9215233527322004	0.661710628553066	0.9550559896197349	0.7125407739428289	0.8120695670506507	0.8948815065827648	0.9111451342830631	1.0	0.05555555555555555	0.0
1051	None	None	None	None	None	0	0	0.75	3	0.3333333333333333	1	0.8333333333333334	0	0	0	4	3	0	0.6666666666666666	2	3	0.3333333333333333	5	0.25	0.6666666666666666	0	0	0	0	0	0	0	0	0	0	0
5181	0.06803256727602568	0.030307192131959034	0.029857779105632268	0.7235708728289321	None	0	0	0.18181818181818182	2	0.9285714285714286	13	0.5333333333333333	0.8571428571428571	14	12	1	2	0	0.13333333333333333	15	2	1.0666666666666667	16	0.5	0	0.6843153382165126	0.7875815293161286	0.3563099451735513	0.9212810102398755	0.5106792924198338	0.9127864524999684	0.827240873825703	0.884880022700165	0.5714285714285714	0.07142857142857142	0.0
3494	0.003580646824223495	0.001139115991920182	0.0011383811567722032	0.9893130212723713	None	0	0	0.75	3	0.3333333333333333	1	0.625	0.3333333333333333	4	1	0	1	0	0.5	2	4	0.3333333333333333	5	1.0	0.6666666666666666	0.5429304132287385	0.9270071359362033	0.2584755296082303	0.801939345960094	0.7075857458016906	0.7421468659440899	0.8747905912836557	0.8410068572879872	1.0	0.25	0.0
1106	None	None	None	None	None	0	0	0.6666666666666666	6	0.09090909090909091	1	0.52	0	0	0	12	0	0	1.0	5	5	0.8666666666666667	13	0.0	0.4444444444444444	0	0	0	0	0	0	0	0	0	0	0
1741	None	None	None	None	None	0	0	0	0	0	0	1.0	0	0	0	0	0	0	1.0	1	1	0.06666666666666667	1	0.0	0	0	0	0	0	0	0	0	0	0	0	0
5350	0.11266493991160266	0.030370712425157997	-0.027429700374311913	0.6827119094401424	None	0	0	0.125	2	0.9523809523809523	20	0.5227272727272727	0.9047619047619048	21	19	1	1	0	0.09090909090909091	2	22	1.5333333333333334	23	0.25	0	0.6843153382165126	0.8931875210443827	0.43830044874250607	0.9483522426756145	0.6560854898087289	0.8429148964766947	0.88377023872602	0.9036127035196068	1.0	0.047619047619047616	0.0
3302	0.0025546977612280067	0.0018461756440067071	0.0017817774718561312	0.9878473093908149	None	0	0	0.75	3	0.5	2	0.5	0.25	3	1	2	1	0	0.75	4	3	0.4	6	0.16666666666666666	0.6666666666666666	0.5429304132287385	0.5313439434657605	0.2584755296082303	0.7477234177539421	0.7075857458016906	0.6098691843966368	0.864724896928822	0.6348166422949051	1.0	0.3333333333333333	0.0
1780	None	None	None	None	None	0	0	0.75	3	0.3333333333333333	1	0.8333333333333334	0	0	0	4	4	0	0.6666666666666666	2	3	0.3333333333333333	5	0.3333333333333333	0.6666666666666666	0	0	0	0	0	0	0	0	0	0	0
6925	0.11677386189028478	0.033940338459097955	0.03373367429624539	0.6820827233120513	None	0	0	0.14285714285714285	2	0.9444444444444444	17	0.5263157894736842	0.8888888888888888	18	16	1	1	0	0.10526315789473684	2	19	1.3333333333333333	20	0.25	0	0.636572001642578	0.926222468233356	0.43830044874250607	0.9310932178290674	0.6560854898087289	0.8035298901184755	0.8689733969918485	0.8985050266870469	1.0	0.05555555555555555	0.0
4933	0.06543052910890884	0.025946724317172234	0.02028604442700133	0.7186526357124421	None	0	0	0.2	2	0.9230769230769231	12	0.5357142857142857	0.8461538461538461	13	11	1	2	0	0.14285714285714285	14	2	1.0	15	0.5	0	0.7405375378028556	0.7628595367429242	0.3563099451735513	0.9239185562245469	0.5795518293487243	0.8985987384910912	0.7949251500668645	0.8753372654809977	0.5769230769230769	0.07692307692307693	0.0
994	None	None	None	None	None	0	0	0.75	3	0.5	2	1.0	0	0	0	5	4	0	0.6666666666666666	2	3	0.4	6	0.2857142857142857	1.0	0	0	0	0	0	0	0	0	0	0	0
3882	0.0017238281254464735	0.00042454945909264604	0.0004245493560913213	0.9930815712279814	None	0	0	0.75	3	0.3333333333333333	1	0.625	0.3333333333333333	2	1	2	1	0	0.5	2	4	0.3333333333333333	5	0.14285714285714285	0.6666666666666666	0.4800848620622988	0.6521391717216898	0.17923776480411513	0.6883416295845456	0.7027009733692932	0.5122095034193522	0.8955380995253948	0.6200813735004272	1.0	0.5	0.0
1542	None	None	None	None	None	0	0	1.0	1	0	0	1.0	0	0	0	1	0	0	0.5	2	1	0.13333333333333333	2	0.0	0	0	0	0	0	0	0	0	0	0	0	0
6211	0.1093283129352784	0.033558374032287605	0.03352774807790884	0.6990408855445454	None	0	0	0.14285714285714285	2	0.9473684210526315	18	0.525	0.8947368421052632	19	17	1	1	0	0.1	2	20	1.4	21	0.25	0	0.8044331533682614	0.9275505720382923	0.661710628553066	0.9375113196813167	0.6560854898087289	0.8012563921290257	0.8118404018678261	0.9017972752021841	1.0	0.05263157894736842	0.0
6782	0.0955304522881346	0.033381922215941696	0.030895461738344423	0.6831553203450449	None	0	0	0.14285714285714285	2	0.9444444444444444	17	0.5263157894736842	0.8888888888888888	18	16	1	1	0	0.10526315789473684	2	19	1.3333333333333333	20	0.25	0	0.8073379402778056	0.8779984766181623	0.43830044874250607	0.9451124167399413	0.6560854898087289	0.8308175905174133	0.8118404018678261	0.8944496270938869	1.0	0.05555555555555555	0.0
6354	0.09806228065044563	0.010064727131201271	-0.010048034238733513	0.6738828159421331	None	0	0	0.14285714285714285	2	0.9473684210526315	18	0.525	0.8947368421052632	19	17	1	0	0	0.1	20	2	1.4	21	0.0	0	0.6843153382165126	0.8996104078888926	0.43830044874250607	0.9098870001692968	0.6560854898087289	0.8489019556608602	0.8131047322679463	0.8886532591513858	0	0	0.0
773	None	None	None	None	None	0	0	0.6	3	0.2	1	0.5833333333333334	0	0	0	6	0	0	0.75	4	3	0.4666666666666667	7	0.0	0.4	0	0	0	0	0	0	0	0	0	0	0
1161	None	None	None	None	None	0	0	0.5	1	1.0	1	1.0	0	0	0	2	0	0	0.3333333333333333	1	3	0.2	3	0.0	0	0	0	0	0	0	0	0	0	0	0	0
3923	0.0038036633710386847	0.0010554856957962267	0.0010548307770030948	0.9892968757121176	None	0.5	1	0.6666666666666666	4	0.5	3	0.5333333333333333	0.16666666666666666	4	1	3	1	0	0.6	3	5	0.5333333333333333	8	0.14285714285714285	0.5	0.5429304132287385	0.6388916431244883	0.2584755296082303	0.7901432652383855	0.7075857458016906	0.5995675397608086	0.864753315616089	0.6828000723846284	1.0	0	0.0
4479	0.06676632651584466	0.032264893852799896	0.03217488699929737	0.6941866807498311	None	0	0	0.18181818181818182	2	0.9285714285714286	13	0.5333333333333333	0.8571428571428571	14	12	1	2	0	0.13333333333333333	15	2	1.0666666666666667	16	0.5	0	0.7405375378028556	0.8510700677572578	0.3939004290170871	0.8913460454819563	0.5527835842750267	0.906731351293127	0.8278814673978412	0.8849992802385194	0.5714285714285714	0.07142857142857142	0.0
6722	0.08910188599770122	0.014903950878223078	0.014366050347067547	0.7865400056150584	None	0	0	0.14285714285714285	2	0.9473684210526315	18	0.525	0.8947368421052632	19	17	1	0	0	0.1	20	2	1.4	21	0.0	0	0.5191040934225741	0.926373306830776	0.5618126918886622	0.9293599733357083	0.6958083014655427	0.8105326627835504	0.8599091192553946	0.8991257267041091	0	0	0.0
6588	0.07545697983086218	0.03260039029123759	0.011477335148280646	0.7066076661192963	None	0	0	0.16666666666666666	2	0.9375	15	0.5294117647058824	0.875	16	14	1	2	0	0.11764705882352941	17	2	1.2	18	0.5	0	0.7405375378028556	0.8491571522921245	0.382802242674373	0.8792340933150936	0.724793514952919	0.9059004205981311	0.8869894879073424	0.8800171836671488	0.5625	0.0625	0.0
4918	0.0933191836322652	0.02916877264613661	0.022559223613668175	0.668032489037488	None	0	0	0.14285714285714285	2	0.9444444444444444	17	0.5263157894736842	0.8888888888888888	18	16	1	1	0	0.10526315789473684	2	19	1.3333333333333333	20	0.25	0	0.744374245792387	0.875141276916084	0.4314909128606229	0.9105539821890414	0.6560854898087289	0.8874457908107442	0.7637672241348049	0.8919527253429753	1.0	0.05555555555555555	0.0
7145	0.09306374003179842	0.03571418162044174	0.03491076563703118	0.681821225537437	None	0	0	0.14285714285714285	2	0.9444444444444444	17	0.5263157894736842	0.8888888888888888	18	16	1	2	0	0.10526315789473684	2	19	1.3333333333333333	20	0.5	0	0.7719452991525474	0.9187825747353698	0.5008370850042305	0.928770249424027	0.6560854898087289	0.8120102867496299	0.8454859925645807	0.8958865008943022	0.5277777777777778	0.05555555555555555	0.0
100	None	None	None	None	None	0.3333333333333333	1	0.5	4	0.6666666666666666	6	0.39285714285714285	0.4444444444444444	7	4	3	0	0	0.5714285714285714	4	7	0.7333333333333333	11	0.0	0.2857142857142857	0.4481108610144764	0.8744230487051508	0.20396223592102386	0.8990172016056333	0.601001359845521	0.9083701958793633	0.8855914333275502	0.8947586423412213	0	0	0.0
5758	0.11125985634458413	0.02324889914811911	0.021800245929105358	0.6574071891541325	None	0	0	0.14285714285714285	2	0.9473684210526315	18	0.525	0.8947368421052632	19	17	1	1	0	0.1	2	20	1.4	21	0.25	0	0.7042460696944489	0.8709665355633502	0.43830044874250607	0.9432082971174993	0.6560854898087289	0.7971522533383569	0.920066393305425	0.8838432918232755	1.0	0.05263157894736842	0.0
3090	0.001346303378116421	9.81262748601131e-05	-8.346556504774892e-05	0.9920628324628725	None	0.5	1	0.6666666666666666	4	0.16666666666666666	1	0.6666666666666666	0.16666666666666666	2	1	5	0	0	0.75	3	4	0.5333333333333333	8	0.0	0	0.47582808769222246	0.6147673202267491	0.29156215546824404	0.687318914300361	0.23578758445880554	0.5170308026470765	0.7434641660358345	0.6085100329579132	0	0	0.0
4098	0.026188176268290984	0.0030473441540055817	0.0026417469181083866	0.9271186206419592	None	0	0	0.2857142857142857	2	0.875	7	0.5555555555555556	0.75	8	6	1	1	0	0.2222222222222222	9	2	0.6666666666666666	10	0.25	0	0.6702319975501622	0.7813625119384227	0.6236943903661206	0.875576359232892	0.5278324002974534	0.9036642488788029	0.7949251500668645	0.8607033695873817	1.0	0.125	0.0
6638	0.08933429623396354	0.0391064961983598	0.033671475027466855	0.7071269821359036	None	0	0	0.16666666666666666	2	0.9375	15	0.5294117647058824	0.875	16	14	1	1	0	0.11764705882352941	17	2	1.2	18	0.25	0	0.6702319975501622	0.9126094904529919	0.3563099451735513	0.8953017604717375	0.5079040040513586	0.8977220062565738	0.8567370464285845	0.9021538394766682	1.0	0.0625	0.0
2916	0.0016515152394541363	0.0001586357275778992	0.00015861809478856916	0.9910531526345885	None	0	0	0.75	3	0.3333333333333333	1	0.625	0.3333333333333333	2	1	2	1	0	0.5	2	4	0.3333333333333333	5	0.14285714285714285	0.6666666666666666	0.4934004317434371	0.670275406935976	0.2039391635516261	0.6330592573837102	0.7474556868421292	0.598375139417658	0.9046033515340794	0.6344057614615057	1.0	0	0.0
3456	0.003800176734478622	0.002258812402991135	0.0022588050490114447	0.9889569293418593	None	0	0	0.75	3	0.3333333333333333	1	0.625	0.3333333333333333	3	1	1	1	0	0.5	2	4	0.3333333333333333	5	0.25	0.6666666666666666	0.5429304132287385	0.5313439434657605	0.16559962560008445	0.8422323122272911	0.7075857458016906	0.6098691843966368	0.9033601524166777	0.6789778416980436	1.0	0.3333333333333333	0.0
5667	0.06638225443384663	0.02709739921184837	0.0016522025086861348	0.6411990547008396	None	0	0	0.14285714285714285	2	0.9444444444444444	17	0.5263157894736842	0.8888888888888888	18	16	1	2	0	0.10526315789473684	2	19	1.3333333333333333	20	0.5	0	0.8078279563977319	0.8590188896743801	0.43830044874250607	0.9421180743298554	0.6560854898087289	0.8450843256518573	0.7888036770967356	0.8906906568801047	0.5555555555555556	0.05555555555555555	0.0
6812	0.12345479930609368	0.024178544463168895	0.02407059228706874	0.652924643145329	None	0	0	0.14285714285714285	2	0.9444444444444444	17	0.5263157894736842	0.8888888888888888	18	16	1	2	0	0.10526315789473684	2	19	1.3333333333333333	20	0.5	0	0.8061305548829967	0.9248521948639761	0.43830044874250607	0.9316920079911618	0.6560854898087289	0.8098425357137249	0.884377831285424	0.8994124565413293	0.5277777777777778	0.05555555555555555	0.0
572	None	None	None	None	None	0	0	0.6666666666666666	2	0.5	1	1.0	0.5	1	1	2	0	0	0.25	4	1	0.26666666666666666	4	0.0	0.6666666666666666	0.9227273013118609	0.5	0.27844272368690115	0.5	0.816738680834668	0.5	0.9437870776743439	0.5	0	0	0.0
3500	0.0023016978290946663	0.0004169479579242463	0.00032716479697534	0.9897688558021511	None	0	0	0.75	3	0.3333333333333333	1	0.625	0.3333333333333333	3	1	1	2	0	0.5	2	4	0.3333333333333333	5	0.5	0.6666666666666666	0.690034628427309	0.8704624773418767	0.2584755296082303	0.8807488945472279	0.7075857458016906	0.8037716335932404	0.9008878763004091	0.8546495485535762	0.6666666666666666	0.3333333333333333	0.0
2294	None	None	None	None	None	0	0	0.3333333333333333	1	1.0	2	0.6666666666666666	0.5	2	1	1	1	0	0.6666666666666666	3	2	0.26666666666666666	4	0.2	0	0.7123764076965993	0.7220223716148848	0.5922284620112731	0.7233131774669581	0.6175915607447896	0.5045425277567154	0.6620775478072339	0.655780676535085	1.0	0.5	0.0
1045	None	None	None	None	None	0	0	1.0	1	0	0	1.0	0	0	0	1	0	0	0.5	2	1	0.13333333333333333	2	0.0	0	0	0	0	0	0	0	0	0	0	0	0
7183	0.08036495998960921	0.030720227164897078	0.028464500443579004	0.7422767877791341	None	0	0	0.16666666666666666	2	0.9333333333333333	14	0.53125	0.8666666666666667	15	13	1	2	0	0.125	16	2	1.1333333333333333	17	0.5	0	0.7405375378028556	0.9046893156578764	0.5047134945068432	0.8890085428860643	0.48979266890138806	0.9272756815529396	0.8816431885895274	0.9082311598800659	0.6666666666666667	0.06666666666666667	0.0
4950	0.06426420222822284	0.03316166963849299	0.03275951445692194	0.6867924865713697	None	0	0	0.2	2	0.9166666666666666	11	0.5384615384615384	0.8333333333333334	12	10	1	2	0	0.15384615384615385	13	2	0.9333333333333333	14	0.5	0	0.7124264380096841	0.78044144294449	0.3563099451735513	0.9240105560308449	0.6475056986391289	0.9119639875109495	0.8337522318848964	0.8843967236450714	0.5833333333333334	0.08333333333333333	0.0
2464	None	None	None	None	None	0	0	0.75	3	0.25	1	0.6666666666666666	0	0	0	5	0	0	1.0	3	3	0.4	6	0.0	0.6666666666666666	0	0	0	0	0	0	0	0	0	0	0
2842	0.002138925194061451	0.00022560671488700132	-1.3846508647931162e-05	0.9978957409783894	None	0	0	0.75	3	0.0	0	0.625	0	2	0	2	1	0	0.5	4	2	0.3333333333333333	5	0.16666666666666666	0.5	0	0	0	0	0	0	0	0	0	0	0
5188	0.09293113563670931	0.03423297057092652	0.03309542918681773	0.6996321082957184	None	0	0	0.14285714285714285	2	0.9444444444444444	17	0.5263157894736842	0.8888888888888888	18	16	1	1	0	0.10526315789473684	2	19	1.3333333333333333	20	0.25	0	0.6843153382165126	0.9213777542976335	0.4348956808015645	0.9189834608221366	0.6560854898087289	0.8379166004920339	0.8583213640619609	0.8982149281710616	1.0	0.05555555555555555	0.0
1615	None	None	None	None	None	0	0	0.6	3	0.4	2	0.4666666666666667	0.4	3	2	3	1	0	0.6	5	3	0.4666666666666667	7	0.1111111111111111	0	0.429748785361055	0.9650659399482274	0.7314393349476593	0.9692624295644675	0.3352789281934211	0.9570069028897326	0.955671922735687	0.9641136308017304	1.0	0	0.0
7285	0.10514951453873427	0.02757960694128178	0.015051647031922013	0.7297072530508828	None	0	0	0.125	2	0.9523809523809523	20	0.5227272727272727	0.9047619047619048	21	19	1	1	0	0.09090909090909091	2	22	1.5333333333333334	23	0.25	0	0.6819005674268946	0.9192472025007649	0.43830044874250607	0.9260154682003227	0.6560854898087289	0.8125877358169008	0.8118404018678261	0.8949222994027984	1.0	0.047619047619047616	0.0
1459	None	None	None	None	None	0.25	1	0.8	8	0.07692307692307693	1	0.75	0.07692307692307693	6	1	8	1	0	0.8	5	4	1.0	15	0.06666666666666667	0.16666666666666666	0.3191119627634354	0.93250732577133	0.15959717812851276	0.8356866407270184	0.8230792019737846	0.943487222099152	0.9410600871220495	0.9133955207176111	1.0	0.16666666666666666	0.0
1175	None	None	None	None	None	0.3333333333333333	1	0.6666666666666666	6	0.2727272727272727	3	0.65	0.09090909090909091	5	1	7	2	0	0.8	5	4	0.8666666666666667	13	0.14285714285714285	0.2	0.3191119627634354	0.7434633373942771	0.15959717812851276	0.5	0.8230792019737846	0.9446363708681071	0.9441551259407045	0.7858868739271568	0.6	0.2	0.0
4485	0.04422746102847357	0.013341463469095774	-0.00961188068383282	0.6895990546136292	None	0	0	0.25	2	0.9	9	0.5454545454545454	0.8	10	8	1	1	0	0.18181818181818182	11	2	0.8	12	0.25	0	0.731988306640772	0.8807195683482594	0.6304710447004304	0.9483871643708195	0.8126923533456113	0.9022738272671325	0.8990666570641435	0.9151084233642003	1.0	0.1	0.0
1212	None	None	None	None	None	0	0	0.7142857142857143	5	0.125	1	0.6666666666666666	0	1	0	8	0	0	0.6	3	5	0.6666666666666666	10	0.0	0.5714285714285714	0	0	0	0	0	0	0	0	0	0	0
2860	0.006098345803440954	0.0012795130852878342	0.0012795130242662061	0.9813308009638922	None	0	0	0.6	3	0.6	3	0.5833333333333334	0.6	6	3	0	1	0	0.3333333333333333	2	6	0.4666666666666667	7	1.0	0.4	0.5429304132287385	0.875761869455591	0.2584755296082303	0.800720019156116	0.7075857458016906	0.7368800525975826	0.864753315616089	0.8112015644470453	1.0	0.16666666666666666	0.0
4345	0.06036950142263386	0.027113551937928398	0.014520258497943075	0.6305702179445469	None	0	0	0.18181818181818182	2	0.9285714285714286	13	0.5333333333333333	0.8571428571428571	14	12	1	3	0	0.13333333333333333	2	15	1.0666666666666667	16	0.75	0	0.8056405387630704	0.8286824293974652	0.3563099451735513	0.9280819135958364	0.6942023399589214	0.8973474332179957	0.8837861997211977	0.8909680624929238	0.07142857142857142	0.07142857142857142	0.0
7088	0.12279605121699863	0.041186600906977	0.03403414191701295	0.6505409389995549	None	0	0	0.14285714285714285	2	0.9473684210526315	18	0.525	0.8947368421052632	19	17	1	1	0	0.1	2	20	1.4	21	0.25	0	0.8044331533682614	0.9242148052699742	0.43830044874250607	0.9343707404242757	0.6560854898087289	0.8074517508264365	0.8118404018678261	0.8999626749586915	1.0	0.05263157894736842	0.0
4785	0.09598200861761776	0.027265350847287748	0.027259817103308697	0.6670201826971176	None	0	0	0.14285714285714285	2	0.9444444444444444	17	0.5263157894736842	0.8888888888888888	18	16	1	1	0	0.10526315789473684	2	19	1.3333333333333333	20	0.25	0	0.8061305548829967	0.8543191349782211	0.4348956808015645	0.9185814984920665	0.6560854898087289	0.840664243952838	0.7606826140911247	0.87563890550328	1.0	0.05555555555555555	0.0
5925	0.1189373773592085	0.021443063570579443	0.02015371948703693	0.6547998970751565	None	0	0	0.15384615384615385	2	0.9411764705882353	16	0.5277777777777778	0.8823529411764706	17	15	1	1	0	0.1111111111111111	2	18	1.2666666666666666	19	0.25	0	0.5215188642121921	0.8895601013022508	0.43830044874250607	0.9474024672394832	0.6560854898087289	0.7934968016927559	0.8118404018678261	0.8916604057894835	1.0	0.058823529411764705	0.0
2424	None	None	None	None	None	0	0	0.5	3	0.5	3	0.8	0	0	0	7	4	0	0.4	2	5	0.5333333333333333	8	0.2222222222222222	0.3333333333333333	0	0	0	0	0	0	0	0	0	0	0
2581	None	None	None	None	None	0	0	0.4	2	0.6	3	0.5833333333333334	0.4	4	2	2	0	0	0.75	3	4	0.4666666666666667	7	0.0	0.5	0.39445693530025716	0.9471274374785332	0.5562501746015747	0.7345835123946196	0.5400400409223611	0.9546867095226432	0.8079341340303531	0.9102843505759931	0	0	0.0
3820	0.0018621973682155582	0.0003480135810240818	0.00034801252008823477	0.9914302837043875	None	0	0	0.6666666666666666	2	0.5	1	1.0	0.5	2	1	1	2	0	0.25	1	4	0.26666666666666666	4	0.4	0.6666666666666666	0.5562459829098767	0.7921421548981026	0.34325301956384485	0.7001001686667028	0.7523404592745265	0.6100558852349107	0.8459206720615962	0.7063528789278851	0.75	0.5	0.05285839049207268
4208	0.06188516109006724	0.03338341767071421	0.03283617121834697	0.7295008105001981	None	0	0	0.2	2	0.9166666666666666	11	0.5384615384615384	0.8333333333333334	12	10	1	2	0	0.15384615384615385	13	2	0.9333333333333333	14	0.5	0	0.7405375378028556	0.769539993873712	0.3939004290170871	0.9306294960637594	0.6742739437128266	0.8929631865813465	0.83018246660673	0.8780931939389023	0.5833333333333334	0.08333333333333333	0.0
843	None	None	None	None	None	0	0	0.4	2	0.8	4	0.5833333333333334	0.4	2	2	4	2	0	0.3333333333333333	6	2	0.4666666666666667	7	0.16666666666666666	0.3333333333333333	0.4481309422553753	0.5107973013767749	0.4478609267846577	0.9529431276286641	0.38601470357286677	0.8382959074313104	0.7827401414268617	0.8271648508760471	0.75	1.0	0.21138880731176934
4096	0.02510974818990137	0.005419864288030351	0.003757344799633873	0.7851877449600152	None	0	0	0.2857142857142857	2	0.875	7	0.5555555555555556	0.75	8	6	1	2	0	0.2222222222222222	9	2	0.6666666666666666	10	0.5	0	0.4927000862749253	0.8476717820898776	0.40247344645103256	0.8900348603691312	0.859318224706062	0.9247328864303116	0.8933288440197937	0.8914209497228166	0.5625	0.125	0.0
3377	0.001851633896800398	0.0003275304376940369	0.00021854081314959687	0.9913951558760205	None	0	0	0.75	3	0.3333333333333333	1	0.5555555555555556	0.3333333333333333	4	1	0	1	0	1.0	3	3	0.3333333333333333	5	1.0	1.0	0.5406667209225027	0.8436916737007633	0.41270553117409864	0.86306544967599	0.7075857458016906	0.837532018408422	0.8595976653678766	0.848425822673032	1.0	0.25	0.0
802	None	None	None	None	None	0.3333333333333333	1	0.625	5	0.4	4	0.6	0.1	5	1	6	2	0	0.8	5	4	0.8	12	0.16666666666666666	0.2222222222222222	0.22163261035542367	0.7536747851299439	0.15959717812851276	0.5206543397793293	0.40893619430574013	0.9612408763342166	0.7426674793506275	0.813150162962223	0.6	0.4	0.0
3726	0.004936995346598728	0.0020841381958543025	0.0017251296510052009	0.9853780953434009	None	0	0	0.75	3	0.5	2	0.6	0.5	5	2	0	1	0	0.4	2	5	0.4	6	1.0	0.5	0.5429304132287385	0.8799650174693749	0.5209064135276051	0.8486625583299773	0.7075857458016906	0.8199437102391235	0.864724896928822	0.851203491761674	1.0	0.2	0.0
3775	0.004375226641011807	0.0005639371945594282	0.0005581416147496371	0.9807072242187788	None	0	0	0.6	3	0.6	3	0.5833333333333334	0.6	5	3	1	1	0	0.3333333333333333	2	6	0.4666666666666667	7	0.25	0.4	0.5429304132287385	0.6337287871984351	0.2584755296082303	0.8140852704371312	0.7075857458016906	0.6120307422082073	0.864724896928822	0.6957117829249506	1.0	0.2	0.0
6057	0.0671763698245309	0.023128079691256128	0.023114412262330738	0.6884772195341398	None	0	0	0.16666666666666666	2	0.9333333333333333	14	0.53125	0.8666666666666667	15	13	1	2	0	0.125	16	2	1.1333333333333333	17	0.5	0	0.7405375378028556	0.8500942701551741	0.3563099451735513	0.9007650886924456	0.5260153392013291	0.9152353259752183	0.8604423753834857	0.8915622702133492	0.5666666666666667	0.06666666666666667	0.0
855	None	None	None	None	None	0	0	1.0	1	0	0	1.0	0	0	0	1	0	0	0.5	1	2	0.13333333333333333	2	0.0	0	0	0	0	0	0	0	0	0	0	0	0
6870	0.11359903771020284	0.03874639578520876	0.03843806348738201	0.6895120525935141	None	0	0	0.14285714285714285	2	0.9473684210526315	18	0.525	0.8947368421052632	19	17	1	1	0	0.1	2	20	1.4	21	0.25	0	0.4618370330004245	0.9221283950498976	0.43830044874250607	0.9328380952234644	0.6560854898087289	0.7927559999597329	0.8118404018678261	0.8954931915709741	1.0	0.05263157894736842	0.0
4543	0.07309871469212692	0.02680686400170008	0.005331156588201474	0.7188848129357932	None	0	0	0.2	2	0.9230769230769231	12	0.5357142857142857	0.8461538461538461	13	11	1	2	0	0.14285714285714285	14	2	1.0	15	0.5	0	0.6843153382165126	0.7675717152669683	0.3563099451735513	0.9276890048469362	0.5373992321079858	0.9188171008313544	0.8640877716324883	0.8867117333177861	0.5769230769230769	0.07692307692307693	0.0
3344	0.0021460962375038145	0.0001084491029061091	0.00010844321823631168	0.9976464374507517	None	0	0	1.0	3	0.0	0	0.6666666666666666	0	2	0	1	1	0	0.6666666666666666	2	3	0.26666666666666666	4	0.25	1.0	0	0	0	0	0	0	0	0	0	0	0
2610	0.005102690120936591	0.001609840028161187	0.0015530031007863852	0.9816449378069366	None	0.4	2	0.75	9	0.13333333333333333	2	0.4722222222222222	0.13333333333333333	4	2	12	0	0	1.0	6	6	1.1333333333333333	17	0.0	0.36363636363636365	0.4914079657036011	0.5388710994608438	0.3079108209470081	0.6227645575724196	0.24260254188873284	0.5809717865972764	0.7475871494749587	0.581261449709047	0	0	0.0
7203	0.08912363047021582	0.03894947135405944	0.03670440327982287	0.7330186009065607	None	0	0	0.16666666666666666	2	0.9375	15	0.5294117647058824	0.875	16	14	1	2	0	0.11764705882352941	17	2	1.2	18	0.5	0	0.7405375378028556	0.9053764402217505	0.5166862539982521	0.8987639697943383	0.48979266890138806	0.9216923848144606	0.875859784126698	0.9090859901370063	0.625	0.0625	0.0
4316	0.05888657761139694	0.019000549104801902	0.01846582785831352	0.7213508767339323	None	0	0	0.2222222222222222	2	0.9090909090909091	10	0.5416666666666666	0.8181818181818182	11	9	1	1	0	0.16666666666666666	12	2	0.8666666666666667	13	0.25	0	0.6843153382165126	0.7936606055887989	0.4314909128606229	0.9309789566560643	0.5296494613935778	0.9048675554725083	0.7949251500668645	0.8876700019977215	1.0	0.09090909090909091	0.0
4073	0.04497522483063341	0.01673840637118213	0.01606949946260865	0.6329338157893237	None	0	0	0.25	2	0.9	9	0.5454545454545454	0.8	10	8	1	1	0	0.18181818181818182	11	2	0.8	12	0.25	0	0.7135837930914082	0.7753362117864648	0.5444462679229952	0.9366293158899411	0.5296494613935778	0.9041331458363102	0.8151373662755563	0.8868202224928653	1.0	0.1	0.0
5457	0.10412711956576329	0.013672663293595146	0.00766217037872946	0.75788840399046	None	0	0	0.14285714285714285	2	0.9473684210526315	18	0.525	0.8947368421052632	19	17	1	0	0	0.1	20	2	1.4	21	0.0	0	0.5191040934225741	0.9289105365945932	0.6586012105235404	0.9336204973078653	0.7243058787838617	0.8091289939793339	0.8849296876220121	0.9019756711167931	0	0	0.0
795	None	None	None	None	None	0	0	0.14285714285714285	2	0.9444444444444444	17	0.5263157894736842	0.9444444444444444	18	17	1	1	0	0.10526315789473684	2	19	1.3333333333333333	20	0.2	0	0.4670763236392744	0.8642879604182949	0.5310655716973687	0.9001854424686544	0.7407968842112391	0.9389916360772542	0.8726564417449625	0.905636559033486	1.0	0.05555555555555555	0.0
1534	None	None	None	None	None	0	0	1.0	1	0	0	1.0	0	0	0	1	0	0	0.5	2	1	0.13333333333333333	2	0.0	0	0	0	0	0	0	0	0	0	0	0	0
3695	0.013142089505397142	0.00017260235628883714	-0.00016700094138661324	0.9490918238433237	None	0	0	0.5	3	0.7142857142857143	5	0.5625	0.7142857142857143	6	5	2	1	0	0.25	2	8	0.6	9	0.14285714285714285	0.2857142857142857	0.4826938753105915	0.6674808893125275	0.2584755296082303	0.7413328938957531	0.7075857458016906	0.5986684615707156	0.864753315616089	0.6718462168611865	1.0	0	0.0
5418	0.08476202295232488	0.023078512535823832	0.022511117643284378	0.6830151382655526	None	0	0	0.14285714285714285	2	0.9444444444444444	17	0.5263157894736842	0.8888888888888888	18	16	1	1	0	0.10526315789473684	2	19	1.3333333333333333	20	0.25	0	0.8061305548829967	0.8468571555583473	0.4348956808015645	0.9116465271544016	0.6560854898087289	0.840664243952838	0.7575705112756471	0.8701646664719975	1.0	0.05555555555555555	0.0
1443	None	None	None	None	None	0	0	1.0	3	0.0	0	0.6666666666666666	0	3	0	0	1	0	0.6666666666666666	2	3	0.26666666666666666	4	1.0	1.0	0	0	0	0	0	0	0	0	0	0	0
7113	0.07667466781304723	0.033182338637537744	0.027987321227302023	0.7270288031638066	None	0	0	0.14285714285714285	2	0.9444444444444444	17	0.5263157894736842	0.8888888888888888	18	16	1	1	0	0.10526315789473684	19	2	1.3333333333333333	20	0.25	0	0.6983430973433338	0.8935262132242059	0.3563099451735513	0.9275532134421461	0.5346722491250562	0.9184605506562388	0.8583120904887953	0.9142129580228965	1.0	0.05555555555555555	0.0
2069	None	None	None	None	None	0	0	0.25	1	1.0	3	0.625	0	1	0	3	3	0	0.5	2	4	0.3333333333333333	5	0.3333333333333333	0	0	0	0	0	0	0	0	0	0	0	0
1010	None	None	None	None	None	0	0	0.8	4	0.2	1	0.5833333333333334	0	1	0	5	6	0	0.75	4	3	0.4666666666666667	7	0.46153846153846156	0.5	0	0	0	0	0	0	0	0	0	0	0
4698	0.05404041506717084	0.01674980457056957	0.0038725665769642117	0.6777030208768671	None	0	0	0.2	2	0.9230769230769231	12	0.5357142857142857	0.8461538461538461	13	11	1	2	0	0.14285714285714285	14	2	1.0	15	0.5	0	0.7405375378028556	0.7775736591463526	0.4314909128606229	0.9317556903674024	0.5296494613935778	0.8976545955097541	0.7949251500668645	0.8820856146170295	0.5769230769230769	0.07692307692307693	0.0
5162	0.10302186212539206	0.029673014618368437	0.02966691632237907	0.6809593232641626	None	0	0	0.14285714285714285	2	0.9444444444444444	17	0.5263157894736842	0.8888888888888888	18	16	1	1	0	0.10526315789473684	2	19	1.3333333333333333	20	0.25	0	0.6331350931843429	0.9253864385674977	0.5478510358639369	0.9371950631937835	0.6560854898087289	0.8057759955424203	0.8576693390623992	0.9015452788714391	1.0	0.05555555555555555	0.0
7456	0.11109199916510772	0.037382042624570205	0.03734053812597999	0.6863648719370343	None	0	0	0.14285714285714285	2	0.9473684210526315	18	0.525	0.8947368421052632	19	17	1	1	0	0.1	2	20	1.4	21	0.25	0	0.6472589057650363	0.9121809135575655	0.5308480749455793	0.9486557273755898	0.6560854898087289	0.8076635961643457	0.8802356010310174	0.9029683752279769	1.0	0.05263157894736842	0.0
5958	0.11460718475940522	0.044622337560540466	0.03402494162587456	0.658900695673927	None	0	0	0.14285714285714285	2	0.9473684210526315	18	0.525	0.8947368421052632	19	17	1	1	0	0.1	2	20	1.4	21	0.25	0	0.7122346141964644	0.9498311825481675	0.4325111676584683	0.9023086834625672	0.6560854898087289	0.8407282316941157	0.7741584350214327	0.9068610712720773	1.0	0.05263157894736842	0.0
4379	0.04769708283305938	0.01866084179355402	0.0055002624180622494	0.7818195026645292	None	0	0	0.25	2	0.8888888888888888	8	0.55	0.7777777777777778	9	7	1	1	0	0.2	10	2	0.7333333333333333	11	0.25	0	0.6843153382165126	0.8194929624677004	0.4314909128606229	0.9359564337159031	0.5296494613935778	0.9075183998240349	0.7949251500668645	0.8965570657683735	1.0	0.1111111111111111	0.0
15	None	None	None	None	None	0	0	0.08333333333333333	1	1.0	16	1.0	1.0	17	16	0	1	0	0.05555555555555555	18	1	1.2	18	0.3333333333333333	0	0.8164692329671513	0.9069883543626934	0.3489160411839686	0.90533196058812	0.6192274649283949	0.8471713755386139	0.8986285944630813	0.8892042603340368	1.0	0.058823529411764705	0.0
4029	0.0019619509082258223	0.0003659849432015399	-0.0003174138036927694	0.9940119859296365	None	0	0	0.75	3	0.3333333333333333	1	0.5555555555555556	0	3	0	1	1	0	1.0	3	3	0.3333333333333333	5	0.3333333333333333	0.6666666666666666	0	0	0	0	0	0	0	0	0	0	0
6521	0.0954656849062712	0.020828544769397776	-0.005374670593226275	0.7671232082831335	None	0	0	0.14285714285714285	2	0.9473684210526315	18	0.525	0.8947368421052632	19	17	1	0	0	0.1	20	2	1.4	21	0.0	0	0.5336865583483225	0.9218194343780007	0.563373721265955	0.9332291742012453	0.6958083014655427	0.8192650530894948	0.8599091192553946	0.9007300746524339	0	0	0.0
6161	0.12250387916225264	0.0388034000350609	0.03251236163145622	0.6817797411632105	None	0	0	0.14285714285714285	2	0.9444444444444444	17	0.5263157894736842	0.8888888888888888	18	16	1	1	0	0.10526315789473684	2	19	1.3333333333333333	20	0.25	0	0.8073379402778056	0.9256542608075627	0.43830044874250607	0.932756948871382	0.6560854898087289	0.8124096285968548	0.8372999837014196	0.9007676368690878	1.0	0.05555555555555555	0.0
3549	0.0038101102789247655	0.0021532711717864622	0.0021532518152752966	0.9901769074159866	None	0	0	0.75	3	0.3333333333333333	1	0.625	0.3333333333333333	3	1	1	1	0	0.5	2	4	0.3333333333333333	5	0.25	0.6666666666666666	0.5429304132287385	0.5313439434657605	0.16559962560008445	0.8422323122272911	0.7075857458016906	0.6098691843966368	0.9033601524166777	0.6789778416980436	1.0	0.3333333333333333	0.0
4942	0.09452479047910144	0.03526180132227738	0.0282506170053471	0.6132836713219694	None	0	0	0.14285714285714285	2	0.9473684210526315	18	0.525	0.8947368421052632	19	17	1	1	0	0.1	2	20	1.4	21	0.25	0	0.6843153382165126	0.8436450718871319	0.4314909128606229	0.9286454830659472	0.6560854898087289	0.8541912998882681	0.7637672241348049	0.8814788713785239	1.0	0.05263157894736842	0.0
3389	0.010976838993002228	0.0014573035556422254	0.0012719005632463498	0.9878306026040808	None	0	0	0.5	3	0.5	3	0.8	0.3333333333333333	3	2	4	2	0	0.4	5	2	0.5333333333333333	8	0.18181818181818182	0	0.526196032081095	0.602818076355922	0.40658813242634545	0.8444517691195224	0.6707459721982709	0.7029960500510348	0.7439930379231321	0.7291247013820098	0.6666666666666666	0	0.0
238	None	None	None	None	None	0.75	3	0.8	8	0.25	3	0.4666666666666667	0.25	9	3	4	0	0	0.8333333333333334	6	5	0.9333333333333333	14	0.0	0.75	0.5441670666743205	0.8382371014187436	0.4028908714937643	0.9485806896505405	0.7050790088165557	0.8800235876595032	0.8887341467600842	0.8988269991180887	0	0	0.0
2855	0.001770660152415661	0.0004024712119641509	0.0004024710044669868	0.9932153057186092	None	0	0	0.75	3	0.3333333333333333	1	0.625	0.3333333333333333	2	1	2	1	0	0.5	2	4	0.3333333333333333	5	0.14285714285714285	0.6666666666666666	0.4800848620622988	0.6521391717216898	0.17923776480411513	0.6883416295845456	0.7027009733692932	0.5122095034193522	0.8955380995253948	0.6200813735004272	1.0	0.5	0.0
2929	0.007973918635839326	0.000282911650261511	-0.0002391165901530516	0.9748766192517008	None	0.5	2	0.7	7	0.23076923076923078	3	0.6	0.15384615384615385	4	2	10	0	0	1.0	5	5	1.0	15	0.0	0.2	0.4836180266979119	0.5980172710485899	0.3069168658783784	0.616310487361083	0.22595410258994136	0.5814383417328326	0.7376565672881014	0.5986723187524009	0	0	0.0
7185	0.08958112980753744	0.026155075973852887	0.008289765279566482	0.6954382723501491	None	0	0	0.16666666666666666	2	0.9375	15	0.5294117647058824	0.875	16	14	1	1	0	0.11764705882352941	17	2	1.2	18	0.25	0	0.656148656883812	0.912798709386687	0.45723945675159694	0.9085701128067841	0.585698068220476	0.9316051549514771	0.8579202840263516	0.9182448923910133	1.0	0.0625	0.0
2775	0.0013148904069021797	0.00022141462005898614	0.00022139306245345074	0.9943041411933283	None	0	0	0.6666666666666666	2	0.5	1	1.0	0.5	2	1	1	2	0	0.25	1	4	0.26666666666666666	4	0.4	0.6666666666666666	0.4800848620622988	0.6521391717216898	0.16559962560008445	0.5	0.7027009733692932	0.5122095034193522	0.9021441238293201	0.5562034098735953	0.75	0.5	0.0
1338	None	None	None	None	None	0	0	0.6666666666666666	2	0.5	1	0.6666666666666666	0	0	0	3	1	0	0.6666666666666666	3	2	0.26666666666666666	4	0.1	0	0	0	0	0	0	0	0	0	0	0	0
1749	None	None	None	None	None	0	0	0.75	3	0.3333333333333333	1	0.625	0	1	0	3	2	0	0.5	4	2	0.3333333333333333	5	0.2222222222222222	0.6666666666666666	0	0	0	0	0	0	0	0	0	0	0
4350	0.05189024169945632	0.01464281987129018	0.007073075310574984	0.679551598259233	None	0	0	0.2222222222222222	2	0.9090909090909091	10	0.5416666666666666	0.8181818181818182	11	9	1	1	0	0.16666666666666666	12	2	0.8666666666666667	13	0.25	0	0.6843153382165126	0.781155132977018	0.4314909128606229	0.9233082750175832	0.619408621840914	0.8999479517563512	0.7949251500668645	0.8792919473573901	1.0	0.09090909090909091	0.0
1819	None	None	None	None	None	0.5	1	0.8333333333333334	5	0.2857142857142857	2	0.6	0	1	0	7	0	0	0.6	5	3	0.6	9	0.0	1.0	0	0	0	0	0	0	0	0	0	0	0
1214	None	None	None	None	None	0	0	0.6666666666666666	4	0.16666666666666666	1	0.6666666666666666	0	1	0	6	3	0	0.75	4	3	0.5333333333333333	8	0.2	0.4	0	0	0	0	0	0	0	0	0	0	0
2872	0.0014501012310804287	0.00019599223167978452	0.00019586524192695808	0.9935933601303181	None	0	0	0.75	3	0.3333333333333333	1	0.625	0.3333333333333333	2	1	2	1	0	0.5	2	4	0.3333333333333333	5	0.14285714285714285	0.6666666666666666	0.4800848620622988	0.6521391717216898	0.21203757760415734	0.6140526043984941	0.7027009733692932	0.5122095034193522	0.8823077886506695	0.5940083825716971	1.0	0.5	0.0
6551	0.08221952133042897	0.024519494120861397	0.02347325040591434	0.7032429109736139	None	0	0	0.16666666666666666	2	0.9375	15	0.5294117647058824	0.875	16	14	1	2	0	0.11764705882352941	17	2	1.2	18	0.5	0	0.7331614069520787	0.9253759144271835	0.5166862539982521	0.8973235590503412	0.4460963736327056	0.922552919065454	0.8615347585803678	0.9158850695120597	0.625	0.0625	0.0
5675	0.11115017552743726	0.04400554843364856	0.03824423097636896	0.6922222176963593	None	0	0	0.14285714285714285	2	0.9444444444444444	17	0.5263157894736842	0.8888888888888888	18	16	1	2	0	0.10526315789473684	2	19	1.3333333333333333	20	0.5	0	0.744374245792387	0.9203976497179026	0.43830044874250607	0.9247161537585395	0.6560854898087289	0.822874334178662	0.8372999837014196	0.8969675615365091	0.5555555555555556	0.05555555555555555	0.0
14	None	None	None	None	None	0	0	0.5	1	1.0	1	1.0	1.0	2	1	0	0	0	0.3333333333333333	1	3	0.2	3	0.0	0	0.8173734880200938	0.5008863465294107	0.5141829217318218	0.8680152299504204	0.3805119132692947	0.9382099528001442	0.9292042108065662	0.8228484590312842	0	0	0.0
5110	0.09140546147814128	0.03226705829649538	0.032080459694603235	0.6885716853104107	None	0	0	0.14285714285714285	2	0.9444444444444444	17	0.5263157894736842	0.8888888888888888	18	16	1	3	0	0.10526315789473684	2	19	1.3333333333333333	20	0.75	0	0.8073379402778056	0.830094436874845	0.4348956808015645	0.9251945741122433	0.6560854898087289	0.8453221560518982	0.7637672241348049	0.8736099470741188	0.5	0.05555555555555555	0.0
3874	0.010309367387525723	0.0010826047956945448	0.0010801397826076798	0.9696087327307876	None	0	0	0.5	3	0.6666666666666666	4	0.5714285714285714	0.6666666666666666	7	4	0	1	0	0.2857142857142857	2	7	0.5333333333333333	8	1.0	0.3333333333333333	0.5429304132287385	0.8636916188328387	0.2584755296082303	0.7946246109346256	0.7075857458016906	0.8989819661033287	0.864724896928822	0.857551015683351	1.0	0.14285714285714285	0.0
4804	0.08063396776591872	0.037531050583501695	0.036627734734915575	0.6582694602641754	None	0	0	0.16666666666666666	2	0.9333333333333333	14	0.53125	0.8666666666666667	15	13	1	2	0	0.125	2	16	1.1333333333333333	17	0.5	0	0.8078279563977319	0.8626913128454399	0.43830044874250607	0.9133475450028603	0.6560854898087289	0.8291762039564555	0.7637672241348049	0.8726148223501259	0.5333333333333333	0.06666666666666667	0.0
3548	0.007926119431832484	0.0027268261241043044	0.0027105131704305693	0.99772385141704	None	0	0	0.25	1	1.0	3	0.625	0.6666666666666666	3	2	1	3	0	0.5	4	2	0.3333333333333333	5	0.6	0	0.8078279563977319	0.7546014283840048	0.6883240650339846	0.9533460651551151	0.7948429663512402	0.8049685929295173	0.7575705112756471	0.8644465108184448	0.3333333333333333	0.3333333333333333	0.0
3023	0.0041381437651252	0.0020416360235175944	0.002041564800102097	0.9842729615919754	None	0	0	0.75	3	0.5	2	0.6	0.5	4	2	1	1	0	0.4	2	5	0.4	6	0.25	0.5	0.5429304132287385	0.6388916431244883	0.2584755296082303	0.7901432652383855	0.7075857458016906	0.5995675397608086	0.864753315616089	0.6828000723846284	1.0	0.25	0.0
70	None	None	None	None	None	0	0	0.375	3	0.6	6	0.42857142857142855	0.4	5	4	6	1	0	0.5714285714285714	7	4	0.8	12	0.06666666666666667	0	0.43758999931008347	0.8636275614694467	0.28751809455379407	0.9543881533811884	0.7867387992811311	0.7116345074693241	0.9120200597651477	0.873249074279291	1.0	0.2	0.0
4476	0.05836703160074178	0.03135296408881681	0.016699761226346907	0.6539638931731582	None	0	0	0.2222222222222222	2	0.9090909090909091	10	0.5416666666666666	0.8181818181818182	11	9	1	3	0	0.16666666666666666	2	12	0.8666666666666667	13	0.75	0	0.8044331533682614	0.7590709719596158	0.3563099451735513	0.905208855540038	0.5373992321079858	0.8944931094684343	0.8347261828671894	0.8637965849733	0.09090909090909091	0.09090909090909091	0.0
1809	None	None	None	None	None	0	0	0.75	3	0.0	0	0.625	0	2	0	2	0	0	0.5	4	2	0.3333333333333333	5	0.0	0.5	0	0	0	0	0	0	0	0	0	0	0
522	None	None	None	None	None	0	0	0.25	2	0.8888888888888888	8	0.3055555555555556	0.6666666666666666	6	6	4	1	0	1.0	6	6	0.7333333333333333	11	0.08333333333333333	0.2	0.20747381858870825	0.7447466946705408	0.8028234886015717	0.9537533718088225	0.9264558992840582	0.5989661774401231	0.9590431686038824	0.8174931111560793	1.0	0	0.0
476	None	None	None	None	None	0	0	0.3333333333333333	2	0.8333333333333334	5	0.6666666666666666	0.5	3	3	4	2	0	0.3333333333333333	6	2	0.5333333333333333	8	0.16666666666666666	0.2857142857142857	0.4524505343368849	0.7461816845400685	0.14704109638158785	0.9770074962882228	0.15251110247262267	0.9005582363377067	0.806432781229442	0.9124326752287425	0.6666666666666666	0.6666666666666666	0.0
5369	0.09690676825640997	0.025028206399019825	0.02493494362083792	0.6749914492918089	None	0	0	0.15384615384615385	2	0.9411764705882353	16	0.5277777777777778	0.8823529411764706	17	15	1	1	0	0.1111111111111111	2	18	1.2666666666666666	19	0.25	0	0.8044331533682614	0.8850125892124074	0.43830044874250607	0.9496865543662935	0.6560854898087289	0.7972128753667952	0.8118404018678261	0.8924359188540958	1.0	0.058823529411764705	0.0
1625	None	None	None	None	None	0	0	0.2	2	0.9230769230769231	12	1.0	0.6923076923076923	10	9	4	1	0	0.06666666666666667	15	1	1.0	15	0.09090909090909091	0.14285714285714285	0.32423328938927287	0.8414618958739065	0.5370851366130556	0.8631975881804089	0.6871165564728081	0.8831208563276798	0.7457676901863294	0.8634829286541925	1.0	0.1	0.0
4803	0.08479583240471754	0.029778462529826813	0.029743487230847066	0.6799081545802839	None	0	0	0.14285714285714285	2	0.9473684210526315	18	0.525	0.8947368421052632	19	17	1	2	0	0.1	2	20	1.4	21	0.5	0	0.8068479241578792	0.8244796821810082	0.4314909128606229	0.9205053522279717	0.6560854898087289	0.8442749419111343	0.7637672241348049	0.8693857951863176	0.5263157894736842	0.05263157894736842	0.0
6160	0.0905846287909307	0.012246604144477277	0.010905481423457283	0.6421983965767345	None	0	0	0.14285714285714285	2	0.9444444444444444	17	0.5263157894736842	0.8888888888888888	18	16	1	2	0	0.10526315789473684	2	19	1.3333333333333333	20	0.5	0	0.6331350931843429	0.9205368803335835	0.6595561257692168	0.9279484257511486	0.6453161040726272	0.8162761529385001	0.8118404018678261	0.8971107037470427	0.5555555555555556	0.05555555555555555	0.0
6817	0.08927618013902604	0.03703341296073516	0.03643912176233439	0.6802357661076228	None	0	0	0.14285714285714285	2	0.9444444444444444	17	0.5263157894736842	0.8888888888888888	18	16	1	2	0	0.10526315789473684	2	19	1.3333333333333333	20	0.5	0	0.7719452991525474	0.9187825747353698	0.5008370850042305	0.928770249424027	0.6560854898087289	0.8120102867496299	0.8454859925645807	0.8958865008943022	0.5277777777777778	0.05555555555555555	0.0
2704	0.010845247277013633	0.002954755103164532	-1.2016406214184096e-05	0.9646745846475249	None	0	0	0.16666666666666666	1	1.0	7	0.6	0.5714285714285714	4	4	4	2	0	0.6	3	5	0.6	9	0.16666666666666666	0.2857142857142857	0.6995004524250579	0.8257084883344573	0.522317005103768	0.9554175501267688	0.6493227597352533	0.9331189325990448	0.868493725127846	0.9182381346771313	0.625	0.25	0.0
3683	0.003217909080703644	0.0010101438018519774	0.001010054740823582	0.987043537627979	None	0	0	0.75	3	0.3333333333333333	1	0.625	0.3333333333333333	4	1	0	1	0	0.5	2	4	0.3333333333333333	5	1.0	0.6666666666666666	0.6190915340763163	0.796560987170877	0.34325301956384485	0.7933848286906894	0.7075857458016906	0.7757999803912213	0.8570712109253976	0.7887234786730629	1.0	0.25	0.0
1762	None	None	None	None	None	0	0	0.3333333333333333	1	1.0	2	1.0	0	0	0	3	2	0	0.25	1	4	0.26666666666666666	4	0.2	0	0	0	0	0	0	0	0	0	0	0	0
4072	0.05193275135926497	0.020630817733282493	0.0052541524584174965	0.7342807532515979	None	0	0	0.25	2	0.9	9	0.5454545454545454	0.8	10	8	1	1	0	0.18181818181818182	11	2	0.8	12	0.25	0	0.8061305548829967	0.8081540438503056	0.4017217102050153	0.9253320709478366	0.4859531661248953	0.9502628337908545	0.8961038211899451	0.9090190603813865	1.0	0.1	0.0
7034	0.09987985284940366	0.037064920508987284	0.03581430129777591	0.7111688464796295	None	0	0	0.14285714285714285	2	0.9444444444444444	17	0.5263157894736842	0.8888888888888888	18	16	1	1	0	0.10526315789473684	2	19	1.3333333333333333	20	0.25	0	0.636572001642578	0.9193985006303232	0.43830044874250607	0.9323436676435082	0.6560854898087289	0.8035298901184755	0.8454859925645807	0.8961650828390396	1.0	0.05555555555555555	0.0
375	None	None	None	None	None	0	0	0.25	3	0.8666666666666667	13	0.38636363636363635	0.6666666666666666	11	10	5	5	0	0.36363636363636365	11	4	1.1333333333333333	17	0.38461538461538464	0.4	0.3748032147114904	0.8927395101346365	0.8495365873306107	0.9494159723308546	0.7459897136929274	0.9123488875299839	0.9279261937553924	0.9216250855000437	0.09090909090909091	0.09090909090909091	0.0
3041	0.00401133342895739	0.00046161124930514875	0.0004393477428422436	0.9695016492473969	None	0	0	0.25	1	1.0	4	0.6	0.75	4	3	1	1	0	0.4	5	2	0.4	6	0.2	0	0.7123764076965993	0.8297552663544687	0.5572504470459836	0.9063293642405698	0.7709160169454208	0.7864756132878649	0.7892646184128651	0.8480138398708135	1.0	0.25	0.0
5010	0.09823064325211885	0.033528436754723154	0.014258660482441834	0.7520948182795288	None	0	0	0.14285714285714285	2	0.9473684210526315	18	0.525	0.8947368421052632	19	17	1	2	0	0.1	2	20	1.4	21	0.5	0	0.5215188642121921	0.8714967654297991	0.5590647156982567	0.9477795890039695	0.6560854898087289	0.8100975254348859	0.8118404018678261	0.8897166623212733	0.5526315789473684	0.05263157894736842	0.0
7290	0.1195385994752895	0.037823799730728934	0.023937013101968052	0.6675863926006462	None	0	0	0.14285714285714285	2	0.9444444444444444	17	0.5263157894736842	0.8888888888888888	18	16	1	1	0	0.10526315789473684	2	19	1.3333333333333333	20	0.25	0	0.4618370330004245	0.9316293284447843	0.5008370850042305	0.9264876996839577	0.6560854898087289	0.7995144052473014	0.8372999837014196	0.8981101518364573	1.0	0.05555555555555555	0.0
2952	0.0019422353711696183	0.00045851881665794785	0.0004585175593700712	0.9904847145990786	None	0	0	0.6666666666666666	2	0.5	1	1.0	0.5	2	1	1	2	0	0.25	1	4	0.26666666666666666	4	0.4	0.6666666666666666	0.5562459829098767	0.7921421548981026	0.34325301956384485	0.7001001686667028	0.7523404592745265	0.6100558852349107	0.8459206720615962	0.7063528789278851	0.75	0.5	0.05285839049207268
330	None	None	None	None	None	0	0	0.5	1	1.0	1	1.0	0	0	0	2	0	0	0.3333333333333333	1	3	0.2	3	0.0	0	0	0	0	0	0	0	0	0	0	0	0
7255	0.09459732261895724	0.0034573883406314567	-0.0014276509420618375	0.6426327225673154	None	0	0	0.14285714285714285	2	0.9473684210526315	18	0.525	0.8947368421052632	19	17	1	0	0	0.1	2	20	1.4	21	0.0	0	0.5336865583483225	0.926971942376649	0.43830044874250607	0.9218043914550041	0.6560854898087289	0.8052614502064833	0.8599091192553946	0.8949723728177491	0	0	0.0
5709	0.09022542722061404	0.039482543170805684	0.019887560962236858	0.735285414927952	None	0	0	0.14285714285714285	2	0.9444444444444444	17	0.5263157894736842	0.8888888888888888	18	16	1	1	0	0.10526315789473684	2	19	1.3333333333333333	20	0.25	0	0.8056405387630704	0.9183218371141695	0.5008370850042305	0.9313793893311269	0.6560854898087289	0.8130483898675644	0.8372999837014196	0.897147583771467	1.0	0.05555555555555555	0.0
7323	0.10378991904117972	0.04519042980429207	0.041792398369105706	0.6951904324709496	None	0	0	0.14285714285714285	2	0.9473684210526315	18	0.525	0.8947368421052632	19	17	1	1	0	0.1	2	20	1.4	21	0.25	0	0.8044331533682614	0.9195462124649721	0.43830044874250607	0.9343707404242757	0.6560854898087289	0.8065318279361274	0.8298717129030251	0.8978193410502564	1.0	0.05263157894736842	0.0
5488	0.11378977000475247	0.02779811082072413	0.027761587049517967	0.6368484578640315	None	0	0	0.14285714285714285	2	0.9444444444444444	17	0.5263157894736842	0.8888888888888888	18	16	1	1	0	0.10526315789473684	2	19	1.3333333333333333	20	0.25	0	0.4618370330004245	0.9257929492943765	0.43830044874250607	0.9321001678980215	0.6560854898087289	0.7967390070772501	0.8576693390623992	0.8974994948134833	1.0	0.05555555555555555	0.0
6084	0.08794406964036891	0.040174634932347096	0.036488423172624934	0.7068250884064654	None	0	0	0.14285714285714285	2	0.9444444444444444	17	0.5263157894736842	0.8888888888888888	18	16	1	2	0	0.10526315789473684	2	19	1.3333333333333333	20	0.5	0	0.7258460295666488	0.9178845508598873	0.43830044874250607	0.9275524178760952	0.6560854898087289	0.8050192881225882	0.8576693390623992	0.8935188083565693	0.5277777777777778	0.05555555555555555	0.0
3939	0.019337124759033673	0.0007511178152029136	-0.000133172238740984	0.9609397524054428	None	0	0	0.375	3	0.5555555555555556	5	0.4583333333333333	0.4444444444444444	5	4	5	1	0	0.375	8	3	0.7333333333333333	11	0.07692307692307693	0	0.43769008579907087	0.652450186573835	0.4947289961750784	0.8930155599323802	0.6676030648227418	0.8969722631555579	0.7904261180558699	0.8373431728628926	1.0	0	0.0
7114	0.08321023462638354	0.0012524590826036893	0.0003201373636101875	0.7515768274088959	None	0	0	0.16666666666666666	2	0.9375	15	0.5294117647058824	0.875	16	14	1	0	0	0.11764705882352941	17	2	1.2	18	0.0	0	0.6983430973433338	0.8834605047637112	0.45723945675159694	0.9206885658361368	0.8076933204526471	0.9105743986902312	0.8253212371977898	0.9060224499086886	0	0	0.0
7064	0.10010768837500404	0.02599249296539383	-0.004874418873613755	0.705782536026587	None	0	0	0.15384615384615385	2	0.9411764705882353	16	0.5277777777777778	0.8823529411764706	17	15	1	0	0	0.1111111111111111	2	18	1.2666666666666666	19	0.0	0	0.8068479241578792	0.8669303042621529	0.43830044874250607	0.9437918278284212	0.7689960580769288	0.7799631993137042	0.839445135239752	0.879403508336454	0	0	0.0
5467	0.13594827176984697	0.03397924614941298	0.033820040500280715	0.6791295581802184	None	0	0	0.14285714285714285	2	0.9473684210526315	18	0.525	0.8947368421052632	19	17	1	1	0	0.1	2	20	1.4	21	0.25	0	0.6718926498349607	0.8722650729451493	0.43830044874250607	0.9499435149866615	0.6560854898087289	0.7898016515705474	0.8118404018678261	0.8872251677305005	1.0	0.05263157894736842	0.0
2064	None	None	None	None	None	0.6666666666666666	2	0.75	6	0.2	2	0.6	0	0	0	11	0	0	0.8	4	5	0.8	12	0.0	0.4444444444444444	0	0	0	0	0	0	0	0	0	0	0
2306	None	None	None	None	None	0	0	0.5	2	0.75	3	0.6	0.25	1	1	4	1	0	0.4	5	2	0.4	6	0.08333333333333333	0.8	0.9432197635233811	0.5	0.1281046134190274	0.5	0.8503569957292537	0.5	0.9745035212608338	0.5	1.0	0	0.0
5492	0.12940359358745532	0.021996858621547873	0.011947478027113228	0.6691853247976542	None	0	0	0.14285714285714285	2	0.9444444444444444	17	0.5263157894736842	0.8888888888888888	18	16	1	1	0	0.10526315789473684	2	19	1.3333333333333333	20	0.25	0	0.6331350931843429	0.9253864385674977	0.5478510358639369	0.9371950631937835	0.6560854898087289	0.8057759955424203	0.8576693390623992	0.9015452788714391	1.0	0.05555555555555555	0.0
7245	0.0931135074711175	0.028280308660171154	0.0221483400415592	0.6605722039868609	None	0	0	0.14285714285714285	2	0.9444444444444444	17	0.5263157894736842	0.8888888888888888	18	16	1	1	0	0.10526315789473684	2	19	1.3333333333333333	20	0.25	0	0.6629760087902268	0.9213643633585613	0.661710628553066	0.9550559896197349	0.7450383318568159	0.8091265176893593	0.8948815065827648	0.9105668455241605	1.0	0.05555555555555555	0.0
342	None	None	None	None	None	0	0	0.5	4	0.5555555555555556	5	0.4583333333333333	0.5555555555555556	7	5	3	0	0	0.375	3	8	0.7333333333333333	11	0.0	0.6666666666666666	0.6970036132779344	0.8147443986735272	0.6565360991263535	0.9377589033997138	0.45784882673884936	0.9329628052876201	0.9166903289333165	0.9068340945904287	0	0	0.0
7308	0.11926673811876431	0.04182171025773968	0.03749864833394666	0.6603253057257144	None	0	0	0.14285714285714285	2	0.9473684210526315	18	0.525	0.8947368421052632	19	17	1	1	0	0.1	2	20	1.4	21	0.25	0	0.5215188642121921	0.9183256319293557	0.661710628553066	0.951568414710619	0.721080605636703	0.8049818058815646	0.88377023872602	0.9065172117354654	1.0	0.05263157894736842	0.0
2223	None	None	None	None	None	0	0	0.3333333333333333	2	0.7142857142857143	5	0.6	0.42857142857142855	5	3	3	1	0	0.6	5	3	0.6	9	0.125	0.5714285714285714	0.6010405114697928	0.9334666473763046	0.5889914114735304	0.7487916845948935	0.9070724330239572	0.9668942271311426	0.813341529157169	0.9144525088654333	1.0	0.4	0.0
2423	None	None	None	None	None	0.3333333333333333	1	0.7777777777777778	7	0.18181818181818182	2	0.65	0	0	0	12	0	0	0.8	5	4	0.8666666666666667	13	0.0	0.5	0	0	0	0	0	0	0	0	0	0	0
7305	0.12452012582437082	0.01597089669123515	0.015917757912208248	0.6651867909556377	None	0	0	0.14285714285714285	2	0.9473684210526315	18	0.525	0.8947368421052632	19	17	1	1	0	0.1	2	20	1.4	21	0.25	0	0.8044331533682614	0.9239199749673725	0.43830044874250607	0.9347993806852176	0.6560854898087289	0.8038282086792707	0.8599091192553946	0.8993508483352846	1.0	0.05263157894736842	0.0
6056	0.08596715827253389	0.04126839256444856	0.038014212501164796	0.7395591725720543	None	0	0	0.16666666666666666	2	0.9375	15	0.5294117647058824	0.875	16	14	1	2	0	0.11764705882352941	17	2	1.2	18	0.5	0	0.7405375378028556	0.9053764402217505	0.5166862539982521	0.8987639697943383	0.48979266890138806	0.9216923848144606	0.875859784126698	0.9090859901370063	0.625	0.0625	0.0
5754	0.1166538944875742	0.03943755090433117	0.025246430185180434	0.673182894420741	None	0	0	0.14285714285714285	2	0.9473684210526315	18	0.525	0.8947368421052632	19	17	1	1	0	0.1	2	20	1.4	21	0.25	0	0.8078279563977319	0.9262016448429702	0.43830044874250607	0.9352559466623738	0.6560854898087289	0.8138167637729739	0.8118404018678261	0.9024762059636452	1.0	0.05263157894736842	0.0
6022	0.0958283277315867	0.03914079772466734	0.03793949638923484	0.6574473892823998	None	0	0	0.14285714285714285	2	0.9444444444444444	17	0.5263157894736842	0.8888888888888888	18	16	1	1	0	0.10526315789473684	2	19	1.3333333333333333	20	0.25	0	0.6331350931843429	0.9253864385674977	0.5478510358639369	0.9371950631937835	0.6560854898087289	0.7979364952472419	0.865098165050459	0.9000755792149361	1.0	0.05555555555555555	0.0
7369	0.08788821643091144	0.03933030105770107	0.03917862537698862	0.658257861277079	None	0	0	0.14285714285714285	2	0.9444444444444444	17	0.5263157894736842	0.8888888888888888	18	16	1	1	0	0.10526315789473684	2	19	1.3333333333333333	20	0.25	0	0.7455816311871959	0.8767885664950247	0.4348956808015645	0.9006482163921136	0.6560854898087289	0.8414153305197623	0.789494064695389	0.8749226203228838	1.0	0.05555555555555555	0.0
4911	0.12067252013610506	0.024897832260913334	0.02382507584726534	0.630563204827189	None	0	0	0.14285714285714285	2	0.9473684210526315	18	0.525	0.8947368421052632	19	17	1	2	0	0.1	2	20	1.4	21	0.5	0	0.656148656883812	0.8207703537006578	0.43830044874250607	0.8029794148883778	0.5296494613935778	0.8105693475302019	0.7575705112756471	0.8115484882585698	0.5263157894736842	0.05263157894736842	0.0
5774	0.0992802651274344	0.03606440900551975	0.03090308918957464	0.6491188039272626	None	0	0	0.14285714285714285	2	0.9473684210526315	18	0.525	0.8947368421052632	19	17	1	1	0	0.1	2	20	1.4	21	0.25	0	0.6843153382165126	0.8773995449834618	0.43830044874250607	0.9185771292065465	0.6560854898087289	0.8303106340363231	0.8131047322679463	0.8800612800978326	1.0	0.05263157894736842	0.0
6351	0.09034688748474189	0.028892031647887447	0.027263709406963214	0.6269271815253805	None	0	0	0.16666666666666666	2	0.9375	15	0.5294117647058824	0.875	16	14	1	2	0	0.11764705882352941	2	17	1.2	18	0.5	0	0.7460716473071222	0.9268792091750914	0.43830044874250607	0.9207610359842372	0.6560854898087289	0.8426452156653642	0.858175084678979	0.9023396444197909	0.53125	0.0625	0.0
7526	0.11505046807181452	0.04282529847839775	0.04139092364355978	0.6570202188387078	None	0	0	0.14285714285714285	2	0.9444444444444444	17	0.5263157894736842	0.8888888888888888	18	16	1	1	0	0.10526315789473684	2	19	1.3333333333333333	20	0.25	0	0.6933581753509348	0.9201776559731816	0.43830044874250607	0.9256347154972933	0.6560854898087289	0.8035298901184755	0.8454859925645807	0.8933017119885006	1.0	0.05555555555555555	0.0
5164	0.05588714855512688	0.023043522683890785	-0.022068233622692186	0.6661535846207385	None	0	0	0.2	2	0.9166666666666666	11	0.5384615384615384	0.8333333333333334	12	10	1	3	0	0.15384615384615385	13	2	0.9333333333333333	14	0.75	0	0.7068422981923327	0.781282640422469	0.3563099451735513	0.9310791403229436	0.6742739437128266	0.9050998352231776	0.8504339025325319	0.8853318892151631	0.3333333333333333	0.08333333333333333	0.0
1674	None	None	None	None	None	0	0	0.5	2	0.75	3	1.0	0	0	0	5	3	0	0.6666666666666666	2	3	0.4	6	0.21428571428571427	1.0	0	0	0	0	0	0	0	0	0	0	0
6042	0.1176340068922117	0.00894734196798612	-0.005700447682722897	0.7463198091666442	None	0	0	0.14285714285714285	2	0.9473684210526315	18	0.525	0.8947368421052632	19	17	1	0	0	0.1	2	20	1.4	21	0.0	0	0.5336865583483225	0.9407550953124351	0.43830044874250607	0.9175830289660407	0.6560854898087289	0.8073108400549631	0.8942605061951954	0.9004763328333236	0	0	0.0
3130	0.005686677344284585	0.0009670333885921808	0.0009669722445702708	0.9813778627726517	None	0	0	0.6	3	0.6	3	0.5833333333333334	0.6	6	3	0	1	0	0.3333333333333333	2	6	0.4666666666666667	7	1.0	0.4	0.5429304132287385	0.8194355610199018	0.2584755296082303	0.800720019156116	0.7075857458016906	0.7368800525975826	0.864724896928822	0.7876884571092951	1.0	0.16666666666666666	0.0
2324	None	None	None	None	None	0	0	0.5	3	0.5	3	0.8888888888888888	0	0	0	7	2	0	1.0	3	3	0.5333333333333333	8	0.1111111111111111	0.8	0	0	0	0	0	0	0	0	0	0	0
1287	None	None	None	None	None	0	0	0.6	3	0.4	2	0.875	0.2	3	1	3	1	0	0.5	4	2	0.4666666666666667	7	0.125	0	0.526196032081095	0.7485711278191981	0.34532059974375445	0.8357931374722285	0.6707459721982709	0.7029960500510348	0.80352492272021	0.7673287281088076	1.0	0	0.0
3214	0.00231973629454196	0.0004977978391522348	0.00048535530281645423	0.9877728900565331	None	0	0	0.75	3	0.5	2	0.5	0.25	4	1	1	0	0	0.75	3	4	0.4	6	0.0	0.6666666666666666	0.5562459829098767	0.8747661236385291	0.3896909715679177	0.8838535646517041	0.6978162009368958	0.7594346749223542	0.8802411984237042	0.846524553256215	0	0	0.0
1877	None	None	None	None	None	0	0	0.5	2	0.5	2	0.6666666666666666	0.25	1	1	4	4	0	1.0	3	3	0.4	6	0.3333333333333333	0.6666666666666666	1.0	0.5	0.1	0.5	0.8503569957292537	0.5	0.9808780033635345	0.5	1.0	0	0.0
4929	0.0867125253203947	0.026714229585463274	0.02603734722635595	0.6836143764359965	None	0	0	0.14285714285714285	2	0.9473684210526315	18	0.525	0.8947368421052632	19	17	1	1	0	0.1	2	20	1.4	21	0.25	0	0.8044331533682614	0.8317441113525483	0.43830044874250607	0.9258000447719062	0.6560854898087289	0.8539776449642598	0.7637672241348049	0.8768240973608555	1.0	0.05263157894736842	0.0
1999	None	None	None	None	None	0	0	0.5	1	1.0	1	0.75	0	0	0	2	0	0	1.0	2	2	0.2	3	0.0	0	0	0	0	0	0	0	0	0	0	0	0
835	None	None	None	None	None	0	0	0.3333333333333333	2	0.8571428571428571	6	1.0	0.5714285714285714	5	4	3	1	0	0.1111111111111111	9	1	0.6	9	0.1111111111111111	0.25	0.18895302081032628	0.6581935011969773	0.4991939192340097	0.602790737623058	0.5438449641756298	0.7819900859642049	0.8894909182349142	0.686373865542241	1.0	0.2	0.0
736	None	None	None	None	None	0	0	0.25	2	0.8888888888888888	8	0.3055555555555556	0.7777777777777778	7	7	3	0	0	1.0	6	6	0.7333333333333333	11	0.0	0.2	0.20747381858870825	0.9420729094073641	0.7960398733161914	0.9461041371852283	0.9292284690709105	0.7302786226117763	0.9584610789125788	0.9017431150294997	0	0	0.0
5119	0.1269980087086181	0.04086656118833647	0.035751799228683004	0.6930184847036028	None	0	0	0.14285714285714285	2	0.9473684210526315	18	0.525	0.8947368421052632	19	17	1	1	0	0.1	2	20	1.4	21	0.25	0	0.8044331533682614	0.9244682823314697	0.43830044874250607	0.9324374693992539	0.6560854898087289	0.8074517508264365	0.8118404018678261	0.8991350165801693	1.0	0.05263157894736842	0.0
7270	0.1083418010962981	0.037188038148095896	0.035126267799836644	0.6774113400819495	None	0	0	0.14285714285714285	2	0.9444444444444444	17	0.5263157894736842	0.8888888888888888	18	16	1	1	0	0.10526315789473684	2	19	1.3333333333333333	20	0.25	0	0.6331350931843429	0.9236683089623171	0.43830044874250607	0.9323436676435082	0.6560854898087289	0.8035298901184755	0.8454859925645807	0.8979828299774031	1.0	0.05555555555555555	0.0
3418	0.007439897647024673	0.0014474037027858272	0.0012189155710334613	0.9740985393676223	None	0.5	2	0.7	7	0.23076923076923078	3	0.5	0.23076923076923078	4	3	10	0	0	0.8333333333333334	6	5	1.0	15	0.0	0.2	0.4914079657036011	0.5612753232027035	0.3069168658783784	0.5558242430345829	0.22595410258994136	0.5564050269889038	0.7431554134545812	0.557836279456119	0	0	0.0
521	None	None	None	None	None	0	0	0.8333333333333334	5	0.0	0	0.5	0	3	0	4	4	0	1.0	4	4	0.5333333333333333	8	0.4444444444444444	0.5	0	0	0	0	0	0	0	0	0	0	0
1768	None	None	None	None	None	0	0	1.0	2	0.0	0	0.75	0	2	0	0	0	0	1.0	2	2	0.2	3	0.0	0	0	0	0	0	0	0	0	0	0	0	0
2875	4.167159567235356e-06	1.542665597740867e-08	1.3591038777793554e-08	0.9999989394933173	None	0	0	0.6666666666666666	2	0.5	1	0.6666666666666666	0	2	0	1	1	0	0.6666666666666666	3	2	0.26666666666666666	4	0.25	0.6666666666666666	0	0	0	0	0	0	0	0	0	0	0
6146	0.08411465053459465	0.02867678699466756	0.024256578043836102	0.6749799386135674	None	0	0	0.16666666666666666	2	0.9375	15	0.5294117647058824	0.875	16	14	1	2	0	0.11764705882352941	17	2	1.2	18	0.5	0	0.7405375378028556	0.9011954493055101	0.48227277777468747	0.8870197238378573	0.6305776484441441	0.9173935670388886	0.898763693649969	0.9025801192293376	0.59375	0.0625	0.0
1743	None	None	None	None	None	0	0	0.75	3	0.25	1	0.6666666666666666	0	0	0	5	1	0	1.0	3	3	0.4	6	0.07142857142857142	0.6666666666666666	0	0	0	0	0	0	0	0	0	0	0
1252	None	None	None	None	None	0	0	0.2857142857142857	2	0.875	7	1.0	0.625	6	5	3	1	0	0.1	10	1	0.6666666666666666	10	0.1111111111111111	0.2222222222222222	0.21456646441005614	0.882623158601578	0.7200507583943804	0.8649551355759878	0.6871165564728081	0.8561679092897919	0.9029145454493803	0.8683139972755899	1.0	0.16666666666666666	0.0
2284	None	None	None	None	None	0	0	0.8	4	0.2	1	0.7777777777777778	0	1	0	5	2	0	1.0	3	3	0.4666666666666667	7	0.15384615384615385	0.5	0	0	0	0	0	0	0	0	0	0	0
3830	0.01731462943556245	0.001057442878017875	0.00043486518595971344	0.9657143343629193	None	0	0	0.25	2	0.8888888888888888	8	0.55	0.7777777777777778	9	7	1	3	0	0.2	10	2	0.7333333333333333	11	0.75	0	0.5191040934225741	0.8904167555780574	0.3563099451735513	0.9280379962438485	0.8563886486142938	0.9044010775674785	0.9155180369413808	0.9088508353478436	0.3333333333333333	0.1111111111111111	0.0
7033	0.10541916900716707	0.03634790451879446	0.03550815867682464	0.7015468961901412	None	0	0	0.14285714285714285	2	0.9444444444444444	17	0.5263157894736842	0.8888888888888888	18	16	1	2	0	0.10526315789473684	2	19	1.3333333333333333	20	0.5	0	0.7712279298776646	0.923173679292202	0.5008370850042305	0.928770249424027	0.6560854898087289	0.8278512630833176	0.8372999837014196	0.900986302282701	0.5277777777777778	0.05555555555555555	0.0
7435	0.08954232574021438	0.03050549613914395	0.030502145639886107	0.7389705244135755	None	0	0	0.16666666666666666	2	0.9375	15	0.5294117647058824	0.875	16	14	1	1	0	0.11764705882352941	17	2	1.2	18	0.25	0	0.6843153382165126	0.8867737817093541	0.3563099451735513	0.8864159832684394	0.5079040040513586	0.9076017165694711	0.8307049424685061	0.8940234648151731	1.0	0.0625	0.0
4971	0.06596900643464658	0.03134922115627755	0.03090447006534171	0.6961976280814501	None	0	0	0.2	2	0.9230769230769231	12	0.5357142857142857	0.8461538461538461	13	11	1	2	0	0.14285714285714285	14	2	1.0	15	0.5	0	0.6843153382165126	0.7721043898846589	0.3563099451735513	0.9172067595195529	0.5795518293487243	0.9081153429796065	0.7949251500668645	0.8778277699242177	0.5769230769230769	0.07692307692307693	0.0
3844	0.008483699572882452	0.0038208991365548937	-0.0028476276305042206	0.9834826556761861	None	0	0	0.6	3	0.6	3	0.5833333333333334	0.6	5	3	1	1	0	0.3333333333333333	2	6	0.4666666666666667	7	0.25	0.4	0.5429304132287385	0.6250856531300104	0.2584755296082303	0.7442858339531803	0.7075857458016906	0.7452801161383279	0.864724896928822	0.7077298453419112	1.0	0.2	0.0
6290	0.061861242055412165	0.022294400527308533	0.01566651552711652	0.7062576441406803	None	0	0	0.14285714285714285	2	0.9444444444444444	17	0.5263157894736842	0.8888888888888888	18	16	1	2	0	0.10526315789473684	2	19	1.3333333333333333	20	0.5	0	0.744374245792387	0.9214081468536872	0.43830044874250607	0.9209573339979844	0.6453161040726272	0.8343399805184187	0.8132873836676282	0.8982492544594461	0.5277777777777778	0.05555555555555555	0.0
3282	0.0018179857451726055	0.0003053441745214151	0.00020909738828239107	0.9914922991961778	None	0	0	0.75	3	0.3333333333333333	1	0.5555555555555556	0.3333333333333333	4	1	0	1	0	1.0	3	3	0.3333333333333333	5	1.0	1.0	0.5406667209225027	0.8436916737007633	0.41270553117409864	0.86306544967599	0.7075857458016906	0.837532018408422	0.8595976653678766	0.848425822673032	1.0	0.25	0.0
5715	0.08543988916093309	0.02744009170272775	0.012489521006645275	0.7019626800864205	None	0	0	0.16666666666666666	2	0.9333333333333333	14	0.53125	0.8666666666666667	15	13	1	2	0	0.125	16	2	1.1333333333333333	17	0.5	0	0.7405375378028556	0.9132997318945628	0.5047134945068432	0.8962466458274988	0.48979266890138806	0.9203467120839701	0.8958771781228761	0.910462171466863	0.6333333333333333	0.06666666666666667	0.0
3618	0.0014425143144561122	0.001051922818337339	0.0010519225045316368	0.9898035364108518	None	0	0	0.6666666666666666	2	0.5	1	0.6666666666666666	0.5	2	1	1	1	0	0.6666666666666666	2	3	0.26666666666666666	4	0.2	0	0.5562459829098767	0.5332398256499258	0.34325301956384485	0.7001001686667028	0.7523404592745265	0.6100558852349107	0.8439198768306562	0.6168405268733885	1.0	0	0.0
6150	0.10404195320031409	0.03230941840676698	0.031521286716029814	0.6676134441619983	None	0	0	0.15384615384615385	2	0.9411764705882353	16	0.5277777777777778	0.8823529411764706	17	15	1	1	0	0.1111111111111111	2	18	1.2666666666666666	19	0.25	0	0.8044331533682614	0.9271150318007961	0.43830044874250607	0.935781089538885	0.6560854898087289	0.8106630466839087	0.8937962231333314	0.9025191920558302	1.0	0.058823529411764705	0.0
344	None	None	None	None	None	0	0	0.5	1	1.0	1	0.75	0	0	0	2	0	0	1.0	2	2	0.2	3	0.0	0	0	0	0	0	0	0	0	0	0	0	0
3134	0.0020632606683717012	0.0004545334144572098	0.00045450049178284946	0.9904510609499548	None	0	0	0.75	3	0.5	2	0.5	0.25	2	1	3	1	0	0.75	3	4	0.4	6	0.1111111111111111	0.5	0.4934004317434371	0.6213541361490584	0.3896909715679177	0.7878734449230852	0.7523404592745265	0.6100558852349107	0.8436717984079205	0.6795418483825484	1.0	0	0.0
828	None	None	None	None	None	0	0	0.6666666666666666	2	0.5	1	1.0	0.5	2	1	1	2	0	0.25	1	4	0.26666666666666666	4	0.4	0.6666666666666666	0.47783302250507154	0.8939094093178089	0.576423253994816	0.5157354868901697	0.41645308385274954	0.9114784395420846	0.8723977758216658	0.8188682502647112	0.75	0	0.2863799718639945
2254	None	None	None	None	None	0	0	0.3333333333333333	2	0.8333333333333334	5	1.0	0.8333333333333334	6	5	1	0	0	0.125	8	1	0.5333333333333333	8	0.0	0.2857142857142857	0.5429304132287385	0.838802740673313	0.3049134816123032	0.8019890017267138	0.6978162009368958	0.9204840197922891	0.8626528830165309	0.8620418643889189	0	0	0.0
5548	0.10277000711934953	0.03424375463836049	0.02604764113910035	0.646858028096047	None	0	0	0.14285714285714285	2	0.9473684210526315	18	0.525	0.8947368421052632	19	17	1	1	0	0.1	2	20	1.4	21	0.25	0	0.4687108499168944	0.9348713740053896	0.43830044874250607	0.9296308063235114	0.6560854898087289	0.8074600240304605	0.9001691935803903	0.9025796796450598	1.0	0.05263157894736842	0.0
6433	0.08144095738787589	0.04521556445305484	0.03848791675399963	0.7074204868838121	None	0	0	0.16666666666666666	2	0.9333333333333333	14	0.53125	0.8666666666666667	15	13	1	2	0	0.125	16	2	1.1333333333333333	17	0.5	0	0.7405375378028556	0.8819363242257094	0.45983206104253166	0.8941910205381817	0.4921592388113593	0.9203542417053352	0.8958771781228761	0.9000202756866205	0.6333333333333333	0.06666666666666667	0.0
1159	None	None	None	None	None	0	0	0.25	2	0.9	9	0.6	0.8	10	8	1	0	0	0.2	10	2	0.8	12	0.0	0	0.3315495654485676	0.9119632657165885	0.7532067933033514	0.9270814381440725	0.41140376672579493	0.6671083907231129	0.9291939352441339	0.8651289900318233	0	0	0.0
4521	0.027364666490059395	0.009521071647672878	-0.002308028434887792	0.8964533017275882	None	0	0	0.25	2	0.8888888888888888	8	0.55	0.7777777777777778	9	7	1	3	0	0.2	10	2	0.7333333333333333	11	0.75	0	0.805413185608114	0.8107470473493994	0.5927596768574288	0.9453060306884864	0.619408621840914	0.9156187019659503	0.8337740327155105	0.9028786588521355	0.4444444444444444	0.1111111111111111	0.0
1983	None	None	None	None	None	0	0	0.6666666666666666	4	0.42857142857142855	3	0.5625	0	2	0	6	1	0	1.0	4	4	0.6	9	0.07142857142857142	0.8	0	0	0	0	0	0	0	0	0	0	0
3805	0.002019533178873498	0.00038567161593280403	-0.000384196940187975	0.9944688287092317	None	0	0	0.75	3	0.3333333333333333	1	0.5555555555555556	0	3	0	1	1	0	1.0	3	3	0.3333333333333333	5	0.3333333333333333	0.6666666666666666	0	0	0	0	0	0	0	0	0	0	0
1917	None	None	None	None	None	0	0	0.25	1	1.0	3	0.625	0	1	0	3	2	0	0.5	2	4	0.3333333333333333	5	0.2222222222222222	0	0	0	0	0	0	0	0	0	0	0	0
2686	0.0015172670390535454	0.0001308783222472914	8.286560187770314e-05	0.9873980720323826	None	0.5	1	0.8333333333333334	5	0.14285714285714285	1	0.45	0.14285714285714285	4	1	4	0	0	0.8	4	5	0.6	9	0.0	0.4	0.3981543405591554	0.7127418038901068	0.6348671041066669	0.9564720421717029	0.3313221556855547	0.7155574071414433	0.8659338259583612	0.8375855617107575	0	0	0.0
4953	0.10479080081949946	0.03820786801284581	0.037930677321863955	0.6640713858003404	None	0	0	0.14285714285714285	2	0.9444444444444444	17	0.5263157894736842	0.8888888888888888	18	16	1	1	0	0.10526315789473684	2	19	1.3333333333333333	20	0.25	0	0.6331350931843429	0.9253864385674977	0.5478510358639369	0.9371950631937835	0.6560854898087289	0.7979364952472419	0.865098165050459	0.9000755792149361	1.0	0.05555555555555555	0.0
6303	0.09921524084645451	0.004550435264887575	0.00427945850281189	0.6738671077957563	None	0	0	0.13333333333333333	2	0.95	19	0.5238095238095238	0.9	20	18	1	1	0	0.09523809523809523	2	21	1.4666666666666666	22	0.25	0	0.8056405387630704	0.8699778344345844	0.45087930068487053	0.942165669184307	0.6560854898087289	0.8133434479702648	0.8118404018678261	0.8863929542594207	1.0	0.05	0.0
315	None	None	None	None	None	0	0	1.0	1	0	0	1.0	0	1	0	0	0	0	0.5	2	1	0.13333333333333333	2	0.0	0	0	0	0	0	0	0	0	0	0	0	0
3696	0.0029468726713983303	0.0008764505859571299	0.000876143119928813	0.9858244668911229	None	0	0	0.75	3	0.5	2	0.6	0.5	4	2	1	1	0	0.4	2	5	0.4	6	0.25	0.5	0.5562459829098767	0.5332398256499258	0.3432530195638448	0.8552683498042745	0.7523404592745265	0.6161487280263079	0.8480590308140515	0.6887555100410554	1.0	0.25	0.0
1411	None	None	None	None	None	0	0	0.8	4	0.2	1	0.7777777777777778	0	0	0	6	2	0	1.0	3	3	0.4666666666666667	7	0.125	1.0	0	0	0	0	0	0	0	0	0	0	0
2128	None	None	None	None	None	0	0	0.75	3	0.25	1	0.75	0	1	0	4	2	0	0.5	2	4	0.4	6	0.18181818181818182	0.5	0	0	0	0	0	0	0	0	0	0	0
3470	0.0034981674469431383	0.0007778891210866891	0.0007720329624802254	0.9886686148172875	None	0	0	0.75	3	0.3333333333333333	1	0.625	0.3333333333333333	4	1	0	1	0	0.5	2	4	0.3333333333333333	5	1.0	0.6666666666666666	0.6190915340763163	0.796560987170877	0.34325301956384485	0.7933848286906894	0.7075857458016906	0.7757999803912213	0.8570712109253976	0.7887234786730629	1.0	0.25	0.0
6861	0.09045884011668352	0.008072672762472328	-0.004954147925035435	0.7331834610237637	None	0	0	0.14285714285714285	2	0.9473684210526315	18	0.525	0.8947368421052632	19	17	1	1	0	0.1	2	20	1.4	21	0.25	0	0.4618370330004245	0.866104647514649	0.43830044874250607	0.8373983404473265	0.5296494613935778	0.8311180112207485	0.7949251500668645	0.84551363144522	1.0	0.05263157894736842	0.0
1800	None	None	None	None	None	0.5	1	0.6666666666666666	4	0.2857142857142857	2	0.6	0	0	0	8	0	0	0.6	3	5	0.6	9	0.0	0.6666666666666666	0	0	0	0	0	0	0	0	0	0	0
6910	0.11125318403783736	0.006359802885472109	0.0013045392016479888	0.699966891117596	None	0	0	0.14285714285714285	2	0.9473684210526315	18	0.525	0.8947368421052632	19	17	1	0	0	0.1	2	20	1.4	21	0.0	0	0.5336865583483225	0.926971942376649	0.43830044874250607	0.9218043914550041	0.6560854898087289	0.8052614502064833	0.8599091192553946	0.8949723728177491	0	0	0.0
1616	None	None	None	None	None	0	0	0.6	3	0.4	2	0.7777777777777778	0	0	0	6	3	0	1.0	3	3	0.4666666666666667	7	0.1875	0.5	0	0	0	0	0	0	0	0	0	0	0
7312	0.09836251312253626	0.03172247160820395	0.026730148708934132	0.6477166671443897	None	0	0	0.14285714285714285	2	0.9444444444444444	17	0.5263157894736842	0.8888888888888888	18	16	1	2	0	0.10526315789473684	2	19	1.3333333333333333	20	0.5	0	0.7719452991525474	0.8832529057554463	0.43830044874250607	0.9061191814261988	0.6560854898087289	0.8332981748179458	0.7606826140911247	0.8772501569134301	0.5277777777777778	0.05555555555555555	0.0
1767	None	None	None	None	None	0	0	0.6666666666666666	2	0.5	1	1.0	0	1	0	2	0	0	0.25	4	1	0.26666666666666666	4	0.0	0.6666666666666666	0	0	0	0	0	0	0	0	0	0	0
7420	0.09118360178418945	0.040551521466127824	0.037093064494617294	0.7108250541758565	None	0	0	0.14285714285714285	2	0.9444444444444444	17	0.5263157894736842	0.8888888888888888	18	16	1	1	0	0.10526315789473684	2	19	1.3333333333333333	20	0.25	0	0.7258460295666488	0.9176908071967886	0.43830044874250607	0.9256347154972933	0.6560854898087289	0.8050192881225882	0.8372999837014196	0.8925392275260847	1.0	0.05555555555555555	0.0
5244	0.096958610983114	0.040703598565439154	0.04065662434998315	0.6630676989718574	None	0	0	0.14285714285714285	2	0.9444444444444444	17	0.5263157894736842	0.8888888888888888	18	16	1	1	0	0.10526315789473684	2	19	1.3333333333333333	20	0.25	0	0.6982749762064884	0.88059410526858	0.4348956808015645	0.886613177246916	0.6560854898087289	0.8363673747464411	0.789494064695389	0.8693668288666576	1.0	0.05555555555555555	0.0
4988	0.11810813061023893	0.023066025134895585	0.014517523726345767	0.602616683622132	None	0	0	0.14285714285714285	2	0.9444444444444444	17	0.5263157894736842	0.8888888888888888	18	16	1	1	0	0.10526315789473684	2	19	1.3333333333333333	20	0.25	0	0.6629760087902268	0.8874678577229698	0.4986825822203814	0.9495947121864728	0.6560854898087289	0.8063688200875067	0.8118404018678261	0.8949708176188569	1.0	0.05555555555555555	0.0
2835	0.011404510803541094	0.0006093181745172629	-0.0006086105835629501	0.9918203986545722	None	0	0	0.4	2	0.6	3	0.4375	0.4	3	2	3	1	0	1.0	4	4	0.4666666666666667	7	0.1111111111111111	0	0.27514998441461247	0.8554549005406811	0.5235089377296188	0.7915834413105813	0.4705461776636989	0.9549470208731095	0.8079341340303531	0.8864973244779026	1.0	0.6666666666666666	0.0
5651	0.10819796962209006	0.032501420723716555	0.03212023729056283	0.674652335852171	None	0	0	0.16666666666666666	2	0.9375	15	0.5294117647058824	0.875	16	14	1	2	0	0.11764705882352941	2	17	1.2	18	0.5	0	0.8061305548829967	0.8763457177624239	0.43830044874250607	0.9463783476737989	0.6560854898087289	0.8180601075741656	0.8513616347215774	0.8919426749427555	0.53125	0.0625	0.0
5037	0.07435505016669759	0.038663124926248196	0.037938220798685494	0.7173351524712919	None	0	0	0.16666666666666666	2	0.9375	15	0.5294117647058824	0.875	16	14	1	2	0	0.11764705882352941	17	2	1.2	18	0.5	0	0.7331614069520787	0.843778572382137	0.4314909128606229	0.9145724683808808	0.5527835842750267	0.9151729577732941	0.8552435464561986	0.8952288452916218	0.53125	0.0625	0.0
2836	0.0035787377863723056	0.0012393268045399301	0.001136719945038608	0.9755634447558891	None	0.5	1	0.7142857142857143	5	0.25	2	0.4166666666666667	0.25	6	2	3	2	0	0.6666666666666666	4	6	0.6666666666666666	10	0.3333333333333333	0.4	0.4137342185705341	0.7448283146854234	0.6031637282177684	0.9383713969838114	0.3245071982556274	0.6919508271627093	0.8576105203472959	0.8226633915417453	0.5833333333333333	0	0.0
5433	0.10822085669806639	0.01443448521664236	0.002867483815011681	0.7367935932253771	None	0	0	0.14285714285714285	2	0.9444444444444444	17	0.5263157894736842	0.8888888888888888	18	16	1	1	0	0.10526315789473684	2	19	1.3333333333333333	20	0.25	0	0.5252976053315952	0.868890075655094	0.43830044874250607	0.829058483805234	0.5296494613935778	0.8354518189547369	0.7768042711953638	0.8453134030165287	1.0	0.05555555555555555	0.0
4294	0.04928681306179847	0.018879280948568007	-0.0005501119225346545	0.7197849416980038	None	0	0	0.25	2	0.9	9	0.5454545454545454	0.8	10	8	1	2	0	0.18181818181818182	11	2	0.8	12	0.5	0	0.8078279563977319	0.8562377650103675	0.3719525075494076	0.9242178420785157	0.4859531661248953	0.9529395575701834	0.9458251566567399	0.9191755030185329	0.55	0.1	0.0
2251	None	None	None	None	None	0	0	0.2	2	0.9166666666666666	11	0.35	0.6666666666666666	9	8	4	3	0	0.4	4	10	0.9333333333333333	14	0.2727272727272727	0.18181818181818182	0.7428522479663038	0.8818002613582521	0.5899871577468736	0.9444725998174188	0.5296494613935778	0.9127918643021827	0.7949251500668645	0.9166122666647223	0.4444444444444444	0.1111111111111111	0.0
5324	0.10879708787323347	0.03667664231055948	0.03469118060897791	0.713991800076403	None	0	0	0.14285714285714285	2	0.9444444444444444	17	0.5263157894736842	0.8888888888888888	18	16	1	1	0	0.10526315789473684	2	19	1.3333333333333333	20	0.25	0	0.4618370330004245	0.9206470424756663	0.5478510358639369	0.9284214769520763	0.6560854898087289	0.8028271929075529	0.8118404018678261	0.894665311055477	1.0	0.05555555555555555	0.0
4565	0.05673009645322662	0.023443576151214913	0.02184561972126108	0.7745724762370134	None	0	0	0.2	2	0.9166666666666666	11	0.5384615384615384	0.8333333333333334	12	10	1	2	0	0.15384615384615385	13	2	0.9333333333333333	14	0.5	0	0.7736427006672826	0.7694572618809453	0.5107390353037482	0.9398103325187744	0.5745290416172459	0.894717880708366	0.8082092724791942	0.8840236093844062	0.5833333333333334	0.08333333333333333	0.0
2559	4.943309918359248e-06	6.34767474899535e-08	4.9938124542410975e-08	0.999997283451452	None	1.0	1	1.0	4	0.0	0	0.6666666666666666	0	2	0	3	0	0	1.0	3	3	0.4	6	0.0	0.6666666666666666	0	0	0	0	0	0	0	0	0	0	0
3997	0.007984775665498697	0.00043713770973973724	0.0004087297388215028	0.9759797171962554	None	0	0	0.6	3	0.6	3	0.5833333333333334	0.6	6	3	0	1	0	0.3333333333333333	2	6	0.4666666666666667	7	1.0	0.4	0.569561552591015	0.8691668572565104	0.49785288002921363	0.7844299696937176	0.7075857458016906	0.9180317313244193	0.864724896928822	0.8661178656787871	1.0	0.16666666666666666	0.0
4357	0.04004347365362343	0.01991025949097343	0.019899304410914788	0.7624379300430781	None	0	0	0.25	2	0.9	9	0.5454545454545454	0.8	10	8	1	1	0	0.18181818181818182	11	2	0.8	12	0.25	0	0.6702319975501622	0.7918460823949902	0.4314909128606229	0.9249329499761948	0.5727119805211215	0.9078506236973405	0.8066231670949523	0.8854447244540656	1.0	0.1	0.0
6498	0.13267344816676846	0.03356936762045221	0.029427659389894816	0.678570727811409	None	0	0	0.14285714285714285	2	0.9473684210526315	18	0.525	0.8947368421052632	19	17	1	1	0	0.1	2	20	1.4	21	0.25	0	0.8078279563977319	0.8875037227585294	0.43830044874250607	0.9426945493122286	0.6560854898087289	0.797301503273032	0.8118404018678261	0.8887910009953874	1.0	0.05263157894736842	0.0
4454	0.05755947481361523	0.01978333286524323	0.0015142835657065835	0.7236993804114529	None	0	0	0.2	2	0.9166666666666666	11	0.5384615384615384	0.8333333333333334	12	10	1	2	0	0.15384615384615385	13	2	0.9333333333333333	14	0.5	0	0.8056405387630704	0.7818838298573493	0.3939004290170871	0.9437190477603524	0.6493227597352533	0.8990277791000215	0.8557056706815355	0.8903387952751997	0.5833333333333334	0.08333333333333333	0.0
3059	0.01307402087964502	0.0017813735377703085	-0.0017813731041003327	0.9480551680469215	None	0	0	0.5	3	0.7142857142857143	5	0.5625	0.7142857142857143	6	5	2	1	0	0.25	2	8	0.6	9	0.14285714285714285	0.2857142857142857	0.4826938753105915	0.6674808893125275	0.2584755296082303	0.7413328938957531	0.7075857458016906	0.5986684615707156	0.864753315616089	0.6718462168611865	1.0	0	0.0
3649	0.0034789739683359433	0.0008706790302259244	0.0008478920642908028	0.9877302345496328	None	0	0	0.75	3	0.3333333333333333	1	0.625	0.3333333333333333	4	1	0	1	0	0.5	2	4	0.3333333333333333	5	1.0	0.6666666666666666	0.5429304132287385	0.9270071359362033	0.2584755296082303	0.8777703929233612	0.7075857458016906	0.7421468659440899	0.884025438944713	0.8649173066855718	1.0	0.25	0.0
6184	0.09012697207369703	0.030578583699044423	0.01776174603224362	0.6817957269264925	None	0	0	0.16666666666666666	2	0.9333333333333333	14	0.53125	0.8666666666666667	15	13	1	2	0	0.125	16	2	1.1333333333333333	17	0.5	0	0.7405375378028556	0.9046893156578764	0.5286590134896609	0.8918092672905181	0.48979266890138806	0.9201215215406495	0.8526271383979883	0.9061863989089964	0.6333333333333333	0.06666666666666667	0.0
4151	0.040966505694359674	0.018893300003017106	0.011988427572271637	0.6956948409311272	None	0	0	0.25	2	0.8888888888888888	8	0.55	0.7777777777777778	9	7	1	2	0	0.2	10	2	0.7333333333333333	11	0.5	0	0.8078279563977319	0.8180782886669961	0.3719525075494076	0.9361003570785914	0.5296494613935778	0.9595600905962446	0.9150490195839346	0.920669815214854	0.5555555555555556	0.1111111111111111	0.0
426	None	None	None	None	None	0	0	0.16666666666666666	2	0.9375	15	0.6	0.625	11	10	6	4	0	0.8333333333333334	5	6	1.2	18	0.26666666666666666	0.8	0.25368870022099943	0.8041264305608131	0.9203357977978287	0.7917224319782441	0.27449590133906737	0.7905925360654487	0.9475918339744318	0.7955498013319017	0.40909090909090906	0.45454545454545453	0.0
777	None	None	None	None	None	0	0	0	0	0	0	1.0	0	0	0	0	0	0	1.0	1	1	0.06666666666666667	1	0.0	0	0	0	0	0	0	0	0	0	0	0	0
2506	None	None	None	None	None	0	0	0.5	2	0.75	3	1.0	0.25	1	1	4	2	0	0.16666666666666666	6	1	0.4	6	0.16666666666666666	0.8	1.0	0.5	0.1281046134190274	0.5	0.8503569957292537	0.5	0.9782634131621298	0.5	1.0	0	0.0
5842	0.06696690939056266	0.03468085991339089	0.03426892707460509	0.7034329297076678	None	0	0	0.16666666666666666	2	0.9375	15	0.5294117647058824	0.875	16	14	1	2	0	0.11764705882352941	17	2	1.2	18	0.5	0	0.7331614069520787	0.8366008144102777	0.3939004290170871	0.8782229159676983	0.5079040040513586	0.9090890318787093	0.7999700947611821	0.8776619974298944	0.53125	0.0625	0.0
5179	0.0653637369911672	0.02959223541368545	0.029556977978020448	0.7104327119308717	None	0	0	0.2	2	0.9230769230769231	12	0.5357142857142857	0.8461538461538461	13	11	1	2	0	0.14285714285714285	14	2	1.0	15	0.5	0	0.7405375378028556	0.8705193290441177	0.3563099451735513	0.9303373665624254	0.7689960580769288	0.921798592920473	0.8664630346171255	0.9106415513870328	0.5769230769230769	0.07692307692307693	0.0
3063	0.003106308869005011	0.0008553886245481831	0.0007464495847155904	0.9855266365603526	None	0.5	1	0.8333333333333334	5	0.2857142857142857	2	0.45	0.14285714285714285	4	1	4	1	0	0.8	4	5	0.6	9	0.1111111111111111	0.5	0.5069878437149798	0.7313999612174538	0.3703236176561754	0.8990148984096971	0.252436023757597	0.6459202228830911	0.7690415990154906	0.779554561724917	1.0	0	0.0
2197	None	None	None	None	None	0	0	0.3333333333333333	2	0.8333333333333334	5	0.6666666666666666	0.5	3	3	4	3	0	0.3333333333333333	6	2	0.5333333333333333	8	0.25	0	0.5933556631172111	0.6407169656512318	0.7155924689657749	0.7855619169590563	0.9275398351646469	0.8053633623393226	0.8514564404458533	0.7500736078625874	0.3333333333333333	0.3333333333333333	0.0
4314	0.025244577809407302	0.0031859499419973074	-0.0018866053896685968	0.9055829265611818	None	0	0	0.2857142857142857	2	0.875	7	0.5555555555555556	0.75	8	6	1	1	0	0.2222222222222222	9	2	0.6666666666666666	10	0.25	0	0.7460716473071222	0.8316304160639224	0.5107390353037482	0.9411968658326513	0.6930190550039358	0.9139071600626509	0.8582572685376997	0.9041457868953016	1.0	0.125	0.0
3729	0.006814492277493473	0.00488196919909749	0.00436625471038302	0.9884997473638336	None	0	0	0.25	1	1.0	4	0.5	0.5	3	2	2	2	0	0.75	4	3	0.4	6	0.2857142857142857	0	0.805413185608114	0.6848769492031858	0.4314909128606229	0.9169894651928613	0.7091677822882503	0.8489411206270844	0.7637672241348049	0.836840903433652	0.6666666666666666	0	0.0
6438	0.11230793965336225	0.002844654234148129	-0.001431987682399027	0.7371510758235806	None	0	0	0.14285714285714285	2	0.9473684210526315	18	0.525	0.8947368421052632	19	17	1	0	0	0.1	2	20	1.4	21	0.0	0	0.5336865583483225	0.932155377698041	0.43830044874250607	0.9215392430951835	0.6958083014655427	0.8036637144656927	0.8599091192553946	0.8970030035360571	0	0	0.0
3144	0.005003460740651796	0.001764302327449925	-0.0007612993569939476	0.9755037422327574	None	0.5	1	0.5714285714285714	4	0.5	4	0.4	0.375	6	3	3	1	0	1.0	5	5	0.6666666666666666	10	0.14285714285714285	0.4	0.5147777827206692	0.7478613980431704	0.3703236176561754	0.9230692803603895	0.252436023757597	0.6779381413556036	0.7703439828389387	0.8082661807733043	1.0	0	0.0
1078	None	None	None	None	None	0	0	0.75	3	0.25	1	1.0	0	2	0	3	1	0	0.6666666666666666	2	3	0.4	6	0.125	0	0	0	0	0	0	0	0	0	0	0	0
5961	0.06833081936834857	0.03503435341732851	0.03457497370178482	0.724245494210396	None	0	0	0.16666666666666666	2	0.9375	15	0.5294117647058824	0.875	16	14	1	2	0	0.11764705882352941	17	2	1.2	18	0.5	0	0.7331614069520787	0.8366008144102777	0.3939004290170871	0.8782229159676983	0.5079040040513586	0.9090890318787093	0.7999700947611821	0.8776619974298944	0.53125	0.0625	0.0
3328	0.01796548626090336	0.0012349458446275702	0.0012330438014617967	0.982226057006782	None	0	0	0.4444444444444444	4	0.5454545454545454	6	0.6190476190476191	0.2727272727272727	5	3	7	2	0	0.42857142857142855	7	3	0.8666666666666667	13	0.125	0	0.43769008579907087	0.6774540316516364	0.4947289961750784	0.8384569875238802	0.6691745185105064	0.6781428044336888	0.7786295958966223	0.7397582825627198	0.6000000000000001	0	0.0
2720	1.91545510253502e-05	1.9510208165614068e-07	1.5818022476896096e-07	0.9999955303749413	None	1.0	1	0.8	4	0.2	1	0.5833333333333334	0.2	2	1	4	0	0	0.75	3	4	0.4666666666666667	7	0.0	0.5	0.2815308983976416	0.5194650051944154	0.8687011697368897	0.5	0.4298752513512406	0.5245639139800172	0.9237190490763536	0.5146819620858262	0	0	0.0
2091	None	None	None	None	None	0	0	0.75	3	0.0	0	0.5555555555555556	0	3	0	1	0	0	1.0	3	3	0.3333333333333333	5	0.0	0	0	0	0	0	0	0	0	0	0	0	0
6554	0.08108803397723868	0.03158950504835044	-0.006771816187787257	0.7414748719333342	None	0	0	0.16666666666666666	2	0.9375	15	0.5294117647058824	0.875	16	14	1	2	0	0.11764705882352941	17	2	1.2	18	0.5	0	0.7331614069520787	0.8984544420811801	0.5166862539982521	0.8857744664582256	0.4460963736327056	0.9175464943141264	0.8281900881588612	0.9013789962508716	0.625	0.0625	0.0
2960	0.0016647720306202575	0.00023523496441468938	0.00016304021139832277	0.9969662726120051	None	0	0	0.75	3	0.3333333333333333	1	0.625	0	2	0	2	0	0	0.5	4	2	0.3333333333333333	5	0.0	0.6666666666666666	0	0	0	0	0	0	0	0	0	0	0
3982	0.031117595381413083	0.0053885242079582275	-0.004956337612902667	0.6024795437431429	None	0	0	0.25	2	0.8888888888888888	8	0.55	0.7777777777777778	9	7	1	2	0	0.2	10	2	0.7333333333333333	11	0.5	0	0.6843153382165126	0.7927144562508118	0.4314909128606229	0.933564981491835	0.5296494613935778	0.9197676221764284	0.7949251500668645	0.8948356139795174	0.6111111111111112	0.1111111111111111	0.0
840	None	None	None	None	None	0.5	2	0.5	5	0.5	6	0.5833333333333334	0.4166666666666667	9	5	4	2	0	0.6666666666666666	6	4	0.9333333333333333	14	0.25	0.2	0.8817704342766689	0.9460147824693019	0.47010073815129677	0.9235375375007084	0.3015464528159223	0.9424181822753359	0.8793428052055972	0.9380068815974487	0.5555555555555556	0.3333333333333333	0.0
5107	0.10505040969304516	0.03020826567130454	0.02832117061046261	0.6184723768749096	None	0	0	0.14285714285714285	2	0.9473684210526315	18	0.525	0.8947368421052632	19	17	1	1	0	0.1	2	20	1.4	21	0.25	0	0.6843153382165126	0.8396219679317994	0.43830044874250607	0.920822023178027	0.6560854898087289	0.8418956426896289	0.7637672241348049	0.8729313166486647	1.0	0.05263157894736842	0.0
7190	0.09462980911496137	0.038456868707606326	0.03825894809160732	0.6717649461711015	None	0	0	0.14285714285714285	2	0.9473684210526315	18	0.525	0.8947368421052632	19	17	1	1	0	0.1	2	20	1.4	21	0.25	0	0.6843153382165126	0.8775618511864256	0.43830044874250607	0.8956495845061989	0.6560854898087289	0.8354787791372711	0.7637672241348049	0.8715537661399816	1.0	0.05263157894736842	0.0
6148	0.09545308935907819	0.04066948729216879	0.032938719019232704	0.657826456764858	None	0	0	0.14285714285714285	2	0.9444444444444444	17	0.5263157894736842	0.8888888888888888	18	16	1	1	0	0.10526315789473684	2	19	1.3333333333333333	20	0.25	0	0.8073379402778056	0.9272261563319355	0.5008370850042305	0.9386745070224952	0.6560854898087289	0.8130483898675644	0.8372999837014196	0.9044506569968196	1.0	0.05555555555555555	0.0
3910	0.031103001541538985	0.005327422080089669	-0.004535011844245254	0.6368733003663397	None	0	0	0.2222222222222222	2	0.9090909090909091	10	0.5416666666666666	0.8181818181818182	11	9	1	1	0	0.16666666666666666	12	2	0.8666666666666667	13	0.25	0	0.710879097961261	0.7656838090688578	0.5899871577468736	0.9356394413162269	0.8563886486142938	0.9198333807962221	0.7949251500668645	0.8909327348040609	1.0	0.09090909090909091	0.0
780	None	None	None	None	None	0	0	0.75	3	0.3333333333333333	1	0.625	0.3333333333333333	2	1	2	0	0	0.5	4	2	0.3333333333333333	5	0.0	0.6666666666666666	0.5332523455757056	0.9800573328278186	0.2445311485444921	0.5839757124067291	0.8611926831119024	0.6093402939957177	0.958223959146995	0.8262770649025271	0	0	0.0
3980	0.007549632937876871	0.00375006536181775	0.002748738419439837	0.9820585461150196	None	0	0	0.25	1	1.0	4	0.6	0.75	4	3	1	2	0	0.4	5	2	0.4	6	0.4	0	0.7448642619123133	0.7912374013755379	0.5107390353037482	0.9582494478105475	0.6942023399589214	0.9083126966612286	0.8435736578719858	0.9049090114727333	0.625	0	0.0
1753	None	None	None	None	None	0	0	0.2222222222222222	2	0.8181818181818182	9	0.6190476190476191	0.36363636363636365	4	4	8	6	0	0.42857142857142855	7	3	0.8666666666666667	13	0.3	1.0	0.27908423558745704	0.9735614142910207	0.39237421819838936	0.9616554041573313	0.7033407278943534	0.7685845942202006	0.8576353028848754	0.9356058644175929	0.25	0.75	0.0
1779	None	None	None	None	None	0	0	0.75	3	0.0	0	0.625	0	2	0	2	0	0	0.5	4	2	0.3333333333333333	5	0.0	0.5	0	0	0	0	0	0	0	0	0	0	0
2063	None	None	None	None	None	0	0	0.6666666666666666	2	0.5	1	0.6666666666666666	0	1	0	2	1	0	0.6666666666666666	3	2	0.26666666666666666	4	0.14285714285714285	0.6666666666666666	0	0	0	0	0	0	0	0	0	0	0
3098	0.0019305747148665913	0.0011345271800494666	0.001134525976056486	0.9901753473346605	None	0	0	0.75	3	0.3333333333333333	1	0.625	0.3333333333333333	2	1	2	1	0	0.5	2	4	0.3333333333333333	5	0.14285714285714285	0.6666666666666666	0.5562459829098767	0.5332398256499258	0.29681506755977194	0.7878734449230852	0.7523404592745265	0.6100558852349107	0.8692675955906597	0.6527053884901385	1.0	0	0.0
916	None	None	None	None	None	0	0	0.16666666666666666	1	1.0	6	0.6666666666666666	0.5	4	3	3	2	0	0.75	3	4	0.5333333333333333	8	0.2222222222222222	0	0.5393624688421461	0.8021373986451786	0.49223649128089575	0.8212972448057929	0.47332332679531863	0.9661046445580644	0.8768065138306389	0.8900860956906489	0.625	0	0.0
3437	0.004135134550001017	0.0013404480759639068	0.001340415309091307	0.9863584464661745	None	0	0	0.75	3	0.5	2	0.6	0.5	4	2	1	1	0	0.4	2	5	0.4	6	0.25	0.5	0.5429304132287385	0.6388916431244883	0.2584755296082303	0.7901432652383855	0.7075857458016906	0.5995675397608086	0.864753315616089	0.6828000723846284	1.0	0.25	0.0
4634	0.057841803012371955	0.0326060595258243	0.024781468570290573	0.7388135900829247	None	0	0	0.2	2	0.9166666666666666	11	0.5384615384615384	0.8333333333333334	12	10	1	1	0	0.15384615384615385	13	2	0.9333333333333333	14	0.25	0	0.7123764076965993	0.758744398529229	0.5599074889473037	0.9301855071668594	0.5296494613935778	0.8994626437207489	0.7949251500668645	0.8782048692010745	1.0	0.08333333333333333	0.0
3760	0.008661654577450006	0.000394356602036109	-0.0002523311907573748	0.9908239807914047	None	0	0	0.5	2	0.5	2	0.6	0.5	2	2	3	0	0	0.4	5	2	0.4	6	0.0	0	0.5648744551544653	0.794335006989955	0.20029584212484516	0.7316398417938065	0.7613372108076446	0.7121629827789602	0.9203879823526513	0.7477615301902727	0	0	0.0
3411	0.004723495966529967	0.002189333260969083	0.0021842032267474693	0.9849404231393951	None	0	0	0.75	3	0.5	2	0.6	0.5	5	2	0	1	0	0.4	2	5	0.4	6	1.0	0.5	0.5429304132287385	0.8796067804130624	0.2584755296082303	0.8094791284319566	0.7075857458016906	0.7541776018344453	0.864724896928822	0.8203597200075641	1.0	0.2	0.0
3022	0.021313741937241504	0.001866785864876409	-0.0018316462253177134	0.966239809657125	None	0	0	0.3333333333333333	2	0.7142857142857143	5	0.75	0.2857142857142857	4	2	4	1	0	0.75	4	3	0.6	9	0.1	0	0.43849203572338774	0.7834427907003291	0.42002479795941633	0.8898745523473977	0.6691745185105064	0.9200742622489565	0.865981751180872	0.8743030677531655	1.0	0	0.0
2857	0.0019716305471776173	0.0011055678638931669	0.0011055670088435607	0.9901715321695306	None	0	0	0.6666666666666666	2	0.5	1	1.0	0.5	2	1	1	2	0	0.25	1	4	0.26666666666666666	4	0.4	0.6666666666666666	0.5562459829098767	0.5332398256499258	0.3896909715679177	0.7878734449230852	0.7523404592745265	0.6100558852349107	0.8219248826410261	0.6527053884901385	0.75	0	0.05285839049207268
687	None	None	None	None	None	0	0	0.75	3	0.0	0	0.8333333333333334	0	2	0	2	1	0	0.6666666666666666	2	3	0.3333333333333333	5	0.16666666666666666	0	0	0	0	0	0	0	0	0	0	0	0
472	None	None	None	None	None	0	0	0.5714285714285714	4	0.375	3	0.5	0.125	4	1	5	0	0	0.8	5	4	0.6666666666666666	10	0.0	0.3333333333333333	0.40510738730360263	0.9140841619322625	0.2713139730398116	0.8531216325316029	0.7402599347615538	0.8658700043024528	0.8267977329833948	0.8804037412072329	0	0	0.0
452	None	None	None	None	None	0	0	0.16666666666666666	2	0.9333333333333333	14	0.68	0.6	10	9	6	4	0	1.0	5	5	1.1333333333333333	17	0.26666666666666666	0.7692307692307693	0.25368870022099943	0.8945145736106224	0.7680695636558608	0.9034708850120993	0.27449590133906737	0.8381417758788238	0.9422569342940205	0.8814456000079851	0.4	0.4	0.0
2126	None	None	None	None	None	0	0	0.25	2	0.8	8	0.2857142857142857	0.6	8	6	3	2	0	0.8571428571428571	7	6	0.8	12	0.25	0	0.6010405114697928	0.9258320267962685	0.5889914114735304	0.6611133404322463	0.8615261572097094	0.9628475478865182	0.8412006364328737	0.8955904207557617	0.625	0.625	0.0
2623	1.5714480948659077e-06	2.788821445224016e-08	-1.2288730369508731e-08	0.9999980544233401	None	0	0	0.75	3	0.3333333333333333	1	0.8333333333333334	0	1	0	3	3	0	0.6666666666666666	3	2	0.3333333333333333	5	0.3333333333333333	0.6666666666666666	0	0	0	0	0	0	0	0	0	0	0
5821	0.11239166859106353	0.014347316723521134	0.006978972262644244	0.6065184411002877	None	0	0	0.13333333333333333	2	0.95	19	0.5238095238095238	0.9	20	18	1	0	0	0.09523809523809523	2	21	1.4666666666666666	22	0.0	0	0.4977617956743735	0.9299696956489814	0.5000565703155841	0.9222008376948934	0.6759468956371358	0.7917545375624455	0.8775039109714544	0.8939238544601635	0	0	0.0
3920	0.020146743986705046	0.0024845135022743665	0.0024603771161272148	0.9608062497225001	None	0	0	0.375	3	0.5555555555555556	5	0.4583333333333333	0.4444444444444444	5	4	5	1	0	0.375	8	3	0.7333333333333333	11	0.07692307692307693	0	0.43769008579907087	0.652450186573835	0.40658813242634545	0.882430940084806	0.6676030648227418	0.8969722631555579	0.7904261180558699	0.832460882539727	1.0	0	0.0
4892	0.06599831920429934	0.027656467858530168	0.02267751083875474	0.6839244854534485	None	0	0	0.2	2	0.9230769230769231	12	0.5357142857142857	0.8461538461538461	13	11	1	2	0	0.14285714285714285	14	2	1.0	15	0.5	0	0.6843153382165126	0.7733764823645237	0.3563099451735513	0.9168726306529523	0.5260153392013291	0.9144757952297614	0.7949251500668645	0.8807138269733187	0.5769230769230769	0.07692307692307693	0.0
4501	0.055542001783158323	0.012295338781293708	0.01229205544363296	0.799668735527515	None	0	0	0.2	2	0.9230769230769231	12	0.5357142857142857	0.8461538461538461	13	11	1	2	0	0.14285714285714285	14	2	1.0	15	0.5	0	0.8044331533682614	0.7519793388876554	0.4314909128606229	0.9410514084607231	0.619408621840914	0.8867079514361305	0.7949251500668645	0.878577206628994	0.5769230769230769	0.07692307692307693	0.0
1439	None	None	None	None	None	0	0	1.0	1	0	0	1.0	0	1	0	0	1	0	0.5	1	2	0.13333333333333333	2	0.3333333333333333	0	0	0	0	0	0	0	0	0	0	0	0
4351	0.05109685822624427	0.02105432673292504	0.0035859138989039136	0.7822012733840771	None	0	0	0.2222222222222222	2	0.9090909090909091	10	0.5416666666666666	0.8181818181818182	11	9	1	1	0	0.16666666666666666	12	2	0.8666666666666667	13	0.25	0	0.7428522479663038	0.7677922358007824	0.5899871577468736	0.9312801003220509	0.5296494613935778	0.8990692697777327	0.7949251500668645	0.8804232703480487	1.0	0.09090909090909091	0.0
2593	0.002714383002808669	0.0005383731607340026	0.0005174246368641393	0.9972210791026139	None	0	0	0.3333333333333333	1	1.0	2	0.6666666666666666	0.5	2	1	1	2	0	0.6666666666666666	3	2	0.26666666666666666	4	0.4	0	0.731988306640772	0.6810054948626281	0.522317005103768	0.8402474799449611	0.5012190645606941	0.7652884616083901	0.7439572638037775	0.7685462884404961	0.75	0	0.05005417054388401
3571	0.015557396390889072	0.0007093614192765052	0.0007019980511077733	0.9826700761565055	None	0	0	0.5	4	0.4444444444444444	4	0.5238095238095238	0.3333333333333333	5	3	5	1	0	0.42857142857142855	7	3	0.7333333333333333	11	0.08333333333333333	0	0.43769008579907087	0.6774540316516364	0.4947289961750784	0.8564469110974468	0.6691745185105064	0.6781428044336888	0.788765227822402	0.7485971697164094	1.0	0	0.0
3372	0.03488002640530607	0.0034081674514964645	-0.0033614618970483987	0.783159807878875	None	0	0	0.5	3	0.7142857142857143	5	0.5625	0.7142857142857143	8	5	0	1	0	0.25	2	8	0.6	9	1.0	0.2857142857142857	0.42245733739244445	0.7480875854810914	0.2584755296082303	0.7607379628047736	0.7075857458016906	0.7659525615753078	0.8647817292667099	0.7583378298660163	1.0	0.125	0.0
1577	None	None	None	None	None	0	0	1.0	1	0	0	1.0	0	0	0	1	0	0	0.5	2	1	0.13333333333333333	2	0.0	0	0	0	0	0	0	0	0	0	0	0	0
2241	None	None	None	None	None	0	0	0.6	3	0.4	2	0.875	0.2	3	1	3	0	0	0.5	4	2	0.4666666666666667	7	0.0	0	0.526196032081095	0.8572467447294941	0.2840530670611631	0.800457311672659	0.6707459721982709	0.7029960500510348	0.8686492660696752	0.7937680302963384	0	0	0.0
5624	0.09911727908049302	0.02779902407632442	0.021856612075880816	0.7262141239148199	None	0	0	0.14285714285714285	2	0.9444444444444444	17	0.5263157894736842	0.8888888888888888	18	16	1	1	0	0.10526315789473684	2	19	1.3333333333333333	20	0.25	0	0.6331350931843429	0.9253491655165484	0.661710628553066	0.932940258452292	0.6453161040726272	0.8057624332091733	0.8118404018678261	0.8994327742310263	1.0	0.05555555555555555	0.0
6133	0.09074478371709091	0.027231551646141734	0.009247803118828115	0.5602981108781577	None	0	0	0.15384615384615385	2	0.9411764705882353	16	0.5277777777777778	0.8823529411764706	17	15	1	2	0	0.1111111111111111	2	18	1.2666666666666666	19	0.5	0	0.8078279563977319	0.9158290722189856	0.3409142022249875	0.8899629766396013	0.6560854898087289	0.8178915724846754	0.8489959100556409	0.8800767201934219	0.5294117647058824	0.058823529411764705	0.0
6609	0.08591572582944587	0.024507175807940592	0.02448526010501799	0.6751678417447478	None	0	0	0.16666666666666666	2	0.9375	15	0.5294117647058824	0.875	16	14	1	2	0	0.11764705882352941	17	2	1.2	18	0.5	0	0.7405375378028556	0.9150107757566954	0.48227277777468747	0.8958521030855436	0.4909759538563737	0.9198643667360059	0.8913871939101353	0.9107608183528267	0.625	0.0625	0.0
350	None	None	None	None	None	0	0	0.6666666666666666	4	0.16666666666666666	1	0.6666666666666666	0.16666666666666666	4	1	3	1	0	0.75	4	3	0.5333333333333333	8	0.14285714285714285	0	0.6664248721388238	0.9269053460699858	0.5562501746015747	0.8998225144872712	0.5409746188739282	0.9525652105607377	0.8106526255443458	0.9294574080455982	1.0	0.5	0.0
7049	0.05805503478258153	0.010694568633605125	0.010492434943997937	0.6446680179570802	None	0	0	0.16666666666666666	2	0.9333333333333333	14	0.53125	0.8666666666666667	15	13	1	1	0	0.125	16	2	1.1333333333333333	17	0.25	0	0.8044331533682614	0.7804644841447775	0.3563099451735513	0.8831899640520419	0.7689960580769288	0.902733638421696	0.8745819727205054	0.8629227201846816	1.0	0.06666666666666667	0.0
5930	0.10429704886808637	0.034812714184830125	0.03386785416695712	0.7284832376832524	None	0	0	0.14285714285714285	2	0.9473684210526315	18	0.525	0.8947368421052632	19	17	1	1	0	0.1	2	20	1.4	21	0.25	0	0.7122346141964644	0.9148946164424012	0.43830044874250607	0.9301117536538097	0.6560854898087289	0.8107455886555878	0.8118404018678261	0.8946737059840795	1.0	0.05263157894736842	0.0
6875	0.12441346980343791	0.033750088812450195	0.03210031878914604	0.6433291583865105	None	0	0	0.14285714285714285	2	0.9473684210526315	18	0.525	0.8947368421052632	19	17	1	1	0	0.1	2	20	1.4	21	0.25	0	0.6843153382165126	0.9138228163322546	0.43830044874250607	0.9098561365036851	0.6560854898087289	0.8314094415917715	0.7637672241348049	0.8898869369885211	1.0	0.05263157894736842	0.0
1773	None	None	None	None	None	0.25	1	0.7	7	0.16666666666666666	2	0.7	0.08333333333333333	5	1	8	2	0	0.8	5	4	0.9333333333333333	14	0.125	0.16666666666666666	0.3191119627634354	0.9445177803636495	0.15959717812851276	0.851412128164114	0.8230792019737846	0.954797286486325	0.9378048144086492	0.9271395331435917	0.6	0.2	0.0
1372	None	None	None	None	None	0	0	0.5	2	0.75	3	0.6666666666666666	0	1	0	4	2	0	1.0	3	3	0.4	6	0.18181818181818182	0	0	0	0	0	0	0	0	0	0	0	0
2431	None	None	None	None	None	0	0	0.6	3	0.4	2	0.875	0.2	3	1	3	0	0	0.5	4	2	0.4666666666666667	7	0.0	0	0.526196032081095	0.8572467447294941	0.2840530670611631	0.800457311672659	0.6707459721982709	0.7029960500510348	0.8686492660696752	0.7937680302963384	0	0	0.0
1536	None	None	None	None	None	0	0	0.6	3	0.4	2	0.7777777777777778	0	0	0	6	2	0	1.0	3	3	0.4666666666666667	7	0.125	1.0	0	0	0	0	0	0	0	0	0	0	0
5009	0.06250890095569316	0.032871187097806925	0.03176941885673679	0.6909706769548506	None	0	0	0.2	2	0.9166666666666666	11	0.5384615384615384	0.8333333333333334	12	10	1	2	0	0.15384615384615385	13	2	0.9333333333333333	14	0.5	0	0.7112190526148752	0.7790092871833249	0.3939004290170871	0.9243027391230796	0.6742739437128266	0.9037129900441012	0.8337522318848964	0.8808453097237916	0.5833333333333334	0.08333333333333333	0.0
5862	0.11428897413990265	0.023128338524325207	0.015201570945990723	0.6458401513669392	None	0	0	0.14285714285714285	2	0.9473684210526315	18	0.525	0.8947368421052632	19	17	1	1	0	0.1	2	20	1.4	21	0.25	0	0.6843153382165126	0.917632521871598	0.43830044874250607	0.9278034745449936	0.6560854898087289	0.8239325197642092	0.8118404018678261	0.8974387982734461	1.0	0.05263157894736842	0.0
1964	None	None	None	None	None	0	0	0.6	3	0.4	2	0.7	0.4	4	2	2	0	0	0.4	2	5	0.4666666666666667	7	0.0	0	0.7189920392125057	0.7487509274221837	0.4014223417274388	0.8984914761821463	0.7378986352276039	0.8449390637008465	0.8448092197853139	0.8396995299141552	0	0	0.0
6315	0.11931362706696565	0.021888029383004288	0.0192472565383284	0.6839015958952087	None	0	0	0.16666666666666666	2	0.9333333333333333	14	0.53125	0.8666666666666667	15	13	1	1	0	0.125	2	16	1.1333333333333333	17	0.25	0	0.4687108499168944	0.9263808408517428	0.43830044874250607	0.9318172719008502	0.6560854898087289	0.8044752052222947	0.8599091192553946	0.8991010739643284	1.0	0.06666666666666667	0.0
2112	None	None	None	None	None	0	0	0.5	2	0.75	3	1.0	0.25	1	1	4	0	0	0.16666666666666666	6	1	0.4	6	0.0	0.8	0.7694156706566004	0.5	0.1	0.5	0.8503569957292537	0.5	0.9665186266406527	0.5	0	0	0.0
5469	0.10006878885445243	0.02111634111397742	0.010444308748059464	0.5959632768877898	None	0	0	0.13333333333333333	2	0.95	19	0.5238095238095238	0.9	20	18	1	0	0	0.09523809523809523	2	21	1.4666666666666666	22	0.0	0	0.6370620177625043	0.9306596778450167	0.6102069512061012	0.9274599929138616	0.6759468956371358	0.8011818636514507	0.8775039109714544	0.8984048786802579	0	0	0.0
4868	0.1173900800057092	0.012227538153810986	0.011605399103728235	0.6349097124337527	None	0	0	0.14285714285714285	2	0.9444444444444444	17	0.5263157894736842	0.8888888888888888	18	16	1	1	0	0.10526315789473684	2	19	1.3333333333333333	20	0.25	0	0.6617686233954178	0.8799735347417302	0.4986825822203814	0.9495947121864728	0.7243058787838617	0.7823953631930592	0.830775242256973	0.8878799505672892	1.0	0.05555555555555555	0.0
1646	None	None	None	None	None	0	0	0.6	3	0.4	2	0.7777777777777778	0	0	0	6	2	0	1.0	3	3	0.4666666666666667	7	0.125	1.0	0	0	0	0	0	0	0	0	0	0	0
2469	None	None	None	None	None	0	0	0.25	2	0.7777777777777778	7	0.6875	0.3333333333333333	5	3	5	3	0	1.0	4	4	0.7333333333333333	11	0.25	0	0.1878733591307215	0.8322239138811613	0.5235089377296188	0.745411368578437	0.2641002004492607	0.9437410808284376	0.8079341340303531	0.8619857631256157	0.4	0.8	0.0
6086	0.10303058261611729	0.030749545523712746	0.030240226570637182	0.6661756339908959	None	0	0	0.14285714285714285	2	0.9444444444444444	17	0.5263157894736842	0.8888888888888888	18	16	1	1	0	0.10526315789473684	2	19	1.3333333333333333	20	0.25	0	0.8056405387630704	0.9241813513593978	0.661710628553066	0.9416496713319783	0.6453161040726272	0.8136689371233569	0.8576693390623992	0.904816048178868	1.0	0.05555555555555555	0.0
6167	0.1214839182691292	0.04037724572610778	0.03535813276663452	0.6876777217871808	None	0	0	0.14285714285714285	2	0.9473684210526315	18	0.525	0.8947368421052632	19	17	1	1	0	0.1	2	20	1.4	21	0.25	0	0.8068479241578792	0.9243811627308257	0.43830044874250607	0.9336446428019551	0.6560854898087289	0.8177975852438512	0.8118404018678261	0.9017063097113438	1.0	0.05263157894736842	0.0
4317	0.06690823223207691	0.01941697556287521	0.014347024759504544	0.7607867540440435	None	0	0	0.2	2	0.9166666666666666	11	0.5384615384615384	0.8333333333333334	12	10	1	2	0	0.15384615384615385	13	2	0.9333333333333333	14	0.5	0	0.7135837930914082	0.7874466385002318	0.5107390353037482	0.9246275417460178	0.5296494613935778	0.8967596761173108	0.7815692655642523	0.8800348261812395	0.5416666666666666	0.08333333333333333	0.0
2779	0.001475415615418276	0.0007314315631706872	0.000731427887930367	0.9857273853950477	None	0	0	0.5	2	0.6666666666666666	2	1.0	0.6666666666666666	3	2	1	2	0	0.2	1	5	0.3333333333333333	5	0.4	0.5	0.5429304132287385	0.6547507717314404	0.2584755296082303	0.6898225506395582	0.7075857458016906	0.6039501286901772	0.864724896928822	0.6503117477770477	0.6666666666666666	0	0.0
4328	0.053369804285416954	0.020720991328681302	-0.0054923618954496834	0.7952437225418385	None	0	0	0.25	2	0.9	9	0.5454545454545454	0.8	10	8	1	1	0	0.18181818181818182	11	2	0.8	12	0.25	0	0.8061305548829967	0.7699312113096657	0.3563099451735513	0.8916707560065879	0.670944147632108	0.881757491742372	0.8436710083877877	0.8550793613650186	1.0	0.1	0.0
4462	0.06483337354871056	0.030393709686623367	0.02620986273284031	0.7690760383085791	None	0	0	0.2	2	0.9230769230769231	12	0.5357142857142857	0.8461538461538461	13	11	1	2	0	0.14285714285714285	14	2	1.0	15	0.5	0	0.6843153382165126	0.7864417454408458	0.4314909128606229	0.9506992733332803	0.840147244627282	0.8865572909131663	0.8604423753834857	0.8915145078011671	0.5769230769230769	0.07692307692307693	0.0
1347	None	None	None	None	None	0	0	0.75	3	0.5	2	0.6666666666666666	0.25	1	1	4	2	0	1.0	3	3	0.4	6	0.16666666666666666	0.6666666666666666	1.0	0.5	0.1	0.5	0.8503569957292537	0.5	0.9808780033635345	0.5	1.0	0	0.0
744	None	None	None	None	None	0	0	0.25	2	0.8888888888888888	8	0.3055555555555556	0.7777777777777778	7	7	3	0	0	1.0	6	6	0.7333333333333333	11	0.0	0.2	0.20747381858870825	0.9420729094073641	0.7765066976666086	0.9444765720865139	0.9292284690709105	0.7302786226117763	0.9584610789125788	0.900809657873208	0	0	0.0
761	None	None	None	None	None	0	0	1.0	1	0	0	1.0	0	0	0	1	0	0	0.5	2	1	0.13333333333333333	2	0.0	0	0	0	0	0	0	0	0	0	0	0	0
6819	0.0991782027532235	0.03294578025724188	0.027364685536565552	0.6472819674469235	None	0	0	0.14285714285714285	2	0.9473684210526315	18	0.525	0.8947368421052632	19	17	1	1	0	0.1	2	20	1.4	21	0.25	0	0.6843153382165126	0.917632521871598	0.43830044874250607	0.9278034745449936	0.6560854898087289	0.8239325197642092	0.8118404018678261	0.8974387982734461	1.0	0.05263157894736842	0.0
1860	None	None	None	None	None	0	0	0.6	3	0.4	2	0.5833333333333334	0.4	5	2	1	0	0	0.75	4	3	0.4666666666666667	7	0.0	0	0.6843153382165126	0.9188026893239994	0.4314909128606229	0.8833396640653558	0.6157744996486654	0.8822130637425104	0.7426044742545037	0.8961099105278232	0	0	0.0
1053	None	None	None	None	None	0	0	0.5	2	0.6666666666666666	2	0.625	0.6666666666666666	4	2	0	1	0	0.5	4	2	0.3333333333333333	5	0.5	0	0.5361633849284527	0.9748593395518502	0.2445311485444921	0.7396564390103083	0.8611926831119024	0.6820850639613133	0.9554853063226042	0.8607804109983129	1.0	0.5	0.0
2790	0.004732932179128354	0.0010948915263592678	0.00029543636137328047	0.9760483189112926	None	0	0	0.25	1	1.0	4	1.0	0.75	3	3	2	1	0	0.16666666666666666	1	6	0.4	6	0.125	0	0.6970458515521111	0.6862621994667549	0.4961328589885617	0.7383212626091937	0.5857640928734776	0.5883011663112733	0.7344536907715111	0.6738470806479442	1.0	0.3333333333333333	0.0
7137	0.08658703771755596	0.01133739507155167	-0.0010687937328645691	0.6489511913667445	None	0	0	0.16666666666666666	2	0.9333333333333333	14	0.53125	0.8666666666666667	15	13	1	1	0	0.125	16	2	1.1333333333333333	17	0.25	0	0.656148656883812	0.9038113458175648	0.3563099451735513	0.925118229757657	0.5260153392013291	0.9169574614158095	0.8626291600036475	0.9157027686151247	1.0	0.06666666666666667	0.0
2466	None	None	None	None	None	0	0	0.5	3	0.5	3	0.5333333333333333	0.16666666666666666	1	1	6	2	0	0.6	5	3	0.5333333333333333	8	0.125	0.5714285714285714	0.9432197635233811	0.5	0.1281046134190274	0.5	0.8503569957292537	0.5	0.9745035212608338	0.5	1.0	0	0.0
3507	0.011752401779603216	0.00039237643243320025	0.00039015277897852134	0.9464849804969837	None	0	0	0.5	3	0.7142857142857143	5	0.5625	0.7142857142857143	6	5	2	1	0	0.25	2	8	0.6	9	0.14285714285714285	0.2857142857142857	0.4826938753105915	0.6674808893125275	0.2584755296082303	0.8182567537837317	0.7075857458016906	0.5986684615707156	0.8647817292667099	0.7041429331346788	1.0	0	0.0
3028	0.0034920380776825013	0.0009853987198879474	0.000981990077519644	0.9889466922968431	None	0	0	0.75	3	0.3333333333333333	1	0.625	0.3333333333333333	4	1	0	1	0	0.5	2	4	0.3333333333333333	5	1.0	0.6666666666666666	0.5429304132287385	0.9270071359362033	0.2584755296082303	0.801939345960094	0.7075857458016906	0.7421468659440899	0.8747905912836557	0.8410068572879872	1.0	0.25	0.0
4223	0.0028947349512700084	0.001206297231825411	-0.00045900811881560287	0.9919408155859905	None	0	0	0.75	3	0.5	2	0.6	0.25	4	1	1	0	0	0.4	5	2	0.4	6	0.0	0.5	0.5562459829098767	0.8747661236385291	0.3896909715679177	0.8838535646517041	0.6978162009368958	0.7594346749223542	0.8802411984237042	0.846524553256215	0	0	0.0
3735	0.003655327145246903	0.000999631126525246	0.000978251353043274	0.9888508212599442	None	0	0	0.75	3	0.3333333333333333	1	0.625	0.3333333333333333	4	1	0	1	0	0.5	2	4	0.3333333333333333	5	1.0	0.6666666666666666	0.5429304132287385	0.9270071359362033	0.2584755296082303	0.8777703929233612	0.7075857458016906	0.7421468659440899	0.884025438944713	0.8649173066855718	1.0	0.25	0.0
4972	0.08132079339739551	0.03943863615332309	0.02328322125728443	0.6328101614515931	None	0	0	0.16666666666666666	2	0.9333333333333333	14	0.53125	0.8666666666666667	15	13	1	2	0	0.125	2	16	1.1333333333333333	17	0.5	0	0.8078279563977319	0.8682146966394944	0.43830044874250607	0.9201132606722221	0.6816034675395638	0.8091193130451505	0.9194405955751737	0.872637537088085	0.5333333333333333	0.06666666666666667	0.0
7509	0.08158468413642195	0.014764608484622795	0.014729245444390759	0.7080781796122807	None	0	0	0.14285714285714285	2	0.9473684210526315	18	0.525	0.8947368421052632	19	17	1	2	0	0.1	2	20	1.4	21	0.5	0	0.8044331533682614	0.9123563151129515	0.5308480749455793	0.9450620588689185	0.6560854898087289	0.8200979860753297	0.8802356010310174	0.9033432282838497	0.5263157894736842	0.05263157894736842	0.0
2684	2.1762180848673195e-08	2.137680456048167e-08	6.943417851207335e-09	0.9999972321622583	None	0	0	0.6	3	0.4	2	0.7777777777777778	0	0	0	6	0	0	1.0	3	3	0.4666666666666667	7	0.0	1.0	0	0	0	0	0	0	0	0	0	0	0
3314	0.010218661203758545	0.0026967091667462035	0.0017281023289782726	0.9326381085618011	None	0	0	0.4	2	0.8	4	0.5833333333333334	0.8	6	4	0	1	0	0.3333333333333333	2	6	0.4666666666666667	7	0.5	0	0.569561552591015	0.6023820377202723	0.3791590268142389	0.7890606253913963	0.4937732446262607	0.9554885437939048	0.8205790062230588	0.8320718971815216	1.0	0	0.0
7186	0.10315057197957912	0.0383601796114106	0.03511898898424757	0.7086313289463981	None	0	0	0.14285714285714285	2	0.9473684210526315	18	0.525	0.8947368421052632	19	17	1	1	0	0.1	2	20	1.4	21	0.25	0	0.6448441349754184	0.9122502944786413	0.5308480749455793	0.9486557273755898	0.6560854898087289	0.8076635961643457	0.8805734679978683	0.9029936763223111	1.0	0.05263157894736842	0.0
3109	0.00223415331425069	0.00036074260836635637	-0.0003315273018952927	0.9868726255557825	None	0.3333333333333333	1	0.625	5	0.3333333333333333	3	0.55	0.2222222222222222	2	2	8	1	0	0.8	5	4	0.7333333333333333	11	0.05	0.2222222222222222	0.4446683316694651	0.5388710994608438	0.24450406916921114	0.5786011868562444	0.21913914516001412	0.5245639139800173	0.7359601305535719	0.5474540234781383	1.0	0	0.0
933	None	None	None	None	None	0	0	0.5	1	1.0	1	0.75	0	0	0	2	0	0	1.0	2	2	0.2	3	0.0	0	0	0	0	0	0	0	0	0	0	0	0
2031	None	None	None	None	None	0	0	0.2222222222222222	2	0.8181818181818182	9	0.6190476190476191	0.45454545454545453	5	5	7	4	0	0.42857142857142855	7	3	0.8666666666666667	13	0.2222222222222222	1.0	0.4409355235010447	0.9725475360893492	0.5681385666614185	0.9524114592894151	0.7033407278943534	0.9312200866343595	0.895556206724338	0.9550616365476544	0.2	0.6	0.0
2522	None	None	None	None	None	0	0	0.5	1	1.0	1	0.75	0	1	0	1	2	0	1.0	2	2	0.2	3	0.4	0	0	0	0	0	0	0	0	0	0	0	0
1423	None	None	None	None	None	0	0	0.3333333333333333	1	1.0	2	1.0	1.0	3	2	0	1	0	0.25	4	1	0.26666666666666666	4	0.3333333333333333	0	0.25017792452902515	0.9783386062100755	0.2106195734020831	0.5980831884578417	0.7231842551578167	0.7655604706227858	0.9513031041959465	0.8577922797003201	1.0	0.3333333333333333	0.0
1561	None	None	None	None	None	0	0	1.0	3	0.0	0	0.6666666666666666	0	3	0	0	1	0	0.6666666666666666	2	3	0.26666666666666666	4	1.0	1.0	0	0	0	0	0	0	0	0	0	0	0
5220	0.13535334447725617	0.01993823451010764	0.019339655078263567	0.6643161913492617	None	0	0	0.125	2	0.9523809523809523	20	0.5227272727272727	0.9047619047619048	21	19	1	1	0	0.09090909090909091	2	22	1.5333333333333334	23	0.25	0	0.5191040934225741	0.877303640125086	0.46072780841114563	0.9565180925517092	0.6560854898087289	0.8015301108336156	0.8118404018678261	0.895792695936415	1.0	0.047619047619047616	0.0
545	None	None	None	None	None	0	0	0.6	3	0.4	2	0.5833333333333334	0.2	4	1	2	0	0	0.3333333333333333	6	2	0.4666666666666667	7	0.0	0.6666666666666666	0.3950410125066926	0.9519532854285493	0.6265208310944397	0.9484236970437955	0.5014409965080814	0.9465973658536954	0.9474821985790992	0.9490378264736086	0	0	0.0
6324	0.12766229421719902	0.030300836983331574	0.017790893629315744	0.658172136654772	None	0	0	0.14285714285714285	2	0.9444444444444444	17	0.5263157894736842	0.8888888888888888	18	16	1	1	0	0.10526315789473684	2	19	1.3333333333333333	20	0.25	0	0.4640665560638505	0.9215881363762425	0.43830044874250607	0.9324865850411135	0.6560854898087289	0.7967390070772501	0.8372999837014196	0.8958458164840333	1.0	0.05555555555555555	0.0
2352	None	None	None	None	None	0	0	0.75	3	0.0	0	0.625	0	2	0	2	0	0	0.5	4	2	0.3333333333333333	5	0.0	0.5	0	0	0	0	0	0	0	0	0	0	0
6398	0.09933881730579713	0.0321789791645201	0.024915001801625102	0.6878893582973535	None	0	0	0.14285714285714285	2	0.9473684210526315	18	0.525	0.8947368421052632	19	17	1	1	0	0.1	2	20	1.4	21	0.25	0	0.8044331533682614	0.9258894677800542	0.661710628553066	0.9375113196813167	0.6560854898087289	0.8012563921290257	0.8118404018678261	0.9010728155687299	1.0	0.05263157894736842	0.0
2018	None	None	None	None	None	0	0	0.5	2	0.6666666666666666	2	0.8333333333333334	0	0	0	4	1	0	0.6666666666666666	2	3	0.3333333333333333	5	0.08333333333333333	0.6666666666666666	0	0	0	0	0	0	0	0	0	0	0
948	None	None	None	None	None	0.6666666666666666	2	0.75	6	0.4	4	0.6	0.2	6	2	5	1	0	0.8	5	4	0.8	12	0.1	0.5714285714285714	0.5489949049281713	0.8124849378391016	0.3129452883598837	0.9452459038103022	0.6715964682064216	0.8963876169317728	0.9010151789821385	0.896369008348581	1.0	0.16666666666666666	0.0
5371	0.11234817925404891	0.029613487540965478	0.02902124871409798	0.6899743961719436	None	0	0	0.14285714285714285	2	0.9444444444444444	17	0.5263157894736842	0.8888888888888888	18	16	1	2	0	0.10526315789473684	2	19	1.3333333333333333	20	0.5	0	0.6331350931843429	0.9238394713424695	0.43830044874250607	0.9310932178290674	0.6560854898087289	0.7970601078593694	0.865098165050459	0.8962070432000223	0.5277777777777778	0.05555555555555555	0.0
6414	0.07419613175019153	0.03629761826700154	0.01960499918961128	0.7353464426109197	None	0	0	0.18181818181818182	2	0.9285714285714286	13	0.5333333333333333	0.8571428571428571	14	12	1	2	0	0.13333333333333333	15	2	1.0666666666666667	16	0.5	0	0.7331614069520787	0.9130564222217258	0.5166862539982521	0.8897958456199874	0.4460963736327056	0.9255272466603455	0.875859784126698	0.9105233623626097	0.6428571428571428	0.07142857142857142	0.0
6936	0.1116809981751539	0.04508280573954042	0.03539818438424657	0.7350829520178157	None	0	0	0.125	2	0.9523809523809523	20	0.5227272727272727	0.9047619047619048	21	19	1	1	0	0.09090909090909091	2	22	1.5333333333333334	23	0.25	0	0.6819005674268946	0.9126838901208636	0.43830044874250607	0.9260154682003227	0.6560854898087289	0.8125877358169008	0.8118404018678261	0.8922180993247542	1.0	0.047619047619047616	0.0
7281	0.06566430661627431	0.029933931894260912	-0.027350734776835656	0.7218323784079994	None	0	0	0.16666666666666666	2	0.9333333333333333	14	0.53125	0.8666666666666667	15	13	1	3	0	0.125	16	2	1.1333333333333333	17	0.75	0	0.7405375378028556	0.9066944548608942	0.5581689683296427	0.9485245586951918	0.7689960580769288	0.9187278039888913	0.8998279966782721	0.9267386393577833	0.2	0.06666666666666667	0.0
1220	None	None	None	None	None	0	0	0.3333333333333333	1	1.0	2	1.0	1.0	3	2	0	1	0	0.25	4	1	0.26666666666666666	4	0.3333333333333333	0	0.25017792452902515	0.971658993425409	0.18403528092089072	0.6094595312867981	0.6193480021873303	0.5121148780298465	0.8716149934275933	0.7929393576115765	1.0	0.6666666666666666	0.0
2619	0.005247346021059905	0.0008419773449509624	0.0008292895021243662	0.9971989522421323	None	0	0	0.6	3	0.4	2	0.875	0.2	3	1	3	2	0	0.5	4	2	0.4666666666666667	7	0.25	0	0.526196032081095	0.602818076355922	0.40658813242634545	0.8444517691195224	0.6707459721982709	0.7029960500510348	0.7439930379231321	0.7291247013820098	0.6666666666666666	0	0.0
2234	None	None	None	None	None	0	0	0.2222222222222222	2	0.8181818181818182	9	0.2708333333333333	0.6363636363636364	9	7	3	2	0	0.75	8	6	0.8666666666666667	13	0.25	0	0.6010405114697928	0.9268728936536929	0.5889914114735304	0.663985408433025	0.8159798813954614	0.9684935171457706	0.813341529157169	0.9016260473771964	0.6111111111111112	0.5555555555555556	0.0
6043	0.12533319841356017	0.016535642111516032	0.014411727268508727	0.6453104329313093	None	0	0	0.14285714285714285	2	0.9444444444444444	17	0.5263157894736842	0.8888888888888888	18	16	1	1	0	0.10526315789473684	2	19	1.3333333333333333	20	0.25	0	0.4618370330004245	0.9257929492943765	0.43830044874250607	0.9321001678980215	0.6560854898087289	0.7878416117864786	0.865098165050459	0.8958294611904425	1.0	0.05555555555555555	0.0
519	None	None	None	None	None	0	0	0.75	3	0.0	0	0.5555555555555556	0	1	0	3	1	0	1.0	3	3	0.3333333333333333	5	0.1111111111111111	0	0	0	0	0	0	0	0	0	0	0	0
740	None	None	None	None	None	0	0	0.75	3	0.25	1	1.0	0	2	0	3	1	0	0.6666666666666666	2	3	0.4	6	0.125	0	0	0	0	0	0	0	0	0	0	0	0
4092	0.05329103060709087	0.00526029551745476	0.004666892187889963	0.7469496722162474	None	0	0	0.25	2	0.9	9	0.5454545454545454	0.8	10	8	1	1	0	0.18181818181818182	11	2	0.8	12	0.25	0	0.656148656883812	0.8844866206391329	0.4314909128606229	0.9202644041137251	0.4394814519011517	0.9351852219211981	0.8422434249922557	0.9155675472823701	1.0	0.1	0.0
898	None	None	None	None	None	0	0	1.0	1	0	0	1.0	0	1	0	0	1	0	0.5	1	2	0.13333333333333333	2	0.3333333333333333	0	0	0	0	0	0	0	0	0	0	0	0
5674	0.07686061067549003	0.0341655897523377	0.025043844430984095	0.7490157612782788	None	0	0	0.18181818181818182	2	0.9285714285714286	13	0.5333333333333333	0.8571428571428571	14	12	1	2	0	0.13333333333333333	15	2	1.0666666666666667	16	0.5	0	0.7405375378028556	0.8461411666657934	0.48007496317514187	0.9027587612573987	0.5527835842750267	0.9016717173654598	0.8278814673978412	0.8859088783319693	0.5714285714285714	0.07142857142857142	0.0
615	None	None	None	None	None	0	0	0.6666666666666666	2	0.5	1	1.0	0.5	1	1	2	0	0	0.25	4	1	0.26666666666666666	4	0.0	0.6666666666666666	0.9227273013118609	0.5	0.27844272368690115	0.5	0.816738680834668	0.5	0.9437870776743439	0.5	0	0	0.0
4461	0.053340029465533366	0.023442289336916593	0.0007241777957602958	0.7453202007815873	None	0	0	0.2	2	0.9230769230769231	12	0.5357142857142857	0.8461538461538461	13	11	1	1	0	0.14285714285714285	14	2	1.0	15	0.25	0	0.6843153382165126	0.7256534284794358	0.3563099451735513	0.925385797027434	0.5296494613935778	0.8838320771782215	0.7949251500668645	0.8629404499506498	1.0	0.07692307692307693	0.0
1996	None	None	None	None	None	0	0	0.6666666666666666	4	0.3333333333333333	2	0.8	0.16666666666666666	5	1	2	0	0	0.4	5	2	0.5333333333333333	8	0.0	0.3333333333333333	0.3603332396523302	0.667883457393094	0.5994084771123384	0.8839183970196897	0.6676030648227418	0.957081050556553	0.8743775635750931	0.8748374247417802	0	0	0.0
7198	0.0702478743871743	0.036851208264715406	0.03560071250418741	0.7267486995540775	None	0	0	0.16666666666666666	2	0.9333333333333333	14	0.53125	0.8666666666666667	15	13	1	2	0	0.125	16	2	1.1333333333333333	17	0.5	0	0.7405375378028556	0.8390516333176112	0.4314909128606229	0.8960126822511468	0.5260153392013291	0.9016618525354728	0.8006483549337227	0.8815196948744717	0.5666666666666667	0.06666666666666667	0.0
537	None	None	None	None	None	0	0	0.6666666666666666	2	0.5	1	1.0	0.5	2	1	1	2	0	0.25	1	4	0.26666666666666666	4	0.4	0.6666666666666666	0.6934384452662085	0.9195980789303155	0.2886255380124173	0.8683279815235454	0.3225055579658742	0.8009665903277798	0.9160639001783468	0.8704751943437375	0.75	0.5	0.0
5473	0.09603914947829974	0.03914822581425836	0.038852619737100046	0.6688736187779689	None	0	0	0.14285714285714285	2	0.9473684210526315	18	0.525	0.8947368421052632	19	17	1	1	0	0.1	2	20	1.4	21	0.25	0	0.6843153382165126	0.8775618511864256	0.43830044874250607	0.8956495845061989	0.6560854898087289	0.8354787791372711	0.7637672241348049	0.8715537661399816	1.0	0.05263157894736842	0.0
2995	0.00411234610422744	0.001706609041380008	0.0017033015464213508	0.9861611312847625	None	0	0	0.75	3	0.5	2	0.6	0.5	5	2	0	1	0	0.4	2	5	0.4	6	1.0	0.5	0.5429304132287385	0.8796067804130624	0.2584755296082303	0.7858842229071962	0.7075857458016906	0.7541776018344453	0.864724896928822	0.8130585473149671	1.0	0.2	0.0
3228	0.002830987707556724	0.0004795837545245599	0.0004792401949794955	0.9789060235919753	None	0	0	0.6	3	0.6	3	0.5833333333333334	0.6	4	3	2	1	0	0.3333333333333333	2	6	0.4666666666666667	7	0.14285714285714285	0.4	0.4826938753105915	0.6627418790885401	0.2584755296082303	0.7570105312167603	0.7075857458016906	0.5957017292595861	0.864753315616089	0.6754985680759897	1.0	0	0.0
1469	None	None	None	None	None	0	0	0.5	2	0.6666666666666666	2	0.8333333333333334	0	0	0	4	2	0	0.6666666666666666	2	3	0.3333333333333333	5	0.16666666666666666	0.6666666666666666	0	0	0	0	0	0	0	0	0	0	0
7044	0.0891540552533663	0.039299883913782044	0.03317284215035793	0.6991683409164509	None	0	0	0.16666666666666666	2	0.9375	15	0.5294117647058824	0.875	16	14	1	1	0	0.11764705882352941	17	2	1.2	18	0.25	0	0.7068422981923327	0.92523370445363	0.5581689683296427	0.9089938543047273	0.5346722491250562	0.9037533901257602	0.809843159874469	0.9131124601665915	1.0	0.0625	0.0
7089	0.09504591617058636	0.038684437090512364	0.02754294699599642	0.6604006517092553	None	0	0	0.14285714285714285	2	0.9444444444444444	17	0.5263157894736842	0.8888888888888888	18	16	1	1	0	0.10526315789473684	2	19	1.3333333333333333	20	0.25	0	0.8073379402778056	0.9272261563319355	0.5008370850042305	0.9386745070224952	0.6560854898087289	0.818564903999094	0.8372999837014196	0.905503035490002	1.0	0.05555555555555555	0.0
1119	None	None	None	None	None	0	0	0.3333333333333333	1	1.0	2	1.0	0	0	0	3	0	0	0.25	1	4	0.26666666666666666	4	0.0	0	0	0	0	0	0	0	0	0	0	0	0
1883	None	None	None	None	None	0	0	0.2	2	0.9166666666666666	11	1.0	0.6666666666666666	9	8	4	1	0	0.07142857142857142	14	1	0.9333333333333333	14	0.09090909090909091	0.15384615384615385	0.3276972161858425	0.805801853900071	0.5075869115054122	0.7756668948711077	0.6871165564728081	0.8656358139524345	0.8860325882962825	0.818886283424954	1.0	0.1111111111111111	0.0
4214	0.05935353170423829	0.02230317532150068	0.021010686875534607	0.7473029696297562	None	0	0	0.2	2	0.9230769230769231	12	0.5357142857142857	0.8461538461538461	13	11	1	1	0	0.14285714285714285	14	2	1.0	15	0.25	0	0.740437477176686	0.7513450563373484	0.6883240650339846	0.9293582330708702	0.5296494613935778	0.8926507529795745	0.7949251500668645	0.8736465940838521	1.0	0.07692307692307693	0.0
3056	0.004479587840603406	0.0022186514861164794	0.0022104246166552524	0.9851766956113984	None	0	0	0.75	3	0.5	2	0.6	0.5	5	2	0	1	0	0.4	2	5	0.4	6	1.0	0.5	0.5429304132287385	0.8796067804130624	0.2584755296082303	0.8094791284319566	0.7075857458016906	0.7541776018344453	0.864724896928822	0.8203597200075641	1.0	0.2	0.0
1048	None	None	None	None	None	0	0	0	0	0	0	1.0	0	0	0	0	0	0	1.0	1	1	0.06666666666666667	1	0.0	0	0	0	0	0	0	0	0	0	0	0	0
5168	0.09313627253604964	0.029632469046764028	0.028839884346703613	0.655678985209101	None	0	0	0.14285714285714285	2	0.9444444444444444	17	0.5263157894736842	0.8888888888888888	18	16	1	1	0	0.10526315789473684	2	19	1.3333333333333333	20	0.25	0	0.744374245792387	0.8766706235207056	0.4348956808015645	0.9006482163921136	0.6560854898087289	0.8414153305197623	0.789494064695389	0.8748828064880516	1.0	0.05555555555555555	0.0
2015	None	None	None	None	None	0	0	0.2857142857142857	2	0.875	7	1.0	0.5	4	4	5	1	0	0.1	10	1	0.6666666666666666	10	0.07142857142857142	0.2222222222222222	0.2872039690817626	0.7170409942390789	0.5272277397266677	0.7464287708697984	0.7234490335866631	0.9136586480514485	0.898426406060745	0.810952564617888	1.0	0.25	0.0
623	None	None	None	None	None	0	0	0.3	3	0.7692307692307693	10	0.3409090909090909	0.6923076923076923	11	9	3	2	0	0.36363636363636365	11	4	1.0	15	0.25	0.3333333333333333	0.39410818975143136	0.9136921462188135	0.8495365873306107	0.9173683656617277	0.7459897136929274	0.8992356106669507	0.9399621250162319	0.9103962868435143	0.5454545454545454	0.09090909090909091	0.0
7336	0.09614229127052398	0.03681160959177804	0.0357504595866763	0.6645561171052511	None	0	0	0.14285714285714285	2	0.9444444444444444	17	0.5263157894736842	0.8888888888888888	18	16	1	1	0	0.10526315789473684	2	19	1.3333333333333333	20	0.25	0	0.6641833941850356	0.9215233527322004	0.661710628553066	0.9550559896197349	0.7125407739428289	0.8120695670506507	0.8948815065827648	0.9111451342830631	1.0	0.05555555555555555	0.0
4762	0.07967567595367218	0.0294993631679004	0.012124894003592583	0.7268611182178832	None	0	0	0.16666666666666666	2	0.9375	15	0.5294117647058824	0.875	16	14	1	2	0	0.11764705882352941	17	2	1.2	18	0.5	0	0.7405375378028556	0.8735115661774578	0.3563099451735513	0.926929714401837	0.8126923533456113	0.9131579206658246	0.900275755448762	0.906803419973055	0.59375	0.0625	0.0
3032	0.0016167903130274257	0.0011266677915705492	0.0011266583753626195	0.9852543776635166	None	0	0	0.75	3	0.5	2	0.6	0.5	3	2	2	1	0	0.4	2	5	0.4	6	0.14285714285714285	0.5	0.5429304132287385	0.6547507717314404	0.2584755296082303	0.6898225506395582	0.7075857458016906	0.6039501286901772	0.864724896928822	0.6503117477770477	1.0	0	0.0
601	None	None	None	None	None	0	0	0.25	1	1.0	4	0.6	0	1	0	4	3	0	0.4	2	5	0.4	6	0.2727272727272727	0	0	0	0	0	0	0	0	0	0	0	0
4729	0.05750442486629668	0.006128853445808012	0.004621236009305428	0.7048332140946536	None	0	0	0.2	2	0.9166666666666666	11	0.5384615384615384	0.8333333333333334	12	10	1	2	0	0.15384615384615385	13	2	0.9333333333333333	14	0.5	0	0.8073379402778056	0.8346107144801183	0.5899871577468736	0.951747923030511	0.6930190550039358	0.9097988655710081	0.8873444619825142	0.9091996937219556	0.5833333333333334	0.08333333333333333	0.0
6401	0.10250260181566193	0.030760454327674065	0.02534722297230353	0.6585663792684917	None	0	0	0.14285714285714285	2	0.9473684210526315	18	0.525	0.8947368421052632	19	17	1	1	0	0.1	2	20	1.4	21	0.25	0	0.6843153382165126	0.9242685083516884	0.43830044874250607	0.9278034745449936	0.6560854898087289	0.8239325197642092	0.8118404018678261	0.9002033398367454	1.0	0.05263157894736842	0.0
3131	0.01607520616191655	0.002113277296806263	-0.00011110272291815265	0.9941358991412454	None	0	0	0.3333333333333333	2	0.6666666666666666	4	0.5	0.3333333333333333	3	2	4	2	0	1.0	4	4	0.5333333333333333	8	0.18181818181818182	0	0.27514998441461247	0.8554549005406811	0.5235089377296188	0.7915834413105813	0.4705461776636989	0.9549470208731095	0.8079341340303531	0.8864973244779026	0.6666666666666666	0.6666666666666666	0.0
1310	None	None	None	None	None	0	0	0.5	1	1.0	1	0.75	0	0	0	2	1	0	1.0	2	2	0.2	3	0.125	0	0	0	0	0	0	0	0	0	0	0	0
5986	0.0929675414558609	0.034914682548617404	0.034819779087553654	0.7011265105392481	None	0	0	0.14285714285714285	2	0.9473684210526315	18	0.525	0.8947368421052632	19	17	1	1	0	0.1	2	20	1.4	21	0.25	0	0.8068479241578792	0.8317173808341927	0.43830044874250607	0.8999417894060872	0.6560854898087289	0.8347316194001678	0.7575705112756471	0.8587146568588381	1.0	0.05263157894736842	0.0
3160	0.004486559485639617	0.0021868107944876193	0.002181384876554999	0.9856543196495313	None	0	0	0.75	3	0.5	2	0.6	0.5	5	2	0	1	0	0.4	2	5	0.4	6	1.0	0.5	0.5429304132287385	0.8796067804130624	0.2584755296082303	0.8094791284319566	0.7075857458016906	0.7541776018344453	0.864724896928822	0.8203597200075641	1.0	0.2	0.0
7046	0.12097836520120392	0.03617533824072323	0.03256658632150824	0.6673755975181602	None	0	0	0.14285714285714285	2	0.9473684210526315	18	0.525	0.8947368421052632	19	17	1	1	0	0.1	2	20	1.4	21	0.25	0	0.5215188642121921	0.9183256319293557	0.661710628553066	0.951568414710619	0.721080605636703	0.8049818058815646	0.88377023872602	0.9065172117354654	1.0	0.05263157894736842	0.0
6579	0.1228656344153295	0.03628080188110681	0.0361959590389969	0.655553681548567	None	0	0	0.14285714285714285	2	0.9473684210526315	18	0.525	0.8947368421052632	19	17	1	1	0	0.1	2	20	1.4	21	0.25	0	0.8078279563977319	0.926752445022775	0.43830044874250607	0.9411418792027035	0.6560854898087289	0.8137815397576723	0.8599091192553946	0.9056400935558214	1.0	0.05263157894736842	0.0
1493	None	None	None	None	None	0.6666666666666666	2	0.7777777777777778	7	0.2727272727272727	3	0.65	0.09090909090909091	2	1	10	0	0	0.8	4	5	0.8666666666666667	13	0.0	0.4444444444444444	0.2737409593919523	0.5772751594881796	0.8840558801470241	0.5383115339158405	0.4033933301835851	0.5415252294424092	0.9325063964603221	0.5524421747697085	0	0	0.0
6194	0.09429136941563716	0.031882637907736586	0.027855732863004426	0.6176349078092406	None	0	0	0.16666666666666666	2	0.9375	15	0.5294117647058824	0.875	16	14	1	2	0	0.11764705882352941	2	17	1.2	18	0.5	0	0.8061305548829967	0.8516553438956461	0.3823224592170674	0.9047367234454647	0.6688444786741463	0.8391193164208699	0.8610965819778126	0.8680062530838413	0.53125	0.0625	0.0
1097	None	None	None	None	None	0.5	2	0.8	8	0.16666666666666666	2	0.4666666666666667	0.16666666666666666	9	2	4	1	0	0.8333333333333334	6	5	0.9333333333333333	14	0.2	0.6666666666666666	0.5441670666743205	0.8712121194670088	0.4028908714937643	0.9138941286052381	0.6381139275962876	0.8950212839624846	0.8887341467600842	0.8946346816639348	1.0	0.1111111111111111	0.0
5781	0.08149941816553713	0.03922342339097106	0.03249626676386834	0.6752826232084668	None	0	0	0.16666666666666666	2	0.9375	15	0.5294117647058824	0.875	16	14	1	2	0	0.11764705882352941	17	2	1.2	18	0.5	0	0.7331614069520787	0.8914204834064468	0.3563099451735513	0.9026174664898415	0.4460963736327056	0.9248469898405213	0.8278640293818812	0.9072656092084079	0.5625	0.0625	0.0
3821	0.01827828163039133	0.0019873343437974596	0.0019463592165674104	0.9781330397137304	None	0	0	0.5	4	0.5	5	0.5714285714285714	0.3	5	3	6	2	0	0.42857142857142855	7	3	0.8	12	0.14285714285714285	0	0.43769008579907087	0.6774540316516364	0.4947289961750784	0.8564469110974468	0.6691745185105064	0.6781428044336888	0.788765227822402	0.7485971697164094	0.6000000000000001	0	0.0
1575	None	None	None	None	None	0	0	1.0	2	0.0	0	1.0	0	1	0	1	0	0	0.3333333333333333	3	1	0.2	3	0.0	1.0	0	0	0	0	0	0	0	0	0	0	0
4439	0.04860041608394957	0.01964512371266713	0.010828169663534254	0.8018332751279581	None	0	0	0.25	2	0.9	9	0.5454545454545454	0.8	10	8	1	1	0	0.18181818181818182	11	2	0.8	12	0.25	0	0.7135837930914082	0.7769828594322248	0.5107390353037482	0.9326300327256694	0.5745290416172459	0.902091572148576	0.8066231670949523	0.8841387623428684	1.0	0.1	0.0
6253	0.08859721025637787	0.029684211665962874	0.026231968359697353	0.6551658588540503	None	0	0	0.14285714285714285	2	0.9444444444444444	17	0.5263157894736842	0.8888888888888888	18	16	1	1	0	0.10526315789473684	2	19	1.3333333333333333	20	0.25	0	0.8061305548829967	0.9395650002222256	0.5008370850042305	0.9357442925284931	0.6560854898087289	0.8142715727510683	0.89759391315603	0.9088861126696769	1.0	0.05555555555555555	0.0
7388	0.13697019152315504	0.028138185629633775	0.027627816477836485	0.6805579420162056	None	0	0	0.14285714285714285	2	0.9473684210526315	18	0.525	0.8947368421052632	19	17	1	1	0	0.1	2	20	1.4	21	0.25	0	0.8078279563977319	0.8880836742479263	0.43830044874250607	0.937852677030445	0.6560854898087289	0.7882677204375506	0.7947274668006383	0.8842497723522101	1.0	0.05263157894736842	0.0
448	None	None	None	None	None	0	0	0.5	2	0.6666666666666666	2	0.625	0.6666666666666666	4	2	0	0	0	0.5	4	2	0.3333333333333333	5	0.0	0	0.5036519052965954	0.8543955405024127	0.9060489859494577	0.9406305957948329	0.6277781410154025	0.9527913249007919	0.7768158905657502	0.925004008390603	0	0	0.0
6169	0.0949160803651805	0.008827038949419129	0.0052206518282067365	0.8213513634343539	None	0	0	0.14285714285714285	2	0.9473684210526315	18	0.525	0.8947368421052632	19	17	1	0	0	0.1	20	2	1.4	21	0.0	0	0.5191040934225741	0.9246002728868232	0.661710628553066	0.9255928276090503	0.6958083014655427	0.8140185648292132	0.8585120248855982	0.8973319983854092	0	0	0.0
169	None	None	None	None	None	0	0	0.2857142857142857	2	0.875	7	0.4166666666666667	0.875	9	7	0	0	0	0.375	3	8	0.6666666666666666	10	0.0	0	0.7032832403255496	0.8893436405634034	0.9620933164873907	0.9322109874634154	0.4662492269447586	0.916340446429457	0.9260488058800448	0.9142197243963249	0	0	0.0
2396	None	None	None	None	None	0.25	1	0.6363636363636364	7	0.21428571428571427	3	0.6666666666666666	0.21428571428571427	6	3	9	1	0	0.6666666666666666	4	6	1.0666666666666667	16	0.05263157894736842	0.2	0.7249827896324504	0.9037603923347215	0.3364254320131262	0.644308671347377	0.31978237768077433	0.6562014804510783	0.8831007052292305	0.7613478554960388	1.0	0	0.0
2122	None	None	None	None	None	0	0	0.6666666666666666	4	0.16666666666666666	1	1.0	0.16666666666666666	3	1	4	0	0	0.5	4	2	0.5333333333333333	8	0.0	0	0.526196032081095	0.8572467447294941	0.2840530670611631	0.800457311672659	0.6707459721982709	0.7029960500510348	0.8686492660696752	0.7937680302963384	0	0	0.0
866	None	None	None	None	None	0	0	0.6666666666666666	2	0.5	1	0.6666666666666666	0	0	0	3	1	0	0.6666666666666666	3	2	0.26666666666666666	4	0.1	0	0	0	0	0	0	0	0	0	0	0	0
434	None	None	None	None	None	0	0	0	0	0	0	1.0	0	0	0	0	2	0	1.0	1	1	0.06666666666666667	1	0.5	0	0	0	0	0	0	0	0	0	0	0	0
2837	0.0019849397909617447	0.001030870224703297	0.0010308534203814842	0.9844383728445045	None	0	0	0.75	3	0.5	2	0.6	0.5	3	2	2	1	0	0.4	2	5	0.4	6	0.14285714285714285	0.5	0.44387045025813576	0.6282640558274385	0.2584755296082303	0.6898225506395582	0.7075857458016906	0.592883228035725	0.864724896928822	0.6379909010076472	1.0	0.3333333333333333	0.0
1437	None	None	None	None	None	0	0	0.5	2	0.75	3	1.0	0	0	0	5	3	0	0.6666666666666666	2	3	0.4	6	0.21428571428571427	1.0	0	0	0	0	0	0	0	0	0	0	0
174	None	None	None	None	None	0	0	0.5	1	1.0	1	1.0	1.0	2	1	0	1	0	0.3333333333333333	3	1	0.2	3	0.3333333333333333	0	0.4775969529269373	0.5181993138932321	0.4600549491341671	0.798819522269014	0.13268169468603222	0.5809846900263974	0.8439973260727398	0.644021017681088	1.0	1.0	0.0
5619	0.1271204903344734	0.03558420829116869	0.03179684998726054	0.6614349972658626	None	0	0	0.14285714285714285	2	0.9473684210526315	18	0.525	0.8947368421052632	19	17	1	1	0	0.1	2	20	1.4	21	0.25	0	0.8044331533682614	0.9350482995515705	0.43830044874250607	0.9313246477434602	0.6560854898087289	0.8086339581659087	0.8599091192553946	0.9036490122914304	1.0	0.05263157894736842	0.0
6820	0.09606916798885248	0.04350275590071276	0.03906558479222113	0.7219041660687713	None	0	0	0.16666666666666666	2	0.9375	15	0.5294117647058824	0.875	16	14	1	2	0	0.11764705882352941	17	2	1.2	18	0.5	0	0.7405375378028556	0.9053764402217505	0.48227277777468747	0.8958521030855436	0.4909759538563737	0.9285057306646106	0.888959614812423	0.9109093486958357	0.65625	0.0625	0.0
7498	0.12596719579771426	0.0286628491048218	0.0285199106611238	0.6922397163054228	None	0	0	0.14285714285714285	2	0.9444444444444444	17	0.5263157894736842	0.8888888888888888	18	16	1	1	0	0.10526315789473684	2	19	1.3333333333333333	20	0.25	0	0.46527394145865947	0.9200329391867025	0.43830044874250607	0.9249052912761171	0.6560854898087289	0.793806013516008	0.8454859925645807	0.8909601094100568	1.0	0.05555555555555555	0.0
6481	0.12677660427950138	0.03558116413711707	0.028162203801637826	0.6505376761121067	None	0	0	0.14285714285714285	2	0.9473684210526315	18	0.525	0.8947368421052632	19	17	1	1	0	0.1	2	20	1.4	21	0.25	0	0.4618370330004245	0.9325914266631434	0.43830044874250607	0.9309159676596251	0.6560854898087289	0.8017232640451929	0.8827616761586486	0.9009995221119841	1.0	0.05263157894736842	0.0
5432	0.10050139535801408	0.019350947019390708	0.019325667741164655	0.6170314021892038	None	0	0	0.14285714285714285	2	0.9473684210526315	18	0.525	0.8947368421052632	19	17	1	1	0	0.1	2	20	1.4	21	0.25	0	0.8078279563977319	0.929732212404446	0.43830044874250607	0.9288129032015878	0.5296494613935778	0.9191257696344951	0.9050446930121132	0.9260292127135475	1.0	0.05263157894736842	0.0
1349	None	None	None	None	None	0	0	1.0	1	0	0	1.0	0	0	0	1	1	0	0.5	2	1	0.13333333333333333	2	0.16666666666666666	0	0	0	0	0	0	0	0	0	0	0	0
379	None	None	None	None	None	0	0	0.5	4	0.4444444444444444	4	0.4583333333333333	0.2222222222222222	5	2	5	0	0	0.6666666666666666	6	4	0.7333333333333333	11	0.0	0.4	0.5019671003092863	0.892501647556281	0.41010916839468015	0.8435324254059111	0.6511153041948126	0.8444156696249958	0.8112657311229329	0.8618712629129891	0	0	0.0
6436	0.12950854936639097	0.04634256422454591	0.03828294380900083	0.6731994226020706	None	0	0	0.14285714285714285	2	0.9473684210526315	18	0.525	0.8947368421052632	19	17	1	1	0	0.1	2	20	1.4	21	0.25	0	0.4618370330004245	0.9206299502222742	0.43830044874250607	0.9277947080529915	0.6560854898087289	0.7996573819663119	0.8118404018678261	0.893734005534596	1.0	0.05263157894736842	0.0
5549	0.10448391732617893	0.03105140968664068	0.025897729509176327	0.6111205807538465	None	0	0	0.14285714285714285	2	0.9444444444444444	17	0.5263157894736842	0.8888888888888888	18	16	1	1	0	0.10526315789473684	2	19	1.3333333333333333	20	0.25	0	0.6168767392043282	0.9145374416178697	0.45225328878007326	0.9506374254788017	0.7125407739428289	0.8097314743056082	0.8799053924641494	0.9054110905000874	1.0	0.05555555555555555	0.0
715	None	None	None	None	None	0	0	0.18181818181818182	2	0.9285714285714286	13	0.5333333333333333	0.5714285714285714	9	8	6	4	0	0.8333333333333334	5	6	1.0666666666666667	16	0.26666666666666666	0.7692307692307693	0.25368870022099943	0.7905624056327859	0.8634689796948389	0.7931492698299888	0.27449590133906737	0.8128480957539274	0.9475918339744318	0.7990421979785619	0.3333333333333333	0.4444444444444444	0.0
4717	0.07319548907548662	0.00960666918731539	0.004384242805543377	0.6987450276491675	None	0	0	0.2	2	0.9230769230769231	12	0.5357142857142857	0.8461538461538461	13	11	1	1	0	0.14285714285714285	14	2	1.0	15	0.25	0	0.7405375378028556	0.7337060244830448	0.3563099451735513	0.9239185562245469	0.5795518293487243	0.8985987384910912	0.7949251500668645	0.869592368231973	1.0	0.07692307692307693	0.0
5016	0.1137083201656205	0.042903233085959724	0.031137160778759294	0.6884307471122656	None	0	0	0.14285714285714285	2	0.9444444444444444	17	0.5263157894736842	0.8888888888888888	18	16	1	1	0	0.10526315789473684	2	19	1.3333333333333333	20	0.25	0	0.4618370330004245	0.9206470424756663	0.5478510358639369	0.9284214769520763	0.6560854898087289	0.7982268749860835	0.8118404018678261	0.8937568631956753	1.0	0.05555555555555555	0.0
6608	0.12062744846497447	0.0394274643478785	0.039317044258081926	0.6808386051470239	None	0	0	0.14285714285714285	2	0.9444444444444444	17	0.5263157894736842	0.8888888888888888	18	16	1	1	0	0.10526315789473684	2	19	1.3333333333333333	20	0.25	0	0.6331350931843429	0.9236683089623171	0.43830044874250607	0.9323436676435082	0.6560854898087289	0.8035298901184755	0.8454859925645807	0.8979828299774031	1.0	0.05555555555555555	0.0
3241	0.005372983476765144	0.0008862578981376937	0.0008826770403520064	0.9972292560404475	None	0	0	0.75	3	0.25	1	0.75	0.25	3	1	2	2	0	0.5	4	2	0.4	6	0.3333333333333333	0	0.526196032081095	0.602818076355922	0.40658813242634545	0.8444517691195224	0.6707459721982709	0.7029960500510348	0.7439930379231321	0.7291247013820098	0.6666666666666666	0	0.0
4986	0.08441255201483432	0.03367584790975438	0.030275282402080647	0.702511891911954	None	0	0	0.14285714285714285	2	0.9444444444444444	17	0.5263157894736842	0.8888888888888888	18	16	1	1	0	0.10526315789473684	2	19	1.3333333333333333	20	0.25	0	0.8061305548829967	0.8621927863578152	0.4314909128606229	0.9189354442763664	0.6560854898087289	0.8754617241189042	0.7637672241348049	0.8880103746311413	1.0	0.05555555555555555	0.0
2620	0.003740618830051005	0.0025581915638873973	0.002558175036873601	0.9884189144751492	None	0	0	0.75	3	0.3333333333333333	1	0.625	0.3333333333333333	3	1	1	1	0	0.5	2	4	0.3333333333333333	5	0.25	0.6666666666666666	0.5429304132287385	0.5313439434657605	0.16559962560008445	0.8422323122272911	0.7075857458016906	0.6098691843966368	0.9033601524166777	0.6789778416980436	1.0	0.3333333333333333	0.0
6328	0.07512464136563071	0.03134097512678895	0.027522984466996022	0.7231788153129474	None	0	0	0.16666666666666666	2	0.9375	15	0.5294117647058824	0.875	16	14	1	1	0	0.11764705882352941	17	2	1.2	18	0.25	0	0.7405375378028556	0.7456213947806022	0.3563099451735513	0.8867545865365122	0.6300714005888167	0.8901182964447728	0.8408211284385737	0.850913661749787	1.0	0.0625	0.0
4025	0.02627346972861883	0.0063024551148616464	0.0059816541055700955	0.773460227717665	None	0	0	0.25	2	0.8888888888888888	8	0.55	0.7777777777777778	9	7	1	2	0	0.2	10	2	0.7333333333333333	11	0.5	0	0.656148656883812	0.8874294891961072	0.3563099451735513	0.9233238963900453	0.8563886486142938	0.914655291268999	0.9063077520365085	0.9095645276068088	0.5555555555555556	0.1111111111111111	0.0
5947	0.11934093111104523	0.03881969596698745	0.03775212673041739	0.6682561290877431	None	0	0	0.14285714285714285	2	0.9473684210526315	18	0.525	0.8947368421052632	19	17	1	1	0	0.1	2	20	1.4	21	0.25	0	0.4618370330004245	0.9221283950498976	0.43830044874250607	0.9328380952234644	0.6560854898087289	0.7927559999597329	0.8118404018678261	0.8954931915709741	1.0	0.05263157894736842	0.0
1848	None	None	None	None	None	0	0	0.6666666666666666	4	0.16666666666666666	1	0.6666666666666666	0	0	0	7	0	0	0.75	3	4	0.5333333333333333	8	0.0	0.8	0	0	0	0	0	0	0	0	0	0	0
4937	0.06336773210540014	0.00823298160938114	-0.004130052930863571	0.7024382681572647	None	0	0	0.16666666666666666	2	0.9375	15	0.5294117647058824	0.875	16	14	1	0	0	0.11764705882352941	2	17	1.2	18	0.0	0	0.7736427006672826	0.8280956900915689	0.4348956808015645	0.930012167536192	0.7125407739428289	0.8616941640113627	0.8603606561381264	0.8803940136259591	0	0	0.0
7532	0.10671498397283888	0.010036113991340963	-0.00043081552385234147	0.6441358550940239	None	0	0	0.14285714285714285	2	0.9473684210526315	18	0.525	0.8947368421052632	19	17	1	0	0	0.1	2	20	1.4	21	0.0	0	0.5336865583483225	0.9269936056619699	0.43830044874250607	0.9218043914550041	0.6958083014655427	0.8036637144656927	0.8599091192553946	0.8946637553837564	0	0	0.0
6552	0.06667617085332277	0.01887517069000902	0.013533208195184922	0.5876963010294594	None	0	0	0.16666666666666666	2	0.9375	15	0.5294117647058824	0.875	16	14	1	2	0	0.11764705882352941	2	17	1.2	18	0.5	0	0.8061305548829967	0.8511879217347945	0.4348956808015645	0.9436730386276725	0.8126923533456113	0.8943513616680969	0.9173458086163021	0.9031604712805079	0.53125	0.0625	0.0
6027	0.10519543700040955	0.03474401911987627	0.030360194593404582	0.6744235487006243	None	0	0	0.14285714285714285	2	0.9444444444444444	17	0.5263157894736842	0.8888888888888888	18	16	1	1	0	0.10526315789473684	2	19	1.3333333333333333	20	0.25	0	0.8061305548829967	0.9272259396920043	0.550005538647786	0.936808762349332	0.6560854898087289	0.8130483898675644	0.8576693390623992	0.9035259415916574	1.0	0.05555555555555555	0.0
7444	0.10801623669241583	0.041403202119249444	0.03935157168915076	0.6296551243758594	None	0	0	0.15384615384615385	2	0.9411764705882353	16	0.5277777777777778	0.8823529411764706	17	15	1	1	0	0.1111111111111111	2	18	1.2666666666666666	19	0.25	0	0.8044331533682614	0.9226099532058157	0.661710628553066	0.9560000803511045	0.7689960580769288	0.8120728231496666	0.9050446930121132	0.9121482144498845	1.0	0.058823529411764705	0.0
2236	None	None	None	None	None	0	0	0.5	2	0.6666666666666666	2	0.625	0	1	0	3	2	0	0.5	4	2	0.3333333333333333	5	0.2222222222222222	0.5	0	0	0	0	0	0	0	0	0	0	0
1647	None	None	None	None	None	0	0	0.6	3	0.4	2	0.4666666666666667	0.2	1	1	5	2	0	0.6	5	3	0.4666666666666667	7	0.14285714285714285	0.6666666666666666	1.0	0.5	0.1281046134190274	0.5	0.8503569957292537	0.5	0.9782634131621298	0.5	1.0	0	0.0
7367	0.09432773268446988	0.036462038508862614	0.036004085264485716	0.6896868008243047	None	0	0	0.14285714285714285	2	0.9444444444444444	17	0.5263157894736842	0.8888888888888888	18	16	1	2	0	0.10526315789473684	2	19	1.3333333333333333	20	0.5	0	0.7719452991525474	0.9187825747353698	0.5008370850042305	0.928770249424027	0.6560854898087289	0.8120102867496299	0.8454859925645807	0.8958865008943022	0.5277777777777778	0.05555555555555555	0.0
5904	0.09234769355693898	0.0012134414403363843	0.00030761818119537983	0.60603096500574	None	0	0	0.14285714285714285	2	0.9473684210526315	18	0.525	0.8947368421052632	19	17	1	0	0	0.1	2	20	1.4	21	0.0	0	0.5336865583483225	0.9333740048971871	0.5618126918886622	0.926625098661965	0.6958083014655427	0.7960081915321939	0.8942605061951954	0.8983541185537753	0	0	0.0
2632	2.6961064269672786e-05	1.0305260306866685e-06	-9.449089526975838e-07	0.9999937964018524	None	0.5	1	0.6666666666666666	4	0.2857142857142857	2	0.45	0.14285714285714285	2	1	6	0	0	0.8	4	5	0.6	9	0.0	0.3333333333333333	0.22700132535781625	0.6509448796056843	0.8687011697368897	0.5	0.39657837275365776	0.5583908541756043	0.9380208468791172	0.5710026304949808	0	0	0.0
3520	0.013364200698126287	0.0010154990613416867	0.0010134305888456808	0.9432225101152354	None	0	0	0.5	3	0.7142857142857143	5	0.5625	0.7142857142857143	6	5	2	1	0	0.25	2	8	0.6	9	0.14285714285714285	0.2857142857142857	0.42245733739244445	0.6667352720604226	0.2584755296082303	0.8182567537837317	0.7075857458016906	0.5986684615707156	0.8647817292667099	0.7039097284142811	1.0	0	0.0
3204	None	None	None	None	None	0	0	0.6	3	0.6	3	0.5833333333333334	0.2	3	1	3	1	0	0.75	3	4	0.4666666666666667	7	0.125	0.4	0.569561552591015	0.7924184351195825	0.2584755296082303	0.817438999818749	0.7970951727473625	0.6344953121938445	0.864724896928822	0.7558516906845297	1.0	0.3333333333333333	0.0
1872	None	None	None	None	None	0	0	1.0	3	0.0	0	0.6666666666666666	0	2	0	1	1	0	0.6666666666666666	2	3	0.26666666666666666	4	0.25	1.0	0	0	0	0	0	0	0	0	0	0	0
2576	0.006500566898250489	0.0011725839748598496	0.0011284060490515408	0.9804699128645998	None	0.5	2	0.7272727272727273	8	0.14285714285714285	2	0.5333333333333333	0.14285714285714285	4	2	11	0	0	0.8333333333333334	6	5	1.0666666666666667	16	0.0	0.36363636363636365	0.4914079657036011	0.5388710994608438	0.3079108209470081	0.6227645575724196	0.24260254188873284	0.5809717865972764	0.7475871494749587	0.581261449709047	0	0	0.0
5712	0.11520389824542977	0.039535195378207745	0.03910138176053632	0.6505823210859424	None	0	0	0.14285714285714285	2	0.9444444444444444	17	0.5263157894736842	0.8888888888888888	18	16	1	1	0	0.10526315789473684	2	19	1.3333333333333333	20	0.25	0	0.6331350931843429	0.9236683089623171	0.43830044874250607	0.9323436676435082	0.6560854898087289	0.8050192881225882	0.8372999837014196	0.8982713897808412	1.0	0.05555555555555555	0.0
1076	None	None	None	None	None	0.25	1	0.7	7	0.23076923076923078	3	0.75	0.07692307692307693	6	1	8	2	0	0.8	5	4	1.0	15	0.13333333333333333	0.16666666666666666	0.481434494933382	0.8035454190470102	0.5733795499627699	0.9842931016394355	0.10837867781654278	0.9671458749559192	0.9616283600408521	0.9514887775682427	0.5833333333333334	0.16666666666666666	0.0
3068	0.011607900198040031	0.00011791016155425454	0.00010407673139044819	0.986884037883466	None	0	0	0.5	3	0.5	3	0.8	0.3333333333333333	3	2	4	2	0	0.4	5	2	0.5333333333333333	8	0.18181818181818182	0	0.526196032081095	0.602818076355922	0.43469274584537293	0.850260554562682	0.6707459721982709	0.7029960500510348	0.7227412462921825	0.7320714249479162	0.6666666666666666	0	0.0
1322	None	None	None	None	None	0.3333333333333333	1	0.75	6	0.3	3	0.6	0.2	6	2	5	1	0	0.8	4	5	0.8	12	0.1	0.25	0.4632623762067881	0.9001496394379079	0.2315782516532244	0.9224635579814906	0.5515395958831046	0.9266397024812852	0.9089678427975793	0.9171158564691545	1.0	0.3333333333333333	0.0
3687	0.0045391016439499925	0.0020249698123629887	0.0020193283620160074	0.986833622244227	None	0	0	0.75	3	0.5	2	0.6	0.5	5	2	0	1	0	0.4	2	5	0.4	6	1.0	0.5	0.5429304132287385	0.8796067804130624	0.2584755296082303	0.8094791284319566	0.7075857458016906	0.7541776018344453	0.864724896928822	0.8203597200075641	1.0	0.2	0.0
7283	0.09811239387755674	0.02249967729359464	-0.022326514880482585	0.6791941540572943	None	0	0	0.15384615384615385	2	0.9411764705882353	16	0.5277777777777778	0.8823529411764706	17	15	1	2	0	0.1111111111111111	18	2	1.2666666666666666	19	0.5	0	0.656148656883812	0.8313556954256955	0.4770167223548197	0.7188113897781363	0.48979266890138806	0.8770361925178298	0.7949251500668645	0.8174997661779774	0.5882352941176471	0.058823529411764705	0.0
947	None	None	None	None	None	0	0	0.4	2	0.6	3	0.5833333333333334	0.4	4	2	2	0	0	0.3333333333333333	6	2	0.4666666666666667	7	0.0	0	0.34736912894893535	0.9578652459597962	0.48645710674213144	0.9652746505764432	0.3899682964596361	0.9362959534649191	0.9478742121457473	0.9545872790495832	0	0	0.0
892	None	None	None	None	None	0	0	0.75	3	0.5	2	0.5	0.25	1	1	4	2	0	0.75	4	3	0.4	6	0.16666666666666666	1.0	1.0	0.5	0.1281046134190274	0.5	0.8503569957292537	0.5	0.9782634131621298	0.5	1.0	0	0.0
6219	0.0747769386786882	0.03271534167665478	-0.030948654948217396	0.7384554301963296	None	0	0	0.16666666666666666	2	0.9333333333333333	14	0.53125	0.8666666666666667	15	13	1	1	0	0.125	16	2	1.1333333333333333	17	0.25	0	0.6843153382165126	0.898662607993581	0.4314909128606229	0.9134370122239278	0.5296494613935778	0.8932331082659994	0.7949251500668645	0.9021193545788826	1.0	0.06666666666666667	0.0
4538	0.029544847899831743	0.0025355360031854325	0.0007087501893052001	0.9270572488962325	None	0	0	0.25	2	0.9	9	0.5454545454545454	0.8	10	8	1	0	0	0.18181818181818182	11	2	0.8	12	0.0	0	0.7436568765175042	0.7545644256942488	0.4798043217950564	0.9129005144907799	0.6175915607447896	0.8736300029680586	0.8066231670949523	0.8583972829035609	0	0	0.0
2883	0.006055744531119362	0.0006169356918111861	0.0005862686945624448	0.9763803674254146	None	0.5	2	0.7272727272727273	8	0.14285714285714285	2	0.5333333333333333	0.14285714285714285	4	2	11	2	0	0.8333333333333334	5	6	1.0666666666666667	16	0.08333333333333333	0.16666666666666666	0.5069878437149798	0.5903422810375205	0.3386202417672769	0.6831878156379817	0.22595410258994136	0.5564050269889038	0.7488861137842139	0.6114651902655753	0.75	0	0.0
1939	None	None	None	None	None	0.5	1	0.8571428571428571	6	0.125	1	0.6666666666666666	0	0	0	9	2	0	0.6	5	3	0.6666666666666666	10	0.09090909090909091	0.8571428571428571	0	0	0	0	0	0	0	0	0	0	0
2801	4.815630353125911e-06	9.166863313717265e-08	4.364894834505988e-09	0.9999988535728053	None	1.0	1	1.0	4	0.25	1	0.6666666666666666	0	2	0	3	0	0	1.0	3	3	0.4	6	0.0	0.6666666666666666	0	0	0	0	0	0	0	0	0	0	0
2634	0.025478774302161434	0.0028681377411858685	-0.002234255276025586	0.9800873223081218	None	0	0	0.375	3	0.6	6	0.48	0.3	6	3	5	0	0	1.0	5	5	0.8	12	0.0	0	0.4380952479422026	0.8746030645097309	0.5562501746015747	0.7498496496819277	0.7227636608269142	0.9766590187293023	0.8494556829226764	0.9053390381685452	0	0	0.0
7053	0.10637282361671285	0.040737881984029244	0.03678535753464058	0.6651506178488131	None	0	0	0.14285714285714285	2	0.9473684210526315	18	0.525	0.8947368421052632	19	17	1	1	0	0.1	2	20	1.4	21	0.25	0	0.5215188642121921	0.917313943923906	0.661710628553066	0.9591818576580169	0.7689960580769288	0.8127571158553483	0.8849296876220121	0.9124395834578682	1.0	0.05263157894736842	0.0
1993	None	None	None	None	None	0	0	0	0	0	0	1.0	0	0	0	0	0	0	1.0	1	1	0.06666666666666667	1	0.0	0	0	0	0	0	0	0	0	0	0	0	0
5078	0.09888445186032328	0.03369167610691648	0.03338842108451458	0.6790175246053056	None	0	0	0.14285714285714285	2	0.9444444444444444	17	0.5263157894736842	0.8888888888888888	18	16	1	1	0	0.10526315789473684	2	19	1.3333333333333333	20	0.25	0	0.6933581753509348	0.9220986537392982	0.43830044874250607	0.9345811711230707	0.6560854898087289	0.8057759955424203	0.8576693390623992	0.8988426098646151	1.0	0.05555555555555555	0.0
277	None	None	None	None	None	0	0	0.5	2	0.6666666666666666	2	1.0	0.3333333333333333	2	1	2	0	0	0.2	5	1	0.3333333333333333	5	0.0	0.5	0.5332523455757056	0.9800573328278186	0.2445311485444921	0.5839757124067291	0.8611926831119024	0.6093402939957177	0.958223959146995	0.8262770649025271	0	0	0.0
331	None	None	None	None	None	0	0	0.6	3	0.2	1	0.5833333333333334	0	0	0	6	0	0	0.75	4	3	0.4666666666666667	7	0.0	0.4	0	0	0	0	0	0	0	0	0	0	0
640	None	None	None	None	None	0	0	0.8	4	0.2	1	0.4666666666666667	0.2	3	1	3	1	0	0.6	5	3	0.4666666666666667	7	0.125	0.8	0.7773569710946164	0.9760452173996512	0.8374357831243145	0.9687537557359823	0.3337074745056566	0.9573638495092378	0.9626967808125263	0.9682514390333041	1.0	0	0.0
6231	0.12720107774694264	0.03735438266269003	0.03717939005793043	0.737196827967789	None	0	0	0.14285714285714285	2	0.9444444444444444	17	0.5263157894736842	0.8888888888888888	18	16	1	1	0	0.10526315789473684	2	19	1.3333333333333333	20	0.25	0	0.6629760087902268	0.8803738595545586	0.43830044874250607	0.9405484425545126	0.6560854898087289	0.7913708414092767	0.8118404018678261	0.8839276651198179	1.0	0.05555555555555555	0.0
2477	None	None	None	None	None	0	0	0.6666666666666666	2	0.5	1	0.6666666666666666	0	1	0	2	1	0	0.6666666666666666	3	2	0.26666666666666666	4	0.14285714285714285	0.6666666666666666	0	0	0	0	0	0	0	0	0	0	0
3578	0.0038645466162883797	0.002117341931713109	0.0010483279342771944	0.9705221139859488	None	0	0	0.5	2	0.75	3	0.6	0.75	5	3	0	1	0	0.4	2	5	0.4	6	0.5	0	0.5429304132287385	0.663175456559578	0.3302875441090184	0.8088420298473887	0.7075857458016906	0.94749015225035	0.7931523517907436	0.8417000740668932	1.0	0	0.0
3501	0.018020686593215707	0.0011273008498202597	0.0007881506933717382	0.9810089885148554	None	0	0	0.4444444444444444	4	0.5454545454545454	6	0.6190476190476191	0.2727272727272727	5	3	7	2	0	0.42857142857142855	7	3	0.8666666666666667	13	0.125	0	0.43769008579907087	0.6774540316516364	0.4947289961750784	0.8382455595981049	0.6691745185105064	0.6781428044336888	0.7786295958966223	0.7396581526753777	0.7	0	0.0
6050	0.08757408595211562	0.03673338136409399	0.01950086194666616	0.7168138942050593	None	0	0	0.16666666666666666	2	0.9333333333333333	14	0.53125	0.8666666666666667	15	13	1	2	0	0.125	16	2	1.1333333333333333	17	0.5	0	0.7405375378028556	0.9046893156578764	0.5286590134896609	0.8918092672905181	0.48979266890138806	0.9201215215406495	0.8526271383979883	0.9061863989089964	0.6333333333333333	0.06666666666666667	0.0
1759	None	None	None	None	None	0	0	0.6	3	0.2	1	0.5833333333333334	0	0	0	6	0	0	0.75	4	3	0.4666666666666667	7	0.0	0.4	0	0	0	0	0	0	0	0	0	0	0
2944	0.0010467657594195076	0.00018558738072464208	0.00018558472194606318	0.9976593019600547	None	0	0	1.0	2	0.0	0	0.75	0	1	0	1	2	0	1.0	2	2	0.2	3	0.4	0	0	0	0	0	0	0	0	0	0	0	0
7187	0.08852497105832496	0.04064610151607012	0.029278461831749203	0.7095907085726854	None	0	0	0.16666666666666666	2	0.9375	15	0.5294117647058824	0.875	16	14	1	1	0	0.11764705882352941	17	2	1.2	18	0.25	0	0.6843153382165126	0.8867737817093541	0.3563099451735513	0.8864159832684394	0.5079040040513586	0.9026165165640059	0.8263225114051997	0.8921759170538979	1.0	0.0625	0.0
2732	0.001900292358016328	0.0003165881537527505	0.0003164789825689238	0.9841015259540865	None	0	0	0.6	3	0.6	3	0.4666666666666667	0.4	4	2	2	1	0	0.6	3	5	0.4666666666666667	7	0.16666666666666666	0.6666666666666666	0.5429304132287385	0.6388916431244883	0.2584755296082303	0.7901432652383855	0.7075857458016906	0.5995675397608086	0.864753315616089	0.6828000723846284	1.0	0.25	0.0
2295	None	None	None	None	None	0	0	0.6666666666666666	4	0.3333333333333333	2	0.8888888888888888	0	0	0	7	2	0	1.0	3	3	0.5333333333333333	8	0.1111111111111111	0.8	0	0	0	0	0	0	0	0	0	0	0
153	None	None	None	None	None	0.1	1	0.3181818181818182	7	0.6774193548387096	21	0.42857142857142855	0.5161290322580645	20	16	12	0	0	0.6363636363636364	7	11	2.2	33	0.0	0.2	0.7863670323412996	0.8753687821337119	0.8386070881862636	0.9243654406488958	0.43468029888076876	0.9188854310739153	0.9228591429907739	0.9083172719921487	0	0	0.0
3559	0.004325606652615968	0.0008152322835488736	0.0008149178287606973	0.9780285573012002	None	0	0	0.6	3	0.6	3	0.5833333333333334	0.6	6	3	0	1	0	0.3333333333333333	2	6	0.4666666666666667	7	1.0	0.4	0.5429304132287385	0.8643860786062689	0.2584755296082303	0.800720019156116	0.7075857458016906	0.7294959195569166	0.8622263542172437	0.8040326082497615	1.0	0.16666666666666666	0.0
4577	0.06178683581206976	0.02956785462466852	0.02931004559347694	0.6879612980275658	None	0	0	0.2	2	0.9166666666666666	11	0.5384615384615384	0.8333333333333334	12	10	1	2	0	0.15384615384615385	13	2	0.9333333333333333	14	0.5	0	0.7405375378028556	0.769539993873712	0.3939004290170871	0.9306294960637594	0.6742739437128266	0.8929631865813465	0.83018246660673	0.8780931939389023	0.5833333333333334	0.08333333333333333	0.0
6664	0.08733226924695256	0.036647736304388605	0.03601749671606585	0.7335920225265782	None	0	0	0.16666666666666666	2	0.9333333333333333	14	0.53125	0.8666666666666667	15	13	1	2	0	0.125	16	2	1.1333333333333333	17	0.5	0	0.7405375378028556	0.9133348984877717	0.5047134945068432	0.8962466458274988	0.48979266890138806	0.9264125945574225	0.8958771781228761	0.9127776816459057	0.6333333333333333	0.06666666666666667	0.0
2789	0.0193270799979864	0.0035937048368333037	0.003074114329415761	0.9551766546920362	None	0.3333333333333333	1	0.625	5	0.4	4	0.5	0.4	7	4	4	0	0	0.375	3	8	0.8	12	0.0	0.5	0.3204805934260883	0.7348153617856735	0.8360038387793616	0.945983034487191	0.38674489088479364	0.6928782053282684	0.918967747006621	0.8271044134423743	0	0	0.0
2361	None	None	None	None	None	0	0	0.6666666666666666	4	0.3333333333333333	2	0.8888888888888888	0	0	0	7	2	0	1.0	3	3	0.5333333333333333	8	0.1111111111111111	0.8	0	0	0	0	0	0	0	0	0	0	0
2959	0.006032504595903393	0.00029713237007791626	0.0002958793941486737	0.9745069541645005	None	0.5	2	0.7	7	0.23076923076923078	3	0.625	0.15384615384615385	3	2	11	3	0	0.6666666666666666	4	6	1.0	15	0.12	0.18181818181818182	0.47582808769222246	0.5942655794303966	0.2762074450581096	0.5361283261941335	0.20930566329114994	0.5620962465411783	0.7262211009089984	0.5643139965379432	0.6666666666666666	0	0.0
1884	None	None	None	None	None	0	0	0.5	2	0.75	3	0.5	0	1	0	4	2	0	0.75	3	4	0.4	6	0.18181818181818182	0	0	0	0	0	0	0	0	0	0	0	0
3804	0.002587100282514881	0.0001774935318673235	0.00017346079998985204	0.9908912917817365	None	0	0	0.75	3	0.3333333333333333	1	0.625	0.3333333333333333	3	1	1	1	0	0.5	2	4	0.3333333333333333	5	0.25	0.6666666666666666	0.569561552591015	0.7294111973753848	0.2584755296082303	0.7477234177539421	0.7075857458016906	0.6237276151161696	0.8647817292667099	0.7029074693195873	1.0	0.3333333333333333	0.0
3262	0.0032949619937687035	0.0014155886548784765	0.001415508615277287	0.9913378155104782	None	0	0	0.75	3	0.3333333333333333	1	0.625	0.3333333333333333	3	1	1	1	0	0.5	2	4	0.3333333333333333	5	0.25	0.6666666666666666	0.5429304132287385	0.6547507717314404	0.16559962560008445	0.8422323122272911	0.7075857458016906	0.6098691843966368	0.9014688019432826	0.715156381931116	1.0	0.3333333333333333	0.0
3472	None	None	None	None	None	0	0	0.6	3	0.6	3	0.5833333333333334	0.2	3	1	3	1	0	0.75	3	4	0.4666666666666667	7	0.125	0.4	0.5429304132287385	0.6602125882214741	0.2584755296082303	0.850143228818923	0.7075857458016906	0.6098691843966368	0.864724896928822	0.7208958476059693	1.0	0.3333333333333333	0.0
1270	None	None	None	None	None	0	0	0.5714285714285714	4	0.5	4	0.4	0.375	4	3	5	3	0	1.0	5	5	0.6666666666666666	10	0.23076923076923078	0.5714285714285714	0.2432843021771988	0.9727667290518895	0.6928041064127604	0.952486007286063	0.3882165040244029	0.965416444420764	0.9664512433235873	0.9644623844855085	0.25	0	0.0
5251	0.06333091124969015	0.025788671748744586	0.02540996437341175	0.6511889294661192	None	0	0	0.2	2	0.9166666666666666	11	0.5384615384615384	0.8333333333333334	12	10	1	2	0	0.15384615384615385	2	13	0.9333333333333333	14	0.5	0	0.744374245792387	0.7746507796444733	0.3939004290170871	0.9340332959863066	0.5784039269744499	0.9067136460565219	0.8622752078756626	0.8862596699422909	0.5833333333333334	0.08333333333333333	0.0
5730	0.10620068265333123	0.043156575839929254	0.04271471123438394	0.62522886823636	None	0	0	0.14285714285714285	2	0.9444444444444444	17	0.5263157894736842	0.8888888888888888	18	16	1	1	0	0.10526315789473684	2	19	1.3333333333333333	20	0.25	0	0.7455816311871959	0.9208455964948654	0.43830044874250607	0.9247161537585395	0.6560854898087289	0.822874334178662	0.8372999837014196	0.8971562395460493	1.0	0.05555555555555555	0.0
6980	0.09363734894547575	0.016482628092011675	0.01158230849743984	0.7530959829709086	None	0	0	0.16666666666666666	2	0.9375	15	0.5294117647058824	0.875	16	14	1	1	0	0.11764705882352941	17	2	1.2	18	0.25	0	0.6028390756459783	0.8323154749466616	0.3563099451735513	0.8349894741235202	0.46463706040126984	0.8141617112665215	0.7949251500668645	0.8273469025329456	1.0	0.0625	0.0
4315	0.054860180310260055	0.020952312244677092	0.018583205783202165	0.5960554894858545	None	0	0	0.2	2	0.9166666666666666	11	0.5384615384615384	0.8333333333333334	12	10	1	3	0	0.15384615384615385	2	13	0.9333333333333333	14	0.75	0	0.8073379402778056	0.805838934519558	0.3939004290170871	0.9263665355540608	0.6942023399589214	0.9028238266549826	0.8712194711872381	0.8871000792312222	0.08333333333333333	0.08333333333333333	0.0
5495	0.07147123295169597	0.03873488618217855	0.03653824057060633	0.7221811965775711	None	0	0	0.18181818181818182	2	0.9285714285714286	13	0.5333333333333333	0.8571428571428571	14	12	1	2	0	0.13333333333333333	15	2	1.0666666666666667	16	0.5	0	0.7405375378028556	0.8510700677572578	0.3939004290170871	0.8979928546237855	0.5527835842750267	0.9147332268481477	0.8563125979793303	0.8906107779472263	0.5714285714285714	0.07142857142857142	0.0
4002	0.005712192648159856	0.001243335087341313	-0.0010715421380289526	0.9728983133715519	None	0	0	0.2	1	1.0	5	0.5833333333333334	0.8	5	4	1	1	0	0.3333333333333333	6	2	0.4666666666666667	7	0.2	0	0.6843153382165126	0.7231237114434395	0.4314909128606229	0.8715564292625143	0.5296494613935778	0.8705816749395594	0.7736140752317422	0.8311272377922962	1.0	0.2	0.0
1831	None	None	None	None	None	0	0	0.3333333333333333	2	0.6666666666666666	4	0.5	0.3333333333333333	3	2	4	2	0	1.0	4	4	0.5333333333333333	8	0.18181818181818182	0	0.27514998441461247	0.8554549005406811	0.5235089377296188	0.7915834413105813	0.4705461776636989	0.9549470208731095	0.8079341340303531	0.8864973244779026	0.6666666666666666	0.6666666666666666	0.0
308	None	None	None	None	None	0	0	0.5	2	0.6666666666666666	2	1.0	0.6666666666666666	3	2	1	0	0	0.2	5	1	0.3333333333333333	5	0.0	0.5	0.19874774900149475	0.9720649385373152	0.2493973282317364	0.5690154790512372	0.8704326520123182	0.5903880128937509	0.9549539981392323	0.8018104558224386	0	0	0.0
3577	0.004068894826092056	0.0009321975090626304	0.0009291250060627054	0.9844548947998715	None	0	0	0.75	3	0.5	2	0.6	0.5	5	2	0	1	0	0.4	2	5	0.4	6	1.0	0.5	0.569561552591015	0.8555742241816688	0.42803050951945937	0.8602728560995898	0.7075857458016906	0.7725818502158004	0.864724896928822	0.8329254824965255	1.0	0.2	0.0
2192	None	None	None	None	None	0	0	0.5	1	1.0	1	1.0	0	0	0	2	0	0	0.3333333333333333	1	3	0.2	3	0.0	0	0	0	0	0	0	0	0	0	0	0	0
6526	0.07724653799897263	0.03237349155489454	0.01046525687150349	0.7051188221263993	None	0	0	0.16666666666666666	2	0.9375	15	0.5294117647058824	0.875	16	14	1	1	0	0.11764705882352941	17	2	1.2	18	0.25	0	0.7405375378028556	0.8291588483387298	0.382802242674373	0.8841783009008505	0.5863751053201343	0.9059858031376631	0.8841120595669725	0.8764558123332835	1.0	0.0625	0.0
4047	0.0035618621126375398	0.00046027697764776013	0.00010926276479855378	0.9900756409509291	None	0	0	0.6666666666666666	2	0.5	1	1.0	0.5	3	1	0	1	0	0.25	4	1	0.26666666666666666	4	0.5	0.6666666666666666	0.5429304132287385	0.9493136631814284	0.3956841458699921	0.6241825938592255	0.7075857458016906	0.8691239012850208	0.9351664747706768	0.855311884769525	1.0	0.3333333333333333	0.0
6355	0.07779857551860347	0.03908712861998157	0.03522547263053886	0.7186711323377638	None	0	0	0.14285714285714285	2	0.9444444444444444	17	0.5263157894736842	0.8888888888888888	18	16	1	2	0	0.10526315789473684	2	19	1.3333333333333333	20	0.5	0	0.7431668603975781	0.9135709525534607	0.43830044874250607	0.9184825336723567	0.6560854898087289	0.8293816861287007	0.8372999837014196	0.8928700148363625	0.5277777777777778	0.05555555555555555	0.0
2256	None	None	None	None	None	0	0	0.5	3	0.5	3	0.5	0	1	0	6	1	0	1.0	4	4	0.5333333333333333	8	0.06666666666666667	0.5	0	0	0	0	0	0	0	0	0	0	0
3603	0.00724455544230305	0.0010516491239487248	0.0010516435588917969	0.9710658738811029	None	0	0	0.5	3	0.6666666666666666	4	0.5714285714285714	0.6666666666666666	6	4	1	1	0	0.2857142857142857	2	7	0.5333333333333333	8	0.25	0.3333333333333333	0.5429304132287385	0.6547507717314404	0.2584755296082303	0.7413328938957531	0.7075857458016906	0.6070285841118072	0.8626240930901662	0.6702343075057383	1.0	0.16666666666666666	0.0
915	None	None	None	None	None	0	0	0.4	2	0.6	3	0.7777777777777778	0	0	0	6	3	0	1.0	3	3	0.4666666666666667	7	0.1875	0	0	0	0	0	0	0	0	0	0	0	0
3608	0.0021990444648699176	0.000133074932731739	-0.00013275643874094203	0.9972986670054712	None	0	0	0.75	3	0.3333333333333333	1	0.8333333333333334	0	2	0	2	1	0	0.6666666666666666	2	3	0.3333333333333333	5	0.16666666666666666	0.6666666666666666	0	0	0	0	0	0	0	0	0	0	0
2010	None	None	None	None	None	0	0	0.6666666666666666	4	0.3333333333333333	2	0.8	0.16666666666666666	5	1	2	0	0	0.4	5	2	0.5333333333333333	8	0.0	0.3333333333333333	0.3603332396523302	0.667883457393094	0.5994084771123384	0.8839183970196897	0.6676030648227418	0.957081050556553	0.8743775635750931	0.8748374247417802	0	0	0.0
4697	0.07995148141339568	0.02958264057735622	0.02601066352972539	0.7007796506423905	None	0	0	0.15384615384615385	2	0.9411764705882353	16	0.5277777777777778	0.8823529411764706	17	15	1	2	0	0.1111111111111111	2	18	1.2666666666666666	19	0.5	0	0.8078279563977319	0.8721287829754362	0.43830044874250607	0.9549615410488733	0.8563886486142938	0.8247467925755884	0.7575705112756471	0.8979181631133882	0.5294117647058824	0.058823529411764705	0.0
7359	0.06765351916308304	0.0304975923829176	0.03047686596800845	0.714581799621804	None	0	0	0.16666666666666666	2	0.9375	15	0.5294117647058824	0.875	16	14	1	2	0	0.11764705882352941	17	2	1.2	18	0.5	0	0.7331614069520787	0.8366008144102777	0.3939004290170871	0.8903439088218356	0.5079040040513586	0.9090890318787093	0.8262489683918729	0.8818420493875868	0.5625	0.0625	0.0
535	None	None	None	None	None	0	0	0.3333333333333333	1	1.0	2	1.0	1.0	3	2	0	1	0	0.25	4	1	0.26666666666666666	4	0.3333333333333333	0	0.9371913756793602	0.9800949582756481	0.2106195734020831	0.5943603223493381	0.816738680834668	0.87167188105578	0.9565795941673733	0.8874385360017633	1.0	0.3333333333333333	0.0
976	None	None	None	None	None	0	0	0.6	3	0.6	3	0.4666666666666667	0.2	1	1	5	3	0	0.6	5	3	0.4666666666666667	7	0.21428571428571427	0.6666666666666666	1.0	0.5	0.1281046134190274	0.5	0.8503569957292537	0.5	0.9782634131621298	0.5	1.0	0	0.0
6569	0.09665724230275753	0.04123056150064243	0.03933107864659452	0.7099376702726132	None	0	0	0.16666666666666666	2	0.9375	15	0.5294117647058824	0.875	16	14	1	2	0	0.11764705882352941	17	2	1.2	18	0.5	0	0.7405375378028556	0.9128173578288337	0.4305117198401973	0.9000938524519927	0.6293943634891584	0.926410504653707	0.8978695172982399	0.9137156498346584	0.625	0.0625	0.0
2359	None	None	None	None	None	0	0	0.75	3	0.0	0	0.625	0	2	0	2	0	0	0.5	4	2	0.3333333333333333	5	0.0	0.5	0	0	0	0	0	0	0	0	0	0	0
207	None	None	None	None	None	0	0	0.3333333333333333	2	0.8333333333333334	5	0.4444444444444444	0.6666666666666666	6	4	1	0	0	0.5	6	3	0.5333333333333333	8	0.0	0	0.5012986816173461	0.9261188072893023	0.49595052544916457	0.8226716265656396	0.4756768303470148	0.9373061691368705	0.9084068485596258	0.9051623941464368	0	0	0.0
3766	0.03186688628610553	0.005340848295185043	0.005285327191518785	0.7694359813663199	None	0	0	0.25	2	0.9	9	0.5454545454545454	0.8	10	8	1	2	0	0.18181818181818182	11	2	0.8	12	0.5	0	0.5876263751531929	0.9108407563933985	0.37939169581229193	0.9140213226681699	0.8360052890258366	0.917861044930655	0.8961038211899451	0.9142847062483579	0.55	0.1	0.0
4851	0.09320889331366021	0.027919127573913943	0.027598940045822407	0.6584102576800496	None	0	0	0.14285714285714285	2	0.9473684210526315	18	0.525	0.8947368421052632	19	17	1	1	0	0.1	2	20	1.4	21	0.25	0	0.8044331533682614	0.8314643961006256	0.43830044874250607	0.8999417894060872	0.6560854898087289	0.8347316194001678	0.7575705112756471	0.858641587110642	1.0	0.05263157894736842	0.0
143	None	None	None	None	None	0	0	0.5	1	1.0	1	0.75	0	1	0	1	1	0	1.0	2	2	0.2	3	0.2	0	0	0	0	0	0	0	0	0	0	0	0
6257	0.07420883720306017	0.03519373882392732	0.022740913797305636	0.6694936989461637	None	0	0	0.14285714285714285	2	0.9473684210526315	18	0.525	0.8947368421052632	19	17	1	1	0	0.1	2	20	1.4	21	0.25	0	0.7098198434068465	0.8746460703365904	0.43830044874250607	0.8956495845061989	0.6560854898087289	0.8354787791372711	0.7637672241348049	0.8705479973674899	1.0	0.05263157894736842	0.0
6082	0.10942729455214664	0.018389485045753398	0.004031835522390214	0.7261843338422325	None	0	0	0.13333333333333333	2	0.95	19	0.5238095238095238	0.9	20	18	1	0	0	0.09523809523809523	21	2	1.4666666666666666	22	0.0	0	0.4904705632114993	0.9190542478810835	0.5484508296330233	0.9247974115953322	0.6901956842962953	0.816659368978331	0.872302869319069	0.8951327806395933	0	0	0.0
7513	0.10084617181390221	0.03700306049664518	0.03700073370393639	0.6856339180466361	None	0	0	0.14285714285714285	2	0.9444444444444444	17	0.5263157894736842	0.8888888888888888	18	16	1	2	0	0.10526315789473684	2	19	1.3333333333333333	20	0.5	0	0.7719452991525474	0.8676870605794998	0.43830044874250607	0.939277798712923	0.6688444786741463	0.799073019779767	0.8210335761182909	0.8807961651115407	0.5277777777777778	0.05555555555555555	0.0
4707	0.05317250552745432	0.029374489347169266	0.022493701579431195	0.720383271493208	None	0	0	0.2222222222222222	2	0.9090909090909091	10	0.5416666666666666	0.8181818181818182	11	9	1	1	0	0.16666666666666666	12	2	0.8666666666666667	13	0.25	0	0.6843153382165126	0.766808423493655	0.4314909128606229	0.9309789566560643	0.5296494613935778	0.9065434871604255	0.7949251500668645	0.8830306758585924	1.0	0.09090909090909091	0.0
461	None	None	None	None	None	0	0	0.6666666666666666	2	0.5	1	0.6666666666666666	0	0	0	3	0	0	0.6666666666666666	2	3	0.26666666666666666	4	0.0	0	0	0	0	0	0	0	0	0	0	0	0
5858	0.09955305165946939	0.033170010845187926	0.026714779813211888	0.6695106860099278	None	0	0	0.14285714285714285	2	0.9473684210526315	18	0.525	0.8947368421052632	19	17	1	1	0	0.1	2	20	1.4	21	0.25	0	0.4687108499168944	0.9358227040475722	0.6574016229853676	0.9352279592835635	0.6560854898087289	0.7950508164405867	0.9001691935803903	0.9033585898049332	1.0	0.05263157894736842	0.0
659	None	None	None	None	None	0	0	0.6	3	0.4	2	0.875	0	2	0	4	1	0	0.5	2	4	0.4666666666666667	7	0.1	0	0	0	0	0	0	0	0	0	0	0	0
2259	None	None	None	None	None	0	0	1.0	2	0.0	0	1.0	0	0	0	2	0	0	0.3333333333333333	3	1	0.2	3	0.0	1.0	0	0	0	0	0	0	0	0	0	0	0
6997	0.10016693692771443	0.025574492669075116	0.025274574995359726	0.6416169253332749	None	0	0	0.14285714285714285	2	0.9444444444444444	17	0.5263157894736842	0.8888888888888888	18	16	1	1	0	0.10526315789473684	2	19	1.3333333333333333	20	0.25	0	0.6331350931843429	0.9251232291172851	0.5008370850042305	0.9383006387025185	0.6560854898087289	0.8043601082541071	0.8454859925645807	0.9017259358091091	1.0	0.05555555555555555	0.0
1116	None	None	None	None	None	0	0	0.25	2	0.8	8	0.5714285714285714	0.4	6	4	5	4	0	0.42857142857142855	7	3	0.8	12	0.3333333333333333	1.0	0.13213326536000286	0.9623048051259762	0.4583558059474219	0.9332812594349851	0.7406223244746459	0.7541440115518042	0.9283119452728602	0.911569608098391	0.16666666666666666	0.5	0.0
6421	0.09159745463773118	0.03505678067409362	0.03498199029931501	0.714458393498473	None	0	0	0.16666666666666666	2	0.9333333333333333	14	0.53125	0.8666666666666667	15	13	1	1	0	0.125	16	2	1.1333333333333333	17	0.25	0	0.7405375378028556	0.9298959830543343	0.5047134945068432	0.907409281293525	0.48979266890138806	0.9147079111312075	0.8639503998568906	0.9178389155934958	1.0	0.06666666666666667	0.0
861	None	None	None	None	None	0	0	0.6666666666666666	2	0.5	1	0.6666666666666666	0	0	0	3	1	0	0.6666666666666666	3	2	0.26666666666666666	4	0.1	0	0	0	0	0	0	0	0	0	0	0	0
932	None	None	None	None	None	0	0	0.3333333333333333	2	0.6666666666666666	4	0.6666666666666666	0.5	5	3	2	2	0	0.75	3	4	0.5333333333333333	8	0.3333333333333333	0	0.6010405114697928	0.8980445399075461	0.5889914114735304	0.6965379599204725	0.9070724330239572	0.9392450360350908	0.813341529157169	0.8715715097965709	0.7	0.6	0.0
6728	0.09253183272115542	0.04135876012616823	0.04134993886912757	0.7047032012307586	None	0	0	0.16666666666666666	2	0.9375	15	0.5294117647058824	0.875	16	14	1	1	0	0.11764705882352941	17	2	1.2	18	0.25	0	0.6702319975501622	0.8953075734645166	0.3563099451735513	0.925028789420769	0.5527835842750267	0.9052759895441319	0.8567370464285845	0.9093214522936386	1.0	0.0625	0.0
963	None	None	None	None	None	0	0	0.5	2	0.6666666666666666	2	0.8333333333333334	0	0	0	4	3	0	0.6666666666666666	2	3	0.3333333333333333	5	0.25	0.6666666666666666	0	0	0	0	0	0	0	0	0	0	0
178	None	None	None	None	None	0	0	0.125	1	1.0	9	0.6111111111111112	0.4444444444444444	4	4	6	7	0	0.5	6	3	0.7333333333333333	11	0.4375	1.0	0.11723294767386935	0.9785950028233491	0.21660986973536028	0.9674592063769243	0.7033407278943534	0.5836973230132142	0.9283119452728602	0.9253628394203691	0.25	1.0	0.0
4872	0.09117220521149512	0.03474827230846	0.034652967464662725	0.6700632524343424	None	0	0	0.15384615384615385	2	0.9411764705882353	16	0.5277777777777778	0.8823529411764706	17	15	1	1	0	0.1111111111111111	2	18	1.2666666666666666	19	0.25	0	0.8044331533682614	0.8493648366225893	0.4314909128606229	0.9103561671789873	0.6560854898087289	0.8417127698909588	0.7637672241348049	0.8705934036335441	1.0	0.058823529411764705	0.0
351	None	None	None	None	None	0	0	0.75	3	0.3333333333333333	1	0.625	0.3333333333333333	3	1	1	4	0	0.5	4	2	0.3333333333333333	5	1.0	0.6666666666666666	0.35776952291472486	0.8991955777319419	0.32330950856202373	0.5509380620514001	0.49520209121319586	0.813373959753702	0.736311899080525	0.7838572773855047	0.5	0.3333333333333333	0.40231721919213914
3099	0.0036545319930873696	0.0026966764332592616	0.0026966538187301135	0.9884195066068073	None	0	0	0.75	3	0.3333333333333333	1	0.625	0.3333333333333333	3	1	1	1	0	0.5	2	4	0.3333333333333333	5	0.25	0.6666666666666666	0.5429304132287385	0.5313439434657605	0.16559962560008445	0.8422323122272911	0.7075857458016906	0.6098691843966368	0.9033601524166777	0.6789778416980436	1.0	0.3333333333333333	0.0
5099	0.05604107541948297	0.0204727436540372	-0.016742767658432484	0.7865199125457482	None	0	0	0.2	2	0.9166666666666666	11	0.5384615384615384	0.8333333333333334	12	10	1	2	0	0.15384615384615385	13	2	0.9333333333333333	14	0.5	0	0.7405375378028556	0.7709822819060013	0.3563099451735513	0.9332635413161107	0.6742739437128266	0.9113273305824817	0.8593794400510317	0.8870127344067049	0.5416666666666666	0.08333333333333333	0.0
7349	0.09337372801984245	0.03474412363240279	0.03454807153488731	0.6813481167200237	None	0	0	0.14285714285714285	2	0.9444444444444444	17	0.5263157894736842	0.8888888888888888	18	16	1	2	0	0.10526315789473684	2	19	1.3333333333333333	20	0.5	0	0.7719452991525474	0.9187825747353698	0.5008370850042305	0.928770249424027	0.6560854898087289	0.8120102867496299	0.8454859925645807	0.8958865008943022	0.5277777777777778	0.05555555555555555	0.0
2697	0.005586510507847148	0.0008701693751053231	0.0005382305526544754	0.9832899703658091	None	0	0	0.25	1	1.0	4	0.6	0.75	4	3	1	2	0	0.4	5	2	0.4	6	0.4	0	0.7460716473071222	0.705849587772457	0.3939004290170871	0.8901125434757001	0.574324617094701	0.8742923409999366	0.7797412539213108	0.8369288735101643	0.625	0	0.0
2166	None	None	None	None	None	0	0	1.0	2	0.0	0	0.75	0	1	0	1	0	0	1.0	2	2	0.2	3	0.0	0	0	0	0	0	0	0	0	0	0	0	0
3019	0.005502941438347795	0.0008709152170448091	0.0008684771467390282	0.9969899813947654	None	0	0	0.6	3	0.4	2	0.875	0.2	3	1	3	2	0	0.5	4	2	0.4666666666666667	7	0.25	0	0.526196032081095	0.602818076355922	0.40658813242634545	0.8444517691195224	0.6707459721982709	0.7029960500510348	0.7439930379231321	0.7291247013820098	0.6666666666666666	0	0.0
1446	None	None	None	None	None	0	0	0.75	3	0.3333333333333333	1	0.5555555555555556	0.3333333333333333	1	1	3	2	0	1.0	3	3	0.3333333333333333	5	0.2	1.0	1.0	0.5	0.1	0.5	0.8503569957292537	0.5	0.9808780033635345	0.5	1.0	0	0.0
6956	0.09667416613407318	0.03558645917784759	0.03458049999620266	0.6834145600622944	None	0	0	0.14285714285714285	2	0.9444444444444444	17	0.5263157894736842	0.8888888888888888	18	16	1	2	0	0.10526315789473684	2	19	1.3333333333333333	20	0.5	0	0.7719452991525474	0.9187825747353698	0.5008370850042305	0.928770249424027	0.6560854898087289	0.8120102867496299	0.8454859925645807	0.8958865008943022	0.5277777777777778	0.05555555555555555	0.0
5370	0.11184202280343218	0.03557078914065966	0.034953247667946566	0.6736977063325581	None	0	0	0.14285714285714285	2	0.9473684210526315	18	0.525	0.8947368421052632	19	17	1	1	0	0.1	2	20	1.4	21	0.25	0	0.4618370330004245	0.9221283950498976	0.43830044874250607	0.9328380952234644	0.6560854898087289	0.8003750575508849	0.8118404018678261	0.8969509624418793	1.0	0.05263157894736842	0.0
1388	None	None	None	None	None	0	0	0.2727272727272727	3	0.7857142857142857	11	0.3333333333333333	0.7857142857142857	12	11	3	2	0	0.3333333333333333	12	4	1.0666666666666667	16	0.2222222222222222	0.5	0.39410818975143136	0.8547580636880966	0.8495365873306107	0.946146642326896	0.8060273039389173	0.8509054949050765	0.8910141225170572	0.8934767493065326	0.5416666666666666	0	0.0
4777	0.057248194414305405	0.024983797423126047	-0.010117615766424245	0.7838234149538335	None	0	0	0.2	2	0.9166666666666666	11	0.5384615384615384	0.8333333333333334	12	10	1	2	0	0.15384615384615385	13	2	0.9333333333333333	14	0.5	0	0.7448642619123133	0.7869426610368808	0.3939004290170871	0.9343842933080299	0.6942023399589214	0.9003507253834019	0.8337522318848964	0.8864114099753103	0.5833333333333334	0.08333333333333333	0.0
6309	0.11241714395144616	0.028783335878489417	0.02820953589973504	0.705905485402563	None	0	0	0.14285714285714285	2	0.9444444444444444	17	0.5263157894736842	0.8888888888888888	18	16	1	1	0	0.10526315789473684	2	19	1.3333333333333333	20	0.25	0	0.6307203223947251	0.9254368872985071	0.5478510358639369	0.9371950631937835	0.6560854898087289	0.7979364952472419	0.865098165050459	0.9000974886612126	1.0	0.05555555555555555	0.0
904	None	None	None	None	None	0	0	0.5	2	0.6666666666666666	2	0.8333333333333334	0	0	0	4	0	0	0.6666666666666666	2	3	0.3333333333333333	5	0.0	0.6666666666666666	0	0	0	0	0	0	0	0	0	0	0
7320	0.11998003400384644	0.042604199586465406	0.03374071890923816	0.6774088528607493	None	0	0	0.14285714285714285	2	0.9473684210526315	18	0.525	0.8947368421052632	19	17	1	1	0	0.1	2	20	1.4	21	0.25	0	0.8044331533682614	0.9242148052699742	0.43830044874250607	0.9343707404242757	0.6560854898087289	0.8065318279361274	0.8298717129030251	0.8997852909453141	1.0	0.05263157894736842	0.0
5393	0.08661922245138912	0.04128048190330324	0.023148138630392275	0.7349133956838971	None	0	0	0.14285714285714285	2	0.9444444444444444	17	0.5263157894736842	0.8888888888888888	18	16	1	1	0	0.10526315789473684	2	19	1.3333333333333333	20	0.25	0	0.8056405387630704	0.9183218371141695	0.5008370850042305	0.9313793893311269	0.6560854898087289	0.8130483898675644	0.8372999837014196	0.897147583771467	1.0	0.05555555555555555	0.0
5224	0.08503532060082597	0.015847685832371176	0.01519317526161244	0.7402008253510586	None	0	0	0.16666666666666666	2	0.9375	15	0.5294117647058824	0.875	16	14	1	2	0	0.11764705882352941	17	2	1.2	18	0.5	0	0.7405375378028556	0.8557750614658307	0.4305117198401973	0.8821539140006502	0.724793514952919	0.9130465728813245	0.889077076470801	0.8857802756977026	0.625	0.0625	0.0
90	None	None	None	None	None	0	0	0.4	2	0.8	4	0.5833333333333334	0.4	3	2	3	2	0	0.3333333333333333	6	2	0.4666666666666667	7	0.2222222222222222	0	0.24420117833240979	0.636287834295204	0.39678170219511616	0.6055974093467891	0.18582832650448902	0.8445117695180218	0.7087619805216903	0.7095995638555496	0.6666666666666666	0.3333333333333333	0.0
4371	0.03915923939418106	0.006649945781385416	-0.0035390478110415903	0.8349539916485035	None	0	0	0.25	2	0.8888888888888888	8	0.55	0.7777777777777778	9	7	1	3	0	0.2	10	2	0.7333333333333333	11	0.75	0	0.8068479241578792	0.7967044520537709	0.5899871577468736	0.953897351334861	0.8563886486142938	0.9031665477473589	0.9059721688307892	0.9010970912585147	0.5555555555555556	0.1111111111111111	0.0
5924	0.1254182263694215	0.023737299767427823	0.023428023270155862	0.6334664843692135	None	0	0	0.14285714285714285	2	0.9444444444444444	17	0.5263157894736842	0.8888888888888888	18	16	1	1	0	0.10526315789473684	2	19	1.3333333333333333	20	0.25	0	0.4618370330004245	0.9257929492943765	0.43830044874250607	0.9321001678980215	0.6560854898087289	0.7967390070772501	0.8576693390623992	0.8974994948134833	1.0	0.05555555555555555	0.0
4593	0.046549281856182775	0.01763537257218271	0.017479911374208984	0.6291674776662818	None	0	0	0.25	2	0.8888888888888888	8	0.55	0.7777777777777778	9	7	1	2	0	0.2	2	10	0.7333333333333333	11	0.5	0	0.6843153382165126	0.7806298941297103	0.4314909128606229	0.8750842099343336	0.5260153392013291	0.9016943655160926	0.7949251500668645	0.8594511023123597	0.5555555555555556	0.1111111111111111	0.0
6537	0.06749197069187571	0.023204807586015622	-0.015405139386941798	0.7612083460767883	None	0	0	0.16666666666666666	2	0.9333333333333333	14	0.53125	0.8666666666666667	15	13	1	3	0	0.125	16	2	1.1333333333333333	17	0.75	0	0.8044331533682614	0.915596160632831	0.5581689683296427	0.9162624244135437	0.7679835623662742	0.9271179042070455	0.8948761011635269	0.9198225461340912	0.26666666666666666	0.06666666666666667	0.0
5232	0.10779596226561099	0.03305904357799461	0.028250097212135748	0.6358062958219224	None	0	0	0.14285714285714285	2	0.9473684210526315	18	0.525	0.8947368421052632	19	17	1	1	0	0.1	2	20	1.4	21	0.25	0	0.6843153382165126	0.8751369149151482	0.43830044874250607	0.9343220059795021	0.6560854898087289	0.8302485084459434	0.8131047322679463	0.8872749341838194	1.0	0.05263157894736842	0.0
2826	0.0035704943659214876	0.00046262700156725567	0.0004625492561584808	0.9905745125886838	None	0	0	0.75	3	0.3333333333333333	1	0.625	0.3333333333333333	3	1	1	1	0	0.5	2	4	0.3333333333333333	5	0.25	0.6666666666666666	0.5429304132287385	0.761410669349077	0.2584755296082303	0.6077397464763081	0.7075857458016906	0.5115114844765476	0.884207599950035	0.6336950008943146	1.0	0.3333333333333333	0.0
7160	0.1068098248724418	0.037491113388749026	0.020816104115925785	0.6361512133743601	None	0	0	0.14285714285714285	2	0.9444444444444444	17	0.5263157894736842	0.8888888888888888	18	16	1	1	0	0.10526315789473684	2	19	1.3333333333333333	20	0.25	0	0.7258460295666488	0.929637542360419	0.43830044874250607	0.9234201652085458	0.6560854898087289	0.8340477267953849	0.803810209924535	0.9027790799709456	1.0	0.05555555555555555	0.0
5870	0.09097738841988494	0.037467869786317456	0.017266115332647488	0.7107007527448608	None	0	0	0.16666666666666666	2	0.9333333333333333	14	0.53125	0.8666666666666667	15	13	1	2	0	0.125	16	2	1.1333333333333333	17	0.5	0	0.7405375378028556	0.9133348984877717	0.5047134945068432	0.8962466458274988	0.48979266890138806	0.9264125945574225	0.8958771781228761	0.9127776816459057	0.6333333333333333	0.06666666666666667	0.0
5632	0.09308289638333818	0.03762393327348037	0.022221887377528397	0.7066710366704645	None	0	0	0.16666666666666666	2	0.9333333333333333	14	0.53125	0.8666666666666667	15	13	1	2	0	0.125	16	2	1.1333333333333333	17	0.5	0	0.7405375378028556	0.9046893156578764	0.5286590134896609	0.8918092672905181	0.48979266890138806	0.9201215215406495	0.8526271383979883	0.9061863989089964	0.6333333333333333	0.06666666666666667	0.0
5404	0.10188367848858071	0.034255134209092625	0.034138126512641156	0.6750751292845302	None	0	0	0.14285714285714285	2	0.9444444444444444	17	0.5263157894736842	0.8888888888888888	18	16	1	2	0	0.10526315789473684	19	2	1.3333333333333333	20	0.5	0	0.7331614069520787	0.9204028761972911	0.4305117198401973	0.9007737183518183	0.4460963736327056	0.9240194811663566	0.8804355040511678	0.9155975350778561	0.611111111111111	0.05555555555555555	0.0
27	None	None	None	None	None	0	0	1.0	2	0.0	0	1.0	0	2	0	0	0	0	0.3333333333333333	3	1	0.2	3	0.0	1.0	0	0	0	0	0	0	0	0	0	0	0
7417	0.09204606734144563	0.03733520683499917	0.0371990548952089	0.6694429357432314	None	0	0	0.14285714285714285	2	0.9473684210526315	18	0.525	0.8947368421052632	19	17	1	1	0	0.1	2	20	1.4	21	0.25	0	0.6843153382165126	0.8776724301113902	0.43830044874250607	0.8956495845061989	0.6560854898087289	0.8354787791372711	0.7637672241348049	0.8715921797942191	1.0	0.05263157894736842	0.0
6996	0.09589760455916939	0.03934068139358144	0.039142872861145234	0.7244975244269931	None	0	0	0.14285714285714285	2	0.9444444444444444	17	0.5263157894736842	0.8888888888888888	18	16	1	2	0	0.10526315789473684	2	19	1.3333333333333333	20	0.5	0	0.7719452991525474	0.8676870605794998	0.43830044874250607	0.939277798712923	0.6688444786741463	0.799073019779767	0.8210335761182909	0.8807961651115407	0.5277777777777778	0.05555555555555555	0.0
4531	0.03325136164991629	0.007614107793580955	-0.00752134081114225	0.6414289237313595	None	0	0	0.2857142857142857	2	0.875	7	0.5555555555555556	0.75	8	6	1	1	0	0.2222222222222222	9	2	0.6666666666666666	10	0.25	0	0.6702319975501622	0.7959386756989176	0.3939004290170871	0.9381594004036189	0.6930190550039358	0.9130877205608081	0.845578392922548	0.8951190968320246	1.0	0.125	0.0
5937	0.10609310245711451	0.039941836044755825	0.02637081915985706	0.6272424388581022	None	0	0	0.15384615384615385	2	0.9411764705882353	16	0.5277777777777778	0.8823529411764706	17	15	1	1	0	0.1111111111111111	2	18	1.2666666666666666	19	0.25	0	0.4687108499168944	0.9415305683918487	0.43830044874250607	0.9336829279856612	0.6560854898087289	0.8038089874398812	0.8983061496396865	0.9070375667949973	1.0	0.058823529411764705	0.0
5639	0.12386852945747973	0.03534689370599972	0.03271633634262866	0.6829196409222655	None	0	0	0.14285714285714285	2	0.9444444444444444	17	0.5263157894736842	0.8888888888888888	18	16	1	2	0	0.10526315789473684	2	19	1.3333333333333333	20	0.5	0	0.6331350931843429	0.9237464718662823	0.43830044874250607	0.9323436676435082	0.6560854898087289	0.8050192881225882	0.8372999837014196	0.8983051689768735	0.5277777777777778	0.05555555555555555	0.0
4390	0.07334396875918246	0.0236311220582618	0.02287515741599396	0.7002762593074747	None	0	0	0.16666666666666666	2	0.9333333333333333	14	0.53125	0.8666666666666667	15	13	1	1	0	0.125	2	16	1.1333333333333333	17	0.25	0	0.8044331533682614	0.775838917529975	0.3563099451735513	0.9123865489947666	0.5296494613935778	0.8902035927942992	0.7949251500668645	0.8690415151764929	1.0	0.06666666666666667	0.0
954	None	None	None	None	None	0	0	0.75	3	0.5	2	0.5	0.25	1	1	4	1	0	0.75	4	3	0.4	6	0.08333333333333333	1.0	1.0	0.5	0.1281046134190274	0.5	0.8503569957292537	0.5	0.9782634131621298	0.5	1.0	0	0.0
1596	None	None	None	None	None	0	0	0.6	3	0.4	2	0.875	0.2	3	1	3	1	0	0.5	4	2	0.4666666666666667	7	0.125	0	0.526196032081095	0.7485711278191981	0.3453205997437543	0.8357931374722285	0.6707459721982709	0.7029960500510348	0.8035249227202101	0.7673287281088076	1.0	0	0.0
5636	0.07537057080936131	0.02075429383707161	-0.012133863572061483	0.7260982584225075	None	0	0	0.16666666666666666	2	0.9375	15	0.5294117647058824	0.875	16	14	1	2	0	0.11764705882352941	17	2	1.2	18	0.5	0	0.7522639041427114	0.8435895513521581	0.32447958426604345	0.887129961602785	0.7126655772791908	0.9077486012103966	0.872966714695267	0.8819606048040528	0.53125	0.0625	0.0
4398	0.04445056371496665	0.013251398070963928	0.006136774424007754	0.7088441130348389	None	0	0	0.2222222222222222	2	0.9090909090909091	10	0.5416666666666666	0.8181818181818182	11	9	1	1	0	0.16666666666666666	12	2	0.8666666666666667	13	0.25	0	0.8044331533682614	0.8009005269302836	0.3719525075494076	0.918162772151787	0.4422568708562128	0.9462126497776939	0.8849296876220121	0.9025309315589941	1.0	0.09090909090909091	0.0
6356	0.06945608292324867	0.03534587204040791	0.03211593498018858	0.7161745116594667	None	0	0	0.16666666666666666	2	0.9333333333333333	14	0.53125	0.8666666666666667	15	13	1	2	0	0.125	16	2	1.1333333333333333	17	0.5	0	0.7405375378028556	0.8390516333176112	0.4314909128606229	0.8960126822511468	0.5260153392013291	0.9016618525354728	0.8006483549337227	0.8815196948744717	0.5666666666666667	0.06666666666666667	0.0
6957	0.10971445034620728	0.038332172985419063	0.03546487699613765	0.7336161491390139	None	0	0	0.14285714285714285	2	0.9473684210526315	18	0.525	0.8947368421052632	19	17	1	1	0	0.1	2	20	1.4	21	0.25	0	0.4618370330004245	0.9219418620596791	0.43830044874250607	0.9339836760511225	0.6560854898087289	0.8003750575508849	0.8118404018678261	0.8974378670219597	1.0	0.05263157894736842	0.0
940	None	None	None	None	None	0	0	0.75	3	0.3333333333333333	1	0.5555555555555556	0.3333333333333333	1	1	3	2	0	1.0	3	3	0.3333333333333333	5	0.2	1.0	1.0	0.5	0.1	0.5	0.8503569957292537	0.5	0.9808780033635345	0.5	1.0	0	0.0
6798	0.08951221997968353	0.011596624543765146	0.007552241821617082	0.6709739929136447	None	0	0	0.16666666666666666	2	0.9375	15	0.5294117647058824	0.875	16	14	1	2	0	0.11764705882352941	17	2	1.2	18	0.5	0	0.7405375378028556	0.8751265312430708	0.48227277777468747	0.8984160311815821	0.4909759538563737	0.9158081493345089	0.8546182492316223	0.8976309501651768	0.625	0.0625	0.0
2776	0.0020167587978425095	0.001099101116116224	0.0010977813935786325	0.9844024996771632	None	0.5	1	0.8333333333333334	5	0.14285714285714285	1	0.45	0.14285714285714285	5	1	3	2	0	0.8	4	5	0.6	9	0.3333333333333333	0.4	0.5225677217263585	0.7578624002718046	0.3703236176561754	0.9321846433106483	0.2622695056264612	0.6827131481274443	0.7703439828389387	0.8189627043756915	0.6	0	0.0
7504	0.09397822082579714	0.03709073739971272	0.03585087158426086	0.7070523784553834	None	0	0	0.15384615384615385	2	0.9411764705882353	16	0.5277777777777778	0.8823529411764706	17	15	1	2	0	0.1111111111111111	2	18	1.2666666666666666	19	0.5	0	0.8044331533682614	0.8664536814865677	0.43830044874250607	0.9436270427136217	0.6816034675395638	0.8041491828960501	0.8298717129030251	0.8842572288835506	0.5294117647058824	0.058823529411764705	0.0
1040	None	None	None	None	None	0	0	0.6666666666666666	2	0.5	1	0.6666666666666666	0	2	0	1	1	0	0.6666666666666666	3	2	0.26666666666666666	4	0.25	0.6666666666666666	0	0	0	0	0	0	0	0	0	0	0
1030	None	None	None	None	None	0	0	0.3333333333333333	2	0.8333333333333334	5	0.8888888888888888	0	1	0	6	0	0	1.0	3	3	0.5333333333333333	8	0.0	0	0	0	0	0	0	0	0	0	0	0	0
2368	None	None	None	None	None	0	0	0.6	3	0.4	2	0.875	0.2	3	1	3	0	0	0.5	4	2	0.4666666666666667	7	0.0	0	0.526196032081095	0.8572467447294941	0.2840530670611631	0.800457311672659	0.6707459721982709	0.7029960500510348	0.8686492660696752	0.7937680302963384	0	0	0.0
2385	None	None	None	None	None	0	0	0.25	2	0.8	8	0.75	0.4	5	4	6	4	0	1.0	4	4	0.8	12	0.26666666666666666	0	0.1878733591307215	0.8322239138811613	0.5235089377296188	0.745411368578437	0.2641002004492607	0.9437410808284376	0.8079341340303531	0.8619857631256157	0.30000000000000004	0.8	0.0
1766	None	None	None	None	None	0	0	1.0	1	0	0	1.0	0	0	0	1	0	0	0.5	2	1	0.13333333333333333	2	0.0	0	0	0	0	0	0	0	0	0	0	0	0
5590	0.07032008971262359	0.03186467093250305	0.0304105345404159	0.7082628907581094	None	0	0	0.18181818181818182	2	0.9285714285714286	13	0.5333333333333333	0.8571428571428571	14	12	1	2	0	0.13333333333333333	15	2	1.0666666666666667	16	0.5	0	0.7405375378028556	0.7490738559437473	0.3563099451735513	0.890275232200616	0.6742739437128266	0.8985798195024567	0.8563125979793303	0.8568773261209611	0.5714285714285714	0.07142857142857142	0.0
3542	0.004598664425897484	0.002140596625693887	0.002134748717411763	0.9867585353811933	None	0	0	0.75	3	0.5	2	0.6	0.5	5	2	0	1	0	0.4	2	5	0.4	6	1.0	0.5	0.5429304132287385	0.8796067804130624	0.2584755296082303	0.8094791284319566	0.7075857458016906	0.7541776018344453	0.864724896928822	0.8203597200075641	1.0	0.2	0.0
544	None	None	None	None	None	0	0	0.125	2	0.9090909090909091	20	0.5714285714285714	0.7272727272727273	18	16	5	2	0	0.8571428571428571	6	7	1.6	24	0.16666666666666666	0.4	0.3741368580981727	0.9176647197103452	0.9203357977978287	0.9509595740026846	0.27449590133906737	0.8177064866923016	0.9475918339744318	0.9082329926803759	0.5277777777777778	0.16666666666666666	0.0
7497	0.07322362383473328	0.01266784810014521	-0.00030561191131423773	0.6475809105736388	None	0	0	0.16666666666666666	2	0.9333333333333333	14	0.53125	0.8666666666666667	15	13	1	0	0	0.125	16	2	1.1333333333333333	17	0.0	0	0.6843153382165126	0.8097967973547843	0.3563099451735513	0.9199350481849666	0.7689960580769288	0.9073475790431863	0.8942605061951954	0.886680680268763	0	0	0.0
5448	0.08313205538967373	0.028030721770114595	0.01349467630756337	0.7037628613144256	None	0	0	0.16666666666666666	2	0.9333333333333333	14	0.53125	0.8666666666666667	15	13	1	2	0	0.125	16	2	1.1333333333333333	17	0.5	0	0.7405375378028556	0.9132997318945628	0.5047134945068432	0.8962466458274988	0.48979266890138806	0.9203467120839701	0.8958771781228761	0.910462171466863	0.6333333333333333	0.06666666666666667	0.0
3441	0.0018868517139778997	0.00040198357668026963	3.667370869486843e-05	0.9853015703041238	None	0	0	0.75	3	0.3333333333333333	1	0.5555555555555556	0.3333333333333333	3	1	1	2	0	1.0	3	3	0.3333333333333333	5	0.5	1.0	0.690034628427309	0.8704624773418767	0.3351546055113136	0.7986294383073159	0.7075857458016906	0.8037716335932404	0.878067235313803	0.8269666663507559	0.6666666666666666	0.3333333333333333	0.0
2627	1.1483115884092642e-05	2.9985450004805424e-07	2.858758989107826e-07	0.9999938486219476	None	0	0	0.3333333333333333	2	0.6666666666666666	4	0.6666666666666666	0.16666666666666666	1	1	6	0	0	0.75	3	4	0.5333333333333333	8	0.0	0.4	1.0	0.5	0.1	0.5	0.13259895970644436	0.5	0.9847518197913557	0.5	0	0	0.0
1886	None	None	None	None	None	0	0	0.09090909090909091	1	1.0	14	0.64	0.6428571428571429	10	9	5	4	0	1.0	5	5	1.0666666666666667	16	0.3076923076923077	0.6666666666666666	0.25368870022099943	0.8945145736106224	0.7680695636558608	0.9034708850120993	0.271526588515418	0.7926289228059318	0.9360039419902949	0.8704546122832987	0.25	0.5	0.0
3938	0.0037718191331194213	0.0006231327693976633	0.0006231326327308262	0.982512952626321	None	0	0	0.75	3	0.5	2	0.6	0.5	4	2	1	1	0	0.4	2	5	0.4	6	0.25	0.5	0.5562459829098767	0.5332398256499258	0.34325301956384485	0.8008960785901345	0.7523404592745265	0.6161487280263079	0.8415551758065922	0.6606288265169408	1.0	0.25	0.0
3333	0.0017260178910875803	0.0001064557392500724	2.8574622537136117e-05	0.9951262713528225	None	0	0	0.75	3	0.3333333333333333	1	0.5555555555555556	0	2	0	2	1	0	1.0	3	3	0.3333333333333333	5	0.16666666666666666	0.6666666666666666	0	0	0	0	0	0	0	0	0	0	0
2770	0.0023343867824576828	0.0009590924231724037	0.00095909149493393	0.9904730692315787	None	0	0	0.75	3	0.3333333333333333	1	0.625	0.3333333333333333	2	1	2	1	0	0.5	2	4	0.3333333333333333	5	0.14285714285714285	0.6666666666666666	0.5562459829098767	0.5332398256499258	0.34325301956384485	0.7001001686667028	0.7523404592745265	0.6100558852349107	0.8439198768306562	0.6168405268733885	1.0	0	0.0
1635	None	None	None	None	None	0	0	0.6666666666666666	2	0.5	1	0.6666666666666666	0	0	0	3	1	0	0.6666666666666666	2	3	0.26666666666666666	4	0.1	0	0	0	0	0	0	0	0	0	0	0	0
4156	0.05317208132445557	0.007801837997764803	-0.006547496403707084	0.7824567597351493	None	0	0	0.2	2	0.9230769230769231	12	0.5357142857142857	0.8461538461538461	13	11	1	2	0	0.14285714285714285	14	2	1.0	15	0.5	0	0.7428522479663038	0.8284040352069719	0.5899871577468736	0.9368782502708843	0.5296494613935778	0.9125858677720009	0.8178068368860388	0.9007712749549289	0.5769230769230769	0.07692307692307693	0.0
4034	0.03555056409118479	0.006988685077812712	-0.006973651173636648	0.5919489842060377	None	0	0	0.25	2	0.9	9	0.5454545454545454	0.8	10	8	1	2	0	0.18181818181818182	11	2	0.8	12	0.5	0	0.656148656883812	0.878519935278662	0.37939169581229193	0.9249787471542488	0.8360052890258366	0.9112143609770621	0.8866040832761494	0.9066172449568575	0.55	0.1	0.0
2366	None	None	None	None	None	0	0	0.4	2	0.8	4	0.7	0.2	1	1	5	1	0	0.4	5	2	0.4666666666666667	7	0.07142857142857142	0.6666666666666666	0.9432197635233811	0.5	0.1281046134190274	0.5	0.8503569957292537	0.5	0.9745035212608338	0.5	1.0	0	0.0
173	None	None	None	None	None	0	0	0.2	2	0.8333333333333334	10	0.35	0.75	11	9	2	4	0	0.625	5	8	0.9333333333333333	14	0.6666666666666666	0.3333333333333333	0.31163746482643934	0.9037713340839558	0.8853927202048368	0.9286890942942972	0.452237257598158	0.8961809697882945	0.9199550710667637	0.9105760574215118	0.22727272727272727	0.2727272727272727	0.0
5028	0.10106523197708916	0.02994496922793147	0.027005583867078114	0.6693197554426755	None	0	0	0.14285714285714285	2	0.9473684210526315	18	0.525	0.8947368421052632	19	17	1	1	0	0.1	2	20	1.4	21	0.25	0	0.8044331533682614	0.9258894677800542	0.661710628553066	0.9375113196813167	0.6560854898087289	0.8080429389541337	0.8118404018678261	0.902348404000348	1.0	0.05263157894736842	0.0
3769	0.007644043176307507	0.0007324738483730378	-0.0007324652260093063	0.9859156333823957	None	0	0	0.75	3	0.5	2	0.6	0.5	5	2	0	1	0	0.4	5	2	0.4	6	1.0	0.5	0.41792995277997297	0.9206595536089567	0.4885600498781379	0.8219657288059248	0.7075857458016906	0.848404173729151	0.894433592054545	0.8700123586944536	1.0	0.2	0.0
7536	0.07412561242112904	0.026860700858997614	0.022158337452490358	0.7098128770906156	None	0	0	0.16666666666666666	2	0.9375	15	0.5294117647058824	0.875	16	14	1	2	0	0.11764705882352941	17	2	1.2	18	0.5	0	0.7331614069520787	0.884513389460901	0.48007496317514187	0.8974209590742614	0.5079040040513586	0.9013135956774031	0.8278814673978412	0.8946263471801121	0.5625	0.0625	0.0
7317	0.04211107354945917	0.0057124145358523355	-0.0056935187556922786	0.7455583515522505	None	0	0	0.18181818181818182	2	0.9285714285714286	13	0.5333333333333333	0.8571428571428571	14	12	1	2	0	0.13333333333333333	15	2	1.0666666666666667	16	0.5	0	0.656148656883812	0.8128711058975592	0.3563099451735513	0.9538471835911208	0.8126923533456113	0.9163223315198908	0.8906039807303749	0.9086204278587527	0.5357142857142857	0.07142857142857142	0.0
1353	None	None	None	None	None	0	0	0.6	3	0.4	2	0.875	0	1	0	5	2	0	0.5	2	4	0.4666666666666667	7	0.15384615384615385	0.8	0	0	0	0	0	0	0	0	0	0	0
6884	0.12431244792142576	0.03164856767878178	0.03150622769145047	0.6342028885428805	None	0	0	0.14285714285714285	2	0.9473684210526315	18	0.525	0.8947368421052632	19	17	1	1	0	0.1	2	20	1.4	21	0.25	0	0.5215188642121921	0.9183256319293557	0.6883240650339846	0.951611992858998	0.721080605636703	0.8049818058815646	0.8583491180282348	0.9065439304998593	1.0	0.05263157894736842	0.0
76	None	None	None	None	None	0	0	0.15384615384615385	2	0.9411764705882353	16	0.6333333333333333	0.6470588235294118	12	11	6	4	0	0.8333333333333334	5	6	1.2666666666666666	19	0.26666666666666666	0.7142857142857143	0.25368870022099943	0.8834133276748827	0.891902388746334	0.8975944741133951	0.27449590133906737	0.8184202248155954	0.9475918339744318	0.8699525086480583	0.375	0.4166666666666667	0.0
3069	0.0009998407184653609	0.0003588188339152844	0.00035881634973996277	0.9966205324145967	None	0	0	1.0	2	0.0	0	1.0	0	1	0	1	2	0	0.3333333333333333	1	3	0.2	3	0.4	1.0	0	0	0	0	0	0	0	0	0	0	0
219	None	None	None	None	None	0	0	0.5	3	0.42857142857142855	3	0.5	0.42857142857142855	5	3	3	1	0	0.5	6	3	0.6	9	0.125	0.3333333333333333	0.14745812214712725	0.7958750807093369	0.13789703196349362	0.5584943143909996	0.9525298596034701	0.8442481521412122	0.978498147687148	0.749381316052605	1.0	0.6	0.0
4691	0.054491488898046773	0.022171015862869594	0.017489367820498695	0.7661036404567881	None	0	0	0.2	2	0.9166666666666666	11	0.5384615384615384	0.8333333333333334	12	10	1	2	0	0.15384615384615385	13	2	0.9333333333333333	14	0.5	0	0.8068479241578792	0.7839377480098251	0.47314855146021245	0.9544070834724827	0.8205674551034221	0.9036397699995681	0.8416377108298774	0.8993007713861754	0.5833333333333334	0.08333333333333333	0.0
563	None	None	None	None	None	0	0	0.3333333333333333	1	1.0	2	1.0	0	0	0	3	0	0	1.0	2	2	0.26666666666666666	4	0.0	0	0	0	0	0	0	0	0	0	0	0	0
5768	0.07834683696389366	0.01819798044944528	-0.005539624084318465	0.6922750200605512	None	0	0	0.14285714285714285	2	0.9473684210526315	18	0.525	0.8947368421052632	19	17	1	2	0	0.1	20	2	1.4	21	0.5	0	0.7405375378028556	0.8391038130298875	0.3563099451735513	0.8837268424109677	0.7689960580769288	0.9062796396325238	0.8774469429584018	0.8789939819813859	0.5526315789473684	0.05263157894736842	0.0
7508	0.07461147983765622	0.03086950227294638	0.028402024074993825	0.6964515188979836	None	0	0	0.15384615384615385	2	0.9411764705882353	16	0.5277777777777778	0.8823529411764706	17	15	1	2	0	0.1111111111111111	18	2	1.2666666666666666	19	0.5	0	0.7257852761013017	0.9016815773754732	0.5047134945068432	0.8927951576072175	0.48979266890138806	0.9101669178635377	0.8526271383979883	0.9017758159689739	0.5588235294117647	0.058823529411764705	0.0
6336	0.07978932602200875	0.025557156823197213	0.025504535698092558	0.6326366805828959	None	0	0	0.13333333333333333	2	0.95	19	0.5238095238095238	0.9	20	18	1	1	0	0.09523809523809523	2	21	1.4666666666666666	22	0.25	0	0.744374245792387	0.8261575597690549	0.43830044874250607	0.9236556648333101	0.6560854898087289	0.8416568879321604	0.7606826140911247	0.8707316397990313	1.0	0.05	0.0
5248	0.08255818039096662	0.036404967824525236	0.0364049172139661	0.6545341947706588	None	0	0	0.14285714285714285	2	0.9444444444444444	17	0.5263157894736842	0.8888888888888888	18	16	1	1	0	0.10526315789473684	2	19	1.3333333333333333	20	0.25	0	0.744374245792387	0.8766706235207056	0.4348956808015645	0.9006482163921136	0.6560854898087289	0.8414153305197623	0.789494064695389	0.8748828064880516	1.0	0.05555555555555555	0.0
2558	4.4240834149647204e-06	1.9040705985379987e-08	-2.273047325577262e-09	0.9999989604440711	None	1.0	1	1.0	4	0.25	1	0.6666666666666666	0	2	0	3	0	0	1.0	3	3	0.4	6	0.0	0.6666666666666666	0	0	0	0	0	0	0	0	0	0	0
2736	0.011432988057554197	0.0014612046636459384	0.0014083780796067843	0.9842837953380554	None	0	0	0.2	1	1.0	5	0.5833333333333334	0.6	4	3	2	1	0	0.3333333333333333	6	2	0.4666666666666667	7	0.14285714285714285	0	0.6905578960299301	0.8161973580409762	0.6689074201421754	0.9607934089026214	0.8331900478419755	0.8671828629447129	0.8538464314364228	0.8992266860996191	1.0	0.25	0.0
6921	0.10292247667669845	0.03032069320876165	0.02996423822528962	0.6656761732900849	None	0	0	0.14285714285714285	2	0.9444444444444444	17	0.5263157894736842	0.8888888888888888	18	16	1	1	0	0.10526315789473684	2	19	1.3333333333333333	20	0.25	0	0.8061305548829967	0.8995638055759678	0.43830044874250607	0.9177054961542325	0.6560854898087289	0.8332981748179458	0.7606826140911247	0.8880571984204582	1.0	0.05555555555555555	0.0
5361	0.09829059258361632	0.0105132864037923	-0.005644794039949726	0.7165534495682585	None	0	0	0.14285714285714285	2	0.9444444444444444	17	0.5263157894736842	0.8888888888888888	18	16	1	0	0	0.10526315789473684	2	19	1.3333333333333333	20	0.0	0	0.669059855858292	0.9344713121860061	0.43830044874250607	0.9183881260502587	0.6759468956371358	0.8096834820973704	0.8781232857646932	0.8980153047912576	0	0	0.0
2674	1.2893347282299713e-08	1.201778453977227e-08	-7.637550162682563e-09	0.9999984028739417	None	0	0	0.5	2	0.6666666666666666	2	0.8333333333333334	0	0	0	4	3	0	0.6666666666666666	3	2	0.3333333333333333	5	0.25	0.6666666666666666	0	0	0	0	0	0	0	0	0	0	0
1600	None	None	None	None	None	0	0	0.5	2	0.75	3	1.0	0	0	0	5	3	0	0.6666666666666666	2	3	0.4	6	0.21428571428571427	1.0	0	0	0	0	0	0	0	0	0	0	0
1896	None	None	None	None	None	0.5	2	0.6363636363636364	7	0.2857142857142857	4	0.5333333333333333	0.21428571428571427	5	3	10	0	0	0.8333333333333334	5	6	1.0666666666666667	16	0.0	0.5	0.2800241088925791	0.8127965266386111	0.8994105905571586	0.5704666949089728	0.38674489088479364	0.7888510854624714	0.9389254709007215	0.7356248918225727	0	0	0.0
874	None	None	None	None	None	0	0	0.4	2	0.8	4	1.0	0.6	4	3	2	0	0	0.14285714285714285	7	1	0.4666666666666667	7	0.0	0.3333333333333333	0.4752358000303386	0.9693499707066009	0.2445311485444921	0.6856894992053537	0.7624973437882335	0.8675771007717709	0.9378514315881136	0.884720600602616	0	0	0.0
7117	0.06795970117324977	0.03754256050559159	0.03727209313698443	0.7121618391915613	None	0	0	0.16666666666666666	2	0.9333333333333333	14	0.53125	0.8666666666666667	15	13	1	2	0	0.125	16	2	1.1333333333333333	17	0.5	0	0.7405375378028556	0.8432913223404577	0.4314909128606229	0.8968284469316391	0.5260153392013291	0.910163633650932	0.8502651312156358	0.8863185956689391	0.5666666666666667	0.06666666666666667	0.0
1196	None	None	None	None	None	0	0	0.25	1	1.0	3	0.625	0	1	0	3	1	0	0.5	2	4	0.3333333333333333	5	0.1111111111111111	0	0	0	0	0	0	0	0	0	0	0	0
292	None	None	None	None	None	0	0	1.0	2	0.0	0	1.0	0	2	0	0	0	0	0.3333333333333333	3	1	0.2	3	0.0	1.0	0	0	0	0	0	0	0	0	0	0	0
3420	0.003571219178654357	0.0008783833803727176	0.000872831564779507	0.9891394012119887	None	0	0	0.75	3	0.3333333333333333	1	0.625	0.3333333333333333	4	1	0	1	0	0.5	2	4	0.3333333333333333	5	1.0	0.6666666666666666	0.5429304132287385	0.9270071359362033	0.2584755296082303	0.8777703929233612	0.7075857458016906	0.7421468659440899	0.884025438944713	0.8649173066855718	1.0	0.25	0.0
1122	None	None	None	None	None	0	0	0.25	1	1.0	4	0.6	0	1	0	4	1	0	0.4	2	5	0.4	6	0.09090909090909091	0	0	0	0	0	0	0	0	0	0	0	0
565	None	None	None	None	None	0	0	0.5	1	1.0	1	0.75	0	0	0	2	2	0	1.0	2	2	0.2	3	0.25	0	0	0	0	0	0	0	0	0	0	0	0
5036	0.09629529694631965	0.02193598549625703	0.015451655078338273	0.6957617985665518	None	0	0	0.14285714285714285	2	0.9473684210526315	18	0.525	0.8947368421052632	19	17	1	2	0	0.1	2	20	1.4	21	0.5	0	0.5215188642121921	0.8712467914980119	0.49442276957031783	0.9454208671642965	0.6560854898087289	0.8187589137046534	0.8118404018678261	0.8899916668866844	0.5526315789473684	0.05263157894736842	0.0
5573	0.11922184933540755	0.03773195990658715	0.02780891344637434	0.6906639068720282	None	0	0	0.14285714285714285	2	0.9473684210526315	18	0.525	0.8947368421052632	19	17	1	1	0	0.1	2	20	1.4	21	0.25	0	0.8078279563977319	0.9410157640083687	0.563373721265955	0.9366940710952288	0.6560854898087289	0.8092011061241733	0.8599091192553946	0.9091222993651844	1.0	0.05263157894736842	0.0
6077	0.06925405811192355	0.023183710799359557	0.023003281558858692	0.6744317366933377	None	0	0	0.16666666666666666	2	0.9375	15	0.5294117647058824	0.875	16	14	1	2	0	0.11764705882352941	17	2	1.2	18	0.5	0	0.7405375378028556	0.8433532422783646	0.3939004290170871	0.904796058859348	0.5527835842750267	0.903391532730383	0.8562670817195663	0.8866386311910653	0.5625	0.0625	0.0
525	None	None	None	None	None	0	0	1.0	2	0.0	0	1.0	0	2	0	0	0	0	0.3333333333333333	3	1	0.2	3	0.0	1.0	0	0	0	0	0	0	0	0	0	0	0
5167	0.128189251744637	0.023693539948448552	0.023641155733162063	0.6389294846166944	None	0	0	0.14285714285714285	2	0.9444444444444444	17	0.5263157894736842	0.8888888888888888	18	16	1	1	0	0.10526315789473684	2	19	1.3333333333333333	20	0.25	0	0.6331350931843429	0.9239384421933172	0.43830044874250607	0.9310932178290674	0.6560854898087289	0.8050192881225882	0.8576693390623992	0.897788557780427	1.0	0.05555555555555555	0.0
5782	0.07017492953738795	0.03560902873679253	0.03509394989659726	0.7524428205122973	None	0	0	0.18181818181818182	2	0.9285714285714286	13	0.5333333333333333	0.8571428571428571	14	12	1	2	0	0.13333333333333333	15	2	1.0666666666666667	16	0.5	0	0.7405375378028556	0.8508591503230339	0.3939004290170871	0.8913460454819563	0.5527835842750267	0.913381146384548	0.8278814673978412	0.8876726116678643	0.5357142857142857	0.07142857142857142	0.0
2792	0.006417425869670624	0.0007574219336655496	-0.0005907768427682524	0.9952718357891283	None	0	0	0.3333333333333333	2	0.7142857142857143	5	0.75	0.2857142857142857	3	2	5	2	0	0.75	4	3	0.6	9	0.15384615384615385	0	0.3507880393656805	0.5895186760157782	0.6815202547759224	0.9474987687610916	0.11197285060159298	0.9705627619413042	0.930337939485102	0.9046672270408025	0.6666666666666666	0	0.0
441	None	None	None	None	None	0	0	0.25	2	0.7777777777777778	7	0.6111111111111112	0.3333333333333333	5	3	5	5	0	0.5	6	3	0.7333333333333333	11	0.4166666666666667	1.0	0.13213326536000286	0.9707418279185668	0.4583558059474219	0.9459414072996748	0.7779039210549384	0.5917482690687614	0.9283119452728602	0.9042244660481827	0.2	0.6	0.0
5319	0.11320448579844915	0.03598306793288146	0.027011967308721227	0.7125180688504864	None	0	0	0.14285714285714285	2	0.9473684210526315	18	0.525	0.8947368421052632	19	17	1	1	0	0.1	2	20	1.4	21	0.25	0	0.5798684265439903	0.9188665011848882	0.43830044874250607	0.9301117536538097	0.6560854898087289	0.7927559999597329	0.8118404018678261	0.8927384691100226	1.0	0.05263157894736842	0.0
1299	None	None	None	None	None	0	0	0.5	2	0.75	3	1.0	0	0	0	5	3	0	0.6666666666666666	2	3	0.4	6	0.21428571428571427	1.0	0	0	0	0	0	0	0	0	0	0	0
3876	0.030158756861501147	0.0057834520152904405	-0.0055008150152522925	0.643781930870721	None	0	0	0.25	2	0.8888888888888888	8	0.55	0.7777777777777778	9	7	1	2	0	0.2	10	2	0.7333333333333333	11	0.5	0	0.6843153382165126	0.7927144562508118	0.4314909128606229	0.933564981491835	0.5296494613935778	0.9197676221764284	0.7949251500668645	0.8948356139795174	0.6111111111111112	0.1111111111111111	0.0
2698	0.0013615693426109663	0.00036515868540939897	-2.8327356578232963e-05	0.9932097104258193	None	0	0	0.5	3	0.6666666666666666	4	0.5333333333333333	0.3333333333333333	3	2	4	2	0	0.6	3	5	0.5333333333333333	8	0.18181818181818182	0.4	0.5688842386614414	0.7625501092905906	0.9321443708562362	0.8194025146744628	0.15005691822948353	0.7512981383826962	0.960666238732816	0.7792878886022321	0.6666666666666666	0.3333333333333333	0.0
1071	None	None	None	None	None	0	0	0.5	2	0.6666666666666666	2	0.8333333333333334	0	0	0	4	3	0	0.6666666666666666	2	3	0.3333333333333333	5	0.25	0.6666666666666666	0	0	0	0	0	0	0	0	0	0	0
6178	0.08167748253452607	0.03454133004400849	0.03195480216283408	0.7267660144235523	None	0	0	0.16666666666666666	2	0.9333333333333333	14	0.53125	0.8666666666666667	15	13	1	1	0	0.125	16	2	1.1333333333333333	17	0.25	0	0.7405375378028556	0.8908857301603693	0.3563099451735513	0.8981876886777006	0.5260153392013291	0.8917188872412091	0.8006483549337227	0.8936421662423379	1.0	0.06666666666666667	0.0
366	None	None	None	None	None	0	0	0.8	4	0.0	0	0.5833333333333334	0	0	0	6	0	0	0.75	3	4	0.4666666666666667	7	0.0	0.5	0	0	0	0	0	0	0	0	0	0	0
2443	None	None	None	None	None	0	0	0.6	3	0.4	2	0.7777777777777778	0	0	0	6	3	0	1.0	3	3	0.4666666666666667	7	0.1875	0.5	0	0	0	0	0	0	0	0	0	0	0
1271	None	None	None	None	None	0	0	0.2857142857142857	2	0.75	6	0.4166666666666667	0.625	6	5	3	1	0	0.6666666666666666	4	6	0.6666666666666666	10	0.1111111111111111	0	0.39445693530025716	0.9416173113643945	0.5917443889100455	0.6950291411576074	0.5814915734339265	0.9665637746742767	0.813341529157169	0.9107484664945612	1.0	0.3333333333333333	0.0
6583	0.10699605145904086	0.04546600730262287	0.03979669956044791	0.6545210350541062	None	0	0	0.14285714285714285	2	0.9444444444444444	17	0.5263157894736842	0.8888888888888888	18	16	1	1	0	0.10526315789473684	2	19	1.3333333333333333	20	0.25	0	0.6629760087902268	0.9213643633585613	0.661710628553066	0.9550559896197349	0.7450383318568159	0.8091265176893593	0.8948815065827648	0.9105668455241605	1.0	0.05555555555555555	0.0
7267	0.08106145264660176	0.03536910914259933	0.024869439842589484	0.6985763206193791	None	0	0	0.16666666666666666	2	0.9333333333333333	14	0.53125	0.8666666666666667	15	13	1	1	0	0.125	16	2	1.1333333333333333	17	0.25	0	0.6843153382165126	0.8659623649804266	0.3563099451735513	0.9153220637124881	0.5795518293487243	0.8974042428931388	0.853796980525052	0.8945688617137378	1.0	0.06666666666666667	0.0
681	None	None	None	None	None	0	0	1.0	2	0.0	0	1.0	0	2	0	0	2	0	0.3333333333333333	1	3	0.2	3	1.0	1.0	0	0	0	0	0	0	0	0	0	0	0
3867	0.060967869739668105	0.02099077583129882	-0.014059681081794359	0.7322467144419735	None	0	0	0.25	2	0.9	9	0.5454545454545454	0.8	10	8	1	1	0	0.18181818181818182	11	2	0.8	12	0.25	0	0.6702319975501622	0.8923988574169032	0.37598213414520965	0.8914749821459939	0.4574801230112813	0.9047309822707749	0.7949251500668645	0.8963617113207187	1.0	0.1	0.0
6144	0.08988971308073183	0.03178894325759169	0.020939864131766794	0.6581637488082586	None	0	0	0.14285714285714285	2	0.9473684210526315	18	0.525	0.8947368421052632	19	17	1	1	0	0.1	2	20	1.4	21	0.25	0	0.6843153382165126	0.8625644596409259	0.3563099451735513	0.9069419458605963	0.5296494613935778	0.8873979883544935	0.7949251500668645	0.8868887719380372	1.0	0.05263157894736842	0.0
6783	0.07527213889839905	0.0299025657328222	0.009374657481374952	0.7088862697542482	None	0	0	0.16666666666666666	2	0.9375	15	0.5294117647058824	0.875	16	14	1	1	0	0.11764705882352941	17	2	1.2	18	0.25	0	0.7405375378028556	0.8291588483387298	0.382802242674373	0.8841783009008505	0.5863751053201343	0.9059858031376631	0.8841120595669725	0.8764558123332835	1.0	0.0625	0.0
6928	0.06861172650778753	0.027112026412137464	-0.019618776110293445	0.7452322854042981	None	0	0	0.16666666666666666	2	0.9333333333333333	14	0.53125	0.8666666666666667	15	13	1	3	0	0.125	16	2	1.1333333333333333	17	0.75	0	0.8044331533682614	0.915596160632831	0.5581689683296427	0.9162624244135437	0.7679835623662742	0.9271179042070455	0.8948761011635269	0.9198225461340912	0.2	0.06666666666666667	0.0
7012	0.06659017286934113	0.03642543987493363	0.0352810483836867	0.7246153828004374	None	0	0	0.16666666666666666	2	0.9333333333333333	14	0.53125	0.8666666666666667	15	13	1	2	0	0.125	16	2	1.1333333333333333	17	0.5	0	0.7405375378028556	0.8390516333176112	0.4314909128606229	0.8960126822511468	0.5260153392013291	0.9016618525354728	0.8006483549337227	0.8815196948744717	0.5666666666666667	0.06666666666666667	0.0
1219	None	None	None	None	None	0	0	1.0	1	0	0	1.0	0	1	0	0	0	0	0.5	2	1	0.13333333333333333	2	0.0	0	0	0	0	0	0	0	0	0	0	0	0
6596	0.09476359304714568	0.03409450825305852	0.03166698130203219	0.6706127661755682	None	0	0	0.15384615384615385	2	0.9411764705882353	16	0.5277777777777778	0.8823529411764706	17	15	1	1	0	0.1111111111111111	2	18	1.2666666666666666	19	0.25	0	0.8078279563977319	0.8839553619200536	0.43830044874250607	0.9487634434168621	0.6560854898087289	0.8071102048085871	0.8118404018678261	0.8934833468215378	1.0	0.058823529411764705	0.0
5733	0.11530241956497352	0.018181263171785797	0.017759640612002706	0.6512064703443806	None	0	0	0.14285714285714285	2	0.9473684210526315	18	0.525	0.8947368421052632	19	17	1	1	0	0.1	2	20	1.4	21	0.25	0	0.4618370330004245	0.9237055269702475	0.6574016229853676	0.9378649088489195	0.6560854898087289	0.7935630492818689	0.8118404018678261	0.8988830586830662	1.0	0.05263157894736842	0.0
2288	None	None	None	None	None	0.5	1	0.6666666666666666	4	0.5	3	0.6666666666666666	0	1	0	6	1	0	0.75	4	3	0.5333333333333333	8	0.06666666666666667	1.0	0	0	0	0	0	0	0	0	0	0	0
4149	0.059377899480491936	0.017228519596852114	-0.015302630930451266	0.5773903105313514	None	0	0	0.2	2	0.9166666666666666	11	0.5384615384615384	0.8333333333333334	12	10	1	2	0	0.15384615384615385	13	2	0.9333333333333333	14	0.5	0	0.6031339213370919	0.896232696144586	0.4169821796558278	0.894461153265128	0.6275516906692655	0.9138669760891298	0.8451973253723891	0.9018833300857975	0.5833333333333333	0.08333333333333333	0.0
756	None	None	None	None	None	0	0	0.5	2	0.6666666666666666	2	0.625	0.3333333333333333	1	1	3	0	0	0.5	2	4	0.3333333333333333	5	0.0	0	0.5505509202625655	0.5	0.41655352874602025	0.5	0.764604893876518	0.5	0.8074286885563711	0.5	0	0	0.0
1611	None	None	None	None	None	0	0	0.6	3	0.4	2	0.875	0	1	0	5	2	0	0.5	2	4	0.4666666666666667	7	0.15384615384615385	0.8	0	0	0	0	0	0	0	0	0	0	0
6937	0.11432106988123077	0.038527143560724356	0.03821669425029568	0.6935142228523059	None	0	0	0.14285714285714285	2	0.9473684210526315	18	0.525	0.8947368421052632	19	17	1	1	0	0.1	2	20	1.4	21	0.25	0	0.4618370330004245	0.9221283950498976	0.43830044874250607	0.9328380952234644	0.6560854898087289	0.7927559999597329	0.8118404018678261	0.8954931915709741	1.0	0.05263157894736842	0.0
7392	0.08670942083874282	0.03392540253054899	0.028472357693261733	0.7015673847059172	None	0	0	0.14285714285714285	2	0.9473684210526315	18	0.525	0.8947368421052632	19	17	1	2	0	0.1	2	20	1.4	21	0.5	0	0.8044331533682614	0.8312613967421062	0.43830044874250607	0.9290258759537303	0.6560854898087289	0.8437221633289527	0.7575705112756471	0.8755412054132684	0.5526315789473684	0.05263157894736842	0.0
1818	None	None	None	None	None	0.6666666666666666	2	0.7777777777777778	7	0.18181818181818182	2	0.52	0.18181818181818182	3	2	9	0	0	1.0	5	5	0.8666666666666667	13	0.0	0.4444444444444444	0.289320837403331	0.5366562397038624	0.8687011697368897	0.5361283261941336	0.42004176948237654	0.554432805626832	0.9323112366931707	0.5424187608529037	0	0	0.0
5227	0.1274179186547689	0.04064600227847452	0.04063306709537329	0.6691572830888821	None	0	0	0.14285714285714285	2	0.9444444444444444	17	0.5263157894736842	0.8888888888888888	18	16	1	1	0	0.10526315789473684	2	19	1.3333333333333333	20	0.25	0	0.6331350931843429	0.9236683089623171	0.43830044874250607	0.9323436676435082	0.6560854898087289	0.8050192881225882	0.8372999837014196	0.8982713897808412	1.0	0.05555555555555555	0.0
5004	0.11030949907929949	0.03549992710092442	0.03523995455081073	0.7106585900312787	None	0	0	0.14285714285714285	2	0.9473684210526315	18	0.525	0.8947368421052632	19	17	1	1	0	0.1	2	20	1.4	21	0.25	0	0.5822831973336082	0.9190571786068162	0.43830044874250607	0.9301117536538097	0.6560854898087289	0.8003750575508849	0.8118404018678261	0.8943108239417897	1.0	0.05263157894736842	0.0
5536	0.1097962178712265	0.038492742976369114	0.024605345557121974	0.6664480990840997	None	0	0	0.14285714285714285	2	0.9444444444444444	17	0.5263157894736842	0.8888888888888888	18	16	1	1	0	0.10526315789473684	2	19	1.3333333333333333	20	0.25	0	0.8073379402778056	0.9256542608075627	0.43830044874250607	0.932756948871382	0.6560854898087289	0.8124096285968548	0.8372999837014196	0.9007676368690878	1.0	0.05555555555555555	0.0
370	None	None	None	None	None	0.1111111111111111	1	0.19047619047619047	4	0.8275862068965517	24	0.2246376811594203	0.7586206896551724	26	22	4	0	0	0.2608695652173913	6	23	2.066666666666667	31	0.0	0	0.5463720613767695	0.9287799546853268	0.43741018830591044	0.8395581640771895	0.335749258277214	0.9105014788889003	0.8841756916893793	0.8985246665592308	0	0	0.0
6587	0.15074674656838902	0.027905087237074515	0.025123074762400558	0.6075539416075832	None	0	0	0.14285714285714285	2	0.9473684210526315	18	0.525	0.8947368421052632	19	17	1	1	0	0.1	2	20	1.4	21	0.25	0	0.4618370330004245	0.9343200580362571	0.43830044874250607	0.924257392986384	0.6560854898087289	0.7932114384945299	0.8599091192553946	0.8972488071728243	1.0	0.05263157894736842	0.0
7258	0.09697130410534803	0.0035867608751015845	0.002200115411545145	0.701672575779646	None	0	0	0.14285714285714285	2	0.9473684210526315	18	0.525	0.8947368421052632	19	17	1	0	0	0.1	20	2	1.4	21	0.0	0	0.5336865583483225	0.917369070229517	0.43830044874250607	0.9413775440916534	0.7243058787838617	0.8072045579927793	0.8837915116337481	0.9007065474030865	0	0	0.0
4055	0.004281313204242176	0.002426830855210841	0.002423801767711156	0.9887089248520934	None	0	0	0.75	3	0.3333333333333333	1	0.625	0.3333333333333333	4	1	0	1	0	0.5	2	4	0.3333333333333333	5	1.0	0.6666666666666666	0.5562459829098767	0.8747661236385291	0.3896909715679177	0.8507349434144913	0.7075857458016906	0.7757999803912213	0.8871456709544661	0.837784547713868	1.0	0.25	0.0
4370	0.04326291539323199	0.014009004938967881	0.0035026822588533576	0.8454400884348665	None	0	0	0.25	2	0.8888888888888888	8	0.55	0.7777777777777778	9	7	1	1	0	0.2	10	2	0.7333333333333333	11	0.25	0	0.6843153382165126	0.8186568431790752	0.4314909128606229	0.9320543280897086	0.5296494613935778	0.8930266326524865	0.7949251500668645	0.8892067917907613	1.0	0.1111111111111111	0.0
3095	0.0026471128472638663	0.0011249342486953798	0.0011243708099122833	0.987920779695838	None	0	0	0.75	3	0.3333333333333333	1	0.625	0.3333333333333333	3	1	1	1	0	0.5	2	4	0.3333333333333333	5	0.25	0.6666666666666666	0.569561552591015	0.890386966621022	0.42803050951945937	0.7258828805064268	0.7075857458016906	0.8037716335932404	0.864724896928822	0.8165066142697712	1.0	0.3333333333333333	0.0
2849	0.005397468153746472	0.001461569698621708	-0.0008445355790890929	0.9918462319265545	None	0	0	0.5	2	0.5	2	0.6	0.5	4	2	1	0	0	0.4	2	5	0.4	6	0.0	0.5	0.42245733739244445	0.6311620586800735	0.2584755296082303	0.7177861430899551	0.7075857458016906	0.7125219851845147	0.8647817292667099	0.6884305273202559	0	0	0.0
1771	None	None	None	None	None	0	0	0.5	3	0.3333333333333333	2	0.6666666666666666	0.3333333333333333	4	2	3	1	0	0.75	4	3	0.5333333333333333	8	0.125	0	0.6626589130649101	0.9624952162986733	0.8367772995046169	0.9652359693576921	0.3344932013495388	0.9382099904675248	0.9488094398324711	0.9567423770370773	1.0	0	0.0
1413	None	None	None	None	None	0	0	0.6666666666666666	4	0.3333333333333333	2	0.6666666666666666	0.16666666666666666	4	1	3	1	0	0.75	4	3	0.5333333333333333	8	0.14285714285714285	0.3333333333333333	0.4424626859423958	0.7817458109079563	0.4200247979594164	0.8884180255494428	0.6676030648227418	0.9413617959872094	0.8647940047663948	0.885153478415781	1.0	0	0.0
6952	0.08726092369664226	0.03804677896726419	0.037065628806033056	0.7047068316661984	None	0	0	0.16666666666666666	2	0.9333333333333333	14	0.53125	0.8666666666666667	15	13	1	2	0	0.125	16	2	1.1333333333333333	17	0.5	0	0.7405375378028556	0.9133348984877717	0.5047134945068432	0.8962466458274988	0.48979266890138806	0.9264125945574225	0.8958771781228761	0.9127776816459057	0.6333333333333333	0.06666666666666667	0.0
7124	0.10955157439895917	0.00621461953934386	-0.002220448984398563	0.6961590243086813	None	0	0	0.14285714285714285	2	0.9473684210526315	18	0.525	0.8947368421052632	19	17	1	0	0	0.1	2	20	1.4	21	0.0	0	0.5336865583483225	0.926971942376649	0.43830044874250607	0.9218043914550041	0.6560854898087289	0.8052614502064833	0.8599091192553946	0.8949723728177491	0	0	0.0
4205	0.038397755193036585	0.004269622167627744	-0.0042544026021927835	0.6144849891208966	None	0	0	0.25	2	0.9	9	0.5454545454545454	0.8	10	8	1	1	0	0.18181818181818182	11	2	0.8	12	0.25	0	0.656148656883812	0.881398465211601	0.4986709697270729	0.949900280440778	0.7191784654540453	0.8846290695868464	0.8606320687272302	0.9111992098725249	1.0	0.1	0.0
3434	0.0021151895506779797	0.0001303925874360945	4.682245937344689e-05	0.9958171374153305	None	0	0	1.0	3	0.0	0	0.6666666666666666	0	3	0	0	1	0	0.6666666666666666	2	3	0.26666666666666666	4	1.0	1.0	0	0	0	0	0	0	0	0	0	0	0
3318	0.005745958844891616	0.0002913573766179516	0.0002892510813920391	0.9845397727709138	None	0.5	2	0.7	7	0.16666666666666666	2	0.7	0.08333333333333333	3	1	10	0	0	0.8	4	5	0.9333333333333333	14	0.0	0.4444444444444444	0.4914079657036011	0.5484265248184117	0.3069168658783784	0.5967353409553701	0.24260254188873284	0.5544328056268321	0.7584890758042802	0.5666667849618677	0	0	0.0
6651	0.13218509347663615	0.03566073078290569	0.035167096806149115	0.7284793687920763	None	0	0	0.14285714285714285	2	0.9444444444444444	17	0.5263157894736842	0.8888888888888888	18	16	1	1	0	0.10526315789473684	2	19	1.3333333333333333	20	0.25	0	0.4951148570645432	0.8810256929030371	0.43830044874250607	0.9509433557266042	0.7125407739428289	0.7850137847115586	0.8513616347215774	0.8896589161239024	1.0	0.05555555555555555	0.0
1226	None	None	None	None	None	0	0	0.375	3	0.6666666666666666	6	0.7333333333333333	0.3333333333333333	6	3	4	3	0	0.6	3	5	0.7333333333333333	11	0.3333333333333333	0.8571428571428571	0.29955473640911107	0.9744111804827631	0.3040111629215268	0.940647342154274	0.7406223244746459	0.6168437268699113	0.9283119452728602	0.9082934755827723	0.16666666666666666	0.5	0.0
5600	0.1288668787906998	0.02117184231770754	0.002366493174077025	0.5413975637273758	None	0	0	0.14285714285714285	2	0.9473684210526315	18	0.525	0.8947368421052632	19	17	1	1	0	0.1	2	20	1.4	21	0.25	0	0.45654315578076393	0.856916971241177	0.43830044874250607	0.8861030389535479	0.6560854898087289	0.8200688626079763	0.8118404018678261	0.8564471932033709	1.0	0.05263157894736842	0.0
468	None	None	None	None	None	0.6666666666666666	2	0.7777777777777778	7	0.2727272727272727	3	0.52	0.2727272727272727	7	3	5	0	0	1.0	5	5	0.8666666666666667	13	0.0	0.75	0.5441670666743205	0.8167102241913088	0.22299970522600318	0.9533266030743816	0.7050790088165557	0.9024081712437366	0.912074791606137	0.9042262342475237	0	0	0.0
1707	None	None	None	None	None	0	0	0.75	3	0.5	2	0.5	0.25	2	1	3	1	0	0.75	4	3	0.4	6	0.1111111111111111	1.0	0.5174962403719295	0.6257155916553322	0.9167896604461019	0.5383115339158405	0.17653883939713916	0.5658205895815375	0.9538448510404823	0.5770680159443022	1.0	0.5	0.0
3667	0.005637046799483748	0.003738251747273435	-0.00038319492789680746	0.9803372394735537	None	0	0	0.25	1	1.0	4	0.6	0.75	4	3	1	2	0	0.4	5	2	0.4	6	0.4	0	0.7399474610567596	0.6717708352074646	0.522317005103768	0.9377692702566496	0.662246213872409	0.8732577665891825	0.7768042711953638	0.8564745071713629	0.625	0.25	0.0
5629	0.06483525962256848	0.034122818276636685	0.03136063920755551	0.7132520475708836	None	0	0	0.16666666666666666	2	0.9333333333333333	14	0.53125	0.8666666666666667	15	13	1	2	0	0.125	16	2	1.1333333333333333	17	0.5	0	0.7257852761013017	0.8350923682099779	0.4314909128606229	0.8714148710662877	0.48979266890138806	0.9060361342026094	0.7992901054186234	0.8736860812768313	0.5333333333333333	0.06666666666666667	0.0
3385	0.002291408503456156	0.0003754571567896976	0.00028266453559844224	0.9833260295079634	None	0	0	0.5	2	0.6666666666666666	2	0.625	0.6666666666666666	4	2	0	1	0	0.5	2	4	0.3333333333333333	5	0.5	0	0.5429304132287385	0.9270071359362033	0.2584755296082303	0.8777703929233612	0.7075857458016906	0.7421468659440899	0.8928329809690523	0.8649173066855718	1.0	0.25	0.0
2892	0.0028416772294387873	0.0014365090755831637	0.0001907557249701702	0.9783944398543141	None	0.5	1	0.7142857142857143	5	0.25	2	0.5555555555555556	0.25	6	2	3	0	0	0.5	6	3	0.6666666666666666	10	0.0	0.5	0.4137342185705341	0.723103501068212	0.6348671041066669	0.9488819032196097	0.34115563755441886	0.7156424538932721	0.8679769856084385	0.8322047760337443	0	0	0.0
1284	None	None	None	None	None	0	0	0.5	2	0.75	3	1.0	0	0	0	5	3	0	0.6666666666666666	2	3	0.4	6	0.21428571428571427	1.0	0	0	0	0	0	0	0	0	0	0	0
2246	None	None	None	None	None	0.25	1	0.7	7	0.23076923076923078	3	0.625	0.15384615384615385	7	2	7	3	0	0.6666666666666666	6	4	1.0	15	0.23076923076923078	0.15384615384615385	0.4577996743215767	0.7951582865188949	0.15959717812851276	0.9836108316309772	0.6596697687849897	0.9592561941088628	0.9441551259407045	0.9463394156031146	0.2857142857142857	0.42857142857142855	0.0
2606	2.6339389346754986e-08	2.326558302933404e-08	-8.257152913588931e-09	0.9999958496048238	None	0	0	0.6	3	0.4	2	0.7777777777777778	0	0	0	6	3	0	1.0	3	3	0.4666666666666667	7	0.1875	0.5	0	0	0	0	0	0	0	0	0	0	0
2940	0.01588678310759545	0.002152239330689611	0.0006731795838973971	0.9888739765892515	None	0	0	0.3333333333333333	2	0.6666666666666666	4	0.6666666666666666	0.3333333333333333	3	2	4	2	0	0.75	4	3	0.5333333333333333	8	0.18181818181818182	0	0.526196032081095	0.7485711278191981	0.3453205997437543	0.8357931374722285	0.6707459721982709	0.7029960500510348	0.8035249227202101	0.7673287281088076	0.6666666666666666	0	0.0
1875	None	None	None	None	None	0	0	0.6	3	0.2	1	0.5833333333333334	0.2	4	1	2	0	0	0.75	4	3	0.4666666666666667	7	0.0	0	0.6626589130649101	0.9624952162986733	0.8367772995046169	0.9652359693576921	0.3344932013495388	0.9382099904675248	0.9488094398324711	0.9567423770370773	0	0	0.0
2780	0.001778568459860644	0.00034366822632794184	0.00010736375180836858	0.9974865580633206	None	0	0	0.75	3	0.3333333333333333	1	0.625	0	2	0	2	0	0	0.5	4	2	0.3333333333333333	5	0.0	0.6666666666666666	0	0	0	0	0	0	0	0	0	0	0
2239	None	None	None	None	None	0	0	0.5	3	0.5	3	0.6666666666666666	0	1	0	6	1	0	0.75	3	4	0.5333333333333333	8	0.06666666666666667	0.4	0	0	0	0	0	0	0	0	0	0	0
7252	0.10268078541566164	0.008081420397121486	0.00042556536392599035	0.6578485276450108	None	0	0	0.14285714285714285	2	0.9473684210526315	18	0.525	0.8947368421052632	19	17	1	0	0	0.1	2	20	1.4	21	0.0	0	0.5336865583483225	0.926971942376649	0.43830044874250607	0.9218043914550041	0.6560854898087289	0.8052614502064833	0.8599091192553946	0.8949723728177491	0	0	0.0
2185	None	None	None	None	None	0.6666666666666666	2	0.75	6	0.3333333333333333	3	0.9166666666666666	0	0	0	10	0	0	0.75	4	3	0.7333333333333333	11	0.0	0.8571428571428571	0	0	0	0	0	0	0	0	0	0	0
4136	0.04339036019651157	0.015389495719215395	0.013773004788296118	0.6319147196775946	None	0	0	0.25	2	0.9	9	0.5454545454545454	0.8	10	8	1	1	0	0.18181818181818182	11	2	0.8	12	0.25	0	0.7135837930914082	0.7778157621330293	0.5444462679229952	0.9366293158899411	0.5296494613935778	0.9041331458363102	0.8151373662755563	0.8872974719997071	1.0	0.1	0.0
1942	None	None	None	None	None	0.6666666666666666	2	0.75	6	0.2	2	0.8	0	0	0	11	0	0	0.6	3	5	0.8	12	0.0	0.8888888888888888	0	0	0	0	0	0	0	0	0	0	0
6955	0.06872733945851349	0.018441418448374054	0.014564617475766258	0.6452923845223089	None	0	0	0.16666666666666666	2	0.9375	15	0.5294117647058824	0.875	16	14	1	1	0	0.11764705882352941	17	2	1.2	18	0.25	0	0.6843153382165126	0.8867799946291678	0.3939004290170871	0.8976088845718576	0.5079040040513586	0.8985183343848615	0.8263225114051997	0.8944183625603934	1.0	0.0625	0.0
4902	0.06088045721495278	0.03550034614320739	0.029883344241734968	0.7885171672296093	None	0	0	0.16666666666666666	2	0.9375	15	0.5294117647058824	0.875	16	14	1	2	0	0.11764705882352941	17	2	1.2	18	0.5	0	0.7331614069520787	0.8374879678804974	0.4314909128606229	0.8727222169781282	0.46463706040126984	0.9029580317276205	0.7999700947611821	0.8734497247051375	0.5625	0.0625	0.0
767	None	None	None	None	None	0	0	0	0	0	0	1.0	0	0	0	0	2	0	1.0	1	1	0.06666666666666667	1	0.5	0	0	0	0	0	0	0	0	0	0	0	0
788	None	None	None	None	None	0	0	0.6666666666666666	2	0.5	1	0.6666666666666666	0	1	0	2	0	0	0.6666666666666666	3	2	0.26666666666666666	4	0.0	0	0	0	0	0	0	0	0	0	0	0	0
1298	None	None	None	None	None	0	0	0.75	3	0.25	1	0.6666666666666666	0	0	0	5	0	0	1.0	3	3	0.4	6	0.0	0.6666666666666666	0	0	0	0	0	0	0	0	0	0	0
220	None	None	None	None	None	0.75	3	0.8	8	0.25	3	0.4666666666666667	0.25	8	3	5	0	0	0.8333333333333334	6	5	0.9333333333333333	14	0.0	0.75	0.47278976789783017	0.8110524381174519	0.3129452883598837	0.9517090388754363	0.7518284846926707	0.8896662221018798	0.9010151789821385	0.8979884772014244	0	0	0.0
1155	None	None	None	None	None	0	0	0.75	3	0.3333333333333333	1	0.5555555555555556	0.3333333333333333	1	1	3	1	0	1.0	3	3	0.3333333333333333	5	0.1	1.0	1.0	0.5	0.1281046134190274	0.5	0.8503569957292537	0.5	0.9782634131621298	0.5	1.0	0	0.0
978	None	None	None	None	None	0	0	0.6666666666666666	2	0.5	1	0.6666666666666666	0.5	2	1	1	0	0	0.6666666666666666	2	3	0.26666666666666666	4	0.0	0	0.5332523455757056	0.9800573328278186	0.2445311485444921	0.5839757124067291	0.8611926831119024	0.6093402939957177	0.958223959146995	0.8262770649025271	0	0	0.0
2206	None	None	None	None	None	0.6666666666666666	2	0.75	6	0.3333333333333333	3	0.9166666666666666	0	0	0	10	0	0	0.75	4	3	0.7333333333333333	11	0.0	0.8571428571428571	0	0	0	0	0	0	0	0	0	0	0
458	None	None	None	None	None	0	0	0.4	2	0.8	4	0.7	0.6	5	3	1	1	0	0.4	2	5	0.4666666666666667	7	0.25	0	0.16479274697867524	0.9520624771596973	0.47492144125862146	0.6966510556762258	0.6710991106434155	0.9626435456848437	0.9260122840890009	0.9134445024387651	1.0	0	0.0
4130	0.00472365597284469	0.0020782808275809535	0.0020726031664873227	0.9867577126069653	None	0	0	0.75	3	0.5	2	0.6	0.5	5	2	0	1	0	0.4	2	5	0.4	6	1.0	0.5	0.5429304132287385	0.8796067804130624	0.2584755296082303	0.8094791284319566	0.7075857458016906	0.7541776018344453	0.864724896928822	0.8203597200075641	1.0	0.2	0.0
4552	0.05056061237242575	0.026744768767690157	0.018481521095678865	0.6234911376547527	None	0	0	0.2	2	0.9166666666666666	11	0.5384615384615384	0.8333333333333334	12	10	1	2	0	0.15384615384615385	2	13	0.9333333333333333	14	0.5	0	0.656148656883812	0.7692584130723269	0.3563099451735513	0.9222330865863407	0.5317072856546574	0.9169679357978153	0.8697005039657861	0.8835362281353661	0.5833333333333334	0.08333333333333333	0.0
2161	None	None	None	None	None	0.5	1	0.8333333333333334	5	0.2857142857142857	2	0.45	0	1	0	7	2	0	0.8	5	4	0.6	9	0.11764705882352941	0.6666666666666666	0	0	0	0	0	0	0	0	0	0	0
1833	None	None	None	None	None	0	0	0.5	2	0.6666666666666666	2	1.0	0.3333333333333333	1	1	3	1	0	0.2	5	1	0.3333333333333333	5	0.1	0.5	1.0	0.5	0.1281046134190274	0.5	0.8503569957292537	0.5	0.9782634131621298	0.5	1.0	0	0.0
6680	0.07355179919943593	0.03186530556610506	0.028871828501672744	0.7065943105734603	None	0	0	0.16666666666666666	2	0.9375	15	0.5294117647058824	0.875	16	14	1	2	0	0.11764705882352941	17	2	1.2	18	0.5	0	0.7405375378028556	0.8430278570850613	0.3939004290170871	0.8998477956131178	0.5527835842750267	0.911063106012786	0.8566000265858388	0.88772562914407	0.5625	0.0625	0.0
7413	0.13085489688130628	0.037511420372821465	0.03389366274582077	0.6983051382751853	None	0	0	0.14285714285714285	2	0.9473684210526315	18	0.525	0.8947368421052632	19	17	1	1	0	0.1	2	20	1.4	21	0.25	0	0.8068479241578792	0.9261468368696341	0.43830044874250607	0.9343707404242757	0.6560854898087289	0.8074517508264365	0.8118404018678261	0.9007972128429063	1.0	0.05263157894736842	0.0
1620	None	None	None	None	None	0	0	0.5	2	0.75	3	1.0	0	0	0	5	3	0	0.6666666666666666	2	3	0.4	6	0.21428571428571427	1.0	0	0	0	0	0	0	0	0	0	0	0
6858	0.1044983314513937	0.03746916166436458	0.020917600169160534	0.6752591892470421	None	0	0	0.14285714285714285	2	0.9444444444444444	17	0.5263157894736842	0.8888888888888888	18	16	1	1	0	0.10526315789473684	2	19	1.3333333333333333	20	0.25	0	0.6295129369999162	0.925200582095258	0.550005538647786	0.9400350782862881	0.6560854898087289	0.7967425827508501	0.865098165050459	0.9012453258149832	1.0	0.05555555555555555	0.0
6559	0.12551449048902036	0.03787695998841273	0.03372296161602678	0.6610856225398234	None	0	0	0.14285714285714285	2	0.9473684210526315	18	0.525	0.8947368421052632	19	17	1	1	0	0.1	2	20	1.4	21	0.25	0	0.5215188642121921	0.9183256319293557	0.661710628553066	0.951568414710619	0.721080605636703	0.8049818058815646	0.88377023872602	0.9065172117354654	1.0	0.05263157894736842	0.0
356	None	None	None	None	None	0	0	0.6666666666666666	4	0.3333333333333333	2	0.4444444444444444	0.16666666666666666	5	1	2	1	0	0.5	6	3	0.5333333333333333	8	0.25	0.6666666666666666	0.6035528782278357	0.962794570354058	0.7761682504417233	0.9486945322249778	0.3337074745056566	0.9341963338583421	0.9409502114243583	0.9498472890442476	1.0	0	0.0
4428	0.05842860368165638	0.018134721907163715	0.01799090529178482	0.7122853851201811	None	0	0	0.2222222222222222	2	0.9090909090909091	10	0.5416666666666666	0.8181818181818182	11	9	1	2	0	0.16666666666666666	12	2	0.8666666666666667	13	0.5	0	0.6843153382165126	0.784792975599857	0.3563099451735513	0.9268552980058153	0.5296494613935778	0.9251031990971547	0.8640877716324883	0.8924156801325009	0.5909090909090909	0.09090909090909091	0.0
7199	0.12783365989999138	0.03313014283441809	0.02936571731203603	0.6240071353159766	None	0	0	0.14285714285714285	2	0.9444444444444444	17	0.5263157894736842	0.8888888888888888	18	16	1	1	0	0.10526315789473684	2	19	1.3333333333333333	20	0.25	0	0.4618370330004245	0.9360684889981825	0.43830044874250607	0.9289181899678031	0.6560854898087289	0.7983789010573454	0.884377831285424	0.9011516052846509	1.0	0.05555555555555555	0.0
4833	0.122639054879433	0.02374072727457219	0.012211241950150518	0.632748294384226	None	0	0	0.14285714285714285	2	0.9444444444444444	17	0.5263157894736842	0.8888888888888888	18	16	1	1	0	0.10526315789473684	2	19	1.3333333333333333	20	0.25	0	0.6617686233954178	0.8842622180433991	0.43830044874250607	0.9455997507228038	0.6560854898087289	0.805295196522047	0.8118404018678261	0.891181539758807	1.0	0.05555555555555555	0.0
3161	0.0019363900692798905	0.0003269998681931455	0.00032697416806647404	0.9880508252846888	None	0	0	0.75	3	0.5	2	0.6	0.5	3	2	2	1	0	0.4	2	5	0.4	6	0.14285714285714285	0.5	0.569561552591015	0.7491683404852634	0.5209064135276051	0.7750607505435347	0.7970951727473625	0.6039501286901772	0.7691976361476998	0.7145830375254727	1.0	0	0.0
7136	0.06095697174942399	0.02166417330970255	-0.014826769574108252	0.7180684849928785	None	0	0	0.16666666666666666	2	0.9333333333333333	14	0.53125	0.8666666666666667	15	13	1	0	0	0.125	16	2	1.1333333333333333	17	0.0	0	0.7405375378028556	0.84242749215405	0.3563099451735513	0.8985482031952338	0.5296494613935778	0.9127068754392651	0.8486156844118751	0.8877784497583616	0	0	0.0
2809	0.0021611502863908643	0.001307203025072591	0.0013072028990930957	0.9851035777926211	None	0	0	0.75	3	0.5	2	0.6	0.5	3	2	2	1	0	0.4	2	5	0.4	6	0.14285714285714285	0.5	0.42245733739244445	0.6412067107513038	0.2584755296082303	0.6077397464763081	0.7075857458016906	0.5115114844765476	0.8647817292667099	0.587787601881767	1.0	0.3333333333333333	0.0
5008	0.05730946470989414	0.030813440504684576	0.02725005252259927	0.7394969977786094	None	0	0	0.2	2	0.9230769230769231	12	0.5357142857142857	0.8461538461538461	13	11	1	2	0	0.14285714285714285	14	2	1.0	15	0.5	0	0.7405375378028556	0.7749904947663818	0.4314909128606229	0.9238818721379339	0.5795518293487243	0.901080644440733	0.7949251500668645	0.8787627135259136	0.5769230769230769	0.07692307692307693	0.0
4665	0.03909868304122736	0.017551197270529114	0.00259772087619268	0.6603117044178628	None	0	0	0.25	2	0.8888888888888888	8	0.55	0.7777777777777778	9	7	1	1	0	0.2	10	2	0.7333333333333333	11	0.25	0	0.8044331533682614	0.8028727194091726	0.4314909128606229	0.95012564745224	0.8563886486142938	0.8941153647793052	0.8664630346171255	0.896751448253901	1.0	0.1111111111111111	0.0
2060	None	None	None	None	None	0.5	1	0.6666666666666666	4	0.16666666666666666	1	0.6666666666666666	0	0	0	7	0	0	0.75	3	4	0.5333333333333333	8	0.0	0.4	0	0	0	0	0	0	0	0	0	0	0
5288	0.12206765695418419	0.026939626104076655	0.02628347313837749	0.6220104683734411	None	0	0	0.14285714285714285	2	0.9473684210526315	18	0.525	0.8947368421052632	19	17	1	1	0	0.1	2	20	1.4	21	0.25	0	0.4618370330004245	0.9306159931205135	0.43830044874250607	0.9432082971174993	0.6560854898087289	0.8902231263066007	0.8118404018678261	0.924121007997862	1.0	0.05263157894736842	0.0
154	None	None	None	None	None	0	0	0.4	2	0.8	4	0.7	0.4	2	2	4	2	0	0.4	5	2	0.4666666666666667	7	0.16666666666666666	0.3333333333333333	0.4481309422553753	0.5107973013767749	0.4478609267846577	0.9529431276286641	0.38601470357286677	0.9117374372436013	0.792197520939812	0.8575974297891648	0.75	1.0	0.2074019256037151
6535	0.07454246072157251	0.01223274234714584	0.012193195314689431	0.6428419821373348	None	0	0	0.14285714285714285	2	0.9444444444444444	17	0.5263157894736842	0.8888888888888888	18	16	1	2	0	0.10526315789473684	2	19	1.3333333333333333	20	0.5	0	0.8044331533682614	0.9136511211547812	0.43830044874250607	0.9193308225861148	0.6560854898087289	0.8181737908596061	0.8372999837014196	0.8907853841383779	0.5277777777777778	0.05555555555555555	0.0
549	None	None	None	None	None	0	0	0.25	3	0.8125	13	0.72	0.5625	11	9	6	4	0	1.0	5	5	1.2	18	0.2857142857142857	0.8571428571428571	0.25368870022099943	0.9138061143797217	0.6726701476168826	0.9348578890100636	0.27449590133906737	0.90964776015426	0.9475918339744318	0.9201750672526456	0.36363636363636365	0.2727272727272727	0.0
3815	0.018935448665189567	0.004007912948570227	0.004006465395015809	0.9610582337602543	None	0	0	0.375	3	0.5555555555555556	5	0.4583333333333333	0.4444444444444444	5	4	5	1	0	0.375	8	3	0.7333333333333333	11	0.07692307692307693	0	0.43769008579907087	0.652450186573835	0.40658813242634545	0.882430940084806	0.6676030648227418	0.8969722631555579	0.7904261180558699	0.832460882539727	1.0	0	0.0
2542	None	None	None	None	None	0	0	0.25	2	0.8	8	0.2857142857142857	0.6	8	6	3	2	0	0.8571428571428571	7	6	0.8	12	0.25	0	0.39445693530025716	0.9323790218120825	0.5889914114735304	0.6730342679335136	0.5400400409223611	0.9697945618535055	0.8412006364328737	0.9064981781696039	0.625	0.625	0.0
6122	0.07033449494893985	0.02651148735248328	0.009380109847289944	0.7143773004015661	None	0	0	0.16666666666666666	2	0.9375	15	0.5294117647058824	0.875	16	14	1	1	0	0.11764705882352941	17	2	1.2	18	0.25	0	0.656148656883812	0.8868295639372968	0.3563099451735513	0.888955699982648	0.6305776484441441	0.9111530474882592	0.8263225114051997	0.896186937362833	1.0	0.0625	0.0
2548	None	None	None	None	None	0.3333333333333333	1	0.75	6	0.2	2	0.6666666666666666	0	0	0	11	0	0	0.5	3	6	0.8	12	0.0	0.5714285714285714	0	0	0	0	0	0	0	0	0	0	0
670	None	None	None	None	None	0	0	0.25	1	1.0	3	0.625	0.6666666666666666	3	2	1	1	0	0.5	2	4	0.3333333333333333	5	0.2	0	0.6549013402230652	0.8362958340362775	0.590170671119263	0.7951796316544196	0.20547061217431165	0.8760574818790063	0.8768065138306389	0.8385740905217698	1.0	0	0.0
1334	None	None	None	None	None	0	0	1.0	2	0.0	0	1.0	0	2	0	0	2	0	0.3333333333333333	1	3	0.2	3	1.0	1.0	0	0	0	0	0	0	0	0	0	0	0
2682	0.006079450440421153	0.0005705607443950058	-0.00040713320647178596	0.9649964670367485	None	0	0	0.16666666666666666	1	1.0	7	0.6	0.42857142857142855	3	3	5	2	0	0.6	3	5	0.6	9	0.14285714285714285	0.2857142857142857	0.656148656883812	0.8823694000315933	0.3563099451735513	0.9657048475272922	0.8563886486142938	0.9331403550113978	0.9383742355400427	0.9348052102278037	0.6666666666666666	0.3333333333333333	0.0
2108	None	None	None	None	None	0	0	0.6666666666666666	2	0.5	1	0.6666666666666666	0	2	0	1	1	0	0.6666666666666666	3	2	0.26666666666666666	4	0.25	0.6666666666666666	0	0	0	0	0	0	0	0	0	0	0
6984	0.08012160451842394	0.017477270488118635	0.017403596093815588	0.6659430735728051	None	0	0	0.16666666666666666	2	0.9375	15	0.5294117647058824	0.875	16	14	1	2	0	0.11764705882352941	17	2	1.2	18	0.5	0	0.7331614069520787	0.8970073765190754	0.5173239005690882	0.9160503669432006	0.6316657006699332	0.9160613448650888	0.8753722756480459	0.9100915048423522	0.625	0.0625	0.0
4828	0.09240901581306447	0.03552531576109159	0.032154894916276724	0.6273792620246617	None	0	0	0.16666666666666666	2	0.9375	15	0.5294117647058824	0.875	16	14	1	2	0	0.11764705882352941	2	17	1.2	18	0.5	0	0.8078279563977319	0.8680097123860001	0.4348956808015645	0.9088633932288621	0.6560854898087289	0.8404756716095048	0.7617080074605713	0.8752677564693767	0.53125	0.0625	0.0
244	None	None	None	None	None	0	0	0.5	6	0.4375	7	0.5142857142857142	0.1875	7	3	10	2	0	0.7142857142857143	7	5	1.2	18	0.1	0	0.596567649892745	0.9537915774395548	0.7514752309962044	0.9649927776124004	0.7239105086689308	0.9727538486056495	0.9569621789672443	0.9646462175482108	0.7142857142857143	0.14285714285714285	0.0
5088	0.10374399449130747	0.020430164880327895	0.015224123972596544	0.6708128192942973	None	0	0	0.125	2	0.9545454545454546	21	0.5217391304347826	0.9090909090909091	22	20	1	1	0	0.08695652173913043	2	23	1.6	24	0.25	0	0.5203114788173832	0.8686026390914688	0.5633122568882454	0.963869460631523	0.7689960580769288	0.8012245597757177	0.8772190329296832	0.8992405168592474	1.0	0.045454545454545456	0.0
7381	0.10434568084498473	0.010194374267905594	-0.006784177998084023	0.7490655999635072	None	0	0	0.16666666666666666	2	0.9375	15	0.5294117647058824	0.875	16	14	1	1	0	0.11764705882352941	17	2	1.2	18	0.25	0	0.6799385837939701	0.8868832913987854	0.3563099451735513	0.8973372622760312	0.5079040040513586	0.8935507786311776	0.8263225114051997	0.8926663151223145	1.0	0.0625	0.0
1257	None	None	None	None	None	0	0	0.25	2	0.8888888888888888	8	0.55	0.5555555555555556	7	5	3	2	0	0.8	4	5	0.7333333333333333	11	0.25	0	0.6549013402230652	0.8993954018852006	0.39430231144252836	0.8540771604790154	0.17476655133134789	0.9768817022660914	0.8768065138306389	0.9287119446900584	0.5714285714285714	0	0.0
1653	None	None	None	None	None	0	0	0.6666666666666666	2	0.5	1	1.0	0	1	0	2	0	0	0.25	4	1	0.26666666666666666	4	0.0	0.6666666666666666	0	0	0	0	0	0	0	0	0	0	0
6860	0.09248368077158783	0.040611280157333805	0.03731730327327227	0.7361518856941829	None	0	0	0.16666666666666666	2	0.9375	15	0.5294117647058824	0.875	16	14	1	2	0	0.11764705882352941	17	2	1.2	18	0.5	0	0.7405375378028556	0.9053764402217505	0.5166862539982521	0.8987639697943383	0.48979266890138806	0.9216923848144606	0.875859784126698	0.9090859901370063	0.5625	0.0625	0.0
3708	0.0035791338465732013	0.00047519687820339043	0.0004745741199676865	0.9885823761328685	None	0	0	0.75	3	0.3333333333333333	1	0.625	0.3333333333333333	3	1	1	1	0	0.5	2	4	0.3333333333333333	5	0.25	0.6666666666666666	0.5429304132287385	0.8266592340010195	0.2584755296082303	0.7473689466016173	0.7075857458016906	0.759672847719749	0.864724896928822	0.7800371556809965	1.0	0.3333333333333333	0.0
2907	0.0012824415655173294	0.00013413001507373026	0.00013409364415255587	0.9937494264297989	None	0	0	0.75	3	0.3333333333333333	1	0.625	0.3333333333333333	2	1	2	1	0	0.5	2	4	0.3333333333333333	5	0.14285714285714285	0.6666666666666666	0.4800848620622988	0.6521391717216898	0.16559962560008445	0.5	0.7027009733692932	0.5122095034193522	0.9021441238293201	0.5562034098735953	1.0	0.5	0.0
324	None	None	None	None	None	0.6666666666666666	2	0.75	6	0.3333333333333333	3	0.55	0.2222222222222222	6	2	4	1	0	0.8	4	5	0.7333333333333333	11	0.125	0.5714285714285714	0.5489949049281713	0.8124849378391016	0.2810549595881479	0.9475246068824416	0.6715964682064216	0.8963876169317728	0.9216076560863765	0.8977515395351077	1.0	0.16666666666666666	0.0
5946	0.0878190428785752	0.03431114721400684	0.03417615186682166	0.5948981622998546	None	0	0	0.16666666666666666	2	0.9375	15	0.5294117647058824	0.875	16	14	1	1	0	0.11764705882352941	2	17	1.2	18	0.25	0	0.8073379402778056	0.9258541828361462	0.43830044874250607	0.9346039850040951	0.6560854898087289	0.8352658552510547	0.884377831285424	0.9062984497914709	1.0	0.0625	0.0
3247	0.0023940863928669496	0.0007462168429377517	0.0007462134708513033	0.9890677133756057	None	0	0	0.6666666666666666	2	0.5	1	1.0	0.5	2	1	1	2	0	0.25	1	4	0.26666666666666666	4	0.4	0.6666666666666666	0.5562459829098767	0.5332398256499258	0.34325301956384485	0.7001001686667028	0.7523404592745265	0.6100558852349107	0.8439198768306562	0.6168405268733885	0.75	0	0.05285839049207268
5173	0.09759612000641792	0.03594017444826377	0.025474669481158924	0.6638383599377242	None	0	0	0.14285714285714285	2	0.9473684210526315	18	0.525	0.8947368421052632	19	17	1	1	0	0.1	2	20	1.4	21	0.25	0	0.4687108499168944	0.9358227040475722	0.6574016229853676	0.9352279592835635	0.6560854898087289	0.7997792506901542	0.8937962231333314	0.9042070560999139	1.0	0.05263157894736842	0.0
5314	0.11292844953673602	0.0332390883721332	0.028527920481962458	0.6457002080293889	None	0	0	0.14285714285714285	2	0.9473684210526315	18	0.525	0.8947368421052632	19	17	1	1	0	0.1	2	20	1.4	21	0.25	0	0.6843153382165126	0.84369509944265	0.4314909128606229	0.9286454830659472	0.6560854898087289	0.8541912998882681	0.7637672241348049	0.8814920800770697	1.0	0.05263157894736842	0.0
5816	0.10789907151046825	0.046707477828856946	0.040830904216172	0.6754403130903894	None	0	0	0.14285714285714285	2	0.9444444444444444	17	0.5263157894736842	0.8888888888888888	18	16	1	1	0	0.10526315789473684	2	19	1.3333333333333333	20	0.25	0	0.8061305548829967	0.9272259396920043	0.550005538647786	0.936808762349332	0.6560854898087289	0.8130483898675644	0.8576693390623992	0.9035259415916574	1.0	0.05555555555555555	0.0
4671	0.05661439262318964	0.01828635363767668	0.009042719161169282	0.7791274840499863	None	0	0	0.2	2	0.9230769230769231	12	0.5357142857142857	0.8461538461538461	13	11	1	1	0	0.14285714285714285	14	2	1.0	15	0.25	0	0.740437477176686	0.7772500977988372	0.6883240650339846	0.9293582330708702	0.5296494613935778	0.8926507529795745	0.7949251500668645	0.8788478276691801	1.0	0.07692307692307693	0.0
2727	1.0641234446264938e-05	2.0204226450662575e-06	1.8719619339079216e-06	0.9999921493359057	None	0	0	0.3333333333333333	2	0.6666666666666666	4	0.6666666666666666	0.16666666666666666	1	1	6	2	0	0.75	3	4	0.5333333333333333	8	0.125	0.4	1.0	0.5	0.1	0.5	0.13259895970644436	0.5	0.9847518197913557	0.5	1.0	0	0.0
4935	0.08640346724372075	0.034186665578658335	0.027182727346956696	0.7320499189249059	None	0	0	0.14285714285714285	2	0.9473684210526315	18	0.525	0.8947368421052632	19	17	1	2	0	0.1	2	20	1.4	21	0.5	0	0.8044331533682614	0.909362196877272	0.3563099451735513	0.9299187031114605	0.6060491410182065	0.8734289242801139	0.8118404018678261	0.9067271083370161	0.5263157894736842	0.05263157894736842	0.0
3264	0.003803589170180795	0.0022137581058021424	0.0022136218877511792	0.9893408717689933	None	0	0	0.75	3	0.3333333333333333	1	0.625	0.3333333333333333	3	1	1	1	0	0.5	2	4	0.3333333333333333	5	0.25	0.6666666666666666	0.5429304132287385	0.5313439434657605	0.16559962560008445	0.8422323122272911	0.7075857458016906	0.6098691843966368	0.9033601524166777	0.6789778416980436	1.0	0.3333333333333333	0.0
4289	0.023521308971820514	0.0011592784012858057	-0.0003684176159927313	0.8891229291623821	None	0	0	0.25	2	0.8888888888888888	8	0.55	0.7777777777777778	9	7	1	0	0	0.2	10	2	0.7333333333333333	11	0.0	0	0.6843153382165126	0.7591487094272437	0.3563099451735513	0.9366497970318076	0.619408621840914	0.9091464611874782	0.8132420838716005	0.8857759599680661	0	0	0.0
2817	0.008157136046508017	0.0005131744175448682	-0.0003770135780455078	0.959481054240479	None	0.4	2	0.75	9	0.125	2	0.6	0.0625	5	1	12	0	0	0.8333333333333334	5	6	1.2	18	0.0	0.3333333333333333	0.5069878437149798	0.5526381685728833	0.3396141968359066	0.642222039388704	0.24260254188873284	0.5326268016646198	0.7487610442121108	0.5766452380298572	0	0	0.0
1676	None	None	None	None	None	0.5	1	0.6666666666666666	4	0.16666666666666666	1	0.6666666666666666	0	0	0	7	1	0	0.75	3	4	0.5333333333333333	8	0.05555555555555555	0.4	0	0	0	0	0	0	0	0	0	0	0
854	None	None	None	None	None	0	0	0.5	3	0.5	3	0.5333333333333333	0.3333333333333333	4	2	3	4	0	0.6	3	5	0.5333333333333333	8	0.5	0	0.6911853592953581	0.8136516812483943	0.5502190581945877	0.9620154679031876	0.920073622313641	0.8108152048000097	0.8866228378928015	0.8863203497734634	0.5	0.25	0.0
1556	None	None	None	None	None	0	0	0.5	2	0.6666666666666666	2	0.8333333333333334	0.3333333333333333	2	1	2	1	0	0.6666666666666666	3	2	0.3333333333333333	5	0.14285714285714285	0	0.8324923557126827	0.5592832350590672	0.5351099387403009	0.9832102310330606	0.5928179619613374	0.9302869058249186	0.953325627491245	0.9088607979128265	1.0	0	0.0
7428	0.1017549061133917	0.036068897205681134	0.03402325357131652	0.6760399754508606	None	0	0	0.15384615384615385	2	0.9411764705882353	16	0.5277777777777778	0.8823529411764706	17	15	1	2	0	0.1111111111111111	2	18	1.2666666666666666	19	0.5	0	0.8044331533682614	0.8612423529552808	0.43830044874250607	0.9380908499125312	0.6560854898087289	0.8054157775481006	0.8118404018678261	0.8795426680931946	0.5294117647058824	0.058823529411764705	0.0
4048	0.006056822732627431	0.0012625759194617205	0.001262573055834803	0.9812033403431676	None	0	0	0.6	3	0.6	3	0.5833333333333334	0.6	6	3	0	1	0	0.3333333333333333	2	6	0.4666666666666667	7	1.0	0.4	0.5429304132287385	0.875761869455591	0.2584755296082303	0.800720019156116	0.7075857458016906	0.7368800525975826	0.864753315616089	0.8112015644470453	1.0	0.16666666666666666	0.0
2838	5.853520112133364e-06	1.802220537624643e-08	-3.290336546967402e-09	0.9999969150530749	None	0.5	1	0.8333333333333334	5	0.16666666666666666	1	0.6666666666666666	0	2	0	5	1	0	0.75	4	3	0.5333333333333333	8	0.08333333333333333	0.5	0	0	0	0	0	0	0	0	0	0	0
709	None	None	None	None	None	0	0	0.6	3	0.2	1	0.5833333333333334	0.2	4	1	2	0	0	0.75	4	3	0.4666666666666667	7	0.0	0	0.6626589130649101	0.9624952162986733	0.8367772995046169	0.9652359693576921	0.3344932013495388	0.9382099904675248	0.9488094398324711	0.9567423770370773	0	0	0.0
2337	None	None	None	None	None	0	0	0.6	3	0.4	2	0.5833333333333334	0	1	0	5	1	0	0.75	3	4	0.4666666666666667	7	0.07692307692307693	0.5	0	0	0	0	0	0	0	0	0	0	0
4152	0.029135225002341614	0.007530277071861034	-0.007321925227067994	0.5895764431189474	None	0	0	0.25	2	0.9	9	0.5454545454545454	0.8	10	8	1	2	0	0.18181818181818182	11	2	0.8	12	0.5	0	0.6702319975501622	0.8467535489814038	0.4169821796558278	0.9251394096358392	0.6930190550039358	0.9187610879593229	0.8451973253723891	0.9017158755770182	0.55	0.1	0.0
5239	0.12359759414424636	0.03650860727929502	0.03609248351838996	0.6595300195498981	None	0	0	0.14285714285714285	2	0.9473684210526315	18	0.525	0.8947368421052632	19	17	1	1	0	0.1	2	20	1.4	21	0.25	0	0.5215188642121921	0.8793012903347893	0.43830044874250607	0.9527268822021313	0.6560854898087289	0.7990910489244641	0.8118404018678261	0.8931453565931384	1.0	0.05263157894736842	0.0
6659	0.11227960771470669	0.04201320557846706	0.04118309948520314	0.6540776533767347	None	0	0	0.14285714285714285	2	0.9444444444444444	17	0.5263157894736842	0.8888888888888888	18	16	1	1	0	0.10526315789473684	2	19	1.3333333333333333	20	0.25	0	0.6331350931843429	0.9236683089623171	0.43830044874250607	0.9323436676435082	0.6560854898087289	0.8035298901184755	0.8454859925645807	0.8979828299774031	1.0	0.05555555555555555	0.0
2600	1.8890378102918121e-06	8.054268476015695e-09	2.3574649632719688e-09	0.9999971835392355	None	0	0	0.3333333333333333	1	1.0	2	0.6666666666666666	0	1	0	2	1	0	0.6666666666666666	2	3	0.26666666666666666	4	0.14285714285714285	0	0	0	0	0	0	0	0	0	0	0	0
2519	None	None	None	None	None	0	0	0.25	1	1.0	3	0.8333333333333334	0	1	0	3	3	0	0.6666666666666666	3	2	0.3333333333333333	5	0.3333333333333333	0	0	0	0	0	0	0	0	0	0	0	0
3759	0.019521200035696462	0.001622060280327038	0.0016192785003634087	0.9705854073702487	None	0	0	0.5	4	0.5	5	0.5	0.4	6	4	5	1	0	0.375	8	3	0.8	12	0.08333333333333333	0	0.39901166272570054	0.7061351614748982	0.4506585643007119	0.8524059208001241	0.6683887916666241	0.8799698329970811	0.7617435932439438	0.8235823626516662	1.0	0	0.0
486	None	None	None	None	None	0.75	3	0.8	8	0.3076923076923077	4	0.5	0.3076923076923077	9	4	5	0	0	0.8333333333333334	6	5	1.0	15	0.0	0.6666666666666666	0.4014124691213398	0.8084309357400945	0.4028908714937643	0.9432475477278822	0.7985779605687856	0.8909099378675982	0.912074791606137	0.8925300362022429	0	0	0.0
1892	None	None	None	None	None	0	0	0.1111111111111111	1	1.0	11	0.5416666666666666	0.5454545454545454	6	6	6	6	0	0.375	8	3	0.8666666666666667	13	0.375	1.0	0.28653439443052375	0.9616462435293924	0.37933294470361095	0.9387915601111678	0.6390826275002949	0.8321166254976222	0.9074315735561627	0.9253666015242554	0.16666666666666666	0.5	0.0
852	None	None	None	None	None	0	0	0.08333333333333333	1	1.0	16	0.5142857142857142	0.625	11	10	6	4	0	0.7142857142857143	5	7	1.2	18	0.26666666666666666	0.875	0.25368870022099943	0.9117744370016988	0.6726701476168826	0.9304876101401556	0.27449590133906737	0.914082137431991	0.9566747362129391	0.9191912858133817	0.3181818181818182	0.45454545454545453	0.0
5506	0.09460949874156484	0.00022058758508986448	0.00014861409068561192	0.597951853767928	None	0	0	0.14285714285714285	2	0.9473684210526315	18	0.525	0.8947368421052632	19	17	1	0	0	0.1	2	20	1.4	21	0.0	0	0.5336865583483225	0.9333740048971871	0.5618126918886622	0.926625098661965	0.7243058787838617	0.8023283145407291	0.8937962231333314	0.8995465374648222	0	0	0.0
7335	0.08415764076616113	0.015014694395916153	0.014726047872125782	0.700687684997839	None	0	0	0.14285714285714285	2	0.9444444444444444	17	0.5263157894736842	0.8888888888888888	18	16	1	2	0	0.10526315789473684	2	19	1.3333333333333333	20	0.5	0	0.7719452991525474	0.8676870605794998	0.43830044874250607	0.9335813652853636	0.6688444786741463	0.799073019779767	0.8210335761182909	0.8774041085836616	0.5277777777777778	0.05555555555555555	0.0
2983	0.0017671146778867235	0.0004025424314837318	0.0004025422237047313	0.9932228315765571	None	0	0	0.75	3	0.3333333333333333	1	0.625	0.3333333333333333	2	1	2	1	0	0.5	2	4	0.3333333333333333	5	0.14285714285714285	0.6666666666666666	0.4800848620622988	0.6521391717216898	0.17923776480411513	0.6883416295845456	0.7027009733692932	0.5122095034193522	0.8955380995253948	0.6200813735004272	1.0	0.5	0.0
6138	0.10652357384375384	0.036142858096571306	0.031046690390346857	0.6614747226791978	None	0	0	0.14285714285714285	2	0.9444444444444444	17	0.5263157894736842	0.8888888888888888	18	16	1	1	0	0.10526315789473684	2	19	1.3333333333333333	20	0.25	0	0.6641833941850356	0.9215233527322004	0.661710628553066	0.9550559896197349	0.7312188948162501	0.7900565953113423	0.8977837276099756	0.9073429423873671	1.0	0.05555555555555555	0.0
4609	0.07371032968136855	0.02396997695538975	-0.012141696490815623	0.7262755623620218	None	0	0	0.2	2	0.9230769230769231	12	0.5357142857142857	0.8461538461538461	13	11	1	2	0	0.14285714285714285	14	2	1.0	15	0.5	0	0.6843153382165126	0.8647834728532113	0.3190174631958718	0.9162120750188301	0.5260153392013291	0.9232932585305633	0.8442384028967306	0.9042333257426066	0.6153846153846154	0.07692307692307693	0.0
5696	0.07868398493483832	0.028326224469658264	0.016979062122810647	0.7111028886842814	None	0	0	0.16666666666666666	2	0.9375	15	0.5294117647058824	0.875	16	14	1	2	0	0.11764705882352941	17	2	1.2	18	0.5	0	0.7405375378028556	0.8384186266045653	0.3563099451735513	0.886776231090973	0.7565792874831467	0.9078608956324362	0.8993972671300174	0.8805352887156785	0.65625	0.0625	0.0
6814	0.12577693682578728	0.027174284576757517	0.02715674092962505	0.660567548199173	None	0	0	0.14285714285714285	2	0.9444444444444444	17	0.5263157894736842	0.8888888888888888	18	16	1	1	0	0.10526315789473684	2	19	1.3333333333333333	20	0.25	0	0.636572001642578	0.9241551950855742	0.43830044874250607	0.9318562814126742	0.6560854898087289	0.8010810132227054	0.8804332922881363	0.8974866263106211	1.0	0.05555555555555555	0.0
7031	0.07177822299534052	0.0359682960664998	0.03553119263802671	0.6963360541043564	None	0	0	0.16666666666666666	2	0.9333333333333333	14	0.53125	0.8666666666666667	15	13	1	2	0	0.125	16	2	1.1333333333333333	17	0.5	0	0.7405375378028556	0.8432913223404577	0.4314909128606229	0.8968284469316391	0.5260153392013291	0.910163633650932	0.8502651312156358	0.8863185956689391	0.5666666666666667	0.06666666666666667	0.0
1516	None	None	None	None	None	0	0	0.75	3	0.3333333333333333	1	0.625	0	1	0	3	1	0	0.5	2	4	0.3333333333333333	5	0.1111111111111111	0.6666666666666666	0	0	0	0	0	0	0	0	0	0	0
4120	0.007917862692510373	0.005179807665764118	0.004734562742509188	0.9757449818998831	None	0	0	0.2	1	1.0	5	0.4666666666666667	0.6	3	3	3	2	0	0.6	5	3	0.4666666666666667	7	0.2	0	0.805413185608114	0.6848769492031858	0.4314909128606229	0.9169894651928613	0.7091677822882503	0.8489411206270844	0.7637672241348049	0.836840903433652	0.6666666666666666	0	0.0
4873	0.10023691752829178	0.035120342109098715	0.03322588133581283	0.669426525306124	None	0	0	0.14285714285714285	2	0.9473684210526315	18	0.525	0.8947368421052632	19	17	1	1	0	0.1	2	20	1.4	21	0.25	0	0.8078279563977319	0.9306354978065052	0.661710628553066	0.9416553582529325	0.6345467183365254	0.808723040972903	0.8118404018678261	0.9066301508909911	1.0	0.05263157894736842	0.0
6081	0.11834153375803373	0.03597021636454759	0.03540355029399268	0.6876918142470003	None	0	0	0.14285714285714285	2	0.9473684210526315	18	0.525	0.8947368421052632	19	17	1	1	0	0.1	2	20	1.4	21	0.25	0	0.4618370330004245	0.9221283950498976	0.43830044874250607	0.9328380952234644	0.6560854898087289	0.8003750575508849	0.8118404018678261	0.8969509624418793	1.0	0.05263157894736842	0.0
2700	0.0035645726056758704	0.00047668338550634916	0.00047665282161671237	0.9891528169161371	None	0	0	0.75	3	0.3333333333333333	1	0.625	0.3333333333333333	3	1	1	1	0	0.5	2	4	0.3333333333333333	5	0.25	0.6666666666666666	0.5429304132287385	0.761410669349077	0.2584755296082303	0.6077397464763081	0.7075857458016906	0.5115114844765476	0.884207599950035	0.6336950008943146	1.0	0.3333333333333333	0.0
1305	None	None	None	None	None	0	0	0.5	2	0.75	3	0.6	0.25	1	1	4	2	0	0.4	5	2	0.4	6	0.16666666666666666	0.4	1.0	0.5	0.1281046134190274	0.5	0.8503569957292537	0.5	0.9782634131621298	0.5	1.0	0	0.0
5325	0.0765399335950081	0.029074822773750394	0.029035927527457716	0.7054758095287724	None	0	0	0.16666666666666666	2	0.9375	15	0.5294117647058824	0.875	16	14	1	2	0	0.11764705882352941	17	2	1.2	18	0.5	0	0.7331614069520787	0.9315066947740995	0.5434139909096518	0.8960280770121857	0.6742739437128266	0.9394173400669749	0.8978695172982399	0.9242625285472182	0.59375	0.0625	0.0
7488	0.06847274292430945	0.028406292452347732	0.025570433782479106	0.7027798284251028	None	0	0	0.16666666666666666	2	0.9333333333333333	14	0.53125	0.8666666666666667	15	13	1	2	0	0.125	16	2	1.1333333333333333	17	0.5	0	0.7405375378028556	0.8435536570724276	0.4314909128606229	0.9076066098757465	0.5260153392013291	0.908525341686721	0.8502651312156358	0.8897780124223188	0.5666666666666667	0.06666666666666667	0.0
7483	0.1266538901913035	0.028909304386985402	0.02862378655465136	0.6764383998571394	None	0	0	0.14285714285714285	2	0.9444444444444444	17	0.5263157894736842	0.8888888888888888	18	16	1	1	0	0.10526315789473684	2	19	1.3333333333333333	20	0.25	0	0.46527394145865947	0.9200329391867025	0.43830044874250607	0.9249052912761171	0.6560854898087289	0.793806013516008	0.8454859925645807	0.8909601094100568	1.0	0.05555555555555555	0.0
7326	0.11127626438504448	0.03474262079967303	0.03455147550493801	0.6850778729389222	None	0	0	0.14285714285714285	2	0.9473684210526315	18	0.525	0.8947368421052632	19	17	1	1	0	0.1	2	20	1.4	21	0.25	0	0.5215188642121921	0.9138955697630279	0.661710628553066	0.951568414710619	0.721080605636703	0.7828679156420805	0.8691164902825048	0.9009231659333464	1.0	0.05263157894736842	0.0
7396	0.0776163763767328	0.008643643649903648	0.008464747702210151	0.6368599591188887	None	0	0	0.18181818181818182	2	0.9285714285714286	13	0.5333333333333333	0.8571428571428571	14	12	1	1	0	0.13333333333333333	15	2	1.0666666666666667	16	0.25	0	0.656148656883812	0.903159284259215	0.3563099451735513	0.9228576731104584	0.5079040040513586	0.9166927045632083	0.858270498957521	0.9145861575273695	1.0	0.07142857142857142	0.0
7197	0.0960720282312965	0.015724397438233853	0.014972440773973618	0.6556634481854915	None	0	0	0.14285714285714285	2	0.9444444444444444	17	0.5263157894736842	0.8888888888888888	18	16	1	2	0	0.10526315789473684	2	19	1.3333333333333333	20	0.5	0	0.636572001642578	0.9194250312563195	0.43830044874250607	0.9269700630705655	0.6560854898087289	0.8035298901184755	0.8454859925645807	0.8935986800466071	0.5277777777777778	0.05555555555555555	0.0
103	None	None	None	None	None	0	0	0.5	5	0.46153846153846156	6	0.42857142857142855	0.15384615384615385	5	2	9	2	0	0.7142857142857143	7	5	1.0	15	0.10526315789473684	0	0.5617049043184125	0.9464510838222288	0.7514752309962044	0.9511225168729841	0.7239105086689308	0.9751608864822423	0.9573836865424014	0.959697742458103	0.7	0.2	0.0
91	None	None	None	None	None	0	0	0.3333333333333333	4	0.6875	11	0.5625	0.6875	14	11	3	4	0	0.125	16	2	1.2	18	0.5714285714285714	0.11764705882352941	0.4634093754715594	0.8593719039012037	0.30300302895402736	0.678414108192818	0.5784386671058555	0.9582752051504854	0.9112634181274567	0.8695370749779143	0.07142857142857142	0.21428571428571427	0.0
5276	0.09494519509032923	0.032050280947085105	0.03204897119520009	0.6961007490114167	None	0	0	0.14285714285714285	2	0.9473684210526315	18	0.525	0.8947368421052632	19	17	1	1	0	0.1	2	20	1.4	21	0.25	0	0.8044331533682614	0.8880945043190097	0.43830044874250607	0.9035085838322582	0.6560854898087289	0.8863582321244085	0.8131047322679463	0.8929060636462003	1.0	0.05263157894736842	0.0
1801	None	None	None	None	None	0	0	0.5	2	0.6666666666666666	2	0.8333333333333334	0	0	0	4	3	0	0.6666666666666666	2	3	0.3333333333333333	5	0.25	0.6666666666666666	0	0	0	0	0	0	0	0	0	0	0
6887	0.10806177305322254	0.0372448604743435	0.017665388458454907	0.7109205922538964	None	0	0	0.14285714285714285	2	0.9444444444444444	17	0.5263157894736842	0.8888888888888888	18	16	1	1	0	0.10526315789473684	2	19	1.3333333333333333	20	0.25	0	0.46527394145865947	0.9200329391867025	0.43830044874250607	0.9249052912761171	0.6560854898087289	0.7958229548593346	0.8372999837014196	0.8913599676173709	1.0	0.05555555555555555	0.0
628	None	None	None	None	None	0	0	0.375	3	0.7	7	0.6666666666666666	0.3	6	3	5	3	0	0.5	6	3	0.8	12	0.2727272727272727	0.8571428571428571	0.13213326536000286	0.9617438663886193	0.4583558059474219	0.9142035128918241	0.7779039210549384	0.7608399970757956	0.9307791005263782	0.9045875393488726	0.16666666666666666	0.3333333333333333	0.0
2708	1.896657508399444e-06	5.399837607015403e-08	5.3917738399815654e-08	0.9999975141354149	None	0	0	0.5	1	1.0	1	0.75	0	1	0	1	1	0	1.0	2	2	0.2	3	0.2	0	0	0	0	0	0	0	0	0	0	0	0
1383	None	None	None	None	None	0.5	1	0.8333333333333334	5	0.16666666666666666	1	0.6666666666666666	0	0	0	7	0	0	0.75	4	3	0.5333333333333333	8	0.0	1.0	0	0	0	0	0	0	0	0	0	0	0
3206	0.002360613012166353	0.001468785418417187	0.0014593745398434946	0.9870436445402296	None	0.5	1	0.8571428571428571	6	0.125	1	0.5	0.125	5	1	4	0	0	0.8	4	5	0.6666666666666666	10	0.0	0.4	0.5225677217263585	0.7342509972541479	0.3703236176561754	0.9076597744268199	0.24260254188873284	0.7174079008658669	0.7753978150883191	0.8039408809080314	0	0	0.0
5669	0.09818164449317576	0.02970680112420332	0.029488670969400697	0.6460440613291466	None	0	0	0.14285714285714285	2	0.9444444444444444	17	0.5263157894736842	0.8888888888888888	18	16	1	1	0	0.10526315789473684	2	19	1.3333333333333333	20	0.25	0	0.757126498387554	0.8855639562480626	0.4348956808015645	0.9006482163921136	0.6560854898087289	0.8367646388314273	0.789494064695389	0.8767134323548426	1.0	0.05555555555555555	0.0
1931	None	None	None	None	None	0	0	0.6666666666666666	2	0.5	1	1.0	0.5	2	1	1	0	0	0.25	4	1	0.26666666666666666	4	0.0	0.6666666666666666	0.5429304132287385	0.5	0.2584755296082303	0.7168234538224474	0.7027009733692932	0.5122095034193522	0.8635881388000562	0.5807538836189462	0	0	0.0
3366	0.022297870960295077	0.0004988863181947362	0.0004698962567067223	0.9729577322699102	None	0	0	0.4	4	0.6153846153846154	8	0.5357142857142857	0.3076923076923077	6	4	8	2	0	0.5714285714285714	7	4	1.0	15	0.1111111111111111	0	0.39901166272570054	0.6776286587406417	0.4947289961750784	0.8177906167736224	0.6683887916666241	0.6694899531418115	0.7786295958966223	0.7277839324845834	0.6666666666666666	0	0.0
3933	0.0015402199290980906	0.0002592162216231185	0.00024759222851983054	0.9953487660981222	None	0	0	1.0	3	0.0	0	0.6666666666666666	0	2	0	1	1	0	0.6666666666666666	2	3	0.26666666666666666	4	0.25	1.0	0	0	0	0	0	0	0	0	0	0	0
3720	0.004497326023546879	0.0021863321343970348	0.002181163505235457	0.9850704259604258	None	0	0	0.75	3	0.5	2	0.6	0.5	5	2	0	1	0	0.4	2	5	0.4	6	1.0	0.5	0.5429304132287385	0.8796067804130624	0.2584755296082303	0.8094791284319566	0.7075857458016906	0.7541776018344453	0.864724896928822	0.8203597200075641	1.0	0.2	0.0
4374	0.04692635670610328	0.006314464712162751	0.006114449186178604	0.5920402777057121	None	0	0	0.2	2	0.9230769230769231	12	0.5357142857142857	0.8461538461538461	13	11	1	3	0	0.14285714285714285	2	14	1.0	15	0.75	0	0.8078279563977319	0.8206296120908034	0.4314909128606229	0.9058948493784177	0.619408621840914	0.8650462841848252	0.8745819727205054	0.8677252036391854	0.07692307692307693	0.07692307692307693	0.0
2274	None	None	None	None	None	0.5	1	0.7142857142857143	5	0.125	1	0.5555555555555556	0.125	2	1	7	0	0	0.5	3	6	0.6666666666666666	10	0.0	0.8571428571428571	0.2581610813805736	0.6147673202267491	0.8687011697368897	0.5	0.41322681205244916	0.5170308026470766	0.930492220911967	0.5445106844737182	0	0	0.0
104	None	None	None	None	None	0	0	1.0	3	0.0	0	0.6666666666666666	0	2	0	1	1	0	0.6666666666666666	3	2	0.26666666666666666	4	0.25	1.0	0	0	0	0	0	0	0	0	0	0	0
6685	0.09964687073913668	0.003570062851287621	-0.002947919598511992	0.7059757816935985	None	0	0	0.16666666666666666	2	0.9333333333333333	14	0.53125	0.8666666666666667	15	13	1	1	0	0.125	16	2	1.1333333333333333	17	0.25	0	0.6843153382165126	0.8958172254173352	0.3563099451735513	0.8801388373914801	0.48979266890138806	0.9152789902014542	0.853796980525052	0.8979880524774815	1.0	0.06666666666666667	0.0
3525	0.01669549612428376	0.0032620264008234555	-0.0032010651483804857	0.7425364600718665	None	0	0	0.5	3	0.6666666666666666	4	0.5714285714285714	0.6666666666666666	7	4	0	0	0	0.2857142857142857	7	2	0.5333333333333333	8	0.0	0.3333333333333333	0.538403028616267	0.869860682060974	0.47405962873182117	0.744221988982931	0.7970951727473625	0.818237619384618	0.8709555891269883	0.8161887913967619	0	0	0.0
6964	0.11132299059941092	0.03444203380306515	0.03400652752426859	0.6773703782975029	None	0	0	0.14285714285714285	2	0.9444444444444444	17	0.5263157894736842	0.8888888888888888	18	16	1	1	0	0.10526315789473684	2	19	1.3333333333333333	20	0.25	0	0.636572001642578	0.926222468233356	0.43830044874250607	0.9310932178290674	0.6560854898087289	0.8035298901184755	0.8689733969918485	0.8985050266870469	1.0	0.05555555555555555	0.0
1834	None	None	None	None	None	0	0	0.4	2	0.6	3	0.7777777777777778	0.2	3	1	3	2	0	1.0	3	3	0.4666666666666667	7	0.25	0	0.6010405114697928	0.7773570017086524	0.5889914114735304	0.734815511837297	0.9070724330239572	0.6041739363936747	0.813341529157169	0.7104293828337919	0.6666666666666666	0.3333333333333333	0.0
1399	None	None	None	None	None	0	0	0.25	1	1.0	3	0.8333333333333334	0.3333333333333333	2	1	2	1	0	0.6666666666666666	3	2	0.3333333333333333	5	0.14285714285714285	0	0.8384230156024346	0.5746211655938557	0.48423760157614204	0.6931514611837578	0.8767832169274437	0.7062357898763137	0.8553539378608278	0.6602179461490767	1.0	0.5	0.0
6871	0.13225191263085745	0.032688857550407076	0.03197216573411546	0.6489929174508089	None	0	0	0.14285714285714285	2	0.9473684210526315	18	0.525	0.8947368421052632	19	17	1	2	0	0.1	2	20	1.4	21	0.5	0	0.8044331533682614	0.930081269708113	0.43830044874250607	0.9093280106703675	0.6560854898087289	0.8295424790081489	0.7575705112756471	0.8964691888112549	0.5263157894736842	0.05263157894736842	0.0
4337	0.028243172688994254	0.009579539310954352	-0.007159168986024835	0.8235969969046538	None	0	0	0.25	2	0.8888888888888888	8	0.55	0.7777777777777778	9	7	1	3	0	0.2	10	2	0.7333333333333333	11	0.75	0	0.7428522479663038	0.7886165583591528	0.5927596768574288	0.9453060306884864	0.5296494613935778	0.9188052747731832	0.8337740327155105	0.9000273546953504	0.5555555555555556	0.1111111111111111	0.0
1900	None	None	None	None	None	0	0	0.1111111111111111	1	1.0	11	0.8125	0.6363636363636364	7	7	5	5	0	1.0	4	4	0.8666666666666667	13	0.35714285714285715	0.6	0.14011366529519473	0.9197658685460699	0.6726701476168826	0.9021095412131699	0.2685572756917686	0.8318465824839129	0.9137622241840516	0.8895621143035313	0.14285714285714285	0.8571428571428571	0.0
1313	None	None	None	None	None	0	0	1.0	3	0.0	0	0.6666666666666666	0	3	0	0	1	0	0.6666666666666666	2	3	0.26666666666666666	4	1.0	1.0	0	0	0	0	0	0	0	0	0	0	0
599	None	None	None	None	None	0	0	0.5	1	1.0	1	1.0	0	0	0	2	0	0	0.3333333333333333	1	3	0.2	3	0.0	0	0	0	0	0	0	0	0	0	0	0	0
2475	None	None	None	None	None	0	0	1.0	2	0.0	0	1.0	0	1	0	1	0	0	0.3333333333333333	3	1	0.2	3	0.0	1.0	0	0	0	0	0	0	0	0	0	0	0
6880	0.09268754820833182	0.008208543403527236	0.005679632762521367	0.628161123777143	None	0	0	0.14285714285714285	2	0.9444444444444444	17	0.5263157894736842	0.8888888888888888	18	16	1	0	0	0.10526315789473684	2	19	1.3333333333333333	20	0.0	0	0.6382694031573131	0.930448821885157	0.5000565703155841	0.9265263141880438	0.6759468956371358	0.8099669514479959	0.8781232857646932	0.8995864737508815	0	0	0.0
1085	None	None	None	None	None	0	0	0.75	3	0.25	1	0.75	0	1	0	4	0	0	0.5	2	4	0.4	6	0.0	0.5	0	0	0	0	0	0	0	0	0	0	0
1696	None	None	None	None	None	0	0	0.25	2	0.7777777777777778	7	0.4583333333333333	0.5555555555555556	7	5	3	1	0	0.6666666666666666	4	6	0.7333333333333333	11	0.125	0	0.6010405114697928	0.9337691218113725	0.5889914114735304	0.6829412317920179	0.8988829464185922	0.9721483621330489	0.8655888685467991	0.9106833160938573	1.0	0.5714285714285714	0.0
2601	1.5949061239309626e-05	1.0006812935302606e-07	8.705938895138001e-08	0.9999977452779962	None	0	0	0.5	2	0.6666666666666666	2	1.0	0.3333333333333333	1	1	3	0	0	0.2	5	1	0.3333333333333333	5	0.0	0.5	0.7694156706566004	0.5	0.1	0.5	0.8503569957292537	0.5	0.9665186266406527	0.5	0	0	0.0
2084	None	None	None	None	None	0	0	1.0	2	0.0	0	1.0	0	1	0	1	1	0	0.3333333333333333	3	1	0.2	3	0.2	1.0	0	0	0	0	0	0	0	0	0	0	0
1908	None	None	None	None	None	0	0	0.75	3	0.25	1	0.6666666666666666	0	0	0	5	3	0	1.0	3	3	0.4	6	0.21428571428571427	0.6666666666666666	0	0	0	0	0	0	0	0	0	0	0
1178	None	None	None	None	None	0.6	3	0.6923076923076923	9	0.35294117647058826	6	0.5277777777777778	0.35294117647058826	12	6	6	1	0	1.0	6	6	1.2666666666666666	19	0.1	0.46153846153846156	0.4014124691213398	0.8299798161338157	0.4028908714937643	0.9210155490464269	0.7985779605687856	0.8751788437400648	0.8855646474947788	0.8804205628959199	1.0	0.08333333333333333	0.0
2003	None	None	None	None	None	0.5	1	0.8333333333333334	5	0.2857142857142857	2	0.6	0	1	0	7	0	0	0.6	5	3	0.6	9	0.0	1.0	0	0	0	0	0	0	0	0	0	0	0
4180	0.05707126090500933	0.020163485203561034	0.005887333005116758	0.7690800776298058	None	0	0	0.2	2	0.9166666666666666	11	0.5384615384615384	0.8333333333333334	12	10	1	2	0	0.15384615384615385	13	2	0.9333333333333333	14	0.5	0	0.7428522479663038	0.7857562112317175	0.6391556113904291	0.9299413359249717	0.5296494613935778	0.8903344136368817	0.7910438117076508	0.8800771229673727	0.5833333333333334	0.08333333333333333	0.0
446	None	None	None	None	None	0	0	0.6	3	0.4	2	0.5833333333333334	0.2	4	1	2	1	0	0.75	4	3	0.4666666666666667	7	0.2	0	0.6664248721388238	0.9269053460699858	0.5562501746015747	0.8998225144872712	0.5409746188739282	0.9525652105607377	0.8106526255443458	0.9294574080455982	1.0	0.5	0.0
2375	None	None	None	None	None	0.5	1	0.6666666666666666	4	0.3333333333333333	2	0.5	0	0	0	7	0	0	1.0	4	4	0.5333333333333333	8	0.0	0.4	0	0	0	0	0	0	0	0	0	0	0
5515	0.11584682598820317	0.0368495231534921	0.02961613492301863	0.6765440115196266	None	0	0	0.14285714285714285	2	0.9444444444444444	17	0.5263157894736842	0.8888888888888888	18	16	1	1	0	0.10526315789473684	2	19	1.3333333333333333	20	0.25	0	0.6331350931843429	0.9349196162526688	0.43830044874250607	0.9287620542774971	0.6560854898087289	0.8064500993974018	0.884377831285424	0.9020244494633551	1.0	0.05555555555555555	0.0
3786	0.002187202001956873	0.00044601269577639914	-0.0004459572205301542	0.997233707008133	None	0	0	0.75	3	0.3333333333333333	1	0.8333333333333334	0	2	0	2	1	0	0.6666666666666666	2	3	0.3333333333333333	5	0.16666666666666666	0.6666666666666666	0	0	0	0	0	0	0	0	0	0	0
5132	0.09365706614150889	0.0391735570437071	0.03656557557301888	0.7002332855808582	None	0	0	0.14285714285714285	2	0.9473684210526315	18	0.525	0.8947368421052632	19	17	1	1	0	0.1	2	20	1.4	21	0.25	0	0.6843153382165126	0.920970020226	0.43830044874250607	0.9234067801043241	0.6560854898087289	0.8367067508191738	0.8134698975130573	0.8996217788320544	1.0	0.05263157894736842	0.0
7373	0.11714537936219893	0.04047824293783915	0.04024137795829311	0.66254109924316	None	0	0	0.14285714285714285	2	0.9444444444444444	17	0.5263157894736842	0.8888888888888888	18	16	1	1	0	0.10526315789473684	2	19	1.3333333333333333	20	0.25	0	0.6343424785791518	0.9238210285721445	0.43830044874250607	0.9323436676435082	0.6560854898087289	0.8105625364680455	0.8372999837014196	0.8994191836612145	1.0	0.05555555555555555	0.0
6327	0.10838970646884225	0.0037100552382597204	0.0030782159194692443	0.6569045023261406	None	0	0	0.14285714285714285	2	0.9444444444444444	17	0.5263157894736842	0.8888888888888888	18	16	1	1	0	0.10526315789473684	2	19	1.3333333333333333	20	0.25	0	0.8061305548829967	0.8932574450269418	0.5310035552843507	0.9399398073154444	0.6560854898087289	0.8031016259784616	0.8118404018678261	0.8902768730655874	1.0	0.05555555555555555	0.0
7115	0.12473551634981454	0.04252448795998341	0.040805959353993025	0.6830524502784723	None	0	0	0.14285714285714285	2	0.9473684210526315	18	0.525	0.8947368421052632	19	17	1	1	0	0.1	2	20	1.4	21	0.25	0	0.8044331533682614	0.9260080954744296	0.43830044874250607	0.9343707404242757	0.6560854898087289	0.8065318279361274	0.8298717129030251	0.9005606648401439	1.0	0.05263157894736842	0.0
897	None	None	None	None	None	0	0	0.5	1	1.0	1	0.75	0	0	0	2	0	0	1.0	2	2	0.2	3	0.0	0	0	0	0	0	0	0	0	0	0	0	0
5874	0.06988919713928525	0.02102486467456532	0.021024547629512908	0.6806775737675372	None	0	0	0.16666666666666666	2	0.9333333333333333	14	0.53125	0.8666666666666667	15	13	1	2	0	0.125	16	2	1.1333333333333333	17	0.5	0	0.7405375378028556	0.8500942701551741	0.3563099451735513	0.9007650886924456	0.5260153392013291	0.9152353259752183	0.8604423753834857	0.8915622702133492	0.5666666666666667	0.06666666666666667	0.0
7418	0.110113340974763	0.04177138338718693	0.04150693623590802	0.656857022233314	None	0	0	0.14285714285714285	2	0.9444444444444444	17	0.5263157894736842	0.8888888888888888	18	16	1	1	0	0.10526315789473684	2	19	1.3333333333333333	20	0.25	0	0.6331350931843429	0.9236683089623171	0.43830044874250607	0.9323436676435082	0.6560854898087289	0.8035298901184755	0.8454859925645807	0.8979828299774031	1.0	0.05555555555555555	0.0
3837	0.006268493673871	0.002030446554513467	-0.001447180752593298	0.9810928447365779	None	0	0	0.2	1	1.0	5	0.4666666666666667	0.6	4	3	2	1	0	0.6	5	3	0.4666666666666667	7	0.14285714285714285	0	0.7460716473071222	0.8848296086280687	0.45647284492968615	0.8913960115762694	0.547104474254304	0.8267412618652097	0.7606826140911247	0.870146675950688	1.0	0	0.0
1580	None	None	None	None	None	0	0	0.5	1	1.0	1	0.75	0	1	0	1	1	0	1.0	2	2	0.2	3	0.2	0	0	0	0	0	0	0	0	0	0	0	0
158	None	None	None	None	None	0	0	0.7142857142857143	5	0.25	2	0.5	0.125	4	1	5	5	0	0.8	5	4	0.6666666666666666	10	0.45454545454545453	0.5714285714285714	0.8529251342001836	0.654041697030212	0.1561338893556259	0.5634804283222893	0.41784822410408334	0.6101984394175328	0.9525617354419518	0.6098700994954971	0.25	0.25	0.0
396	None	None	None	None	None	0	0	0.3333333333333333	4	0.75	12	0.32142857142857145	0.6875	14	11	3	1	0	0.2857142857142857	14	4	1.2	18	0.14285714285714285	0.375	0.38445570223146086	0.874328396895318	0.8495365873306107	0.9395654375963958	0.7679833101775043	0.8996207444030682	0.9243587730306229	0.9082305908469634	1.0	0	0.0
7075	0.07026977745972662	0.03383963573809796	-0.03283520545928491	0.7127970970839022	None	0	0	0.16666666666666666	2	0.9333333333333333	14	0.53125	0.8666666666666667	15	13	1	3	0	0.125	16	2	1.1333333333333333	17	0.75	0	0.7405375378028556	0.95496191094859	0.4469793662953053	0.8954272619350047	0.8563886486142938	0.9209356222910403	0.9546334216895487	0.927723603461616	0.2	0.06666666666666667	0.0
1361	None	None	None	None	None	0	0	0.2857142857142857	2	0.75	6	0.4166666666666667	0.625	6	5	3	1	0	0.6666666666666666	4	6	0.6666666666666666	10	0.1111111111111111	0	0.39445693530025716	0.9416173113643945	0.5917443889100455	0.6950291411576074	0.5814915734339265	0.9747333104467005	0.8655888685467991	0.9182645728333291	1.0	0.6666666666666666	0.0
400	None	None	None	None	None	0	0	0.6666666666666666	4	0.3333333333333333	2	0.4444444444444444	0.16666666666666666	5	1	2	1	0	0.5	6	3	0.5333333333333333	8	0.25	0.6666666666666666	0.429748785361055	0.9570123649813794	0.6536331850765411	0.9485005250795882	0.3352789281934211	0.9338186449047027	0.9407487378026804	0.9472350104993997	1.0	0	0.0
1828	None	None	None	None	None	0	0	0.75	3	0.3333333333333333	1	0.625	0.3333333333333333	3	1	1	1	0	0.5	4	2	0.3333333333333333	5	0.25	0.6666666666666666	0.5429304132287385	0.7842066231152965	0.35135143361637605	0.7869201143985202	0.6978162009368958	0.9204840197922891	0.860495927403006	0.843158268198768	1.0	0.3333333333333333	0.0
7334	0.11412320191134517	0.02336203649657319	0.022651095018381397	0.6782299443789241	None	0	0	0.14285714285714285	2	0.9473684210526315	18	0.525	0.8947368421052632	19	17	1	0	0	0.1	20	2	1.4	21	0.0	0	0.5336865583483225	0.926971942376649	0.43830044874250607	0.9218043914550041	0.6560854898087289	0.8052614502064833	0.8599091192553946	0.8949723728177491	0	0	0.0
7300	0.07458601222008089	0.031289112953947686	0.030824783062541574	0.752827194861512	None	0	0	0.16666666666666666	2	0.9333333333333333	14	0.53125	0.8666666666666667	15	13	1	1	0	0.125	16	2	1.1333333333333333	17	0.25	0	0.6843153382165126	0.9242376011834518	0.4314909128606229	0.8946095531330309	0.5260153392013291	0.8903563935204283	0.853796980525052	0.9042030443249326	1.0	0.06666666666666667	0.0
2005	None	None	None	None	None	0	0	0.5	4	0.5555555555555556	5	0.6111111111111112	0.1111111111111111	4	1	6	5	0	0.5	6	3	0.7333333333333333	11	0.38461538461538464	0.2222222222222222	0.36966672160827635	0.8557529121337759	0.555338045237972	0.8989341230775855	0.6676030648227418	0.9425078236287946	0.868137681711854	0.9050175476125977	0.25	0	0.0
2264	None	None	None	None	None	0	0	0.6	3	0.4	2	0.875	0.2	3	1	3	0	0	0.5	4	2	0.4666666666666667	7	0.0	0	0.526196032081095	0.8572467447294941	0.2840530670611631	0.800457311672659	0.6707459721982709	0.7029960500510348	0.8686492660696752	0.7937680302963384	0	0	0.0
1953	None	None	None	None	None	0	0	0.6666666666666666	4	0.16666666666666666	1	0.6666666666666666	0	2	0	5	1	0	0.75	3	4	0.5333333333333333	8	0.08333333333333333	0.8	0	0	0	0	0	0	0	0	0	0	0
3173	0.013768041249425392	0.0009329625174777405	0.0009329623497124751	0.9504780830739795	None	0	0	0.5	3	0.6666666666666666	4	0.5714285714285714	0.6666666666666666	5	4	2	1	0	0.2857142857142857	2	7	0.5333333333333333	8	0.14285714285714285	0.3333333333333333	0.42245733739244445	0.6148836831565894	0.2584755296082303	0.6633412861848303	0.7075857458016906	0.5790706603208002	0.8647817292667099	0.619719005136015	1.0	0	0.0
5581	0.11689372760290478	0.03406646028240785	0.03404375465025554	0.6347358458390212	None	0	0	0.14285714285714285	2	0.9444444444444444	17	0.5263157894736842	0.8888888888888888	18	16	1	1	0	0.10526315789473684	2	19	1.3333333333333333	20	0.25	0	0.8061305548829967	0.926595998087428	0.43830044874250607	0.9390922524068678	0.6560854898087289	0.8107247761182862	0.884377831285424	0.903952995954226	1.0	0.05555555555555555	0.0
5773	0.09334821725342735	0.02753160588709989	0.02147839765644692	0.7329102080510814	None	0	0	0.14285714285714285	2	0.9473684210526315	18	0.525	0.8947368421052632	19	17	1	2	0	0.1	2	20	1.4	21	0.5	0	0.8020183825786436	0.8792681393777235	0.43830044874250607	0.9011272778684869	0.6560854898087289	0.833614870615179	0.7637672241348049	0.8738678621149264	0.5263157894736842	0.05263157894736842	0.0
352	None	None	None	None	None	0	0	0.5	1	1.0	1	0.75	0	0	0	2	0	0	1.0	2	2	0.2	3	0.0	0	0	0	0	0	0	0	0	0	0	0	0
2529	None	None	None	None	None	0.6666666666666666	2	0.6666666666666666	6	0.2727272727272727	3	0.5416666666666666	0.2727272727272727	3	3	9	0	0	0.375	8	3	0.8666666666666667	13	0.0	0.8	0.5069878437149798	0.5183528133834583	0.3069168658783784	0.5384580632664769	0.20930566329114994	0.6002812062239752	0.763098335451592	0.552655527388524	0	0	0.0
5866	0.12279092430528633	0.03712993896676563	0.037047108532077065	0.6482011448199173	None	0	0	0.15384615384615385	2	0.9411764705882353	16	0.5277777777777778	0.8823529411764706	17	15	1	1	0	0.1111111111111111	2	18	1.2666666666666666	19	0.25	0	0.4687108499168944	0.9235901227244688	0.43830044874250607	0.9297879902467191	0.6560854898087289	0.8011165389229767	0.8599091192553946	0.8962554342253792	1.0	0.058823529411764705	0.0
3070	0.0023617787142373274	0.00011317709944394463	0.00011317524663003939	0.9935657082050855	None	0	0	0.75	3	0.3333333333333333	1	0.625	0.3333333333333333	3	1	1	1	0	0.5	2	4	0.3333333333333333	5	0.25	0.6666666666666666	0.5429304132287385	0.7570767615350139	0.2584755296082303	0.7477234177539421	0.7075857458016906	0.6098691843966368	0.864724896928822	0.7088893908615662	1.0	0.3333333333333333	0.0
1701	None	None	None	None	None	0	0	0.5	3	0.5	3	0.6666666666666666	0	1	0	6	2	0	0.75	3	4	0.5333333333333333	8	0.13333333333333333	0.4	0	0	0	0	0	0	0	0	0	0	0
7157	0.08761128388940725	0.032011314686085604	0.01782214393568519	0.7265119589016866	None	0	0	0.15384615384615385	2	0.9411764705882353	16	0.5277777777777778	0.8823529411764706	17	15	1	1	0	0.1111111111111111	18	2	1.2666666666666666	19	0.25	0	0.6843153382165126	0.8804648181114344	0.3563099451735513	0.8801051695788596	0.48979266890138806	0.9012715725300693	0.7949251500668645	0.8876773833206163	1.0	0.058823529411764705	0.0
4987	0.12491174609292899	0.03639507289628415	0.03611131744218599	0.6604700594522791	None	0	0	0.14285714285714285	2	0.9444444444444444	17	0.5263157894736842	0.8888888888888888	18	16	1	1	0	0.10526315789473684	2	19	1.3333333333333333	20	0.25	0	0.6331350931843429	0.9239384421933172	0.43830044874250607	0.9310932178290674	0.6560854898087289	0.8050192881225882	0.8576693390623992	0.897788557780427	1.0	0.05555555555555555	0.0
5672	0.09063603577885178	0.034818308904538735	0.02932887551935975	0.6446463799893825	None	0	0	0.14285714285714285	2	0.9473684210526315	18	0.525	0.8947368421052632	19	17	1	1	0	0.1	2	20	1.4	21	0.25	0	0.6843153382165126	0.8773995449834618	0.43830044874250607	0.9185771292065465	0.6560854898087289	0.8303106340363231	0.8131047322679463	0.8800612800978326	1.0	0.05263157894736842	0.0
1857	None	None	None	None	None	0	0	0.5	2	0.6666666666666666	2	1.0	0	1	0	3	0	0	0.2	5	1	0.3333333333333333	5	0.0	0.5	0	0	0	0	0	0	0	0	0	0	0
2521	None	None	None	None	None	0	0	0.75	3	0.5	2	0.5	0.25	2	1	3	2	0	0.75	4	3	0.4	6	0.2222222222222222	1.0	0.5174962403719295	0.6257155916553322	0.9167896604461019	0.5383115339158405	0.17653883939713916	0.5658205895815375	0.9538448510404823	0.5770680159443022	0.75	0.5	0.0
384	None	None	None	None	None	0	0	0.6666666666666666	2	0.5	1	1.0	0.5	2	1	1	0	0	0.25	4	1	0.26666666666666666	4	0.0	0.6666666666666666	0.6092047646362818	0.6176068297578826	0.6209444915424516	0.8512074550431914	0.7223999297063501	0.5548283007516329	0.7113632047398832	0.6930820794281162	0	0	0.0
3369	0.007896264730381491	0.0006088412833953772	0.0003689625220624985	0.9771590379493502	None	0.5	2	0.6363636363636364	7	0.2857142857142857	4	0.5333333333333333	0.21428571428571427	4	3	11	0	0	0.8333333333333334	6	5	1.0666666666666667	16	0.0	0.18181818181818182	0.4914079657036011	0.6775543750799946	0.354968907246041	0.7754391920270105	0.252436023757597	0.5817527896896636	0.7659415148106687	0.6836514829855196	0	0	0.0
5585	0.11406951028283467	0.037716787851225134	0.037567002916395725	0.6954230820581971	None	0	0	0.14285714285714285	2	0.9473684210526315	18	0.525	0.8947368421052632	19	17	1	1	0	0.1	2	20	1.4	21	0.25	0	0.4618370330004245	0.9221283950498976	0.43830044874250607	0.9328380952234644	0.6560854898087289	0.7927559999597329	0.8118404018678261	0.8954931915709741	1.0	0.05263157894736842	0.0
5980	0.07018457049650038	0.03981414198788928	0.038125382125270585	0.7316390519550552	None	0	0	0.16666666666666666	2	0.9333333333333333	14	0.53125	0.8666666666666667	15	13	1	2	0	0.125	16	2	1.1333333333333333	17	0.5	0	0.7405375378028556	0.8390516333176112	0.4314909128606229	0.8960126822511468	0.5260153392013291	0.9016618525354728	0.8006483549337227	0.8815196948744717	0.5666666666666667	0.06666666666666667	0.0
5194	0.11801235310286103	0.04236263500714777	0.03165625405629872	0.6883596265366707	None	0	0	0.14285714285714285	2	0.9473684210526315	18	0.525	0.8947368421052632	19	17	1	1	0	0.1	2	20	1.4	21	0.25	0	0.4618370330004245	0.9287270907146086	0.563373721265955	0.927411865676146	0.6560854898087289	0.7944419793823632	0.8118404018678261	0.8961911204494594	1.0	0.05263157894736842	0.0
6719	0.08380968070786213	0.043355274115471375	0.03832061161814928	0.7083706199159407	None	0	0	0.16666666666666666	2	0.9333333333333333	14	0.53125	0.8666666666666667	15	13	1	1	0	0.125	16	2	1.1333333333333333	17	0.25	0	0.6843153382165126	0.893365972518546	0.3563099451735513	0.8930107783451516	0.5260153392013291	0.9034527199253658	0.853796980525052	0.8967124487502665	1.0	0.06666666666666667	0.0
2402	None	None	None	None	None	0	0	0.2222222222222222	2	0.8181818181818182	9	0.8125	0.36363636363636365	5	4	7	4	0	1.0	4	4	0.8666666666666667	13	0.23529411764705882	0	0.1878733591307215	0.8322239138811613	0.5235089377296188	0.7478629047432942	0.3619976195293502	0.9349475227818763	0.8079341340303531	0.8562727267015117	0.30000000000000004	0.8	0.0
3004	0.005347939804951069	0.0005249633896219382	-4.388149126076007e-06	0.9840926464163886	None	0.5	2	0.8	8	0.07692307692307693	1	0.625	0.07692307692307693	4	1	10	2	0	0.6666666666666666	4	6	1.0	15	0.09523809523809523	0.18181818181818182	0.5069878437149798	0.5903422810375205	0.3386202417672769	0.6831878156379817	0.24260254188873284	0.5809717865972764	0.7524988033318702	0.6193684271155354	0.75	0	0.0
5538	0.08417906063400894	0.005115954090571741	0.004949791103101108	0.6968408755473735	None	0	0	0.14285714285714285	2	0.9473684210526315	18	0.525	0.8947368421052632	19	17	1	0	0	0.1	20	2	1.4	21	0.0	0	0.6843153382165126	0.8981757275388139	0.43830044874250607	0.9188807044735584	0.6560854898087289	0.8542055317746446	0.8131047322679463	0.8932244454519258	0	0	0.0
466	None	None	None	None	None	0	0	1.0	2	0.0	0	0.75	0	1	0	1	1	0	1.0	2	2	0.2	3	0.2	0	0	0	0	0	0	0	0	0	0	0	0
38	None	None	None	None	None	0	0	0	0	0	0	1.0	0	0	0	0	2	0	1.0	1	1	0.06666666666666667	1	0.5	0	0	0	0	0	0	0	0	0	0	0	0
7235	0.08162588585036393	0.03651937565106377	0.035761614826675725	0.6805615756103689	None	0	0	0.18181818181818182	2	0.9285714285714286	13	0.5333333333333333	0.8571428571428571	14	12	1	1	0	0.13333333333333333	15	2	1.0666666666666667	16	0.25	0	0.6702319975501622	0.9009773683274602	0.3939004290170871	0.9245875318325831	0.5527835842750267	0.9038669921323534	0.8288536236549887	0.9103964671326146	1.0	0.07142857142857142	0.0
3678	0.006135184448889741	0.0014447811877310666	0.00144104743030851	0.9798266278434838	None	0	0	0.6	3	0.6	3	0.5833333333333334	0.6	6	3	0	1	0	0.3333333333333333	2	6	0.4666666666666667	7	1.0	0.4	0.5429304132287385	0.875761869455591	0.2584755296082303	0.800720019156116	0.7075857458016906	0.7368800525975826	0.864753315616089	0.8112015644470453	1.0	0.16666666666666666	0.0
1797	None	None	None	None	None	0	0	0.3333333333333333	3	0.6363636363636364	7	0.5416666666666666	0.45454545454545453	7	5	5	2	0	0.375	8	3	0.8666666666666667	13	0.16666666666666666	0.8571428571428571	0.13213326536000286	0.9686901437246962	0.4583558059474219	0.9282449730637875	0.7033407278943534	0.9191735387502937	0.9283119452728602	0.9430926514771165	0.5714285714285714	0.42857142857142855	0.0
3271	0.015539693539696435	0.00195845166095064	0.001954040675771006	0.9808890391582289	None	0	0	0.5	4	0.4444444444444444	4	0.5238095238095238	0.3333333333333333	5	3	5	1	0	0.42857142857142855	7	3	0.7333333333333333	11	0.08333333333333333	0	0.43769008579907087	0.6774540316516364	0.4947289961750784	0.8384569875238802	0.6691745185105064	0.6781428044336888	0.7786295958966223	0.7397582825627198	1.0	0	0.0
5725	0.07614185814051935	0.03002675111693443	0.011531082224568842	0.7050526862945914	None	0	0	0.16666666666666666	2	0.9375	15	0.5294117647058824	0.875	16	14	1	2	0	0.11764705882352941	17	2	1.2	18	0.5	0	0.7405375378028556	0.8291588483387298	0.382802242674373	0.8841783009008505	0.5863751053201343	0.9059858031376631	0.8841120595669725	0.8764558123332835	0.5625	0.0625	0.0
4931	0.06720407126940825	0.032433242545128	0.032388104699447196	0.7181372802522792	None	0	0	0.16666666666666666	2	0.9375	15	0.5294117647058824	0.875	16	14	1	2	0	0.11764705882352941	17	2	1.2	18	0.5	0	0.7331614069520787	0.8366008144102777	0.3939004290170871	0.8782229159676983	0.5079040040513586	0.9090890318787093	0.7999700947611821	0.8776619974298944	0.5625	0.0625	0.0
4591	0.0648803096849574	0.011859482542363157	-0.0062263802092293865	0.7566740089755768	None	0	0	0.2	2	0.9230769230769231	12	0.5357142857142857	0.8461538461538461	13	11	1	2	0	0.14285714285714285	14	2	1.0	15	0.5	0	0.5191040934225741	0.9150372815163363	0.4314909128606229	0.9368946213062749	0.8156219294373794	0.9336368160586073	0.8882571912374794	0.929091750141625	0.576923076923077	0.07692307692307693	0.0
5962	0.10999446246074178	0.037464757266480186	0.037027878174635105	0.6892959598330954	None	0	0	0.14285714285714285	2	0.9473684210526315	18	0.525	0.8947368421052632	19	17	1	1	0	0.1	2	20	1.4	21	0.25	0	0.4618370330004245	0.9221283950498976	0.43830044874250607	0.9328380952234644	0.6560854898087289	0.7927559999597329	0.8118404018678261	0.8954931915709741	1.0	0.05263157894736842	0.0
983	None	None	None	None	None	0	0	0.3	3	0.7692307692307693	10	0.3409090909090909	0.6923076923076923	11	9	3	2	0	0.36363636363636365	11	4	1.0	15	0.25	0.3333333333333333	0.39410818975143136	0.91030058723421	0.8495365873306107	0.9411771455525442	0.7624865958554845	0.8978326322156975	0.9464631428913551	0.9184217704560984	0.5454545454545454	0.09090909090909091	0.0
2002	None	None	None	None	None	0	0	0.6666666666666666	2	0.5	1	1.0	0.5	2	1	1	0	0	0.25	4	1	0.26666666666666666	4	0.0	0.6666666666666666	0.5429304132287385	0.5	0.21203757760415734	0.6140526043984941	0.7027009733692932	0.5122095034193522	0.8853468922588497	0.5426649318525664	0	0	0.0
1426	None	None	None	None	None	0	0	0.3333333333333333	2	0.8333333333333334	5	0.8	0.16666666666666666	1	1	6	6	0	0.4	5	2	0.5333333333333333	8	0.375	0	0.5909408923275932	0.5	0.7802344150937136	0.5	1.0	0.5	0.8417784527298701	0.5	1.0	0	0.0
3431	0.00439367233500652	0.0016538552993403757	0.001651401411526632	0.9811563061176116	None	0	0	0.6	3	0.6	3	0.5833333333333334	0.6	6	3	0	1	0	0.3333333333333333	2	6	0.4666666666666667	7	1.0	0.4	0.5562459829098767	0.86098777016734	0.3896909715679177	0.8064910681570977	0.7075857458016906	0.7535150315901024	0.864724896928822	0.810937269050368	1.0	0.16666666666666666	0.0
4836	0.06350751269899205	0.03011761948304131	0.028669891970148638	0.6924199320789848	None	0	0	0.2	2	0.9230769230769231	12	0.5357142857142857	0.8461538461538461	13	11	1	2	0	0.14285714285714285	14	2	1.0	15	0.5	0	0.6843153382165126	0.7711449864344874	0.4314909128606229	0.9238818721379339	0.5795518293487243	0.901080644440733	0.7949251500668645	0.8779820993443703	0.5769230769230769	0.07692307692307693	0.0
1618	None	None	None	None	None	0.5	1	0.6666666666666666	4	0.5	3	0.6666666666666666	0	1	0	6	0	0	0.75	4	3	0.5333333333333333	8	0.0	1.0	0	0	0	0	0	0	0	0	0	0	0
10	None	None	None	None	None	0	0	0.625	5	0.4	4	0.4	0.4	6	4	5	2	0	0.8333333333333334	6	5	0.8	12	0.16666666666666666	0.3333333333333333	0.22633252107600513	0.7922755374933418	0.7090458798381707	0.7222219140340685	0.7506427192030191	0.6395338839011432	0.9096507226223287	0.7222900222678522	0.5833333333333334	0.5	0.0
6742	0.0907638160788322	0.0277585793082109	0.018768752085737632	0.7008973671492762	None	0	0	0.16666666666666666	2	0.9375	15	0.5294117647058824	0.875	16	14	1	2	0	0.11764705882352941	17	2	1.2	18	0.5	0	0.7331614069520787	0.9073693235082619	0.5166862539982521	0.8987639697943383	0.48979266890138806	0.9216923848144606	0.875859784126698	0.9097309191517461	0.625	0.0625	0.0
4985	0.10028968890955386	0.028282901998589884	0.025600370433303127	0.6846328865586189	None	0	0	0.14285714285714285	2	0.9473684210526315	18	0.525	0.8947368421052632	19	17	1	1	0	0.1	2	20	1.4	21	0.25	0	0.8044331533682614	0.8563189356182648	0.4314909128606229	0.9140948184968503	0.6560854898087289	0.8760528665542664	0.7637672241348049	0.8844336612675286	1.0	0.05263157894736842	0.0
2081	None	None	None	None	None	0	0	0.25	2	0.8	8	0.5714285714285714	0.5	6	5	5	2	0	0.42857142857142855	7	3	0.8	12	0.15384615384615385	1.0	0.5063830005752742	0.9633560777887588	0.4342243250606092	0.9468023310191344	0.5869056757201901	0.8908982334701959	0.8678717085806165	0.9398794627000642	0.5833333333333334	0.5	0.0
973	None	None	None	None	None	0	0	0.07692307692307693	1	1.0	17	0.475	0.7058823529411765	13	12	5	3	0	0.625	5	8	1.2666666666666666	19	0.23076923076923078	0.8235294117647058	0.25368870022099943	0.9269255584588002	0.6726701476168826	0.9376989040673531	0.27449590133906737	0.9088849100937259	0.9220645969246387	0.9253466601477064	0.46153846153846156	0.38461538461538464	0.0
3251	0.0169350763862005	0.00805264601676453	-0.007953645473633046	0.9771229132193973	None	0	0	0.5	4	0.5	5	0.5714285714285714	0.3	5	3	6	2	0	0.42857142857142855	7	3	0.8	12	0.14285714285714285	0	0.5245921322324613	0.6921010729947479	0.4947289961750784	0.8384569875238802	0.6691745185105064	0.6781428044336888	0.7786295958966223	0.7440895994951952	0.6000000000000001	0	0.0
5622	0.08476100930668592	0.024060801435907424	0.016835595248479322	0.5671634901255552	None	0	0	0.16666666666666666	2	0.9375	15	0.5294117647058824	0.875	16	14	1	2	0	0.11764705882352941	2	17	1.2	18	0.5	0	0.8061305548829967	0.8639040296723286	0.4348956808015645	0.8975328132691022	0.6688444786741463	0.8184031565446497	0.8456175183462704	0.8630974380709155	0.53125	0.0625	0.0
980	None	None	None	None	None	0	0	0.5	4	0.6	6	0.6666666666666666	0.3	7	3	4	3	0	0.5	3	6	0.8	12	0.375	0.8571428571428571	0.13213326536000286	0.9732205548402566	0.3003100834597999	0.9305765457490309	0.7033407278943534	0.7338746927068577	0.9283119452728602	0.9169016649832206	0.14285714285714285	0.42857142857142855	0.0
7159	0.07896539988359833	0.012698281801440933	0.011800480104131707	0.6540182444897729	None	0	0	0.14285714285714285	2	0.9473684210526315	18	0.525	0.8947368421052632	19	17	1	2	0	0.1	2	20	1.4	21	0.5	0	0.8044331533682614	0.9160641845476644	0.43830044874250607	0.9293642316163983	0.6560854898087289	0.8196339223427385	0.8118404018678261	0.8966263494872013	0.5263157894736842	0.05263157894736842	0.0
5502	0.11864919977343577	0.02697770191740264	0.026972918995768192	0.6478098347375038	None	0	0	0.14285714285714285	2	0.9444444444444444	17	0.5263157894736842	0.8888888888888888	18	16	1	1	0	0.10526315789473684	2	19	1.3333333333333333	20	0.25	0	0.6331350931843429	0.9239384421933172	0.43830044874250607	0.9310932178290674	0.6560854898087289	0.7970601078593694	0.865098165050459	0.8962506761084986	1.0	0.05555555555555555	0.0
5121	0.11313298594378988	0.03768248027305428	0.03749204569149369	0.6836231563158925	None	0	0	0.14285714285714285	2	0.9473684210526315	18	0.525	0.8947368421052632	19	17	1	1	0	0.1	2	20	1.4	21	0.25	0	0.4618370330004245	0.9221283950498976	0.43830044874250607	0.9328380952234644	0.6560854898087289	0.7927559999597329	0.8118404018678261	0.8954931915709741	1.0	0.05263157894736842	0.0
1814	None	None	None	None	None	0	0	0.3333333333333333	2	0.6666666666666666	4	0.6666666666666666	0.5	5	3	2	2	0	0.75	3	4	0.5333333333333333	8	0.3333333333333333	0	0.6010405114697928	0.8980445399075461	0.5889914114735304	0.6965379599204725	0.9070724330239572	0.9392450360350908	0.813341529157169	0.8715715097965709	0.7	0.6	0.0
6036	0.09504115305397999	0.03444270264401732	0.03198981359911314	0.6708597463557076	None	0	0	0.14285714285714285	2	0.9473684210526315	18	0.525	0.8947368421052632	19	17	1	2	0	0.1	2	20	1.4	21	0.5	0	0.8044331533682614	0.9213856971983069	0.6574016229853676	0.9332233361082986	0.6560854898087289	0.8166379247365809	0.8118404018678261	0.9000202566819508	0.5526315789473684	0.05263157894736842	0.0
6687	0.1280885772444614	0.03529329840205751	0.030416894116806717	0.7093436147656893	None	0	0	0.14285714285714285	2	0.9473684210526315	18	0.525	0.8947368421052632	19	17	1	1	0	0.1	2	20	1.4	21	0.25	0	0.4618370330004245	0.920747544352585	0.43830044874250607	0.9265025220264014	0.6560854898087289	0.7919277977512897	0.8118404018678261	0.8916557124404425	1.0	0.05263157894736842	0.0
997	None	None	None	None	None	0	0	0.6666666666666666	4	0.2857142857142857	2	0.5625	0	2	0	6	0	0	1.0	4	4	0.6	9	0.0	0.8	0	0	0	0	0	0	0	0	0	0	0
4393	0.06037083984956367	0.018835477805065674	0.012324630370524439	0.6272017401314746	None	0	0	0.18181818181818182	2	0.9285714285714286	13	0.5333333333333333	0.8571428571428571	14	12	1	2	0	0.13333333333333333	15	2	1.0666666666666667	16	0.5	0	0.6995004524250579	0.799942690856574	0.47314855146021245	0.9506943892922165	0.5296494613935778	0.8950371314677815	0.8145577723216706	0.8968572891398545	0.6071428571428571	0.07142857142857142	0.0
3783	0.0018181413756824098	9.30718043883043e-05	-3.9027047259956064e-05	0.9950711101533697	None	0	0	0.75	3	0.3333333333333333	1	0.5555555555555556	0	2	0	2	1	0	1.0	3	3	0.3333333333333333	5	0.16666666666666666	0.6666666666666666	0	0	0	0	0	0	0	0	0	0	0
5785	0.13189970034782936	0.040231960907505186	0.038233579448637985	0.6692069609509304	None	0	0	0.14285714285714285	2	0.9444444444444444	17	0.5263157894736842	0.8888888888888888	18	16	1	1	0	0.10526315789473684	2	19	1.3333333333333333	20	0.25	0	0.8073379402778056	0.9274623585774626	0.43830044874250607	0.932756948871382	0.6560854898087289	0.8124096285968548	0.8372999837014196	0.9015565513784138	1.0	0.05555555555555555	0.0
11	None	None	None	None	None	0	0	0.25	2	0.9	9	0.4	0.9	11	9	0	0	0	0.3	3	10	0.8	12	0.0	0	0.39802162686727083	0.9566656409852565	0.6970630914093692	0.9002461871780092	0.5190470219013671	0.7733288584955227	0.813338695941278	0.8978803586187656	0	0	0.0
136	None	None	None	None	None	0.2	1	0.6666666666666666	8	0.2	3	0.7083333333333334	0.06666666666666667	8	1	8	4	0	0.6666666666666666	6	4	1.1333333333333333	17	0.3076923076923077	0.13333333333333333	0.5050693155451873	0.8217946906039082	0.4635010837960067	0.9657118126771056	0.36800992874049593	0.9478444681592249	0.8493293505915736	0.9301411566021737	0.125	0.125	0.0
2626	9.587862473536417e-06	5.696486496156876e-06	-8.349425709382567e-07	0.9999932157771834	None	0	0	0.4	2	0.6	3	0.5833333333333334	0.2	1	1	5	3	0	0.75	3	4	0.4666666666666667	7	0.21428571428571427	0.5	1.0	0.5	0.1	0.5	0.13259895970644436	0.5	0.9847518197913557	0.5	1.0	0	0.0
7460	0.07631425871217158	0.038626556938028286	0.02076204358457704	0.7336716828457275	None	0	0	0.16666666666666666	2	0.9333333333333333	14	0.53125	0.8666666666666667	15	13	1	2	0	0.125	16	2	1.1333333333333333	17	0.5	0	0.7257852761013017	0.9308878475059237	0.5047134945068432	0.882923279862295	0.48979266890138806	0.9266064137034281	0.8958771781228761	0.9157151447277214	0.6	0.06666666666666667	0.0
4821	0.06317837469326815	0.035635478123132364	0.02522732172159875	0.6628828306971739	None	0	0	0.2	2	0.9166666666666666	11	0.5384615384615384	0.8333333333333334	12	10	1	2	0	0.15384615384615385	2	13	0.9333333333333333	14	0.5	0	0.8078279563977319	0.7907028976787667	0.3563099451735513	0.923272338098326	0.6056264644665708	0.8897648096897226	0.8693043269316434	0.8774380944932603	0.5416666666666667	0.08333333333333333	0.0
197	None	None	None	None	None	0	0	0.5	2	0.6666666666666666	2	1.0	0.6666666666666666	4	2	0	0	0	0.2	5	1	0.3333333333333333	5	0.0	0.5	0.5093662137696416	0.9077735237544441	0.5505610468037924	0.7227558075195266	0.24236297489001596	0.8852224140029464	0.8027121305764066	0.8535334559972393	0	0	0.0
5184	0.09788642098364332	0.029708589150421967	0.02953258416630104	0.6665507939457775	None	0	0	0.14285714285714285	2	0.9444444444444444	17	0.5263157894736842	0.8888888888888888	18	16	1	1	0	0.10526315789473684	2	19	1.3333333333333333	20	0.25	0	0.744374245792387	0.8899176489876452	0.4348956808015645	0.9126458937192483	0.6560854898087289	0.8414153305197623	0.789494064695389	0.8844257059129207	1.0	0.05555555555555555	0.0
6919	0.09672284244165455	0.03229470496934803	0.032045344391246136	0.6139544744692536	None	0	0	0.14285714285714285	2	0.9473684210526315	18	0.525	0.8947368421052632	19	17	1	1	0	0.1	2	20	1.4	21	0.25	0	0.6843153382165126	0.8749245261216821	0.4314909128606229	0.88162571623933	0.6560854898087289	0.8486809153939538	0.8030531545386186	0.8690376196188765	1.0	0.05263157894736842	0.0
7238	0.10686586453625656	0.039978393445464076	0.03507683490171765	0.6604477537195085	None	0	0	0.14285714285714285	2	0.9473684210526315	18	0.525	0.8947368421052632	19	17	1	1	0	0.1	2	20	1.4	21	0.25	0	0.5215188642121921	0.9174752140340652	0.661710628553066	0.9591818576580169	0.7689960580769288	0.815927125687557	0.8849296876220121	0.9130526998190903	1.0	0.05263157894736842	0.0
2902	0.002324154853301387	0.0004218128118371295	0.0004218121672680924	0.9790093082797676	None	0	0	0.6	3	0.6	3	0.5833333333333334	0.6	4	3	2	1	0	0.3333333333333333	2	6	0.4666666666666667	7	0.14285714285714285	0.4	0.5562459829098767	0.6475609721182558	0.34325301956384485	0.7556139722702889	0.7474556868421292	0.6045669075354126	0.8411007083684051	0.6727279457122517	1.0	0	0.0
3426	0.016773707816288737	0.0012091658717839275	-0.0001416776937660736	0.9897888306898911	None	0	0	0.5	3	0.5714285714285714	4	0.75	0.42857142857142855	4	3	4	2	0	0.3333333333333333	6	2	0.6	9	0.18181818181818182	0	0.39901166272570054	0.7054008388060069	0.502998304769342	0.9232442854884666	0.6676030648227418	0.9413617959872094	0.8855690040873111	0.8854873185053952	0.625	0	0.0
2453	None	None	None	None	None	0.3333333333333333	1	0.7777777777777778	7	0.18181818181818182	2	0.65	0	0	0	12	0	0	0.8	4	5	0.8666666666666667	13	0.0	0.5	0	0	0	0	0	0	0	0	0	0	0
4457	0.028108658898647967	0.0021368335310115293	0.00045640019870762857	0.9274773454938628	None	0	0	0.25	2	0.9	9	0.5454545454545454	0.8	10	8	1	0	0	0.18181818181818182	11	2	0.8	12	0.0	0	0.7436568765175042	0.7545644256942488	0.4798043217950564	0.9129005144907799	0.6175915607447896	0.8736300029680586	0.8066231670949523	0.8583972829035609	0	0	0.0
6669	0.06468123474342283	0.026293024589250376	0.013130963348584785	0.7244920418665015	None	0	0	0.16666666666666666	2	0.9333333333333333	14	0.53125	0.8666666666666667	15	13	1	2	0	0.125	16	2	1.1333333333333333	17	0.5	0	0.7405375378028556	0.8436021898855025	0.4314909128606229	0.8960126822511468	0.5260153392013291	0.9016618525354728	0.8006483549337227	0.8827013622125393	0.5666666666666667	0.06666666666666667	0.0
4455	0.06000405230040412	0.02336066553976352	0.022080554876593633	0.7662329437667388	None	0	0	0.2222222222222222	2	0.9090909090909091	10	0.5416666666666666	0.8181818181818182	11	9	1	2	0	0.16666666666666666	12	2	0.8666666666666667	13	0.5	0	0.8068479241578792	0.8011974964055756	0.5899871577468736	0.9449264987198709	0.5296494613935778	0.8989984180748929	0.8208268445960283	0.8948052827566702	0.5909090909090909	0.09090909090909091	0.0
2270	None	None	None	None	None	0	0	0.5	2	0.6666666666666666	2	0.625	0.3333333333333333	2	1	2	0	0	0.5	4	2	0.3333333333333333	5	0.0	0	0.7583254158972227	0.9180953766572852	0.3991382078420478	0.952183275915039	0.5928179619613374	0.9292608513383422	0.9475267826207259	0.9346962868719266	0	0	0.0
3287	0.006912326199215374	0.00010009757973033867	5.746804981889074e-05	0.9593223143852391	None	0.4	2	0.6666666666666666	8	0.25	4	0.6	0.125	3	2	14	4	0	0.8333333333333334	5	6	1.2	18	0.12903225806451613	0.14285714285714285	0.5069878437149798	0.6084175936147758	0.3069168658783784	0.686105033541437	0.24260254188873284	0.5912462067824527	0.7464096274417463	0.6296197235866764	0.6666666666666666	0	0.0
2016	None	None	None	None	None	0	0	0.16666666666666666	1	1.0	6	0.6666666666666666	0.5	4	3	3	3	0	0.75	3	4	0.5333333333333333	8	0.3333333333333333	0.3333333333333333	0.6995004524250579	0.8338949720841139	0.6883240650339846	0.8966815365084015	0.5308327463485634	0.9173951187509027	0.7910438117076508	0.8870156966399051	0.5	0.25	0.0
2511	None	None	None	None	None	0.5	2	0.7	7	0.3333333333333333	4	0.7	0	1	0	12	0	0	0.8	5	4	0.9333333333333333	14	0.0	0.9090909090909091	0	0	0	0	0	0	0	0	0	0	0
3376	0.007835797523293933	0.001581381696537465	0.0015169353482677194	0.991984857149508	None	0	0	0.6	3	0.4	2	0.7	0.4	3	2	3	1	0	0.4	5	2	0.4666666666666667	7	0.1111111111111111	0	0.526196032081095	0.602818076355922	0.40658813242634545	0.8444517691195224	0.6707459721982709	0.7029960500510348	0.7439930379231321	0.7291247013820098	1.0	0	0.0
5839	0.06722757588356107	0.01644462790591694	0.01223996081580686	0.6862586188326804	None	0	0	0.16666666666666666	2	0.9375	15	0.5294117647058824	0.875	16	14	1	2	0	0.11764705882352941	17	2	1.2	18	0.5	0	0.7405375378028556	0.8174440151104508	0.4970862746108648	0.8915643812033331	0.6536154858249118	0.8958053893853313	0.8404624126752251	0.8720421052521533	0.5625	0.0625	0.0
1199	None	None	None	None	None	0	0	1.0	2	0.0	0	1.0	0	0	0	2	0	0	0.3333333333333333	3	1	0.2	3	0.0	1.0	0	0	0	0	0	0	0	0	0	0	0
1422	None	None	None	None	None	0	0	0.6666666666666666	4	0.16666666666666666	1	0.6666666666666666	0	1	0	6	3	0	0.75	4	3	0.5333333333333333	8	0.2	0.4	0	0	0	0	0	0	0	0	0	0	0
524	None	None	None	None	None	0.14285714285714285	1	0.5882352941176471	10	0.34782608695652173	8	0.3246753246753247	0.30434782608695654	13	7	11	3	0	0.6363636363636364	7	11	1.6666666666666667	25	0.15	0.21052631578947367	0.4722862232247998	0.879067051287856	0.6141278143554703	0.8865395932088195	0.6128562973457912	0.8737528530648906	0.8352222350458114	0.87988598875235	0.23076923076923078	0.15384615384615385	0.0
4418	0.05580151091059074	0.0037111697922371538	-0.0028088539396500085	0.7902920617871386	None	0	0	0.2	2	0.9166666666666666	11	0.5384615384615384	0.8333333333333334	12	10	1	2	0	0.15384615384615385	13	2	0.9333333333333333	14	0.5	0	0.5203114788173832	0.9136903391352749	0.4169821796558278	0.9335407612707536	0.7923089937571541	0.9155898588386517	0.8843512261748177	0.9214303950030586	0.5833333333333334	0.08333333333333333	0.0
3165	0.005139026155830492	0.0010608766440139742	-0.0010608645790727584	0.9688234181659245	None	0	0	0.5	3	0.6666666666666666	4	0.5714285714285714	0.6666666666666666	5	4	2	1	0	0.2857142857142857	2	7	0.5333333333333333	8	0.14285714285714285	0.3333333333333333	0.5429304132287385	0.6646573021901668	0.2584755296082303	0.734457020844192	0.7075857458016906	0.602459579862929	0.864724896928822	0.6694575000833726	1.0	0	0.0
4401	0.02864718226594994	0.0008927767882093388	-0.0008281721518975297	0.9595613700285193	None	0	0	0.25	2	0.9	9	0.5454545454545454	0.8	10	8	1	2	0	0.18181818181818182	11	2	0.8	12	0.5	0	0.6678172267605443	0.8728890057669251	0.43404268326898465	0.9203082461002071	0.44086916137868226	0.9450744347967105	0.8643408894853648	0.9172982337069095	0.55	0.1	0.0
2340	None	None	None	None	None	0	0	0.75	3	0.0	0	0.8333333333333334	0	2	0	2	0	0	0.6666666666666666	2	3	0.3333333333333333	5	0.0	0	0	0	0	0	0	0	0	0	0	0	0
6452	0.08888637436934126	0.018626890679334634	0.018560885576434597	0.7418620986788667	None	0	0	0.16666666666666666	2	0.9375	15	0.5294117647058824	0.875	16	14	1	2	0	0.11764705882352941	17	2	1.2	18	0.5	0	0.7405375378028556	0.8371372977001629	0.40807100310804145	0.8868987830907431	0.5868813531754615	0.9059650085598446	0.8724884697007333	0.8794558550283039	0.625	0.0625	0.0
2517	None	None	None	None	None	0	0	0.6666666666666666	2	0.5	1	1.0	0.5	1	1	2	0	0	0.25	4	1	0.26666666666666666	4	0.0	0.6666666666666666	0.6634034890650324	0.5	0.2584755296082303	0.5	0.6978162009368958	0.5	0.8802619705461354	0.5	0	0	0.0
1526	None	None	None	None	None	0.5	1	0.8571428571428571	6	0.125	1	0.6666666666666666	0	0	0	9	0	0	0.6	5	3	0.6666666666666666	10	0.0	0.8571428571428571	0	0	0	0	0	0	0	0	0	0	0
515	None	None	None	None	None	0	0	0.5	1	1.0	1	1.0	0	0	0	2	0	0	0.3333333333333333	1	3	0.2	3	0.0	0	0	0	0	0	0	0	0	0	0	0	0
4580	0.08949575980613601	0.03173109559346263	-0.0008647964435676036	0.711940701153659	None	0	0	0.16666666666666666	2	0.9333333333333333	14	0.53125	0.8666666666666667	15	13	1	2	0	0.125	16	2	1.1333333333333333	17	0.5	0	0.656148656883812	0.8578219339294288	0.4314909128606229	0.9330307734840414	0.4394814519011517	0.9514051260984128	0.8982017059200104	0.9219144727187227	0.6	0.06666666666666667	0.0
701	None	None	None	None	None	0	0	0.6666666666666666	2	0.5	1	0.6666666666666666	0	1	0	2	3	0	0.6666666666666666	3	2	0.26666666666666666	4	0.42857142857142855	0.6666666666666666	0	0	0	0	0	0	0	0	0	0	0
6822	0.07718830842352924	0.034335891704760015	0.011469216506362604	0.7544109272170667	None	0	0	0.16666666666666666	2	0.9333333333333333	14	0.53125	0.8666666666666667	15	13	1	2	0	0.125	16	2	1.1333333333333333	17	0.5	0	0.656148656883812	0.9142715874026823	0.5286590134896609	0.8122095247857207	0.4024000783640231	0.892554844311795	0.7992901054186234	0.8789822449077517	0.6000000000000001	0.06666666666666667	0.0
2215	None	None	None	None	None	0	0	0.75	3	0.5	2	0.6	0.5	3	2	2	1	0	0.4	2	5	0.4	6	0.14285714285714285	0.5	0.42245733739244445	0.6412067107513038	0.2584755296082303	0.6077397464763081	0.7075857458016906	0.5115114844765476	0.8647817292667099	0.587787601881767	1.0	0.3333333333333333	0.0
7364	0.1252485618719239	0.030866855151193192	0.0308072364901671	0.6735871307960997	None	0	0	0.14285714285714285	2	0.9444444444444444	17	0.5263157894736842	0.8888888888888888	18	16	1	1	0	0.10526315789473684	2	19	1.3333333333333333	20	0.25	0	0.46527394145865947	0.9200329391867025	0.43830044874250607	0.9249052912761171	0.6560854898087289	0.793806013516008	0.8454859925645807	0.8909601094100568	1.0	0.05555555555555555	0.0
6284	0.08179129376126537	0.007016154393302163	-0.0033791158390858505	0.7574984808057512	None	0	0	0.14285714285714285	2	0.9444444444444444	17	0.5263157894736842	0.8888888888888888	18	16	1	0	0	0.10526315789473684	2	19	1.3333333333333333	20	0.0	0	0.4977617956743735	0.9297328775522598	0.43830044874250607	0.9189005382669151	0.7100570901247022	0.7976172235425281	0.8781232857646932	0.893517723205904	0	0	0.0
3681	0.005163240652833141	0.0016039736989832685	0.0015972672820860566	0.9773846522270238	None	0	0	0.6	3	0.6	3	0.5833333333333334	0.6	6	3	0	1	0	0.3333333333333333	2	6	0.4666666666666667	7	1.0	0.4	0.5562459829098767	0.86098777016734	0.3896909715679177	0.8064910681570977	0.7075857458016906	0.7535150315901024	0.864724896928822	0.810937269050368	1.0	0.16666666666666666	0.0
5869	0.12448171122702038	0.019622173565849707	0.009942393217455414	0.6520708329225792	None	0	0	0.14285714285714285	2	0.9444444444444444	17	0.5263157894736842	0.8888888888888888	18	16	1	1	0	0.10526315789473684	2	19	1.3333333333333333	20	0.25	0	0.6331350931843429	0.9253864385674977	0.550005538647786	0.9400946433594859	0.6560854898087289	0.7916065476565257	0.865098165050459	0.9004212081877829	1.0	0.05555555555555555	0.0
4329	0.05031515865087444	0.023727530838509772	0.005583845101393989	0.642537628027942	None	0	0	0.2	2	0.9230769230769231	12	0.5357142857142857	0.8461538461538461	13	11	1	3	0	0.14285714285714285	2	14	1.0	15	0.75	0	0.656148656883812	0.8697843162958463	0.3563099451735513	0.8790515374647699	0.5373992321079858	0.8852790971425722	0.8640877716324883	0.8781804167427273	0.46153846153846156	0.07692307692307693	0.0
1098	None	None	None	None	None	0	0	1.0	1	0	0	1.0	0	0	0	1	1	0	0.5	2	1	0.13333333333333333	2	0.16666666666666666	0	0	0	0	0	0	0	0	0	0	0	0
6710	0.08963051399220619	0.029057693251266954	0.021733604639327435	0.7294828539359641	None	0	0	0.16666666666666666	2	0.9375	15	0.5294117647058824	0.875	16	14	1	1	0	0.11764705882352941	17	2	1.2	18	0.25	0	0.7124264380096841	0.8842429742619682	0.3563099451735513	0.8973372622760312	0.5079040040513586	0.9000739686725135	0.828250741704441	0.8940779253484564	1.0	0.0625	0.0
3269	0.0026695379085190834	0.0012962791606732995	0.0010269605087509018	0.9874444157960371	None	0.5	1	0.7142857142857143	5	0.375	3	0.4	0.125	5	1	4	2	0	1.0	5	5	0.6666666666666666	10	0.25	0.8	0.5069878437149798	0.7197731861131333	0.3703236176561754	0.8797957282581431	0.24260254188873284	0.6369353693266019	0.7703439828389387	0.762295706945075	0.6000000000000001	0	0.0
3078	0.001457205441518585	0.00014649745152002245	0.0001460947173054574	0.9930873645519505	None	0	0	0.75	3	0.3333333333333333	1	0.625	0.3333333333333333	2	1	2	1	0	0.5	2	4	0.3333333333333333	5	0.14285714285714285	0.6666666666666666	0.4800848620622988	0.6521391717216898	0.21203757760415734	0.6140526043984941	0.7027009733692932	0.5122095034193522	0.8823077886506695	0.5940083825716971	1.0	0.5	0.0
4236	0.028010160767820008	0.007657050900533364	-0.004562997727615164	0.7749592023507907	None	0	0	0.25	2	0.8888888888888888	8	0.55	0.7777777777777778	9	7	1	2	0	0.2	10	2	0.7333333333333333	11	0.5	0	0.7428522479663038	0.7882203911627351	0.52811773072949	0.9407370527785843	0.619408621840914	0.9180457948684281	0.8178068368860388	0.8970621012841514	0.6111111111111112	0.1111111111111111	0.0
6841	0.08313235534246426	0.033015590764119876	0.026774731082375436	0.6811119131019545	None	0	0	0.16666666666666666	2	0.9375	15	0.5294117647058824	0.875	16	14	1	2	0	0.11764705882352941	17	2	1.2	18	0.5	0	0.7405375378028556	0.9010310756937995	0.48227277777468747	0.8898108309655116	0.6305776484441441	0.9173935670388886	0.8969765249138159	0.9033485893302661	0.625	0.0625	0.0
6400	0.08174777756694798	0.031027839763410676	0.018616475063140778	0.6985052253668715	None	0	0	0.16666666666666666	2	0.9333333333333333	14	0.53125	0.8666666666666667	15	13	1	2	0	0.125	16	2	1.1333333333333333	17	0.5	0	0.7405375378028556	0.9132997318945628	0.5047134945068432	0.8962466458274988	0.48979266890138806	0.9203467120839701	0.8958771781228761	0.910462171466863	0.6333333333333333	0.06666666666666667	0.0
2828	0.002143640073618086	0.0003932941235006635	0.00039222807111887885	0.99164968804947	None	0	0	0.75	3	0.3333333333333333	1	0.5555555555555556	0.3333333333333333	3	1	1	0	0	1.0	3	3	0.3333333333333333	5	0.0	1.0	0.5429304132287385	0.7570767615350139	0.2584755296082303	0.7477234177539421	0.7075857458016906	0.6098691843966368	0.864724896928822	0.7088893908615662	0	0	0.0
603	None	None	None	None	None	0	0	0.25	2	0.7777777777777778	7	0.6111111111111112	0.3333333333333333	5	3	5	5	0	0.5	6	3	0.7333333333333333	11	0.4166666666666667	1.0	0.13213326536000286	0.9707418279185668	0.4583558059474219	0.9459414072996748	0.7506582435338512	0.5831855932292064	0.9283119452728602	0.9031996245300457	0.2	0.6	0.0
4869	0.10653436629796227	0.03909462487748633	0.03869988013915389	0.6439948052060169	None	0	0	0.15384615384615385	2	0.9411764705882353	16	0.5277777777777778	0.8823529411764706	17	15	1	1	0	0.1111111111111111	2	18	1.2666666666666666	19	0.25	0	0.8044331533682614	0.9268449706712562	0.43830044874250607	0.9369858848066237	0.6560854898087289	0.8106630466839087	0.8599091192553946	0.9029942893777475	1.0	0.058823529411764705	0.0
5886	0.08484163145869399	0.010900454254923711	0.0012657839946186137	0.6309456777026687	None	0	0	0.14285714285714285	2	0.9473684210526315	18	0.525	0.8947368421052632	19	17	1	0	0	0.1	2	20	1.4	21	0.0	0	0.6843153382165126	0.9048546974906001	0.4314909128606229	0.8831009958894281	0.6560854898087289	0.8333465835225299	0.8131047322679463	0.8766783193718586	0	0	0.0
2612	2.865343555791371e-08	2.841792664009809e-08	2.778064726421804e-08	0.9999968156249804	None	0.5	1	1.0	6	0.0	0	0.75	0	0	0	8	1	0	0.75	3	4	0.6	9	0.05	0.8	0	0	0	0	0	0	0	0	0	0	0
4919	0.10403385613627306	0.030276112407823547	0.027256117153607522	0.6647026434200313	None	0	0	0.14285714285714285	2	0.9473684210526315	18	0.525	0.8947368421052632	19	17	1	1	0	0.1	2	20	1.4	21	0.25	0	0.4618370330004245	0.9340084021296485	0.6574016229853676	0.9352279592835635	0.6560854898087289	0.8023950249847991	0.8937962231333314	0.9038193908210581	1.0	0.05263157894736842	0.0
6944	0.0738328676983916	0.010325619033593513	0.0022641682507478626	0.7360918010406173	None	0	0	0.16666666666666666	2	0.9333333333333333	14	0.53125	0.8666666666666667	15	13	1	2	0	0.125	16	2	1.1333333333333333	17	0.5	0	0.7405375378028556	0.9029844824034797	0.3563099451735513	0.894648537961503	0.5795518293487243	0.9246362639847675	0.8998279966782721	0.9082411395096931	0.5666666666666667	0.06666666666666667	0.0
4333	0.05156611348834814	0.014591681879576168	0.013889494183635802	0.7800216881032174	None	0	0	0.2222222222222222	2	0.9090909090909091	10	0.5416666666666666	0.8181818181818182	11	9	1	2	0	0.16666666666666666	12	2	0.8666666666666667	13	0.5	0	0.6843153382165126	0.7665972198390338	0.4314909128606229	0.9309789566560643	0.619408621840914	0.8984422587990452	0.7949251500668645	0.8797803745468114	0.5909090909090909	0.09090909090909091	0.0
4594	0.05338181729846217	0.02184804780945042	0.020195523861100455	0.6438679842727844	None	0	0	0.25	2	0.8888888888888888	8	0.55	0.7777777777777778	9	7	1	2	0	0.2	2	10	0.7333333333333333	11	0.5	0	0.8068479241578792	0.7766226762940651	0.3563099451735513	0.9082038332642827	0.5296494613935778	0.9153924446617228	0.8208268445960283	0.8779444029671427	0.5555555555555556	0.1111111111111111	0.0
930	None	None	None	None	None	0	0	0.75	3	0.5	2	0.6	0.25	1	1	4	0	0	0.4	5	2	0.4	6	0.0	0.5	1.0	0.5	0.1281046134190274	0.5	0.8503569957292537	0.5	0.9782634131621298	0.5	0	0	0.0
2543	None	None	None	None	None	0	0	1.0	1	0	0	1.0	0	0	0	1	2	0	0.5	2	1	0.13333333333333333	2	0.3333333333333333	0	0	0	0	0	0	0	0	0	0	0	0
6850	0.06420943792928689	0.02402113014413256	0.020260071579606267	0.7721271415615362	None	0	0	0.16666666666666666	2	0.9375	15	0.5294117647058824	0.875	16	14	1	2	0	0.11764705882352941	17	2	1.2	18	0.5	0	0.7343687923468876	0.8362766414274893	0.4314909128606229	0.8995217765965304	0.5079040040513586	0.9190618189846882	0.8566000265858388	0.8893504884152468	0.5625	0.0625	0.0
4614	0.08190681013958305	0.02487483638642267	0.023689012435623515	0.6226485692610124	None	0	0	0.16666666666666666	2	0.9333333333333333	14	0.53125	0.8666666666666667	15	13	1	2	0	0.125	2	16	1.1333333333333333	17	0.5	0	0.8078279563977319	0.848588917564772	0.4314909128606229	0.9210499929207264	0.6560854898087289	0.8473213745960788	0.8131047322679463	0.8770378481637915	0.5333333333333333	0.06666666666666667	0.0
3731	0.004234955926353454	0.002389028403623078	0.0023860612929968847	0.9886237317507459	None	0	0	0.75	3	0.3333333333333333	1	0.625	0.3333333333333333	4	1	0	1	0	0.5	2	4	0.3333333333333333	5	1.0	0.6666666666666666	0.5562459829098767	0.8747661236385291	0.3896909715679177	0.8507349434144913	0.7075857458016906	0.7757999803912213	0.8871456709544661	0.837784547713868	1.0	0.25	0.0
5266	0.015207269162759728	0.003515617973240615	0.0026004265013490103	0.5571967790748449	None	0	0	0.16666666666666666	2	0.9375	15	0.5294117647058824	0.875	16	14	1	2	0	0.11764705882352941	2	17	1.2	18	0.5	0	0.8677066517618327	0.736912212404385	0.29806642949428086	0.9701480294573689	0.8563886486142938	0.8235959336943112	0.9311117123469871	0.8826078087292886	0.53125	0.0625	0.0
6918	0.07111769160802599	0.03389270068710437	0.029410435526801903	0.6968357235729543	None	0	0	0.16666666666666666	2	0.9375	15	0.5294117647058824	0.875	16	14	1	2	0	0.11764705882352941	17	2	1.2	18	0.5	0	0.7405375378028556	0.8303716155345086	0.40807100310804145	0.904495546276983	0.6305776484441441	0.9126480365516401	0.8753665514800212	0.8870501411129672	0.5625	0.0625	0.0
168	None	None	None	None	None	0	0	0.5	2	0.3333333333333333	1	0.625	0.3333333333333333	2	1	2	0	0	0.5	4	2	0.3333333333333333	5	0.0	0	0.5270744715393868	0.9674539281714211	0.6560990380904246	0.7614856675230127	0.5889887504624058	0.9063542603052176	0.7132125840884498	0.9067222687174493	0	0	0.0
2689	0.005141237337055657	0.00040069691551463245	9.670730259800767e-05	0.9800606748317283	None	0	0	0.25	1	1.0	4	0.6	0.5	3	2	2	1	0	0.4	5	2	0.4	6	0.14285714285714285	0	0.8078279563977319	0.7470155389609803	0.4961328589885617	0.9200480174290379	0.7055336600960016	0.7917013013579065	0.7575705112756471	0.8348396531215414	1.0	0.3333333333333333	0.0
7195	0.11658648296186327	0.03641452124736321	0.03560933390958458	0.66595776289013	None	0	0	0.14285714285714285	2	0.9444444444444444	17	0.5263157894736842	0.8888888888888888	18	16	1	1	0	0.10526315789473684	2	19	1.3333333333333333	20	0.25	0	0.6629760087902268	0.8803738595545586	0.43830044874250607	0.939731006698411	0.688583047722716	0.7791917111018576	0.8210335761182909	0.8809269792617233	1.0	0.05555555555555555	0.0
1083	None	None	None	None	None	0	0	0.6666666666666666	2	0.5	1	1.0	0.5	1	1	2	0	0	0.25	4	1	0.26666666666666666	4	0.0	0.6666666666666666	0.9227273013118609	0.5	0.27844272368690115	0.5	0.816738680834668	0.5	0.9437870776743439	0.5	0	0	0.0
996	None	None	None	None	None	0	0	0.6666666666666666	2	0.5	1	1.0	0.5	3	1	0	0	0	0.25	4	1	0.26666666666666666	4	0.0	0.6666666666666666	0.8166552328357479	0.9101677125985301	0.2584755296082303	0.8266556016445066	0.6978162009368958	0.9598864424565385	0.9313010651186255	0.9130108433953168	0	0	0.0
5766	0.10003284317227565	0.03391047434358338	0.03389152447865276	0.6389465833579382	None	0	0	0.14285714285714285	2	0.9444444444444444	17	0.5263157894736842	0.8888888888888888	18	16	1	1	0	0.10526315789473684	2	19	1.3333333333333333	20	0.25	0	0.744374245792387	0.8833407110078583	0.43830044874250607	0.9007343811764436	0.6560854898087289	0.8275229616709562	0.7866515457318847	0.8735456566690984	1.0	0.05555555555555555	0.0
3222	0.010981735798106667	0.0009034941494462671	0.00015343009226665493	0.9548725888156109	None	0	0	0.5555555555555556	5	0.36363636363636365	4	0.48148148148148145	0.2727272727272727	4	3	8	2	0	0.3333333333333333	9	3	0.8666666666666667	13	0.10526315789473684	0	0.4867156590834078	0.7712815003973277	0.46409522983378276	0.8276755692231713	0.6683887916666241	0.6948998195770055	0.7622818930113267	0.7689947588820851	0.625	0	0.0
710	None	None	None	None	None	0	0	0.5	2	0.75	3	0.6	0.75	5	3	0	0	0	0.4	5	2	0.4	6	0.0	0	0.24422154713564917	0.676215246044637	0.8030660314222373	0.9093172738266995	0.43517618825722354	0.6962445672458137	0.9104609490036376	0.7842170161315309	0	0	0.0
4330	0.05684788615204471	0.005654970270363338	-0.005170930355102694	0.6372001306231921	None	0	0	0.2	2	0.9166666666666666	11	0.5384615384615384	0.8333333333333334	12	10	1	1	0	0.15384615384615385	13	2	0.9333333333333333	14	0.25	0	0.6995004524250579	0.8332835863771942	0.43676446207524694	0.9366692377359856	0.5296494613935778	0.9270684416830826	0.7949251500668645	0.9073625202377178	1.0	0.08333333333333333	0.0
1553	None	None	None	None	None	0	0	0.07142857142857142	1	1.0	18	0.6666666666666666	0.6666666666666666	13	12	6	5	0	0.8333333333333334	6	5	1.3333333333333333	20	0.3333333333333333	0.6666666666666666	0.25368870022099943	0.906381807120831	0.8634689796948389	0.9317548446981941	0.27449590133906737	0.8982944406431492	0.9475918339744318	0.9132678869186291	0.15384615384615385	0.38461538461538464	0.0
3283	0.003470577368409694	0.0007401069871845021	0.0007399385852342844	0.9760965229171575	None	0	0	0.6	3	0.6	3	0.5833333333333334	0.6	3	3	3	1	0	0.3333333333333333	2	6	0.4666666666666667	7	0.1	0.4	0.4172393108958592	0.5061491931496589	0.2584755296082303	0.6077397464763081	0.7075857458016906	0.5115114844765476	0.8652422653216659	0.5422716277745913	1.0	0.3333333333333333	0.0
1235	None	None	None	None	None	0	0	0.75	3	0.5	2	1.0	0	0	0	5	4	0	0.6666666666666666	2	3	0.4	6	0.2857142857142857	1.0	0	0	0	0	0	0	0	0	0	0	0
6325	0.09878084768615686	0.016945116188511546	0.012908711518597937	0.6325432354704701	None	0	0	0.16666666666666666	2	0.9375	15	0.5294117647058824	0.875	16	14	1	1	0	0.11764705882352941	2	17	1.2	18	0.25	0	0.8061305548829967	0.8954787847193739	0.4348956808015645	0.9187583783563599	0.6560854898087289	0.8400599222738154	0.8166764510015428	0.8886883456702215	1.0	0.0625	0.0
959	None	None	None	None	None	0	0	0.6666666666666666	2	0.0	0	0.6666666666666666	0	1	0	2	1	0	0.6666666666666666	3	2	0.26666666666666666	4	0.14285714285714285	0	0	0	0	0	0	0	0	0	0	0	0
870	None	None	None	None	None	0	0	0.5	2	0.3333333333333333	1	0.625	0	0	0	4	0	0	0.5	2	4	0.3333333333333333	5	0.0	0	0	0	0	0	0	0	0	0	0	0	0
638	None	None	None	None	None	0	0	0.5	1	1.0	1	1.0	1.0	2	1	0	1	0	0.3333333333333333	3	1	0.2	3	0.3333333333333333	0	0.6250889622645126	0.9770026501085392	0.23123900230389594	0.6158658241009661	0.6712661286725735	0.6269562987315243	0.9201043602840169	0.8292200420954441	1.0	0.5	0.0
4267	0.053449946956581895	0.02663058077368518	0.02365450090375898	0.6681583732408947	None	0	0	0.2	2	0.9166666666666666	11	0.5384615384615384	0.8333333333333334	12	10	1	3	0	0.15384615384615385	2	13	0.9333333333333333	14	0.75	0	0.744374245792387	0.7531697424893631	0.3563099451735513	0.8866475959838934	0.5317072856546574	0.9023240651711188	0.8499976471507438	0.8579806331254379	0.08333333333333333	0.08333333333333333	0.0
721	None	None	None	None	None	0	0	0.5	1	1.0	1	0.75	0	1	0	1	1	0	1.0	2	2	0.2	3	0.2	0	0	0	0	0	0	0	0	0	0	0	0
6791	0.1316201844847513	0.04063946005559054	0.028192181172811286	0.6516431040285064	None	0	0	0.14285714285714285	2	0.9444444444444444	17	0.5263157894736842	0.8888888888888888	18	16	1	1	0	0.10526315789473684	2	19	1.3333333333333333	20	0.25	0	0.46527394145865947	0.9325028419598457	0.43830044874250607	0.9289181899678031	0.6560854898087289	0.7983789010573454	0.8804332922881363	0.8994133350098759	1.0	0.05555555555555555	0.0
6970	0.08646998620051057	0.03587167081161121	0.03431016821110169	0.7009335900703311	None	0	0	0.16666666666666666	2	0.9333333333333333	14	0.53125	0.8666666666666667	15	13	1	2	0	0.125	16	2	1.1333333333333333	17	0.5	0	0.7405375378028556	0.9133348984877717	0.5047134945068432	0.8962466458274988	0.48979266890138806	0.9264125945574225	0.8958771781228761	0.9127776816459057	0.6333333333333333	0.06666666666666667	0.0
3680	0.004497801893750245	0.002744256537868306	0.0027380601193705573	0.9882819234043971	None	0	0	0.75	3	0.3333333333333333	1	0.625	0.3333333333333333	4	1	0	1	0	0.5	2	4	0.3333333333333333	5	1.0	0.6666666666666666	0.5562459829098767	0.8747661236385291	0.3896909715679177	0.8507349434144913	0.7075857458016906	0.7757999803912213	0.8871456709544661	0.837784547713868	1.0	0.25	0.0
2643	1.2281579699706676e-05	4.0028308964658235e-07	-4.270878898552732e-08	0.9999945851390019	None	0	0	0.5	3	0.5	3	0.5333333333333333	0.16666666666666666	2	1	5	2	0	0.6	3	5	0.5333333333333333	8	0.15384615384615385	0.4	0.5315693288782456	0.5922196917670668	0.8533829086683049	0.6873189143003611	0.17653883939713916	0.5658205895815375	0.9407335858148265	0.6166124408543813	0.75	0.5	0.0
262	None	None	None	None	None	0	0	1.0	2	0.0	0	0.75	0	0	0	2	0	0	1.0	2	2	0.2	3	0.0	0	0	0	0	0	0	0	0	0	0	0	0
507	None	None	None	None	None	0	0	0.25	1	1.0	3	0.625	0.6666666666666666	3	2	1	2	0	0.5	2	4	0.3333333333333333	5	0.4	0	0.16479274697867524	0.961559679243376	0.49956409676458813	0.6206582570763006	0.6710991106434155	0.9514793626685485	0.9260122840890009	0.902847685946252	0.6666666666666666	0	0.0
4736	0.05873394224487361	0.02537109703529234	0.024959804269766635	0.7007560564703077	None	0	0	0.2	2	0.9166666666666666	11	0.5384615384615384	0.8333333333333334	12	10	1	2	0	0.15384615384615385	13	2	0.9333333333333333	14	0.5	0	0.744374245792387	0.88533746104546	0.44015606129435697	0.9328618633402169	0.5745290416172459	0.9279572129121377	0.8228280375102446	0.9176170721812302	0.625	0.08333333333333333	0.0
4297	0.05354635907500858	0.02068122530042422	-0.020680740382294824	0.7307477564778557	None	0	0	0.2	2	0.9166666666666666	11	0.5384615384615384	0.8333333333333334	12	10	1	1	0	0.15384615384615385	13	2	0.9333333333333333	14	0.25	0	0.7736427006672826	0.8207250643103433	0.6012044727959802	0.9393042005781992	0.7996055725373193	0.8917709273032866	0.8094298593238081	0.8931342869380912	1.0	0.08333333333333333	0.0
1303	None	None	None	None	None	0	0	0.6	3	0.2	1	0.5833333333333334	0	0	0	6	0	0	0.75	4	3	0.4666666666666667	7	0.0	0	0	0	0	0	0	0	0	0	0	0	0
5051	0.07580114228657014	0.02100197557489981	0.010211668563442496	0.7233645385804186	None	0	0	0.2	2	0.9166666666666666	11	0.5384615384615384	0.8333333333333334	12	10	1	2	0	0.15384615384615385	13	2	0.9333333333333333	14	0.5	0	0.7124264380096841	0.8546446652778048	0.48007496317514187	0.9227986931702916	0.5527835842750267	0.9124683606430711	0.7999700947611821	0.9001492571417773	0.5833333333333334	0.08333333333333333	0.0
2806	0.0024237642706519853	0.0008789393452975486	0.0008789393389214313	0.990408442557585	None	0	0	0.6666666666666666	2	0.5	1	1.0	0.5	2	1	1	2	0	0.25	1	4	0.26666666666666666	4	0.4	0.6666666666666666	0.5562459829098767	0.5332398256499258	0.34325301956384485	0.7001001686667028	0.7523404592745265	0.6100558852349107	0.8439198768306562	0.6168405268733885	0.75	0	0.05285839049207268
3665	0.0011557464982737038	0.00016549134387201813	0.00016547994915930137	0.9942734132509462	None	0	0	0.75	3	0.3333333333333333	1	0.5555555555555556	0.3333333333333333	3	1	1	1	0	1.0	3	3	0.3333333333333333	5	0.25	1.0	0.538403028616267	0.7594938326757611	0.16559962560008445	0.868973792918612	0.7075857458016906	0.7423029892676387	0.9058487285270163	0.7968300104954854	1.0	0.3333333333333333	0.0
241	None	None	None	None	None	0	0	0.3333333333333333	4	0.75	12	0.32142857142857145	0.6875	14	11	3	1	0	0.2857142857142857	14	4	1.2	18	0.14285714285714285	0.375	0.7445678648934875	0.9576385792348674	0.6446635257082453	0.9319622654542588	0.7479679039828063	0.8345040960242219	0.8647999829705588	0.9206431559697442	1.0	0	0.0
503	None	None	None	None	None	0	0	0.14285714285714285	2	0.9444444444444444	17	0.6666666666666666	0.6666666666666666	13	12	6	2	0	0.8333333333333334	5	6	1.3333333333333333	20	0.13333333333333333	0.5	0.25368870022099943	0.9100928305460351	0.9203357977978287	0.9332833829680758	0.27449590133906737	0.8168945630240891	0.9475918339744318	0.8956211608221986	0.5769230769230769	0.3076923076923077	0.0
6577	0.08285172324752899	0.021189538457040566	0.01951245951328089	0.6643702983548012	None	0	0	0.14285714285714285	2	0.9444444444444444	17	0.5263157894736842	0.8888888888888888	18	16	1	1	0	0.10526315789473684	2	19	1.3333333333333333	20	0.25	0	0.8123232872175651	0.9216500845277674	0.3882946372536882	0.9329057237100973	0.8550545724022307	0.8167052276700085	0.8924457192740572	0.8999908501833201	1.0	0.05555555555555555	0.0
7056	0.11497021594242351	0.041938947109747	0.03676289774845355	0.6620731962562052	None	0	0	0.14285714285714285	2	0.9473684210526315	18	0.525	0.8947368421052632	19	17	1	1	0	0.1	2	20	1.4	21	0.25	0	0.5215188642121921	0.9184842217958314	0.661710628553066	0.951568414710619	0.6560854898087289	0.8076635961643457	0.88377023872602	0.9070606683106259	1.0	0.05263157894736842	0.0
4692	0.08133798944195966	0.03273760711217047	0.032426876859016594	0.6480647244435954	None	0	0	0.14285714285714285	2	0.9444444444444444	17	0.5263157894736842	0.8888888888888888	18	16	1	1	0	0.10526315789473684	2	19	1.3333333333333333	20	0.25	0	0.8061305548829967	0.8417721295726328	0.4348956808015645	0.9359827646087681	0.6560854898087289	0.8528517537544341	0.7606826140911247	0.8846295801720581	1.0	0.05555555555555555	0.0
3776	0.0017396918240086049	0.000307824729059332	0.00023846323560225175	0.996553658756675	None	0	0	0.75	3	0.3333333333333333	1	0.625	0	2	0	2	2	0	0.5	4	2	0.3333333333333333	5	0.3333333333333333	0.6666666666666666	0	0	0	0	0	0	0	0	0	0	0
3048	0.0016664506753655739	0.00027130683982962904	0.00011924708933279517	0.9953626328476713	None	0	0	0.6666666666666666	2	0.5	1	0.6666666666666666	0	2	0	1	1	0	0.6666666666666666	3	2	0.26666666666666666	4	0.25	0.6666666666666666	0	0	0	0	0	0	0	0	0	0	0
2997	0.0018970819645506062	0.0002954599026677619	0.00029545856111013727	0.9898891788288163	None	0	0	0.6666666666666666	2	0.5	1	1.0	0.5	2	1	1	2	0	0.25	1	4	0.26666666666666666	4	0.4	0.6666666666666666	0.5562459829098767	0.7921421548981026	0.34325301956384485	0.7001001686667028	0.7523404592745265	0.6100558852349107	0.8459206720615962	0.7063528789278851	0.75	0.5	0.05285839049207268
4177	0.03464410543751041	0.0009282766025964911	-0.00031035819127416475	0.8790675961559007	None	0	0	0.25	2	0.9	9	0.5454545454545454	0.8	10	8	1	2	0	0.18181818181818182	11	2	0.8	12	0.5	0	0.588833760548002	0.877504419678949	0.37939169581229193	0.9471284551857206	0.8563886486142938	0.91021763987491	0.8925381107412536	0.9160839077703353	0.55	0.1	0.0
3033	0.0015083665350228584	4.9550249176219505e-05	-3.636032012676962e-05	0.9914660649930543	None	0.5	1	0.6666666666666666	4	0.16666666666666666	1	0.6666666666666666	0.16666666666666666	2	1	5	1	0	0.75	3	4	0.5333333333333333	8	0.07692307692307693	0	0.4446683316694651	0.6509448796056843	0.24450406916921114	0.6511568070977777	0.21913914516001412	0.6061849141871749	0.7332927559249949	0.6363466146924687	1.0	0	0.0
1165	None	None	None	None	None	0	0	0.6666666666666666	2	0.5	1	1.0	0.5	2	1	1	2	0	0.25	1	4	0.26666666666666666	4	0.4	0.6666666666666666	0.5567107339476566	0.7929063423061358	0.41430125482060526	0.8261031377608067	0.4454283249931511	0.9322372183920716	0.8818951610911889	0.8630419323181935	0.75	0	0.2863799718639945
737	None	None	None	None	None	0	0	0.375	3	0.6	6	0.5714285714285714	0.3	6	3	5	5	0	0.42857142857142855	7	3	0.8	12	0.45454545454545453	0.8571428571428571	0.13213326536000286	0.9662273245322246	0.37933294470361095	0.9363250530984725	0.7406223244746459	0.7480767581763061	0.9283119452728602	0.9150383948843176	0.16666666666666666	0.5	0.0
7517	0.05000566661418303	0.00556720632799913	-0.005321970291277872	0.7193049995389331	None	0	0	0.18181818181818182	2	0.9285714285714286	13	0.5333333333333333	0.8571428571428571	14	12	1	2	0	0.13333333333333333	15	2	1.0666666666666667	16	0.5	0	0.656148656883812	0.9006473944182516	0.3563099451735513	0.9280530899354604	0.5346722491250562	0.9169183747223056	0.8584886194522876	0.915876686564411	0.5714285714285714	0.07142857142857142	0.0
7324	0.11326444290625895	0.03829248363052497	0.034549114623755796	0.6683853475723289	None	0	0	0.14285714285714285	2	0.9444444444444444	17	0.5263157894736842	0.8888888888888888	18	16	1	2	0	0.10526315789473684	2	19	1.3333333333333333	20	0.5	0	0.7719452991525474	0.91685427982345	0.43830044874250607	0.9215148471541569	0.6560854898087289	0.8124096285968548	0.8372999837014196	0.8918458457464541	0.5277777777777778	0.05555555555555555	0.0
7434	0.14298660554333206	0.035713454083513195	0.03532447048066736	0.6597525361819317	None	0	0	0.14285714285714285	2	0.9444444444444444	17	0.5263157894736842	0.8888888888888888	18	16	1	1	0	0.10526315789473684	2	19	1.3333333333333333	20	0.25	0	0.6629760087902268	0.8803738595545586	0.43830044874250607	0.9405484425545126	0.688583047722716	0.7881352161823177	0.8210335761182909	0.8832595502366506	1.0	0.05555555555555555	0.0
1427	None	None	None	None	None	0	0	0.4	2	0.6	3	0.7777777777777778	0.2	3	1	3	2	0	1.0	3	3	0.4666666666666667	7	0.25	0	0.6010405114697928	0.7773570017086524	0.5889914114735304	0.734815511837297	0.9070724330239572	0.6041739363936747	0.813341529157169	0.7104293828337919	0.6666666666666666	0.3333333333333333	0.0
3927	0.020975174986568475	0.0021947260488966464	0.001980438372165512	0.917295611414573	None	0	0	0.3333333333333333	2	0.8571428571428571	6	0.5625	0.7142857142857143	7	5	1	0	0	0.25	8	2	0.6	9	0.0	0	0.656148656883812	0.7882976021007596	0.3563099451735513	0.9379975973057777	0.8563886486142938	0.9188403014483686	0.8778980181072049	0.895916521710206	0	0	0.0
4000	0.030755364825790978	0.006671865468690113	-0.0057467413224765096	0.6665855476288098	None	0	0	0.25	2	0.8888888888888888	8	0.55	0.7777777777777778	9	7	1	2	0	0.2	10	2	0.7333333333333333	11	0.5	0	0.6843153382165126	0.7927144562508118	0.4314909128606229	0.933564981491835	0.5296494613935778	0.9197676221764284	0.7949251500668645	0.8948356139795174	0.6111111111111112	0.1111111111111111	0.0
3207	0.0035737359326964385	0.0004347194146430071	0.0004347177083590754	0.9857197881682122	None	0	0	0.75	3	0.5	2	0.6	0.5	4	2	1	1	0	0.4	2	5	0.4	6	0.25	0.5	0.5562459829098767	0.5332398256499258	0.34325301956384485	0.8008960785901345	0.7523404592745265	0.6161487280263079	0.8415551758065922	0.6606288265169408	1.0	0.25	0.0
4090	0.041961112736024084	0.006527672605078582	0.006239794413960191	0.7635480813059321	None	0	0	0.2	2	0.9166666666666666	11	0.5384615384615384	0.8333333333333334	12	10	1	2	0	0.15384615384615385	13	2	0.9333333333333333	14	0.5	0	0.5876263751531929	0.9282369019061522	0.37939169581229193	0.9106603474518677	0.8360052890258366	0.9145930033854429	0.8961038211899451	0.9181568854959605	0.5416666666666666	0.08333333333333333	0.0
4024	0.039516758964189026	0.006507860057796789	0.006479678669135155	0.7696850146849151	None	0	0	0.2222222222222222	2	0.9090909090909091	10	0.5416666666666666	0.8181818181818182	11	9	1	2	0	0.16666666666666666	12	2	0.8666666666666667	13	0.5	0	0.5336865583483225	0.9297706014074376	0.40247344645103256	0.9051785272895603	0.8156219294373794	0.9184449161354715	0.8849296876220121	0.9183575021141922	0.5454545454545454	0.09090909090909091	0.0
2485	None	None	None	None	None	0	0	0.2222222222222222	2	0.8181818181818182	9	0.65	0.45454545454545453	6	5	6	4	0	0.8	5	4	0.8666666666666667	13	0.26666666666666666	0	0.231511671772667	0.83236608612879	0.5235089377296188	0.7294663798495852	0.2641002004492607	0.9386545676042656	0.8079341340303531	0.8549681924400173	0.25	0.8333333333333334	0.0
859	None	None	None	None	None	0	0	0.5	1	1.0	1	1.0	0	0	0	2	0	0	0.3333333333333333	1	3	0.2	3	0.0	0	0	0	0	0	0	0	0	0	0	0	0
6299	0.07041388267384974	0.03938947939872282	0.03889280997079705	0.765267448038954	None	0	0	0.16666666666666666	2	0.9375	15	0.5294117647058824	0.875	16	14	1	2	0	0.11764705882352941	17	2	1.2	18	0.5	0	0.7405375378028556	0.8825720263428215	0.48007496317514187	0.9101276804781929	0.5079040040513586	0.9057879908063015	0.8278814673978412	0.90011376346672	0.5625	0.0625	0.0
2317	None	None	None	None	None	0	0	0.6666666666666666	2	0.5	1	0.6666666666666666	0	2	0	1	1	0	0.6666666666666666	3	2	0.26666666666666666	4	0.25	0.6666666666666666	0	0	0	0	0	0	0	0	0	0	0
1174	None	None	None	None	None	0	0	0.6	3	0.4	2	0.5833333333333334	0	1	0	5	0	0	0.75	3	4	0.4666666666666667	7	0.0	0.4	0	0	0	0	0	0	0	0	0	0	0
3806	0.0023508590719517174	0.0008187734168676132	0.000818768799758938	0.9910657962404784	None	0	0	0.75	3	0.3333333333333333	1	0.625	0.3333333333333333	2	1	2	1	0	0.5	2	4	0.3333333333333333	5	0.14285714285714285	0.6666666666666666	0.5562459829098767	0.5332398256499258	0.34325301956384485	0.7001001686667028	0.7523404592745265	0.6100558852349107	0.8439198768306562	0.6168405268733885	1.0	0.5	0.0
3273	0.002902708389361802	0.0002555995280299708	0.00025471726887507716	0.9884496790844253	None	0	0	0.6	3	0.6	3	0.5833333333333334	0.2	3	1	3	1	0	0.75	3	4	0.4666666666666667	7	0.125	0.5	0.5429304132287385	0.6146670903592255	0.2584755296082303	0.8182567537837317	0.7075857458016906	0.6098691843966368	0.864724896928822	0.6912790059964277	1.0	0.3333333333333333	0.0
7519	0.08282176088042921	0.026681988744186536	0.02601478685636845	0.7119635925931262	None	0	0	0.16666666666666666	2	0.9375	15	0.5294117647058824	0.875	16	14	1	2	0	0.11764705882352941	17	2	1.2	18	0.5	0	0.7331614069520787	0.9253759144271835	0.5166862539982521	0.8973235590503412	0.4460963736327056	0.922552919065454	0.8615347585803678	0.9158850695120597	0.59375	0.0625	0.0
6163	0.12047739422138656	0.038244050457861424	0.03808851348693196	0.7001312588677739	None	0	0	0.14285714285714285	2	0.9473684210526315	18	0.525	0.8947368421052632	19	17	1	1	0	0.1	2	20	1.4	21	0.25	0	0.4618370330004245	0.9222770486124571	0.43830044874250607	0.9328380952234644	0.6560854898087289	0.8003750575508849	0.8118404018678261	0.8970147824654814	1.0	0.05263157894736842	0.0
6513	0.05758967034726574	0.019783855738269476	0.008045001424833208	0.6775370414352152	None	0	0	0.18181818181818182	2	0.9285714285714286	13	0.5333333333333333	0.8571428571428571	14	12	1	2	0	0.13333333333333333	15	2	1.0666666666666667	16	0.5	0	0.7405375378028556	0.8099629299123842	0.36149515375542063	0.9258539075482435	0.5497871761299283	0.9247247430047509	0.8965267366836296	0.8966858297282413	0.6428571428571428	0.07142857142857142	0.0
3854	0.04189127871707387	0.015181289490123224	0.0017999684881382645	0.8376235292980518	None	0	0	0.25	2	0.9	9	0.5454545454545454	0.8	10	8	1	1	0	0.18181818181818182	11	2	0.8	12	0.25	0	0.6702319975501622	0.7935529145629582	0.5107390353037482	0.9324346952099252	0.5727119805211215	0.9406470345536139	0.8296384970594205	0.9041966163292061	1.0	0.1	0.0
3535	0.009950556623543496	0.0006411605611288273	-0.00040799490298334	0.9888381810800485	None	0	0	0.5	3	0.5	3	0.8	0.3333333333333333	3	2	4	0	0	0.4	5	2	0.5333333333333333	8	0.0	0	0.526196032081095	0.8572467447294941	0.2840530670611631	0.800457311672659	0.6707459721982709	0.7029960500510348	0.8686492660696752	0.7937680302963384	0	0	0.0
2613	0.003179800919968468	0.000890933405250303	0.0008909245711652929	0.9892180886285249	None	0	0	0.75	3	0.3333333333333333	1	0.625	0.3333333333333333	3	1	1	1	0	0.5	2	4	0.3333333333333333	5	0.25	0.6666666666666666	0.5429304132287385	0.761410669349077	0.2584755296082303	0.6077397464763081	0.7075857458016906	0.5115114844765476	0.864724896928822	0.6336950008943146	1.0	0.3333333333333333	0.0
3042	0.011710364673796287	0.0007434184345376989	0.0007434153055529642	0.9521824868831781	None	0	0	0.5	3	0.6666666666666666	4	0.5714285714285714	0.6666666666666666	5	4	2	1	0	0.2857142857142857	2	7	0.5333333333333333	8	0.14285714285714285	0.3333333333333333	0.42245733739244445	0.6148836831565894	0.2584755296082303	0.5161911651071115	0.7075857458016906	0.5790706603208002	0.8647817292667099	0.5704967544652793	1.0	0	0.0
5171	0.09973705871810258	0.03616568486755848	0.03549674338556438	0.6747658900512417	None	0	0	0.14285714285714285	2	0.9444444444444444	17	0.5263157894736842	0.8888888888888888	18	16	1	1	0	0.10526315789473684	2	19	1.3333333333333333	20	0.25	0	0.6331350931843429	0.9253864385674977	0.5478510358639369	0.9371950631937835	0.6560854898087289	0.8057759955424203	0.8576693390623992	0.9015452788714391	1.0	0.05555555555555555	0.0
6254	0.07047507578883831	0.03543139933873316	0.022365906798749877	0.7469293435424063	None	0	0	0.18181818181818182	2	0.9285714285714286	13	0.5333333333333333	0.8571428571428571	14	12	1	2	0	0.13333333333333333	15	2	1.0666666666666667	16	0.5	0	0.7405375378028556	0.9173609109754977	0.5434139909096518	0.8980868854620763	0.48979266890138806	0.9224493826484457	0.875859784126698	0.9131794186267215	0.6071428571428572	0.07142857142857142	0.0
7206	0.11056387405821366	0.024555164805374848	0.02449187211518877	0.7385857140833816	None	0	0	0.14285714285714285	2	0.9473684210526315	18	0.525	0.8947368421052632	19	17	1	1	0	0.1	2	20	1.4	21	0.25	0	0.656148656883812	0.9040177433788931	0.3563099451735513	0.9295664308855449	0.6060491410182065	0.8819936645884325	0.8298717129030251	0.9070436177171923	1.0	0.05263157894736842	0.0
4877	0.08607210369996847	0.03857911993444945	0.03725294895567002	0.625614261555569	None	0	0	0.16666666666666666	2	0.9375	15	0.5294117647058824	0.875	16	14	1	2	0	0.11764705882352941	2	17	1.2	18	0.5	0	0.8078279563977319	0.861378016373823	0.4348956808015645	0.9148277364301988	0.6688444786741463	0.8279799564370464	0.8586482630478681	0.8725919994032784	0.53125	0.0625	0.0
6723	0.09041908111392792	0.040283380764751235	0.0368962270128007	0.7089607154760137	None	0	0	0.16666666666666666	2	0.9333333333333333	14	0.53125	0.8666666666666667	15	13	1	2	0	0.125	16	2	1.1333333333333333	17	0.5	0	0.7405375378028556	0.9103257099081542	0.5047134945068432	0.9016498089525894	0.48979266890138806	0.9264125945574225	0.8958771781228761	0.9133613286133514	0.6333333333333333	0.06666666666666667	0.0
4287	0.06041218047910752	0.028851405047884	0.013277240172003891	0.7317663419176735	None	0	0	0.2	2	0.9166666666666666	11	0.5384615384615384	0.8333333333333334	12	10	1	2	0	0.15384615384615385	13	2	0.9333333333333333	14	0.5	0	0.744374245792387	0.7711871453231228	0.3939004290170871	0.9299569491750601	0.5745290416172459	0.9110251095514375	0.83018246660673	0.8851798351451517	0.5833333333333334	0.08333333333333333	0.0
3412	0.002387485829598972	0.0007120606990121093	0.0007120577117716855	0.990923653515187	None	0	0	0.6666666666666666	2	0.5	1	1.0	0.5	2	1	1	2	0	0.25	1	4	0.26666666666666666	4	0.4	0.6666666666666666	0.5562459829098767	0.5332398256499258	0.34325301956384485	0.7001001686667028	0.7523404592745265	0.6100558852349107	0.8439198768306562	0.6168405268733885	0.75	0	0.05285839049207268
1114	None	None	None	None	None	0.5	1	0.8333333333333334	5	0.2857142857142857	2	0.45	0.2857142857142857	5	2	3	1	0	0.8	4	5	0.6	9	0.14285714285714285	0.4	0.553822743182022	0.9130548333257632	0.2393503390268072	0.9416608434181439	0.4649652641699216	0.9028146490694783	0.8821180908155729	0.9208483022372852	1.0	0	0.0
35	None	None	None	None	None	0	0	0.25	2	0.8	8	0.5714285714285714	0.4	6	4	5	4	0	0.42857142857142855	7	3	0.8	12	0.3333333333333333	1.0	0.13213326536000286	0.9623048051259762	0.4583558059474219	0.9332812594349851	0.7406223244746459	0.7541440115518042	0.9283119452728602	0.911569608098391	0.16666666666666666	0.5	0.0
3941	0.006562107716149373	0.0022106035626460944	0.0021055952892090864	0.9834638989111223	None	0	0	0.6	3	0.6	3	0.5833333333333334	0.6	6	3	0	1	0	0.3333333333333333	2	6	0.4666666666666667	7	1.0	0.4	0.5562459829098767	0.8595446107154677	0.3666374380695262	0.7976068360905776	0.7075857458016906	0.9100555540425541	0.864724896928822	0.862048570757095	1.0	0.16666666666666666	0.0
1570	None	None	None	None	None	0	0	1.0	1	0	0	1.0	0	0	0	1	0	0	0.5	1	2	0.13333333333333333	2	0.0	0	0	0	0	0	0	0	0	0	0	0	0
3174	0.008274992252530504	0.001502549132008307	0.0014989216576009854	0.9918365144851566	None	0	0	0.6	3	0.4	2	0.7	0.4	3	2	3	1	0	0.4	5	2	0.4666666666666667	7	0.1111111111111111	0	0.526196032081095	0.602818076355922	0.4947289961750784	0.8699991991179944	0.6707459721982709	0.7029960500510348	0.6827473253722292	0.7426764383886744	1.0	0	0.0
1899	None	None	None	None	None	0	0	0.5	3	0.6666666666666666	4	0.4444444444444444	0.5	4	3	3	1	0	0.5	6	3	0.5333333333333333	8	0.1111111111111111	1.0	0.5688842386614414	0.6284434910401522	0.9321443708562362	0.6004966667252349	0.15005691822948353	0.5570850521245319	0.9563154115013152	0.5956743318897416	1.0	0.25	0.0
5258	0.11856080404122167	0.038505642058242556	0.03762758564983598	0.6822002395136553	None	0	0	0.14285714285714285	2	0.9473684210526315	18	0.525	0.8947368421052632	19	17	1	1	0	0.1	2	20	1.4	21	0.25	0	0.4618370330004245	0.9221283950498976	0.43830044874250607	0.9328380952234644	0.6560854898087289	0.8003750575508849	0.8118404018678261	0.8969509624418793	1.0	0.05263157894736842	0.0
2961	0.006464991348164382	0.0007346183857328581	0.0007343350973274187	0.9763916097935141	None	0.4	2	0.6666666666666666	8	0.2	3	0.5666666666666667	0.13333333333333333	4	2	12	2	0	0.8333333333333334	5	6	1.1333333333333333	17	0.07692307692307693	0.15384615384615385	0.5069878437149798	0.5903422810375205	0.3386202417672769	0.6831878156379817	0.22595410258994136	0.5564050269889038	0.7488861137842139	0.6114651902655753	0.75	0	0.0
3750	0.004336050005822454	0.0029790859409409387	0.0029743193719643005	0.9883273800792403	None	0	0	0.75	3	0.3333333333333333	1	0.625	0.3333333333333333	4	1	0	1	0	0.5	2	4	0.3333333333333333	5	1.0	0.6666666666666666	0.5562459829098767	0.8747661236385291	0.3896909715679177	0.8144278995047668	0.7075857458016906	0.7757999803912213	0.864724896928822	0.8255949825442103	1.0	0.25	0.0
2411	None	None	None	None	None	0	0	0.25	2	0.8	8	0.2857142857142857	0.7	9	7	2	1	0	0.8571428571428571	6	7	0.8	12	0.16666666666666666	0	0.6010405114697928	0.9253142327663343	0.5889914114735304	0.7167652862304861	0.9070724330239572	0.968174756156334	0.813341529157169	0.9077798340313897	1.0	0.3333333333333333	0.0
3512	0.017049214681294316	0.0027734885784961773	0.002004216280218883	0.9732110263017324	None	0	0	0.375	3	0.6666666666666666	6	0.5238095238095238	0.3333333333333333	5	3	5	2	0	0.42857142857142855	7	3	0.7333333333333333	11	0.16666666666666666	0	0.37973552378530756	0.8331007948820431	0.4947289961750784	0.8928396253504597	0.6676030648227418	0.8980866541681186	0.7786295958966223	0.8773957246096493	0.6000000000000001	0	0.0
5567	0.10043768642546502	0.03837801281615918	0.03080841401077708	0.6686185993808502	None	0	0	0.14285714285714285	2	0.9473684210526315	18	0.525	0.8947368421052632	19	17	1	1	0	0.1	2	20	1.4	21	0.25	0	0.6843153382165126	0.917632521871598	0.43830044874250607	0.9278034745449936	0.6560854898087289	0.8239325197642092	0.8118404018678261	0.8974387982734461	1.0	0.05263157894736842	0.0
3973	0.0015147636865340116	0.00022720547517992293	0.00022518681910331403	0.9957894238176656	None	0	0	1.0	3	0.0	0	0.6666666666666666	0	2	0	1	1	0	0.6666666666666666	2	3	0.26666666666666666	4	0.25	1.0	0	0	0	0	0	0	0	0	0	0	0
1017	None	None	None	None	None	0	0	0.3333333333333333	2	0.8333333333333334	5	0.8888888888888888	0	1	0	6	0	0	1.0	3	3	0.5333333333333333	8	0.0	0	0	0	0	0	0	0	0	0	0	0	0
2356	None	None	None	None	None	1.0	1	0.6	3	0.4	2	0.4666666666666667	0.2	1	1	5	0	0	0.6	5	3	0.4666666666666667	7	0.0	1.0	0.24258120336919492	0.5	0.8687011697368897	0.5	0.4397087332201048	0.5	0.9317504682454579	0.5	0	0	0.0
6071	0.08727467205854465	0.03332565454171833	0.03247211452393095	0.7430656646450297	None	0	0	0.16666666666666666	2	0.9333333333333333	14	0.53125	0.8666666666666667	15	13	1	2	0	0.125	16	2	1.1333333333333333	17	0.5	0	0.7405375378028556	0.9133348984877717	0.5047134945068432	0.8962466458274988	0.48979266890138806	0.9264125945574225	0.8958771781228761	0.9127776816459057	0.6333333333333333	0.06666666666666667	0.0
3935	0.056962451101411175	0.019884283074800477	-0.019671605091528377	0.7458833390347939	None	0	0	0.2222222222222222	2	0.9090909090909091	10	0.5416666666666666	0.8181818181818182	11	9	1	2	0	0.16666666666666666	12	2	0.8666666666666667	13	0.5	0	0.718859562235638	0.8101497878534883	0.5899871577468736	0.9566378066876753	0.619408621840914	0.9068394390499505	0.8849296876220121	0.9066573278477013	0.6363636363636364	0.09090909090909091	0.0
2651	4.60888102136594e-06	9.644283093871032e-08	5.855346188861956e-09	0.9999990801047458	None	1.0	1	1.0	4	0.25	1	0.6666666666666666	0	2	0	3	0	0	1.0	3	3	0.4	6	0.0	0.6666666666666666	0	0	0	0	0	0	0	0	0	0	0
5823	0.10833439426434184	0.012811596836769044	0.010841004566822274	0.60975709136267	None	0	0	0.14285714285714285	2	0.9473684210526315	18	0.525	0.8947368421052632	19	17	1	0	0	0.1	2	20	1.4	21	0.0	0	0.5336865583483225	0.9269936056619699	0.43830044874250607	0.9218043914550041	0.6958083014655427	0.8036637144656927	0.8599091192553946	0.8946637553837564	0	0	0.0
3326	0.0020386715226507627	7.644305767941556e-05	7.644125488480208e-05	0.9914504038178482	None	0	0	0.6666666666666666	2	0.5	1	1.0	0.5	2	1	1	2	0	0.25	1	4	0.26666666666666666	4	0.4	0.6666666666666666	0.5562459829098767	0.7921421548981026	0.3896909715679177	0.7878734449230852	0.7474556868421292	0.598375139417658	0.8142959780181214	0.7342408696897385	0.75	0.5	0.05285839049207268
2649	0.000397702706684118	2.4011346573993826e-05	-2.0557495370605433e-05	0.9977428100748547	None	0	0	0.3333333333333333	2	0.6666666666666666	4	0.5333333333333333	0.16666666666666666	1	1	6	2	0	0.6	3	5	0.5333333333333333	8	0.125	0.4	1.0	0.5	0.1	0.5	0.13259895970644436	0.5	0.9847518197913557	0.5	1.0	0	0.0
360	None	None	None	None	None	0	0	0.16666666666666666	1	1.0	7	0.42857142857142855	0.7142857142857143	5	5	3	2	0	0.42857142857142855	3	7	0.6	9	0.2	0	0.6549013402230652	0.9181558786828485	0.39430231144252836	0.7780327001838194	0.17476655133134789	0.958649018276531	0.9286902381416148	0.9065093019621931	0.6	0	0.0
7128	0.10927796682441393	0.00977766083528925	0.0033677024323054685	0.6919520707992302	None	0	0	0.14285714285714285	2	0.9473684210526315	18	0.525	0.8947368421052632	19	17	1	0	0	0.1	2	20	1.4	21	0.0	0	0.5336865583483225	0.926971942376649	0.43830044874250607	0.9218043914550041	0.6560854898087289	0.8052614502064833	0.8599091192553946	0.8949723728177491	0	0	0.0
3984	0.019930289335219235	0.0022652542481517	0.0022569621700891745	0.9608057921298835	None	0	0	0.375	3	0.5555555555555556	5	0.4583333333333333	0.4444444444444444	5	4	5	1	0	0.375	8	3	0.7333333333333333	11	0.07692307692307693	0	0.43769008579907087	0.652450186573835	0.40658813242634545	0.882430940084806	0.6676030648227418	0.8969722631555579	0.7904261180558699	0.832460882539727	1.0	0	0.0
1958	None	None	None	None	None	0	0	0.3333333333333333	1	1.0	2	1.0	0	0	0	3	0	0	1.0	2	2	0.26666666666666666	4	0.0	0	0	0	0	0	0	0	0	0	0	0	0
7329	0.12485106887164564	0.041993755492714405	0.03685994891034927	0.6874523048583809	None	0	0	0.14285714285714285	2	0.9473684210526315	18	0.525	0.8947368421052632	19	17	1	1	0	0.1	2	20	1.4	21	0.25	0	0.8044331533682614	0.9242148052699742	0.43830044874250607	0.9343707404242757	0.6560854898087289	0.8065318279361274	0.8298717129030251	0.8997852909453141	1.0	0.05263157894736842	0.0
5124	0.06189601381453836	0.02871106083716466	0.024486355517013867	0.7000133288762416	None	0	0	0.2	2	0.9230769230769231	12	0.5357142857142857	0.8461538461538461	13	11	1	2	0	0.14285714285714285	14	2	1.0	15	0.5	0	0.6843153382165126	0.7733764823645237	0.3563099451735513	0.9168726306529523	0.5260153392013291	0.9144757952297614	0.7949251500668645	0.8807138269733187	0.5769230769230769	0.07692307692307693	0.0
4579	0.05886285311177485	0.017158227424120574	0.016449066102245384	0.7046355001541449	None	0	0	0.25	2	0.9	9	0.5454545454545454	0.8	10	8	1	1	0	0.18181818181818182	11	2	0.8	12	0.25	0	0.6843153382165126	0.7754165132346811	0.3939004290170871	0.9313726880996896	0.619408621840914	0.908187428750444	0.8151373662755563	0.8855706282922405	1.0	0.1	0.0
966	None	None	None	None	None	0.6	3	0.75	9	0.3125	5	0.5	0.3125	11	5	6	1	0	1.0	6	6	1.2	18	0.1	0.5	0.4014124691213398	0.7971412931985482	0.4028908714937643	0.9221153388563963	0.7985779605687856	0.8797468132858862	0.8957288262871654	0.8747178248021011	1.0	0.09090909090909091	0.0
4206	0.04615399864223102	0.02287908969430784	0.012245750761468907	0.6289344561139547	None	0	0	0.25	2	0.8888888888888888	8	0.55	0.7777777777777778	9	7	1	2	0	0.2	2	10	0.7333333333333333	11	0.5	0	0.6843153382165126	0.7806298941297103	0.4314909128606229	0.8750842099343336	0.5260153392013291	0.9016943655160926	0.7949251500668645	0.8594511023123597	0.5555555555555556	0.1111111111111111	0.0
4263	0.043219402633608656	0.01422591213061242	0.0025525361090068237	0.6671817963602342	None	0	0	0.25	2	0.9	9	0.5454545454545454	0.8	10	8	1	1	0	0.18181818181818182	11	2	0.8	12	0.25	0	0.7460716473071222	0.8402997446623572	0.6236943903661206	0.9497221270978009	0.6493227597352533	0.8987629476902975	0.854552379471561	0.9055842966247778	1.0	0.1	0.0
6072	0.07245919121151728	0.0381647428536907	0.021262326097096974	0.7349320900415452	None	0	0	0.18181818181818182	2	0.9285714285714286	13	0.5333333333333333	0.8571428571428571	14	12	1	2	0	0.13333333333333333	15	2	1.0666666666666667	16	0.5	0	0.7331614069520787	0.9130564222217258	0.5166862539982521	0.8897958456199874	0.4460963736327056	0.9255272466603455	0.875859784126698	0.9105233623626097	0.6428571428571428	0.07142857142857142	0.0
6679	0.09477079437698467	0.0477088824386023	0.04144050293548266	0.7168977217839725	None	0	0	0.16666666666666666	2	0.9375	15	0.5294117647058824	0.875	16	14	1	2	0	0.11764705882352941	17	2	1.2	18	0.5	0	0.7331614069520787	0.9314462966372808	0.47584643040107427	0.8902187381420832	0.6293943634891584	0.9265809850408229	0.8978695172982399	0.91777344879687	0.59375	0.0625	0.0
2832	0.0001284693440229025	2.5194283376051763e-05	-2.4450589255302553e-05	0.999835426833739	None	0	0	1.0	3	0.0	0	0.6666666666666666	0	2	0	1	1	0	0.6666666666666666	2	3	0.26666666666666666	4	0.25	1.0	0	0	0	0	0	0	0	0	0	0	0
5703	0.10796301248646517	0.03497055631410823	0.032478965261981164	0.6608387034404997	None	0	0	0.14285714285714285	2	0.9444444444444444	17	0.5263157894736842	0.8888888888888888	18	16	1	1	0	0.10526315789473684	2	19	1.3333333333333333	20	0.25	0	0.636572001642578	0.9278672191896978	0.5484508296330233	0.9371807893121388	0.7100570901247022	0.792310238847978	0.8794416061132836	0.9001268040502551	1.0	0.05555555555555555	0.0
77	None	None	None	None	None	0	0	0.6	3	0.4	2	0.5833333333333334	0.2	4	1	2	0	0	0.3333333333333333	6	2	0.4666666666666667	7	0.0	0.6666666666666666	0.3950410125066926	0.9519532854285493	0.6265208310944397	0.9484236970437955	0.5014409965080814	0.9465973658536954	0.9474821985790992	0.9490378264736086	0	0	0.0
7499	0.10391282546776529	0.039755240811552045	0.024605056258008032	0.7041069001429324	None	0	0	0.14285714285714285	2	0.9444444444444444	17	0.5263157894736842	0.8888888888888888	18	16	1	1	0	0.10526315789473684	2	19	1.3333333333333333	20	0.25	0	0.7258460295666488	0.9158935109935387	0.43830044874250607	0.9162579171168164	0.6560854898087289	0.8042417995095328	0.8372999837014196	0.8874009997083052	1.0	0.05555555555555555	0.0
6218	0.07451621846778407	0.03627722857532208	0.03614573656268732	0.640411486000138	None	0	0	0.16666666666666666	2	0.9333333333333333	14	0.53125	0.8666666666666667	15	13	1	2	0	0.125	2	16	1.1333333333333333	17	0.5	0	0.8078279563977319	0.8407388530698007	0.4314909128606229	0.9158431184810263	0.6816034675395638	0.8340698899653617	0.902720311530691	0.8685900652054582	0.5333333333333333	0.06666666666666667	0.0
3751	0.0031547101124822408	0.0008805937938946057	0.0008804616095405637	0.9857520874378319	None	0	0	0.75	3	0.5	2	0.6	0.5	4	2	1	1	0	0.4	2	5	0.4	6	0.25	0.5	0.5562459829098767	0.5332398256499258	0.3432530195638448	0.8552683498042745	0.7523404592745265	0.6161487280263079	0.8480590308140515	0.6887555100410554	1.0	0.25	0.0
4331	0.040165998668687745	0.02007485363232016	-0.01164480815570897	0.8344350947492766	None	0	0	0.25	2	0.8888888888888888	8	0.55	0.7777777777777778	9	7	1	3	0	0.2	10	2	0.7333333333333333	11	0.75	0	0.8068479241578792	0.7967044520537709	0.5899871577468736	0.9532222417572709	0.8563886486142938	0.9031665477473589	0.8998279966782721	0.9006432707653148	0.5555555555555556	0.1111111111111111	0.0
1	None	None	None	None	None	0	0	0.3333333333333333	1	1.0	2	1.0	1.0	3	2	0	0	0	0.25	1	4	0.26666666666666666	4	0.0	0	0.9999965668692397	0.9300613849975689	0.9724374488333897	0.6766019754922634	0.5661577321125251	0.8594462630551081	0.8790401734953942	0.847118412709621	0	0	0.0
172	None	None	None	None	None	0	0	0	0	0	0	1.0	0	0	0	0	2	0	1.0	1	1	0.06666666666666667	1	0.5	0	0	0	0	0	0	0	0	0	0	0	0
1136	None	None	None	None	None	0	0	0.5	2	0.75	3	1.0	0	0	0	5	3	0	0.6666666666666666	2	3	0.4	6	0.21428571428571427	1.0	0	0	0	0	0	0	0	0	0	0	0
5000	0.0653722433792438	0.027339496971670815	0.021142757648308957	0.7238066867686874	None	0	0	0.2	2	0.9230769230769231	12	0.5357142857142857	0.8461538461538461	13	11	1	2	0	0.14285714285714285	14	2	1.0	15	0.5	0	0.7405375378028556	0.7628595367429242	0.3563099451735513	0.9239185562245469	0.5795518293487243	0.8985987384910912	0.7949251500668645	0.8753372654809977	0.5769230769230769	0.07692307692307693	0.0
4367	0.06117149331364495	0.030373607062365214	0.0300892495041697	0.6602368339621915	None	0	0	0.2	2	0.9230769230769231	12	0.5357142857142857	0.8461538461538461	13	11	1	2	0	0.14285714285714285	2	14	1.0	15	0.5	0	0.6843153382165126	0.7675717152669683	0.3563099451735513	0.9276890048469362	0.5373992321079858	0.9082886420376795	0.8604423753834857	0.882165180710498	0.5769230769230769	0.07692307692307693	0.0
7146	0.10755808013394241	0.04078086007191455	0.037857390059542764	0.6608079286014161	None	0	0	0.14285714285714285	2	0.9444444444444444	17	0.5263157894736842	0.8888888888888888	18	16	1	1	0	0.10526315789473684	2	19	1.3333333333333333	20	0.25	0	0.6641833941850356	0.9215233527322004	0.661710628553066	0.9550559896197349	0.7125407739428289	0.8120695670506507	0.8948815065827648	0.9111451342830631	1.0	0.05555555555555555	0.0
3291	0.005127114101775067	0.0014139162920387912	0.0013632037459930068	0.9844068448778724	None	0.6666666666666666	2	0.7777777777777778	7	0.09090909090909091	1	0.65	0.09090909090909091	4	1	8	0	0	0.8	4	5	0.8666666666666667	13	0.0	0.25	0.5147777827206692	0.547559224542464	0.3386202417672769	0.6007282419734321	0.24260254188873284	0.5474395001948874	0.7524988033318702	0.5654264146777576	0	0	0.0
2099	None	None	None	None	None	0	0	0.2222222222222222	2	0.9090909090909091	10	1.0	0.6363636363636364	8	7	4	1	0	0.07692307692307693	13	1	0.8666666666666667	13	0.09090909090909091	0.16666666666666666	0.2988101416727518	0.8182234799578976	0.5075869115054122	0.7975253488377482	0.6226088625621304	0.8593593582082905	0.8473899958706985	0.8266036344297829	1.0	0.125	0.0
4894	0.06209535646018411	0.03467408034730542	0.03279111270656881	0.6987854468823885	None	0	0	0.2	2	0.9166666666666666	11	0.5384615384615384	0.8333333333333334	12	10	1	1	0	0.15384615384615385	13	2	0.9333333333333333	14	0.25	0	0.7124264380096841	0.7806179787215647	0.3563099451735513	0.9270341471703933	0.6742739437128266	0.9018067545251919	0.8337522318848964	0.8817990080245155	1.0	0.08333333333333333	0.0
2323	None	None	None	None	None	0	0	0.5	1	1.0	1	1.0	0	0	0	2	0	0	0.3333333333333333	1	3	0.2	3	0.0	0	0	0	0	0	0	0	0	0	0	0	0
1195	None	None	None	None	None	0	0	1.0	3	0.0	0	0.6666666666666666	0	3	0	0	1	0	0.6666666666666666	2	3	0.26666666666666666	4	1.0	1.0	0	0	0	0	0	0	0	0	0	0	0
3568	0.0023466525693776334	5.109014057277323e-05	-5.096361639162644e-05	0.9963655873787005	None	0	0	0.75	3	0.3333333333333333	1	0.8333333333333334	0	3	0	1	1	0	0.6666666666666666	2	3	0.3333333333333333	5	0.3333333333333333	0.6666666666666666	0	0	0	0	0	0	0	0	0	0	0
2499	None	None	None	None	None	0	0	0.5	2	0.75	3	1.0	0.25	1	1	4	2	0	0.16666666666666666	6	1	0.4	6	0.16666666666666666	0.8	1.0	0.5	0.1281046134190274	0.5	0.8503569957292537	0.5	0.9782634131621298	0.5	1.0	0	0.0
2470	None	None	None	None	None	0	0	0.6	3	0.4	2	0.7777777777777778	0	0	0	6	1	0	1.0	3	3	0.4666666666666667	7	0.0625	1.0	0	0	0	0	0	0	0	0	0	0	0
4588	0.08207519086614647	0.02174459050266498	0.013526533045056991	0.7385422473141474	None	0	0	0.18181818181818182	2	0.9285714285714286	13	0.5333333333333333	0.8571428571428571	14	12	1	2	0	0.13333333333333333	2	15	1.0666666666666667	16	0.5	0	0.8073379402778056	0.7748711260680159	0.3563099451735513	0.9171930587954408	0.5296494613935778	0.8886780308462335	0.7949251500668645	0.8705742914126997	0.5357142857142857	0.07142857142857142	0.0
3856	0.008198894616889408	0.004619787278320685	0.00371512223712724	0.9787721815853304	None	0	0	0.2	1	1.0	5	0.4666666666666667	0.6	3	3	3	2	0	0.6	5	3	0.4666666666666667	7	0.2	0	0.805413185608114	0.6848769492031858	0.4314909128606229	0.9169894651928613	0.7091677822882503	0.8489411206270844	0.7637672241348049	0.836840903433652	0.6666666666666666	0	0.0
3635	0.016513274867062826	0.0020857586438184327	4.4340904462512155e-05	0.9938841921035084	None	0	0	0.3333333333333333	2	0.6666666666666666	4	0.5	0.3333333333333333	3	2	4	2	0	1.0	4	4	0.5333333333333333	8	0.18181818181818182	0	0.27514998441461247	0.8554549005406811	0.5235089377296188	0.7915834413105813	0.4705461776636989	0.9549470208731095	0.8079341340303531	0.8864973244779026	0.6666666666666666	0.6666666666666666	0.0
3905	0.0015725041057255286	0.00017918588147859888	-0.00016649039045446752	0.9956180337015927	None	0	0	1.0	3	0.0	0	0.6666666666666666	0	3	0	0	1	0	0.6666666666666666	2	3	0.26666666666666666	4	1.0	1.0	0	0	0	0	0	0	0	0	0	0	0
59	None	None	None	None	None	0.1	1	0.18181818181818182	4	0.8333333333333334	25	0.19875776397515527	0.7666666666666667	27	23	4	0	0	0.30434782608695654	7	23	2.1333333333333333	32	0.0	0	0.5498107356254622	0.9282101085220379	0.3706616308866491	0.8404896837096207	0.335749258277214	0.9079511344089726	0.8901836391380822	0.8975309833108379	0	0	0.0
1841	None	None	None	None	None	0	0	0.4	2	0.6	3	0.7777777777777778	0.2	3	1	3	2	0	1.0	3	3	0.4666666666666667	7	0.25	0	0.6010405114697928	0.7773570017086524	0.5889914114735304	0.734815511837297	0.9070724330239572	0.6041739363936747	0.813341529157169	0.7104293828337919	0.6666666666666666	0.3333333333333333	0.0
2399	None	None	None	None	None	0	0	0.75	3	0.3333333333333333	1	0.5555555555555556	0	1	0	3	2	0	1.0	3	3	0.3333333333333333	5	0.2222222222222222	1.0	0	0	0	0	0	0	0	0	0	0	0
5847	0.09753635290201812	0.029667233226672304	0.020670495916449726	0.6751421873258889	None	0	0	0.16666666666666666	2	0.9375	15	0.5294117647058824	0.875	16	14	1	2	0	0.11764705882352941	17	2	1.2	18	0.5	0	0.7331614069520787	0.9089403680894387	0.5166862539982521	0.9229540993929973	0.4819052892200907	0.9219971734863085	0.894196875390777	0.9181831284892576	0.625	0.0625	0.0
3306	0.0006416297626704584	0.0003204491435694029	0.00031652715953566966	0.9858180691721572	None	0.5	1	0.8333333333333334	5	0.14285714285714285	1	0.45	0.14285714285714285	4	1	4	2	0	0.8	4	5	0.6	9	0.2222222222222222	0.4	0.4215241575762234	0.7575570420860871	0.6031637282177684	0.9400046164572354	0.3245071982556274	0.6828866956921905	0.8596012543608867	0.8252994783836052	0.625	0	0.0
5517	0.08913709122532998	0.03874080588397978	0.02196632567161873	0.7172674774852896	None	0	0	0.16666666666666666	2	0.9333333333333333	14	0.53125	0.8666666666666667	15	13	1	2	0	0.125	16	2	1.1333333333333333	17	0.5	0	0.7405375378028556	0.9133348984877717	0.5047134945068432	0.8962466458274988	0.48979266890138806	0.9264125945574225	0.8958771781228761	0.9127776816459057	0.6333333333333333	0.06666666666666667	0.0
3936	0.015881326853750773	0.0014652845747387454	-0.0013676545589191558	0.7484989973731397	None	0	0	0.5	3	0.6666666666666666	4	0.5714285714285714	0.6666666666666666	7	4	0	0	0	0.2857142857142857	7	2	0.5333333333333333	8	0.0	0.3333333333333333	0.538403028616267	0.869860682060974	0.47405962873182117	0.744221988982931	0.7970951727473625	0.818237619384618	0.8709555891269883	0.8161887913967619	0	0	0.0
1641	None	None	None	None	None	0	0	0.6	3	0.4	2	0.5833333333333334	0.4	4	2	2	1	0	0.75	4	3	0.4666666666666667	7	0.16666666666666666	0	0.744374245792387	0.9425434739477337	0.5599074889473037	0.9561074744562603	0.782754606094907	0.8982884534903376	0.9074740244394194	0.936176150246382	1.0	0	0.0
2954	0.004236938259763104	0.0012882478186609875	0.0012881821100676116	0.9863620988158017	None	0	0	0.75	3	0.5	2	0.6	0.5	4	2	1	1	0	0.4	2	5	0.4	6	0.25	0.5	0.5429304132287385	0.6388916431244883	0.2584755296082303	0.7901432652383855	0.7075857458016906	0.5995675397608086	0.864753315616089	0.6828000723846284	1.0	0.25	0.0
5746	0.12101194706853105	0.039154830146855064	0.03818739387100747	0.6726371217810776	None	0	0	0.14285714285714285	2	0.9473684210526315	18	0.525	0.8947368421052632	19	17	1	1	0	0.1	2	20	1.4	21	0.25	0	0.4618370330004245	0.9221283950498976	0.43830044874250607	0.9328380952234644	0.6560854898087289	0.7927559999597329	0.8118404018678261	0.8954931915709741	1.0	0.05263157894736842	0.0
3627	0.0023134553985301185	0.0006843335927422186	0.0006843325699542535	0.9901464356507464	None	0	0	0.6666666666666666	2	0.5	1	1.0	0.5	2	1	1	2	0	0.25	1	4	0.26666666666666666	4	0.4	0.6666666666666666	0.5562459829098767	0.5332398256499258	0.34325301956384485	0.7001001686667028	0.7523404592745265	0.6100558852349107	0.8439198768306562	0.6168405268733885	0.75	0	0.05285839049207268
6834	0.11655664866146499	0.03541839354385578	0.02484921793005391	0.687257346527332	None	0	0	0.14285714285714285	2	0.9444444444444444	17	0.5263157894736842	0.8888888888888888	18	16	1	1	0	0.10526315789473684	2	19	1.3333333333333333	20	0.25	0	0.8061305548829967	0.9254826260741108	0.43830044874250607	0.932756948871382	0.6560854898087289	0.8113054362698761	0.8454859925645807	0.9004776404677733	1.0	0.05555555555555555	0.0
6838	0.12868115686941153	0.04059644643412608	0.03151242112502398	0.672670054458669	None	0	0	0.14285714285714285	2	0.9444444444444444	17	0.5263157894736842	0.8888888888888888	18	16	1	1	0	0.10526315789473684	2	19	1.3333333333333333	20	0.25	0	0.6331350931843429	0.9380952813098625	0.43830044874250607	0.9214288827298738	0.6560854898087289	0.8121535871177472	0.884377831285424	0.9015660119600241	1.0	0.05555555555555555	0.0
4349	0.05128994258521174	0.008930596137675556	0.004882711906252757	0.807837037451285	None	0	0	0.2222222222222222	2	0.9090909090909091	10	0.5416666666666666	0.8181818181818182	11	9	1	1	0	0.16666666666666666	12	2	0.8666666666666667	13	0.25	0	0.656148656883812	0.8676453135653902	0.3563099451735513	0.9590948373223455	0.7689960580769288	0.8882770266984702	0.8849296876220121	0.9144663562448714	1.0	0.09090909090909091	0.0
2913	0.00248099621972163	0.0003075417574475162	0.00030753534868104346	0.9843440821764409	None	0	0	0.5	2	0.6666666666666666	2	1.0	0.6666666666666666	3	2	1	2	0	0.2	1	5	0.3333333333333333	5	0.4	0.5	0.42245733739244445	0.779262104320156	0.2584755296082303	0.7750607505435347	0.7075857458016906	0.6039501286901772	0.8647817292667099	0.7258121927446156	0.6666666666666666	0.3333333333333333	0.0
1189	None	None	None	None	None	0	0	0.25	3	0.8125	13	0.32142857142857145	0.75	14	12	3	2	0	0.2857142857142857	14	4	1.2	18	0.25	0.3333333333333333	0.39410818975143136	0.8874307327975073	0.8495365873306107	0.9440126487739559	0.8441348009611336	0.8394866585472025	0.9243587730306229	0.8985664121581498	0.5357142857142857	0.07142857142857142	0.0
3466	0.010917231169050013	0.002813508332149599	0.0028135063593342944	0.9562745025019742	None	0	0	0.5	3	0.6666666666666666	4	0.5714285714285714	0.6666666666666666	5	4	2	1	0	0.2857142857142857	2	7	0.5333333333333333	8	0.14285714285714285	0.3333333333333333	0.42245733739244445	0.6148836831565894	0.2584755296082303	0.7864109221338997	0.7075857458016906	0.5790706603208002	0.8647817292667099	0.6674684928277268	1.0	0	0.0
6661	0.11481332811605156	0.030529496435294852	0.029907138588161138	0.6365611758904363	None	0	0	0.14285714285714285	2	0.9444444444444444	17	0.5263157894736842	0.8888888888888888	18	16	1	1	0	0.10526315789473684	2	19	1.3333333333333333	20	0.25	0	0.744374245792387	0.9113031254021621	0.43830044874250607	0.9148164284150344	0.6560854898087289	0.8373079306800395	0.8166764510015428	0.8922532202272767	1.0	0.05555555555555555	0.0
2984	0.017273926985419148	0.00019754177686386886	0.00019582589491856634	0.984291716924236	None	0	0	0.16666666666666666	1	1.0	7	0.5625	0.42857142857142855	3	3	5	3	0	1.0	4	4	0.6	9	0.21428571428571427	0	0.1878733591307215	0.601429747293518	0.5235089377296188	0.7600771169822472	0.2790945545062194	0.7908525141683488	0.8048682521425872	0.7240951422167545	0.3333333333333333	1.0	0.0
2695	0.002157246342060598	0.001399802832622672	0.001399799363570986	0.9847948444379124	None	0	0	0.75	3	0.5	2	0.6	0.5	3	2	2	1	0	0.4	2	5	0.4	6	0.14285714285714285	0.5	0.42245733739244445	0.6412067107513038	0.2584755296082303	0.6077397464763081	0.7075857458016906	0.5115114844765476	0.8647817292667099	0.587787601881767	1.0	0.3333333333333333	0.0
3021	0.0029288980185455285	0.0007433664813762176	0.0004633139618254796	0.9858055258060996	None	0.5	1	0.8571428571428571	6	0.125	1	0.5	0.125	5	1	4	1	0	0.8	4	5	0.6666666666666666	10	0.125	0.4	0.5069878437149798	0.7521271505872728	0.3703236176561754	0.9321846433106483	0.2622695056264612	0.6827131481274443	0.7703439828389387	0.8174252946259228	1.0	0	0.0
5682	0.05713761887927385	0.03086906233596288	-0.030189151828850534	0.6859993533879838	None	0	0	0.16666666666666666	2	0.9333333333333333	14	0.53125	0.8666666666666667	15	13	1	2	0	0.125	16	2	1.1333333333333333	17	0.5	0	0.8068479241578792	0.8520892659109961	0.4314909128606229	0.9342565515487382	0.619408621840914	0.8971516058533237	0.8603535208774938	0.8993793511967632	0.5666666666666667	0.06666666666666667	0.0
2693	0.0029852793520004322	0.000759149097635841	0.0006604220415318846	0.9858151813826121	None	0.5	1	0.8333333333333334	5	0.2857142857142857	2	0.45	0.14285714285714285	4	1	4	1	0	0.8	4	5	0.6	9	0.1111111111111111	0.5	0.5069878437149798	0.7313999612174538	0.3703236176561754	0.8990148984096971	0.252436023757597	0.6459202228830911	0.7690415990154906	0.779554561724917	1.0	0	0.0
1770	None	None	None	None	None	0	0	0.09090909090909091	1	1.0	14	0.64	0.6428571428571429	10	9	5	4	0	1.0	5	5	1.0666666666666667	16	0.3076923076923077	0.6666666666666666	0.25368870022099943	0.8945145736106224	0.7680695636558608	0.9034708850120993	0.271526588515418	0.7926289228059318	0.9360039419902949	0.8704546122832987	0.25	0.5	0.0
1806	None	None	None	None	None	0	0	0.6	3	0.4	2	0.7	0.4	4	2	2	0	0	0.4	2	5	0.4666666666666667	7	0.0	0	0.7448642619123133	0.7290689775793938	0.46381188592459227	0.8924232434094016	0.574324617094701	0.7921734265520859	0.7118588968946807	0.8147596201720281	0	0	0.0
4131	0.036021060825518314	0.014226847878516254	-0.0026133323482017174	0.8251817373948063	None	0	0	0.25	2	0.9	9	0.5454545454545454	0.8	10	8	1	3	0	0.18181818181818182	11	2	0.8	12	0.75	0	0.7135837930914082	0.7766309734677672	0.47453481101549	0.9393657288564313	0.5296494613935778	0.921162890776255	0.8151373662755563	0.8955047510748607	0.5	0.1	0.0
1344	None	None	None	None	None	0	0	0.6	3	0.4	2	0.7777777777777778	0	0	0	6	2	0	1.0	3	3	0.4666666666666667	7	0.125	1.0	0	0	0	0	0	0	0	0	0	0	0
7171	0.08853941846548503	0.03510120853519721	0.034541123292308615	0.6809851959643372	None	0	0	0.14285714285714285	2	0.9444444444444444	17	0.5263157894736842	0.8888888888888888	18	16	1	2	0	0.10526315789473684	2	19	1.3333333333333333	20	0.5	0	0.7719452991525474	0.9187825747353698	0.5008370850042305	0.928770249424027	0.6560854898087289	0.8120102867496299	0.8454859925645807	0.8958865008943022	0.5277777777777778	0.05555555555555555	0.0
1718	None	None	None	None	None	0	0	0.5	2	0.6666666666666666	2	1.0	0.3333333333333333	1	1	3	0	0	0.2	5	1	0.3333333333333333	5	0.0	1.0	1.0	0.5	0.1	0.5	0.8503569957292537	0.5	0.9808780033635345	0.5	0	0	0.0
5430	0.09989636533716953	0.03148182626593304	0.012818848154496531	0.7525326705319929	None	0	0	0.14285714285714285	2	0.9473684210526315	18	0.525	0.8947368421052632	19	17	1	1	0	0.1	2	20	1.4	21	0.25	0	0.4618370330004245	0.9219453699858758	0.661710628553066	0.928610850206222	0.6560854898087289	0.7999770500854934	0.8118404018678261	0.8947548393848758	1.0	0.05263157894736842	0.0
3319	0.002525604472270273	0.0009480047826230981	0.000918967990575726	0.9889194157516944	None	0	0	0.75	3	0.3333333333333333	1	0.625	0.3333333333333333	3	1	1	1	0	0.5	2	4	0.3333333333333333	5	0.25	0.6666666666666666	0.569561552591015	0.890386966621022	0.42803050951945937	0.7258828805064268	0.7075857458016906	0.8037716335932404	0.864724896928822	0.8165066142697712	1.0	0.3333333333333333	0.0
4602	0.056170462269691225	0.016445604863290143	0.0002171147428980696	0.703369499291642	None	0	0	0.2	2	0.9230769230769231	12	0.5357142857142857	0.8461538461538461	13	11	1	2	0	0.14285714285714285	14	2	1.0	15	0.5	0	0.7405375378028556	0.7775736591463526	0.4314909128606229	0.9317556903674024	0.5296494613935778	0.8976545955097541	0.7949251500668645	0.8820856146170295	0.5769230769230769	0.07692307692307693	0.0
3084	0.005746037724408257	0.00036244259937455366	3.140917430025738e-05	0.9847932422185158	None	0	0	0.5	2	0.75	3	0.6	0.5	3	2	2	2	0	0.4	5	2	0.4	6	0.2857142857142857	0.4	0.42245733739244445	0.8231133833218334	0.35135143361637605	0.6277387177261285	0.7075857458016906	0.7423029892676387	0.8802619705461354	0.7387268877021946	0.6666666666666666	0.3333333333333333	0.0
418	None	None	None	None	None	0.25	1	0.4	4	0.6153846153846154	8	0.5357142857142857	0.46153846153846156	10	6	4	4	0	0.5714285714285714	7	4	1.0	15	0.5	0.18181818181818182	0.917209100483347	0.9470931719847177	0.7562939162788535	0.9162057747209703	0.281675393949198	0.9308597207755958	0.9278181609781389	0.9324892655442166	0.1	0.4	0.0
410	None	None	None	None	None	0.5	2	0.8	8	0.16666666666666666	2	0.5833333333333334	0.08333333333333333	5	1	8	2	0	0.6666666666666666	6	4	0.9333333333333333	14	0.125	0.5	0.36882958130832166	0.8815315646830354	0.8025573590681582	0.9690952154643929	0.690864589217513	0.896275340502562	0.9230663056066705	0.926649402068558	0.6	0.4	0.0
4582	0.05401069032266931	0.017005109515370452	-0.00025411294861304757	0.669181710753959	None	0	0	0.2	2	0.9230769230769231	12	0.5357142857142857	0.8461538461538461	13	11	1	2	0	0.14285714285714285	14	2	1.0	15	0.5	0	0.7405375378028556	0.7775736591463526	0.4314909128606229	0.9317556903674024	0.5296494613935778	0.8976545955097541	0.7949251500668645	0.8820856146170295	0.5769230769230769	0.07692307692307693	0.0
1514	None	None	None	None	None	0	0	1.0	1	0	0	1.0	0	0	0	1	0	0	0.5	2	1	0.13333333333333333	2	0.0	0	0	0	0	0	0	0	0	0	0	0	0
3990	0.0016237926988883187	0.0002731777532051888	-0.00027267384478743713	0.995371353032186	None	0	0	1.0	3	0.0	0	0.6666666666666666	0	3	0	0	1	0	0.6666666666666666	2	3	0.26666666666666666	4	1.0	1.0	0	0	0	0	0	0	0	0	0	0	0
3495	0.021624079782508493	0.002792296724913562	0.0016191095432948402	0.9478304393398062	None	0	0	0.375	3	0.5555555555555556	5	0.4583333333333333	0.4444444444444444	5	4	5	1	0	0.375	8	3	0.7333333333333333	11	0.07692307692307693	0	0.43769008579907087	0.6774540316516364	0.4947289961750784	0.8384569875238802	0.6691745185105064	0.6781428044336888	0.7786295958966223	0.7397582825627198	1.0	0	0.0
3107	0.0031468714377708797	0.001624709335371551	-0.00011650425148406966	0.979188085542093	None	0.5	1	0.6666666666666666	4	0.42857142857142855	3	0.5	0.2857142857142857	5	2	3	1	0	0.5	6	3	0.6	9	0.14285714285714285	0.6666666666666666	0.5225677217263585	0.7208071999079944	0.3703236176561754	0.8797957282581431	0.24260254188873284	0.6369353693266019	0.7703439828389387	0.7626055600251946	1.0	0	0.0
5046	0.09445129388608485	0.02795258966994797	0.026468130687081787	0.6784408220275437	None	0	0	0.14285714285714285	2	0.9444444444444444	17	0.5263157894736842	0.8888888888888888	18	16	1	1	0	0.10526315789473684	2	19	1.3333333333333333	20	0.25	0	0.744374245792387	0.795093358878084	0.3563099451735513	0.9033309706567474	0.5296494613935778	0.8877976772095176	0.7949251500668645	0.8683422745387777	1.0	0.05555555555555555	0.0
3630	0.002126675350566494	0.0009014197702349248	0.00012703725645198425	0.9893004791343678	None	0	0	0.75	3	0.3333333333333333	1	0.625	0.3333333333333333	3	1	1	1	0	0.5	4	2	0.3333333333333333	5	0.25	0.6666666666666666	0.690034628427309	0.8704624773418767	0.42803050951945937	0.8886631335775622	0.688046656072101	0.7861992284662421	0.8941955150713166	0.8533923157905161	1.0	0	0.0
5060	0.09855027157146154	0.036865893702436404	0.036569597349245093	0.6043527473446175	None	0	0	0.2	2	0.9230769230769231	12	0.5357142857142857	0.8461538461538461	13	11	1	1	0	0.14285714285714285	2	14	1.0	15	0.25	0	0.8078279563977319	0.8666728509344118	0.43830044874250607	0.9474192499774252	0.7689960580769288	0.8245794837045812	0.8849296876220121	0.8912569431982481	1.0	0.07692307692307693	0.0
2571	0.0014021581057607612	0.000278348007334614	-8.737064865387394e-06	0.9992079239866738	None	0	0	0.75	3	0.0	0	0.625	0	2	0	2	0	0	0.5	4	2	0.3333333333333333	5	0.0	0.5	0	0	0	0	0	0	0	0	0	0	0
2996	0.003099701067222793	0.0006906714163516309	-0.00043222661697702076	0.9709178039841927	None	0	0	0.2	1	1.0	5	0.5833333333333334	0.6	4	3	2	1	0	0.3333333333333333	6	2	0.4666666666666667	7	0.14285714285714285	0	0.731988306640772	0.7408740967973918	0.4262214020810565	0.8946130603686099	0.6175915607447896	0.8563627395878076	0.7768042711953638	0.8399994597046888	1.0	0.25	0.0
4258	0.03859820317125148	0.00819505571130274	-0.004364724961929468	0.8029776455567721	None	0	0	0.25	2	0.8888888888888888	8	0.55	0.7777777777777778	9	7	1	2	0	0.2	10	2	0.7333333333333333	11	0.5	0	0.8068479241578792	0.7967044520537709	0.5899871577468736	0.953897351334861	0.8563886486142938	0.9031665477473589	0.9059721688307892	0.9010970912585147	0.6111111111111112	0.1111111111111111	0.0
5875	0.12627549331929874	0.04116942535625305	0.040309994338156054	0.6585424927720438	None	0	0	0.14285714285714285	2	0.9444444444444444	17	0.5263157894736842	0.8888888888888888	18	16	1	1	0	0.10526315789473684	2	19	1.3333333333333333	20	0.25	0	0.6331350931843429	0.9236683089623171	0.43830044874250607	0.9323436676435082	0.6560854898087289	0.8050192881225882	0.8372999837014196	0.8982713897808412	1.0	0.05555555555555555	0.0
3143	0.0039494201369864685	0.0021105365264344833	0.002108386362332507	0.98973338262926	None	0	0	0.75	3	0.3333333333333333	1	0.625	0.3333333333333333	4	1	0	1	0	0.5	2	4	0.3333333333333333	5	1.0	0.6666666666666666	0.5562459829098767	0.8747661236385291	0.34325301956384485	0.7933848286906894	0.7075857458016906	0.7757999803912213	0.864724896928822	0.819089861699477	1.0	0.25	0.0
3628	0.0002134934497546569	1.1266368433448821e-05	-9.498318131519544e-06	0.9981022052322158	None	0	0	0.5	3	0.5	3	0.8	0.16666666666666666	1	1	6	2	0	0.4	5	2	0.5333333333333333	8	0.125	0	0.8563177170899907	0.5	0.1	0.5	0.8550713567925474	0.5	0.9724115481496548	0.5	1.0	0	0.0
1678	None	None	None	None	None	0	0	0.6666666666666666	4	0.3333333333333333	2	0.8	0.16666666666666666	5	1	2	0	0	0.4	5	2	0.5333333333333333	8	0.0	0.3333333333333333	0.3603332396523302	0.667883457393094	0.5994084771123384	0.8839183970196897	0.6676030648227418	0.957081050556553	0.8743775635750931	0.8748374247417802	0	0	0.0
5040	0.0806237094332742	0.0334107087696582	0.028298996110249282	0.6587284336071086	None	0	0	0.14285714285714285	2	0.9444444444444444	17	0.5263157894736842	0.8888888888888888	18	16	1	1	0	0.10526315789473684	2	19	1.3333333333333333	20	0.25	0	0.7419594750027692	0.861613091652892	0.4314909128606229	0.90557962400074	0.6560854898087289	0.868010848461511	0.7606826140911247	0.8798508539769057	1.0	0.05555555555555555	0.0
6147	0.0892800313615677	0.036476531746943396	0.02040902127775954	0.7064761985831023	None	0	0	0.16666666666666666	2	0.9333333333333333	14	0.53125	0.8666666666666667	15	13	1	2	0	0.125	16	2	1.1333333333333333	17	0.5	0	0.7405375378028556	0.9046893156578764	0.5286590134896609	0.8918092672905181	0.48979266890138806	0.9201215215406495	0.8526271383979883	0.9061863989089964	0.6333333333333333	0.06666666666666667	0.0
6425	0.10196424614009482	0.03608403323264652	0.033785666519309504	0.6661789742726547	None	0	0	0.14285714285714285	2	0.9444444444444444	17	0.5263157894736842	0.8888888888888888	18	16	1	1	0	0.10526315789473684	2	19	1.3333333333333333	20	0.25	0	0.6343424785791518	0.9361153007195935	0.5008370850042305	0.9353491334284566	0.6560854898087289	0.8071771951334253	0.884377831285424	0.9057474723269211	1.0	0.05555555555555555	0.0
5161	0.06794059615799183	0.029433800414034067	0.029428069470934407	0.7104436366655889	None	0	0	0.16666666666666666	2	0.9375	15	0.5294117647058824	0.875	16	14	1	2	0	0.11764705882352941	17	2	1.2	18	0.5	0	0.7331614069520787	0.8366008144102777	0.3939004290170871	0.8782229159676983	0.5079040040513586	0.9090890318787093	0.7999700947611821	0.8776619974298944	0.53125	0.0625	0.0
3841	0.006715664844340787	0.00220122759242496	0.0020021843544833955	0.9818524746765809	None	0	0	0.6	3	0.6	3	0.5833333333333334	0.6	6	3	0	1	0	0.3333333333333333	2	6	0.4666666666666667	7	1.0	0.4	0.5562459829098767	0.8595446107154677	0.3666374380695262	0.7976068360905776	0.7075857458016906	0.9100555540425541	0.864724896928822	0.862048570757095	1.0	0.16666666666666666	0.0
1744	None	None	None	None	None	0	0	0.6	3	0.4	2	0.7777777777777778	0	0	0	6	2	0	1.0	3	3	0.4666666666666667	7	0.125	1.0	0	0	0	0	0	0	0	0	0	0	0
3633	0.0032965910042551823	0.0005157061539432604	0.0005155322408759861	0.9878268483467326	None	0	0	0.75	3	0.5	2	0.6	0.5	4	2	1	1	0	0.4	2	5	0.4	6	0.25	0.5	0.5562459829098767	0.7285789949261343	0.34325301956384485	0.8008960785901345	0.7523404592745265	0.6161487280263079	0.8439198768306562	0.7212869199389316	1.0	0.25	0.0
2165	None	None	None	None	None	0	0	0.6	3	0.4	2	0.7777777777777778	0	0	0	6	1	0	1.0	3	3	0.4666666666666667	7	0.0625	1.0	0	0	0	0	0	0	0	0	0	0	0
2546	None	None	None	None	None	0	0	0.5	2	0.5	2	0.5	0.25	3	1	2	0	0	0.75	3	4	0.4	6	0.0	0	0.973702401079462	0.9830168106758469	0.8411776801983514	0.9162541231581137	0.3352789281934211	0.8465200686332982	0.9489160280424045	0.9381670160337258	0	0	0.0
1125	None	None	None	None	None	0	0	0.6	3	0.4	2	0.5833333333333334	0.2	3	1	3	1	0	0.75	3	4	0.4666666666666667	7	0.125	0	0.8078279563977319	0.7434203819280059	0.4961328589885617	0.9200480174290379	0.619408621840914	0.7989390323580852	0.6853363655636732	0.8360096966683584	1.0	0	0.0
1654	None	None	None	None	None	0	0	0	0	0	0	1.0	0	0	0	0	0	0	1.0	1	1	0.06666666666666667	1	0.0	0	0	0	0	0	0	0	0	0	0	0	0
1552	None	None	None	None	None	0	0	1.0	2	0.0	0	1.0	0	2	0	0	2	0	0.3333333333333333	1	3	0.2	3	1.0	1.0	0	0	0	0	0	0	0	0	0	0	0
5806	0.13239641188776516	0.027768582803172397	0.015638865241474086	0.7003081582142954	None	0	0	0.14285714285714285	2	0.9473684210526315	18	0.525	0.8947368421052632	19	17	1	1	0	0.1	2	20	1.4	21	0.25	0	0.4618370330004245	0.9389778999379776	0.661710628553066	0.7977584582726935	0.6560854898087289	0.8698465658031048	0.7637672241348049	0.8809894947674155	1.0	0.05263157894736842	0.0
6306	0.11310775558687669	0.029095097243836757	0.02787654401441675	0.6837567791877233	None	0	0	0.14285714285714285	2	0.9473684210526315	18	0.525	0.8947368421052632	19	17	1	1	0	0.1	2	20	1.4	21	0.25	0	0.8044331533682614	0.9359264746052107	0.6415329966726601	0.9451029536736728	0.6660273640054716	0.7976464847137601	0.9050446930121132	0.9088491315098178	1.0	0.05263157894736842	0.0
2856	0.004376758617536508	0.0028607814065308417	0.002857359663229476	0.9882446295427089	None	0	0	0.75	3	0.3333333333333333	1	0.625	0.3333333333333333	4	1	0	1	0	0.5	2	4	0.3333333333333333	5	1.0	0.6666666666666666	0.5562459829098767	0.8747661236385291	0.3896909715679177	0.8507349434144913	0.7075857458016906	0.7757999803912213	0.8871456709544661	0.837784547713868	1.0	0.25	0.0
6681	0.08399721431158057	0.04061979805908273	0.03810340105916755	0.7448826679516457	None	0	0	0.16666666666666666	2	0.9333333333333333	14	0.53125	0.8666666666666667	15	13	1	2	0	0.125	16	2	1.1333333333333333	17	0.5	0	0.7405375378028556	0.8819363242257094	0.45983206104253166	0.8941910205381817	0.4921592388113593	0.9203542417053352	0.8958771781228761	0.9000202756866205	0.6333333333333333	0.06666666666666667	0.0
4112	0.03079075723160337	0.006603469855995729	0.005542150146415245	0.761077881091253	None	0	0	0.25	2	0.9	9	0.5454545454545454	0.8	10	8	1	2	0	0.18181818181818182	11	2	0.8	12	0.5	0	0.5876263751531929	0.8849085684043382	0.37939169581229193	0.9183477472103068	0.8563886486142938	0.9096718872471775	0.9081313314714551	0.9052097220288293	0.55	0.1	0.0
4549	0.059055036730250136	0.017415275758943433	0.014339311812902093	0.592102360489671	None	0	0	0.18181818181818182	2	0.9285714285714286	13	0.5333333333333333	0.8571428571428571	14	12	1	2	0	0.13333333333333333	2	15	1.0666666666666667	16	0.5	0	0.744374245792387	0.796544263841089	0.3563099451735513	0.8842931317215738	0.5317072856546574	0.8955030186969763	0.8480302218128121	0.8640014335796129	0.5714285714285714	0.07142857142857142	0.0
2947	4.176733806729772e-06	7.751239219069542e-08	-4.954688823420812e-08	0.9999988035198578	None	0	0	0.6666666666666666	2	0.5	1	0.6666666666666666	0	2	0	1	1	0	0.6666666666666666	3	2	0.26666666666666666	4	0.25	0.6666666666666666	0	0	0	0	0	0	0	0	0	0	0
6747	0.09543769468362467	0.035233188750837155	0.03323459993262018	0.7393753530419498	None	0	0	0.14285714285714285	2	0.9473684210526315	18	0.525	0.8947368421052632	19	17	1	1	0	0.1	2	20	1.4	21	0.25	0	0.8068479241578792	0.8690611507594999	0.4634581526272349	0.9459233142618778	0.6560854898087289	0.8183515501849441	0.8118404018678261	0.8895893551260208	1.0	0.05263157894736842	0.0
887	None	None	None	None	None	0	0	0.75	3	0.25	1	0.6666666666666666	0.25	3	1	2	2	0	1.0	3	3	0.4	6	0.3333333333333333	0.6666666666666666	0.6035528782278357	0.9726742131480302	0.7761682504417233	0.9647955658059154	0.3337074745056566	0.9573638495092378	0.9527129411781097	0.965493151308316	0.6666666666666666	0	0.0
2228	None	None	None	None	None	0	0	0.8	4	0.0	0	0.5833333333333334	0	3	0	3	0	0	0.75	4	3	0.4666666666666667	7	0.0	0.4	0	0	0	0	0	0	0	0	0	0	0
[truncated: 6,347 more rows]
