# Supplementary material for: Constrained by Design: Influence of Genetic Encodings on Evolved Traits of Robots
Source: Front Robot AI. 2021 Jun 15;8:672379. doi: 10.3389/frobt.2021.672379 (PMC8239187; doi:10.3389/frobt.2021.672379)
Supplement: Supplementary file 1 [file DataSheet3.ZIP › plasticodingrep_plane_2_snapshots_ids.tsv]

generation	robot_id	fitness	novelty	novelty_pop	cons_fitness
145	7334	0.022651095018381397	None	0.0	0.022651095018381397
145	7329	0.03685994891034927	None	0.0	0.03685994891034927
145	7347	0.019609164119241865	None	0.0	0.019609164119241865
145	6632	0.03885351183400021	None	0.0	0.03885351183400021
145	7282	0.03601580073284884	None	0.0	0.03601580073284884
145	7069	0.03905990115968439	None	0.0	0.03905990115968439
145	7319	0.0361501532825151	None	0.0	0.0361501532825151
145	6575	0.03793160461304874	None	0.0	0.03793160461304874
145	7213	0.04120687076933247	None	0.0	0.04120687076933247
145	7132	0.03306143797738533	None	0.0	0.03306143797738533
145	6569	0.03933107864659452	None	0.0	0.03933107864659452
145	7011	0.04072655116168073	None	0.0	0.04072655116168073
145	7217	0.031915730344000866	None	0.010207005173116075	0.031915730344000866
145	7312	0.026730148708934132	None	0.0	0.026730148708934132
145	7235	0.035761614826675725	None	0.010207005173116075	0.035761614826675725
145	7286	0.03931233433789979	None	0.0	0.03931233433789979
145	7326	0.03455147550493801	None	0.0	0.03455147550493801
145	6583	0.03979669956044791	None	0.0	0.03979669956044791
145	6854	0.040007474683322636	None	0.0	0.040007474683322636
145	7272	0.025022249795524473	None	0.0	0.025022249795524473
145	7152	0.04075998109984973	None	0.0	0.04075998109984973
145	7336	0.0357504595866763	None	0.0	0.0357504595866763
145	5613	0.040617630259430715	None	0.0	0.040617630259430715
145	7265	0.033553858310158516	None	0.0	0.033553858310158516
145	7168	0.039185234661313365	None	0.0	0.039185234661313365
145	7153	0.038690327658137895	None	0.0	0.038690327658137895
145	7219	0.03839315459708278	None	0.0	0.03839315459708278
145	7327	0.03366071731519984	None	0.011606690339989822	0.03366071731519984
145	6996	0.039142872861145234	None	0.0	0.039142872861145234
145	7339	0.03457432179562133	None	0.0	0.03457432179562133
145	7020	0.0393359938642833	None	0.0	0.0393359938642833
145	5244	0.04065662434998315	None	0.0	0.04065662434998315
145	7323	0.041792398369105706	None	0.0	0.041792398369105706
145	7211	0.04261438693914046	None	0.0	0.04261438693914046
145	7293	0.02798790895572125	None	0.0	0.02798790895572125
145	7142	0.03471222259066802	None	0.0	0.03471222259066802
145	7015	0.03690552839979657	None	0.0	0.03690552839979657
145	7309	0.034125861481723994	None	0.0	0.034125861481723994
145	6729	0.04166959299671282	None	0.0	0.04166959299671282
145	7148	0.036939198741121955	None	0.0	0.036939198741121955
145	7225	0.036363821820797886	None	0.0	0.036363821820797886
145	7288	0.03710507614321832	None	0.0	0.03710507614321832
145	7292	0.04038818417955365	None	0.0	0.04038818417955365
145	7349	0.03454807153488731	None	0.0	0.03454807153488731
145	7313	0.0405497646118178	None	0.0	0.0405497646118178
145	7184	0.03634631838314701	None	0.0	0.03634631838314701
145	7212	0.038649549658733795	None	0.0	0.038649549658733795
145	7295	0.025707709522546508	None	0.011606690339989822	0.025707709522546508
145	7009	0.04144082146825519	None	0.0	0.04144082146825519
145	7289	0.03772142561266018	None	0.0	0.03772142561266018
145	7324	0.034549114623755796	None	0.0	0.034549114623755796
145	7344	0.02483182581433947	None	0.0	0.02483182581433947
145	7125	0.03965155287102597	None	0.0	0.03965155287102597
145	6856	0.04027616200254442	None	0.009641578561382275	0.04027616200254442
145	7280	0.03601831903648066	None	0.010207005173116075	0.03601831903648066
145	5643	0.039254944952515636	None	0.0	0.039254944952515636
145	7117	0.03727209313698443	None	0.0	0.03727209313698443
145	5300	0.0391673658873758	None	0.0	0.0391673658873758
145	7214	0.04194291144899098	None	0.0	0.04194291144899098
145	7331	0.03546773331099891	None	0.0	0.03546773331099891
145	7149	0.039560687836013256	None	0.0	0.039560687836013256
145	6728	0.04134993886912757	None	0.0	0.04134993886912757
145	7093	0.041772994869856056	None	0.0	0.041772994869856056
145	7068	0.03586580705800473	None	0.0	0.03586580705800473
145	7337	0.03934403598166834	None	0.0	0.03934403598166834
145	7314	0.03466150269432294	None	0.0	0.03466150269432294
145	7098	0.038890757545149056	None	0.0	0.038890757545149056
145	7270	0.035126267799836644	None	0.0	0.035126267799836644
145	7061	0.038781595589118575	None	0.0	0.038781595589118575
145	7294	0.035313767995505056	None	0.0	0.035313767995505056
145	7094	0.03807592611235015	None	0.0	0.03807592611235015
145	7271	0.029282612930413877	None	0.0	0.029282612930413877
145	7315	0.01658103948104357	None	0.0	0.01658103948104357
145	6740	0.04322267183259851	None	0.0	0.04322267183259851
145	7203	0.03670440327982287	None	0.0	0.03670440327982287
145	7147	0.034851765723627755	None	0.0	0.034851765723627755
145	5699	0.04384005050041388	None	0.0	0.04384005050041388
145	7262	0.029778946866880332	None	0.0	0.029778946866880332
145	7343	0.03230321328888767	None	0.0	0.03230321328888767
145	6769	0.04046590841112756	None	0.0	0.04046590841112756
145	6965	0.040437113291419385	None	0.010207005173116075	0.040437113291419385
145	7134	0.039483351903843486	None	0.0	0.039483351903843486
145	6679	0.04144050293548266	None	0.0	0.04144050293548266
145	6681	0.03810340105916755	None	0.0	0.03810340105916755
145	7320	0.03374071890923816	None	0.0	0.03374071890923816
145	7129	0.02784520450113351	None	0.0	0.02784520450113351
145	7242	0.03926867078649457	None	0.0	0.03926867078649457
145	7330	0.026474774813866744	None	0.0	0.026474774813866744
145	7176	0.038573938384188496	None	0.0	0.038573938384188496
145	7017	0.038772824055331084	None	0.0	0.038772824055331084
145	6565	0.03852426702783862	None	0.0	0.03852426702783862
145	6230	0.03997892723430575	None	0.0	0.03997892723430575
145	7223	0.038525725512665275	None	0.0	0.038525725512665275
145	6648	0.03965979632934844	None	0.0	0.03965979632934844
145	7277	0.03937191807366293	None	0.0	0.03937191807366293
145	7345	0.03960413299379371	None	0.0	0.03960413299379371
145	7260	0.018486105832267744	None	0.0	0.018486105832267744
145	7230	0.0329848217561794	None	0.0	0.0329848217561794
145	7332	0.03615198895298463	None	0.0	0.03615198895298463
145	7247	0.03743588383859433	None	0.0	0.03743588383859433
143	7250	0.018365313840962145	None	0.0	0.018365313840962145
143	7195	0.03560933390958458	None	0.0	0.03560933390958458
143	7053	0.03678535753464058	None	0.0	0.03678535753464058
143	7144	0.038485723526190486	None	0.0	0.038485723526190486
143	6770	0.03734354535269847	None	0.0	0.03734354535269847
143	7014	0.03722251561580769	None	0.0	0.03722251561580769
143	6713	0.03682390214390606	None	0.0	0.03682390214390606
143	6632	0.03885351183400021	None	0.0	0.03885351183400021
143	7069	0.03905990115968439	None	0.0	0.03905990115968439
143	6575	0.03793160461304874	None	0.0	0.03793160461304874
143	7213	0.04120687076933247	None	0.0	0.04120687076933247
143	7132	0.03306143797738533	None	0.0	0.03306143797738533
143	6569	0.03933107864659452	None	0.0	0.03933107864659452
143	7011	0.04072655116168073	None	0.0	0.04072655116168073
143	7217	0.031915730344000866	None	0.012248406207739291	0.031915730344000866
143	7235	0.035761614826675725	None	0.012248406207739291	0.035761614826675725
143	7023	0.03731919196734141	None	0.0	0.03731919196734141
143	7181	0.02847764184723634	None	0.0	0.02847764184723634
143	7090	0.04131018176790076	None	0.0	0.04131018176790076
143	7071	0.039670905305203286	None	0.0	0.039670905305203286
143	7166	0.035879871365560645	None	0.0	0.035879871365560645
143	6583	0.03979669956044791	None	0.0	0.03979669956044791
143	6854	0.040007474683322636	None	0.0	0.040007474683322636
143	7152	0.04075998109984973	None	0.0	0.04075998109984973
143	7210	0.0367453667389543	None	0.0	0.0367453667389543
143	7030	0.04274041458082108	None	0.0	0.04274041458082108
143	5613	0.040617630259430715	None	0.0	0.040617630259430715
143	7168	0.039185234661313365	None	0.0	0.039185234661313365
143	7153	0.038690327658137895	None	0.0	0.038690327658137895
143	7219	0.03839315459708278	None	0.0	0.03839315459708278
143	6996	0.039142872861145234	None	0.0	0.039142872861145234
143	7020	0.0393359938642833	None	0.0	0.0393359938642833
143	6908	0.038455309728519835	None	0.0	0.038455309728519835
143	5244	0.04065662434998315	None	0.0	0.04065662434998315
143	7211	0.04261438693914046	None	0.0	0.04261438693914046
143	7115	0.040805959353993025	None	0.0	0.040805959353993025
143	7142	0.03471222259066802	None	0.0	0.03471222259066802
143	7241	0.03672596544487782	None	0.0	0.03672596544487782
143	7015	0.03690552839979657	None	0.0	0.03690552839979657
143	6729	0.04166959299671282	None	0.0	0.04166959299671282
143	7218	0.03392842804135626	None	0.0	0.03392842804135626
143	7148	0.036939198741121955	None	0.0	0.036939198741121955
143	7072	0.03185800964264242	None	0.0	0.03185800964264242
143	7121	0.03700620871883768	None	0.0	0.03700620871883768
143	7225	0.036363821820797886	None	0.0	0.036363821820797886
143	7158	0.03569452554880036	None	0.0	0.03569452554880036
143	7198	0.03560071250418741	None	0.0	0.03560071250418741
143	7184	0.03634631838314701	None	0.0	0.03634631838314701
143	7212	0.038649549658733795	None	0.0	0.038649549658733795
143	7009	0.04144082146825519	None	0.0	0.04144082146825519
143	7205	0.016234976227686486	None	0.0	0.016234976227686486
143	6985	0.026205659573884044	None	0.0	0.026205659573884044
143	7125	0.03965155287102597	None	0.0	0.03965155287102597
143	6856	0.04027616200254442	None	0.009641578561382275	0.04027616200254442
143	7106	0.03757286153380877	None	0.0	0.03757286153380877
143	7135	0.0399893424623209	None	0.0	0.0399893424623209
143	5643	0.039254944952515636	None	0.0	0.039254944952515636
143	7117	0.03727209313698443	None	0.0	0.03727209313698443
143	5300	0.0391673658873758	None	0.0	0.0391673658873758
143	5866	0.037047108532077065	None	0.010155854047491095	0.037047108532077065
143	6525	0.03854619398210415	None	0.0	0.03854619398210415
143	7214	0.04194291144899098	None	0.0	0.04194291144899098
143	7074	0.03306860991546819	None	0.0	0.03306860991546819
143	7149	0.039560687836013256	None	0.0	0.039560687836013256
143	6728	0.04134993886912757	None	0.0	0.04134993886912757
143	6820	0.03906558479222113	None	0.0	0.03906558479222113
143	7093	0.041772994869856056	None	0.0	0.041772994869856056
143	7068	0.03586580705800473	None	0.0	0.03586580705800473
143	7175	0.030843110551231626	None	0.009641578561382275	0.030843110551231626
143	7216	0.033100433202145965	None	0.0	0.033100433202145965
143	7098	0.038890757545149056	None	0.0	0.038890757545149056
143	7061	0.038781595589118575	None	0.0	0.038781595589118575
143	7094	0.03807592611235015	None	0.0	0.03807592611235015
143	7171	0.034541123292308615	None	0.0	0.034541123292308615
143	6740	0.04322267183259851	None	0.0	0.04322267183259851
143	7203	0.03670440327982287	None	0.0	0.03670440327982287
143	7147	0.034851765723627755	None	0.0	0.034851765723627755
143	6801	0.0410960497771206	None	0.0	0.0410960497771206
143	5699	0.04384005050041388	None	0.0	0.04384005050041388
143	6769	0.04046590841112756	None	0.0	0.04046590841112756
143	6965	0.040437113291419385	None	0.012248406207739291	0.040437113291419385
143	7134	0.039483351903843486	None	0.0	0.039483351903843486
143	6679	0.04144050293548266	None	0.0	0.04144050293548266
143	6681	0.03810340105916755	None	0.0	0.03810340105916755
143	7187	0.029278461831749203	None	0.0	0.029278461831749203
143	6872	0.0383434832885169	None	0.0	0.0383434832885169
143	7129	0.02784520450113351	None	0.0	0.02784520450113351
143	7242	0.03926867078649457	None	0.0	0.03926867078649457
143	7176	0.038573938384188496	None	0.0	0.038573938384188496
143	7017	0.038772824055331084	None	0.0	0.038772824055331084
143	6565	0.03852426702783862	None	0.0	0.03852426702783862
143	6230	0.03997892723430575	None	0.0	0.03997892723430575
143	6963	0.03773447889485861	None	0.0	0.03773447889485861
143	7186	0.03511898898424757	None	0.0	0.03511898898424757
143	7051	0.0376548062918369	None	0.0	0.0376548062918369
143	7223	0.038525725512665275	None	0.0	0.038525725512665275
143	7207	0.03556513596418436	None	0.0	0.03556513596418436
143	6648	0.03965979632934844	None	0.0	0.03965979632934844
143	7230	0.0329848217561794	None	0.0	0.0329848217561794
143	7247	0.03743588383859433	None	0.0	0.03743588383859433
106	5114	0.03437668830044183	None	0.0	0.03437668830044183
106	5095	0.03882211817459625	None	0.0	0.03882211817459625
106	5144	0.03608941007864883	None	0.0	0.03608941007864883
106	5057	0.03686969623753756	None	0.0	0.03686969623753756
106	5390	0.026443100661262424	None	0.0	0.026443100661262424
106	5326	0.0357792860797743	None	0.0	0.0357792860797743
106	5219	0.03385249705430911	None	0.0	0.03385249705430911
106	4816	0.035798292335662965	None	0.0	0.035798292335662965
106	5363	0.03764418854498449	None	0.0	0.03764418854498449
106	5276	0.03204897119520009	None	0.0	0.03204897119520009
106	4798	0.03769837886419164	None	0.0	0.03769837886419164
106	4834	0.03281903018465184	None	0.0	0.03281903018465184
106	5228	0.035057592631930666	None	0.0	0.035057592631930666
106	5021	0.03829257727634017	None	0.0	0.03829257727634017
106	5072	0.036872120622715644	None	0.0	0.036872120622715644
106	5396	0.010601875926253047	None	0.0	0.010601875926253047
106	5398	0.032357899709847454	None	0.0	0.032357899709847454
106	5376	0.033557163561810426	None	0.0	0.033557163561810426
106	5324	0.03469118060897791	None	0.0	0.03469118060897791
106	5231	0.03786119350147299	None	0.0	0.03786119350147299
106	5366	0.03999393681093082	None	0.0	0.03999393681093082
106	5327	0.020377836688417413	None	0.0	0.020377836688417413
106	5344	0.0377254318218291	None	0.0	0.0377254318218291
106	5320	0.02794422522851823	None	0.0	0.02794422522851823
106	4872	0.034652967464662725	None	0.0	0.034652967464662725
106	5386	0.039912918680323144	None	0.0	0.039912918680323144
106	5244	0.04065662434998315	None	0.0	0.04065662434998315
106	5275	0.02721994603816944	None	0.0	0.02721994603816944
106	5387	0.028651647826356888	None	0.0	0.028651647826356888
106	5323	0.03340836777977903	None	0.0	0.03340836777977903
106	5374	0.019452782944209282	None	0.0	0.019452782944209282
106	4970	0.03908006870534496	None	0.0	0.03908006870534496
106	4953	0.037930677321863955	None	0.0	0.037930677321863955
106	5384	0.025632137215278954	None	0.0	0.025632137215278954
106	5399	0.03016464807721091	None	0.0	0.03016464807721091
106	5216	0.032182224303797476	None	0.019851696981616675	0.032182224303797476
106	5105	0.031988942645645745	None	0.0	0.031988942645645745
106	5354	0.03868926720069269	None	0.0	0.03868926720069269
106	5381	0.03635301996712379	None	0.0	0.03635301996712379
106	5353	0.03780294183064782	None	0.0	0.03780294183064782
106	5380	0.028353844015223954	None	0.04108000532727309	0.028353844015223954
106	5338	0.03179041371403298	None	0.0	0.03179041371403298
106	5029	0.030683647246614904	None	0.0	0.030683647246614904
106	5383	0.03737462544496662	None	0.0	0.03737462544496662
106	4759	0.03852867842808736	None	0.0	0.03852867842808736
106	5379	0.03736150884355524	None	0.0	0.03736150884355524
106	5152	0.03629080747417278	None	0.0	0.03629080747417278
106	5192	0.03571994855319525	None	0.0	0.03571994855319525
106	5034	0.0354932592316477	None	0.0	0.0354932592316477
106	5126	0.03756230914334885	None	0.0	0.03756230914334885
106	5200	0.033427833704441856	None	0.0	0.033427833704441856
106	5048	0.03922127307365856	None	0.0	0.03922127307365856
106	5175	0.03433356334297437	None	0.0	0.03433356334297437
106	4914	0.03822118363821797	None	0.0	0.03822118363821797
106	5355	0.03321670148530555	None	0.0	0.03321670148530555
106	5210	0.0352871689573116	None	0.0	0.0352871689573116
106	5278	0.032614920586753644	None	0.0	0.032614920586753644
106	5121	0.03749204569149369	None	0.0	0.03749204569149369
106	5369	0.02493494362083792	None	0.0	0.02493494362083792
106	5206	0.039387521901104616	None	0.0	0.039387521901104616
106	5377	0.025446434244327448	None	0.0	0.025446434244327448
106	5362	0.02840864822826677	None	0.0	0.02840864822826677
106	5391	0.0368963840538442	None	0.0	0.0368963840538442
106	5372	0.03932015029912121	None	0.0	0.03932015029912121
106	5240	0.04199160946517302	None	0.0	0.04199160946517302
106	5191	0.03569453165138628	None	0.0	0.03569453165138628
106	5188	0.03309542918681773	None	0.0	0.03309542918681773
106	5054	0.03651050228771663	None	0.0	0.03651050228771663
106	4996	0.04151883992395803	None	0.0	0.04151883992395803
106	5198	0.030974563658086787	None	0.0	0.030974563658086787
106	5070	0.03886679182392441	None	0.0	0.03886679182392441
106	5300	0.0391673658873758	None	0.0	0.0391673658873758
106	5358	0.03680086464663633	None	0.0	0.03680086464663633
106	5392	0.036191427818964506	None	0.0	0.036191427818964506
106	4869	0.03869988013915389	None	0.0	0.03869988013915389
106	5305	0.027204793205794227	None	0.0	0.027204793205794227
106	5395	0.03970960723568705	None	0.0	0.03970960723568705
106	4882	0.03597121223369599	None	0.014389056426798158	0.03597121223369599
106	5389	0.03956537071311956	None	0.0	0.03956537071311956
106	5256	0.03490647715534982	None	0.0	0.03490647715534982
106	5082	0.038974183453507866	None	0.0	0.038974183453507866
106	5280	0.03639545944840859	None	0.012223827434503096	0.03639545944840859
106	5004	0.03523995455081073	None	0.0	0.03523995455081073
106	5171	0.03549674338556438	None	0.0	0.03549674338556438
106	5397	0.030279733707110627	None	0.0	0.030279733707110627
106	5096	0.03253053527622485	None	0.0	0.03253053527622485
106	5229	0.04237801391186146	None	0.014389056426798158	0.04237801391186146
106	5385	-0.00011109646536951886	None	0.0	-0.00011109646536951886
106	5272	0.038044011164780005	None	0.0	0.038044011164780005
106	5291	0.033938658023162684	None	0.0	0.033938658023162684
106	5400	0.02416963705372994	None	0.0	0.02416963705372994
106	5248	0.0364049172139661	None	0.0	0.0364049172139661
106	5217	0.03723517449075637	None	0.0	0.03723517449075637
106	5002	0.03838072617520528	None	0.0	0.03838072617520528
106	5336	0.034426176629898414	None	0.0	0.034426176629898414
106	5207	0.037927003934167286	None	0.0	0.037927003934167286
106	5009	0.03176941885673679	None	0.014389056426798158	0.03176941885673679
106	5120	0.03783295264226222	None	0.0	0.03783295264226222
106	5183	0.033873475139094764	None	0.0	0.033873475139094764
106	5141	0.03270476027855257	None	0.014389056426798158	0.03270476027855257
141	7119	0.03419189756096016	None	0.018320162852205103	0.03419189756096016
141	7013	0.03535417912426473	None	0.0	0.03535417912426473
141	7111	-0.00010160235973853324	None	0.0	-0.00010160235973853324
141	7053	0.03678535753464058	None	0.0	0.03678535753464058
141	7144	0.038485723526190486	None	0.0	0.038485723526190486
141	6770	0.03734354535269847	None	0.0	0.03734354535269847
141	7014	0.03722251561580769	None	0.0	0.03722251561580769
141	7127	0.02521877759917087	None	0.0	0.02521877759917087
141	6948	0.03745711268101949	None	0.018372609311608935	0.03745711268101949
141	6713	0.03682390214390606	None	0.0	0.03682390214390606
141	6632	0.03885351183400021	None	0.0	0.03885351183400021
141	7069	0.03905990115968439	None	0.0	0.03905990115968439
141	6575	0.03793160461304874	None	0.0	0.03793160461304874
141	7132	0.03306143797738533	None	0.0	0.03306143797738533
141	6894	0.037960025055631855	None	0.005803345169994911	0.037960025055631855
141	6569	0.03933107864659452	None	0.0	0.03933107864659452
141	7011	0.04072655116168073	None	0.0	0.04072655116168073
141	6967	0.03345904131217244	None	0.0	0.03345904131217244
141	6989	0.03972696995227246	None	0.0	0.03972696995227246
141	7023	0.03731919196734141	None	0.0	0.03731919196734141
141	6920	0.037949128654853434	None	0.0	0.037949128654853434
141	7103	0.027003323141140022	None	0.0	0.027003323141140022
141	7090	0.04131018176790076	None	0.0	0.04131018176790076
141	7071	0.039670905305203286	None	0.0	0.039670905305203286
141	6583	0.03979669956044791	None	0.0	0.03979669956044791
141	6974	0.03456953366275215	None	0.0	0.03456953366275215
141	6854	0.040007474683322636	None	0.0	0.040007474683322636
141	6903	0.03665135370974486	None	0.0	0.03665135370974486
141	7146	0.037857390059542764	None	0.0	0.037857390059542764
141	7081	0.03401606184101789	None	0.0	0.03401606184101789
141	7030	0.04274041458082108	None	0.0	0.04274041458082108
141	5613	0.040617630259430715	None	0.0	0.040617630259430715
141	6996	0.039142872861145234	None	0.0	0.039142872861145234
141	5723	0.037086993978514976	None	0.0	0.037086993978514976
141	7020	0.0393359938642833	None	0.0	0.0393359938642833
141	6908	0.038455309728519835	None	0.0	0.038455309728519835
141	5244	0.04065662434998315	None	0.0	0.04065662434998315
141	7115	0.040805959353993025	None	0.0	0.040805959353993025
141	7107	0.030876031741404904	None	0.018320162852205103	0.030876031741404904
141	7142	0.03471222259066802	None	0.0	0.03471222259066802
141	7145	0.03491076563703118	None	0.0	0.03491076563703118
141	7015	0.03690552839979657	None	0.0	0.03690552839979657
141	7086	0.036884216077775714	None	0.0	0.036884216077775714
141	6870	0.03843806348738201	None	0.0	0.03843806348738201
141	7082	0.03477612211721814	None	0.0	0.03477612211721814
141	7060	0.010940205053392275	None	0.005803345169994911	0.010940205053392275
141	6729	0.04166959299671282	None	0.0	0.04166959299671282
141	7148	0.036939198741121955	None	0.0	0.036939198741121955
141	7072	0.03185800964264242	None	0.0	0.03185800964264242
141	7121	0.03700620871883768	None	0.0	0.03700620871883768
141	7009	0.04144082146825519	None	0.0	0.04144082146825519
141	6985	0.026205659573884044	None	0.0	0.026205659573884044
141	7125	0.03965155287102597	None	0.0	0.03965155287102597
141	6856	0.04027616200254442	None	0.010726477918612382	0.04027616200254442
141	7110	0.022223284785127143	None	0.0	0.022223284785127143
141	7070	0.0384247386711248	None	0.0	0.0384247386711248
141	7106	0.03757286153380877	None	0.0	0.03757286153380877
141	7135	0.0399893424623209	None	0.0	0.0399893424623209
141	5643	0.039254944952515636	None	0.0	0.039254944952515636
141	7117	0.03727209313698443	None	0.0	0.03727209313698443
141	5300	0.0391673658873758	None	0.0	0.0391673658873758
141	5866	0.037047108532077065	None	0.005803345169994911	0.037047108532077065
141	7101	0.023935338792812653	None	0.005803345169994911	0.023935338792812653
141	6525	0.03854619398210415	None	0.0	0.03854619398210415
141	7074	0.03306860991546819	None	0.0	0.03306860991546819
141	6956	0.03458049999620266	None	0.0	0.03458049999620266
141	7149	0.039560687836013256	None	0.0	0.039560687836013256
141	6728	0.04134993886912757	None	0.0	0.04134993886912757
141	6820	0.03906558479222113	None	0.0	0.03906558479222113
141	7093	0.041772994869856056	None	0.0	0.041772994869856056
141	7068	0.03586580705800473	None	0.0	0.03586580705800473
141	7033	0.03550815867682464	None	0.0	0.03550815867682464
141	7102	0.037169021404383266	None	0.0	0.037169021404383266
141	6828	0.039418667886779064	None	0.0	0.039418667886779064
141	7098	0.038890757545149056	None	0.0	0.038890757545149056
141	7061	0.038781595589118575	None	0.0	0.038781595589118575
141	7034	0.03581430129777591	None	0.0	0.03581430129777591
141	7094	0.03807592611235015	None	0.0	0.03807592611235015
141	6740	0.04322267183259851	None	0.0	0.04322267183259851
141	7147	0.034851765723627755	None	0.0	0.034851765723627755
141	6801	0.0410960497771206	None	0.0	0.0410960497771206
141	6890	0.040544298011337875	None	0.0	0.040544298011337875
141	5699	0.04384005050041388	None	0.0	0.04384005050041388
141	6769	0.04046590841112756	None	0.0	0.04046590841112756
141	6965	0.040437113291419385	None	0.018372609311608935	0.040437113291419385
141	7054	0.0362992824490117	None	0.0	0.0362992824490117
141	7134	0.039483351903843486	None	0.0	0.039483351903843486
141	6679	0.04144050293548266	None	0.0	0.04144050293548266
141	6681	0.03810340105916755	None	0.0	0.03810340105916755
141	6872	0.0383434832885169	None	0.0	0.0383434832885169
141	7129	0.02784520450113351	None	0.0	0.02784520450113351
141	7078	0.0377568437748568	None	0.0	0.0377568437748568
141	7017	0.038772824055331084	None	0.0	0.038772824055331084
141	6565	0.03852426702783862	None	0.0	0.03852426702783862
141	6230	0.03997892723430575	None	0.0	0.03997892723430575
141	6963	0.03773447889485861	None	0.0	0.03773447889485861
141	7051	0.0376548062918369	None	0.0	0.0376548062918369
141	6648	0.03965979632934844	None	0.0	0.03965979632934844
141	6937	0.03821669425029568	None	0.0	0.03821669425029568
141	6914	0.03197569764411777	None	0.0	0.03197569764411777
72	3569	0.0014139282573160448	None	0.032089020169202745	0.0014139282573160448
72	3488	0.002616931949811843	None	0.0879195979874286	0.002616931949811843
72	3680	0.0027380601193705573	None	0.0	0.0027380601193705573
72	3284	0.002728798478821799	None	0.0	0.002728798478821799
72	3678	0.00144104743030851	None	0.032089020169202745	0.00144104743030851
72	3532	0.0012369652481636583	None	0.0	0.0012369652481636583
72	3624	0.0017188693672968065	None	0.0	0.0017188693672968065
72	3668	0.0013026621899181457	None	0.0	0.0013026621899181457
72	3310	0.0025942173028883114	None	0.0	0.0025942173028883114
72	3634	0.0012234827618828922	None	0.23303552423515939	0.0012234827618828922
72	3542	0.002134748717411763	None	0.0	0.002134748717411763
72	3478	0.002340507593919895	None	0.0620141458582248	0.002340507593919895
72	3533	0.0024265554084807214	None	0.0	0.0024265554084807214
72	3692	0.002507241759544059	None	0.0	0.002507241759544059
72	3411	0.0021842032267474693	None	0.0	0.0021842032267474693
72	3676	0.0008360376292074245	None	0.0	0.0008360376292074245
72	3649	0.0008478920642908028	None	0.0	0.0008478920642908028
72	3330	0.0014162136740614385	None	0.0	0.0014162136740614385
72	3388	0.002253480557992685	None	0.0	0.002253480557992685
72	3510	0.0016077917196285168	None	0.1497782382415946	0.0016077917196285168
72	3136	0.002632622567407667	None	0.0	0.002632622567407667
72	3596	0.0025893799254675326	None	0.0	0.0025893799254675326
72	3621	0.0018034123643884826	None	0.1239509672161749	0.0018034123643884826
72	3613	0.0021544338214724576	None	0.0	0.0021544338214724576
72	3036	0.001952690196813826	None	0.5249368714838875	0.001952690196813826
72	3645	0.002201428907818813	None	0.0	0.002201428907818813
72	3245	0.0018095369976789959	None	0.04516068721873073	0.0018095369976789959
72	3361	0.0018311081549025289	None	0.032089020169202745	0.0018311081549025289
72	3522	0.002299148051915471	None	0.0620141458582248	0.002299148051915471
72	3427	0.0019645024865195854	None	0.032089020169202745	0.0019645024865195854
72	3641	0.0006509559731512609	None	0.0	0.0006509559731512609
72	3612	0.0015557059739458494	None	0.11331382888781594	0.0015557059739458494
72	3458	0.001791482790176208	None	0.05663182950148684	0.001791482790176208
72	3684	0.0027833015209128924	None	0.07207128466056599	0.0027833015209128924
72	3513	0.001974482251303132	None	0.05663182950148684	0.001974482251303132
72	3642	0.0026589109692043114	None	0.0	0.0026589109692043114
72	3538	0.0013354049283088739	None	0.032089020169202745	0.0013354049283088739
72	3653	0.00199839630507828	None	0.0	0.00199839630507828
72	3549	0.0021532518152752966	None	0.0	0.0021532518152752966
72	3588	0.0014410370590759232	None	0.0	0.0014410370590759232
72	3399	0.0022860582443752593	None	0.0	0.0022860582443752593
72	3700	0.001700891680566991	None	0.0	0.001700891680566991
72	3648	0.002198549262520416	None	0.0	0.002198549262520416
72	3315	0.002332496050265154	None	0.0620141458582248	0.002332496050265154
72	3229	0.0020853134314232514	None	0.0	0.0020853134314232514
72	3071	0.0025213025445433193	None	0.0	0.0025213025445433193
72	3270	0.0023106109890559915	None	0.0	0.0023106109890559915
72	2580	0.003124702100536374	None	0.39079218565126256	0.003124702100536374
72	2716	0.003079814185482242	None	0.4248198845321669	0.003079814185482242
72	3495	0.0016191095432948402	None	0.0879195979874286	0.0016191095432948402
72	3597	0.0025474187162169448	None	0.0	0.0025474187162169448
72	3674	0.0025476975240593617	None	0.0	0.0025476975240593617
72	3465	0.001943212046813096	None	0.0	0.001943212046813096
72	3604	0.0009149625371473648	None	0.23303552423515939	0.0009149625371473648
72	2856	0.002857359663229476	None	0.0	0.002857359663229476
72	3337	0.0022808405029774172	None	0.0	0.0022808405029774172
72	3675	0.0021513288025513952	None	0.0	0.0021513288025513952
72	3278	0.004844965644622911	None	0.07207128466056599	0.004844965644622911
72	3433	0.0017293144547242626	None	0.21027413489412589	0.0017293144547242626
72	3178	0.0012176260616010848	None	0.5928237525223098	0.0012176260616010848
72	3160	0.002181384876554999	None	0.0	0.002181384876554999
72	3547	0.00131152095849991	None	0.0	0.00131152095849991
72	3677	0.0020498790667247114	None	0.0	0.0020498790667247114
72	3435	0.0021209320833447346	None	0.05663182950148684	0.0021209320833447346
72	3249	0.0014100522083853445	None	0.1929637030895531	0.0014100522083853445
72	3663	0.003733182439988486	None	0.30080008689583265	0.003733182439988486
72	3302	0.0017817774718561312	None	0.1929637030895531	0.0017817774718561312
72	3688	0.0023297193450135248	None	0.0	0.0023297193450135248
72	3656	0.0009942455077264416	None	0.0	0.0009942455077264416
72	3616	0.0007689055768856421	None	0.36921913607865753	0.0007689055768856421
72	3593	0.0021845122529490966	None	0.0	0.0021845122529490966
72	3600	0.0015029063414644388	None	0.20519191561155958	0.0015029063414644388
72	3638	0.013350835013181794	None	0.30080008689583265	0.013350835013181794
72	3314	0.0017281023289782726	None	0.2784803199676724	0.0017281023289782726
72	3697	0.0027135174352057602	None	0.0	0.0027135174352057602
72	3456	0.0022588050490114447	None	0.0	0.0022588050490114447
72	2865	0.002098139544587993	None	0.0	0.002098139544587993
72	3466	0.0028135063593342944	None	0.04516068721873073	0.0028135063593342944
72	3481	0.0023382872493692614	None	0.0	0.0023382872493692614
72	3699	0.0015769181939521283	None	0.1929637030895531	0.0015769181939521283
72	3662	0.0011462765527779104	None	0.04516068721873073	0.0011462765527779104
72	3659	0.002288821868603209	None	0.0	0.002288821868603209
72	3671	-8.621831566812295e-05	None	0.04516068721873073	-8.621831566812295e-05
72	3683	0.001010054740823582	None	0.0	0.001010054740823582
72	3605	0.0021276517846922395	None	0.0	0.0021276517846922395
72	3062	0.0021313253839465537	None	0.0620141458582248	0.0021313253839465537
72	3540	0.0023600182654904614	None	0.0	0.0023600182654904614
72	3643	0.0011989010179294791	None	0.11974581434974688	0.0011989010179294791
72	3196	0.0022139671182523726	None	0.0	0.0022139671182523726
72	3698	0.002036436099206314	None	0.0	0.002036436099206314
72	3694	0.0010020146581910358	None	0.04516068721873073	0.0010020146581910358
72	3592	0.002345006205863515	None	0.0	0.002345006205863515
72	3660	0.0012794489232017413	None	0.3191840990053888	0.0012794489232017413
72	3378	0.002572047024668942	None	0.032089020169202745	0.002572047024668942
72	3548	0.0027105131704305693	None	0.3669287346303488	0.0027105131704305693
72	3636	0.002681304929272286	None	0.0	0.002681304929272286
72	3552	0.0026055671048336327	None	0.2924909363450675	0.0026055671048336327
72	3574	0.0027399435810556167	None	0.07207128466056599	0.0027399435810556167
72	3585	0.0023213606742530373	None	0.3354727787606178	0.0023213606742530373
72	3487	0.0027428835524063904	None	0.0	0.0027428835524063904
50	2480	None	None	0.46013552136555447	None
50	2598	1.89542862578649e-06	None	0.24690304426521553	1.89542862578649e-06
50	2507	None	None	0.2798481961241583	None
50	2579	-3.754507629931428e-09	None	0.2934277501492367	-3.754507629931428e-09
50	2584	0.0013373633629107035	None	0.3124857580540044	0.0013373633629107035
50	2560	0.00017210150565165008	None	0.48505738908755613	0.00017210150565165008
50	2554	-2.064337899725685e-08	None	0.28252960860643883	-2.064337899725685e-08
50	2576	0.0011284060490515408	None	0.26460179714587073	0.0011284060490515408
50	2372	None	None	0.3691353079002653	None
50	2558	-2.2730473255772622e-10	None	0.19889503050051133	-2.2730473255772622e-10
50	2556	0.00032860325860558417	None	0.3146910152366655	0.00032860325860558417
50	2559	4.9938124542410975e-08	None	0.33988472872277337	4.9938124542410975e-08
50	2520	None	None	0.3215178991061114	None
50	2436	None	None	0.30681011702035893	None
50	2592	-0.1	None	0.27585736664841437	-0.1
50	2566	-2.867356458327905e-07	None	0.300461750660844	-2.867356458327905e-07
50	2597	-9.958535120356888e-11	None	0.2779603312890868	-9.958535120356888e-11
50	2552	1.2630481222836384e-07	None	0.4164250827149565	1.2630481222836384e-07
50	2571	-8.737064865387393e-07	None	0.255083837954066	-8.737064865387393e-07
50	2469	None	None	0.28612705238045294	None
50	2508	None	None	0.2779603312890868	None
50	2392	None	None	0.48505738908755613	None
50	2529	None	None	0.4081133726226027	None
50	2600	2.3574649632719688e-09	None	0.38615923679133357	2.3574649632719688e-09
50	2367	None	None	0.33035148618614907	None
50	2585	-1.3020822664359723e-06	None	0.489341267274402	-1.3020822664359723e-06
50	2581	None	None	0.35500975933699613	None
50	2441	None	None	0.34413896222682705	None
50	2482	None	None	0.34389369545291804	None
50	2534	None	None	0.2947371672702047	None
50	2461	None	None	0.31340217232532946	None
50	2596	7.389391850313443e-09	None	0.3278292587903736	7.389391850313443e-09
50	2463	None	None	0.4312423135087557	None
50	2516	None	None	0.2897749789315995	None
50	2553	4.8455543812481425e-09	None	0.2779603312890868	4.8455543812481425e-09
50	2518	None	None	0.3067524714393852	None
50	2209	None	None	0.38940150813458596	None
50	2178	None	None	0.3691353079002653	None
50	2416	None	None	0.35097548796337447	None
50	2526	None	None	0.38351746553749283	None
50	2531	None	None	0.42722406313043615	None
50	2483	None	None	0.31162953450726144	None
50	2385	None	None	0.28600710997212436	None
50	2476	None	None	0.5011249025139357	None
50	2587	7.683819078381023e-06	None	0.33502331376428285	7.683819078381023e-06
50	2557	5.675509669775248e-09	None	0.38405144908771033	5.675509669775248e-09
50	2435	None	None	0.2934277501492367	None
50	2291	None	None	0.28469739887339196	None
50	2594	1.1320319097871355e-05	None	0.540945287263696	1.1320319097871355e-05
50	2524	None	None	0.3017365174257808	None
50	2491	None	None	0.3124857580540044	None
50	2148	None	None	0.31340217232532946	None
50	2595	-0.1	None	0.27585736664841437	-0.1
50	2589	-2.2493848821112515e-05	None	0.3347650449743407	-2.2493848821112515e-05
50	2455	None	None	0.5139012148997006	None
50	2406	None	None	0.24690304426521553	None
50	2305	None	None	0.3278292587903736	None
50	2582	1.501787862251273e-08	None	0.43125839560099155	1.501787862251273e-08
50	2578	0.00019698809856887002	None	0.4122274196764078	0.00019698809856887002
50	2481	None	None	0.5039727502623768	None
50	2580	0.003124702100536374	None	0.2901821666550717	0.003124702100536374
50	2216	None	None	0.2934277501492367	None
50	2569	0.0014537653893732575	None	0.3124857580540044	0.0014537653893732575
50	2561	-4.6096198584865634e-05	None	0.3347650449743407	-4.6096198584865634e-05
50	2563	0.0008451628990153755	None	0.2798746693984749	0.0008451628990153755
50	2512	None	None	0.3653630768958272	None
50	2523	None	None	0.2776761428397066	None
50	2564	-0.1	None	0.46417519323930795	-0.1
50	2509	None	None	0.255083837954066	None
50	2555	-0.1	None	0.3435407947657539	-0.1
50	2500	None	None	0.3494362403564354	None
50	2588	-1.8799173673693589e-06	None	0.2951120604302178	-1.8799173673693589e-06
50	2460	None	None	0.39203621894174506	None
50	2122	None	None	0.46679513391593347	None
50	2551	-0.1	None	0.3927967172728933	-0.1
50	2275	None	None	0.38320823065923937	None
50	2427	None	None	0.4647299241596855	None
50	2574	7.381572096691585e-09	None	0.38405144908771033	7.381572096691585e-09
50	2203	None	None	0.3793473228803424	None
50	1653	None	None	0.4133889830957811	None
50	2547	None	None	0.3084373220947106	None
50	2565	-0.1	None	0.46526025337512456	-0.1
50	2493	None	None	0.4816608011491508	None
50	2471	None	None	0.5474820069267613	None
50	2567	None	None	0.3084373220947106	None
50	2519	None	None	0.38351746553749283	None
50	2586	-1.6318080159263833e-07	None	0.255083837954066	-1.6318080159263833e-07
50	2549	None	None	0.3116329784024763	None
50	2349	None	None	0.385251870609715	None
50	2591	-0.1	None	0.19889503050051133	-0.1
50	2144	None	None	0.3029731258668382	None
50	2573	1.5447178850647904e-07	None	0.4164250827149565	1.5447178850647904e-07
50	2593	0.0005174246368641393	None	0.34389369545291804	0.0005174246368641393
50	2543	None	None	0.46526025337512456	None
50	2299	None	None	0.4581212640543833	None
50	2452	None	None	0.31591630397130854	None
50	2562	2.357293550707055e-09	None	0.2719254840563789	2.357293550707055e-09
50	2572	3.259567072278532e-07	None	0.24690304426521553	3.259567072278532e-07
50	2583	7.046258424700561e-05	None	0.41173379045960845	7.046258424700561e-05
50	1858	None	None	0.5072931788969268	None
74	3488	0.002616931949811843	None	0.14813860316050476	0.002616931949811843
74	3680	0.0027380601193705573	None	0.0	0.0027380601193705573
74	3284	0.002728798478821799	None	0.0	0.002728798478821799
74	3762	0.002099745387433463	None	0.0	0.002099745387433463
74	3731	0.0023860612929968847	None	0.0	0.0023860612929968847
74	3729	0.00436625471038302	None	0.33959760290413754	0.00436625471038302
74	3624	0.0017188693672968065	None	0.0	0.0017188693672968065
74	3765	0.0004338697134046575	None	0.0	0.0004338697134046575
74	3753	0.0008341089841151508	None	0.4010086273308734	0.0008341089841151508
74	3761	0.002624104975938054	None	0.015560556063640329	0.002624104975938054
74	3781	0.004376956785982192	None	0.33959760290413754	0.004376956785982192
74	3726	0.0017251296510052009	None	0.0	0.0017251296510052009
74	3766	0.005285327191518785	None	0.012448444850912264	0.005285327191518785
74	3478	0.002340507593919895	None	0.08788801396255658	0.002340507593919895
74	3533	0.0024265554084807214	None	0.0	0.0024265554084807214
74	3743	0.002201591385534598	None	0.0	0.002201591385534598
74	3692	0.002507241759544059	None	0.0	0.002507241759544059
74	3799	0.002273622676534886	None	0.0	0.002273622676534886
74	3388	0.002253480557992685	None	0.0	0.002253480557992685
74	3510	0.0016077917196285168	None	0.1694301848848823	0.0016077917196285168
74	3773	-8.544824614995992e-06	None	0.4294957277488546	-8.544824614995992e-06
74	3596	0.0025893799254675326	None	0.0	0.0025893799254675326
74	3772	0.0026815210164764544	None	0.0	0.0026815210164764544
74	3613	0.0021544338214724576	None	0.0	0.0021544338214724576
74	3245	0.0018095369976789959	None	0.11433133539510051	0.0018095369976789959
74	3361	0.0018311081549025289	None	0.0	0.0018311081549025289
74	3739	0.00230109503519441	None	0.0	0.00230109503519441
74	3754	0.0010476587457901381	None	0.3332948407030399	0.0010476587457901381
74	3790	0.02299645414880919	None	0.0327779516794464	0.02299645414880919
74	3612	0.0015557059739458494	None	0.20591961766193995	0.0015557059739458494
74	3458	0.001791482790176208	None	0.07200133675055206	0.001791482790176208
74	3684	0.0027833015209128924	None	0.14608357642477113	0.0027833015209128924
74	3513	0.001974482251303132	None	0.07200133675055206	0.001974482251303132
74	3752	0.002613704073568055	None	0.0	0.002613704073568055
74	3642	0.0026589109692043114	None	0.0	0.0026589109692043114
74	3728	0.0017387793526378083	None	0.13437096247164249	0.0017387793526378083
74	3756	0.0020425372006923365	None	0.0	0.0020425372006923365
74	3538	0.0013354049283088739	None	0.0	0.0013354049283088739
74	3653	0.00199839630507828	None	0.0	0.00199839630507828
74	3549	0.0021532518152752966	None	0.0	0.0021532518152752966
74	3399	0.0022860582443752593	None	0.0	0.0022860582443752593
74	3700	0.001700891680566991	None	0.0	0.001700891680566991
74	3315	0.002332496050265154	None	0.08788801396255658	0.002332496050265154
74	3792	0.00242242168062477	None	0.0	0.00242242168062477
74	2580	0.003124702100536374	None	0.3723179879900348	0.003124702100536374
74	2716	0.003079814185482242	None	0.36036177170849115	0.003079814185482242
74	3796	0.00245513649832854	None	0.0	0.00245513649832854
74	3750	0.0029743193719643005	None	0.0	0.0029743193719643005
74	3597	0.0025474187162169448	None	0.0	0.0025474187162169448
74	3674	0.0025476975240593617	None	0.0	0.0025476975240593617
74	3702	0.013892572673143528	None	0.012448444850912264	0.013892572673143528
74	3770	0.0037320732689302286	None	0.0	0.0037320732689302286
74	2856	0.002857359663229476	None	0.0	0.002857359663229476
74	3337	0.0022808405029774172	None	0.0	0.0022808405029774172
74	3725	0.0011676505433503626	None	0.07200133675055206	0.0011676505433503626
74	3747	0.0029276237325930473	None	0.0	0.0029276237325930473
74	3278	0.004844965644622911	None	0.14608357642477113	0.004844965644622911
74	3793	0.00258774292867845	None	0.0	0.00258774292867845
74	3744	0.00273342064430474	None	0.0	0.00273342064430474
74	3435	0.0021209320833447346	None	0.07200133675055206	0.0021209320833447346
74	3663	0.003733182439988486	None	0.012448444850912264	0.003733182439988486
74	3302	0.0017817774718561312	None	0.13437096247164249	0.0017817774718561312
74	3784	-0.0004897680360903877	None	0.015560556063640329	-0.0004897680360903877
74	3688	0.0023297193450135248	None	0.0	0.0023297193450135248
74	3600	0.0015029063414644388	None	0.2393751716933677	0.0015029063414644388
74	3638	0.013350835013181794	None	0.012448444850912264	0.013350835013181794
74	3314	0.0017281023289782726	None	0.2194733948918203	0.0017281023289782726
74	3780	0.0025027455533907783	None	0.0	0.0025027455533907783
74	3697	0.0027135174352057602	None	0.0	0.0027135174352057602
74	3456	0.0022588050490114447	None	0.0	0.0022588050490114447
74	3716	0.012913044613021485	None	0.012448444850912264	0.012913044613021485
74	2865	0.002098139544587993	None	0.0	0.002098139544587993
74	3466	0.0028135063593342944	None	0.11433133539510051	0.0028135063593342944
74	3481	0.0023382872493692614	None	0.0	0.0023382872493692614
74	3699	0.0015769181939521283	None	0.13437096247164249	0.0015769181939521283
74	3720	0.002181163505235457	None	0.0	0.002181163505235457
74	3659	0.002288821868603209	None	0.0	0.002288821868603209
74	3707	0.003514391387603599	None	0.21484588485774614	0.003514391387603599
74	3711	0.002982075405594725	None	0.0	0.002982075405594725
74	3605	0.0021276517846922395	None	0.0	0.0021276517846922395
74	3764	0.0016409808025628135	None	0.0	0.0016409808025628135
74	3062	0.0021313253839465537	None	0.08788801396255658	0.0021313253839465537
74	3741	0.0014924957254299647	None	0.0	0.0014924957254299647
74	3791	0.0015280201689330216	None	0.13437096247164249	0.0015280201689330216
74	3196	0.0022139671182523726	None	0.0	0.0022139671182523726
74	3777	0.002037151464015763	None	0.0	0.002037151464015763
74	3698	0.002036436099206314	None	0.0	0.002036436099206314
74	3694	0.0010020146581910358	None	0.16979319732998882	0.0010020146581910358
74	3592	0.002345006205863515	None	0.0	0.002345006205863515
74	3660	0.0012794489232017413	None	0.32732866359754087	0.0012794489232017413
74	3742	0.0018488231703363707	None	0.0	0.0018488231703363707
74	3703	0.001508536656244183	None	0.13437096247164249	0.001508536656244183
74	3737	0.005980630030755633	None	0.015560556063640329	0.005980630030755633
74	3789	0.0021288942731189763	None	0.0	0.0021288942731189763
74	3800	0.0015563608940259636	None	0.0	0.0015563608940259636
74	3636	0.002681304929272286	None	0.0	0.002681304929272286
74	3585	0.0023213606742530373	None	0.3914604473354878	0.0023213606742530373
74	3713	0.0022918568721335443	None	0.0	0.0022918568721335443
74	3774	0.0014359262792448253	None	0.0	0.0014359262792448253
74	3782	0.001267627694117123	None	0.0	0.001267627694117123
60	3040	0.0009417207214670823	None	0.0	0.0009417207214670823
60	3070	0.00011317524663003939	None	0.0	0.00011317524663003939
60	3067	0.000973553862869436	None	0.0	0.000973553862869436
60	2882	0.00048443765784183303	None	0.0	0.00048443765784183303
60	3094	0.0007454575625733563	None	0.15647579638803422	0.0007454575625733563
60	2955	0.0008536341691412294	None	0.2620683929074571	0.0008536341691412294
60	3045	0.0006979323310598992	None	0.0	0.0006979323310598992
60	2629	0.0011587790775269423	None	0.328276192515453	0.0011587790775269423
60	2968	0.0009345075530788648	None	0.21950693117162728	0.0009345075530788648
60	2917	0.0009754183999845032	None	0.25052045400096085	0.0009754183999845032
60	3031	0.0014414109684140683	None	0.0	0.0014414109684140683
60	2991	0.0017789281992842767	None	0.11433133539510051	0.0017789281992842767
60	2863	0.0008281759215800922	None	0.0	0.0008281759215800922
60	2922	0.0007686650189861653	None	0.19160930992441969	0.0007686650189861653
60	2719	0.0010999052136376486	None	0.0	0.0010999052136376486
60	2906	0.0007361311548359583	None	0.15647579638803422	0.0007361311548359583
60	2658	0.0007932288271057378	None	0.31791777376920793	0.0007932288271057378
60	3086	0.002835874483471126	None	0.4232642875802708	0.002835874483471126
60	2893	0.00113618130224452	None	0.0	0.00113618130224452
60	3064	0.0007829062460542516	None	0.0	0.0007829062460542516
60	3087	0.0011140120234773645	None	0.22352790968787778	0.0011140120234773645
60	3017	0.0012698992616470594	None	0.0	0.0012698992616470594
60	3078	0.0001460947173054574	None	0.0	0.0001460947173054574
60	2830	0.001157860146007416	None	0.0	0.001157860146007416
60	3054	0.00036853247742359727	None	0.0	0.00036853247742359727
60	3060	0.00014650405275647496	None	0.6040536280921982	0.00014650405275647496
60	2635	0.0016700006487778308	None	0.17303119587884835	0.0016700006487778308
60	2932	0.0004870956170863911	None	0.0	0.0004870956170863911
60	3036	0.001952690196813826	None	0.2036898729833489	0.001952690196813826
60	3015	0.0015832577341995425	None	0.11433133539510051	0.0015832577341995425
60	2767	0.0013076232385579403	None	0.0	0.0013076232385579403
60	2764	0.0018170575495964868	None	0.2420916700913905	0.0018170575495964868
60	2959	0.0002958793941486737	None	0.23174440962508963	0.0002958793941486737
60	2952	0.0004585175593700712	None	0.0	0.0004585175593700712
60	2909	0.0021134792072633516	None	0.0	0.0021134792072633516
60	3032	0.0011266583753626195	None	0.0	0.0011266583753626195
60	3041	0.0004393477428422436	None	0.2908134921496294	0.0004393477428422436
60	3092	0.0003436532293749832	None	0.0	0.0003436532293749832
60	3089	0.0008759395533310305	None	0.0	0.0008759395533310305
60	3081	0.001577569529346894	None	0.18347772922219655	0.001577569529346894
60	3072	0.0006479933714184768	None	0.11433133539510051	0.0006479933714184768
60	2979	0.0014416682124983103	None	0.0	0.0014416682124983103
60	2712	0.0010435931286239414	None	0.0	0.0010435931286239414
60	2833	0.0009388629031247251	None	0.0	0.0009388629031247251
60	2918	0.0008830902845656859	None	0.0	0.0008830902845656859
60	3100	0.000692021553780594	None	0.17898380769977348	0.000692021553780594
60	2903	0.0017279955570826777	None	0.2036898729833489	0.0017279955570826777
60	3056	0.0022104246166552524	None	0.0	0.0022104246166552524
60	3091	0.0026762779043112686	None	0.29477957610013467	0.0026762779043112686
60	3019	0.0008684771467390282	None	0.2663331429830438	0.0008684771467390282
60	3063	0.0007464495847155904	None	0.19160930992441969	0.0007464495847155904
60	3071	0.0025213025445433193	None	0.0	0.0025213025445433193
60	2808	0.0007466313284459275	None	0.19160930992441969	0.0007466313284459275
60	3003	0.0010995361230910416	None	0.31791777376920793	0.0010995361230910416
60	3012	0.00034938922454841927	None	0.22352790968787778	0.00034938922454841927
60	3024	0.002286095639353775	None	0.0	0.002286095639353775
60	2876	0.0010489043180560644	None	0.26278491804230886	0.0010489043180560644
60	2580	0.003124702100536374	None	0.41384980924084125	0.003124702100536374
60	2736	0.0014083780796067843	None	0.2807320409567923	0.0014083780796067843
60	2716	0.003079814185482242	None	0.31335947726921853	0.003079814185482242
60	3077	0.000256618894120983	None	0.3597976891154164	0.000256618894120983
60	2856	0.002857359663229476	None	0.0	0.002857359663229476
60	2911	0.001377593576085559	None	0.0	0.001377593576085559
60	2620	0.002558175036873601	None	0.0	0.002558175036873601
60	2987	0.0017368060562460658	None	0.0	0.0017368060562460658
60	2737	0.0014812987075970272	None	0.15647579638803422	0.0014812987075970272
60	3068	0.00010407673139044819	None	0.1625900574646212	0.00010407673139044819
60	3095	0.0011243708099122833	None	0.0	0.0011243708099122833
60	2888	0.0007583382909450597	None	0.24840695580264258	0.0007583382909450597
60	2945	0.0015608338417169216	None	0.15647579638803422	0.0015608338417169216
60	2739	0.002257212630300942	None	0.0	0.002257212630300942
60	2860	0.0012795130242662061	None	0.0	0.0012795130242662061
60	2936	0.0003643008148582273	None	0.2987943469934212	0.0003643008148582273
60	2750	0.0016406777664857088	None	0.1913936804283122	0.0016406777664857088
60	2705	0.0011131269042238365	None	0.0	0.0011131269042238365
60	3002	0.001669168312436635	None	0.21264057841924253	0.001669168312436635
60	2865	0.002098139544587993	None	0.0	0.002098139544587993
60	3093	-1.1509245563531036e-05	None	0.3947940085654017	-1.1509245563531036e-05
60	3037	0.001405494136607432	None	0.18347772922219655	0.001405494136607432
60	3098	0.001134525976056486	None	0.0	0.001134525976056486
60	2995	0.0017033015464213508	None	0.0	0.0017033015464213508
60	3006	0.00023093043965220956	None	0.31533679569082196	0.00023093043965220956
60	3090	-8.346556504774892e-06	None	0.25991628564872055	-8.346556504774892e-06
60	3099	0.0026966538187301135	None	0.0	0.0026966538187301135
60	3023	0.002041564800102097	None	0.0	0.002041564800102097
60	3062	0.0021313253839465537	None	0.24281241150891217	0.0021313253839465537
60	2827	0.0012785244712436195	None	0.1625900574646212	0.0012785244712436195
60	3052	0.0022264741175706186	None	0.0	0.0022264741175706186
60	2753	0.001661548844306659	None	0.19704109573464273	0.001661548844306659
60	3013	0.0006582905789168387	None	0.0	0.0006582905789168387
60	3030	0.001667380739381297	None	0.15647579638803422	0.001667380739381297
60	2809	0.0013072028990930957	None	0.0	0.0013072028990930957
60	2925	0.000652844285352846	None	0.3923526161463659	0.000652844285352846
60	2954	0.0012881821100676116	None	0.0	0.0012881821100676116
60	2885	0.0015966365732038973	None	0.17303119587884835	0.0015966365732038973
60	2877	0.0022588412977107195	None	0.0	0.0022588412977107195
60	2815	0.0014269304521465262	None	0.26278491804230886	0.0014269304521465262
60	3073	0.0002927083433723317	None	0.0	0.0002927083433723317
60	2823	0.0016236105516057322	None	0.17303119587884835	0.0016236105516057322
60	2796	0.001121377825905411	None	0.0	0.001121377825905411
109	5548	0.02604764113910035	None	0.0	0.02604764113910035
109	5114	0.03437668830044183	None	0.0	0.03437668830044183
109	5521	0.02628569068061774	None	0.0	0.02628569068061774
109	5095	0.03882211817459625	None	0.0	0.03882211817459625
109	5515	0.02961613492301863	None	0.0	0.02961613492301863
109	5463	0.03696430021416234	None	0.0	0.03696430021416234
109	5476	0.028650247539653916	None	0.0	0.028650247539653916
109	5498	0.03736301085357744	None	0.0	0.03736301085357744
109	5440	0.039933034828975464	None	0.0	0.039933034828975464
109	5447	0.03579725731365573	None	0.0	0.03579725731365573
109	5513	0.028388563862678986	None	0.0	0.028388563862678986
109	5363	0.03764418854498449	None	0.0	0.03764418854498449
109	5524	0.014249776287665689	None	0.0	0.014249776287665689
109	4798	0.03769837886419164	None	0.0	0.03769837886419164
109	5545	0.03264668230820128	None	0.0	0.03264668230820128
109	5539	0.037052220846975396	None	0.018372609311608935	0.037052220846975396
109	5021	0.03829257727634017	None	0.0	0.03829257727634017
109	5072	0.036872120622715644	None	0.0	0.036872120622715644
109	5231	0.03786119350147299	None	0.0	0.03786119350147299
109	5527	0.029289048110449266	None	0.0	0.029289048110449266
109	5501	0.035090306531921196	None	0.0	0.035090306531921196
109	5416	0.03264633722722006	None	0.0	0.03264633722722006
109	5523	0.026075833657120503	None	0.05416701557132538	0.026075833657120503
109	5366	0.03999393681093082	None	0.0	0.03999393681093082
109	5547	0.023839681917400064	None	0.0	0.023839681917400064
109	5344	0.0377254318218291	None	0.0	0.0377254318218291
109	5411	0.042853340480951733	None	0.0	0.042853340480951733
109	5522	0.03145438944781064	None	0.0	0.03145438944781064
109	5386	0.039912918680323144	None	0.0	0.039912918680323144
109	5431	0.03660875331068043	None	0.0	0.03660875331068043
109	5244	0.04065662434998315	None	0.0	0.04065662434998315
109	5429	0.03346277075944614	None	0.0	0.03346277075944614
109	5471	0.031191368248074745	None	0.0	0.031191368248074745
109	5275	0.02721994603816944	None	0.0	0.02721994603816944
109	5535	0.027012764657645683	None	0.0	0.027012764657645683
109	4970	0.03908006870534496	None	0.0	0.03908006870534496
109	5482	0.039384843302154963	None	0.0	0.039384843302154963
109	4953	0.037930677321863955	None	0.0	0.037930677321863955
109	5466	0.037521260579930604	None	0.0	0.037521260579930604
109	5530	0.03797512490879004	None	0.0	0.03797512490879004
109	5550	0.027512751483961373	None	0.0	0.027512751483961373
109	5502	0.026972918995768192	None	0.0	0.026972918995768192
109	5533	0.0275974095490982	None	0.0	0.0275974095490982
109	5531	0.036841287376414754	None	0.0	0.036841287376414754
109	5381	0.03635301996712379	None	0.0	0.03635301996712379
109	5353	0.03780294183064782	None	0.0	0.03780294183064782
109	5534	0.03233451125872453	None	0.0	0.03233451125872453
109	5519	0.034856134366550065	None	0.0	0.034856134366550065
109	5517	0.02196632567161873	None	0.0	0.02196632567161873
109	5126	0.03756230914334885	None	0.0	0.03756230914334885
109	5504	0.03576634462878655	None	0.0	0.03576634462878655
109	5048	0.03922127307365856	None	0.0	0.03922127307365856
109	5512	0.03605863943305549	None	0.0	0.03605863943305549
109	5278	0.032614920586753644	None	0.0	0.032614920586753644
109	5121	0.03749204569149369	None	0.0	0.03749204569149369
109	5472	0.031179741479515414	None	0.0	0.031179741479515414
109	5206	0.039387521901104616	None	0.0	0.039387521901104616
109	5488	0.027761587049517967	None	0.0	0.027761587049517967
109	5483	0.037172987191702166	None	0.0	0.037172987191702166
109	5518	0.03248181714478763	None	0.0	0.03248181714478763
109	5391	0.0368963840538442	None	0.0	0.0368963840538442
109	5372	0.03932015029912121	None	0.0	0.03932015029912121
109	5427	0.03579041839979794	None	0.0	0.03579041839979794
109	5191	0.03569453165138628	None	0.0	0.03569453165138628
109	5188	0.03309542918681773	None	0.0	0.03309542918681773
109	5054	0.03651050228771663	None	0.0	0.03651050228771663
109	4996	0.04151883992395803	None	0.0	0.04151883992395803
109	5410	0.03534203432220633	None	0.0	0.03534203432220633
109	5070	0.03886679182392441	None	0.0	0.03886679182392441
109	5300	0.0391673658873758	None	0.0	0.0391673658873758
109	5358	0.03680086464663633	None	0.0	0.03680086464663633
109	5511	0.025150007101272503	None	0.0	0.025150007101272503
109	4869	0.03869988013915389	None	0.0	0.03869988013915389
109	5452	0.04006075749895294	None	0.0	0.04006075749895294
109	5510	0.016765834426998503	None	0.0	0.016765834426998503
109	5541	0.02987808898656596	None	0.0	0.02987808898656596
109	5477	0.03396852647162337	None	0.0	0.03396852647162337
109	4882	0.03597121223369599	None	0.03317126726395307	0.03597121223369599
109	5520	0.03904372166113438	None	0.0	0.03904372166113438
109	5505	0.017688023161536788	None	0.0	0.017688023161536788
109	5467	0.033820040500280715	None	0.0	0.033820040500280715
109	5516	0.034813272424724755	None	0.0	0.034813272424724755
109	5082	0.038974183453507866	None	0.0	0.038974183453507866
109	5280	0.03639545944840859	None	0.012223827434503096	0.03639545944840859
109	5171	0.03549674338556438	None	0.0	0.03549674338556438
109	5426	0.028813866784157253	None	0.0	0.028813866784157253
109	5497	0.035773525183092514	None	0.0	0.035773525183092514
109	5423	0.031066957876324446	None	0.0	0.031066957876324446
109	5397	0.030279733707110627	None	0.0	0.030279733707110627
109	5444	0.03565693632034479	None	0.0	0.03565693632034479
109	5537	0.037101834735338825	None	0.0	0.037101834735338825
109	5542	0.037421533575821266	None	0.0	0.037421533575821266
109	5248	0.0364049172139661	None	0.0	0.0364049172139661
109	5336	0.034426176629898414	None	0.0	0.034426176629898414
109	5207	0.037927003934167286	None	0.0	0.037927003934167286
109	5009	0.03176941885673679	None	0.03317126726395307	0.03176941885673679
109	5183	0.033873475139094764	None	0.0	0.033873475139094764
109	5481	0.03716255262126915	None	0.0	0.03716255262126915
109	5528	0.02808199542250705	None	0.03251413765987763	0.02808199542250705
109	5473	0.038852619737100046	None	0.0	0.038852619737100046
110	5568	0.030698343069213065	None	0.0	0.030698343069213065
110	5463	0.03696430021416234	None	0.0	0.03696430021416234
110	5582	0.03867432393704193	None	0.0	0.03867432393704193
110	5498	0.03736301085357744	None	0.0	0.03736301085357744
110	5440	0.039933034828975464	None	0.0	0.039933034828975464
110	5447	0.03579725731365573	None	0.0	0.03579725731365573
110	5513	0.028388563862678986	None	0.0	0.028388563862678986
110	5363	0.03764418854498449	None	0.0	0.03764418854498449
110	5524	0.014249776287665689	None	0.0	0.014249776287665689
110	4798	0.03769837886419164	None	0.0	0.03769837886419164
110	5579	0.039009337167275386	None	0.0	0.039009337167275386
110	5545	0.03264668230820128	None	0.0	0.03264668230820128
110	5539	0.037052220846975396	None	0.018372609311608935	0.037052220846975396
110	5021	0.03829257727634017	None	0.0	0.03829257727634017
110	5072	0.036872120622715644	None	0.0	0.036872120622715644
110	5231	0.03786119350147299	None	0.0	0.03786119350147299
110	5527	0.029289048110449266	None	0.0	0.029289048110449266
110	5416	0.03264633722722006	None	0.0	0.03264633722722006
110	5523	0.026075833657120503	None	0.060184683651246074	0.026075833657120503
110	5366	0.03999393681093082	None	0.0	0.03999393681093082
110	5576	0.029285101985984007	None	0.0	0.029285101985984007
110	5584	0.038104025174303606	None	0.0	0.038104025174303606
110	5344	0.0377254318218291	None	0.0	0.0377254318218291
110	5411	0.042853340480951733	None	0.0	0.042853340480951733
110	5386	0.039912918680323144	None	0.0	0.039912918680323144
110	5431	0.03660875331068043	None	0.0	0.03660875331068043
110	5244	0.04065662434998315	None	0.0	0.04065662434998315
110	5552	0.03749156133925116	None	0.0	0.03749156133925116
110	5429	0.03346277075944614	None	0.0	0.03346277075944614
110	5471	0.031191368248074745	None	0.0	0.031191368248074745
110	5590	0.0304105345404159	None	0.018372609311608935	0.0304105345404159
110	5535	0.027012764657645683	None	0.0	0.027012764657645683
110	4970	0.03908006870534496	None	0.0	0.03908006870534496
110	5482	0.039384843302154963	None	0.0	0.039384843302154963
110	4953	0.037930677321863955	None	0.0	0.037930677321863955
110	5466	0.037521260579930604	None	0.004352508877496183	0.037521260579930604
110	5530	0.03797512490879004	None	0.0	0.03797512490879004
110	5591	0.038731843537120475	None	0.0	0.038731843537120475
110	5573	0.02780891344637434	None	0.0	0.02780891344637434
110	5551	0.029763611072009952	None	0.004352508877496183	0.029763611072009952
110	5550	0.027512751483961373	None	0.0	0.027512751483961373
110	5502	0.026972918995768192	None	0.0	0.026972918995768192
110	5561	0.03443511027368956	None	0.0	0.03443511027368956
110	5531	0.036841287376414754	None	0.0	0.036841287376414754
110	5572	0.017480580518421284	None	0.0	0.017480580518421284
110	5583	0.026643182220180646	None	0.0	0.026643182220180646
110	5381	0.03635301996712379	None	0.0	0.03635301996712379
110	5534	0.03233451125872453	None	0.004352508877496183	0.03233451125872453
110	5519	0.034856134366550065	None	0.0	0.034856134366550065
110	5592	0.03903644368109738	None	0.0	0.03903644368109738
110	5564	0.035422733499954485	None	0.0	0.035422733499954485
110	5126	0.03756230914334885	None	0.0	0.03756230914334885
110	5504	0.03576634462878655	None	0.0	0.03576634462878655
110	5048	0.03922127307365856	None	0.0	0.03922127307365856
110	5512	0.03605863943305549	None	0.004352508877496183	0.03605863943305549
110	5278	0.032614920586753644	None	0.0	0.032614920586753644
110	5121	0.03749204569149369	None	0.0	0.03749204569149369
110	5598	0.03567860272801952	None	0.0	0.03567860272801952
110	5472	0.031179741479515414	None	0.0	0.031179741479515414
110	5206	0.039387521901104616	None	0.004352508877496183	0.039387521901104616
110	5488	0.027761587049517967	None	0.0	0.027761587049517967
110	5599	0.026858726180546452	None	0.0	0.026858726180546452
110	5518	0.03248181714478763	None	0.0	0.03248181714478763
110	5391	0.0368963840538442	None	0.0	0.0368963840538442
110	5585	0.037567002916395725	None	0.0	0.037567002916395725
110	5372	0.03932015029912121	None	0.0	0.03932015029912121
110	5427	0.03579041839979794	None	0.0	0.03579041839979794
110	5188	0.03309542918681773	None	0.0	0.03309542918681773
110	5054	0.03651050228771663	None	0.0	0.03651050228771663
110	4996	0.04151883992395803	None	0.0	0.04151883992395803
110	5410	0.03534203432220633	None	0.0	0.03534203432220633
110	5070	0.03886679182392441	None	0.0	0.03886679182392441
110	5300	0.0391673658873758	None	0.0	0.0391673658873758
110	5358	0.03680086464663633	None	0.0	0.03680086464663633
110	4869	0.03869988013915389	None	0.004352508877496183	0.03869988013915389
110	5570	0.038405607759494205	None	0.0	0.038405607759494205
110	4882	0.03597121223369599	None	0.03373410522509447	0.03597121223369599
110	5594	0.035607257462971574	None	0.0	0.035607257462971574
110	5520	0.03904372166113438	None	0.0	0.03904372166113438
110	5505	0.017688023161536788	None	0.0	0.017688023161536788
110	5516	0.034813272424724755	None	0.0	0.034813272424724755
110	5082	0.038974183453507866	None	0.0	0.038974183453507866
110	5280	0.03639545944840859	None	0.012086344048282894	0.03639545944840859
110	5426	0.028813866784157253	None	0.0	0.028813866784157253
110	5497	0.035773525183092514	None	0.0	0.035773525183092514
110	5423	0.031066957876324446	None	0.0	0.031066957876324446
110	5397	0.030279733707110627	None	0.0	0.030279733707110627
110	5567	0.03080841401077708	None	0.0	0.03080841401077708
110	5444	0.03565693632034479	None	0.0	0.03565693632034479
110	5537	0.037101834735338825	None	0.0	0.037101834735338825
110	5542	0.037421533575821266	None	0.0	0.037421533575821266
110	5556	0.034444317447317505	None	0.0	0.034444317447317505
110	5248	0.0364049172139661	None	0.0	0.0364049172139661
110	5336	0.034426176629898414	None	0.0	0.034426176629898414
110	5207	0.037927003934167286	None	0.0	0.037927003934167286
110	5569	0.037256460968615186	None	0.0	0.037256460968615186
110	5587	0.03532895991737046	None	0.0	0.03532895991737046
110	5481	0.03716255262126915	None	0.0	0.03716255262126915
110	5528	0.02808199542250705	None	0.02624212384732204	0.02808199542250705
110	5473	0.038852619737100046	None	0.0	0.038852619737100046
76	3877	0.004769037561561239	None	0.006224222425456132	0.004769037561561239
76	3488	0.002616931949811843	None	0.1632055450025731	0.002616931949811843
76	3870	0.007381001950785341	None	0.03332998628611093	0.007381001950785341
76	3731	0.0023860612929968847	None	0.0	0.0023860612929968847
76	3729	0.00436625471038302	None	0.2690347137785988	0.00436625471038302
76	3624	0.0017188693672968065	None	0.0	0.0017188693672968065
76	3899	0.0014980534188463138	None	0.12554121716185207	0.0014980534188463138
76	3761	0.002624104975938054	None	0.006224222425456132	0.002624104975938054
76	3781	0.004376956785982192	None	0.2690347137785988	0.004376956785982192
76	3766	0.005285327191518785	None	0.006224222425456132	0.005285327191518785
76	3478	0.002340507593919895	None	0.07833294921521203	0.002340507593919895
76	3889	0.0016879838308211494	None	0.06718548123582124	0.0016879838308211494
76	3533	0.0024265554084807214	None	0.0	0.0024265554084807214
76	3743	0.002201591385534598	None	0.0	0.002201591385534598
76	3802	0.0025392220416983907	None	0.0	0.0025392220416983907
76	3801	0.0021929676772630877	None	0.0	0.0021929676772630877
76	3886	0.0014871056828244386	None	0.06718548123582124	0.0014871056828244386
76	3799	0.002273622676534886	None	0.0	0.002273622676534886
76	3842	0.004543220674723197	None	0.22906248707111015	0.004543220674723197
76	3865	0.006179927983132445	None	0.04732243934230484	0.006179927983132445
76	3827	0.0008295095779066155	None	0.12554121716185207	0.0008295095779066155
76	3856	0.00371512223712724	None	0.22906248707111015	0.00371512223712724
76	3772	0.0026815210164764544	None	0.08022255042300687	0.0026815210164764544
76	3874	0.0010801397826076798	None	0.0661978051412964	0.0010801397826076798
76	3862	-1.925502792375867e-06	None	0.32624973392922313	-1.925502792375867e-06
76	3868	0.001580465710735157	None	0.15786747346380345	0.001580465710735157
76	3739	0.00230109503519441	None	0.0	0.00230109503519441
76	3818	0.00693932036550245	None	0.006224222425456132	0.00693932036550245
76	3894	0.002050643125014921	None	0.0	0.002050643125014921
76	3790	0.02299645414880919	None	0.03332998628611093	0.02299645414880919
76	3684	0.0027833015209128924	None	0.1522119969353508	0.0027833015209128924
76	3513	0.001974482251303132	None	0.08195507216425245	0.001974482251303132
76	3752	0.002613704073568055	None	0.0	0.002613704073568055
76	3898	0.0016443316611604766	None	0.06718548123582124	0.0016443316611604766
76	3851	0.002525010867576185	None	0.08022255042300687	0.002525010867576185
76	3653	0.00199839630507828	None	0.0	0.00199839630507828
76	3549	0.0021532518152752966	None	0.0	0.0021532518152752966
76	3399	0.0022860582443752593	None	0.0	0.0022860582443752593
76	3869	0.0032323355744576583	None	0.0	0.0032323355744576583
76	3871	0.0017537697280603699	None	0.0	0.0017537697280603699
76	3315	0.002332496050265154	None	0.07833294921521203	0.002332496050265154
76	3792	0.00242242168062477	None	0.0	0.00242242168062477
76	3882	0.0004245493560913213	None	0.0	0.0004245493560913213
76	3807	0.0006141950756360611	None	0.0661978051412964	0.0006141950756360611
76	3873	0.010466052832051525	None	0.006224222425456132	0.010466052832051525
76	3861	0.004928700103726518	None	0.006224222425456132	0.004928700103726518
76	2580	0.003124702100536374	None	0.4417523859361487	0.003124702100536374
76	2716	0.003079814185482242	None	0.3146468557168791	0.003079814185482242
76	3796	0.00245513649832854	None	0.0	0.00245513649832854
76	3750	0.0029743193719643005	None	0.0	0.0029743193719643005
76	3674	0.0025476975240593617	None	0.0	0.0025476975240593617
76	3770	0.0037320732689302286	None	0.0	0.0037320732689302286
76	2856	0.002857359663229476	None	0.0	0.002857359663229476
76	3747	0.0029276237325930473	None	0.0	0.0029276237325930473
76	3278	0.004844965644622911	None	0.1522119969353508	0.004844965644622911
76	3793	0.00258774292867845	None	0.0	0.00258774292867845
76	3881	0.0016975407753464513	None	0.0	0.0016975407753464513
76	3744	0.00273342064430474	None	0.0	0.00273342064430474
76	3846	0.002574207724112312	None	0.0	0.002574207724112312
76	3893	0.0029372708185760976	None	0.0	0.0029372708185760976
76	3859	0.002153729198515138	None	0.0	0.002153729198515138
76	3600	0.0015029063414644388	None	0.2287743401899789	0.0015029063414644388
76	3811	0.0008167715910367209	None	0.0	0.0008167715910367209
76	3638	0.013350835013181794	None	0.006224222425456132	0.013350835013181794
76	3314	0.0017281023289782726	None	0.20727221719280947	0.0017281023289782726
76	3879	0.0010628395083145253	None	0.0661978051412964	0.0010628395083145253
76	3897	0.0021463754316739564	None	0.08022255042300687	0.0021463754316739564
76	3780	0.0025027455533907783	None	0.0	0.0025027455533907783
76	3697	0.0027135174352057602	None	0.0	0.0027135174352057602
76	3872	0.007514209001789547	None	0.061145110577622286	0.007514209001789547
76	3456	0.0022588050490114447	None	0.0	0.0022588050490114447
76	3716	0.012913044613021485	None	0.006224222425456132	0.012913044613021485
76	2865	0.002098139544587993	None	0.0	0.002098139544587993
76	3466	0.0028135063593342944	None	0.0661978051412964	0.0028135063593342944
76	3481	0.0023382872493692614	None	0.0	0.0023382872493692614
76	3720	0.002181163505235457	None	0.0	0.002181163505235457
76	3813	0.002829761534245113	None	0.0	0.002829761534245113
76	3812	0.0016547601727691528	None	0.06718548123582124	0.0016547601727691528
76	3707	0.003514391387603599	None	0.19582767523757316	0.003514391387603599
76	3711	0.002982075405594725	None	0.0	0.002982075405594725
76	3605	0.0021276517846922395	None	0.0	0.0021276517846922395
76	3834	0.0015157744024320216	None	0.08022255042300687	0.0015157744024320216
76	3764	0.0016409808025628135	None	0.08022255042300687	0.0016409808025628135
76	3887	0.0014143632836382447	None	0.12579760701107834	0.0014143632836382447
76	3062	0.0021313253839465537	None	0.07833294921521203	0.0021313253839465537
76	3791	0.0015280201689330216	None	0.06718548123582124	0.0015280201689330216
76	3196	0.0022139671182523726	None	0.0	0.0022139671182523726
76	3777	0.002037151464015763	None	0.0	0.002037151464015763
76	3698	0.002036436099206314	None	0.0	0.002036436099206314
76	3855	0.004792270561634636	None	0.006224222425456132	0.004792270561634636
76	3592	0.002345006205863515	None	0.0	0.002345006205863515
76	3742	0.0018488231703363707	None	0.0	0.0018488231703363707
76	3824	0.010136836543895713	None	0.006224222425456132	0.010136836543895713
76	3803	0.009813615611381303	None	0.006224222425456132	0.009813615611381303
76	3737	0.005980630030755633	None	0.006224222425456132	0.005980630030755633
76	3817	0.00495299701963503	None	0.04732243934230484	0.00495299701963503
76	3636	0.002681304929272286	None	0.0	0.002681304929272286
76	3585	0.0023213606742530373	None	0.41651313793571176	0.0023213606742530373
76	3836	0.0023102774985879733	None	0.0	0.0023102774985879733
76	3782	0.001267627694117123	None	0.0	0.001267627694117123
30	1600	0.3542473102886575	0.3542473102886575	0.4423735565800534	0.3542473102886575
30	1562	0.30518889884816286	0.30518889884816286	0.4011448873961748	0.30518889884816286
30	1559	0.2825445207553873	0.2825445207553873	0.28474607610496505	0.2825445207553873
30	1550	0.3228685769129631	0.3228685769129631	0.33745961496455346	0.3228685769129631
30	1479	0.3872266921880721	0.3872266921880721	0.45920314787500427	0.3872266921880721
30	1093	0.38557834982711425	0.38557834982711425	0.40661141156810815	0.38557834982711425
30	1361	0.355259659477449	0.355259659477449	0.41697226906450957	0.355259659477449
30	1497	0.2586620736897329	0.2586620736897329	0.484300642356639	0.2586620736897329
30	1415	0.3009788865562596	0.3009788865562596	0.3009788865562596	0.3009788865562596
30	1463	0.31159736504254987	0.31159736504254987	0.32344989255080436	0.31159736504254987
30	1198	0.2744224166593616	0.2744224166593616	0.3018170913822391	0.2744224166593616
30	1510	0.32789628710067864	0.32789628710067864	0.3444745881981194	0.32789628710067864
30	1537	0.2949993502290619	0.2949993502290619	0.29941573634550217	0.2949993502290619
30	1487	0.39275958032207553	0.39275958032207553	0.5047981255213407	0.39275958032207553
30	617	0.4116702697577579	0.4116702697577579	0.43148437865663414	0.4116702697577579
30	1551	0.328387676124987	0.328387676124987	0.39915416356720396	0.328387676124987
30	1241	0.2929377354894442	0.2929377354894442	0.33649837181222925	0.2929377354894442
30	1351	0.3763208836657749	0.3763208836657749	0.38426177585831556	0.3763208836657749
30	1368	0.35946475886165413	0.35946475886165413	0.3666457169727371	0.35946475886165413
30	1378	0.3308866454763223	0.3308866454763223	0.3743125680778164	0.3308866454763223
30	1333	0.2949993502290619	0.2949993502290619	0.29941573634550217	0.2949993502290619
30	1335	0.4233325411725917	0.4233325411725917	0.45107392081952435	0.4233325411725917
30	1445	0.383650987363059	0.383650987363059	0.5506151706106935	0.383650987363059
30	1278	0.2964972723830174	0.2964972723830174	0.3005298309331458	0.2964972723830174
30	1533	0.23915488123294967	0.23915488123294967	0.2947306643022518	0.23915488123294967
30	1576	0.31990997381219444	0.31990997381219444	0.32993611791342964	0.31990997381219444
30	1570	0.27788497912190824	0.27788497912190824	0.35565101727585047	0.27788497912190824
30	1556	0.3276232578115823	0.3276232578115823	0.35928624331568637	0.3276232578115823
30	1540	0.3870102125842189	0.3870102125842189	0.4240195149610172	0.3870102125842189
30	1593	0.29326854499902455	0.29326854499902455	0.3271145953815233	0.29326854499902455
30	1544	0.3699487315640818	0.3699487315640818	0.4334046485422623	0.3699487315640818
30	1177	0.3775332965063293	0.3775332965063293	0.5377815570875668	0.3775332965063293
30	1588	0.32445916930860835	0.32445916930860835	0.34161291540905714	0.32445916930860835
30	1263	0.28234856267934544	0.28234856267934544	0.3415893386454266	0.28234856267934544
30	1283	0.3539996559950326	0.3539996559950326	0.35832947411424876	0.3539996559950326
30	1563	0.3542473102886575	0.3542473102886575	0.4423735565800534	0.3542473102886575
30	1512	0.2837008457761146	0.2837008457761146	0.3191498268559014	0.2837008457761146
30	1545	0.34782622925211026	0.34782622925211026	0.3491673459092458	0.34782622925211026
30	1455	0.29099024611849394	0.29099024611849394	0.30768428014203864	0.29099024611849394
30	1536	0.3308721764722943	0.3308721764722943	0.3418779683779557	0.3308721764722943
30	1459	0.40266281001898746	0.40266281001898746	0.4266403489282286	0.40266281001898746
30	1354	0.33376423044902853	0.33376423044902853	0.35765925791667935	0.33376423044902853
30	1579	0.27849356226600663	0.27849356226600663	0.28304247401288307	0.27849356226600663
30	1305	0.30108285293019377	0.30108285293019377	0.3978282856296852	0.30108285293019377
30	1538	0.3067574849985068	0.3067574849985068	0.3217355696866001	0.3067574849985068
30	1539	0.25258557795307607	0.25258557795307607	0.3290898666826342	0.25258557795307607
30	1504	0.30518889884816286	0.30518889884816286	0.4011448873961748	0.30518889884816286
30	1467	0.3512730526409867	0.3512730526409867	0.3668946768258327	0.3512730526409867
30	1147	0.36641720953467144	0.36641720953467144	0.3791290100566857	0.36641720953467144
30	1583	0.38148301513039745	0.38148301513039745	0.395055720780462	0.38148301513039745
30	1567	0.3919001498016296	0.3919001498016296	0.6336664078976155	0.3919001498016296
30	1582	0.3101081971036747	0.3101081971036747	0.3253980485221107	0.3101081971036747
30	1480	0.30414893561079137	0.30414893561079137	0.3275602320406085	0.30414893561079137
30	1572	0.24410112278621932	0.24410112278621932	0.433334925209766	0.24410112278621932
30	1580	0.24041935180513557	0.24041935180513557	0.4910878159150952	0.24041935180513557
30	1589	0.3643566054271165	0.3643566054271165	0.39294145953646575	0.3643566054271165
30	1251	0.40346719112571394	0.40346719112571394	0.42260699332582397	0.40346719112571394
30	1526	0.27839210317496244	0.27839210317496244	0.27839210317496244	0.27839210317496244
30	1229	0.30811242137387057	0.30811242137387057	0.38618549467916974	0.30811242137387057
30	1535	0.3367291498329799	0.3367291498329799	0.469475750884047	0.3367291498329799
30	1585	0.33100265616864666	0.33100265616864666	0.3374789436074517	0.33100265616864666
30	1414	0.33100265616864666	0.33100265616864666	0.3374789436074517	0.33100265616864666
30	1506	0.2902517763618778	0.2902517763618778	0.355908068071418	0.2902517763618778
30	1569	0.2825445207553873	0.2825445207553873	0.28474607610496505	0.2825445207553873
30	1554	0.3047397585447778	0.3047397585447778	0.30824720826448904	0.3047397585447778
30	1591	0.3204204994568817	0.3204204994568817	0.3204204994568817	0.3204204994568817
30	1430	0.3204204994568817	0.3204204994568817	0.3204204994568817	0.3204204994568817
30	1558	0.38148301513039745	0.38148301513039745	0.395055720780462	0.38148301513039745
30	1488	0.32782241356116776	0.32782241356116776	0.3506491066942681	0.32782241356116776
30	1382	0.27839210317496244	0.27839210317496244	0.27839210317496244	0.27839210317496244
30	1377	0.34715217682776084	0.34715217682776084	0.35206265030673733	0.34715217682776084
30	1235	0.3892754357387679	0.3892754357387679	0.40541989827204183	0.3892754357387679
30	1524	0.3256759065040634	0.3256759065040634	0.3772147268242842	0.3256759065040634
30	1490	0.3412489895829119	0.3412489895829119	0.5069298213753834	0.3412489895829119
30	1560	0.3330354457593775	0.3330354457593775	0.33331723840315236	0.3330354457593775
30	1339	0.3448966954202488	0.3448966954202488	0.3911359047941726	0.3448966954202488
30	1280	0.3228685769129631	0.3228685769129631	0.33745961496455346	0.3228685769129631
30	1505	0.2885937555647792	0.2885937555647792	0.3179900976588764	0.2885937555647792
30	1515	0.3204204994568817	0.3204204994568817	0.3204204994568817	0.3204204994568817
30	1355	0.3985519168957919	0.3985519168957919	0.6105383717697757	0.3985519168957919
30	1520	0.3611892747965277	0.3611892747965277	0.40618421787836423	0.3611892747965277
30	1208	0.3448966954202488	0.3448966954202488	0.3911359047941726	0.3448966954202488
30	1571	0.324072752448528	0.324072752448528	0.3720665136040676	0.324072752448528
30	1473	0.4116702697577579	0.4116702697577579	0.43148437865663414	0.4116702697577579
30	1530	0.30518889884816286	0.30518889884816286	0.4011448873961748	0.30518889884816286
30	1596	0.3052550320098374	0.3052550320098374	0.3454052055756401	0.3052550320098374
30	1595	0.3879341754510587	0.3879341754510587	0.4044136973437344	0.3879341754510587
30	1256	0.3166778072502313	0.3166778072502313	0.33584803698851706	0.3166778072502313
30	1555	0.30414893561079137	0.30414893561079137	0.3275602320406085	0.30414893561079137
30	1399	0.347385153300788	0.347385153300788	0.4204996258267755	0.347385153300788
30	1513	0.311134480514538	0.311134480514538	0.32030619415866834	0.311134480514538
30	1273	0.36641720953467144	0.36641720953467144	0.3791290100566857	0.36641720953467144
30	1238	0.3894474893432303	0.3894474893432303	0.3901137888560747	0.3894474893432303
30	1598	0.2615358311881287	0.2615358311881287	0.47402318455136594	0.2615358311881287
30	1457	0.3063969760028639	0.3063969760028639	0.317047048009481	0.3063969760028639
30	1584	0.2949993502290619	0.2949993502290619	0.29941573634550217	0.2949993502290619
30	1546	0.4154662166673046	0.4154662166673046	0.5314939593306581	0.4154662166673046
30	1406	0.3318348723632789	0.3318348723632789	0.4261095016798319	0.3318348723632789
30	1474	0.30414893561079137	0.30414893561079137	0.3275602320406085	0.30414893561079137
30	1411	0.3101081971036747	0.3101081971036747	0.3253980485221107	0.3101081971036747
139	7013	0.03535417912426473	None	0.0	0.03535417912426473
139	6770	0.03734354535269847	None	0.0	0.03734354535269847
139	7014	0.03722251561580769	None	0.0	0.03722251561580769
139	6994	0.03172622178382258	None	0.0	0.03172622178382258
139	6948	0.03745711268101949	None	0.01633120827698572	0.03745711268101949
139	6998	0.03416270168844653	None	0.0	0.03416270168844653
139	6713	0.03682390214390606	None	0.0	0.03682390214390606
139	6987	0.026003049535788483	None	0.0	0.026003049535788483
139	6632	0.03885351183400021	None	0.0	0.03885351183400021
139	6531	0.03983304792293812	None	0.0	0.03983304792293812
139	7038	0.03556612812073063	None	0.0	0.03556612812073063
139	6575	0.03793160461304874	None	0.0	0.03793160461304874
139	6843	0.03462788031616526	None	0.0	0.03462788031616526
139	6894	0.037960025055631855	None	0.004352508877496183	0.037960025055631855
139	6569	0.03933107864659452	None	0.0	0.03933107864659452
139	7011	0.04072655116168073	None	0.0	0.04072655116168073
139	6967	0.03345904131217244	None	0.0	0.03345904131217244
139	6989	0.03972696995227246	None	0.0	0.03972696995227246
139	7023	0.03731919196734141	None	0.0	0.03731919196734141
139	6920	0.037949128654853434	None	0.0	0.037949128654853434
139	6809	0.03750437377244777	None	0.0	0.03750437377244777
139	7031	0.03553119263802671	None	0.0	0.03553119263802671
139	6583	0.03979669956044791	None	0.0	0.03979669956044791
139	6974	0.03456953366275215	None	0.0	0.03456953366275215
139	6854	0.040007474683322636	None	0.0	0.040007474683322636
139	6903	0.03665135370974486	None	0.0	0.03665135370974486
139	7002	0.029487912181969077	None	0.004352508877496183	0.029487912181969077
139	7030	0.04274041458082108	None	0.0	0.04274041458082108
139	5613	0.040617630259430715	None	0.0	0.040617630259430715
139	6996	0.039142872861145234	None	0.0	0.039142872861145234
139	5723	0.037086993978514976	None	0.0	0.037086993978514976
139	7020	0.0393359938642833	None	0.0	0.0393359938642833
139	6908	0.038455309728519835	None	0.0	0.038455309728519835
139	5244	0.04065662434998315	None	0.0	0.04065662434998315
139	6033	0.037263247655654426	None	0.0	0.037263247655654426
139	6988	0.03296138276935159	None	0.0	0.03296138276935159
139	7015	0.03690552839979657	None	0.0	0.03690552839979657
139	6156	0.04013655181679005	None	0.004352508877496183	0.04013655181679005
139	6827	0.044163240148059925	None	0.0	0.044163240148059925
139	6870	0.03843806348738201	None	0.0	0.03843806348738201
139	6729	0.04166959299671282	None	0.0	0.04166959299671282
139	7008	0.02923722288321564	None	0.0	0.02923722288321564
139	6806	0.03379318858163935	None	0.0	0.03379318858163935
139	6331	0.03697188895313987	None	0.0	0.03697188895313987
139	7009	0.04144082146825519	None	0.0	0.04144082146825519
139	7025	0.027508392326999052	None	0.009641578561382275	0.027508392326999052
139	6969	0.029467580470677632	None	0.0	0.029467580470677632
139	6615	0.03757377699209394	None	0.0	0.03757377699209394
139	7046	0.03256658632150824	None	0.0	0.03256658632150824
139	7012	0.0352810483836867	None	0.0	0.0352810483836867
139	6975	0.03848045249427697	None	0.0	0.03848045249427697
139	6985	0.026205659573884044	None	0.0	0.026205659573884044
139	6915	0.030196011633701586	None	0.0	0.030196011633701586
139	6867	0.03165323532878697	None	0.0	0.03165323532878697
139	6930	0.034365413405801605	None	0.0	0.034365413405801605
139	6856	0.04027616200254442	None	0.009641578561382275	0.04027616200254442
139	6723	0.0368962270128007	None	0.0	0.0368962270128007
139	5643	0.039254944952515636	None	0.0	0.039254944952515636
139	5300	0.0391673658873758	None	0.0	0.0391673658873758
139	5866	0.037047108532077065	None	0.004352508877496183	0.037047108532077065
139	6525	0.03854619398210415	None	0.0	0.03854619398210415
139	6956	0.03458049999620266	None	0.0	0.03458049999620266
139	6907	0.035874508012757864	None	0.0	0.035874508012757864
139	7039	0.031133830476866627	None	0.0	0.031133830476866627
139	6612	0.030246355780896003	None	0.0	0.030246355780896003
139	6789	0.03822744447544457	None	0.0	0.03822744447544457
139	6728	0.04134993886912757	None	0.0	0.04134993886912757
139	6820	0.03906558479222113	None	0.0	0.03906558479222113
139	6905	0.036378336695698205	None	0.0	0.036378336695698205
139	6659	0.04118309948520314	None	0.0	0.04118309948520314
139	7033	0.03550815867682464	None	0.0	0.03550815867682464
139	6828	0.039418667886779064	None	0.0	0.039418667886779064
139	5826	0.040474096258311144	None	0.0	0.040474096258311144
139	6964	0.03400652752426859	None	0.0	0.03400652752426859
139	7034	0.03581430129777591	None	0.0	0.03581430129777591
139	6977	0.011163406598416512	None	0.0	0.011163406598416512
139	7047	0.0383740111750249	None	0.0	0.0383740111750249
139	6740	0.04322267183259851	None	0.0	0.04322267183259851
139	6801	0.0410960497771206	None	0.0	0.0410960497771206
139	7005	0.027246218330253008	None	0.0	0.027246218330253008
139	6890	0.040544298011337875	None	0.0	0.040544298011337875
139	5699	0.04384005050041388	None	0.0	0.04384005050041388
139	6945	0.0331156268079373	None	0.0	0.0331156268079373
139	6769	0.04046590841112756	None	0.0	0.04046590841112756
139	6965	0.040437113291419385	None	0.01633120827698572	0.040437113291419385
139	6679	0.04144050293548266	None	0.0	0.04144050293548266
139	6681	0.03810340105916755	None	0.0	0.03810340105916755
139	6872	0.0383434832885169	None	0.0	0.0383434832885169
139	6916	0.0403337257586283	None	0.0	0.0403337257586283
139	7017	0.038772824055331084	None	0.0	0.038772824055331084
139	6565	0.03852426702783862	None	0.0	0.03852426702783862
139	6774	0.03667812100443306	None	0.004352508877496183	0.03667812100443306
139	6230	0.03997892723430575	None	0.0	0.03997892723430575
139	6963	0.03773447889485861	None	0.0	0.03773447889485861
139	6897	0.03526533730339584	None	0.0	0.03526533730339584
139	6817	0.03643912176233439	None	0.0	0.03643912176233439
139	6648	0.03965979632934844	None	0.0	0.03965979632934844
139	6937	0.03821669425029568	None	0.0	0.03821669425029568
139	6914	0.03197569764411777	None	0.0	0.03197569764411777
139	7035	0.036444015648930836	None	0.0	0.036444015648930836
71	3569	0.0014139282573160448	None	0.0	0.0014139282573160448
71	3488	0.002616931949811843	None	0.06324167265916605	0.002616931949811843
71	3284	0.002728798478821799	None	0.0	0.002728798478821799
71	3347	0.0028614695681563893	None	0.0	0.0028614695681563893
71	2629	0.0011587790775269423	None	0.30962945872235015	0.0011587790775269423
71	3532	0.0012369652481636583	None	0.0	0.0012369652481636583
71	3624	0.0017188693672968065	None	0.0	0.0017188693672968065
71	3607	0.0008094626211002171	None	0.062076369270800034	0.0008094626211002171
71	3618	0.0010519225045316368	None	0.3254388461925216	0.0010519225045316368
71	2991	0.0017789281992842767	None	0.07321017778215164	0.0017789281992842767
71	3310	0.0025942173028883114	None	0.0	0.0025942173028883114
71	3634	0.0012234827618828922	None	0.18642841938812751	0.0012234827618828922
71	3542	0.002134748717411763	None	0.0	0.002134748717411763
71	3478	0.002340507593919895	None	0.06546121615717296	0.002340507593919895
71	3533	0.0024265554084807214	None	0.0	0.0024265554084807214
71	3644	0.0009869073957895936	None	0.0	0.0009869073957895936
71	3411	0.0021842032267474693	None	0.0	0.0021842032267474693
71	3649	0.0008478920642908028	None	0.0	0.0008478920642908028
71	3330	0.0014162136740614385	None	0.0	0.0014162136740614385
71	3388	0.002253480557992685	None	0.0	0.002253480557992685
71	3510	0.0016077917196285168	None	0.1446016861426291	0.0016077917196285168
71	3136	0.002632622567407667	None	0.0	0.002632622567407667
71	3596	0.0025893799254675326	None	0.0	0.0025893799254675326
71	3621	0.0018034123643884826	None	0.1128641883031332	0.0018034123643884826
71	3365	0.0015331962976333653	None	0.17375449476154742	0.0015331962976333653
71	3556	0.0013369981951908232	None	0.0	0.0013369981951908232
71	3613	0.0021544338214724576	None	0.0	0.0021544338214724576
71	3036	0.001952690196813826	None	0.5301989431241696	0.001952690196813826
71	3645	0.002201428907818813	None	0.0	0.002201428907818813
71	3245	0.0018095369976789959	None	0.07321017778215164	0.0018095369976789959
71	3361	0.0018311081549025289	None	0.0	0.0018311081549025289
71	3522	0.002299148051915471	None	0.06546121615717296	0.002299148051915471
71	3427	0.0019645024865195854	None	0.0	0.0019645024865195854
71	3581	0.000741074125697603	None	0.19532310654649604	0.000741074125697603
71	3641	0.0006509559731512609	None	0.0	0.0006509559731512609
71	3612	0.0015557059739458494	None	0.10643474290922525	0.0015557059739458494
71	3458	0.001791482790176208	None	0.062076369270800034	0.001791482790176208
71	3513	0.001974482251303132	None	0.062076369270800034	0.001974482251303132
71	3642	0.0026589109692043114	None	0.0	0.0026589109692043114
71	3538	0.0013354049283088739	None	0.0	0.0013354049283088739
71	3549	0.0021532518152752966	None	0.0	0.0021532518152752966
71	3588	0.0014410370590759232	None	0.0	0.0014410370590759232
71	3399	0.0022860582443752593	None	0.0	0.0022860582443752593
71	3516	0.001408744052909177	None	0.104639535836732	0.001408744052909177
71	3418	0.0012189155710334613	None	0.5975533973716751	0.0012189155710334613
71	3648	0.002198549262520416	None	0.0	0.002198549262520416
71	3315	0.002332496050265154	None	0.06546121615717296	0.002332496050265154
71	3229	0.0020853134314232514	None	0.0	0.0020853134314232514
71	3071	0.0025213025445433193	None	0.0	0.0025213025445433193
71	3270	0.0023106109890559915	None	0.0	0.0023106109890559915
71	3321	0.0014790162151708279	None	0.28468705484240153	0.0014790162151708279
71	2580	0.003124702100536374	None	0.4100751495586906	0.003124702100536374
71	2716	0.003079814185482242	None	0.4460353236987924	0.003079814185482242
71	3495	0.0016191095432948402	None	0.06324167265916605	0.0016191095432948402
71	3597	0.0025474187162169448	None	0.0	0.0025474187162169448
71	3465	0.001943212046813096	None	0.0	0.001943212046813096
71	3604	0.0009149625371473648	None	0.18642841938812751	0.0009149625371473648
71	2856	0.002857359663229476	None	0.0	0.002857359663229476
71	3337	0.0022808405029774172	None	0.0	0.0022808405029774172
71	3278	0.004844965644622911	None	0.0760665857036334	0.004844965644622911
71	3553	0.0009995406706255169	None	0.0	0.0009995406706255169
71	3433	0.0017293144547242626	None	0.16714787368362807	0.0017293144547242626
71	3178	0.0012176260616010848	None	0.6148592694940467	0.0012176260616010848
71	3160	0.002181384876554999	None	0.0	0.002181384876554999
71	3547	0.00131152095849991	None	0.0	0.00131152095849991
71	3183	0.0015167448874531804	None	0.6441557347183724	0.0015167448874531804
71	3435	0.0021209320833447346	None	0.062076369270800034	0.0021209320833447346
71	3249	0.0014100522083853445	None	0.12577822185373186	0.0014100522083853445
71	3302	0.0017817774718561312	None	0.12577822185373186	0.0017817774718561312
71	3506	0.0018650584466898498	None	0.0	0.0018650584466898498
71	3616	0.0007689055768856421	None	0.3888246883381192	0.0007689055768856421
71	3593	0.0021845122529490966	None	0.0	0.0021845122529490966
71	3600	0.0015029063414644388	None	0.22362947509084843	0.0015029063414644388
71	3638	0.013350835013181794	None	0.3463667550841503	0.013350835013181794
71	3314	0.0017281023289782726	None	0.30084086873453963	0.0017281023289782726
71	3456	0.0022588050490114447	None	0.0	0.0022588050490114447
71	3631	0.00031350866655131826	None	0.18642841938812751	0.00031350866655131826
71	2865	0.002098139544587993	None	0.0	0.002098139544587993
71	3466	0.0028135063593342944	None	0.07321017778215164	0.0028135063593342944
71	3481	0.0023382872493692614	None	0.0	0.0023382872493692614
71	3397	0.0016142489752897877	None	0.10643474290922525	0.0016142489752897877
71	3605	0.0021276517846922395	None	0.0	0.0021276517846922395
71	3062	0.0021313253839465537	None	0.06546121615717296	0.0021313253839465537
71	3540	0.0023600182654904614	None	0.0	0.0023600182654904614
71	3643	0.0011989010179294791	None	0.11685992712991673	0.0011989010179294791
71	3567	0.000651836024519661	None	0.0	0.000651836024519661
71	3196	0.0022139671182523726	None	0.0	0.0022139671182523726
71	3592	0.002345006205863515	None	0.0	0.002345006205863515
71	3431	0.001651401411526632	None	0.0	0.001651401411526632
71	3586	0.001658979922489434	None	0.07321017778215164	0.001658979922489434
71	3378	0.002572047024668942	None	0.0	0.002572047024668942
71	3030	0.001667380739381297	None	0.12577822185373186	0.001667380739381297
71	3628	-9.498318131519544e-07	None	0.20740795562315126	-9.498318131519544e-07
71	3573	0.0021785378223755864	None	0.0	0.0021785378223755864
71	3548	0.0027105131704305693	None	0.38729939276369285	0.0027105131704305693
71	3636	0.002681304929272286	None	0.0	0.002681304929272286
71	3552	0.0026055671048336327	None	0.331043098495117	0.0026055671048336327
71	3574	0.0027399435810556167	None	0.0760665857036334	0.0027399435810556167
71	3585	0.0023213606742530373	None	0.35631090429610024	0.0023213606742530373
71	3487	0.0027428835524063904	None	0.0	0.0027428835524063904
54	2689	9.670730259800767e-05	None	0.17285818200864972	9.670730259800767e-05
54	2800	0.0001860372965395682	None	0.6059863409238981	0.0001860372965395682
54	2675	7.823374088527298e-09	None	0.4096291124042236	7.823374088527298e-09
54	2584	0.0013373633629107035	None	0.023921166824012206	0.0013373633629107035
54	2785	-2.4659939496489644e-07	None	0.3060565193879346	-2.4659939496489644e-07
54	2776	0.0010977813935786325	None	0.24241421987465364	0.0010977813935786325
54	2723	0.000994287011502337	None	0.17654246727819223	0.000994287011502337
54	2560	0.00017210150565165008	None	0.63743063544375	0.00017210150565165008
54	2629	0.0011587790775269423	None	0.16453939878770568	0.0011587790775269423
54	2576	0.0011284060490515408	None	0.20312746672398307	0.0011284060490515408
54	2663	0.0008329859027490606	None	0.19516901756482344	0.0008329859027490606
54	2728	4.1999763603286e-05	None	0.0	4.1999763603286e-05
54	2759	-2.714432459583166e-05	None	0.34743561386951816	-2.714432459583166e-05
54	2651	5.855346188861956e-09	None	0.17863907278581204	5.855346188861956e-09
54	2703	-6.439030783342744e-07	None	0.16427815471201138	-6.439030783342744e-07
54	2621	8.563657162284759e-05	None	0.0	8.563657162284759e-05
54	2676	1.0799284169643314e-08	None	0.17863907278581204	1.0799284169643314e-08
54	2758	2.1285305366774005e-06	None	0.16362161953551804	2.1285305366774005e-06
54	2748	-3.397472780114454e-08	None	0.3475829991288904	-3.397472780114454e-08
54	2790	0.00029543636137328047	None	0.34406116162454004	0.00029543636137328047
54	2552	1.2630481222836384e-07	None	0.3654520550179788	1.2630481222836384e-07
54	2719	0.0010999052136376486	None	0.2785944495066107	0.0010999052136376486
54	2658	0.0007932288271057378	None	0.4933772614108145	0.0007932288271057378
54	2664	5.553460642870381e-09	None	0.3852462578521103	5.553460642870381e-09
54	2670	0.00018102447998345135	None	0.48105639611847567	0.00018102447998345135
54	2635	0.0016700006487778308	None	0.24349200477298466	0.0016700006487778308
54	2697	0.0005382305526544754	None	0.18695764480737329	0.0005382305526544754
54	2613	0.0008909245711652929	None	0.0	0.0008909245711652929
54	2755	0.00013263547126700158	None	0.19516901756482344	0.00013263547126700158
54	2767	0.0013076232385579403	None	0.023921166824012206	0.0013076232385579403
54	2764	0.0018170575495964868	None	0.21913158791832005	0.0018170575495964868
54	2714	1.0096155291810597e-08	None	0.16017659859949102	1.0096155291810597e-08
54	2653	0.00025616064804393765	None	0.40596443290132855	0.00025616064804393765
54	2781	3.0224399119230047e-07	None	0.362212415658671	3.0224399119230047e-07
54	2660	0.0008751636302855891	None	0.0	0.0008751636302855891
54	2752	0.0004929813594759147	None	0.18433374174319805	0.0004929813594759147
54	2775	0.00022139306245345074	None	0.2785944495066107	0.00022139306245345074
54	2713	1.041854638537876e-07	None	0.24445473945723806	1.041854638537876e-07
54	2778	0.0004560880733502574	None	0.2513336334184776	0.0004560880733502574
54	2636	1.7719745781195654e-08	None	0.3275519471207482	1.7719745781195654e-08
54	2732	0.0003164789825689238	None	0.3140595838920416	0.0003164789825689238
54	2656	1.2579791476085296e-08	None	0.171491540963029	1.2579791476085296e-08
54	2712	0.0010435931286239414	None	0.0	0.0010435931286239414
54	2798	0.0002726572629149956	None	0.21237858795066894	0.0002726572629149956
54	2594	1.1320319097871355e-05	None	0.3113810938588191	1.1320319097871355e-05
54	2751	0.0007383842553702141	None	0.19516901756482344	0.0007383842553702141
54	2786	0.0005446110125194374	None	0.18433374174319805	0.0005446110125194374
54	2772	-8.863921649997101e-07	None	0.16427815471201138	-8.863921649997101e-07
54	2799	0.00014949981410440562	None	0.19103209125589599	0.00014949981410440562
54	2749	5.912197542591753e-05	None	0.0	5.912197542591753e-05
54	2794	-4.33836314058622e-09	None	0.2668799417396625	-4.33836314058622e-09
54	2578	0.00019698809856887002	None	0.30294148583482927	0.00019698809856887002
54	2783	0.0002544815257390076	None	0.0	0.0002544815257390076
54	2680	-6.849250742043033e-07	None	0.31797225147212194	-6.849250742043033e-07
54	2603	0.00023829550852795599	None	0.29316644406839587	0.00023829550852795599
54	2642	0.0006060732678527693	None	0.18034621824697233	0.0006060732678527693
54	2580	0.003124702100536374	None	0.2943686157289491	0.003124702100536374
54	2736	0.0014083780796067843	None	0.12693375950199287	0.0014083780796067843
54	2716	0.003079814185482242	None	0.3426103870112639	0.003079814185482242
54	2569	0.0014537653893732575	None	0.023921166824012206	0.0014537653893732575
54	2797	0.0003375961598631726	None	0.4444374528411494	0.0003375961598631726
54	2780	0.00010736375180836858	None	0.32002603531194046	0.00010736375180836858
54	2563	0.0008451628990153755	None	0.0	0.0008451628990153755
54	2756	0.0009053065070086605	None	0.0	0.0009053065070086605
54	2725	-4.72096741436301e-05	None	0.20336525933077065	-4.72096741436301e-05
54	2620	0.002558175036873601	None	0.0	0.002558175036873601
54	2737	0.0014812987075970272	None	0.19516901756482344	0.0014812987075970272
54	2770	0.00095909149493393	None	0.0	0.00095909149493393
54	2726	0.0010646965038767792	None	0.023921166824012206	0.0010646965038767792
54	2709	0.0006784314276665953	None	0.26113397631298885	0.0006784314276665953
54	2632	-9.449089526975838e-08	None	0.19390477138594836	-9.449089526975838e-08
54	2739	0.002257212630300942	None	0.023921166824012206	0.002257212630300942
54	2700	0.00047665282161671237	None	0.0	0.00047665282161671237
54	2795	0.0005162601103047557	None	0.1998023791582258	0.0005162601103047557
54	2769	-1.4189220243188143e-08	None	0.3709796221694742	-1.4189220243188143e-08
54	2774	0.0005388544349016856	None	0.21237858795066894	0.0005388544349016856
54	2750	0.0016406777664857088	None	0.1920068607610123	0.0016406777664857088
54	2705	0.0011131269042238365	None	0.0	0.0011131269042238365
54	2721	0.0014283041703278727	None	0.16453939878770568	0.0014283041703278727
54	2779	0.000731427887930367	None	0.3726685578429362	0.000731427887930367
54	2688	-2.15069281250215e-07	None	0.2785944495066107	-2.15069281250215e-07
54	2673	-1.1347579765768345e-10	None	0.17863907278581204	-1.1347579765768345e-10
54	2657	-2.435807535192861e-09	None	0.17863907278581204	-2.435807535192861e-09
54	2763	0.00015563255187632627	None	0.0	0.00015563255187632627
54	2574	7.381572096691585e-09	None	0.39483245191557	7.381572096691585e-09
54	2652	2.526094477776625e-07	None	0.16362161953551804	2.526094477776625e-07
54	2643	-4.270878898552732e-09	None	0.2722238944552724	-4.270878898552732e-09
54	2735	0.00013955045828473658	None	0.49130451888815874	0.00013955045828473658
54	2753	0.001661548844306659	None	0.46875626149504657	0.001661548844306659
54	2659	0.0006688302774268617	None	0.023921166824012206	0.0006688302774268617
54	2789	0.003074114329415761	None	0.3966876745137302	0.003074114329415761
54	2761	-2.0974220743123873e-10	None	0.2668799417396625	-2.0974220743123873e-10
54	2638	1.933686638234948e-08	None	0.4205066332032915	1.933686638234948e-08
54	2787	0.0002939677055400931	None	0.2785944495066107	0.0002939677055400931
54	2695	0.001399799363570986	None	0.023921166824012206	0.001399799363570986
54	2760	-4.3847776264492485e-09	None	0.26458850636014025	-4.3847776264492485e-09
54	2583	7.046258424700561e-05	None	0.12693375950199287	7.046258424700561e-05
54	2691	0.00014312379166458905	None	0.40596443290132855	0.00014312379166458905
54	2738	0.0008406491145394241	None	0.24116121995891932	0.0008406491145394241
54	2796	0.001121377825905411	None	0.0	0.001121377825905411
108	5114	0.03437668830044183	None	0.0	0.03437668830044183
108	5095	0.03882211817459625	None	0.0	0.03882211817459625
108	5144	0.03608941007864883	None	0.0	0.03608941007864883
108	5434	0.03466931542609757	None	0.0	0.03466931542609757
108	5490	0.030938867728624392	None	0.0	0.030938867728624392
108	5463	0.03696430021416234	None	0.0	0.03696430021416234
108	5476	0.028650247539653916	None	0.0	0.028650247539653916
108	5428	0.029758795110913845	None	0.0	0.029758795110913845
108	5057	0.03686969623753756	None	0.0	0.03686969623753756
108	5461	0.0335954135062317	None	0.0	0.0335954135062317
108	5498	0.03736301085357744	None	0.0	0.03736301085357744
108	5440	0.039933034828975464	None	0.0	0.039933034828975464
108	4816	0.035798292335662965	None	0.0	0.035798292335662965
108	5447	0.03579725731365573	None	0.0	0.03579725731365573
108	5457	0.00766217037872946	None	0.0	0.00766217037872946
108	5363	0.03764418854498449	None	0.0	0.03764418854498449
108	4798	0.03769837886419164	None	0.0	0.03769837886419164
108	5455	0.025578620171574133	None	0.0	0.025578620171574133
108	5021	0.03829257727634017	None	0.0	0.03829257727634017
108	5072	0.036872120622715644	None	0.0	0.036872120622715644
108	5231	0.03786119350147299	None	0.0	0.03786119350147299
108	5416	0.03264633722722006	None	0.0	0.03264633722722006
108	5495	0.03653824057060633	None	0.018372609311608935	0.03653824057060633
108	5366	0.03999393681093082	None	0.0	0.03999393681093082
108	5344	0.0377254318218291	None	0.0	0.0377254318218291
108	5411	0.042853340480951733	None	0.0	0.042853340480951733
108	5500	0.029767253094121166	None	0.0	0.029767253094121166
108	5386	0.039912918680323144	None	0.0	0.039912918680323144
108	5431	0.03660875331068043	None	0.0	0.03660875331068043
108	5244	0.04065662434998315	None	0.0	0.04065662434998315
108	5429	0.03346277075944614	None	0.0	0.03346277075944614
108	5471	0.031191368248074745	None	0.0	0.031191368248074745
108	5275	0.02721994603816944	None	0.0	0.02721994603816944
108	5374	0.019452782944209282	None	0.0	0.019452782944209282
108	4970	0.03908006870534496	None	0.0	0.03908006870534496
108	5424	0.02979528501573811	None	0.0	0.02979528501573811
108	5482	0.039384843302154963	None	0.0	0.039384843302154963
108	4953	0.037930677321863955	None	0.0	0.037930677321863955
108	5466	0.037521260579930604	None	0.0	0.037521260579930604
108	5105	0.031988942645645745	None	0.0	0.031988942645645745
108	5354	0.03868926720069269	None	0.0	0.03868926720069269
108	5381	0.03635301996712379	None	0.0	0.03635301996712379
108	5353	0.03780294183064782	None	0.0	0.03780294183064782
108	5380	0.028353844015223954	None	0.058721347969841395	0.028353844015223954
108	5383	0.03737462544496662	None	0.0	0.03737462544496662
108	4759	0.03852867842808736	None	0.0	0.03852867842808736
108	5126	0.03756230914334885	None	0.0	0.03756230914334885
108	5200	0.033427833704441856	None	0.0	0.033427833704441856
108	5048	0.03922127307365856	None	0.0	0.03922127307365856
108	5278	0.032614920586753644	None	0.0	0.032614920586753644
108	5121	0.03749204569149369	None	0.0	0.03749204569149369
108	5415	0.015458502161570424	None	0.0	0.015458502161570424
108	5472	0.031179741479515414	None	0.0	0.031179741479515414
108	5206	0.039387521901104616	None	0.0	0.039387521901104616
108	5488	0.027761587049517967	None	0.0	0.027761587049517967
108	5483	0.037172987191702166	None	0.0	0.037172987191702166
108	5391	0.0368963840538442	None	0.0	0.0368963840538442
108	5372	0.03932015029912121	None	0.0	0.03932015029912121
108	5427	0.03579041839979794	None	0.0	0.03579041839979794
108	5240	0.04199160946517302	None	0.0	0.04199160946517302
108	5191	0.03569453165138628	None	0.0	0.03569453165138628
108	5188	0.03309542918681773	None	0.0	0.03309542918681773
108	5054	0.03651050228771663	None	0.0	0.03651050228771663
108	4996	0.04151883992395803	None	0.0	0.04151883992395803
108	5410	0.03534203432220633	None	0.0	0.03534203432220633
108	5070	0.03886679182392441	None	0.0	0.03886679182392441
108	5405	0.021721546608498198	None	0.0	0.021721546608498198
108	5437	0.03592140937048679	None	0.0	0.03592140937048679
108	5300	0.0391673658873758	None	0.0	0.0391673658873758
108	5358	0.03680086464663633	None	0.0	0.03680086464663633
108	5392	0.036191427818964506	None	0.0	0.036191427818964506
108	4869	0.03869988013915389	None	0.0	0.03869988013915389
108	5452	0.04006075749895294	None	0.0	0.04006075749895294
108	5477	0.03396852647162337	None	0.0	0.03396852647162337
108	4882	0.03597121223369599	None	0.0319071878859681	0.03597121223369599
108	5389	0.03956537071311956	None	0.0	0.03956537071311956
108	5467	0.033820040500280715	None	0.0	0.033820040500280715
108	5082	0.038974183453507866	None	0.0	0.038974183453507866
108	5280	0.03639545944840859	None	0.010863961304832585	0.03639545944840859
108	5171	0.03549674338556438	None	0.0	0.03549674338556438
108	5426	0.028813866784157253	None	0.0	0.028813866784157253
108	5497	0.035773525183092514	None	0.0	0.035773525183092514
108	5486	0.0178424036978739	None	0.0	0.0178424036978739
108	5423	0.031066957876324446	None	0.0	0.031066957876324446
108	5397	0.030279733707110627	None	0.0	0.030279733707110627
108	5444	0.03565693632034479	None	0.0	0.03565693632034479
108	5456	0.03749662791866856	None	0.0	0.03749662791866856
108	5442	0.023578551822199437	None	0.0	0.023578551822199437
108	5229	0.04237801391186146	None	0.0319071878859681	0.04237801391186146
108	5272	0.038044011164780005	None	0.0	0.038044011164780005
108	5248	0.0364049172139661	None	0.0	0.0364049172139661
108	5489	0.03228983039928215	None	0.0	0.03228983039928215
108	5002	0.03838072617520528	None	0.0	0.03838072617520528
108	5336	0.034426176629898414	None	0.0	0.034426176629898414
108	5207	0.037927003934167286	None	0.0	0.037927003934167286
108	5009	0.03176941885673679	None	0.0319071878859681	0.03176941885673679
108	5492	0.011947478027113228	None	0.0	0.011947478027113228
108	5183	0.033873475139094764	None	0.0	0.033873475139094764
108	5481	0.03716255262126915	None	0.0	0.03716255262126915
108	5473	0.038852619737100046	None	0.0	0.038852619737100046
34	1751	0.3776298467458828	0.3776298467458828	0.417264427687081	0.3776298467458828
34	1642	0.32117225220741713	0.32117225220741713	0.3974265824490625	0.32117225220741713
34	1787	0.28111348412159165	0.28111348412159165	0.3072316006591801	0.28111348412159165
34	1733	0.32107936499399814	0.32107936499399814	0.3310702686984893	0.32107936499399814
34	1760	0.417597980341165	0.417597980341165	0.46401515832152207	0.417597980341165
34	1756	0.5422477708992308	0.5422477708992308	0.6335510498687622	0.5422477708992308
34	1784	0.33960024898266344	0.33960024898266344	0.3425551717248228	0.33960024898266344
34	1562	0.22853022141313653	0.22853022141313653	0.39958953182223167	0.22853022141313653
34	1772	0.2784984128567553	0.2784984128567553	0.294020119616769	0.2784984128567553
34	1497	0.4033337079797078	0.4033337079797078	0.6308477678602078	0.4033337079797078
34	1718	0.3373456371814333	0.3373456371814333	0.3513507242212324	0.3373456371814333
34	1759	0.2763062294000405	0.2763062294000405	0.3445718968771523	0.2763062294000405
34	1767	0.3687299843479586	0.3687299843479586	0.3687299843479586	0.3687299843479586
34	1510	0.3253074866926245	0.3253074866926245	0.36536973851737076	0.3253074866926245
34	1775	0.3069067997499099	0.3069067997499099	0.3123259417633439	0.3069067997499099
34	1537	0.3879047020044768	0.3879047020044768	0.4152065573560062	0.3879047020044768
34	1487	0.24957832228722848	0.24957832228722848	0.3204618688023771	0.24957832228722848
34	617	0.3436184046301233	0.3436184046301233	0.36155702880091023	0.3436184046301233
34	1710	0.2519203971254758	0.2519203971254758	0.39173996048842846	0.2519203971254758
34	1698	0.3860545777813843	0.3860545777813843	0.41708547398273	0.3860545777813843
34	1335	0.36284128413001476	0.36284128413001476	0.36761064108912345	0.36284128413001476
34	1666	0.36427766931213557	0.36427766931213557	0.36427766931213557	0.36427766931213557
34	1556	0.3138139864606353	0.3138139864606353	0.32747929874375625	0.3138139864606353
34	1593	0.33162534847915925	0.33162534847915925	0.4158147376217599	0.33162534847915925
34	1662	0.3482434667280714	0.3482434667280714	0.39824346672807137	0.3482434667280714
34	1717	0.28956056372824573	0.28956056372824573	0.30468131328774417	0.28956056372824573
34	1544	0.3578956767467468	0.3578956767467468	0.39088985160008344	0.3578956767467468
34	1672	0.33126424959828665	0.33126424959828665	0.35300893245630205	0.33126424959828665
34	1754	0.253254702906604	0.253254702906604	0.3372753021356901	0.253254702906604
34	1661	0.2995984594086005	0.2995984594086005	0.3238446718347184	0.2995984594086005
34	1693	0.35416967861554777	0.35416967861554777	0.42099522529270583	0.35416967861554777
34	1588	0.32884627464224636	0.32884627464224636	0.38066666280292155	0.32884627464224636
34	1728	0.3955463561911493	0.3955463561911493	0.4596265212365641	0.3955463561911493
34	1678	0.380960016369681	0.380960016369681	0.3816263158825254	0.380960016369681
34	1773	0.3340191077862348	0.3340191077862348	0.34934205798746876	0.3340191077862348
34	1737	0.2944157869477835	0.2944157869477835	0.35895552699952826	0.2944157869477835
34	1263	0.4030825422511863	0.4030825422511863	0.4965076644976384	0.4030825422511863
34	1778	0.39673693853121794	0.39673693853121794	0.4177939345613796	0.39673693853121794
34	1651	0.32665933928082963	0.32665933928082963	0.336508285913513	0.32665933928082963
34	1648	0.2878693807794471	0.2878693807794471	0.354403317674812	0.2878693807794471
34	1545	0.28146659224148085	0.28146659224148085	0.28146659224148085	0.28146659224148085
34	1459	0.3629351806829432	0.3629351806829432	0.3733917468888636	0.3629351806829432
34	1716	0.32107936499399814	0.32107936499399814	0.3310702686984893	0.32107936499399814
34	1715	0.34935662629932274	0.34935662629932274	0.3615373611820017	0.34935662629932274
34	1763	0.32834954096267055	0.32834954096267055	0.3444455773102123	0.32834954096267055
34	1579	0.32834954096267055	0.32834954096267055	0.3444455773102123	0.32834954096267055
34	1626	0.3373456371814333	0.3373456371814333	0.3513507242212324	0.3373456371814333
34	1738	0.3595082107116833	0.3595082107116833	0.3758796983467762	0.3595082107116833
34	1538	0.3459534955255818	0.3459534955255818	0.4105399692112318	0.3459534955255818
34	1757	0.3836684004094836	0.3836684004094836	0.4475187374679379	0.3836684004094836
34	1736	0.33613125694778845	0.33613125694778845	0.34036275441241487	0.33613125694778845
34	1659	0.37709864452165054	0.37709864452165054	0.40518016889782216	0.37709864452165054
34	1638	0.3106466077667354	0.3106466077667354	0.3567159242971803	0.3106466077667354
34	1764	0.43096234730835403	0.43096234730835403	0.6408465107980743	0.43096234730835403
34	1769	0.30403526866720965	0.30403526866720965	0.4342762607150479	0.30403526866720965
34	1583	0.3373456371814333	0.3373456371814333	0.3513507242212324	0.3373456371814333
34	1582	0.37692688842597827	0.37692688842597827	0.4261901646716425	0.37692688842597827
34	1789	0.3105346224627049	0.3105346224627049	0.3986608687541008	0.3105346224627049
34	1740	0.29390797631065296	0.29390797631065296	0.30991429474110327	0.29390797631065296
34	1781	0.34749127091362897	0.34749127091362897	0.34789989282252076	0.34749127091362897
34	1251	0.40737406646317825	0.40737406646317825	0.44798343920905215	0.40737406646317825
34	1677	0.3056796404139376	0.3056796404139376	0.3534383691206511	0.3056796404139376
34	1609	0.3695051285721665	0.3695051285721665	0.3695051285721665	0.3695051285721665
34	1706	0.4653953854028171	0.4653953854028171	0.5192527085808968	0.4653953854028171
34	1785	0.3436184046301233	0.3436184046301233	0.36155702880091023	0.3436184046301233
34	1774	0.33164540063661246	0.33164540063661246	0.336060069098596	0.33164540063661246
34	1618	0.3342705297933263	0.3342705297933263	0.36155343439556775	0.3342705297933263
34	1792	0.29982448093775627	0.29982448093775627	0.32606372373039083	0.29982448093775627
34	1735	0.2560346937478737	0.2560346937478737	0.27362212123567675	0.2560346937478737
34	1686	0.28676093641930017	0.28676093641930017	0.2879271890566629	0.28676093641930017
34	1782	0.3157630475053292	0.3157630475053292	0.38798793477519566	0.3157630475053292
34	1569	0.31872245446514436	0.31872245446514436	0.3247616582573959	0.31872245446514436
34	1705	0.22772419291727167	0.22772419291727167	0.28362589235476643	0.22772419291727167
34	1719	0.3342705297933263	0.3342705297933263	0.36155343439556775	0.3342705297933263
34	1794	0.3085814609816291	0.3085814609816291	0.36612631547916435	0.3085814609816291
34	1641	0.2417014819075542	0.2417014819075542	0.2742564485134741	0.2417014819075542
34	1524	0.3482434667280714	0.3482434667280714	0.39824346672807137	0.3482434667280714
34	1691	0.3531095852388635	0.3531095852388635	0.37382253105787766	0.3531095852388635
34	1653	0.3687299843479586	0.3687299843479586	0.3687299843479586	0.3687299843479586
34	1560	0.31831394081604886	0.31831394081604886	0.34516223583044386	0.31831394081604886
34	1643	0.45077463170555	0.45077463170555	0.6279747009399628	0.45077463170555
34	1339	0.29982448093775627	0.29982448093775627	0.32606372373039083	0.29982448093775627
34	1788	0.33664741701804696	0.33664741701804696	0.4440108232249507	0.33664741701804696
34	1771	0.2836056086622952	0.2836056086622952	0.3041710666961067	0.2836056086622952
34	1623	0.36928595403843845	0.36928595403843845	0.3793894232299111	0.36928595403843845
34	1707	0.4009899487456778	0.4009899487456778	0.4310312833325545	0.4009899487456778
34	1571	0.2887668853760757	0.2887668853760757	0.3090701185713123	0.2887668853760757
34	1473	0.3436184046301233	0.3436184046301233	0.36155702880091023	0.3436184046301233
34	1780	0.23760573641197982	0.23760573641197982	0.2534788098505745	0.23760573641197982
34	1596	0.3063557622447782	0.3063557622447782	0.3436922127961856	0.3063557622447782
34	1711	0.42356786985151096	0.42356786985151096	0.436567511558525	0.42356786985151096
34	1752	0.3068507342231134	0.3068507342231134	0.3082506446561002	0.3068507342231134
34	1657	0.37066765817501623	0.37066765817501623	0.3853840405132512	0.37066765817501623
34	1800	0.3157484446123738	0.3157484446123738	0.3158543138475912	0.3157484446123738
34	1777	0.3135562152210073	0.3135562152210073	0.3356501177396384	0.3135562152210073
34	1256	0.3600709311024354	0.3600709311024354	0.3874414469345371	0.3600709311024354
34	1273	0.33756988603543875	0.33756988603543875	0.33756988603543875	0.33756988603543875
34	1749	0.29588578140570165	0.29588578140570165	0.2993932311254129	0.29588578140570165
34	1709	0.2566482744478313	0.2566482744478313	0.3973248056486166	0.2566482744478313
34	1602	0.23760573641197982	0.23760573641197982	0.2534788098505745	0.23760573641197982
0	67	0.375695117276322	0.375695117276322	0.375695117276322	0.375695117276322
0	78	0.2516374878846048	0.2516374878846048	0.2516374878846048	0.2516374878846048
0	27	0.58531160587743	0.58531160587743	0.58531160587743	0.58531160587743
0	40	0.44591583588245776	0.44591583588245776	0.44591583588245776	0.44591583588245776
0	44	0.26786108810082865	0.26786108810082865	0.26786108810082865	0.26786108810082865
0	66	0.6084290602123523	0.6084290602123523	0.6084290602123523	0.6084290602123523
0	95	0.35865103391732506	0.35865103391732506	0.35865103391732506	0.35865103391732506
0	21	0.2987081357023744	0.2987081357023744	0.2987081357023744	0.2987081357023744
0	37	0.2508738945177121	0.2508738945177121	0.2508738945177121	0.2508738945177121
0	58	0.3795345018515298	0.3795345018515298	0.3795345018515298	0.3795345018515298
0	52	0.3851038543574795	0.3851038543574795	0.3851038543574795	0.3851038543574795
0	15	0.43979641281994064	0.43979641281994064	0.43979641281994064	0.43979641281994064
0	92	0.40282967504881073	0.40282967504881073	0.40282967504881073	0.40282967504881073
0	84	0.3359090995346152	0.3359090995346152	0.3359090995346152	0.3359090995346152
0	53	0.47912898379289687	0.47912898379289687	0.47912898379289687	0.47912898379289687
0	12	0.27696684355888035	0.27696684355888035	0.27696684355888035	0.27696684355888035
0	41	0.46487674922385047	0.46487674922385047	0.46487674922385047	0.46487674922385047
0	91	0.33861950491524195	0.33861950491524195	0.33861950491524195	0.33861950491524195
0	77	0.5172171750571438	0.5172171750571438	0.5172171750571438	0.5172171750571438
0	38	0.6260696870003076	0.6260696870003076	0.6260696870003076	0.6260696870003076
0	64	0.4702045225908803	0.4702045225908803	0.4702045225908803	0.4702045225908803
0	19	0.25952515728831893	0.25952515728831893	0.25952515728831893	0.25952515728831893
0	85	0.41880669532860404	0.41880669532860404	0.41880669532860404	0.41880669532860404
0	49	0.44409902190027506	0.44409902190027506	0.44409902190027506	0.44409902190027506
0	45	0.40077637305588487	0.40077637305588487	0.40077637305588487	0.40077637305588487
0	86	0.5151190533160228	0.5151190533160228	0.5151190533160228	0.5151190533160228
0	35	0.6677815843138841	0.6677815843138841	0.6677815843138841	0.6677815843138841
0	88	0.8356996443189294	0.8356996443189294	0.8356996443189294	0.8356996443189294
0	70	0.2780908310214338	0.2780908310214338	0.2780908310214338	0.2780908310214338
0	80	0.05	0.05	0.05	0.05
0	17	0.3688690864650118	0.3688690864650118	0.3688690864650118	0.3688690864650118
0	23	0.4413865057873341	0.4413865057873341	0.4413865057873341	0.4413865057873341
0	57	0.4124548497892858	0.4124548497892858	0.4124548497892858	0.4124548497892858
0	39	0.4413865057873341	0.4413865057873341	0.4413865057873341	0.4413865057873341
0	62	0.58531160587743	0.58531160587743	0.58531160587743	0.58531160587743
0	22	0.3875861613165955	0.3875861613165955	0.3875861613165955	0.3875861613165955
0	29	0.05	0.05	0.05	0.05
0	4	0.27696684355888035	0.27696684355888035	0.27696684355888035	0.27696684355888035
0	76	0.6609995513883715	0.6609995513883715	0.6609995513883715	0.6609995513883715
0	25	0.5228286170646363	0.5228286170646363	0.5228286170646363	0.5228286170646363
0	61	0.36220420044994067	0.36220420044994067	0.36220420044994067	0.36220420044994067
0	60	0.6260696870003076	0.6260696870003076	0.6260696870003076	0.6260696870003076
0	81	0.34484030086666373	0.34484030086666373	0.34484030086666373	0.34484030086666373
0	73	0.29097196031018	0.29097196031018	0.29097196031018	0.29097196031018
0	72	0.05	0.05	0.05	0.05
0	89	0.26664374925482226	0.26664374925482226	0.26664374925482226	0.26664374925482226
0	51	0.6084290602123523	0.6084290602123523	0.6084290602123523	0.6084290602123523
0	3	0.05	0.05	0.05	0.05
0	11	0.2288743335733201	0.2288743335733201	0.2288743335733201	0.2288743335733201
0	24	0.29340846046347374	0.29340846046347374	0.29340846046347374	0.29340846046347374
0	10	0.4004428674063873	0.4004428674063873	0.4004428674063873	0.4004428674063873
0	33	0.4105609382331372	0.4105609382331372	0.4105609382331372	0.4105609382331372
0	56	0.2766365294644265	0.2766365294644265	0.2766365294644265	0.2766365294644265
0	75	0.05	0.05	0.05	0.05
0	59	0.3244725410424487	0.3244725410424487	0.3244725410424487	0.3244725410424487
0	43	0.37634355070229153	0.37634355070229153	0.37634355070229153	0.37634355070229153
0	47	0.29911392331857745	0.29911392331857745	0.29911392331857745	0.29911392331857745
0	32	0.2596406195870983	0.2596406195870983	0.2596406195870983	0.2596406195870983
0	74	0.40077637305588487	0.40077637305588487	0.40077637305588487	0.40077637305588487
0	90	0.2706542855073559	0.2706542855073559	0.2706542855073559	0.2706542855073559
0	99	0.35871903679988015	0.35871903679988015	0.35871903679988015	0.35871903679988015
0	7	0.39590813343830417	0.39590813343830417	0.39590813343830417	0.39590813343830417
0	1	0.33837273463301665	0.33837273463301665	0.33837273463301665	0.33837273463301665
0	5	0.05	0.05	0.05	0.05
0	26	0.4230906501486424	0.4230906501486424	0.4230906501486424	0.4230906501486424
0	13	0.32432906807411177	0.32432906807411177	0.32432906807411177	0.32432906807411177
0	71	0.4658390599353018	0.4658390599353018	0.4658390599353018	0.4658390599353018
0	31	0.3315192974485453	0.3315192974485453	0.3315192974485453	0.3315192974485453
0	63	0.49670844687464627	0.49670844687464627	0.49670844687464627	0.49670844687464627
0	54	0.46249551379305354	0.46249551379305354	0.46249551379305354	0.46249551379305354
0	100	0.4067698369110594	0.4067698369110594	0.4067698369110594	0.4067698369110594
0	6	0.05	0.05	0.05	0.05
0	96	0.42883002611371557	0.42883002611371557	0.42883002611371557	0.42883002611371557
0	82	0.6260696870003076	0.6260696870003076	0.6260696870003076	0.6260696870003076
0	48	0.27696684355888035	0.27696684355888035	0.27696684355888035	0.27696684355888035
0	83	0.5609620704246728	0.5609620704246728	0.5609620704246728	0.5609620704246728
0	79	0.05	0.05	0.05	0.05
0	69	0.27696684355888035	0.27696684355888035	0.27696684355888035	0.27696684355888035
0	87	0.702627235872769	0.702627235872769	0.702627235872769	0.702627235872769
0	46	0.2945041197040527	0.2945041197040527	0.2945041197040527	0.2945041197040527
0	18	0.6260696870003076	0.6260696870003076	0.6260696870003076	0.6260696870003076
0	20	0.3875861613165955	0.3875861613165955	0.3875861613165955	0.3875861613165955
0	94	0.27696684355888035	0.27696684355888035	0.27696684355888035	0.27696684355888035
0	16	0.2662468038724167	0.2662468038724167	0.2662468038724167	0.2662468038724167
0	36	0.8072582902639711	0.8072582902639711	0.8072582902639711	0.8072582902639711
0	14	0.37634355070229153	0.37634355070229153	0.37634355070229153	0.37634355070229153
0	34	0.2563898769620686	0.2563898769620686	0.2563898769620686	0.2563898769620686
0	9	0.534408383227219	0.534408383227219	0.534408383227219	0.534408383227219
0	28	0.27696684355888035	0.27696684355888035	0.27696684355888035	0.27696684355888035
0	68	0.05	0.05	0.05	0.05
0	98	0.6322238511379074	0.6322238511379074	0.6322238511379074	0.6322238511379074
0	93	0.4792425206416423	0.4792425206416423	0.4792425206416423	0.4792425206416423
0	30	0.4413865057873341	0.4413865057873341	0.4413865057873341	0.4413865057873341
0	97	0.37454198782796927	0.37454198782796927	0.37454198782796927	0.37454198782796927
0	55	0.32281329193679076	0.32281329193679076	0.32281329193679076	0.32281329193679076
0	65	0.37634355070229153	0.37634355070229153	0.37634355070229153	0.37634355070229153
0	50	0.2563898769620686	0.2563898769620686	0.2563898769620686	0.2563898769620686
0	8	0.24661379610375675	0.24661379610375675	0.24661379610375675	0.24661379610375675
0	42	0.3205134031707353	0.3205134031707353	0.3205134031707353	0.3205134031707353
0	2	0.05	0.05	0.05	0.05
87	4385	0.014642196780887184	None	0.0	0.014642196780887184
87	4345	0.014520258497943075	None	0.018143961292250727	0.014520258497943075
87	4373	0.019508274669523144	None	0.0	0.019508274669523144
87	4343	0.0100896208185383	None	0.0	0.0100896208185383
87	4411	8.00718123542053e-05	None	0.0	8.00718123542053e-05
87	4240	0.012482212644844894	None	0.0	0.012482212644844894
87	4450	0.025142746619081065	None	0.0	0.025142746619081065
87	4441	0.01770061681248176	None	0.0	0.01770061681248176
87	4433	0.0191509657326274	None	0.021414064581964067	0.0191509657326274
87	4279	0.015601216202631343	None	0.0	0.015601216202631343
87	4355	0.02060331321245152	None	0.0	0.02060331321245152
87	4283	0.01663282172961987	None	0.0	0.01663282172961987
87	4416	0.01923110727701248	None	0.0	0.01923110727701248
87	4367	0.0300892495041697	None	0.0	0.0300892495041697
87	4312	0.011032429717116134	None	0.0	0.011032429717116134
87	4099	0.023609998449854706	None	0.0	0.023609998449854706
87	4408	0.019775545486906302	None	0.0	0.019775545486906302
87	4326	0.021606888923553447	None	0.0	0.021606888923553447
87	4448	0.007942883156472869	None	0.0	0.007942883156472869
87	4267	0.02365450090375898	None	0.0	0.02365450090375898
87	4357	0.019899304410914788	None	0.0	0.019899304410914788
87	4012	0.020720220690892105	None	0.0	0.020720220690892105
87	4159	0.012594133995564782	None	0.0	0.012594133995564782
87	4226	0.021636084402324746	None	0.0	0.021636084402324746
87	4428	0.01799090529178482	None	0.0	0.01799090529178482
87	4261	0.024036534837844244	None	0.0	0.024036534837844244
87	4285	0.005536420963942876	None	0.0	0.005536420963942876
87	4209	0.019769089109872393	None	0.0	0.019769089109872393
87	4363	0.011748164672030856	None	0.0	0.011748164672030856
87	4291	0.019274569020638798	None	0.0	0.019274569020638798
87	4147	0.007827849710735923	None	0.0	0.007827849710735923
87	4415	0.017513778919920557	None	0.0	0.017513778919920557
87	4365	0.03277352753545655	None	0.0	0.03277352753545655
87	4275	0.017627626082064876	None	0.0	0.017627626082064876
87	4340	0.02022714172117185	None	0.0	0.02022714172117185
87	4412	0.006782937026311711	None	0.0	0.006782937026311711
87	4225	0.02446896734397029	None	0.0	0.02446896734397029
87	4206	0.012245750761468907	None	0.0	0.012245750761468907
87	4287	0.013277240172003891	None	0.0	0.013277240172003891
87	4347	0.016422930327822455	None	0.0	0.016422930327822455
87	4442	0.02449981734641754	None	0.026300007513884817	0.02449981734641754
87	4208	0.03283617121834697	None	0.0	0.03283617121834697
87	3790	0.02299645414880919	None	0.0	0.02299645414880919
87	4436	-0.00014725667997772881	None	0.0	-0.00014725667997772881
87	4127	0.01800883725728679	None	0.0	0.01800883725728679
87	4430	0.024197461769909317	None	0.0	0.024197461769909317
87	4086	0.014651706281484546	None	0.0	0.014651706281484546
87	4431	0.01884700990951972	None	0.0	0.01884700990951972
87	4075	0.017158938129333105	None	0.0	0.017158938129333105
87	3907	0.023377526758037108	None	0.0	0.023377526758037108
87	4377	0.016230066781066782	None	0.0	0.016230066781066782
87	4230	0.009973597759378497	None	0.0	0.009973597759378497
87	4084	0.023315906946526133	None	0.0	0.023315906946526133
87	4304	0.024048480954881594	None	0.0	0.024048480954881594
87	4437	0.02210553365212174	None	0.0	0.02210553365212174
87	4360	0.016879875133814323	None	0.018143961292250727	0.016879875133814323
87	4427	0.015144856209951983	None	0.0	0.015144856209951983
87	4399	0.020315014656029	None	0.0	0.020315014656029
87	4359	0.02128079911933072	None	0.0	0.02128079911933072
87	4091	0.01856155631157167	None	0.0	0.01856155631157167
87	3873	0.010466052832051525	None	0.0	0.010466052832051525
87	4387	0.01852071744576168	None	0.0	0.01852071744576168
87	4265	0.017724157069759435	None	0.0	0.017724157069759435
87	4405	0.011002586284599644	None	0.0	0.011002586284599644
87	4004	0.02380880283172537	None	0.0	0.02380880283172537
87	4315	0.018583205783202165	None	0.0	0.018583205783202165
87	4372	0.012693518933226853	None	0.0	0.012693518933226853
87	4420	0.021264369385284723	None	0.0	0.021264369385284723
87	4244	0.01915031737778256	None	0.0	0.01915031737778256
87	4155	0.016193816683364018	None	0.0	0.016193816683364018
87	4157	0.015529304629893596	None	0.0	0.015529304629893596
87	4424	0.0013926586574701803	None	0.0	0.0013926586574701803
87	4351	0.0035859138989039136	None	0.0	0.0035859138989039136
87	4348	0.025179678987220587	None	0.0	0.025179678987220587
87	4422	0.02851187389586631	None	0.0	0.02851187389586631
87	4298	0.02104878797822644	None	0.0	0.02104878797822644
87	4194	0.016696098708057515	None	0.0	0.016696098708057515
87	4390	0.02287515741599396	None	0.021414064581964067	0.02287515741599396
87	4024	0.006479678669135155	None	0.0	0.006479678669135155
87	4316	0.01846582785831352	None	0.0	0.01846582785831352
87	4161	0.020823175751963994	None	0.0	0.020823175751963994
87	4354	-0.0002728576711821326	None	0.0	-0.0002728576711821326
87	4421	0.012546027117137967	None	0.0	0.012546027117137967
87	4404	0.021022583766152743	None	0.0	0.021022583766152743
87	4262	0.021001676847173325	None	0.0	0.021001676847173325
87	4281	0.022016776252020354	None	0.0	0.022016776252020354
87	3824	0.010136836543895713	None	0.0	0.010136836543895713
87	4229	0.00651452517376369	None	0.0	0.00651452517376369
87	4116	0.025170596906726926	None	0.0	0.025170596906726926
87	4417	0.019043632674672368	None	0.0	0.019043632674672368
87	4284	0.02280144092522087	None	0.0	0.02280144092522087
87	4170	0.012224194738097986	None	0.0	0.012224194738097986
87	4307	0.017965500345059858	None	0.0	0.017965500345059858
87	4227	0.016095472848943096	None	0.0	0.016095472848943096
87	4083	0.021718779006296277	None	0.0	0.021718779006296277
87	4419	0.02356247625487832	None	0.026300007513884817	0.02356247625487832
87	4369	0.006812487241785939	None	0.0	0.006812487241785939
87	4001	0.006205582786666588	None	0.0	0.006205582786666588
87	4253	0.01723061595959023	None	0.0	0.01723061595959023
87	4113	0.012567284599793876	None	0.0	0.012567284599793876
51	2480	None	None	0.4300783173940477	None
51	2598	1.89542862578649e-06	None	0.1711366420964812	1.89542862578649e-06
51	2601	8.705938895138001e-08	None	0.45092565664926665	8.705938895138001e-08
51	2579	-3.754507629931428e-09	None	0.3180157412629563	-3.754507629931428e-09
51	2584	0.0013373633629107035	None	0.22187078079251962	0.0013373633629107035
51	2560	0.00017210150565165008	None	0.47537654374116933	0.00017210150565165008
51	2629	0.0011587790775269423	None	0.3042680133072665	0.0011587790775269423
51	2554	-2.064337899725685e-08	None	0.2518233727778259	-2.064337899725685e-08
51	2576	0.0011284060490515408	None	0.23323123833302412	0.0011284060490515408
51	2372	None	None	0.3816513242287548	None
51	2602	-1.8782898025710543e-06	None	0.19128580488160873	-1.8782898025710543e-06
51	2615	-3.2224340554385394e-05	None	0.3966832735350601	-3.2224340554385394e-05
51	2556	0.00032860325860558417	None	0.30331524187890796	0.00032860325860558417
51	2559	4.9938124542410975e-08	None	0.4180425088417922	4.9938124542410975e-08
51	2520	None	None	0.3263585068892988	None
51	2592	-0.1	None	0.34419299297852574	-0.1
51	2566	-2.867356458327905e-07	None	0.2541680063340549	-2.867356458327905e-07
51	2621	8.563657162284759e-05	None	0.23783322792741474	8.563657162284759e-05
51	2625	0.0016106207550172186	None	0.22187078079251962	0.0016106207550172186
51	2622	-1.2024191116034797e-05	None	0.2948128133092011	-1.2024191116034797e-05
51	2631	-0.1	None	0.4300783173940477	-0.1
51	2645	-2.8172240166012017e-05	None	0.35051692552415714	-2.8172240166012017e-05
51	2597	-9.958535120356888e-11	None	0.3369187672210064	-9.958535120356888e-11
51	2628	-7.733748427462552e-05	None	0.25832199848149967	-7.733748427462552e-05
51	2552	1.2630481222836384e-07	None	0.4820648625494203	1.2630481222836384e-07
51	2571	-8.737064865387393e-07	None	0.2646156224558992	-8.737064865387393e-07
51	2508	None	None	0.3369187672210064	None
51	2529	None	None	0.413226522571135	None
51	2585	-1.3020822664359723e-06	None	0.44685771274282465	-1.3020822664359723e-06
51	2581	None	None	0.2989320359955019	None
51	2607	2.155603708638795e-09	None	0.27873412329052855	2.155603708638795e-09
51	2646	1.5604304814765147e-09	None	0.2775367833199428	1.5604304814765147e-09
51	2482	None	None	0.33216732909350893	None
51	2534	None	None	0.2856366690234279	None
51	2635	0.0016700006487778308	None	0.25329499488903334	0.0016700006487778308
51	2608	-1.4031759098614114e-07	None	0.5749549383295651	-1.4031759098614114e-07
51	2596	7.389391850313443e-09	None	0.3330608414084442	7.389391850313443e-09
51	2613	0.0008909245711652929	None	0.23783322792741474	0.0008909245711652929
51	2516	None	None	0.27750431150761506	None
51	2553	4.8455543812481425e-09	None	0.3369187672210064	4.8455543812481425e-09
51	2518	None	None	0.351535251973619	None
51	2606	-0.1	None	0.41440497405253646	-0.1
51	2531	None	None	0.4247152144530447	None
51	2385	None	None	0.3165832829826294	None
51	2605	-0.1	None	0.48345049897783277	-0.1
51	2636	1.7719745781195654e-08	None	0.34881903590327185	1.7719745781195654e-08
51	2587	7.683819078381023e-06	None	0.31141099273417416	7.683819078381023e-06
51	2639	None	None	0.28768373514378226	None
51	2557	5.675509669775248e-09	None	0.4384677378635504	5.675509669775248e-09
51	2435	None	None	0.3180157412629563	None
51	2291	None	None	0.29163961448487424	None
51	2594	1.1320319097871355e-05	None	0.4602026406569748	1.1320319097871355e-05
51	2623	-1.2288730369508731e-09	None	0.31940963824260477	-1.2288730369508731e-09
51	2619	0.0008292895021243662	None	0.42739813495070555	0.0008292895021243662
51	2491	None	None	0.22187078079251962	None
51	2611	-6.668756667125015e-05	None	0.29692719524352795	-6.668756667125015e-05
51	2595	-0.1	None	0.34419299297852574	-0.1
51	2589	-2.2493848821112515e-05	None	0.34619958446940075	-2.2493848821112515e-05
51	2637	-5.3054090936492e-10	None	0.34746611631774177	-5.3054090936492e-10
51	2578	0.00019698809856887002	None	0.32974044629583343	0.00019698809856887002
51	2603	0.00023829550852795599	None	0.27477044719757354	0.00023829550852795599
51	2642	0.0006060732678527693	None	0.37921612493446266	0.0006060732678527693
51	2580	0.003124702100536374	None	0.27378844000999036	0.003124702100536374
51	2647	-0.1	None	0.831362133320766	-0.1
51	2569	0.0014537653893732575	None	0.22187078079251962	0.0014537653893732575
51	2649	-2.0557495370605435e-06	None	0.19128580488160873	-2.0557495370605435e-06
51	2561	-4.6096198584865634e-05	None	0.34619958446940075	-4.6096198584865634e-05
51	2563	0.0008451628990153755	None	0.23783322792741474	0.0008451628990153755
51	2627	2.858758989107826e-07	None	0.1711366420964812	2.858758989107826e-07
51	2620	0.002558175036873601	None	0.23783322792741474	0.002558175036873601
51	2512	None	None	0.3874010699423949	None
51	2632	-9.449089526975838e-08	None	0.2317876836994341	-9.449089526975838e-08
51	2564	-0.1	None	0.4757272930106938	-0.1
51	2616	1.26178939413225e-07	None	0.45092565664926665	1.26178939413225e-07
51	2509	None	None	0.2646156224558992	None
51	2609	-0.00012877738716013468	None	0.37835057165905467	-0.00012877738716013468
51	2500	None	None	0.3027945515368503	None
51	2460	None	None	0.3459795615476847	None
51	2122	None	None	0.41106166143679335	None
51	2648	-5.554498608063238e-06	None	0.4455228604940392	-5.554498608063238e-06
51	2644	-3.500874478566977e-05	None	0.36790602967784514	-3.500874478566977e-05
51	2574	7.381572096691585e-09	None	0.4384677378635504	7.381572096691585e-09
51	2203	None	None	0.37296465410668067	None
51	2547	None	None	0.27134563309125115	None
51	2493	None	None	0.4690004476407249	None
51	2643	-4.270878898552732e-09	None	0.27068155839788066	-4.270878898552732e-09
51	2519	None	None	0.38730402866893193	None
51	2586	-1.6318080159263833e-07	None	0.2646156224558992	-1.6318080159263833e-07
51	2549	None	None	0.3511200104687204	None
51	2634	-0.00022342552760255862	None	0.2806049266400343	-0.00022342552760255862
51	2630	0.0007078693400653616	None	0.22187078079251962	0.0007078693400653616
51	2638	1.933686638234948e-08	None	0.36692168951705495	1.933686638234948e-08
51	2349	None	None	0.48356354732602325	None
51	2591	-0.1	None	0.3310196066313714	-0.1
51	2573	1.5447178850647904e-07	None	0.4820648625494203	1.5447178850647904e-07
51	2618	-6.400155492233073e-05	None	0.49730256083770535	-6.400155492233073e-05
51	2572	3.259567072278532e-07	None	0.1711366420964812	3.259567072278532e-07
51	2583	7.046258424700561e-05	None	0.33859214795692727	7.046258424700561e-05
51	2650	-5.536328115675703e-05	None	0.29692719524352795	-5.536328115675703e-05
[truncated: 13,001 more rows]
