# Supplementary material for: Constrained by Design: Influence of Genetic Encodings on Evolved Traits of Robots
Source: Front Robot AI. 2021 Jun 15;8:672379. doi: 10.3389/frobt.2021.672379 (PMC8239187; doi:10.3389/frobt.2021.672379)
Supplement: Supplementary file 1 [file DataSheet3.ZIP › plasticodingrep_plane_3_all_measures.tsv]

robot_id	velocity	displacement_velocity	displacement_velocity_hill	head_balance	contacts	branching	branching_modules_count	limbs	extremities	length_of_limbs	extensiveness	coverage	joints	hinge_count	active_hinges_count	brick_count	touch_sensor_count	brick_sensor_count	proportion	width	height	size	absolute_size	sensors	symmetry	avg_period	dev_period	avg_phase_offset	dev_phase_offset	avg_amplitude	dev_amplitude	avg_intra_dev_params	avg_inter_dev_params	sensors_reach	recurrence	synaptic_reception
4373	0.13883806911973465	0.04496100233195947	0.029962055920535507	0.5805539236706858	None	0	0	0.06666666666666667	1	1.0	20	1.0	0.7	15	14	6	0	0	0.045454545454545456	1	22	1.4666666666666666	22	0.0	0	0.40494022980505917	0.6998888340373128	0.3275251306937261	0.8044529304720156	0.8037849971367571	0.9731873505843975	0.8888511919948633	0.87554956580615	0	0	0.0
2773	None	None	None	None	None	0.5	2	0.7	7	0.3333333333333333	4	0.5	0.25	9	3	4	0	0	0.5714285714285714	4	7	0.9333333333333333	14	0.0	0.4	0.5130123601611908	0.8844736852413129	0.7453147866537916	0.9518692225135673	0.697263042887329	0.9645384042860558	0.899837243514328	0.9412766613119039	0	0	0.0
4104	0.14225140119243004	0.03858535011516094	0.03827164109101702	0.6298009210021709	None	0	0	0.0625	1	1.0	22	1.0	0.7272727272727273	17	16	6	0	0	0.041666666666666664	1	24	1.6	24	0.0	0	0.4094678013315975	0.7361668460848112	0.3275251306937261	0.8421210643443449	0.8037849971367571	0.8572168482751822	0.8888511919948633	0.817206244214641	0	0	0.0
4	None	None	None	None	None	0	0	1.0	1	0	0	1.0	0	1	0	0	1	0	0.5	2	1	0.13333333333333333	2	0.3333333333333333	0	0	0	0	0	0	0	0	0	0	0	0
7051	0.12892825489538826	0.028255838475686704	0.020897792268240255	0.7481927417576887	None	0	0	0.05263157894736842	1	1.0	26	1.0	0.7692307692307693	21	20	6	0	0	0.03571428571428571	1	28	1.8666666666666667	28	0.0	0	0.40494022980505917	0.6994122136859908	0.3275251306937261	0.9298443442724839	0.8037849971367571	0.9638587597214563	0.9351918433081436	0.9035613649661047	0	0	0.0
1702	None	None	None	None	None	0.4	2	0.5833333333333334	7	0.4375	7	0.42857142857142855	0.1875	4	3	13	3	0	0.8571428571428571	6	7	1.2	18	0.10344827586206896	0.26666666666666666	0.5337708833346102	0.9654434014629675	0.9475526550651457	0.8516925247959206	0.17347038565354395	0.6591141187838058	0.9660073384131914	0.8712913692449507	0.5	0.75	0.049530354229672544
131	None	None	None	None	None	0.3333333333333333	1	0.5	4	0.6666666666666666	6	0.4583333333333333	0.5555555555555556	7	5	3	1	0	0.375	3	8	0.7333333333333333	11	0.125	0.6666666666666666	0.664664762933706	0.9266467357513121	0.864363063967842	0.8993056460556544	0.42998826356128195	0.9705080319306418	0.9433640629199724	0.9393369868034473	1.0	0	0.0
4445	0.12879219726197388	0.025693110515157696	0.02520177448888009	0.6309494298731475	None	0	0	0.0625	1	1.0	22	1.0	0.7272727272727273	17	16	6	0	0	0.041666666666666664	1	24	1.6	24	0.0	0	0.4094678013315975	0.7189413326301801	0.3275251306937261	0.8312896523736555	0.8037849971367571	0.8613029810024609	0.8888511919948633	0.8105193950880941	0	0	0.0
1977	None	None	None	None	None	0	0	1.0	1	0	0	1.0	0	1	0	0	1	0	0.5	2	1	0.13333333333333333	2	0.3333333333333333	0	0	0	0	0	0	0	0	0	0	0	0
784	None	None	None	None	None	0.25	1	0.5	5	0.5833333333333334	7	0.3333333333333333	0.4166666666666667	9	5	4	3	0	0.8571428571428571	7	6	0.9333333333333333	14	0.375	0.2	0.3486316018049992	0.8907514324291317	0.30661878803373577	0.9541073428162663	0.5940488095561911	0.8731756764449204	0.6376013161742492	0.9132581049052677	0.1111111111111111	0	0.0
4512	0.15623323053651209	0.0667593536640914	0.06399181589711846	0.6467324833556778	None	0	0	0.07142857142857142	1	1.0	19	1.0	0.6842105263157895	14	13	6	0	0	0.047619047619047616	1	21	1.4	21	0.0	0	0.4094678013315975	0.9458808894718544	0.3275251306937261	0.9682554641689279	0.8037849971367571	0.9558746209233077	0.955656342901807	0.9576331583744563	0	0	0.0
6386	0.12598332754761302	0.047758931613943775	0.04471249452788083	0.6361168285478461	None	0	0	0.058823529411764705	1	1.0	23	1.0	0.7391304347826086	18	17	6	0	0	0.04	1	25	1.6666666666666667	25	0.0	0	0.40494022980505917	0.7006051719823473	0.3275251306937261	0.9374608609409719	0.8037849971367571	0.9635479661681494	0.9351918433081436	0.9069876239232258	0	0	0.0
3813	0.11137633689052483	0.01776466088561408	0.017708056181527418	0.6459828182006762	None	0	0	0.07142857142857142	1	1.0	19	1.0	0.6842105263157895	14	13	6	0	0	0.047619047619047616	1	21	1.4	21	0.0	0	0.7201581661608045	0.8025914966654547	0.20237796309428058	0.9325984110682601	0.7311646739329112	0.8938747721621613	0.9218095474136172	0.8863116342360972	0	0	0.0
3266	0.0072453330615898995	0.004965478523347229	0.004954370347758828	0.987197000735702	None	0.5	2	0.6	6	0.46153846153846156	6	0.5	0.23076923076923078	4	3	10	3	0	0.8333333333333334	5	6	1.0	15	0.13043478260869565	0.16666666666666666	0.7843513108240069	0.9616406233625682	0.9475526550651457	0.7033562408029176	0.22850142033112011	0.9559411738372828	0.9691327343764111	0.9158599930709942	0.75	0.75	0.2539343063414581
5661	0.1448731516906061	0.062090374139801716	0.06060560153692892	0.665230091097266	None	0	0	0.05555555555555555	1	1.0	24	1.0	0.75	19	18	6	0	0	0.038461538461538464	1	26	1.7333333333333334	26	0.0	0	0.40494022980505917	0.7092194553430697	0.3275251306937261	0.946097792254025	0.8037849971367571	0.9605638046222444	0.9351918433081436	0.9102372884802216	0	0	0.0
7224	0.08915352524113959	0.024834673608702163	0.02482946137575484	0.6240344255014834	None	0	0	0.05555555555555555	1	1.0	25	1.0	0.76	20	19	6	0	0	0.037037037037037035	1	27	1.8	27	0.0	0	0.40494022980505917	0.7007635671645472	0.3275251306937261	0.9337211097113454	0.8037849971367571	0.9657162216612636	0.9351918433081436	0.9070509280914296	0	0	0.0
4161	0.09844365202687007	0.013934902143162118	0.012638633373193693	0.8385315507792699	None	0	0	0.07692307692307693	1	1.0	17	1.0	0.7058823529411765	13	12	5	0	0	0.05263157894736842	1	19	1.2666666666666666	19	0.0	0	0.4094678013315975	0.8912145899326476	0.12005921120079326	0.8630590664624072	0.9093054317585446	0.9622727049428477	0.968156611012018	0.9163955873862161	0	0	0.0
5138	0.13830938054026876	0.02594102771488549	0.025715616270862995	0.586311034614753	None	0	0	0.0625	1	1.0	22	1.0	0.7272727272727273	17	16	6	0	0	0.041666666666666664	1	24	1.6	24	0.0	0	0.40494022980505917	0.7729787051074734	0.3275251306937261	0.8616774878355291	0.8037849971367571	0.9684064006589839	0.8888511919948633	0.8965129269714809	0	0	0.0
2140	None	None	None	None	None	0	0	0.6666666666666666	2	0.5	1	0.6666666666666666	0	2	0	1	1	0	0.6666666666666666	3	2	0.26666666666666666	4	0.25	0.6666666666666666	0	0	0	0	0	0	0	0	0	0	0
4456	0.14132675443164608	0.0053747709009749674	0.005352967480122922	0.7653421129178815	None	0	0	0.0625	1	1.0	22	1.0	0.7272727272727273	17	16	6	0	0	0.041666666666666664	1	24	1.6	24	0.0	0	0.5701202665366168	0.7827138412879854	0.5027149072916963	0.8951878204137037	0.6607269374910341	0.9104715006298821	0.8846039680546167	0.8716104636985234	0	0	0.0
7473	0.14878700998783514	0.030302886906398298	-0.011578811925384336	0.6216347780954273	None	0	0	0.0625	1	1.0	22	1.0	0.7727272727272727	18	17	5	0	0	0.041666666666666664	1	24	1.6	24	0.0	0	0.40494022980505917	0.6997397593655699	0.3275251306937261	0.926280291512509	0.8037849971367571	0.9649287062814055	0.9351918433081436	0.9029591798481447	0	0	0.0
6934	0.172570537793784	0.03419701418427353	0.034185800266197795	0.6097099711055199	None	0	0	0.0625	1	1.0	21	1.0	0.7619047619047619	17	16	5	0	0	0.043478260869565216	1	23	1.5333333333333334	23	0.0	0	0.40494022980505917	0.6967947164714643	0.3275251306937261	0.930921354891635	0.8037849971367571	0.9618350849128123	0.9351918433081436	0.9020293189780957	0	0	0.0
1051	None	None	None	None	None	0	0	0.5	3	0.3333333333333333	2	0.6666666666666666	0.16666666666666666	4	1	3	2	0	0.75	4	3	0.5333333333333333	8	0.2857142857142857	0.8	0.6321162787878732	0.8844758207945369	0.4633974055125113	0.8971886865680466	0.208106258790888	0.964826223087558	0.8553117861071661	0.9244574602128943	0.625	0.75	0.0
5181	0.1266921847822604	0.021288830185739425	0.0143697249888189	0.8011012993644722	None	0	0	0.05555555555555555	1	1.0	25	1.0	0.72	19	18	7	0	0	0.037037037037037035	1	27	1.8	27	0.0	0	0.4094678013315975	0.7479370633317419	0.3275251306937261	0.8703388169241455	0.8037849971367571	0.8886400203108884	0.8888511919948633	0.8441593610025112	0	0	0.0
3494	0.10796959526750655	0.017723284022503324	0.005104317150776841	0.6281285987739952	None	0	0	0.07142857142857142	1	1.0	19	1.0	0.6842105263157895	14	13	6	0	0	0.047619047619047616	1	21	1.4	21	0.0	0	0.7201581661608045	0.8546971622106836	0.20237796309428058	0.9091948287006469	0.7311646739329112	0.9394919375840063	0.9218095474136172	0.9065972596867471	0	0	0.0
1106	None	None	None	None	None	0	0	0.8	4	0.2	1	0.7777777777777778	0.2	4	1	2	2	0	1.0	3	3	0.4666666666666667	7	0.4	1.0	0.8177368833382289	0.819890240369071	0.6132378745829872	0.9214136146999097	0.10451207279615116	0.9706540610866411	0.931950374827564	0.9235821554555099	0.625	0.75	0.0
1741	None	None	None	None	None	0	0	0.75	3	0.5	2	0.5	0.5	5	2	0	1	0	0.75	4	3	0.4	6	1.0	1.0	0.7617129069986741	0.8040084715695055	0.7087153109109183	0.9104751944748553	0.6096669680612221	0.9600599012320167	0.8404366505693215	0.9091693601787282	1.0	0.4	0.0
5350	0.11345492943845419	0.040516934798762734	0.03595678067025657	0.6342794776325028	None	0	0	0.06666666666666667	1	1.0	20	1.0	0.7	15	14	6	1	0	0.045454545454545456	1	22	1.4666666666666666	22	0.06666666666666667	0	0.4094678013315975	0.7030117921629404	0.3275251306937261	0.8297771695584168	0.8037849971367571	0.9086454630700633	0.8888511919948633	0.8293431293137193	1.0	0.3333333333333333	0.0
3302	0.006899091491674676	0.005011881564205876	0.005011405328053029	0.9788318683512797	None	0.3333333333333333	1	0.5555555555555556	5	0.36363636363636365	4	0.5416666666666666	0.18181818181818182	2	2	10	2	0	0.6666666666666666	6	4	0.8666666666666667	13	0.08333333333333333	0.2222222222222222	0.9495144543478957	0.6235997012089411	1.0	0.5	0.2205718458280952	0.5490223307497236	0.9725597645088887	0.5581997252531166	0.75	1.0	0.0
1780	None	None	None	None	None	0.3333333333333333	1	0.5555555555555556	5	0.5454545454545454	6	0.8666666666666667	0.2727272727272727	6	3	6	3	0	0.6	3	5	0.8666666666666667	13	0.23076923076923078	0.8888888888888888	0.6494994661845055	0.8741550153490507	0.7540438642498533	0.8802330277996665	0.8608251292323026	0.9724441716715889	0.8949939092241428	0.9240586859721962	0.3333333333333333	0.16666666666666666	0.0
6925	0.10671815231161424	0.019222235321495584	0.01907501058170679	0.5463480863553175	None	0	0	0.05555555555555555	1	1.0	25	1.0	0.76	20	19	6	0	0	0.037037037037037035	1	27	1.8	27	0.0	0	0.40494022980505917	0.6964208213873987	0.3275251306937261	0.9375464012223669	0.8037849971367571	0.9626397945258751	0.9351918433081436	0.9057440158203277	0	0	0.0
4933	0.1558692358627816	0.009823101806176232	4.23805969336627e-05	0.7850395269956378	None	0	0	0.05555555555555555	1	1.0	24	1.0	0.7083333333333334	18	17	7	0	0	0.038461538461538464	1	26	1.7333333333333334	26	0.0	0	0.40494022980505917	0.8604965910392042	0.42869190965670123	0.9145325339289022	0.28888617265684885	0.972988462852895	0.8846039680546167	0.9302975278940795	0	0	0.0
994	None	None	None	None	None	0	0	0.8	4	0.0	0	0.7777777777777778	0	4	0	2	0	0	1.0	3	3	0.4666666666666667	7	0.0	1.0	0	0	0	0	0	0	0	0	0	0	0
3882	0.10162040023055677	0.019190312355740903	0.01917861227781221	0.6059380496951235	None	0	0	0.07142857142857142	1	1.0	18	1.0	0.6666666666666666	13	12	6	2	0	0.05	1	20	1.3333333333333333	20	0.13333333333333333	0	0.7201581661608045	0.8536775979553314	0.20237796309428058	0.8844159519793581	0.7311646739329112	0.9297947710937697	0.9218095474136172	0.8935383030902885	0.5384615384615384	0.5384615384615384	0.0
1542	None	None	None	None	None	0	0	0.6	3	0.4	2	0.5833333333333334	0.2	1	1	5	0	0	0.75	4	3	0.4666666666666667	7	0.0	0	1.0	0.5	0.12359167534414628	0.5	0.2745402965983648	0.5	0.9786599611276898	0.5	0	0	0.0
6211	0.12171415074738956	0.002845734120532359	-0.0018957665349862982	0.6608509566945437	None	0	0	0.0625	1	1.0	22	1.0	0.7272727272727273	17	16	6	0	0	0.041666666666666664	1	24	1.6	24	0.0	0	0.40494022980505917	0.8584291732847221	0.7072446483972882	0.9505084461798206	0.28888617265684885	0.9622298763485901	0.9351918433081436	0.934934256223184	0	0	0.0
6782	0.1191544435316727	0.06154607988817597	0.04878623919185908	0.6509287430553339	None	0	0	0.0625	1	1.0	21	1.0	0.7142857142857143	16	15	6	0	0	0.043478260869565216	1	23	1.5333333333333334	23	0.0	0	0.40494022980505917	0.7002909247150012	0.3275251306937261	0.9413011745177564	0.8037849971367571	0.9605153851971915	0.9351918433081436	0.9065055698411648	0	0	0.0
6354	0.145324084993557	0.013160380715695232	0.009643528451175115	0.675855469414355	None	0	0	0.05263157894736842	1	1.0	26	1.0	0.7692307692307693	21	20	6	0	0	0.03571428571428571	1	28	1.8666666666666667	28	0.0	0	0.40494022980505917	0.8672789567049998	0.7072446483972882	0.9418168560932956	0.28888617265684885	0.9587694747682544	0.9351918433081436	0.9310286830864999	0	0	0.0
773	None	None	None	None	None	0	0	0.5	2	0.6666666666666666	2	0.625	0.6666666666666666	3	2	1	0	0	0.5	4	2	0.3333333333333333	5	0.0	0	0.7774741010763826	0.8527257527685892	0.4847787270064955	0.8544867084786286	0.6129382180273726	0.8200407414814647	0.768168088332489	0.8430368389127906	0	0	0.0
1161	None	None	None	None	None	0.5	1	0.6666666666666666	4	0.5714285714285714	4	0.375	0.42857142857142855	4	3	4	0	0	0.6666666666666666	6	4	0.6	9	0.0	0.6666666666666666	0.571392747313033	0.9065166281338961	0.1639091887198262	0.8257262599442382	0.5813539365515672	0.9472777717886851	0.8773006790706995	0.9036689461475104	0	0	0.0
3923	0.10913483267468686	0.009304835187534626	0.009297395310912898	0.6312079686818468	None	0	0	0.07142857142857142	1	1.0	19	1.0	0.6842105263157895	14	13	6	0	0	0.047619047619047616	1	21	1.4	21	0.0	0	0.7201581661608045	0.8025914966654547	0.20237796309428058	0.9325984110682601	0.7311646739329112	0.8938747721621613	0.9218095474136172	0.8863116342360972	0	0	0.0
4479	0.11674517270040835	0.012078588365059305	0.010216576397455315	0.6223790770629749	None	0	0	0.07142857142857142	1	1.0	19	1.0	0.6842105263157895	14	13	6	0	0	0.047619047619047616	1	21	1.4	21	0.0	0	0.4094678013315975	0.6913435317132257	0.3275251306937261	0.8363149996507341	0.8037849971367571	0.7584579798681873	0.8888511919948633	0.7674386460941546	0	0	0.0
6722	0.1767069900497697	0.011537172026479242	-0.005501574769971356	0.6735421711711269	None	0	0	0.058823529411764705	1	1.0	23	1.0	0.782608695652174	19	18	5	0	0	0.04	1	25	1.6666666666666667	25	0.0	0	0.40494022980505917	0.6880163670442414	0.3275251306937261	0.7953951274750689	0.8037849971367571	0.9647791110995143	0.8888511919948633	0.8605213268183995	0	0	0.0
6588	0.13711507258915961	0.04727892618476075	0.041487392575329796	0.6528091192845609	None	0	0	0.05555555555555555	1	1.0	25	1.0	0.76	20	19	6	0	0	0.037037037037037035	1	27	1.8	27	0.0	0	0.40494022980505917	0.7214927416286105	0.3275251306937261	0.9454293230999584	0.8037849971367571	0.9516689585350279	0.9351918433081436	0.9056283200022062	0	0	0.0
4918	0.1320276485151803	0.0077396889973872654	0.0027582669003991455	0.6900051438991354	None	0	0	0.06666666666666667	1	1.0	20	1.0	0.7	15	14	6	0	0	0.045454545454545456	1	22	1.4666666666666666	22	0.0	0	0.4094678013315975	0.9421123648342251	0.3275251306937261	0.9711513244176045	0.8037849971367571	0.9573888576643365	0.955656342901807	0.9584881236008131	0	0	0.0
7145	0.19952795492401626	0.07174176756459134	0.06995807998622923	0.6340710242912537	None	0	0	0.06666666666666667	1	1.0	20	1.0	0.75	16	15	5	0	0	0.045454545454545456	1	22	1.4666666666666666	22	0.0	0	0.40494022980505917	0.6988306850523917	0.3275251306937261	0.9357432063937948	0.8037849971367571	0.9644101332976515	0.9351918433081436	0.9066342946522068	0	0	0.0
100	None	None	None	None	None	0	0	0.6	3	0.2	1	0.5833333333333334	0.2	3	1	3	3	0	0.75	3	4	0.4666666666666667	7	0.375	0.5	0.9030386735997551	0.576506168976675	0.29369230629015197	0.647482229131503	0.5354994940020881	0.6219984730549842	0.92450808315174	0.615736895721676	0.3333333333333333	0.3333333333333333	0.0
5758	0.13686290681849905	0.04767053999026593	0.047620839414955186	0.6507987041156952	None	0	0	0.0625	1	1.0	22	1.0	0.7272727272727273	17	16	6	0	0	0.041666666666666664	1	24	1.6	24	0.0	0	0.40494022980505917	0.7129592670383094	0.3275251306937261	0.9494502259397749	0.8037849971367571	0.9631470403309904	0.9351918433081436	0.9144064301148289	0	0	0.0
3090	0.004730731829311946	0.0011417414704690495	0.0011411141284600977	0.9662865997811155	None	0	0	0.5714285714285714	4	0.5	4	0.8333333333333334	0.375	3	3	6	2	0	0.3333333333333333	2	6	0.6666666666666666	10	0.125	0.75	0.7617129069986741	0.7029879118270567	0.7087153109109183	0.7208396597672636	0.7388424487375496	0.9121456557445071	0.7559641026693402	0.7995427345377414	0.6666666666666666	0.6666666666666666	0.0
4098	0.11240585999121662	0.01983045042049675	0.01966478571880954	0.658123429215047	None	0	0	0.07142857142857142	1	1.0	19	1.0	0.6842105263157895	14	13	6	0	0	0.047619047619047616	1	21	1.4	21	0.0	0	0.7201581661608045	0.8025914966654547	0.20237796309428058	0.9325984110682601	0.7311646739329112	0.8938747721621613	0.9218095474136172	0.8863116342360972	0	0	0.0
6638	0.1632941861213592	0.043788984543554184	0.02257902972772624	0.707889926465277	None	0	0	0.058823529411764705	1	1.0	23	1.0	0.8260869565217391	20	19	4	0	0	0.04	1	25	1.6666666666666667	25	0.0	0	0.40494022980505917	0.7785990531413219	0.3275251306937261	0.9263152630325816	0.8037849971367571	0.9653073188895447	0.9351918433081436	0.9146373670609058	0	0	0.0
2916	0.002880544425476565	0.001060632474506374	0.0010589409331227906	0.9854538739901475	None	0	0	0.8	4	0.2	1	0.5833333333333334	0.2	4	1	2	0	0	0.75	3	4	0.4666666666666667	7	0.0	0.5	0.7394928832137474	0.9120188740672042	0.6080978611522825	0.9182925979607879	0.4374957310070494	0.9433439637893861	0.7791310223091233	0.9257693118016597	0	0	0.0
3456	0.11878655145809004	0.018603595876702825	-0.0006095967137928944	0.7182814078672709	None	0	0	0.07142857142857142	1	1.0	19	1.0	0.631578947368421	13	12	7	0	0	0.047619047619047616	1	21	1.4	21	0.0	0	0.40494022980505917	0.8455429786226325	0.42869190965670123	0.8924660132978344	0.28888617265684885	0.973186790991923	0.8846039680546167	0.9219620392668779	0	0	0.0
5667	0.14055404721608353	0.0548182342536904	0.05469396043347381	0.6491165718277119	None	0	0	0.0625	1	1.0	22	1.0	0.7272727272727273	17	16	6	0	0	0.041666666666666664	1	24	1.6	24	0.0	0	0.40494022980505917	0.7129592670383094	0.3275251306937261	0.9494502259397749	0.8037849971367571	0.9631470403309904	0.9351918433081436	0.9144064301148289	0	0	0.0
6812	0.13297271257463908	0.057170826560559475	0.05509316597335572	0.6425995519827378	None	0	0	0.0625	1	1.0	22	1.0	0.7272727272727273	17	16	6	0	0	0.041666666666666664	1	24	1.6	24	0.0	0	0.40494022980505917	0.7020492059187807	0.3275251306937261	0.9416184649012044	0.8037849971367571	0.965687056858174	0.9351918433081436	0.9109262785831123	0	0	0.0
572	None	None	None	None	None	0	0	0.6666666666666666	2	0.5	1	1.0	0.5	2	1	1	0	0	0.25	4	1	0.26666666666666666	4	0.0	0.6666666666666666	0.8277176606342085	0.5140249805698772	0.6686590964533423	0.8169848348843923	0.5849350629308058	0.833105337704213	0.8314017378048355	0.741412137630608	0	0	0.0
3500	0.10987376102120343	0.018413479373251027	0.0025869973141919933	0.6026107480083611	None	0	0	0.0625	1	1.0	21	1.0	0.6666666666666666	15	14	7	0	0	0.043478260869565216	1	23	1.5333333333333334	23	0.0	0	0.7201581661608045	0.8184066244957011	0.20237796309428058	0.9014197423275324	0.7311646739329112	0.9081539361474554	0.9218095474136172	0.8811462376608031	0	0	0.0
2294	None	None	None	None	None	0	0	0.25	1	1.0	4	0.5	0.5	3	2	2	1	0	0.75	3	4	0.4	6	0.14285714285714285	0	0.4368819806269764	0.9533095461341726	0.508430290392045	0.9053422544119617	0.6262402126483705	0.7410300949071056	0.8907464691177703	0.8917354320493157	1.0	0.3333333333333333	0.0
1045	None	None	None	None	None	0	0	1.0	1	0	0	1.0	0	0	0	1	0	0	0.5	1	2	0.13333333333333333	2	0.0	0	0	0	0	0	0	0	0	0	0	0	0
7183	0.1908361954942886	0.06416026615987529	0.06281107942493909	0.6437210610072007	None	0	0	0.0625	1	1.0	21	1.0	0.7619047619047619	17	16	5	0	0	0.043478260869565216	1	23	1.5333333333333334	23	0.0	0	0.40494022980505917	0.717998287495604	0.3275251306937261	0.9352199044984745	0.8037849971367571	0.961126963580982	0.9351918433081436	0.9064223957963143	0	0	0.0
4950	0.12007483065431686	0.031704149153231026	0.0314406410475795	0.6324927957971098	None	0	0	0.06666666666666667	1	1.0	20	1.0	0.7	15	14	6	1	0	0.045454545454545456	1	22	1.4666666666666666	22	0.06666666666666667	0	0.4094678013315975	0.7460480637063189	0.3275251306937261	0.830267134742068	0.8037849971367571	0.8898397665232666	0.8888511919948633	0.8298772231141995	1.0	0.4	0.0
2464	None	None	None	None	None	0	0	0.5	2	0.5	2	0.5	0.25	2	1	3	2	0	0.75	4	3	0.4	6	0.2222222222222222	0.6666666666666666	0.6272184197303978	0.9661203901998129	0.41755053505271517	0.9532225889840811	0.1	0.5	0.9046635260384229	0.8929888483470596	0.75	1.0	0.0
2842	0.001089735588599466	5.758557940964984e-05	5.744104323036713e-05	0.996308336993039	None	0	0	1.0	3	0.0	0	0.6666666666666666	0	2	0	1	2	0	0.6666666666666666	2	3	0.26666666666666666	4	0.5	1.0	0	0	0	0	0	0	0	0	0	0	0
5188	0.14099175212708917	0.02546646874350904	0.01258737722734101	0.5908205890115388	None	0	0	0.0625	1	1.0	22	1.0	0.7272727272727273	17	16	6	0	0	0.041666666666666664	1	24	1.6	24	0.0	0	0.40494022980505917	0.6980761939563574	0.3275251306937261	0.7910238674516344	0.8037849971367571	0.9698122628051097	0.8888511919948633	0.8675700917294544	0	0	0.0
1615	None	None	None	None	None	0	0	0.6	3	0.4	2	0.7	0	2	0	4	0	0	0.4	2	5	0.4666666666666667	7	0.0	0	0	0	0	0	0	0	0	0	0	0	0
7285	0.10333060885192064	0.02734368987963793	0.010067788284830062	0.693644206318319	None	0	0	0.05555555555555555	1	1.0	24	1.0	0.75	19	18	6	0	0	0.038461538461538464	1	26	1.7333333333333334	26	0.0	0	0.40494022980505917	0.718285777552841	0.3275251306937261	0.9432366335470821	0.8037849971367571	0.9571384419595279	0.9351918433081436	0.9075536627775819	0	0	0.0
1459	None	None	None	None	None	0.3333333333333333	1	0.5555555555555556	5	0.5454545454545454	6	0.37142857142857144	0.36363636363636365	8	4	4	3	0	0.7142857142857143	7	5	0.8666666666666667	13	0.375	0.2222222222222222	0.3486316018049992	0.8804311369228517	0.298006824247555	0.9607333322980278	0.4552271263398069	0.8550199279667945	0.614841039866304	0.9107469532477426	0.125	0	0.0
1175	None	None	None	None	None	0.25	1	0.7	7	0.3076923076923077	4	0.8333333333333334	0.23076923076923078	9	3	5	0	0	0.5	3	6	1.0	15	0.0	0.9090909090909091	0.43878338684680546	0.8409191877689932	0.8038809996425039	0.8688453652107839	0.19232000499042864	0.9569361463181298	0.9320365014747273	0.9019405498745094	0	0	0.0
4485	0.13039649052734484	0.014366380349436015	0.013650319537311235	0.6630769357457735	None	0	0	0.05555555555555555	1	1.0	24	1.0	0.75	19	18	6	0	0	0.038461538461538464	1	26	1.7333333333333334	26	0.0	0	0.520572543740566	0.7885862827718053	0.53997928108205	0.9085660300660827	0.28888617265684885	0.9678095274989402	0.8846039680546167	0.9120302413858216	0	0	0.0
1212	None	None	None	None	None	0	0	0.5	2	0.6666666666666666	2	0.5555555555555556	0.3333333333333333	1	1	3	0	0	1.0	3	3	0.3333333333333333	5	0.0	0	1.0	0.5	0.20504653491612732	0.5	0.3363050725124034	0.5	0.9701010407029034	0.5	0	0	0.0
2860	0.0013187678900972127	0.00018507368205938928	-0.00014038007574093046	0.9977061034315081	None	0	0	0.5	4	0.5555555555555556	5	0.4583333333333333	0.3333333333333333	7	3	3	1	0	0.6666666666666666	6	4	0.7333333333333333	11	0.16666666666666666	0.2857142857142857	0.8729083387436474	0.954692863131327	0.7388216877097533	0.8865583787603167	0.48482530581764094	0.8850285672079037	0.8907464691177703	0.9154165038475645	1.0	0.2857142857142857	0.0
4345	0.1758285408535624	0.006095278049656868	0.0025315790815008767	0.7145632048270556	None	0	0	0.0625	1	1.0	22	1.0	0.6818181818181818	16	15	7	0	0	0.041666666666666664	1	24	1.6	24	0.0	0	0.7201581661608045	0.830112495801372	0.20237796309428058	0.9008153225187613	0.7311646739329112	0.9121381017257773	0.9218095474136172	0.885365885482341	0	0	0.0
7088	0.11847757351462675	0.03278635016612696	0.028873086263221517	0.7349686494540915	None	0	0	0.05555555555555555	1	1.0	25	1.0	0.76	20	19	6	0	0	0.037037037037037035	1	27	1.8	27	0.0	0	0.40494022980505917	0.6960656251221334	0.3275251306937261	0.9408164998208625	0.8037849971367571	0.9641687282009158	0.9351918433081436	0.9085225805302137	0	0	0.0
4785	0.15965391329644896	0.014039290591957014	0.012711089892416528	0.7686782771183802	None	0	0	0.05	1	1.0	27	1.0	0.7037037037037037	20	19	8	0	0	0.034482758620689655	1	29	1.9333333333333333	29	0.0	0	0.36718333374088175	0.7843348003048306	0.27534548897295064	0.8608664614780751	0.23867612384278383	0.9735964808938871	0.8269040884090898	0.9038167325247868	0	0	0.0
5925	0.10640453505411511	0.01977797964502909	0.012461135985138944	0.5227235808485936	None	0	0	0.05263157894736842	1	1.0	26	1.0	0.7692307692307693	21	20	6	0	0	0.03571428571428571	1	28	1.8666666666666667	28	0.0	0	0.40494022980505917	0.7758173633054039	0.3275251306937261	0.936132833187183	0.8037849971367571	0.9664930707211522	0.9351918433081436	0.9190451236965247	0	0	0.0
2424	None	None	None	None	None	0	0	0.8	4	0.2	1	0.7777777777777778	0.2	4	1	2	2	0	1.0	3	3	0.4666666666666667	7	0.4	1.0	0.8177368833382289	0.752771290639851	0.6132378745829872	0.9214136146999097	0.10213288950164608	0.9708489060116274	0.9490757143120758	0.9137477852622823	0.625	0.75	0.0
2581	0.038534472630314946	0.0017211999434867762	0.0008132890194559757	0.9949953224811694	None	0	0	0.4	4	0.5833333333333334	7	0.3888888888888889	0.5	10	6	3	3	0	1.0	6	6	0.9333333333333333	14	0.5	0	0.5573957366395959	0.9617421585534202	0.7931945818589916	0.9503867093206553	0.4799866531918412	0.8552928139485819	0.891847508747688	0.934087779219658	0.3	0.2	0.0
3820	0.13489922647628633	0.022113839930583017	0.009310703166908525	0.6999410348084265	None	0	0	0.06666666666666667	1	1.0	20	1.0	0.7	15	14	6	0	0	0.045454545454545456	1	22	1.4666666666666666	22	0.0	0	0.7201581661608045	0.8187267421760582	0.20237796309428058	0.9164607007148067	0.7311646739329112	0.9206673053054976	0.9218095474136172	0.8926530366119838	0	0	0.0
4208	0.15538957404820786	0.05871141804016958	0.036345392145552685	0.6497328456630336	None	0	0	0.07142857142857142	1	1.0	19	1.0	0.6842105263157895	14	13	6	0	0	0.047619047619047616	1	21	1.4	21	0.0	0	0.4094678013315975	0.942907708934596	0.3275251306937261	0.968228670297712	0.8037849971367571	0.9576564123668935	0.955656342901807	0.9574377007649305	0	0	0.0
843	None	None	None	None	None	0.5	1	0.5714285714285714	4	0.625	5	0.35714285714285715	0.5	6	4	3	0	0	0.5714285714285714	7	4	0.6666666666666666	10	0.0	0.6666666666666666	0.43435007460271285	0.9134563603658494	0.10196748033498819	0.8064626327352876	0.4658386980894872	0.9160291234221409	0.8437072509528029	0.8867317853540593	0	0	0.0
4096	0.19648328580160732	0.008591100310320995	-0.0054345355563098835	0.6712588548624983	None	0	0	0.05555555555555555	1	1.0	25	1.0	0.72	19	18	7	0	0	0.037037037037037035	1	27	1.8	27	0.0	0	0.7201581661608045	0.8238617989236262	0.20237796309428058	0.9066340983126038	0.7311646739329112	0.9144117419890994	0.9218095474136172	0.887110473772751	0	0	0.0
3377	0.10032338229964266	0.0027454901060616397	0.0026568278762825323	0.9954455888778116	None	0	0	0.1111111111111111	1	1.0	11	1.0	0.6363636363636364	7	7	5	0	0	0.07692307692307693	1	13	0.8666666666666667	13	0.0	0	0.40494022980505917	0.7594354787736445	0.10925549026979245	0.8901746356496374	0.9346626549303545	0.9054879779244954	0.968156611012018	0.862232013875325	0	0	0.0
802	None	None	None	None	None	0	0	0.75	3	0.25	1	0.6666666666666666	0	2	0	3	2	0	1.0	3	3	0.4	6	0.25	0.8	0	0	0	0	0	0	0	0	0	0	0
3726	0.12012878092945696	0.00957027536964136	0.007585449131258879	0.686602619525158	None	0	0	0.05555555555555555	1	1.0	24	1.0	0.7083333333333334	18	17	7	0	0	0.038461538461538464	1	26	1.7333333333333334	26	0.0	0	0.4094678013315975	0.8465642413788813	0.20237796309428058	0.7194420542357197	0.8037849971367571	0.8367213720728869	0.9218095474136172	0.8065704076382092	0	0	0.0
3775	0.125346308319566	0.005104054865259575	-0.00028651166371025406	0.6474149237879561	None	0	0	0.0625	1	1.0	21	1.0	0.7142857142857143	16	15	6	0	0	0.043478260869565216	1	23	1.5333333333333334	23	0.0	0	0.7201581661608045	0.8086225883053805	0.20237796309428058	0.9363200759423169	0.7311646739329112	0.9099749108627468	0.9218095474136172	0.8954349768179392	0	0	0.0
6057	0.14870112604273872	0.05564021149683745	0.0277615925972363	0.6445405360552268	None	0	0	0.0625	1	1.0	22	1.0	0.7272727272727273	17	16	6	0	0	0.041666666666666664	1	24	1.6	24	0.0	0	0.40494022980505917	0.7029115450602758	0.3275251306937261	0.9494519796809694	0.8037849971367571	0.9642905103123984	0.9351918433081436	0.9139918411043256	0	0	0.0
855	None	None	None	None	None	0	0	0.11764705882352941	2	0.9130434782608695	21	0.22321428571428573	0.6086956521739131	15	14	9	2	0	0.5714285714285714	14	8	1.6666666666666667	25	0.09523809523809523	0	0.6003142784247059	0.8955992349412277	0.5311500625925293	0.9312761328836063	0.46954891578338476	0.8808840247667455	0.7572931300788978	0.9048385173867796	0.5333333333333333	0.2	0.0
6870	0.09519985101907773	0.00039274612288278064	-0.00035840958897451983	0.987370330282738	None	0	0	0.0625	1	1.0	22	1.0	0.7272727272727273	17	16	6	0	0	0.041666666666666664	1	24	1.6	24	0.0	0	0.40494022980505917	0.8745358316255846	0.7072446483972882	0.9562313577410675	0.28888617265684885	0.9646597190498344	0.9351918433081436	0.9414479213095505	0	0	0.0
4543	0.15607054958764413	0.03174675474665888	0.013898327088783434	0.6299932400574864	None	0	0	0.0625	1	1.0	22	1.0	0.7272727272727273	17	16	6	0	0	0.041666666666666664	1	24	1.6	24	0.0	0	0.4094678013315975	0.7361668460848112	0.3275251306937261	0.8421210643443449	0.8037849971367571	0.8709181520123992	0.8888511919948633	0.8229474098559456	0	0	0.0
3344	0.12018312767600389	0.012537329465814545	0.002225990776672315	0.6421963424888822	None	0	0	0.0625	1	1.0	22	1.0	0.6818181818181818	16	15	7	0	0	0.041666666666666664	1	24	1.6	24	0.0	0	0.7201581661608045	0.8487419932779197	0.20237796309428058	0.8980738051402283	0.7311646739329112	0.929145049582852	0.9218095474136172	0.8964264110234065	0	0	0.0
2610	0.004519562915667425	0.0003958316552269618	-0.00039349360267057167	0.9651397347548879	None	0.5	2	0.7272727272727273	8	0.2857142857142857	4	0.5714285714285714	0.21428571428571427	10	3	5	1	0	0.5714285714285714	4	7	1.0666666666666667	16	0.14285714285714285	0.5	0.5571449762545118	0.9109502149612363	0.7833269707442094	0.9495307101416859	0.6297360891860008	0.9616383708470728	0.9242361141444541	0.9441259087955849	1.0	0.1	0.0
7203	0.16983883751753773	0.07126407774412147	0.06096925357272646	0.611403722612017	None	0	0	0.06666666666666667	1	1.0	20	1.0	0.75	16	15	5	0	0	0.045454545454545456	1	22	1.4666666666666666	22	0.0	0	0.40494022980505917	0.6992932053707883	0.3275251306937261	0.9304507556245104	0.8037849971367571	0.9622611781208542	0.9351918433081436	0.902506340656499	0	0	0.0
4316	0.08416842869923202	0.023262637950454166	0.013568020730038148	0.9908289396649819	None	0	0	0.08333333333333333	1	1.0	16	1.0	0.625	11	10	6	0	0	0.05555555555555555	1	18	1.2	18	0.0	0	0.966184551597156	0.9524094519851513	0.8995022792647575	0.9762917063711143	0.2840722210503296	0.961662014224017	0.955656342901807	0.9648440658508097	0	0	0.0
4073	0.17755214400088362	0.023620627806517976	0.018732660836706008	0.7066946729684046	None	0	0	0.05	1	1.0	27	1.0	0.7037037037037037	20	19	8	0	0	0.034482758620689655	1	29	1.9333333333333333	29	0.0	0	0.5625491979829318	0.8729222419666414	0.20237796309428058	0.8883375103750117	0.7311646739329112	0.9482258487602083	0.9218095474136172	0.9091147257560024	0	0	0.0
5457	0.12641038602968951	0.05732117969142278	0.056763689333057754	0.6730046851393634	None	0	0	0.05555555555555555	1	1.0	25	1.0	0.76	20	19	6	0	0	0.037037037037037035	1	27	1.8	27	0.0	0	0.40494022980505917	0.6964208213873987	0.3275251306937261	0.9375464012223669	0.8037849971367571	0.9626397945258751	0.9351918433081436	0.9057440158203277	0	0	0.0
795	None	None	None	None	None	0	0	0.6666666666666666	2	0.5	1	1.0	0.5	3	1	0	0	0	0.25	4	1	0.26666666666666666	4	0.0	0.6666666666666666	0.4368819806269764	0.9533095461341726	0.508430290392045	0.9053422544119617	0.669324370981278	0.7590493664534702	0.8971409451106155	0.8947908761387763	0	0	0.0
1534	None	None	None	None	None	0	0	0.6666666666666666	2	0.5	1	1.0	0.5	3	1	0	1	0	0.25	4	1	0.26666666666666666	4	0.5	0.6666666666666666	0.9065989583746127	0.5805980054041675	0.9501248250464804	0.6418374170937241	0.4704639197066718	0.616851037268174	0.8799811901961292	0.6133921271256064	1.0	0.3333333333333333	0.0
3695	0.08831777541201095	0.01609892449052658	0.01609127480696612	0.6378480657406363	None	0	0	0.07142857142857142	1	1.0	18	1.0	0.6666666666666666	13	12	6	0	0	0.05	1	20	1.3333333333333333	20	0.0	0	0.7201581661608045	0.8099906444555012	0.20237796309428058	0.9177050364120669	0.7311646739329112	0.8953697799539393	0.9218095474136172	0.8810879485954716	0	0	0.0
5418	0.14051481418862263	0.053493512244571925	0.05329504191951334	0.6607198590299983	None	0	0	0.07142857142857142	1	1.0	19	1.0	0.7368421052631579	15	14	5	0	0	0.047619047619047616	1	21	1.4	21	0.0	0	0.40494022980505917	0.7011464384056113	0.3275251306937261	0.9354540617613415	0.8037849971367571	0.9647519350166318	0.9351918433081436	0.9070913237065259	0	0	0.0
1443	None	None	None	None	None	0	0	1.0	1	0	0	1.0	0	1	0	0	0	0	0.5	2	1	0.13333333333333333	2	0.0	0	0	0	0	0	0	0	0	0	0	0	0
7113	0.15279808078248291	0.06064844640445115	0.056685792472402914	0.6469763135129473	None	0	0	0.07142857142857142	1	1.0	19	1.0	0.7368421052631579	15	14	5	0	0	0.047619047619047616	1	21	1.4	21	0.0	0	0.40494022980505917	0.7011464384056113	0.3275251306937261	0.9354540617613415	0.8037849971367571	0.9647519350166318	0.9351918433081436	0.9070913237065259	0	0	0.0
2069	None	None	None	None	None	0	0	0.25	1	1.0	4	0.5	0.5	3	2	2	1	0	0.75	3	4	0.4	6	0.14285714285714285	0	0.4368819806269764	0.9533095461341726	0.508430290392045	0.9053422544119617	0.6406015987593396	0.7539918380949183	0.8971409451106155	0.8939261266342212	1.0	0.3333333333333333	0.0
1010	None	None	None	None	None	0	0	0.5	2	0.6666666666666666	2	0.8333333333333334	0.3333333333333333	2	1	2	0	0	0.6666666666666666	3	2	0.3333333333333333	5	0.0	0	0.40494022980505917	0.5	0.10925549026979245	0.5	0.9346626549303545	0.5	0.968156611012018	0.5	0	0	0.0
4698	0.1375567859200877	0.03831675019115654	0.03728566075877167	0.7152527255660887	None	0	0	0.0625	1	1.0	22	1.0	0.7272727272727273	17	16	6	0	0	0.041666666666666664	1	24	1.6	24	0.0	0	0.40494022980505917	0.6463396598220549	0.3275251306937261	0.8834234951584161	0.8037849971367571	0.8353087618681503	0.8888511919948633	0.8049186727847911	0	0	0.0
5162	0.14086066179583961	0.010539124247687697	-0.0029598052133064942	0.7291122816033859	None	0	0	0.0625	1	1.0	22	1.0	0.6818181818181818	16	15	7	0	0	0.041666666666666664	1	24	1.6	24	0.0	0	0.40494022980505917	0.8730814942761731	0.42869190965670123	0.9045874049840413	0.28888617265684885	0.967859696350293	0.8846039680546167	0.9260525396253316	0	0	0.0
7456	0.2200587753221242	0.05366195700554438	0.04259451249520838	0.657128628222595	None	0	0	0.0625	1	1.0	22	1.0	0.7727272727272727	18	17	5	0	0	0.041666666666666664	1	24	1.6	24	0.0	0	0.40494022980505917	0.6948357224961386	0.3275251306937261	0.9453260943358456	0.8037849971367571	0.9605478967750273	0.9351918433081436	0.9079169224565711	0	0	0.0
5958	0.13588489917058177	0.048740362261012075	0.03322969180715643	0.6758874611106245	None	0	0	0.0625	1	1.0	22	1.0	0.7727272727272727	18	17	5	0	0	0.041666666666666664	1	24	1.6	24	0.0	0	0.40494022980505917	0.7616461521580254	0.3275251306937261	0.9263808993764375	0.8037849971367571	0.9406541084231009	0.9351918433081436	0.8958959230475618	0	0	0.0
4379	0.1035415791910352	0.023923775527734992	0.018865398432415588	0.6414950857064495	None	0	0	0.07692307692307693	1	1.0	17	1.0	0.7058823529411765	13	12	5	0	0	0.05263157894736842	1	19	1.2666666666666666	19	0.0	0	0.4094678013315975	0.7952643145916977	0.42869190965670123	0.8524738336194921	0.6607269374910341	0.9330641495173492	0.8846039680546167	0.871610828823033	0	0	0.0
15	None	None	None	None	None	0	0	0.75	3	0.3333333333333333	1	0.625	0.3333333333333333	3	1	1	1	0	0.5	2	4	0.3333333333333333	5	0.25	0.6666666666666666	0.5889185173262792	0.570757722949055	0.24960405370163002	0.8188762072982667	0.44295417843450835	0.8100761523541887	0.8490045857614305	0.7467588644240125	1.0	0.3333333333333333	0.0
4029	0.10916111838000628	0.040280452908410105	0.04026281063693788	0.7844809141462816	None	0	0	0.09090909090909091	1	1.0	14	1.0	0.6428571428571429	10	9	5	0	0	0.0625	1	16	1.0666666666666667	16	0.0	0	0.40494022980505917	0.9562894917703647	0.42869190965670123	0.9719968299661946	0.2840722210503296	0.9675710441171121	0.955656342901807	0.9658665565093869	0	0	0.0
6521	0.12956521464957657	0.027702522206976686	0.01625160829395835	0.5788243456217013	None	0	0	0.05555555555555555	1	1.0	24	1.0	0.75	19	18	6	0	0	0.038461538461538464	1	26	1.7333333333333334	26	0.0	0	0.40494022980505917	0.9150929370432196	0.4381756708953173	0.9468484585225893	0.43469242318474277	0.9596672249309162	0.9351918433081436	0.9431581336474273	0	0	0.0
6161	0.1468630334198606	0.06545674815795631	0.06458164127601745	0.6569455878714826	None	0	0	0.05555555555555555	1	1.0	25	1.0	0.76	20	19	6	0	0	0.037037037037037035	1	27	1.8	27	0.0	0	0.40494022980505917	0.6967737656588548	0.3275251306937261	0.9337544245813951	0.8037849971367571	0.9609761981443139	0.9351918433081436	0.902665752344783	0	0	0.0
3549	0.1585759814200569	0.012230740399104783	0.0007210087428182161	0.8577209924540696	None	0	0	0.058823529411764705	1	1.0	23	1.0	0.6956521739130435	17	16	7	0	0	0.04	1	25	1.6666666666666667	25	0.0	0	0.7201581661608045	0.8366602722804262	0.20237796309428058	0.8922607965725635	0.7311646739329112	0.9275467179951853	0.9218095474136172	0.8908134676117259	0	0	0.0
4942	0.13003587740589462	0.037680175808363164	0.026545834802012204	0.6114871959461137	None	0	0	0.058823529411764705	1	1.0	23	1.0	0.7391304347826086	18	17	6	0	0	0.04	1	25	1.6666666666666667	25	0.0	0	0.4094678013315975	0.7314031616760389	0.3275251306937261	0.8357701174956705	0.8037849971367571	0.8512126661890672	0.8888511919948633	0.811174708167464	0	0	0.0
3389	0.041064983592387305	0.004195651853794105	0.003700613825690672	0.9957577573716548	None	0	0	0.36363636363636365	4	0.6428571428571429	9	0.2962962962962963	0.6428571428571429	10	9	5	2	0	0.6666666666666666	6	9	1.0666666666666667	16	0.15384615384615385	0	0.88975364855913	0.9703056966149681	0.844473256378117	0.9541950778287315	0.4824059795047411	0.8581735328820224	0.8773765008791992	0.9412791490412951	0.55	0.2	0.0
238	None	None	None	None	None	0	0	0.8	4	0.2	1	0.5833333333333334	0.2	4	1	2	2	0	0.75	4	3	0.4666666666666667	7	0.4	0.6666666666666666	0.7233364324059096	0.9282566235106481	0.6816758797448065	0.9256241548628626	0.10451207279615116	0.7246825209170425	0.9127972628134992	0.8825137258267289	0.625	0.75	0.0
2855	0.002822690551377738	0.001584352156299742	0.0014541346947725615	0.9729486452834055	None	0	0	0.6666666666666666	4	0.3333333333333333	2	1.0	0.3333333333333333	5	2	2	1	0	0.5	2	4	0.5333333333333333	8	0.2	0.6666666666666666	0.880466837115973	0.6706176859677423	0.7087153109109183	0.6956734025065735	0.4327373644180392	0.9663558404010668	0.8709144147700238	0.8364184238998608	1.0	0.6	0.0
2929	0.004736034983687442	0.0019919571483817157	0.0019749949903060072	0.9732294907601365	None	0	0	0.6666666666666666	4	0.42857142857142855	3	0.45	0.42857142857142855	6	3	2	1	0	0.8	5	4	0.6	9	0.2	0.5	0.8890602462146691	0.6628710425903118	0.7138553243416229	0.8110691314549792	0.2623121580272545	0.9662484871169261	0.9571096057242098	0.8616617420116663	1.0	0.5	0.0
7185	0.1646632313878076	0.0674727022542868	0.023849931713041544	0.635771898351969	None	0	0	0.0625	1	1.0	21	1.0	0.7619047619047619	17	16	5	0	0	0.043478260869565216	1	23	1.5333333333333334	23	0.0	0	0.40494022980505917	0.6967947164714643	0.3275251306937261	0.930921354891635	0.8037849971367571	0.9618350849128123	0.9351918433081436	0.9020293189780957	0	0	0.0
2775	0.010472510907597727	0.000284820675461835	0.0002848188413446635	0.9552968083442056	None	0	0	0.625	5	0.3	3	0.4	0.3	7	3	4	0	0	0.8333333333333334	6	5	0.8	12	0.0	0	0.5573957366395959	0.9323275877100681	0.7931945818589916	0.8867332705792683	0.48482530581764094	0.8560943171733716	0.896049026535503	0.8961048878694643	0	0	0.0
1338	None	None	None	None	None	0.3333333333333333	1	0.5	4	0.6666666666666666	6	0.44	0.4444444444444444	6	4	4	5	0	1.0	5	5	0.7333333333333333	11	0.5	0.3333333333333333	0.34875129862284415	0.8785134866657899	0.2857471019904066	0.948711089230799	0.41359485393063977	0.9377837870482476	0.8448123840372119	0.9266491224148182	0.16666666666666666	0	0.0
1749	None	None	None	None	None	0	0	0.75	3	0.5	2	0.6666666666666666	0.25	3	1	2	2	0	1.0	3	3	0.4	6	0.3333333333333333	0.6666666666666666	0.7550069295604847	0.6934516708048487	0.5074804113936466	0.9239684089658117	0.10426577900329215	0.9783982065423477	0.9376524541654254	0.9149522097058022	0.6666666666666666	0.6666666666666666	0.0
4350	0.12527130405570983	0.009826788816599513	0.009779675246177563	0.7400187732524153	None	0	0	0.07142857142857142	1	1.0	19	1.0	0.6842105263157895	14	13	6	0	0	0.047619047619047616	1	21	1.4	21	0.0	0	0.4094678013315975	0.8697320964112754	0.12005921120079326	0.7497396656892032	0.9093054317585446	0.8719690471049822	0.968156611012018	0.8372761608655195	0	0	0.0
1819	None	None	None	None	None	0	0	0.4	2	0.6	3	0.7	0	2	0	4	0	0	0.4	2	5	0.4666666666666667	7	0.0	0	0	0	0	0	0	0	0	0	0	0	0
1214	None	None	None	None	None	0	0	0.6666666666666666	4	0.42857142857142855	3	0.5625	0	3	0	5	7	0	1.0	4	4	0.6	9	0.6363636363636364	0.2857142857142857	0	0	0	0	0	0	0	0	0	0	0
2872	0.00934793510791134	0.0013718126463820321	0.001364254708237508	0.9622598530108408	None	0.5	2	0.6	6	0.5384615384615384	7	0.46875	0.38461538461538464	10	5	4	1	0	0.5	4	8	1.0	15	0.14285714285714285	0.36363636363636365	0.45270279069961034	0.8751176197366336	0.7540438642498533	0.9585684302648418	0.7221549089311645	0.9567783886139781	0.9129162379477898	0.9386897690444632	1.0	0.1	0.0
6551	0.14471723173226372	0.057174687271120565	0.03167467966388162	0.6547898787394191	None	0	0	0.07142857142857142	1	1.0	18	1.0	0.7222222222222222	14	13	5	0	0	0.05	1	20	1.3333333333333333	20	0.0	0	0.3209386589739586	0.7059034689862538	0.3781085201752137	0.9504217199215499	0.5162811871275382	0.9652604205214712	0.9351918433081436	0.9156361875164009	0	0	0.0
5675	0.11695692643609332	0.044179150567390184	0.020592368674591778	0.6275046357014944	None	0	0	0.0625	1	1.0	21	1.0	0.7142857142857143	16	15	6	0	0	0.043478260869565216	1	23	1.5333333333333334	23	0.0	0	0.40494022980505917	0.7017350990446315	0.3275251306937261	0.9437940965266725	0.8037849971367571	0.956026344245399	0.9351918433081436	0.9048130055276667	0	0	0.0
14	None	None	None	None	None	0	0	0.6666666666666666	2	0.5	1	1.0	0.5	1	1	2	2	0	0.25	1	4	0.26666666666666666	4	0.25	0.6666666666666666	0.7410915440485317	0.5	0.7931959413239871	0.5	0.9105519579208636	0.5	0.6701157891109819	0.5	1.0	1.0	0.9941439236075728
5110	0.1247672829919981	0.01710930669266657	0.0007860748339077564	0.6941834475444816	None	0	0	0.07142857142857142	1	1.0	19	1.0	0.6842105263157895	14	13	6	0	0	0.047619047619047616	1	21	1.4	21	0.0	0	0.4094678013315975	0.9530134491512467	0.41758669939305443	0.9643886933554253	0.28647919685358925	0.957729068713191	0.955656342901807	0.9586328621677651	0	0	0.0
3874	0.10278496978923753	0.018833168449187112	0.00972880000307907	0.6277485911158533	None	0	0	0.07142857142857142	1	1.0	19	1.0	0.631578947368421	13	12	7	0	0	0.047619047619047616	1	21	1.4	21	0.0	0	0.7201581661608045	0.827985914399705	0.20237796309428058	0.6140178249696012	0.7311646739329112	0.7338950223770939	0.9218095474136172	0.7343310998624208	0	0	0.0
4804	0.11883995268135698	0.040218763486771135	0.03803671833174025	0.662214895907297	None	0	0	0.06666666666666667	1	1.0	20	1.0	0.7	15	14	6	0	0	0.045454545454545456	1	22	1.4666666666666666	22	0.0	0	0.4094678013315975	0.7389084180624906	0.3275251306937261	0.8362240430952318	0.8037849971367571	0.862591040513662	0.8888511919948633	0.8179559340108603	0	0	0.0
3548	0.0048699769290575816	0.003283276814059339	0.0031366642561724365	0.9864872013890782	None	0.3333333333333333	1	0.6666666666666666	6	0.2727272727272727	3	0.65	0.18181818181818182	4	2	8	3	0	0.8	5	4	0.8666666666666667	13	0.16666666666666666	0.2	0.9422602564904359	0.7303683766829683	0.9371006659384168	0.9109632901965269	0.24817354948924245	0.7045621768731416	0.9534125882191284	0.8017108143739206	0.75	0.75	0.0
3023	0.006572543659751879	0.005532794952299541	0.0055159307588706534	0.9882699300263657	None	0.3333333333333333	1	0.5	4	0.5	5	0.6	0.2	2	2	9	3	0	0.8	5	4	0.8	12	0.13636363636363635	0.2222222222222222	0.9495144543478957	0.6235997012089411	1.0	0.5	0.2205718458280952	0.5490223307497236	0.9725597645088887	0.5581997252531166	0.5	1.0	0.0665070544245807
70	None	None	None	None	None	0	0	0.21052631578947367	4	0.8076923076923077	21	0.24347826086956523	0.5384615384615384	18	14	9	3	0	0.21739130434782608	5	23	1.8666666666666667	28	0.16666666666666666	0.07407407407407407	0.40622230135505877	0.825697810229824	0.7109915402855089	0.9347314868065146	0.3057164071287696	0.9277555557815752	0.9116926101540364	0.9052212012955358	0.05555555555555555	0.3333333333333333	0.0
4476	0.12236800205077965	0.026635097071066385	0.01664924817221097	0.7002217761277396	None	0	0	0.05555555555555555	1	1.0	25	1.0	0.72	19	18	7	0	0	0.037037037037037035	1	27	1.8	27	0.0	0	0.4094678013315975	0.6851106147872927	0.3275251306937261	0.8412124979209238	0.8037849971367571	0.7637159699078584	0.8888511919948633	0.7695784724250871	0	0	0.0
1809	None	None	None	None	None	0	0	0.5	3	0.5	3	0.4444444444444444	0.5	5	3	2	0	0	0.5	6	3	0.5333333333333333	8	0.0	1.0	0.7172728594288207	0.9245416076826567	0.6443564217172854	0.9056328492259664	0.22127828714107428	0.9628521438020153	0.8510941480967329	0.9354779448715719	0	0	0.0
522	None	None	None	None	None	0	0	1.0	2	0.0	0	0.75	0	1	0	1	0	0	1.0	2	2	0.2	3	0.0	0	0	0	0	0	0	0	0	0	0	0	0
476	None	None	None	None	None	0	0	0.3333333333333333	3	0.8181818181818182	9	0.3939393939393939	0.6363636363636364	10	7	2	2	0	0.2727272727272727	11	3	0.8666666666666667	13	0.4	1.0	0.716959809995249	0.9454230419986543	0.6420910619945015	0.8764737894504526	0.6106209582710257	0.9329398328204719	0.8642924167260533	0.9228281450484812	0.6	0	0.0
5369	0.09865499488041622	0.025876134636699563	0.024090137765632923	0.6652690456982844	None	0	0	0.05555555555555555	1	1.0	25	1.0	0.76	20	19	6	0	0	0.037037037037037035	1	27	1.8	27	0.0	0	0.40494022980505917	0.7007635671645472	0.3275251306937261	0.9337211097113454	0.8037849971367571	0.9657162216612636	0.9351918433081436	0.9070509280914296	0	0	0.0
1625	None	None	None	None	None	0.2	1	0.5	6	0.5625	9	0.3	0.5	13	8	4	3	0	0.6	10	6	1.2	18	0.42857142857142855	0.14285714285714285	0.3992195659331979	0.9154988213713111	0.28939486046137414	0.9594919315025869	0.5940488095561911	0.9091654957303223	0.9141232319914241	0.9319496816468489	0.15384615384615385	0	0.0
4803	0.1421612063924417	0.043449865437111115	0.03584389205950303	0.6483107915378377	None	0	0	0.0625	1	1.0	22	1.0	0.6818181818181818	16	15	7	0	0	0.041666666666666664	1	24	1.6	24	0.0	0	0.40494022980505917	0.6947235642742182	0.3275251306937261	0.8031728963943898	0.8037849971367571	0.9700453640458955	0.8888511919948633	0.8701252281410414	0	0	0.0
6160	0.13672837768705648	0.01421906502281363	0.0023272325182180365	0.6992518701540847	None	0	0	0.0625	1	1.0	21	1.0	0.7142857142857143	16	15	6	0	0	0.043478260869565216	1	23	1.5333333333333334	23	0.0	0	0.4094678013315975	0.9394644535883903	0.3275251306937261	0.9618393696297691	0.8037849971367571	0.949717293425907	0.955656342901807	0.9511635235379111	0	0	0.0
6817	0.10998506031791695	0.027776305308991413	0.027458188629450413	0.6460093496138515	None	0	0	0.05	1	1.0	27	1.0	0.7777777777777778	22	21	6	0	0	0.034482758620689655	1	29	1.9333333333333333	29	0.0	0	0.40494022980505917	0.6926564130434394	0.3275251306937261	0.9299116485830152	0.8037849971367571	0.9580971442772483	0.9351918433081436	0.8980581238534192	0	0	0.0
2704	0.03354784964421347	0.004374290495451342	0.0006506494639960678	0.9491113318252739	None	0	0	0.375	3	0.7	7	0.6	0.7	10	7	1	0	0	0.2	2	10	0.8	12	0.0	0	0.40494022980505917	0.9099811667668674	0.1659688549662926	0.932888366991445	0.3422594100928883	0.9434002365352351	0.8846039680546167	0.9299728902622421	0	0	0.0
3683	0.13500838011059488	0.018398457913676735	0.01832481956417231	0.7014708919098431	None	0	0	0.0625	1	1.0	21	1.0	0.6666666666666666	15	14	7	0	0	0.043478260869565216	1	23	1.5333333333333334	23	0.0	0	0.7201581661608045	0.8273161924613074	0.20237796309428058	0.9041908785691641	0.7311646739329112	0.9136269079073368	0.9218095474136172	0.8866246581078979	0	0	0.0
1762	None	None	None	None	None	0	0	0.75	3	0.25	1	0.75	0.25	4	1	1	1	0	0.5	4	2	0.4	6	0.3333333333333333	0.5	0.42172092156015084	0.8786232066420827	0.8336682071431605	0.8302962180210597	0.6226774091470773	0.9181146834234235	0.8864733040035172	0.8802425496239151	1.0	0.25	0.0
4072	0.09826104730917835	0.01696315322455067	0.015729099131862545	0.9904916002044356	None	0	0	0.07142857142857142	1	1.0	18	1.0	0.6666666666666666	13	12	6	0	0	0.05	1	20	1.3333333333333333	20	0.0	0	0.4121345111171335	0.9435320293072653	0.7072446483972882	0.9747980324927308	0.2840722210503296	0.9627902731521294	0.955656342901807	0.9623668395983985	0	0	0.0
7034	0.17894931969721217	0.002548678287565323	0.0022054331385048488	0.596492777237028	None	0	0	0.08333333333333333	1	1.0	16	1.0	0.75	13	12	4	0	0	0.05555555555555555	1	18	1.2	18	0.0	0	0.40494022980505917	0.6980017692530223	0.10925549026979245	0.9421532738668635	0.9346626549303545	0.9703063038234064	0.968156611012018	0.9146371321045003	0	0	0.0
375	None	None	None	None	None	0	0	0.5	2	0.6666666666666666	2	0.8333333333333334	0.3333333333333333	2	1	2	3	0	0.6666666666666666	3	2	0.3333333333333333	5	0.42857142857142855	0	0.40494022980505917	0.5	0.10925549026979245	0.5	0.758149173263407	0.8538515940492298	0.9359361852815872	0.6429929595860487	0.5	0.5	0.0
3041	0.004971069296907465	0.00339661273004486	0.0032645303780931734	0.9859221299546903	None	0.3333333333333333	1	0.625	5	0.3	3	0.6	0.2	3	2	8	3	0	0.8	5	4	0.8	12	0.15789473684210525	0.2222222222222222	0.8990289086957917	0.7368606133788027	1.0	0.6440579130458777	0.24024397498621758	0.5577574222098597	0.9667166263288862	0.6498243073679074	0.6666666666666666	0.6666666666666666	0.0
5010	0.116476767544955	0.023999298639407245	0.012595450564398635	0.6566158128865842	None	0	0	0.0625	1	1.0	22	1.0	0.7272727272727273	17	16	6	1	0	0.041666666666666664	1	24	1.6	24	0.06666666666666667	0	0.4094678013315975	0.7359452855930608	0.3275251306937261	0.830757803009491	0.8037849971367571	0.8756749121915888	0.8888511919948633	0.8209358253127362	1.0	0.35294117647058826	0.0
7290	0.14012464466812716	0.048686921259993965	0.04785828596966799	0.633589261233368	None	0	0	0.05555555555555555	1	1.0	24	1.0	0.75	19	18	6	0	0	0.038461538461538464	1	26	1.7333333333333334	26	0.0	0	0.40494022980505917	0.7709333084743544	0.3275251306937261	0.9477719691306381	0.8037849971367571	0.9460126698525527	0.9351918433081436	0.9109424241514343	0	0	0.0
2952	0.003118428782548314	0.00030140730413278716	0.0002348294545892364	0.9964539145426338	None	0	0	0.25	1	1.0	4	1.0	0.5	2	2	3	0	0	0.16666666666666666	1	6	0.4	6	0.0	0	0.40494022980505917	0.5	0.10925549026979245	0.5	0.9346626549303545	0.5	0.968156611012018	0.5	0	0	0.0
330	None	None	None	None	None	0.5	1	0.8333333333333334	5	0.2857142857142857	2	0.45	0.2857142857142857	5	2	3	0	0	0.8	5	4	0.6	9	0.0	0.8	0.4480073441846244	0.9350686816293955	0.1274825600328141	0.8100675101456019	0.5695400700819994	0.9289857841035858	0.8806210308522783	0.9028807361174515	0	0	0.0
7255	0.13975657136927358	0.05503566651771744	0.055012917167007166	0.6219979906968973	None	0	0	0.058823529411764705	1	1.0	23	1.0	0.7391304347826086	18	17	6	0	0	0.04	1	25	1.6666666666666667	25	0.0	0	0.40494022980505917	0.7006051719823472	0.3275251306937261	0.9374608609409719	0.8037849971367571	0.9635479661681494	0.9351918433081436	0.9069876239232258	0	0	0.0
5709	0.08027263958280353	0.01125942177907509	0.01118208443480388	0.47859532915082204	None	0	0	0.05555555555555555	1	1.0	25	1.0	0.76	20	19	6	0	0	0.037037037037037035	1	27	1.8	27	0.0	0	0.40494022980505917	0.7797508619605542	0.3275251306937261	0.9454796523697291	0.8037849971367571	0.9653488293199493	0.9351918433081436	0.9228344801249251	0	0	0.0
7323	0.14954459562425026	0.061473042530487215	0.045025952215982365	0.654028945695395	None	0	0	0.07142857142857142	1	1.0	19	1.0	0.7368421052631579	15	14	5	0	0	0.047619047619047616	1	21	1.4	21	0.0	0	0.40494022980505917	0.7011464384056113	0.3275251306937261	0.9354540617613415	0.8037849971367571	0.9647519350166318	0.9351918433081436	0.9070913237065259	0	0	0.0
5488	0.13255731061767825	0.05951167692741061	0.035203667778198035	0.6628205232465336	None	0	0	0.0625	1	1.0	22	1.0	0.7272727272727273	17	16	6	0	0	0.041666666666666664	1	24	1.6	24	0.0	0	0.40494022980505917	0.7025163743677795	0.3275251306937261	0.9365694159530025	0.8037849971367571	0.9635696505842143	0.9351918433081436	0.9068368134652224	0	0	0.0
6084	0.09249194416821631	0.01718550259806782	0.016586385361235717	0.6873653558188044	None	0	0	0.05555555555555555	1	1.0	25	1.0	0.76	20	19	6	0	0	0.037037037037037035	1	27	1.8	27	0.0	0	0.40494022980505917	0.6967737656588548	0.3275251306937261	0.9337544245813951	0.8037849971367571	0.9609761981443139	0.9351918433081436	0.902665752344783	0	0	0.0
3939	0.09546957226925402	0.019973941870662506	0.016491752170963905	0.9888426705758933	None	0	0	0.07692307692307693	1	1.0	17	1.0	0.6470588235294118	12	11	6	0	0	0.05263157894736842	1	19	1.2666666666666666	19	0.0	0	0.5692011591551221	0.945542172172837	0.5679682790269946	0.974893207298341	0.28647919685358925	0.9643323083575085	0.955656342901807	0.963393543234065	0	0	0.0
7114	0.19949703297542432	0.06744600235836667	0.06407247523639467	0.6406548161824273	None	0	0	0.06666666666666667	1	1.0	20	1.0	0.75	16	15	5	0	0	0.045454545454545456	1	22	1.4666666666666666	22	0.0	0	0.40494022980505917	0.6988306850523917	0.3275251306937261	0.9357432063937948	0.8037849971367571	0.9644101332976515	0.9351918433081436	0.9066342946522068	0	0	0.0
7064	0.15942901451582436	0.009575452849086402	-0.008703913526303347	0.5603310029085289	None	0	0	0.058823529411764705	1	1.0	23	1.0	0.782608695652174	19	18	5	0	0	0.04	1	25	1.6666666666666667	25	0.0	0	0.40494022980505917	0.8716528913707654	0.42869190965670123	0.9496035486645802	0.28888617265684885	0.9660890306330977	0.9351918433081436	0.9389898671132552	0	0	0.0
5467	0.14407310918384045	0.01529417487711948	0.014839078263987783	0.6161943278553572	None	0	0	0.0625	1	1.0	22	1.0	0.7727272727272727	18	17	5	0	0	0.041666666666666664	1	24	1.6	24	0.0	0	0.5701202665366168	0.7893332474019892	0.5027149072916963	0.8985127620303385	0.6607269374910341	0.9176930564129782	0.8846039680546167	0.8777230059049573	0	0	0.0
2064	None	None	None	None	None	0.25	1	0.5	5	0.5833333333333334	7	0.7777777777777778	0.25	6	3	7	2	0	0.5	3	6	0.9333333333333333	14	0.13333333333333333	0.8	0.5426386830763398	0.8753845421766644	0.7958003902099262	0.8867239212945784	0.7848357358338006	0.9684697916419126	0.9251021541695591	0.9225352431253975	0.5833333333333334	0.16666666666666666	0.0
2306	None	None	None	None	None	0	0	0.7142857142857143	5	0.25	2	0.5	0.125	3	1	6	0	0	0.8	4	5	0.6666666666666666	10	0.0	0.3333333333333333	0.880466837115973	0.5821033049560286	0.7189953377723276	0.5000000000000002	0.1	0.5050270993655265	0.9659101774745884	0.5292600918826825	0	0	0.0
5492	0.12970682307966513	0.026468873506634266	0.015785673132802346	0.8470993725324851	None	0	0	0.0625	1	1.0	22	1.0	0.7272727272727273	17	16	6	0	0	0.041666666666666664	1	24	1.6	24	0.0	0	0.5701202665366168	0.7827138412879854	0.5027149072916963	0.8951878204137037	0.6607269374910341	0.9104715006298821	0.8846039680546167	0.8716104636985234	0	0	0.0
7245	0.12619727573780665	0.07291393093552055	0.03360607217859639	0.620512106593371	None	0	0	0.08333333333333333	1	1.0	16	1.0	0.75	13	12	4	0	0	0.05555555555555555	1	18	1.2	18	0.0	0	0.40494022980505917	0.7009664709897986	0.3275251306937261	0.9401102457762164	0.8037849971367571	0.9614244298528438	0.9351918433081436	0.9066779540704386	0	0	0.0
342	None	None	None	None	None	0.5	1	0.6666666666666666	4	0.5	3	0.5333333333333333	0.16666666666666666	3	1	4	0	0	0.6	5	3	0.5333333333333333	8	0.0	0.6666666666666666	0.6947781504414416	0.9053133435071277	0.20033581740683828	0.8404384527338831	0.623045877578396	0.9656228631647805	0.8985753334184317	0.9182042484893997	0	0	0.0
7308	0.15465343510613205	0.023039616364760644	0.005183046476942819	0.6504128378492885	None	0	0	0.0625	1	1.0	22	1.0	0.7272727272727273	17	16	6	0	0	0.041666666666666664	1	24	1.6	24	0.0	0	0.40494022980505917	0.6973671042022457	0.3275251306937261	0.945923082370399	0.8037849971367571	0.9620865537017866	0.9351918433081436	0.9097112704737411	0	0	0.0
2223	None	None	None	None	None	0	0	0.6666666666666666	4	0.16666666666666666	1	0.6666666666666666	0.16666666666666666	5	1	2	1	0	0.75	3	4	0.5333333333333333	8	0.25	0.5	0.4368819806269764	0.9661122292175853	0.508430290392045	0.9329311614998571	0.4799866531918412	0.9006899945791362	0.8929387859464013	0.9387307625910646	1.0	0.2	0.0
2423	None	None	None	None	None	0	0	0.25	1	1.0	3	0.8333333333333334	0.3333333333333333	1	1	3	0	0	0.6666666666666666	2	3	0.3333333333333333	5	0.0	0	0.40494022980505917	0.5	0.10925549026979245	0.5	0.9346626549303545	0.5	0.968156611012018	0.5	0	0	0.0
7305	0.15148095789138297	0.061593847104224636	0.04288739266609104	0.6496310287268285	None	0	0	0.07142857142857142	1	1.0	19	1.0	0.7368421052631579	15	14	5	0	0	0.047619047619047616	1	21	1.4	21	0.0	0	0.40494022980505917	0.7011464384056113	0.3275251306937261	0.9354540617613415	0.8037849971367571	0.9647519350166318	0.9351918433081436	0.9070913237065259	0	0	0.0
6056	0.09817961758780502	0.008818381361593628	-0.0012182375782231441	0.988263336636346	None	0	0	0.0625	1	1.0	22	1.0	0.7272727272727273	17	16	6	0	0	0.041666666666666664	1	24	1.6	24	0.0	0	0.40494022980505917	0.8893692349818663	0.7072446483972882	0.9499519130730654	0.28888617265684885	0.9584852202213272	0.9351918433081436	0.9383325781744449	0	0	0.0
5754	0.10707062749285134	0.016708664150748922	0.010406172058896435	0.9659726758256769	None	0	0	0.05555555555555555	1	1.0	25	1.0	0.76	20	19	6	0	0	0.037037037037037035	1	27	1.8	27	0.0	0	0.40494022980505917	0.8568732937196211	0.3938476476899684	0.9465047947171707	0.546335584896803	0.9630487923843901	0.9351918433081436	0.9334592752043295	0	0	0.0
6022	0.13716545395200858	0.04745669442058574	0.047407827017555804	0.645567445746384	None	0	0	0.06666666666666667	1	1.0	20	1.0	0.7	15	14	6	0	0	0.045454545454545456	1	22	1.4666666666666666	22	0.0	0	0.40494022980505917	0.7360123998835298	0.3275251306937261	0.9455000924895421	0.8037849971367571	0.9617813963073165	0.9351918433081436	0.9143628421002753	0	0	0.0
7369	0.15294066924385052	0.03230531043385105	0.024221001687976616	0.653179720617163	None	0	0	0.0625	1	1.0	21	1.0	0.7619047619047619	17	16	5	0	0	0.043478260869565216	1	23	1.5333333333333334	23	0.0	0	0.40494022980505917	0.6973671042022457	0.3275251306937261	0.945923082370399	0.8037849971367571	0.9620865537017866	0.9351918433081436	0.9097112704737411	0	0	0.0
4911	0.10909282890148625	0.009054718684286063	0.001747741419485642	0.6273877589046779	None	0	0	0.07692307692307693	1	1.0	17	1.0	0.7058823529411765	13	12	5	0	0	0.05263157894736842	1	19	1.2666666666666666	19	0.0	0	0.5701202665366168	0.6933989866272707	0.5027149072916963	0.8513083833200781	0.6607269374910341	0.772459661629594	0.6564232446927029	0.7792102772319925	0	0	0.0
5774	0.10746490455552615	0.041385426831097076	0.03243256231657902	0.6344904159370642	None	0	0	0.05555555555555555	1	1.0	24	1.0	0.75	19	18	6	0	0	0.038461538461538464	1	26	1.7333333333333334	26	0.0	0	0.40494022980505917	0.6989384458506218	0.3275251306937261	0.9333687898991607	0.8037849971367571	0.9613699948369595	0.9351918433081436	0.9030925312305864	0	0	0.0
6351	0.1595885730735203	0.05613852606188962	0.05485095263289433	0.7016081478859456	None	0	0	0.0625	1	1.0	22	1.0	0.7272727272727273	17	16	6	0	0	0.041666666666666664	1	24	1.6	24	0.0	0	0.40494022980505917	0.7125028871144402	0.3275251306937261	0.9533656654733291	0.8037849971367571	0.9651897193459043	0.9351918433081436	0.918030358744841	0	0	0.0
7526	0.1586172465269644	0.056623212055392676	0.03996297995436353	0.6594712740450592	None	0	0	0.0625	1	1.0	22	1.0	0.7272727272727273	17	16	6	0	0	0.041666666666666664	1	24	1.6	24	0.0	0	0.40494022980505917	0.7256021444057726	0.3275251306937261	0.9536339195045538	0.8037849971367571	0.9530318617745801	0.9351918433081436	0.9117697633048563	0	0	0.0
5164	0.14939802731125362	0.03044994909513725	0.02408432951461233	0.7236845951508477	None	0	0	0.06666666666666667	1	1.0	20	1.0	0.7	15	14	6	0	0	0.045454545454545456	1	22	1.4666666666666666	22	0.0	0	0.4094678013315975	0.7463119174875834	0.3275251306937261	0.8447125472949958	0.8037849971367571	0.8640241047325647	0.8888511919948633	0.8235557880085917	0	0	0.0
1674	None	None	None	None	None	0	0	0.8	4	0.2	1	0.7777777777777778	0.2	4	1	2	2	0	1.0	3	3	0.4666666666666667	7	0.4	1.0	0.7550069295604847	0.8174199706312094	0.5074804113936466	0.8982973142959839	0.5078860261903662	0.9827612679221216	0.8439615002576182	0.9291391073531651	0.625	0.5	0.0
6042	0.13951352170212103	0.015160853223757022	-0.005586739463330951	0.6735775824706738	None	0	0	0.06666666666666667	1	1.0	20	1.0	0.7	15	14	6	0	0	0.045454545454545456	1	22	1.4666666666666666	22	0.0	0	0.4094678013315975	0.9487641870215895	0.3275251306937261	0.9700816307291774	0.8037849971367571	0.9564433375319366	0.955656342901807	0.9593891947542088	0	0	0.0
3130	None	None	None	None	None	0.25	1	0.6	6	0.38461538461538464	5	0.5	0.23076923076923078	4	3	10	2	0	0.8333333333333334	6	5	1.0	15	0.08695652173913043	0.16666666666666666	0.8358079690080883	0.9420621197815384	0.717143489122378	0.9442000511084498	0.283200126434101	0.8384356571355067	0.9595906880413221	0.918437163255749	0.875	0.75	0.14036617881685487
2324	None	None	None	None	None	0	0	0.5	3	0.5714285714285714	4	0.42857142857142855	0.5714285714285714	6	4	2	0	0	0.42857142857142855	7	3	0.6	9	0.0	1.0	0.7800028132065648	0.9313524613970882	0.6816758797448065	0.8973526516111999	0.16539751015954732	0.9596829144069465	0.9238729557138063	0.9339211471883694	0	0	0.0
1287	None	None	None	None	None	0	0	0.6666666666666666	2	0.0	0	0.6666666666666666	0	1	0	2	0	0	0.6666666666666666	2	3	0.26666666666666666	4	0.0	0	0	0	0	0	0	0	0	0	0	0	0
3214	1.11546539933737e-05	4.81411243394446e-07	-2.1721754140062878e-07	0.9999891908848504	None	0.3333333333333333	1	0.5	4	0.4444444444444444	4	0.55	0.1111111111111111	1	1	9	5	0	0.8	5	4	0.7333333333333333	11	0.22727272727272727	0.25	1.0	0.5	1.0	0.5	0.18504056766392304	0.5	0.9789947856420111	0.5	1.0	1.0	0.4830892248607005
1877	None	None	None	None	None	0	0	0.5	2	0.6666666666666666	2	1.0	0.6666666666666666	4	2	0	1	0	0.2	5	1	0.3333333333333333	5	0.5	0.5	0.42172092156015084	0.8933165672076121	0.9083693298967652	0.8672823422215045	0.6385478072388399	0.678618013133336	0.886426475577698	0.8296592978237706	1.0	0.25	0.0
4929	0.13531514705616024	0.005779204081133637	0.004484806684794695	0.7590214874000855	None	0	0	0.0625	1	1.0	22	1.0	0.7272727272727273	17	16	6	1	0	0.041666666666666664	1	24	1.6	24	0.06666666666666667	0	0.5701202665366168	0.7827138412879854	0.5027149072916963	0.8951878204137037	0.6607269374910341	0.9167155890695953	0.8846039680546167	0.8745333535374843	1.0	0.35294117647058826	0.0
1999	None	None	None	None	None	0	0	0.5	2	0.75	3	0.6	0.5	4	2	1	0	0	0.4	5	2	0.4	6	0.0	0.4	0.7988698482723968	0.9122462203917371	0.6132378745829872	0.9214136146999097	0.1	0.9710214391952942	0.9245488483711586	0.9411231453202745	0	0	0.0
835	None	None	None	None	None	0	0	0.5	2	0.6666666666666666	2	0.8333333333333334	0	2	0	2	0	0	0.6666666666666666	2	3	0.3333333333333333	5	0.0	0	0	0	0	0	0	0	0	0	0	0	0
736	None	None	None	None	None	0	0	0.3333333333333333	2	0.8571428571428571	6	0.6428571428571429	0.5714285714285714	6	4	2	3	0	0.2857142857142857	7	2	0.6	9	0.5	0	0.30264147425401716	0.827777041980087	0.5682441260684878	0.9591939985735174	0.4304817444376921	0.8390851798315553	0.8983761413965174	0.8934254730765724	0.5	0.16666666666666666	0.0
5119	0.11987783243290437	0.04629289855487353	0.037674872980884115	0.641326025711908	None	0	0	0.0625	1	1.0	22	1.0	0.7272727272727273	17	16	6	0	0	0.041666666666666664	1	24	1.6	24	0.0	0	0.4094678013315975	0.6968189786096423	0.3275251306937261	0.829254475329264	0.8037849971367571	0.8575047953436287	0.8888511919948633	0.8025679851309725	0	0	0.0
7270	0.15365762530226357	0.014611088606550637	-0.003299285908157225	0.6572104692179837	None	0	0	0.0625	1	1.0	21	1.0	0.7619047619047619	17	16	5	0	0	0.043478260869565216	1	23	1.5333333333333334	23	0.0	0	0.4094678013315975	0.845055152382764	0.3275251306937261	0.8912990698095332	0.8796650713733465	0.8506431893758986	0.8888511919948633	0.8637378828084047	0	0	0.0
3418	0.1138375953217805	0.027324036881302995	0.027300785179025917	0.766929691041124	None	0	0	0.07142857142857142	1	1.0	19	1.0	0.631578947368421	13	12	7	0	0	0.047619047619047616	1	21	1.4	21	0.0	0	0.40494022980505917	0.7963614010198726	0.42869190965670123	0.8730700865904897	0.28888617265684885	0.976625729375539	0.8846039680546167	0.9122576846424206	0	0	0.0
521	None	None	None	None	None	0.5	1	0.8333333333333334	5	0.2857142857142857	2	0.75	0.14285714285714285	5	1	3	0	0	0.75	3	4	0.6	9	0.0	0.6666666666666666	0.5712034200690613	0.8961177274842141	0.7627729418459149	0.8920587628205472	0.8134256197669207	0.9721871936354608	0.9249681753785489	0.9313066873196152	0	0	0.0
1768	None	None	None	None	None	0	0	0.75	3	0.25	1	0.6666666666666666	0	3	0	2	1	0	1.0	3	3	0.4	6	0.2	0	0	0	0	0	0	0	0	0	0	0	0
2875	0.012280794377224692	0.00034052673685524664	0.0002962424302941386	0.9961369583504657	None	0	0	0.625	5	0.3	3	0.48	0.2	6	2	5	0	0	1.0	5	5	0.8	12	0.0	0	0.7738769363047424	0.9418041258151387	0.7292775577192627	0.9574943297294339	0.5722361857736598	0.732995254223272	0.8928705729957607	0.9091124683960383	0	0	0.0
6146	0.18467130965187797	0.05142769407905371	0.031034414210489844	0.689726577602167	None	0	0	0.05555555555555555	1	1.0	25	1.0	0.8	21	20	5	0	0	0.037037037037037035	1	27	1.8	27	0.0	0	0.40494022980505917	0.6942443002491231	0.3275251306937261	0.9370355456313925	0.8037849971367571	0.9618940435827503	0.9351918433081436	0.904613784685805	0	0	0.0
1743	None	None	None	None	None	0	0	0.5	2	0.5	2	0.6	0.5	3	2	2	4	0	0.4	2	5	0.4	6	0.5714285714285714	0.5	0.7005319703739986	0.610954720879195	0.9771694952696096	0.8777692770579613	0.1814481385416226	0.646088813483188	0.9682740417022053	0.732673708629587	0.3333333333333333	1.0	0.0
1252	None	None	None	None	None	0	0	0.625	5	0.4	4	0.48	0	4	0	7	8	0	1.0	5	5	0.8	12	0.5714285714285714	0.2	0	0	0	0	0	0	0	0	0	0	0
2284	None	None	None	None	None	0	0	1.0	1	0	0	1.0	0	1	0	0	1	0	0.5	2	1	0.13333333333333333	2	0.3333333333333333	0	0	0	0	0	0	0	0	0	0	0	0
3830	0.09575904545352669	0.008720054831926028	0.008423796357336345	0.9913170779325795	None	0	0	0.07142857142857142	1	1.0	18	1.0	0.6666666666666666	13	12	6	0	0	0.05	1	20	1.3333333333333333	20	0.0	0	0.733462088505185	0.9399639165246669	0.7072446483972882	0.972152532301261	0.28888617265684885	0.9623550186520303	0.955656342901807	0.9601365911432006	0	0	0.0
7033	0.1621418576621569	0.07559643018229965	0.06050356752167005	0.6253039759882042	None	0	0	0.06666666666666667	1	1.0	20	1.0	0.75	16	15	5	0	0	0.045454545454545456	1	22	1.4666666666666666	22	0.0	0	0.40494022980505917	0.6992932053707883	0.3275251306937261	0.9304507556245104	0.8037849971367571	0.9622611781208542	0.9351918433081436	0.902506340656499	0	0	0.0
7435	0.18284789425772405	0.06791627339147581	0.06446212967321693	0.650671581513517	None	0	0	0.0625	1	1.0	21	1.0	0.7619047619047619	17	16	5	0	0	0.043478260869565216	1	23	1.5333333333333334	23	0.0	0	0.40494022980505917	0.6967947164714643	0.3275251306937261	0.930921354891635	0.8037849971367571	0.9618350849128123	0.9351918433081436	0.9020293189780957	0	0	0.0
4971	0.1399830845749134	0.013634552764308527	0.011565262645470921	0.5775717847373687	None	0	0	0.0625	1	1.0	21	1.0	0.7142857142857143	16	15	6	0	0	0.043478260869565216	1	23	1.5333333333333334	23	0.0	0	0.4094678013315975	0.741215484875968	0.3275251306937261	0.8488268120241407	0.8037849971367571	0.886773398609092	0.8888511919948633	0.833685319049483	0	0	0.0
3844	0.13088690422946914	0.010861858693592963	0.010803494710285905	0.7590300535735416	None	0	0	0.0625	1	1.0	22	1.0	0.6363636363636364	15	14	8	0	0	0.041666666666666664	1	24	1.6	24	0.0	0	0.40494022980505917	0.7875996621175279	0.42869190965670123	0.8688760423164485	0.28888617265684885	0.9768927302441226	0.8846039680546167	0.9101336580481716	0	0	0.0
6290	0.11846193502654125	0.03825803660510905	0.03451683968523328	0.5971143914615189	None	0	0	0.05555555555555555	1	1.0	24	1.0	0.75	19	18	6	0	0	0.038461538461538464	1	26	1.7333333333333334	26	0.0	0	0.40494022980505917	0.7019068178005985	0.3275251306937261	0.9376628291205895	0.8037849971367571	0.9675394713521879	0.9351918433081436	0.9105731132320715	0	0	0.0
3282	0.004833402946010796	0.0033829669966892175	0.0032923081378642134	0.9857229114995932	None	0.3333333333333333	1	0.6666666666666666	6	0.2727272727272727	3	0.65	0.18181818181818182	4	2	8	3	0	0.8	5	4	0.8666666666666667	13	0.16666666666666666	0.2	0.9422602564904359	0.7303683766829683	0.9371006659384168	0.9109632901965269	0.24817354948924245	0.7045621768731416	0.9534125882191284	0.8017108143739206	0.75	0.75	0.0
5715	0.1386653433270576	0.02577850176590095	0.023866359766532768	0.6924158981282853	None	0	0	0.05555555555555555	1	1.0	24	1.0	0.75	19	18	6	0	0	0.038461538461538464	1	26	1.7333333333333334	26	0.0	0	0.40494022980505917	0.7340035390279902	0.2876745877828986	0.7545084852616012	0.8037849971367571	0.9030899509008412	0.8945184440836088	0.8110158798202607	0	0	0.0
3618	0.006506728080418762	0.005327567276002773	0.004759881873409566	0.9865483555618615	None	0.5	2	0.5	5	0.5	6	0.56	0.16666666666666666	2	2	11	3	0	1.0	5	5	0.9333333333333333	14	0.11538461538461539	0.18181818181818182	0.9495144543478957	0.6235997012089411	1.0	0.5	0.2047126968220454	0.5879053190042329	0.9744859765601304	0.5711936182698761	0.5	1.0	0.09637329266613334
6150	0.11645669367404997	0.031618442763559046	0.01982921137929781	0.7104397859658473	None	0	0	0.0625	1	1.0	21	1.0	0.7142857142857143	16	15	6	0	0	0.043478260869565216	1	23	1.5333333333333334	23	0.0	0	0.40494022980505917	0.7007490268433842	0.3275251306937261	0.9355023115409522	0.8037849971367571	0.9580087803693254	0.9351918433081436	0.901816475861758	0	0	0.0
344	None	None	None	None	None	0.5	1	0.6666666666666666	4	0.5714285714285714	4	0.375	0.42857142857142855	4	3	4	0	0	0.6666666666666666	6	4	0.6	9	0.0	0.6666666666666666	0.571392747313033	0.9065166281338961	0.1639091887198262	0.8257262599442382	0.5813539365515672	0.9472777717886851	0.8773006790706995	0.9036689461475104	0	0	0.0
3134	None	None	None	None	None	0.2	1	0.5	6	0.4	6	0.5666666666666667	0.26666666666666666	5	4	11	2	0	0.8333333333333334	6	5	1.1333333333333333	17	0.08	0.26666666666666666	0.7825263088384533	0.8915153348533863	0.8742013318768336	0.8264750666812115	0.23261801468207244	0.5714929386552089	0.9503361250436885	0.7889102322489165	0.7	0.8	0.0
828	None	None	None	None	None	0	0	0.5	2	0.75	3	0.5	0.5	3	2	2	0	0	0.75	3	4	0.4	6	0.0	0.4	0.880466837115973	0.7087585302892041	0.7189953377723276	0.730486235482987	0.10426577900329215	0.9516208334451829	0.9659101774745884	0.8350501320600879	0	0	0.0
2254	None	None	None	None	None	0	0	0.42857142857142855	3	0.625	5	0.4166666666666667	0.625	7	5	2	0	0	0.375	8	3	0.6666666666666666	10	0.0	1.0	0.842732766984309	0.9226303995887063	0.7189953377723276	0.8882710434166109	0.10475836658901017	0.955503314184769	0.9626419623392506	0.9268685403870145	0	0	0.0
5548	0.14632350604482322	0.02423897802986757	0.011264229889307878	0.67131345474992	None	0	0	0.058823529411764705	1	1.0	23	1.0	0.7391304347826086	18	17	6	0	0	0.04	1	25	1.6666666666666667	25	0.0	0	0.40494022980505917	0.6939132025093067	0.3275251306937261	0.9466682323270204	0.8037849971367571	0.9616168612478189	0.9351918433081436	0.9093148271001072	0	0	0.0
6433	0.15538482660990516	0.060980640638909546	0.05834066423055321	0.6581172553492752	None	0	0	0.058823529411764705	1	1.0	23	1.0	0.7391304347826086	18	17	6	0	0	0.04	1	25	1.6666666666666667	25	0.0	0	0.40494022980505917	0.6948357224961386	0.3275251306937261	0.9453260943358456	0.8037849971367571	0.9611709190077421	0.9351918433081436	0.9083775517218752	0	0	0.0
1159	None	None	None	None	None	0	0	0.4	2	0.8	4	0.4666666666666667	0.4	4	2	2	0	0	0.6	3	5	0.4666666666666667	7	0.0	0.3333333333333333	0.880466837115973	0.6876995677674085	0.7189953377723276	0.7142032103531741	0.10213288950164608	0.93932118512822	0.9662333057209328	0.8148159284801949	0	0	0.0
4521	0.1437785483689548	0.0038779878105923656	0.003749952272295658	0.527678793493091	None	0	0	0.05555555555555555	1	1.0	25	1.0	0.68	18	17	8	0	0	0.037037037037037035	1	27	1.8	27	0.0	0	0.36718333374088175	0.7878421035723052	0.27534548897295064	0.8636236176392896	0.23867612384278383	0.9728209027132306	0.8269040884090898	0.9042309918849812	0	0	0.0
1983	None	None	None	None	None	0	0	0.75	3	0.0	0	0.8333333333333334	0	3	0	1	1	0	0.6666666666666666	3	2	0.3333333333333333	5	0.3333333333333333	0.6666666666666666	0	0	0	0	0	0	0	0	0	0	0
3805	0.08893087238174258	0.013236926517491547	0.013117273053175438	0.7700015699499078	None	0	0	0.08333333333333333	1	1.0	15	1.0	0.6	10	9	6	0	0	0.058823529411764705	1	17	1.1333333333333333	17	0.0	0	0.3209386589739586	0.6984685243440799	0.2689736999632468	0.8316241757564817	0.5531517759133684	0.9784397694201659	0.90488660816678	0.8893483670452056	0	0	0.0
1917	None	None	None	None	None	0	0	0.6	3	0.2	1	0.5833333333333334	0.2	4	1	2	1	0	0.75	4	3	0.4666666666666667	7	0.2	0.6666666666666666	0.88975364855913	0.5544163995414647	0.844473256378117	0.86577398823878	0.4821375325834499	0.8310457250917267	0.8907464691177703	0.7729824295445297	1.0	0.25	0.0
2686	0.0009409375241399472	0.00011412025091862184	-2.7118695591750254e-06	0.9959098405669207	None	0	0	0.75	3	0.3333333333333333	1	0.625	0.3333333333333333	4	1	0	1	0	0.5	2	4	0.3333333333333333	5	1.0	0.6666666666666666	0.864529625609179	0.9543369410780217	0.6432466936208843	0.852597108182162	0.4821375325834499	0.9030973442082388	0.9008179003752649	0.9123220572042453	1.0	0.25	0.0
4953	0.1593503341913339	0.05949997746058614	0.05945758696109971	0.645578292969315	None	0	0	0.07142857142857142	1	1.0	19	1.0	0.6842105263157895	14	13	6	0	0	0.047619047619047616	1	21	1.4	21	0.0	0	0.4094678013315975	0.9458808894718544	0.3275251306937261	0.9682554641689279	0.8037849971367571	0.9558746209233077	0.955656342901807	0.9576331583744563	0	0	0.0
6303	0.19784178598214308	0.04434598979778073	0.029589696908971005	0.6524562356808813	None	0	0	0.058823529411764705	1	1.0	23	1.0	0.782608695652174	19	18	5	0	0	0.04	1	25	1.6666666666666667	25	0.0	0	0.40494022980505917	0.691171185447818	0.3275251306937261	0.9411571043871394	0.8037849971367571	0.9544375879428354	0.9351918433081436	0.9008429682933883	0	0	0.0
315	None	None	None	None	None	0	0	0.5	2	0.3333333333333333	1	0.5555555555555556	0.3333333333333333	2	1	2	1	0	1.0	3	3	0.3333333333333333	5	0.14285714285714285	1.0	0.6460854547962298	0.9593713502837915	0.41755053505271517	0.9532225889840811	0.1	0.5	0.9120462530634101	0.8868288691380439	1.0	0.5	0.0
3696	0.10606107707360318	0.01655156955600871	0.01503719604933896	0.9872410785445985	None	0	0	0.07142857142857142	1	1.0	19	1.0	0.631578947368421	13	12	7	0	0	0.047619047619047616	1	21	1.4	21	0.0	0	0.40494022980505917	0.9502291708953547	0.42869190965670123	0.978152442933983	0.2840722210503296	0.9656400552878145	0.955656342901807	0.9665036977710886	0	0	0.0
1411	None	None	None	None	None	0	0	0.5	3	0.5714285714285714	4	0.42857142857142855	0.5714285714285714	6	4	2	0	0	0.42857142857142855	7	3	0.6	9	0.0	1.0	0.7800028132065648	0.8841988711943128	0.6816758797448065	0.8973526516111999	0.10451207279615116	0.9456366528115864	0.8955294238899653	0.913122834863424	0	0	0.0
2128	None	None	None	None	None	0	0	0.4	2	0.8	4	0.5833333333333334	0.6	4	3	2	0	0	0.3333333333333333	6	2	0.4666666666666667	7	0.0	0.3333333333333333	0.7988698482723968	0.9122462203917371	0.6132378745829872	0.9214136146999097	0.10213288950164608	0.93932118512822	0.8998878301964303	0.9251324341239188	0	0	0.0
3470	0.11542474854751214	0.007085314729384582	0.007005133813593681	0.9959295115856582	None	0	0	0.1	1	1.0	13	1.0	0.6923076923076923	9	9	5	0	0	0.06666666666666667	1	15	1.0	15	0.0	0	0.40494022980505917	0.7967000559954535	0.10925549026979245	0.9231600823085891	0.9346626549303545	0.9361207129417842	0.968156611012018	0.8983363278187529	0	0	0.0
6861	0.2043140795355787	0.007203869457139909	0.005212736848109511	0.4931265100016211	None	0	0	0.07142857142857142	1	1.0	19	1.0	0.7368421052631579	15	14	5	0	0	0.047619047619047616	1	21	1.4	21	0.0	0	0.40494022980505917	0.6995729223357072	0.10925549026979245	0.9484740672008123	0.9346626549303545	0.9706559518674156	0.968156611012018	0.9182626334256618	0	0	0.0
1800	None	None	None	None	None	0	0	0.5	3	0.5	3	0.4444444444444444	0.5	5	3	2	0	0	0.5	6	3	0.5333333333333333	8	0.0	1.0	0.7172728594288207	0.9245416076826567	0.6443564217172854	0.9056328492259664	0.22127828714107428	0.9628521438020153	0.8510941480967329	0.9354779448715719	0	0	0.0
6910	0.14864049510799263	0.0662557638372457	0.06397666040578817	0.6305401502797243	None	0	0	0.05555555555555555	1	1.0	24	1.0	0.75	19	18	6	0	0	0.038461538461538464	1	26	1.7333333333333334	26	0.0	0	0.40494022980505917	0.6985543714458124	0.3275251306937261	0.9377273839682407	0.8037849971367571	0.9632100070310944	0.9351918433081436	0.9065711058242955	0	0	0.0
1616	None	None	None	None	None	0	0	0.75	3	0.25	1	0.6666666666666666	0	3	0	2	3	0	1.0	3	3	0.4	6	0.6	0	0	0	0	0	0	0	0	0	0	0	0
7312	0.12576460040700427	0.055278519872595494	0.054396897238147925	0.6403548678214565	None	0	0	0.058823529411764705	1	1.0	23	1.0	0.7391304347826086	18	17	6	0	0	0.04	1	25	1.6666666666666667	25	0.0	0	0.40494022980505917	0.7001817288913378	0.3275251306937261	0.9417629481813217	0.8037849971367571	0.9654192794396046	0.9351918433081436	0.9105379005535837	0	0	0.0
1767	None	None	None	None	None	0	0	0.6	3	0.6	3	0.7	0.4	4	2	2	2	0	0.4	5	2	0.4666666666666667	7	0.3333333333333333	0.4	0.6966768902601994	0.8344039035858342	0.9933131785666778	0.652663006857481	0.16043564312120068	0.8586392757686695	0.9594747649004961	0.7942367092975583	0.625	0.75	0.0
7420	0.12303277359901672	0.06471320802239532	0.04556116529207848	0.6216094361460011	None	0	0	0.07692307692307693	1	1.0	17	1.0	0.7647058823529411	14	13	4	0	0	0.05263157894736842	1	19	1.2666666666666666	19	0.0	0	0.40494022980505917	0.6968163852626283	0.3275251306937261	0.92643146781556	0.8037849971367571	0.9630103276528698	0.9351918433081436	0.9009873683043315	0	0	0.0
5244	0.13940094385716767	0.01430643439207648	0.007426439936817722	0.6481887022072672	None	0	0	0.07142857142857142	1	1.0	19	1.0	0.6842105263157895	14	13	6	0	0	0.047619047619047616	1	21	1.4	21	0.0	0	0.4094678013315975	0.6866335974296595	0.3275251306937261	0.8512096213413033	0.8037849971367571	0.7701829854288618	0.8888511919948633	0.776600450348486	0	0	0.0
4988	0.12005372297225732	0.03269577553861195	0.031895274472960096	0.6281851952885269	None	0	0	0.0625	1	1.0	22	1.0	0.7272727272727273	17	16	6	0	0	0.041666666666666664	1	24	1.6	24	0.0	0	0.4094678013315975	0.7268661921363003	0.3275251306937261	0.8519533019703238	0.8037849971367571	0.7540697110427582	0.8888511919948633	0.7829725428239961	0	0	0.0
2835	0.00544595309028824	0.00406066532482909	0.003560444334256565	0.9882216093316689	None	0.3333333333333333	1	0.625	5	0.4	4	0.6	0.2	3	2	8	3	0	0.8	5	4	0.8	12	0.15789473684210525	0.2222222222222222	0.9854916042850803	0.6096255466051632	1.0	0.9350387333117375	0.24024397498621758	0.7274828871772643	0.9667166263288862	0.7965400298046106	0.6666666666666666	1.0	0.0
5651	0.11691689180014436	0.06439009558375498	0.03554980019726537	0.6168813039798171	None	0	0	0.058823529411764705	1	1.0	23	1.0	0.7391304347826086	18	17	6	0	0	0.04	1	25	1.6666666666666667	25	0.0	0	0.40494022980505917	0.7010257149163795	0.3275251306937261	0.9323743842051027	0.8037849971367571	0.9614843544364619	0.9351918433081436	0.9030091565143673	0	0	0.0
5037	0.11959652368531848	0.02401639512264495	0.0021922984217699736	0.6801269884362707	None	0	0	0.058823529411764705	1	1.0	23	1.0	0.6956521739130435	17	16	7	0	0	0.04	1	25	1.6666666666666667	25	0.0	0	0.40494022980505917	0.754600682542154	0.3275251306937261	0.7961318560917952	0.8037849971367571	0.9650865334493646	0.8888511919948633	0.873799551713047	0	0	0.0
2836	0.006066003377881995	0.0004591803376397266	-6.330382866807978e-05	0.9873023929667064	None	0.3333333333333333	1	0.5	4	0.4444444444444444	4	0.55	0.2222222222222222	2	2	8	4	0	0.8	5	4	0.7333333333333333	11	0.2	0.25	0.8746726367093999	0.7778660282419774	1.0	0.5	0.2205718458280952	0.5879053190042329	0.9697056067848441	0.6309269444637654	0.5	1.0	0.10371262289345501
5433	0.14877484038522076	0.061917556628127896	0.05663585326656596	0.6433645724649582	None	0	0	0.058823529411764705	1	1.0	23	1.0	0.7391304347826086	18	17	6	0	0	0.04	1	25	1.6666666666666667	25	0.0	0	0.40494022980505917	0.7006051719823473	0.3275251306937261	0.9374608609409719	0.8037849971367571	0.9635479661681494	0.9351918433081436	0.9069876239232258	0	0	0.0
4294	0.1238267009387243	0.015014357065823797	0.005841006061099081	0.5536383843379258	None	0	0	0.06666666666666667	1	1.0	20	1.0	0.65	14	13	7	0	0	0.045454545454545456	1	22	1.4666666666666666	22	0.0	0	0.7201581661608045	0.8287770888630372	0.20237796309428058	0.8783781540195096	0.7311646739329112	0.8932159500272867	0.9218095474136172	0.8690655549970363	0	0	0.0
2251	None	None	None	None	None	0	0	1.0	4	0.0	0	0.6666666666666666	0	3	0	2	2	0	1.0	3	3	0.4	6	0.4	0.6666666666666666	0	0	0	0	0	0	0	0	0	0	0
5324	0.11528521220311065	0.04290282619706807	0.0416311163854259	0.644794517806434	None	0	0	0.05555555555555555	1	1.0	25	1.0	0.72	19	18	7	0	0	0.037037037037037035	1	27	1.8	27	0.0	0	0.40494022980505917	0.6954522969324076	0.3275251306937261	0.8484944132580955	0.8037849971367571	0.9666959923944323	0.8888511919948633	0.8778537242275846	0	0	0.0
4565	0.09880532035988866	0.01727711043941823	-0.0013786126215809915	0.6122129657832517	None	0	0	0.06666666666666667	1	1.0	20	1.0	0.7	15	14	6	0	0	0.045454545454545456	1	22	1.4666666666666666	22	0.0	0	0.4094678013315975	0.7460480637063189	0.3275251306937261	0.830267134742068	0.8037849971367571	0.8806681842273064	0.8888511919948633	0.8255838237778192	0	0	0.0
2559	0.0010571897778999587	0.0002449809269221765	-8.424788100372889e-07	0.996351601162157	None	0	0	1.0	1	0	0	1.0	0	1	0	0	1	0	0.5	2	1	0.13333333333333333	2	0.3333333333333333	0	0	0	0	0	0	0	0	0	0	0	0
3997	0.16326764610127958	0.007947285468510598	-0.0031979408229649274	0.7496882881996046	None	0	0	0.0625	1	1.0	22	1.0	0.6818181818181818	16	15	7	0	0	0.041666666666666664	1	24	1.6	24	0.0	0	0.5625491979829318	0.8310715174598666	0.1558167266820365	0.8693639451079579	0.8329136644316328	0.8883104163352693	0.9498305620828097	0.8646032766827358	0	0	0.0
4357	0.13721547671943987	0.009992261523777777	0.009965423302837471	0.6477050698397593	None	0	0	0.07142857142857142	1	1.0	19	1.0	0.631578947368421	13	12	7	0	0	0.047619047619047616	1	21	1.4	21	0.0	0	0.7201581661608045	0.8293833819667915	0.20237796309428058	0.8228786385931838	0.7311646739329112	0.8517609517652105	0.9218095474136172	0.8350577675587741	0	0	0.0
6498	0.12599498326127803	0.05053052227207615	0.04148193665862222	0.6874530594499745	None	0	0	0.06666666666666667	1	1.0	20	1.0	0.7	15	14	6	0	0	0.045454545454545456	1	22	1.4666666666666666	22	0.0	0	0.40494022980505917	0.7155436760550741	0.3275251306937261	0.9523384912818254	0.8037849971367571	0.9650716227405376	0.9351918433081436	0.9177418759301356	0	0	0.0
4454	0.10098670779204387	0.009950681070445647	0.009898796099042251	0.9873166811367755	None	0	0	0.08333333333333333	1	1.0	16	1.0	0.625	11	10	6	0	0	0.05555555555555555	1	18	1.2	18	0.0	0	0.40494022980505917	0.9512114179048693	0.42869190965670123	0.9775472133281438	0.2840722210503296	0.966010505114994	0.955656342901807	0.9665494758880606	0	0	0.0
3059	0.018295242121110528	0.0014013837304138088	0.001294455860098345	0.9409536422632804	None	0	0	0.5	4	0.4444444444444444	4	0.4583333333333333	0.4444444444444444	8	4	2	0	0	0.6666666666666666	6	4	0.7333333333333333	11	0.0	0.25	0.42172092156015084	0.9171974970622662	0.9083693298967652	0.8693726224453711	0.6097980759624113	0.8355956607636674	0.8907464691177703	0.8781865035372808	0	0	0.0
3649	0.07662199658264728	0.008993803426422961	-0.008120703605132692	0.7952439883242598	None	0	0	0.08333333333333333	1	1.0	15	1.0	0.6666666666666666	11	10	5	0	0	0.058823529411764705	1	17	1.1333333333333333	17	0.0	0	0.4113056956477653	0.9509422796093141	0.7072446483972882	0.9648030191294393	0.2840722210503296	0.9535664088501551	0.955656342901807	0.9568598076258774	0	0	0.0
6184	0.12862192094311511	0.043208679104783196	0.04060810947318625	0.6701787454278259	None	0	0	0.05555555555555555	1	1.0	25	1.0	0.8	21	20	5	0	0	0.037037037037037035	1	27	1.8	27	0.0	0	0.40494022980505917	0.6942443002491231	0.3275251306937261	0.9370355456313925	0.8037849971367571	0.9618940435827503	0.9351918433081436	0.904613784685805	0	0	0.0
4151	0.10734398487219861	0.02543295053436469	0.009405102189841384	0.6366744325806867	None	0	0	0.05555555555555555	1	1.0	24	1.0	0.75	19	18	6	0	0	0.038461538461538464	1	26	1.7333333333333334	26	0.0	0	0.4094678013315975	0.7654715384036086	0.3275251306937261	0.8267546303422803	0.8037849971367571	0.8860538130700638	0.8888511919948633	0.8318676432997874	0	0	0.0
426	None	None	None	None	None	0	0	0.6666666666666666	2	0.5	1	1.0	0.5	3	1	0	0	0	0.25	4	1	0.26666666666666666	4	0.0	0.6666666666666666	0.19853367373952907	0.7244259385827299	0.2619069623497627	0.9432550212397193	0.6018977536918447	0.8812874049875268	0.9252843393337861	0.8729528949304773	0	0	0.0
777	None	None	None	None	None	0	0	0.7142857142857143	5	0.0	0	0.6666666666666666	0	5	0	4	0	0	0.6	3	5	0.6666666666666666	10	0.0	0.4	0	0	0	0	0	0	0	0	0	0	0
2506	None	None	None	None	None	0.3333333333333333	1	0.625	5	0.4444444444444444	4	0.55	0.3333333333333333	6	3	4	0	0	0.8	5	4	0.7333333333333333	11	0.0	0.6666666666666666	0.48278197890378827	0.8840369580523549	0.8545402255491815	0.9110007605266485	0.3638726337693783	0.9615947418294636	0.9557012946219624	0.9259340650128454	0	0	0.0
5842	0.11209223607583556	0.03506436527006696	0.03506189974214013	0.5966497901475161	None	0	0	0.0625	1	1.0	22	1.0	0.7272727272727273	17	16	6	0	0	0.041666666666666664	1	24	1.6	24	0.0	0	0.40494022980505917	0.7487470907598839	0.3275251306937261	0.7904724345816018	0.8037849971367571	0.9607100743397822	0.8888511919948633	0.8667057466569016	0	0	0.0
5179	0.11746387101026418	0.006067107937325302	0.005441769690212955	0.6064640292146857	None	0	0	0.06666666666666667	1	1.0	20	1.0	0.7	15	14	6	0	0	0.045454545454545456	1	22	1.4666666666666666	22	0.0	0	0.733462088505185	0.9373737864709365	0.7072446483972882	0.9624188355984101	0.28888617265684885	0.9540535037622127	0.955656342901807	0.9523036483987853	0	0	0.0
3063	0.04097488982807162	0.0047807686390693846	0.004778159353500534	0.9952046461576568	None	0	0	0.4	4	0.5833333333333334	7	0.3333333333333333	0.5833333333333334	8	7	5	1	0	0.8571428571428571	6	7	0.9333333333333333	14	0.07692307692307693	0	0.6717404695007946	0.9735316901790674	0.7292775577192627	0.9622150995758011	0.4824059795047411	0.796319864578697	0.8773765008791992	0.9390751062930629	1.0	0.25	0.0
2197	None	None	None	None	None	0	0	0.5	4	0.4444444444444444	4	0.4583333333333333	0.4444444444444444	5	4	5	1	0	0.375	8	3	0.7333333333333333	11	0.07692307692307693	0.5	0.880466837115973	0.8090316076499722	0.7189953377723276	0.9127440213868945	0.10426577900329215	0.9260731239842787	0.9659101774745884	0.891524192767493	1.0	1.0	0.0
4314	0.1056914141024239	0.02265464339135387	0.002256187825610773	0.7051928675917176	None	0	0	0.07692307692307693	1	1.0	17	1.0	0.5882352941176471	11	10	7	0	0	0.05263157894736842	1	19	1.2666666666666666	19	0.0	0	0.23693708814285802	0.6977354447889997	0.42869190965670123	0.8306960689141494	0.17164089689638226	0.9781039815447997	0.7485541065383978	0.8884962633019283	0	0	0.0
3729	0.10621342246009766	0.013162893051098695	0.013004148772360015	0.6472601363805743	None	0	0	0.07142857142857142	1	1.0	19	1.0	0.6842105263157895	14	13	6	0	0	0.047619047619047616	1	21	1.4	21	0.0	0	0.7201581661608045	0.8440075261348338	0.20237796309428058	0.875930326913142	0.7311646739329112	0.8932096387595694	0.9218095474136172	0.8723891484494407	0	0	0.0
6438	0.17288613274122178	0.036876973292476	0.036367804797844384	0.5799845231766463	None	0	0	0.0625	1	1.0	22	1.0	0.7727272727272727	18	17	5	0	0	0.041666666666666664	1	24	1.6	24	0.0	0	0.40494022980505917	0.6946131657422825	0.3275251306937261	0.9262020291229465	0.8037849971367571	0.9592339560399612	0.9351918433081436	0.8975175240998197	0	0	0.0
3144	0.030773083087260202	0.004348336194462373	8.599928567062495e-05	0.9963201895617475	None	0	0	0.4	4	0.5833333333333334	7	0.2916666666666667	0.5833333333333334	8	7	5	2	0	0.75	6	8	0.9333333333333333	14	0.15384615384615385	0	0.5422058725831012	0.979932338181019	0.7292775577192627	0.9690319982131956	0.4824059795047411	0.7284363347605458	0.891847508747688	0.9411885476854117	0.625	0.25	0.0
1078	None	None	None	None	None	0	0	0.6	3	0.4	2	0.4375	0.4	2	2	4	0	0	1.0	4	4	0.4666666666666667	7	0.0	0	0.6823302185396904	0.9404403893988688	0.16431910513013678	0.6004341268802134	0.3054226845553841	0.5765981575476831	0.903179269253007	0.7610581573023323	0	0	0.0
5961	0.15034571385951773	0.036047630751819375	0.033551794861792654	0.6286152879749473	None	0	0	0.0625	1	1.0	22	1.0	0.7727272727272727	18	17	5	0	0	0.041666666666666664	1	24	1.6	24	0.0	0	0.4094678013315975	0.7253021535964996	0.3275251306937261	0.9418692113397937	0.8037849971367571	0.8788505711592182	0.8888511919948633	0.8713063916680962	0	0	0.0
3328	0.004449548292890061	0.0006116620408151967	7.263393751597892e-06	0.9862689722062015	None	0.3333333333333333	1	0.6666666666666666	6	0.2727272727272727	3	0.65	0.18181818181818182	4	2	8	2	0	0.8	5	4	0.8666666666666667	13	0.1111111111111111	0.2	0.8746726367093999	0.7778660282419774	0.9371006659384168	0.9109632901965269	0.25610312399226737	0.6862972399050953	0.9476374180137459	0.8105924152600544	0.75	0.75	0.0
2720	8.3466890345102e-05	9.527767576028574e-06	-1.5976113548953692e-06	0.9999903949543304	None	0	0	0.25	1	1.0	4	0.6	0.75	3	3	2	1	0	0.4	5	2	0.4	6	0.125	0	0.4368819806269764	0.9462520961646075	0.5285756870718474	0.8238976240143923	0.6136994552016143	0.9337331956767019	0.9109765674697494	0.913111231550614	1.0	0.3333333333333333	0.0
2091	None	None	None	None	None	0	0	0.5	2	0.6666666666666666	2	0.8333333333333334	0.3333333333333333	2	1	2	0	0	0.6666666666666666	3	2	0.3333333333333333	5	0.0	0	0.40494022980505917	0.5	0.10925549026979245	0.5	0.9346626549303545	0.5	0.968156611012018	0.5	0	0	0.0
6554	0.16932523397703642	0.04860199176985203	0.04858791299663169	0.606082624080952	None	0	0	0.0625	1	1.0	21	1.0	0.7619047619047619	17	16	5	0	0	0.043478260869565216	1	23	1.5333333333333334	23	0.0	0	0.40494022980505917	0.6967947164714643	0.3275251306937261	0.930921354891635	0.8037849971367571	0.9618350849128123	0.9351918433081436	0.9020293189780957	0	0	0.0
2960	0.00486215807430778	0.0033805243948961347	0.003258254559705106	0.9861670188220237	None	0.3333333333333333	1	0.625	5	0.3	3	0.6	0.2	3	2	8	4	0	0.8	5	4	0.8	12	0.21052631578947367	0.2222222222222222	0.8990289086957917	0.7368606133788027	1.0	0.6440579130458777	0.24024397498621758	0.5577574222098597	0.9667166263288862	0.6498243073679074	0.3333333333333333	0.6666666666666666	0.0
3982	0.11744183687412228	0.009228559772355972	0.009180095910029936	0.7294611003968943	None	0	0	0.05555555555555555	1	1.0	24	1.0	0.6666666666666666	17	16	8	0	0	0.038461538461538464	1	26	1.7333333333333334	26	0.0	0	0.40494022980505917	0.8629304429428329	0.20237796309428058	0.826034197646167	0.7311646739329112	0.927967059002962	0.9218095474136172	0.8791598961243119	0	0	0.0
840	None	None	None	None	None	0	0	0.7142857142857143	5	0.0	0	0.6666666666666666	0	5	0	4	1	0	0.6	3	5	0.6666666666666666	10	0.14285714285714285	0.4	0	0	0	0	0	0	0	0	0	0	0
5107	0.12005279951669331	0.003959298131520456	0.002359263150997106	0.48777164064113643	None	0	0	0.07142857142857142	1	1.0	19	1.0	0.6842105263157895	14	13	6	0	0	0.047619047619047616	1	21	1.4	21	0.0	0	0.40494022980505917	0.8604850730288187	0.42869190965670123	0.9115173702547713	0.28888617265684885	0.9729901921866395	0.8846039680546167	0.9294716142115853	0	0	0.0
7190	0.164034039715741	0.04135810539325871	0.019294605806479067	0.7499005557776958	None	0	0	0.058823529411764705	1	1.0	23	1.0	0.7391304347826086	18	17	6	0	0	0.04	1	25	1.6666666666666667	25	0.0	0	0.40494022980505917	0.7001817288913378	0.3275251306937261	0.9417629481813217	0.8037849971367571	0.9654192794396046	0.9351918433081436	0.9105379005535837	0	0	0.0
6148	0.15620736578969316	0.012954019726863393	0.011073796143593925	0.6235232273172076	None	0	0	0.0625	1	1.0	22	1.0	0.7727272727272727	18	17	5	0	0	0.041666666666666664	1	24	1.6	24	0.0	0	0.4094678013315975	0.7841832416349115	0.3275251306937261	0.9484784417369622	0.8037849971367571	0.9579889681949578	0.9233210939330523	0.9200719673348383	0	0	0.0
3910	0.08580915034885646	0.00779415120374177	-0.0070656113113255195	0.9798874359897612	None	0	0	0.08333333333333333	1	1.0	15	1.0	0.6666666666666666	11	10	5	0	0	0.058823529411764705	1	17	1.1333333333333333	17	0.0	0	0.733462088505185	0.9485072059378504	0.7072446483972882	0.9619815653045976	0.2840722210503296	0.9546351933100181	0.955656342901807	0.9553683941796047	0	0	0.0
780	None	None	None	None	None	0	0	0.75	3	0.25	1	1.0	0	2	0	3	0	0	0.6666666666666666	2	3	0.4	6	0.0	0	0	0	0	0	0	0	0	0	0	0	0
3980	0.1425387137142972	0.029910730210102456	0.027536593826077916	0.6290307131720576	None	0	0	0.0625	1	1.0	22	1.0	0.7272727272727273	17	16	6	0	0	0.041666666666666664	1	24	1.6	24	0.0	0	0.4094678013315975	0.8345547432548186	0.20237796309428058	0.7276037736009907	0.8037849971367571	0.8489860600012047	0.9218095474136172	0.8088377558670015	0	0	0.0
1753	None	None	None	None	None	0	0	0.16666666666666666	1	1.0	6	0.4	0.6666666666666666	4	4	3	1	0	0.8	5	4	0.5333333333333333	8	0.1	0	0.492471890087306	0.8737913979017732	0.6048397420679759	0.9023852948558408	0.4599293767010784	0.9037747878125975	0.8530785402380132	0.8940634041059715	1.0	0.75	0.0
1779	None	None	None	None	None	0	0	0.75	3	0.5	2	0.6666666666666666	0.25	3	1	2	2	0	1.0	3	3	0.4	6	0.3333333333333333	0.6666666666666666	0.7550069295604847	0.8237395391117253	0.5074804113936466	0.9239684089658117	0.10426577900329215	0.9783982065423477	0.8690163247974751	0.9319806811159954	0.6666666666666666	0.6666666666666666	0.0
2063	None	None	None	None	None	0.5	1	0.7142857142857143	5	0.375	3	0.625	0.25	5	2	4	0	0	1.0	4	4	0.6666666666666666	10	0.0	0.5714285714285714	0.5887722083522692	0.9333880633353512	0.7627729418459149	0.9192603811255804	0.8492271812866411	0.9487912365160687	0.9447580228176703	0.9348596230137775	0	0	0.0
3098	0.08800172556864681	0.004471593682373717	-0.0037595811657437682	0.970213031679745	None	0	0	0.1	1	1.0	12	1.0	0.6666666666666666	8	8	5	0	0	0.07142857142857142	1	14	0.9333333333333333	14	0.0	0	0.40494022980505917	0.8582419643070194	0.2689736999632468	0.9238653662414326	0.6117744137936016	0.9719769754961957	0.9385243174627389	0.9317811926652007	0	0	0.0
916	None	None	None	None	None	0.3333333333333333	2	0.5	7	0.5555555555555556	10	0.47619047619047616	0.5	13	9	6	0	0	0.21428571428571427	3	14	1.3333333333333333	20	0.0	0.6666666666666666	0.8624953811258976	0.9393358153326097	0.6031940508400578	0.9677746901042862	0.42792005376680964	0.9377813670782731	0.9689947074353595	0.9503410840276575	0	0	0.0
3437	0.10160490092629368	0.016311917788453627	0.016172427890384818	0.6896733140563911	None	0	0	0.07692307692307693	1	1.0	17	1.0	0.6470588235294118	12	11	6	0	0	0.05263157894736842	1	19	1.2666666666666666	19	0.0	0	0.3209386589739586	0.803872444702089	0.42869190965670123	0.8722649427504103	0.23026353477661554	0.9756955820433529	0.8269040884090898	0.9122509652891021	0	0	0.0
4634	0.1385373049152797	0.041347559280043876	0.03925969609053735	0.69027232106237	None	0	0	0.0625	1	1.0	22	1.0	0.7272727272727273	17	16	6	0	0	0.041666666666666664	1	24	1.6	24	0.0	0	0.4094678013315975	0.7361668460848112	0.3275251306937261	0.8421210643443449	0.8037849971367571	0.8572168482751822	0.8888511919948633	0.817206244214641	0	0	0.0
3760	0.1415418677143529	0.006412949483251669	0.00604259266544243	0.7037131130239926	None	0	0	0.0625	1	1.0	21	1.0	0.7142857142857143	16	15	6	0	0	0.043478260869565216	1	23	1.5333333333333334	23	0.0	0	0.733462088505185	0.9390098280689576	0.7072446483972882	0.9629267999994476	0.28888617265684885	0.9522768285647714	0.955656342901807	0.9523422098898949	0	0	0.0
3411	0.09151214884563799	0.014327525130056806	0.0136067069241883	0.6556169309143525	None	0	0	0.07142857142857142	1	1.0	18	1.0	0.6666666666666666	13	12	6	0	0	0.05	1	20	1.3333333333333333	20	0.0	0	0.7201581661608045	0.8140043079428672	0.20237796309428058	0.910426220155145	0.7311646739329112	0.9147701759312318	0.9218095474136172	0.8865663553026203	0	0	0.0
3022	0.04139257423906345	0.002815427444923208	0.0022140913354404897	0.9948394654085864	None	0	0	0.45454545454545453	5	0.5	7	0.32653061224489793	0.35714285714285715	10	5	5	2	0	1.0	7	7	1.0666666666666667	16	0.2222222222222222	0	0.7319973475071043	0.9526177035119829	0.871659703452736	0.9283862040075602	0.4799866531918412	0.8640231179907807	0.8950584313208599	0.9220654311687425	0.6	0.2	0.0
2857	0.03989367355331622	0.0035138256369586797	-0.0006399806579730275	0.994946322547802	None	0	0	0.4	4	0.5833333333333334	7	0.3888888888888889	0.4166666666666667	9	5	4	2	0	1.0	6	6	0.9333333333333333	14	0.25	0	0.5573957366395959	0.9534178913704375	0.7931945818589916	0.9315381022670375	0.4799866531918412	0.8670468692733538	0.8929387859464013	0.9242467426307968	0.611111111111111	0.2222222222222222	0.0
687	None	None	None	None	None	0.5	1	0.6666666666666666	4	0.5714285714285714	4	0.375	0.2857142857142857	3	2	5	0	0	0.6666666666666666	6	4	0.6	9	0.0	0.6666666666666666	0.6947781504414416	0.9053133435071277	0.20033581740683828	0.8404384527338831	0.623045877578396	0.9656228631647805	0.8985753334184317	0.9182042484893997	0	0	0.0
472	None	None	None	None	None	0	0	0.5	2	0.3333333333333333	1	0.625	0	1	0	3	0	0	0.5	2	4	0.3333333333333333	5	0.0	0	0	0	0	0	0	0	0	0	0	0	0
452	None	None	None	None	None	0	0	1.0	2	0.0	0	0.75	0	1	0	1	0	0	1.0	2	2	0.2	3	0.0	0	0	0	0	0	0	0	0	0	0	0	0
2126	None	None	None	None	None	0	0	0.5	2	0.75	3	0.75	0.5	4	2	1	0	0	0.5	4	2	0.4	6	0.0	0	0.36718333374088175	0.5932866322518757	0.19230048962137153	0.6964500701784133	0.5615643649795367	0.9765918121781629	0.8805449524771448	0.8383949576754253	0	0	0.0
2623	0.014823553163665971	0.0014625472310579332	-0.0005691706596417015	0.9459736086259558	None	0	0	0.3333333333333333	2	0.6666666666666666	4	0.4	0.6666666666666666	5	4	2	0	0	0.8	5	4	0.5333333333333333	8	0.0	0.5	0.8561509124747108	0.9747811334376558	0.508430290392045	0.9467568495119291	0.47986149648067034	0.8087162302182966	0.8907464691177703	0.9345122270105585	0	0	0.0
5821	0.11830127744944563	0.059384547381189846	0.032780400463361635	0.6447095653899724	None	0	0	0.06666666666666667	1	1.0	20	1.0	0.75	16	15	5	0	0	0.045454545454545456	1	22	1.4666666666666666	22	0.0	0	0.40494022980505917	0.7144470775861584	0.3275251306937261	0.93478624192367	0.8037849971367571	0.9619768663593314	0.9351918433081436	0.90637662820388	0	0	0.0
3920	0.15782678088760518	0.008997460221420082	0.00894240387484597	0.6648449581038522	None	0	0	0.07142857142857142	1	1.0	18	1.0	0.7222222222222222	14	13	5	0	0	0.05	1	20	1.3333333333333333	20	0.0	0	0.40494022980505917	0.8490268098228473	0.1558167266820365	0.834474038496063	0.8329136644316328	0.9259951224884796	0.9498305620828097	0.8762223797114372	0	0	0.0
4892	0.13992578569663985	0.06237838595411159	0.05640115012254524	0.6441450200448322	None	0	0	0.058823529411764705	1	1.0	23	1.0	0.7391304347826086	18	17	6	0	0	0.04	1	25	1.6666666666666667	25	0.0	0	0.40494022980505917	0.7006051719823472	0.3275251306937261	0.9374608609409719	0.8037849971367571	0.9635479661681494	0.9351918433081436	0.9069876239232258	0	0	0.0
4501	0.16919705316062367	0.03624866174548695	0.0307762999365912	0.5826258219181432	None	0	0	0.05555555555555555	1	1.0	25	1.0	0.68	18	17	8	0	0	0.037037037037037035	1	27	1.8	27	0.0	0	0.5625491979829318	0.8635734685535662	0.20237796309428058	0.8676504811347637	0.7311646739329112	0.9355721458303088	0.9218095474136172	0.8941404077467516	0	0	0.0
1439	None	None	None	None	None	0	0	0.3333333333333333	1	1.0	2	1.0	1.0	3	2	0	0	0	0.25	4	1	0.26666666666666666	4	0.0	0	0.8221061963967287	0.5132232638880584	0.8182642478376014	0.8038433589471429	0.4241553388013818	0.8199259352355973	0.8661071363214266	0.7296959861749648	0	0	0.0
4351	0.12111243339994372	0.029097586880006333	0.027891031074926288	0.6068519158611326	None	0	0	0.06666666666666667	1	1.0	20	1.0	0.7	15	14	6	0	0	0.045454545454545456	1	22	1.4666666666666666	22	0.0	0	0.4094678013315975	0.746954478675614	0.3275251306937261	0.8253202000788323	0.8037849971367571	0.9129724335108647	0.8888511919948633	0.8404943410385992	0	0	0.0
2593	0.0016406298149385784	0.00022142870668567628	-1.0199681173733059e-05	0.9939164459051887	None	0	0	0.6666666666666666	4	0.16666666666666666	1	0.8	0.16666666666666666	5	1	2	0	0	0.4	2	5	0.5333333333333333	8	0.0	0	0.8729083387436474	0.9446817666658217	0.7388216877097533	0.8807292339184971	0.48482530581764094	0.8974947063023545	0.8907464691177703	0.9117826059951105	0	0	0.0
3571	0.09920426698876063	0.008221311575881542	0.007963642393300921	0.6754540002733885	None	0	0	0.07142857142857142	1	1.0	19	1.0	0.6842105263157895	14	13	6	0	0	0.047619047619047616	1	21	1.4	21	0.0	0	0.7201581661608045	0.8223665775140038	0.20237796309428058	0.9074250417376917	0.7311646739329112	0.9145917014870865	0.9218095474136172	0.8871575846955729	0	0	0.0
3372	0.13589591367621576	0.0066975558850851285	0.002632432025293716	0.6564920951112305	None	0	0	0.0625	1	1.0	22	1.0	0.6818181818181818	16	15	7	0	0	0.041666666666666664	1	24	1.6	24	0.0	0	0.7201581661608045	0.8243520404179236	0.20237796309428058	0.8983360572826762	0.7311646739329112	0.907535673416787	0.9218095474136172	0.8811081166417521	0	0	0.0
1577	None	None	None	None	None	0	0	0.75	3	0.5	2	0.6666666666666666	0.25	3	1	2	2	0	1.0	3	3	0.4	6	0.3333333333333333	0.6666666666666666	0.7550069295604847	0.8237395391117253	0.5074804113936466	0.9239684089658117	0.10426577900329215	0.9783982065423477	0.8690163247974751	0.9319806811159954	0.6666666666666666	0.6666666666666666	0.0
2241	None	None	None	None	None	0	0	0.6	3	0.6	3	0.5833333333333334	0.2	3	1	3	1	0	0.75	3	4	0.4666666666666667	7	0.125	0.4	0.880466837115973	0.537744411402772	0.7189953377723276	0.5000000000000002	0.1	0.5050270993655265	0.9659101774745884	0.5142773252107793	1.0	1.0	0.0
5624	0.1329155834122299	0.025072624752913324	0.02449966117090635	0.7951018905898215	None	0	0	0.07142857142857142	1	1.0	19	1.0	0.6842105263157895	14	13	6	0	0	0.047619047619047616	1	21	1.4	21	0.0	0	0.40494022980505917	0.8264783705838314	0.37255591504339025	0.8520085475741512	0.546335584896803	0.9673308746205549	0.8867449456177797	0.9031863783045687	0	0	0.0
6133	0.16612713715319471	0.04498560192578536	0.025796823245240883	0.7235454024530017	None	0	0	0.0625	1	1.0	22	1.0	0.7727272727272727	18	17	5	0	0	0.041666666666666664	1	24	1.6	24	0.0	0	0.40494022980505917	0.7322513562024378	0.3275251306937261	0.9437896192028857	0.8037849971367571	0.935536328825402	0.9351918433081436	0.897274217762929	0	0	0.0
6609	0.1374830429491972	0.06767788138432614	0.06630934664605405	0.6458571302595778	None	0	0	0.0625	1	1.0	22	1.0	0.7272727272727273	17	16	6	0	0	0.041666666666666664	1	24	1.6	24	0.0	0	0.40494022980505917	0.7020492059187807	0.3275251306937261	0.9416184649012044	0.8037849971367571	0.965687056858174	0.9351918433081436	0.9109262785831123	0	0	0.0
350	None	None	None	None	None	0	0	0.6666666666666666	4	0.2857142857142857	2	0.6	0.2857142857142857	4	2	4	3	0	0.6	5	3	0.6	9	0.3	0.2857142857142857	0.6325837275882266	0.9555695993229961	0.9185230771572936	0.9345114334855162	0.3655485014447316	0.9265735808277843	0.9365506411787492	0.9401340103653582	0.25	0.5	0.0
7049	0.16643758313919277	0.016032382003059373	0.01249224166721386	0.6489825096391939	None	0	0	0.0625	1	1.0	21	1.0	0.7619047619047619	17	16	5	0	0	0.043478260869565216	1	23	1.5333333333333334	23	0.0	0	0.40494022980505917	0.692726763161198	0.3275251306937261	0.7970834591742998	0.8037849971367571	0.967788575258227	0.8888511919948633	0.8654427866764289	0	0	0.0
5930	0.10836869388937174	0.03331368608056799	0.03256344254356338	0.6921366331266146	None	0	0	0.05555555555555555	1	1.0	25	1.0	0.76	20	19	6	0	0	0.037037037037037035	1	27	1.8	27	0.0	0	0.40494022980505917	0.6971244737663386	0.3275251306937261	0.929346366196764	0.8037849971367571	0.9591631595757949	0.9351918433081436	0.8992516293672037	0	0	0.0
6875	0.19556146092912288	0.06694663394348796	0.06457399384506726	0.6388511856727279	None	0	0	0.06666666666666667	1	1.0	20	1.0	0.75	16	15	5	0	0	0.045454545454545456	1	22	1.4666666666666666	22	0.0	0	0.40494022980505917	0.6988306850523917	0.3275251306937261	0.9357432063937948	0.8037849971367571	0.9644101332976515	0.9351918433081436	0.9066342946522068	0	0	0.0
1773	None	None	None	None	None	0	0	0.5	2	0.5	2	0.6666666666666666	0.25	2	1	3	2	0	1.0	3	3	0.4	6	0.2222222222222222	0.6666666666666666	0.7816836417887949	0.7286594798982239	0.41755053505271517	0.9532225889840811	0.1	0.5	0.9542276435534729	0.7915169129809345	0.75	1.0	0.0
1372	None	None	None	None	None	0.4	2	0.5	6	0.4666666666666667	7	0.4722222222222222	0.26666666666666666	5	4	11	3	0	1.0	6	6	1.1333333333333333	17	0.12	0.15384615384615385	0.31819649325042076	0.9582391169138788	0.8951053101302915	0.8274104599287125	0.20089971666997286	0.6177273926049852	0.9629318061131146	0.8490041532346301	0.6	0.4	0.0
2431	None	None	None	None	None	0	0	0.4	2	0.8	4	0.7	0.6	5	3	1	0	0	0.4	5	2	0.4666666666666667	7	0.0	0	0.3294264376767043	0.5914446055305731	0.27534548897295064	0.6928913256105322	0.18846607502871876	0.9748052418745973	0.6412141123483951	0.8338373526673183	0	0	0.0
1536	None	None	None	None	None	0.3333333333333333	1	0.75	6	0.2222222222222222	2	0.55	0.2222222222222222	7	2	3	0	0	0.8	5	4	0.7333333333333333	11	0.0	0.5714285714285714	0.4903404157840295	0.9080556464567329	0.7627729418459149	0.9327799021064318	0.7221549089311645	0.9712545040313567	0.9296692074380838	0.9433996867433112	0	0	0.0
5009	0.16259894584785692	0.056902335652821164	0.05181414476341972	0.6485066783117993	None	0	0	0.07142857142857142	1	1.0	19	1.0	0.6842105263157895	14	13	6	0	0	0.047619047619047616	1	21	1.4	21	0.0	0	0.40494022980505917	0.7492522094416694	0.3275251306937261	0.7916222594244151	0.8037849971367571	0.9612381834124664	0.8888511919948633	0.8676167336796481	0	0	0.0
5862	0.12096280014917091	0.04124475492620944	0.03959366638767033	0.6686229638975362	None	0	0	0.05555555555555555	1	1.0	25	1.0	0.72	19	18	7	0	0	0.037037037037037035	1	27	1.8	27	0.0	0	0.40494022980505917	0.6996280452648455	0.3275251306937261	0.9529820949424189	0.8037849971367571	0.9594200895658997	0.9351918433081436	0.9120733070177004	0	0	0.0
1964	None	None	None	None	None	0	0	0.5	3	0.6666666666666666	4	0.6666666666666666	0.16666666666666666	3	1	4	2	0	0.75	3	4	0.5333333333333333	8	0.2	0.4	0.880466837115973	0.537744411402772	0.7189953377723276	0.5000000000000002	0.1	0.5050270993655265	0.9659101774745884	0.5142773252107793	0.6666666666666666	1.0	0.0
6315	0.09959617507872714	0.021401947952504583	0.01821408558733922	0.5568499838029202	None	0	0	0.05263157894736842	1	1.0	26	1.0	0.7307692307692307	20	19	7	0	0	0.03571428571428571	1	28	1.8666666666666667	28	0.0	0	0.40494022980505917	0.7011308986983703	0.3275251306937261	0.9459584267032876	0.8037849971367571	0.9661801795822783	0.9351918433081436	0.9133951208618838	0	0	0.0
2112	None	None	None	None	None	0	0	0.3333333333333333	1	1.0	2	1.0	1.0	3	2	0	0	0	0.25	4	1	0.26666666666666666	4	0.0	0	0.8221061963967287	0.5132232638880584	0.8182642478376014	0.8038433589471429	0.4241553388013818	0.8199259352355973	0.8661071363214266	0.7296959861749648	0	0	0.0
5469	0.13400980652511035	0.011175345193117804	0.00019607940336486952	0.7408479750168689	None	0	0	0.0625	1	1.0	22	1.0	0.7727272727272727	18	17	5	0	0	0.041666666666666664	1	24	1.6	24	0.0	0	0.4094678013315975	0.9309947545658087	0.3275251306937261	0.9628920068534974	0.8037849971367571	0.9552307307712534	0.955656342901807	0.9513333398838041	0	0	0.0
4868	0.11419470110350557	0.028403366193080308	0.0203628404551313	0.620298728323489	None	0	0	0.07142857142857142	1	1.0	19	1.0	0.6842105263157895	14	13	6	1	0	0.047619047619047616	1	21	1.4	21	0.06666666666666667	0	0.4094678013315975	0.7447441670687125	0.3275251306937261	0.8298499233975156	0.8037849971367571	0.9115253900381237	0.8888511919948633	0.8405841361582915	1.0	0.42857142857142855	0.0
1646	None	None	None	None	None	0	0	0.75	3	0.25	1	0.5	0.25	4	1	1	1	0	0.75	3	4	0.4	6	0.3333333333333333	0.6666666666666666	0.42172092156015084	0.8786232066420827	0.8336682071431605	0.8302962180210597	0.6226774091470773	0.9181146834234235	0.8864733040035172	0.8802425496239151	1.0	0.25	0.0
2469	None	None	None	None	None	0	0	0.75	3	0.0	0	0.8333333333333334	0	3	0	1	1	0	0.6666666666666666	3	2	0.3333333333333333	5	0.3333333333333333	0.6666666666666666	0	0	0	0	0	0	0	0	0	0	0
6086	0.12948523625716088	0.01838072011051609	0.011381537929890023	0.6692379950156091	None	0	0	0.0625	1	1.0	22	1.0	0.7272727272727273	17	16	6	0	0	0.041666666666666664	1	24	1.6	24	0.0	0	0.40494022980505917	0.7129592670383094	0.3275251306937261	0.9494502259397749	0.8037849971367571	0.9631470403309904	0.9351918433081436	0.9144064301148289	0	0	0.0
6167	0.11944473131106241	0.02511073767980142	0.017180788111749327	0.5890166718130196	None	0	0	0.058823529411764705	1	1.0	23	1.0	0.7391304347826086	18	17	6	0	0	0.04	1	25	1.6666666666666667	25	0.0	0	0.40494022980505917	0.6961925019073884	0.3275251306937261	0.7972339715811523	0.8037849971367571	0.9697438741527824	0.8888511919948633	0.8685905215021895	0	0	0.0
4317	0.1249084196031456	0.0025247141192409877	0.002005195336703641	0.6934646854854641	None	0	0	0.05555555555555555	1	1.0	24	1.0	0.75	19	18	6	0	0	0.038461538461538464	1	26	1.7333333333333334	26	0.0	0	0.5701202665366168	0.7824896049203126	0.5027149072916963	0.8963238562935196	0.6607269374910341	0.9083207599306071	0.8846039680546167	0.8710403182660595	0	0	0.0
2779	0.0038074837873806316	0.002054796410098321	0.001670761994495898	0.9827135203428049	None	0	0	0.6666666666666666	4	0.3333333333333333	2	0.5333333333333333	0.3333333333333333	5	2	2	1	0	0.6	5	3	0.5333333333333333	8	0.2	0.6666666666666666	0.880466837115973	0.6420752747999553	0.7189953377723276	0.6977755355969376	0.10426577900329215	0.9583621977105932	0.9659101774745884	0.8204072700581194	1.0	0.4	0.0
4328	0.15700985407349766	0.0222305676840004	0.01591972413710398	0.6277794073106981	None	0	0	0.05555555555555555	1	1.0	25	1.0	0.72	19	18	7	0	0	0.037037037037037035	1	27	1.8	27	0.0	0	0.4094678013315975	0.7336391205133623	0.3275251306937261	0.8465383271296336	0.8037849971367571	0.8526540076820459	0.8888511919948633	0.8164002635846135	0	0	0.0
4462	0.14662344190652807	0.01756586886757813	0.013499205331451191	0.7219585664389587	None	0	0	0.05555555555555555	1	1.0	25	1.0	0.72	19	18	7	1	0	0.037037037037037035	1	27	1.8	27	0.058823529411764705	0	0.4094678013315975	0.7336391205133623	0.3275251306937261	0.8465383271296336	0.8037849971367571	0.8977553814800997	0.8888511919948633	0.8363248012505419	1.0	0.3684210526315789	0.0
1347	None	None	None	None	None	0	0	0.375	3	0.5555555555555556	5	0.6875	0	3	0	7	0	0	0.25	2	8	0.7333333333333333	11	0.0	0	0	0	0	0	0	0	0	0	0	0	0
744	None	None	None	None	None	0	0	0.75	3	0.0	0	0.5555555555555556	0	2	0	2	0	0	1.0	3	3	0.3333333333333333	5	0.0	1.0	0	0	0	0	0	0	0	0	0	0	0
761	None	None	None	None	None	0	0	0.75	3	0.25	1	0.5	0.25	2	1	3	0	0	0.75	4	3	0.4	6	0.0	1.0	0.4508784186323765	0.6848034368393943	0.38023107702519404	0.9334698506606559	0.12715091017163332	0.5557486050642334	0.8424429026861412	0.7709538066567111	0	0	0.0
6819	0.15989784001015794	0.05197925489384861	0.0508197559905227	0.6810913316920274	None	0	0	0.07142857142857142	1	1.0	19	1.0	0.7368421052631579	15	14	5	0	0	0.047619047619047616	1	21	1.4	21	0.0	0	0.40494022980505917	0.6949448338340668	0.3275251306937261	0.9406239002367547	0.8037849971367571	0.9601057443045762	0.9351918433081436	0.905132558069969	0	0	0.0
1860	None	None	None	None	None	0	0	0.6	3	0.6	3	0.7	0.4	4	2	2	0	0	0.4	5	2	0.4666666666666667	7	0.0	0.4	0.36718333374088175	0.5932866322518757	0.19230048962137153	0.6964500701784133	0.5615643649795367	0.9765918121781629	0.8805449524771448	0.8383949576754253	0	0	0.0
1053	None	None	None	None	None	0	0	0.5	2	0.6666666666666666	2	0.625	0.3333333333333333	3	1	1	0	0	0.5	4	2	0.3333333333333333	5	0.0	0.5	0.8221061963967287	0.9659052322307502	0.793267805563611	0.7950144294369873	0.7457147870602296	0.8956365066254973	0.8661071363214266	0.9074592068535543	0	0	0.0
2790	0.0012055858281730927	0.0001497228850632141	0.00014959377974681787	0.9983361190270751	None	0	0	0.75	3	0.25	1	0.75	0	3	0	2	0	0	0.5	2	4	0.4	6	0.0	0	0	0	0	0	0	0	0	0	0	0	0
7137	0.1850628532346273	0.06993332122482837	-0.045115969398633764	0.6342069268757872	None	0	0	0.0625	1	1.0	21	1.0	0.7619047619047619	17	16	5	0	0	0.043478260869565216	1	23	1.5333333333333334	23	0.0	0	0.40494022980505917	0.697784682223866	0.3275251306937261	0.9418429395474328	0.8037849971367571	0.9600968985196048	0.9351918433081436	0.9061364198011954	0	0	0.0
2466	None	None	None	None	None	0	0	0.16666666666666666	1	1.0	6	0.5333333333333333	0.3333333333333333	3	2	4	3	0	0.6	3	5	0.5333333333333333	8	0.2727272727272727	0	0.9065989583746127	0.9015234022624156	0.9501248250464804	0.9168426875357156	0.48482530581764094	0.7168428573008654	0.8907464691177703	0.8638655904653065	0.6666666666666666	0.3333333333333333	0.0
3507	0.04623539337533441	0.006971029923742159	-0.0025735418171512936	0.9956016101136881	None	0	0	0.3333333333333333	4	0.6666666666666666	10	0.3148148148148148	0.6666666666666666	10	10	6	1	0	0.6666666666666666	6	9	1.1333333333333333	17	0.0625	0	0.88975364855913	0.9703056966149681	0.844473256378117	0.9577811141321376	0.48482530581764094	0.8324441052328504	0.8849714443911103	0.9391836410641421	1.0	0	0.0
3028	None	None	None	None	None	0.25	1	0.5	5	0.4166666666666667	5	0.4666666666666667	0.25	3	3	10	4	0	0.8333333333333334	6	5	0.9333333333333333	14	0.16666666666666666	0.18181818181818182	0.8358079690080883	0.9736538912980542	1.0	0.9350387333117375	0.13060408271090204	0.8306863629174468	0.9823409060695159	0.9322858208796246	0.6666666666666666	0.6666666666666666	0.0
4223	0.08866389685685312	0.009106784315903397	0.008558397508606982	0.6618093696714971	None	0	0	0.0625	1	1.0	22	1.0	0.6363636363636364	15	14	8	0	0	0.041666666666666664	1	24	1.6	24	0.0	0	0.2775639891323056	0.693963065373225	0.42869190965670123	0.8466927328043797	0.1903232251263305	0.9780166015424107	0.8310935611021479	0.8916411389137187	0	0	0.0
3735	0.09843958326366627	0.010146661885671187	0.009095074221568373	0.6941739379714649	None	0	0	0.0625	1	1.0	22	1.0	0.6363636363636364	15	14	8	0	0	0.041666666666666664	1	24	1.6	24	0.0	0	0.7201581661608045	0.8293752955625893	0.20237796309428058	0.8095651281434567	0.7311646739329112	0.8423288253772439	0.9218095474136172	0.8275007831780002	0	0	0.0
4972	0.1412106946564167	0.021010163109895914	-0.01572001244265327	0.6453651258931896	None	0	0	0.07142857142857142	1	1.0	18	1.0	0.6666666666666666	13	12	6	0	0	0.05	1	20	1.3333333333333333	20	0.0	0	0.40494022980505917	0.6954622184028127	0.3275251306937261	0.8057108415400677	0.8037849971367571	0.9709355678536051	0.8888511919948633	0.8720233021193913	0	0	0.0
7509	0.14435717622028502	0.059753638730945594	0.05929300326589531	0.656310869871774	None	0	0	0.05555555555555555	1	1.0	25	1.0	0.76	20	19	6	0	0	0.037037037037037035	1	27	1.8	27	0.0	0	0.40494022980505917	0.6967737656588548	0.3275251306937261	0.9337544245813951	0.8037849971367571	0.9609761981443139	0.9351918433081436	0.902665752344783	0	0	0.0
2684	0.0007370899927128645	6.254757850004981e-05	5.984365871395627e-06	0.9965322948635434	None	0	0	0.75	3	0.0	0	0.8333333333333334	0	3	0	1	0	0	0.6666666666666666	3	2	0.3333333333333333	5	0.0	0.6666666666666666	0	0	0	0	0	0	0	0	0	0	0
3314	0.12259669016149634	0.011155932479358024	-0.00840510609497975	0.5428366911716642	None	0	0	0.0625	1	1.0	22	1.0	0.6818181818181818	16	15	7	0	0	0.041666666666666664	1	24	1.6	24	0.0	0	0.7201581661608045	0.8243520404179236	0.20237796309428058	0.8983360572826762	0.7311646739329112	0.907535673416787	0.9218095474136172	0.8811081166417521	0	0	0.0
7186	0.12140724981099942	0.026644235839529837	0.024199272746873467	0.7228933162826088	None	0	0	0.0625	1	1.0	22	1.0	0.7727272727272727	18	17	5	0	0	0.041666666666666664	1	24	1.6	24	0.0	0	0.40494022980505917	0.8069887439711114	0.3275251306937261	0.9251682428954308	0.8037849971367571	0.9557491615365398	0.9287904131575063	0.9120803862766471	0	0	0.0
3109	0.00533380884098042	0.002171223179371528	0.00214755871957431	0.9594849546952322	None	0	0	0.5	3	0.5	3	0.6666666666666666	0.5	5	3	2	0	0	0.3333333333333333	2	6	0.5333333333333333	8	0.0	0.3333333333333333	0.7172728594288207	0.8439573470956357	0.5074804113936466	0.8897178259904386	0.7340840821485394	0.9714785422834031	0.8384828815848764	0.919432826943476	0	0	0.0
933	None	None	None	None	None	0	0	0.6666666666666666	2	0.0	0	0.6666666666666666	0	2	0	1	1	0	0.6666666666666666	2	3	0.26666666666666666	4	0.25	1.0	0	0	0	0	0	0	0	0	0	0	0
2031	None	None	None	None	None	0	0	0.75	3	0.5	2	0.6666666666666666	0.25	4	1	1	1	0	1.0	3	3	0.4	6	0.3333333333333333	0.6666666666666666	0.8177368833382289	0.8566620729404532	0.6132378745829872	0.9214136146999097	0.10213288950164608	0.9708489060116274	0.9252560616032125	0.9298948880891926	1.0	0.5	0.0
2522	None	None	None	None	None	0	0	0.6	3	0.6	3	0.7	0.4	4	2	2	2	0	0.4	5	2	0.4666666666666667	7	0.3333333333333333	0.4	0.6966768902601994	0.8344039035858342	0.9933131785666778	0.652663006857481	0.16043564312120068	0.8586392757686695	0.9594747649004961	0.7942367092975583	0.625	0.75	0.0
1423	None	None	None	None	None	0	0	1.0	3	0.0	0	0.6666666666666666	0	2	0	1	1	0	0.6666666666666666	3	2	0.26666666666666666	4	0.25	1.0	0	0	0	0	0	0	0	0	0	0	0
1561	None	None	None	None	None	0	0	0.5	2	0.6666666666666666	2	0.8333333333333334	0.3333333333333333	2	1	2	0	0	0.6666666666666666	3	2	0.3333333333333333	5	0.0	0	0.40494022980505917	0.5	0.10925549026979245	0.5	0.9346626549303545	0.5	0.968156611012018	0.5	0	0	0.0
5220	0.12580590990011029	0.04114918722691031	0.04083852909136162	0.6288032595459763	None	0	0	0.07142857142857142	1	1.0	19	1.0	0.6842105263157895	14	13	6	0	0	0.047619047619047616	1	21	1.4	21	0.0	0	0.40494022980505917	0.6931401469947718	0.3275251306937261	0.7982731981770242	0.8037849971367571	0.9682431376857188	0.8888511919948633	0.8663715511835886	0	0	0.0
545	None	None	None	None	None	0	0	0.2857142857142857	4	0.6666666666666666	12	0.5	0.5	12	9	7	5	0	0.625	8	5	1.3333333333333333	20	0.3333333333333333	0.375	0.5634276289558913	0.928567318427442	0.634992446135653	0.9109700931418983	0.5351742114847483	0.9331618255733787	0.8553466065915393	0.9247640734017173	0.16666666666666666	0.08333333333333333	0.0
6324	0.1405265810083294	0.05662692239285956	0.04122589434123656	0.665262745636338	None	0	0	0.05263157894736842	1	1.0	26	1.0	0.7692307692307693	21	20	6	0	0	0.03571428571428571	1	28	1.8666666666666667	28	0.0	0	0.40494022980505917	0.694894456244962	0.3275251306937261	0.9298476680595423	0.8037849971367571	0.9587250006713911	0.9351918433081436	0.898827765992439	0	0	0.0
2352	None	None	None	None	None	0.5	1	0.7142857142857143	5	0.375	3	0.625	0.25	6	2	3	0	0	1.0	4	4	0.6666666666666666	10	0.0	0.6666666666666666	0.48341760025058333	0.9034715761350026	0.7833269707442094	0.9037390022092536	0.7111730061235992	0.9666599098029822	0.9387050268427292	0.9317777495520955	0	0	0.0
6398	0.07939396644311421	0.00919275142326379	0.00459071938391193	0.7445230395949659	None	0	0	0.0625	1	1.0	21	1.0	0.7142857142857143	16	15	6	0	0	0.043478260869565216	1	23	1.5333333333333334	23	0.0	0	0.40494022980505917	0.8316909098575187	0.7072446483972882	0.9610933594977682	0.28888617265684885	0.9664844585730769	0.9351918433081436	0.9383166699966426	0	0	0.0
2018	None	None	None	None	None	0	0	0.75	3	0.25	1	0.6666666666666666	0	3	0	2	3	0	1.0	3	3	0.4	6	0.6	0	0	0	0	0	0	0	0	0	0	0	0
948	None	None	None	None	None	0	0	1.0	3	0.0	0	0.6666666666666666	0	3	0	0	1	0	0.6666666666666666	3	2	0.26666666666666666	4	1.0	1.0	0	0	0	0	0	0	0	0	0	0	0
5371	0.12739188146362784	0.023827666549720253	0.023741055923857522	0.6224161188125875	None	0	0	0.06666666666666667	1	1.0	20	1.0	0.7	15	14	6	1	0	0.045454545454545456	1	22	1.4666666666666666	22	0.06666666666666667	0	0.4094678013315975	0.7034486492179367	0.3275251306937261	0.843206385750854	0.8037849971367571	0.9133814355715719	0.8888511919948633	0.8367029840583194	1.0	0.4	0.0
6414	0.13598683298136824	0.010529511932265341	-0.009755261440334256	0.5966917882000053	None	0	0	0.058823529411764705	1	1.0	23	1.0	0.7391304347826086	18	17	6	0	0	0.04	1	25	1.6666666666666667	25	0.0	0	0.40494022980505917	0.8722833204396555	0.7072446483972882	0.9483641747300035	0.28888617265684885	0.9603965747024077	0.9351918433081436	0.935439748501998	0	0	0.0
6936	0.12664582100927887	0.057268200175192074	0.0531402671455308	0.6212640264611947	None	0	0	0.07142857142857142	1	1.0	18	1.0	0.7777777777777778	15	14	4	0	0	0.05	1	20	1.3333333333333333	20	0.0	0	0.40494022980505917	0.6942179592412558	0.3275251306937261	0.9204853995184256	0.8037849971367571	0.9599313289323567	0.9351918433081436	0.8955173244388422	0	0	0.0
7281	0.19053296320345228	0.06163311922937085	0.06161565565013227	0.6278512004397714	None	0	0	0.06666666666666667	1	1.0	20	1.0	0.75	16	15	5	0	0	0.045454545454545456	1	22	1.4666666666666666	22	0.0	0	0.40494022980505917	0.6988306850523917	0.3275251306937261	0.9357432063937948	0.8037849971367571	0.9644101332976515	0.9351918433081436	0.9066342946522068	0	0	0.0
1220	None	None	None	None	None	0.25	1	0.6363636363636364	7	0.35714285714285715	5	0.4444444444444444	0.21428571428571427	4	3	11	0	0	1.0	6	6	1.0666666666666667	16	0.0	0.4	0.4574135057888304	0.9688658239538817	0.9854669036272121	0.605632903832772	0.15051418041908243	0.6253740335295526	0.9735362742999574	0.8114936022937388	0	0	0.0
2619	1.729172789710454e-05	1.0349482035001832e-07	-1.0114366955862013e-07	0.9999958852290967	None	0	0	0.5	2	0.6666666666666666	2	0.8333333333333334	0.3333333333333333	2	1	2	0	0	0.6666666666666666	3	2	0.3333333333333333	5	0.0	0	0.40494022980505917	0.5	0.10925549026979245	0.5	0.9346626549303545	0.5	0.968156611012018	0.5	0	0	0.0
2234	None	None	None	None	None	0	0	0.5	2	0.6666666666666666	2	1.0	0.6666666666666666	2	2	2	1	0	0.2	5	1	0.3333333333333333	5	0.125	0.5	0.88975364855913	0.5420139708949304	0.844473256378117	0.7420241256441955	0.29281580033385884	0.8721490331547856	0.9389702410759727	0.7404588146077551	1.0	0.5	0.0
6043	0.16096955689585749	0.05009644125418517	0.03533517833542058	0.681824355887167	None	0	0	0.07142857142857142	1	1.0	19	1.0	0.6842105263157895	14	13	6	0	0	0.047619047619047616	1	21	1.4	21	0.0	0	0.31795376333427644	0.715665480696983	0.37255591504339025	0.9561389934064667	0.5162811871275382	0.9670168823695656	0.9351918433081436	0.9213659904814838	0	0	0.0
519	None	None	None	None	None	0	0	0.5	2	0.6666666666666666	2	0.5555555555555556	0.6666666666666666	2	2	2	0	0	1.0	3	3	0.3333333333333333	5	0.0	0	0.7031965795176208	0.9511089471340499	0.16431910513013678	0.6004341268802134	0.3054226845553841	0.5765981575476831	0.9113370878901211	0.7734760675011303	0	0	0.0
740	None	None	None	None	None	0	0	0.25	2	0.9	9	1.0	0.8	10	8	1	4	0	0.08333333333333333	1	12	0.8	12	1.0	0.18181818181818182	0.6802251092555839	0.869167400497286	0.7417397406081715	0.9149381557457655	0.656103852579777	0.9039696539750169	0.7877054912000231	0.8975605646357524	0.15000000000000002	0.4	0.0
4092	0.11419837514625523	0.016749585022785233	0.013161799173771681	0.6658590470739283	None	0	0	0.07142857142857142	1	1.0	19	1.0	0.631578947368421	13	12	7	0	0	0.047619047619047616	1	21	1.4	21	0.0	0	0.40494022980505917	0.827985914399705	0.10925549026979245	0.6140178249696012	0.9346626549303545	0.733895022377094	0.968156611012018	0.7343310998624208	0	0	0.0
898	None	None	None	None	None	0.3333333333333333	1	0.6666666666666666	6	0.2727272727272727	3	0.52	0.18181818181818182	2	2	10	1	0	1.0	5	5	0.8666666666666667	13	0.041666666666666664	0.36363636363636365	0.5827408690794306	0.9848216622696664	0.9475526550651457	0.6281932120061922	0.16575189969043747	0.58697598528811	0.9745628682523125	0.8432812378581818	1.0	0.5	0.0
5674	0.0970790744053502	0.015635481282384227	0.015543381162117223	0.5361112421696433	None	0	0	0.05555555555555555	1	1.0	24	1.0	0.7083333333333334	18	17	7	0	0	0.038461538461538464	1	26	1.7333333333333334	26	0.0	0	0.40494022980505917	0.7137239083975957	0.3275251306937261	0.9515184388530991	0.8037849971367571	0.9641128720195893	0.9351918433081436	0.9163493316162646	0	0	0.0
615	None	None	None	None	None	0	0	0.75	3	0.0	0	0.8333333333333334	0	3	0	1	1	0	0.6666666666666666	3	2	0.3333333333333333	5	0.3333333333333333	0.6666666666666666	0	0	0	0	0	0	0	0	0	0	0
4461	0.11880793307968035	0.04080049834503212	0.023271783489119145	0.6347330771844658	None	0	0	0.058823529411764705	1	1.0	23	1.0	0.7391304347826086	18	17	6	0	0	0.04	1	25	1.6666666666666667	25	0.0	0	0.40494022980505917	0.7010257149163795	0.3275251306937261	0.9323743842051027	0.8037849971367571	0.9614843544364619	0.9351918433081436	0.9030091565143673	0	0	0.0
1996	None	None	None	None	None	0	0	0.25	1	1.0	4	0.5	0.75	4	3	1	1	0	0.75	3	4	0.4	6	0.2	0	0.6548951596853119	0.9549982540191716	0.6236259890508992	0.881668030904488	0.5770748383994594	0.9188157802465377	0.9008179003752649	0.9239006534576707	1.0	0	0.0
7198	0.17899939261266126	0.047085529738857546	0.04662377870977835	0.666193125718868	None	0	0	0.07142857142857142	1	1.0	19	1.0	0.7368421052631579	15	14	5	0	0	0.047619047619047616	1	21	1.4	21	0.0	0	0.40494022980505917	0.7006262469617504	0.3275251306937261	0.940662287631916	0.8037849971367571	0.966947233125925	0.9351918433081436	0.9113221659083046	0	0	0.0
537	None	None	None	None	None	0.5	1	0.6666666666666666	4	0.5714285714285714	4	0.375	0.42857142857142855	4	3	4	0	0	0.6666666666666666	6	4	0.6	9	0.0	0.6666666666666666	0.571392747313033	0.9065166281338961	0.1639091887198262	0.8257262599442382	0.5813539365515672	0.9472777717886851	0.8773006790706995	0.9036689461475104	0	0	0.0
5473	0.13642271962067015	0.05684361810763997	0.05681495620976846	0.6625592741174666	None	0	0	0.06666666666666667	1	1.0	20	1.0	0.7	15	14	6	0	0	0.045454545454545456	1	22	1.4666666666666666	22	0.0	0	0.40494022980505917	0.7021518833620674	0.3275251306937261	0.9456775112208727	0.8037849971367571	0.9630932487155537	0.9351918433081436	0.9109612239806387	0	0	0.0
2995	0.018502358535169794	0.006288653633601681	0.0040895849348390355	0.8861065692273223	None	0	0	0.2857142857142857	2	0.875	7	0.5555555555555556	0.75	8	6	1	0	0	0.2222222222222222	9	2	0.6666666666666666	10	0.0	0.2222222222222222	0.7371346205423519	0.8891789856897664	0.6486035261117006	0.8731223837038783	0.1141321085176277	0.940237963562614	0.8704003946131682	0.9051381325580254	0	0	0.0
3228	0.08732980795529348	0.0010488287765936324	0.0009904077146727205	0.9969786129401196	None	0	0	0.08333333333333333	1	1.0	16	1.0	0.6875	11	11	6	0	0	0.05555555555555555	1	18	1.2	18	0.0	0	0.40494022980505917	0.8292527005010625	0.10925549026979245	0.9466775496793602	0.9346626549303545	0.9571592468531916	0.968156611012018	0.9256106180616339	0	0	0.0
1469	None	None	None	None	None	0	0	0.75	3	0.5	2	0.6666666666666666	0.25	3	1	2	2	0	1.0	3	3	0.4	6	0.3333333333333333	0.6666666666666666	0.7550069295604847	0.6934516708048487	0.5074804113936466	0.9239684089658117	0.10426577900329215	0.9783982065423477	0.9376524541654254	0.9149522097058022	0.6666666666666666	0.6666666666666666	0.0
7044	0.16410774235469727	0.011611595570703107	0.011376817781710387	0.5078497127939403	None	0	0	0.0625	1	1.0	21	1.0	0.7619047619047619	17	16	5	0	0	0.043478260869565216	1	23	1.5333333333333334	23	0.0	0	0.40494022980505917	0.8831128667494595	0.7072446483972882	0.9506456946434337	0.28888617265684885	0.9648209272380456	0.9351918433081436	0.9406964086066545	0	0	0.0
7089	0.1901414505353625	0.014234993747800115	-0.0017403288472781244	0.7568999844209612	None	0	0	0.08333333333333333	1	1.0	15	1.0	0.7333333333333333	11	11	5	0	0	0.058823529411764705	1	17	1.1333333333333333	17	0.0	0	0.40494022980505917	0.6191366054567908	0.10925549026979245	0.7594339485295338	0.9346626549303545	0.8981008321902192	0.968156611012018	0.7808432959459516	0	0	0.0
1119	None	None	None	None	None	0.5	1	0.6666666666666666	4	0.5714285714285714	4	0.375	0.42857142857142855	4	3	4	0	0	0.6666666666666666	6	4	0.6	9	0.0	0.6666666666666666	0.571392747313033	0.9065166281338961	0.1639091887198262	0.8257262599442382	0.5813539365515672	0.9472777717886851	0.8773006790706995	0.9036689461475104	0	0	0.0
1883	None	None	None	None	None	0	0	0.75	3	0.25	1	0.6666666666666666	0	3	0	2	1	0	1.0	3	3	0.4	6	0.2	0.6666666666666666	0	0	0	0	0	0	0	0	0	0	0
4214	0.13529259930463247	0.009345967153336979	0.005351765336291868	0.6130422288028126	None	0	0	0.0625	1	1.0	21	1.0	0.7142857142857143	16	15	6	0	0	0.043478260869565216	1	23	1.5333333333333334	23	0.0	0	0.4094678013315975	0.7334480429065854	0.3275251306937261	0.8400212246318166	0.8037849971367571	0.8615150737110426	0.8888511919948633	0.817500122381786	0	0	0.0
3056	0.0033067702270333445	0.0001993065489401792	0.00015006155912181672	0.996385633130543	None	0.3333333333333333	1	0.625	5	0.4	4	0.6	0.2	3	2	8	2	0	0.8	5	4	0.8	12	0.10526315789473684	0.2222222222222222	1.0	0.9808093856914951	1.0	0.9350387333117375	0.23261801468207244	0.768202197947518	0.9738516622115518	0.9308388598824074	0.8333333333333333	1.0	0.0
1048	None	None	None	None	None	0	0	0.6666666666666666	2	0.0	0	0.6666666666666666	0	0	0	3	0	0	0.6666666666666666	2	3	0.26666666666666666	4	0.0	0	0	0	0	0	0	0	0	0	0	0	0
5168	0.1278269125520835	0.023021189970776974	0.02296594525446538	0.8374492192079583	None	0	0	0.0625	1	1.0	22	1.0	0.7272727272727273	17	16	6	0	0	0.041666666666666664	1	24	1.6	24	0.0	0	0.5701202665366168	0.7827138412879854	0.5027149072916963	0.8951878204137037	0.6607269374910341	0.9104715006298821	0.8846039680546167	0.8716104636985234	0	0	0.0
2015	None	None	None	None	None	0	0	0.75	3	0.5	2	0.6666666666666666	0.25	4	1	1	1	0	1.0	3	3	0.4	6	0.3333333333333333	0.6666666666666666	0.8177368833382289	0.8566620729404532	0.6132378745829872	0.9214136146999097	0.10213288950164608	0.9708489060116274	0.9252560616032125	0.9298948880891926	1.0	0.5	0.0
623	None	None	None	None	None	0	0	0.75	3	0.5	2	0.75	0.25	4	1	1	1	0	0.5	4	2	0.4	6	0.3333333333333333	0.5	0.6548951596853119	0.9125873860624643	0.8336682071431605	0.8890320748052967	0.554961020638809	0.9038818537419241	0.8885827721083317	0.9022565135096131	1.0	0.25	0.0
7336	0.19860934060184618	0.009377387170588511	0.008926594784592371	0.49514971946913333	None	0	0	0.06666666666666667	1	1.0	20	1.0	0.75	16	15	5	0	0	0.045454545454545456	1	22	1.4666666666666666	22	0.0	0	0.40494022980505917	0.6974212302342025	0.10925549026979245	0.9468307014819182	0.9346626549303545	0.9696481284928697	0.968156611012018	0.9162858780655384	0	0	0.0
4762	0.15881364237505377	0.058012424866876175	0.058008371974489784	0.622785089395538	None	0	0	0.0625	1	1.0	21	1.0	0.7142857142857143	16	15	6	0	0	0.043478260869565216	1	23	1.5333333333333334	23	0.0	0	0.40494022980505917	0.6875040120250402	0.3275251306937261	0.7960238581817922	0.8037849971367571	0.9646143569070276	0.8888511919948633	0.8603870174873219	0	0	0.0
3032	0.04842944547652025	0.002714799765759856	0.0011546323921124537	0.9919038296957093	None	0	0	0.1111111111111111	1	1.0	11	1.0	0.5454545454545454	6	6	6	0	0	0.07692307692307693	13	1	0.8666666666666667	13	0.0	0	0.40494022980505917	0.8635265552614335	0.2689736999632468	0.9364908772129282	0.6117744137936016	0.9691272269800687	0.9385243174627389	0.9346729619246169	0	0	0.0
601	None	None	None	None	None	0	0	0.75	3	0.25	1	0.5	0.25	3	1	2	0	0	0.75	4	3	0.4	6	0.0	1.0	0.5662060276958462	0.9199424744012574	0.6443564217172854	0.9360447443968584	0.10475836658901017	0.8688173862494728	0.7403687020338252	0.9120181455003951	0	0	0.0
4729	0.13362901963661963	0.021149952936197713	0.020947208056615815	0.6973437002711367	None	0	0	0.0625	1	1.0	21	1.0	0.7142857142857143	16	15	6	1	0	0.043478260869565216	1	23	1.5333333333333334	23	0.06666666666666667	0	0.4094678013315975	0.741215484875968	0.3275251306937261	0.8488268120241407	0.8037849971367571	0.9090558630304042	0.8888511919948633	0.8446570290925726	1.0	0.375	0.0
6401	0.11889937824693733	0.03504757308104929	0.019981259745990926	0.6461739283728264	None	0	0	0.0625	1	1.0	22	1.0	0.7272727272727273	17	16	6	0	0	0.041666666666666664	1	24	1.6	24	0.0	0	0.40494022980505917	0.7129592670383094	0.3275251306937261	0.9494502259397749	0.8037849971367571	0.9631470403309904	0.9351918433081436	0.9144064301148289	0	0	0.0
3131	0.111855276180374	0.017708500295235796	-0.008351441519989941	0.6247701751744585	None	0	0	0.07142857142857142	1	1.0	18	1.0	0.7222222222222222	14	13	5	0	0	0.05	1	20	1.3333333333333333	20	0.0	0	0.40494022980505917	0.8655412107093645	0.20237796309428058	0.843707422894512	0.7311646739329112	0.9401466471075764	0.9218095474136172	0.890978050873467	0	0	0.0
1310	None	None	None	None	None	0.25	1	0.5	5	0.5833333333333334	7	0.3333333333333333	0.4166666666666667	9	5	4	3	0	0.8571428571428571	7	6	0.9333333333333333	14	0.375	0.2	0.33215826911747814	0.8904937431165997	0.28939486046137414	0.95910167941592	0.5940488095561911	0.8849900274336975	0.6376013161742492	0.919117761637948	0.1111111111111111	0	0.0
5986	0.10799525868897465	0.0672595520114487	0.04086243947942996	0.6382747996550463	None	0	0	0.0625	1	1.0	21	1.0	0.7142857142857143	16	15	6	0	0	0.043478260869565216	1	23	1.5333333333333334	23	0.0	0	0.40494022980505917	0.7042057077411414	0.3275251306937261	0.9347726497223711	0.8037849971367571	0.9631448363857495	0.9351918433081436	0.9058808513846512	0	0	0.0
3160	0.10176424857062766	0.00263889728125182	0.0015916323455211344	0.9960870382269548	None	0	0	0.09090909090909091	1	1.0	14	1.0	0.6428571428571429	9	9	6	0	0	0.0625	1	16	1.0666666666666667	16	0.0	0	0.40494022980505917	0.7373895571559687	0.10925549026979245	0.8675305433690795	0.9346626549303545	0.8838576768378601	0.968156611012018	0.8384952415710812	0	0	0.0
7046	0.13370902181973068	0.055475047007494095	0.052294076796268865	0.6220751031878078	None	0	0	0.058823529411764705	1	1.0	23	1.0	0.7391304347826086	18	17	6	0	0	0.04	1	25	1.6666666666666667	25	0.0	0	0.40494022980505917	0.6997553615353025	0.3275251306937261	0.9454176911835697	0.8037849971367571	0.9671201214320809	0.9351918433081436	0.9137129823444635	0	0	0.0
6579	0.12461768657835454	0.058164310270427816	0.034144756338218	0.6791457800454803	None	0	0	0.05263157894736842	1	1.0	26	1.0	0.7307692307692307	20	19	7	0	0	0.03571428571428571	1	28	1.8666666666666667	28	0.0	0	0.40494022980505917	0.7015210702493412	0.3275251306937261	0.9423379294252012	0.8037849971367571	0.9645223486853277	0.9351918433081436	0.9102764711695018	0	0	0.0
1493	None	None	None	None	None	0	0	0.2	1	1.0	5	0.4375	0.6	3	3	3	2	0	1.0	4	4	0.4666666666666667	7	0.2	0	0.4990179682833883	0.909626962687563	0.7905223044364175	0.874624902472382	0.6985161558745245	0.9464206397856553	0.896798941794588	0.914851552150239	0.6666666666666666	0.3333333333333333	0.0
6194	0.14141329902486616	0.050997815704519486	0.05099779365513088	0.6738623230893412	None	0	0	0.0625	1	1.0	22	1.0	0.7272727272727273	17	16	6	0	0	0.041666666666666664	1	24	1.6	24	0.0	0	0.40494022980505917	0.7129592670383094	0.3275251306937261	0.9494502259397749	0.8037849971367571	0.9631470403309904	0.9351918433081436	0.9144064301148289	0	0	0.0
1097	None	None	None	None	None	0	0	0.45454545454545453	5	0.5	7	0.5333333333333333	0.5	9	7	6	5	0	0.3	3	10	1.0666666666666667	16	0.35714285714285715	0.42857142857142855	0.6243260002911407	0.9288819822288524	0.6452623001197026	0.9637328999420417	0.551570562693904	0.9479246646063181	0.9483651298186694	0.9486825113183847	0.2222222222222222	0.7777777777777778	0.0
5781	0.15000712988530704	0.0597069136834801	0.03637552355911492	0.6768573511035629	None	0	0	0.06666666666666667	1	1.0	20	1.0	0.7	15	14	6	0	0	0.045454545454545456	1	22	1.4666666666666666	22	0.0	0	0.40494022980505917	0.7137208234324641	0.3275251306937261	0.9456697907032312	0.8037849971367571	0.9617244435613617	0.9351918433081436	0.911445851753252	0	0	0.0
3821	0.12043284020122036	0.011051777530189813	0.008783907007027424	0.6967354352392955	None	0	0	0.0625	1	1.0	21	1.0	0.6666666666666666	15	14	7	0	0	0.043478260869565216	1	23	1.5333333333333334	23	0.0	0	0.7201581661608045	0.8527043551689559	0.20237796309428058	0.8776676221858931	0.7311646739329112	0.9252466902558397	0.9218095474136172	0.8890218111352038	0	0	0.0
1575	None	None	None	None	None	0	0	0.5	2	0.75	3	0.75	0.25	1	1	4	0	0	0.5	2	4	0.4	6	0.0	0	0.40494022980505917	0.5	0.10925549026979245	0.5	0.9346626549303545	0.5	0.968156611012018	0.5	0	0	0.0
4439	0.10587230703658282	0.017655952471928325	-0.008360215304515247	0.599335063771662	None	0	0	0.07692307692307693	1	1.0	17	1.0	0.7058823529411765	13	12	5	0	0	0.05263157894736842	1	19	1.2666666666666666	19	0.0	0	0.5701202665366168	0.6933989866272707	0.5027149072916963	0.8513083833200781	0.6607269374910341	0.772459661629594	0.6564232446927029	0.7792102772319925	0	0	0.0
6253	0.09358113936904623	0.017307923524883865	-0.01343068288551575	0.9788556263518464	None	0	0	0.058823529411764705	1	1.0	23	1.0	0.7391304347826086	18	17	6	0	0	0.04	1	25	1.6666666666666667	25	0.0	0	0.40494022980505917	0.8835154639203134	0.7072446483972882	0.9480477577870574	0.28888617265684885	0.9591536733093587	0.9351918433081436	0.9367598889683172	0	0	0.0
7388	0.1628136344555555	0.016289349481825696	0.0002642493383433811	0.6629098264507994	None	0	0	0.0625	1	1.0	22	1.0	0.7727272727272727	18	17	5	0	0	0.041666666666666664	1	24	1.6	24	0.0	0	0.40494022980505917	0.6902043319949377	0.3275251306937261	0.800595062413612	0.8037849971367571	0.9671101214319242	0.8888511919948633	0.8649951583163311	0	0	0.0
448	None	None	None	None	None	0	0	0	0	0	0	1.0	0	0	0	0	0	0	1.0	1	1	0.06666666666666667	1	0.0	0	0	0	0	0	0	0	0	0	0	0	0
6169	0.09784827992648079	0.03226963835891997	0.03212160901820524	0.7145530004296246	None	0	0	0.05555555555555555	1	1.0	25	1.0	0.72	19	18	7	0	0	0.037037037037037035	1	27	1.8	27	0.0	0	0.40494022980505917	0.6994062429820898	0.3275251306937261	0.9461217337813438	0.8037849971367571	0.9617529555810352	0.9351918433081436	0.9098334036607088	0	0	0.0
169	None	None	None	None	None	0	0	0.1111111111111111	2	0.9166666666666666	22	0.21666666666666667	0.625	16	15	9	1	0	0.5333333333333333	15	8	1.7333333333333334	26	0.047619047619047616	0	0.5863522094902784	0.864775944637973	0.4993741762194655	0.935193525016942	0.46954891578338476	0.896810417263679	0.7187415892703743	0.9028283965579045	1.0	0.1875	0.0
2396	None	None	None	None	None	0	0	0.5	4	0.5555555555555556	5	0.6875	0.4444444444444444	7	4	3	3	0	0.25	8	2	0.7333333333333333	11	0.42857142857142855	0.2222222222222222	0.7300719602985386	0.9579710046780027	0.9866263571333557	0.9688581602462489	0.551570562693904	0.9601757284784301	0.9664644517117964	0.96263312793887	0.5714285714285714	0.42857142857142855	0.0
2122	None	None	None	None	None	0	0	0.6666666666666666	2	0.5	1	1.0	0.5	3	1	0	1	0	0.25	4	1	0.26666666666666666	4	0.5	0.6666666666666666	0.4873785962444902	0.8995010183468277	0.9083693298967652	0.8702768870673693	0.48482530581764094	0.6968597212878439	0.8869980602053874	0.8378743820907376	1.0	0.3333333333333333	0.0
866	None	None	None	None	None	0	0	0.5	3	0.5	3	0.6666666666666666	0.3333333333333333	2	2	5	0	0	0.75	3	4	0.5333333333333333	8	0.0	0	0.6823302185396904	0.9404403893988688	0.16431910513013678	0.6004341268802134	0.3054226845553841	0.5765981575476831	0.903179269253007	0.7610581573023323	0	0	0.0
434	None	None	None	None	None	0.2	1	0.5	6	0.5333333333333333	8	0.3148148148148148	0.4666666666666667	12	7	4	3	0	0.6666666666666666	9	6	1.1333333333333333	17	0.42857142857142855	0.15384615384615385	0.3758540750362679	0.8777724745584855	0.2643900886347651	0.9658516529107625	0.5940488095561911	0.8814365228106606	0.7981680721580758	0.9198247210360262	0.08333333333333333	0	0.0
2837	0.038369032920059325	0.0017773669725048332	0.000714252617473071	0.949230273923096	None	0	0	0.4	4	0.5833333333333334	7	0.3111111111111111	0.5833333333333334	9	7	4	1	0	0.5555555555555556	9	5	0.9333333333333333	14	0.1	0	0.5573957366395959	0.9664930174476852	0.7388216877097533	0.9513169551679826	0.4799866531918412	0.8871010515760795	0.8929387859464013	0.9426019714230957	1.0	0.2222222222222222	0.0
1437	None	None	None	None	None	0.5	1	0.6666666666666666	4	0.2857142857142857	2	0.5625	0.14285714285714285	1	1	7	1	0	1.0	4	4	0.6	9	0.05555555555555555	0.3333333333333333	1.0	0.5	1.0	0.5	0.20089971666997286	0.5	0.9774010775479796	0.5	1.0	1.0	0.0
174	None	None	None	None	None	0	0	0.3333333333333333	1	1.0	2	1.0	0.5	1	1	2	1	0	0.25	1	4	0.26666666666666666	4	0.125	0	0.7410915440485317	0.5	0.7931959413239871	0.5	0.9105519579208636	0.5	0.6701157891109819	0.5	1.0	1.0	0.0
5619	0.13771759416194249	0.053284223874510823	0.04731033206585525	0.6347277759135599	None	0	0	0.05555555555555555	1	1.0	25	1.0	0.76	20	19	6	0	0	0.037037037037037035	1	27	1.8	27	0.0	0	0.40494022980505917	0.6964208213873987	0.3275251306937261	0.9375464012223669	0.8037849971367571	0.9626397945258751	0.9351918433081436	0.9057440158203277	0	0	0.0
6820	0.18161675111073713	0.06279695263630883	0.04214023542272602	0.6684474668213247	None	0	0	0.058823529411764705	1	1.0	23	1.0	0.782608695652174	19	18	5	0	0	0.04	1	25	1.6666666666666667	25	0.0	0	0.40494022980505917	0.7092194553430697	0.3275251306937261	0.946097792254025	0.8037849971367571	0.9605638046222444	0.9351918433081436	0.9102372884802216	0	0	0.0
7498	0.16308979721639105	0.06030997125336417	0.05672145945393021	0.6440387546824837	None	0	0	0.06666666666666667	1	1.0	20	1.0	0.75	16	15	5	0	0	0.045454545454545456	1	22	1.4666666666666666	22	0.0	0	0.40494022980505917	0.678833428144781	0.3014353098333384	0.9363361621991996	0.8037849971367571	0.9634054725801642	0.9351918433081436	0.9034171425642071	0	0	0.0
6481	0.15772746206981877	0.04171164671635053	0.03326531274256444	0.6850487024339216	None	0	0	0.0625	1	1.0	21	1.0	0.7619047619047619	17	16	5	0	0	0.043478260869565216	1	23	1.5333333333333334	23	0.0	0	0.40494022980505917	0.7025163743677795	0.3275251306937261	0.9365694159530025	0.8037849971367571	0.9635696505842145	0.9351918433081436	0.9068368134652224	0	0	0.0
5432	0.09853053096483645	0.009718545023744155	0.008879698801052638	0.9553055913748372	None	0	0	0.07142857142857142	1	1.0	18	1.0	0.6666666666666666	13	12	6	0	0	0.05	1	20	1.3333333333333333	20	0.0	0	0.40494022980505917	0.9005640357969412	0.42869190965670123	0.9077396917163345	0.28888617265684885	0.9531141022671075	0.8846039680546167	0.9241854767706345	0	0	0.0
1349	None	None	None	None	None	0	0	0.5	2	0.75	3	0.5	0.25	1	1	4	0	0	0.75	3	4	0.4	6	0.0	0	1.0	0.5	0.20504653491612732	0.5	0.3363050725124034	0.5	0.9701010407029034	0.5	0	0	0.0
379	None	None	None	None	None	0	0	0.3	3	0.8461538461538461	11	0.38461538461538464	0.6923076923076923	12	9	2	2	0	0.23076923076923078	13	3	1.0	15	0.4	1.0	0.6306082516493896	0.9435618894078027	0.7265048755004762	0.8612994603295635	0.47145570725957475	0.9066951812219305	0.8707822403418003	0.909333636912079	0.5833333333333333	0	0.0
6436	0.1980059605731223	0.02512899077263689	0.023109442469128105	0.6144718389633846	None	0	0	0.0625	1	1.0	21	1.0	0.7619047619047619	17	16	5	0	0	0.043478260869565216	1	23	1.5333333333333334	23	0.0	0	0.40494022980505917	0.6923051493323612	0.3275251306937261	0.8060595105837975	0.8037849971367571	0.9694165117781328	0.8888511919948633	0.8695802879211181	0	0	0.0
5549	0.11377640334357866	0.01795102091472721	0.013541926299033577	0.7789171531524143	None	0	0	0.058823529411764705	1	1.0	23	1.0	0.6956521739130435	17	16	7	0	0	0.04	1	25	1.6666666666666667	25	0.0	0	0.40494022980505917	0.7029115450602758	0.3275251306937261	0.9494519796809694	0.8037849971367571	0.9642905103123984	0.9351918433081436	0.9139918411043256	0	0	0.0
715	None	None	None	None	None	0	0	0.5	2	0.5	2	0.5	0.25	2	1	3	2	0	0.75	4	3	0.4	6	0.2222222222222222	0.6666666666666666	0.6948462325656174	0.8648541185745361	0.41755053505271517	0.9532225889840811	0.10237918329450509	0.5059476776813452	0.931950374827564	0.836372552482191	0.75	1.0	0.0
4717	0.13703011019831662	0.03252916938727111	0.031445200245379515	0.6112012851409021	None	0	0	0.0625	1	1.0	22	1.0	0.7272727272727273	17	16	6	0	0	0.041666666666666664	1	24	1.6	24	0.0	0	0.4094678013315975	0.7361668460848112	0.3275251306937261	0.8421210643443449	0.8037849971367571	0.8810396658997821	0.8888511919948633	0.8274291912931899	0	0	0.0
5016	0.1203196910510276	0.04448479476749094	0.03947803824624926	0.6600461579703143	None	0	0	0.0625	1	1.0	21	1.0	0.7142857142857143	16	15	6	1	0	0.043478260869565216	1	23	1.5333333333333334	23	0.06666666666666667	0	0.4094678013315975	0.7001086181234593	0.3275251306937261	0.8360230292191403	0.8037849971367571	0.9080720064226854	0.8888511919948633	0.8304783384546923	1.0	0.375	0.0
6608	0.14625475401913526	0.03588864753776199	0.02980173865050608	0.6752858847306	None	0	0	0.058823529411764705	1	1.0	23	1.0	0.8260869565217391	20	19	4	0	0	0.04	1	25	1.6666666666666667	25	0.0	0	0.40494022980505917	0.7785990531413219	0.3275251306937261	0.9263152630325816	0.8037849971367571	0.9653073188895447	0.9351918433081436	0.9146373670609058	0	0	0.0
3241	0.13548579363451713	0.009594601224469803	0.00775030034090638	0.8393249468969484	None	0	0	0.07142857142857142	1	1.0	19	1.0	0.6842105263157895	14	13	6	0	0	0.047619047619047616	1	21	1.4	21	0.0	0	0.40494022980505917	0.8374936615921701	0.42869190965670123	0.8938224565940169	0.28888617265684885	0.9746956882203572	0.8846039680546167	0.9222807884173518	0	0	0.0
4986	0.09992197651465151	0.024613412924605935	0.0184834101316386	0.9890829662599184	None	0	0	0.07692307692307693	1	1.0	17	1.0	0.6470588235294118	12	11	6	0	0	0.05263157894736842	1	19	1.2666666666666666	19	0.0	0	0.5692011591551221	0.945542172172837	0.5679682790269946	0.974893207298341	0.28647919685358925	0.9643323083575085	0.955656342901807	0.963393543234065	0	0	0.0
2620	0.000623264877510935	2.8156154093167957e-05	1.0771670864481148e-05	0.9977615160297362	None	0	0	0.2	1	1.0	5	0.4666666666666667	0.6	4	3	2	1	0	0.6	3	5	0.4666666666666667	7	0.14285714285714285	0	0.6548951596853119	0.9549982540191716	0.6236259890508992	0.881668030904488	0.5555327592330057	0.9154651004262256	0.9037912319255904	0.9228607323626394	1.0	0.25	0.0
6328	0.15633005081107668	0.03352533713717124	0.03303512692512635	0.6136020467845312	None	0	0	0.05555555555555555	1	1.0	24	1.0	0.7916666666666666	20	19	5	0	0	0.038461538461538464	1	26	1.7333333333333334	26	0.0	0	0.40494022980505917	0.8698960011884886	0.7072446483972882	0.9439648257273608	0.28888617265684885	0.9568003089781772	0.9148378747322806	0.9313301376743344	0	0	0.0
4025	0.1382592038979947	0.013283629780944106	-0.007297593688209589	0.6759694377155461	None	0	0	0.06666666666666667	1	1.0	20	1.0	0.65	14	13	7	0	0	0.045454545454545456	1	22	1.4666666666666666	22	0.0	0	0.36718333374088175	0.7938876517163107	0.27534548897295064	0.8710590035931042	0.23867612384278383	0.9702476729030984	0.7872961835352112	0.904464037308064	0	0	0.0
5947	0.16417294179351108	0.06271309939014712	0.040745018821416366	0.6689511232809013	None	0	0	0.05555555555555555	1	1.0	25	1.0	0.76	20	19	6	0	0	0.037037037037037035	1	27	1.8	27	0.0	0	0.40494022980505917	0.706972496839643	0.3275251306937261	0.9460139522445697	0.8037849971367571	0.9599905485910131	0.9351918433081436	0.9094843395480599	0	0	0.0
1848	None	None	None	None	None	0	0	0.5714285714285714	4	0.25	2	0.6666666666666666	0.25	5	2	4	1	0	0.6	5	3	0.6666666666666666	10	0.1111111111111111	0.8571428571428571	0.880466837115973	0.9528551650528092	0.7189953377723276	0.9175718770388696	0.1	0.5344697833351599	0.9665534771786578	0.8642890840273377	1.0	0.2	0.0
4937	0.15345952316205072	0.011400836647101207	0.008078217912703444	0.8297733085021144	None	0	0	0.0625	1	1.0	21	1.0	0.7142857142857143	16	15	6	0	0	0.043478260869565216	1	23	1.5333333333333334	23	0.0	0	0.40494022980505917	0.8956122355098275	0.41758669939305443	0.9040574268557758	0.28888617265684885	0.9630571003884022	0.8846039680546167	0.9276468728282051	0	0	0.0
7532	0.1631452699516512	0.014809018882895751	-0.005380897086949039	0.49832861505994575	None	0	0	0.07142857142857142	1	1.0	18	1.0	0.7222222222222222	14	13	5	0	0	0.05	1	20	1.3333333333333333	20	0.0	0	0.40494022980505917	0.7014410721405593	0.21839031048175928	0.9498268219897273	0.8692238260335557	0.97142303297076	0.9544333682310812	0.9198548523652833	0	0	0.0
6552	0.15925534103086691	0.07472713254825061	0.05510000507721455	0.6221280261615796	None	0	0	0.06666666666666667	1	1.0	20	1.0	0.75	16	15	5	0	0	0.045454545454545456	1	22	1.4666666666666666	22	0.0	0	0.40494022980505917	0.6992932053707883	0.3275251306937261	0.9304507556245104	0.8037849971367571	0.9622611781208542	0.9351918433081436	0.902506340656499	0	0	0.0
6027	0.13250761675561987	0.026490697223890143	0.02630255654437378	0.6915200154974216	None	0	0	0.0625	1	1.0	22	1.0	0.7727272727272727	18	17	5	0	0	0.041666666666666664	1	24	1.6	24	0.0	0	0.40494022980505917	0.6754484888151753	0.3275251306937261	0.9327987206297906	0.8037849971367571	0.9433508654031747	0.9351918433081436	0.8868201235399336	0	0	0.0
7444	0.12365431915373444	0.05489389471880588	0.054794183488342495	0.6641999408943509	None	0	0	0.05555555555555555	1	1.0	24	1.0	0.75	19	18	6	0	0	0.038461538461538464	1	26	1.7333333333333334	26	0.0	0	0.40494022980505917	0.7019068178005985	0.3275251306937261	0.9376628291205895	0.8037849971367571	0.9675394713521879	0.9351918433081436	0.9105731132320715	0	0	0.0
2236	None	None	None	None	None	0	0	0.75	3	0.5	2	0.5	0.5	5	2	0	1	0	0.75	4	3	0.4	6	1.0	1.0	0.7617129069986741	0.8040084715695055	0.7087153109109183	0.9104751944748553	0.6096669680612221	0.9600599012320167	0.8404366505693215	0.9091693601787282	1.0	0.4	0.0
1647	None	None	None	None	None	0	0	0.75	3	0.5	2	0.6666666666666666	0.25	3	1	2	2	0	1.0	3	3	0.4	6	0.3333333333333333	0.6666666666666666	0.7550069295604847	0.6934516708048487	0.5074804113936466	0.9239684089658117	0.10426577900329215	0.9783982065423477	0.9376524541654254	0.9149522097058022	0.6666666666666666	0.6666666666666666	0.0
7367	0.16613128020313572	0.050949797534779254	0.04921655115472078	0.6178499454550089	None	0	0	0.0625	1	1.0	21	1.0	0.7619047619047619	17	16	5	0	0	0.043478260869565216	1	23	1.5333333333333334	23	0.0	0	0.40494022980505917	0.6967947164714643	0.3275251306937261	0.930921354891635	0.8037849971367571	0.9618350849128123	0.9351918433081436	0.9020293189780957	0	0	0.0
5904	0.13083188081849498	0.049141277215303425	0.041789365133047617	0.6586699786248809	None	0	0	0.0625	1	1.0	22	1.0	0.7272727272727273	17	16	6	0	0	0.041666666666666664	1	24	1.6	24	0.0	0	0.4094678013315975	0.9251924845593035	0.3275251306937261	0.96191027938019	0.8037849971367571	0.9539530730781688	0.955656342901807	0.949068749570584	0	0	0.0
2632	0.05151118105567255	0.00030677357819180475	5.582299405544876e-05	0.9975340283665806	None	0	0	0.125	1	1.0	10	1.0	0.4	4	4	7	0	0	0.08333333333333333	12	1	0.8	12	0.0	0	0.40494022980505917	0.8057365149618708	0.10925549026979245	0.9301742454115706	0.9346626549303545	0.9424752405134558	0.968156611012018	0.9063109829569069	0	0	0.0
3520	0.04283793656071805	0.004076880622188434	0.004068060797766982	0.9951883271894805	None	0	0	0.4	4	0.6153846153846154	8	0.3125	0.5384615384615384	8	7	6	1	0	0.75	6	8	1.0	15	0.06666666666666667	0	0.6717404695007946	0.9735316901790674	0.7292775577192627	0.9622150995758011	0.4824059795047411	0.796319864578697	0.8773765008791992	0.9390751062930629	1.0	0.25	0.0
3204	0.005545779809162799	0.004087368784030175	0.0040354226026318015	0.9875161091374265	None	0.3333333333333333	1	0.625	5	0.4	4	0.6	0.2	3	2	8	4	0	0.8	5	4	0.8	12	0.21052631578947367	0.2222222222222222	0.9854916042850803	0.6096255466051632	1.0	0.9350387333117375	0.24024397498621758	0.7403013224846343	0.9667166263288862	0.800063322651733	0.5	1.0	0.5078686126829162
1872	None	None	None	None	None	0	0	1.0	4	0.0	0	1.0	0	4	0	1	1	0	0.6666666666666666	3	2	0.4	6	0.5	1.0	0	0	0	0	0	0	0	0	0	0	0
2576	1.8139852456237545e-06	1.5620143166564436e-08	1.5522442588163076e-08	0.9999993415530953	None	0	0	1.0	1	0	0	1.0	0	1	0	0	0	0	0.5	2	1	0.13333333333333333	2	0.0	0	0	0	0	0	0	0	0	0	0	0	0
5712	0.11101455311036422	0.05529805173891003	0.04889728697968871	0.6140693336948309	None	0	0	0.0625	1	1.0	21	1.0	0.7142857142857143	16	15	6	0	0	0.043478260869565216	1	23	1.5333333333333334	23	0.0	0	0.40494022980505917	0.6879136276169217	0.3275251306937261	0.7848419418517709	0.8037849971367571	0.962710035251557	0.8888511919948633	0.8555124026024438	0	0	0.0
1076	None	None	None	None	None	0.5	1	0.6666666666666666	4	0.5714285714285714	4	0.375	0.42857142857142855	5	3	3	0	0	0.6666666666666666	6	4	0.6	9	0.0	0.6666666666666666	0.8668004940558713	0.8861015083767801	0.3217858233332399	0.7888032364089245	0.8788179197053962	0.9553701992238188	0.9307335525311216	0.895136422077856	0	0	0.0
3068	0.09036971387255083	0.0033822390541328328	0.002483335531388291	0.9959980070793145	None	0	0	0.1	1	1.0	12	1.0	0.5	6	6	7	0	0	0.07142857142857142	1	14	0.9333333333333333	14	0.0	0	0.40494022980505917	0.7728244194987239	0.10925549026979245	0.9027862816154386	0.9346626549303545	0.9173342737702014	0.968156611012018	0.8757940460163074	0	0	0.0
1322	None	None	None	None	None	0	0	0.75	3	0.5	2	0.6	0.5	5	2	0	1	0	0.4	5	2	0.4	6	1.0	0.5	0.8729083387436474	0.860294935873515	0.7388216877097533	0.8664948106049758	0.48482530581764094	0.9074536654043147	0.8907464691177703	0.8797780670126963	1.0	0.2	0.0
3687	0.17556544852787692	0.015275715394843747	0.014793383361356584	0.6712934755152444	None	0	0	0.0625	1	1.0	22	1.0	0.6818181818181818	16	15	7	1	0	0.041666666666666664	1	24	1.6	24	0.058823529411764705	0	0.5625491979829318	0.850021223424564	0.20237796309428058	0.8195513926094867	0.7311646739329112	0.9094767762574868	0.9218095474136172	0.8643360243405406	1.0	0.5	0.0
7283	0.15399603484020818	0.027771431965573523	0.023669928967597956	0.6309518953136335	None	0	0	0.058823529411764705	1	1.0	23	1.0	0.7391304347826086	18	17	6	0	0	0.04	1	25	1.6666666666666667	25	0.0	0	0.40494022980505917	0.6957653838835193	0.3275251306937261	0.8068172724938258	0.8037849971367571	0.9713145763308774	0.8888511919948633	0.8728406267907552	0	0	0.0
947	None	None	None	None	None	0	0	0.21428571428571427	3	0.8421052631578947	16	0.3181818181818182	0.7368421052631579	17	14	3	0	0	0.5454545454545454	6	11	1.4	21	0.0	0.375	0.3463048953804374	0.948542316519161	0.7833923027875357	0.855377150305973	0.23819043098018494	0.8840774591524617	0.8734787361128199	0.903877238655656	0	0	0.0
892	None	None	None	None	None	0.5	1	0.8333333333333334	5	0.2857142857142857	2	0.5625	0.2857142857142857	5	2	3	0	0	1.0	4	4	0.6	9	0.0	0.8	0.7172728594288207	0.8424164425011932	0.5074804113936466	0.8889242033434182	0.6803322646838051	0.9531744756179165	0.7370869787338773	0.9052093759353087	0	0	0.0
6219	0.15467572512159636	0.06611202370383851	0.043893117679167495	0.6434441146122063	None	0	0	0.05555555555555555	1	1.0	24	1.0	0.75	19	18	6	0	0	0.038461538461538464	1	26	1.7333333333333334	26	0.0	0	0.40494022980505917	0.6985543714458124	0.3275251306937261	0.9377273839682407	0.8037849971367571	0.9632100070310944	0.9351918433081436	0.9065711058242955	0	0	0.0
4538	0.11911302036612223	0.03083691575450613	0.0296640729158756	0.6839690966421268	None	0	0	0.05555555555555555	1	1.0	24	1.0	0.7083333333333334	18	17	7	1	0	0.038461538461538464	1	26	1.7333333333333334	26	0.058823529411764705	0	0.4094678013315975	0.7376698581646103	0.3275251306937261	0.8430722273074369	0.8037849971367571	0.8760177172190013	0.8888511919948633	0.8258940395414184	1.0	0.3888888888888889	0.0
2883	0.06284265131261826	0.0034176287483190064	0.0034170552345088997	0.9967868551929076	None	0	0	0.125	1	1.0	10	1.0	0.5	5	5	6	0	0	0.08333333333333333	1	12	0.8	12	0.0	0	0.40494022980505917	0.7881963278153638	0.10925549026979245	0.9162118965717371	0.9346626549303545	0.9297663599246354	0.968156611012018	0.8905511605508007	0	0	0.0
1939	None	None	None	None	None	0	0	0.3333333333333333	2	0.7142857142857143	5	0.45	0.5714285714285714	4	4	4	0	0	0.8	5	4	0.6	9	0.0	0	0.48126983316977634	0.7297740674951748	0.6048397420679759	0.8124146093167288	0.46973283923337456	0.9242367355973258	0.8207980109002974	0.8393683764897532	0	0	0.0
2801	0.005871243907833316	0.004572283012085022	0.004279108663792148	0.9874089848757954	None	0.3333333333333333	1	0.5	4	0.4444444444444444	4	0.55	0.2222222222222222	2	2	8	3	0	0.8	5	4	0.7333333333333333	11	0.15	0.25	0.9495144543478957	0.6235997012089411	1.0	0.5	0.2205718458280952	0.5490223307497236	0.9725597645088887	0.5581997252531166	0.5	1.0	0.0665070544245807
2634	4.864459689896823e-05	1.716439240357708e-06	2.6742103708965944e-07	0.9999964732336112	None	0	0	0.25	1	1.0	3	0.5555555555555556	0.6666666666666666	3	2	1	1	0	1.0	3	3	0.3333333333333333	5	0.2	0	0.4368819806269764	0.9533095461341726	0.508430290392045	0.9053422544119617	0.6549629848703088	0.7441655895687697	0.8907464691177703	0.8922621948923947	1.0	0	0.0
7053	0.12394581747815343	0.059059027858657076	0.04621801305906868	0.7559897294457785	None	0	0	0.05	1	1.0	27	1.0	0.7407407407407407	21	20	7	0	0	0.034482758620689655	29	1	1.9333333333333333	29	0.0	0	0.40494022980505917	0.6945703784567957	0.3275251306937261	0.933697729461709	0.8037849971367571	0.9603733855731851	0.9351918433081436	0.9018638678715647	0	0	0.0
1993	None	None	None	None	None	0.3333333333333333	1	0.5	4	0.7	7	0.48	0.5	7	5	4	4	0	1.0	5	5	0.8	12	0.4	0.2857142857142857	0.3486316018049992	0.9072380958179801	0.28939486046137414	0.9481017282191294	0.5940488095561911	0.9409508166038933	0.7023313900541338	0.9340944634160203	0.14285714285714285	0	0.0
5078	0.15929599547685022	0.031705566972460644	0.03154159985001714	0.7121794276239541	None	0	0	0.058823529411764705	1	1.0	23	1.0	0.7391304347826086	18	17	6	0	0	0.04	1	25	1.6666666666666667	25	0.0	0	0.5701202665366168	0.7893332474019892	0.5027149072916963	0.8985127620303385	0.6607269374910341	0.9176930564129782	0.8846039680546167	0.8777230059049573	0	0	0.0
277	None	None	None	None	None	0.5	1	0.6666666666666666	4	0.5	3	0.4	0.5	4	3	3	0	0	0.8	5	4	0.5333333333333333	8	0.0	0.6666666666666666	0.571392747313033	0.9224000198642464	0.1639091887198262	0.8257262599442382	0.5813539365515672	0.9472777717886851	0.8773006790706995	0.9094167675041885	0	0	0.0
331	None	None	None	None	None	0	0	0.4	2	0.8	4	0.7	0.4	4	2	2	3	0	0.4	5	2	0.4666666666666667	7	0.5	0	0.2568124447411603	0.7789920984727355	0.7474727647092768	0.878816157557202	0.4304817444376921	0.8694522499667038	0.9314902130954169	0.8471470476461233	0.5	0.25	0.0
640	None	None	None	None	None	0.3333333333333333	1	0.7777777777777778	7	0.18181818181818182	2	0.65	0.18181818181818182	9	2	3	1	0	0.8	4	5	0.8666666666666667	13	0.3333333333333333	0.6666666666666666	0.5454910238523747	0.7607884915051129	0.8038809996425039	0.9415582484956212	0.597886505385089	0.9648336853792342	0.9213255738386124	0.9180488048524734	1.0	0.1111111111111111	0.0
6231	0.17955642481842043	0.047439809607159704	0.04398856314601331	0.6277766025712128	None	0	0	0.0625	1	1.0	22	1.0	0.7272727272727273	17	16	6	0	0	0.041666666666666664	1	24	1.6	24	0.0	0	0.40494022980505917	0.6969464072366237	0.3275251306937261	0.9493662505040854	0.8037849971367571	0.9638880439895948	0.9351918433081436	0.9128898730028455	0	0	0.0
2477	None	None	None	None	None	0.3333333333333333	1	0.75	6	0.2222222222222222	2	0.55	0.2222222222222222	7	2	3	0	0	0.8	4	5	0.7333333333333333	11	0.0	0.5714285714285714	0.41287090049339303	0.9156454975638015	0.7627729418459149	0.9442383378762391	0.7221549089311645	0.9612258485985826	0.9320365014747273	0.9431128375396138	0	0	0.0
3578	0.07545018825394198	0.006288098998952677	0.0033902498599867417	0.9962354981309689	None	0	0	0.1	1	1.0	12	1.0	0.5833333333333334	7	7	6	0	0	0.07142857142857142	1	14	0.9333333333333333	14	0.0	0	0.40494022980505917	0.5	0.10925549026979245	0.5	0.9346626549303545	0.5	0.968156611012018	0.5	0	0	0.0
3501	0.10243026193109214	0.008263589402395785	0.006784032918931735	0.6879029578371236	None	0	0	0.07142857142857142	1	1.0	19	1.0	0.6842105263157895	14	13	6	0	0	0.047619047619047616	1	21	1.4	21	0.0	0	0.7201581661608045	0.8223665775140038	0.20237796309428058	0.9074250417376917	0.7311646739329112	0.9145917014870865	0.9218095474136172	0.8871575846955729	0	0	0.0
6050	0.1411586523553962	0.06129325698824407	0.04741443377822263	0.6618744005035435	None	0	0	0.0625	1	1.0	22	1.0	0.7272727272727273	17	16	6	0	0	0.041666666666666664	1	24	1.6	24	0.0	0	0.40494022980505917	0.6973671042022457	0.3275251306937261	0.945923082370399	0.8037849971367571	0.9620865537017866	0.9351918433081436	0.9097112704737411	0	0	0.0
1759	None	None	None	None	None	0	0	0.5	2	0.75	3	0.75	0.5	4	2	1	0	0	0.5	4	2	0.4	6	0.0	0	0.36718333374088175	0.5932866322518757	0.19230048962137153	0.6964500701784133	0.5615643649795367	0.9765918121781629	0.8805449524771448	0.8383949576754253	0	0	0.0
2944	0.014834821656581816	0.0003531093895968617	-0.0002347252181849685	0.9563395497651693	None	0	0	0.5	4	0.6	6	0.4	0.3	7	3	4	1	0	0.8333333333333334	6	5	0.8	12	0.125	0.2857142857142857	0.5573957366395959	0.9391575290516663	0.9501248250464804	0.8982191819814479	0.48482530581764094	0.904264292963261	0.8907464691177703	0.915800223684557	1.0	0.2857142857142857	0.0
7187	0.18977864892287255	0.05433550878084604	0.05421365677716686	0.6506251009005084	None	0	0	0.0625	1	1.0	21	1.0	0.7619047619047619	17	16	5	0	0	0.043478260869565216	1	23	1.5333333333333334	23	0.0	0	0.40494022980505917	0.6967947164714643	0.3275251306937261	0.930921354891635	0.8037849971367571	0.9618350849128123	0.9351918433081436	0.9020293189780957	0	0	0.0
2732	0.0028840991740077173	0.0004369358713407303	0.00018794801077922634	0.9864379105331944	None	0	0	0.5	3	0.5714285714285714	4	0.5	0.2857142857142857	4	2	4	0	0	0.5	6	3	0.6	9	0.0	0.5	0.7988698482723968	0.9122462203917371	0.6132378745829872	0.9214136146999097	0.10213288950164608	0.93932118512822	0.8998878301964303	0.9251324341239188	0	0	0.0
2295	None	None	None	None	None	0	0	0.4	2	0.6	3	0.4666666666666667	0.6	3	3	3	0	0	0.6	3	5	0.4666666666666667	7	0.0	0	0.4990179682833883	0.895561008636041	0.7905223044364175	0.8651896682142123	0.6985161558745245	0.932088040087111	0.896798941794588	0.9010590359933588	0	0	0.0
153	None	None	None	None	None	0	0	0.5	4	0.5	5	0.6	0.4	6	4	5	4	0	0.8	4	5	0.8	12	0.3333333333333333	0.2222222222222222	0.4996048216731889	0.9612598857094553	0.4430022852741068	0.926692508385898	0.35716715792732395	0.9442891659382938	0.7491521583913889	0.9458091467172157	0.25	0.3333333333333333	0.0
3559	0.16029636852691964	0.017749207001562472	0.0029314825920809147	0.7624546209708	None	0	0	0.08333333333333333	1	1.0	16	1.0	0.625	10	10	7	0	0	0.05555555555555555	1	18	1.2	18	0.0	0	0.40494022980505917	0.7828024425668	0.10925549026979245	0.8830465732721705	0.9346626549303545	0.9654868887473766	0.968156611012018	0.9012913630037459	0	0	0.0
4577	0.12809659659441747	0.022804624332596106	0.020300098354692403	0.7292907123813783	None	0	0	0.0625	1	1.0	22	1.0	0.7272727272727273	17	16	6	0	0	0.041666666666666664	1	24	1.6	24	0.0	0	0.4094678013315975	0.8014484245390033	0.41758669939305443	0.9068069349311119	0.6607269374910341	0.9303009295001268	0.8888511919948633	0.8896642713894267	0	0	0.0
6664	0.1484962682392336	0.058589534992584076	0.0424091665605225	0.6426325781157873	None	0	0	0.05555555555555555	1	1.0	24	1.0	0.75	19	18	6	0	0	0.038461538461538464	1	26	1.7333333333333334	26	0.0	0	0.40494022980505917	0.6929774172074604	0.3275251306937261	0.9377308475584037	0.8037849971367571	0.9566621262680712	0.9351918433081436	0.9008613588188029	0	0	0.0
2789	0.01311097944142775	0.0003318849199788711	-0.00028173442231496876	0.9576750036627922	None	0	0	0.5	4	0.4444444444444444	4	0.36666666666666664	0.3333333333333333	6	3	4	0	0	0.8333333333333334	6	5	0.7333333333333333	11	0.0	0	0.7319973475071043	0.943326087060525	0.871659703452736	0.9020497029368112	0.5102184373945728	0.845383136351267	0.8934267890939637	0.904107086438401	0	0	0.0
2361	None	None	None	None	None	0	0	0.7142857142857143	5	0.25	2	0.6666666666666666	0.25	4	2	5	0	0	0.6	5	3	0.6666666666666666	10	0.0	0.5	0.36718333374088175	0.5932866322518757	0.19230048962137153	0.6964500701784133	0.5615643649795367	0.9765918121781629	0.8805449524771448	0.8383949576754253	0	0	0.0
2959	0.005609567273993069	0.0037738955229914373	0.0035378694433673705	0.985582730580271	None	0.3333333333333333	1	0.625	5	0.4	4	0.6	0.2	3	2	8	3	0	0.8	5	4	0.8	12	0.15789473684210525	0.2222222222222222	0.8990289086957917	0.742068437259296	1.0	0.9417339035869805	0.24024397498621758	0.9718627415268535	0.9667166263288862	0.9213275921497274	0.6666666666666666	1.0	0.5078686126829162
1884	None	None	None	None	None	0.5	2	0.5454545454545454	6	0.42857142857142855	6	0.5333333333333333	0.21428571428571427	3	3	12	3	0	0.8333333333333334	5	6	1.0666666666666667	16	0.10714285714285714	0.15384615384615385	0.8990289086957917	0.9763135759949104	1.0	0.6211608388627977	0.13060408271090204	0.6627111429868193	0.9713786449454046	0.83611298931063	0.6666666666666666	0.6666666666666666	0.0
3804	0.09488252655817966	0.010043556877933667	-0.004719207162322668	0.6448321654763215	None	0	0	0.06666666666666667	1	1.0	20	1.0	0.65	14	13	7	0	0	0.045454545454545456	1	22	1.4666666666666666	22	0.0	0	0.7201581661608045	0.8275706041358629	0.20237796309428058	0.8145936716549045	0.7311646739329112	0.8444771381580084	0.9218095474136172	0.8292314785079171	0	0	0.0
3262	0.07134321268309408	0.003641021566975323	0.00360481950115602	0.9968184216758772	None	0	0	0.1	1	1.0	12	1.0	0.5833333333333334	7	7	6	0	0	0.07142857142857142	1	14	0.9333333333333333	14	0.0	0	0.40494022980505917	0.8151926414928699	0.10925549026979245	0.9371115410321298	0.9346626549303545	0.9486960529537807	0.968156611012018	0.9143248914882062	0	0	0.0
3472	0.00609601624149966	0.004753207914384832	0.00454184529740063	0.9874000126922144	None	0.3333333333333333	1	0.5	4	0.4444444444444444	4	0.55	0.2222222222222222	2	2	8	3	0	0.8	5	4	0.7333333333333333	11	0.15	0.25	0.9495144543478957	0.6235997012089411	1.0	0.5	0.2205718458280952	0.5490223307497236	0.9725597645088887	0.5581997252531166	1.0	1.0	0.12696715317072904
1270	None	None	None	None	None	0	0	0.7142857142857143	5	0.125	1	0.6666666666666666	0	5	0	4	0	0	0.6	3	5	0.6666666666666666	10	0.0	0.4	0	0	0	0	0	0	0	0	0	0	0
5251	0.1520349674841369	0.02829303383328346	0.028290000032742603	0.7523956916835868	None	0	0	0.0625	1	1.0	22	1.0	0.6818181818181818	16	15	7	0	0	0.041666666666666664	1	24	1.6	24	0.0	0	0.4094678013315975	0.9464207916312156	0.3275251306937261	0.9704583630124998	0.8037849971367571	0.956836582445879	0.955656342901807	0.9590677882348254	0	0	0.0
5730	0.14562483996699965	0.0603653968761572	0.05819201156727251	0.6635811799118836	None	0	0	0.0625	1	1.0	22	1.0	0.7272727272727273	17	16	6	0	0	0.041666666666666664	1	24	1.6	24	0.0	0	0.40494022980505917	0.697784682223866	0.3275251306937261	0.9418429395474328	0.8037849971367571	0.9600968985196048	0.9351918433081436	0.9061364198011954	0	0	0.0
6980	0.17161173800634477	0.02868652691506842	0.018297601828822015	0.6344928658787528	None	0	0	0.058823529411764705	1	1.0	23	1.0	0.7391304347826086	18	17	6	0	0	0.04	1	25	1.6666666666666667	25	0.0	0	0.4094678013315975	0.7065789645921151	0.3275251306937261	0.8366561384543324	0.8037849971367571	0.8633220007847915	0.8888511919948633	0.8102825754214507	0	0	0.0
4315	0.1029921409415686	0.008316878798393865	0.007402106932179841	0.6718168925822459	None	0	0	0.08333333333333333	1	1.0	16	1.0	0.6875	12	11	5	0	0	0.05555555555555555	1	18	1.2	18	0.0	0	0.7201581661608045	0.8572125562516755	0.20237796309428058	0.8917359349101783	0.7311646739329112	0.9334406871970903	0.9218095474136172	0.8984910556957736	0	0	0.0
5495	0.142243787302294	0.0275717956916347	0.014608902386276585	0.6766230589054961	None	0	0	0.06666666666666667	1	1.0	20	1.0	0.7	15	14	6	0	0	0.045454545454545456	1	22	1.4666666666666666	22	0.0	0	0.4094678013315975	0.9487641870215895	0.3275251306937261	0.9700816307291774	0.8037849971367571	0.9564433375319366	0.955656342901807	0.9593891947542088	0	0	0.0
4002	0.13831269470175928	0.04090786874839697	0.03359293659838277	0.643457964510726	None	0	0	0.0625	1	1.0	22	1.0	0.7272727272727273	17	16	6	0	0	0.041666666666666664	1	24	1.6	24	0.0	0	0.4094678013315975	0.7361668460848112	0.3275251306937261	0.8421210643443449	0.8037849971367571	0.8572168482751822	0.8888511919948633	0.817206244214641	0	0	0.0
1831	None	None	None	None	None	0	0	0.75	3	0.25	1	0.5	0.25	1	1	4	0	0	0.75	3	4	0.4	6	0.0	0	1.0	0.5	0.20504653491612732	0.5	0.3363050725124034	0.5	0.9701010407029034	0.5	0	0	0.0
308	None	None	None	None	None	0	0	0.6666666666666666	4	0.16666666666666666	1	0.6666666666666666	0	4	0	3	0	0	0.75	3	4	0.5333333333333333	8	0.0	0.5	0	0	0	0	0	0	0	0	0	0	0
3577	0.11110171498131431	0.003602123687665992	-0.0030344209402289584	0.7223819336688001	None	0	0	0.07692307692307693	1	1.0	17	1.0	0.6470588235294118	12	11	6	0	0	0.05263157894736842	1	19	1.2666666666666666	19	0.0	0	0.40494022980505917	0.7983695576179531	0.2689736999632468	0.8777283532215501	0.6117744137936016	0.9765744138134635	0.9385243174627389	0.9136587529351903	0	0	0.0
2192	None	None	None	None	None	0	0	0.2	1	1.0	5	1.0	0.4	2	2	4	0	0	0.14285714285714285	1	7	0.4666666666666667	7	0.0	0	0.40494022980505917	0.5	0.10925549026979245	0.5	0.9346626549303545	0.5	0.968156611012018	0.5	0	0	0.0
6526	0.16083098318639263	0.035038434960133036	0.010647442417319384	0.6569842398731922	None	0	0	0.0625	1	1.0	21	1.0	0.7619047619047619	17	16	5	0	0	0.043478260869565216	1	23	1.5333333333333334	23	0.0	0	0.40494022980505917	0.697784682223866	0.3275251306937261	0.9418429395474328	0.8037849971367571	0.9600968985196048	0.9351918433081436	0.9061364198011954	0	0	0.0
4047	0.14201798286706388	0.023424906465911773	0.008738426289023568	0.6439575809853376	None	0	0	0.05	1	1.0	27	1.0	0.7037037037037037	20	19	8	0	0	0.034482758620689655	1	29	1.9333333333333333	29	0.0	0	0.7201581661608045	0.8463348603554951	0.20237796309428058	0.9038748958811321	0.7311646739329112	0.9303962006872709	0.9218095474136172	0.8984381929281493	0	0	0.0
6355	0.16113055180040742	0.06411822530013805	0.06411335976801828	0.6629755978393392	None	0	0	0.0625	1	1.0	21	1.0	0.7619047619047619	17	16	5	0	0	0.043478260869565216	1	23	1.5333333333333334	23	0.0	0	0.40494022980505917	0.6967947164714643	0.3275251306937261	0.930921354891635	0.8037849971367571	0.9618350849128123	0.9351918433081436	0.9020293189780957	0	0	0.0
2256	None	None	None	None	None	0	0	0.7142857142857143	5	0.25	2	0.4166666666666667	0.25	7	2	2	2	0	0.6666666666666666	4	6	0.6666666666666666	10	0.6666666666666666	0.25	0.5573957366395959	0.9393692804184438	0.7931945818589916	0.9288072920973725	0.4290752333268064	0.8972074153386189	0.896049026535503	0.9235671246763533	0.6428571428571428	0.2857142857142857	0.0
3603	0.1167382587871887	0.012564135198783119	-0.006578591290492757	0.6701230001655802	None	0	0	0.07142857142857142	1	1.0	18	1.0	0.7222222222222222	14	13	5	0	0	0.05	1	20	1.3333333333333333	20	0.0	0	0.7201581661608045	0.8573820095118811	0.20237796309428058	0.9595238769356661	0.7311646739329112	0.9502521237240827	0.9218095474136172	0.9331677652737101	0	0	0.0
915	None	None	None	None	None	0	0	0.4	2	0.8	4	0.4666666666666667	0.6	3	3	3	0	0	0.6	3	5	0.4666666666666667	7	0.0	0.3333333333333333	0.880466837115973	0.7087585302892041	0.7189953377723276	0.730486235482987	0.10426577900329215	0.9516208334451829	0.9659101774745884	0.8350501320600879	0	0	0.0
3608	0.15798599672224664	0.019286522977552848	-0.004662592234425761	0.6289420591005359	None	0	0	0.058823529411764705	1	1.0	23	1.0	0.6956521739130435	17	16	7	0	0	0.04	1	25	1.6666666666666667	25	0.0	0	0.7201581661608045	0.842424571326976	0.20237796309428058	0.9358201171857318	0.7311646739329112	0.9341400720142586	0.9218095474136172	0.9118205972764786	0	0	0.0
2010	None	None	None	None	None	0	0	0.6	3	0.6	3	0.5833333333333334	0.2	3	1	3	1	0	0.75	3	4	0.4666666666666667	7	0.125	0.4	0.880466837115973	0.537744411402772	0.7189953377723276	0.5000000000000002	0.1	0.5050270993655265	0.9659101774745884	0.5142773252107793	1.0	1.0	0.0
4697	0.121619590530067	0.02850580493237532	-0.00040063224043484184	0.6751066598343751	None	0	0	0.05555555555555555	1	1.0	24	1.0	0.75	19	18	6	0	0	0.038461538461538464	1	26	1.7333333333333334	26	0.0	0	0.4094678013315975	0.7904129305388184	0.4398265860116076	0.8803390875111325	0.8037849971367571	0.9056341832025919	0.8888511919948633	0.8654723860752382	0	0	0.0
7359	0.1263431624202961	0.05209974980980449	0.048429123846497106	0.6719006051150551	None	0	0	0.05555555555555555	1	1.0	24	1.0	0.75	19	18	6	0	0	0.038461538461538464	1	26	1.7333333333333334	26	0.0	0	0.40494022980505917	0.6985543714458124	0.3275251306937261	0.9377273839682407	0.8037849971367571	0.9632100070310944	0.9351918433081436	0.9065711058242955	0	0	0.0
535	None	None	None	None	None	0	0	0.5	3	0.3333333333333333	2	0.6666666666666666	0.16666666666666666	4	1	3	2	0	0.75	4	3	0.5333333333333333	8	0.2857142857142857	0.8	0.6321162787878732	0.9117273439656844	0.6132378745829872	0.9564066095918323	0.186023094301106	0.9655179783570096	0.9285549424456504	0.9487520374407338	0.625	0.5	0.0
976	None	None	None	None	None	0.5	1	0.8333333333333334	5	0.2857142857142857	2	0.75	0.14285714285714285	5	1	3	0	0	0.75	4	3	0.6	9	0.0	0.8	0.880466837115973	0.9104914892100979	0.7189953377723276	0.9127440213868945	0.1	0.9213122337161712	0.9665534771786578	0.9149676685360109	0	0	0.0
6569	0.12332257635374164	0.06242129317127543	0.04466736622244314	0.6805270727216222	None	0	0	0.0625	1	1.0	21	1.0	0.7619047619047619	17	16	5	0	0	0.043478260869565216	1	23	1.5333333333333334	23	0.0	0	0.40494022980505917	0.7900386383736887	0.3275251306937261	0.9371409624660559	0.8037849971367571	0.9598180211755197	0.9351918433081436	0.916838040119941	0	0	0.0
2359	None	None	None	None	None	0	0	0.7	7	0.07692307692307693	1	0.625	0	7	0	7	1	0	0.375	3	8	1.0	15	0.09090909090909091	0.2857142857142857	0	0	0	0	0	0	0	0	0	0	0
207	None	None	None	None	None	0	0	0.3333333333333333	3	0.8181818181818182	9	0.3939393939393939	0.6363636363636364	10	7	2	2	0	0.2727272727272727	11	3	0.8666666666666667	13	0.4	1.0	0.6306082516493896	0.9371819577478109	0.8109186890064508	0.8635269921455083	0.4954100811143739	0.8465592337032356	0.857421519914449	0.8894497653155983	0.6	0	0.0
3766	0.1612952806441884	0.030358668483391856	0.011831322926194356	0.6231077304020951	None	0	0	0.05	1	1.0	27	1.0	0.7037037037037037	20	19	8	0	0	0.034482758620689655	1	29	1.9333333333333333	29	0.0	0	0.7201581661608045	0.8621661920451006	0.20237796309428058	0.8860460991371274	0.7311646739329112	0.936625115647517	0.9218095474136172	0.899576689335746	0	0	0.0
4851	0.13634212856944367	0.0018944649521346222	0.0007747556850581857	0.6437194600937614	None	0	0	0.0625	1	1.0	21	1.0	0.7142857142857143	16	15	6	0	0	0.043478260869565216	1	23	1.5333333333333334	23	0.0	0	0.4094678013315975	0.7153050492220051	0.3275251306937261	0.8296686921919512	0.8037849971367571	0.866081498750878	0.8888511919948633	0.8110897214301791	0	0	0.0
143	None	None	None	None	None	0.5	1	0.7142857142857143	5	0.375	3	0.4166666666666667	0.375	6	3	3	0	0	0.6666666666666666	6	4	0.6666666666666666	10	0.0	0.6666666666666666	0.4373316606463325	0.9011294200573635	0.3460403629024885	0.9183712828348166	0.5852834448247	0.9091674736865447	0.8478444694212016	0.9098050213172083	0	0	0.0
6257	0.1756101166862091	0.05689715155554784	0.0529387182914322	0.6825112121137901	None	0	0	0.058823529411764705	1	1.0	23	1.0	0.782608695652174	19	18	5	0	0	0.04	1	25	1.6666666666666667	25	0.0	0	0.40494022980505917	0.6981677551803576	0.3275251306937261	0.9414545052704766	0.8037849971367571	0.9648908663862981	0.9351918433081436	0.9096953822143152	0	0	0.0
6082	0.1506620356062986	0.041026335550844444	0.02977504757943623	0.6467738538748244	None	0	0	0.06666666666666667	1	1.0	20	1.0	0.7	15	14	6	0	0	0.045454545454545456	1	22	1.4666666666666666	22	0.0	0	0.4094678013315975	0.9427988774471103	0.3275251306937261	0.9682012429863306	0.8037849971367571	0.955697473824674	0.955656342901807	0.9567507897553652	0	0	0.0
7513	0.17055898717596277	0.022545858581061173	-0.0002141160903703657	0.6933582663313553	None	0	0	0.0625	1	1.0	21	1.0	0.7619047619047619	17	16	5	0	0	0.043478260869565216	1	23	1.5333333333333334	23	0.0	0	0.40494022980505917	0.7011782165209968	0.3275251306937261	0.9309579086276809	0.8037849971367571	0.9670040530994527	0.9351918433081436	0.9069887959741229	0	0	0.0
4707	0.14003694694199345	0.03294964880834325	0.03207536061328267	0.6799349177115823	None	0	0	0.0625	1	1.0	21	1.0	0.7142857142857143	16	15	6	0	0	0.043478260869565216	1	23	1.5333333333333334	23	0.0	0	0.4094678013315975	0.7410176073454134	0.3275251306937261	0.8327052583350645	0.8037849971367571	0.9122783948756552	0.8888511919948633	0.8410401778392457	0	0	0.0
461	None	None	None	None	None	0	0	0.75	3	0.25	1	0.6666666666666666	0.25	3	1	2	3	0	1.0	3	3	0.4	6	0.5	0.6666666666666666	0.880466837115973	0.9633674968971353	0.7189953377723276	0.9449062197433524	0.1	0.5050270993655265	0.9659101774745884	0.8853283391276688	0.3333333333333333	1.0	0.0
5858	0.1341119033613994	0.0183840376743583	0.013406694874447074	0.6674352749177233	None	0	0	0.0625	1	1.0	22	1.0	0.7272727272727273	17	16	6	0	0	0.041666666666666664	1	24	1.6	24	0.0	0	0.4094678013315975	0.9379084636121912	0.3275251306937261	0.9678474034879129	0.8037849971367571	0.9534783933513632	0.955656342901807	0.9546358550886117	0	0	0.0
659	None	None	None	None	None	0	0	0.75	3	0.3333333333333333	1	0.8333333333333334	0	3	0	1	0	0	0.6666666666666666	3	2	0.3333333333333333	5	0.0	0.6666666666666666	0	0	0	0	0	0	0	0	0	0	0
2259	None	None	None	None	None	0	0	0.7	7	0.08333333333333333	1	0.6666666666666666	0	7	0	6	1	0	0.42857142857142855	3	7	0.9333333333333333	14	0.1111111111111111	0.2857142857142857	0	0	0	0	0	0	0	0	0	0	0
6997	0.1206495096569021	0.06105629775647109	0.06065717589631055	0.6351095635034238	None	0	0	0.0625	1	1.0	22	1.0	0.7727272727272727	18	17	5	2	0	0.041666666666666664	1	24	1.6	24	0.15384615384615385	0	0.40494022980505917	0.7006051719823472	0.3275251306937261	0.9374608609409719	0.8037849971367571	0.9667985516009324	0.9351918433081436	0.9096733846043409	0.5277777777777778	0.2222222222222222	0.0
1116	None	None	None	None	None	0.5	1	0.7142857142857143	5	0.375	3	0.625	0.25	4	2	5	1	0	1.0	4	4	0.6666666666666666	10	0.08333333333333333	0.6666666666666666	0.6794735136939976	0.8660504606944313	0.5074804113936466	0.8779381571379217	0.7072081734161723	0.9665565279406071	0.7823177575341488	0.9169139775850583	1.0	0.5	0.0
6421	0.15815178602993446	0.034503832008958124	0.021133793606173897	0.6292508831968124	None	0	0	0.0625	1	1.0	21	1.0	0.7619047619047619	17	16	5	0	0	0.043478260869565216	1	23	1.5333333333333334	23	0.0	0	0.40494022980505917	0.692726763161198	0.3275251306937261	0.7970834591742998	0.8037849971367571	0.967788575258227	0.8888511919948633	0.8654427866764289	0	0	0.0
861	None	None	None	None	None	0	0	0.5	2	0.3333333333333333	1	0.625	0	0	0	4	0	0	0.5	2	4	0.3333333333333333	5	0.0	0	0	0	0	0	0	0	0	0	0	0	0
932	None	None	None	None	None	0	0	1.0	3	0.0	0	0.6666666666666666	0	3	0	0	1	0	0.6666666666666666	3	2	0.26666666666666666	4	1.0	1.0	0	0	0	0	0	0	0	0	0	0	0
6728	0.16327978133512125	0.06866178195962211	0.02368905714230056	0.6433111215423064	None	0	0	0.0625	1	1.0	21	1.0	0.7619047619047619	17	16	5	0	0	0.043478260869565216	1	23	1.5333333333333334	23	0.0	0	0.40494022980505917	0.6967947164714643	0.3275251306937261	0.930921354891635	0.8037849971367571	0.9618350849128123	0.9351918433081436	0.9020293189780957	0	0	0.0
963	None	None	None	None	None	0	0	0.3333333333333333	1	1.0	2	1.0	1.0	2	2	1	0	0	0.25	4	1	0.26666666666666666	4	0.0	0	0.8277176606342085	0.5140249805698772	0.6686590964533423	0.8169848348843923	0.5849350629308058	0.833105337704213	0.8314017378048355	0.741412137630608	0	0	0.0
178	None	None	None	None	None	0	0	0.6666666666666666	6	0.2727272727272727	3	0.8125	0	4	0	8	6	0	1.0	4	4	0.8666666666666667	13	0.375	0.4444444444444444	0	0	0	0	0	0	0	0	0	0	0
4872	0.12931699474200725	0.044700496499068876	0.03809794336667987	0.6621558956190319	None	0	0	0.0625	1	1.0	21	1.0	0.7142857142857143	16	15	6	0	0	0.043478260869565216	1	23	1.5333333333333334	23	0.0	0	0.4094678013315975	0.7001086181234593	0.3275251306937261	0.8360230292191403	0.8037849971367571	0.8636308837345	0.8888511919948633	0.8085849785988042	0	0	0.0
351	None	None	None	None	None	0.3333333333333333	2	0.42857142857142855	6	0.6666666666666666	12	0.35714285714285715	0.5555555555555556	13	10	6	0	0	0.2857142857142857	4	14	1.3333333333333333	20	0.0	0.5714285714285714	0.851137943757811	0.939126231148342	0.6970968145179216	0.9614680125687876	0.42998826356128195	0.943560432274974	0.9625816221820056	0.9489816141257367	0	0	0.0
3099	0.08692528485376651	0.023335454234307367	0.019167736806376446	0.6456619033746462	None	0	0	0.08333333333333333	1	1.0	15	1.0	0.6666666666666666	11	10	5	0	0	0.058823529411764705	1	17	1.1333333333333333	17	0.0	0	0.7201581661608045	0.8582525122056531	0.20237796309428058	0.9188318289035723	0.7311646739329112	0.9438652651845821	0.9218095474136172	0.9129252111604307	0	0	0.0
5099	0.12813932034285797	0.03983961624296721	0.03946600687084807	0.6655532872398788	None	0	0	0.0625	1	1.0	21	1.0	0.7142857142857143	16	15	6	0	0	0.043478260869565216	1	23	1.5333333333333334	23	0.0	0	0.4094678013315975	0.7001086181234593	0.3275251306937261	0.8360230292191403	0.8037849971367571	0.8636308837345	0.8888511919948633	0.8085849785988043	0	0	0.0
7349	0.14565512752554094	0.06849280456366734	0.04640390360998976	0.6867538250648157	None	0	0	0.05555555555555555	1	1.0	24	1.0	0.7083333333333334	18	17	7	0	0	0.038461538461538464	1	26	1.7333333333333334	26	0.0	0	0.40494022980505917	0.701039522214976	0.3275251306937261	0.9497350033905951	0.8037849971367571	0.9640283474224646	0.9351918433081436	0.9137130982021876	0	0	0.0
2697	0.0398976459978845	0.0015738681949619808	0.0015087791673972532	0.9948307757347254	None	0	0	0.4	4	0.5833333333333334	7	0.3888888888888889	0.4166666666666667	9	5	4	2	0	1.0	6	6	0.9333333333333333	14	0.25	0	0.5573957366395959	0.9534178913704375	0.7931945818589916	0.9315381022670375	0.4799866531918412	0.8670468692733538	0.8929387859464013	0.9242467426307968	0.611111111111111	0.2222222222222222	0.0
2166	None	None	None	None	None	0	0	0.5	4	0.4444444444444444	4	0.39285714285714285	0.3333333333333333	6	3	4	0	0	0.5714285714285714	7	4	0.7333333333333333	11	0.0	0.4	0.880466837115973	0.8878077548962295	0.7189953377723276	0.9026810082139911	0.1	0.9137229464899425	0.9662333057209328	0.9019097707090212	0	0	0.0
3019	0.007613982879905448	0.0009639878522379971	-0.0003575979319748109	0.9942558505732048	None	0.5	2	0.7	7	0.3076923076923077	4	0.5	0.15384615384615385	5	2	9	1	0	0.8333333333333334	5	6	1.0	15	0.05263157894736842	0.3333333333333333	0.7493452734187998	0.9475841285660241	0.8742013318768336	0.8987426217102735	0.25610312399226737	0.9566061511105006	0.9513851427001622	0.93841094729497	1.0	0.6	0.0
1446	None	None	None	None	None	0	0	0.5	2	0.6666666666666666	2	1.0	0.6666666666666666	4	2	0	0	0	0.2	5	1	0.3333333333333333	5	0.0	0.5	0.19321560863234566	0.9650102841425834	0.3225861044295554	0.9340723238546876	0.6566692673082881	0.8635384374574653	0.9119984962110559	0.9311415600587624	0	0	0.0
6956	0.18958730158181453	0.00658739964339042	0.006574751743241281	0.49464374819418144	None	0	0	0.07142857142857142	1	1.0	19	1.0	0.7368421052631579	15	14	5	0	0	0.047619047619047616	1	21	1.4	21	0.0	0	0.40494022980505917	0.6995729223357072	0.10925549026979245	0.9484740672008123	0.9346626549303545	0.9706559518674156	0.968156611012018	0.9182626334256618	0	0	0.0
5370	0.12968404626679803	0.02094132947160342	0.012654131440229543	0.7246840745031682	None	0	0	0.058823529411764705	1	1.0	23	1.0	0.6956521739130435	17	16	7	0	0	0.04	1	25	1.6666666666666667	25	0.0	0	0.4094678013315975	0.9353738388924807	0.3275251306937261	0.968204050504155	0.8037849971367571	0.9464958489922108	0.955656342901807	0.9519900404103689	0	0	0.0
1388	None	None	None	None	None	0	0	0.5	1	1.0	1	1.0	1.0	2	1	0	0	0	0.3333333333333333	3	1	0.2	3	0.0	0	0.8277176606342085	0.5140249805698772	0.6686590964533423	0.8169848348843923	0.5849350629308058	0.833105337704213	0.8314017378048355	0.741412137630608	0	0	0.0
4777	0.12854133235202658	0.01690882363051315	0.0026407348510773384	0.7211289124942454	None	0	0	0.07142857142857142	1	1.0	19	1.0	0.6842105263157895	14	13	6	0	0	0.047619047619047616	1	21	1.4	21	0.0	0	0.4094678013315975	0.7519800828800383	0.37255591504339025	0.8523485425985797	0.7322559673138956	0.8834413038986217	0.8270751431792847	0.8360678624418777	0	0	0.0
6309	0.1375607450628044	0.040717449919183024	0.012684722639761581	0.6207133581582702	None	0	0	0.0625	1	1.0	21	1.0	0.7619047619047619	17	16	5	0	0	0.043478260869565216	1	23	1.5333333333333334	23	0.0	0	0.40494022980505917	0.6967947164714643	0.3275251306937261	0.930921354891635	0.8037849971367571	0.9618350849128123	0.9351918433081436	0.9020293189780957	0	0	0.0
904	None	None	None	None	None	0	0	0.25	1	1.0	4	0.6	0.75	3	3	2	0	0	0.4	5	2	0.4	6	0.0	0	0.15746318884891078	0.8664181072900956	0.7606078393561548	0.9496957280716112	0.848896543689265	0.9086621753821233	0.9557467426604964	0.914383415777547	0	0	0.0
7320	0.06751016919862236	0.012565548354244723	-0.007922667013583698	0.9794853168530953	None	0	0	0.0625	1	1.0	22	1.0	0.7272727272727273	17	16	6	0	0	0.041666666666666664	1	24	1.6	24	0.0	0	0.40494022980505917	0.854462443927729	0.7072446483972882	0.958901529042761	0.28888617265684885	0.9648754608322752	0.9351918433081436	0.9395916651986685	0	0	0.0
5393	0.1243689131359586	0.03632473314722914	0.029218578723678824	0.6604170095024146	None	0	0	0.0625	1	1.0	21	1.0	0.7619047619047619	17	16	5	0	0	0.043478260869565216	1	23	1.5333333333333334	23	0.0	0	0.40494022980505917	0.7837790964730086	0.42869190965670123	0.9337936219271871	0.28888617265684885	0.9644264458176292	0.9351918433081436	0.9176934049586932	0	0	0.0
5224	0.1335537655501434	0.024049036880339724	-0.021503364696658516	0.6963426980716403	None	0	0	0.06666666666666667	1	1.0	20	1.0	0.7	15	14	6	0	0	0.045454545454545456	1	22	1.4666666666666666	22	0.0	0	0.4094678013315975	0.7304848325455381	0.3275251306937261	0.8808540952390363	0.8037849971367571	0.8490569013798991	0.8888511919948633	0.8284881365614465	0	0	0.0
90	None	None	None	None	None	0	0	0.25	2	0.8	8	0.5454545454545454	0.7	8	7	3	1	0	0.18181818181818182	2	11	0.8	12	0.1111111111111111	0.2	0.92285986637544	0.848981566477368	0.2998660042437754	0.7359481921571672	0.6607983140991139	0.9006569954251156	0.9278428424068632	0.8391699865181553	1.0	0	0.0
4371	0.1350885498040735	0.02834750036870011	0.028342952932907287	0.6236455587777932	None	0	0	0.0625	1	1.0	21	1.0	0.7142857142857143	16	15	6	0	0	0.043478260869565216	1	23	1.5333333333333334	23	0.0	0	0.4094678013315975	0.7696047649210628	0.3275251306937261	0.8325404072152471	0.8037849971367571	0.8557047141362234	0.8888511919948633	0.8220006604700806	0	0	0.0
5924	0.14992956803446209	0.05756301162743642	0.05509944167852375	0.6380677797740817	None	0	0	0.058823529411764705	1	1.0	23	1.0	0.7391304347826086	18	17	6	0	0	0.04	1	25	1.6666666666666667	25	0.0	0	0.40494022980505917	0.7001817288913378	0.3275251306937261	0.9417629481813217	0.8037849971367571	0.9654192794396046	0.9351918433081436	0.9105379005535837	0	0	0.0
4593	0.10777817505326896	0.0256791567983508	0.02262095648255107	0.8438132240871704	None	0	0	0.08333333333333333	1	1.0	15	1.0	0.6666666666666666	11	10	5	0	0	0.058823529411764705	1	17	1.1333333333333333	17	0.0	0	0.40494022980505917	0.9511244377815166	0.42869190965670123	0.9689177687336239	0.2840722210503296	0.9646420280745482	0.955656342901807	0.9622412515083172	0	0	0.0
6537	0.14835376272691056	0.017044638703031502	0.016185543049923735	0.6599803428872923	None	0	0	0.05555555555555555	1	1.0	24	1.0	0.7916666666666666	20	19	5	0	0	0.038461538461538464	1	26	1.7333333333333334	26	0.0	0	0.4094678013315975	0.6988061591801741	0.3275251306937261	0.9427696902739959	0.8037849971367571	0.8500749057074132	0.8888511919948633	0.8572761923215424	0	0	0.0
5232	0.12461171688688338	0.0159380252554378	0.004908782888495913	0.6488047529772482	None	0	0	0.058823529411764705	1	1.0	23	1.0	0.6956521739130435	17	16	7	0	0	0.04	1	25	1.6666666666666667	25	0.0	0	0.4094678013315975	0.7189413326301801	0.3275251306937261	0.8312896523736555	0.8037849971367571	0.8613029810024609	0.8888511919948633	0.8105193950880941	0	0	0.0
2826	0.004219416506336008	0.001480200325016894	0.0014801528654997539	0.9651480368428973	None	0	0	0.6666666666666666	4	0.42857142857142855	3	0.9	0.42857142857142855	3	3	5	1	0	0.4	2	5	0.6	9	0.07142857142857142	0.5714285714285714	0.7617129069986741	0.7029879118270567	0.7087153109109183	0.7208396597672636	0.7388424487375496	0.9121456557445071	0.7559641026693402	0.7995427345377414	1.0	0.6666666666666666	0.0
7160	0.16978953105752426	0.04780967412117498	0.04583869409321693	0.6356752712389515	None	0	0	0.05555555555555555	1	1.0	25	1.0	0.76	20	19	6	0	0	0.037037037037037035	1	27	1.8	27	0.0	0	0.40494022980505917	0.6900585906486278	0.3275251306937261	0.940570749246422	0.8037849971367571	0.957343994171817	0.9351918433081436	0.9024160604572224	0	0	0.0
5870	0.13516883552470949	0.05560193451490911	0.05189711095827512	0.667943064433836	None	0	0	0.0625	1	1.0	22	1.0	0.7272727272727273	17	16	6	0	0	0.041666666666666664	1	24	1.6	24	0.0	0	0.40494022980505917	0.7015786554900693	0.3275251306937261	0.9458561349715893	0.8037849971367571	0.967595396819643	0.9351918433081436	0.9145573918183545	0	0	0.0
5632	0.13868435190750153	0.058075663654367816	0.045265435397073506	0.64444388356713	None	0	0	0.0625	1	1.0	22	1.0	0.7272727272727273	17	16	6	0	0	0.041666666666666664	1	24	1.6	24	0.0	0	0.40494022980505917	0.7020492059187807	0.3275251306937261	0.9416184649012044	0.8037849971367571	0.965687056858174	0.9351918433081436	0.9109262785831123	0	0	0.0
5404	0.13911661097556727	0.022880682547920854	0.012722253440822466	0.6395256458239655	None	0	0	0.07142857142857142	1	1.0	19	1.0	0.6842105263157895	14	13	6	0	0	0.047619047619047616	1	21	1.4	21	0.0	0	0.40720401556832836	0.9459865414903356	0.3275251306937261	0.9713335894781295	0.8037849971367571	0.9588373906214572	0.955656342901807	0.9599995992004329	0	0	0.0
27	None	None	None	None	None	0	0	1.0	1	0	0	1.0	0	0	0	1	0	0	0.5	2	1	0.13333333333333333	2	0.0	0	0	0	0	0	0	0	0	0	0	0	0
7417	0.15976078691188178	0.006827689481857679	0.006316631385942261	0.5932888670575598	None	0	0	0.0625	1	1.0	21	1.0	0.7619047619047619	17	16	5	0	0	0.043478260869565216	1	23	1.5333333333333334	23	0.0	0	0.40494022980505917	0.6405355383197175	0.27534548897295064	0.7602360842048711	0.8037849971367571	0.9678151299567238	0.8888511919948633	0.8470613233999778	0	0	0.0
6996	0.1881824653860913	0.06432359520931573	0.06284766430358094	0.6509426386191045	None	0	0	0.058823529411764705	1	1.0	23	1.0	0.782608695652174	19	18	5	0	0	0.04	1	25	1.6666666666666667	25	0.0	0	0.40494022980505917	0.6843862880780173	0.3275251306937261	0.9291501218444843	0.8037849971367571	0.9521389467155189	0.9351918433081436	0.892132060752472	0	0	0.0
4531	0.12855887945394132	0.03169672771312269	0.02670215334412512	0.657277446208693	None	0	0	0.0625	1	1.0	22	1.0	0.7272727272727273	17	16	6	0	0	0.041666666666666664	1	24	1.6	24	0.0	0	0.4094678013315975	0.7359452855930608	0.3275251306937261	0.830757803009491	0.8037849971367571	0.8513550455978777	0.8888511919948633	0.8105762010573432	0	0	0.0
5937	0.11340722123708179	0.03275710932642585	0.03130300485662124	0.6602146602841492	None	0	0	0.058823529411764705	1	1.0	23	1.0	0.7391304347826086	18	17	6	0	0	0.04	1	25	1.6666666666666667	25	0.0	0	0.40494022980505917	0.85196821764841	0.3275251306937261	0.9509574046908226	0.8037849971367571	0.9618192681750167	0.9351918433081436	0.9338340410397623	0	0	0.0
5639	0.13838684775546028	0.06055204066208186	0.05911215786366798	0.6814343511982293	None	0	0	0.058823529411764705	1	1.0	23	1.0	0.7391304347826086	18	17	6	0	0	0.04	1	25	1.6666666666666667	25	0.0	0	0.40494022980505917	0.7113852184854613	0.3275251306937261	0.9457487463915463	0.8037849971367571	0.9608899493946411	0.9351918433081436	0.9105729509790773	0	0	0.0
4390	0.12538539605849333	0.015581932467313623	0.010294793965610246	0.7108556040963943	None	0	0	0.0625	1	1.0	21	1.0	0.7142857142857143	16	15	6	0	0	0.043478260869565216	1	23	1.5333333333333334	23	0.0	0	0.4094678013315975	0.9464207916312156	0.3275251306937261	0.9704583630124998	0.8037849971367571	0.956836582445879	0.955656342901807	0.9590677882348254	0	0	0.0
954	None	None	None	None	None	0	0	0.6666666666666666	2	0.5	1	1.0	0.5	3	1	0	0	0	0.25	4	1	0.26666666666666666	4	0.0	0.6666666666666666	0.8729083387436474	0.8946631136037974	0.7388216877097533	0.889792460805657	0.48482530581764094	0.9092115301682547	0.8907464691177703	0.8981940268912425	0	0	0.0
1596	None	None	None	None	None	0	0	0.5	3	0.5	3	0.5	0.3333333333333333	3	2	4	0	0	1.0	4	4	0.5333333333333333	8	0.0	0	0.6183475841798838	0.9210119639624804	0.13516149146356127	0.5889981131994321	0.3363050725124034	0.9626872244449434	0.970995898784433	0.8831012341582081	0	0	0.0
5636	0.1603280414449942	0.06646997876659282	0.0585776877073486	0.6265539516362244	None	0	0	0.0625	1	1.0	22	1.0	0.7727272727272727	18	17	5	0	0	0.041666666666666664	1	24	1.6	24	0.0	0	0.40494022980505917	0.7001817288913378	0.3275251306937261	0.9417629481813217	0.8037849971367571	0.9654192794396046	0.9351918433081436	0.9105379005535837	0	0	0.0
4398	0.11347267106666563	0.010538941354648177	0.01013745412747494	0.6018927750639522	None	0	0	0.0625	1	1.0	22	1.0	0.6363636363636364	15	14	8	0	0	0.041666666666666664	1	24	1.6	24	0.0	0	0.40494022980505917	0.7875996621175279	0.42869190965670123	0.8688760423164485	0.28888617265684885	0.9768927302441226	0.8846039680546167	0.9101336580481716	0	0	0.0
6356	0.10926817046373215	0.039719184976515894	0.0301398094965353	0.6644711232385162	None	0	0	0.05555555555555555	1	1.0	25	1.0	0.76	20	19	6	0	0	0.037037037037037035	1	27	1.8	27	0.0	0	0.40494022980505917	0.7007635671645472	0.3275251306937261	0.9337211097113454	0.8037849971367571	0.9657162216612636	0.9351918433081436	0.9070509280914296	0	0	0.0
6957	0.10504222275780273	0.008564043591775403	0.008270057608435653	0.9889721945997071	None	0	0	0.0625	1	1.0	21	1.0	0.7142857142857143	16	15	6	0	0	0.043478260869565216	1	23	1.5333333333333334	23	0.0	0	0.40494022980505917	0.8751132579244715	0.7072446483972882	0.9566044534581755	0.28888617265684885	0.9658440276379244	0.9351918433081436	0.9423515318708403	0	0	0.0
940	None	None	None	None	None	0	0	0.5	2	0.3333333333333333	1	0.625	0.3333333333333333	3	1	1	4	0	0.5	2	4	0.3333333333333333	5	1.0	0.6666666666666666	0.7005319703739986	0.610954720879195	0.9771694952696096	0.8777692770579613	0.1814481385416226	0.646088813483188	0.9682740417022053	0.732673708629587	0.3333333333333333	1.0	0.0
6798	0.17104330151119823	0.06427096424114065	0.05787080728415512	0.6330618625050183	None	0	0	0.0625	1	1.0	21	1.0	0.7619047619047619	17	16	5	0	0	0.043478260869565216	1	23	1.5333333333333334	23	0.0	0	0.40494022980505917	0.6967947164714643	0.3275251306937261	0.930921354891635	0.8037849971367571	0.9618350849128123	0.9351918433081436	0.9020293189780957	0	0	0.0
2776	0.029865055992749075	0.0025476434497356468	-0.0003434969184497049	0.9777715560109813	None	0	0	0.3333333333333333	3	0.6363636363636364	7	0.325	0.6363636363636364	9	7	3	1	0	0.4	4	10	0.8666666666666667	13	0.125	0	0.4368819806269764	0.9680039528586023	0.508430290392045	0.9618579443759012	0.4799866531918412	0.8440336840781217	0.8907464691177703	0.9413231824053739	1.0	0.1111111111111111	0.0
7504	0.15881505048001612	0.07094916059702133	0.0659734432833618	0.6270742715783911	None	0	0	0.06666666666666667	1	1.0	20	1.0	0.75	16	15	5	0	0	0.045454545454545456	1	22	1.4666666666666666	22	0.0	0	0.40494022980505917	0.7028109906608813	0.3275251306937261	0.9302268433921478	0.8037849971367571	0.9669245386273859	0.9351918433081436	0.9068198583554798	0	0	0.0
1040	None	None	None	None	None	0	0	1.0	1	0	0	1.0	0	0	0	1	0	0	0.5	2	1	0.13333333333333333	2	0.0	0	0	0	0	0	0	0	0	0	0	0	0
1030	None	None	None	None	None	0	0	0.5	2	0.5	2	0.75	0	2	0	3	0	0	0.5	2	4	0.4	6	0.0	0.5	0	0	0	0	0	0	0	0	0	0	0
2368	None	None	None	None	None	0	0	0.5714285714285714	4	0.25	2	0.8333333333333334	0.125	2	1	7	0	0	0.75	4	3	0.6666666666666666	10	0.0	1.0	0.6460854547962298	0.9593713502837915	0.20454488130339404	0.7077314184073267	0.16063914357053716	0.6471172009916529	0.9075321729101795	0.8250382771981946	0	0	0.0
2385	None	None	None	None	None	0	0	0.5	4	0.4444444444444444	4	0.36666666666666664	0.3333333333333333	6	3	4	0	0	0.8333333333333334	6	5	0.7333333333333333	11	0.0	0	0.88975364855913	0.8727992422642693	0.871659703452736	0.8723118838809392	0.48482530581764094	0.840528952857065	0.8934267890939637	0.8625407360905382	0	0	0.0
1766	None	None	None	None	None	0	0	0.6	3	0.2	1	0.875	0	0	0	6	0	0	0.5	2	4	0.4666666666666667	7	0.0	0	0	0	0	0	0	0	0	0	0	0	0
5590	0.12443431165569503	0.027604385143387436	0.02533482738572438	0.6097783459968635	None	0	0	0.058823529411764705	1	1.0	23	1.0	0.6956521739130435	17	16	7	0	0	0.04	1	25	1.6666666666666667	25	0.0	0	0.40494022980505917	0.714326361815298	0.3275251306937261	0.9547750691574497	0.8037849971367571	0.9659202402020984	0.9351918433081436	0.9195980518700803	0	0	0.0
3542	0.13215111378154779	0.007023799587977388	0.0020593144031552115	0.6547063501116268	None	0	0	0.07692307692307693	1	1.0	17	1.0	0.6470588235294118	12	11	6	0	0	0.05263157894736842	1	19	1.2666666666666666	19	0.0	0	0.40494022980505917	0.7983695576179531	0.2689736999632468	0.8777283532215501	0.6117744137936016	0.9765744138134635	0.9385243174627389	0.9136587529351903	0	0	0.0
544	None	None	None	None	None	0	0	1.0	2	0.0	0	0.75	0	1	0	1	0	0	1.0	2	2	0.2	3	0.0	0	0	0	0	0	0	0	0	0	0	0	0
7497	0.14475441372174624	0.0029139428575693325	0.00204160560976684	0.6449338266690499	None	0	0	0.0625	1	1.0	21	1.0	0.7619047619047619	17	16	5	0	0	0.043478260869565216	1	23	1.5333333333333334	23	0.0	0	0.4094678013315975	0.8065586974108634	0.20237796309428058	0.711800692496246	0.8037849971367571	0.7044688086861752	0.9218095474136172	0.744001721737991	0	0	0.0
5448	0.14213913207083811	0.04062083063232063	0.02060844693563215	0.6677508820224523	None	0	0	0.0625	1	1.0	21	1.0	0.7142857142857143	16	15	6	0	0	0.043478260869565216	1	23	1.5333333333333334	23	0.0	0	0.40494022980505917	0.6998292513012658	0.3275251306937261	0.9461010112277266	0.8037849971367571	0.9627592599668616	0.9351918433081436	0.9106318380819535	0	0	0.0
3441	0.12595566426667343	0.015036767079165188	0.01305844351091721	0.6100041751662815	None	0	0	0.06666666666666667	1	1.0	20	1.0	0.7	15	14	6	0	0	0.045454545454545456	1	22	1.4666666666666666	22	0.0	0	0.7201581661608045	0.843815624634278	0.20237796309428058	0.9421013893070975	0.7311646739329112	0.9394390680304874	0.9218095474136172	0.9172824081340616	0	0	0.0
2627	0.0017808209445533995	0.0002749498593835398	-0.0002026733500860024	0.9971483055723476	None	0	0	1.0	3	0.0	0	0.6666666666666666	0	3	0	0	1	0	0.6666666666666666	3	2	0.26666666666666666	4	1.0	1.0	0	0	0	0	0	0	0	0	0	0	0
1886	None	None	None	None	None	0	0	0.6666666666666666	4	0.16666666666666666	1	0.6666666666666666	0.16666666666666666	4	1	3	1	0	0.75	4	3	0.5333333333333333	8	0.14285714285714285	0.3333333333333333	0.4953404200533161	0.9795946715246	0.504893076567743	0.9570476177686453	0.4497695765167391	0.8686470063927815	0.8910835371180936	0.9504859758267414	1.0	0.25	0.0
3938	0.13945990402975594	0.010211682412726807	-0.0009466708380254812	0.6729017222034435	None	0	0	0.0625	1	1.0	22	1.0	0.6363636363636364	15	14	8	0	0	0.041666666666666664	1	24	1.6	24	0.0	0	0.40494022980505917	0.7875996621175279	0.42869190965670123	0.8688760423164485	0.28888617265684885	0.9768927302441226	0.8846039680546167	0.9101336580481716	0	0	0.0
3333	0.09685941866479514	0.014106394284145455	0.01299807564069646	0.6311814769094197	None	0	0	0.07142857142857142	1	1.0	18	1.0	0.6666666666666666	13	12	6	0	0	0.05	1	20	1.3333333333333333	20	0.0	0	0.7201581661608045	0.8140043079428672	0.20237796309428058	0.910426220155145	0.7311646739329112	0.9147701759312318	0.9218095474136172	0.8865663553026203	0	0	0.0
2770	0.03789223727350194	0.003970295664358075	-0.0037420319312308336	0.9950864885877837	None	0	0	0.4	4	0.6153846153846154	8	0.30612244897959184	0.6153846153846154	11	8	3	2	0	1.0	7	7	1.0	15	0.2857142857142857	0	0.5573957366395959	0.9654192492547633	0.7931945818589916	0.9580764892811846	0.4799866531918412	0.8453343765183098	0.8907464691177703	0.9381349039690837	0.5909090909090908	0.18181818181818182	0.0
1635	None	None	None	None	None	0	0	0.5	2	0.75	3	0.75	0.5	4	2	1	0	0	0.5	4	2	0.4	6	0.0	0	0.4255425334929173	0.9560263779809981	0.4488479844420975	0.9298225442851011	0.44171454241729274	0.8217550598950181	0.8876796238414784	0.916609613636983	0	0	0.0
4156	0.11865016655156185	0.007840230540728039	-0.007129418362406434	0.6853966125527649	None	0	0	0.07692307692307693	1	1.0	17	1.0	0.6470588235294118	12	11	6	0	0	0.05263157894736842	1	19	1.2666666666666666	19	0.0	0	0.40494022980505917	0.7983695576179531	0.2689736999632468	0.8777283532215501	0.6117744137936016	0.9765744138134635	0.9385243174627389	0.9136587529351903	0	0	0.0
4034	0.12390659183875528	0.036338645469943934	0.03395290216236727	0.5946161899377411	None	0	0	0.0625	1	1.0	21	1.0	0.7619047619047619	17	16	5	0	0	0.043478260869565216	1	23	1.5333333333333334	23	0.0	0	0.5701202665366168	0.7872973081602938	0.5027149072916963	0.8893221010822999	0.6607269374910341	0.9146284449673294	0.8846039680546167	0.8722889316424999	0	0	0.0
2366	None	None	None	None	None	0	0	0.4	2	0.6	3	0.5833333333333334	0.2	3	1	3	2	0	0.75	4	3	0.4666666666666667	7	0.25	1.0	0.7550069295604847	0.9427401944454151	0.5074804113936466	0.9239684089658117	0.10475836658901017	0.9783738600104138	0.8404366505693215	0.9542137246733119	0.6666666666666666	0.6666666666666666	0.0
173	None	None	None	None	None	0	0	0.5	1	1.0	1	1.0	1.0	1	1	1	0	0	0.3333333333333333	3	1	0.2	3	0.0	0	0.5540764571052595	0.5	0.1373529669531079	0.5	0.3615426282363082	0.5	0.845913362980713	0.5	0	0	0.0
5028	0.139296989715074	0.03602510829022673	0.03398055788145923	0.6634170443087142	None	0	0	0.0625	1	1.0	21	1.0	0.7142857142857143	16	15	6	0	0	0.043478260869565216	1	23	1.5333333333333334	23	0.0	0	0.4094678013315975	0.7332485216019211	0.3275251306937261	0.8290281042509637	0.8037849971367571	0.8559105815144469	0.8888511919948633	0.811106804573489	0	0	0.0
3769	0.10144411696654196	0.012305561412466656	0.012214629948921854	0.9873192653621686	None	0	0	0.08333333333333333	1	1.0	16	1.0	0.625	11	10	6	0	0	0.05555555555555555	1	18	1.2	18	0.0	0	0.40494022980505917	0.9512114179048693	0.42869190965670123	0.9775472133281438	0.2840722210503296	0.966010505114994	0.955656342901807	0.9665494758880606	0	0	0.0
7536	0.16217571191610158	0.06105653976317831	0.05422222075742872	0.6693674479012084	None	0	0	0.05555555555555555	1	1.0	24	1.0	0.75	19	18	6	0	0	0.038461538461538464	1	26	1.7333333333333334	26	0.0	0	0.40494022980505917	0.6929774172074604	0.3275251306937261	0.9377308475584037	0.8037849971367571	0.9566621262680712	0.9351918433081436	0.9008613588188029	0	0	0.0
7317	0.14441086608131834	0.05279710143929684	-0.008720987653599183	0.6142837086356239	None	0	0	0.0625	1	1.0	22	1.0	0.7727272727272727	18	17	5	0	0	0.041666666666666664	1	24	1.6	24	0.0	0	0.40494022980505917	0.7001609793586819	0.3275251306937261	0.9206602456109132	0.8037849971367571	0.9629400691185451	0.9148378747322806	0.8989510659355789	0	0	0.0
1353	None	None	None	None	None	0	0	0.6666666666666666	2	0.5	1	1.0	0.5	3	1	0	0	0	0.25	4	1	0.26666666666666666	4	0.0	0.6666666666666666	0.18789754352516225	0.5125321743498578	0.3421653395554445	0.9198170103057203	0.6018977536918447	0.7872394941294698	0.9252843393337861	0.780078285393276	0	0	0.0
6884	0.12123186874747996	0.015390736201819757	0.01490758756526706	0.6156511702487235	None	0	0	0.06666666666666667	1	1.0	20	1.0	0.75	16	15	5	0	0	0.045454545454545456	1	22	1.4666666666666666	22	0.0	0	0.4094678013315975	0.8387241015529148	0.20237796309428058	0.7266602593478655	0.8037849971367571	0.8555371815304936	0.9218095474136172	0.8128148939582058	0	0	0.0
76	None	None	None	None	None	0	0	0.36363636363636365	4	0.6428571428571429	9	0.25396825396825395	0.42857142857142855	10	6	5	3	0	0.7777777777777778	7	9	1.0666666666666667	16	0.3	0.2	0.7661852449652174	0.7954952466595644	0.7081183678891879	0.9559220946861994	0.6548923821067436	0.9388103625102545	0.7261774176698554	0.9159519842325328	0.2	0.6	0.0
3069	0.0054051560826455635	0.0014032568635080128	-0.0007695892595162232	0.9691437874774829	None	0	0	0.6	3	0.6	3	0.5833333333333334	0.6	4	3	2	1	0	0.3333333333333333	2	6	0.4666666666666667	7	0.14285714285714285	0.4	0.8102861722934843	0.6046573572782581	0.7087153109109183	0.7083127969511492	0.4191749305759157	0.9638590866297098	0.9013540184259337	0.82228084645212	1.0	0.75	0.0
219	None	None	None	None	None	0	0	0.6666666666666666	4	0.42857142857142855	3	0.75	0.2857142857142857	5	2	3	1	0	0.3333333333333333	2	6	0.6	9	0.14285714285714285	0.2857142857142857	0.48911995182774454	0.9409083091777247	0.27015818441865685	0.6780412243821801	0.41706321081777364	0.814969317854814	0.8540689092543043	0.8409155777380415	1.0	0.6	0.0
4691	0.06831650520397492	0.02888075424508485	0.018982939273935896	0.6039370587066819	None	0	0	0.08333333333333333	1	1.0	16	1.0	0.6875	12	11	5	0	0	0.05555555555555555	1	18	1.2	18	0.0	0	0.7201581661608045	0.7678233042273237	0.20237796309428058	0.9249361070365295	0.7311646739329112	0.9193489071047845	0.9218095474136172	0.8856434351401833	0	0	0.0
563	None	None	None	None	None	0.25	1	0.6	6	0.38461538461538464	5	0.5	0.3076923076923077	6	4	8	0	0	0.8333333333333334	6	5	1.0	15	0.0	0.16666666666666666	0.475519583405941	0.9499961966603052	0.9330195586923576	0.735830046883104	0.2021425761393624	0.5885610546159056	0.9658539293862913	0.8088046629142832	0	0	0.0
5768	0.12641456693168113	0.055238990382599114	0.04018481228954037	0.6730778821383169	None	0	0	0.05263157894736842	1	1.0	26	1.0	0.7692307692307693	21	20	6	0	0	0.03571428571428571	1	28	1.8666666666666667	28	0.0	0	0.40494022980505917	0.6994122136859908	0.3275251306937261	0.9298443442724839	0.8037849971367571	0.9638587597214563	0.9351918433081436	0.9035613649661047	0	0	0.0
7508	0.17157923478164225	0.0639926992299277	0.05033440077366169	0.649154230852466	None	0	0	0.058823529411764705	1	1.0	23	1.0	0.782608695652174	19	18	5	0	0	0.04	1	25	1.6666666666666667	25	0.0	0	0.40494022980505917	0.7092194553430697	0.3275251306937261	0.946097792254025	0.8037849971367571	0.9605638046222444	0.9351918433081436	0.9102372884802216	0	0	0.0
6336	0.14909597026502308	0.06186058058170239	0.06097811264502073	0.663982888264255	None	0	0	0.05555555555555555	1	1.0	25	1.0	0.76	20	19	6	0	0	0.037037037037037035	1	27	1.8	27	0.0	0	0.40494022980505917	0.6964208213873987	0.3275251306937261	0.9375464012223669	0.8037849971367571	0.9626397945258751	0.9351918433081436	0.9057440158203277	0	0	0.0
5248	0.1306052073039812	0.0034459586467795234	0.0033360928552151857	0.7636937587060131	None	0	0	0.0625	1	1.0	22	1.0	0.7272727272727273	17	16	6	0	0	0.041666666666666664	1	24	1.6	24	0.0	0	0.5701202665366168	0.7827138412879854	0.5027149072916963	0.8951878204137037	0.6607269374910341	0.916715589069595	0.8846039680546167	0.8745333535374843	0	0	0.0
2558	0.0032101759874132276	0.00029487168481008726	-1.418880687444751e-05	0.9894735479147927	None	0	0	0.5	3	0.5	3	0.5333333333333333	0.16666666666666666	4	1	3	3	0	0.6	5	3	0.5333333333333333	8	0.42857142857142855	1.0	0.7550069295604847	0.9313600598109473	0.5074804113936466	0.8982973142959839	0.5055068428958611	0.9829610639512967	0.8404366505693215	0.950126044749781	0.25	0.5	0.0
2736	0.005243177657410194	0.0009271749050858416	-0.0008841650480343539	0.9642204829116522	None	0.5	2	0.7	7	0.3333333333333333	4	0.5	0.25	9	3	4	1	0	0.5714285714285714	4	7	0.9333333333333333	14	0.16666666666666666	0.4	0.4464795849652915	0.9158773646117699	0.7627729418459149	0.953098328108137	0.7221549089311645	0.9577688769928759	0.9198066700094996	0.9448119877845681	1.0	0.1111111111111111	0.0
6921	0.15312378927370301	0.06451541471898257	0.05685385288637391	0.6587147245355938	None	0	0	0.06666666666666667	1	1.0	20	1.0	0.75	16	15	5	0	0	0.045454545454545456	1	22	1.4666666666666666	22	0.0	0	0.40494022980505917	0.7031619611395806	0.3275251306937261	0.9458358778956472	0.8037849971367571	0.9677747377714319	0.9351918433081436	0.9148931579872952	0	0	0.0
5361	0.18599627952464381	0.045613707637054066	0.024967657584116187	0.6274744238438705	None	0	0	0.0625	1	1.0	21	1.0	0.7142857142857143	16	15	6	0	0	0.043478260869565216	1	23	1.5333333333333334	23	0.0	0	0.40494022980505917	0.6870909203264951	0.3275251306937261	0.804213236069539	0.8037849971367571	0.9663314619251206	0.8888511919948633	0.8643748609172311	0	0	0.0
2674	0.0017284457943413437	3.005247722663607e-05	3.3093375941091906e-06	0.995277488390557	None	0	0	0.75	3	0.0	0	0.8333333333333334	0	3	0	1	0	0	0.6666666666666666	3	2	0.3333333333333333	5	0.0	0.6666666666666666	0	0	0	0	0	0	0	0	0	0	0
1600	None	None	None	None	None	0	0	0.5	2	0.75	3	0.75	0.5	4	2	1	0	0	0.5	4	2	0.4	6	0.0	0	0.36718333374088175	0.5932866322518757	0.19230048962137153	0.6964500701784133	0.5615643649795367	0.9765918121781629	0.8805449524771448	0.8383949576754253	0	0	0.0
1896	None	None	None	None	None	0	0	1.0	1	0	0	1.0	0	1	0	0	1	0	0.5	2	1	0.13333333333333333	2	0.3333333333333333	0	0	0	0	0	0	0	0	0	0	0	0
874	None	None	None	None	None	0.3333333333333333	1	0.75	6	0.2222222222222222	2	0.9166666666666666	0.1111111111111111	5	1	5	0	0	0.75	3	4	0.7333333333333333	11	0.0	0.8571428571428571	0.6623371175990223	0.8982030099740554	0.7627729418459149	0.8920587628205472	0.8134256197669207	0.9721871936354608	0.9249681753785489	0.9317871090198824	0	0	0.0
7117	0.13544968960471307	0.05891082552618871	0.053263906007773316	0.6733314068522552	None	0	0	0.0625	1	1.0	22	1.0	0.7272727272727273	17	16	6	0	0	0.041666666666666664	1	24	1.6	24	0.0	0	0.40494022980505917	0.7129592670383094	0.3275251306937261	0.9494502259397749	0.8037849971367571	0.9631470403309904	0.9351918433081436	0.9144064301148289	0	0	0.0
1196	None	None	None	None	None	0.3333333333333333	1	0.5	4	0.6666666666666666	6	0.44	0.4444444444444444	6	4	4	3	0	1.0	5	5	0.7333333333333333	11	0.3	0.3333333333333333	0.3072610913259756	0.9165960506233684	0.2366895676617764	0.960546782738739	0.41359485393063977	0.912520545986397	0.6409914157546142	0.9336849157764754	0.16666666666666666	0	0.0
292	None	None	None	None	None	0	0	0.6666666666666666	2	0.5	1	0.6666666666666666	0	1	0	2	0	0	0.6666666666666666	3	2	0.26666666666666666	4	0.0	0	0	0	0	0	0	0	0	0	0	0	0
3420	0.11314546588813028	0.02452715747400728	0.00360012364446207	0.5998284317757219	None	0	0	0.0625	1	1.0	21	1.0	0.6666666666666666	15	14	7	0	0	0.043478260869565216	1	23	1.5333333333333334	23	0.0	0	0.7201581661608045	0.8184066244957011	0.20237796309428058	0.9014197423275324	0.7311646739329112	0.9081539361474554	0.9218095474136172	0.8811462376608031	0	0	0.0
1122	None	None	None	None	None	0.5	1	0.8333333333333334	5	0.2857142857142857	2	0.5625	0.2857142857142857	3	2	5	0	0	1.0	4	4	0.6	9	0.0	0.8	0.7172728594288207	0.8350122115265552	0.5074804113936466	0.8635340186454082	0.5571544785053565	0.9651048583549993	0.7776533777879836	0.9056926306630854	0	0	0.0
565	None	None	None	None	None	0.5	1	0.6666666666666666	4	0.5	3	0.5333333333333333	0.3333333333333333	4	2	3	0	0	0.6	5	3	0.5333333333333333	8	0.0	0.6666666666666666	0.571392747313033	0.9203685085087628	0.15016790870341915	0.8326666590613353	0.5444422878339417	0.9482226621416611	0.8773006790706995	0.9105103484103523	0	0	0.0
5036	0.10642921211444659	0.017481790254892632	0.016108227122289865	0.8431491500666731	None	0	0	0.08333333333333333	1	1.0	15	1.0	0.6666666666666666	11	10	5	0	0	0.058823529411764705	1	17	1.1333333333333333	17	0.0	0	0.40494022980505917	0.9511244377815166	0.42869190965670123	0.9689177687336239	0.2840722210503296	0.9646420280745482	0.955656342901807	0.9622412515083172	0	0	0.0
5573	0.08834623818236788	0.00757128789130227	0.0026430451919444114	0.6612652576682005	None	0	0	0.05555555555555555	1	1.0	25	1.0	0.76	20	19	6	0	0	0.037037037037037035	1	27	1.8	27	0.0	0	0.40494022980505917	0.7873186750966401	0.3781085201752137	0.9493220102273573	0.659565557055686	0.9638535967205324	0.9351918433081436	0.9246649181639192	0	0	0.0
6077	0.12203030373247675	0.06266792952303069	0.033015491653719684	0.6668500143168399	None	0	0	0.06666666666666667	1	1.0	20	1.0	0.7	15	14	6	0	0	0.045454545454545456	1	22	1.4666666666666666	22	0.0	0	0.40494022980505917	0.7161144939714016	0.3275251306937261	0.9467123083078679	0.8037849971367571	0.9623233723466813	0.9351918433081436	0.9127451192549768	0	0	0.0
525	None	None	None	None	None	0	0	1.0	1	0	0	1.0	0	1	0	0	0	0	0.5	2	1	0.13333333333333333	2	0.0	0	0	0	0	0	0	0	0	0	0	0	0
5167	0.08580595065695246	0.02387608161325818	0.017572014877554613	0.9904089053209352	None	0	0	0.08333333333333333	1	1.0	16	1.0	0.625	11	10	6	0	0	0.05555555555555555	1	18	1.2	18	0.0	0	0.966184551597156	0.9524094519851513	0.8995022792647575	0.9762917063711143	0.2840722210503296	0.961662014224017	0.955656342901807	0.9648440658508097	0	0	0.0
5782	0.0980202743538127	0.03722946540743108	0.019931189332844747	0.6325208173377685	None	0	0	0.08333333333333333	1	1.0	16	1.0	0.625	11	10	6	0	0	0.05555555555555555	1	18	1.2	18	0.0	0	0.40494022980505917	0.7001420258213437	0.3275251306937261	0.7894203236773409	0.8037849971367571	0.9708844099011013	0.8888511919948633	0.8689964072885081	0	0	0.0
2792	0.0023425759426164605	0.0011232398731871695	0.001119754848660814	0.9719839038612681	None	0	0	0.5	3	0.5	3	0.8	0.3333333333333333	4	2	3	1	0	0.4	2	5	0.5333333333333333	8	0.125	0.3333333333333333	0.8210898720573235	0.7037347826989576	0.7138553243416229	0.7113655445438472	0.4215541138704208	0.9642424239228633	0.9035559739621806	0.8438622742182533	1.0	0.75	0.0
441	None	None	None	None	None	0.25	1	0.5	5	0.6153846153846154	8	0.3125	0.46153846153846156	10	6	4	3	0	0.75	8	6	1.0	15	0.375	0.18181818181818182	0.34039493546123867	0.8800728477658323	0.298006824247555	0.9524746841810737	0.5940488095561911	0.8792971338323945	0.6802415246005138	0.9109727700955433	0.1	0	0.0
5319	0.1319096817868702	0.016675089331956883	0.016569906788346116	0.636626093391705	None	0	0	0.07142857142857142	1	1.0	19	1.0	0.6842105263157895	14	13	6	0	0	0.047619047619047616	1	21	1.4	21	0.0	0	0.4094678013315975	0.6925276562238286	0.3275251306937261	0.8609163902837644	0.8037849971367571	0.7804438918337698	0.8888511919948633	0.7860110934351072	0	0	0.0
1299	None	None	None	None	None	0	0	0.5	2	0.3333333333333333	1	0.5555555555555556	0	1	0	3	2	0	1.0	3	3	0.3333333333333333	5	0.2222222222222222	0.6666666666666666	0	0	0	0	0	0	0	0	0	0	0
3876	0.1387877091029093	0.029052660844292096	0.02699862111069795	0.7218332039451921	None	0	0	0.0625	1	1.0	21	1.0	0.6666666666666666	15	14	7	0	0	0.043478260869565216	1	23	1.5333333333333334	23	0.0	0	0.40494022980505917	0.7875996621175279	0.42869190965670123	0.8688760423164485	0.28888617265684885	0.9768927302441226	0.8846039680546167	0.9101336580481716	0	0	0.0
2698	0.0012040990240582987	5.848789324359818e-05	-2.20532881000244e-06	0.9956683111295322	None	0	0	0.6	3	0.4	2	0.7777777777777778	0.2	3	1	3	0	0	1.0	3	3	0.4666666666666667	7	0.0	0.5	0.3299049797241237	0.967434906470921	0.560744419182849	0.9277193572249434	0.1	0.651030674911044	0.8437637448577223	0.8992619639638539	0	0	0.0
1071	None	None	None	None	None	0	0	0.21428571428571427	3	0.8421052631578947	16	0.3181818181818182	0.7368421052631579	17	14	3	1	0	0.5454545454545454	6	11	1.4	21	0.14285714285714285	0.375	0.3463048953804374	0.9529578212145654	0.7833923027875357	0.855377150305973	0.23819043098018494	0.890504068020837	0.8734787361128199	0.9083744472538706	1.0	0.29411764705882354	0.0
6178	0.09683880901781106	0.03406684772437798	-0.017502580855074907	0.6389367123387595	None	0	0	0.058823529411764705	1	1.0	23	1.0	0.7391304347826086	18	17	6	0	0	0.04	1	25	1.6666666666666667	25	0.0	0	0.40494022980505917	0.8173741385016656	0.3275251306937261	0.9466563331282396	0.8037849971367571	0.9518441354776964	0.9351918433081436	0.9207756121934888	0	0	0.0
366	None	None	None	None	None	0.5	1	0.7142857142857143	5	0.375	3	0.625	0.125	6	1	3	0	0	1.0	4	4	0.6666666666666666	10	0.0	0.5714285714285714	0.6184190346945424	0.855926937775529	0.8292106125958426	0.8898530210862357	0.18046430606828934	0.9675100756578157	0.9519685379375803	0.9184621712487201	0	0	0.0
2443	None	None	None	None	None	0	0	0.25	1	1.0	4	0.5	0.5	3	2	2	1	0	0.75	3	4	0.4	6	0.14285714285714285	0	0.4368819806269764	0.9533095461341726	0.508430290392045	0.9053422544119617	0.6406015987593396	0.7539918380949183	0.8971409451106155	0.8939261266342212	1.0	0.3333333333333333	0.0
1271	None	None	None	None	None	0	0	0.8	4	0.2	1	0.5833333333333334	0.2	4	1	2	2	0	0.75	4	3	0.4666666666666667	7	0.4	0.6666666666666666	0.8177368833382289	0.819890240369071	0.6132378745829872	0.9214136146999097	0.10451207279615116	0.9706540610866411	0.931950374827564	0.9235821554555099	0.625	0.75	0.0
6583	0.10592863227573018	0.026418285800770495	0.014525227475535595	0.8668673271738596	None	0	0	0.05555555555555555	1	1.0	25	1.0	0.72	19	18	7	0	0	0.037037037037037035	1	27	1.8	27	0.0	0	0.40494022980505917	0.7123045304222995	0.3275251306937261	0.9521762748831984	0.8037849971367571	0.96421023890608	0.9351918433081436	0.9166104532780047	0	0	0.0
7267	0.12748992704311063	0.05857747451968255	0.05807589950082924	0.6348829014789137	None	0	0	0.058823529411764705	1	1.0	23	1.0	0.7391304347826086	18	17	6	0	0	0.04	1	25	1.6666666666666667	25	0.0	0	0.40494022980505917	0.7006051719823472	0.3275251306937261	0.9374608609409719	0.8037849971367571	0.9635479661681494	0.9351918433081436	0.9069876239232258	0	0	0.0
681	None	None	None	None	None	0	0	0.75	3	0.25	1	0.6666666666666666	0.25	3	1	2	3	0	1.0	3	3	0.4	6	0.5	0.6666666666666666	0.880466837115973	0.9633674968971353	0.7189953377723276	0.9449062197433524	0.1	0.5050270993655265	0.9659101774745884	0.8853283391276688	0.3333333333333333	1.0	0.0
3867	0.10493934199702827	0.00753196036435664	0.007319958227967005	0.7383882020682973	None	0	0	0.05555555555555555	1	1.0	25	1.0	0.68	18	17	8	0	0	0.037037037037037035	1	27	1.8	27	0.0	0	0.40494022980505917	0.8455808111730465	0.1558167266820365	0.8114836034011488	0.774075837209317	0.9023610574016119	0.9361201935477763	0.8574891161459447	0	0	0.0
6144	0.13153411543315602	0.05125377906758354	0.04957887777195835	0.6205483806555491	None	0	0	0.0625	1	1.0	21	1.0	0.7142857142857143	16	15	6	0	0	0.043478260869565216	1	23	1.5333333333333334	23	0.0	0	0.40494022980505917	0.6942536335416544	0.3275251306937261	0.8118079053834073	0.8037849971367571	0.9716898501477909	0.8888511919948633	0.8742678294777448	0	0	0.0
6783	0.13618565215507436	0.06127281945772191	0.06081942713882944	0.6346066938788477	None	0	0	0.058823529411764705	1	1.0	23	1.0	0.782608695652174	19	18	5	0	0	0.04	1	25	1.6666666666666667	25	0.0	0	0.40494022980505917	0.6981677551803576	0.3275251306937261	0.9414545052704766	0.8037849971367571	0.9648908663862981	0.9351918433081436	0.9096953822143152	0	0	0.0
6928	0.15471605673717828	0.025696061982710322	0.013142363165838757	0.595851700644441	None	0	0	0.058823529411764705	1	1.0	23	1.0	0.7391304347826086	18	17	6	0	0	0.04	1	25	1.6666666666666667	25	0.0	0	0.40494022980505917	0.7001817288913378	0.3275251306937261	0.9417629481813217	0.8037849971367571	0.9654192794396046	0.9351918433081436	0.9105379005535837	0	0	0.0
7012	0.10594374155452771	0.023936645351701955	0.02335284206692293	0.8087096593241447	None	0	0	0.05555555555555555	1	1.0	25	1.0	0.72	19	18	7	0	0	0.037037037037037035	1	27	1.8	27	0.0	0	0.40494022980505917	0.7118867567868884	0.3275251306937261	0.9555197475884335	0.8037849971367571	0.966002557606221	0.9351918433081436	0.919794056806653	0	0	0.0
1219	None	None	None	None	None	0	0	0.2	1	1.0	5	0.4375	0.8	4	4	2	1	0	1.0	4	4	0.4666666666666667	7	0.125	0	0.48126983316977634	0.7297740674951748	0.6048397420679759	0.8124146093167288	0.46973283923337456	0.9172914888559679	0.8175719862175537	0.8350412032613682	1.0	0.75	0.0
6596	0.1417738628372042	0.06016209962725979	0.059988837636665016	0.6756837820561927	None	0	0	0.0625	1	1.0	22	1.0	0.7272727272727273	17	16	6	0	0	0.041666666666666664	1	24	1.6	24	0.0	0	0.40494022980505917	0.7125028871144401	0.3275251306937261	0.9533656654733291	0.8037849971367571	0.9651897193459043	0.9351918433081436	0.918030358744841	0	0	0.0
5733	0.10291914960544842	0.0017770303736484262	0.0008247217103736935	0.9873142757588208	None	0	0	0.06666666666666667	1	1.0	20	1.0	0.7	15	14	6	0	0	0.045454545454545456	1	22	1.4666666666666666	22	0.0	0	0.40494022980505917	0.8676174427588068	0.7072446483972882	0.9556577324148097	0.28888617265684885	0.9638169172426474	0.9351918433081436	0.9395892296240607	0	0	0.0
2288	None	None	None	None	None	0	0	0.6666666666666666	2	0.5	1	0.6666666666666666	0	2	0	1	2	0	0.6666666666666666	3	2	0.26666666666666666	4	0.5	0.6666666666666666	0	0	0	0	0	0	0	0	0	0	0
4149	0.12653628256864513	0.012566066770637253	0.0076595127746212415	0.7404478055201202	None	0	0	0.07692307692307693	1	1.0	17	1.0	0.7058823529411765	13	12	5	1	0	0.05263157894736842	1	19	1.2666666666666666	19	0.07692307692307693	0	0.40494022980505917	0.8527405563681011	0.20237796309428058	0.8394962768966149	0.7311646739329112	0.9310132814584553	0.9218095474136172	0.881254922005001	1.0	0.46153846153846156	0.0
756	None	None	None	None	None	0	0	0.5	2	0.6666666666666666	2	1.0	0.6666666666666666	4	2	0	0	0	0.2	5	1	0.3333333333333333	5	0.0	0.5	0.19321560863234566	0.6309834255954067	0.2619069623497627	0.9261260861961904	0.6018977536918447	0.8559284810182018	0.9089198638583176	0.8341950585586361	0	0	0.0
1611	None	None	None	None	None	0	0	0.75	3	0.5	2	0.6666666666666666	0.25	4	1	1	1	0	1.0	3	3	0.4	6	0.3333333333333333	0.6666666666666666	0.8177368833382289	0.8566620729404532	0.6132378745829872	0.9214136146999097	0.10213288950164608	0.9708489060116274	0.9252560616032125	0.9298948880891926	1.0	0.5	0.0
6937	0.13886351210082779	0.03027171026552407	0.02911761930992444	0.6833167032113825	None	0	0	0.0625	1	1.0	21	1.0	0.7619047619047619	17	16	5	0	0	0.043478260869565216	1	23	1.5333333333333334	23	0.0	0	0.40494022980505917	0.7015786554900693	0.3275251306937261	0.9458561349715893	0.8037849971367571	0.967595396819643	0.9351918433081436	0.9145573918183545	0	0	0.0
7392	0.07576625422500657	0.011006539994051065	0.007282857372534779	0.9901546969614241	None	0	0	0.0625	1	1.0	21	1.0	0.7142857142857143	16	15	6	0	0	0.043478260869565216	1	23	1.5333333333333334	23	0.0	0	0.40494022980505917	0.8895512733717293	0.7072446483972882	0.950965660213838	0.28888617265684885	0.9602652016875387	0.9351918433081436	0.939651237056695	0	0	0.0
1818	None	None	None	None	None	0	0	0.6	3	0.2	1	0.5833333333333334	0	3	0	3	5	0	0.75	3	4	0.4666666666666667	7	0.7142857142857143	0	0	0	0	0	0	0	0	0	0	0	0
5227	0.15496347286723272	0.026554685625000782	0.01908521715130405	0.6474472294891764	None	0	0	0.058823529411764705	1	1.0	23	1.0	0.7391304347826086	18	17	6	0	0	0.04	1	25	1.6666666666666667	25	0.0	0	0.4094678013315975	0.7150095011353529	0.3275251306937261	0.8363134501479722	0.8037849971367571	0.8608059775549547	0.8888511919948633	0.8111699464582403	0	0	0.0
5004	0.13384407612401852	0.03404862765510675	0.03278678231789265	0.5887705536076788	None	0	0	0.05555555555555555	1	1.0	24	1.0	0.6666666666666666	17	16	8	0	0	0.038461538461538464	1	26	1.7333333333333334	26	0.0	0	0.40494022980505917	0.697130179798757	0.3275251306937261	0.8125256611085455	0.8037849971367571	0.9731840746075898	0.8888511919948633	0.8769562696625827	0	0	0.0
5536	0.12682827526500018	0.03939126466112337	0.03566528895196631	0.6480990155958332	None	0	0	0.0625	1	1.0	21	1.0	0.7142857142857143	16	15	6	0	0	0.043478260869565216	1	23	1.5333333333333334	23	0.0	0	0.40494022980505917	0.7036858207850207	0.3275251306937261	0.9408312659328077	0.8037849971367571	0.9655921512866794	0.9351918433081436	0.9106756785878561	0	0	0.0
370	None	None	None	None	None	0	0	0.5	2	0.6666666666666666	2	0.625	0.6666666666666666	2	2	2	3	0	0.5	4	2	0.3333333333333333	5	0.375	0	0.2951572566599786	0.6217549998183873	0.546767974011399	0.8925603176078193	0.45358673469955946	0.8617482472424456	0.778839103492726	0.8147766723161302	0.5	1.0	0.1746102101071863
6587	0.17546950517470525	0.07091456739737674	0.021493899090392912	0.6396837875097571	None	0	0	0.0625	1	1.0	21	1.0	0.7619047619047619	17	16	5	0	0	0.043478260869565216	1	23	1.5333333333333334	23	0.0	0	0.40494022980505917	0.6967947164714643	0.3275251306937261	0.930921354891635	0.8037849971367571	0.9618350849128123	0.9351918433081436	0.9020293189780957	0	0	0.0
7258	0.1727721300283642	0.010589620478213362	-0.007389737941676984	0.956662716108199	None	0	0	0.07142857142857142	1	1.0	19	1.0	0.7368421052631579	15	14	5	0	0	0.047619047619047616	1	21	1.4	21	0.0	0	0.40494022980505917	0.6995729223357072	0.10925549026979245	0.9484740672008123	0.9346626549303545	0.9706559518674156	0.968156611012018	0.9182626334256618	0	0	0.0
4055	0.10778240833484502	0.005580713185756085	-0.00391313719162634	0.4907321925848477	None	0	0	0.07692307692307693	1	1.0	17	1.0	0.6470588235294118	12	11	6	0	0	0.05263157894736842	1	19	1.2666666666666666	19	0.0	0	0.40494022980505917	0.877025647296211	0.42869190965670123	0.907335936977801	0.28888617265684885	0.9683603421565301	0.8846039680546167	0.9279596450874037	0	0	0.0
4370	0.10708303328152112	0.015027481807760819	0.0007381723793728004	0.61611934345944	None	0	0	0.06666666666666667	1	1.0	20	1.0	0.7	15	14	6	0	0	0.045454545454545456	1	22	1.4666666666666666	22	0.0	0	0.4094678013315975	0.7460480637063189	0.3275251306937261	0.830267134742068	0.8037849971367571	0.8806681842273064	0.8888511919948633	0.8255838237778192	0	0	0.0
3095	0.11160313555011729	0.007260838446707206	0.006836718367925135	0.9954912545385237	None	0	0	0.1	1	1.0	12	1.0	0.6666666666666666	8	8	5	0	0	0.07142857142857142	1	14	0.9333333333333333	14	0.0	0	0.40494022980505917	0.8057365149618708	0.10925549026979245	0.9301742454115706	0.9346626549303545	0.9424752405134558	0.968156611012018	0.9063109829569069	0	0	0.0
2849	0.002483606849411601	0.00014682198330933903	0.00014202222421489606	0.9859648321975167	None	0	0	0.6	3	0.6	3	0.7	0.4	3	2	3	1	0	0.4	2	5	0.4666666666666667	7	0.1111111111111111	0.4	0.7617129069986741	0.6477625227048165	0.7087153109109183	0.7208396597672636	0.7818382051153948	0.7674559403480047	0.6429544146212227	0.7144882651004095	1.0	0.6666666666666666	0.0
1771	None	None	None	None	None	0	0	0.75	3	0.0	0	0.5555555555555556	0	3	0	1	2	0	1.0	3	3	0.3333333333333333	5	0.6666666666666666	1.0	0	0	0	0	0	0	0	0	0	0	0
1413	None	None	None	None	None	0.25	1	0.5	5	0.6153846153846154	8	0.3125	0.46153846153846156	10	6	4	3	0	0.75	8	6	1.0	15	0.375	0.18181818181818182	0.2717692925903087	0.8585214888285776	0.46336400635888675	0.9521721461922004	0.5503079095856267	0.9319810618447759	0.8177292556920924	0.9220531692121907	0.2	0	0.0
6952	0.12474756762849483	0.037730908390600275	0.035355691226544465	0.6627477036057676	None	0	0	0.0625	1	1.0	22	1.0	0.7272727272727273	17	16	6	0	0	0.041666666666666664	1	24	1.6	24	0.0	0	0.40494022980505917	0.7015786554900693	0.3275251306937261	0.9458561349715893	0.8037849971367571	0.967595396819643	0.9351918433081436	0.9145573918183545	0	0	0.0
7124	0.17107886962770638	0.06446378930659834	0.05568066591334361	0.6284890031390095	None	0	0	0.06666666666666667	1	1.0	20	1.0	0.75	16	15	5	0	0	0.045454545454545456	1	22	1.4666666666666666	22	0.0	0	0.40494022980505917	0.6988306850523917	0.3275251306937261	0.9357432063937948	0.8037849971367571	0.9644101332976515	0.9351918433081436	0.9066342946522068	0	0	0.0
4205	0.13208133584343834	0.015365501621760256	0.002238857717919392	0.8599254773987579	None	0	0	0.0625	1	1.0	22	1.0	0.7272727272727273	17	16	6	0	0	0.041666666666666664	1	24	1.6	24	0.0	0	0.40494022980505917	0.8965230481982427	0.7072446483972882	0.9321835667409237	0.46242790058749517	0.9275301678387188	0.8953643365200953	0.9200543038837338	0	0	0.0
3434	0.11402656290522137	0.0066372053367255626	-0.005869405838945134	0.9958886672326502	None	0	0	0.1	1	1.0	13	1.0	0.6923076923076923	9	9	5	0	0	0.06666666666666667	1	15	1.0	15	0.0	0	0.40494022980505917	0.824721106464579	0.10925549026979245	0.9436911872311327	0.9346626549303545	0.9545323101165606	0.968156611012018	0.9220557205079398	0	0	0.0
3318	0.005705069322029601	0.004152189420030364	0.00369332445941062	0.9891121296646466	None	0.3333333333333333	1	0.625	5	0.4	4	0.6	0.2	3	2	8	3	0	0.8	5	4	0.8	12	0.15789473684210525	0.2222222222222222	0.9854916042850803	0.6096255466051632	1.0	0.8851930375915391	0.24024397498621758	0.7038326084533906	0.9667166263288862	0.75361184555088	0.6666666666666666	1.0	0.0
6651	0.1985719183225832	0.005534595870848152	0.001966846206150137	0.49333997072203795	None	0	0	0.07142857142857142	1	1.0	19	1.0	0.7368421052631579	15	14	5	0	0	0.047619047619047616	1	21	1.4	21	0.0	0	0.40494022980505917	0.6995729223357072	0.10925549026979245	0.9484740672008123	0.9346626549303545	0.9706559518674156	0.968156611012018	0.9182626334256618	0	0	0.0
1226	None	None	None	None	None	0	0	0.6666666666666666	4	0.42857142857142855	3	0.5625	0	3	0	5	7	0	1.0	4	4	0.6	9	0.6363636363636364	0.2857142857142857	0	0	0	0	0	0	0	0	0	0	0
5600	0.10549079030946275	0.014836970161001096	0.008410178335653641	0.6838676570930211	None	0	0	0.05555555555555555	1	1.0	25	1.0	0.76	20	19	6	0	0	0.037037037037037035	1	27	1.8	27	0.0	0	0.40494022980505917	0.6971244737663386	0.3275251306937261	0.929346366196764	0.8037849971367571	0.9591631595757949	0.9351918433081436	0.8992516293672037	0	0	0.0
468	None	None	None	None	None	0	0	0.6666666666666666	2	0.5	1	0.6666666666666666	0	1	0	2	0	0	0.6666666666666666	3	2	0.26666666666666666	4	0.0	0.6666666666666666	0	0	0	0	0	0	0	0	0	0	0
1707	None	None	None	None	None	0	0	0.75	3	0.5	2	0.6666666666666666	0.25	3	1	2	2	0	1.0	3	3	0.4	6	0.3333333333333333	0.6666666666666666	0.5092256280152618	0.930495782473354	0.5074804113936466	0.9520407787442718	0.3508247040819433	0.9673997931273922	0.8690163247974751	0.952164056374976	0.6666666666666666	0.6666666666666666	0.0
3667	0.1288684906001468	0.018810184924261366	0.01863601241753215	0.7150924481513501	None	0	0	0.06666666666666667	1	1.0	20	1.0	0.65	14	13	7	0	0	0.045454545454545456	1	22	1.4666666666666666	22	0.0	0	0.3209386589739586	0.7937171765231585	0.42869190965670123	0.8683396018627297	0.23026353477661554	0.9762244080876556	0.8269040884090898	0.9102171875817668	0	0	0.0
5629	0.14481787341700475	0.05106149632897717	0.03924121600554334	0.6643433337098728	None	0	0	0.0625	1	1.0	21	1.0	0.7142857142857143	16	15	6	0	0	0.043478260869565216	1	23	1.5333333333333334	23	0.0	0	0.40494022980505917	0.7202516110467578	0.3275251306937261	0.8999253551957971	0.8037849971367571	0.9146639091850087	0.8888511919948633	0.8627145536999974	0	0	0.0
3385	0.005219695984255232	0.003879303971056611	0.0030108924353042313	0.9872446416053782	None	0.3333333333333333	1	0.6666666666666666	6	0.2727272727272727	3	0.5416666666666666	0.18181818181818182	5	2	7	3	0	0.6666666666666666	6	4	0.8666666666666667	13	0.2	0.2222222222222222	0.8990289086957917	0.7173459276257752	0.8742013318768336	0.7153371738524662	0.25610312399226737	0.8867196991531043	0.9351474099054808	0.7864204496743329	0.4	0.8	0.0
2892	0.0400279392674494	0.0018303930761868694	0.0017004865899209662	0.9948283117599431	None	0	0	0.4	4	0.5833333333333334	7	0.3888888888888889	0.4166666666666667	9	5	4	2	0	1.0	6	6	0.9333333333333333	14	0.25	0	0.5573957366395959	0.9534178913704375	0.7931945818589916	0.9315381022670375	0.4799866531918412	0.8670468692733538	0.8929387859464013	0.9242467426307968	0.611111111111111	0.2222222222222222	0.0
1284	None	None	None	None	None	0	0	0.42857142857142855	3	0.5	4	0.625	0	2	0	7	0	0	0.25	2	8	0.6666666666666666	10	0.0	0	0	0	0	0	0	0	0	0	0	0	0
2246	None	None	None	None	None	0	0	0.6666666666666666	4	0.16666666666666666	1	0.6666666666666666	0.16666666666666666	4	1	3	1	0	0.75	4	3	0.5333333333333333	8	0.14285714285714285	0.3333333333333333	0.4953404200533161	0.9795946715246	0.504893076567743	0.9570476177686453	0.4449309238909394	0.8635838810908245	0.8921815910028107	0.9497964357668958	1.0	0.25	0.0
2606	0.004550540847465048	0.0018106835108502165	-0.0005113554258814741	0.9968170424357697	None	0	0	0.75	3	0.3333333333333333	1	0.625	0.3333333333333333	4	1	0	1	0	0.5	4	2	0.3333333333333333	5	1.0	0.6666666666666666	0.4873785962444902	0.8765222290153779	0.7278051417275846	0.8773137738612672	0.465072525613782	0.6789235926793086	0.7817310121696446	0.826160269791802	1.0	0.25	0.0
2940	0.0031006827146592363	0.000650631644377314	0.0006463856883357485	0.9861612839300374	None	0	0	0.8	4	0.2	1	0.5833333333333334	0.2	4	1	2	0	0	0.75	3	4	0.4666666666666667	7	0.0	0.5	0.7834028569868977	0.7463017926231625	0.7087153109109183	0.7083127969511492	0.5259605328286409	0.9492906781572602	0.830786590436382	0.836434029124631	0	0	0.0
1875	None	None	None	None	None	0.25	1	0.6	6	0.4166666666666667	5	0.5833333333333334	0.25	7	3	6	0	0	0.6666666666666666	4	6	0.9333333333333333	14	0.0	0.6	0.7159287471501552	0.9278568742615413	0.8545402255491815	0.8960560334656437	0.5482269649167217	0.9597881903311276	0.9537138175761549	0.9325776668549186	0	0	0.0
2780	0.08745847588873944	0.012923787297032226	-0.004943224487653124	0.7321092158036109	None	0	0	0.2727272727272727	3	0.7142857142857143	10	0.5714285714285714	0.7142857142857143	13	10	2	0	0	0.14285714285714285	14	2	1.0666666666666667	16	0.0	0	0.40494022980505917	0.8958803351046579	0.27534548897295064	0.908257605216403	0.3422594100928883	0.9314971779651509	0.7021601456205077	0.9130594058837171	0	0	0.0
2239	None	None	None	None	None	0.5	2	0.7	7	0.38461538461538464	5	0.5	0.23076923076923078	6	3	8	0	0	0.8333333333333334	5	6	1.0	15	0.0	0.4	0.3681356074186845	0.8055080606488932	0.8038809996425039	0.8871422709895188	0.18686515725248626	0.9675115233647349	0.9391296088645545	0.9082345876138274	0	0	0.0
7252	0.18405676629278556	0.054982860167622896	0.04159077181890992	0.6234165886209249	None	0	0	0.0625	1	1.0	22	1.0	0.7727272727272727	18	17	5	0	0	0.041666666666666664	1	24	1.6	24	0.0	0	0.40494022980505917	0.6946131657422825	0.3275251306937261	0.9262020291229465	0.8037849971367571	0.9592339560399612	0.9351918433081436	0.8975175240998197	0	0	0.0
2185	None	None	None	None	None	0	0	0.8	4	0.2	1	0.5833333333333334	0.2	4	1	2	2	0	0.75	4	3	0.4666666666666667	7	0.4	0.6666666666666666	0.7550069295604847	0.8174199706312094	0.5074804113936466	0.8982973142959839	0.5078860261903662	0.9827612679221216	0.8439615002576182	0.9291391073531651	0.625	0.5	0.0
4136	0.07412590491365822	0.008296241424710787	0.0003264715559330184	0.6946186337701441	None	0	0	0.09090909090909091	1	1.0	14	1.0	0.6428571428571429	10	9	5	0	0	0.0625	1	16	1.0666666666666667	16	0.0	0	0.3209386589739586	0.8676693411071892	0.42869190965670123	0.8918703476672634	0.23026353477661554	0.9668287434359103	0.8269040884090898	0.9208737386472264	0	0	0.0
1942	None	None	None	None	None	0	0	0.4	2	0.6	3	0.4666666666666667	0.4	4	2	2	5	0	0.6	5	3	0.4666666666666667	7	0.8333333333333334	0	0.5422058725831012	0.9783382997430388	0.7292775577192627	0.9604291582230948	0.5101558590389874	0.7480049815088866	0.8939861945967492	0.936782260914968	0.25	0	0.14160434249983433
6955	0.13822770639903825	0.019063731443125724	0.009121671418007212	0.6888930503220261	None	0	0	0.058823529411764705	1	1.0	23	1.0	0.782608695652174	19	18	5	0	0	0.04	1	25	1.6666666666666667	25	0.0	0	0.40494022980505917	0.6916580946687699	0.3275251306937261	0.9301906858384	0.8037849971367571	0.960198383559063	0.9351918433081436	0.8996714207710804	0	0	0.0
4902	0.14164126798461854	0.002948213998398999	-0.00029184569375772043	0.6733937475697568	None	0	0	0.07142857142857142	1	1.0	18	1.0	0.6666666666666666	13	12	6	0	0	0.05	1	20	1.3333333333333333	20	0.0	0	0.4094678013315975	0.948972238027642	0.3275251306937261	0.9714227520512306	0.8037849971367571	0.9588667497274028	0.955656342901807	0.9608103853128678	0	0	0.0
767	None	None	None	None	None	0	0	0.8333333333333334	5	0.14285714285714285	1	0.5625	0	4	0	4	5	0	1.0	4	4	0.6	9	0.625	0.3333333333333333	0	0	0	0	0	0	0	0	0	0	0
788	None	None	None	None	None	0	0	0.25	2	0.7777777777777778	7	0.55	0.7777777777777778	8	7	2	4	0	0.2	2	10	0.7333333333333333	11	0.5714285714285714	0.2222222222222222	0.7005319703739986	0.947057450277275	0.710629764625932	0.9593212315706023	0.3218496978254751	0.9450835209455396	0.9429852318610494	0.9508919426004799	0.3125	0.5	0.0
1298	None	None	None	None	None	0	0	0.14285714285714285	2	0.8888888888888888	16	0.30303030303030304	0.7777777777777778	16	14	3	2	0	0.5454545454545454	6	11	1.3333333333333333	20	0.25	0.4	0.3463048953804374	0.9474565953271427	0.7548618569848824	0.8525424904085304	0.21160446988791026	0.8471071624682824	0.8744617919563404	0.8927973022398226	0.53125	0.25	0.0
220	None	None	None	None	None	0	0	0.5	1	1.0	1	1.0	1.0	1	1	1	0	0	0.3333333333333333	3	1	0.2	3	0.0	0	0.5540764571052595	0.5	0.1373529669531079	0.5	0.3615426282363082	0.5	0.845913362980713	0.5	0	0	0.0
1155	None	None	None	None	None	0	0	0.8	4	0.2	1	0.5833333333333334	0.2	4	1	2	2	0	0.75	4	3	0.4666666666666667	7	0.4	0.6666666666666666	0.8177368833382289	0.819890240369071	0.6132378745829872	0.9214136146999097	0.10451207279615116	0.9706540610866411	0.931950374827564	0.9235821554555099	0.625	0.75	0.0
978	None	None	None	None	None	0	0	0.75	3	0.0	0	0.5555555555555556	0	2	0	2	0	0	1.0	3	3	0.3333333333333333	5	0.0	1.0	0	0	0	0	0	0	0	0	0	0	0
2206	None	None	None	None	None	0	0	0.6666666666666666	4	0.2857142857142857	2	0.45	0.2857142857142857	2	2	6	0	0	0.8	5	4	0.6	9	0.0	0	0.6823302185396904	0.9404403893988688	0.16431910513013678	0.6004341268802134	0.3054226845553841	0.5765981575476831	0.903179269253007	0.7610581573023323	0	0	0.0
458	None	None	None	None	None	0.3333333333333333	1	0.625	5	0.3	3	0.48	0.2	2	2	9	1	0	1.0	5	5	0.8	12	0.045454545454545456	0.2222222222222222	0.5827408690794306	0.9848216622696664	0.9475526550651457	0.6281932120061922	0.16575189969043747	0.58697598528811	0.9745628682523125	0.8432812378581818	1.0	0.5	0.0
4130	0.13966185625381902	0.02648353811586156	0.02490489339629541	0.6667517481219267	None	0	0	0.0625	1	1.0	22	1.0	0.6818181818181818	16	15	7	0	0	0.041666666666666664	1	24	1.6	24	0.0	0	0.7201581661608045	0.82339183787149	0.20237796309428058	0.8644239289482001	0.7311646739329112	0.8795766717381938	0.9218095474136172	0.8573540805262859	0	0	0.0
4552	0.11532786996469882	0.022577931530480093	0.022559906918683117	0.6018069226247779	None	0	0	0.058823529411764705	1	1.0	23	1.0	0.7391304347826086	18	17	6	0	0	0.04	1	25	1.6666666666666667	25	0.0	0	0.4094678013315975	0.8929670888319072	0.3275251306937261	0.8211531480104257	0.8949554329473575	0.8622856516787955	0.9221241610761206	0.8613640781645723	0	0	0.0
2161	None	None	None	None	None	0	0	0.3333333333333333	1	1.0	2	1.0	1.0	3	2	0	1	0	0.25	4	1	0.26666666666666666	4	0.3333333333333333	0	0.16737884895522448	0.9563288573694704	0.40117401886805837	0.8772004518109648	0.37329970678916585	0.5596485275828519	0.739360843935641	0.8537237557716749	1.0	0	0.0
1833	None	None	None	None	None	0.5	2	0.6	6	0.38461538461538464	5	0.42857142857142855	0.23076923076923078	3	3	11	2	0	0.7142857142857143	5	7	1.0	15	0.07692307692307693	0.16666666666666666	0.7493452734187998	0.9705811714983363	1.0	0.6211608388627977	0.20089971666997286	0.6256455983828592	0.9713786449454046	0.8177891280577846	0.8333333333333333	0.6666666666666666	0.0
6680	0.1498195940787584	0.061474255706412656	0.0477773471072717	0.612601140821843	None	0	0	0.06666666666666667	1	1.0	20	1.0	0.75	16	15	5	0	0	0.045454545454545456	1	22	1.4666666666666666	22	0.0	0	0.40494022980505917	0.6998292513012658	0.3275251306937261	0.9461010112277266	0.8037849971367571	0.9627592599668616	0.9351918433081436	0.9106318380819535	0	0	0.0
7413	0.14355596568242834	0.05257037916553485	0.052427682286363485	0.6495478000803244	None	0	0	0.0625	1	1.0	22	1.0	0.7727272727272727	18	17	5	0	0	0.041666666666666664	1	24	1.6	24	0.0	0	0.40494022980505917	0.7001609793586819	0.3275251306937261	0.9206602456109132	0.8037849971367571	0.9629400691185451	0.9148378747322806	0.8989510659355789	0	0	0.0
1620	None	None	None	None	None	0	0	0.4	2	0.8	4	1.0	0.8	5	4	1	0	0	0.14285714285714285	7	1	0.4666666666666667	7	0.0	0.3333333333333333	0.18789754352516225	0.9582064576823849	0.2619069623497627	0.9187788280735069	0.6018977536918447	0.845731160636848	0.9252843393337861	0.9183321361430637	0	0	0.0
6858	0.15601651220961765	0.03886060349987261	0.03260224614438816	0.6985175141665284	None	0	0	0.0625	1	1.0	22	1.0	0.7727272727272727	18	17	5	0	0	0.041666666666666664	1	24	1.6	24	0.0	0	0.40494022980505917	0.6997553615353025	0.3275251306937261	0.9454176911835697	0.8037849971367571	0.9671201214320809	0.9351918433081436	0.9137129823444635	0	0	0.0
6559	0.14094466025718083	0.06780185232441752	0.06723054515098915	0.6463481913828447	None	0	0	0.0625	1	1.0	22	1.0	0.7272727272727273	17	16	6	0	0	0.041666666666666664	1	24	1.6	24	0.0	0	0.40494022980505917	0.7020492059187807	0.3275251306937261	0.9416184649012044	0.8037849971367571	0.965687056858174	0.9351918433081436	0.9109262785831123	0	0	0.0
356	None	None	None	None	None	0	0	1.0	2	0.0	0	1.0	0	2	0	0	1	0	0.3333333333333333	3	1	0.2	3	0.5	1.0	0	0	0	0	0	0	0	0	0	0	0
4428	0.08666340537329176	0.014728069810117648	0.0020436098017926206	0.6529393748451771	None	0	0	0.08333333333333333	1	1.0	16	1.0	0.6875	12	11	5	0	0	0.05555555555555555	1	18	1.2	18	0.0	0	0.7201581661608045	0.8171380478062464	0.20237796309428058	0.8830553034504734	0.7311646739329112	0.8885830698740307	0.9218095474136172	0.8658830134080739	0	0	0.0
7199	0.12884213416629234	0.024461246818660617	0.013897796016202139	0.7523746639272534	None	0	0	0.0625	1	1.0	21	1.0	0.7619047619047619	17	16	5	0	0	0.043478260869565216	1	23	1.5333333333333334	23	0.0	0	0.40494022980505917	0.6409445295437104	0.27534548897295064	0.7550018014497897	0.8037849971367571	0.9661071495837016	0.8888511919948633	0.8435657411959088	0	0	0.0
4833	0.08390706394778923	0.02089747191063854	0.012818133119377545	0.9905278166850355	None	0	0	0.08333333333333333	1	1.0	16	1.0	0.625	11	10	6	0	0	0.05555555555555555	1	18	1.2	18	0.0	0	0.966184551597156	0.9524094519851513	0.8995022792647575	0.9762917063711143	0.2840722210503296	0.961662014224017	0.955656342901807	0.9648440658508097	0	0	0.0
3161	None	None	None	None	None	0.4	2	0.5833333333333334	7	0.375	6	0.5142857142857142	0.25	6	4	11	2	0	0.7142857142857143	7	5	1.2	18	0.08333333333333333	0.375	0.717734803574948	0.951524841850081	0.9475526550651457	0.881298179170971	0.23643099483414504	0.7451175615195006	0.9691327343764111	0.8826925240809423	0.5833333333333333	0.6666666666666666	0.0
7136	0.11473164969433552	0.038500949319485424	0.03400259441824416	0.7019661024064017	None	0	0	0.05263157894736842	1	1.0	26	1.0	0.7692307692307693	21	20	6	0	0	0.03571428571428571	1	28	1.8666666666666667	28	0.0	0	0.40494022980505917	0.6990548089134524	0.3275251306937261	0.9338117127318913	0.8037849971367571	0.9654390309297674	0.9351918433081436	0.9066282297597752	0	0	0.0
2809	0.02923535918915243	0.001901873715683681	-0.0018877294952363702	0.9501799965813151	None	0	0	0.5	5	0.4166666666666667	5	0.4	0.3333333333333333	8	4	5	0	0	0.7142857142857143	5	7	0.9333333333333333	14	0.0	0	0.7151520376916216	0.9592842218403754	0.7660081347843726	0.9361689276074617	0.48482530581764094	0.8717075589998312	0.8934267890939637	0.9300260608909572	0	0	0.0
5008	0.12806458598543244	0.03859501625746141	0.026041169640193772	0.6720498003950681	None	0	0	0.0625	1	1.0	21	1.0	0.7142857142857143	16	15	6	1	0	0.043478260869565216	1	23	1.5333333333333334	23	0.06666666666666667	0	0.4094678013315975	0.740975320632568	0.3275251306937261	0.837528892450272	0.8037849971367571	0.8812862972431957	0.8888511919948633	0.8271014641178825	1.0	0.375	0.0
4665	0.10169071461284215	0.011875778024644033	0.0038269695183892677	0.9093513707575285	None	0	0	0.07692307692307693	1	1.0	17	1.0	0.6470588235294118	12	11	6	0	0	0.05263157894736842	1	19	1.2666666666666666	19	0.0	0	0.40494022980505917	0.9551713244942424	0.42869190965670123	0.9738645304949296	0.2840722210503296	0.9673307117946512	0.955656342901807	0.9662695609752568	0	0	0.0
2060	None	None	None	None	None	0	0	0.5	2	0.3333333333333333	1	0.8333333333333334	0	2	0	2	4	0	0.6666666666666666	2	3	0.3333333333333333	5	0.6666666666666666	0	0	0	0	0	0	0	0	0	0	0	0
5288	0.13861068145392147	0.01234370318994882	0.0014091298566240177	0.6360450785278732	None	0	0	0.06666666666666667	1	1.0	20	1.0	0.7	15	14	6	0	0	0.045454545454545456	1	22	1.4666666666666666	22	0.0	0	0.5701202665366168	0.7522975848821901	0.5027149072916963	0.9043779603110328	0.6607269374910341	0.8865797769149772	0.6954239447414617	0.8587168378996592	0	0	0.0
154	None	None	None	None	None	0	0	0.4	2	0.8	4	1.0	0.8	4	4	2	2	0	0.14285714285714285	7	1	0.4666666666666667	7	0.25	0.3333333333333333	0.5968078749340406	0.8369557488366776	0.9020850710392925	0.8286963808699155	0.4069138841969194	0.9444252309710395	0.8714738294788483	0.8823634605163398	0.625	0.25	0.0
6535	0.12533335991615302	0.0016031264167133525	-0.0015956813513171703	0.7016081435627002	None	0	0	0.0625	1	1.0	22	1.0	0.7727272727272727	18	17	5	0	0	0.041666666666666664	1	24	1.6	24	0.0	0	0.40720401556832836	0.8817274651863488	0.7072446483972882	0.9405559703511926	0.28888617265684885	0.9518602844607067	0.9148378747322806	0.9298820796084815	0	0	0.0
549	None	None	None	None	None	0	0	1.0	3	0.0	0	0.6666666666666666	0	3	0	0	1	0	0.6666666666666666	3	2	0.26666666666666666	4	1.0	1.0	0	0	0	0	0	0	0	0	0	0	0
3815	0.15100944875761893	0.015074058006759263	0.003957844727546605	0.7895885738507973	None	0	0	0.05555555555555555	1	1.0	25	1.0	0.64	17	16	9	0	0	0.037037037037037035	1	27	1.8	27	0.0	0	0.40494022980505917	0.7802949608497173	0.42869190965670123	0.8654459384871567	0.28888617265684885	0.9770913831903428	0.8846039680546167	0.9083714657513664	0	0	0.0
2542	None	None	None	None	None	0	0	0.6666666666666666	4	0.42857142857142855	3	0.6	0.2857142857142857	5	2	3	2	0	0.6	5	3	0.6	9	0.2857142857142857	0.5	0.7300719602985386	0.8711408987245108	0.9866263571333557	0.8879301052721492	0.1814481385416226	0.8359108298401058	0.9521278691037203	0.866418406979107	0.6	0.8	0.0
6122	0.16746989508683605	0.01954806719716342	0.006620923712926181	0.6511870979281741	None	0	0	0.0625	1	1.0	22	1.0	0.7727272727272727	18	17	5	0	0	0.041666666666666664	1	24	1.6	24	0.0	0	0.40494022980505917	0.6902043319949377	0.3275251306937261	0.800595062413612	0.8037849971367571	0.9671101214319242	0.8888511919948633	0.8649951583163311	0	0	0.0
2548	None	None	None	None	None	0	0	0.25	1	1.0	4	0.6	0.75	3	3	2	0	0	0.4	2	5	0.4	6	0.0	0	0.733462088505185	0.8291995398147799	0.7072446483972882	0.9486549817622028	0.46889834278914433	0.9382571358068675	0.8846039680546167	0.9172707340330116	0	0	0.0
670	None	None	None	None	None	0	0	0.6	3	0.2	1	0.5833333333333334	0.2	3	1	3	1	0	0.75	3	4	0.4666666666666667	7	0.125	0.6666666666666666	0.8729083387436474	0.8946631136037974	0.7589670843895557	0.8992099423884657	0.48482530581764094	0.9103423668752595	0.8907464691177703	0.9016056878883364	1.0	0.3333333333333333	0.0
1334	None	None	None	None	None	0	0	0.6	3	0.4	2	0.4666666666666667	0.4	4	2	2	0	0	0.6	5	3	0.4666666666666667	7	0.0	1.0	0.8016927631947883	0.9316765132061969	0.6132378745829872	0.9214136146999097	0.1	0.7709016297840363	0.9140653251450563	0.8905089797362045	0	0	0.0
2682	0.01864717062059534	0.0008154045910038784	-0.0007606340088825288	0.9951303330224002	None	0	0	0.16666666666666666	1	1.0	7	0.375	0.42857142857142855	4	3	4	2	0	0.6666666666666666	6	4	0.6	9	0.18181818181818182	0	0.7540856331066943	0.8705853397931849	0.8147664353097293	0.8860917362273468	0.3386358712394257	0.8714248634492167	0.9235455193695105	0.8762146913325936	0.625	0.25	0.0
2108	None	None	None	None	None	0	0	0.5	2	0.6666666666666666	2	1.0	0.6666666666666666	2	2	2	1	0	0.2	5	1	0.3333333333333333	5	0.125	0.5	0.88975364855913	0.5420139708949304	0.844473256378117	0.7420241256441955	0.29281580033385884	0.8721490331547856	0.9389702410759727	0.7404588146077551	1.0	0.5	0.0
6984	0.16741060293374865	0.028563143691679362	0.027439826976036617	0.6268264375208115	None	0	0	0.0625	1	1.0	22	1.0	0.7272727272727273	17	16	6	0	0	0.041666666666666664	1	24	1.6	24	0.0	0	0.4094678013315975	0.6371229162031162	0.31911319233559077	0.7415450362152101	0.8037849971367571	0.843134704102637	0.8888511919948633	0.7501759145659094	0	0	0.0
4828	0.1359775025753541	0.048006009486369836	0.04648187763459122	0.6899937255012827	None	0	0	0.0625	1	1.0	22	1.0	0.7272727272727273	17	16	6	0	0	0.041666666666666664	1	24	1.6	24	0.0	0	0.4094678013315975	0.7361668460848112	0.3275251306937261	0.8421210643443449	0.8037849971367571	0.8810396658997821	0.8888511919948633	0.8274291912931899	0	0	0.0
244	None	None	None	None	None	0	0	0.1	1	1.0	12	1.0	1.0	13	12	0	1	0	0.07142857142857142	14	1	0.9333333333333333	14	0.3333333333333333	0	0.5035459583859365	0.8012147683720197	0.49986241934989845	0.9058073755453083	0.8373697929510477	0.8945427695770133	0.8187109754351584	0.873448373959206	1.0	0.46153846153846156	0.0
5088	0.14543085929744795	0.06458673458708214	0.0427877526357937	0.6581474886086256	None	0	0	0.06666666666666667	1	1.0	20	1.0	0.7	15	14	6	0	0	0.045454545454545456	1	22	1.4666666666666666	22	0.0	0	0.40494022980505917	0.7021518833620674	0.3275251306937261	0.9456775112208727	0.8037849971367571	0.9630932487155537	0.9351918433081436	0.9109612239806387	0	0	0.0
7381	0.11815963325896835	0.04752363882793933	0.02910317014280822	0.7216922238699917	None	0	0	0.05263157894736842	1	1.0	26	1.0	0.7307692307692307	20	19	7	0	0	0.03571428571428571	1	28	1.8666666666666667	28	0.0	0	0.40494022980505917	0.7015210702493412	0.3275251306937261	0.9423379294252012	0.8037849971367571	0.9645223486853277	0.9351918433081436	0.9102764711695018	0	0	0.0
1257	None	None	None	None	None	0	0	0.5	3	0.7142857142857143	5	0.5625	0.7142857142857143	7	5	1	1	0	0.25	8	2	0.6	9	0.25	0.2857142857142857	0.7550069295604847	0.8808083504261339	0.5695646484268119	0.7739506735100118	0.28953762928964516	0.9339647185425184	0.8404366505693215	0.8765369844683284	1.0	0.42857142857142855	0.0
1653	None	None	None	None	None	0.25	1	0.6	6	0.4166666666666667	5	0.7777777777777778	0.25	7	3	6	0	0	0.5	3	6	0.9333333333333333	14	0.0	0.8	0.44958856607417247	0.8629075308250157	0.8462859937660611	0.9664941001954089	0.6147502243720033	0.9441610934810096	0.9160194885535029	0.9356242626830633	0	0	0.0
6860	0.18629994526306287	0.06285040795100127	0.05832520337579153	0.646206018360326	None	0	0	0.0625	1	1.0	21	1.0	0.7619047619047619	17	16	5	0	0	0.043478260869565216	1	23	1.5333333333333334	23	0.0	0	0.40494022980505917	0.6963763833601606	0.3275251306937261	0.9354092320138038	0.8037849971367571	0.9629925344748547	0.9351918433081436	0.9049932916815981	0	0	0.0
3708	0.12141180556176383	0.009635702403107283	0.009566624098613342	0.7480286464399843	None	0	0	0.05555555555555555	1	1.0	24	1.0	0.6666666666666666	17	16	8	0	0	0.038461538461538464	1	26	1.7333333333333334	26	0.0	0	0.40494022980505917	0.7802949608497173	0.42869190965670123	0.8654459384871567	0.28888617265684885	0.9770913831903428	0.8846039680546167	0.9083714657513664	0	0	0.0
2907	0.014401829883958571	0.0016642023119541297	0.0013112395330606016	0.968196749958621	None	0	0	0.5	4	0.5555555555555556	5	0.4583333333333333	0.4444444444444444	8	4	2	1	0	0.6666666666666666	6	4	0.7333333333333333	11	0.25	0.2857142857142857	0.49713885863328616	0.9392032859957404	0.7660081347843726	0.8588133508927868	0.48482530581764094	0.9063886379894168	0.8934267890939637	0.9064545791129207	1.0	0.25	0.0
324	None	None	None	None	None	0	0	1.0	1	0	0	1.0	0	1	0	0	1	0	0.5	2	1	0.13333333333333333	2	0.3333333333333333	0	0	0	0	0	0	0	0	0	0	0	0
5946	0.10394845994562849	0.0069499069333564065	0.006383274225899987	0.9894815025345348	None	0	0	0.07142857142857142	1	1.0	19	1.0	0.6842105263157895	14	13	6	0	0	0.047619047619047616	1	21	1.4	21	0.0	0	0.31795376333427644	0.8501616429300825	0.7072446483972882	0.9585197114651339	0.258831774887584	0.9655125319274905	0.9351918433081436	0.9391197827890287	0	0	0.0
3247	0.08966963102728967	0.003219136040727831	-0.00011764802810813084	0.9966570142307096	None	0	0	0.08333333333333333	1	1.0	16	1.0	0.6875	11	11	6	0	0	0.05555555555555555	1	18	1.2	18	0.0	0	0.40494022980505917	0.8292527005010625	0.10925549026979245	0.9466775496793602	0.9346626549303545	0.9571592468531916	0.968156611012018	0.9256106180616339	0	0	0.0
5173	0.13716900107799296	0.0303668423044348	0.023186391155912353	0.6891415587676398	None	0	0	0.0625	1	1.0	21	1.0	0.7619047619047619	17	16	5	0	0	0.043478260869565216	1	23	1.5333333333333334	23	0.0	0	0.40494022980505917	0.7837790964730086	0.42869190965670123	0.9337936219271871	0.28888617265684885	0.9644264458176292	0.9351918433081436	0.9176934049586932	0	0	0.0
5314	0.13645156430167346	0.023120514720292615	0.011421869913741455	0.650473700355184	None	0	0	0.0625	1	1.0	22	1.0	0.7272727272727273	17	16	6	0	0	0.041666666666666664	1	24	1.6	24	0.0	0	0.4094678013315975	0.9438755739028245	0.3275251306937261	0.9678072769915164	0.8037849971367571	0.9542034319292639	0.955656342901807	0.9563725572425145	0	0	0.0
5816	0.18050569605982167	0.05705115564415822	0.03394412960414949	0.6715183371251183	None	0	0	0.05555555555555555	1	1.0	25	1.0	0.8	21	20	5	0	0	0.037037037037037035	1	27	1.8	27	0.0	0	0.40494022980505917	0.6933969273410692	0.3275251306937261	0.9256647808374043	0.8037849971367571	0.9632851744523925	0.9351918433081436	0.900403406270204	0	0	0.0
4671	0.1304966068266472	0.016073448951230355	-0.0010045956853807585	0.6722937873553705	None	0	0	0.06666666666666667	1	1.0	20	1.0	0.7	15	14	6	0	0	0.045454545454545456	1	22	1.4666666666666666	22	0.0	0	0.4094678013315975	0.9421123648342251	0.3275251306937261	0.9711513244176045	0.8037849971367571	0.9573888576643365	0.955656342901807	0.9584881236008131	0	0	0.0
2727	0.0030355993271376286	0.001058756378017035	0.00025544760294537907	0.9862060284361612	None	0	0	0.75	3	0.5	2	0.6	0.5	4	2	1	1	0	0.4	2	5	0.4	6	0.25	0.5	0.8210898720573235	0.9588526929598602	0.6176398383532387	0.7285234691305813	0.7497040448711589	0.9460797178336688	0.8913181974372744	0.9116149145416226	1.0	0.5	0.0
4935	0.11750145122635786	0.0691140123032296	0.04036989059797813	0.6409189343428304	None	0	0	0.0625	1	1.0	21	1.0	0.7142857142857143	16	15	6	0	0	0.043478260869565216	1	23	1.5333333333333334	23	0.0	0	0.40494022980505917	0.7042057077411414	0.3275251306937261	0.9347726497223711	0.8037849971367571	0.9631448363857495	0.9351918433081436	0.9058808513846512	0	0	0.0
3264	0.03855418247141037	0.004997207935626574	0.0011193090231266223	0.6930148915805816	None	0	0	0.25	2	0.8888888888888888	8	0.55	0.7777777777777778	9	7	1	1	0	0.2	10	2	0.7333333333333333	11	0.25	0.2	0.7550069295604847	0.851514661446965	0.5784627086998014	0.862160193589434	0.30092804167514614	0.9704206390253646	0.8404366505693215	0.9134766944783088	1.0	0.5555555555555556	0.0
4289	0.10505001197476552	0.021061653701554883	0.020564726100664205	0.8412725706263244	None	0	0	0.08333333333333333	1	1.0	15	1.0	0.6666666666666666	11	10	5	0	0	0.058823529411764705	1	17	1.1333333333333333	17	0.0	0	0.40494022980505917	0.9511244377815166	0.42869190965670123	0.9689177687336239	0.2840722210503296	0.9646420280745482	0.955656342901807	0.9622412515083172	0	0	0.0
2817	0.0018440755166165672	0.00034380398281364877	0.00034119169833329513	0.9872381336605514	None	0	0	0.8	4	0.2	1	0.5833333333333334	0.2	4	1	2	1	0	0.75	4	3	0.4666666666666667	7	0.2	0.6666666666666666	0.8890602462146691	0.6568569965729565	0.7138553243416229	0.7113655445438472	0.18003676988907424	0.9657833689204545	0.9534085027165902	0.8362414175408789	1.0	0.5	0.0
1676	None	None	None	None	None	0	0	0.6666666666666666	2	0.0	0	0.6666666666666666	0	2	0	1	1	0	0.6666666666666666	2	3	0.26666666666666666	4	0.25	1.0	0	0	0	0	0	0	0	0	0	0	0
854	None	None	None	None	None	0	0	0.6	3	0.4	2	0.4375	0.4	2	2	4	0	0	1.0	4	4	0.4666666666666667	7	0.0	0	0.7031965795176208	0.9511089471340499	0.16431910513013678	0.6004341268802134	0.3054226845553841	0.5765981575476831	0.9113370878901211	0.7734760675011303	0	0	0.0
1556	None	None	None	None	None	0.5	2	0.6	6	0.46153846153846156	6	0.5	0.23076923076923078	3	3	11	3	0	0.8333333333333334	5	6	1.0	15	0.11538461538461539	0.16666666666666666	0.7493452734187998	0.9705811714983363	1.0	0.6211608388627977	0.20089971666997286	0.6256455983828592	0.9713786449454046	0.8177891280577846	0.6666666666666666	0.6666666666666666	0.0
7428	0.1716391755613148	0.025542874204202357	0.025535916926356553	0.7390595906772536	None	0	0	0.0625	1	1.0	21	1.0	0.7619047619047619	17	16	5	0	0	0.043478260869565216	1	23	1.5333333333333334	23	0.0	0	0.40494022980505917	0.6761707230345834	0.27534548897295064	0.9353590194753262	0.8037849971367571	0.9627363004919304	0.9351918433081436	0.9020332836922387	0	0	0.0
4048	0.13534447174956965	0.014395721074244212	0.012935223733979083	0.6332926077963787	None	0	0	0.06666666666666667	1	1.0	20	1.0	0.7	15	14	6	0	0	0.045454545454545456	1	22	1.4666666666666666	22	0.0	0	0.7201581661608045	0.8097349929940696	0.20237796309428058	0.9306556693441383	0.7311646739329112	0.8951103472166735	0.9218095474136172	0.8872590300074866	0	0	0.0
2838	0.006427465209585053	0.0007545890497224982	0.0006259049206006075	0.9771231006222011	None	0	0	0.6666666666666666	4	0.42857142857142855	3	0.45	0.42857142857142855	6	3	2	1	0	0.8	4	5	0.6	9	0.2	0.5	0.7319973475071043	0.943326087060525	0.8817324017926372	0.895137338620397	0.48482530581764094	0.8772311118098667	0.8907464691177703	0.909506997905061	1.0	0.3333333333333333	0.0
709	None	None	None	None	None	0	0	0.6	3	0.2	1	0.875	0	2	0	4	0	0	0.5	2	4	0.4666666666666667	7	0.0	0	0	0	0	0	0	0	0	0	0	0	0
2337	None	None	None	None	None	0.5	1	0.8333333333333334	5	0.16666666666666666	1	0.6666666666666666	0.16666666666666666	5	1	2	0	0	0.75	3	4	0.5333333333333333	8	0.0	0.8	0.5887722083522692	0.891240423348875	0.7627729418459149	0.8920587628205472	0.8492271812866411	0.9718311971637743	0.9249681753785489	0.9299200700823218	0	0	0.0
4152	0.10539477390998221	0.02338384525489104	0.022649553011562143	0.9913937536134406	None	0	0	0.05263157894736842	1	1.0	26	1.0	0.6538461538461539	18	17	9	0	0	0.03571428571428571	1	28	1.8666666666666667	28	0.0	0	0.733462088505185	0.9367087511804046	0.7072446483972882	0.9709715314727012	0.28647919685358925	0.9575496336348729	0.955656342901807	0.9571762965541339	0	0	0.0
5239	0.14095514236231235	0.0371016378283412	0.02203085570810303	0.6368052051931299	None	0	0	0.0625	1	1.0	21	1.0	0.7142857142857143	16	15	6	0	0	0.043478260869565216	1	23	1.5333333333333334	23	0.0	0	0.4094678013315975	0.7236698786080386	0.3275251306937261	0.8528211670758195	0.8037849971367571	0.7519547397270855	0.8888511919948633	0.7818082346434356	0	0	0.0
6659	0.19189650057394156	0.06933567890035273	0.0684013531543982	0.6393027759082948	None	0	0	0.06666666666666667	1	1.0	20	1.0	0.75	16	15	5	0	0	0.045454545454545456	1	22	1.4666666666666666	22	0.0	0	0.40494022980505917	0.6988306850523917	0.3275251306937261	0.9357432063937948	0.8037849971367571	0.9644101332976515	0.9351918433081436	0.9066342946522068	0	0	0.0
2600	None	None	None	None	None	0.5	2	0.7	7	0.38461538461538464	5	0.5357142857142857	0.3076923076923077	10	4	4	0	0	0.5714285714285714	4	7	1.0	15	0.0	0.36363636363636365	0.5025744689934057	0.8865031394360563	0.7453147866537916	0.9477308336937734	0.7221549089311645	0.9638879911282638	0.8991395534089323	0.939678035107629	0	0	0.0
2519	None	None	None	None	None	0	0	0.4	2	0.8	4	0.7	0.4	3	2	3	4	0	0.4	5	2	0.4666666666666667	7	0.4444444444444444	0.3333333333333333	0.8157364374918578	0.8897043402423404	0.9866263571333557	0.6628039840866089	0.1394231477007788	0.8851524984396203	0.9486248224687072	0.8322835029312294	0.5	0.6666666666666666	0.0
3759	0.08104085501559954	0.011454782835978347	0.00893448954112879	0.5886434154295237	None	0	0	0.0625	1	1.0	21	1.0	0.6666666666666666	15	14	7	0	0	0.043478260869565216	1	23	1.5333333333333334	23	0.0	0	0.7201581661608045	0.7832327748700175	0.20237796309428058	0.9202423648787031	0.7311646739329112	0.8968095286965065	0.9218095474136172	0.8769838013465105	0	0	0.0
486	None	None	None	None	None	0.3333333333333333	1	0.75	6	0.3	3	0.8	0.2	7	2	4	0	0	0.6	3	5	0.8	12	0.0	0.75	0.48093387674345844	0.9208908278433527	0.8038809996425039	0.9459219570572645	0.5373172694408369	0.9599788650445059	0.9320365014747273	0.9443413057859233	0	0	0.0
1892	None	None	None	None	None	0	0	0.5	2	0.5	2	0.6	0	1	0	4	0	0	0.4	2	5	0.4	6	0.0	0	0	0	0	0	0	0	0	0	0	0	0
852	None	None	None	None	None	0	0	0.6666666666666666	2	0.5	1	0.6666666666666666	0	1	0	2	0	0	0.6666666666666666	3	2	0.26666666666666666	4	0.0	0	0	0	0	0	0	0	0	0	0	0	0
5506	0.12280857645831227	0.029851103946462388	0.021550089052891054	0.6940443544239838	None	0	0	0.07142857142857142	1	1.0	19	1.0	0.7368421052631579	15	14	5	0	0	0.047619047619047616	1	21	1.4	21	0.0	0	0.23096729686349365	0.8056256817676937	0.41758669939305443	0.939531257801283	0.2287773771183193	0.9589442569469923	0.9351918433081436	0.9197284640743243	0	0	0.0
7335	0.1633882435113879	0.061878326905788754	0.017627000899928663	0.6403877934733933	None	0	0	0.0625	1	1.0	22	1.0	0.7272727272727273	17	16	6	0	0	0.041666666666666664	1	24	1.6	24	0.0	0	0.40494022980505917	0.7029115450602758	0.3275251306937261	0.9494519796809694	0.8037849971367571	0.9642905103123984	0.9351918433081436	0.9139918411043256	0	0	0.0
2983	0.005988138143726417	0.0045671305561723885	0.004280595359794584	0.9871235396868296	None	0.3333333333333333	1	0.5	4	0.4444444444444444	4	0.55	0.2222222222222222	2	2	8	3	0	0.8	5	4	0.7333333333333333	11	0.15	0.25	0.9495144543478957	0.6235997012089411	1.0	0.5	0.2205718458280952	0.5490223307497236	0.9725597645088887	0.5581997252531166	0.5	1.0	0.0665070544245807
6138	0.09727597333174058	0.02571054985697442	0.02135534955112073	0.65092653703875	None	0	0	0.05263157894736842	1	1.0	26	1.0	0.7692307692307693	21	20	6	0	0	0.03571428571428571	1	28	1.8666666666666667	28	0.0	0	0.40494022980505917	0.776575545072938	0.3275251306937261	0.9353129478315118	0.8037849971367571	0.9607969951377421	0.9351918433081436	0.9146710064292023	0	0	0.0
4609	0.0869758709637364	0.018862928446145826	0.010490657074676625	0.9908100835386796	None	0	0	0.08333333333333333	1	1.0	16	1.0	0.625	11	10	6	0	0	0.05555555555555555	1	18	1.2	18	0.0	0	0.966184551597156	0.9524094519851513	0.8995022792647575	0.9762917063711143	0.2840722210503296	0.961662014224017	0.955656342901807	0.9648440658508097	0	0	0.0
5696	0.12955702159415836	0.06448654076074638	0.04922181314341965	0.6525819438906628	None	0	0	0.0625	1	1.0	21	1.0	0.7142857142857143	16	15	6	0	0	0.043478260869565216	1	23	1.5333333333333334	23	0.0	0	0.40494022980505917	0.7002909247150012	0.3275251306937261	0.9413011745177564	0.8037849971367571	0.9605153851971915	0.9351918433081436	0.9065055698411648	0	0	0.0
6814	0.16006049795497973	0.038868770690930345	0.028761422407909815	0.6360058414772263	None	0	0	0.0625	1	1.0	22	1.0	0.7272727272727273	17	16	6	0	0	0.041666666666666664	1	24	1.6	24	0.0	0	0.40494022980505917	0.7029115450602758	0.3275251306937261	0.9494519796809694	0.8037849971367571	0.9642905103123984	0.9351918433081436	0.9139918411043256	0	0	0.0
7031	0.15058052083648826	0.056539853307021486	0.02943573090396998	0.6574792352863119	None	0	0	0.05555555555555555	1	1.0	24	1.0	0.75	19	18	6	0	0	0.038461538461538464	1	26	1.7333333333333334	26	0.0	0	0.40494022980505917	0.6929774172074604	0.3275251306937261	0.9377308475584037	0.8037849971367571	0.9566621262680712	0.9351918433081436	0.9008613588188029	0	0	0.0
1516	None	None	None	None	None	0	0	0.5	2	0.3333333333333333	1	0.625	0	0	0	4	0	0	0.5	2	4	0.3333333333333333	5	0.0	0	0	0	0	0	0	0	0	0	0	0	0
4120	0.1327204232955926	0.024464757024096867	0.024414139582557857	0.6929441276614066	None	0	0	0.05555555555555555	1	1.0	25	1.0	0.72	19	18	7	0	0	0.037037037037037035	1	27	1.8	27	0.0	0	0.7595482063282945	0.8868252501266243	0.12005921120079326	0.9180466995414287	0.9093054317585446	0.8741503860883211	0.968156611012018	0.8945099547372096	0	0	0.0
4873	0.1349287765635872	0.020196589758086473	0.01696995047634598	0.8562251482091121	None	0	0	0.058823529411764705	1	1.0	23	1.0	0.7391304347826086	18	17	6	1	0	0.04	1	25	1.6666666666666667	25	0.06666666666666667	0	0.5701202665366168	0.7893332474019892	0.5027149072916963	0.8985127620303385	0.6607269374910341	0.9218270176693029	0.8846039680546167	0.879713244896838	1.0	0.3333333333333333	0.0
6081	0.10748380511384142	0.02166304556201413	0.00609782979499023	0.7313113383594474	None	0	0	0.0625	1	1.0	22	1.0	0.6818181818181818	16	15	7	0	0	0.041666666666666664	1	24	1.6	24	0.0	0	0.40494022980505917	0.8290441767594051	0.3780270630770298	0.9534005019857286	0.5925922049291696	0.9623006568218653	0.9351918433081436	0.9316510802581031	0	0	0.0
2700	0.0052229214220871475	0.00014346977537647032	0.00013434911142332483	0.9590680121291955	None	0.5	2	0.6	6	0.5	6	0.4	0.3333333333333333	9	4	4	1	0	0.7142857142857143	5	7	0.9333333333333333	14	0.14285714285714285	0.4444444444444444	0.6746424114578602	0.8934196393159779	0.7627729418459149	0.9454992681190857	0.7221549089311645	0.9691535547349759	0.9249681753785489	0.9431612643458415	1.0	0.1111111111111111	0.0
1305	None	None	None	None	None	0	0	0.6	3	0.2	1	0.7777777777777778	0	3	0	3	2	0	1.0	3	3	0.4666666666666667	7	0.2857142857142857	0.8	0	0	0	0	0	0	0	0	0	0	0
5325	0.15762082908690345	0.06215738277260881	0.05586594666809529	0.6702459034219646	None	0	0	0.06666666666666667	1	1.0	20	1.0	0.7	15	14	6	0	0	0.045454545454545456	1	22	1.4666666666666666	22	0.0	0	0.40494022980505917	0.7533706122140802	0.3275251306937261	0.8025862704312086	0.8037849971367571	0.9659320875611755	0.8888511919948633	0.8759526395150768	0	0	0.0
7488	0.20047236424601503	0.007734686243514714	0.004463243085806823	0.4936660679698517	None	0	0	0.07142857142857142	1	1.0	19	1.0	0.7368421052631579	15	14	5	0	0	0.047619047619047616	1	21	1.4	21	0.0	0	0.40494022980505917	0.6995729223357072	0.10925549026979245	0.9484740672008123	0.9346626549303545	0.9706559518674156	0.968156611012018	0.9182626334256618	0	0	0.0
7483	0.13510899999397877	0.01974440209523449	0.007874398360105592	0.6513431114623602	None	0	0	0.07142857142857142	1	1.0	19	1.0	0.7368421052631579	15	14	5	0	0	0.047619047619047616	1	21	1.4	21	0.0	0	0.40494022980505917	0.7016326739992292	0.3275251306937261	0.9504125088374774	0.8037849971367571	0.9653866659076403	0.9351918433081436	0.9151997578507134	0	0	0.0
7326	0.14023816438152206	0.009145388650194047	0.002615702744075377	0.5913188745399841	None	0	0	0.058823529411764705	1	1.0	23	1.0	0.7391304347826086	18	17	6	0	0	0.04	1	25	1.6666666666666667	25	0.0	0	0.40494022980505917	0.8522261545039808	0.5624156738951713	0.9478117934409751	0.28888617265684885	0.9614258799242663	0.9351918433081436	0.9322915583000244	0	0	0.0
7396	0.16718077765516845	0.05016658714162406	0.03253627430200555	0.6690649774251971	None	0	0	0.0625	1	1.0	21	1.0	0.8095238095238095	18	17	4	0	0	0.043478260869565216	1	23	1.5333333333333334	23	0.0	0	0.40494022980505917	0.6938534837720542	0.3275251306937261	0.9346399576432376	0.8037849971367571	0.9628410966670385	0.9351918433081436	0.9041644392039431	0	0	0.0
7197	0.17058676221646912	0.061975973430793606	0.05870132531103562	0.6642823123648309	None	0	0	0.05555555555555555	1	1.0	25	1.0	0.76	20	19	6	0	0	0.037037037037037035	1	27	1.8	27	0.0	0	0.40494022980505917	0.6900585906486278	0.3275251306937261	0.940570749246422	0.8037849971367571	0.957343994171817	0.9351918433081436	0.9024160604572224	0	0	0.0
103	None	None	None	None	None	0.3333333333333333	1	0.625	5	0.5	5	0.5	0.3	8	3	3	2	0	0.6666666666666666	4	6	0.8	12	0.4	0.25	0.3810854653839815	0.8079665306366649	0.5402517978092917	0.8879312268519052	0.5652472535943959	0.847330718000215	0.779452830713999	0.8507060991737336	0.6875	0.5	0.0
91	None	None	None	None	None	0	0	1.0	1	0	0	1.0	0	1	0	0	1	0	0.5	2	1	0.13333333333333333	2	0.3333333333333333	0	0	0	0	0	0	0	0	0	0	0	0
5276	0.11587528992519099	0.016884503221132004	0.015605671833764108	0.6998994138223205	None	0	0	0.05555555555555555	1	1.0	24	1.0	0.75	19	18	6	0	0	0.038461538461538464	1	26	1.7333333333333334	26	0.0	0	0.40494022980505917	0.8546104915135002	0.3275251306937261	0.9382704362313123	0.8037849971367571	0.9621389941726142	0.9351918433081436	0.9292952634346051	0	0	0.0
1801	None	None	None	None	None	0	0	0.75	3	0.3333333333333333	1	0.5555555555555556	0	3	0	1	2	0	1.0	3	3	0.3333333333333333	5	0.6666666666666666	0.6666666666666666	0	0	0	0	0	0	0	0	0	0	0
6887	0.10609396619326057	0.022784629447474933	0.01900081391493437	0.6267333462429036	None	0	0	0.07692307692307693	1	1.0	17	1.0	0.7647058823529411	14	13	4	0	0	0.05263157894736842	1	19	1.2666666666666666	19	0.0	0	0.40494022980505917	0.7048085603244082	0.3275251306937261	0.9371640724196565	0.8037849971367571	0.9598820240858686	0.9351918433081436	0.9045820635988316	0	0	0.0
628	None	None	None	None	None	0	0	0.5	2	0.6666666666666666	2	0.625	0.6666666666666666	2	2	2	3	0	0.5	4	2	0.3333333333333333	5	0.375	0	0.22242882782428658	0.7728173261685389	0.5532811780334409	0.9110736577725845	0.3480942553122004	0.684593307974558	0.8256928021635802	0.8087675576086671	0.5	1.0	0.37136376998125736
2708	0.08820093934217559	0.008870868774897242	-0.004026009081269858	0.8176135260417488	None	0	0	0.2727272727272727	3	0.7142857142857143	10	0.5714285714285714	0.7142857142857143	13	10	2	0	0	0.14285714285714285	14	2	1.0666666666666667	16	0.0	0	0.40494022980505917	0.8958803351046579	0.27534548897295064	0.908257605216403	0.3422594100928883	0.9314971779651509	0.7021601456205077	0.9130594058837171	0	0	0.0
1383	None	None	None	None	None	0	0	0.75	3	0.25	1	0.6666666666666666	0	2	0	3	1	0	1.0	3	3	0.4	6	0.125	0.8	0	0	0	0	0	0	0	0	0	0	0
3206	0.004598564327574559	0.003190536747613762	0.0031454230608600475	0.9859882051492638	None	0.3333333333333333	1	0.6666666666666666	6	0.2727272727272727	3	0.65	0.18181818181818182	4	2	8	3	0	0.8	5	4	0.8666666666666667	13	0.16666666666666666	0.2	0.9422602564904359	0.7303683766829683	0.9371006659384168	0.9109632901965269	0.24817354948924245	0.7672105364592102	0.9534125882191284	0.8182978631188695	0.75	0.75	0.0
5669	0.13705242841664933	0.015899343586446842	-0.001741352270422684	0.6557586575675125	None	0	0	0.07142857142857142	1	1.0	19	1.0	0.6842105263157895	14	13	6	0	0	0.047619047619047616	1	21	1.4	21	0.0	0	0.40494022980505917	0.6926230726446283	0.3275251306937261	0.8086739961810333	0.8037849971367571	0.9701814374094639	0.8888511919948633	0.8712504101331954	0	0	0.0
1931	None	None	None	None	None	0	0	0.5	2	0.5	2	0.5	0.5	3	2	2	0	0	0.75	3	4	0.4	6	0.0	0.6666666666666666	0.4368819806269764	0.9533095461341726	0.508430290392045	0.9053422544119617	0.669324370981278	0.7590493664534702	0.8971409451106155	0.8947908761387763	0	0	0.0
3366	0.09325031201697301	0.01363368212988255	0.010094582872853728	0.9893956844866348	None	0	0	0.07692307692307693	1	1.0	17	1.0	0.6470588235294118	12	11	6	0	0	0.05263157894736842	1	19	1.2666666666666666	19	0.0	0	0.733462088505185	0.9404795341545099	0.7072446483972882	0.9699764853049075	0.28647919685358925	0.9586160078124082	0.955656342901807	0.9579519932271058	0	0	0.0
3933	0.13683024780433614	0.03183624793251991	0.03176809966343118	0.5902601373246008	None	0	0	0.0625	1	1.0	21	1.0	0.6666666666666666	15	14	7	0	0	0.043478260869565216	1	23	1.5333333333333334	23	0.0	0	0.40494022980505917	0.7863387107061247	0.27534548897295064	0.8690765848240025	0.28888617265684885	0.97237424451284	0.8846039680546167	0.9048460630637076	0	0	0.0
3720	0.1122915127889449	0.01221236333377796	0.01199219506150726	0.6479437411617668	None	0	0	0.06666666666666667	1	1.0	20	1.0	0.65	14	13	7	0	0	0.045454545454545456	1	22	1.4666666666666666	22	0.0	0	0.5625491979829318	0.8300432987926292	0.1558167266820365	0.8172364923860229	0.8329136644316328	0.8487699912127271	0.9498305620828097	0.832421263408855	0	0	0.0
4374	0.14328894566323147	0.04419195162905145	0.038391507952452594	0.5734098707000277	None	0	0	0.06666666666666667	1	1.0	20	1.0	0.7	15	14	6	0	0	0.045454545454545456	1	22	1.4666666666666666	22	0.0	0	0.40494022980505917	0.6970066772463953	0.3275251306937261	0.7983363405547177	0.8037849971367571	0.9703908620605374	0.8888511919948633	0.8698397884663172	0	0	0.0
2274	None	None	None	None	None	0	0	0.3333333333333333	1	1.0	2	1.0	1.0	3	2	0	0	0	0.25	4	1	0.26666666666666666	4	0.0	0	0.8221061963967287	0.5132232638880584	0.8182642478376014	0.8038433589471429	0.4241553388013818	0.8199259352355973	0.8661071363214266	0.7296959861749648	0	0	0.0
104	None	None	None	None	None	0	0	0.2	3	0.8	16	0.4074074074074074	0.6	14	12	7	8	0	0.6666666666666666	9	6	1.4666666666666666	22	0.5	0.3	0.4711950823962058	0.9358983508059388	0.6073784459659705	0.9179531153936821	0.5842058391819844	0.9308521693540586	0.8078801139581014	0.9285912790543378	0.07142857142857142	0.07142857142857142	0.0
6685	0.12870131676531035	0.056256996506083456	0.052950426686254694	0.6381338752537066	None	0	0	0.05555555555555555	1	1.0	24	1.0	0.75	19	18	6	0	0	0.038461538461538464	1	26	1.7333333333333334	26	0.0	0	0.40494022980505917	0.6981677551803576	0.3275251306937261	0.9414545052704766	0.8037849971367571	0.9648908663862981	0.9351918433081436	0.9096953822143152	0	0	0.0
3525	0.0820888736414228	0.005510342690412768	-0.002697483151115184	0.997078585083571	None	0	0	0.07142857142857142	1	1.0	18	1.0	0.6111111111111112	12	11	7	0	0	0.05	1	20	1.3333333333333333	20	0.0	0	0.8498233200511706	0.9248501819987269	0.8033734638310228	0.9724576022982186	0.28647919685358925	0.9552673134695479	0.955656342901807	0.9545739003613704	0	0	0.0
6964	0.1885875098231538	0.0484867796276749	0.04832050981418525	0.7123296645772289	None	0	0	0.0625	1	1.0	21	1.0	0.7619047619047619	17	16	5	0	0	0.043478260869565216	1	23	1.5333333333333334	23	0.0	0	0.40494022980505917	0.6195905433169566	0.27534548897295064	0.7420500361064961	0.8037849971367571	0.9673959724545104	0.8888511919948633	0.8381975851392558	0	0	0.0
1834	None	None	None	None	None	0	0	0.4	2	0.6	3	0.4666666666666667	0.6	5	3	1	0	0	0.6	3	5	0.4666666666666667	7	0.0	0.5	0.4368819806269764	0.9639574459200736	0.508430290392045	0.9078220361200934	0.669324370981278	0.7873302669655756	0.8971409451106155	0.9083950323370467	0	0	0.0
1399	None	None	None	None	None	0	0	0.75	3	0.3333333333333333	1	0.625	0.3333333333333333	4	1	0	1	0	0.5	4	2	0.3333333333333333	5	1.0	0.6666666666666666	0.88975364855913	0.8797499785581645	0.844473256378117	0.8895762469223838	0.5054570706519882	0.88638424532779	0.8809597059763349	0.8852997746360675	1.0	0.25	0.0
6871	0.12733379855129937	0.04738404268602417	0.04554789546289151	0.6793730762066449	None	0	0	0.0625	1	1.0	22	1.0	0.7272727272727273	17	16	6	0	0	0.041666666666666664	1	24	1.6	24	0.0	0	0.40494022980505917	0.7129592670383094	0.3275251306937261	0.9494502259397749	0.8037849971367571	0.9631470403309904	0.9351918433081436	0.9144064301148289	0	0	0.0
4337	0.14879439894831473	0.004177119329752108	0.0003775636283266012	0.6344086959633229	None	0	0	0.0625	1	1.0	21	1.0	0.6666666666666666	15	14	7	0	0	0.043478260869565216	1	23	1.5333333333333334	23	0.0	0	0.3294264376767043	0.730060028616479	0.27534548897295064	0.8153312917714506	0.18846607502871876	0.9736408748854019	0.6412141123483951	0.8838832407906757	0	0	0.0
1900	None	None	None	None	None	0	0	0.6666666666666666	4	0.42857142857142855	3	0.5625	0.14285714285714285	5	1	3	2	0	1.0	4	4	0.6	9	0.3333333333333333	0.3333333333333333	0.8729083387436474	0.9610824879522952	0.7388216877097533	0.9507739339158946	0.48482530581764094	0.8852735687890477	0.8907464691177703	0.9391714277241572	0.7	0.4	0.0
1313	None	None	None	None	None	0	0	0.5	3	0.6666666666666666	4	0.5714285714285714	0.6666666666666666	6	4	1	1	0	0.2857142857142857	7	2	0.5333333333333333	8	0.25	0.3333333333333333	0.6946419344713475	0.894396995728607	0.6442799930995697	0.7808465332357661	0.19690170414646865	0.7465138087442542	0.897566014241202	0.8169359630660848	1.0	0.5	0.0
599	None	None	None	None	None	0	0	0.5	2	0.6666666666666666	2	1.0	0.6666666666666666	4	2	0	0	0	0.2	5	1	0.3333333333333333	5	0.0	0.5	0.18789754352516225	0.5962535980184016	0.2619069623497627	0.9212659899308285	0.6566692673082881	0.7631797795155982	0.9274563417276386	0.7924759650062023	0	0	0.0
2475	None	None	None	None	None	0	0	0.4	2	0.6	3	0.7	0.4	3	2	3	3	0	0.4	2	5	0.4666666666666667	7	0.3333333333333333	0.4	0.6499237922065245	0.7757255688308431	1.0	0.6693236977741622	0.1	0.546327366113433	0.9759741577203825	0.6705409929947953	0.6666666666666666	0.6666666666666666	0.28984486665940495
6880	0.09744277444969489	0.029271196714976126	0.02053641798851243	0.6585451232143973	None	0	0	0.05263157894736842	1	1.0	26	1.0	0.7307692307692307	20	19	7	0	0	0.03571428571428571	1	28	1.8666666666666667	28	0.0	0	0.40494022980505917	0.7110543298237743	0.3275251306937261	0.9489784382832612	0.8037849971367571	0.9622447934032723	0.9351918433081436	0.9132461884204902	0	0	0.0
1085	None	None	None	None	None	0	0	0.75	3	0.0	0	0.8333333333333334	0	3	0	1	0	0	0.6666666666666666	3	2	0.3333333333333333	5	0.0	0.6666666666666666	0	0	0	0	0	0	0	0	0	0	0
1696	None	None	None	None	None	0	0	0.625	5	0.1111111111111111	1	0.6111111111111112	0	5	0	5	1	0	0.5	3	6	0.7333333333333333	11	0.1111111111111111	0.4	0	0	0	0	0	0	0	0	0	0	0
2601	None	None	None	None	None	0.5	2	0.6363636363636364	7	0.42857142857142855	6	0.5714285714285714	0.21428571428571427	7	3	8	0	0	0.5714285714285714	4	7	1.0666666666666667	16	0.0	0.6666666666666666	0.35878453676613153	0.8916134592183625	0.8038809996425039	0.9050291048869931	0.18141030951454384	0.9476067437871301	0.9320365014747273	0.9182618969065126	0	0	0.0
2084	None	None	None	None	None	0	0	0.6	3	0.4	2	0.7	0.2	3	1	3	1	0	0.4	2	5	0.4666666666666667	7	0.125	0	0.8561509124747108	0.9053781554431672	0.7388216877097533	0.8859180009048988	0.3635158469305618	0.7640057244148049	0.950045026071245	0.8614810990597483	1.0	0.6666666666666666	0.0
1908	None	None	None	None	None	0	0	0.5	2	0.75	3	0.6	0.25	1	1	4	0	0	0.4	2	5	0.4	6	0.0	0	0.40494022980505917	0.5	0.10925549026979245	0.5	0.9346626549303545	0.5	0.968156611012018	0.5	0	0	0.0
1178	None	None	None	None	None	0	0	0.3333333333333333	2	0.6666666666666666	4	0.4444444444444444	0.6666666666666666	6	4	1	0	0	0.5	3	6	0.5333333333333333	8	0.0	0.4	0.6548951596853119	0.9635238648090184	0.6236259890508992	0.8911946907591735	0.5770748383994594	0.9072149408024907	0.9037912319255904	0.9277309092629119	0	0	0.0
2003	None	None	None	None	None	0	0	0.6	3	0.2	1	0.4666666666666667	0.2	4	1	2	4	0	0.6	3	5	0.4666666666666667	7	0.8	0	0.88975364855913	0.9573095367599863	0.844473256378117	0.8610966752270347	0.5126377637074727	0.905851009515771	0.9008179003752649	0.9167911041470518	0.375	0	0.0
4180	0.08077401990608725	0.015528449445433867	0.011148012679942528	0.9890093799343238	None	0	0	0.08333333333333333	1	1.0	16	1.0	0.625	11	10	6	0	0	0.05555555555555555	1	18	1.2	18	0.0	0	0.733462088505185	0.9467377391427481	0.7072446483972882	0.9734547727197842	0.2840722210503296	0.96154955441721	0.955656342901807	0.9620570645106848	0	0	0.0
446	None	None	None	None	None	0	0	0.25	1	1.0	3	0.5555555555555556	0.6666666666666666	2	2	2	1	0	1.0	3	3	0.3333333333333333	5	0.125	0	0.5167823476588262	0.8685235347103101	0.6945945413302265	0.7282998941635613	0.5320335257649521	0.9379149151914705	0.719938485935168	0.8656514448637164	1.0	0.5	0.0
2375	None	None	None	None	None	0	0	0.6666666666666666	4	0.42857142857142855	3	0.5	0.2857142857142857	4	2	4	3	0	0.5	6	3	0.6	9	0.3	0.5714285714285714	0.6623525828135548	0.8136835437958314	0.6132378745829872	0.9394778404780132	0.1908388301788628	0.9651362323145647	0.9043115456130216	0.9250079513111089	0.5	0.5	0.0
5515	0.11721433189186725	0.019719287016440434	0.01608835008508127	0.8194159949102673	None	0	0	0.0625	1	1.0	22	1.0	0.7272727272727273	17	16	6	0	0	0.041666666666666664	1	24	1.6	24	0.0	0	0.5701202665366168	0.7827138412879854	0.5027149072916963	0.8951878204137037	0.6607269374910341	0.9104715006298821	0.8846039680546167	0.8716104636985234	0	0	0.0
3786	0.1220318705173003	0.0008065999707637643	0.0003295163613238999	0.5517372596480475	None	0	0	0.058823529411764705	1	1.0	23	1.0	0.6521739130434783	16	15	8	0	0	0.04	1	25	1.6666666666666667	25	0.0	0	0.5625491979829318	0.850021223424564	0.20237796309428058	0.8195513926094867	0.7311646739329112	0.9018875946775414	0.9218095474136172	0.8608240976644189	0	0	0.0
5132	0.12390438749635982	0.02252891643053012	0.017789385569786337	0.7429006720684408	None	0	0	0.0625	1	1.0	22	1.0	0.7272727272727273	17	16	6	0	0	0.041666666666666664	1	24	1.6	24	0.0	0	0.5701202665366168	0.7827138412879854	0.5027149072916963	0.8951878204137037	0.6607269374910341	0.9104715006298821	0.8846039680546167	0.8716104636985234	0	0	0.0
7373	0.09706696342326226	0.03533235499645846	0.0347321411474827	0.6211615693354373	None	0	0	0.05263157894736842	1	1.0	26	1.0	0.7692307692307693	21	20	6	0	0	0.03571428571428571	1	28	1.8666666666666667	28	0.0	0	0.40494022980505917	0.6994122136859908	0.3275251306937261	0.9298443442724839	0.8037849971367571	0.9638587597214563	0.9351918433081436	0.9035613649661047	0	0	0.0
6327	0.10909392084199217	0.023148686290793807	0.01691545662557447	0.7859858598262636	None	0	0	0.05263157894736842	1	1.0	26	1.0	0.7692307692307693	21	20	6	0	0	0.03571428571428571	1	28	1.8666666666666667	28	0.0	0	0.40494022980505917	0.6945703784567958	0.3275251306937261	0.933697729461709	0.8037849971367571	0.9603733855731851	0.9351918433081436	0.9018638678715647	0	0	0.0
7115	0.13128863075493205	0.062266479850522645	0.048605195299096036	0.6500741059200367	None	0	0	0.0625	1	1.0	21	1.0	0.7142857142857143	16	15	6	0	0	0.043478260869565216	1	23	1.5333333333333334	23	0.0	0	0.40494022980505917	0.7002909247150012	0.3275251306937261	0.9413011745177564	0.8037849971367571	0.9605153851971915	0.9351918433081436	0.9065055698411648	0	0	0.0
897	None	None	None	None	None	0	0	0.5	1	1.0	1	1.0	1.0	1	1	1	0	0	0.3333333333333333	3	1	0.2	3	0.0	0	0.5540764571052595	0.5	0.1373529669531079	0.5	0.3615426282363082	0.5	0.845913362980713	0.5	0	0	0.0
5874	0.15474745922825073	0.056862765007451375	0.044868423515136736	0.6289138306716174	None	0	0	0.05555555555555555	1	1.0	25	1.0	0.76	20	19	6	0	0	0.037037037037037035	1	27	1.8	27	0.0	0	0.40494022980505917	0.6964208213873987	0.3275251306937261	0.9375464012223669	0.8037849971367571	0.9626397945258751	0.9351918433081436	0.9057440158203277	0	0	0.0
7418	0.16140165405480114	0.03177752627997218	0.031065149053314093	0.6528682212956507	None	0	0	0.0625	1	1.0	22	1.0	0.7727272727272727	18	17	5	0	0	0.041666666666666664	1	24	1.6	24	0.0	0	0.40494022980505917	0.6946131657422825	0.3275251306937261	0.9262020291229465	0.8037849971367571	0.9592339560399612	0.9351918433081436	0.8975175240998197	0	0	0.0
3837	0.12585260941321327	0.02335801806099462	0.013119284887127982	0.6497507840883007	None	0	0	0.07142857142857142	1	1.0	18	1.0	0.6666666666666666	13	12	6	0	0	0.05	1	20	1.3333333333333333	20	0.0	0	0.5657510686317945	0.8091268008155595	0.20237796309428058	0.9042651124681864	0.7311646739329112	0.8123678202992721	0.9218095474136172	0.8479293271016736	0	0	0.0
1580	None	None	None	None	None	0	0	0.5	2	0.75	3	0.75	0.5	2	2	3	0	0	0.5	4	2	0.4	6	0.0	0	0.48891558498703436	0.698413308628722	0.46893676591166045	0.9733203653593306	0.7704234801817087	0.8378601202223148	0.9067753987998373	0.883532864218101	0	0	0.0
158	None	None	None	None	None	0	0	0.5714285714285714	4	0.5	4	0.5555555555555556	0.375	5	3	4	3	0	0.5	6	3	0.6666666666666666	10	0.3	1.0	0.23355354350316376	0.6079112825765153	0.9512441892053024	0.6683050415380961	0.7922805888899992	0.9354336528633757	0.9559652741191702	0.7808789042849316	0.2	0.4	0.0
396	None	None	None	None	None	0	0	0.25	3	0.75	12	0.5	0.5625	11	9	6	7	0	0.4444444444444444	9	4	1.2	18	0.5	0.2222222222222222	0.5634276289558913	0.9356487081921772	0.6073784459659705	0.9048209682611849	0.5461571102973954	0.9400908969957763	0.849433692599225	0.9282870421139979	0.09090909090909091	0.09090909090909091	0.0
7075	0.15757529596738828	0.02515070265226375	0.019251052843500666	0.6043630396053604	None	0	0	0.07142857142857142	1	1.0	19	1.0	0.7368421052631579	15	14	5	0	0	0.047619047619047616	1	21	1.4	21	0.0	0	0.4094678013315975	0.7098401911487352	0.3275251306937261	0.8370434368533671	0.8037849971367571	0.8758477807753113	0.8888511919948633	0.8168118104995906	0	0	0.0
1361	None	None	None	None	None	0	0	0.5	1	1.0	1	1.0	1.0	1	1	1	0	0	0.3333333333333333	3	1	0.2	3	0.0	0	0.8221061963967287	0.5	0.8182642478376014	0.5	0.4241553388013818	0.5	0.8661071363214266	0.5	0	0	0.0
400	None	None	None	None	None	0	0	0.11764705882352941	2	0.9130434782608695	21	0.22321428571428573	0.6086956521739131	15	14	9	1	0	0.5714285714285714	14	8	1.6666666666666667	25	0.047619047619047616	0	0.6003142784247059	0.8736121948990627	0.5215199289465412	0.930427274265083	0.46954891578338476	0.8918546101330692	0.7608283235054158	0.9013332003991106	1.0	0.2	0.0
1828	None	None	None	None	None	0	0	0.75	3	0.25	1	0.6666666666666666	0.25	2	1	3	1	0	1.0	3	3	0.4	6	0.1111111111111111	0.6666666666666666	0.6321162787878732	0.7736271302436996	0.3117930718633747	0.8761941835491972	0.5055068428958611	0.9829610639512967	0.8553117861071661	0.9178597244868815	1.0	0.5	0.0
7334	0.1161030369148966	0.06249864487547671	0.06249682217030344	0.6335536311771051	None	0	0	0.05555555555555555	1	1.0	24	1.0	0.75	19	18	6	0	0	0.038461538461538464	1	26	1.7333333333333334	26	0.0	0	0.40494022980505917	0.6981677551803576	0.3275251306937261	0.9414545052704766	0.8037849971367571	0.9648908663862981	0.9351918433081436	0.9096953822143152	0	0	0.0
7300	0.16734862222993	0.035870098057535764	0.014813977442059546	0.6549982425274026	None	0	0	0.058823529411764705	1	1.0	23	1.0	0.782608695652174	19	18	5	0	0	0.04	1	25	1.6666666666666667	25	0.0	0	0.40494022980505917	0.699020234426818	0.3275251306937261	0.9495717698622413	0.8037849971367571	0.962796005994069	0.9351918433081436	0.9124434057900032	0	0	0.0
2005	None	None	None	None	None	0	0	0.75	3	0.0	0	0.8333333333333334	0	3	0	1	1	0	0.6666666666666666	3	2	0.3333333333333333	5	0.3333333333333333	0.6666666666666666	0	0	0	0	0	0	0	0	0	0	0
2264	None	None	None	None	None	0	0	0.3333333333333333	1	1.0	2	1.0	1.0	3	2	0	1	0	0.25	4	1	0.26666666666666666	4	0.3333333333333333	0	0.8221061963967287	0.9563288573694704	0.8182642478376014	0.8772004518109648	0.4241553388013818	0.5596485275828519	0.8661071363214266	0.8537237557716749	1.0	0	0.0
1953	None	None	None	None	None	0	0	0.25	1	1.0	4	0.5	0.25	2	1	3	1	0	0.75	4	3	0.4	6	0.1111111111111111	0	0.6717404695007946	0.912821681235574	0.6955449837799151	0.9272907406798343	0.5555327592330057	0.6697544168561005	0.81619570571036	0.8661284670193476	1.0	0.5	0.0
3173	0.005480513634860154	0.0014116657474258101	0.0013986545200009306	0.9554222833700412	None	0	0	0.5	3	0.5	3	0.6666666666666666	0.5	6	3	1	0	0	0.3333333333333333	2	6	0.5333333333333333	8	0.0	0.3333333333333333	0.7172728594288207	0.8245254411332678	0.5074804113936466	0.9139089869174808	0.516263923748413	0.9654723637573116	0.8276152397878898	0.9178509026084569	0	0	0.0
5581	0.149942009460744	0.0598031563737321	0.04840149988453152	0.6470226272849109	None	0	0	0.07142857142857142	1	1.0	19	1.0	0.7368421052631579	15	14	5	0	0	0.047619047619047616	1	21	1.4	21	0.0	0	0.40494022980505917	0.7011464384056113	0.3275251306937261	0.9354540617613415	0.8037849971367571	0.9647519350166318	0.9351918433081436	0.9070913237065259	0	0	0.0
5773	0.08627147199125065	0.02158909425892021	0.009073990152640375	0.6184018369696085	None	0	0	0.05555555555555555	1	1.0	25	1.0	0.76	20	19	6	0	0	0.037037037037037035	1	27	1.8	27	0.0	0	0.40494022980505917	0.7032734027131496	0.3275251306937261	0.9289255353314135	0.8037849971367571	0.9671448710027611	0.9351918433081436	0.9065165734246974	0	0	0.0
352	None	None	None	None	None	0	0	0.6	3	0.4	2	0.4375	0.4	2	2	4	0	0	1.0	4	4	0.4666666666666667	7	0.0	0	0.6823302185396904	0.9404403893988688	0.16431910513013678	0.6004341268802134	0.3054226845553841	0.5765981575476831	0.903179269253007	0.7610581573023323	0	0	0.0
2529	None	None	None	None	None	0	0	0.5	2	0.5	2	0.6666666666666666	0.25	2	1	3	2	0	1.0	3	3	0.4	6	0.2222222222222222	0	0.5285331478374238	0.9259266888690839	0.3835963891993754	0.9355295991770048	0.10237918329450509	0.5059476776813452	0.9386320558419459	0.8508748780038569	0.75	1.0	0.10251848001631743
5866	0.15925963537960805	0.06224311718199474	0.04922550424012345	0.6477287218067206	None	0	0	0.05555555555555555	1	1.0	24	1.0	0.75	19	18	6	0	0	0.038461538461538464	1	26	1.7333333333333334	26	0.0	0	0.40494022980505917	0.6929774172074604	0.3275251306937261	0.9377308475584037	0.8037849971367571	0.9566621262680712	0.9351918433081436	0.9008613588188029	0	0	0.0
3070	0.027695337720735434	0.0024498955282715143	0.0016307876007948942	0.9593652412288617	None	0	0	0.4	4	0.6666666666666666	8	0.3888888888888889	0.5833333333333334	11	7	2	1	0	0.4444444444444444	9	4	0.9333333333333333	14	0.25	0.2	0.5573957366395959	0.9541385929158355	0.7388216877097533	0.8569661332093589	0.48482530581764094	0.9097240493390153	0.896049026535503	0.9151801021563104	1.0	0.18181818181818182	0.0
1701	None	None	None	None	None	0	0	0.6666666666666666	4	0.16666666666666666	1	0.5	0.16666666666666666	1	1	6	0	0	1.0	4	4	0.5333333333333333	8	0.0	0	0.9582672780441392	0.5	0.20504653491612732	0.5	0.3363050725124034	0.5	0.9639222112745811	0.5	0	0	0.0
7157	0.13569592270271583	0.03690135973191011	0.024882270234884304	0.7104081705265681	None	0	0	0.05555555555555555	1	1.0	24	1.0	0.75	19	18	6	0	0	0.038461538461538464	1	26	1.7333333333333334	26	0.0	0	0.40494022980505917	0.6985543714458124	0.3275251306937261	0.9377273839682407	0.8037849971367571	0.9632100070310944	0.9351918433081436	0.9065711058242955	0	0	0.0
4987	0.12450819864705731	0.0195835340448877	0.01343696701915704	0.8830053484057698	None	0	0	0.0625	1	1.0	22	1.0	0.7272727272727273	17	16	6	1	0	0.041666666666666664	1	24	1.6	24	0.06666666666666667	0	0.5701202665366168	0.7827138412879854	0.5027149072916963	0.8951878204137037	0.6607269374910341	0.9290802772837561	0.8846039680546167	0.8807642503210831	1.0	0.35294117647058826	0.0
5672	0.1609558927501715	0.07434473685737893	0.059118686238754894	0.62703178028664	None	0	0	0.06666666666666667	1	1.0	20	1.0	0.75	16	15	5	0	0	0.045454545454545456	1	22	1.4666666666666666	22	0.0	0	0.40494022980505917	0.6992932053707883	0.3275251306937261	0.9304507556245104	0.8037849971367571	0.9622611781208542	0.9351918433081436	0.902506340656499	0	0	0.0
1857	None	None	None	None	None	0	0	0.5	3	0.5	3	0.5333333333333333	0.16666666666666666	4	1	3	3	0	0.6	5	3	0.5333333333333333	8	0.42857142857142855	1.0	0.7550069295604847	0.8174199706312094	0.5074804113936466	0.8982973142959839	0.5078860261903662	0.9827612679221216	0.8439615002576182	0.9291391073531651	0.25	0.5	0.0
2521	None	None	None	None	None	0	0	0.5	2	0.3333333333333333	1	0.625	0.3333333333333333	1	1	3	0	0	0.5	2	4	0.3333333333333333	5	0.0	0	1.0	0.5	0.20504653491612732	0.5	0.3363050725124034	0.5	0.9701010407029034	0.5	0	0	0.0
384	None	None	None	None	None	0.6666666666666666	2	0.75	6	0.4	4	0.6	0.2	7	2	4	0	0	0.8	4	5	0.8	12	0.0	0.5	0.5474858726599743	0.8924978546344581	0.8038809996425039	0.937595014914912	0.21531986414175525	0.9643228103134571	0.9482343336860439	0.9374794930854337	0	0	0.0
3369	0.07040110790092727	0.0050237628758540405	0.00351569040274472	0.9964384231870576	None	0	0	0.1	1	1.0	12	1.0	0.5833333333333334	7	7	6	0	0	0.07142857142857142	1	14	0.9333333333333333	14	0.0	0	0.40494022980505917	0.8151926414928699	0.10925549026979245	0.9371115410321298	0.9346626549303545	0.9486960529537807	0.968156611012018	0.9143248914882062	0	0	0.0
5585	0.12435682800186285	0.04324577492891641	0.014427780179330522	0.7963297894713444	None	0	0	0.05263157894736842	1	1.0	26	1.0	0.7307692307692307	20	19	7	0	0	0.03571428571428571	1	28	1.8666666666666667	28	0.0	0	0.40494022980505917	0.7015210702493412	0.3275251306937261	0.9423379294252012	0.8037849971367571	0.9645223486853277	0.9351918433081436	0.9102764711695018	0	0	0.0
5980	0.13960070992406493	0.05886856191496035	0.053970924526740384	0.6320969459070366	None	0	0	0.05555555555555555	1	1.0	25	1.0	0.76	20	19	6	0	0	0.037037037037037035	1	27	1.8	27	0.0	0	0.40494022980505917	0.6964208213873987	0.3275251306937261	0.9375464012223669	0.8037849971367571	0.9626397945258751	0.9351918433081436	0.9057440158203277	0	0	0.0
5194	0.13439954821573272	0.042185770426132835	0.04109805853620085	0.6742472178718512	None	0	0	0.0625	1	1.0	21	1.0	0.7142857142857143	16	15	6	0	0	0.043478260869565216	1	23	1.5333333333333334	23	0.0	0	0.4094678013315975	0.7233386340485245	0.3275251306937261	0.83805827037382	0.8037849971367571	0.8673910512010533	0.8888511919948633	0.8167287715445936	0	0	0.0
6719	0.1575421185055242	0.05686445081904326	0.04665478588901165	0.6289751899051963	None	0	0	0.0625	1	1.0	21	1.0	0.7619047619047619	17	16	5	0	0	0.043478260869565216	1	23	1.5333333333333334	23	0.0	0	0.40494022980505917	0.6967947164714643	0.3275251306937261	0.930921354891635	0.8037849971367571	0.9618350849128123	0.9351918433081436	0.9020293189780957	0	0	0.0
2402	None	None	None	None	None	0	0	0.6666666666666666	4	0.42857142857142855	3	0.6	0.2857142857142857	6	2	2	2	0	0.6	5	3	0.6	9	0.5	0.5714285714285714	0.6812196178793867	0.7834683772603088	0.6132378745829872	0.9245296263847981	0.1908388301788628	0.9747287315923086	0.9117328361490151	0.92282352746624	0.5833333333333334	0.3333333333333333	0.0
3004	0.03534665905260277	0.0021040608206057206	0.002090178534809528	0.9956588056629809	None	0	0	0.45454545454545453	5	0.5	7	0.2962962962962963	0.5	10	7	5	2	0	0.6666666666666666	9	6	1.0666666666666667	16	0.18181818181818182	0	0.2822885573418883	0.9599475768265252	0.7277479573314241	0.9440394418964344	0.45550893682901245	0.7720974795754686	0.8770797299959228	0.9173949842804409	0.6	0.1	0.0
5538	0.15532921704230704	0.048616106473915996	0.03884562007415132	0.6247202653152377	None	0	0	0.05555555555555555	1	1.0	25	1.0	0.76	20	19	6	0	0	0.037037037037037035	1	27	1.8	27	0.0	0	0.40494022980505917	0.6071990506756348	0.3275251306937261	0.9005325860241064	0.8037849971367571	0.9696709375055167	0.903342462955529	0.8843740911232455	0	0	0.0
466	None	None	None	None	None	0.25	1	0.5	5	0.5833333333333334	7	0.3333333333333333	0.4166666666666667	9	5	4	3	0	0.8571428571428571	7	6	0.9333333333333333	14	0.375	0.2	0.3486316018049992	0.8907514324291317	0.30661878803373577	0.9541073428162663	0.5940488095561911	0.8731756764449204	0.6376013161742492	0.9132581049052677	0.1111111111111111	0	0.0
38	None	None	None	None	None	0	0	1.0	2	0.0	0	0.75	0	1	0	1	1	0	1.0	2	2	0.2	3	0.2	0	0	0	0	0	0	0	0	0	0	0	0
7235	0.13651957892762923	0.055101984481455354	0.04802259780708039	0.6818091372911153	None	0	0	0.05555555555555555	1	1.0	24	1.0	0.75	19	18	6	0	0	0.038461538461538464	1	26	1.7333333333333334	26	0.0	0	0.40494022980505917	0.7092194553430697	0.3275251306937261	0.946097792254025	0.8037849971367571	0.9605638046222444	0.9351918433081436	0.9102372884802216	0	0	0.0
3678	0.1612032918475639	0.011930101526550012	-0.009509831615352493	0.6838101867313818	None	0	0	0.06666666666666667	1	1.0	20	1.0	0.7	15	14	6	0	0	0.045454545454545456	1	22	1.4666666666666666	22	0.0	0	0.7201581661608045	0.8707813410927905	0.20237796309428058	0.9010946422903293	0.7311646739329112	0.9442593194562637	0.9218095474136172	0.9101668708484942	0	0	0.0
1797	None	None	None	None	None	0	0	0.6666666666666666	2	0.5	1	0.6666666666666666	0.5	2	1	1	0	0	0.6666666666666666	3	2	0.26666666666666666	4	0.0	0	0.49474252267597657	0.9635132386970242	0.6097191333528299	0.889481044253058	0.39872752279527385	0.5632292202581775	0.8107374284469127	0.8665880504658822	0	0	0.0
3271	0.010359919455915887	0.00075750777823449	0.0007418187971935312	0.9736213282591384	None	0.25	1	0.5	5	0.46153846153846156	6	0.5	0.23076923076923078	4	3	10	4	0	0.8333333333333334	5	6	1.0	15	0.17391304347826086	0.18181818181818182	0.8241870910572958	0.7431882878006966	0.9371006659384168	0.652261170209012	0.24024397498621758	0.5448021799008508	0.95717508846725	0.6510739944683036	0.25	0.5	0.0
5725	0.14752011053021416	0.04026986856205497	0.030129725186680008	0.6482110541835311	None	0	0	0.06666666666666667	1	1.0	20	1.0	0.7	15	14	6	0	0	0.045454545454545456	1	22	1.4666666666666666	22	0.0	0	0.4094678013315975	0.9427988774471103	0.3275251306937261	0.9682012429863306	0.8037849971367571	0.955697473824674	0.955656342901807	0.9567507897553652	0	0	0.0
4931	0.12835558549238216	0.045912044531103535	0.030494063924061687	0.6475643272674088	None	0	0	0.06666666666666667	1	1.0	20	1.0	0.7	15	14	6	0	0	0.045454545454545456	1	22	1.4666666666666666	22	0.0	0	0.40494022980505917	0.5939208814026825	0.27534548897295064	0.7121242936164317	0.8037849971367571	0.9679559119174597	0.8888511919948633	0.8270217593540745	0	0	0.0
4591	0.07891052960598789	0.012193366946634391	0.007295332213753035	0.6959696128878421	None	0	0	0.09090909090909091	1	1.0	14	1.0	0.6428571428571429	10	9	5	0	0	0.0625	1	16	1.0666666666666667	16	0.0	0	0.3209386589739586	0.8676693411071892	0.42869190965670123	0.8918703476672634	0.23026353477661554	0.9668287434359103	0.8269040884090898	0.9208737386472264	0	0	0.0
5962	0.11256663703411747	0.008437980152919008	0.007802015522544283	0.9842636055403026	None	0	0	0.0625	1	1.0	22	1.0	0.7272727272727273	17	16	6	0	0	0.041666666666666664	1	24	1.6	24	0.0	0	0.40494022980505917	0.8943819859918359	0.7072446483972882	0.941736274904203	0.28888617265684885	0.9493911598715757	0.9351918433081436	0.9319422819133201	0	0	0.0
983	None	None	None	None	None	0	0	0.6666666666666666	2	0.5	1	1.0	0.5	3	1	0	0	0	0.25	4	1	0.26666666666666666	4	0.0	0.6666666666666666	0.18789754352516225	0.5125321743498578	0.2619069623497627	0.9375561062234321	0.6018977536918447	0.7872394941294698	0.9252843393337861	0.7950823611585001	0	0	0.0
2002	None	None	None	None	None	0	0	1.0	2	0.0	0	1.0	0	2	0	0	1	0	0.3333333333333333	3	1	0.2	3	0.5	1.0	0	0	0	0	0	0	0	0	0	0	0
1426	None	None	None	None	None	0.5	1	0.6666666666666666	4	0.5714285714285714	4	0.375	0.42857142857142855	4	3	4	0	0	0.6666666666666666	6	4	0.6	9	0.0	0.6666666666666666	0.571392747313033	0.9065166281338961	0.1639091887198262	0.8257262599442382	0.5813539365515672	0.9472777717886851	0.8773006790706995	0.9036689461475104	0	0	0.0
3431	0.0054627597909505	0.003983830951474679	0.0037713569773478103	0.9868171166204746	None	0.3333333333333333	1	0.625	5	0.4	4	0.6	0.2	3	2	8	3	0	0.8	5	4	0.8	12	0.15789473684210525	0.2222222222222222	0.9854916042850803	0.6096255466051632	1.0	0.9350387333117375	0.24024397498621758	0.7274828871772643	0.9667166263288862	0.7965400298046106	0.6666666666666666	1.0	0.5078686126829162
4836	0.10417067082125261	0.019255537986087434	0.017431958739994348	0.6290602442010192	None	0	0	0.07692307692307693	1	1.0	17	1.0	0.7058823529411765	13	12	5	0	0	0.05263157894736842	1	19	1.2666666666666666	19	0.0	0	0.40494022980505917	0.7970306386480536	0.42869190965670123	0.8344257740474773	0.28888617265684885	0.9688195442481563	0.8846039680546167	0.894776099840577	0	0	0.0
1618	None	None	None	None	None	0	0	0.4	2	0.6	3	0.4666666666666667	0.6	4	3	2	1	0	0.6	5	3	0.4666666666666667	7	0.14285714285714285	0.5	0.6717404695007946	0.9188452050292436	0.9292470774716228	0.8957829003273399	0.5684120924176718	0.6723832176749711	0.8789515752020226	0.8539164960336407	1.0	0.25	0.0
10	None	None	None	None	None	0	0	1.0	2	0.0	0	0.75	0	1	0	1	0	0	1.0	2	2	0.2	3	0.0	0	0	0	0	0	0	0	0	0	0	0	0
6742	0.14146033202553635	0.058864878354183824	0.05693303970896686	0.6389575357349044	None	0	0	0.0625	1	1.0	22	1.0	0.7272727272727273	17	16	6	0	0	0.041666666666666664	1	24	1.6	24	0.0	0	0.40494022980505917	0.697784682223866	0.3275251306937261	0.9418429395474328	0.8037849971367571	0.9600968985196048	0.9351918433081436	0.9061364198011954	0	0	0.0
4985	0.13913857189254317	0.03865985369307237	0.03410128258580528	0.6293879001296452	None	0	0	0.0625	1	1.0	21	1.0	0.6666666666666666	15	14	7	0	0	0.043478260869565216	1	23	1.5333333333333334	23	0.0	0	0.40494022980505917	0.696482201265931	0.3275251306937261	0.809634071434205	0.8037849971367571	0.9722549227619218	0.8888511919948633	0.8748929689672809	0	0	0.0
2081	None	None	None	None	None	0	0	0.25	1	1.0	4	0.5	0.75	4	3	1	1	0	0.75	3	4	0.4	6	0.2	0	0.6548951596853119	0.9549982540191716	0.6236259890508992	0.881668030904488	0.5770748383994594	0.9188157802465377	0.9008179003752649	0.9239006534576707	1.0	0	0.0
973	None	None	None	None	None	0	0	0.3333333333333333	1	1.0	2	1.0	1.0	2	2	1	0	0	0.25	4	1	0.26666666666666666	4	0.0	0	0.8277176606342085	0.5140249805698772	0.6686590964533423	0.8169848348843923	0.5849350629308058	0.833105337704213	0.8314017378048355	0.741412137630608	0	0	0.0
3251	0.039103483964898565	0.0036504064039202967	0.0009538930259530951	0.9956921009862895	None	0	0	0.4	4	0.6153846153846154	8	0.3125	0.5384615384615384	9	7	5	3	0	0.75	6	8	1.0	15	0.25	0	0.9065989583746127	0.9794435173558074	0.9501248250464804	0.9678663120593922	0.48482530581764094	0.7246386534261687	0.8907464691177703	0.9396603311506481	0.4444444444444444	0.2222222222222222	0.0
5622	0.11482717373025365	0.03674634692377939	0.03425972227647495	0.6417586208984976	None	0	0	0.07142857142857142	1	1.0	18	1.0	0.7222222222222222	14	13	5	2	0	0.05	1	20	1.3333333333333333	20	0.15384615384615385	0	0.40494022980505917	0.7042279144961294	0.3275251306937261	0.9443518581860605	0.6927103443666083	0.9574982341420061	0.9351918433081436	0.9064675745912636	0.5357142857142857	0.42857142857142855	0.0
980	None	None	None	None	None	0	0	0.6	3	0.4	2	0.4375	0.4	2	2	4	0	0	1.0	4	4	0.4666666666666667	7	0.0	0	0.6823302185396904	0.9404403893988688	0.16431910513013678	0.6004341268802134	0.3054226845553841	0.5765981575476831	0.903179269253007	0.7610581573023323	0	0	0.0
7159	0.15208165540870458	0.054754752826257164	0.04593057697947125	0.6754704162052119	None	0	0	0.05555555555555555	1	1.0	24	1.0	0.75	19	18	6	0	0	0.038461538461538464	1	26	1.7333333333333334	26	0.0	0	0.40494022980505917	0.6985543714458124	0.3275251306937261	0.9377273839682408	0.8037849971367571	0.9632100070310944	0.9351918433081436	0.9065711058242955	0	0	0.0
5502	0.14343396072050438	0.027691063904063815	0.027618606968986794	0.6263404105378063	None	0	0	0.0625	1	1.0	21	1.0	0.6666666666666666	15	14	7	0	0	0.043478260869565216	1	23	1.5333333333333334	23	0.0	0	0.40494022980505917	0.6970066772463952	0.3275251306937261	0.7983363405547177	0.8037849971367571	0.9703908620605374	0.8888511919948633	0.8698397884663173	0	0	0.0
5121	0.0983811955676518	0.0016319677862462153	-0.0016231603070205553	0.9869790671512949	None	0	0	0.0625	1	1.0	21	1.0	0.7142857142857143	16	15	6	0	0	0.043478260869565216	1	23	1.5333333333333334	23	0.0	0	0.40494022980505917	0.895432069578547	0.7072446483972882	0.9435977440061218	0.28888617265684885	0.9519351792366623	0.9351918433081436	0.9340234531163246	0	0	0.0
1814	None	None	None	None	None	0	0	0.5	2	0.5	2	0.6666666666666666	0.25	2	1	3	1	0	1.0	3	3	0.4	6	0.1111111111111111	0.6666666666666666	0.6460854547962298	0.9593713502837915	0.41755053505271517	0.9532225889840811	0.1	0.5	0.9120462530634101	0.8868288691380439	1.0	0.5	0.0
6036	0.14577908967954392	0.05400941169514186	0.05290709652158756	0.6468255720456484	None	0	0	0.05555555555555555	1	1.0	24	1.0	0.75	19	18	6	0	0	0.038461538461538464	1	26	1.7333333333333334	26	0.0	0	0.40494022980505917	0.6985543714458124	0.3275251306937261	0.9377273839682407	0.8037849971367571	0.9632100070310944	0.9351918433081436	0.9065711058242955	0	0	0.0
6687	0.14742292121729025	0.05442947071657436	0.04483707993362249	0.6542177429339704	None	0	0	0.07142857142857142	1	1.0	19	1.0	0.7368421052631579	15	14	5	0	0	0.047619047619047616	1	21	1.4	21	0.0	0	0.40494022980505917	0.7011464384056113	0.3275251306937261	0.9354540617613415	0.8037849971367571	0.9647519350166318	0.9351918433081436	0.9070913237065259	0	0	0.0
997	None	None	None	None	None	0	0	0.6	3	0.4	2	0.4375	0.4	2	2	4	0	0	1.0	4	4	0.4666666666666667	7	0.0	0	0.6823302185396904	0.9404403893988688	0.16431910513013678	0.6004341268802134	0.3054226845553841	0.5765981575476831	0.903179269253007	0.7610581573023323	0	0	0.0
4393	0.13364533194647668	0.040088691938494535	0.0366815428036365	0.6617511742473975	None	0	0	0.0625	1	1.0	21	1.0	0.7142857142857143	16	15	6	0	0	0.043478260869565216	1	23	1.5333333333333334	23	0.0	0	0.4094678013315975	0.740975320632568	0.3275251306937261	0.837528892450272	0.8037849971367571	0.8575351438405796	0.8888511919948633	0.8168757505849624	0	0	0.0
3783	0.13819096797163535	0.0033749927560865144	-0.001226420990819178	0.629342289042176	None	0	0	0.05555555555555555	1	1.0	24	1.0	0.7083333333333334	18	17	7	0	0	0.038461538461538464	1	26	1.7333333333333334	26	0.0	0	0.5625491979829318	0.8544624040335145	0.20237796309428058	0.86180359062968	0.7311646739329112	0.9344659107853093	0.9218095474136172	0.8895282471845537	0	0	0.0
5785	0.11945738278645796	0.017150358482842083	-0.014215587659966927	0.6781532367226262	None	0	0	0.06666666666666667	1	1.0	20	1.0	0.75	16	15	5	0	0	0.045454545454545456	1	22	1.4666666666666666	22	0.0	0	0.31795376333427644	0.800711423668419	0.41758669939305443	0.9365576143893694	0.258831774887584	0.9587366417841953	0.9351918433081436	0.9175480333618753	0	0	0.0
11	None	None	None	None	None	0	0	0	0	0	0	1.0	0	0	0	0	2	0	1.0	1	1	0.06666666666666667	1	0.5	0	0	0	0	0	0	0	0	0	0	0	0
136	None	None	None	None	None	0	0	0.3	3	0.8461538461538461	11	0.46875	0.6153846153846154	11	8	3	1	0	0.5	4	8	1.0	15	0.14285714285714285	0.18181818181818182	0.2813339545047734	0.9391020301432279	0.8885244937842568	0.9166591923491295	0.5874468220897612	0.9306066707230932	0.9264786537056405	0.9293352421423245	1.0	0.7272727272727273	0.0
2626	0.0010486651610929034	0.00035690503447157606	1.2957731830859173e-06	0.9974351207323352	None	0	0	1.0	2	0.0	0	1.0	0	2	0	0	0	0	0.3333333333333333	3	1	0.2	3	0.0	1.0	0	0	0	0	0	0	0	0	0	0	0
7460	0.16231516205421567	0.05766505469267367	0.043655645129615506	0.6242625629961537	None	0	0	0.07142857142857142	1	1.0	19	1.0	0.7368421052631579	15	14	5	0	0	0.047619047619047616	1	21	1.4	21	0.0	0	0.40494022980505917	0.7006262469617504	0.3275251306937261	0.940662287631916	0.8037849971367571	0.966947233125925	0.9351918433081436	0.9113221659083046	0	0	0.0
4821	0.12297984236688636	0.03564998180110093	0.03520496238705832	0.6542973275974767	None	0	0	0.0625	1	1.0	21	1.0	0.7142857142857143	16	15	6	0	0	0.043478260869565216	1	23	1.5333333333333334	23	0.0	0	0.4094678013315975	0.7332485216019211	0.3275251306937261	0.8290281042509637	0.8037849971367571	0.8874343356982874	0.8888511919948633	0.8251408501028886	0	0	0.0
197	None	None	None	None	None	0	0	0.5714285714285714	4	0.5	4	0.5555555555555556	0.375	6	3	3	3	0	0.5	6	3	0.6666666666666666	10	0.42857142857142855	1.0	0.23355354350316376	0.6051645304315402	0.9617902198980474	0.734693790011887	0.561809122216391	0.9451971530622748	0.9579640642247866	0.8070701462537562	0.16666666666666666	0.3333333333333333	0.0
5184	0.13584748867262816	0.04814514406039463	0.032964949320480656	0.6299890086810014	None	0	0	0.0625	1	1.0	21	1.0	0.7142857142857143	16	15	6	0	0	0.043478260869565216	1	23	1.5333333333333334	23	0.0	0	0.40494022980505917	0.6870909203264951	0.3275251306937261	0.804213236069539	0.8037849971367571	0.9663314619251206	0.8888511919948633	0.8643748609172311	0	0	0.0
6919	0.14753307906517793	0.024182776333197393	0.02226211046579649	0.6455345922006592	None	0	0	0.0625	1	1.0	21	1.0	0.7619047619047619	17	16	5	0	0	0.043478260869565216	1	23	1.5333333333333334	23	0.0	0	0.40494022980505917	0.697130179798757	0.3275251306937261	0.8125256611085455	0.8037849971367571	0.9731840746075898	0.8888511919948633	0.8769562696625827	0	0	0.0
7238	0.1797847365326921	0.017565295162860917	0.012870621172112252	0.6373634178669384	None	0	0	0.0625	1	1.0	21	1.0	0.7619047619047619	17	16	5	0	0	0.043478260869565216	1	23	1.5333333333333334	23	0.0	0	0.40494022980505917	0.6923051493323612	0.3275251306937261	0.8060595105837975	0.8037849971367571	0.9694165117781328	0.8888511919948633	0.8695802879211181	0	0	0.0
2902	0.0016764577134320822	0.0009527348616671171	0.000951825187980536	0.9785550998568455	None	0	0	0.6	3	0.4	2	0.7	0.4	2	2	4	1	0	0.4	2	5	0.4666666666666667	7	0.08333333333333333	0.4	0.7394928832137474	0.5553226264609511	0.6080978611522825	0.7322708252093079	0.7603403269264721	0.8185766202635297	0.7574955942910334	0.7133484767084529	1.0	0.5	0.0
3426	0.04331876656032045	0.00299942436503024	0.002945268339193372	0.9925412696445977	None	0	0	0.125	1	1.0	9	1.0	0.5555555555555556	5	5	5	0	0	0.09090909090909091	1	11	0.7333333333333333	11	0.0	0	0.40494022980505917	0.8346063265790055	0.10925549026979245	0.9178658417879195	0.9346626549303545	0.9698424185915293	0.968156611012018	0.9242125039149275	0	0	0.0
2453	None	None	None	None	None	0	0	0.3333333333333333	2	0.6666666666666666	4	0.6666666666666666	0	2	0	5	0	0	0.3333333333333333	2	6	0.5333333333333333	8	0.0	0	0	0	0	0	0	0	0	0	0	0	0
4457	0.12378962954103957	0.04032550969239488	0.03474761309702843	0.6589667936568526	None	0	0	0.0625	1	1.0	21	1.0	0.7142857142857143	16	15	6	0	0	0.043478260869565216	1	23	1.5333333333333334	23	0.0	0	0.4094678013315975	0.7153050492220051	0.3275251306937261	0.8296686921919512	0.8037849971367571	0.866081498750878	0.8888511919948633	0.8110897214301791	0	0	0.0
6669	0.17070386378249985	0.044131556797712565	0.022276640894947925	0.6599085739772563	None	0	0	0.0625	1	1.0	21	1.0	0.7619047619047619	17	16	5	0	0	0.043478260869565216	1	23	1.5333333333333334	23	0.0	0	0.40494022980505917	0.6978163545439618	0.3275251306937261	0.9459208367226046	0.8037849971367571	0.9583034483129329	0.9351918433081436	0.9070210332116114	0	0	0.0
4455	0.13440119057688252	0.025243901050566907	0.00688911362545122	0.6095171884371557	None	0	0	0.07142857142857142	1	1.0	19	1.0	0.6842105263157895	14	13	6	0	0	0.047619047619047616	1	21	1.4	21	0.0	0	0.5701202665366168	0.7758605230149498	0.5027149072916963	0.9095395103952593	0.6607269374910341	0.9207658290831453	0.8846039680546167	0.8808855100168249	0	0	0.0
2270	None	None	None	None	None	0	0	0.75	3	0.0	0	0.5555555555555556	0	3	0	1	2	0	1.0	3	3	0.3333333333333333	5	0.6666666666666666	1.0	0	0	0	0	0	0	0	0	0	0	0
3287	0.0055548018272436345	0.0043188161079833216	0.003829098012989898	0.9886118506933753	None	0.3333333333333333	1	0.625	5	0.4	4	0.6	0.2	3	2	8	3	0	0.8	5	4	0.8	12	0.15789473684210525	0.2222222222222222	0.9854916042850803	0.6096255466051632	1.0	0.8851930375915391	0.24024397498621758	0.7038326084533906	0.9667166263288862	0.75361184555088	0.6666666666666666	1.0	0.0
2016	None	None	None	None	None	0	0	0.75	3	0.25	1	1.0	0	3	0	2	0	0	0.6666666666666666	2	3	0.4	6	0.0	0	0	0	0	0	0	0	0	0	0	0	0
2511	None	None	None	None	None	0	0	0.25	1	1.0	4	0.5	0.75	4	3	1	1	0	0.75	3	4	0.4	6	0.2	0	0.6548951596853119	0.9549982540191716	0.6236259890508992	0.881668030904488	0.5770748383994594	0.9188157802465377	0.9008179003752649	0.9239006534576707	1.0	0	0.0
3376	0.06296799545701919	0.0027540964839388084	0.00201792116397668	0.9965441419335314	None	0	0	0.1111111111111111	1	1.0	11	1.0	0.5454545454545454	6	6	6	0	0	0.07692307692307693	1	13	0.8666666666666667	13	0.0	0	0.40494022980505917	0.7728244194987239	0.10925549026979245	0.9027862816154386	0.9346626549303545	0.9173342737702014	0.968156611012018	0.8757940460163074	0	0	0.0
5839	0.12722128708086286	0.059493076072441406	0.04368650397542972	0.6308032433731054	None	0	0	0.058823529411764705	1	1.0	23	1.0	0.7391304347826086	18	17	6	0	0	0.04	1	25	1.6666666666666667	25	0.0	0	0.40494022980505917	0.7006051719823472	0.3275251306937261	0.9374608609409719	0.8037849971367571	0.9635479661681494	0.9351918433081436	0.9069876239232258	0	0	0.0
1199	None	None	None	None	None	0	0	0.3333333333333333	1	1.0	2	1.0	1.0	2	2	1	0	0	0.25	4	1	0.26666666666666666	4	0.0	0	0.8277176606342085	0.5140249805698772	0.6686590964533423	0.8169848348843923	0.5849350629308058	0.833105337704213	0.8314017378048355	0.741412137630608	0	0	0.0
1422	None	None	None	None	None	0	0	0.5	2	0.75	3	0.5	0.25	1	1	4	0	0	0.75	3	4	0.4	6	0.0	0	1.0	0.5	0.20504653491612732	0.5	0.3363050725124034	0.5	0.9701010407029034	0.5	0	0	0.0
524	None	None	None	None	None	0	0	1.0	4	0.0	0	0.6666666666666666	0	3	0	2	2	0	1.0	3	3	0.4	6	0.4	0.6666666666666666	0	0	0	0	0	0	0	0	0	0	0
4418	0.13498871602614868	0.01571984674267109	-0.009474756231700446	0.6979137921562322	None	0	0	0.0625	1	1.0	21	1.0	0.7142857142857143	16	15	6	0	0	0.043478260869565216	1	23	1.5333333333333334	23	0.0	0	0.4094678013315975	0.9464207916312156	0.3275251306937261	0.9704583630124998	0.8037849971367571	0.956836582445879	0.955656342901807	0.9590677882348254	0	0	0.0
3165	0.04221286868077606	0.004252423558326785	0.003986898497249733	0.9948678098280432	None	0	0	0.4	4	0.6153846153846154	8	0.3125	0.6153846153846154	9	8	5	2	0	0.75	6	8	1.0	15	0.15384615384615385	0	0.9065989583746127	0.972626164186599	0.9501248250464804	0.9606731561891172	0.48482530581764094	0.7834285220648461	0.8626227145250639	0.936073862866652	0.5555555555555556	0.2222222222222222	0.0
4401	0.11100497879633167	0.016463629487818744	0.014294736854509814	0.6020611022316666	None	0	0	0.05263157894736842	1	1.0	26	1.0	0.7307692307692307	20	19	7	0	0	0.03571428571428571	1	28	1.8666666666666667	28	0.0	0	0.4094678013315975	0.7730373682339983	0.3275251306937261	0.8354322339664254	0.7322559673138956	0.9232281098752585	0.8270751431792847	0.8555818511867521	0	0	0.0
2340	None	None	None	None	None	0	0	0.75	3	0.0	0	0.5555555555555556	0	3	0	1	2	0	1.0	3	3	0.3333333333333333	5	0.6666666666666666	1.0	0	0	0	0	0	0	0	0	0	0	0
6452	0.14385552996570336	0.05966344221000218	0.051540766006385116	0.6445966998948605	None	0	0	0.05555555555555555	1	1.0	25	1.0	0.76	20	19	6	0	0	0.037037037037037035	1	27	1.8	27	0.0	0	0.40494022980505917	0.6960656251221334	0.3275251306937261	0.9408164998208625	0.8037849971367571	0.9641687282009158	0.9351918433081436	0.9085225805302137	0	0	0.0
2517	None	None	None	None	None	0.5	2	0.7	7	0.38461538461538464	5	0.5357142857142857	0.3076923076923077	10	4	4	1	0	0.5714285714285714	4	7	1.0	15	0.16666666666666666	0.36363636363636365	0.5113588631350096	0.9113991758541611	0.7627729418459149	0.9467249318181838	0.7221549089311645	0.9597684752739496	0.9129162379477898	0.9423221353827554	1.0	0.1	0.0
1526	None	None	None	None	None	0	0	0.5	2	0.5	2	0.6	0.5	3	2	2	4	0	0.4	2	5	0.4	6	0.5714285714285714	0.5	0.7005319703739986	0.610954720879195	0.9771694952696096	0.8777692770579613	0.1814481385416226	0.646088813483188	0.9682740417022053	0.732673708629587	0.3333333333333333	1.0	0.0
515	None	None	None	None	None	0	0	0.75	3	0.25	1	0.5	0.25	2	1	3	0	0	0.75	3	4	0.4	6	0.0	0	0.6823302185396904	0.9404403893988688	0.16431910513013678	0.6004341268802134	0.3054226845553841	0.5765981575476831	0.903179269253007	0.7610581573023323	0	0	0.0
4580	0.14285030920338254	0.015837465982224363	0.0024585130343633735	0.5851014831537786	None	0	0	0.06666666666666667	1	1.0	20	1.0	0.7	15	14	6	0	0	0.045454545454545456	1	22	1.4666666666666666	22	0.0	0	0.4094678013315975	0.8226618923628944	0.20237796309428058	0.6985359633095007	0.8037849971367571	0.705194910425491	0.9218095474136172	0.7469342144726853	0	0	0.0
701	None	None	None	None	None	0	0	0.6666666666666666	2	0.0	0	0.6666666666666666	0	2	0	1	2	0	0.6666666666666666	2	3	0.26666666666666666	4	0.5	1.0	0	0	0	0	0	0	0	0	0	0	0
6822	0.12760720728734432	0.06457522221208475	0.04915515337458303	0.619735851621378	None	0	0	0.07692307692307693	1	1.0	17	1.0	0.7647058823529411	14	13	4	0	0	0.05263157894736842	1	19	1.2666666666666666	19	0.0	0	0.40494022980505917	0.6968163852626283	0.3275251306937261	0.92643146781556	0.8037849971367571	0.9630103276528698	0.9351918433081436	0.9009873683043315	0	0	0.0
2215	None	None	None	None	None	0	0	0.6666666666666666	4	0.42857142857142855	3	0.6	0.14285714285714285	5	1	3	3	0	0.6	5	3	0.6	9	0.5	0.8	0.7550069295604847	0.8167250300658976	0.5074804113936466	0.9004333070272762	0.10475836658901017	0.9812647888043126	0.8474226201289237	0.9276809511054744	0.2	0.6	0.0
7364	0.17187041208758214	0.06387634059287957	0.05302139355168432	0.6345579918539421	None	0	0	0.06666666666666667	1	1.0	20	1.0	0.75	16	15	5	0	0	0.045454545454545456	1	22	1.4666666666666666	22	0.0	0	0.40494022980505917	0.6988306850523917	0.3275251306937261	0.9357432063937948	0.8037849971367571	0.9644101332976515	0.9351918433081436	0.9066342946522068	0	0	0.0
6284	0.18832823023779377	0.0677867371023132	0.06534333439600028	0.6362982193649838	None	0	0	0.0625	1	1.0	21	1.0	0.7619047619047619	17	16	5	0	0	0.043478260869565216	1	23	1.5333333333333334	23	0.0	0	0.40494022980505917	0.6967947164714643	0.3275251306937261	0.930921354891635	0.8037849971367571	0.9618350849128123	0.9351918433081436	0.9020293189780957	0	0	0.0
3681	0.11534972387831412	0.007360614046094755	0.007223587869897424	0.6449852923283395	None	0	0	0.07142857142857142	1	1.0	18	1.0	0.6666666666666666	13	12	6	0	0	0.05	1	20	1.3333333333333333	20	0.0	0	0.7201581661608045	0.8249698324772528	0.20237796309428058	0.882863933483412	0.7311646739329112	0.8949959725169531	0.9218095474136172	0.870382837118442	0	0	0.0
5869	0.1578283564282761	0.049206874830393765	0.03563001081103657	0.6352317015101943	None	0	0	0.06666666666666667	1	1.0	20	1.0	0.7	15	14	6	0	0	0.045454545454545456	1	22	1.4666666666666666	22	0.0	0	0.40494022980505917	0.7016326739992292	0.3275251306937261	0.9504125088374774	0.8037849971367571	0.9653866659076403	0.9351918433081436	0.9151997578507134	0	0	0.0
4329	0.1298063221347662	0.035641989670164284	0.029949720121743174	0.6757790421400505	None	0	0	0.0625	1	1.0	21	1.0	0.7142857142857143	16	15	6	0	0	0.043478260869565216	1	23	1.5333333333333334	23	0.0	0	0.4094678013315975	0.7332485216019211	0.3275251306937261	0.8290281042509637	0.8037849971367571	0.8559105815144469	0.8888511919948633	0.811106804573489	0	0	0.0
1098	None	None	None	None	None	0.5	1	0.6666666666666666	4	0.5714285714285714	4	0.375	0.5714285714285714	6	4	2	0	0	0.6666666666666666	6	4	0.6	9	0.0	0.6666666666666666	0.43435007460271285	0.9172550215469925	0.11472502018390114	0.8031428495558876	0.5027503468071127	0.9157245221595275	0.8481428673023723	0.887531121192645	0	0	0.0
6710	0.10917494023895431	0.023420568745814538	0.019507753215216417	0.6638405992693043	None	0	0	0.045454545454545456	1	1.0	30	1.0	0.8	25	24	6	0	0	0.03125	1	32	2.1333333333333333	32	0.0	0	0.40494022980505917	0.6867855007388022	0.3275251306937261	0.918947224292248	0.8037849971367571	0.9512531850783076	0.9351918433081436	0.8871012226498234	0	0	0.0
3269	0.061927430410747955	0.00475688940293677	0.004494088632915078	0.996550847264882	None	0	0	0.1111111111111111	1	1.0	11	1.0	0.5454545454545454	6	6	6	0	0	0.07692307692307693	1	13	0.8666666666666667	13	0.0	0	0.40494022980505917	0.5	0.10925549026979245	0.5	0.9346626549303545	0.5	0.968156611012018	0.5	0	0	0.0
3078	0.10970973812309374	0.0029095892297724794	0.0029041900934659625	0.9968830217506232	None	0	0	0.08333333333333333	1	1.0	15	1.0	0.7333333333333333	11	11	5	0	0	0.058823529411764705	1	17	1.1333333333333333	17	0.0	0	0.40494022980505917	0.8120079978317332	0.10925549026979245	0.9348208398470434	0.9346626549303545	0.9466492990984212	0.968156611012018	0.9116638961381017	0	0	0.0
4236	0.14431246188777141	0.017855061088612068	0.017340573171429303	0.6574484134374472	None	0	0	0.0625	1	1.0	21	1.0	0.7142857142857143	16	15	6	0	0	0.043478260869565216	1	23	1.5333333333333334	23	0.0	0	0.5701202665366168	0.7728907191572223	0.5027149072916963	0.8899184124837108	0.6607269374910341	0.8991545852182898	0.8846039680546167	0.8622565762734548	0	0	0.0
6841	0.1613808134074945	0.06717262535079079	0.05455922823170831	0.6161358993296729	None	0	0	0.06666666666666667	1	1.0	20	1.0	0.75	16	15	5	0	0	0.045454545454545456	1	22	1.4666666666666666	22	0.0	0	0.40494022980505917	0.6992932053707883	0.3275251306937261	0.9304507556245104	0.8037849971367571	0.9622611781208542	0.9351918433081436	0.902506340656499	0	0	0.0
6400	0.16541216079967086	0.06428546204021356	0.06125211345538239	0.6165583361753706	None	0	0	0.05555555555555555	1	1.0	24	1.0	0.7916666666666666	20	19	5	0	0	0.038461538461538464	1	26	1.7333333333333334	26	0.0	0	0.40494022980505917	0.6955670224228527	0.3275251306937261	0.9262624744905404	0.8037849971367571	0.9640213611697842	0.9351918433081436	0.9015917136518687	0	0	0.0
2828	0.016743656658665642	0.0033809215574077227	0.0016446701508867844	0.9593125782304245	None	0	0	0.5	4	0.6	6	0.42857142857142855	0.5	9	5	2	1	0	0.5714285714285714	7	4	0.8	12	0.25	0.25	0.5573957366395959	0.9485577806657731	0.7388216877097533	0.8605826153906607	0.48482530581764094	0.8891942756706136	0.8907464691177703	0.9065640974705387	1.0	0.2222222222222222	0.0
603	None	None	None	None	None	0	0	0.25	1	1.0	4	0.75	0.5	2	2	3	0	0	0.5	4	2	0.4	6	0.0	0	0.40494022980505917	0.5	0.10925549026979245	0.5	0.9346626549303545	0.5	0.968156611012018	0.5	0	0	0.0
4869	0.11815763580854334	0.035317046222733975	0.0286246246986447	0.6530267422386922	None	0	0	0.0625	1	1.0	22	1.0	0.7272727272727273	17	16	6	1	0	0.041666666666666664	1	24	1.6	24	0.06666666666666667	0	0.4094678013315975	0.7359452855930608	0.3275251306937261	0.830757803009491	0.8037849971367571	0.8756749121915888	0.8888511919948633	0.8209358253127362	1.0	0.35294117647058826	0.0
5886	0.1015195844062535	0.027256644491785238	0.010670201276950165	0.9729868764862563	None	0	0	0.0625	1	1.0	22	1.0	0.7272727272727273	17	16	6	0	0	0.041666666666666664	1	24	1.6	24	0.0	0	0.40494022980505917	0.8783607107295784	0.7072446483972882	0.9506927432998661	0.28888617265684885	0.9605651137948913	0.9351918433081436	0.9375944116196273	0	0	0.0
2612	0.024977310124722055	0.003663180051112553	0.0035108588700330373	0.8759680446271365	None	0	0	0.2857142857142857	2	0.875	7	0.5555555555555556	0.75	8	6	1	0	0	0.2222222222222222	9	2	0.6666666666666666	10	0.0	0.2222222222222222	0.7172728594288207	0.8792155308746252	0.5784627086998014	0.8661063593994524	0.2124632398535547	0.9647534787005488	0.838600541374059	0.9158431935529808	0	0	0.0
4919	0.13919110146448044	0.014204499826619138	0.013892709444931846	0.6817592791812823	None	0	0	0.06666666666666667	1	1.0	20	1.0	0.7	15	14	6	0	0	0.045454545454545456	1	22	1.4666666666666666	22	0.0	0	0.4094678013315975	0.7463119174875834	0.3275251306937261	0.8447125472949958	0.8037849971367571	0.8871136209343553	0.8888511919948633	0.8336125031269401	0	0	0.0
6944	0.148759415857702	0.054299369161669275	0.051567689521804884	0.6944491895834934	None	0	0	0.058823529411764705	1	1.0	23	1.0	0.7391304347826086	18	17	6	0	0	0.04	1	25	1.6666666666666667	25	0.0	0	0.40494022980505917	0.7105603157973076	0.3275251306937261	0.9530951604104033	0.8037849971367571	0.9647096592087557	0.9351918433081436	0.9172816342070111	0	0	0.0
4333	0.12181594055171796	0.0377196066025324	0.0374411769145459	0.6905964871596877	None	0	0	0.06666666666666667	1	1.0	20	1.0	0.7	15	14	6	0	0	0.045454545454545456	1	22	1.4666666666666666	22	0.0	0	0.4094678013315975	0.720328594378285	0.3275251306937261	0.8368663796265302	0.8037849971367571	0.8726400017835966	0.8888511919948633	0.8178573018182582	0	0	0.0
4594	0.1507636640412968	0.04805110447582774	-0.015718491993485007	0.6372432814919731	None	0	0	0.07142857142857142	1	1.0	19	1.0	0.6842105263157895	14	13	6	0	0	0.047619047619047616	1	21	1.4	21	0.0	0	0.4094678013315975	0.942907708934596	0.3275251306937261	0.968228670297712	0.8037849971367571	0.9576564123668935	0.955656342901807	0.9574377007649305	0	0	0.0
930	None	None	None	None	None	0	0	1.0	4	0.0	0	0.6666666666666666	0	3	0	2	2	0	1.0	3	3	0.4	6	0.4	0.6666666666666666	0	0	0	0	0	0	0	0	0	0	0
2543	None	None	None	None	None	0	0	0.5	4	0.4444444444444444	4	0.6875	0.4444444444444444	6	4	4	0	0	0.25	2	8	0.7333333333333333	11	0.0	0	0.5100598574360811	0.8173177192790883	0.32234593611672197	0.940676236627014	0.8042245337165752	0.9472508382477924	0.9385243174627389	0.9155445499953112	0	0	0.0
6850	0.1421466836697639	0.06272425848304503	0.06258203823463453	0.6530723458091848	None	0	0	0.05555555555555555	1	1.0	25	1.0	0.76	20	19	6	0	0	0.037037037037037035	1	27	1.8	27	0.0	0	0.40494022980505917	0.6967737656588548	0.3275251306937261	0.9337544245813951	0.8037849971367571	0.9609761981443139	0.9351918433081436	0.902665752344783	0	0	0.0
4614	0.14609030328981495	0.027610686528258276	0.026674472026302735	0.667536256991965	None	0	0	0.06666666666666667	1	1.0	20	1.0	0.7	15	14	6	0	0	0.045454545454545456	1	22	1.4666666666666666	22	0.0	0	0.4094678013315975	0.7463119174875834	0.3275251306937261	0.8447125472949958	0.8037849971367571	0.8871136209343553	0.8888511919948633	0.8336125031269401	0	0	0.0
3731	0.1303232171641226	0.013444150059614048	0.010258613643997737	0.6694298381366934	None	0	0	0.07692307692307693	1	1.0	17	1.0	0.7058823529411765	13	12	5	1	0	0.05263157894736842	1	19	1.2666666666666666	19	0.07692307692307693	0	0.40494022980505917	0.8527405563681011	0.20237796309428058	0.8394962768966149	0.7311646739329112	0.9127784228444586	0.9218095474136172	0.8720932905360076	1.0	0.46153846153846156	0.0
5266	0.12227478671638983	0.009946124655800253	-0.002711334199734333	0.6531269348799196	None	0	0	0.06666666666666667	1	1.0	20	1.0	0.7	15	14	6	0	0	0.045454545454545456	1	22	1.4666666666666666	22	0.0	0	0.733462088505185	0.9373737864709365	0.7072446483972882	0.9624188355984101	0.28888617265684885	0.9540535037622127	0.955656342901807	0.9523036483987853	0	0	0.0
6918	0.07652480461417313	0.0023281535984343966	-0.0013813804475466586	0.6104775334435809	None	0	0	0.05555555555555555	1	1.0	24	1.0	0.75	19	18	6	0	0	0.038461538461538464	1	26	1.7333333333333334	26	0.0	0	0.40494022980505917	0.7419422306491974	0.3275251306937261	0.9411425815675801	0.8037849971367571	0.9652488395494253	0.9351918433081436	0.9156051796217279	0	0	0.0
168	None	None	None	None	None	0	0	0.75	3	0.5	2	0.6	0.5	4	2	1	4	0	0.4	5	2	0.4	6	1.0	0.5	0.5398545686768317	0.9730053766924984	0.6947485547516845	0.8228207535318045	0.7795275677052527	0.7701364465749363	0.8480608592056572	0.891852371734611	0.375	0.5	0.006315213827178996
2689	0.003860863017899246	0.00011762783495643342	5.649058325821807e-05	0.9860290220706456	None	0	0	0.375	3	0.6666666666666666	6	0.4583333333333333	0.3333333333333333	4	3	6	1	0	0.6666666666666666	6	4	0.7333333333333333	11	0.06666666666666667	0.3333333333333333	0.7988698482723968	0.8977274958806422	0.6132378745829872	0.9214136146999097	0.10213288950164608	0.9708489060116274	0.9209486771052222	0.9378013523337427	1.0	0.75	0.0
7195	0.13961825810772724	0.05221561168498533	0.05186018809329236	0.6685216040892894	None	0	0	0.05555555555555555	1	1.0	25	1.0	0.76	20	19	6	0	0	0.037037037037037035	1	27	1.8	27	0.0	0	0.40494022980505917	0.706972496839643	0.3275251306937261	0.9460139522445697	0.8037849971367571	0.9599905485910131	0.9351918433081436	0.9094843395480599	0	0	0.0
1083	None	None	None	None	None	0	0	0.75	3	0.25	1	0.5	0.25	1	1	4	3	0	0.75	4	3	0.4	6	0.25	1.0	0.5092256280152618	0.5	0.11610573233310276	0.5	0.1	0.5	0.8690163247974751	0.5	1.0	1.0	0.0047973036939004555
996	None	None	None	None	None	0	0	0.75	3	0.25	1	0.6666666666666666	0.25	3	1	2	3	0	1.0	3	3	0.4	6	0.5	0.6666666666666666	0.880466837115973	0.851958836234434	0.7189953377723276	0.9449062197433524	0.10426577900329215	0.5053410387352487	0.965835138482464	0.8231476747054564	0.3333333333333333	1.0	0.0
5766	0.13050452148113564	0.027981006933146636	0.025221710120309014	0.7070807672728056	None	0	0	0.05	1	1.0	27	1.0	0.7777777777777778	22	21	6	0	0	0.034482758620689655	1	29	1.9333333333333333	29	0.0	0	0.40494022980505917	0.6926564130434394	0.3275251306937261	0.9299116485830152	0.8037849971367571	0.9580971442772483	0.9351918433081436	0.8980581238534192	0	0	0.0
3222	0.07869547698537213	0.011101238892487127	-0.006980904048732107	0.7268846812562664	None	0	0	0.2727272727272727	3	0.7142857142857143	10	0.5714285714285714	0.7142857142857143	13	10	2	1	0	0.14285714285714285	14	2	1.0666666666666667	16	0.2	0	0.40494022980505917	0.8958803351046579	0.27534548897295064	0.908257605216403	0.3422594100928883	0.9127226000269726	0.7021601456205077	0.9058555851005827	1.0	0.23076923076923078	0.0
710	None	None	None	None	None	0.3333333333333333	1	0.5555555555555556	5	0.5454545454545454	6	0.3611111111111111	0.36363636363636365	8	4	4	3	0	1.0	6	6	0.8666666666666667	13	0.375	0.2222222222222222	0.3072610913259756	0.9021221306754722	0.298006824247555	0.9614835333084342	0.4989680263103713	0.8763385311064137	0.6267395763452684	0.9216905978724831	0.125	0	0.0
4330	0.12846362999662922	0.03532380577546623	0.02782545127575217	0.7037942530432899	None	0	0	0.05555555555555555	1	1.0	24	1.0	0.7083333333333334	18	17	7	0	0	0.038461538461538464	1	26	1.7333333333333334	26	0.0	0	0.4094678013315975	0.6889922147729717	0.3275251306937261	0.8411987178520413	0.8037849971367571	0.7662357054427511	0.8888511919948633	0.7714624750860083	0	0	0.0
1553	None	None	None	None	None	0	0	0.5	2	0.75	3	1.0	0.75	5	3	0	0	0	0.16666666666666666	6	1	0.4	6	0.0	0.4	0.18789754352516225	0.9582064576823849	0.2619069623497627	0.9187788280735069	0.6018977536918447	0.845731160636848	0.9252843393337861	0.9183321361430637	0	0	0.0
3283	0.14602288622868462	0.012193734725459466	0.012192024460446779	0.6147112467930279	None	0	0	0.0625	1	1.0	21	1.0	0.6666666666666666	15	14	7	0	0	0.043478260869565216	1	23	1.5333333333333334	23	0.0	0	0.40494022980505917	0.8500816885335385	0.20237796309428058	0.8267669509151259	0.7311646739329112	0.9080492622959995	0.9218095474136172	0.8656141603528876	0	0	0.0
1235	None	None	None	None	None	0.5	1	0.8333333333333334	5	0.16666666666666666	1	0.6666666666666666	0.16666666666666666	5	1	2	0	0	0.75	4	3	0.5333333333333333	8	0.0	1.0	0.7172728594288207	0.8979647235072814	0.6443564217172854	0.9056328492259664	0.10475836658901017	0.9211654839770844	0.7945354666996611	0.9087262478748062	0	0	0.0
6325	0.10604715389755764	0.026731141706330383	0.013394659906928398	0.6584182313346512	None	0	0	0.0625	1	1.0	21	1.0	0.7142857142857143	16	15	6	0	0	0.043478260869565216	1	23	1.5333333333333334	23	0.0	0	0.40494022980505917	0.8317823262897456	0.7072446483972882	0.9561688322028572	0.28888617265684885	0.9636937729397705	0.9351918433081436	0.9342097011070473	0	0	0.0
959	None	None	None	None	None	0	0	1.0	4	0.0	0	0.6666666666666666	0	4	0	1	0	0	1.0	3	3	0.4	6	0.0	0.6666666666666666	0	0	0	0	0	0	0	0	0	0	0
870	None	None	None	None	None	0	0	0.3333333333333333	1	1.0	2	0.6666666666666666	0.5	1	1	2	1	0	0.6666666666666666	2	3	0.26666666666666666	4	0.125	0	0.7410915440485317	0.5	0.7931959413239871	0.5	0.9105519579208636	0.5	0.6701157891109819	0.5	1.0	1.0	0.0
638	None	None	None	None	None	0	0	0.16666666666666666	3	0.88	22	0.2647058823529412	0.8	23	20	3	1	0	0.35294117647058826	6	17	1.8	27	0.14285714285714285	0.2727272727272727	0.6735902067829489	0.9518734346409513	0.7833923027875357	0.8545579629642841	0.23819043098018494	0.8872188715365091	0.8734787361128199	0.9065891935771764	1.0	0.34782608695652173	0.0
4267	0.11200908989865946	0.017136541534529235	0.013613766736755517	0.6911717388909219	None	0	0	0.07142857142857142	1	1.0	19	1.0	0.7368421052631579	15	14	5	0	0	0.047619047619047616	1	21	1.4	21	0.0	0	0.5701202665366168	0.7795748739362119	0.5027149072916963	0.8961770692448879	0.6607269374910341	0.9188676161027148	0.8846039680546167	0.875290328815694	0	0	0.0
721	None	None	None	None	None	0	0	0.75	3	0.0	0	0.8333333333333334	0	2	0	2	1	0	0.6666666666666666	2	3	0.3333333333333333	5	0.16666666666666666	0	0	0	0	0	0	0	0	0	0	0	0
6791	0.14311284980570238	0.05740321872139424	0.04555804329782277	0.6499472093454546	None	0	0	0.05263157894736842	1	1.0	26	1.0	0.8076923076923077	22	21	5	0	0	0.03571428571428571	1	28	1.8666666666666667	28	0.0	0	0.40494022980505917	0.770104462774148	0.3275251306937261	0.9299799559681707	0.8037849971367571	0.9594113717552529	0.9351918433081436	0.9104687254489148	0	0	0.0
6970	0.16754014293492006	0.06571016903106144	0.0233015610581465	0.6329140805188886	None	0	0	0.0625	1	1.0	21	1.0	0.7619047619047619	17	16	5	0	0	0.043478260869565216	1	23	1.5333333333333334	23	0.0	0	0.40494022980505917	0.6967947164714643	0.3275251306937261	0.930921354891635	0.8037849971367571	0.9618350849128123	0.9351918433081436	0.9020293189780957	0	0	0.0
3680	0.08586471978747641	0.013873085622806416	0.012225326581818031	0.6563884808689499	None	0	0	0.07142857142857142	1	1.0	18	1.0	0.6666666666666666	13	12	6	0	0	0.05	1	20	1.3333333333333333	20	0.0	0	0.7201581661608045	0.8181479243787511	0.20237796309428058	0.8943755398113327	0.7311646739329112	0.8633665893508142	0.9218095474136172	0.8615083138714261	0	0	0.0
2643	0.000636021938703397	1.6050643873741068e-05	2.9863546088089914e-06	0.9969903678317532	None	0	0	0.75	3	0.0	0	0.8333333333333334	0	3	0	1	1	0	0.6666666666666666	3	2	0.3333333333333333	5	0.3333333333333333	0.6666666666666666	0	0	0	0	0	0	0	0	0	0	0
262	None	None	None	None	None	0	0	0.5	2	0.6666666666666666	2	1.0	0.6666666666666666	3	2	1	1	0	0.2	5	1	0.3333333333333333	5	0.2	0.5	0.4938257521036098	0.8698722956136885	0.9534774602476503	0.8644366558042653	0.25999016459150276	0.8229406945595402	0.9468864552194488	0.8535795136147537	1.0	0.3333333333333333	0.0
507	None	None	None	None	None	0	0	0.1111111111111111	1	1.0	11	0.5416666666666666	0.9090909090909091	11	10	1	1	0	0.16666666666666666	2	12	0.8666666666666667	13	0.2	0	0.6941028229314672	0.7681427062804541	0.6378160578692438	0.7157698722909046	0.7149563630517292	0.8463725510148439	0.716715192878837	0.7817599904581932	1.0	0.09090909090909091	0.0
4736	0.1322278469286437	0.021132855061730568	0.014718035114991385	0.5608313672230205	None	0	0	0.05555555555555555	1	1.0	25	1.0	0.72	19	18	7	0	0	0.037037037037037035	1	27	1.8	27	0.0	0	0.4094678013315975	0.7336391205133623	0.3275251306937261	0.8465383271296336	0.8037849971367571	0.8526540076820459	0.8888511919948633	0.8164002635846137	0	0	0.0
4297	0.12394633634178942	0.027435568819671068	0.02436346652460513	0.6138904286590507	None	0	0	0.05555555555555555	1	1.0	24	1.0	0.75	19	18	6	0	0	0.038461538461538464	1	26	1.7333333333333334	26	0.0	0	0.4094678013315975	0.7549179498952294	0.3275251306937261	0.8236908556828217	0.8037849971367571	0.8433273802231095	0.8888511919948633	0.8099865922195378	0	0	0.0
1303	None	None	None	None	None	0	0	0.75	3	0.3333333333333333	1	0.5555555555555556	0.3333333333333333	3	1	1	2	0	1.0	3	3	0.3333333333333333	5	0.5	1.0	0.7550069295604847	0.8237395391117253	0.5074804113936466	0.9239684089658117	0.10426577900329215	0.9783982065423477	0.8690163247974751	0.9319806811159954	0.6666666666666666	0.6666666666666666	0.0
5051	0.12299588184162791	0.043262055399011144	0.00954167979208455	0.7231026069495912	None	0	0	0.058823529411764705	1	1.0	23	1.0	0.6956521739130435	17	16	7	0	0	0.04	1	25	1.6666666666666667	25	0.0	0	0.40494022980505917	0.7033779649277112	0.3275251306937261	0.9447790729453927	0.8037849971367571	0.9620905480449411	0.9351918433081436	0.9098920549701581	0	0	0.0
2806	0.004952477205741331	0.002523298400080642	-0.002244461743799468	0.9762597225398763	None	0	0	0.6666666666666666	4	0.3333333333333333	2	0.8	0.3333333333333333	5	2	2	1	0	0.4	2	5	0.5333333333333333	8	0.2	0.6666666666666666	0.880466837115973	0.6420752747999553	0.7189953377723276	0.6977755355969376	0.10426577900329215	0.9583621977105932	0.9659101774745884	0.8204072700581194	1.0	0.4	0.0
3665	0.13725634284728352	0.027890994172332727	0.01916599328286372	0.7309281783655645	None	0	0	0.0625	1	1.0	22	1.0	0.6363636363636364	15	14	8	0	0	0.041666666666666664	1	24	1.6	24	0.0	0	0.40494022980505917	0.7875996621175279	0.42869190965670123	0.8688760423164485	0.28888617265684885	0.9768927302441226	0.8846039680546167	0.9101336580481716	0	0	0.0
241	None	None	None	None	None	0	0	0.5714285714285714	4	0.5	4	0.7142857142857143	0.375	6	3	3	1	0	0.2857142857142857	2	7	0.6666666666666666	10	0.14285714285714285	0.25	0.5631986044668448	0.9369284724152579	0.23733160923140595	0.6869637735114175	0.4888922902807705	0.8759175972186708	0.8684879343873027	0.8597090363565834	1.0	0.5	0.0
503	None	None	None	None	None	0.5	1	0.6666666666666666	4	0.5714285714285714	4	0.375	0.42857142857142855	5	3	3	0	0	0.6666666666666666	6	4	0.6	9	0.0	0.6666666666666666	0.4480073441846244	0.9218379852410654	0.10196748033498819	0.819382454566705	0.4658386980894872	0.931558015782342	0.8522970189325965	0.8999685905710545	0	0	0.0
6577	0.1281430813095525	0.05995365158927159	0.059614662479723864	0.6447790172084849	None	0	0	0.058823529411764705	1	1.0	23	1.0	0.7391304347826086	18	17	6	0	0	0.04	1	25	1.6666666666666667	25	0.0	0	0.40494022980505917	0.7006051719823473	0.3275251306937261	0.9374608609409719	0.8037849971367571	0.9635479661681494	0.9351918433081436	0.9069876239232258	0	0	0.0
7056	0.13282396590100418	0.036211414660891436	0.007242088888294977	0.6306157778086805	None	0	0	0.0625	1	1.0	21	1.0	0.7142857142857143	16	15	6	0	0	0.043478260869565216	1	23	1.5333333333333334	23	0.0	0	0.40494022980505917	0.6998292513012658	0.3275251306937261	0.9461010112277266	0.8037849971367571	0.9627592599668616	0.9351918433081436	0.9106318380819535	0	0	0.0
4692	0.09536481284678368	0.0007452255930565352	-0.00044754426954059646	0.9870389945743769	None	0	0	0.0625	1	1.0	21	1.0	0.7142857142857143	16	15	6	0	0	0.043478260869565216	1	23	1.5333333333333334	23	0.0	0	0.40494022980505917	0.895432069578547	0.7072446483972882	0.9435977440061218	0.28888617265684885	0.9519351792366623	0.9351918433081436	0.9340234531163246	0	0	0.0
3776	0.08410432412537827	0.02110223712016968	0.020618443053879623	0.6383702169365904	None	0	0	0.07142857142857142	1	1.0	18	1.0	0.6666666666666666	13	12	6	0	0	0.05	1	20	1.3333333333333333	20	0.0	0	0.7201581661608045	0.8099906444555012	0.20237796309428058	0.9177050364120669	0.7311646739329112	0.8953697799539393	0.9218095474136172	0.8810879485954716	0	0	0.0
3048	0.007259546942870136	0.0002230131485898996	-4.479910933742291e-05	0.9816307035382262	None	0.3333333333333333	1	0.4444444444444444	4	0.5454545454545454	6	0.5416666666666666	0.18181818181818182	2	2	10	4	0	0.6666666666666666	6	4	0.8666666666666667	13	0.16666666666666666	0.2	0.8746726367093999	0.7778660282419774	1.0	0.5	0.2205718458280952	0.5879053190042329	0.9697056067848441	0.6309269444637654	0.5	1.0	0.3290340779518881
2997	0.004704302956368628	0.003396251473580271	0.0032833604443236897	0.9863488967268064	None	0.3333333333333333	1	0.6666666666666666	6	0.2727272727272727	3	0.65	0.18181818181818182	4	2	8	3	0	0.8	5	4	0.8666666666666667	13	0.16666666666666666	0.2	0.9422602564904359	0.7303683766829683	0.9371006659384168	0.9109632901965269	0.24817354948924245	0.7045621768731416	0.9534125882191284	0.8017108143739206	0.75	0.75	0.0
4177	0.12470079371293126	0.012861283610078933	0.01073760845418077	0.670480975240775	None	0	0	0.0625	1	1.0	22	1.0	0.7272727272727273	17	16	6	0	0	0.041666666666666664	1	24	1.6	24	0.0	0	0.7201581661608045	0.8587793909305554	0.20237796309428058	0.9056309940288467	0.7311646739329112	0.9287944164657712	0.9218095474136172	0.9012900528858357	0	0	0.0
3033	0.007894024235455531	0.0015813046764189959	0.001581245054716502	0.9675925150316727	None	0	0	0.6666666666666666	4	0.42857142857142855	3	0.9	0.42857142857142855	7	3	1	1	0	0.4	2	5	0.6	9	0.5	0.5714285714285714	0.7617129069986741	0.9194719987333065	0.5497682237144805	0.7505556756940069	0.7294097274989075	0.9307354756002638	0.8262544309065761	0.88543516421119	1.0	0.42857142857142855	0.0
1165	None	None	None	None	None	0	0	0.6	3	0.4	2	0.4666666666666667	0.4	4	2	2	0	0	0.6	5	3	0.4666666666666667	7	0.0	1.0	0.7044693973400775	0.9221274988806164	0.6816758797448065	0.9256241548628626	0.10451207279615116	0.5510327591759673	0.9380558912047262	0.849744345914219	0	0	0.0
737	None	None	None	None	None	0.3333333333333333	1	0.625	5	0.3	3	0.48	0.2	2	2	9	1	0	1.0	5	5	0.8	12	0.045454545454545456	0.2222222222222222	0.5827408690794306	0.9848216622696664	0.9475526550651457	0.6281932120061922	0.16575189969043747	0.58697598528811	0.9745628682523125	0.8432812378581818	1.0	0.5	0.0
7517	0.20656229172589263	0.007639860046555975	0.004587350168624774	0.49349978035632014	None	0	0	0.07142857142857142	1	1.0	19	1.0	0.7368421052631579	15	14	5	0	0	0.047619047619047616	1	21	1.4	21	0.0	0	0.40494022980505917	0.6995729223357072	0.10925549026979245	0.9484740672008123	0.9346626549303545	0.9706559518674156	0.968156611012018	0.9182626334256618	0	0	0.0
7324	0.16179797515389743	0.07283165222376907	0.05785790342669283	0.6613151487096243	None	0	0	0.07142857142857142	1	1.0	19	1.0	0.7368421052631579	15	14	5	0	0	0.047619047619047616	1	21	1.4	21	0.0	0	0.40494022980505917	0.6953986944081999	0.3275251306937261	0.9356324659994592	0.8037849971367571	0.9577853749973808	0.9351918433081436	0.9009641881405003	0	0	0.0
7434	0.20967419667714568	0.07302758574161645	0.06520931547304619	0.637458039507917	None	0	0	0.0625	1	1.0	21	1.0	0.7619047619047619	17	16	5	0	0	0.043478260869565216	1	23	1.5333333333333334	23	0.0	0	0.40494022980505917	0.6967947164714643	0.3275251306937261	0.930921354891635	0.8037849971367571	0.9618350849128123	0.9351918433081436	0.9020293189780957	0	0	0.0
1427	None	None	None	None	None	0	0	0.3333333333333333	1	1.0	2	0.6666666666666666	0.5	1	1	2	0	0	0.6666666666666666	3	2	0.26666666666666666	4	0.0	0	0.40494022980505917	0.5	0.10925549026979245	0.5	0.9346626549303545	0.5	0.968156611012018	0.5	0	0	0.0
3927	0.096915892655208	0.024717647086436624	0.019226981911598377	0.9890013874553137	None	0	0	0.07692307692307693	1	1.0	17	1.0	0.6470588235294118	12	11	6	0	0	0.05263157894736842	1	19	1.2666666666666666	19	0.0	0	0.5692011591551221	0.945542172172837	0.5679682790269946	0.974893207298341	0.28647919685358925	0.9643323083575085	0.955656342901807	0.963393543234065	0	0	0.0
4000	0.14305568153957726	0.040592905841168994	0.036558356351405766	0.6616870915862755	None	0	0	0.0625	1	1.0	21	1.0	0.7142857142857143	16	15	6	0	0	0.043478260869565216	1	23	1.5333333333333334	23	0.0	0	0.4094678013315975	0.740975320632568	0.3275251306937261	0.837528892450272	0.8037849971367571	0.8575351438405796	0.8888511919948633	0.8168757505849624	0	0	0.0
3207	0.009416119015791173	0.005855919435472731	0.005829193712072919	0.977387274192848	None	0.25	1	0.5	5	0.46153846153846156	6	0.5	0.3076923076923077	4	4	10	6	0	0.8333333333333334	5	6	1.0	15	0.25	0.18181818181818182	0.8241870910572958	0.7431882878006966	1.0	0.5	0.24817354948924245	0.5561707920863322	0.9619322217517413	0.6057337167994414	0.25	1.0	0.0
4090	0.0958850806967505	0.00702444108761534	0.006407405117976601	0.991685523899149	None	0	0	0.07692307692307693	1	1.0	17	1.0	0.6470588235294118	12	11	6	0	0	0.05263157894736842	1	19	1.2666666666666666	19	0.0	0	0.8498233200511706	0.9463781157907148	0.8033734638310228	0.9728803093356986	0.2840722210503296	0.9587200036409753	0.955656342901807	0.9607829020634894	0	0	0.0
4024	0.1315816586771103	0.02934533649732605	0.023454105733686493	0.6528606875837958	None	0	0	0.0625	1	1.0	22	1.0	0.7272727272727273	17	16	6	0	0	0.041666666666666664	1	24	1.6	24	0.0	0	0.4094678013315975	0.7359452855930608	0.3275251306937261	0.830757803009491	0.8037849971367571	0.8513550455978777	0.8888511919948633	0.8105762010573432	0	0	0.0
2485	None	None	None	None	None	0	0	0.75	3	0.0	0	0.8333333333333334	0	3	0	1	1	0	0.6666666666666666	3	2	0.3333333333333333	5	0.3333333333333333	0.6666666666666666	0	0	0	0	0	0	0	0	0	0	0
859	None	None	None	None	None	0	0	0.4	2	0.6	3	0.5833333333333334	0.2	3	1	3	3	0	0.75	4	3	0.4666666666666667	7	0.375	1.0	0.7550069295604847	0.8469259730990646	0.5074804113936466	0.9239684089658117	0.1	0.9786088592484575	0.8474226201289237	0.9356632881535646	0.6666666666666666	0.6666666666666666	0.0
6299	0.13450257395385062	0.05557502036066197	0.0530463258818046	0.627286983981731	None	0	0	0.06666666666666667	1	1.0	20	1.0	0.7	15	14	6	0	0	0.045454545454545456	1	22	1.4666666666666666	22	0.0	0	0.40494022980505917	0.7021518833620674	0.3275251306937261	0.9456775112208727	0.8037849971367571	0.9630932487155537	0.9351918433081436	0.9109612239806387	0	0	0.0
2317	None	None	None	None	None	0	0	0.6666666666666666	2	0.5	1	0.6666666666666666	0	2	0	1	1	0	0.6666666666666666	3	2	0.26666666666666666	4	0.25	0.6666666666666666	0	0	0	0	0	0	0	0	0	0	0
1174	None	None	None	None	None	0	0	0.5	3	0.3333333333333333	2	0.6666666666666666	0	2	0	5	0	0	0.3333333333333333	2	6	0.5333333333333333	8	0.0	0	0	0	0	0	0	0	0	0	0	0	0
3806	0.07820225055413058	0.01864280955138695	0.00576951100358444	0.7246598888889944	None	0	0	0.0625	1	1.0	21	1.0	0.6666666666666666	15	14	7	0	0	0.043478260869565216	1	23	1.5333333333333334	23	0.0	0	0.7201581661608045	0.8362648721164933	0.20237796309428058	0.8682033367022572	0.7311646739329112	0.9290303095423983	0.9218095474136172	0.8838340781218889	0	0	0.0
3273	0.0892288137293992	0.0024753738515770726	-5.410954005276392e-05	0.9967463000847469	None	0	0	0.08333333333333333	1	1.0	16	1.0	0.6875	11	11	6	0	0	0.05555555555555555	1	18	1.2	18	0.0	0	0.40494022980505917	0.8292527005010625	0.10925549026979245	0.9466775496793602	0.9346626549303545	0.9571592468531916	0.968156611012018	0.9256106180616337	0	0	0.0
7519	0.16941852427211493	0.015897739848321747	0.011698435385330833	0.8406413528281977	None	0	0	0.08333333333333333	1	1.0	16	1.0	0.75	13	12	4	0	0	0.05555555555555555	1	18	1.2	18	0.0	0	0.40494022980505917	0.6980017692530223	0.10925549026979245	0.9421532738668635	0.9346626549303545	0.9703063038234064	0.968156611012018	0.9146371321045003	0	0	0.0
6163	0.11548058900618928	0.04393027120376553	0.030372872926032492	0.6132423384657366	None	0	0	0.05555555555555555	1	1.0	24	1.0	0.75	19	18	6	0	0	0.038461538461538464	1	26	1.7333333333333334	26	0.0	0	0.40494022980505917	0.6989384458506218	0.3275251306937261	0.9333687898991607	0.8037849971367571	0.9613699948369595	0.9351918433081436	0.9030925312305864	0	0	0.0
6513	0.14717463989817786	0.031138907052706506	0.017012650352731	0.6828172700262665	None	0	0	0.05263157894736842	1	1.0	26	1.0	0.7307692307692307	20	19	7	0	0	0.03571428571428571	1	28	1.8666666666666667	28	0.0	0	0.40494022980505917	0.6969122493301226	0.3275251306937261	0.9490848098621117	0.8037849971367571	0.9627648505259427	0.9351918433081436	0.9118827681911057	0	0	0.0
3854	0.10655488189066872	0.022590433838375137	0.017214622309748146	0.6771443971135253	None	0	0	0.07142857142857142	1	1.0	18	1.0	0.6111111111111112	12	11	7	0	0	0.05	1	20	1.3333333333333333	20	0.0	0	0.3209386589739586	0.6984685243440799	0.2689736999632468	0.8316241757564817	0.5531517759133684	0.9784397694201659	0.90488660816678	0.8893483670452056	0	0	0.0
3535	0.11980861714636419	0.011741800338099077	0.008186051072267764	0.6405192434531604	None	0	0	0.07142857142857142	1	1.0	18	1.0	0.6666666666666666	13	12	6	0	0	0.05	1	20	1.3333333333333333	20	0.0	0	0.7201581661608045	0.8249698324772528	0.20237796309428058	0.882863933483412	0.7311646739329112	0.8949959725169531	0.9218095474136172	0.870382837118442	0	0	0.0
2613	1.3008011481123518e-05	1.6506133969702038e-06	1.6506070121909682e-06	0.9965156954648398	None	0	0	0.5	3	0.3333333333333333	2	0.6666666666666666	0	0	0	7	0	0	0.3333333333333333	2	6	0.5333333333333333	8	0.0	0	0	0	0	0	0	0	0	0	0	0	0
3042	0.10254625900002688	0.0025832671349778	-0.0010837535301905451	0.9965562795812389	None	0	0	0.08333333333333333	1	1.0	16	1.0	0.6875	11	11	6	0	0	0.05555555555555555	1	18	1.2	18	0.0	0	0.40494022980505917	0.8292527005010625	0.10925549026979245	0.9466775496793602	0.9346626549303545	0.9571592468531916	0.968156611012018	0.9256106180616339	0	0	0.0
5171	0.13545010948015243	0.020726577238914357	0.0039545473332767336	0.6586360851668713	None	0	0	0.058823529411764705	1	1.0	23	1.0	0.6956521739130435	17	16	7	2	0	0.04	1	25	1.6666666666666667	25	0.11764705882352941	0	0.4094678013315975	0.7418711259186015	0.3275251306937261	0.8377661267789649	0.8037849971367571	0.899323549276623	0.8888511919948633	0.8360393445117252	0.5588235294117647	0.35294117647058826	0.0
6254	0.18160065296733743	0.06419034966601705	0.06059644666154501	0.6253095811937549	None	0	0	0.0625	1	1.0	22	1.0	0.7727272727272727	18	17	5	0	0	0.041666666666666664	1	24	1.6	24	0.0	0	0.40494022980505917	0.6952162516970553	0.3275251306937261	0.9417975902159477	0.8037849971367571	0.9593797344557466	0.9351918433081436	0.90523844941783	0	0	0.0
7206	0.18137535193420104	0.05956084832676183	0.05430667535968258	0.6469351822179872	None	0	0	0.07142857142857142	1	1.0	19	1.0	0.7368421052631579	15	14	5	0	0	0.047619047619047616	1	21	1.4	21	0.0	0	0.40494022980505917	0.7006262469617504	0.3275251306937261	0.940662287631916	0.8037849971367571	0.966947233125925	0.9351918433081436	0.9113221659083046	0	0	0.0
4877	0.13261623791207727	0.03861930697129449	0.02751579127105104	0.7083954675387351	None	0	0	0.05555555555555555	1	1.0	25	1.0	0.72	19	18	7	0	0	0.037037037037037035	1	27	1.8	27	0.0	0	0.40494022980505917	0.6876666067618195	0.3275251306937261	0.8027322409029098	0.8037849971367571	0.9662477240583204	0.8888511919948633	0.8640121775614369	0	0	0.0
6723	0.12263819369298268	0.02954099668200111	0.025386482593705104	0.6188118407488956	None	0	0	0.05555555555555555	1	1.0	25	1.0	0.76	20	19	6	0	0	0.037037037037037035	1	27	1.8	27	0.0	0	0.4094678013315975	0.6658801633827661	0.31911319233559077	0.7533806374670807	0.8037849971367571	0.8888208555949779	0.8888511919948633	0.7849972043842788	0	0	0.0
4287	0.09796119219728905	0.027000928293051965	0.02282596675051959	0.606750037656052	None	0	0	0.05555555555555555	1	1.0	24	1.0	0.7083333333333334	18	17	7	0	0	0.038461538461538464	1	26	1.7333333333333334	26	0.0	0	0.40720401556832836	0.8665448862286331	0.12005921120079326	0.762617332532867	0.9093054317585446	0.911735508630784	0.968156611012018	0.8570434511018793	0	0	0.0
3412	0.006442324142668251	0.0047566618006485515	0.004686150054421758	0.9871114332316697	None	0.3333333333333333	1	0.5	4	0.5	5	0.6	0.2	2	2	9	3	0	0.8	5	4	0.8	12	0.13636363636363635	0.25	0.9495144543478957	0.6235997012089411	1.0	0.5	0.2205718458280952	0.5490223307497236	0.9725597645088887	0.5581997252531166	0.5	1.0	0.0665070544245807
1114	None	None	None	None	None	0	0	0.42857142857142855	3	0.625	5	0.5	0.375	4	3	5	1	0	0.8	4	5	0.6666666666666666	10	0.07692307692307693	0	0.7072281914099199	0.7980882074637226	0.1701040131898443	0.9098607330779122	0.3054226845553841	0.9610272664368028	0.947126304569925	0.908641125846248	1.0	0.5	0.0
35	None	None	None	None	None	0.2	1	0.5	6	0.5333333333333333	8	0.37777777777777777	0.4666666666666667	11	7	5	0	0	0.5555555555555556	9	5	1.1333333333333333	17	0.0	0.2857142857142857	0.6041127894863317	0.9604406063440409	0.5676785061019012	0.9190810952301238	0.25065154418952146	0.7794172774409094	0.8515210689065192	0.9083730645854748	0	0	0.0
3941	0.12299912818485655	0.01483339965477953	0.00829559835368041	0.5783262217374759	None	0	0	0.06666666666666667	1	1.0	20	1.0	0.7	15	14	6	0	0	0.045454545454545456	1	22	1.4666666666666666	22	0.0	0	0.7201581661608045	0.8097349929940696	0.20237796309428058	0.9306556693441383	0.7311646739329112	0.8951103472166735	0.9218095474136172	0.8872590300074866	0	0	0.0
1570	None	None	None	None	None	0	0	0.25	1	1.0	3	0.5555555555555556	0.6666666666666666	2	2	2	1	0	1.0	3	3	0.3333333333333333	5	0.125	0	0.5167823476588262	0.8685235347103101	0.6945945413302265	0.7282998941635613	0.5320335257649521	0.9379149151914705	0.719938485935168	0.8656514448637164	1.0	0.5	0.0
3174	0.002547130341791721	0.00029297626524392857	-6.642079732370908e-05	0.9792017241948416	None	0	0	0.6666666666666666	4	0.3333333333333333	2	0.5	0.3333333333333333	5	2	2	1	0	1.0	4	4	0.5333333333333333	8	0.2	0.5	0.880466837115973	0.9484172251174401	0.7087153109109183	0.7599805422946434	0.48924647824547496	0.9668279963307218	0.8404366505693215	0.9226444270916584	1.0	0.6	0.0
1899	None	None	None	None	None	0	0	0.6666666666666666	4	0.2857142857142857	2	0.6	0.14285714285714285	2	1	6	1	0	0.6	5	3	0.6	9	0.06666666666666667	0	1.0	0.5	0.12937658340385377	0.514458238313501	0.6336987553270562	0.9731842646583929	0.980976585128666	0.7714431294970499	1.0	0.5	0.0
5258	0.12125733789457822	0.03223565507384047	0.0304219456642832	0.6953170535295476	None	0	0	0.058823529411764705	1	1.0	23	1.0	0.6956521739130435	17	16	7	0	0	0.04	1	25	1.6666666666666667	25	0.0	0	0.40494022980505917	0.7541848794862118	0.3275251306937261	0.8053718327525073	0.8037849971367571	0.9670286533859772	0.8888511919948633	0.8779637036054071	0	0	0.0
2961	None	None	None	None	None	0.4	2	0.5	6	0.4666666666666667	7	0.5666666666666667	0.26666666666666666	5	4	11	2	0	0.8333333333333334	5	6	1.1333333333333333	17	0.08	0.3076923076923077	0.6861243337310963	0.9535687809824935	0.8742013318768336	0.8750255338475195	0.18504056766392304	0.775339505360667	0.9513851427001622	0.8878565427772096	0.6	0.4	0.0
3750	0.09335626505905702	0.0134787594200682	0.012529514586270574	0.6693593753950193	None	0	0	0.07692307692307693	1	1.0	17	1.0	0.6470588235294118	12	11	6	0	0	0.05263157894736842	1	19	1.2666666666666666	19	0.0	0	0.6429546173962996	0.8043398798612493	0.20237796309428058	0.908576849517081	0.7311646739329112	0.8097438867812294	0.9218095474136172	0.848058858203988	0	0	0.0
2411	None	None	None	None	None	0	0	0.3333333333333333	2	0.7142857142857143	5	0.6428571428571429	0	2	0	6	0	0	0.2857142857142857	2	7	0.6	9	0.0	0	0	0	0	0	0	0	0	0	0	0	0
3512	0.006318880495160439	0.00027055191423698316	-0.00026171944264762303	0.9786589635642273	None	0.3333333333333333	1	0.5555555555555556	5	0.36363636363636365	4	0.5416666666666666	0.18181818181818182	2	2	10	2	0	0.6666666666666666	6	4	0.8666666666666667	13	0.08333333333333333	0.2222222222222222	0.9495144543478957	0.6235997012089411	0.9371006659384168	0.652261170209012	0.2205718458280952	0.5095312956267541	0.9679483895412938	0.5964414583249602	0.75	1.0	0.0
5567	0.15625100812455142	0.05738832213266218	0.03739196901969686	0.6210324584205709	None	0	0	0.0625	1	1.0	22	1.0	0.6818181818181818	16	15	7	0	0	0.041666666666666664	1	24	1.6	24	0.0	0	0.40494022980505917	0.6947235642742182	0.3275251306937261	0.8031728963943898	0.8037849971367571	0.9700453640458955	0.8888511919948633	0.8701252281410414	0	0	0.0
3973	0.11200606604294334	0.008357688484051076	0.006678865671079612	0.6832333653021392	None	0	0	0.0625	1	1.0	22	1.0	0.6818181818181818	16	15	7	0	0	0.041666666666666664	1	24	1.6	24	0.0	0	0.36718333374088175	0.7820971900699006	0.27534548897295064	0.8620995880934262	0.23867612384278383	0.9715181126658472	0.7872961835352112	0.9014511498363525	0	0	0.0
1017	None	None	None	None	None	0	0	0.7142857142857143	5	0.125	1	0.6666666666666666	0	5	0	4	1	0	0.6	3	5	0.6666666666666666	10	0.14285714285714285	0.4	0	0	0	0	0	0	0	0	0	0	0
2356	None	None	None	None	None	0	0	0.8	4	0.2	1	0.5833333333333334	0.2	3	1	3	5	0	0.75	4	3	0.4666666666666667	7	0.625	0.6666666666666666	0.880466837115973	0.873019898442143	0.7189953377723276	0.9449062197433524	0.10426577900329215	0.5097290796178751	0.9651021262273524	0.8324325183546188	0.3333333333333333	1.0	0.0
6071	0.12265607347017599	0.04815537401131311	0.02699394551940559	0.8043120972095567	None	0	0	0.05	1	1.0	27	1.0	0.7407407407407407	21	20	7	0	0	0.034482758620689655	1	29	1.9333333333333333	29	0.0	0	0.40494022980505917	0.7001653025334561	0.3275251306937261	0.9388325733648286	0.8037849971367571	0.9626158882795626	0.9351918433081436	0.9068561462930902	0	0	0.0
3935	0.1465933662708589	0.025003782385152648	0.025003778500739055	0.6737609675271574	None	0	0	0.0625	1	1.0	21	1.0	0.6666666666666666	15	14	7	0	0	0.043478260869565216	1	23	1.5333333333333334	23	0.0	0	0.7201581661608045	0.8273161924613074	0.20237796309428058	0.9041908785691641	0.7311646739329112	0.9136269079073368	0.9218095474136172	0.8866246581078979	0	0	0.0
2651	0.00011273700329678783	7.717278205058804e-06	-7.13915767926506e-06	0.9999884098823326	None	0	0	0.2	1	1.0	5	0.875	0.4	2	2	4	0	0	0.5	2	4	0.4666666666666667	7	0.0	0	0.40494022980505917	0.5	0.10925549026979245	0.5	0.9346626549303545	0.5	0.968156611012018	0.5	0	0	0.0
5823	0.11361023478260164	0.019510031889323484	0.013245575752162527	0.6373808127763222	None	0	0	0.07692307692307693	1	1.0	17	1.0	0.6470588235294118	12	11	6	0	0	0.05263157894736842	1	19	1.2666666666666666	19	0.0	0	0.40494022980505917	0.6980454365604959	0.3275251306937261	0.7999440244873905	0.8037849971367571	0.971255657327493	0.8888511919948633	0.8715462836376031	0	0	0.0
3326	0.08920101195897812	0.005587772179227953	0.0022202829644015986	0.6719330124012071	None	0	0	0.08333333333333333	1	1.0	16	1.0	0.625	11	10	6	0	0	0.05555555555555555	1	18	1.2	18	0.0	0	0.7201581661608045	0.8293500872636506	0.20237796309428058	0.8383813253656268	0.7311646739329112	0.862999089418905	0.9218095474136172	0.8441227655066863	0	0	0.0
2649	1.7639442141048046e-05	3.2673890306858325e-06	3.267384803940549e-06	0.9959669545692601	None	0	0	0.4	2	0.6	3	0.7	0	2	0	4	0	0	0.4	2	5	0.4666666666666667	7	0.0	0	0	0	0	0	0	0	0	0	0	0	0
360	None	None	None	None	None	0.4	2	0.46153846153846156	6	0.6470588235294118	11	0.4523809523809524	0.5882352941176471	13	10	5	1	0	0.21428571428571427	3	14	1.2666666666666666	19	0.09090909090909091	0.8	0.851137943757811	0.9407609840524023	0.6970968145179216	0.9630089183365663	0.42998826356128195	0.9536050051562802	0.9637219878971126	0.9532850995592494	1.0	0	0.0
7128	0.1661912760754532	0.020613526851719098	0.0026210160354020093	0.657727720414468	None	0	0	0.0625	1	1.0	22	1.0	0.7727272727272727	18	17	5	0	0	0.041666666666666664	1	24	1.6	24	0.0	0	0.40494022980505917	0.6938534837720542	0.3275251306937261	0.9346399576432376	0.8037849971367571	0.9628410966670385	0.9351918433081436	0.9041644392039431	0	0	0.0
3984	0.13451134838497447	0.04031045139748769	0.03165015828188906	0.668923549023737	None	0	0	0.0625	1	1.0	21	1.0	0.7142857142857143	16	15	6	0	0	0.043478260869565216	1	23	1.5333333333333334	23	0.0	0	0.4094678013315975	0.740975320632568	0.3275251306937261	0.837528892450272	0.8037849971367571	0.8575351438405796	0.8888511919948633	0.8168757505849624	0	0	0.0
1958	None	None	None	None	None	0	0	0.25	1	1.0	3	1.0	1.0	3	3	1	0	0	0.2	5	1	0.3333333333333333	5	0.0	0	0.7746459540134072	0.5687210865526909	0.6785667535031414	0.6796035743842217	0.25512696976050575	0.9099195598465668	0.9052458825109765	0.7528268751746341	0	0	0.0
7329	0.1692000356995523	0.0394011159893217	0.03939884922190022	0.6088686574208221	None	0	0	0.0625	1	1.0	21	1.0	0.7619047619047619	17	16	5	0	0	0.043478260869565216	1	23	1.5333333333333334	23	0.0	0	0.40494022980505917	0.6967947164714643	0.3275251306937261	0.930921354891635	0.8037849971367571	0.9618350849128123	0.9351918433081436	0.9020293189780957	0	0	0.0
5124	0.1258825363825554	0.03558655894126957	0.03201647414619111	0.6503099506963458	None	0	0	0.06666666666666667	1	1.0	20	1.0	0.7	15	14	6	0	0	0.045454545454545456	1	22	1.4666666666666666	22	0.0	0	0.4094678013315975	0.7389084180624906	0.3275251306937261	0.8362240430952318	0.8037849971367571	0.8935414701948469	0.8888511919948633	0.8319315820706862	0	0	0.0
4579	0.1379884375161035	0.024680698396155006	0.01959218908776663	0.6800635226287086	None	0	0	0.06666666666666667	1	1.0	20	1.0	0.7	15	14	6	0	0	0.045454545454545456	1	22	1.4666666666666666	22	0.0	0	0.4094678013315975	0.9487641870215895	0.3275251306937261	0.9700816307291774	0.8037849971367571	0.9564433375319366	0.955656342901807	0.9593891947542088	0	0	0.0
966	None	None	None	None	None	0	0	0.5	3	0.6666666666666666	4	0.8	0.3333333333333333	5	2	2	2	0	0.4	5	2	0.5333333333333333	8	0.4	0.3333333333333333	0.7005319703739986	0.8081050779286106	0.9866263571333557	0.7610710503822975	0.1814481385416226	0.8339186324986604	0.9483651298186694	0.8027103337343389	0.6	0.6	0.0
4206	0.12208216878648812	0.036211982380111196	0.03418098827186702	0.6655443686410377	None	0	0	0.05555555555555555	1	1.0	24	1.0	0.7083333333333334	18	17	7	0	0	0.038461538461538464	1	26	1.7333333333333334	26	0.0	0	0.4094678013315975	0.7376698581646103	0.3275251306937261	0.8430722273074369	0.8037849971367571	0.8529744865359536	0.8888511919948633	0.8162424726283013	0	0	0.0
4263	0.13852543419882843	0.023496127734730903	0.01919928667561272	0.6082677245449957	None	0	0	0.0625	1	1.0	21	1.0	0.7142857142857143	16	15	6	0	0	0.043478260869565216	1	23	1.5333333333333334	23	0.0	0	0.4094678013315975	0.741215484875968	0.3275251306937261	0.8488268120241407	0.8037849971367571	0.8635157226434348	0.8888511919948633	0.8235871614752323	0	0	0.0
6072	0.11941463329824269	0.04658557656286044	0.04116600240372037	0.6866715123769328	None	0	0	0.06666666666666667	1	1.0	20	1.0	0.7	15	14	6	0	0	0.045454545454545456	1	22	1.4666666666666666	22	0.0	0	0.40494022980505917	0.7149684034403533	0.3275251306937261	0.9569357350210203	0.8037849971367571	0.9674986895951435	0.9351918433081436	0.9221103311870955	0	0	0.0
6679	0.13988720332231247	0.037895639042043947	0.03753819234302241	0.6749667379974389	None	0	0	0.05555555555555555	1	1.0	24	1.0	0.7916666666666666	20	19	5	0	0	0.038461538461538464	1	26	1.7333333333333334	26	0.0	0	0.40494022980505917	0.8698960011884886	0.7072446483972882	0.9439648257273608	0.28888617265684885	0.9568003089781772	0.9148378747322806	0.9313301376743344	0	0	0.0
2832	0.035791699239829916	0.0005031403920299654	-0.0005002860673004849	0.9494446244916807	None	0	0	0.4	4	0.5833333333333334	7	0.3111111111111111	0.5833333333333334	9	7	4	1	0	0.5555555555555556	9	5	0.9333333333333333	14	0.1	0	0.5573957366395959	0.9664930174476852	0.7388216877097533	0.9513169551679826	0.4799866531918412	0.8871010515760795	0.8929387859464013	0.9426019714230957	1.0	0.2222222222222222	0.0
5703	0.1033572936539818	0.014792749091800271	0.014779535755446618	0.9491267429593537	None	0	0	0.07142857142857142	1	1.0	19	1.0	0.6842105263157895	14	13	6	0	0	0.047619047619047616	1	21	1.4	21	0.0	0	0.40494022980505917	0.8801908997224097	0.42869190965670123	0.9165433129162001	0.28888617265684885	0.9688793867295005	0.8846039680546167	0.9314766662501532	0	0	0.0
77	None	None	None	None	None	0	0	0.5	1	1.0	1	0.75	0	0	0	2	4	0	1.0	2	2	0.2	3	0.5	0	0	0	0	0	0	0	0	0	0	0	0
7499	0.20812412501118083	0.007849367902522143	0.0035121067072325846	0.4935940145153106	None	0	0	0.07142857142857142	1	1.0	19	1.0	0.7368421052631579	15	14	5	0	0	0.047619047619047616	1	21	1.4	21	0.0	0	0.40494022980505917	0.6995729223357072	0.10925549026979245	0.9484740672008123	0.9346626549303545	0.9706559518674156	0.968156611012018	0.9182626334256618	0	0	0.0
6218	0.12837088092471416	0.055184641040383446	0.05505639538952616	0.687655691609226	None	0	0	0.07142857142857142	1	1.0	18	1.0	0.6666666666666666	13	12	6	0	0	0.05	1	20	1.3333333333333333	20	0.0	0	0.23096729686349365	0.7154795760904635	0.41758669939305443	0.9542498487040202	0.2287773771183193	0.9656993133178183	0.9351918433081436	0.9192738767857205	0	0	0.0
3751	0.10802669618435452	0.019869667126138867	0.019796335615242376	0.6578693826971387	None	0	0	0.07142857142857142	1	1.0	19	1.0	0.6842105263157895	14	13	6	0	0	0.047619047619047616	1	21	1.4	21	0.0	0	0.7201581661608045	0.8025914966654547	0.20237796309428058	0.9325984110682601	0.7311646739329112	0.8938747721621613	0.9218095474136172	0.8863116342360972	0	0	0.0
4331	0.11288604343400868	0.00909370970914269	0.008919566188735515	0.6476047440781694	None	0	0	0.07142857142857142	1	1.0	19	1.0	0.6842105263157895	14	13	6	0	0	0.047619047619047616	1	21	1.4	21	0.0	0	0.4897940339341072	0.734920260940768	0.41512001899271117	0.8804797083855352	0.7322559673138956	0.8539651059073445	0.8867449456177797	0.8312135255662995	0	0	0.0
1	None	None	None	None	None	0	0	1.0	2	0.0	0	1.0	0	1	0	1	1	0	0.3333333333333333	3	1	0.2	3	0.2	1.0	0	0	0	0	0	0	0	0	0	0	0
172	None	None	None	None	None	0	0	0.625	5	0.3333333333333333	3	0.6875	0	4	0	6	5	0	1.0	4	4	0.7333333333333333	11	0.4166666666666667	0.2857142857142857	0	0	0	0	0	0	0	0	0	0	0
1136	None	None	None	None	None	0	0	0.5	2	0.75	3	0.5	0.5	3	2	2	0	0	0.75	3	4	0.4	6	0.0	0	1.0	0.9298551469522374	0.36575241148313553	0.6808269580930344	0.12501095450716287	0.7302812578682035	0.9756501175392549	0.8093867555796856	0	0	0.0
5000	0.10464147125007445	0.01657178743920163	0.007828621094463337	0.6547078355351437	None	0	0	0.08333333333333333	1	1.0	15	1.0	0.6666666666666666	11	10	5	0	0	0.058823529411764705	1	17	1.1333333333333333	17	0.0	0	0.40494022980505917	0.9576114978854281	0.42869190965670123	0.967278105176497	0.2840722210503296	0.9674096167258481	0.955656342901807	0.9643671389582397	0	0	0.0
4367	0.13700516745150682	0.013513951683416113	-0.006549529815158613	0.6370505809006435	None	0	0	0.06666666666666667	1	1.0	20	1.0	0.7	15	14	6	0	0	0.045454545454545456	1	22	1.4666666666666666	22	0.0	0	0.5701202665366168	0.7802851480226654	0.5027149072916963	0.9106122788877461	0.6607269374910341	0.9255386828321465	0.8846039680546167	0.8845443622800024	0	0	0.0
7146	0.0898651408081654	0.010671651965119353	0.006957968627731534	0.6535572849070326	None	0	0	0.058823529411764705	1	1.0	23	1.0	0.782608695652174	19	18	5	2	0	0.04	1	25	1.6666666666666667	25	0.15384615384615385	0	0.40494022980505917	0.6958403308687242	0.3275251306937261	0.9354263382203651	0.8037849971367571	0.9638652124098698	0.9351918433081436	0.9056367176558985	0.5263157894736842	0.2631578947368421	0.0
3291	0.0727575496321152	0.004520836914323313	0.0038501459563930925	0.9964572666169953	None	0	0	0.1	1	1.0	12	1.0	0.5833333333333334	7	7	6	0	0	0.07142857142857142	1	14	0.9333333333333333	14	0.0	0	0.40494022980505917	0.8151926414928699	0.10925549026979245	0.9371115410321298	0.9346626549303545	0.9486960529537807	0.968156611012018	0.9143248914882062	0	0	0.0
2099	None	None	None	None	None	0	0	0.5	1	1.0	1	1.0	1.0	2	1	0	1	0	0.3333333333333333	3	1	0.2	3	0.3333333333333333	0	0.8221061963967287	0.5	0.8182642478376014	0.5	0.4241553388013818	0.5	0.8661071363214266	0.5	1.0	0	0.0
4894	0.1405947298262672	0.02058746219060938	0.00919814027542124	0.6077595562510871	None	0	0	0.0625	1	1.0	21	1.0	0.7142857142857143	16	15	6	1	0	0.043478260869565216	1	23	1.5333333333333334	23	0.06666666666666667	0	0.4094678013315975	0.7334480429065854	0.3275251306937261	0.8400212246318166	0.8037849971367571	0.9088876334380118	0.8888511919948633	0.8398214936178854	1.0	0.375	0.0
2323	None	None	None	None	None	0	0	0.5	2	0.75	3	1.0	0.25	2	1	3	0	0	0.6666666666666666	3	2	0.4	6	0.0	0	0.40494022980505917	0.5	0.10925549026979245	0.5	0.9346626549303545	0.5	0.968156611012018	0.5	0	0	0.0
1195	None	None	None	None	None	0	0	0.5	2	0.6666666666666666	2	0.8333333333333334	0.3333333333333333	2	1	2	0	0	0.6666666666666666	3	2	0.3333333333333333	5	0.0	0	0.40494022980505917	0.5	0.10925549026979245	0.5	0.9346626549303545	0.5	0.968156611012018	0.5	0	0	0.0
3568	0.09475070404278822	0.0121881949154454	0.011752934685639621	0.6325951981136866	None	0	0	0.07142857142857142	1	1.0	18	1.0	0.6666666666666666	13	12	6	0	0	0.05	1	20	1.3333333333333333	20	0.0	0	0.7201581661608045	0.8140043079428672	0.20237796309428058	0.910426220155145	0.7311646739329112	0.9147701759312318	0.9218095474136172	0.8865663553026203	0	0	0.0
2499	None	None	None	None	None	0	0	0.5	3	0.6666666666666666	4	0.6666666666666666	0.16666666666666666	2	1	5	1	0	0.75	4	3	0.5333333333333333	8	0.07692307692307693	0.4	0.8832897520383647	0.6000251379204503	0.7189953377723276	0.5	0.1	0.5	0.9669342372545805	0.5337461069656043	1.0	0.5	0.0
2470	None	None	None	None	None	0	0	0.7142857142857143	5	0.25	2	0.4166666666666667	0.25	7	2	2	2	0	0.6666666666666666	4	6	0.6666666666666666	10	0.6666666666666666	0.25	0.5573957366395959	0.9480722724756777	0.7931945818589916	0.9337766753468857	0.48482530581764094	0.8995205649583334	0.896049026535503	0.9296219831967062	0.6428571428571428	0.2857142857142857	0.0
4588	0.13429323643766056	0.03355884741144043	0.02692689348556465	0.6592376618777935	None	0	0	0.058823529411764705	1	1.0	23	1.0	0.7391304347826086	18	17	6	1	0	0.04	1	25	1.6666666666666667	25	0.06666666666666667	0	0.4094678013315975	0.7316069768881109	0.3275251306937261	0.844944931890175	0.8037849971367571	0.9022988426476493	0.8888511919948633	0.8375945517292008	1.0	0.3333333333333333	0.0
3856	0.10057122224924199	0.008172633981215136	0.007039472631226405	0.9881147802788862	None	0	0	0.06666666666666667	1	1.0	20	1.0	0.65	14	13	7	0	0	0.045454545454545456	1	22	1.4666666666666666	22	0.0	0	0.5692011591551221	0.9453137943173998	0.5679682790269946	0.97593192509211	0.28647919685358925	0.9643713416092891	0.955656342901807	0.9638611703018127	0	0	0.0
3635	0.1749459790561923	0.017364158636586403	0.004936987093460431	0.7334946971799685	None	0	0	0.058823529411764705	1	1.0	23	1.0	0.6956521739130435	17	16	7	0	0	0.04	1	25	1.6666666666666667	25	0.0	0	0.7201581661608045	0.8366602722804262	0.20237796309428058	0.8922607965725635	0.7311646739329112	0.9275467179951853	0.9218095474136172	0.8908134676117259	0	0	0.0
3905	0.1529335592006213	0.003729607172484576	-0.0009123775286518578	0.6816236272173712	None	0	0	0.0625	1	1.0	22	1.0	0.6818181818181818	16	15	7	2	0	0.041666666666666664	1	24	1.6	24	0.11764705882352941	0	0.7201581661608045	0.8509306102222026	0.20237796309428058	0.8711406550229013	0.7311646739329112	0.923702885524654	0.9218095474136172	0.8858383111913437	0.53125	0.5	0.0
59	None	None	None	None	None	0	0	1.0	2	0.0	0	0.75	0	1	0	1	0	0	1.0	2	2	0.2	3	0.0	0	0	0	0	0	0	0	0	0	0	0	0
1841	None	None	None	None	None	0	0	0.25	1	1.0	4	0.75	0.5	2	2	3	0	0	0.5	4	2	0.4	6	0.0	0	0.35576982297708515	0.8790076564897088	0.44898040315463134	0.9575590772238006	0.6052195859627866	0.9195885362830767	0.9158870841386899	0.9249813454431578	0	0	0.0
2399	None	None	None	None	None	0	0	1.0	4	0.0	0	0.6666666666666666	0	4	0	1	2	0	1.0	3	3	0.4	6	1.0	0.6666666666666666	0	0	0	0	0	0	0	0	0	0	0
5847	0.16617307546671034	0.0566428466028812	0.021189991466383232	0.6382880431673856	None	0	0	0.058823529411764705	1	1.0	23	1.0	0.7391304347826086	18	17	6	0	0	0.04	1	25	1.6666666666666667	25	0.0	0	0.40494022980505917	0.6952162516970553	0.3275251306937261	0.9417975902159477	0.8037849971367571	0.9593797344557466	0.9351918433081436	0.90523844941783	0	0	0.0
3306	0.08609491139885775	0.015988805542635192	0.011771029007009453	0.6254444742565218	None	0	0	0.06666666666666667	1	1.0	20	1.0	0.65	14	13	7	0	0	0.045454545454545456	1	22	1.4666666666666666	22	0.0	0	0.7201581661608045	0.8275706041358629	0.20237796309428058	0.8145936716549045	0.7311646739329112	0.8444771381580084	0.9218095474136172	0.8292314785079171	0	0	0.0
5517	0.12430723253098049	0.03611507479709849	0.011029248377264675	0.6310934051153325	None	0	0	0.05263157894736842	1	1.0	26	1.0	0.7692307692307693	21	20	6	0	0	0.03571428571428571	1	28	1.8666666666666667	28	0.0	0	0.40494022980505917	0.7188974666400493	0.3275251306937261	0.9454577568635055	0.8037849971367571	0.9635581697205904	0.9351918433081436	0.913373267212421	0	0	0.0
3936	0.07786281990845256	0.01713125304813557	0.01533179329897536	0.988815474991921	None	0	0	0.08333333333333333	1	1.0	15	1.0	0.6	10	9	6	0	0	0.058823529411764705	1	17	1.1333333333333333	17	0.0	0	0.966184551597156	0.952160689410809	0.8995022792647575	0.9731021209765177	0.2840722210503296	0.9557510400747372	0.955656342901807	0.9614812934169543	0	0	0.0
1641	None	None	None	None	None	0.5	1	0.8333333333333334	5	0.2857142857142857	2	0.6	0.14285714285714285	4	1	4	0	0	0.6	5	3	0.6	9	0.0	0.8	0.7800028132065648	0.9094917910815707	0.6132378745829872	0.9214136146999097	0.1	0.9396680361637346	0.904701278542556	0.9244874213795973	0	0	0.0
2954	0.09380510538233747	0.00582769574102422	-0.005295574283047646	0.9792827127091864	None	0	0	0.1	1	1.0	12	1.0	0.6666666666666666	8	8	5	0	0	0.07142857142857142	1	14	0.9333333333333333	14	0.0	0	0.5625491979829318	0.8356881765090891	0.1558167266820365	0.9437605171783693	0.8329136644316328	0.9525365038841759	0.9498305620828097	0.9228681555790698	0	0	0.0
5746	0.1511990328373682	0.03909139022641183	0.034535974528184195	0.660619499568589	None	0	0	0.05263157894736842	1	1.0	26	1.0	0.7692307692307693	21	20	6	0	0	0.03571428571428571	1	28	1.8666666666666667	28	0.0	0	0.40494022980505917	0.66503496998593	0.3275251306937261	0.8898040414648437	0.8037849971367571	0.9595567839545525	0.903342462955529	0.8787212063440235	0	0	0.0
3627	0.1318213094582262	0.018893281274593537	-0.0030094435840919437	0.7051172420040606	None	0	0	0.058823529411764705	1	1.0	23	1.0	0.6956521739130435	17	16	7	0	0	0.04	1	25	1.6666666666666667	25	0.0	0	0.7201581661608045	0.8366602722804262	0.20237796309428058	0.8922607965725635	0.7311646739329112	0.9275467179951853	0.9218095474136172	0.8908134676117259	0	0	0.0
6834	0.1415477535065367	0.02887695127425698	0.012419651889254014	0.596412029374243	None	0	0	0.05555555555555555	1	1.0	25	1.0	0.76	20	19	6	0	0	0.037037037037037035	1	27	1.8	27	0.0	0	0.40494022980505917	0.6920720995217863	0.3275251306937261	0.8041247584079347	0.8037849971367571	0.9688661221496419	0.8888511919948633	0.8683723645593203	0	0	0.0
6838	0.1796754843497545	0.06490413531397572	0.050584480371833045	0.6647146531173178	None	0	0	0.058823529411764705	1	1.0	23	1.0	0.782608695652174	19	18	5	0	0	0.04	1	25	1.6666666666666667	25	0.0	0	0.40494022980505917	0.7092194553430697	0.3275251306937261	0.946097792254025	0.8037849971367571	0.9605638046222444	0.9351918433081436	0.9102372884802216	0	0	0.0
4349	0.09468885848133965	0.009300298448004845	0.004793504955730681	0.9873774522368554	None	0	0	0.08333333333333333	1	1.0	16	1.0	0.625	11	10	6	1	0	0.05555555555555555	1	18	1.2	18	0.06666666666666667	0	0.40494022980505917	0.9512114179048693	0.42869190965670123	0.9775472133281438	0.2840722210503296	0.971442518264545	0.968156611012018	0.9684333458810077	1.0	0.5454545454545454	0.0
2913	0.00796350171188588	0.0015045905256143178	-0.0014825469070659052	0.9752304223458123	None	0	0	0.6666666666666666	4	0.3333333333333333	2	0.8	0.3333333333333333	6	2	1	1	0	0.4	2	5	0.5333333333333333	8	0.5	0.6666666666666666	0.8210898720573235	0.8826242554417253	0.7087153109109183	0.7073767617246702	0.6044059715790108	0.9581865019321195	0.8096699952124794	0.8819131643871567	1.0	0.3333333333333333	0.0
1189	None	None	None	None	None	0	0	0.5	2	0.75	3	0.5	0.25	2	1	3	1	0	0.75	4	3	0.4	6	0.1111111111111111	0.4	0.6224529444068887	0.7207528684125785	0.5103005821999502	0.5070499597645212	0.4321839319005319	0.9534252066905812	0.8077376813559614	0.7911383500517026	1.0	0.5	0.0
3466	0.08995527135877507	0.00920875498265631	-0.0054573236326623895	0.7468687832395752	None	0	0	0.06666666666666667	1	1.0	20	1.0	0.7	15	14	6	0	0	0.045454545454545456	1	22	1.4666666666666666	22	0.0	0	0.40494022980505917	0.8997752975117723	0.42869190965670123	0.923401388889918	0.30830646228886566	0.9609328228031061	0.879799596834004	0.9327014056575799	0	0	0.0
6661	0.15240168818988778	0.03089849371850321	0.029458577058779366	0.6254436720238166	None	0	0	0.07142857142857142	1	1.0	19	1.0	0.7368421052631579	15	14	5	0	0	0.047619047619047616	1	21	1.4	21	0.0	0	0.4094678013315975	0.7098401911487352	0.3275251306937261	0.8370434368533671	0.8037849971367571	0.8758477807753113	0.8888511919948633	0.8168118104995906	0	0	0.0
2984	0.005533096598046813	0.0018596867790077053	-0.0016602721144401056	0.9709661389726397	None	0	0	0.6666666666666666	4	0.42857142857142855	3	0.9	0.42857142857142855	6	3	2	1	0	0.4	2	5	0.6	9	0.2	0.5714285714285714	0.880466837115973	0.6600036355236752	0.7138553243416229	0.6844527212639466	0.2685015717106657	0.9660543291626438	0.9325521281362122	0.8313688915278514	1.0	0.5	0.0
2695	0.007157515253584133	4.55775166833583e-05	8.583466548405985e-06	0.958144672678046	None	0	0	0.5714285714285714	4	0.375	3	0.5	0.25	5	2	4	0	0	0.8	5	4	0.6666666666666666	10	0.0	0	0.5573957366395959	0.9431799174317018	0.7931945818589916	0.8973262850947307	0.48482530581764094	0.8816969189344104	0.896049026535503	0.9112189294164862	0	0	0.0
3021	0.0311412220917545	0.0035815130064137586	0.0016915152408352918	0.9559740995109288	None	0	0	0.4	4	0.6923076923076923	9	0.375	0.6153846153846154	12	8	2	1	0	0.4	10	4	1.0	15	0.25	0.18181818181818182	0.5573957366395959	0.9481737197291439	0.7388216877097533	0.8484966701263327	0.43253513156498025	0.9022824979904596	0.903277967209161	0.9075529029274491	1.0	0.16666666666666666	0.0
5682	0.16215818974334908	0.009047677204148301	0.00871871688557922	0.6748517816522769	None	0	0	0.0625	1	1.0	22	1.0	0.7727272727272727	18	17	5	0	0	0.041666666666666664	1	24	1.6	24	0.0	0	0.40720401556832836	0.9282410709100458	0.3275251306937261	0.9521212885326398	0.8037849971367571	0.9512462319518706	0.955656342901807	0.9448166894749158	0	0	0.0
2693	1.3059101964186224e-05	1.432078582655204e-06	1.4320695561886153e-06	0.9964402648579419	None	0	0	0.3333333333333333	2	0.6666666666666666	4	0.6666666666666666	0	2	0	5	0	0	0.3333333333333333	2	6	0.5333333333333333	8	0.0	0	0	0	0	0	0	0	0	0	0	0	0
1770	None	None	None	None	None	0	0	0.5	2	0.5	2	0.5	0.5	4	2	1	0	0	0.75	3	4	0.4	6	0.0	0.6666666666666666	0.30734738370928294	0.9514816282140289	0.508430290392045	0.8837831542200032	0.6984406480987658	0.7473525102272109	0.9013889375980404	0.8838896492990245	0	0	0.0
1806	None	None	None	None	None	0	0	0.75	3	0.0	0	0.5555555555555556	0	3	0	1	2	0	1.0	3	3	0.3333333333333333	5	0.6666666666666666	1.0	0	0	0	0	0	0	0	0	0	0	0
4131	0.1303356407707517	0.028519399431942583	0.02294380695045996	0.775956481743636	None	0	0	0.07142857142857142	1	1.0	18	1.0	0.6111111111111112	12	11	7	0	0	0.05	1	20	1.3333333333333333	20	0.0	0	0.3209386589739586	0.6984685243440799	0.2689736999632468	0.8316241757564817	0.5531517759133684	0.9784397694201659	0.90488660816678	0.8893483670452056	0	0	0.0
1344	None	None	None	None	None	0	0	0.75	3	0.3333333333333333	1	0.625	0.3333333333333333	4	1	0	1	0	0.5	4	2	0.3333333333333333	5	1.0	0.6666666666666666	0.88975364855913	0.8797499785581645	0.844473256378117	0.8895762469223838	0.5126377637074727	0.8868580159153264	0.8773765008791992	0.8854592042286781	1.0	0.25	0.0
7171	0.14282325275099814	0.026012225841512374	0.021180270747843555	0.7291077539511095	None	0	0	0.0625	1	1.0	22	1.0	0.7272727272727273	17	16	6	0	0	0.041666666666666664	1	24	1.6	24	0.0	0	0.4094678013315975	0.711048690278763	0.3275251306937261	0.8427958340010027	0.8037849971367571	0.869398742427521	0.8888511919948633	0.816344046023083	0	0	0.0
1718	None	None	None	None	None	0	0	0.8	4	0.2	1	0.5833333333333334	0.2	4	1	2	1	0	0.75	4	3	0.4666666666666667	7	0.2	0.6666666666666666	0.7988698482723968	0.9261263252488912	0.6132378745829872	0.9214136146999097	0.10213288950164608	0.93932118512822	0.8998878301964303	0.929343118494511	1.0	0.5	0.0
5430	0.11493935648863908	0.03648189003459201	0.012620670673702868	0.6427233683578824	None	0	0	0.07142857142857142	1	1.0	18	1.0	0.6666666666666666	13	12	6	0	0	0.05	1	20	1.3333333333333333	20	0.0	0	0.40494022980505917	0.7052212132988553	0.3275251306937261	0.9488519916547319	0.8037849971367571	0.9652481585111409	0.9351918433081436	0.9146922805581524	0	0	0.0
3319	0.06800863349648897	0.003864216505712325	0.0037192344784408027	0.9963298889959512	None	0	0	0.1111111111111111	1	1.0	11	1.0	0.5454545454545454	6	6	6	0	0	0.07692307692307693	1	13	0.8666666666666667	13	0.0	0	0.40494022980505917	0.7728244194987239	0.10925549026979245	0.9027862816154386	0.9346626549303545	0.9173342737702014	0.968156611012018	0.8757940460163074	0	0	0.0
4602	0.14343269680359952	0.010823780700368745	0.008986662544520086	0.7041004005503508	None	0	0	0.05555555555555555	1	1.0	25	1.0	0.68	18	17	8	0	0	0.037037037037037035	1	27	1.8	27	0.0	0	0.7201581661608045	0.8495679280830708	0.20237796309428058	0.8930458017457001	0.7311646739329112	0.9281178678164053	0.9218095474136172	0.8944661042024225	0	0	0.0
3084	0.08374412712398013	0.006494078243912287	0.004796305133899354	0.7957901811766133	None	0	0	0.2727272727272727	3	0.7142857142857143	10	0.5714285714285714	0.7142857142857143	13	10	2	0	0	0.14285714285714285	14	2	1.0666666666666667	16	0.0	0	0.40494022980505917	0.9002302980992986	0.27534548897295064	0.9009325546745548	0.3422594100928883	0.9089836899404828	0.7021601456205077	0.9034565341865409	0	0	0.0
418	None	None	None	None	None	0	0	0.5454545454545454	6	0.35714285714285715	5	0.4444444444444444	0.35714285714285715	10	5	5	2	0	0.4444444444444444	9	4	1.0666666666666667	16	0.2222222222222222	0	0.574981494029297	0.9206898525868564	0.918141424381061	0.917803491748713	0.20694847309045813	0.8928254750847607	0.9441133121939311	0.9111847029667809	0.55	0.5	0.0
410	None	None	None	None	None	0	0	1.0	1	0	0	1.0	0	1	0	0	0	0	0.5	1	2	0.13333333333333333	2	0.0	0	0	0	0	0	0	0	0	0	0	0	0
4582	0.12540095480006486	0.014386934772903742	0.014382654472161102	0.6495403933529476	None	0	0	0.0625	1	1.0	21	1.0	0.7142857142857143	16	15	6	0	0	0.043478260869565216	1	23	1.5333333333333334	23	0.0	0	0.7201581661608045	0.8342747579586962	0.20237796309428058	0.8949975644572635	0.7311646739329112	0.9277901005790684	0.9218095474136172	0.8913009540093991	0	0	0.0
1514	None	None	None	None	None	0.5	1	0.5714285714285714	4	0.625	5	0.35714285714285715	0.5	6	4	3	1	0	0.5714285714285714	7	4	0.6666666666666666	10	0.125	0.6666666666666666	0.4111675770749317	0.9490445749126792	0.11472502018390114	0.8031428495558876	0.4673929687160596	0.8784859141617046	0.8383702846381922	0.8911856444290814	1.0	0	0.0
3990	0.13595576564647247	0.01088047944592869	0.005597824329859968	0.8211560152214958	None	0	0	0.05555555555555555	1	1.0	25	1.0	0.68	18	17	8	0	0	0.037037037037037035	1	27	1.8	27	0.0	0	0.36718333374088175	0.7878421035723052	0.27534548897295064	0.8636236176392896	0.23867612384278383	0.9728209027132306	0.8269040884090898	0.9042309918849812	0	0	0.0
3495	0.043448935818550284	0.003050472153590976	0.0026235354311100034	0.9947813947219617	None	0	0	0.4	4	0.6153846153846154	8	0.3125	0.6153846153846154	9	8	5	2	0	0.75	6	8	1.0	15	0.15384615384615385	0	0.9065989583746127	0.972626164186599	0.9501248250464804	0.9606731561891172	0.48482530581764094	0.7834285220648461	0.8626227145250639	0.936073862866652	0.6111111111111112	0.2222222222222222	0.0
3107	0.007929717009701211	0.0051821647156526365	0.005027441604938232	0.9829468248789485	None	0.25	1	0.5	5	0.4166666666666667	5	0.5833333333333334	0.16666666666666666	2	2	11	3	0	0.6666666666666666	6	4	0.9333333333333333	14	0.11538461538461539	0.2	0.9495144543478957	0.6235997012089411	1.0	0.5	0.2205718458280952	0.5490223307497236	0.9725597645088887	0.5581997252531166	0.5	1.0	0.0665070544245807
5046	0.12020548104365952	0.04683867001825958	0.03993548931141243	0.6515450184153954	None	0	0	0.07142857142857142	1	1.0	18	1.0	0.6666666666666666	13	12	6	0	0	0.05	1	20	1.3333333333333333	20	0.0	0	0.40494022980505917	0.6954622184028127	0.3275251306937261	0.8057108415400677	0.8037849971367571	0.9709355678536051	0.8888511919948633	0.8720233021193913	0	0	0.0
3630	0.13861363247618375	0.02611504725351911	0.006437316919589567	0.6304408800450576	None	0	0	0.07142857142857142	1	1.0	19	1.0	0.6842105263157895	14	13	6	0	0	0.047619047619047616	1	21	1.4	21	0.0	0	0.7201581661608045	0.8098594507536151	0.20237796309428058	0.922670300878907	0.7311646739329112	0.9249299707849685	0.9218095474136172	0.8953440008413414	0	0	0.0
5060	0.08739224061262704	0.016600241003068915	0.016255152224327437	0.9236563658925777	None	0	0	0.09090909090909091	1	1.0	14	1.0	0.6428571428571429	10	9	5	0	0	0.0625	1	16	1.0666666666666667	16	0.0	0	0.5692011591551221	0.9543172895977782	0.5679682790269946	0.9662643008001682	0.2840722210503296	0.9590940750057402	0.955656342901807	0.9601878621670017	0	0	0.0
2571	0.06524410230179001	0.003560058401910878	0.0034329549481390085	0.996836152236863	None	0	0	0.1	1	1.0	12	1.0	0.5833333333333334	7	7	6	0	0	0.07142857142857142	1	14	0.9333333333333333	14	0.0	0	0.40494022980505917	0.8355881892209592	0.10925549026979245	0.9507002059899425	0.9346626549303545	0.9606745874482838	0.968156611012018	0.9304486619582407	0	0	0.0
2996	0.031081620487545095	0.004219848687115094	0.0017550697366437607	0.9590748309950079	None	0	0	0.4	4	0.6666666666666666	8	0.3888888888888889	0.5833333333333334	11	7	2	1	0	0.4444444444444444	9	4	0.9333333333333333	14	0.25	0.2	0.5573957366395959	0.9473732898644753	0.7388216877097533	0.858080661559191	0.48482530581764094	0.8910548234891489	0.896049026535503	0.9058362511198125	1.0	0.18181818181818182	0.0
4258	0.1621192090295792	0.037869175652224814	0.03601322071002618	0.7507299025078309	None	0	0	0.058823529411764705	1	1.0	23	1.0	0.7391304347826086	18	17	6	0	0	0.04	1	25	1.6666666666666667	25	0.0	0	0.5701202665366168	0.7827137401576989	0.5027149072916963	0.890605004807135	0.6607269374910341	0.9069566903004093	0.8846039680546167	0.8682040975803582	0	0	0.0
5875	0.09138580872357342	0.018995002904980525	0.018964375003791015	0.6622550628364129	None	0	0	0.05555555555555555	1	1.0	25	1.0	0.76	20	19	6	0	0	0.037037037037037035	1	27	1.8	27	0.0	0	0.40494022980505917	0.6967737656588548	0.3275251306937261	0.9337544245813951	0.8037849971367571	0.9609761981443139	0.9351918433081436	0.902665752344783	0	0	0.0
3143	0.012215127481520191	0.0008417701339509339	-0.00023252109797771927	0.9473534638117572	None	0	0	0.3333333333333333	2	0.8571428571428571	6	0.5625	0.7142857142857143	7	5	1	0	0	0.25	8	2	0.6	9	0.0	0.25	0.7172728594288207	0.8961749500793067	0.5784627086998014	0.8793592872177651	0.12399843803196324	0.9432925432300838	0.838600541374059	0.9103371601197392	0	0	0.0
3628	0.11201287038267313	0.008294227959405565	0.005041438802057313	0.6046204814931468	None	0	0	0.08333333333333333	1	1.0	16	1.0	0.625	11	10	6	0	0	0.05555555555555555	1	18	1.2	18	0.0	0	0.40494022980505917	0.9580575748514812	0.42869190965670123	0.9729256019618712	0.2840722210503296	0.964738451054043	0.955656342901807	0.9657691540747928	0	0	0.0
1678	None	None	None	None	None	0	0	0.75	3	0.25	1	0.5	0.25	4	1	1	1	0	0.75	3	4	0.4	6	0.3333333333333333	0.6666666666666666	0.42172092156015084	0.8786232066420827	0.8336682071431605	0.8302962180210597	0.6226774091470773	0.9181146834234235	0.8864733040035172	0.8802425496239151	1.0	0.25	0.0
5040	0.11909731061968419	0.023493147163655453	0.0190022889020796	0.6494174044812924	None	0	0	0.0625	1	1.0	21	1.0	0.7142857142857143	16	15	6	0	0	0.043478260869565216	1	23	1.5333333333333334	23	0.0	0	0.4094678013315975	0.8195042693604317	0.20237796309428058	0.7036991358820031	0.8037849971367571	0.687678725330108	0.9218095474136172	0.7418779990689547	0	0	0.0
6147	0.15749342429795557	0.0493272497672354	0.03596036914652726	0.6282058401884318	None	0	0	0.058823529411764705	1	1.0	23	1.0	0.782608695652174	19	18	5	1	0	0.04	1	25	1.6666666666666667	25	0.07692307692307693	0	0.40494022980505917	0.6985543714458124	0.3275251306937261	0.9377273839682407	0.8037849971367571	0.9664457676315972	0.9351918433081436	0.9092304199258411	1.0	0.3684210526315789	0.0
6425	0.1781538094363107	0.034408354715911645	0.030081434240337067	0.6214704440561113	None	0	0	0.05555555555555555	1	1.0	24	1.0	0.7916666666666666	20	19	5	0	0	0.038461538461538464	1	26	1.7333333333333334	26	0.0	0	0.40494022980505917	0.6955670224228527	0.3275251306937261	0.9262624744905404	0.8037849971367571	0.9640213611697842	0.9351918433081436	0.9015917136518687	0	0	0.0
5161	0.13940430784959196	0.013054568680383972	0.012284165847832942	0.8390218764494481	None	0	0	0.0625	1	1.0	22	1.0	0.7272727272727273	17	16	6	0	0	0.041666666666666664	1	24	1.6	24	0.0	0	0.5701202665366168	0.7827138412879854	0.5027149072916963	0.8951878204137037	0.6607269374910341	0.9104715006298821	0.8846039680546167	0.8716104636985234	0	0	0.0
3841	0.17760739477755663	0.02172873733529603	0.02106789577457468	0.8261498706166696	None	0	0	0.0625	1	1.0	21	1.0	0.7142857142857143	16	15	6	0	0	0.043478260869565216	1	23	1.5333333333333334	23	0.0	0	0.40494022980505917	0.8471546634786566	0.1558167266820365	0.8222829483602607	0.774075837209317	0.9100204003086884	0.9361201935477763	0.8644489836822686	0	0	0.0
1744	None	None	None	None	None	0	0	0.75	3	0.0	0	0.5555555555555556	0	3	0	1	0	0	1.0	3	3	0.3333333333333333	5	0.0	1.0	0	0	0	0	0	0	0	0	0	0	0
3633	0.006699788633101184	0.0010138573117727202	0.0009375447919890887	0.980705771530015	None	0.3333333333333333	1	0.5555555555555556	5	0.36363636363636365	4	0.5416666666666666	0.18181818181818182	2	2	10	2	0	0.6666666666666666	6	4	0.8666666666666667	13	0.08333333333333333	0.2222222222222222	0.9495144543478957	0.6235997012089411	0.9371006659384168	0.652261170209012	0.2205718458280952	0.5095312956267541	0.9679483895412938	0.5964414583249602	0.75	1.0	0.0
2165	None	None	None	None	None	0	0	0.5	3	0.42857142857142855	3	0.75	0.2857142857142857	5	2	3	0	0	0.3333333333333333	2	6	0.6	9	0.0	0	0.8729083387436474	0.963721859195465	0.9501248250464804	0.9506961156227017	0.4847001491064701	0.8552719233031686	0.8789326482011068	0.9353408018446253	0	0	0.0
2546	None	None	None	None	None	0	0	0.5	1	1.0	1	1.0	1.0	1	1	1	0	0	0.3333333333333333	3	1	0.2	3	0.0	0	0.733462088505185	0.5	0.7072446483972882	0.5	0.28888617265684885	0.5	0.8846039680546167	0.5	0	0	0.0
1125	None	None	None	None	None	0	0	0.75	3	0.0	0	0.75	0	2	0	3	1	0	0.5	2	4	0.4	6	0.125	0	0	0	0	0	0	0	0	0	0	0	0
1654	None	None	None	None	None	0	0	0.6	3	0.6	3	0.7	0.4	4	2	2	2	0	0.4	5	2	0.4666666666666667	7	0.3333333333333333	0.4	0.6966768902601994	0.8344039035858342	0.9933131785666778	0.652663006857481	0.16043564312120068	0.8586392757686695	0.9594747649004961	0.7942367092975583	0.625	0.75	0.0
1552	None	None	None	None	None	0	0	0.5	3	0.5	3	0.4444444444444444	0.5	5	3	2	0	0	0.5	6	3	0.5333333333333333	8	0.0	1.0	0.6418047191654925	0.9123541374169839	0.5074804113936466	0.8889242033434182	0.22127828714107428	0.9705091459385146	0.8510941480967329	0.9333144904145666	0	0	0.0
5806	0.14615224626309997	0.06146424870128348	0.05147609482872675	0.6534304558595219	None	0	0	0.05555555555555555	1	1.0	25	1.0	0.76	20	19	6	0	0	0.037037037037037035	1	27	1.8	27	0.0	0	0.40494022980505917	0.6967737656588548	0.3275251306937261	0.9337544245813951	0.8037849971367571	0.9609761981443139	0.9351918433081436	0.902665752344783	0	0	0.0
6306	0.15866352826092278	0.06868584659975795	0.05330152140248271	0.630485407107453	None	0	0	0.06666666666666667	1	1.0	20	1.0	0.75	16	15	5	0	0	0.045454545454545456	1	22	1.4666666666666666	22	0.0	0	0.40494022980505917	0.6992932053707883	0.3275251306937261	0.9304507556245104	0.8037849971367571	0.9622611781208542	0.9351918433081436	0.902506340656499	0	0	0.0
2856	0.010913890792007545	0.004758964258714823	0.0008218441773483444	0.9429347809069323	None	0	0	0.3333333333333333	2	0.8571428571428571	6	0.5625	0.7142857142857143	7	5	1	1	0	0.25	8	2	0.6	9	0.25	0.25	0.7550069295604847	0.8745427595938428	0.5784627086998014	0.8793592872177651	0.12399843803196324	0.9533640930923125	0.8404366505693215	0.9101318882242343	1.0	0.7142857142857143	0.0
6681	0.12087618657079693	0.060362130324906296	0.05994372831032376	0.6280573501561934	None	0	0	0.0625	1	1.0	22	1.0	0.7272727272727273	17	16	6	0	0	0.041666666666666664	1	24	1.6	24	0.0	0	0.40494022980505917	0.7020492059187807	0.3275251306937261	0.9416184649012044	0.8037849971367571	0.965687056858174	0.9351918433081436	0.9109262785831123	0	0	0.0
4112	0.13332355483385538	0.012023115182780937	0.005617423033924997	0.9577730686956243	None	0	0	0.05	1	1.0	28	1.0	0.7142857142857143	21	20	8	0	0	0.03333333333333333	1	30	2.0	30	0.0	0	0.733462088505185	0.9207143041908283	0.7072446483972882	0.9684352653535057	0.28888617265684885	0.9524458190616838	0.955656342901807	0.9506229719774775	0	0	0.0
4549	0.13295007661098066	0.02617789950992447	0.016688143918299873	0.7087742699854442	None	0	0	0.0625	1	1.0	22	1.0	0.7272727272727273	17	16	6	0	0	0.041666666666666664	1	24	1.6	24	0.0	0	0.4094678013315975	0.8214748533233058	0.426122893438477	0.8808090199752395	0.6607269374910341	0.9078466444559508	0.8846039680546167	0.8741361812649066	0	0	0.0
2947	0.0016584295229818864	0.0001043177292580226	4.567868171980796e-05	0.9868367784310992	None	0	0	0.75	3	0.25	1	0.75	0.25	3	1	2	0	0	0.5	2	4	0.4	6	0.0	0.5	0.7617129069986741	0.7758026569263039	0.7087153109109183	0.7258694000261052	0.6096669680612221	0.9395327051197715	0.7370869787338773	0.839269883151543	0	0	0.0
6747	0.1394332868477213	0.03493442992324944	0.007659395742381428	0.6965256730271127	None	0	0	0.05263157894736842	1	1.0	26	1.0	0.7307692307692307	20	19	7	0	0	0.03571428571428571	1	28	1.8666666666666667	28	0.0	0	0.40494022980505917	0.8355127734212218	0.3275251306937261	0.9570857349124484	0.8037849971367571	0.9556496945953281	0.9351918433081436	0.9308652957445189	0	0	0.0
887	None	None	None	None	None	0	0	0.4	2	0.6	3	0.4375	0.4	4	2	2	1	0	1.0	4	4	0.4666666666666667	7	0.16666666666666666	0.5	0.880466837115973	0.8330670074080363	0.7189953377723276	0.9315399408458345	0.10426577900329215	0.5048217195975118	0.9658726778742169	0.8041545861388257	1.0	1.0	0.0
2228	None	None	None	None	None	0	0	0.75	3	0.5	2	0.5	0.5	4	2	1	1	0	0.75	4	3	0.4	6	0.25	1.0	0.7800498682678029	0.8278288500726079	0.6080978611522825	0.9198837160315914	0.2732599382996758	0.9649856231375491	0.8422023383764428	0.9200097853127034	1.0	0.5	0.0
3579	0.10537279846928434	0.009650340608015583	0.008509859211003295	0.6765742830061162	None	0	0	0.07142857142857142	1	1.0	19	1.0	0.6842105263157895	14	13	6	0	0	0.047619047619047616	1	21	1.4	21	0.0	0	0.7201581661608045	0.8223665775140038	0.20237796309428058	0.9074250417376917	0.7311646739329112	0.9145917014870865	0.9218095474136172	0.8871575846955729	0	0	0.0
499	None	None	None	None	None	0.6666666666666666	2	0.7777777777777778	7	0.2727272727272727	3	0.5416666666666666	0.18181818181818182	8	2	4	0	0	0.6666666666666666	4	6	0.8666666666666667	13	0.0	0.5714285714285714	0.605686159514069	0.9220824559081857	0.7540438642498533	0.9493657739145491	0.7509653851669096	0.9658952251719759	0.9374669636322978	0.9485954613704132	0	0	0.0
6676	0.13813192219333922	0.07046457741486425	0.06357797445054411	0.6535298803991418	None	0	0	0.05555555555555555	1	1.0	25	1.0	0.76	20	19	6	0	0	0.037037037037037035	1	27	1.8	27	0.0	0	0.40494022980505917	0.6967737656588548	0.3275251306937261	0.9337544245813951	0.8037849971367571	0.9609761981443139	0.9351918433081436	0.902665752344783	0	0	0.0
2305	None	None	None	None	None	0	0	0.5	2	0.3333333333333333	1	0.5555555555555556	0.3333333333333333	2	1	2	1	0	1.0	3	3	0.3333333333333333	5	0.14285714285714285	1.0	0.6272184197303978	0.9661203901998129	0.41755053505271517	0.9532225889840811	0.10237918329450509	0.5059476776813452	0.9037292784771038	0.893744337121892	1.0	1.0	0.0
1638	None	None	None	None	None	0	0	0.4	2	0.8	4	0.4666666666666667	0.4	3	2	3	0	0	0.6	3	5	0.4666666666666667	7	0.0	0.3333333333333333	0.880466837115973	0.8047174784376054	0.7189953377723276	0.6985559110680356	0.10426577900329215	0.9622312830810135	0.9659101774745884	0.8619303365712719	0	0	0.0
7333	0.1965721457208056	0.008031687870701937	0.00455507758943462	0.49797818195441024	None	0	0	0.07142857142857142	1	1.0	19	1.0	0.7368421052631579	15	14	5	0	0	0.047619047619047616	1	21	1.4	21	0.0	0	0.40494022980505917	0.6995729223357072	0.10925549026979245	0.9484740672008123	0.9346626549303545	0.9706559518674156	0.968156611012018	0.9182626334256618	0	0	0.0
4105	0.1660431555175529	0.0035858713858080427	-0.003563461882778542	0.6722845392950958	None	0	0	0.0625	1	1.0	22	1.0	0.6818181818181818	16	15	7	2	0	0.041666666666666664	1	24	1.6	24	0.11764705882352941	0	0.7201581661608045	0.8509306102222026	0.20237796309428058	0.8711406550229013	0.7311646739329112	0.923702885524654	0.9218095474136172	0.8858383111913437	0.53125	0.5	0.0
6903	0.1063775995005527	0.05871069346503985	0.058608201669651104	0.6379523282687838	None	0	0	0.0625	1	1.0	22	1.0	0.7272727272727273	17	16	6	0	0	0.041666666666666664	1	24	1.6	24	0.0	0	0.40494022980505917	0.7025163743677795	0.3275251306937261	0.9365694159530025	0.8037849971367571	0.9635696505842145	0.9351918433081436	0.9068368134652224	0	0	0.0
2513	None	None	None	None	None	0	0	0.75	3	0.0	0	0.5555555555555556	0	3	0	1	1	0	1.0	3	3	0.3333333333333333	5	0.3333333333333333	1.0	0	0	0	0	0	0	0	0	0	0	0
5690	0.11133661941669318	0.022641032904550586	0.02244591644084311	0.7347099232204555	None	0	0	0.07142857142857142	1	1.0	18	1.0	0.7222222222222222	14	13	5	0	0	0.05	1	20	1.3333333333333333	20	0.0	0	0.3209386589739586	0.7964621601558216	0.42869190965670123	0.9385992689396185	0.258831774887584	0.9671694205819961	0.9351918433081436	0.9235392637503929	0	0	0.0
2102	None	None	None	None	None	0	0	0.5	2	0.75	3	0.5	0.75	5	3	0	1	0	0.75	4	3	0.4	6	0.5	0	0.7617129069986741	0.7743623356638804	0.7087153109109183	0.9092876202786309	0.6144253346502323	0.9406527885393069	0.6895138485831742	0.8909435409274548	1.0	0.4	0.0
3946	0.08159848113569915	0.01938585569249213	0.019248418190291085	0.7253417310056687	None	0	0	0.0625	1	1.0	22	1.0	0.6818181818181818	16	15	7	0	0	0.041666666666666664	1	24	1.6	24	0.0	0	0.40494022980505917	0.8471546634786566	0.1558167266820365	0.8222829483602606	0.774075837209317	0.9100204003086884	0.9361201935477763	0.8644489836822686	0	0	0.0
2550	None	None	None	None	None	0	0	0.5	2	0.5	2	0.6666666666666666	0.25	3	1	2	3	0	1.0	3	3	0.4	6	0.5	0.6666666666666666	0.7550069295604847	0.9570076040730694	0.5074804113936466	0.9239684089658117	0.1	0.9786088592484575	0.8404366505693215	0.9585588815276088	0.3333333333333333	0.6666666666666666	0.0
3626	0.11912817485398901	0.0036522090807884246	0.001112132026739548	0.6417046970212179	None	0	0	0.07692307692307693	1	1.0	17	1.0	0.6470588235294118	12	11	6	0	0	0.05263157894736842	1	19	1.2666666666666666	19	0.0	0	0.40494022980505917	0.7983695576179531	0.2689736999632468	0.8777283532215501	0.6117744137936016	0.9765744138134635	0.9385243174627389	0.9136587529351903	0	0	0.0
1937	None	None	None	None	None	0	0	0.5	2	0.5	2	0.75	0	2	0	3	1	0	0.5	2	4	0.4	6	0.125	0	0	0	0	0	0	0	0	0	0	0	0
2037	None	None	None	None	None	0	0	0.4	2	0.8	4	0.7	0.6	5	3	1	0	0	0.4	5	2	0.4666666666666667	7	0.0	0	0.3294264376767043	0.5914446055305731	0.27534548897295064	0.6928913256105322	0.18846607502871876	0.9748052418745973	0.6412141123483951	0.8338373526673183	0	0	0.0
4272	0.1663449557291508	0.00979092668177497	0.006732670194856789	0.6677353129632085	None	0	0	0.05	1	1.0	27	1.0	0.7037037037037037	20	19	8	0	0	0.034482758620689655	1	29	1.9333333333333333	29	0.0	0	0.6174395845229366	0.8581489777370952	0.20237796309428058	0.9251588318308188	0.7311646739329112	0.9399620547029262	0.9218095474136172	0.9133429816724598	0	0	0.0
7296	0.14673855633068292	0.05885427925398155	0.05881286635767997	0.6855720654009667	None	0	0	0.058823529411764705	1	1.0	23	1.0	0.7391304347826086	18	17	6	0	0	0.04	1	25	1.6666666666666667	25	0.0	0	0.40494022980505917	0.7105603157973076	0.3275251306937261	0.9530951604104033	0.8037849971367571	0.9647096592087557	0.9351918433081436	0.9172816342070111	0	0	0.0
459	None	None	None	None	None	0	0	0.4	2	0.6	3	0.5833333333333334	0.6	4	3	2	4	0	0.3333333333333333	2	6	0.4666666666666667	7	0.5714285714285714	0.4	0.7367509743062064	0.8640536771182452	0.9933131785666778	0.652663006857481	0.16043564312120068	0.8586392757686695	0.9598614425772538	0.8065985583621501	0.375	0.75	0.0
705	None	None	None	None	None	0	0	0.6666666666666666	4	0.2857142857142857	2	0.6	0.2857142857142857	4	2	4	4	0	0.6	3	5	0.6	9	0.4	0.2857142857142857	0.7100349182755351	0.8246111619815742	1.0	0.515298918471539	0.1407240692708113	0.607806421311261	0.972433299595493	0.6642757923383019	0.375	1.0	0.34553441580652194
6888	0.14472949831895807	0.05849981450609755	0.05439935966658389	0.6416659906433337	None	0	0	0.0625	1	1.0	21	1.0	0.7619047619047619	17	16	5	0	0	0.043478260869565216	1	23	1.5333333333333334	23	0.0	0	0.40494022980505917	0.8062171121945338	0.3275251306937261	0.929776100432507	0.8037849971367571	0.9499584348353	0.9351918433081436	0.9103142532787248	0	0	0.0
4990	0.11004553399353995	0.018265899225409415	0.014937159871924375	0.5719480560111931	None	0	0	0.058823529411764705	1	1.0	23	1.0	0.7391304347826086	18	17	6	0	0	0.04	1	25	1.6666666666666667	25	0.0	0	0.4094678013315975	0.7314031616760389	0.3275251306937261	0.8357701174956705	0.8037849971367571	0.8755223295665437	0.8888511919948633	0.8214953097128037	0	0	0.0
[truncated: 6,325 more rows]
