# Supplementary material for: Constrained by Design: Influence of Genetic Encodings on Evolved Traits of Robots
Source: Front Robot AI. 2021 Jun 15;8:672379. doi: 10.3389/frobt.2021.672379 (PMC8239187; doi:10.3389/frobt.2021.672379)
Supplement: Supplementary file 1 [file DataSheet3.ZIP › plasticodingrep_plane_3_snapshots_ids.tsv]

generation	robot_id	fitness	novelty	novelty_pop	cons_fitness
145	6869	0.05695952901326524	None	0.0	0.05695952901326524
145	7124	0.05568066591334361	None	0.0	0.05568066591334361
145	7334	0.06249682217030344	None	0.0	0.06249682217030344
145	7329	0.03939884922190022	None	0.0	0.03939884922190022
145	6998	0.05462288093993844	None	0.008500687312775906	0.05462288093993844
145	6846	0.06794885414017668	None	0.0	0.06794885414017668
145	7347	0.06444910194028487	None	0.0	0.06444910194028487
145	7038	0.06700817041764873	None	0.0	0.06700817041764873
145	7264	0.055613520671864695	None	0.0	0.055613520671864695
145	7169	0.05931120111236483	None	0.0	0.05931120111236483
145	7069	0.05598996097043544	None	0.0	0.05598996097043544
145	7213	0.043825252449415014	None	0.008500687312775906	0.043825252449415014
145	7251	0.06518713948174644	None	0.0	0.06518713948174644
145	7257	0.048409733600887746	None	0.0	0.048409733600887746
145	7312	0.054396897238147925	None	0.0	0.054396897238147925
145	7235	0.04802259780708039	None	0.0	0.04802259780708039
145	7253	0.005467987267868365	None	0.010124154340263111	0.005467987267868365
145	7286	0.06555407039040252	None	0.0	0.06555407039040252
145	7045	0.06531035002542487	None	0.0	0.06531035002542487
145	7263	0.05102662727562675	None	0.0	0.05102662727562675
145	7281	0.06161565565013227	None	0.0	0.06161565565013227
145	6321	0.06474287357489829	None	0.0	0.06474287357489829
145	6008	0.06564230614236793	None	0.0	0.06564230614236793
145	7316	-0.0006228129956191238	None	0.0	-0.0006228129956191238
145	7152	0.052080270888399186	None	0.0	0.052080270888399186
145	7002	0.022116129739861084	None	0.0	0.022116129739861084
145	7297	0.059543708197635034	None	0.0	0.059543708197635034
145	6910	0.06397666040578817	None	0.0	0.06397666040578817
145	6908	0.06499412048842589	None	0.0	0.06499412048842589
145	7342	0.031651022739086314	None	0.0	0.031651022739086314
145	7338	0.0517369800036766	None	0.0	0.0517369800036766
145	6979	0.05371169915408723	None	0.0	0.05371169915408723
145	7293	0.05838643487339576	None	0.008500687312775906	0.05838643487339576
145	7321	0.05186445050138446	None	0.0	0.05186445050138446
145	6376	0.061811706131980074	None	0.0	0.061811706131980074
145	6547	0.05608582285611283	None	0.043909207478009395	0.05608582285611283
145	7241	0.05822338060893858	None	0.0	0.05822338060893858
145	7145	0.06995807998622923	None	0.0	0.06995807998622923
145	7172	0.06015154769562215	None	0.0	0.06015154769562215
145	6560	0.06769391285376665	None	0.0	0.06769391285376665
145	7309	0.06128856386516585	None	0.0	0.06128856386516585
145	7057	0.05792807480945623	None	0.0	0.05792807480945623
145	7060	0.05617638371335316	None	0.0	0.05617638371335316
145	7218	0.06688242969044433	None	0.0	0.06688242969044433
145	7249	0.06463005065993484	None	0.005796844380001338	0.06463005065993484
145	7325	0.0402909714052448	None	0.010674115082043134	0.0402909714052448
145	7010	0.06554599494568414	None	0.0	0.06554599494568414
145	6787	0.06579124360699201	None	0.005796844380001338	0.06579124360699201
145	7290	0.04785828596966799	None	0.0	0.04785828596966799
145	7349	0.04640390360998976	None	0.014693583123530548	0.04640390360998976
145	6999	0.046272005812049835	None	0.0	0.046272005812049835
145	7313	0.038746654625823496	None	0.0	0.038746654625823496
145	7184	0.06336841541279378	None	0.0	0.06336841541279378
145	7212	0.06006875719185134	None	0.0	0.06006875719185134
145	7267	0.05807589950082924	None	0.0	0.05807589950082924
145	7295	0.04746342367244777	None	0.019124992073870983	0.04746342367244777
145	6466	0.0614719385982198	None	0.0	0.0614719385982198
145	7046	0.052294076796268865	None	0.0	0.052294076796268865
145	6943	0.06656101948554285	None	0.0	0.06656101948554285
145	7324	0.05785790342669283	None	0.0	0.05785790342669283
145	7322	0.031006539600062128	None	0.005796844380001338	0.031006539600062128
145	7077	0.03138519216291498	None	0.005796844380001338	0.03138519216291498
145	7206	0.05430667535968258	None	0.0	0.05430667535968258
145	7255	0.055012917167007166	None	0.0	0.055012917167007166
145	6228	0.05935135713152148	None	0.0	0.05935135713152148
145	7280	0.06417631529382285	None	0.0	0.06417631529382285
145	6798	0.05787080728415512	None	0.0	0.05787080728415512
145	7303	0.006569429647093046	None	0.0	0.006569429647093046
145	7080	0.059133699918153225	None	0.0	0.059133699918153225
145	7101	0.06252726465763081	None	0.0	0.06252726465763081
145	6875	0.06457399384506726	None	0.0	0.06457399384506726
145	7306	0.0009938378637406394	None	0.0	0.0009938378637406394
145	7120	0.04494093988847608	None	0.0	0.04494093988847608
145	6804	0.06342917561636524	None	0.0	0.06342917561636524
145	7229	0.05306223695617899	None	0.0	0.05306223695617899
145	7114	0.06407247523639467	None	0.0	0.06407247523639467
145	6182	0.060319736662965036	None	0.0	0.060319736662965036
145	7232	0.05629210259343278	None	0.0	0.05629210259343278
145	7149	0.06227452147452021	None	0.0	0.06227452147452021
145	7346	0.0474991491291296	None	0.0	0.0474991491291296
145	7248	0.0520488958285293	None	0.0	0.0520488958285293
145	7183	0.06281107942493909	None	0.0	0.06281107942493909
145	6912	0.0680070085488446	None	0.0	0.0680070085488446
145	6659	0.0684013531543982	None	0.0	0.0684013531543982
145	6628	0.06283203638368834	None	0.0	0.06283203638368834
145	7337	0.03113896059266658	None	0.005796844380001338	0.03113896059266658
145	7098	0.06359635961140567	None	0.0	0.06359635961140567
145	6993	0.057675735985013826	None	0.0	0.057675735985013826
145	7315	0.06468030490552909	None	0.0	0.06468030490552909
145	7343	0.013795615475481837	None	0.014896005002669003	0.013795615475481837
145	6589	0.0762072714307124	None	0.0	0.0762072714307124
145	7187	0.05421365677716686	None	0.0	0.05421365677716686
145	7305	0.04288739266609104	None	0.0	0.04288739266609104
145	7330	0.04697866860428119	None	0.0	0.04697866860428119
145	6829	0.0644025056212079	None	0.0	0.0644025056212079
145	7236	0.06033778794473109	None	0.0	0.06033778794473109
145	6947	0.06491834046090576	None	0.0	0.06491834046090576
145	7207	0.04507423605197454	None	0.0	0.04507423605197454
145	7035	0.059235315335990246	None	0.0	0.059235315335990246
145	7341	0.021311852814914992	None	0.009959943478921375	0.021311852814914992
143	7250	0.025817840555268257	None	0.0010674115082043134	0.025817840555268257
143	7113	0.056685792472402914	None	0.002831896894220579	0.056685792472402914
143	7195	0.05186018809329236	None	0.0009661407300002231	0.05186018809329236
143	6869	0.05695952901326524	None	0.0	0.05695952901326524
143	7124	0.05568066591334361	None	0.0	0.05568066591334361
143	7185	0.023849931713041544	None	0.0	0.023849931713041544
143	6998	0.05462288093993844	None	0.005245102551993732	0.05462288093993844
143	6846	0.06794885414017668	None	0.0	0.06794885414017668
143	7038	0.06700817041764873	None	0.0	0.06700817041764873
143	7169	0.05931120111236483	None	0.0	0.05931120111236483
143	7069	0.05598996097043544	None	0.0	0.05598996097043544
143	7213	0.043825252449415014	None	0.005245102551993732	0.043825252449415014
143	7235	0.04802259780708039	None	0.0010100950663596312	0.04802259780708039
143	6989	0.05511175009397834	None	0.0010100950663596312	0.05511175009397834
143	5989	0.06907672956945066	None	0.0	0.06907672956945066
143	7045	0.06531035002542487	None	0.0	0.06531035002542487
143	6672	0.06343011225968415	None	0.0009661407300002231	0.06343011225968415
143	7116	0.04878864567062828	None	0.0	0.04878864567062828
143	6321	0.06474287357489829	None	0.0010100950663596312	0.06474287357489829
143	6008	0.06564230614236793	None	0.0	0.06564230614236793
143	6572	0.06433793320521554	None	0.0010100950663596312	0.06433793320521554
143	7152	0.052080270888399186	None	0.0010674115082043134	0.052080270888399186
143	7002	0.022116129739861084	None	0.0	0.022116129739861084
143	6910	0.06397666040578817	None	0.0010100950663596312	0.06397666040578817
143	7231	0.0425727445992433	None	0.0	0.0425727445992433
143	6996	0.06284766430358094	None	0.00737962727192403	0.06284766430358094
143	7162	0.057887732665719595	None	0.0	0.057887732665719595
143	6908	0.06499412048842589	None	0.0010100950663596312	0.06499412048842589
143	7211	0.04978117201697056	None	0.0	0.04978117201697056
143	6979	0.05371169915408723	None	0.0	0.05371169915408723
143	7161	0.04742504553103786	None	0.0012043342965113572	0.04742504553103786
143	7066	0.05792807480945623	None	0.0	0.05792807480945623
143	6376	0.061811706131980074	None	0.0012043342965113572	0.061811706131980074
143	6547	0.05608582285611283	None	0.03360169523193447	0.05608582285611283
143	7241	0.05822338060893858	None	0.0	0.05822338060893858
143	7145	0.06995807998622923	None	0.0	0.06995807998622923
143	7172	0.06015154769562215	None	0.0	0.06015154769562215
143	6954	0.050495478520255016	None	0.0	0.050495478520255016
143	6560	0.06769391285376665	None	0.002831896894220579	0.06769391285376665
143	6700	0.06466153165566821	None	0.0	0.06466153165566821
143	7057	0.05792807480945623	None	0.0	0.05792807480945623
143	7060	0.05617638371335316	None	0.0	0.05617638371335316
143	7218	0.06688242969044433	None	0.0	0.06688242969044433
143	7202	0.013900047605277858	None	0.0010100950663596312	0.013900047605277858
143	7249	0.06463005065993484	None	0.0009661407300002231	0.06463005065993484
143	7010	0.06554599494568414	None	0.0	0.06554599494568414
143	6787	0.06579124360699201	None	0.0009661407300002231	0.06579124360699201
143	7198	0.04662377870977835	None	0.002831896894220579	0.04662377870977835
143	6999	0.046272005812049835	None	0.0	0.046272005812049835
143	7184	0.06336841541279378	None	0.0	0.06336841541279378
143	7212	0.06006875719185134	None	0.0	0.06006875719185134
143	6466	0.0614719385982198	None	0.0	0.0614719385982198
143	6969	0.05443545773318688	None	0.014896813373839097	0.05443545773318688
143	5267	0.0645852680490254	None	0.0	0.0645852680490254
143	7204	0.04267338318000721	None	0.0010674115082043134	0.04267338318000721
143	7205	0.04505190062747597	None	0.0009661407300002231	0.04505190062747597
143	7151	0.05587541455570851	None	0.0	0.05587541455570851
143	6794	0.05862007519251016	None	0.0012043342965113572	0.05862007519251016
143	7046	0.052294076796268865	None	0.0	0.052294076796268865
143	6943	0.06656101948554285	None	0.0	0.06656101948554285
143	6233	0.06677226043088784	None	0.0	0.06677226043088784
143	7246	0.047851595426333784	None	0.0010674115082043134	0.047851595426333784
143	7188	0.052409458940439815	None	0.0	0.052409458940439815
143	7077	0.03138519216291498	None	0.0009661407300002231	0.03138519216291498
143	7206	0.05430667535968258	None	0.002831896894220579	0.05430667535968258
143	6228	0.05935135713152148	None	0.0012043342965113572	0.05935135713152148
143	6798	0.05787080728415512	None	0.0	0.05787080728415512
143	7080	0.059133699918153225	None	0.0	0.059133699918153225
143	7091	0.06270604518781453	None	0.0	0.06270604518781453
143	7101	0.06252726465763081	None	0.0	0.06252726465763081
143	6875	0.06457399384506726	None	0.0	0.06457399384506726
143	7120	0.04494093988847608	None	0.0	0.04494093988847608
143	6804	0.06342917561636524	None	0.0	0.06342917561636524
143	7229	0.05306223695617899	None	0.0	0.05306223695617899
143	7114	0.06407247523639467	None	0.0	0.06407247523639467
143	6182	0.060319736662965036	None	0.0	0.060319736662965036
143	7232	0.05629210259343278	None	0.0	0.05629210259343278
143	7149	0.06227452147452021	None	0.0	0.06227452147452021
143	7201	0.06453413188889609	None	0.0	0.06453413188889609
143	7248	0.0520488958285293	None	0.0012043342965113572	0.0520488958285293
143	7183	0.06281107942493909	None	0.0	0.06281107942493909
143	7182	0.061395972021046526	None	0.0	0.061395972021046526
143	6912	0.0680070085488446	None	0.0	0.0680070085488446
143	6659	0.0684013531543982	None	0.0	0.0684013531543982
143	6628	0.06283203638368834	None	0.0	0.06283203638368834
143	7098	0.06359635961140567	None	0.0012043342965113572	0.06359635961140567
143	6993	0.057675735985013826	None	0.002831896894220579	0.057675735985013826
143	7203	0.06096925357272646	None	0.0	0.06096925357272646
143	7147	0.04367438848603107	None	0.0	0.04367438848603107
143	6589	0.0762072714307124	None	0.002831896894220579	0.0762072714307124
143	7187	0.05421365677716686	None	0.0	0.05421365677716686
143	7192	0.011641404225536067	None	0.0	0.011641404225536067
143	7165	0.056308168366791436	None	0.00737962727192403	0.056308168366791436
143	7129	0.03485292389568898	None	0.0010674115082043134	0.03485292389568898
143	6829	0.0644025056212079	None	0.0010100950663596312	0.0644025056212079
143	7236	0.06033778794473109	None	0.0	0.06033778794473109
143	6947	0.06491834046090576	None	0.0010674115082043134	0.06491834046090576
143	7223	0.0430848200695833	None	0.0	0.0430848200695833
143	7207	0.04507423605197454	None	0.0010674115082043134	0.04507423605197454
143	7035	0.059235315335990246	None	0.0012043342965113572	0.059235315335990246
106	5128	0.048943501979462116	None	0.0	0.048943501979462116
106	4998	0.04095676569286081	None	0.0	0.04095676569286081
106	5099	0.03946600687084807	None	0.0	0.03946600687084807
106	5349	0.04942342072183054	None	0.0	0.04942342072183054
106	5039	0.040179846152149305	None	0.0	0.040179846152149305
106	5140	0.05427598360628125	None	0.0	0.05427598360628125
106	5095	0.04269515527008099	None	0.0	0.04269515527008099
106	5307	0.008895467777178147	None	0.007347348181534814	0.008895467777178147
106	5339	0.014512262008594392	None	0.007081874843610092	0.014512262008594392
106	5135	0.024583216122015354	None	0.0	0.024583216122015354
106	5292	0.04430519669963967	None	0.0	0.04430519669963967
106	5260	0.03238761606923875	None	0.0	0.03238761606923875
106	5390	0.0476420937875473	None	0.0	0.0476420937875473
106	5363	0.06446939903458217	None	0.005185779606477779	0.06446939903458217
106	5373	0.007635769059308779	None	0.0	0.007635769059308779
106	5316	0.04258538461303499	None	0.009894825241084797	0.04258538461303499
106	5295	0.048779056396337624	None	0.0	0.048779056396337624
106	5271	0.039611444059359194	None	0.0	0.039611444059359194
106	5324	0.0416311163854259	None	0.008849596034249473	0.0416311163854259
106	5352	0.04760892806021027	None	0.0	0.04760892806021027
106	5366	0.0501739601682513	None	0.0	0.0501739601682513
106	5327	0.04346697155295515	None	0.0	0.04346697155295515
106	5344	0.02140022522188856	None	0.00625911451331884	0.02140022522188856
106	5242	0.054754961470553275	None	0.0	0.054754961470553275
106	4841	0.052668683594451225	None	0.0	0.052668683594451225
106	5378	0.0653774774925219	None	0.0	0.0653774774925219
106	5387	0.04637666255642866	None	0.0	0.04637666255642866
106	5323	0.0484894017114551	None	0.0	0.0484894017114551
106	5142	0.04982374762805871	None	0.0	0.04982374762805871
106	5190	0.030091092000094685	None	0.007081874843610092	0.030091092000094685
106	5209	0.04720642048029019	None	0.0	0.04720642048029019
106	4808	0.05247444962573333	None	0.0	0.05247444962573333
106	5374	0.04231140056400044	None	0.0	0.04231140056400044
106	4953	0.05945758696109971	None	0.0	0.05945758696109971
106	5315	0.029148703560956665	None	0.007026711128158012	0.029148703560956665
106	5384	0.04153496587040224	None	0.007081874843610092	0.04153496587040224
106	4493	0.039218075440831564	None	0.0	0.039218075440831564
106	5350	0.03595678067025657	None	0.0	0.03595678067025657
106	5076	0.04589781287189462	None	0.0	0.04589781287189462
106	5348	0.06361928801659095	None	0.0	0.06361928801659095
106	5381	0.02070374791850383	None	0.0	0.02070374791850383
106	5089	0.044793578616194714	None	0.007026711128158012	0.044793578616194714
106	5194	0.04109805853620085	None	0.0	0.04109805853620085
106	5016	0.03947803824624926	None	0.0	0.03947803824624926
106	5308	0.03737206115979789	None	0.00625911451331884	0.03737206115979789
106	5182	0.06074744390026551	None	0.0	0.06074744390026551
106	5221	0.06770375248585658	None	0.0	0.06770375248585658
106	5267	0.0645852680490254	None	0.0	0.0645852680490254
106	5111	0.051553485637360244	None	0.0	0.051553485637360244
106	4892	0.05640115012254524	None	0.0	0.05640115012254524
106	5034	0.057518842241594904	None	0.0	0.057518842241594904
106	5170	0.05095416365607225	None	0.0	0.05095416365607225
106	5281	0.04723632424075894	None	0.0	0.04723632424075894
106	4949	0.06141558141424347	None	0.0	0.06141558141424347
106	4823	0.06475734669767615	None	0.0	0.06475734669767615
106	4976	0.03759077532010698	None	0.0	0.03759077532010698
106	5255	0.028618148901673208	None	0.014372728771234845	0.028618148901673208
106	5369	0.024090137765632923	None	0.007026711128158012	0.024090137765632923
106	5361	0.024967657584116187	None	0.0	0.024967657584116187
106	4259	0.038812535328011426	None	0.0	0.038812535328011426
106	5362	0.043924191143530335	None	0.0	0.043924191143530335
106	5092	0.04454060250223117	None	0.0	0.04454060250223117
106	5177	0.04285747062186711	None	0.0	0.04285747062186711
106	5074	0.06670612062172007	None	0.0	0.06670612062172007
106	5372	0.0031188070188013974	None	0.007081874843610092	0.0031188070188013974
106	5240	0.02535330921985254	None	0.0	0.02535330921985254
106	5075	0.04967888487234613	None	0.0	0.04967888487234613
106	4792	0.03557492698482955	None	0.0	0.03557492698482955
106	5358	0.055216047768946334	None	0.0	0.055216047768946334
106	5392	0.007829768132802888	None	0.014372728771234845	0.007829768132802888
106	5156	0.05722905035422448	None	0.0	0.05722905035422448
106	5332	0.043835615094928206	None	0.0	0.043835615094928206
106	5305	0.04647057586183964	None	0.0	0.04647057586183964
106	5321	0.05644510803656994	None	0.0	0.05644510803656994
106	5273	0.04059163197287335	None	0.0	0.04059163197287335
106	4904	0.03195821489306193	None	0.0	0.03195821489306193
106	4599	0.04357571004911285	None	0.0	0.04357571004911285
106	5365	0.04171010291310521	None	0.0	0.04171010291310521
106	4831	0.04194265609215483	None	0.0	0.04194265609215483
106	5357	0.04838385206646815	None	0.0	0.04838385206646815
106	5389	0.00983976319035793	None	0.005185779606477779	0.00983976319035793
106	5280	0.031601720913668835	None	0.0	0.031601720913668835
106	5035	0.0396558983533367	None	0.009894825241084797	0.0396558983533367
106	5148	0.06264069887408143	None	0.005185779606477779	0.06264069887408143
106	5042	0.0385541691249872	None	0.0	0.0385541691249872
106	5360	0.056342758237639214	None	0.0	0.056342758237639214
106	5317	0.026771113065498096	None	0.0	0.026771113065498096
106	5325	0.05586594666809529	None	0.0	0.05586594666809529
106	5302	0.024913413588421297	None	0.00625911451331884	0.024913413588421297
106	5071	0.03628195713028721	None	0.014681013294539216	0.03628195713028721
106	5306	0.05400624679525715	None	0.0	0.05400624679525715
106	5229	0.04303919169229273	None	0.0	0.04303919169229273
106	4954	0.03348167945874581	None	0.007081874843610092	0.03348167945874581
106	5400	0.03758806201101441	None	0.0	0.03758806201101441
106	4856	0.03988676220176722	None	0.0	0.03988676220176722
106	5336	0.0592196034697588	None	0.005185779606477779	0.0592196034697588
106	4512	0.06399181589711846	None	0.0	0.06399181589711846
106	5334	0.024587813470747438	None	0.0	0.024587813470747438
106	5347	0.05211682415731872	None	0.0	0.05211682415731872
106	5356	0.02947947974796279	None	0.0	0.02947947974796279
141	6900	0.05788364519211166	None	0.0	0.05788364519211166
141	7113	0.056685792472402914	None	0.0	0.056685792472402914
141	6869	0.05695952901326524	None	0.0	0.05695952901326524
141	7053	0.04621801305906868	None	0.009462877335104944	0.04621801305906868
141	7124	0.05568066591334361	None	0.0	0.05568066591334361
141	7127	0.05857368434783796	None	0.0	0.05857368434783796
141	6998	0.05462288093993844	None	0.005245102551993732	0.05462288093993844
141	6846	0.06794885414017668	None	0.0	0.06794885414017668
141	7038	0.06700817041764873	None	0.0	0.06700817041764873
141	7069	0.05598996097043544	None	0.0	0.05598996097043544
141	6989	0.05511175009397834	None	0.0	0.05511175009397834
141	5989	0.06907672956945066	None	0.0	0.06907672956945066
141	7026	0.05406949029964154	None	0.0	0.05406949029964154
141	7063	0.04878797775548741	None	0.005245102551993732	0.04878797775548741
141	7103	0.02975210370345503	None	0.0	0.02975210370345503
141	7090	0.0369785134375252	None	0.0038645629200008925	0.0369785134375252
141	7045	0.06531035002542487	None	0.0	0.06531035002542487
141	6672	0.06343011225968415	None	0.0038645629200008925	0.06343011225968415
141	7116	0.04878864567062828	None	0.0	0.04878864567062828
141	6321	0.06474287357489829	None	0.0	0.06474287357489829
141	6008	0.06564230614236793	None	0.0	0.06564230614236793
141	6572	0.06433793320521554	None	0.0	0.06433793320521554
141	7002	0.022116129739861084	None	0.0	0.022116129739861084
141	6959	0.05207361572211881	None	0.0	0.05207361572211881
141	6910	0.06397666040578817	None	0.0	0.06397666040578817
141	6996	0.06284766430358094	None	0.006219962478213555	0.06284766430358094
141	6860	0.05832520337579153	None	0.0	0.05832520337579153
141	6908	0.06499412048842589	None	0.0	0.06499412048842589
141	6979	0.05371169915408723	None	0.0	0.05371169915408723
141	6601	0.06304288445656073	None	0.0	0.06304288445656073
141	7066	0.05792807480945623	None	0.0	0.05792807480945623
141	7142	0.02886791006083984	None	0.0	0.02886791006083984
141	6376	0.061811706131980074	None	0.0	0.061811706131980074
141	6547	0.05608582285611283	None	0.033142941670699415	0.05608582285611283
141	5957	0.06265503786793004	None	0.0	0.06265503786793004
141	7145	0.06995807998622923	None	0.0	0.06995807998622923
141	6954	0.050495478520255016	None	0.0	0.050495478520255016
141	6560	0.06769391285376665	None	0.0	0.06769391285376665
141	6700	0.06466153165566821	None	0.0	0.06466153165566821
141	7048	0.060897638217410205	None	0.005245102551993732	0.060897638217410205
141	7057	0.05792807480945623	None	0.0	0.05792807480945623
141	7082	0.04558966286662253	None	0.0	0.04558966286662253
141	7085	0.04863866726396968	None	0.0	0.04863866726396968
141	6367	0.06777903139737808	None	0.0	0.06777903139737808
141	7060	0.05617638371335316	None	0.0	0.05617638371335316
141	5916	0.062114348891498646	None	0.0	0.062114348891498646
141	7122	0.05547685738581902	None	0.0	0.05547685738581902
141	7010	0.06554599494568414	None	0.0	0.06554599494568414
141	6787	0.06579124360699201	None	0.0038645629200008925	0.06579124360699201
141	6999	0.046272005812049835	None	0.0	0.046272005812049835
141	6466	0.0614719385982198	None	0.0	0.0614719385982198
141	7009	0.05738512518804072	None	0.0	0.05738512518804072
141	6969	0.05443545773318688	None	0.012551313851425439	0.05443545773318688
141	5267	0.0645852680490254	None	0.0	0.0645852680490254
141	6794	0.05862007519251016	None	0.0	0.05862007519251016
141	7046	0.052294076796268865	None	0.0	0.052294076796268865
141	6943	0.06656101948554285	None	0.0	0.06656101948554285
141	6233	0.06677226043088784	None	0.0	0.06677226043088784
141	7125	0.01952985221075685	None	0.012551313851425439	0.01952985221075685
141	7077	0.03138519216291498	None	0.0038645629200008925	0.03138519216291498
141	6228	0.05935135713152148	None	0.0	0.05935135713152148
141	7110	0.0139668692415446	None	0.009462877335104944	0.0139668692415446
141	6798	0.05787080728415512	None	0.0	0.05787080728415512
141	7135	0.046939937398654076	None	0.0	0.046939937398654076
141	7117	0.053263906007773316	None	0.0	0.053263906007773316
141	7080	0.059133699918153225	None	0.0	0.059133699918153225
141	7091	0.06270604518781453	None	0.0	0.06270604518781453
141	7101	0.06252726465763081	None	0.0	0.06252726465763081
141	6875	0.06457399384506726	None	0.0	0.06457399384506726
141	7120	0.04494093988847608	None	0.0	0.04494093988847608
141	6804	0.06342917561636524	None	0.0	0.06342917561636524
141	6978	0.058097179586997186	None	0.0	0.058097179586997186
141	7114	0.06407247523639467	None	0.0	0.06407247523639467
141	6182	0.060319736662965036	None	0.0	0.060319736662965036
141	7143	0.05250022799791681	None	0.0	0.05250022799791681
141	6921	0.05685385288637391	None	0.0	0.05685385288637391
141	7149	0.06227452147452021	None	0.0	0.06227452147452021
141	6912	0.0680070085488446	None	0.0	0.0680070085488446
141	6659	0.0684013531543982	None	0.0	0.0684013531543982
141	7033	0.06050356752167005	None	0.0	0.06050356752167005
141	7059	0.03684005647143717	None	0.0	0.03684005647143717
141	6628	0.06283203638368834	None	0.0	0.06283203638368834
141	7136	0.03400259441824416	None	0.007743652664521007	0.03400259441824416
141	6390	0.06215601578219293	None	0.0038645629200008925	0.06215601578219293
141	7098	0.06359635961140567	None	0.0	0.06359635961140567
141	6964	0.04832050981418525	None	0.0	0.04832050981418525
141	6603	0.053594243316142286	None	0.0	0.053594243316142286
141	6993	0.057675735985013826	None	0.0	0.057675735985013826
141	7147	0.04367438848603107	None	0.0	0.04367438848603107
141	6997	0.06065717589631055	None	0.0	0.06065717589631055
141	6720	0.04746188444482762	None	0.0	0.04746188444482762
141	7139	0.052400170753545396	None	0.0	0.052400170753545396
141	6589	0.0762072714307124	None	0.0	0.0762072714307124
141	7129	0.03485292389568898	None	0.0	0.03485292389568898
141	7096	0.04824164452904104	None	0.0	0.04824164452904104
141	6829	0.0644025056212079	None	0.0	0.0644025056212079
141	6499	0.0479252654669548	None	0.0	0.0479252654669548
141	6947	0.06491834046090576	None	0.0	0.06491834046090576
141	6541	0.06925897293638489	None	0.0	0.06925897293638489
141	7035	0.059235315335990246	None	0.0	0.059235315335990246
72	3139	0.031604985263887504	None	0.013906344831050762	0.031604985263887504
72	3483	0.007817221085486875	None	0.0025718031039412173	0.007817221085486875
72	3558	0.01744198508069861	None	0.0	0.01744198508069861
72	3607	0.023715785531548073	None	0.0	0.023715785531548073
72	3668	0.012969840813199716	None	0.003148863506372064	0.012969840813199716
72	3509	0.014246781166111751	None	0.010635362418749038	0.014246781166111751
72	3527	0.0025855960908299034	None	0.0	0.0025855960908299034
72	3550	0.007114441723105395	None	0.01956165075732518	0.007114441723105395
72	3665	0.01916599328286372	None	0.013251239942906917	0.01916599328286372
72	3207	0.005829193712072919	None	0.22099707202152116	0.005829193712072919
72	3474	0.01463251237768788	None	0.0025718031039412173	0.01463251237768788
72	3629	0.009807804323925839	None	0.006833543819646683	0.009807804323925839
72	3667	0.01863601241753215	None	0.0025718031039412173	0.01863601241753215
72	3323	0.006850632928514568	None	0.01956165075732518	0.006850632928514568
72	3637	0.014001574258846445	None	0.021623787305407923	0.014001574258846445
72	3670	0.011265319099172357	None	0.0	0.011265319099172357
72	3685	0.006580307241767045	None	0.005620782583339606	0.006580307241767045
72	3469	0.018871934178099414	None	0.0011056783847057257	0.018871934178099414
72	3545	0.011526876066984841	None	0.0	0.011526876066984841
72	3589	0.004658830359335319	None	0.024901862272154372	0.004658830359335319
72	3691	0.01767682994305373	None	0.0012859015519706086	0.01767682994305373
72	3531	0.020305925029154865	None	0.0	0.020305925029154865
72	3657	0.008082648783780353	None	0.007935631633021155	0.008082648783780353
72	3439	0.019830935461984053	None	0.01956165075732518	0.019830935461984053
72	3644	0.012662295695974947	None	0.00933404014275396	0.012662295695974947
72	3411	0.0136067069241883	None	0.0011056783847057257	0.0136067069241883
72	3330	0.005382845959608894	None	0.28466284255459073	0.005382845959608894
72	3406	0.00432287308685254	None	0.2592599665375184	0.00432287308685254
72	3681	0.007223587869897424	None	0.0011056783847057257	0.007223587869897424
72	3575	0.008627051115485257	None	0.0012859015519706086	0.008627051115485257
72	3497	0.011864637609392707	None	0.0012859015519706086	0.011864637609392707
72	3447	0.024023592137507422	None	0.003148863506372064	0.024023592137507422
72	3526	0.02932971498949902	None	0.0	0.02932971498949902
72	3471	0.01697391192973439	None	0.021623787305407923	0.01697391192973439
72	3613	0.013735295037819633	None	0.0025718031039412173	0.013735295037819633
72	3679	0.009421574393446045	None	0.0	0.009421574393446045
72	3651	0.020157088473434163	None	0.010635362418749038	0.020157088473434163
72	3534	0.009432417336920351	None	0.00933404014275396	0.009432417336920351
72	3564	0.0055141277523256885	None	0.32299877376088626	0.0055141277523256885
72	3641	0.01773635055841074	None	0.0	0.01773635055841074
72	3513	0.009561380481976215	None	0.0	0.009561380481976215
72	3642	0.005203928997360738	None	0.0012859015519706086	0.005203928997360738
72	3371	0.011043202440251098	None	0.0	0.011043202440251098
72	3482	0.011461093774161438	None	0.005620782583339606	0.011461093774161438
72	3538	0.004489160598429159	None	0.15590785067506394	0.004489160598429159
72	3606	0.0031826950266465328	None	0.01481816544951996	0.0031826950266465328
72	3687	0.014793383361356584	None	0.0	0.014793383361356584
72	3648	0.010277692593525498	None	0.0	0.010277692593525498
72	3429	0.01501052096925482	None	0.013906344831050762	0.01501052096925482
72	2852	0.005334384781737077	None	0.024901862272154372	0.005334384781737077
72	3398	0.028610183252135338	None	0.0	0.028610183252135338
72	3674	0.010914224138437317	None	0.003148863506372064	0.010914224138437317
72	3655	0.02795767325489513	None	0.009722324529834615	0.02795767325489513
72	3602	0.009346530027974587	None	0.005620782583339606	0.009346530027974587
72	3279	0.00557296411436566	None	0.024901862272154372	0.00557296411436566
72	3675	0.0007285891352316334	None	0.0011056783847057257	0.0007285891352316334
72	3690	0.005140338174073055	None	0.0	0.005140338174073055
72	3695	0.01609127480696612	None	0.0011056783847057257	0.01609127480696612
72	3677	0.013343646908695262	None	0.0011056783847057257	0.013343646908695262
72	3462	0.005622815258900012	None	0.1547268057183658	0.005622815258900012
72	3615	0.013136336136607309	None	0.00933404014275396	0.013136336136607309
72	3663	0.04303228949992069	None	0.015862699575613932	0.04303228949992069
72	3682	0.017983535584770345	None	0.0	0.017983535584770345
72	3395	0.013698297224541018	None	0.0025718031039412173	0.013698297224541018
72	3302	0.005011405328053029	None	0.16257150299184825	0.005011405328053029
72	3688	0.010062715928344044	None	0.007935631633021155	0.010062715928344044
72	3587	0.016422144396110984	None	0.0	0.016422144396110984
72	3329	0.009667177642292584	None	0.014681013294539216	0.009667177642292584
72	3600	0.007828412183999765	None	0.0011056783847057257	0.007828412183999765
72	3669	0.006648475350804513	None	0.37342982959733884	0.006648475350804513
72	3576	0.006223586377176797	None	0.3555567650565209	0.006223586377176797
72	3697	0.025657866207509122	None	0.0	0.025657866207509122
72	3673	0.0116786487874205	None	0.0	0.0116786487874205
72	3599	0.007688949167317515	None	0.006833543819646683	0.007688949167317515
72	3579	0.008509859211003295	None	0.0	0.008509859211003295
72	3351	0.014896075437173636	None	0.0	0.014896075437173636
72	3476	0.01689523575765521	None	0.0011056783847057257	0.01689523575765521
72	3659	0.0033537981926089638	None	0.0012859015519706086	0.0033537981926089638
72	3671	0.01640220083387179	None	0.0	0.01640220083387179
72	3283	0.012192024460446779	None	0.0011056783847057257	0.012192024460446779
72	3683	0.01832481956417231	None	0.0011056783847057257	0.01832481956417231
72	3263	0.008741909866858908	None	0.0011056783847057257	0.008741909866858908
72	3630	0.006437316919589567	None	0.0	0.006437316919589567
72	3568	0.011752934685639621	None	0.0011056783847057257	0.011752934685639621
72	3658	0.009309568456909114	None	0.0011056783847057257	0.009309568456909114
72	3696	0.01503719604933896	None	0.00933404014275396	0.01503719604933896
72	3610	0.008724258848230996	None	0.0	0.008724258848230996
72	3404	0.013559627213751854	None	0.0	0.013559627213751854
72	3617	0.016841183251489537	None	0.010635362418749038	0.016841183251489537
72	3441	0.01305844351091721	None	0.003148863506372064	0.01305844351091721
72	3475	0.010510214882533002	None	0.0	0.010510214882533002
72	3560	0.016595368925664194	None	0.0012859015519706086	0.016595368925664194
72	3382	0.01944399936259186	None	0.0025718031039412173	0.01944399936259186
72	3518	0.012456973926186221	None	0.0012859015519706086	0.012456973926186221
72	3217	0.005016829034538969	None	0.3800177708944321	0.005016829034538969
72	3528	0.019564932894994343	None	0.0011056783847057257	0.019564932894994343
72	3501	0.006784032918931735	None	0.0	0.006784032918931735
72	3672	0.015633430734088856	None	0.0012859015519706086	0.015633430734088856
72	3574	0.021063379071483583	None	0.0	0.021063379071483583
72	3664	0.01797245184783558	None	0.006833543819646683	0.01797245184783558
50	2480	None	None	0.2561374654613454	None
50	2598	4.238556699344624e-06	None	0.3376892138015812	4.238556699344624e-06
50	2579	0.00024523123806908555	None	0.186477726719263	0.00024523123806908555
50	1606	None	None	0.4284899128674614	None
50	2584	-1.5976236926215254e-05	None	0.31491251074967563	-1.5976236926215254e-05
50	2560	-1.0756576122057066e-08	None	0.3132052141126228	-1.0756576122057066e-08
50	2501	None	None	0.2834207845439409	None
50	2576	1.5522442588163076e-08	None	0.2876240112330248	1.5522442588163076e-08
50	2164	None	None	0.32969419418590207	None
50	2451	None	None	0.26818272606925825	None
50	2558	-1.418880687444751e-06	None	0.3770064395821928	-1.418880687444751e-06
50	2559	-8.42478810037289e-08	None	0.2876240112330248	-8.42478810037289e-08
50	2568	-1.221662009423726e-07	None	0.2876240112330248	-1.221662009423726e-07
50	2505	None	None	0.29740278422619604	None
50	2592	0.00040714822130840305	None	0.38493068173766504	0.00040714822130840305
50	2566	9.84950075859159e-05	None	0.3768902191224539	9.84950075859159e-05
50	2428	None	None	0.36105241920073994	None
50	2468	None	None	0.3983554669952106	None
50	2577	-1.4034085946095718e-05	None	0.2928127999338789	-1.4034085946095718e-05
50	2412	None	None	0.4294319369317446	None
50	2597	0.0009218252842188901	None	0.3556863188867264	0.0009218252842188901
50	2571	0.0034329549481390085	None	0.20281981983798342	0.0034329549481390085
50	2504	None	None	0.4014494200982733	None
50	2426	None	None	0.3908536580007115	None
50	2453	None	None	0.16036217926385335	None
50	2529	None	None	0.29874676324209426	None
50	2600	None	None	0.18946162288496815	None
50	2467	None	None	0.3411653673232331	None
50	2585	7.66844612524039e-08	None	0.298193175197339	7.66844612524039e-08
50	1435	None	None	0.4052185852916688	None
50	2581	0.0008132890194559757	None	0.3423517368744668	0.0008132890194559757
50	1831	None	None	0.3101421379023442	None
50	2171	None	None	0.2976236386190787	None
50	2156	None	None	0.35335070847653116	None
50	2544	None	None	0.31491251074967563	None
50	2534	None	None	0.26951260936564053	None
50	2461	None	None	0.43440767570476224	None
50	2596	-9.346346783655182e-05	None	0.1524007772270995	-9.346346783655182e-05
50	2518	None	None	0.36105241920073994	None
50	1661	None	None	0.38946987661100896	None
50	1684	None	None	0.5360376320576496	None
50	2483	None	None	0.29802339831507274	None
50	2486	None	None	0.3636459644820371	None
50	2517	None	None	0.18946162288496815	None
50	2394	None	None	0.34548501461301384	None
50	2587	0.0036617447164373775	None	0.2834207845439409	0.0036617447164373775
50	1716	None	None	0.37388860260567447	None
50	2474	None	None	0.49713527199672897	None
50	2557	2.133623365506158e-06	None	0.18190910711718208	2.133623365506158e-06
50	2408	None	None	0.1524007772270995	None
50	1808	None	None	0.44101645440351545	None
50	2375	None	None	0.3153243469817243	None
50	2594	1.0656005527201858e-05	None	0.18946162288496815	1.0656005527201858e-05
50	2570	0.0005092317957369162	None	0.3513481485989824	0.0005092317957369162
50	2524	None	None	0.31134873581543643	None
50	2548	None	None	0.31134873581543643	None
50	2491	None	None	0.35393362237422676	None
50	2595	-6.930230290790272e-07	None	0.37350562018585753	-6.930230290790272e-07
50	2589	0.0003120394783642576	None	0.2671714624246698	0.0003120394783642576
50	1861	None	None	0.3355459931473715	None
50	2305	None	None	0.4022167106742617	None
50	2582	-3.9769143185948665e-05	None	0.2223018605468908	-3.9769143185948665e-05
50	2578	None	None	0.31839447011740113	None
50	2490	None	None	0.3668422919405461	None
50	2580	1.4245617825516113e-06	None	0.16036217926385335	1.4245617825516113e-06
50	2569	-5.17096690211847e-05	None	0.1524007772270995	-5.17096690211847e-05
50	2561	-6.759728284397578e-05	None	0.2525186012308125	-6.759728284397578e-05
50	2563	0.0005271389857834681	None	0.26818272606925825	0.0005271389857834681
50	2575	0.00029992960505880595	None	0.4014494200982733	0.00029992960505880595
50	2564	-1.3533633696695885e-07	None	0.2876240112330248	-1.3533633696695885e-07
50	2439	None	None	0.37350562018585753	None
50	2499	None	None	0.32414627626892534	None
50	2509	None	None	0.2581544196421225	None
50	2195	None	None	0.3919174345404216	None
50	2470	None	None	0.3465200918070471	None
50	2495	None	None	0.22384527848238478	None
50	2497	None	None	0.3866477211931681	None
50	2555	0.00012185165345803436	None	0.33976451216840686	0.00012185165345803436
50	2323	None	None	0.3919174345404216	None
50	2588	-7.139173725458807e-07	None	0.3502996169612153	-7.139173725458807e-07
50	2525	None	None	0.22384527848238478	None
50	2599	-0.000105586432774342	None	0.394429294338983	-0.000105586432774342
50	2411	None	None	0.18190910711718208	None
50	2122	None	None	0.5092986032593795	None
50	2105	None	None	0.3908536580007115	None
50	2185	None	None	0.3814899909108863	None
50	2551	1.4167323857619605e-06	None	0.16036217926385335	1.4167323857619605e-06
50	2494	None	None	0.2750609695868782	None
50	2565	3.4606295043320843e-05	None	0.4041194067951313	3.4606295043320843e-05
50	2471	None	None	0.28101357426182505	None
50	2530	None	None	0.36802562999681526	None
50	2567	-7.117595079588207e-05	None	0.3630863450584961	-7.117595079588207e-05
50	2535	None	None	0.18190910711718208	None
50	2087	None	None	0.29976370571103683	None
50	2549	None	None	0.33976451216840686	None
50	2573	-1.4111534572877098e-05	None	0.36105241920073994	-1.4111534572877098e-05
50	2590	4.884428302410484e-07	None	0.5020199901126652	4.884428302410484e-07
50	2572	1.4710835900673886e-06	None	0.16036217926385335	1.4710835900673886e-06
50	2583	1.2925435957723263e-05	None	0.40768327820233863	1.2925435957723263e-05
50	2149	None	None	0.2792614100137901	None
74	3757	0.008845535745482802	None	0.011948707507394045	0.008845535745482802
74	3709	0.019737499153198574	None	0.012376730805323808	0.019737499153198574
74	3734	0.007932087217123499	None	0.0	0.007932087217123499
74	3139	0.031604985263887504	None	0.011066917292514437	0.031604985263887504
74	3731	0.010258613643997737	None	0.01244820180411089	0.010258613643997737
74	3769	0.012214629948921854	None	0.011066917292514437	0.012214629948921854
74	3483	0.007817221085486875	None	0.003551562084688719	0.007817221085486875
74	3729	0.013004148772360015	None	0.0	0.013004148772360015
74	3798	0.015321122666982163	None	0.0	0.015321122666982163
74	3558	0.01744198508069861	None	0.0	0.01744198508069861
74	3765	0.01704052803234851	None	0.008890899269711976	0.01704052803234851
74	3607	0.023715785531548073	None	0.0	0.023715785531548073
74	3668	0.012969840813199716	None	0.0	0.012969840813199716
74	3665	0.01916599328286372	None	0.012376730805323808	0.01916599328286372
74	3710	0.02343515832475271	None	0.008890899269711976	0.02343515832475271
74	3323	0.006850632928514568	None	0.020384905682655205	0.006850632928514568
74	3637	0.014001574258846445	None	0.02089549753907191	0.014001574258846445
74	3670	0.011265319099172357	None	0.0	0.011265319099172357
74	3685	0.006580307241767045	None	0.006670403752130294	0.006580307241767045
74	3760	0.00604259266544243	None	0.006069954107286818	0.00604259266544243
74	3766	0.011831322926194356	None	0.009795787388982896	0.011831322926194356
74	3469	0.018871934178099414	None	0.0033170351541171768	0.018871934178099414
74	3545	0.011526876066984841	None	0.0	0.011526876066984841
74	3743	0.03287032264395867	None	0.008062780533677106	0.03287032264395867
74	3531	0.020305925029154865	None	0.0	0.020305925029154865
74	3330	0.005382845959608894	None	0.9806871745212048	0.005382845959608894
74	3799	0.015457989194861922	None	0.003551562084688719	0.015457989194861922
74	3575	0.008627051115485257	None	0.0	0.008627051115485257
74	3497	0.011864637609392707	None	0.0	0.011864637609392707
74	3447	0.024023592137507422	None	0.0	0.024023592137507422
74	3526	0.02932971498949902	None	0.0	0.02932971498949902
74	3471	0.01697391192973439	None	0.02089549753907191	0.01697391192973439
74	3613	0.013735295037819633	None	0.003551562084688719	0.013735295037819633
74	3787	0.002081454488336803	None	0.0	0.002081454488336803
74	3679	0.009421574393446045	None	0.0	0.009421574393446045
74	3651	0.020157088473434163	None	0.006069954107286818	0.020157088473434163
74	3751	0.019796335615242376	None	0.0	0.019796335615242376
74	3564	0.0055141277523256885	None	0.4327486090696417	0.0055141277523256885
74	3641	0.01773635055841074	None	0.0	0.01773635055841074
74	3752	0.03047406641599838	None	0.003551562084688719	0.03047406641599838
74	3749	0.0055504483371695374	None	0.003551562084688719	0.0055504483371695374
74	3371	0.011043202440251098	None	0.0	0.011043202440251098
74	3728	0.01475945756073929	None	0.005979350842190847	0.01475945756073929
74	3482	0.011461093774161438	None	0.006670403752130294	0.011461093774161438
74	3755	0.015767835059006533	None	0.01244820180411089	0.015767835059006533
74	3732	0.024861313721442405	None	0.011066917292514437	0.024861313721442405
74	3792	0.007761966975041948	None	0.0	0.007761966975041948
74	3788	0.0034592453633757367	None	0.0	0.0034592453633757367
74	2852	0.005334384781737077	None	0.03305261610263986	0.005334384781737077
74	3733	0.01284651617696006	None	0.0	0.01284651617696006
74	3706	0.009396967244415915	None	0.011066917292514437	0.009396967244415915
74	3398	0.028610183252135338	None	0.0	0.028610183252135338
74	3748	0.010177893870894949	None	0.0019623744355964316	0.010177893870894949
74	3674	0.010914224138437317	None	0.0	0.010914224138437317
74	3655	0.02795767325489513	None	0.009228466042345219	0.02795767325489513
74	3736	0.017610503919076034	None	0.005979350842190847	0.017610503919076034
74	3702	0.015308450429265603	None	0.006670403752130294	0.015308450429265603
74	3771	0.00973295336883166	None	0.011066917292514437	0.00973295336883166
74	3770	0.013818281789471925	None	0.0	0.013818281789471925
74	3795	0.011971721823595112	None	0.0	0.011971721823595112
74	3690	0.005140338174073055	None	0.0	0.005140338174073055
74	3695	0.01609127480696612	None	0.0033170351541171768	0.01609127480696612
74	3744	0.010264834454070768	None	0.0	0.010264834454070768
74	3677	0.013343646908695262	None	0.0019623744355964316	0.013343646908695262
74	3615	0.013136336136607309	None	0.01194113816769125	0.013136336136607309
74	3663	0.04303228949992069	None	0.015862699575613932	0.04303228949992069
74	3395	0.013698297224541018	None	0.003551562084688719	0.013698297224541018
74	3688	0.010062715928344044	None	0.008062780533677106	0.010062715928344044
74	3587	0.016422144396110984	None	0.0	0.016422144396110984
74	3329	0.009667177642292584	None	0.013212911965085294	0.009667177642292584
74	3738	0.021937573943663753	None	0.006069954107286818	0.021937573943663753
74	3576	0.006223586377176797	None	0.4509886516863403	0.006223586377176797
74	3673	0.0116786487874205	None	0.0	0.0116786487874205
74	3599	0.007688949167317515	None	0.005979350842190847	0.007688949167317515
74	3579	0.008509859211003295	None	0.0	0.008509859211003295
74	3351	0.014896075437173636	None	0.0	0.014896075437173636
74	3476	0.01689523575765521	None	0.0019623744355964316	0.01689523575765521
74	3671	0.01640220083387179	None	0.0	0.01640220083387179
74	3683	0.01832481956417231	None	0.0019623744355964316	0.01832481956417231
74	3696	0.01503719604933896	None	0.01194113816769125	0.01503719604933896
74	3764	0.004321216910543992	None	0.020384905682655205	0.004321216910543992
74	3741	0.014068823976803618	None	0.0	0.014068823976803618
74	3791	0.013302882407868212	None	0.0	0.013302882407868212
74	3777	0.010892178003150213	None	0.0	0.010892178003150213
74	3617	0.016841183251489537	None	0.006069954107286818	0.016841183251489537
74	3727	0.0169876520496403	None	0.0	0.0169876520496403
74	3441	0.01305844351091721	None	0.0	0.01305844351091721
74	3759	0.00893448954112879	None	0.0019623744355964316	0.00893448954112879
74	3560	0.016595368925664194	None	0.0	0.016595368925664194
74	3382	0.01944399936259186	None	0.003551562084688719	0.01944399936259186
74	3518	0.012456973926186221	None	0.0	0.012456973926186221
74	3779	0.023364089488030194	None	0.0	0.023364089488030194
74	3528	0.019564932894994343	None	0.0033170351541171768	0.019564932894994343
74	3797	0.012667244476005706	None	0.0	0.012667244476005706
74	3501	0.006784032918931735	None	0.0	0.006784032918931735
74	3672	0.015633430734088856	None	0.0	0.015633430734088856
74	3789	0.009849571142991587	None	0.0033170351541171768	0.009849571142991587
74	3574	0.021063379071483583	None	0.0	0.021063379071483583
74	3664	0.01797245184783558	None	0.005979350842190847	0.01797245184783558
74	3782	0.019316985326803073	None	0.008890899269711976	0.019316985326803073
60	2908	0.0037856112885283695	None	0.010000000000000004	0.0037856112885283695
60	3040	0.002606893198285267	None	0.03351207088634904	0.002606893198285267
60	3049	0.003411143383113174	None	0.17130456753433748	0.003411143383113174
60	2939	0.0013096510484997838	None	0.11916079783099616	0.0013096510484997838
60	3067	-0.0007695617481098685	None	0.18907278021833343	-0.0007695617481098685
60	2982	0.001641675466198447	None	0.2640298065947046	0.001641675466198447
60	3094	0.004080670165766093	None	0.027582313183819797	0.004080670165766093
60	2677	0.003257929222252545	None	0.038093038855197006	0.003257929222252545
60	2970	0.002277888354326468	None	0.03649151267668567	0.002277888354326468
60	2991	0.004281383174779936	None	0.016555182695279263	0.004281383174779936
60	2844	0.0016208544866509582	None	0.23656898372081053	0.0016208544866509582
60	2863	0.0014243849574941184	None	0.2599289725801286	0.0014243849574941184
60	2887	0.00307443659917968	None	0.038093038855197006	0.00307443659917968
60	2748	0.0008862280842565044	None	0.37899833229024243	0.0008862280842565044
60	2937	0.0019447852391180312	None	0.011904704509406944	0.0019447852391180312
60	2870	0.006396443507700249	None	0.011904704509406944	0.006396443507700249
60	2964	0.008867492570496955	None	0.01977134174561935	0.008867492570496955
60	3053	0.0039032935566345886	None	0.020566677294369222	0.0039032935566345886
60	2879	0.0035846283603872195	None	0.010000000000000004	0.0035846283603872195
60	3074	0.014003128489277362	None	0.0415399069544714	0.014003128489277362
60	3086	0.003153066750032943	None	0.17318951964099463	0.003153066750032943
60	2893	0.003656159408820732	None	0.021852545258313965	0.003656159408820732
60	2828	0.0016446701508867844	None	0.1349175591498497	0.0016446701508867844
60	2953	0.0012866227581071548	None	0.11916079783099616	0.0012866227581071548
60	3007	0.0008915211494178441	None	0.4541631324933886	0.0008915211494178441
60	3087	0.004120423825068423	None	0.016555182695279263	0.004120423825068423
60	2830	0.005654347201185041	None	0.2914263554396481	0.005654347201185041
60	2607	0.0014131243777951916	None	0.25337981476651367	0.0014131243777951916
60	3060	0.0013063915597979734	None	0.11148083825504843	0.0013063915597979734
60	2932	0.004779719125381453	None	0.027582313183819797	0.004779719125381453
60	2920	0.0013396041366636048	None	0.1349175591498497	0.0013396041366636048
60	2983	0.004280595359794584	None	0.016555182695279263	0.004280595359794584
60	2697	0.0015087791673972532	None	0.23656898372081053	0.0015087791673972532
60	3057	0.003002435796936279	None	0.17130456753433748	0.003002435796936279
60	2988	0.003233607701753085	None	0.045711646626236405	0.003233607701753085
60	3041	0.0032645303780931734	None	0.045711646626236405	0.0032645303780931734
60	3092	0.0043685249979058555	None	0.2277795022230397	0.0043685249979058555
60	3072	0.004108413287720317	None	0.016555182695279263	0.004108413287720317
60	2587	0.0036617447164373775	None	0.010000000000000004	0.0036617447164373775
60	2839	0.0031369908671570394	None	0.16154700579556142	0.0031369908671570394
60	2993	0.0038984827815302095	None	0.21993617090382375	0.0038984827815302095
60	2833	0.0016577125243452573	None	0.23710429756304996	0.0016577125243452573
60	2864	0.0011391487573982754	None	0.19368406185830406	0.0011391487573982754
60	3100	0.005403373562808575	None	0.1548704800031978	0.005403373562808575
60	2817	0.00034119169833329513	None	0.3650453973434066	0.00034119169833329513
60	3088	0.0031532654294162384	None	0.13483844145929638	0.0031532654294162384
60	3014	0.0016567943105963725	None	0.13483844145929638	0.0016567943105963725
60	2900	0.0041005840514113275	None	0.020566677294369222	0.0041005840514113275
60	3091	0.003912679719138262	None	0.011904704509406944	0.003912679719138262
60	3063	0.004778159353500534	None	0.2277795022230397	0.004778159353500534
60	3059	0.001294455860098345	None	0.22492766851793006	0.001294455860098345
60	3071	0.003128641173680276	None	0.045711646626236405	0.003128641173680276
60	2852	0.005334384781737077	None	0.020566677294369222	0.005334384781737077
60	3005	0.0018410549428032007	None	0.011904704509406944	0.0018410549428032007
60	2612	0.0035108588700330373	None	0.13655904151299783	0.0035108588700330373
60	2647	0.0005290227998261292	None	0.275549396327351	0.0005290227998261292
60	3027	0.0036411710907870076	None	0.010000000000000004	0.0036411710907870076
60	3079	0.001032606921443775	None	0.010000000000000004	0.001032606921443775
60	2896	0.0041649782345688805	None	0.016555182695279263	0.0041649782345688805
60	2911	0.004906956153604174	None	0.15062927337723225	0.004906956153604174
60	3068	0.002483335531388291	None	0.06322673959036983	0.002483335531388291
60	3095	0.006836718367925135	None	0.01977134174561935	0.006836718367925135
60	2945	0.0031619066497391266	None	0.045711646626236405	0.0031619066497391266
60	2994	0.002570303322761618	None	0.17433979537687525	0.002570303322761618
60	2985	0.0020326192638002684	None	0.1692581549214593	0.0020326192638002684
60	2977	0.003820467754420056	None	0.03351207088634904	0.003820467754420056
60	2936	0.00044333734816125425	None	0.13984587201293994	0.00044333734816125425
60	2769	0.00420419665342326	None	0.016555182695279263	0.00420419665342326
60	3055	0.002698943900495642	None	0.011904704509406944	0.002698943900495642
60	2923	0.001721682296285502	None	0.3180836824525348	0.001721682296285502
60	2967	0.003194994145695587	None	0.038093038855197006	0.003194994145695587
60	3002	0.0018352958646052988	None	0.13984587201293994	0.0018352958646052988
60	2976	0.0010834891912157546	None	0.1547085282723244	0.0010834891912157546
60	2657	0.0011864837236261175	None	0.28043142326977955	0.0011864837236261175
60	2865	0.0037448045006312526	None	0.17318951964099463	0.0037448045006312526
60	2965	0.0031502375336362283	None	0.017064363637373993	0.0031502375336362283
60	2929	0.0019749949903060072	None	0.3180836824525348	0.0019749949903060072
60	2995	0.0040895849348390355	None	0.13655904151299783	0.0040895849348390355
60	3006	0.004409279469154662	None	0.0744983221287567	0.004409279469154662
60	3090	0.0011411141284600977	None	0.2927413788391109	0.0011411141284600977
60	3099	0.019167736806376446	None	0.017064363637373993	0.019167736806376446
60	3000	0.002265854661591158	None	0.027582313183819797	0.002265854661591158
60	3066	0.004209781852613487	None	0.010000000000000004	0.004209781852613487
60	3001	0.005540772237469153	None	0.011904704509406944	0.005540772237469153
60	3023	0.0055159307588706534	None	0.0744983221287567	0.0055159307588706534
60	3062	0.004209595413194604	None	0.016555182695279263	0.004209595413194604
60	3052	0.001956098969788353	None	0.1349175591498497	0.001956098969788353
60	3013	0.007511293070460052	None	0.019089875473616187	0.007511293070460052
60	3030	0.00498581181328355	None	0.2016142076402349	0.00498581181328355
60	3084	0.004796305133899354	None	0.2794556359374337	0.004796305133899354
60	2956	0.004122303378004452	None	0.016555182695279263	0.004122303378004452
60	2912	0.0032083021774007513	None	0.038093038855197006	0.0032083021774007513
60	2975	0.004961978614323688	None	0.1548704800031978	0.004961978614323688
60	2892	0.0017004865899209662	None	0.23656898372081053	0.0017004865899209662
60	2815	0.003243314377550678	None	0.038093038855197006	0.003243314377550678
60	2933	0.004166073790042912	None	0.13655904151299783	0.004166073790042912
60	2807	0.00035356153401891834	None	0.3470401449655853	0.00035356153401891834
60	3073	0.013630724311681391	None	0.02556461989510972	0.013630724311681391
60	3082	0.001955430644639702	None	0.03351207088634904	0.001955430644639702
60	2796	0.0013347558846818698	None	0.3435338609213041	0.0013347558846818698
109	5128	0.048943501979462116	None	0.0	0.048943501979462116
109	5485	0.05478658494852506	None	0.0	0.05478658494852506
109	5521	0.05357699866285364	None	0.0	0.05357699866285364
109	5099	0.03946600687084807	None	0.0	0.03946600687084807
109	5039	0.040179846152149305	None	0.0	0.040179846152149305
109	5140	0.05427598360628125	None	0.0	0.05427598360628125
109	5095	0.04269515527008099	None	0.0	0.04269515527008099
109	5451	0.05185484350166156	None	0.0	0.05185484350166156
109	5506	0.021550089052891054	None	0.012896407747796232	0.021550089052891054
109	5457	0.056763689333057754	None	0.004896924155442393	0.056763689333057754
109	5513	0.06604080502737644	None	0.019917981833577028	0.06604080502737644
109	5363	0.06446939903458217	None	0.004040380265438525	0.06446939903458217
109	5470	0.03237739926791792	None	0.0	0.03237739926791792
109	5524	0.031703043117376095	None	0.008849596034249473	0.031703043117376095
109	5545	0.052990804194138326	None	0.0	0.052990804194138326
109	5475	0.030633327475866615	None	0.013216332073034631	0.030633327475866615
109	5487	0.05932598698315108	None	0.004040380265438525	0.05932598698315108
109	5316	0.04258538461303499	None	0.0076959751875103986	0.04258538461303499
109	5526	0.031418329935360714	None	0.0	0.031418329935360714
109	5271	0.039611444059359194	None	0.0	0.039611444059359194
109	5324	0.0416311163854259	None	0.008849596034249473	0.0416311163854259
109	5352	0.04760892806021027	None	0.0010994250267871999	0.04760892806021027
109	5523	0.0480034929805529	None	0.0	0.0480034929805529
109	5366	0.0501739601682513	None	0.0	0.0501739601682513
109	5242	0.054754961470553275	None	0.0010994250267871999	0.054754961470553275
109	5431	0.055976899613453764	None	0.0	0.055976899613453764
109	4841	0.052668683594451225	None	0.0	0.052668683594451225
109	5378	0.0653774774925219	None	0.0	0.0653774774925219
109	5142	0.04982374762805871	None	0.0	0.04982374762805871
109	5546	0.046724756604952296	None	0.0	0.046724756604952296
109	5525	0.03863796023954027	None	0.0010994250267871999	0.03863796023954027
109	5535	0.04463066490930854	None	0.0	0.04463066490930854
109	5493	0.05449700953163797	None	0.011063700323924067	0.05449700953163797
109	4808	0.05247444962573333	None	0.0	0.05247444962573333
109	5454	0.03714649392064249	None	0.0010994250267871999	0.03714649392064249
109	5374	0.04231140056400044	None	0.0	0.04231140056400044
109	5482	0.04049957954082022	None	0.0	0.04049957954082022
109	4953	0.05945758696109971	None	0.0010994250267871999	0.05945758696109971
109	5466	0.05765518495377111	None	0.0	0.05765518495377111
109	5530	0.055423490962566394	None	0.0	0.055423490962566394
109	5533	0.034067010373242806	None	0.0010994250267871999	0.034067010373242806
109	5350	0.03595678067025657	None	0.0	0.03595678067025657
109	5076	0.04589781287189462	None	0.0	0.04589781287189462
109	5507	0.047588918385742036	None	0.0	0.047588918385742036
109	5531	0.05230554566047575	None	0.0	0.05230554566047575
109	5465	0.0474153369879274	None	0.0	0.0474153369879274
109	5089	0.044793578616194714	None	0.004896924155442393	0.044793578616194714
109	5534	0.04990444122630427	None	0.0	0.04990444122630427
109	5016	0.03947803824624926	None	0.0	0.03947803824624926
109	5182	0.06074744390026551	None	0.0	0.06074744390026551
109	5519	0.028853908258319082	None	0.004040380265438525	0.028853908258319082
109	5403	0.05000130865123068	None	0.0	0.05000130865123068
109	5221	0.06770375248585658	None	0.0	0.06770375248585658
109	5267	0.0645852680490254	None	0.0	0.0645852680490254
109	5508	0.0171894668831629	None	0.013280596264840119	0.0171894668831629
109	4892	0.05640115012254524	None	0.0	0.05640115012254524
109	5034	0.057518842241594904	None	0.0	0.057518842241594904
109	5415	0.04879348730115396	None	0.0	0.04879348730115396
109	5281	0.04723632424075894	None	0.0	0.04723632424075894
109	4823	0.06475734669767615	None	0.0	0.06475734669767615
109	5472	0.039036989179182933	None	0.0	0.039036989179182933
109	5483	0.04411126809468589	None	0.0	0.04411126809468589
109	4259	0.038812535328011426	None	0.0	0.038812535328011426
109	5092	0.04454060250223117	None	0.0	0.04454060250223117
109	5518	0.007971676446242285	None	0.0	0.007971676446242285
109	5425	0.06710531497484923	None	0.004040380265438525	0.06710531497484923
109	5514	0.0497760494842255	None	0.0	0.0497760494842255
109	5177	0.04285747062186711	None	0.0	0.04285747062186711
109	5427	0.01720178158487473	None	0.0	0.01720178158487473
109	4792	0.03557492698482955	None	0.0	0.03557492698482955
109	5437	0.02058717753646058	None	0.0	0.02058717753646058
109	5358	0.055216047768946334	None	0.0	0.055216047768946334
109	5156	0.05722905035422448	None	0.0	0.05722905035422448
109	5462	0.050981146543036183	None	0.0	0.050981146543036183
109	5511	0.04842399632088482	None	0.0	0.04842399632088482
109	5305	0.04647057586183964	None	0.0	0.04647057586183964
109	5321	0.05644510803656994	None	0.0	0.05644510803656994
109	5273	0.04059163197287335	None	0.0010994250267871999	0.04059163197287335
109	5477	0.0478479875989307	None	0.0	0.0478479875989307
109	5443	0.061048184874982064	None	0.011743340035898492	0.061048184874982064
109	5505	0.05229654178450516	None	0.0	0.05229654178450516
109	5516	0.04307246891451951	None	0.0	0.04307246891451951
109	5148	0.06264069887408143	None	0.004040380265438525	0.06264069887408143
109	5042	0.0385541691249872	None	0.0	0.0385541691249872
109	5423	0.06468807268241292	None	0.0	0.06468807268241292
109	5543	0.044587707193486224	None	0.006297727012744126	0.044587707193486224
109	5317	0.026771113065498096	None	0.0	0.026771113065498096
109	5444	0.030601980436966814	None	0.0076959751875103986	0.030601980436966814
109	5325	0.05586594666809529	None	0.0	0.05586594666809529
109	5537	0.01723567046122924	None	0.0	0.01723567046122924
109	5071	0.03628195713028721	None	0.013212911965085294	0.03628195713028721
109	5306	0.05400624679525715	None	0.0	0.05400624679525715
109	5542	0.04563146922752613	None	0.0	0.04563146922752613
109	5536	0.03566528895196631	None	0.0	0.03566528895196631
109	5538	0.03884562007415132	None	0.004896924155442393	0.03884562007415132
109	5336	0.0592196034697588	None	0.004040380265438525	0.0592196034697588
109	4512	0.06399181589711846	None	0.0010994250267871999	0.06399181589711846
109	5438	0.05066082019756728	None	0.009447505024202614	0.05066082019756728
109	5347	0.05211682415731872	None	0.0	0.05211682415731872
109	5473	0.05681495620976846	None	0.0	0.05681495620976846
110	5128	0.048943501979462116	None	0.0	0.048943501979462116
110	5485	0.05478658494852506	None	0.0	0.05478658494852506
110	5521	0.05357699866285364	None	0.0	0.05357699866285364
110	5099	0.03946600687084807	None	0.0	0.03946600687084807
110	5039	0.040179846152149305	None	0.0	0.040179846152149305
110	5140	0.05427598360628125	None	0.0	0.05427598360628125
110	5451	0.05185484350166156	None	0.0	0.05185484350166156
110	5582	0.05590458589959631	None	0.008583045953406667	0.05590458589959631
110	5457	0.056763689333057754	None	0.0038756960045418275	0.056763689333057754
110	5513	0.06604080502737644	None	0.019745835775585682	0.06604080502737644
110	5558	0.07004289333027157	None	0.004040380265438525	0.07004289333027157
110	5363	0.06446939903458217	None	0.004040380265438525	0.06446939903458217
110	5586	0.050321430558718475	None	0.0	0.050321430558718475
110	5524	0.031703043117376095	None	0.008849596034249473	0.031703043117376095
110	5579	0.04092393084844105	None	0.0	0.04092393084844105
110	5545	0.052990804194138326	None	0.0	0.052990804194138326
110	5475	0.030633327475866615	None	0.011894698865731168	0.030633327475866615
110	5487	0.05932598698315108	None	0.004040380265438525	0.05932598698315108
110	5316	0.04258538461303499	None	0.007450743138179035	0.04258538461303499
110	5566	0.028551274605392956	None	0.0	0.028551274605392956
110	5271	0.039611444059359194	None	0.0	0.039611444059359194
110	5324	0.0416311163854259	None	0.008849596034249473	0.0416311163854259
110	5523	0.0480034929805529	None	0.0	0.0480034929805529
110	5366	0.0501739601682513	None	0.0	0.0501739601682513
110	5576	0.04621651644166571	None	0.0010994250267871999	0.04621651644166571
110	5559	0.04388440317126493	None	0.0	0.04388440317126493
110	5578	0.0511673351360043	None	0.0038756960045418275	0.0511673351360043
110	5242	0.054754961470553275	None	0.0010994250267871999	0.054754961470553275
110	5431	0.055976899613453764	None	0.0	0.055976899613453764
110	4841	0.052668683594451225	None	0.0	0.052668683594451225
110	5552	0.017460505914059864	None	0.0	0.017460505914059864
110	5378	0.0653774774925219	None	0.0	0.0653774774925219
110	5142	0.04982374762805871	None	0.0	0.04982374762805871
110	5525	0.03863796023954027	None	0.0010994250267871999	0.03863796023954027
110	5493	0.05449700953163797	None	0.015269428071925911	0.05449700953163797
110	4808	0.05247444962573333	None	0.0	0.05247444962573333
110	5454	0.03714649392064249	None	0.0010994250267871999	0.03714649392064249
110	4953	0.05945758696109971	None	0.0010994250267871999	0.05945758696109971
110	5466	0.05765518495377111	None	0.0	0.05765518495377111
110	5530	0.055423490962566394	None	0.0	0.055423490962566394
110	5533	0.034067010373242806	None	0.0010994250267871999	0.034067010373242806
110	5577	0.051162900194034334	None	0.008583045953406667	0.051162900194034334
110	5076	0.04589781287189462	None	0.0	0.04589781287189462
110	5507	0.047588918385742036	None	0.0	0.047588918385742036
110	5465	0.0474153369879274	None	0.0	0.0474153369879274
110	5555	0.02460061598338418	None	0.013212911965085294	0.02460061598338418
110	5583	0.05208958119867199	None	0.0	0.05208958119867199
110	5089	0.044793578616194714	None	0.0038756960045418275	0.044793578616194714
110	5562	0.05511523340915869	None	0.0	0.05511523340915869
110	5534	0.04990444122630427	None	0.0	0.04990444122630427
110	5016	0.03947803824624926	None	0.0	0.03947803824624926
110	5182	0.06074744390026551	None	0.0	0.06074744390026551
110	5403	0.05000130865123068	None	0.0	0.05000130865123068
110	5221	0.06770375248585658	None	0.0	0.06770375248585658
110	5592	0.021475639396903622	None	0.007860293699502892	0.021475639396903622
110	5564	0.06006965117463002	None	0.0038756960045418275	0.06006965117463002
110	5267	0.0645852680490254	None	0.0	0.0645852680490254
110	5508	0.0171894668831629	None	0.012855925057419365	0.0171894668831629
110	4892	0.05640115012254524	None	0.0	0.05640115012254524
110	5034	0.057518842241594904	None	0.0	0.057518842241594904
110	5415	0.04879348730115396	None	0.0	0.04879348730115396
110	5598	0.04592978041828959	None	0.0	0.04592978041828959
110	4823	0.06475734669767615	None	0.0	0.06475734669767615
110	5483	0.04411126809468589	None	0.0	0.04411126809468589
110	4259	0.038812535328011426	None	0.0	0.038812535328011426
110	5563	0.020077872580551243	None	0.0	0.020077872580551243
110	5092	0.04454060250223117	None	0.0	0.04454060250223117
110	5585	0.014427780179330522	None	0.011247878690929289	0.014427780179330522
110	5425	0.06710531497484923	None	0.004040380265438525	0.06710531497484923
110	5177	0.04285747062186711	None	0.0	0.04285747062186711
110	5581	0.04840149988453152	None	0.008583045953406667	0.04840149988453152
110	5358	0.055216047768946334	None	0.0	0.055216047768946334
110	5462	0.050981146543036183	None	0.0	0.050981146543036183
110	5511	0.04842399632088482	None	0.0	0.04842399632088482
110	5595	0.045455741330249	None	0.007450743138179035	0.045455741330249
110	5305	0.04647057586183964	None	0.0	0.04647057586183964
110	5321	0.05644510803656994	None	0.0	0.05644510803656994
110	5273	0.04059163197287335	None	0.0010994250267871999	0.04059163197287335
110	5570	0.043887572046929696	None	0.0	0.043887572046929696
110	5443	0.061048184874982064	None	0.011707160637362959	0.061048184874982064
110	5575	0.05075864850220217	None	0.0	0.05075864850220217
110	5594	0.049074829787468265	None	0.0	0.049074829787468265
110	5505	0.05229654178450516	None	0.0	0.05229654178450516
110	5516	0.04307246891451951	None	0.0	0.04307246891451951
110	5148	0.06264069887408143	None	0.004040380265438525	0.06264069887408143
110	5042	0.0385541691249872	None	0.0	0.0385541691249872
110	5423	0.06468807268241292	None	0.0	0.06468807268241292
110	5543	0.044587707193486224	None	0.008396969350325502	0.044587707193486224
110	5444	0.030601980436966814	None	0.007450743138179035	0.030601980436966814
110	5325	0.05586594666809529	None	0.0	0.05586594666809529
110	5071	0.03628195713028721	None	0.013212911965085294	0.03628195713028721
110	5306	0.05400624679525715	None	0.0	0.05400624679525715
110	5542	0.04563146922752613	None	0.0	0.04563146922752613
110	5538	0.03884562007415132	None	0.0038756960045418275	0.03884562007415132
110	5336	0.0592196034697588	None	0.004040380265438525	0.0592196034697588
110	4512	0.06399181589711846	None	0.0010994250267871999	0.06399181589711846
110	5438	0.05066082019756728	None	0.007860293699502892	0.05066082019756728
110	5347	0.05211682415731872	None	0.0	0.05211682415731872
110	5473	0.05681495620976846	None	0.0	0.05681495620976846
110	5589	0.035752843210422845	None	0.008849596034249473	0.035752843210422845
76	3876	0.02699862111069795	None	0.005528391923528628	0.02699862111069795
76	3757	0.008845535745482802	None	0.011597234196346787	0.008845535745482802
76	3709	0.019737499153198574	None	0.010300582049853815	0.019737499153198574
76	3814	0.009930787710341999	None	0.0	0.009930787710341999
76	3139	0.031604985263887504	None	0.007873913618902889	0.031604985263887504
76	3885	0.01125687249517861	None	0.0	0.01125687249517861
76	3731	0.010258613643997737	None	0.01244820180411089	0.010258613643997737
76	3808	0.014893973514761027	None	0.001043185752219807	0.014893973514761027
76	3798	0.015321122666982163	None	0.0	0.015321122666982163
76	3878	0.018898375738433063	None	0.0	0.018898375738433063
76	3558	0.01744198508069861	None	0.0	0.01744198508069861
76	3765	0.01704052803234851	None	0.011854532359615966	0.01704052803234851
76	3899	0.010090442493775425	None	0.001043185752219807	0.010090442493775425
76	3607	0.023715785531548073	None	0.0	0.023715785531548073
76	3823	0.023706656576422635	None	0.0	0.023706656576422635
76	3665	0.01916599328286372	None	0.010300582049853815	0.01916599328286372
76	3710	0.02343515832475271	None	0.011854532359615966	0.02343515832475271
76	3637	0.014001574258846445	None	0.020717455366771716	0.014001574258846445
76	3670	0.011265319099172357	None	0.0	0.011265319099172357
76	3854	0.017214622309748146	None	0.01929606744140779	0.017214622309748146
76	3766	0.011831322926194356	None	0.01185708089808488	0.011831322926194356
76	3469	0.018871934178099414	None	0.0	0.018871934178099414
76	3545	0.011526876066984841	None	0.0	0.011526876066984841
76	3888	0.010272874437938144	None	0.0	0.010272874437938144
76	3743	0.03287032264395867	None	0.005767811179590934	0.03287032264395867
76	3531	0.020305925029154865	None	0.0	0.020305925029154865
76	3852	0.020151524609335347	None	0.0	0.020151524609335347
76	3799	0.015457989194861922	None	0.0025718031039412173	0.015457989194861922
76	3865	0.011341607737231307	None	0.011744810635631374	0.011341607737231307
76	3856	0.007039472631226405	None	0.0025718031039412173	0.007039472631226405
76	3497	0.011864637609392707	None	0.0	0.011864637609392707
76	3447	0.024023592137507422	None	0.0	0.024023592137507422
76	3831	0.011025529679185467	None	0.0	0.011025529679185467
76	3471	0.01697391192973439	None	0.020717455366771716	0.01697391192973439
76	3613	0.013735295037819633	None	0.0025718031039412173	0.013735295037819633
76	3651	0.020157088473434163	None	0.001043185752219807	0.020157088473434163
76	3751	0.019796335615242376	None	0.0	0.019796335615242376
76	3641	0.01773635055841074	None	0.0	0.01773635055841074
76	3752	0.03047406641599838	None	0.0025718031039412173	0.03047406641599838
76	3890	0.01619608551471054	None	0.0	0.01619608551471054
76	3482	0.011461093774161438	None	0.0	0.011461093774161438
76	3851	0.030574986758364814	None	0.011597234196346787	0.030574986758364814
76	3869	0.010015514386313292	None	0.001043185752219807	0.010015514386313292
76	3755	0.015767835059006533	None	0.01244820180411089	0.015767835059006533
76	3732	0.024861313721442405	None	0.007873913618902889	0.024861313721442405
76	3892	0.01991596137258649	None	0.0025718031039412173	0.01991596137258649
76	3882	0.01917861227781221	None	0.0	0.01917861227781221
76	3896	0.012737975367869057	None	0.005528391923528628	0.012737975367869057
76	3706	0.009396967244415915	None	0.007873913618902889	0.009396967244415915
76	3866	0.020720686408112234	None	0.005767811179590934	0.020720686408112234
76	3883	0.012069179455484925	None	0.0	0.012069179455484925
76	3861	0.014316555130294277	None	0.010834628172654936	0.014316555130294277
76	3655	0.02795767325489513	None	0.010133140345249172	0.02795767325489513
76	3835	0.011667759083478363	None	0.010501447353854696	0.011667759083478363
76	3702	0.015308450429265603	None	0.0	0.015308450429265603
76	3770	0.013818281789471925	None	0.0	0.013818281789471925
76	3795	0.011971721823595112	None	0.0	0.011971721823595112
76	3825	0.01729142095290409	None	0.005767811179590934	0.01729142095290409
76	3810	0.015763962956949158	None	0.0	0.015763962956949158
76	3695	0.01609127480696612	None	0.0	0.01609127480696612
76	3677	0.013343646908695262	None	0.005528391923528628	0.013343646908695262
76	3841	0.02106789577457468	None	0.001043185752219807	0.02106789577457468
76	3615	0.013136336136607309	None	0.00824910529750623	0.013136336136607309
76	3859	0.020526787148735376	None	0.0025718031039412173	0.020526787148735376
76	3663	0.04303228949992069	None	0.015862699575613932	0.04303228949992069
76	3833	0.01860979095740959	None	0.0	0.01860979095740959
76	3395	0.013698297224541018	None	0.0025718031039412173	0.013698297224541018
76	3688	0.010062715928344044	None	0.005767811179590934	0.010062715928344044
76	3587	0.016422144396110984	None	0.0	0.016422144396110984
76	3880	0.007142777375129567	None	0.01457456266840502	0.007142777375129567
76	3329	0.009667177642292584	None	0.011744810635631374	0.009667177642292584
76	3738	0.021937573943663753	None	0.001043185752219807	0.021937573943663753
76	3879	0.014014336668589656	None	0.0	0.014014336668589656
76	3351	0.014896075437173636	None	0.0	0.014896075437173636
76	3476	0.01689523575765521	None	0.005528391923528628	0.01689523575765521
76	3813	0.017708056181527418	None	0.0	0.017708056181527418
76	3671	0.01640220083387179	None	0.0	0.01640220083387179
76	3809	0.028939611446893002	None	0.0	0.028939611446893002
76	3683	0.01832481956417231	None	0.005528391923528628	0.01832481956417231
76	3696	0.01503719604933896	None	0.00824910529750623	0.01503719604933896
76	3741	0.014068823976803618	None	0.0	0.014068823976803618
76	3895	0.016213115395491456	None	0.0	0.016213115395491456
76	3791	0.013302882407868212	None	0.0	0.013302882407868212
76	3855	0.013398741018088993	None	0.015862699575613932	0.013398741018088993
76	3840	0.015628209594552724	None	0.0	0.015628209594552724
76	3441	0.01305844351091721	None	0.0	0.01305844351091721
76	3560	0.016595368925664194	None	0.0	0.016595368925664194
76	3382	0.01944399936259186	None	0.0025718031039412173	0.01944399936259186
76	3824	0.010921953389757799	None	0.0	0.010921953389757799
76	3518	0.012456973926186221	None	0.0	0.012456973926186221
76	3779	0.023364089488030194	None	0.0	0.023364089488030194
76	3803	0.02339165380585398	None	0.001043185752219807	0.02339165380585398
76	3528	0.019564932894994343	None	0.0	0.019564932894994343
76	3863	0.012439881823445242	None	0.0	0.012439881823445242
76	3672	0.015633430734088856	None	0.0	0.015633430734088856
76	3574	0.021063379071483583	None	0.0	0.021063379071483583
76	3664	0.01797245184783558	None	0.00580796409626943	0.01797245184783558
76	3900	0.01843920068529432	None	0.021779645290588616	0.01843920068529432
76	3857	0.018425711945896456	None	0.0	0.018425711945896456
76	3782	0.019316985326803073	None	0.011854532359615966	0.019316985326803073
30	1564	0.268889484352093	0.268889484352093	0.35528086784184143	0.268889484352093
30	869	0.357666530887614	0.357666530887614	0.4050307982373121	0.357666530887614
30	1543	0.2892933526119823	0.2892933526119823	0.3273301323462481	0.2892933526119823
30	1381	0.22142987922979968	0.22142987922979968	0.2427323427121241	0.22142987922979968
30	1597	0.30678569322288507	0.30678569322288507	0.37820811874878346	0.30678569322288507
30	1559	0.24458440991946132	0.24458440991946132	0.2748035805276937	0.24458440991946132
30	1550	0.22142987922979968	0.22142987922979968	0.2427323427121241	0.22142987922979968
30	1479	0.2863830415962946	0.2863830415962946	0.4029512260995384	0.2863830415962946
30	1415	0.3024402455896243	0.3024402455896243	0.3367237785109081	0.3024402455896243
30	1463	0.29575845818876184	0.29575845818876184	0.4189321603336801	0.29575845818876184
30	904	0.29107901847309814	0.29107901847309814	0.38636495230774137	0.29107901847309814
30	1495	0.2943745515722743	0.2943745515722743	0.3304151934632478	0.2943745515722743
30	1351	0.3447069752156208	0.3447069752156208	0.45398403345973143	0.3447069752156208
30	1435	0.3324379381665277	0.3324379381665277	0.3560777073554674	0.3324379381665277
30	1441	0.3223354948647648	0.3223354948647648	0.4272874295851592	0.3223354948647648
30	1379	0.35089068166557735	0.35089068166557735	0.3616894309973098	0.35089068166557735
30	1581	0.266611945208593	0.266611945208593	0.31182284502890156	0.266611945208593
30	1051	0.29848383687653735	0.29848383687653735	0.33196688638401084	0.29848383687653735
30	1391	0.3024176682188573	0.3024176682188573	0.3607510015521906	0.3024176682188573
30	1445	0.409001687947707	0.409001687947707	0.42100034831410876	0.409001687947707
30	1553	0.3074418919528193	0.3074418919528193	0.4667919689253724	0.3074418919528193
30	1533	0.35712069898147275	0.35712069898147275	0.4117294075199804	0.35712069898147275
30	1482	0.2810287241349845	0.2810287241349845	0.3343034098431362	0.2810287241349845
30	1085	0.2925420307121331	0.2925420307121331	0.3162213940805868	0.2925420307121331
30	1576	0.20521177321261264	0.20521177321261264	0.23263083540357457	0.20521177321261264
30	1502	0.2812528362371414	0.2812528362371414	0.3581966497418735	0.2812528362371414
30	1570	0.26964796542804625	0.26964796542804625	0.2845921169289236	0.26964796542804625
30	1556	0.2857919561241391	0.2857919561241391	0.3391887860095713	0.2857919561241391
30	1540	0.34428671378313586	0.34428671378313586	0.4509457349291203	0.34428671378313586
30	1593	0.24972997700448613	0.24972997700448613	0.3054511503062257	0.24972997700448613
30	1498	0.2937411925170102	0.2937411925170102	0.36758785384129056	0.2937411925170102
30	1544	0.2892933526119823	0.2892933526119823	0.3273301323462481	0.2892933526119823
30	1390	0.297610433793459	0.297610433793459	0.30525335676169796	0.297610433793459
30	196	0.37574649707182795	0.37574649707182795	0.45275546760721064	0.37574649707182795
30	1588	0.3117966356485268	0.3117966356485268	0.42134538885033584	0.3117966356485268
30	1364	0.28390341348405645	0.28390341348405645	0.3724299856334411	0.28390341348405645
30	1512	0.42187000046085615	0.42187000046085615	0.6117175539219153	0.42187000046085615
30	1451	0.276148096565567	0.276148096565567	0.3609810250461562	0.276148096565567
30	1477	0.33510511667008275	0.33510511667008275	0.35840745519190703	0.33510511667008275
30	1579	0.2925420307121331	0.2925420307121331	0.3162213940805868	0.2925420307121331
30	1476	0.2995019493124226	0.2995019493124226	0.3682888250000471	0.2995019493124226
30	1485	0.29506822942701233	0.29506822942701233	0.30262650331646934	0.29506822942701233
30	1363	0.2892933526119823	0.2892933526119823	0.3273301323462481	0.2892933526119823
30	1538	0.35807177162949416	0.35807177162949416	0.4129875764333263	0.35807177162949416
30	1484	0.2937411925170102	0.2937411925170102	0.36758785384129056	0.2937411925170102
30	1058	0.29817570301003454	0.29817570301003454	0.31200622637293857	0.29817570301003454
30	1504	0.2871757780503095	0.2871757780503095	0.3507269419528276	0.2871757780503095
30	1568	0.2744254176696914	0.2744254176696914	0.29235056703179607	0.2744254176696914
30	940	0.2744254176696914	0.2744254176696914	0.29235056703179607	0.2744254176696914
30	1582	0.2925420307121331	0.2925420307121331	0.3162213940805868	0.2925420307121331
30	1493	0.2768974219881454	0.2768974219881454	0.29108770483294244	0.2768974219881454
30	1480	0.3386882842087419	0.3386882842087419	0.3965284167675088	0.3386882842087419
30	1215	0.2991681893291118	0.2991681893291118	0.37376537330627796	0.2991681893291118
30	1254	0.29818142875218984	0.29818142875218984	0.3221794616295306	0.29818142875218984
30	1589	0.33510511667008275	0.33510511667008275	0.35840745519190703	0.33510511667008275
30	1460	0.302385235872085	0.302385235872085	0.3341563611822775	0.302385235872085
30	1507	0.37375189723700514	0.37375189723700514	0.4160096636036393	0.37375189723700514
30	1526	0.20100468539671143	0.20100468539671143	0.2628288087000162	0.20100468539671143
30	1535	0.3635663842873837	0.3635663842873837	0.40150696019834664	0.3635663842873837
30	1503	0.4152376682973108	0.4152376682973108	0.48906002365499857	0.4152376682973108
30	1369	0.27294223155465686	0.27294223155465686	0.363305878417148	0.27294223155465686
30	1328	0.356937661802452	0.356937661802452	0.40877590062877384	0.356937661802452
30	1421	0.2684267178306049	0.2684267178306049	0.2874127983250587	0.2684267178306049
30	1422	0.320226430814201	0.320226430814201	0.37000576544384334	0.320226430814201
30	1506	0.30968307083895436	0.30968307083895436	0.37728091262203445	0.30968307083895436
30	1566	0.29288492656699117	0.29288492656699117	0.30324026562631856	0.29288492656699117
30	1554	0.30545656323276954	0.30545656323276954	0.3272998905725291	0.30545656323276954
30	1401	0.26613206039633075	0.26613206039633075	0.27653316723481586	0.26613206039633075
30	1590	0.25508788023599915	0.25508788023599915	0.3122814857822839	0.25508788023599915
30	1187	0.2984762059471877	0.2984762059471877	0.32194174639376744	0.2984762059471877
30	1466	0.3718959238911733	0.3718959238911733	0.41413199226996733	0.3718959238911733
30	1490	0.3591695474912755	0.3591695474912755	0.3907687733226025	0.3591695474912755
30	1443	0.2835006417797662	0.2835006417797662	0.6231414439934684	0.2835006417797662
30	1560	0.2505031443547613	0.2505031443547613	0.27070851606532126	0.2505031443547613
30	1489	0.2550825477451565	0.2550825477451565	0.26416190208445556	0.2550825477451565
30	1172	0.29202118863681664	0.29202118863681664	0.33802010531218246	0.29202118863681664
30	1290	0.35206469061455403	0.35206469061455403	0.40786649351086685	0.35206469061455403
30	1365	0.39467845071707075	0.39467845071707075	0.40312899162480625	0.39467845071707075
30	1505	0.33502231951258277	0.33502231951258277	0.346273161697376	0.33502231951258277
30	1587	0.266956862459531	0.266956862459531	0.31675664645917134	0.266956862459531
30	1355	0.3678626171847082	0.3678626171847082	0.4049926961488673	0.3678626171847082
30	1520	0.3250267625161101	0.3250267625161101	0.354817671153913	0.3250267625161101
30	1438	0.2776769568214269	0.2776769568214269	0.29722980499250645	0.2776769568214269
30	1571	0.29065080325222675	0.29065080325222675	0.3459822801262341	0.29065080325222675
30	1453	0.3622946023559749	0.3622946023559749	0.3808471011686559	0.3622946023559749
30	1596	0.30968307083895436	0.30968307083895436	0.37728091262203445	0.30968307083895436
30	1027	0.3688312972372238	0.3688312972372238	0.4603474518509566	0.3688312972372238
30	1511	0.3010393023464698	0.3010393023464698	0.3464459629026882	0.3010393023464698
30	1594	0.22180794525600325	0.22180794525600325	0.24400924795941129	0.22180794525600325
30	1561	0.19032993956974212	0.19032993956974212	0.22665409743258108	0.19032993956974212
30	1462	0.29575845818876184	0.29575845818876184	0.4189321603336801	0.29575845818876184
30	1256	0.3230057250596257	0.3230057250596257	0.346317328445095	0.3230057250596257
30	1269	0.3478055367005157	0.3478055367005157	0.4323788225442751	0.3478055367005157
30	1513	0.2937411925170102	0.2937411925170102	0.36758785384129056	0.2937411925170102
30	1598	0.3170561657539838	0.3170561657539838	0.3613277026590963	0.3170561657539838
30	1592	0.23684892786200856	0.23684892786200856	0.23684892786200856	0.23684892786200856
30	1457	0.2635228682262219	0.2635228682262219	0.3197206212161722	0.2635228682262219
30	1584	0.26688037554487665	0.26688037554487665	0.34217312726524995	0.26688037554487665
30	899	0.32479657902044023	0.32479657902044023	0.42961170201563326	0.32479657902044023
30	1494	0.2974350440483211	0.2974350440483211	0.3537028832022339	0.2974350440483211
139	6900	0.05788364519211166	None	0.0	0.05788364519211166
139	7013	0.061160754708318096	None	0.0	0.061160754708318096
139	6869	0.05695952901326524	None	0.0	0.05695952901326524
139	6637	0.052708325458462046	None	0.0	0.052708325458462046
139	7014	0.03266427182007437	None	0.0	0.03266427182007437
139	6998	0.05462288093993844	None	0.003728750780278049	0.05462288093993844
139	6846	0.06794885414017668	None	0.0	0.06794885414017668
139	7038	0.06700817041764873	None	0.0	0.06700817041764873
139	7043	0.028726016729213287	None	0.0	0.028726016729213287
139	6989	0.05511175009397834	None	0.0	0.05511175009397834
139	5989	0.06907672956945066	None	0.0	0.06907672956945066
139	6920	0.029683643018774998	None	0.0	0.029683643018774998
139	7026	0.05406949029964154	None	0.0	0.05406949029964154
139	7045	0.06531035002542487	None	0.0	0.06531035002542487
139	6672	0.06343011225968415	None	0.0019322814600004463	0.06343011225968415
139	6321	0.06474287357489829	None	0.0	0.06474287357489829
139	6008	0.06564230614236793	None	0.0	0.06564230614236793
139	6903	0.058608201669651104	None	0.0	0.058608201669651104
139	6768	0.06670465123213909	None	0.0019322814600004463	0.06670465123213909
139	6464	0.06387834569011058	None	0.0	0.06387834569011058
139	6572	0.06433793320521554	None	0.0	0.06433793320521554
139	7002	0.022116129739861084	None	0.0	0.022116129739861084
139	6959	0.05207361572211881	None	0.004247845341330868	0.05207361572211881
139	6910	0.06397666040578817	None	0.0	0.06397666040578817
139	6996	0.06284766430358094	None	0.0052448042555154045	0.06284766430358094
139	6860	0.05832520337579153	None	0.0	0.05832520337579153
139	7020	0.018694033619432313	None	0.0	0.018694033619432313
139	6908	0.06499412048842589	None	0.0	0.06499412048842589
139	6647	0.05835017916727688	None	0.0	0.05835017916727688
139	6979	0.05371169915408723	None	0.0	0.05371169915408723
139	6601	0.06304288445656073	None	0.0	0.06304288445656073
139	7007	0.061386404856674674	None	0.0	0.061386404856674674
139	6913	0.0413843507960333	None	0.0	0.0413843507960333
139	6376	0.061811706131980074	None	0.0	0.061811706131980074
139	6547	0.05608582285611283	None	0.030230531939145967	0.05608582285611283
139	5957	0.06265503786793004	None	0.0	0.06265503786793004
139	7016	0.057578664295368016	None	0.0	0.057578664295368016
139	6954	0.050495478520255016	None	0.0	0.050495478520255016
139	6560	0.06769391285376665	None	0.004247845341330868	0.06769391285376665
139	6700	0.06466153165566821	None	0.0	0.06466153165566821
139	7048	0.060897638217410205	None	0.003728750780278049	0.060897638217410205
139	6307	0.057821334796850074	None	0.0	0.057821334796850074
139	6367	0.06777903139737808	None	0.0	0.06777903139737808
139	6625	0.045243504607440095	None	0.003728750780278049	0.045243504607440095
139	6962	0.03681876677992189	None	0.005714567183630439	0.03681876677992189
139	5916	0.062114348891498646	None	0.0	0.062114348891498646
139	6983	0.056638789863969315	None	0.0	0.056638789863969315
139	6517	0.05077257890974765	None	0.0052448042555154045	0.05077257890974765
139	7010	0.06554599494568414	None	0.0	0.06554599494568414
139	6787	0.06579124360699201	None	0.0019322814600004463	0.06579124360699201
139	6999	0.046272005812049835	None	0.0	0.046272005812049835
139	6466	0.0614719385982198	None	0.0	0.0614719385982198
139	7009	0.05738512518804072	None	0.0	0.05738512518804072
139	6969	0.05443545773318688	None	0.012907891169041267	0.05443545773318688
139	6990	0.03339566399534041	None	0.007560600860236804	0.03339566399534041
139	5267	0.0645852680490254	None	0.0	0.0645852680490254
139	6794	0.05862007519251016	None	0.0	0.05862007519251016
139	6845	0.05478758116757117	None	0.0	0.05478758116757117
139	7046	0.052294076796268865	None	0.0	0.052294076796268865
139	6943	0.06656101948554285	None	0.0	0.06656101948554285
139	6233	0.06677226043088784	None	0.0	0.06677226043088784
139	6838	0.050584480371833045	None	0.0052448042555154045	0.050584480371833045
139	6228	0.05935135713152148	None	0.0	0.05935135713152148
139	6798	0.05787080728415512	None	0.0	0.05787080728415512
139	6847	0.04553787685207283	None	0.0	0.04553787685207283
139	6875	0.06457399384506726	None	0.0	0.06457399384506726
139	6804	0.06342917561636524	None	0.0	0.06342917561636524
139	6978	0.058097179586997186	None	0.0	0.058097179586997186
139	6182	0.060319736662965036	None	0.0	0.060319736662965036
139	6921	0.05685385288637391	None	0.0	0.05685385288637391
139	7039	0.041857811364744126	None	0.0	0.041857811364744126
139	6912	0.0680070085488446	None	0.0	0.0680070085488446
139	6905	0.032447526261100534	None	0.0019322814600004463	0.032447526261100534
139	6659	0.0684013531543982	None	0.0	0.0684013531543982
139	7033	0.06050356752167005	None	0.0	0.06050356752167005
139	7001	0.03105624541362106	None	0.0	0.03105624541362106
139	6953	0.04391816521223805	None	0.003728750780278049	0.04391816521223805
139	6628	0.06283203638368834	None	0.0	0.06283203638368834
139	6390	0.06215601578219293	None	0.0019322814600004463	0.06215601578219293
139	6964	0.04832050981418525	None	0.0	0.04832050981418525
139	6977	0.010221805962755322	None	0.0	0.010221805962755322
139	6603	0.053594243316142286	None	0.004247845341330868	0.053594243316142286
139	6993	0.057675735985013826	None	0.004247845341330868	0.057675735985013826
139	6932	0.05533886468298965	None	0.005714567183630439	0.05533886468298965
139	6997	0.06065717589631055	None	0.0	0.06065717589631055
139	7005	0.026404418694708023	None	0.0	0.026404418694708023
139	6720	0.04746188444482762	None	0.0	0.04746188444482762
139	6589	0.0762072714307124	None	0.004247845341330868	0.0762072714307124
139	6935	0.04637836477916919	None	0.004247845341330868	0.04637836477916919
139	6783	0.06081942713882944	None	0.0052448042555154045	0.06081942713882944
139	5835	0.061947986177661736	None	0.0	0.061947986177661736
139	7017	0.025130768880000865	None	0.01125091731500572	0.025130768880000865
139	6829	0.0644025056212079	None	0.0	0.0644025056212079
139	7003	0.038235952357494336	None	0.003728750780278049	0.038235952357494336
139	6499	0.0479252654669548	None	0.0	0.0479252654669548
139	6947	0.06491834046090576	None	0.0	0.06491834046090576
139	6817	0.027458188629450413	None	0.009102926221989296	0.027458188629450413
139	6541	0.06925897293638489	None	0.0	0.06925897293638489
139	7035	0.059235315335990246	None	0.0	0.059235315335990246
139	6944	0.051567689521804884	None	0.0	0.051567689521804884
71	3139	0.031604985263887504	None	0.012183010660826218	0.031604985263887504
71	3483	0.007817221085486875	None	0.001959517961495004	0.007817221085486875
71	3558	0.01744198508069861	None	0.0	0.01744198508069861
71	3607	0.023715785531548073	None	0.0008541929774558354	0.023715785531548073
71	3618	0.004759881873409566	None	0.26880390318100916	0.004759881873409566
71	3509	0.014246781166111751	None	0.013772904497039518	0.014246781166111751
71	3527	0.0025855960908299034	None	0.0008541929774558354	0.0025855960908299034
71	3550	0.007114441723105395	None	0.01834660224524472	0.007114441723105395
71	3207	0.005829193712072919	None	0.1668098046837358	0.005829193712072919
71	3474	0.01463251237768788	None	0.001959517961495004	0.01463251237768788
71	3629	0.009807804323925839	None	0.007687736797102518	0.009807804323925839
71	3323	0.006850632928514568	None	0.01834660224524472	0.006850632928514568
71	3611	0.01516770028470907	None	0.017324635142106918	0.01516770028470907
71	3566	0.0007777664269606755	None	0.001959517961495004	0.0007777664269606755
71	3637	0.014001574258846445	None	0.01608752462501428	0.014001574258846445
71	3469	0.018871934178099414	None	0.005528391923528628	0.018871934178099414
71	3545	0.011526876066984841	None	0.0	0.011526876066984841
71	3589	0.004658830359335319	None	0.02202379338120928	0.004658830359335319
71	3531	0.020305925029154865	None	0.0	0.020305925029154865
71	3439	0.019830935461984053	None	0.01834660224524472	0.019830935461984053
71	3644	0.012662295695974947	None	0.011451290289158401	0.012662295695974947
71	3411	0.0136067069241883	None	0.005528391923528628	0.0136067069241883
71	3523	0.004774793757482974	None	0.1895389556504027	0.004774793757482974
71	3330	0.005382845959608894	None	0.22772271617344644	0.005382845959608894
71	3406	0.00432287308685254	None	0.22900451476693195	0.00432287308685254
71	3575	0.008627051115485257	None	0.0012859015519706086	0.008627051115485257
71	3136	0.004223236441191416	None	0.0	0.004223236441191416
71	3497	0.011864637609392707	None	0.0012859015519706086	0.011864637609392707
71	3447	0.024023592137507422	None	0.004198484675162752	0.024023592137507422
71	3526	0.02932971498949902	None	0.0008541929774558354	0.02932971498949902
71	3365	0.005414056937958526	None	0.10971139211136346	0.005414056937958526
71	3471	0.01697391192973439	None	0.01608752462501428	0.01697391192973439
71	3613	0.013735295037819633	None	0.001959517961495004	0.013735295037819633
71	3260	0.010937509749547457	None	0.0066340703082343536	0.010937509749547457
71	3639	0.007600550963160821	None	0.0066340703082343536	0.007600550963160821
71	3534	0.009432417336920351	None	0.011451290289158401	0.009432417336920351
71	3635	0.004936987093460431	None	0.006297727012744126	0.004936987093460431
71	3564	0.0055141277523256885	None	0.25523306173107363	0.0055141277523256885
71	3581	0.006226687271977564	None	0.015862699575613932	0.006226687271977564
71	3641	0.01773635055841074	None	0.0	0.01773635055841074
71	3612	0.0002858326606416904	None	0.0008541929774558354	0.0002858326606416904
71	3513	0.009561380481976215	None	0.0008541929774558354	0.009561380481976215
71	3642	0.005203928997360738	None	0.0012859015519706086	0.005203928997360738
71	3371	0.011043202440251098	None	0.0	0.011043202440251098
71	3482	0.011461093774161438	None	0.006297727012744126	0.011461093774161438
71	3538	0.004489160598429159	None	0.1392568634825218	0.004489160598429159
71	3588	0.011044750926109683	None	0.001959517961495004	0.011044750926109683
71	3606	0.0031826950266465328	None	0.013070204771937152	0.0031826950266465328
71	3418	0.027300785179025917	None	0.011451290289158401	0.027300785179025917
71	3648	0.010277692593525498	None	0.0	0.010277692593525498
71	3242	0.004549302650212847	None	0.15525722495597694	0.004549302650212847
71	3429	0.01501052096925482	None	0.012183010660826218	0.01501052096925482
71	3246	0.004730729431228477	None	0.027443703593567632	0.004730729431228477
71	2852	0.005334384781737077	None	0.02202379338120928	0.005334384781737077
71	3398	0.028610183252135338	None	0.0	0.028610183252135338
71	3646	0.0031214666828176755	None	0.18071967501405933	0.0031214666828176755
71	3620	0.0011137931020438645	None	0.0008541929774558354	0.0011137931020438645
71	3640	0.003726868884654322	None	0.23710871661955987	0.003726868884654322
71	3602	0.009346530027974587	None	0.006297727012744126	0.009346530027974587
71	3578	0.0033902498599867417	None	0.027443703593567632	0.0033902498599867417
71	3219	0.005771720780266735	None	0.24024977992555238	0.005771720780266735
71	3279	0.00557296411436566	None	0.02202379338120928	0.00557296411436566
71	3517	0.01788761229688567	None	0.0012859015519706086	0.01788761229688567
71	3462	0.005622815258900012	None	0.13643499857758346	0.005622815258900012
71	3311	0.005100476922730785	None	0.10734283497277922	0.005100476922730785
71	3615	0.013136336136607309	None	0.011451290289158401	0.013136336136607309
71	3395	0.013698297224541018	None	0.001959517961495004	0.013698297224541018
71	3302	0.005011405328053029	None	0.12569909781615446	0.005011405328053029
71	3587	0.016422144396110984	None	0.0008541929774558354	0.016422144396110984
71	3329	0.009667177642292584	None	0.013212911965085294	0.009667177642292584
71	3616	0.0009626911624137576	None	0.04303231397431751	0.0009626911624137576
71	3600	0.007828412183999765	None	0.0066340703082343536	0.007828412183999765
71	3576	0.006223586377176797	None	0.2903643667554676	0.006223586377176797
71	3599	0.007688949167317515	None	0.007687736797102518	0.007688949167317515
71	3579	0.008509859211003295	None	0.0	0.008509859211003295
71	3351	0.014896075437173636	None	0.0	0.014896075437173636
71	3476	0.01689523575765521	None	0.0066340703082343536	0.01689523575765521
71	3283	0.012192024460446779	None	0.0066340703082343536	0.012192024460446779
71	3263	0.008741909866858908	None	0.005528391923528628	0.008741909866858908
71	3630	0.006437316919589567	None	0.0	0.006437316919589567
71	3568	0.011752934685639621	None	0.005528391923528628	0.011752934685639621
71	3066	0.004209781852613487	None	0.1392568634825218	0.004209781852613487
71	3643	0.0218865624364116	None	0.004198484675162752	0.0218865624364116
71	3610	0.008724258848230996	None	0.0008541929774558354	0.008724258848230996
71	3404	0.013559627213751854	None	0.0	0.013559627213751854
71	3617	0.016841183251489537	None	0.013772904497039518	0.016841183251489537
71	3013	0.007511293070460052	None	0.0012859015519706086	0.007511293070460052
71	3441	0.01305844351091721	None	0.004198484675162752	0.01305844351091721
71	3475	0.010510214882533002	None	0.0008541929774558354	0.010510214882533002
71	3560	0.016595368925664194	None	0.0012859015519706086	0.016595368925664194
71	3382	0.01944399936259186	None	0.001959517961495004	0.01944399936259186
71	3515	0.00499661062772585	None	0.0	0.00499661062772585
71	3518	0.012456973926186221	None	0.0012859015519706086	0.012456973926186221
71	3217	0.005016829034538969	None	0.3043395992376089	0.005016829034538969
71	3528	0.019564932894994343	None	0.005528391923528628	0.019564932894994343
71	3521	0.004737446791547874	None	0.13333781725232338	0.004737446791547874
71	3628	0.005041438802057313	None	0.012183010660826218	0.005041438802057313
71	3501	0.006784032918931735	None	0.0	0.006784032918931735
71	3354	0.0037527004981197714	None	0.03180114446029665	0.0037527004981197714
71	3574	0.021063379071483583	None	0.0	0.021063379071483583
54	2598	4.238556699344624e-06	None	0.38176985870882946	4.238556699344624e-06
54	2683	2.0375864686502725e-05	None	0.37242510817829283	2.0375864686502725e-05
54	2579	0.00024523123806908555	None	0.21441075682268926	0.00024523123806908555
54	2717	0.00020869385245096298	None	0.28786949148349555	0.00020869385245096298
54	2800	-2.0705782139537743e-05	None	0.1615153711574623	-2.0705782139537743e-05
54	2675	9.287265559961378e-05	None	0.2982317634242858	9.287265559961378e-05
54	2785	-1.9745989280660854e-05	None	0.24753387754762893	-1.9745989280660854e-05
54	2723	9.786254662267561e-05	None	0.32042422761244055	9.786254662267561e-05
54	2677	0.003257929222252545	None	0.20948352318579974	0.003257929222252545
54	2672	0.0034049979769425207	None	0.23229087455163816	0.0034049979769425207
54	2710	0.0010081836150997849	None	0.19730930831997442	0.0010081836150997849
54	2663	9.165560825069111e-05	None	0.2663261704378949	9.165560825069111e-05
54	2558	-1.418880687444751e-06	None	0.24753387754762893	-1.418880687444751e-06
54	2728	0.003245498287422506	None	0.1738046239046991	0.003245498287422506
54	2681	1.8723620428816957e-06	None	0.1425808470646301	1.8723620428816957e-06
54	2592	0.00040714822130840305	None	0.36636991479496606	0.00040714822130840305
54	2703	-1.1912427243673598e-06	None	0.19650094493006692	-1.1912427243673598e-06
54	2566	9.84950075859159e-05	None	0.22055876215412712	9.84950075859159e-05
54	2621	0.0016004505843503101	None	0.20221005319606986	0.0016004505843503101
54	2662	0.000412181345564357	None	0.2989840583276653	0.000412181345564357
54	2758	0.004484959062003479	None	0.17857957542947903	0.004484959062003479
54	2748	0.0008862280842565044	None	0.30414871722376624	0.0008862280842565044
54	2597	0.0009218252842188901	None	0.23470527549230505	0.0009218252842188901
54	2790	0.00014959377974681787	None	0.34516675450614087	0.00014959377974681787
54	2768	0.0013979749720297167	None	0.09270747553719047	0.0013979749720297167
54	2581	0.0008132890194559757	None	0.24342058809550618	0.0008132890194559757
54	2607	0.0014131243777951916	None	0.282079721439196	0.0014131243777951916
54	2646	2.6917378922358087e-05	None	0.36172033778275	2.6917378922358087e-05
54	2670	0.00047575084245911857	None	0.28769844787314414	0.00047575084245911857
54	2715	1.6966218486070033e-06	None	0.1129162551649576	1.6966218486070033e-06
54	2697	0.0015087791673972532	None	0.24972625696150524	0.0015087791673972532
54	2730	0.0049279838883336405	None	0.22194824185867215	0.0049279838883336405
54	2755	0.0014404327086932095	None	0.305107908829645	0.0014404327086932095
54	2767	0.00030125810989454214	None	0.24685715642195127	0.00030125810989454214
54	2764	0.00031294049736296364	None	0.40257123360525415	0.00031294049736296364
54	2714	0.0005623568683957704	None	0.09270747553719047	0.0005623568683957704
54	2781	-2.7291030848781546e-08	None	0.523146621499067	-2.7291030848781546e-08
54	2727	0.00025544760294537907	None	0.3046981733324433	0.00025544760294537907
54	2775	0.0002848188413446635	None	0.23885831973891863	0.0002848188413446635
54	2765	0.004608060750350705	None	0.17857957542947903	0.004608060750350705
54	2718	0.0010122390129296995	None	0.19730930831997442	0.0010122390129296995
54	2587	0.0036617447164373775	None	0.14662643209036097	0.0036617447164373775
54	2791	0.00012111188611753883	None	0.23209639313006902	0.00012111188611753883
54	2656	-1.2376343648983342e-07	None	0.3024387756183707	-1.2376343648983342e-07
54	2798	-1.0840940577537414e-05	None	0.14662643209036097	-1.0840940577537414e-05
54	2706	0.0009760015070904063	None	0.2145302966122092	0.0009760015070904063
54	2570	0.0005092317957369162	None	0.11766721612491819	0.0005092317957369162
54	2619	-1.0114366955862013e-08	None	0.3452040044320729	-1.0114366955862013e-08
54	2782	0.0010136239089851692	None	0.2834681348885892	0.0010136239089851692
54	2786	0.003352758744165322	None	0.20948352318579974	0.003352758744165322
54	2733	0.0005293195387177266	None	0.24566379185600212	0.0005293195387177266
54	2611	0.0002148047543256976	None	0.22945697248522157	0.0002148047543256976
54	2661	0.0003000993864118781	None	0.27178629838027757	0.0003000993864118781
54	2589	0.0003120394783642576	None	0.2700852712659566	0.0003120394783642576
54	2772	0.00021905452732234168	None	0.21441075682268926	0.00021905452732234168
54	2637	0.00023177921155820728	None	0.27891125942120165	0.00023177921155820728
54	2612	0.0035108588700330373	None	0.11766721612491819	0.0035108588700330373
54	2680	0.0015910725573454656	None	0.23023212864380582	0.0015910725573454656
54	2642	0.0007370755410069653	None	0.334801919210396	0.0007370755410069653
54	2754	0.0017252268587740513	None	0.24825365457657447	0.0017252268587740513
54	2647	0.0005290227998261292	None	0.2569191382636254	0.0005290227998261292
54	2711	0.0005872617668152297	None	0.2689225865558601	0.0005872617668152297
54	2797	0.0010863628152472445	None	0.23488858720183545	0.0010863628152472445
54	2633	0.00013341971795657125	None	0.43252249605707993	0.00013341971795657125
54	2563	0.0005271389857834681	None	0.24566379185600212	0.0005271389857834681
54	2737	0.0006278284285808684	None	0.2264596659678458	0.0006278284285808684
54	2726	0.00028428024534531165	None	0.2569191382636254	0.00028428024534531165
54	2746	0.0001196666472045816	None	0.2376583723063092	0.0001196666472045816
54	2709	0.0003466147144019264	None	0.305107908829645	0.0003466147144019264
54	2632	5.582299405544876e-05	None	0.25510624952460936	5.582299405544876e-05
54	2700	0.00013434911142332483	None	0.22076193895229657	0.00013434911142332483
54	2616	4.870905029103952e-05	None	0.31000351353828487	4.870905029103952e-05
54	2609	9.773605895176248e-07	None	0.4099214235745519	9.773605895176248e-07
54	2769	0.00420419665342326	None	0.17857957542947903	0.00420419665342326
54	2555	0.00012185165345803436	None	0.3769673116297751	0.00012185165345803436
54	2750	-9.69396845849632e-06	None	0.23885831973891863	-9.69396845849632e-06
54	2678	2.883865366460049e-05	None	0.32042422761244055	2.883865366460049e-05
54	2721	0.00019885019913886472	None	0.2663261704378949	0.00019885019913886472
54	2779	0.001670761994495898	None	0.24825365457657447	0.001670761994495898
54	2688	0.0021221127506161033	None	0.2783714109598276	0.0021221127506161033
54	2657	0.0011864837236261175	None	0.28289624498207655	0.0011864837236261175
54	2763	0.00010441566927554213	None	0.31902215625986907	0.00010441566927554213
54	2784	0.0002353286989122057	None	0.42410159202252223	0.0002353286989122057
54	2652	0.0002560847588693246	None	0.19650094493006692	0.0002560847588693246
54	2753	-1.4945556243643724e-06	None	0.23398562469219852	-1.4945556243643724e-06
54	2659	0.0020592844526827465	None	0.2536844909954081	0.0020592844526827465
54	2694	6.95108330609212e-05	None	0.3263850291964413	6.95108330609212e-05
54	2699	2.8959014138989527e-06	None	0.1265843712528714	2.8959014138989527e-06
54	2792	0.001119754848660814	None	0.23488858720183545	0.001119754848660814
54	2787	3.095822539068393e-06	None	0.3452040044320729	3.095822539068393e-06
54	2757	0.0016272475857543845	None	0.19730930831997442	0.0016272475857543845
54	2762	0.0029793448410271343	None	0.23229087455163816	0.0029793448410271343
54	2590	4.884428302410484e-07	None	0.4099214235745519	4.884428302410484e-07
54	2760	0.0005523657487944339	None	0.23470527549230505	0.0005523657487944339
54	2572	1.4710835900673886e-06	None	0.1129162551649576	1.4710835900673886e-06
54	2691	0.00024310145314297284	None	0.2989840583276653	0.00024310145314297284
54	2702	1.0765364877875982e-05	None	0.27891125942120165	1.0765364877875982e-05
54	2738	-0.0001486799747570642	None	0.28679387534095674	-0.0001486799747570642
54	2667	1.349591534817413e-06	None	0.3647418314835439	1.349591534817413e-06
54	2796	0.0013347558846818698	None	0.25267333933444924	0.0013347558846818698
108	5128	0.048943501979462116	None	0.0	0.048943501979462116
108	5485	0.05478658494852506	None	0.0	0.05478658494852506
108	5099	0.03946600687084807	None	0.0	0.03946600687084807
108	5039	0.040179846152149305	None	0.0	0.040179846152149305
108	5140	0.05427598360628125	None	0.0	0.05427598360628125
108	5095	0.04269515527008099	None	0.0	0.04269515527008099
108	5451	0.05185484350166156	None	0.0	0.05185484350166156
108	5292	0.04430519669963967	None	0.0	0.04430519669963967
108	5463	0.022326457926969825	None	0.013664952233286523	0.022326457926969825
108	5461	0.0003003265597320897	None	0.0	0.0003003265597320897
108	5457	0.056763689333057754	None	0.006993889876339537	0.056763689333057754
108	5363	0.06446939903458217	None	0.004040380265438525	0.06446939903458217
108	5470	0.03237739926791792	None	0.0	0.03237739926791792
108	5418	0.05329504191951334	None	0.012918246565482466	0.05329504191951334
108	5475	0.030633327475866615	None	0.013216332073034631	0.030633327475866615
108	5487	0.05932598698315108	None	0.004040380265438525	0.05932598698315108
108	5316	0.04258538461303499	None	0.0076959751875103986	0.04258538461303499
108	5455	0.04976579015925467	None	0.006993889876339537	0.04976579015925467
108	5271	0.039611444059359194	None	0.0	0.039611444059359194
108	5324	0.0416311163854259	None	0.009955795538530657	0.0416311163854259
108	5352	0.04760892806021027	None	0.0021988500535743997	0.04760892806021027
108	5416	0.04891535585313862	None	0.0	0.04891535585313862
108	5366	0.0501739601682513	None	0.0	0.0501739601682513
108	5327	0.04346697155295515	None	0.0	0.04346697155295515
108	5500	0.0285357868689361	None	0.0485258689572028	0.0285357868689361
108	5242	0.054754961470553275	None	0.0021988500535743997	0.054754961470553275
108	5431	0.055976899613453764	None	0.0	0.055976899613453764
108	4841	0.052668683594451225	None	0.0	0.052668683594451225
108	5378	0.0653774774925219	None	0.0	0.0653774774925219
108	5471	0.015347041017029134	None	0.008345486017758454	0.015347041017029134
108	5142	0.04982374762805871	None	0.0	0.04982374762805871
108	5190	0.030091092000094685	None	0.010622812265415138	0.030091092000094685
108	5209	0.04720642048029019	None	0.0	0.04720642048029019
108	5493	0.05449700953163797	None	0.010622812265415138	0.05449700953163797
108	4808	0.05247444962573333	None	0.0	0.05247444962573333
108	5454	0.03714649392064249	None	0.0021988500535743997	0.03714649392064249
108	5374	0.04231140056400044	None	0.0	0.04231140056400044
108	5482	0.04049957954082022	None	0.0	0.04049957954082022
108	4953	0.05945758696109971	None	0.0021988500535743997	0.05945758696109971
108	5466	0.05765518495377111	None	0.0	0.05765518495377111
108	5384	0.04153496587040224	None	0.010622812265415138	0.04153496587040224
108	5350	0.03595678067025657	None	0.0	0.03595678067025657
108	5076	0.04589781287189462	None	0.0	0.04589781287189462
108	5465	0.0474153369879274	None	0.0	0.0474153369879274
108	5348	0.06361928801659095	None	0.0	0.06361928801659095
108	5089	0.044793578616194714	None	0.006993889876339537	0.044793578616194714
108	5016	0.03947803824624926	None	0.0	0.03947803824624926
108	5484	0.022731195289972687	None	0.013212911965085294	0.022731195289972687
108	5182	0.06074744390026551	None	0.0	0.06074744390026551
108	5403	0.05000130865123068	None	0.0	0.05000130865123068
108	5221	0.06770375248585658	None	0.0	0.06770375248585658
108	5267	0.0645852680490254	None	0.0	0.0645852680490254
108	5111	0.051553485637360244	None	0.0	0.051553485637360244
108	4892	0.05640115012254524	None	0.0	0.05640115012254524
108	5034	0.057518842241594904	None	0.0	0.057518842241594904
108	5415	0.04879348730115396	None	0.0	0.04879348730115396
108	5281	0.04723632424075894	None	0.0	0.04723632424075894
108	4823	0.06475734669767615	None	0.0	0.06475734669767615
108	5472	0.039036989179182933	None	0.0	0.039036989179182933
108	5369	0.024090137765632923	None	0.006993889876339537	0.024090137765632923
108	5483	0.04411126809468589	None	0.0	0.04411126809468589
108	4259	0.038812535328011426	None	0.0	0.038812535328011426
108	5450	0.009747889990860289	None	0.008396969350325502	0.009747889990860289
108	5092	0.04454060250223117	None	0.0	0.04454060250223117
108	5425	0.06710531497484923	None	0.004040380265438525	0.06710531497484923
108	5177	0.04285747062186711	None	0.0	0.04285747062186711
108	5427	0.01720178158487473	None	0.0	0.01720178158487473
108	4792	0.03557492698482955	None	0.0	0.03557492698482955
108	5437	0.02058717753646058	None	0.0	0.02058717753646058
108	5358	0.055216047768946334	None	0.0	0.055216047768946334
108	5156	0.05722905035422448	None	0.0	0.05722905035422448
108	5462	0.050981146543036183	None	0.0	0.050981146543036183
108	5305	0.04647057586183964	None	0.0	0.04647057586183964
108	5321	0.05644510803656994	None	0.0	0.05644510803656994
108	5412	0.017801915227416847	None	0.0076959751875103986	0.017801915227416847
108	5273	0.04059163197287335	None	0.0021988500535743997	0.04059163197287335
108	5477	0.0478479875989307	None	0.0	0.0478479875989307
108	4904	0.03195821489306193	None	0.0	0.03195821489306193
108	5443	0.061048184874982064	None	0.0132985609027691	0.061048184874982064
108	5460	0.04102479942161636	None	0.008396969350325502	0.04102479942161636
108	5357	0.04838385206646815	None	0.0	0.04838385206646815
108	5496	0.032328791979749735	None	0.0	0.032328791979749735
108	5148	0.06264069887408143	None	0.004040380265438525	0.06264069887408143
108	5042	0.0385541691249872	None	0.0	0.0385541691249872
108	5423	0.06468807268241292	None	0.0	0.06468807268241292
108	5419	0.05104881587519231	None	0.0	0.05104881587519231
108	5317	0.026771113065498096	None	0.0	0.026771113065498096
108	5444	0.030601980436966814	None	0.0076959751875103986	0.030601980436966814
108	5325	0.05586594666809529	None	0.0	0.05586594666809529
108	5456	0.04251662481193875	None	0.004040380265438525	0.04251662481193875
108	5071	0.03628195713028721	None	0.013212911965085294	0.03628195713028721
108	5306	0.05400624679525715	None	0.0	0.05400624679525715
108	5489	0.023617317488279315	None	0.008396969350325502	0.023617317488279315
108	5407	0.025604121839297504	None	0.0076959751875103986	0.025604121839297504
108	5336	0.0592196034697588	None	0.004040380265438525	0.0592196034697588
108	4512	0.06399181589711846	None	0.0021988500535743997	0.06399181589711846
108	5438	0.05066082019756728	None	0.011722961976429197	0.05066082019756728
108	5347	0.05211682415731872	None	0.0	0.05211682415731872
108	5356	0.02947947974796279	None	0.0	0.02947947974796279
108	5473	0.05681495620976846	None	0.0	0.05681495620976846
34	1751	0.2576524083437116	0.2576524083437116	0.32372517099097975	0.2576524083437116
34	1787	0.3198668980177659	0.3198668980177659	0.3287547642739775	0.3198668980177659
34	869	0.3691544500665091	0.3691544500665091	0.4153496041925737	0.3691544500665091
34	1694	0.3058046214430884	0.3058046214430884	0.37295244178912473	0.3058046214430884
34	1606	0.35585900355143124	0.35585900355143124	0.404486388057449	0.35585900355143124
34	1760	0.2537238547885464	0.2537238547885464	0.40770864738735507	0.2537238547885464
34	1783	0.2439585030434205	0.2439585030434205	0.30176511308423093	0.2439585030434205
34	1543	0.44676697015282246	0.44676697015282246	0.5219923285042765	0.44676697015282246
34	1597	0.35245528472751075	0.35245528472751075	0.3876735755793802	0.35245528472751075
34	1784	0.31020774689398434	0.31020774689398434	0.38328597266383685	0.31020774689398434
34	1772	0.26451373093597597	0.26451373093597597	0.3177382644328148	0.26451373093597597
34	1479	0.27068357054134323	0.27068357054134323	0.36233378716552234	0.27068357054134323
34	1793	0.29541272057348855	0.29541272057348855	0.34358899149917377	0.29541272057348855
34	1723	0.3110086034965046	0.3110086034965046	0.35085028101539295	0.3110086034965046
34	1759	0.23601339184118214	0.23601339184118214	0.25781441409393924	0.23601339184118214
34	1767	0.23452409881365383	0.23452409881365383	0.25896684461743064	0.23452409881365383
34	1775	0.2709508342660616	0.2709508342660616	0.33910620214512666	0.2709508342660616
34	1495	0.28354278822085344	0.28354278822085344	0.32035383212891133	0.28354278822085344
34	1741	0.3702605318756865	0.3702605318756865	0.3845306706569366	0.3702605318756865
34	1710	0.27251923197875305	0.27251923197875305	0.27876797541377163	0.27251923197875305
34	1688	0.3045227983938001	0.3045227983938001	0.33267698361329356	0.3045227983938001
34	1755	0.4048776728512281	0.4048776728512281	0.5652764485333283	0.4048776728512281
34	1435	0.288135896879614	0.288135896879614	0.2982827029159133	0.288135896879614
34	1441	0.28978907538958276	0.28978907538958276	0.3480396289320561	0.28978907538958276
34	1765	0.2807726144202257	0.2807726144202257	0.3190911344622924	0.2807726144202257
34	1708	0.2977879883154169	0.2977879883154169	0.3230944376494077	0.2977879883154169
34	1581	0.2931664251606342	0.2931664251606342	0.3393267390952627	0.2931664251606342
34	1051	0.2758871707805993	0.2758871707805993	0.3167757559304369	0.2758871707805993
34	1391	0.33542857606977217	0.33542857606977217	0.4111917101845829	0.33542857606977217
34	1445	0.41063854499978875	0.41063854499978875	0.4321325824051018	0.41063854499978875
34	1761	0.3267220806263508	0.3267220806263508	0.3539592916044175	0.3267220806263508
34	1540	0.27518283694313467	0.27518283694313467	0.33193819560955096	0.27518283694313467
34	1662	0.2564356781057622	0.2564356781057622	0.2744726817532225	0.2564356781057622
34	196	0.3748189401086125	0.3748189401086125	0.48870383377782023	0.3748189401086125
34	1672	0.21828203152003733	0.21828203152003733	0.30400626646128376	0.21828203152003733
34	1727	0.35639856412365595	0.35639856412365595	0.4762918603523241	0.35639856412365595
34	1661	0.31630022134200186	0.31630022134200186	0.3734801048321496	0.31630022134200186
34	1684	0.4239706913752778	0.4239706913752778	0.5241195209549192	0.4239706913752778
34	1622	0.28138541157067803	0.28138541157067803	0.3215702868798434	0.28138541157067803
34	1770	0.2849235087599207	0.2849235087599207	0.33063106232084516	0.2849235087599207
34	1773	0.27268282757258866	0.27268282757258866	0.2881964157798206	0.27268282757258866
34	1651	0.259561025893242	0.259561025893242	0.3032936187820666	0.259561025893242
34	1716	0.3196682584667363	0.3196682584667363	0.3421485760617022	0.3196682584667363
34	1715	0.26420394315946616	0.26420394315946616	0.31796078533448496	0.26420394315946616
34	1746	0.26420394315946616	0.26420394315946616	0.31796078533448496	0.26420394315946616
34	1603	0.3743616815854073	0.3743616815854073	0.4915586165426558	0.3743616815854073
34	1689	0.3136468226096521	0.3136468226096521	0.34588117500371685	0.3136468226096521
34	1799	0.2564356781057622	0.2564356781057622	0.2744726817532225	0.2564356781057622
34	1538	0.31630022134200186	0.31630022134200186	0.3734801048321496	0.31630022134200186
34	1757	0.2345153251847382	0.2345153251847382	0.29677235183705986	0.2345153251847382
34	1742	0.30788418412253493	0.30788418412253493	0.3167690372879401	0.30788418412253493
34	1791	0.30691415096230834	0.30691415096230834	0.374694463030141	0.30691415096230834
34	1504	0.24598929331475458	0.24598929331475458	0.3000687907572807	0.24598929331475458
34	1667	0.2855372386548277	0.2855372386548277	0.30309142909946574	0.2855372386548277
34	1568	0.30612785051958824	0.30612785051958824	0.31978063156486786	0.30612785051958824
34	1682	0.31982980914232295	0.31982980914232295	0.35169135672075297	0.31982980914232295
34	1671	0.26435377181397957	0.26435377181397957	0.3680245021678292	0.26435377181397957
34	1685	0.20311310670654237	0.20311310670654237	0.218936526878943	0.20311310670654237
34	1701	0.3132047406227865	0.3132047406227865	0.32934189908116307	0.3132047406227865
34	1769	0.30495242694571206	0.30495242694571206	0.3307228641377988	0.30495242694571206
34	1582	0.3045227983938001	0.3045227983938001	0.33267698361329356	0.3045227983938001
34	1797	0.30241840044203566	0.30241840044203566	0.3680603602135343	0.30241840044203566
34	1731	0.26153103220329366	0.26153103220329366	0.2867828826304456	0.26153103220329366
34	1589	0.3699105724649207	0.3699105724649207	0.39004502652961914	0.3699105724649207
34	1697	0.26843577236159855	0.26843577236159855	0.27689094633195127	0.26843577236159855
34	1677	0.34653379088008507	0.34653379088008507	0.38043443161956614	0.34653379088008507
34	1507	0.43620256282589087	0.43620256282589087	0.5373490087807691	0.43620256282589087
34	1706	0.288517133153965	0.288517133153965	0.36780178920749984	0.288517133153965
34	1369	0.2920973168609581	0.2920973168609581	0.3731656129533358	0.2920973168609581
34	1328	0.2611521479043552	0.2611521479043552	0.2947832715491865	0.2611521479043552
34	1422	0.2880608065111533	0.2880608065111533	0.3564768337250913	0.2880608065111533
34	1792	0.21731859195167097	0.21731859195167097	0.4727926119918511	0.21731859195167097
34	1782	0.30754831126278004	0.30754831126278004	0.4317796124590968	0.30754831126278004
34	1566	0.31351070005224124	0.31351070005224124	0.3238660391115686	0.31351070005224124
34	1401	0.38761505286086506	0.38761505286086506	0.43467132886499404	0.38761505286086506
34	1795	0.2849235087599207	0.2849235087599207	0.33063106232084516	0.2849235087599207
34	1668	0.3075285202519448	0.3075285202519448	0.3305250530771419	0.3075285202519448
34	1786	0.259561025893242	0.259561025893242	0.3032936187820666	0.259561025893242
34	1794	0.20311310670654237	0.20311310670654237	0.218936526878943	0.20311310670654237
34	1655	0.25662518318162286	0.25662518318162286	0.3254307565655791	0.25662518318162286
34	1466	0.2432697282058464	0.2432697282058464	0.28393056977878184	0.2432697282058464
34	1489	0.3280900241669915	0.3280900241669915	0.3625478499555061	0.3280900241669915
34	1365	0.4026683439449137	0.4026683439449137	0.4070598299270249	0.4026683439449137
34	1505	0.3018344383279798	0.3018344383279798	0.3095958467339416	0.3018344383279798
34	1771	0.33068378245862073	0.33068378245862073	0.41412779932233307	0.33068378245862073
34	1623	0.28218950053072467	0.28218950053072467	0.317304783433675	0.28218950053072467
34	1703	0.335402361507851	0.335402361507851	0.3486671549178749	0.335402361507851
34	1520	0.30995071751063574	0.30995071751063574	0.3393232568425735	0.30995071751063574
34	1730	0.288135896879614	0.288135896879614	0.2982827029159133	0.288135896879614
34	1438	0.3382898614200511	0.3382898614200511	0.3792092934573671	0.3382898614200511
34	1732	0.3045227983938001	0.3045227983938001	0.33267698361329356	0.3045227983938001
34	1753	0.2954686178200901	0.2954686178200901	0.3384820267370981	0.2954686178200901
34	1768	0.25662518318162286	0.25662518318162286	0.3254307565655791	0.25662518318162286
34	1561	0.25952412343084075	0.25952412343084075	0.3063303982354249	0.25952412343084075
34	1712	0.4266534023092425	0.4266534023092425	0.4864998473425607	0.4266534023092425
34	1777	0.2654834802888745	0.2654834802888745	0.29181991780890393	0.2654834802888745
34	1646	0.3163945944384139	0.3163945944384139	0.36110510454570666	0.3163945944384139
34	1592	0.295366328378564	0.295366328378564	0.2985257587954306	0.295366328378564
34	1652	0.260728465423208	0.260728465423208	0.2780171671242124	0.260728465423208
34	1709	0.4113689025148277	0.4113689025148277	0.4638160511406008	0.4113689025148277
0	67	0.0	0.0	0.0	0.0
0	78	0.452581917862153	0.452581917862153	0.452581917862153	0.452581917862153
0	27	0.0	0.0	0.0	0.0
0	40	0.0	0.0	0.0	0.0
0	44	0.5590296130311376	0.5590296130311376	0.5590296130311376	0.5590296130311376
0	66	0.47636483773790844	0.47636483773790844	0.47636483773790844	0.47636483773790844
0	95	0.6353488740003399	0.6353488740003399	0.6353488740003399	0.6353488740003399
0	21	0.39667364063119603	0.39667364063119603	0.39667364063119603	0.39667364063119603
0	37	0.0	0.0	0.0	0.0
0	58	0.35041438683064363	0.35041438683064363	0.35041438683064363	0.35041438683064363
0	52	0.5788924934311883	0.5788924934311883	0.5788924934311883	0.5788924934311883
0	15	0.4623939439854727	0.4623939439854727	0.4623939439854727	0.4623939439854727
0	92	0.6041352795758184	0.6041352795758184	0.6041352795758184	0.6041352795758184
0	84	0.0	0.0	0.0	0.0
0	53	0.4590636904343623	0.4590636904343623	0.4590636904343623	0.4590636904343623
0	12	0.04787135538781691	0.04787135538781691	0.04787135538781691	0.04787135538781691
0	41	0.0	0.0	0.0	0.0
0	91	0.0	0.0	0.0	0.0
0	77	0.6388850242433832	0.6388850242433832	0.6388850242433832	0.6388850242433832
0	38	0.04787135538781691	0.04787135538781691	0.04787135538781691	0.04787135538781691
0	64	0.33349011710980864	0.33349011710980864	0.33349011710980864	0.33349011710980864
0	19	0.3541790521355884	0.3541790521355884	0.3541790521355884	0.3541790521355884
0	85	0.44889094971788895	0.44889094971788895	0.44889094971788895	0.44889094971788895
0	49	0.3188782409776146	0.3188782409776146	0.3188782409776146	0.3188782409776146
0	45	0.3042508356219541	0.3042508356219541	0.3042508356219541	0.3042508356219541
0	86	0.3310926929314002	0.3310926929314002	0.3310926929314002	0.3310926929314002
0	35	0.3312474059561433	0.3312474059561433	0.3312474059561433	0.3312474059561433
0	88	0.0	0.0	0.0	0.0
0	70	0.40474240971316133	0.40474240971316133	0.40474240971316133	0.40474240971316133
0	80	0.0	0.0	0.0	0.0
0	17	0.7594425436760756	0.7594425436760756	0.7594425436760756	0.7594425436760756
0	23	0.34923397599114947	0.34923397599114947	0.34923397599114947	0.34923397599114947
0	57	0.31189930700065815	0.31189930700065815	0.31189930700065815	0.31189930700065815
0	39	0.30428341380185475	0.30428341380185475	0.30428341380185475	0.30428341380185475
0	62	0.33726237996260666	0.33726237996260666	0.33726237996260666	0.33726237996260666
0	22	0.3759984301981099	0.3759984301981099	0.3759984301981099	0.3759984301981099
0	29	0.28749463490968385	0.28749463490968385	0.28749463490968385	0.28749463490968385
0	4	0.0	0.0	0.0	0.0
0	76	0.31109705536436005	0.31109705536436005	0.31109705536436005	0.31109705536436005
0	25	0.3056060471752889	0.3056060471752889	0.3056060471752889	0.3056060471752889
0	61	0.32770570728353315	0.32770570728353315	0.32770570728353315	0.32770570728353315
0	60	0.0	0.0	0.0	0.0
0	81	0.402573017940797	0.402573017940797	0.402573017940797	0.402573017940797
0	73	0.6297292286441974	0.6297292286441974	0.6297292286441974	0.6297292286441974
0	72	0.37717142804709747	0.37717142804709747	0.37717142804709747	0.37717142804709747
0	89	0.3850775340263729	0.3850775340263729	0.3850775340263729	0.3850775340263729
0	51	0.04787135538781691	0.04787135538781691	0.04787135538781691	0.04787135538781691
0	3	0.5833268773642744	0.5833268773642744	0.5833268773642744	0.5833268773642744
0	11	0.6297292286441974	0.6297292286441974	0.6297292286441974	0.6297292286441974
0	24	0.3838821718850484	0.3838821718850484	0.3838821718850484	0.3838821718850484
0	10	0.04787135538781691	0.04787135538781691	0.04787135538781691	0.04787135538781691
0	33	0.5702700167676352	0.5702700167676352	0.5702700167676352	0.5702700167676352
0	56	0.3269266451363285	0.3269266451363285	0.3269266451363285	0.3269266451363285
0	75	0.0	0.0	0.0	0.0
0	59	0.04787135538781691	0.04787135538781691	0.04787135538781691	0.04787135538781691
0	43	0.6297292286441974	0.6297292286441974	0.6297292286441974	0.6297292286441974
0	47	0.33189895943510866	0.33189895943510866	0.33189895943510866	0.33189895943510866
0	32	0.565912456867436	0.565912456867436	0.565912456867436	0.565912456867436
0	74	0.04787135538781691	0.04787135538781691	0.04787135538781691	0.04787135538781691
0	90	0.38092738253022834	0.38092738253022834	0.38092738253022834	0.38092738253022834
0	99	0.0	0.0	0.0	0.0
0	7	0.3269266451363285	0.3269266451363285	0.3269266451363285	0.3269266451363285
0	1	0.5702700167676352	0.5702700167676352	0.5702700167676352	0.5702700167676352
0	5	0.49363241546166653	0.49363241546166653	0.49363241546166653	0.49363241546166653
0	26	0.34680070383503053	0.34680070383503053	0.34680070383503053	0.34680070383503053
0	13	0.0	0.0	0.0	0.0
0	71	0.04787135538781691	0.04787135538781691	0.04787135538781691	0.04787135538781691
0	31	0.0	0.0	0.0	0.0
0	63	0.3955375319023734	0.3955375319023734	0.3955375319023734	0.3955375319023734
0	54	0.5680300054818516	0.5680300054818516	0.5680300054818516	0.5680300054818516
0	100	0.4586805882282611	0.4586805882282611	0.4586805882282611	0.4586805882282611
0	6	0.0	0.0	0.0	0.0
0	96	0.3096486957290309	0.3096486957290309	0.3096486957290309	0.3096486957290309
0	82	0.53899660692841	0.53899660692841	0.53899660692841	0.53899660692841
0	48	0.4207048164647037	0.4207048164647037	0.4207048164647037	0.4207048164647037
0	83	0.4690374060858008	0.4690374060858008	0.4690374060858008	0.4690374060858008
0	79	0.3269266451363285	0.3269266451363285	0.3269266451363285	0.3269266451363285
0	69	0.3959651356099947	0.3959651356099947	0.3959651356099947	0.3959651356099947
0	87	0.34923397599114947	0.34923397599114947	0.34923397599114947	0.34923397599114947
0	46	0.04787135538781691	0.04787135538781691	0.04787135538781691	0.04787135538781691
0	18	0.5702700167676352	0.5702700167676352	0.5702700167676352	0.5702700167676352
0	20	0.04787135538781691	0.04787135538781691	0.04787135538781691	0.04787135538781691
0	94	0.4185126272165616	0.4185126272165616	0.4185126272165616	0.4185126272165616
0	16	0.5702700167676352	0.5702700167676352	0.5702700167676352	0.5702700167676352
0	36	0.5174746968876214	0.5174746968876214	0.5174746968876214	0.5174746968876214
0	14	0.6217995396075152	0.6217995396075152	0.6217995396075152	0.6217995396075152
0	34	0.28749463490968385	0.28749463490968385	0.28749463490968385	0.28749463490968385
0	9	0.5403589131674078	0.5403589131674078	0.5403589131674078	0.5403589131674078
0	28	0.0	0.0	0.0	0.0
0	68	0.47052182471184223	0.47052182471184223	0.47052182471184223	0.47052182471184223
0	98	0.41294219816978944	0.41294219816978944	0.41294219816978944	0.41294219816978944
0	93	0.30225025370645847	0.30225025370645847	0.30225025370645847	0.30225025370645847
0	30	0.5052637584672497	0.5052637584672497	0.5052637584672497	0.5052637584672497
0	97	0.5528730841779039	0.5528730841779039	0.5528730841779039	0.5528730841779039
0	55	0.34859728661620415	0.34859728661620415	0.34859728661620415	0.34859728661620415
0	65	0.6297292286441974	0.6297292286441974	0.6297292286441974	0.6297292286441974
0	50	0.04787135538781691	0.04787135538781691	0.04787135538781691	0.04787135538781691
0	8	0.6388850242433832	0.6388850242433832	0.6388850242433832	0.6388850242433832
0	42	0.31327987195202833	0.31327987195202833	0.31327987195202833	0.31327987195202833
0	2	0.41511420766678614	0.41511420766678614	0.41511420766678614	0.41511420766678614
87	4385	0.018398857079673234	None	0.017042012129783932	0.018398857079673234
87	4425	0.026972957735676362	None	0.011326664237317336	0.026972957735676362
87	4373	0.029962055920535507	None	0.0	0.029962055920535507
87	3139	0.031604985263887504	None	0.012183010660826218	0.031604985263887504
87	4114	0.027793791676263384	None	0.006915667668950495	0.027793791676263384
87	4411	0.027444960057881003	None	0.007060284346501427	0.027444960057881003
87	4333	0.0374411769145459	None	0.0	0.0374411769145459
87	4279	0.02426259518411598	None	0.012219802645333021	0.02426259518411598
87	4027	0.027893051279891303	None	0.0	0.027893051279891303
87	4188	0.02956854578028324	None	0.006915667668950495	0.02956854578028324
87	4283	0.0387667647935049	None	0.013528876736660428	0.0387667647935049
87	4312	0.03330977806131687	None	0.0	0.03330977806131687
87	4408	0.05214803318550931	None	0.0	0.05214803318550931
87	4389	0.020561846845499988	None	0.0	0.020561846845499988
87	4276	0.02257937096044231	None	0.010784859422097245	0.02257937096044231
87	4216	0.03087679678759535	None	0.0	0.03087679678759535
87	3743	0.03287032264395867	None	0.008411820529241793	0.03287032264395867
87	4341	0.025435497668537834	None	0.007060284346501427	0.025435497668537834
87	4254	0.03718748207191757	None	0.0	0.03718748207191757
87	4313	0.012245474849728627	None	0.023758804064610055	0.012245474849728627
87	4381	0.010297384414763988	None	0.0	0.010297384414763988
87	4203	0.03087184470651164	None	0.0	0.03087184470651164
87	4256	0.021177296677968322	None	0.014403471574074327	0.021177296677968322
87	4308	0.026826227898157994	None	0.0	0.026826227898157994
87	4277	0.03550333173729903	None	0.004561441685822158	0.03550333173729903
87	4383	0.018785815501470297	None	0.010784859422097245	0.018785815501470297
87	4415	0.03305289855466841	None	0.0	0.03305289855466841
87	4336	0.03199792332893372	None	0.0	0.03199792332893372
87	4296	0.016317437418421177	None	0.01001365201696405	0.016317437418421177
87	4376	0.05167586214493035	None	0.0	0.05167586214493035
87	4251	0.03472723790509974	None	0.0	0.03472723790509974
87	4030	0.024339527502153215	None	0.015215042073357318	0.024339527502153215
87	4301	0.031597284124468224	None	0.0	0.031597284124468224
87	4403	0.017533904957345303	None	0.0	0.017533904957345303
87	4353	0.027110794244137933	None	0.007705690167217722	0.027110794244137933
87	4432	0.026119119730732603	None	0.004561441685822158	0.026119119730732603
87	4374	0.038391507952452594	None	0.0	0.038391507952452594
87	4396	0.0294996406153098	None	0.0	0.0294996406153098
87	4208	0.036345392145552685	None	0.0078978125997409	0.036345392145552685
87	4430	0.02154037217779635	None	0.016040767671359483	0.02154037217779635
87	4162	0.025645549156815817	None	0.0	0.025645549156815817
87	4431	0.042257739598726134	None	0.013528876736660428	0.042257739598726134
87	4173	0.026139032848131443	None	0.0	0.026139032848131443
87	4202	0.02373198643029183	None	0.0	0.02373198643029183
87	4379	0.018865398432415588	None	0.006915667668950495	0.018865398432415588
87	4444	0.02830548518711933	None	0.009278624575621139	0.02830548518711933
87	4329	0.029949720121743174	None	0.0	0.029949720121743174
87	4288	0.026454809824138184	None	0.0	0.026454809824138184
87	4440	0.02703867026541958	None	0.00876964608971167	0.02703867026541958
87	4109	0.036947470284104826	None	0.0	0.036947470284104826
87	4304	0.021979979715440627	None	0.0	0.021979979715440627
87	4360	0.002942874709303879	None	0.0	0.002942874709303879
87	4427	0.02102116756580053	None	0.0	0.02102116756580053
87	4258	0.03601322071002618	None	0.004561441685822158	0.03601322071002618
87	4375	0.03872803675841024	None	0.0	0.03872803675841024
87	4330	0.02782545127575217	None	0.007884907916960043	0.02782545127575217
87	4446	0.01294620581467696	None	0.004561441685822158	0.01294620581467696
87	4274	0.021587087949950057	None	0.007705690167217722	0.021587087949950057
87	4290	0.027700652606767413	None	0.0	0.027700652606767413
87	4409	0.013859391860264936	None	0.0	0.013859391860264936
87	4126	0.02549993328075845	None	0.008411820529241793	0.02549993328075845
87	4222	0.02129946235456798	None	0.016391051049942575	0.02129946235456798
87	4143	0.027519252256385258	None	0.0	0.027519252256385258
87	4413	0.030605485810667986	None	0.0	0.030605485810667986
87	4371	0.028342952932907287	None	0.0	0.028342952932907287
87	3921	0.029233341566043736	None	0.013866768063742606	0.029233341566043736
87	4393	0.0366815428036365	None	0.0	0.0366815428036365
87	4259	0.038812535328011426	None	0.0	0.038812535328011426
87	4297	0.02436346652460513	None	0.009027890453634415	0.02436346652460513
87	4435	0.031234857321627677	None	0.0	0.031234857321627677
87	4405	0.029182176207988856	None	0.0	0.029182176207988856
87	4293	0.015992232571882446	None	0.0	0.015992232571882446
87	3663	0.04303228949992069	None	0.013528876736660428	0.04303228949992069
87	4000	0.036558356351405766	None	0.0	0.036558356351405766
87	4423	0.0322170318637015	None	0.0	0.0322170318637015
87	4356	0.02689948691133529	None	0.012786403882387831	0.02689948691133529
87	4071	0.030744095412260718	None	0.0078978125997409	0.030744095412260718
87	4351	0.027891031074926288	None	0.0	0.027891031074926288
87	4190	0.029562562439009135	None	0.007705690167217722	0.029562562439009135
87	4445	0.02520177448888009	None	0.0	0.02520177448888009
87	4318	0.037582691603373984	None	0.0	0.037582691603373984
87	4238	0.029396128214773005	None	0.009027890453634415	0.029396128214773005
87	4104	0.03827164109101702	None	0.0	0.03827164109101702
87	4422	0.01708458836208562	None	0.012183010660826218	0.01708458836208562
87	4063	0.023451610642475845	None	0.009027890453634415	0.023451610642475845
87	4414	0.021170918750976667	None	0.0078978125997409	0.021170918750976667
87	3809	0.028939611446893002	None	0.0	0.028939611446893002
87	4447	0.02108557335242432	None	0.004561441685822158	0.02108557335242432
87	4443	0.022086981830712685	None	0.0	0.022086981830712685
87	4194	0.02773757496927369	None	0.008411820529241793	0.02773757496927369
87	4316	0.013568020730038148	None	0.012183010660826218	0.013568020730038148
87	4402	0.02396417803953999	None	0.004561441685822158	0.02396417803953999
87	4087	0.03323975246810264	None	0.0	0.03323975246810264
87	3803	0.02339165380585398	None	0.0	0.02339165380585398
87	4153	0.01869360446993541	None	0.016040767671359483	0.01869360446993541
87	4410	0.019089327003152842	None	0.0	0.019089327003152842
87	4417	0.003917238218142044	None	0.007060284346501427	0.003917238218142044
87	4419	0.014222014793477183	None	0.004561441685822158	0.014222014793477183
87	4183	0.036405075801812445	None	0.0	0.036405075801812445
87	4369	0.03865514077098768	None	0.013528876736660428	0.03865514077098768
51	2617	3.997390682007916e-09	None	0.3163151191176905	3.997390682007916e-09
51	2598	4.238556699344624e-06	None	0.36501592527548526	4.238556699344624e-06
51	2640	0.0005183868911157132	None	0.2298054999672261	0.0005183868911157132
51	2579	0.00024523123806908555	None	0.2519120585184042	0.00024523123806908555
51	2584	-1.5976236926215254e-05	None	0.28281766528973157	-1.5976236926215254e-05
51	2560	-1.0756576122057066e-08	None	0.2842468556205108	-1.0756576122057066e-08
51	2629	3.1375136822797787e-06	None	0.12729161955450258	3.1375136822797787e-06
51	2576	1.5522442588163076e-08	None	0.3310102502962047	1.5522442588163076e-08
51	2451	None	None	0.2950159112127543	None
51	2558	-1.418880687444751e-06	None	0.4171997205861427	-1.418880687444751e-06
51	2559	-8.42478810037289e-08	None	0.3310102502962047	-8.42478810037289e-08
51	2505	None	None	0.2524231203424615	None
51	2592	0.00040714822130840305	None	0.38641273721633523	0.00040714822130840305
51	2566	9.84950075859159e-05	None	0.2554234153748082	9.84950075859159e-05
51	2621	0.0016004505843503101	None	0.23019876840977976	0.0016004505843503101
51	2625	2.1155718335409135e-06	None	0.33064144642023013	2.1155718335409135e-06
51	2624	-1.4997275980182554e-09	None	0.10925809887144725	-1.4997275980182554e-09
51	2622	1.300970407643157e-06	None	0.04409501843011706	1.300970407643157e-06
51	2577	-1.4034085946095718e-05	None	0.3429966145278939	-1.4034085946095718e-05
51	2631	-2.433338044022647e-06	None	0.34578675432140216	-2.433338044022647e-06
51	2645	0.0004333635145178234	None	0.30213432370450777	0.0004333635145178234
51	2597	0.0009218252842188901	None	0.25934715149701393	0.0009218252842188901
51	2628	1.7899581926359133e-06	None	0.04409501843011706	1.7899581926359133e-06
51	2571	0.0034329549481390085	None	0.2659688059457684	0.0034329549481390085
51	2504	None	None	0.3743544807848276	None
51	2426	None	None	0.39967026897956215	None
51	2585	7.66844612524039e-08	None	0.2453131262621116	7.66844612524039e-08
51	2581	0.0008132890194559757	None	0.32183684325859396	0.0008132890194559757
51	1831	None	None	0.32228192067776135	None
51	2171	None	None	0.29551159793181236	None
51	2641	0.0005863421589882597	None	0.3716913975133337	0.0005863421589882597
51	2156	None	None	0.3326440066710888	None
51	2607	0.0014131243777951916	None	0.39734573929840644	0.0014131243777951916
51	2646	2.6917378922358087e-05	None	0.3300659205428055	2.6917378922358087e-05
51	2534	None	None	0.3046519352720325	None
51	2461	None	None	0.4170440700970759	None
51	2635	-9.950635664723342e-06	None	0.1684506173089343	-9.950635664723342e-06
51	2608	0.00012382821513024688	None	0.22219037735829605	0.00012382821513024688
51	2613	-0.1	None	0.2854906433047673	-0.1
51	1684	None	None	0.5642464899471211	None
51	2483	None	None	0.30155930100448397	None
51	2605	-1.1614854955355876e-05	None	0.38052417535764044	-1.1614854955355876e-05
51	2517	None	None	0.1584234244658766	None
51	2587	0.0036617447164373775	None	0.30863779281655557	0.0036617447164373775
51	2639	-0.00038369640914130877	None	0.2672011130376529	-0.00038369640914130877
51	2557	2.133623365506158e-06	None	0.06983532009951235	2.133623365506158e-06
51	2375	None	None	0.28928029189980276	None
51	2594	1.0656005527201858e-05	None	0.1584234244658766	1.0656005527201858e-05
51	2570	0.0005092317957369162	None	0.20019345677479095	0.0005092317957369162
51	2548	None	None	0.2956781555728719	None
51	2619	-1.0114366955862013e-08	None	0.33064144642023013	-1.0114366955862013e-08
51	2611	0.0002148047543256976	None	0.35483964959920844	0.0002148047543256976
51	2595	-6.930230290790272e-07	None	0.36101469129253017	-6.930230290790272e-07
51	2589	0.0003120394783642576	None	0.26919564283705366	0.0003120394783642576
51	2637	0.00023177921155820728	None	0.30156799211464896	0.00023177921155820728
51	2305	None	None	0.39654623356551244	None
51	2614	-6.21420957663166e-05	None	0.24616597517694788	-6.21420957663166e-05
51	2582	-3.9769143185948665e-05	None	0.17928692663670356	-3.9769143185948665e-05
51	2612	0.0035108588700330373	None	0.20019345677479095	0.0035108588700330373
51	2603	-1.6936726230679095e-06	None	0.3179520479258756	-1.6936726230679095e-06
51	2642	0.0007370755410069653	None	0.3716913975133337	0.0007370755410069653
51	2490	None	None	0.3709705419565108	None
51	2647	0.0005290227998261292	None	0.3215235499080281	0.0005290227998261292
51	2569	-5.17096690211847e-05	None	0.2227164252353882	-5.17096690211847e-05
51	2649	3.267384803940549e-06	None	0.12729161955450258	3.267384803940549e-06
51	2633	0.00013341971795657125	None	0.3709705419565108	0.00013341971795657125
51	2561	-6.759728284397578e-05	None	0.2195396903946134	-6.759728284397578e-05
51	2563	0.0005271389857834681	None	0.2950159112127543	0.0005271389857834681
51	2627	-2.026733500860024e-05	None	0.2955766910032357	-2.026733500860024e-05
51	2620	1.0771670864481148e-05	None	0.2810781754311752	1.0771670864481148e-05
51	2610	-3.9349360267057166e-05	None	0.22444257507515716	-3.9349360267057166e-05
51	2632	5.582299405544876e-05	None	0.24677779818123277	5.582299405544876e-05
51	2575	0.00029992960505880595	None	0.3743544807848276	0.00029992960505880595
51	2499	None	None	0.37978927627947706	None
51	2616	4.870905029103952e-05	None	0.29596166263670903	4.870905029103952e-05
51	2509	None	None	0.2954350677857086	None
51	2470	None	None	0.3436323707374437	None
51	2609	9.773605895176248e-07	None	0.41400193354785947	9.773605895176248e-07
51	2497	None	None	0.441885590898676	None
51	2555	0.00012185165345803436	None	0.3096651464360775	0.00012185165345803436
51	2588	-7.139173725458807e-07	None	0.3402887499033102	-7.139173725458807e-07
51	2525	None	None	0.2691065361014005	None
51	2599	-0.000105586432774342	None	0.4230578359480524	-0.000105586432774342
51	2411	None	None	0.06983532009951235	None
51	2648	0.0005543807568953641	None	0.29596166263670903	0.0005543807568953641
51	2626	1.2957731830859173e-06	None	0.41400193354785947	1.2957731830859173e-06
51	2644	-1.7283329303202139e-06	None	0.3309009893474496	-1.7283329303202139e-06
51	2551	1.4167323857619605e-06	None	0.04409501843011706	1.4167323857619605e-06
51	2565	3.4606295043320843e-05	None	0.3607886103160431	3.4606295043320843e-05
51	2471	None	None	0.25832805360988564	None
51	2643	2.9863546088089914e-06	None	0.30156799211464896	2.9863546088089914e-06
51	2535	None	None	0.06983532009951235	None
51	2549	None	None	0.3096651464360775	None
51	2634	2.6742103708965944e-07	None	0.3527689150768658	2.6742103708965944e-07
51	2630	0.000129351745735081	None	0.1584234244658766	0.000129351745735081
51	2618	-2.6662293818960478e-05	None	0.35241244270600336	-2.6662293818960478e-05
51	2590	4.884428302410484e-07	None	0.41400193354785947	4.884428302410484e-07
51	2572	1.4710835900673886e-06	None	0.04409501843011706	1.4710835900673886e-06
51	2583	1.2925435957723263e-05	None	0.30156799211464896	1.2925435957723263e-05
[truncated: 13,001 more rows]
