# Supplementary material for: Constrained by Design: Influence of Genetic Encodings on Evolved Traits of Robots
Source: Front Robot AI. 2021 Jun 15;8:672379. doi: 10.3389/frobt.2021.672379 (PMC8239187; doi:10.3389/frobt.2021.672379)
Supplement: Supplementary file 1 [file DataSheet3.ZIP › plasticodingrep_plane_4_all_measures.tsv]

robot_id	velocity	displacement_velocity	displacement_velocity_hill	head_balance	contacts	branching	branching_modules_count	limbs	extremities	length_of_limbs	extensiveness	coverage	joints	hinge_count	active_hinges_count	brick_count	touch_sensor_count	brick_sensor_count	proportion	width	height	size	absolute_size	sensors	symmetry	avg_period	dev_period	avg_phase_offset	dev_phase_offset	avg_amplitude	dev_amplitude	avg_intra_dev_params	avg_inter_dev_params	sensors_reach	recurrence	synaptic_reception
4373	0.035639565867643636	0.024976848952255187	0.019914192801065343	0.9249579075971816	None	0.5	2	0.5454545454545454	6	0.42857142857142855	6	0.4	0.35714285714285715	9	5	6	1	0	0.625	8	5	1.0666666666666667	16	0.08333333333333333	0.25	0.9814373634417247	0.9504984243481596	0.5450982763668089	0.9010181136336352	0.561884838342967	0.9481765618850823	0.8586024680977263	0.9364393131282502	1.0	0.8888888888888888	0.0
2773	0.010141539294671471	0.001438669556325263	-0.0007698586966341618	0.9481903722797881	None	0	0	0.5	4	0.5555555555555556	5	0.3142857142857143	0.4444444444444444	6	4	4	1	0	0.7142857142857143	5	7	0.7333333333333333	11	0.1	0.2222222222222222	0.9409747247474366	0.9361599272173668	0.8746483727555237	0.9601471131108618	0.9423069307606937	0.6445471064980782	0.8377314729635278	0.8960560068847	1.0	0.6666666666666666	0.0
4104	0.033505033420437265	0.02309537332667922	0.022931668130282412	0.9255721276549512	None	0.5	2	0.5	5	0.5	6	0.4375	0.4166666666666667	8	5	5	1	0	0.5	8	4	0.9333333333333333	14	0.09090909090909091	0.3333333333333333	0.9814373634417247	0.9468043537970818	0.4200090965263906	0.90682681931845	0.7034560069732705	0.9456501787579685	0.9196167777873573	0.9352540040283934	1.0	0.875	0.0
4	None	None	None	None	None	0	0	0	0	0	0	1.0	0	0	0	0	2	0	1.0	1	1	0.06666666666666667	1	0.5	0	0	0	0	0	0	0	0	0	0	0	0
7051	0.032496226876567474	0.022411390525639084	0.022273857315925138	0.9287193639647707	None	0.5	2	0.5	5	0.5	6	0.4375	0.4166666666666667	8	5	5	2	0	0.5	8	4	0.9333333333333333	14	0.18181818181818182	0.3333333333333333	0.9814373634417247	0.9468043537970818	0.4200090965263906	0.90682681931845	0.7034560069732705	0.9456501787579685	0.9196167777873573	0.9352540040283934	0.5625	0.875	0.0
1702	None	None	None	None	None	0.5	3	0.6666666666666666	10	0.3	6	0.5238095238095238	0.3	11	6	10	0	0	0.8571428571428571	6	7	1.4666666666666666	22	0.0	0.42105263157894735	0.21248082127189477	0.876065175934758	0.7589044931359028	0.936391831629176	0.5351503380543361	0.9007397594357831	0.9157906758094311	0.9074998129095099	0	0	0.0
131	None	None	None	None	None	0	0	0.5	1	1.0	1	0.75	0	1	0	1	0	0	1.0	2	2	0.2	3	0.0	0	0	0	0	0	0	0	0	0	0	0	0
4445	0.03505427409820209	0.0191224176605275	0.010614037699014804	0.9217023641614503	None	0.5	2	0.5	5	0.5384615384615384	7	0.4166666666666667	0.46153846153846156	9	6	5	1	0	0.4444444444444444	9	4	1.0	15	0.09090909090909091	0.3333333333333333	0.9814373634417247	0.9504984243481596	0.5450982763668089	0.9010181136336352	0.561884838342967	0.9481765618850823	0.8586024680977263	0.9364393131282502	1.0	0.8888888888888888	0.0
1977	None	None	None	None	None	0	0	0.3333333333333333	1	1.0	2	0.6666666666666666	0	0	0	3	2	0	0.6666666666666666	2	3	0.26666666666666666	4	0.2	0	0	0	0	0	0	0	0	0	0	0	0
784	None	None	None	None	None	0	0	1.0	2	0.0	0	1.0	0	0	0	2	0	0	0.3333333333333333	3	1	0.2	3	0.0	1.0	0	0	0	0	0	0	0	0	0	0	0
4512	0.02709443577686669	0.0052457992360010934	0.00285179005749796	0.9266176562127434	None	0.5	2	0.5	5	0.5384615384615384	7	0.35714285714285715	0.38461538461538464	8	5	6	1	0	0.8571428571428571	7	6	1.0	15	0.07692307692307693	0.25	0.6878887948983585	0.9517824949179904	0.5450982763668089	0.8930527445434241	0.40256127671007136	0.9469189381490556	0.8196283038330725	0.9347532193134767	1.0	0.875	0.0
6386	0.03300230291817954	0.025091378702644287	0.02424330433163242	0.9242083841855593	None	0.5	2	0.5	5	0.5384615384615384	7	0.4166666666666667	0.38461538461538464	9	5	5	1	0	0.4444444444444444	9	4	1.0	15	0.1	0.2857142857142857	0.9814373634417247	0.9504984243481596	0.5450982763668089	0.9010181136336352	0.561884838342967	0.9481765618850823	0.8586024680977263	0.9364393131282502	1.0	0.8888888888888888	0.0
3813	0.011091183529466949	0.003048803508328617	0.0020702998414607546	0.956639938758065	None	0	0	0.2	1	1.0	5	1.0	1.0	6	5	0	0	0	0.14285714285714285	7	1	0.4666666666666667	7	0.0	0	0.53109413230697	0.9339515425584342	0.7599612285832125	0.9205164589036545	0.7624061465280024	0.9201676048969128	0.8979179493569482	0.9251416418582704	0	0	0.0
3266	0.02928725427059941	0.005981172192574186	0.005633800490516929	0.9258493775152032	None	0	0	0.16666666666666666	1	1.0	7	1.0	1.0	7	7	1	0	0	0.1111111111111111	9	1	0.6	9	0.0	0	0.53109413230697	0.9323460322523894	0.6486102698110551	0.9083420038096482	0.6138092382259778	0.9086682216261392	0.8237517475455591	0.9171909758917759	0	0	0.0
5661	0.03565724902892389	0.02400068675934383	0.02066274889469533	0.9244807798599375	None	0.5	2	0.5454545454545454	6	0.42857142857142855	6	0.4444444444444444	0.42857142857142855	12	6	3	1	0	0.4444444444444444	9	4	1.0666666666666667	16	0.25	0.25	0.39434022635499216	0.9783427570275617	0.4555603110871676	0.8691472940334416	0.5202937655310073	0.913421041480798	0.8467164786399506	0.9362372757906964	1.0	0.5833333333333334	0.0
7224	0.025602296305024013	0.017456773063741802	0.015518012732693778	0.9266143722809247	None	0.5	2	0.6	6	0.3333333333333333	4	0.5	0.3333333333333333	7	4	6	2	0	0.5714285714285714	7	4	0.9333333333333333	14	0.15384615384615385	0.2857142857142857	0.9814373634417247	0.9503646175558619	0.5450982763668089	0.901983880508848	0.561884838342967	0.9467187867907837	0.8586024680977263	0.9360165236243737	0.5714285714285714	0.8571428571428571	0.0
4161	0.037288411602007306	0.02022592804250239	0.008615361623804834	0.9158387126598664	None	0.5	2	0.5	5	0.5384615384615384	7	0.4166666666666667	0.46153846153846156	9	6	5	1	0	0.4444444444444444	9	4	1.0	15	0.09090909090909091	0.3333333333333333	0.9814373634417247	0.9504984243481596	0.5450982763668089	0.9010181136336352	0.561884838342967	0.9481765618850823	0.8586024680977263	0.9364393131282502	1.0	0.8888888888888888	0.0
5138	0.038136269455783585	0.024454187451439454	0.011523611774910434	0.92516400474602	None	0.5	2	0.5	5	0.5	6	0.3888888888888889	0.4166666666666667	8	5	5	1	0	0.4444444444444444	9	4	0.9333333333333333	14	0.09090909090909091	0.3333333333333333	0.9814373634417247	0.9468043537970818	0.4200090965263906	0.90682681931845	0.7034560069732705	0.9456501787579685	0.9196167777873573	0.9352540040283934	1.0	0.875	0.0
2140	None	None	None	None	None	0.25	1	0.5	5	0.5	6	0.3888888888888889	0.5	10	6	3	2	0	0.4444444444444444	9	4	0.9333333333333333	14	0.3333333333333333	0.25	0.8688438754338815	0.941096002356095	0.3114033439747309	0.9482480913034727	0.713693655837984	0.8758300586447331	0.9637263428411297	0.9271876688216292	0.55	0.6	0.0
4456	0.038474442463009066	0.02318542719320572	0.013444634603899084	0.9213056186143588	None	0.5	2	0.5454545454545454	6	0.5	7	0.3333333333333333	0.35714285714285715	9	5	6	0	0	0.75	8	6	1.0666666666666667	16	0.0	0.25	0.48131841488072624	0.9335772313972326	0.5693734793958748	0.9079290270157684	0.25783975783235363	0.9439852985896593	0.8024773416013593	0.9299135555924112	0	0	0.0
7473	0.035284616195596544	0.018116920109407412	0.007171378077056593	0.9174809703396173	None	0.5	2	0.5	5	0.5384615384615384	7	0.4166666666666667	0.46153846153846156	9	6	5	1	0	0.4444444444444444	9	4	1.0	15	0.09090909090909091	0.3333333333333333	0.9814373634417247	0.9504984243481596	0.5450982763668089	0.9010181136336352	0.547282795587789	0.9490632490165553	0.8651646044317244	0.9367993037864598	1.0	0.7777777777777778	0.0
6934	0.04798497166259566	0.018456155518728187	0.01834095259597616	0.9337911359423603	None	0.5	2	0.5	5	0.5	6	0.4375	0.4166666666666667	8	5	5	0	0	0.5	4	8	0.9333333333333333	14	0.0	0.3333333333333333	0.9574989104037295	0.9137701831937316	0.3505365362781242	0.9271643440682765	0.6888539642180925	0.9426972005051985	0.9384311703410748	0.9287929923413949	0	0	0.0
1051	None	None	None	None	None	0	0	0.35714285714285715	5	0.631578947368421	12	0.4666666666666667	0.42105263157894735	9	8	11	3	0	0.2	15	3	1.4	21	0.12	0.42105263157894735	0.38028544758182825	0.9339123080519589	0.6636930221440125	0.9109579903613917	0.8467843176830829	0.8848154090495409	0.9267695275243718	0.9119390415832849	0.1111111111111111	0.2222222222222222	0.0
5181	0.04926336724113688	0.015634473858766897	-0.011014289619604824	0.9338076328015865	None	0.5	2	0.5454545454545454	6	0.5	7	0.4	0.35714285714285715	10	5	5	0	0	0.4	10	4	1.0666666666666667	16	0.0	0.2857142857142857	0.7074394361232302	0.934846980414716	0.5243548343667034	0.9117640293651254	0.38795923395489335	0.9483467977733139	0.822351715841563	0.9331673566877527	0	0	0.0
3494	0.016838481073125584	0.0013224693182753336	-0.0012165688336051217	0.800848977220477	None	0	0	0.16666666666666666	1	1.0	6	1.0	1.0	6	6	1	0	0	0.125	8	1	0.5333333333333333	8	0.0	0	0.53109413230697	0.9339515425584342	0.7599612285832125	0.9205164589036545	0.7624061465280024	0.9201676048969128	0.8979179493569482	0.9251416418582704	0	0	0.0
1106	None	None	None	None	None	0	0	1.0	2	0.0	0	1.0	0	1	0	1	1	0	0.3333333333333333	3	1	0.2	3	0.2	1.0	0	0	0	0	0	0	0	0	0	0	0
1741	None	None	None	None	None	0	0	0	0	0	0	1.0	0	0	0	0	0	0	1.0	1	1	0.06666666666666667	1	0.0	0	0	0	0	0	0	0	0	0	0	0	0
5350	0.037612938100956075	0.015636936332907973	-0.011834781495887138	0.962864288663648	None	0.5	2	0.45454545454545453	5	0.5714285714285714	8	0.4	0.42857142857142855	10	6	5	1	0	0.4	10	4	1.0666666666666667	16	0.1	0.2857142857142857	0.6878887948983585	0.9530381077179767	0.44041163696709046	0.8940647399274931	0.6563188223977777	0.9492101867017431	0.891707376326637	0.9364578452265813	1.0	0.9	0.0
3302	0.007712632948892992	0.0004840371945269273	4.0622133654547606e-05	0.9956867607728427	None	0	0	0.5714285714285714	4	0.375	3	0.7142857142857143	0.25	5	2	4	0	0	0.2857142857142857	2	7	0.6666666666666666	10	0.0	0	0.19052557605087603	0.7405888302865958	0.599824853646021	0.6142733958727082	0.9747983626038744	0.9325701732767179	0.9253002907727786	0.7990552056465008	0	0	0.0
1780	None	None	None	None	None	0	0	0.4	2	0.6	3	0.7	0.4	2	2	4	3	0	0.4	5	2	0.4666666666666667	7	0.25	0	1.0	0.5	0.15597479618943952	0.6006204074049509	0.8669302397363408	0.5182444498404287	0.9760058341661155	0.5400027383905605	0.5	1.0	0.0
6925	0.03337122582550008	0.02304673208058049	0.022984885480498398	0.9283952949782686	None	0.5	2	0.5	5	0.5	6	0.4375	0.4166666666666667	8	5	5	1	0	0.5	8	4	0.9333333333333333	14	0.09090909090909091	0.3333333333333333	0.9814373634417247	0.9468043537970818	0.4200090965263906	0.90682681931845	0.7034560069732705	0.9456501787579685	0.9196167777873573	0.9352540040283934	1.0	0.875	0.0
4933	0.03130284143228145	0.02315680951079264	0.023134814350317508	0.9246360354876453	None	0.5	2	0.5	5	0.5	6	0.4375	0.4166666666666667	7	5	6	1	0	0.5	8	4	0.9333333333333333	14	0.07142857142857142	0.3333333333333333	0.9814373634417247	0.9362478266695408	0.29491991668597245	0.9119102735951741	0.845027175603574	0.9376485565973263	0.9556624319904942	0.9294464372428799	1.0	0.8571428571428571	0.0
994	None	None	None	None	None	0	0	0.5	2	0.75	3	0.75	0	0	0	5	5	0	0.5	2	4	0.4	6	0.35714285714285715	0.5	0	0	0	0	0	0	0	0	0	0	0
3882	0.03555459853684666	0.020163366088962416	0.011110061960098559	0.9193858954371926	None	0.5	2	0.5	5	0.5384615384615384	7	0.4166666666666667	0.46153846153846156	9	6	5	1	0	0.4444444444444444	9	4	1.0	15	0.09090909090909091	0.3333333333333333	0.9814373634417247	0.9504984243481596	0.5450982763668089	0.9010181136336352	0.561884838342967	0.9481765618850823	0.8586024680977263	0.9364393131282502	1.0	0.8888888888888888	0.0
1542	None	None	None	None	None	0	0	0.5	2	0.5	2	0.6666666666666666	0.25	3	1	2	3	0	1.0	3	3	0.4	6	0.5	0	0.34151813742545173	0.8562419794817439	0.6857551437766413	0.9586736598234794	0.4899331945951754	0.9051276343426816	0.8989041674799908	0.9164201058200301	0.3333333333333333	0.6666666666666666	0.0
6211	0.04894327125515848	0.018125194230059708	0.01797512009059104	0.9332471942925744	None	0.5	2	0.5	5	0.5	6	0.4375	0.4166666666666667	8	5	5	0	0	0.5	4	8	0.9333333333333333	14	0.0	0.3333333333333333	0.9574989104037295	0.9137701831937316	0.3505365362781242	0.9271643440682765	0.6888539642180925	0.9426972005051985	0.9384311703410748	0.9287929923413949	0	0	0.0
6782	0.034508341838967144	0.02419997019775977	0.02372652779954631	0.9243836898036067	None	0.5	2	0.5454545454545454	6	0.42857142857142855	6	0.4444444444444444	0.35714285714285715	8	5	7	1	0	0.4444444444444444	9	4	1.0666666666666667	16	0.06666666666666667	0.25	0.9814373634417247	0.9468043537970818	0.4200090965263906	0.90682681931845	0.7034560069732705	0.9456501787579685	0.9196167777873573	0.9352540040283934	1.0	0.875	0.0
6354	0.03764514703703125	0.02079203683567207	0.003532172274077649	0.9250826939494654	None	0.5	2	0.5	5	0.5	6	0.3888888888888889	0.4166666666666667	6	5	7	1	0	0.4444444444444444	9	4	0.9333333333333333	14	0.058823529411764705	0.3333333333333333	0.9814373634417247	0.9017841882939096	0.21330975492317306	0.9152972424621381	0.8523281969811629	0.9124795320754765	0.9676514315477772	0.9100190237363699	1.0	0.8333333333333334	0.0
773	None	None	None	None	None	0	0	0.5	3	0.5	3	0.8	0.3333333333333333	3	2	4	0	0	0.4	2	5	0.5333333333333333	8	0.0	0.3333333333333333	0.36357455312751813	0.8912777099839962	0.6509418582993195	0.6671402569589822	0.4385934333417955	0.9678138873978499	0.9253002907727786	0.8877087422400799	0	0	0.0
1161	None	None	None	None	None	0.625	5	0.631578947368421	12	0.34615384615384615	9	0.509090909090909	0.3076923076923077	14	8	13	0	0	0.45454545454545453	5	11	1.8666666666666667	28	0.0	0.17391304347826086	0.4899938056674083	0.760638178676671	0.3698123174012672	0.8695454166731482	0.596949417355508	0.9410743066608318	0.8754111939158778	0.8744938606476883	0	0	0.0
3923	0.03568180618512863	0.007979800463233759	0.007912049279058794	0.6116123233907207	None	0.5	2	0.5454545454545454	6	0.5	7	0.5	0.42857142857142855	10	6	5	0	0	0.5	4	8	1.0666666666666667	16	0.0	0.25	0.9195315086022227	0.9319540915131724	0.4189176675116256	0.9146548395821108	0.46913930643699187	0.9464364819981294	0.9080334453271071	0.932154143723723	0	0	0.0
4479	0.02439295041042466	0.018124158944121525	0.017402332495019456	0.9265802634348297	None	0.5	2	0.6	6	0.38461538461538464	5	0.42857142857142855	0.3076923076923077	8	4	6	1	0	0.7142857142857143	7	5	1.0	15	0.08333333333333333	0.25	0.6878887948983585	0.9517824949179904	0.5450982763668089	0.8929613873816349	0.4098622980876604	0.9460072824682927	0.8162214426843019	0.9343669422029615	1.0	0.875	0.0
6722	0.025828583106150972	0.01911139141573715	0.016809996206786287	0.9240698872285028	None	0.5	2	0.5	5	0.5	6	0.4375	0.3333333333333333	8	4	5	1	0	0.5	8	4	0.9333333333333333	14	0.1	0.2857142857142857	0.6878887948983585	0.9517824949179904	0.5450982763668089	0.8929613873816349	0.4098622980876604	0.9460072824682927	0.8162214426843019	0.9343669422029615	1.0	0.875	0.0
6588	0.03284438752617555	0.005900581888450248	0.00563858703945555	0.9314492511403837	None	0.5	2	0.5454545454545454	6	0.42857142857142855	6	0.4444444444444444	0.35714285714285715	9	5	6	1	0	0.4444444444444444	9	4	1.0666666666666667	16	0.08333333333333333	0.25	0.9335604573657342	0.9474950299136562	0.5450982763668089	0.9010181136336352	0.561884838342967	0.9481765618850823	0.8204338394321473	0.9351966899576587	1.0	0.8888888888888888	0.0
4918	0.03175873890423866	0.023490328049899558	0.022991000659263072	0.9271728812684938	None	0.5	2	0.5	5	0.5	6	0.4375	0.4166666666666667	8	5	5	1	0	0.5	8	4	0.9333333333333333	14	0.09090909090909091	0.3333333333333333	0.9814373634417247	0.9468043537970818	0.4200090965263906	0.90682681931845	0.7034560069732705	0.9456501787579685	0.9196167777873573	0.9352540040283934	1.0	0.875	0.0
7145	0.046223660324179884	0.012622989999953926	0.01114308336598398	0.9328365273713556	None	0.5	2	0.6363636363636364	7	0.35714285714285715	5	0.4444444444444444	0.35714285714285715	9	5	6	1	0	0.4444444444444444	9	4	1.0666666666666667	16	0.08333333333333333	0.2857142857142857	0.9811123172474181	0.935418548673482	0.479336189337532	0.923291873788895	0.5180787100774331	0.9483440794216436	0.8691371292048045	0.9364561446128661	1.0	0.1111111111111111	0.0
100	None	None	None	None	None	0.25	1	0.4	4	0.75	9	0.3888888888888889	0.6666666666666666	12	8	1	0	0	0.25	12	3	0.9333333333333333	14	0.0	1.0	0.5135400894379496	0.8951521684853408	0.7454020987985583	0.9345273475950254	0.3852236036042293	0.9458533185302609	0.9122262311802305	0.9278704026651045	0	0	0.0
5758	0.035352158439155325	0.018240371323769336	0.008260814045614262	0.9176016253394454	None	0.5	2	0.5	5	0.5384615384615384	7	0.4166666666666667	0.46153846153846156	9	6	5	1	0	0.4444444444444444	9	4	1.0	15	0.09090909090909091	0.3333333333333333	0.9814373634417247	0.9504984243481596	0.5450982763668089	0.9010181136336352	0.561884838342967	0.9481765618850823	0.8586024680977263	0.9364393131282502	1.0	0.8888888888888888	0.0
3090	0.002325049147077152	0.00042523084756136736	0.0004251891164749838	0.9890980700531727	None	0.5	1	0.8333333333333334	5	0.2857142857142857	2	0.6	0.14285714285714285	2	1	6	1	0	0.6	3	5	0.6	9	0.06666666666666667	0.5	0.9409747247474366	0.6434231367586785	0.8801240537556806	0.7683040252546594	0.9184618796094369	0.5604562955939731	0.6522334562105524	0.663145225749834	1.0	0.5	0.0
4098	0.02333819118246799	0.017517038177239208	0.016477045248521425	0.9290293798389274	None	0.3333333333333333	1	0.5	4	0.5	5	0.42857142857142855	0.4	6	4	5	2	0	0.5714285714285714	7	4	0.8	12	0.16666666666666666	0.3333333333333333	0.9814373634417247	0.9433409571582666	0.4200090965263906	0.9109936896534273	0.7107570283508595	0.9405452274112754	0.9175919696016149	0.9329647972229048	0.5833333333333334	0.8333333333333334	0.0
6638	0.028301634064872863	0.010732201222183926	0.00997055705905274	0.9308908757740835	None	0.5	2	0.5454545454545454	6	0.42857142857142855	6	0.4444444444444444	0.35714285714285715	9	5	6	1	0	0.4444444444444444	9	4	1.0666666666666667	16	0.08333333333333333	0.25	0.9814373634417247	0.9504984243481596	0.5859033572482086	0.9227982187119034	0.5180787100774331	0.9510020319074308	0.8777956875674403	0.94270657194361	1.0	0.8888888888888888	0.0
2916	0.00022858255667378957	2.9712518526147763e-05	2.8525937998796683e-05	0.9994661839472858	None	0	0	0.4	2	0.8	4	0.4666666666666667	0.6	5	3	1	0	0	0.6	3	5	0.4666666666666667	7	0.0	0.3333333333333333	0.4517851677061741	0.7818776947546013	0.3145397590922972	0.856348037271678	0.31977401172745634	0.7702201571737771	0.6536231130750685	0.8059376456982714	0	0	0.0
3456	0.015279535814586713	0.0016158183358534538	0.0015212898692542327	0.9503735559855723	None	0	0	0.16666666666666666	1	1.0	6	1.0	1.0	6	6	1	0	0	0.125	8	1	0.5333333333333333	8	0.0	0	0.6702544887589863	0.9380395406118947	0.6387083081484191	0.9335329711051067	0.7624061465280024	0.9640034582461787	0.9459066626338986	0.9469701519759399	0	0	0.0
5667	0.02519204300876355	0.018786004218331435	0.014646462633685136	0.92857564513156	None	0.6666666666666666	2	0.5555555555555556	5	0.45454545454545453	5	0.4642857142857143	0.36363636363636365	7	4	5	1	0	0.5714285714285714	7	4	0.8666666666666667	13	0.09090909090909091	0.3333333333333333	0.9814373634417247	0.9503646175558619	0.5450982763668089	0.901983880508848	0.5764868810981449	0.9456152259649233	0.8518982376658234	0.935582620977562	1.0	0.8571428571428571	0.0
6812	0.03298197824977805	0.023821676454337026	0.023211315014144012	0.9251091078197398	None	0.5	2	0.6	6	0.38461538461538464	5	0.46875	0.38461538461538464	8	5	6	2	0	0.5	8	4	1.0	15	0.15384615384615385	0.2857142857142857	0.9814373634417247	0.9468043537970818	0.4200090965263906	0.90682681931845	0.7034560069732705	0.9456501787579685	0.9196167777873573	0.9352540040283934	0.5625	0.875	0.0
572	None	None	None	None	None	0	0	0.2	1	1.0	5	0.4375	0.8	5	4	1	2	0	1.0	4	4	0.4666666666666667	7	0.4	0	0.66774680028347	0.9403110285049265	0.5481850605628266	0.8342760781171311	0.42601190044527415	0.7284669920799393	0.852815224693125	0.8565247962431288	0.6	0.4	0.0
3500	0.022470295480014037	0.0004272938073996761	0.0002601764231222631	0.7520056178039811	None	0	0	0.16666666666666666	1	1.0	6	1.0	1.0	7	6	0	0	0	0.125	8	1	0.5333333333333333	8	0.0	0	0.53109413230697	0.9323460322523894	0.7828922862294814	0.9087095188532593	0.6138092382259778	0.9086682216261392	0.8237517475455591	0.9173028652320485	0	0	0.0
2294	None	None	None	None	None	0.25	1	0.5	5	0.5	6	0.56	0.25	6	3	7	3	0	1.0	5	5	0.9333333333333333	14	0.2	0.7272727272727273	0.8253983537121773	0.9464170079449844	0.7632292361743351	0.9689667704888265	0.9030427469430833	0.6321691895423006	0.9378643186108558	0.907603550365872	0.6666666666666666	0.16666666666666666	0.0
1045	None	None	None	None	None	0	0	0.5	1	1.0	1	0.75	0	1	0	1	0	0	1.0	2	2	0.2	3	0.0	0	0	0	0	0	0	0	0	0	0	0	0
7183	0.026738110529792743	0.020137669285407504	0.016259543087487924	0.9247700426083657	None	0.5	2	0.5	5	0.5	6	0.4375	0.3333333333333333	8	4	5	1	0	0.5	8	4	0.9333333333333333	14	0.1	0.2857142857142857	0.6878887948983585	0.9651662483759232	0.4200090965263906	0.8942864821725011	0.4820947917827076	0.9386596990831759	0.8162214426843019	0.9386784109096348	1.0	0.75	0.0
4950	0.03940629490547424	0.024460207558165394	0.011515113913467202	0.9249272016531304	None	0.5	2	0.5	5	0.5	6	0.3888888888888889	0.4166666666666667	8	5	5	1	0	0.4444444444444444	9	4	0.9333333333333333	14	0.09090909090909091	0.3333333333333333	0.9814373634417247	0.9468043537970818	0.4200090965263906	0.90682681931845	0.7034560069732705	0.9456501787579685	0.9196167777873573	0.9352540040283934	1.0	0.875	0.0
2464	None	None	None	None	None	0	0	0.3333333333333333	2	0.8571428571428571	6	0.75	0.2857142857142857	2	2	6	3	0	0.75	4	3	0.6	9	0.1875	0.5714285714285714	0.23969967220541752	0.6148274524276819	0.8413690866166201	0.8300961902220063	0.6786994215128731	0.939149591716734	0.9582209069567605	0.8315760642652903	0.5	1.0	0.10802538648286222
2842	0.0033425640229904196	0.0009280762901609939	0.00027064603986937216	0.9813017799310945	None	0.25	1	0.7	7	0.16666666666666666	2	0.5	0.08333333333333333	6	1	7	2	0	0.5714285714285714	4	7	0.9333333333333333	14	0.15384615384615385	0.7272727272727273	0.5941944024305433	0.7909049079615211	0.447561873152428	0.9126058223683385	0.6524600612978242	0.6382510830725083	0.739648367140199	0.8045033350816738	0.5833333333333334	0.5	0.0
5188	0.03817076985879259	0.02223230127022115	0.00865117878885276	0.9256994020149332	None	0.5	2	0.5	5	0.5	6	0.3888888888888889	0.4166666666666667	8	5	5	1	0	0.4444444444444444	9	4	0.9333333333333333	14	0.09090909090909091	0.3333333333333333	0.9814373634417247	0.9468043537970818	0.4200090965263906	0.90682681931845	0.7034560069732705	0.9456501787579685	0.9196167777873573	0.9352540040283934	1.0	0.875	0.0
1615	None	None	None	None	None	0	0	0.5	2	0.6666666666666666	2	0.625	0.3333333333333333	2	1	2	0	0	0.5	4	2	0.3333333333333333	5	0.0	0	0.6535975718886545	0.9644666341065526	0.3108375036047815	0.6567934066228036	0.3743865811965585	0.5569829593511306	0.854627839202632	0.801074273868158	0	0	0.0
7285	0.020861837509514966	0.003470995617810119	0.0029954212143071114	0.9278347315435886	None	0.6666666666666666	2	0.5555555555555556	5	0.45454545454545453	5	0.4642857142857143	0.36363636363636365	7	4	5	1	0	0.5714285714285714	7	4	0.8666666666666667	13	0.09090909090909091	0.3333333333333333	0.9814373634417247	0.9503646175558619	0.29273705865644245	0.8627829856270366	0.46400603106208466	0.9463277184228264	0.9531421912431882	0.9278068113548198	1.0	0.8571428571428571	0.0
1459	None	None	None	None	None	0	0	0.6666666666666666	2	0.5	1	1.0	0.5	3	1	0	0	0	0.25	4	1	0.26666666666666666	4	0.0	0.6666666666666666	0.7675862648973995	0.9312719864690453	0.43256996801944936	0.9741105959956579	0.5871063501664413	0.7571997628294447	0.9525432543794702	0.9210833194940075	0	0	0.0
1175	None	None	None	None	None	0.25	1	0.3	3	0.75	9	0.25	0.75	12	9	1	0	0	0.875	7	8	0.9333333333333333	14	0.0	0.8571428571428571	0.3119243019940824	0.9573138948352874	0.6167224560441757	0.8942671558389494	0.30207508103217	0.9293456454875364	0.925556746126088	0.931332645622843	0	0	0.0
4485	0.029662394540677827	0.021209564930227746	0.016750871084298357	0.9279639191595443	None	0.5	2	0.6	6	0.38461538461538464	5	0.46875	0.38461538461538464	8	5	6	1	0	0.5	8	4	1.0	15	0.07692307692307693	0.2857142857142857	0.9814373634417247	0.9468043537970818	0.4200090965263906	0.90682681931845	0.7034560069732705	0.9456501787579685	0.9196167777873573	0.9352540040283934	1.0	0.875	0.0
1212	None	None	None	None	None	0	0	0.5	2	0.6666666666666666	2	0.625	0.6666666666666666	4	2	0	0	0	0.5	4	2	0.3333333333333333	5	0.0	0	0.255677559853584	0.9339275681213507	0.7055795373982905	0.8815177606225224	0.8187655036523133	0.8356566485137404	0.9523810481395042	0.8903117842891058	0	0	0.0
2860	None	None	None	None	None	0	0	0.42857142857142855	3	0.5	4	0.625	0.25	2	2	7	5	0	1.0	4	4	0.6666666666666666	10	0.2777777777777778	0	0.8844236289647407	0.7605621069608389	0.5905401221069168	0.9836106560407027	0.9559625127449323	0.6083483517452501	0.829375116814844	0.8695416771048966	0.5	0.5	0.5055107311962554
4345	0.014222658170593473	0.001950155066266112	-0.001950058749454899	0.9950488486979533	None	0.5	2	0.8	8	0.23076923076923078	3	0.5357142857142857	0.23076923076923078	9	3	5	1	0	0.5714285714285714	7	4	1.0	15	0.125	0.25	0.9537328456855907	0.897636700361467	0.5859033572482086	0.9279326006006337	0.845027175603574	0.9652003239573342	0.9318161861555295	0.9360224584258563	1.0	0.1111111111111111	0.0
7088	0.020734447149883095	0.001561166460236952	0.0010942138176666294	0.927801796156267	None	0.3333333333333333	1	0.5	4	0.5	5	0.375	0.4	7	4	4	1	0	0.5	8	4	0.8	12	0.1111111111111111	0.4	0.9814373634417247	0.9503646175558619	0.29273705865644245	0.8627829856270366	0.46400603106208466	0.9463815949372086	0.9531421912431882	0.9278305021902082	1.0	0.8571428571428571	0.0
4785	0.03343282286792654	0.0069968276965522175	0.00028967389692129435	0.9627241042767108	None	0.5	2	0.6	6	0.46153846153846156	6	0.46875	0.38461538461538464	9	5	5	0	0	0.5	4	8	1.0	15	0.0	0.2857142857142857	0.9335604573657342	0.9319433903113107	0.5859033572482086	0.9562317956138283	0.8280821414530417	0.9394750766792912	0.9400635381551866	0.9434506490075123	0	0	0.0
5925	0.03581531308219188	0.019394767092444126	0.011060614406576061	0.9217482556140374	None	0.5	2	0.5	5	0.5384615384615384	7	0.4166666666666667	0.46153846153846156	9	6	5	1	0	0.4444444444444444	9	4	1.0	15	0.09090909090909091	0.3333333333333333	0.9814373634417247	0.9504984243481596	0.5450982763668089	0.9010181136336352	0.561884838342967	0.9481765618850823	0.8586024680977263	0.9364393131282502	1.0	0.8888888888888888	0.0
2424	None	None	None	None	None	0	0	0.3333333333333333	1	1.0	2	0.6666666666666666	0	1	0	2	2	0	0.6666666666666666	2	3	0.26666666666666666	4	0.2857142857142857	0	0	0	0	0	0	0	0	0	0	0	0
2581	0.0043856371770069425	0.0007962589288737485	-0.0005451878568067461	0.9802791271059187	None	0	0	0.6	3	0.6	3	0.5833333333333334	0.6	4	3	2	1	0	0.3333333333333333	6	2	0.4666666666666667	7	0.14285714285714285	0.4	0.5114226749931736	0.9158358008585777	0.32979309427801873	0.8366084581076196	0.30789051135195417	0.938047624020348	0.8113265567647906	0.9042965487784849	1.0	0.25	0.0
3820	0.04084030015792777	0.0034745530808748784	0.002036689322463794	0.9625338686378658	None	0.4	2	0.5833333333333334	7	0.4	6	0.425	0.3333333333333333	10	5	6	0	0	0.625	5	8	1.1333333333333333	17	0.0	0.2222222222222222	0.7074394361232302	0.934846980414716	0.5243548343667034	0.9117640293651254	0.38795923395489335	0.9483467977733139	0.822351715841563	0.9331673566877527	0	0	0.0
4208	0.029698457626995585	0.018571542770890112	0.008387470480438681	0.9176051184845075	None	0.5	2	0.5	5	0.5	6	0.5	0.4166666666666667	8	5	5	1	0	0.5714285714285714	7	4	0.9333333333333333	14	0.09090909090909091	0.2857142857142857	0.6878887948983585	0.9517824949179904	0.5450982763668089	0.8929613873816349	0.4098622980876604	0.9460072824682927	0.8162214426843019	0.9343669422029615	1.0	0.875	0.0
843	None	None	None	None	None	0	0	0.6	3	0.4	2	0.5833333333333334	0.2	3	1	3	0	0	0.75	3	4	0.4666666666666667	7	0.0	0	0.36357455312751813	0.8529415412401455	0.5461727622257311	0.7995414065654369	0.9747983626038744	0.9795673631798508	0.9418651302038412	0.9119025593799133	0	0	0.0
4096	0.04820865804158451	0.018473490810622578	0.00578993239847106	0.9284234313270444	None	0.5	2	0.5454545454545454	6	0.5	7	0.4444444444444444	0.42857142857142855	10	6	5	0	0	0.4444444444444444	9	4	1.0666666666666667	16	0.0	0.2857142857142857	0.9195315086022227	0.9197791642346477	0.4310552690261586	0.9143279787205382	0.46913930643699187	0.9390539343112768	0.8993520054861545	0.9251150838181551	0	0	0.0
3377	0.024368814317165453	0.005811818805224817	-0.004819567966415555	0.9535007348338039	None	0	0	0.14285714285714285	1	1.0	8	1.0	1.0	9	8	0	0	0	0.1	10	1	0.6666666666666666	10	0.0	0	0.5023633504574873	0.865263649806204	0.6486102698110551	0.8837761705273611	0.550252306444736	0.9304739068720117	0.9341433488461572	0.8966734510045077	0	0	0.0
802	None	None	None	None	None	0.5	1	0.5714285714285714	4	0.625	5	0.4166666666666667	0.625	9	5	0	0	0	0.375	8	3	0.6666666666666666	10	0.0	1.0	0.507099799715647	0.9695299990856665	0.3162604231282149	0.9125942443244522	0.734381026000053	0.9177940968222528	0.8655272528133795	0.9393184574700265	0	0	0.0
3726	0.01260694054220655	0.0009023280844730636	0.0007484416234274758	0.95808079938242	None	0	0	0.2	1	1.0	5	1.0	1.0	6	5	0	0	0	0.14285714285714285	7	1	0.4666666666666667	7	0.0	0	0.5167287413822287	0.9288501374883549	0.6431408307051779	0.9447684863073056	0.6129997832430575	0.9502184206599749	0.904503660942663	0.941907510365522	0	0	0.0
3775	0.022973095166464945	0.001252677154572891	-0.0010739802081925283	0.9219458665378977	None	0	0	0.16666666666666666	1	1.0	6	1.0	1.0	7	6	0	0	0	0.125	8	1	0.5333333333333333	8	0.0	0	0.53109413230697	0.939518979701987	0.6376713915993009	0.8817149574807415	0.6138092382259778	0.9546194613606209	0.8485466774663243	0.9308195066910754	0	0	0.0
6057	0.032230674261997196	0.023054276694877394	0.022999262606735023	0.9252907790202786	None	0.5	2	0.5	5	0.5	6	0.4375	0.4166666666666667	8	5	5	1	0	0.5	8	4	0.9333333333333333	14	0.09090909090909091	0.3333333333333333	0.9814373634417247	0.9468043537970818	0.4200090965263906	0.90682681931845	0.7034560069732705	0.9456501787579685	0.9196167777873573	0.9352540040283934	1.0	0.875	0.0
855	None	None	None	None	None	0	0	0.375	3	0.7	7	0.2857142857142857	0.5	7	5	4	0	0	0.8571428571428571	7	6	0.8	12	0.0	0.3333333333333333	0.19808586174076112	0.7269909371474493	0.7051609103414469	0.8392932839623438	0.6231276283483171	0.8770661780419969	0.9087705558627696	0.8223632508719746	0	0	0.0
6870	0.03396053951345884	0.023401997843150245	0.022404947746064427	0.9272728936624879	None	0.5	2	0.5	5	0.5	6	0.4375	0.4166666666666667	8	5	5	2	0	0.5	8	4	0.9333333333333333	14	0.18181818181818182	0.3333333333333333	0.9814373634417247	0.9468043537970818	0.4200090965263906	0.90682681931845	0.7034560069732705	0.9456501787579685	0.9196167777873573	0.9352540040283934	0.5625	0.875	0.0
4543	0.032500806891414394	0.009625924037671822	0.008595767581247561	0.9283138631123358	None	0.5	2	0.5	5	0.5384615384615384	7	0.4166666666666667	0.46153846153846156	9	6	5	1	0	0.4444444444444444	9	4	1.0	15	0.09090909090909091	0.3333333333333333	0.9814373634417247	0.9425505046361943	0.3357249975673721	0.9066467344265986	0.845027175603574	0.9446391905640036	0.9480964269949752	0.9331423571460998	1.0	0.7777777777777778	0.0
3344	0.030031384492395653	0.006929972707538762	0.005843101888655196	0.7088110187330552	None	0	0	0.16666666666666666	1	1.0	6	1.0	1.0	6	6	1	0	0	0.125	8	1	0.5333333333333333	8	0.0	0	0.53109413230697	0.9361242686787214	0.6117423947746905	0.8512627524427571	0.7894071780473839	0.8388234456277222	0.8237517475455591	0.8835290939166357	0	0	0.0
2610	0.016869251137671074	0.00212723984823548	-0.00012463518156115131	0.9521972431795966	None	0.3333333333333333	1	0.5	4	0.7	7	0.3333333333333333	0.7	11	7	0	0	0	0.4444444444444444	9	4	0.8	12	0.0	0.6666666666666666	0.7951061173309882	0.9368205936447253	0.6317397002375758	0.9255839067834974	0.8017077994892887	0.9201292272931609	0.8677392340418699	0.9278277201282672	0	0	0.0
7203	0.036459793230030936	0.02597559092240497	0.022592562473635454	0.9258554729433477	None	0.5	2	0.5	5	0.5384615384615384	7	0.4166666666666667	0.38461538461538464	9	5	5	1	0	0.4444444444444444	9	4	1.0	15	0.1	0.2857142857142857	0.9814373634417247	0.9639283157461983	0.29491991668597245	0.8980708311395244	0.5180787100774331	0.9380012428089892	0.8777956875674403	0.9385457624557906	1.0	0.7777777777777778	0.0
4316	0.03231590927146516	0.020623364338524356	0.020167104361510556	0.9111220303537468	None	0.5	2	0.5	5	0.5384615384615384	7	0.46875	0.46153846153846156	9	6	5	1	0	0.5	8	4	1.0	15	0.09090909090909091	0.2857142857142857	0.9814373634417247	0.9504984243481596	0.5450982763668089	0.9010181136336352	0.561884838342967	0.9481765618850823	0.8586024680977263	0.9364393131282502	1.0	0.8888888888888888	0.0
4073	0.024782379634113123	0.01364930504832643	-0.007095717422760457	0.9275441484970569	None	0.5	2	0.5	5	0.5384615384615384	7	0.5357142857142857	0.38461538461538464	8	5	6	1	0	0.5714285714285714	7	4	1.0	15	0.07692307692307693	0.25	0.6878887948983585	0.9517824949179904	0.4200090965263906	0.8566120124158872	0.35362187306963017	0.9480836810520247	0.8930702947652044	0.9281281389901018	1.0	0.75	0.0
5457	0.024434074928528494	0.018720401197669347	0.016846077236410233	0.9297102435654534	None	0.3333333333333333	1	0.5	4	0.5	5	0.42857142857142855	0.4	6	4	5	2	0	0.5714285714285714	7	4	0.8	12	0.16666666666666666	0.3333333333333333	0.9814373634417247	0.9433409571582666	0.4200090965263906	0.9109936896534273	0.7107570283508595	0.9405452274112754	0.9175919696016149	0.9329647972229048	0.5833333333333334	0.6666666666666666	0.0
795	None	None	None	None	None	0.3333333333333333	1	0.5	4	0.6666666666666666	6	0.55	0.3333333333333333	5	3	5	2	0	0.8	4	5	0.7333333333333333	11	0.16666666666666666	0.5	0.65105807609515	0.9581767234531232	0.19463117427131832	0.6001527497186758	0.6774757009942819	0.7963476599192751	0.9610925780723215	0.8366850869844078	0.6	0.4	0.0
1534	None	None	None	None	None	0	0	1.0	2	0.0	0	1.0	0	2	0	0	1	0	0.3333333333333333	3	1	0.2	3	0.5	1.0	0	0	0	0	0	0	0	0	0	0	0
3695	0.03284092735475831	0.0078063140320888845	0.007421896781821649	0.6853414729031904	None	0	0	0.16666666666666666	1	1.0	7	1.0	1.0	7	7	1	0	0	0.1111111111111111	9	1	0.6	9	0.0	0	0.53109413230697	0.9323460322523894	0.7828922862294814	0.9087095188532593	0.6138092382259778	0.9086682216261392	0.8237517475455591	0.9173028652320485	0	0	0.0
5418	0.016935775093495635	0.0013707950551871228	0.0002542755992072439	0.995906969147535	None	0.3333333333333333	1	0.5	4	0.5	5	0.42857142857142855	0.4	6	4	5	2	0	0.5714285714285714	7	4	0.8	12	0.16666666666666666	0.3333333333333333	0.9814373634417247	0.9421467082163967	0.21330975492317306	0.8697824577845326	0.8596292183587518	0.9517401300782673	0.9667938627881995	0.9280419079165547	0.5833333333333334	0.8333333333333334	0.0
1443	None	None	None	None	None	0	0	0.4	2	0.6	3	0.4666666666666667	0.6	3	3	3	2	0	0.6	3	5	0.4666666666666667	7	0.2	1.0	0.4254600270995006	0.9397493597875907	0.5036113923665979	0.9669470826222832	0.8280821414530417	0.9498333077887594	0.9120093444308545	0.9535296647920992	0.6666666666666666	0.3333333333333333	0.0
7113	0.03448075285253004	0.010359626627387104	-0.010250144435069275	0.9235095098935597	None	0.5	2	0.5454545454545454	6	0.42857142857142855	6	0.4444444444444444	0.42857142857142855	10	6	5	2	0	0.4444444444444444	9	4	1.0666666666666667	16	0.2	0.2857142857142857	0.8990881782534039	0.9426697616396126	0.41174415760022376	0.9012080106031188	0.6142476375247112	0.9512234647871533	0.9230594119944625	0.9346472102724382	0.55	0.7	0.0
2069	None	None	None	None	None	0.3333333333333333	1	0.5555555555555556	5	0.36363636363636365	4	0.5416666666666666	0.18181818181818182	3	2	9	4	0	0.6666666666666666	4	6	0.8666666666666667	13	0.19047619047619047	0	0.9527591857374293	0.5554448818825263	0.5263708634797035	0.9199882242146624	0.9418505706988158	0.5681038421117149	0.8791920917412898	0.727042164759246	0.6666666666666666	1.0	0.47754280636102153
1010	None	None	None	None	None	0	0	1.0	1	0	0	1.0	0	1	0	0	1	0	0.5	1	2	0.13333333333333333	2	0.3333333333333333	0	0	0	0	0	0	0	0	0	0	0	0
4698	0.03563987735246836	0.019524022406639526	0.010997395222246072	0.9209565532884302	None	0.5	2	0.5	5	0.5384615384615384	7	0.4166666666666667	0.46153846153846156	9	6	5	1	0	0.4444444444444444	9	4	1.0	15	0.09090909090909091	0.3333333333333333	0.9814373634417247	0.9504984243481596	0.5450982763668089	0.9010181136336352	0.561884838342967	0.9481765618850823	0.8586024680977263	0.9364393131282502	1.0	0.8888888888888888	0.0
5162	0.02132194985788047	0.00128487193002755	0.0012203539958019266	0.9958672056210015	None	0.3333333333333333	1	0.5	4	0.5	5	0.42857142857142855	0.4	6	4	5	2	0	0.5714285714285714	7	4	0.8	12	0.16666666666666666	0.3333333333333333	0.9814373634417247	0.9433409571582666	0.21330975492317306	0.8697824577845326	0.8523281969811629	0.9508545096051001	0.968050768474011	0.9281088784571176	0.5833333333333334	0.8333333333333334	0.0
7456	0.022572820601782916	0.018451769921864012	0.01774873267232628	0.9301600999663066	None	0.3333333333333333	1	0.5	4	0.5	5	0.42857142857142855	0.4	6	4	5	2	0	0.5714285714285714	7	4	0.8	12	0.16666666666666666	0.3333333333333333	0.9814373634417247	0.9433409571582666	0.4200090965263906	0.9109936896534273	0.7107570283508595	0.9405452274112754	0.9175919696016149	0.9329647972229048	0.5833333333333334	0.6666666666666666	0.0
5958	0.03178822613338212	0.023627749361478163	0.023544682088222805	0.913121642077721	None	0.5	2	0.5	5	0.5384615384615384	7	0.46875	0.46153846153846156	9	6	5	1	0	0.5	8	4	1.0	15	0.09090909090909091	0.2857142857142857	0.9814373634417247	0.9504984243481596	0.5450982763668089	0.9010181136336352	0.561884838342967	0.9481765618850823	0.8586024680977263	0.9364393131282502	1.0	0.8888888888888888	0.0
4379	0.04758667381637833	0.025232210958378735	0.01641165772164342	0.9320207117199042	None	0.5	2	0.6	6	0.46153846153846156	6	0.4166666666666667	0.38461538461538464	9	5	5	0	0	0.4444444444444444	9	4	1.0	15	0.0	0.3333333333333333	0.9335604573657342	0.9030795317475901	0.29273705865644245	0.9197012782410041	0.503476667322255	0.9363455585699616	0.9320607981810746	0.9207740080031909	0	0	0.0
15	None	None	None	None	None	0	0	0.5	1	1.0	1	1.0	1.0	2	1	0	0	0	0.3333333333333333	3	1	0.2	3	0.0	0	0.6492494949518512	0.7877733868680536	0.8670517337844738	0.7907550481658503	0.4080202178052558	0.845871646869237	0.8814517789394378	0.8096709431967621	0	0	0.0
4029	0.015735165021914146	0.006175265816172922	-0.00510894429766781	0.9290263295780679	None	0.6666666666666666	2	0.625	5	0.4	4	0.5	0.3	6	3	5	1	0	0.6666666666666666	6	4	0.8	12	0.09090909090909091	0.3333333333333333	0.6878887948983585	0.9524836794426798	0.536833337440642	0.8866677858449699	0.40256127671007136	0.9410846222180775	0.8202490585779653	0.9314189248669725	1.0	0.8333333333333334	0.0
6521	0.04071300696751857	0.02450849299708841	0.004382330231031424	0.9288604380964026	None	0.5	2	0.6	6	0.46153846153846156	6	0.375	0.38461538461538464	9	5	5	1	0	0.4	10	4	1.0	15	0.1	0.3333333333333333	0.9814373634417247	0.9425505046361943	0.4559573821820413	0.9107347801011638	0.547282795587789	0.9378128546884111	0.9295781110698609	0.9315815829047402	1.0	0.7777777777777778	0.0
6161	0.02120721467899682	0.0011615418178948563	0.0010184847845447773	0.9958839372833822	None	0.3333333333333333	1	0.5	4	0.5	5	0.42857142857142855	0.4	6	4	5	2	0	0.5714285714285714	7	4	0.8	12	0.16666666666666666	0.3333333333333333	0.9814373634417247	0.9433409571582666	0.21330975492317306	0.8697824577845326	0.8523281969811629	0.9508545096051001	0.968050768474011	0.9281088784571176	0.5833333333333334	0.8333333333333334	0.0
3549	0.02918339557924956	0.006898532620770832	0.005678553613129414	0.696038312355219	None	0	0	0.16666666666666666	1	1.0	6	1.0	1.0	6	6	1	0	0	0.125	8	1	0.5333333333333333	8	0.0	0	0.53109413230697	0.9361242686787214	0.6117423947746905	0.8512627524427571	0.7894071780473839	0.8388234456277222	0.8237517475455591	0.8835290939166357	0	0	0.0
4942	0.037997235093700364	0.022419834544210555	0.007479728308550129	0.9269830014286207	None	0.5	2	0.5	5	0.5	6	0.3888888888888889	0.4166666666666667	8	5	5	1	0	0.4444444444444444	9	4	0.9333333333333333	14	0.09090909090909091	0.3333333333333333	0.9814373634417247	0.9468043537970818	0.4200090965263906	0.90682681931845	0.7034560069732705	0.9456501787579685	0.9196167777873573	0.9352540040283934	1.0	0.875	0.0
3389	0.028920490795106515	0.011613487938683498	0.00858848437050369	0.9211477801669207	None	0.2	1	0.5384615384615384	7	0.47058823529411764	8	0.5277777777777778	0.47058823529411764	11	8	7	3	0	1.0	6	6	1.2666666666666666	19	0.2	0.2857142857142857	0.9504920768558884	0.9246515793032776	0.34651993623188737	0.9221155461515962	0.8043838327694479	0.9653102558870458	0.9295514249547138	0.9409356870203217	0.5454545454545454	0.45454545454545453	0.0
238	None	None	None	None	None	0	0	1.0	1	0	0	1.0	0	1	0	0	1	0	0.5	1	2	0.13333333333333333	2	0.3333333333333333	0	0	0	0	0	0	0	0	0	0	0	0
2855	0.012134297174604578	0.0007965279544112805	0.0007190033465371246	0.9976305201597585	None	0	0	0.4	2	0.8	4	0.4666666666666667	0.6	5	3	1	0	0	0.6	3	5	0.4666666666666667	7	0.0	0.3333333333333333	0.4517851677061741	0.8268637709045765	0.34082856433063113	0.8979219676760537	0.31977401172745634	0.8147833415988878	0.6536231130750685	0.8506575446590288	0	0	0.0
2929	0.008083431214673274	0.0006347934506468607	0.0005648511380436936	0.9969774037409909	None	0	0	0.5	3	0.3333333333333333	2	0.6666666666666666	0.16666666666666666	3	1	4	1	0	0.3333333333333333	2	6	0.5333333333333333	8	0.1	0	0.19052557605087603	0.7490359913397956	0.6145105335615122	0.6068950308262971	0.4385934333417955	0.9260606301801683	0.9062606196124522	0.7944265238090407	1.0	0.3333333333333333	0.0
7185	0.03286936694419319	0.012090827249431712	0.010091156773344644	0.9285876715427515	None	0.5	2	0.5454545454545454	6	0.42857142857142855	6	0.4444444444444444	0.42857142857142855	9	6	6	3	0	0.4444444444444444	9	4	1.0666666666666667	16	0.23076923076923078	0.2857142857142857	0.9814373634417247	0.9425505046361943	0.3357249975673721	0.9066467344265986	0.845027175603574	0.9446391905640036	0.9480964269949752	0.9331423571460998	0.1111111111111111	0.7777777777777778	0.0
2775	0.00023452370232395248	6.17091238281703e-05	6.169504085341276e-05	0.9982981417457653	None	0	0	0.6666666666666666	2	0.5	1	0.6666666666666666	0.5	2	1	1	1	0	0.6666666666666666	3	2	0.26666666666666666	4	0.2	0	0.2672263921212917	0.6776334931787343	0.6602047824162705	0.5560963183890304	0.7521131313139157	0.7994786224294809	0.8941380546236729	0.6864906520622254	1.0	0.5	0.0
1338	None	None	None	None	None	0	0	0.5	1	1.0	1	0.75	0	0	0	2	5	0	1.0	2	2	0.2	3	0.625	0	0	0	0	0	0	0	0	0	0	0	0
1749	None	None	None	None	None	0	0	0.5	2	0.6666666666666666	2	0.625	0.3333333333333333	2	1	2	1	0	0.5	4	2	0.3333333333333333	5	0.14285714285714285	0.5	0.1	0.5	0.7471750526252137	0.8690991055329094	0.4242631824439532	0.9264589173659169	0.9401614789174353	0.8138940487772378	1.0	0	0.0
4350	0.03590216947016666	0.01912196064216126	0.009339977368898744	0.9167683432960853	None	0.5	2	0.5	5	0.5384615384615384	7	0.4166666666666667	0.46153846153846156	9	6	5	1	0	0.4444444444444444	9	4	1.0	15	0.09090909090909091	0.3333333333333333	0.9814373634417247	0.9504984243481596	0.5450982763668089	0.9010181136336352	0.561884838342967	0.9481765618850823	0.8586024680977263	0.9364393131282502	1.0	0.8888888888888888	0.0
1819	None	None	None	None	None	0	0	0.125	1	1.0	10	0.375	0.3	3	3	8	3	0	0.5	4	8	0.8	12	0.15	0	0.9814373634417247	0.9782560919701259	0.13169959316037366	0.6602729932675243	0.845027175603574	0.9729569737512376	0.9630443074311218	0.9361129734401394	0.6666666666666666	0.6666666666666666	0.0
1214	None	None	None	None	None	0	0	0.4	2	0.6	3	0.7777777777777778	0.4	3	2	3	3	0	1.0	3	3	0.4666666666666667	7	0.3333333333333333	0	0.623217152842838	0.8814361954208868	0.4771681154922101	0.9361714631478348	0.6138092382259778	0.8154267469257334	0.864302630135794	0.886866066206818	0.3333333333333333	0.3333333333333333	0.0
2872	0.00037063073071354755	0.0002174276355484079	-2.400801423145788e-05	0.9983521315222434	None	0	0	0.6	3	0.4	2	0.7	0.2	3	1	3	1	0	0.4	2	5	0.4666666666666667	7	0.125	0	0.19052557605087603	0.881946360824492	0.6509418582993195	0.7534265709194676	0.4385934333417955	0.9678138873978499	0.9346943159335297	0.8981792918307363	1.0	0	0.0
6551	0.03231112156584241	0.022647289863737954	0.022378070131545687	0.927428605280739	None	0.5	2	0.6	6	0.38461538461538464	5	0.46875	0.38461538461538464	8	5	6	2	0	0.5	8	4	1.0	15	0.15384615384615385	0.2857142857142857	0.9814373634417247	0.9468043537970818	0.4200090965263906	0.90682681931845	0.7034560069732705	0.9456501787579685	0.9196167777873573	0.9352540040283934	0.5625	0.875	0.0
5675	0.03087607190117781	0.0100100757938917	0.007353294932766608	0.9293654551967421	None	0.5	2	0.5454545454545454	6	0.42857142857142855	6	0.4444444444444444	0.42857142857142855	9	6	6	1	0	0.4444444444444444	9	4	1.0666666666666667	16	0.07692307692307693	0.2857142857142857	0.9814373634417247	0.9425505046361943	0.3357249975673721	0.9066467344265986	0.845027175603574	0.9436945565496611	0.9469043600584662	0.9327687336622266	1.0	0.8888888888888888	0.0
14	None	None	None	None	None	0	0	0.2857142857142857	2	0.75	6	0.5555555555555556	0.75	8	6	1	1	0	0.2222222222222222	2	9	0.6666666666666666	10	0.25	0.25	0.2044720824919696	0.9591572455418526	0.6264820584270552	0.9524983683385132	0.6521800228970859	0.9345030154595424	0.9318019206248424	0.9496719273087585	1.0	0.25	0.0
5110	0.049948056381627776	0.019241456626762164	-0.011493666652539886	0.934546499808437	None	0.5	2	0.5454545454545454	6	0.5	7	0.4	0.35714285714285715	10	5	5	0	0	0.4	10	4	1.0666666666666667	16	0.0	0.2857142857142857	0.7074394361232302	0.934846980414716	0.5243548343667034	0.9117640293651254	0.38795923395489335	0.9483467977733139	0.822351715841563	0.9331673566877527	0	0	0.0
3874	0.04238016833721952	0.011643914741619856	0.011347808639296315	0.9351177045076191	None	0.5	2	0.5454545454545454	6	0.5	7	0.4444444444444444	0.35714285714285715	10	5	5	0	0	0.4444444444444444	4	9	1.0666666666666667	16	0.0	0.25	0.7509285303860972	0.9308894302029724	0.5243548343667034	0.9145076782061375	0.3952602553324823	0.9485786462303947	0.8352911622646378	0.9326693024850803	0	0	0.0
4804	0.02013852500428644	0.0046584082924529925	-0.0027352897844571786	0.9275245646884783	None	0.3333333333333333	1	0.5	4	0.5	5	0.375	0.4	7	4	4	1	0	0.5	8	4	0.8	12	0.1111111111111111	0.4	0.9814373634417247	0.9503646175558619	0.5450982763668089	0.9050704920849072	0.547282795587789	0.9455478668556497	0.8651646044317244	0.9362643720101029	1.0	0.8571428571428571	0.0
3548	0.03941749797989888	0.004960330273663204	0.0015494461346481185	0.6721328208435428	None	0	0	0.16666666666666666	1	1.0	7	1.0	1.0	7	7	1	0	0	0.1111111111111111	9	1	0.6	9	0.0	0	0.53109413230697	0.9337017062988834	0.628806346485783	0.8374685729426135	0.6661923912988998	0.8388784850000731	0.8237517475455591	0.8784824693116443	0	0	0.0
3023	0.023840022507410324	0.003379981570618555	0.0010106617410053028	0.910699870837862	None	0.2	1	0.5833333333333334	7	0.4375	7	0.45	0.4375	10	7	7	3	0	0.625	8	5	1.2	18	0.2	0.36363636363636365	0.8819494494948732	0.944420457360054	0.3948165821926586	0.9267567314548737	0.9268877980943401	0.9487677642450392	0.8136202554307604	0.9406518447060608	0.3	0.4	0.0
70	None	None	None	None	None	0	0	0.3333333333333333	2	0.6666666666666666	4	0.4444444444444444	0.6666666666666666	4	4	3	2	0	0.5	3	6	0.5333333333333333	8	0.2	1.0	0.7116647248392004	0.9419469608048328	0.3626741377926571	0.9698772256093288	0.8511567012834856	0.9297132911069406	0.9536783943062613	0.9501179290087494	0.625	0.25	0.0
4476	0.03516346508282005	0.019614279997238183	0.0106030421986333	0.9190199560515845	None	0.5	2	0.5	5	0.5384615384615384	7	0.4166666666666667	0.46153846153846156	9	6	5	1	0	0.4444444444444444	9	4	1.0	15	0.09090909090909091	0.3333333333333333	0.9814373634417247	0.9504984243481596	0.5450982763668089	0.9010181136336352	0.561884838342967	0.9481765618850823	0.8586024680977263	0.9364393131282502	1.0	0.8888888888888888	0.0
1809	None	None	None	None	None	0	0	0.5	2	0.75	3	1.0	0.75	3	3	2	2	0	0.16666666666666666	6	1	0.4	6	0.25	0.4	0.1382977923031501	0.5845883738858293	0.9364767184405496	0.8884086929698325	0.7416805467930854	0.9364717806444187	0.9604832742895903	0.8458332365495657	0.6666666666666666	0	0.0
522	None	None	None	None	None	0	0	0.5	1	1.0	1	0.75	0	1	0	1	0	0	1.0	2	2	0.2	3	0.0	0	0	0	0	0	0	0	0	0	0	0	0
476	None	None	None	None	None	0.1	1	0.2727272727272727	6	0.7666666666666667	23	0.2	0.6666666666666666	25	20	6	0	0	0.4	8	20	2.1333333333333333	32	0.0	0.16666666666666666	0.35261409383271813	0.953525314210039	0.453366789379571	0.9404801280066893	0.24870801313941548	0.8931886740953814	0.904458192022025	0.9330819388576534	0	0	0.0
5369	0.019629313342237116	0.010021332868313543	0.009956423718290168	0.9315554245238943	None	0.5	2	0.6	6	0.4166666666666667	5	0.5	0.3333333333333333	8	4	5	1	0	0.5714285714285714	7	4	0.9333333333333333	14	0.1	0.2857142857142857	0.9814373634417247	0.9468043537970818	0.4200090965263906	0.90682681931845	0.6815529428405035	0.9438833275252159	0.9275690905704045	0.934567148682395	1.0	0.875	0.0
1625	None	None	None	None	None	0	0	0.3333333333333333	1	1.0	2	0.6666666666666666	0.5	1	1	2	1	0	0.6666666666666666	3	2	0.26666666666666666	4	0.125	0	1.0	0.5	0.1802499992185054	0.5	0.8888333038691076	0.5	0.9741886780397112	0.5	1.0	1.0	0.0
4803	0.020252243520351727	0.001218930738179593	-0.00010297260575642883	0.9959585890442595	None	0.3333333333333333	1	0.5	4	0.5	5	0.42857142857142855	0.4	6	4	5	2	0	0.5714285714285714	7	4	0.8	12	0.16666666666666666	0.3333333333333333	0.9814373634417247	0.9433409571582666	0.21330975492317306	0.8697824577845326	0.8523281969811629	0.9508545096051001	0.968050768474011	0.9281088784571176	0.5833333333333334	0.8333333333333334	0.0
6160	0.020911540744947853	0.0038699582837272367	-0.0018717611980513344	0.9271269350637104	None	0.3333333333333333	1	0.5	4	0.5	5	0.375	0.4	7	4	4	1	0	0.5	8	4	0.8	12	0.1111111111111111	0.4	0.9814373634417247	0.9503646175558619	0.5450982763668089	0.9050704920849072	0.547282795587789	0.9455478668556497	0.8651646044317244	0.9362643720101029	1.0	0.8571428571428571	0.0
6817	0.03444473563292506	0.024091189150706762	0.02350410241428501	0.9268328412033053	None	0.5	2	0.5	5	0.5384615384615384	7	0.4166666666666667	0.38461538461538464	9	5	5	1	0	0.4444444444444444	9	4	1.0	15	0.1	0.2857142857142857	0.9814373634417247	0.9504984243481596	0.5450982763668089	0.9010181136336352	0.5180787100774331	0.9438853782626342	0.8777956875674403	0.9347503988204913	1.0	0.8888888888888888	0.0
2704	2.9028720473291093e-06	2.0230683102030868e-08	-1.7730252817693805e-08	0.9999967593734301	None	0	0	0.5	2	0.3333333333333333	1	0.8333333333333334	0	1	0	3	1	0	0.6666666666666666	2	3	0.3333333333333333	5	0.1111111111111111	0	0	0	0	0	0	0	0	0	0	0	0
3683	0.037966520756006	0.005319432862363364	0.004967056407672815	0.5772922574219714	None	0	0	0.14285714285714285	1	1.0	8	1.0	1.0	9	8	0	0	0	0.1	10	1	0.6666666666666666	10	0.0	0	0.5023633504574873	0.9343877406134733	0.6857551437766413	0.8906669029763854	0.6138092382259778	0.9092953142288841	0.8237517475455591	0.9131660763952609	0	0	0.0
1762	None	None	None	None	None	0	0	0.4	2	0.8	4	1.0	0.2	2	1	4	1	0	0.14285714285714285	7	1	0.4666666666666667	7	0.09090909090909091	0.3333333333333333	0.46499570099844423	0.7683077341436126	0.5102331932369404	0.7078106157973919	0.6338578666715313	0.7156221891733481	0.6730809373997312	0.731478031948132	1.0	1.0	0.0
4072	0.03148213689227562	0.001407390696391312	-0.0011415191174365248	0.9609324276705633	None	0.5	2	0.5454545454545454	6	0.5	7	0.5	0.42857142857142855	10	6	5	0	0	0.5	4	8	1.0666666666666667	16	0.0	0.25	0.6934104873597187	0.9334861976697668	0.38603662399698724	0.8874426647298731	0.3463208516920412	0.9488574628375842	0.8791246156674669	0.9270576687783946	0	0	0.0
7034	0.0374136573298111	0.023607101216371353	0.011395458353010826	0.9251357685595265	None	0.5	2	0.5	5	0.5	6	0.3888888888888889	0.4166666666666667	8	5	5	1	0	0.4444444444444444	9	4	0.9333333333333333	14	0.09090909090909091	0.3333333333333333	0.9814373634417247	0.9468043537970818	0.4200090965263906	0.90682681931845	0.7034560069732705	0.9456501787579685	0.9196167777873573	0.9352540040283934	1.0	0.875	0.0
375	None	None	None	None	None	0	0	0.5	1	1.0	1	0.75	0	1	0	1	0	0	1.0	2	2	0.2	3	0.0	0	0	0	0	0	0	0	0	0	0	0	0
3041	0.0023070518534827316	0.00027281460992668915	-0.00026823867070401556	0.989788989823123	None	0	0	0.7142857142857143	5	0.25	2	0.6666666666666666	0.125	4	1	5	2	0	0.6	3	5	0.6666666666666666	10	0.18181818181818182	0.2857142857142857	0.9409747247474366	0.7231681695951026	0.8214742805631078	0.9587900833415672	0.927344158156218	0.5518868669883832	0.6522334562105524	0.8082234055377054	0.625	0.5	0.0
5010	0.03941208649520482	0.0233972772496093	0.008073724353741447	0.9240876875429992	None	0.5	2	0.5454545454545454	6	0.42857142857142855	6	0.4444444444444444	0.35714285714285715	8	5	7	1	0	0.4444444444444444	9	4	1.0666666666666667	16	0.06666666666666667	0.2857142857142857	0.9814373634417247	0.9468043537970818	0.4200090965263906	0.90682681931845	0.7034560069732705	0.9456501787579685	0.9196167777873573	0.9352540040283934	1.0	0.875	0.0
7290	0.03606118244776516	0.019480057355984893	0.009750729097622025	0.9160670531247064	None	0.5	2	0.5	5	0.5384615384615384	7	0.4166666666666667	0.46153846153846156	9	6	5	1	0	0.4444444444444444	9	4	1.0	15	0.09090909090909091	0.3333333333333333	0.9814373634417247	0.9504984243481596	0.5450982763668089	0.9010181136336352	0.547282795587789	0.9490632490165553	0.8651646044317244	0.9367993037864598	1.0	0.7777777777777778	0.0
2952	None	None	None	None	None	0	0	0.6666666666666666	4	0.3333333333333333	2	0.6666666666666666	0.16666666666666666	4	1	3	1	0	0.75	3	4	0.5333333333333333	8	0.14285714285714285	0.4	0.7818023085141749	0.9416818998050438	0.6517662951586634	0.97839787830706	0.8731172017341319	0.5958199886382143	0.9580921414330933	0.9111414773443148	1.0	0.25	0.0
330	None	None	None	None	None	0.5	1	0.5714285714285714	4	0.625	5	0.4166666666666667	0.625	8	5	1	1	0	0.375	8	3	0.6666666666666666	10	0.3333333333333333	1.0	0.7225157238512242	0.948669734732045	0.46785737570174585	0.9275763310126177	0.7352546990493534	0.9425554867523176	0.9069858047372804	0.9401875643785508	1.0	0.125	0.0
7255	0.03823792510322873	0.0029745018279637835	0.0029213142857851004	0.9641158276231646	None	0.5	2	0.45454545454545453	5	0.5714285714285714	8	0.4	0.42857142857142855	10	6	5	1	0	0.4	10	4	1.0666666666666667	16	0.1	0.2857142857142857	0.6878887948983585	0.9533615104893578	0.44041163696709046	0.9181444961310268	0.8523281969811629	0.9580509885442018	0.9431808157959027	0.9455493414456719	1.0	0.9	0.0
5709	0.04390362413270265	0.004214028749576639	0.004032632511680281	0.9628894288682616	None	0.5	2	0.5454545454545454	6	0.5	7	0.4444444444444444	0.35714285714285715	10	5	5	0	0	0.4444444444444444	4	9	1.0666666666666667	16	0.0	0.25	0.7074394361232302	0.934846980414716	0.5243548343667034	0.9117640293651254	0.38795923395489335	0.9483467977733139	0.822351715841563	0.9331673566877527	0	0	0.0
7323	0.03264156199846786	0.021198985034320213	0.019682123948091306	0.9302685966967823	None	0.5	2	0.6	6	0.46153846153846156	6	0.4166666666666667	0.38461538461538464	9	5	5	2	0	0.4444444444444444	9	4	1.0	15	0.2	0.3333333333333333	0.9814373634417247	0.9425505046361943	0.4559573821820413	0.9107347801011638	0.547282795587789	0.9378128546884111	0.9295781110698609	0.9315815829047402	0.5555555555555556	0.7777777777777778	0.0
5488	0.02540719888295859	0.019089128598369153	0.016742671813566572	0.9241028128627071	None	0.5	2	0.5	5	0.5	6	0.4375	0.3333333333333333	8	4	5	1	0	0.5	8	4	0.9333333333333333	14	0.1	0.2857142857142857	0.6878887948983585	0.9517824949179904	0.5450982763668089	0.8929613873816349	0.4098622980876604	0.9460072824682927	0.8162214426843019	0.9343669422029615	1.0	0.875	0.0
6084	0.04331121760495087	0.023959605130045615	-0.010482886372529698	0.9378082836757939	None	0.5	2	0.5	5	0.5	6	0.4375	0.4166666666666667	8	5	5	0	0	0.5	8	4	0.9333333333333333	14	0.0	0.3333333333333333	0.9574989104037295	0.9226975965319946	0.3626741377926571	0.9203947717597019	0.6815529428405035	0.9438833275252159	0.9391986570333671	0.9297783574607802	0	0	0.0
3939	0.035749812398632015	0.019492774936497474	0.010406810926102919	0.9166898820116178	None	0.5	2	0.5	5	0.5384615384615384	7	0.4166666666666667	0.46153846153846156	9	6	5	1	0	0.4444444444444444	9	4	1.0	15	0.09090909090909091	0.3333333333333333	0.9814373634417247	0.9504984243481596	0.5450982763668089	0.9010181136336352	0.561884838342967	0.9481765618850823	0.8586024680977263	0.9364393131282502	1.0	0.8888888888888888	0.0
7114	0.03859852298694457	0.023701017525864974	0.011918474822222181	0.9253112242464777	None	0.5	2	0.5	5	0.5	6	0.3888888888888889	0.4166666666666667	8	5	5	1	0	0.4444444444444444	9	4	0.9333333333333333	14	0.09090909090909091	0.3333333333333333	0.9814373634417247	0.9468043537970818	0.4200090965263906	0.90682681931845	0.7034560069732705	0.9456501787579685	0.9196167777873573	0.9352540040283934	1.0	0.875	0.0
7064	0.04423274347944159	0.005332723117687187	0.005223948972800826	0.9633549783482551	None	0.5	2	0.5454545454545454	6	0.5	7	0.4444444444444444	0.35714285714285715	10	5	5	0	0	0.4444444444444444	4	9	1.0666666666666667	16	0.0	0.25	0.7074394361232302	0.934846980414716	0.5243548343667034	0.9117640293651254	0.38795923395489335	0.9483467977733139	0.822351715841563	0.9331673566877527	0	0	0.0
5467	0.037551583746781136	0.0013988361030460859	-0.0013446513775130944	0.9557273997576031	None	0.5	2	0.6363636363636364	7	0.35714285714285715	5	0.5	0.35714285714285715	9	5	6	1	0	0.5	4	8	1.0666666666666667	16	0.08333333333333333	0.25	0.9811123172474181	0.935418548673482	0.479336189337532	0.923291873788895	0.5180787100774331	0.9483440794216436	0.8691371292048045	0.9364561446128661	1.0	0.1111111111111111	0.0
2064	None	None	None	None	None	0	0	0.625	5	0.2	2	0.8571428571428571	0	4	0	7	0	0	0.2857142857142857	2	7	0.8	12	0.0	0	0	0	0	0	0	0	0	0	0	0	0
2306	None	None	None	None	None	0	0	0.3333333333333333	2	0.6666666666666666	4	0.4	0.6666666666666666	5	4	2	2	0	0.8	4	5	0.5333333333333333	8	0.2857142857142857	0.5	0.39434022635499216	0.9510661767076749	0.528568398514475	0.854687181268116	0.25783975783235363	0.9555466295886293	0.7742280148808566	0.9310074087668686	0.6	1.0	0.0
5492	0.03911276134501784	0.021871979488433623	0.007410239100162925	0.9267099508796743	None	0.5	2	0.5	5	0.5	6	0.3888888888888889	0.4166666666666667	8	5	5	1	0	0.4444444444444444	9	4	0.9333333333333333	14	0.09090909090909091	0.3333333333333333	0.9814373634417247	0.9468043537970818	0.4200090965263906	0.90682681931845	0.7034560069732705	0.9456501787579685	0.9196167777873573	0.9352540040283934	1.0	0.875	0.0
7245	0.029519149250169338	0.02351786888283594	0.023515072807507222	0.9268831031475766	None	0.3333333333333333	1	0.4444444444444444	4	0.5454545454545454	6	0.40625	0.45454545454545453	7	5	5	2	0	0.5	8	4	0.8666666666666667	13	0.16666666666666666	0.3333333333333333	0.9814373634417247	0.9362478266695408	0.29491991668597245	0.9119102735951741	0.8596292183587518	0.9375828126297606	0.9546654314903298	0.9294218648410708	0.5714285714285714	0.8571428571428571	0.0
342	None	None	None	None	None	0	0	0.6666666666666666	4	0.3333333333333333	2	0.5333333333333333	0.16666666666666666	2	1	5	5	0	0.6	3	5	0.5333333333333333	8	0.38461538461538464	0.5	0.3053983586006785	0.7125385271218525	1.0	0.5	0.5919824507504663	0.8643041874680382	0.9487238986232372	0.7149914495417532	0.5	1.0	0.4201376115276113
7308	0.034804998451053164	0.019888136008833913	0.007628888902214853	0.9179127435620976	None	0.5	2	0.5	5	0.5384615384615384	7	0.4166666666666667	0.46153846153846156	9	6	5	1	0	0.4444444444444444	9	4	1.0	15	0.09090909090909091	0.3333333333333333	0.9814373634417247	0.9504984243481596	0.5450982763668089	0.9010181136336352	0.561884838342967	0.9481765618850823	0.8586024680977263	0.9364393131282502	1.0	0.8888888888888888	0.0
2223	None	None	None	None	None	0	0	0.75	3	0.0	0	0.75	0	2	0	3	3	0	0.5	2	4	0.4	6	0.375	0	0	0	0	0	0	0	0	0	0	0	0
2423	None	None	None	None	None	0	0	0.625	5	0.4	4	0.6	0.2	4	2	7	2	0	0.8	4	5	0.8	12	0.125	0.2222222222222222	0.7688472579294814	0.9406133665121822	0.5850644411067598	0.9831664525041762	0.9030427469430833	0.6096788733231655	0.9592963915828773	0.9187345853252481	0.625	0.5	0.0
7305	0.06269986008442306	0.015367296780493447	0.0123117860511859	0.9282031057158485	None	0.5	2	0.45454545454545453	5	0.5714285714285714	8	0.4	0.42857142857142855	10	6	5	1	0	0.4	10	4	1.0666666666666667	16	0.1	0.2857142857142857	0.9814373634417247	0.94820512903709	0.44041163696709046	0.8990005284694251	0.7034560069732705	0.9489689130185527	0.9127970872894077	0.9353619127991997	1.0	0.8	0.0
6056	0.037734659097047575	0.024782057895601683	0.009494365300228153	0.9255506016522559	None	0.5	2	0.5	5	0.5	6	0.3888888888888889	0.4166666666666667	5	5	8	1	0	0.4444444444444444	9	4	0.9333333333333333	14	0.05	0.3333333333333333	0.9814373634417247	0.5227188395535903	0.13169959316037366	0.9143717659498399	0.8596292183587518	0.7675543284306192	0.9764783644331967	0.7716945337691087	1.0	0.8	0.0
5754	0.03155210460226377	0.009082291325123894	0.00870944608230874	0.9286537576413859	None	0.5	2	0.5454545454545454	6	0.42857142857142855	6	0.4444444444444444	0.42857142857142855	9	6	6	2	0	0.4444444444444444	9	4	1.0666666666666667	16	0.15384615384615385	0.2857142857142857	0.9814373634417247	0.9425505046361943	0.3357249975673721	0.9066467344265986	0.845027175603574	0.9436945565496611	0.9469043600584662	0.9327687336622266	0.5555555555555556	0.8888888888888888	0.0
6022	0.025852756245771474	0.01965230581251938	0.01716200934863876	0.9236424973028443	None	0.5	2	0.5	5	0.5	6	0.4375	0.3333333333333333	8	4	5	1	0	0.5	8	4	0.9333333333333333	14	0.1	0.2857142857142857	0.6878887948983585	0.9517824949179904	0.5450982763668089	0.8929613873816349	0.4098622980876604	0.9460072824682927	0.8162214426843019	0.9343669422029615	1.0	0.875	0.0
7369	0.0326569754193787	0.022809149077492777	0.02261159858487857	0.9269251246049837	None	0.5	2	0.5	5	0.5	6	0.4375	0.4166666666666667	8	5	5	2	0	0.5	8	4	0.9333333333333333	14	0.18181818181818182	0.3333333333333333	0.9814373634417247	0.9468043537970818	0.4200090965263906	0.90682681931845	0.7034560069732705	0.9456501787579685	0.9196167777873573	0.9352540040283934	0.5625	0.875	0.0
4911	0.0335857951705309	0.025775210049062316	0.025245366894467783	0.9253803460872322	None	0.5	2	0.5	5	0.5384615384615384	7	0.4166666666666667	0.38461538461538464	8	5	6	1	0	0.4444444444444444	9	4	1.0	15	0.07692307692307693	0.2857142857142857	0.9814373634417247	0.9468043537970818	0.4200090965263906	0.90682681931845	0.7034560069732705	0.9456501787579685	0.9196167777873573	0.9352540040283934	1.0	0.875	0.0
5774	0.03560730883898672	0.020348320117840563	0.011400060333642869	0.9195603710319247	None	0.5	2	0.5	5	0.5384615384615384	7	0.4166666666666667	0.46153846153846156	9	6	5	1	0	0.4444444444444444	9	4	1.0	15	0.09090909090909091	0.3333333333333333	0.9814373634417247	0.9504984243481596	0.5450982763668089	0.9010181136336352	0.561884838342967	0.9481765618850823	0.8586024680977263	0.9364393131282502	1.0	0.8888888888888888	0.0
6351	0.03355530044141792	0.007826790854138208	0.007817391173859852	0.9310554092797728	None	0.5	2	0.5	5	0.5	6	0.4375	0.4166666666666667	8	5	5	2	0	0.5	8	4	0.9333333333333333	14	0.18181818181818182	0.3333333333333333	0.9574989104037295	0.9437129696518914	0.4200090965263906	0.90682681931845	0.7034560069732705	0.9456501787579685	0.9084563531956985	0.9340373011106126	0.5625	0.875	0.0
7526	0.03433170543295644	0.0018293716430218437	-0.0007326540699073624	0.9409174950469104	None	0.5	2	0.5	5	0.5384615384615384	7	0.4166666666666667	0.46153846153846156	9	6	5	2	0	0.4444444444444444	9	4	1.0	15	0.18181818181818182	0.3333333333333333	0.9814373634417247	0.9373029527076108	0.3357249975673721	0.8661540814068218	0.8596292183587518	0.9512912330622852	0.9469043600584662	0.9251642552173793	0.5555555555555556	0.8888888888888888	0.0
5164	0.030700459824139756	0.0003536494716081857	-0.00014695976198209824	0.9955293503443249	None	0.3333333333333333	1	0.5	4	0.5	5	0.42857142857142855	0.4	6	4	5	2	0	0.5714285714285714	7	4	0.8	12	0.16666666666666666	0.3333333333333333	0.9814373634417247	0.9433409571582666	0.21330975492317306	0.8697704246683107	0.8596292183587518	0.9517401300782673	0.9676887728298245	0.9285305210508058	0.5833333333333334	0.8333333333333334	0.0
1674	None	None	None	None	None	0	0	0.75	3	0.25	1	0.6666666666666666	0	1	0	4	2	0	1.0	3	3	0.4	6	0.18181818181818182	0	0	0	0	0	0	0	0	0	0	0	0
6042	0.02934910365919568	0.023586962605211828	0.023361829318007742	0.9251635270273407	None	0.3333333333333333	1	0.4444444444444444	4	0.5454545454545454	6	0.40625	0.45454545454545453	7	5	5	2	0	0.5	8	4	0.8666666666666667	13	0.16666666666666666	0.3333333333333333	0.9814373634417247	0.9362478266695408	0.29491991668597245	0.9119102735951741	0.845027175603574	0.9376485565973263	0.9556624319904942	0.9294464372428799	0.5714285714285714	0.8571428571428571	0.0
3130	0.003141886317840427	0.0008885605528883004	0.0005084807424333664	0.9776387317740184	None	0	0	0.625	5	0.3333333333333333	3	0.55	0.2222222222222222	5	2	5	3	0	0.8	4	5	0.7333333333333333	11	0.2727272727272727	0.25	0.9527591857374293	0.606539570174018	0.7602481075113613	0.9410821151250994	0.9119250254898643	0.5477073856758097	0.7354309925806439	0.7561516927627249	0.6	0.2	0.5698266148274584
2324	None	None	None	None	None	0.3333333333333333	1	0.3333333333333333	3	0.7272727272727273	8	0.2708333333333333	0.6363636363636364	10	7	2	0	0	0.75	6	8	0.8666666666666667	13	0.0	0.8571428571428571	0.4956182039137921	0.9686837593201867	0.6192615141800122	0.9125909775280188	0.23875962236461193	0.9158725050482566	0.935433197368531	0.9382937660252443	0	0	0.0
1287	None	None	None	None	None	0	0	0.625	5	0.3333333333333333	3	0.4583333333333333	0.3333333333333333	5	3	5	1	0	0.6666666666666666	6	4	0.7333333333333333	11	0.08333333333333333	0.3333333333333333	0.9527591857374293	0.9469514418359554	0.7602481075113613	0.9358638314134606	0.9418505706988158	0.6032699217085864	0.8562967161069983	0.8801519719311527	1.0	0.4	0.0
3214	0.003177033517219635	0.00020186679601837958	0.00011698906856929048	0.9750822989765668	None	0.3333333333333333	1	0.75	6	0.2222222222222222	2	0.55	0.1111111111111111	4	1	6	1	0	0.8	5	4	0.7333333333333333	11	0.07692307692307693	0.6666666666666666	0.8253983537121773	0.9467491619187102	0.8746483727555237	0.9652743177148415	0.9030427469430833	0.6259304520424703	0.8763253680929641	0.9037192477527762	1.0	0.5	0.0
1877	None	None	None	None	None	0	0	0.75	3	0.5	2	0.6666666666666666	0.25	1	1	4	2	0	1.0	3	3	0.4	6	0.16666666666666666	0.6666666666666666	1.0	0.5	1.0	0.5	0.8941604683963023	0.5	0.6222083935929037	0.5	1.0	1.0	0.24631552937704201
4929	0.036399621177692375	0.006502822986763809	-0.006292680094105976	0.9241323507064556	None	0.5	2	0.5454545454545454	6	0.42857142857142855	6	0.4444444444444444	0.42857142857142855	10	6	5	3	0	0.4444444444444444	9	4	1.0666666666666667	16	0.3	0.2857142857142857	0.8990881782534039	0.9426697616396126	0.4200090965263906	0.9038707355601935	0.6142476375247112	0.9512234647871533	0.9230594119944625	0.93526088978666	0.2	0.7	0.0
1999	None	None	None	None	None	0	0	0.5	2	0.75	3	0.75	0	0	0	5	5	0	0.5	2	4	0.4	6	0.35714285714285715	0.5	0	0	0	0	0	0	0	0	0	0	0
835	None	None	None	None	None	0.14285714285714285	1	0.25	4	0.7619047619047619	16	0.22115384615384615	0.47619047619047616	12	10	10	8	0	0.6153846153846154	13	8	1.5333333333333334	23	0.36363636363636365	0	0.4766015400378304	0.8546269367754887	0.5538829031165015	0.9249095693197352	0.5861518694354056	0.9466106567076504	0.8907838115363228	0.9157442599836463	0.125	0.16666666666666666	0.0
736	None	None	None	None	None	0	0	0.6666666666666666	2	0.0	0	0.6666666666666666	0	1	0	2	0	0	0.6666666666666666	2	3	0.26666666666666666	4	0.0	1.0	0	0	0	0	0	0	0	0	0	0	0
5119	0.026345359288280433	0.015962086532375505	0.01191755451766384	0.9236296030999334	None	0.5	2	0.6	6	0.38461538461538464	5	0.46875	0.3076923076923077	8	4	6	1	0	0.5	8	4	1.0	15	0.08333333333333333	0.25	0.8579914865205295	0.9405582337296299	0.44254000077527167	0.8899516488631857	0.62215934720303	0.9368637301941636	0.8503029404929185	0.9252781653982179	1.0	0.75	0.0
7270	0.02128476324251731	0.003754983792628748	-0.0017336496458034481	0.9265261558769812	None	0.3333333333333333	1	0.5	4	0.5	5	0.375	0.4	7	4	4	1	0	0.5	8	4	0.8	12	0.1111111111111111	0.4	0.9814373634417247	0.9503646175558619	0.5450982763668089	0.9050704920849072	0.547282795587789	0.9455478668556497	0.8651646044317244	0.9362643720101029	1.0	0.8571428571428571	0.0
3418	0.038994821054960445	0.00849663550327365	0.008375943547234829	0.963346643418467	None	0.5	2	0.6	6	0.46153846153846156	6	0.46875	0.38461538461538464	9	5	5	0	0	0.5	4	8	1.0	15	0.0	0.2857142857142857	0.5207447435247764	0.9411552800422547	0.479336189337532	0.9471946842335818	0.8426841842082196	0.9548345162612178	0.9381571412317655	0.9480159589677811	0	0	0.0
521	None	None	None	None	None	0	0	0.3333333333333333	1	1.0	2	1.0	0.5	1	1	2	1	0	0.25	4	1	0.26666666666666666	4	0.125	0	0.4517851677061741	0.5	0.3145397590922972	0.5	0.31977401172745634	0.5	0.6536231130750685	0.5	1.0	0	0.0
1768	None	None	None	None	None	0	0	0.75	3	0.25	1	0.5	0.25	4	1	1	0	0	0.75	4	3	0.4	6	0.0	1.0	0.6588725913352295	0.7573613659976229	0.44189027420032917	0.8999479012864111	0.7561630650819726	0.9548057428798509	0.9180743395388101	0.8936409715224228	0	0	0.0
2875	0.011805416944579946	0.0026243754734484115	-0.002235937910153772	0.9672908008316444	None	0.3333333333333333	1	0.6666666666666666	6	0.36363636363636365	4	0.40625	0.2727272727272727	7	3	5	1	0	0.5	8	4	0.8666666666666667	13	0.1	0.4	0.39434022635499216	0.933254949708792	0.5450982763668089	0.9427022655107473	0.2432377150771757	0.9656539490867082	0.8181053484563311	0.9490621841096611	1.0	0.42857142857142855	0.0
6146	0.03273359953664582	0.02365117833834281	0.02360740898384027	0.9256473209056753	None	0.5	2	0.5	5	0.5	6	0.4375	0.4166666666666667	8	5	5	1	0	0.5	8	4	0.9333333333333333	14	0.09090909090909091	0.3333333333333333	0.9814373634417247	0.9468043537970818	0.4200090965263906	0.90682681931845	0.7034560069732705	0.9456501787579685	0.9196167777873573	0.9352540040283934	1.0	0.875	0.0
1743	None	None	None	None	None	0	0	0.5	1	1.0	1	0.75	0	0	0	2	2	0	1.0	2	2	0.2	3	0.25	0	0	0	0	0	0	0	0	0	0	0	0
1252	None	None	None	None	None	0	0	0.25	1	1.0	4	1.0	0.5	3	2	2	2	0	0.16666666666666666	6	1	0.4	6	0.2857142857142857	0	0.4517851677061741	0.5	0.34082856433063113	0.5616480379527756	0.31977401172745634	0.5	0.6408591737364298	0.5206426956718032	0.6666666666666666	1.0	0.0
2284	None	None	None	None	None	0	0	0.14285714285714285	1	1.0	8	0.35714285714285715	0.875	8	7	1	0	0	0.5714285714285714	4	7	0.6666666666666666	10	0.0	0	0.7308381077337411	0.9062816265252015	0.7427882033367057	0.9758616699619866	0.6861646755294398	0.8797621572191485	0.8759329046490206	0.9341906418852578	0	0	0.0
3830	0.0306139485743278	0.005889320894238145	0.0039045888380700436	0.8263254631746282	None	0	0	0.16666666666666666	1	1.0	7	1.0	1.0	7	7	1	0	0	0.1111111111111111	9	1	0.6	9	0.0	0	0.53109413230697	0.939518979701987	0.6376713915993009	0.9202966540780918	0.6121903282601371	0.9588800585984212	0.9430329337478583	0.9415615271114296	0	0	0.0
7033	0.041736091535771395	0.024801258437941422	0.006388755532678299	0.9275273084277832	None	0.5	2	0.6	6	0.46153846153846156	6	0.375	0.38461538461538464	9	5	5	1	0	0.4	10	4	1.0	15	0.1	0.3333333333333333	0.9814373634417247	0.9425505046361943	0.4559573821820413	0.9107347801011638	0.547282795587789	0.9378128546884111	0.9295781110698609	0.9315815829047402	1.0	0.7777777777777778	0.0
7435	0.03514706862639821	0.01927537372419143	0.007967062638983495	0.9184509669271338	None	0.5	2	0.5	5	0.5384615384615384	7	0.4166666666666667	0.46153846153846156	9	6	5	1	0	0.4444444444444444	9	4	1.0	15	0.09090909090909091	0.3333333333333333	0.9814373634417247	0.9504984243481596	0.5450982763668089	0.9010181136336352	0.561884838342967	0.9481765618850823	0.8586024680977263	0.9364393131282502	1.0	0.8888888888888888	0.0
4971	0.037812513013736206	0.006838285759384374	0.004692115240596296	0.918648375523318	None	0.5	2	0.45454545454545453	5	0.5714285714285714	8	0.4	0.5	10	7	5	1	0	0.4	10	4	1.0666666666666667	16	0.09090909090909091	0.3333333333333333	0.9814373634417247	0.94820512903709	0.44041163696709046	0.9029645190684752	0.7107570283508595	0.9481698631251642	0.9101391690641345	0.9359250994025524	1.0	0.9	0.0
3844	0.07756912206961779	0.010719123559558855	0.008806685964202435	0.7215286460955486	None	0	0	0.1	1	1.0	12	1.0	1.0	13	12	0	0	0	0.07142857142857142	14	1	0.9333333333333333	14	0.0	0	0.53109413230697	0.9079503758378148	0.6256248932669277	0.8871188325181313	0.6121903282601371	0.9602200952690095	0.9055563212158033	0.9249395975536249	0	0	0.0
6290	0.02532848725711963	0.020731883390011915	0.01720023539248454	0.9241075053134683	None	0.5	2	0.5	5	0.5	6	0.4375	0.3333333333333333	8	4	5	1	0	0.5	8	4	0.9333333333333333	14	0.1	0.2857142857142857	0.6878887948983585	0.9517824949179904	0.5450982763668089	0.8929613873816349	0.4098622980876604	0.9460072824682927	0.8162214426843019	0.9343669422029615	1.0	0.5	0.0
3282	None	None	None	None	None	0.25	1	0.6	6	0.25	3	0.5	0.25	7	3	6	1	0	0.5714285714285714	4	7	0.9333333333333333	14	0.08333333333333333	0.3333333333333333	0.814163044577177	0.9454771778530695	0.3636482279644976	0.9611566678839305	0.722262307292369	0.9448130735919853	0.8595946352779538	0.9510752971488864	1.0	0.14285714285714285	0.0
5715	0.03386382113444166	0.02145572537638501	0.013317856524360338	0.9268753972995329	None	0.4	2	0.5833333333333334	7	0.3333333333333333	5	0.425	0.3333333333333333	9	5	7	1	0	0.625	8	5	1.1333333333333333	17	0.07142857142857142	0.2222222222222222	0.9814373634417247	0.9504984243481596	0.5450982763668089	0.9010181136336352	0.561884838342967	0.9481364918440318	0.8586024680977263	0.936423138133489	1.0	0.8888888888888888	0.0
3618	0.023404648325143412	0.0069288936858285235	0.005587220155875349	0.7886334182536907	None	0	0	0.16666666666666666	1	1.0	6	1.0	1.0	6	6	1	1	0	0.125	8	1	0.5333333333333333	8	0.16666666666666666	0	0.6702544887589863	0.949070194758253	0.6117423947746905	0.8911502192503432	0.7632156015109228	0.9484157276434279	0.8365270946280295	0.9337878277844338	1.0	0.3333333333333333	0.0
6150	0.04715246137967198	0.019972322081398267	-0.006916205694703448	0.9340620708609215	None	0.5	2	0.6	6	0.46153846153846156	6	0.4166666666666667	0.38461538461538464	9	5	5	0	0	0.4444444444444444	9	4	1.0	15	0.0	0.3333333333333333	0.9335604573657342	0.9319433903113107	0.5859033572482086	0.9562317956138283	0.8280821414530417	0.9394750766792912	0.9400635381551866	0.9434506490075123	0	0	0.0
344	None	None	None	None	None	0.3333333333333333	1	0.5555555555555556	5	0.5454545454545454	6	0.43333333333333335	0.5454545454545454	11	6	1	1	0	0.8333333333333334	6	5	0.8666666666666667	13	1.0	0.75	0.7465763695455454	0.8811307501671692	0.5953415288432804	0.9432084217819913	0.40874602464280285	0.9195457354194172	0.8710497333543511	0.9180711724911833	1.0	0.18181818181818182	0.0
3134	0.029922471231978505	0.004421470330922966	0.0038494375163709064	0.9355540243357363	None	0	0	0.16666666666666666	1	1.0	7	1.0	1.0	7	7	1	0	0	0.1111111111111111	9	1	0.6	9	0.0	0	0.53109413230697	0.9323460322523894	0.6486102698110551	0.9083420038096482	0.6138092382259778	0.9086682216261392	0.8237517475455591	0.9171909758917759	0	0	0.0
828	None	None	None	None	None	0	0	0.4	2	0.8	4	0.5833333333333334	0.4	3	2	3	0	0	0.75	3	4	0.4666666666666667	7	0.0	0	0.8773585915287068	0.8518673983601817	0.37574119765967284	0.6483781758245177	0.35149394019121594	0.5537499755334956	0.9186258015222631	0.7024568971256245	0	0	0.0
2254	None	None	None	None	None	0	0	0.6666666666666666	4	0.16666666666666666	1	0.8	0	2	0	5	2	0	0.4	2	5	0.5333333333333333	8	0.16666666666666666	0.3333333333333333	0	0	0	0	0	0	0	0	0	0	0
5548	0.02542813961285741	0.01900838450639298	0.01717355981685932	0.9276784025280532	None	0.5	2	0.5	5	0.5	6	0.4375	0.3333333333333333	8	4	5	1	0	0.5	8	4	0.9333333333333333	14	0.1	0.2857142857142857	0.6878887948983585	0.9517824949179904	0.5450982763668089	0.8929613873816349	0.4098622980876604	0.9460072824682927	0.8162214426843019	0.9343669422029615	1.0	0.875	0.0
6433	0.02610632643694727	0.019684669939901773	0.017049453289250494	0.9232853841648591	None	0.5	2	0.5	5	0.5	6	0.4375	0.3333333333333333	8	4	5	1	0	0.5	8	4	0.9333333333333333	14	0.1	0.2857142857142857	0.6878887948983585	0.9517824949179904	0.5450982763668089	0.8929613873816349	0.4098622980876604	0.9460072824682927	0.8162214426843019	0.9343669422029615	1.0	0.5	0.0
1159	None	None	None	None	None	0	0	0.75	3	0.25	1	0.75	0.25	1	1	4	1	0	0.5	2	4	0.4	6	0.08333333333333333	0	0.18689132342705397	0.5	0.5461727622257311	0.5	0.9747983626038744	0.5	0.9616083374907403	0.5	1.0	1.0	0.0
4521	0.044611207336543494	0.011666313351604474	0.01095212992085091	0.9318822003261688	None	0.5	2	0.6363636363636364	7	0.35714285714285715	5	0.4444444444444444	0.35714285714285715	9	5	6	1	0	0.4444444444444444	9	4	1.0666666666666667	16	0.08333333333333333	0.2857142857142857	0.9811123172474181	0.935418548673482	0.479336189337532	0.923291873788895	0.5180787100774331	0.9483440794216436	0.8691371292048045	0.9364561446128661	1.0	0.1111111111111111	0.0
1983	None	None	None	None	None	0.4	2	0.6666666666666666	8	0.26666666666666666	4	0.68	0.2	7	3	9	3	0	1.0	5	5	1.1333333333333333	17	0.16666666666666666	0.7142857142857143	0.8819494494948732	0.9380508024996167	0.5374098343489843	0.9615344263643912	0.9119250254898643	0.6340969483041347	0.911495940591215	0.896787584187599	0.42857142857142855	0.14285714285714285	0.0
3805	0.031816795395093016	0.018050343250354366	0.017955820091982915	0.9284860897610632	None	0.5	2	0.6363636363636364	7	0.35714285714285715	5	0.5	0.35714285714285715	9	5	6	1	0	0.5	4	8	1.0666666666666667	16	0.08333333333333333	0.25	0.9061809858039067	0.889158875874638	0.6772857723445063	0.8843475670104217	0.5326807528326111	0.9667825358395411	0.8250102049284134	0.9238453730931654	1.0	0.1111111111111111	0.0
1917	None	None	None	None	None	0	0	0.5	2	0.5	2	0.6	0.5	2	2	3	1	0	0.4	5	2	0.4	6	0.1	0.5	0.11914889615157505	0.5477264930836508	0.5578733868098779	0.5	0.20294303879036937	0.579403228212889	0.8702426843390705	0.542547936442493	1.0	0	0.0
2686	0.008944556781538656	0.0019798220673785923	0.0019798219480900263	0.9307699072674032	None	0.25	1	0.5	5	0.4166666666666667	5	0.5	0.3333333333333333	5	4	8	1	0	0.5714285714285714	4	7	0.9333333333333333	14	0.05263157894736842	0	0.5865809143587409	0.9494203517141078	0.6488232095831966	0.9727280944997461	0.9119250254898643	0.5796148255780016	0.9521037620841825	0.9068625129885541	1.0	0.2	0.0
4953	0.03022255219396929	0.02035224253503977	0.014824804036218208	0.9252308228604935	None	0.5	2	0.6	6	0.38461538461538464	5	0.46875	0.38461538461538464	8	5	6	2	0	0.5	8	4	1.0	15	0.15384615384615385	0.2857142857142857	0.9814373634417247	0.9468043537970818	0.4200090965263906	0.90682681931845	0.7034560069732705	0.9456501787579685	0.9196167777873573	0.9352540040283934	0.5625	0.875	0.0
6303	0.02360880143001579	0.0027751889548296798	-0.0010549769834696037	0.996160647905072	None	0.6666666666666666	2	0.5555555555555556	5	0.45454545454545453	5	0.4642857142857143	0.36363636363636365	7	4	5	2	0	0.5714285714285714	7	4	0.8666666666666667	13	0.18181818181818182	0.3333333333333333	0.9814373634417247	0.949260229579714	0.2541148358045727	0.8730575997213644	0.845027175603574	0.9572556069668532	0.9610579106928454	0.9343404498381329	0.5714285714285714	0.8571428571428571	0.0
315	None	None	None	None	None	0	0	0.625	5	0.3333333333333333	3	0.44	0.3333333333333333	7	3	3	3	0	1.0	5	5	0.7333333333333333	11	0.5	0.2857142857142857	0.4755861237449892	0.9372720155377098	0.5236314054578166	0.9097747688635722	0.4771378569656541	0.964119629551488	0.8835870438808613	0.9409604165511424	0.42857142857142855	0.14285714285714285	0.0
3696	0.02792542457534913	0.005524635444547885	0.0029544119943247307	0.679486438602477	None	0	0	0.16666666666666666	1	1.0	7	1.0	1.0	8	7	0	0	0	0.1111111111111111	9	1	0.6	9	0.0	0	0.5167287413822287	0.9228899633173496	0.6431408307051779	0.8977119640154491	0.6400008147624389	0.8960509979268738	0.8237517475455591	0.9063173636510239	0	0	0.0
1411	None	None	None	None	None	0	0	1.0	2	0.0	0	1.0	0	2	0	0	0	0	0.3333333333333333	3	1	0.2	3	0.0	1.0	0	0	0	0	0	0	0	0	0	0	0
2128	None	None	None	None	None	0	0	0.5	2	0.75	3	0.6	0.5	3	2	2	0	0	0.4	5	2	0.4	6	0.0	0.8	0.6596488299352472	0.6533654991747092	0.7195399557196159	0.8130654650749257	0.4917628929354704	0.5423484044324184	0.7394246403742667	0.680899029543524	0	0	0.0
3470	0.020852017504123837	0.006757520448761399	0.006555660327126179	0.6507368765682722	None	0	0	0.16666666666666666	1	1.0	6	1.0	1.0	6	6	1	1	0	0.125	8	1	0.5333333333333333	8	0.16666666666666666	0	0.53109413230697	0.9436379145204109	0.6932178872032985	0.9108703537560898	0.7521131313139157	0.8445296376573979	0.8485466774663243	0.9070548205690572	1.0	0.3333333333333333	0.0
6861	0.03873536276155812	0.02289468630726421	0.006226380606889884	0.9260770797407525	None	0.3333333333333333	1	0.4444444444444444	4	0.5454545454545454	6	0.48148148148148145	0.45454545454545453	7	5	5	1	0	0.3333333333333333	9	3	0.8666666666666667	13	0.08333333333333333	0.4	0.9814373634417247	0.9362478266695408	0.29491991668597245	0.9119102735951741	0.845027175603574	0.9376485565973263	0.9556624319904942	0.9294464372428799	1.0	0.8571428571428571	0.0
1800	None	None	None	None	None	0	0	0.75	3	0.25	1	0.6666666666666666	0	1	0	4	2	0	1.0	3	3	0.4	6	0.18181818181818182	0	0	0	0	0	0	0	0	0	0	0	0
6910	0.04204647565274941	0.01779765947152513	-0.004396339338631159	0.937162945976989	None	0.5	2	0.6	6	0.46153846153846156	6	0.46875	0.38461538461538464	9	5	5	0	0	0.5	8	4	1.0	15	0.0	0.2857142857142857	0.9335604573657342	0.8865407596323169	0.34265913318911334	0.9227871344712739	0.8596292183587518	0.94312856969767	0.9345773124354199	0.9204425471653198	0	0	0.0
1616	None	None	None	None	None	0	0	0.07692307692307693	1	1.0	17	0.2638888888888889	0.8823529411764706	16	15	2	2	0	0.8888888888888888	8	9	1.2666666666666666	19	0.2857142857142857	0.35294117647058826	0.7471945935789404	0.9478290352154616	0.4351403584291944	0.8974928266187702	0.6216102130958568	0.8760949819797258	0.8980466841428063	0.9122770255125114	0.53125	0.125	0.0
7312	0.0307363868428971	0.021250224524932415	0.021247123887092805	0.9287745855969228	None	0.5	2	0.5	5	0.5	6	0.4375	0.4166666666666667	8	5	5	1	0	0.5	8	4	0.9333333333333333	14	0.09090909090909091	0.3333333333333333	0.9814373634417247	0.9468043537970818	0.4200090965263906	0.90682681931845	0.7034560069732705	0.9456501787579685	0.9196167777873573	0.9352540040283934	1.0	0.875	0.0
1767	None	None	None	None	None	0	0	0.25	1	1.0	3	1.0	0.6666666666666666	3	2	1	1	0	0.2	5	1	0.3333333333333333	5	0.2	0	0.4517851677061741	0.8592639250068054	0.34082856433063113	0.7885175608894118	0.31977401172745634	0.696644350792235	0.6887835786665572	0.7889915144819888	1.0	0.6666666666666666	0.0
7420	0.03311486020678373	0.024457271103497148	0.023985424255891834	0.9250371564426856	None	0.5	2	0.5	5	0.5	6	0.4375	0.4166666666666667	8	5	5	1	0	0.5	8	4	0.9333333333333333	14	0.09090909090909091	0.3333333333333333	0.9814373634417247	0.9468043537970818	0.4200090965263906	0.90682681931845	0.7034560069732705	0.9456501787579685	0.9196167777873573	0.9352540040283934	1.0	0.875	0.0
5244	0.02821765030347272	0.023176792150002345	0.023033838031723184	0.9263070579994748	None	0.3333333333333333	1	0.4444444444444444	4	0.5454545454545454	6	0.40625	0.45454545454545453	7	5	5	2	0	0.5	8	4	0.8666666666666667	13	0.16666666666666666	0.3333333333333333	0.9814373634417247	0.9362478266695408	0.29491991668597245	0.9119102735951741	0.845027175603574	0.9376485565973263	0.9556624319904942	0.9294464372428799	0.5714285714285714	0.8571428571428571	0.0
4988	0.032796838243867435	0.02288877485360692	0.022118096059304662	0.9260515416718362	None	0.5	2	0.6	6	0.38461538461538464	5	0.46875	0.38461538461538464	8	5	6	2	0	0.5	8	4	1.0	15	0.15384615384615385	0.2857142857142857	0.9814373634417247	0.9468043537970818	0.4200090965263906	0.90682681931845	0.7034560069732705	0.9456501787579685	0.9196167777873573	0.9352540040283934	0.625	0.875	0.0
2835	0.010791590998220567	0.0023490639732357804	8.944892627916565e-06	0.9296665832524069	None	0.2	1	0.5833333333333334	7	0.4375	7	0.4	0.3125	6	5	11	3	0	0.5555555555555556	9	5	1.2	18	0.12	0.3076923076923077	0.5865809143587409	0.8986695859962368	0.18108024421383356	0.9793752841972412	0.9119250254898643	0.6174981380924892	0.9521037620841825	0.8978871089683034	0.16666666666666666	0.16666666666666666	0.0
5651	0.03786175160976282	0.020941056945453562	0.007090181471892623	0.9266512828441188	None	0.5	2	0.5	5	0.5	6	0.3888888888888889	0.4166666666666667	8	5	5	1	0	0.4444444444444444	9	4	0.9333333333333333	14	0.09090909090909091	0.3333333333333333	0.9814373634417247	0.9468043537970818	0.4200090965263906	0.90682681931845	0.7034560069732705	0.9456501787579685	0.9196167777873573	0.9352540040283934	1.0	0.875	0.0
5037	0.04474450603478011	0.004891332740048508	0.004818132030636202	0.9625941616857407	None	0.5	2	0.5	5	0.5384615384615384	7	0.4166666666666667	0.38461538461538464	9	5	5	0	0	0.4444444444444444	9	4	1.0	15	0.0	0.2857142857142857	0.48131841488072624	0.9368721409957006	0.46280631148519824	0.8974299792047372	0.25783975783235363	0.9548289029023599	0.7971082469555092	0.9333390737861995	0	0	0.0
2836	0.0021831220162110573	7.052764212401945e-05	5.0083178513167696e-05	0.9857849502382515	None	0	0	0.3333333333333333	1	1.0	2	1.0	1.0	3	2	0	0	0	0.25	4	1	0.26666666666666666	4	0.0	0	0.34151813742545173	0.7796397005687209	0.671799295021486	0.832661027021057	0.5518712164105766	0.9370746637031615	0.950481445314096	0.8648684941786428	0	0	0.0
5433	0.039013281365282086	0.02525674273394211	0.01335586866343168	0.9262578356050181	None	0.5	2	0.5	5	0.5	6	0.3888888888888889	0.4166666666666667	8	5	5	1	0	0.4444444444444444	9	4	0.9333333333333333	14	0.09090909090909091	0.3333333333333333	0.9814373634417247	0.9468043537970818	0.4200090965263906	0.90682681931845	0.7034560069732705	0.9456501787579685	0.9196167777873573	0.9352540040283934	1.0	0.875	0.0
4294	0.04212224780844754	0.006623480975248598	-0.003334181811126766	0.9397575809777386	None	0.5	2	0.5454545454545454	6	0.5	7	0.4444444444444444	0.42857142857142855	10	6	5	0	0	0.4444444444444444	9	4	1.0666666666666667	16	0.0	0.2857142857142857	0.7074394361232302	0.934846980414716	0.5160898954405365	0.913275942261189	0.38795923395489335	0.9483467977733139	0.8250054656114306	0.9335600240694569	0	0	0.0
2251	None	None	None	None	None	0	0	0.5	2	0.3333333333333333	1	0.5555555555555556	0.3333333333333333	3	1	1	0	0	1.0	3	3	0.3333333333333333	5	0.0	1.0	0.6635759203189521	0.8403109142792752	0.4394513639495248	0.9551812339559181	0.5277830017337688	0.9496581430087804	0.9286724994910908	0.9277319597661825	0	0	0.0
5324	0.036800140741020816	0.01907722878514338	0.009491934477803433	0.9159262491482523	None	0.5	2	0.5	5	0.5384615384615384	7	0.4166666666666667	0.46153846153846156	9	6	5	1	0	0.4444444444444444	9	4	1.0	15	0.09090909090909091	0.3333333333333333	0.9814373634417247	0.9504984243481596	0.5450982763668089	0.9010181136336352	0.561884838342967	0.9481765618850823	0.8586024680977263	0.9364393131282502	1.0	0.8888888888888888	0.0
4565	0.02442723371614087	0.013152324334282315	0.013128607456269191	0.9960510849806644	None	0.5	2	0.6	6	0.4166666666666667	5	0.4375	0.3333333333333333	8	4	5	2	0	0.5	8	4	0.9333333333333333	14	0.2	0.3333333333333333	0.9814373634417247	0.9468043537970818	0.4200090965263906	0.90682681931845	0.7034560069732705	0.9456501787579685	0.9196167777873573	0.9352540040283934	0.5625	0.875	0.0
2559	0.005354013057193275	0.000937433820112869	-0.0006858970053868975	0.9930648919374676	None	0	0	0.6	3	0.6	3	0.4666666666666667	0.6	5	3	1	2	0	0.6	5	3	0.4666666666666667	7	0.5	1.0	0.44189208623667603	0.9337150066131338	0.46280631148519824	0.8543739499386029	0.2432377150771757	0.9545275589991351	0.777768212002512	0.9231697661470818	0.6	0.4	0.0
3997	0.024940564545437967	0.01779281284187085	0.017435492562764617	0.9278183926186025	None	0.5	2	0.6	6	0.38461538461538464	5	0.42857142857142855	0.3076923076923077	8	4	6	1	0	0.7142857142857143	7	5	1.0	15	0.08333333333333333	0.25	0.6878887948983585	0.9517824949179904	0.5450982763668089	0.8929613873816349	0.4098622980876604	0.9460072824682927	0.8162214426843019	0.9343669422029615	1.0	0.875	0.0
4357	0.034938677483400904	0.024932014926115274	0.01951777866355898	0.9249518812082157	None	0.5	2	0.5454545454545454	6	0.42857142857142855	6	0.4	0.35714285714285715	9	5	6	1	0	0.625	8	5	1.0666666666666667	16	0.08333333333333333	0.25	0.9814373634417247	0.9504984243481596	0.5450982763668089	0.9010181136336352	0.561884838342967	0.9481765618850823	0.8586024680977263	0.9364393131282502	1.0	0.8888888888888888	0.0
6498	0.02711002502441219	0.02286986709094413	0.01160973964763699	0.9342382382005864	None	0.3333333333333333	1	0.5	4	0.5	5	0.42857142857142855	0.4	6	4	5	2	0	0.5714285714285714	4	7	0.8	12	0.16666666666666666	0.3333333333333333	0.9814373634417247	0.9433409571582666	0.4200090965263906	0.9110656187980535	0.7034560069732705	0.9420587018803418	0.920522699560538	0.9335519701045308	0.5833333333333334	0.6666666666666666	0.0
4454	0.02937155501244062	0.01841263959943427	0.008124441130207239	0.9172823609268825	None	0.5	2	0.5	5	0.5	6	0.5	0.4166666666666667	8	5	5	1	0	0.5714285714285714	7	4	0.9333333333333333	14	0.09090909090909091	0.2857142857142857	0.6878887948983585	0.9517824949179904	0.5450982763668089	0.8929613873816349	0.4098622980876604	0.9460072824682927	0.8162214426843019	0.9343669422029615	1.0	0.875	0.0
3059	0.0029991400826531417	0.0015400661167104337	0.0010553704140769708	0.9585634369154944	None	0	0	0.6666666666666666	4	0.3333333333333333	2	0.5	0.3333333333333333	4	2	3	3	0	1.0	4	4	0.5333333333333333	8	0.375	0.3333333333333333	1.0	0.6250816186121599	0.7602481075113613	0.7384940768491774	0.9427632908225716	0.5524207567751626	0.7090103213634851	0.6425836085146314	0.25	0.25	0.0
3649	0.02092562422450913	0.001430914768710821	-0.0009523918326135008	0.8210473334792318	None	0	0	0.2	1	1.0	5	1.0	1.0	5	5	1	0	0	0.14285714285714285	7	1	0.4666666666666667	7	0.0	0	0.53109413230697	0.8967965171743101	0.628806346485783	0.8954575313428524	0.6661923912988998	0.8358821583852845	0.8237517475455591	0.8786019257710219	0	0	0.0
6184	0.03490377979428357	0.019793656561015154	0.010824214655399842	0.9188530917185678	None	0.5	2	0.5	5	0.5384615384615384	7	0.4166666666666667	0.46153846153846156	9	6	5	1	0	0.4444444444444444	9	4	1.0	15	0.09090909090909091	0.3333333333333333	0.9814373634417247	0.9504984243481596	0.5450982763668089	0.9010181136336352	0.561884838342967	0.9481765618850823	0.8586024680977263	0.9364393131282502	1.0	0.8888888888888888	0.0
4151	0.025811266696603427	0.013248903932927169	-0.006900513059698362	0.9278169783271163	None	0.5	2	0.5	5	0.5384615384615384	7	0.5357142857142857	0.38461538461538464	8	5	6	1	0	0.5714285714285714	7	4	1.0	15	0.07692307692307693	0.25	0.6878887948983585	0.9517824949179904	0.4200090965263906	0.8566120124158872	0.35362187306963017	0.9480836810520247	0.8930702947652044	0.9281281389901018	1.0	0.75	0.0
426	None	None	None	None	None	0	0	0.5	1	1.0	1	0.75	0	0	0	2	2	0	1.0	2	2	0.2	3	0.25	0	0	0	0	0	0	0	0	0	0	0	0
777	None	None	None	None	None	0	0	0.5	2	0.6666666666666666	2	0.8333333333333334	0	1	0	3	3	0	0.6666666666666666	2	3	0.3333333333333333	5	0.3333333333333333	0	0	0	0	0	0	0	0	0	0	0	0
2506	None	None	None	None	None	0	0	0.6	3	0.6	3	0.4666666666666667	0.4	3	2	3	1	0	0.6	5	3	0.4666666666666667	7	0.1111111111111111	1.0	0.9814373634417247	0.8909849280019825	0.19677987707083922	0.8072616442911075	0.8596292183587518	0.951424177163365	0.9691671306195797	0.8974613161261077	1.0	0.6666666666666666	0.0
5842	0.0357476862373229	0.01881693411145551	0.008831066240143537	0.9180310041871789	None	0.5	2	0.5	5	0.5384615384615384	7	0.4166666666666667	0.46153846153846156	9	6	5	1	0	0.4444444444444444	9	4	1.0	15	0.09090909090909091	0.3333333333333333	0.9814373634417247	0.9504984243481596	0.5450982763668089	0.9010181136336352	0.561884838342967	0.9481765618850823	0.8586024680977263	0.9364393131282502	1.0	0.8888888888888888	0.0
5179	0.032670629521481566	0.02447158084920483	0.02405579190178152	0.924451890154674	None	0.5	2	0.5	5	0.5384615384615384	7	0.4166666666666667	0.38461538461538464	9	5	5	1	0	0.4444444444444444	9	4	1.0	15	0.1	0.2857142857142857	0.9814373634417247	0.9504984243481596	0.5450982763668089	0.9010181136336352	0.561884838342967	0.9481765618850823	0.8586024680977263	0.9364393131282502	1.0	0.8888888888888888	0.0
3063	0.006358235812830698	0.0007571130026548256	-0.000518881836404052	0.9784095541672886	None	0.3333333333333333	1	0.625	5	0.4	4	0.5	0.2	6	2	5	2	0	0.6666666666666666	6	4	0.8	12	0.2	0.3333333333333333	0.39434022635499216	0.8052983160953753	0.5450982763668089	0.8572706341748896	0.2432377150771757	0.9382274369888077	0.7742280148808566	0.8784350796509746	0.5833333333333333	0.3333333333333333	0.0
2197	None	None	None	None	None	0	0	0.4	2	0.6	3	0.4666666666666667	0.6	3	3	3	3	0	0.6	5	3	0.4666666666666667	7	0.3	1.0	0.9814373634417247	0.9304760039900151	0.19677987707083922	0.8072616442911075	0.8596292183587518	0.951424177163365	0.9707660304822538	0.9116318164371462	0.3333333333333333	0.6666666666666666	0.0
4314	0.03237023392575098	0.023752202267643477	0.023586604653241455	0.9257940437589183	None	0.5	2	0.5	5	0.5	6	0.4375	0.4166666666666667	8	5	5	1	0	0.5	8	4	0.9333333333333333	14	0.09090909090909091	0.3333333333333333	0.9814373634417247	0.9468043537970818	0.4200090965263906	0.90682681931845	0.7034560069732705	0.9456501787579685	0.9196167777873573	0.9352540040283934	1.0	0.875	0.0
3729	0.03276973240380972	0.007040077551351272	0.006769241550312763	0.85891664804379	None	0	0	0.16666666666666666	1	1.0	7	1.0	1.0	8	7	0	0	0	0.1111111111111111	9	1	0.6	9	0.0	0	0.53109413230697	0.9294905411052885	0.6609567907838704	0.8953427476578323	0.6129997832430575	0.9442362933524144	0.8906173490370861	0.9254092528007662	0	0	0.0
6438	0.03432250093858183	0.024643223985188967	0.024017424016076833	0.924494920446349	None	0.5	2	0.5454545454545454	6	0.42857142857142855	6	0.4444444444444444	0.35714285714285715	9	5	6	1	0	0.4444444444444444	9	4	1.0666666666666667	16	0.08333333333333333	0.25	0.9814373634417247	0.9504984243481596	0.5450982763668089	0.9010181136336352	0.561884838342967	0.9481765618850823	0.8586024680977263	0.9364393131282502	1.0	0.8888888888888888	0.0
3144	0.0072668846772071406	0.0007168384690556658	0.0007147586639782453	0.9978600287700662	None	0	0	0.4	2	0.8	4	0.4666666666666667	0.6	5	3	1	0	0	0.6	3	5	0.4666666666666667	7	0.0	0.3333333333333333	0.4517851677061741	0.9399191767099843	0.39803926667002687	0.8863209007811963	0.6221626984729304	0.8303108524445865	0.8782693363119394	0.893836724096812	0	0	0.0
1078	None	None	None	None	None	0	0	1.0	2	0.0	0	1.0	0	2	0	0	0	0	0.3333333333333333	3	1	0.2	3	0.0	1.0	0	0	0	0	0	0	0	0	0	0	0
5961	0.03776067784304369	0.02488744954561312	0.012910226116787512	0.9258389678276586	None	0.5	2	0.5	5	0.5	6	0.3888888888888889	0.4166666666666667	8	5	5	1	0	0.4444444444444444	9	4	0.9333333333333333	14	0.09090909090909091	0.3333333333333333	0.9814373634417247	0.9468043537970818	0.4200090965263906	0.90682681931845	0.7034560069732705	0.9456501787579685	0.9196167777873573	0.9352540040283934	1.0	0.875	0.0
3328	0.024577246010588676	0.007037991845590818	0.007030480075555975	0.8424419222160072	None	0	0	0.16666666666666666	1	1.0	6	1.0	1.0	7	6	0	1	0	0.125	8	1	0.5333333333333333	8	0.3333333333333333	0	0.53109413230697	0.9387070635035756	0.628806346485783	0.9043803692300543	0.6138092382259778	0.9378291377197068	0.8237517475455591	0.9284507089931963	1.0	0.2857142857142857	0.0
2720	1.2746518171466082e-08	1.2854524281112496e-08	-6.540220464245944e-09	0.9999987103425411	None	0	0	0.5	1	1.0	1	0.75	0	0	0	2	2	0	1.0	2	2	0.2	3	0.25	0	0	0	0	0	0	0	0	0	0	0	0
2091	None	None	None	None	None	0	0	0.2	1	1.0	5	0.7	0.6	3	3	3	0	0	0.4	5	2	0.4666666666666667	7	0.0	0	0.9814373634417247	0.5218623285087878	0.13169959316037366	0.6037765369965613	0.8596292183587518	0.5343630887455366	0.9770607725007735	0.5536592530997982	0	0	0.0
6554	0.03109973845661821	0.02353455104167678	0.02137790465499661	0.9255561951437995	None	0.5	2	0.5454545454545454	6	0.42857142857142855	6	0.5	0.35714285714285715	8	5	7	2	0	0.5	8	4	1.0666666666666667	16	0.13333333333333333	0.25	0.9814373634417247	0.9468043537970818	0.4200090965263906	0.90682681931845	0.7034560069732705	0.9456501787579685	0.9196167777873573	0.9352540040283934	0.5625	0.875	0.0
2960	None	None	None	None	None	0	0	0.75	6	0.2	2	0.6	0.1	5	1	6	3	0	0.8	4	5	0.8	12	0.25	0.2222222222222222	1.0	0.716493610572568	0.7602481075113613	0.9606660280296273	0.9418505706988158	0.5759439497132447	0.6810953108078092	0.8140089099104226	0.2	0.2	0.0
3982	0.052619435935644596	0.02220849574143414	0.016427686400797857	0.8057410001703763	None	0.4	2	0.4166666666666667	5	0.6	9	0.4722222222222222	0.4666666666666667	10	7	6	0	0	0.4444444444444444	4	9	1.1333333333333333	17	0.0	0.25	0.6934104873597187	0.9334861976697668	0.38603662399698724	0.8874426647298731	0.3463208516920412	0.9488574628375842	0.8791246156674669	0.9270576687783946	0	0	0.0
840	None	None	None	None	None	0	0	0.75	3	0.25	1	0.5	0.25	3	1	2	0	0	0.75	4	3	0.4	6	0.0	1.0	0.6635759203189521	0.8406560678183808	0.4394513639495248	0.9551812339559181	0.5277830017337688	0.9496581430087804	0.9314573628204663	0.9277894727348337	0	0	0.0
5107	0.03144950323715995	0.003882825823629919	0.003769446311656198	0.9965138484274892	None	0.5	2	0.6	6	0.3333333333333333	4	0.5	0.3333333333333333	7	4	6	3	0	0.5714285714285714	7	4	0.9333333333333333	14	0.23076923076923078	0.2857142857142857	0.9814373634417247	0.949260229579714	0.23758495795223894	0.8713802469169232	0.845027175603574	0.9572556069668532	0.9638468841292007	0.9340320131354429	0.14285714285714285	0.8571428571428571	0.0
7190	0.035042538177430284	0.026143382180418194	0.025731792920192897	0.9246236111502013	None	0.5	2	0.5	5	0.5384615384615384	7	0.4166666666666667	0.38461538461538464	8	5	6	1	0	0.4444444444444444	9	4	1.0	15	0.07692307692307693	0.2857142857142857	0.9814373634417247	0.9468043537970818	0.4200090965263906	0.90682681931845	0.7034560069732705	0.9456501787579685	0.9196167777873573	0.9352540040283934	1.0	0.5	0.0
6148	0.02588700667570839	0.019597520232378544	0.017478808726218823	0.9247407773609275	None	0.5	2	0.5	5	0.5	6	0.4375	0.3333333333333333	8	4	5	1	0	0.5	8	4	0.9333333333333333	14	0.1	0.2857142857142857	0.6878887948983585	0.9517824949179904	0.5450982763668089	0.8929613873816349	0.4098622980876604	0.9460072824682927	0.8162214426843019	0.9343669422029615	1.0	0.875	0.0
3910	0.03767625002460428	0.0175742327519242	0.017353079140907276	0.932739879456388	None	0.5	2	0.5	5	0.5384615384615384	7	0.46875	0.46153846153846156	9	6	5	0	0	0.5	4	8	1.0	15	0.0	0.2857142857142857	0.9055025598387113	0.9243575907560535	0.30926693650877624	0.8953831299144924	0.4348019455517287	0.9468520218766859	0.9286730651853078	0.9248420116731213	0	0	0.0
780	None	None	None	None	None	0.5714285714285714	4	0.625	10	0.3333333333333333	7	0.41818181818181815	0.2857142857142857	11	6	11	1	0	0.45454545454545453	5	11	1.5333333333333334	23	0.047619047619047616	0.21052631578947367	0.4729028148904807	0.7393575101127859	0.3698123174012672	0.7944506306571145	0.596949417355508	0.9249617520803063	0.8760239536242249	0.8369149084966433	1.0	0.45454545454545453	0.0
3980	0.0338420997763448	0.01101210493518093	0.010811447900274095	0.5665677713338151	None	0	0	0.16666666666666666	1	1.0	7	1.0	1.0	7	7	1	0	0	0.1111111111111111	9	1	0.6	9	0.0	0	0.53109413230697	0.9159753920237514	0.628806346485783	0.9320923481911699	0.6373984250706036	0.915346456683851	0.8267595037505274	0.921504489130674	0	0	0.0
1753	None	None	None	None	None	0	0	0.4	2	0.6	3	0.7777777777777778	0.2	2	1	4	3	0	1.0	3	3	0.4666666666666667	7	0.2727272727272727	0	0.9763795928687147	0.5587779913529813	0.6517662951586634	0.9701810049359705	0.9559625127449323	0.6083483517452501	0.8152453232978071	0.8000017551364761	1.0	1.0	0.4083380672513328
1779	None	None	None	None	None	0	0	0.1	1	1.0	13	0.35714285714285715	0.8461538461538461	12	11	2	2	0	0.8571428571428571	6	7	1.0	15	0.2857142857142857	0.46153846153846156	0.7073699735778882	0.9480855016648542	0.4003506871460726	0.900035500980027	0.6216102130958568	0.8490505241891398	0.8980466841428063	0.9069159051378828	0.5416666666666666	0.16666666666666666	0.0
2063	None	None	None	None	None	0.75	3	0.8	8	0.16666666666666666	2	0.56	0.16666666666666666	9	2	4	3	0	1.0	5	5	0.9333333333333333	14	0.6	0.7272727272727273	0.8819494494948732	0.9247175117665619	0.5374098343489843	0.9584912750836955	0.9119250254898643	0.6265833554858729	0.911495940591215	0.8864614144042559	0.4444444444444444	0.1111111111111111	0.0
3098	0.0013686144968515898	0.00026356290253374783	1.560948357841561e-05	0.9939118070413595	None	0.5	1	0.6666666666666666	4	0.16666666666666666	1	0.6666666666666666	0	4	0	3	0	0	0.75	3	4	0.5333333333333333	8	0.0	0.5	0	0	0	0	0	0	0	0	0	0	0
916	None	None	None	None	None	0	0	0.75	3	0.0	0	0.75	0	2	0	3	1	0	0.5	2	4	0.4	6	0.125	0	0	0	0	0	0	0	0	0	0	0	0
3437	0.016690577322206204	0.001278585925755969	-0.0011206553141762257	0.7948786014069223	None	0	0	0.16666666666666666	1	1.0	6	1.0	1.0	6	6	1	0	0	0.125	8	1	0.5333333333333333	8	0.0	0	0.53109413230697	0.9339515425584342	0.7599612285832125	0.9205164589036545	0.7624061465280024	0.9201676048969128	0.8979179493569482	0.9251416418582704	0	0	0.0
4634	0.03527402177854616	0.023666201572428113	0.01905280251049612	0.9279360008621217	None	0.4	2	0.5833333333333334	7	0.3333333333333333	5	0.425	0.3333333333333333	9	5	7	1	0	0.625	8	5	1.1333333333333333	17	0.07142857142857142	0.2222222222222222	0.9814373634417247	0.9504984243481596	0.5450982763668089	0.9010181136336352	0.561884838342967	0.9481765618850823	0.8586024680977263	0.9364393131282502	1.0	0.8888888888888888	0.0
3760	0.020476497824192537	0.003963793391218796	-0.003766620109094582	0.4968777103143177	None	0	0	0.16666666666666666	1	1.0	6	1.0	1.0	6	6	1	1	0	0.125	8	1	0.5333333333333333	8	0.16666666666666666	0	0.53109413230697	0.9436379145204109	0.633238869042542	0.9132263597355109	0.7521131313139157	0.8300249335084665	0.8237517475455591	0.9048639735962835	1.0	0.3333333333333333	0.0
3411	0.029963678734695656	0.005308466638614039	0.004959002774699397	0.9259284145765321	None	0	0	0.16666666666666666	1	1.0	7	1.0	1.0	7	7	1	0	0	0.1111111111111111	9	1	0.6	9	0.0	0	0.53109413230697	0.9323460322523894	0.6486102698110551	0.9083420038096482	0.6138092382259778	0.9086682216261392	0.8237517475455591	0.9171909758917759	0	0	0.0
3022	0.002234716632053799	0.00046959179903309457	0.0004689390489203234	0.9962399385805821	None	0	0	0.8	4	0.2	1	0.5833333333333334	0	2	0	4	2	0	0.75	3	4	0.4666666666666667	7	0.2	0.5	0	0	0	0	0	0	0	0	0	0	0
2857	None	None	None	None	None	0	0	0.5714285714285714	4	0.375	3	0.5	0.25	2	2	7	3	0	0.8	5	4	0.6666666666666666	10	0.16666666666666666	0.3333333333333333	0.8844236289647407	0.7605621069608389	0.5905401221069168	0.9836106560407027	0.9559625127449323	0.6083483517452501	0.829375116814844	0.8695416771048966	0.5	0.5	0.0
687	None	None	None	None	None	0	0	0.5	4	0.3333333333333333	3	0.9166666666666666	0.2222222222222222	5	2	5	0	0	0.3333333333333333	2	6	0.7333333333333333	11	0.0	0	0.19052557605087603	0.8418396223249615	0.599824853646021	0.7092739046317651	0.4385934333417955	0.9631011116714104	0.9312502822615639	0.8745650135616201	0	0	0.0
472	None	None	None	None	None	0.3333333333333333	1	0.3333333333333333	3	0.7272727272727273	8	0.2708333333333333	0.6363636363636364	10	7	2	0	0	0.75	6	8	0.8666666666666667	13	0.0	0.8571428571428571	0.3119243019940824	0.9556079584742938	0.5650822089373747	0.9058115322428942	0.30207508103217	0.9094949501955276	0.8971361398179507	0.9273561046817376	0	0	0.0
452	None	None	None	None	None	0	0	0.42857142857142855	3	0.5	4	0.5	0.5	4	4	5	0	0	0.8	5	4	0.6666666666666666	10	0.0	0.3333333333333333	0.18484330608304061	0.7405433617511907	0.7967131204416473	0.7319796376946579	0.738877699793737	0.8754761215023059	0.9478526823806624	0.7915980209590181	0	0	0.0
2126	None	None	None	None	None	0	0	0.75	3	0.0	0	0.625	0	3	0	1	2	0	0.5	2	4	0.3333333333333333	5	0.6666666666666666	0.5	0	0	0	0	0	0	0	0	0	0	0
2623	0.00023185559362932947	4.267839025923085e-05	4.2677658872516406e-05	0.9985991371238963	None	0	0	0.6666666666666666	2	0.5	1	0.6666666666666666	0.5	2	1	1	1	0	0.6666666666666666	3	2	0.26666666666666666	4	0.2	0	0.2672263921212917	0.6776334931787343	0.6602047824162705	0.528953852567951	0.7521131313139157	0.8810508392186724	0.9040468334278897	0.7218708310116605	1.0	0.5	0.0
5821	0.03393579753056056	0.02410389576882241	0.0209895810203698	0.9268000939510833	None	0.5	2	0.5454545454545454	6	0.42857142857142855	6	0.4	0.35714285714285715	9	5	6	1	0	0.625	8	5	1.0666666666666667	16	0.08333333333333333	0.25	0.9814373634417247	0.9504984243481596	0.5450982763668089	0.9010181136336352	0.561884838342967	0.9481765618850823	0.8586024680977263	0.9364393131282502	1.0	0.8888888888888888	0.0
3920	0.03906290772308082	0.00824160291619123	0.007387146086001158	0.916950096305432	None	0.4	2	0.5833333333333334	7	0.4	6	0.53125	0.4	10	6	6	0	0	0.5	4	8	1.1333333333333333	17	0.0	0.2222222222222222	0.9195315086022227	0.9197791642346477	0.4310552690261586	0.9143279787205382	0.46913930643699187	0.9390539343112768	0.8993520054861545	0.9251150838181551	0	0	0.0
4892	0.02993576129899126	0.017949691955646788	0.017935949264725984	0.9268172814653537	None	0.4	2	0.5833333333333334	7	0.4	6	0.425	0.3333333333333333	10	5	6	1	0	0.625	8	5	1.1333333333333333	17	0.09090909090909091	0.2222222222222222	0.7717058885449262	0.9441151176815566	0.5450982763668089	0.9090044113712062	0.5813387993641689	0.9396229381819592	0.8202490585779653	0.9324189224368293	1.0	0.8	0.0
4501	0.030435439325697495	0.015634751654511076	0.015624270931493295	0.9308721122152562	None	0.5	2	0.6	6	0.46153846153846156	6	0.46875	0.38461538461538464	9	5	5	1	0	0.5	8	4	1.0	15	0.1	0.2857142857142857	0.9814373634417247	0.9425288795633618	0.42818139740415695	0.9074651088037812	0.561884838342967	0.9374049773819502	0.9320435579795441	0.9305774989082881	1.0	0.7777777777777778	0.0
1439	None	None	None	None	None	0.5	1	0.6666666666666666	4	0.5714285714285714	4	0.42857142857142855	0.5714285714285714	8	4	0	0	0	0.42857142857142855	7	3	0.6	9	0.0	1.0	0.6511029585233177	0.9458633235009871	0.6213931620409634	0.9338670275171609	0.7775873038515874	0.930198322520312	0.9095320901213978	0.9369871476973396	0	0	0.0
4351	0.028260742828045166	0.01975317464897567	0.01771362417058661	0.9322135796013621	None	0.3333333333333333	1	0.5	4	0.5	5	0.42857142857142855	0.4	7	4	4	0	0	0.5714285714285714	4	7	0.8	12	0.0	0.4	0.9335604573657342	0.9310368079935343	0.528568398514475	0.9157913759297542	0.503476667322255	0.9422662843619968	0.8528175747034087	0.9304671784835948	0	0	0.0
2593	0.0017098733484945785	0.0002292954459645644	0.00022870881091128202	0.9849822365271514	None	0	0	0.75	3	0.25	1	0.6666666666666666	0.25	3	1	2	2	0	1.0	3	3	0.4	6	0.3333333333333333	0	0.4516246498059734	0.9332023443969633	1.0	0.9776768418094176	0.5158374906280682	0.8206922597231041	0.9074058590460313	0.9337548141024543	0.8333333333333333	0.3333333333333333	0.1791525837364005
3571	0.03074243036209691	0.006733989659354645	0.006020126892268182	0.7316116389898704	None	0	0	0.16666666666666666	1	1.0	7	1.0	1.0	7	7	1	0	0	0.1111111111111111	9	1	0.6	9	0.0	0	0.53109413230697	0.939518979701987	0.6376713915993009	0.9202966540780918	0.6138092382259778	0.9546194613606209	0.9430329337478583	0.9396426806621513	0	0	0.0
3372	0.020948078517918446	0.005368437090794512	0.005151919081864454	0.5707769010985156	None	0	0	0.16666666666666666	1	1.0	6	1.0	1.0	6	6	1	1	0	0.125	8	1	0.5333333333333333	8	0.16666666666666666	0	0.53109413230697	0.9436379145204109	0.6932178872032985	0.9108703537560898	0.7521131313139157	0.8445296376573979	0.8485466774663243	0.9070548205690572	1.0	0.3333333333333333	0.0
1577	None	None	None	None	None	0	0	0.16666666666666666	1	1.0	7	0.36	0.7142857142857143	6	5	2	2	0	1.0	5	5	0.6	9	0.2857142857142857	0	0.7103645811753466	0.9172804759541162	0.6757947983119869	0.9308150643054655	0.44418674675375164	0.6235674692881878	0.8653193913608858	0.8625521549285485	0.5833333333333334	0.16666666666666666	0.0
2241	None	None	None	None	None	0	0	1.0	1	0	0	1.0	0	1	0	0	0	0	0.5	2	1	0.13333333333333333	2	0.0	0	0	0	0	0	0	0	0	0	0	0	0
5624	0.0341623031132829	0.022621169679676673	0.016668511819726294	0.9262983540234402	None	0.5	2	0.5454545454545454	6	0.42857142857142855	6	0.4	0.35714285714285715	9	5	6	1	0	0.625	8	5	1.0666666666666667	16	0.08333333333333333	0.25	0.9814373634417247	0.9504984243481596	0.5450982763668089	0.9010181136336352	0.561884838342967	0.9481765618850823	0.8586024680977263	0.9364393131282502	1.0	0.8888888888888888	0.0
6133	0.024926994957285755	0.006584679438713071	-0.005710179559781235	0.9319641201103694	None	0.3333333333333333	1	0.5	4	0.5	5	0.42857142857142855	0.4	6	4	5	2	0	0.5714285714285714	7	4	0.8	12	0.16666666666666666	0.3333333333333333	0.9814373634417247	0.9433409571582666	0.37920401564499095	0.9315876823983497	0.7180580497284484	0.9404732020952127	0.929525732452804	0.9386524504810649	0.6666666666666666	0.8333333333333334	0.0
6609	0.0257178156179919	0.019120251772807694	0.016707281665618565	0.9238461774865205	None	0.5	2	0.5	5	0.5	6	0.4375	0.3333333333333333	8	4	5	1	0	0.5	8	4	0.9333333333333333	14	0.1	0.2857142857142857	0.6878887948983585	0.9517824949179904	0.5450982763668089	0.8929613873816349	0.4098622980876604	0.9460072824682927	0.8162214426843019	0.9343669422029615	1.0	0.875	0.0
350	None	None	None	None	None	0	0	0.75	3	0.25	1	0.75	0.25	1	1	4	1	0	0.5	2	4	0.4	6	0.08333333333333333	0	0.18689132342705397	0.5	0.5461727622257311	0.5	0.9747983626038744	0.5	0.9616083374907403	0.5	1.0	1.0	0.0
7049	0.030851268663370675	0.023294985150489052	0.02284424500150571	0.9163385928022888	None	0.5	2	0.5	5	0.5384615384615384	7	0.46875	0.46153846153846156	9	6	5	1	0	0.5	8	4	1.0	15	0.09090909090909091	0.2857142857142857	0.9814373634417247	0.9504984243481596	0.5450982763668089	0.9010181136336352	0.5180787100774331	0.9438853782626342	0.8777956875674403	0.9347503988204913	1.0	0.8888888888888888	0.0
5930	0.03064422822887781	0.02288254006749475	0.022760145420405845	0.9249394985734958	None	0.5	2	0.6	6	0.38461538461538464	5	0.46875	0.38461538461538464	8	5	6	1	0	0.5	8	4	1.0	15	0.07692307692307693	0.2857142857142857	0.9814373634417247	0.9468043537970818	0.4200090965263906	0.90682681931845	0.7034560069732705	0.9456501787579685	0.9196167777873573	0.9352540040283934	1.0	0.875	0.0
6875	0.0482477190891818	0.007878016539805948	0.005495431022025787	0.9387259514304035	None	0.5	2	0.6	6	0.46153846153846156	6	0.4166666666666667	0.38461538461538464	8	5	6	0	0	0.4444444444444444	9	4	1.0	15	0.0	0.3333333333333333	0.9574989104037295	0.883603056116092	0.22435592742294097	0.9177786593253402	0.6815529428405035	0.931047577519661	0.9600348143472381	0.9127336271925116	0	0	0.0
1773	None	None	None	None	None	0	0	0.4	2	0.8	4	1.0	0.8	4	4	2	2	0	0.14285714285714285	7	1	0.4666666666666667	7	0.25	0.3333333333333333	0.11914889615157505	0.585215091190112	0.9364767184405496	0.867371456639466	0.7416805467930854	0.9221200031364605	0.9671431167678535	0.8270048310690745	0.625	0	0.0
1372	None	None	None	None	None	0	0	0.5	2	0.6666666666666666	2	0.5555555555555556	0.3333333333333333	2	1	2	0	0	1.0	3	3	0.3333333333333333	5	0.0	0	0.695371365982864	0.8661272088163546	0.3108375036047815	0.6567934066228036	0.3743865811965585	0.5569829593511306	0.8533835387023828	0.714029381102078	0	0	0.0
2431	None	None	None	None	None	0	0	0.6	3	0.6	3	0.7	0.4	4	2	2	2	0	0.4	5	2	0.4666666666666667	7	0.3333333333333333	0.4	0.44128498879517214	0.9252855935991621	0.4956873549998367	0.8021659113671059	0.2432377150771757	0.9401445864538459	0.7686204021071038	0.902337650981782	0.75	0.5	0.0
1536	None	None	None	None	None	0	0	0.3333333333333333	1	1.0	2	1.0	0	1	0	2	1	0	0.25	1	4	0.26666666666666666	4	0.14285714285714285	0	0	0	0	0	0	0	0	0	0	0	0
5009	0.034766582425616976	0.02519446159280447	0.02280471553980049	0.9269944082319354	None	0.5	2	0.5454545454545454	6	0.5	7	0.4	0.35714285714285715	10	5	5	1	0	0.4	10	4	1.0666666666666667	16	0.1111111111111111	0.2857142857142857	0.9814373634417247	0.94820512903709	0.5005278292744251	0.905924796067486	0.49834339194734784	0.9403026963193287	0.9016940635700512	0.9335794043480952	1.0	0.8	0.0
5862	0.02443875709204336	0.01915673167956698	0.01714260611656147	0.9253550628102116	None	0.5	2	0.5	5	0.5	6	0.4375	0.3333333333333333	8	4	5	1	0	0.5	8	4	0.9333333333333333	14	0.1	0.2857142857142857	0.6878887948983585	0.9517824949179904	0.5450982763668089	0.8929613873816349	0.4098622980876604	0.9460072824682927	0.8162214426843019	0.9343669422029615	1.0	0.875	0.0
1964	None	None	None	None	None	0.25	1	0.5	5	0.5	6	0.3888888888888889	0.4166666666666667	9	5	4	3	0	0.4444444444444444	9	4	0.9333333333333333	14	0.375	0.25	0.4678121444608337	0.9519087364500737	0.3521619742925553	0.9213198279289344	0.5823601360723942	0.80331763249696	0.9635197662738726	0.9075696508951901	0.4444444444444444	0.5555555555555556	0.0
6315	0.033415696143994415	0.01871887196336905	0.009216818118811483	0.9221464352424095	None	0.5	2	0.5	5	0.5	6	0.4375	0.4166666666666667	8	5	5	1	0	0.5	8	4	0.9333333333333333	14	0.09090909090909091	0.3333333333333333	0.6878887948983585	0.9517824949179904	0.5450982763668089	0.8930605434376683	0.40256127671007136	0.9470118174262195	0.8202490585779653	0.9347924660349333	1.0	0.5	0.0
2112	None	None	None	None	None	0	0	0.6666666666666666	4	0.16666666666666666	1	0.6666666666666666	0	1	0	6	2	0	0.75	4	3	0.5333333333333333	8	0.13333333333333333	0	0	0	0	0	0	0	0	0	0	0	0
5469	0.031285227939629005	0.010819364951888517	0.008917110540468058	0.9298036368323559	None	0.5	2	0.5	5	0.5384615384615384	7	0.4166666666666667	0.46153846153846156	9	6	5	1	0	0.4444444444444444	9	4	1.0	15	0.09090909090909091	0.3333333333333333	0.9814373634417247	0.9425505046361943	0.3357249975673721	0.9066467344265986	0.845027175603574	0.9436945565496611	0.9469043600584662	0.9327687336622266	1.0	0.8888888888888888	0.0
4868	0.03252633598319683	0.023636032406156582	0.023187180113228668	0.9270948531810269	None	0.5	2	0.5	5	0.5	6	0.4375	0.4166666666666667	8	5	5	1	0	0.5	8	4	0.9333333333333333	14	0.09090909090909091	0.3333333333333333	0.9814373634417247	0.9468043537970818	0.4200090965263906	0.90682681931845	0.7034560069732705	0.9456501787579685	0.9196167777873573	0.9352540040283934	1.0	0.875	0.0
1646	None	None	None	None	None	0	0	0.4	2	0.8	4	1.0	0.8	4	4	2	2	0	0.14285714285714285	7	1	0.4666666666666667	7	0.25	0.3333333333333333	0.11914889615157505	0.585215091190112	0.9364767184405496	0.867371456639466	0.7416805467930854	0.9221200031364605	0.9692216242693443	0.8270048310690745	0.625	0	0.0
2469	None	None	None	None	None	0	0	0.6666666666666666	4	0.42857142857142855	3	0.75	0	0	0	8	8	0	0.75	3	4	0.6	9	0.4	0.4	0	0	0	0	0	0	0	0	0	0	0
6086	0.02053927563636156	0.0076226882677870155	-0.0021593853467671677	0.9295977051868852	None	0.3333333333333333	1	0.5	4	0.5	5	0.42857142857142855	0.4	6	4	5	2	0	0.5714285714285714	7	4	0.8	12	0.16666666666666666	0.3333333333333333	0.9814373634417247	0.9433409571582666	0.39960655608569084	0.9136290471978741	0.6961549855956815	0.9409637439222364	0.9282173011439453	0.9338032304305706	0.5833333333333334	0.8333333333333334	0.0
6167	0.03743143093410833	0.01688002360840347	-0.016753171452690896	0.9236983407585586	None	0.5	2	0.5	5	0.5384615384615384	7	0.4166666666666667	0.46153846153846156	9	6	5	1	0	0.4444444444444444	9	4	1.0	15	0.09090909090909091	0.3333333333333333	0.9814373634417247	0.9504984243481596	0.29491991668597245	0.8670124807180275	0.4786080738172626	0.9486078284730055	0.95229012346925	0.929678630149526	1.0	0.8888888888888888	0.0
4317	0.032244022131169024	0.02047768305672157	0.019971063146557107	0.9113738852887137	None	0.5	2	0.5	5	0.5384615384615384	7	0.46875	0.46153846153846156	9	6	5	1	0	0.5	8	4	1.0	15	0.09090909090909091	0.2857142857142857	0.9814373634417247	0.9504984243481596	0.5450982763668089	0.9010181136336352	0.561884838342967	0.9481765618850823	0.8586024680977263	0.9364393131282502	1.0	0.8888888888888888	0.0
2779	0.002629154487869755	0.0010309032561340145	0.0008938718466203449	0.9784376215622256	None	0	0	0.8	4	0.2	1	0.5833333333333334	0.2	4	1	2	1	0	0.75	3	4	0.4666666666666667	7	0.2	0.4	1.0	0.6250816186121599	0.8827004536148543	0.700094694028274	0.9427632908225716	0.5524207567751626	0.6198533995080201	0.6278785241626915	1.0	0.25	0.0
4328	0.045927691990916446	0.020094803544004256	0.019982929772858402	0.9391387197664374	None	0.5	2	0.6	6	0.46153846153846156	6	0.46875	0.38461538461538464	9	5	5	0	0	0.5	4	8	1.0	15	0.0	0.2857142857142857	0.9335604573657342	0.932916113145348	0.479336189337532	0.9113006495347694	0.503476667322255	0.9477891544961576	0.8528175747034087	0.932155279848134	0	0	0.0
4462	0.03523259975475367	0.024809622752332484	0.020576907893628378	0.9250283864873053	None	0.5	2	0.5454545454545454	6	0.42857142857142855	6	0.4	0.35714285714285715	9	5	6	1	0	0.625	8	5	1.0666666666666667	16	0.08333333333333333	0.25	0.9814373634417247	0.9504984243481596	0.5450982763668089	0.9010181136336352	0.561884838342967	0.9481765618850823	0.8586024680977263	0.9364393131282502	1.0	0.8888888888888888	0.0
1347	None	None	None	None	None	0	0	0.5	1	1.0	1	0.75	0	0	0	2	2	0	1.0	2	2	0.2	3	0.25	0	0	0	0	0	0	0	0	0	0	0	0
744	None	None	None	None	None	0	0	0.5	1	1.0	1	0.75	0	0	0	2	2	0	1.0	2	2	0.2	3	0.25	0	0	0	0	0	0	0	0	0	0	0	0
761	None	None	None	None	None	0.4	2	0.5833333333333334	7	0.375	6	0.5142857142857142	0.3125	8	5	9	3	0	0.7142857142857143	7	5	1.2	18	0.15789473684210525	0.5	0.8253983537121773	0.9656824389422675	0.7632292361743351	0.972116239007276	0.9119250254898643	0.6451466713162619	0.959197614015867	0.9238229798549753	0.625	0.375	0.5698266148274584
6819	0.032364899543874656	0.02448468088238209	0.02338612093899271	0.9250498838494975	None	0.5	2	0.5454545454545454	6	0.42857142857142855	6	0.4444444444444444	0.35714285714285715	9	5	6	1	0	0.4444444444444444	9	4	1.0666666666666667	16	0.08333333333333333	0.25	0.9814373634417247	0.9504984243481596	0.5450982763668089	0.9010181136336352	0.561884838342967	0.9481765618850823	0.8586024680977263	0.9364393131282502	1.0	0.8888888888888888	0.0
1860	None	None	None	None	None	0	0	0.75	3	0.25	1	0.75	0.25	2	1	3	0	0	0.5	2	4	0.4	6	0.0	0	0.27705006458919706	0.7037552951773817	0.6253833559726703	0.5635506846973207	0.7066958979728349	0.935897622932451	0.9001672371945378	0.7802776050161163	0	0	0.0
1053	None	None	None	None	None	0.25	1	0.5	5	0.6153846153846154	8	0.5	0.38461538461538464	8	5	6	0	0	0.8333333333333334	5	6	1.0	15	0.0	0.4	0.6153046105720164	0.9676392147967294	0.192060643977314	0.9813685755761408	0.6286686865742335	0.9078479925922969	0.9411847161269761	0.9614523289650145	0	0	0.0
2790	0.006432956490557686	0.0006109477920718641	0.000526902563615951	0.9685519676212162	None	0.3333333333333333	1	0.75	6	0.3	3	0.42857142857142855	0.2	5	2	6	0	0	0.5714285714285714	7	4	0.8	12	0.0	0.4	0.4770812243199353	0.7152876561840579	0.5859033572482086	0.8658196723780194	0.2432377150771757	0.9514326785698034	0.8205368339538929	0.8721650266169889	0	0	0.0
7137	0.03451542590828005	0.024611373607122077	0.024105453566890575	0.9242027204958323	None	0.5	2	0.5	5	0.5384615384615384	7	0.4166666666666667	0.38461538461538464	9	5	5	1	0	0.4444444444444444	9	4	1.0	15	0.1	0.2857142857142857	0.9814373634417247	0.9504984243481596	0.5450982763668089	0.9010181136336352	0.561884838342967	0.9481765618850823	0.8586024680977263	0.9364393131282502	1.0	0.8888888888888888	0.0
2466	None	None	None	None	None	0	0	0.8	4	0.2	1	0.4666666666666667	0	2	0	4	1	0	0.6	3	5	0.4666666666666667	7	0.1	0.4	0	0	0	0	0	0	0	0	0	0	0
3507	0.01783463555152181	0.005078985116474898	0.005035744918416709	0.9559994786819227	None	0	0	0.16666666666666666	1	1.0	6	1.0	1.0	7	6	0	0	0	0.125	8	1	0.5333333333333333	8	0.0	0	0.53109413230697	0.9323460322523894	0.6486102698110551	0.9083420038096482	0.6138092382259778	0.9086682216261392	0.8237517475455591	0.9171909758917759	0	0	0.0
3028	0.0022112802336382562	0.0005666876364289248	0.0005594305702142643	0.9788577418468021	None	0	0	0.8	4	0.2	1	0.5833333333333334	0.2	4	1	2	1	0	0.75	3	4	0.4666666666666667	7	0.2	0.4	1.0	0.6250816186121599	0.7816498738163856	0.828427912797299	0.9427632908225716	0.5616453268442878	0.689898277583265	0.6852160092097297	1.0	0.25	0.0
4223	0.03315555448030914	0.023535889108092144	0.023183398279931565	0.9252139423815489	None	0.5	2	0.5	5	0.5	6	0.4375	0.4166666666666667	8	5	5	1	0	0.5	8	4	0.9333333333333333	14	0.09090909090909091	0.3333333333333333	0.9814373634417247	0.9468043537970818	0.4200090965263906	0.90682681931845	0.7034560069732705	0.9456501787579685	0.9196167777873573	0.9352540040283934	1.0	0.875	0.0
3735	0.026239640376810217	0.005539039439834902	-0.004321564982413947	0.9538407863157697	None	0	0	0.14285714285714285	1	1.0	8	1.0	1.0	9	8	0	0	0	0.1	10	1	0.6666666666666666	10	0.0	0	0.5023633504574873	0.865263649806204	0.6486102698110551	0.8837761705273611	0.550252306444736	0.9304739068720117	0.9341433488461572	0.8966734510045077	0	0	0.0
4972	0.05194395252211896	0.01634643364591308	-0.009248220974655389	0.9347041025772422	None	0.5	2	0.5454545454545454	6	0.5	7	0.4	0.35714285714285715	10	5	5	0	0	0.4	10	4	1.0666666666666667	16	0.0	0.2857142857142857	0.7074394361232302	0.934846980414716	0.5243548343667034	0.9117640293651254	0.38795923395489335	0.9483467977733139	0.822351715841563	0.9331673566877527	0	0	0.0
7509	0.033816797442891754	0.024014037268361356	0.023798370576672303	0.9279387550565568	None	0.5	2	0.5	5	0.5384615384615384	7	0.4166666666666667	0.38461538461538464	9	5	5	1	0	0.4444444444444444	9	4	1.0	15	0.1	0.2857142857142857	0.9814373634417247	0.9504984243481596	0.5450982763668089	0.9010181136336352	0.561884838342967	0.9481765618850823	0.8586024680977263	0.9364393131282502	1.0	0.8888888888888888	0.0
2684	None	None	None	None	None	0.25	1	0.45454545454545453	5	0.5	7	0.4444444444444444	0.42857142857142855	7	6	8	1	0	1.0	6	6	1.0666666666666667	16	0.05263157894736842	0.46153846153846156	1.0	0.9302457864328586	0.5263708634797035	0.938395957630217	0.9119250254898643	0.6291893235815733	0.9511501398348639	0.8751794699759463	1.0	0.2857142857142857	0.0
3314	0.014249051073536146	0.0018890719283702045	0.0011363512117403467	0.9322896510462784	None	0.25	1	0.7	7	0.3076923076923077	4	0.5357142857142857	0.23076923076923078	7	3	7	2	0	0.5714285714285714	4	7	1.0	15	0.14285714285714285	0.3076923076923077	0.814163044577177	0.9439848974743328	0.6749808979202834	0.9455298275294881	0.465136664228171	0.9442153324988334	0.8270876873586125	0.9445806396690936	0.5714285714285714	0.14285714285714285	0.0
7186	0.033076207525763054	0.023095996629398943	0.022932064827672786	0.9255630901584921	None	0.5	2	0.5	5	0.5	6	0.4375	0.4166666666666667	8	5	5	1	0	0.5	8	4	0.9333333333333333	14	0.09090909090909091	0.3333333333333333	0.9814373634417247	0.9468043537970818	0.4200090965263906	0.90682681931845	0.7034560069732705	0.9456501787579685	0.9196167777873573	0.9352540040283934	1.0	0.875	0.0
3109	0.005191857041887583	0.00010234078004926456	9.181278449013307e-05	0.9830902999169875	None	0.3333333333333333	1	0.75	6	0.3	3	0.8	0.1	3	1	8	3	0	0.6	5	3	0.8	12	0.16666666666666666	0.8571428571428571	0.8819494494948732	0.9647683087973896	0.989048637999686	0.7512505866941599	0.8941604683963023	0.6395028197944188	0.6810953108078092	0.8406153931820428	0.3333333333333333	0.3333333333333333	0.0
933	None	None	None	None	None	0	0	0.3333333333333333	1	1.0	2	1.0	0.5	2	1	1	1	0	0.25	4	1	0.26666666666666666	4	0.2	0	0.4517851677061741	0.5	0.34082856433063113	0.5	0.31977401172745634	0.5	0.6408591737364298	0.5	1.0	0.5	0.0
2031	None	None	None	None	None	0	0	0.5	1	1.0	1	0.75	0	0	0	2	2	0	1.0	2	2	0.2	3	0.25	0	0	0	0	0	0	0	0	0	0	0	0
2522	None	None	None	None	None	0	0	1.0	4	0.0	0	0.6666666666666666	0	1	0	4	1	0	1.0	3	3	0.4	6	0.09090909090909091	0.6666666666666666	0	0	0	0	0	0	0	0	0	0	0
1423	None	None	None	None	None	0	0	0.5	2	0.3333333333333333	1	0.625	0.3333333333333333	1	1	3	1	0	0.5	2	4	0.3333333333333333	5	0.1	0	0.36357455312751813	0.5	0.599824853646021	0.5	0.9747983626038744	0.5	0.9253002907727786	0.5	1.0	0	0.0
1561	None	None	None	None	None	0	0	0.4	2	0.6	3	0.7777777777777778	0.4	3	2	3	2	0	1.0	3	3	0.4666666666666667	7	0.2222222222222222	0	0.34151813742545173	0.8562419794817439	0.6857551437766413	0.9469951449193638	0.6138092382259778	0.907538510326018	0.880654406237202	0.910282726868124	0.6666666666666666	0.3333333333333333	0.0
5220	0.03467165637883796	0.024208681425057395	0.02337111458966673	0.9243324287264225	None	0.5	2	0.5454545454545454	6	0.42857142857142855	6	0.4444444444444444	0.35714285714285715	9	5	6	1	0	0.4444444444444444	9	4	1.0666666666666667	16	0.08333333333333333	0.25	0.9814373634417247	0.9504984243481596	0.5450982763668089	0.9010181136336352	0.561884838342967	0.9481765618850823	0.8586024680977263	0.9364393131282502	1.0	0.8888888888888888	0.0
545	None	None	None	None	None	0	0	0.75	3	0.0	0	0.5555555555555556	0	1	0	3	0	0	1.0	3	3	0.3333333333333333	5	0.0	1.0	0	0	0	0	0	0	0	0	0	0	0
6324	0.03307265048780559	0.023870933282486403	0.02329088336793333	0.9246822442189389	None	0.5	2	0.5454545454545454	6	0.42857142857142855	6	0.4444444444444444	0.35714285714285715	9	5	6	1	0	0.4444444444444444	9	4	1.0666666666666667	16	0.08333333333333333	0.25	0.9814373634417247	0.9504984243481596	0.5450982763668089	0.9010181136336352	0.561884838342967	0.9481765618850823	0.8586024680977263	0.9364393131282502	1.0	0.8888888888888888	0.0
2352	None	None	None	None	None	0	0	0.75	3	0.0	0	0.5555555555555556	0	1	0	3	0	0	1.0	3	3	0.3333333333333333	5	0.0	1.0	0	0	0	0	0	0	0	0	0	0	0
6398	0.044339363607225075	0.00572554891031849	0.005500229533278513	0.9635270338969745	None	0.5	2	0.5454545454545454	6	0.5	7	0.4444444444444444	0.35714285714285715	10	5	5	0	0	0.4444444444444444	4	9	1.0666666666666667	16	0.0	0.25	0.7074394361232302	0.934846980414716	0.5243548343667034	0.9117640293651254	0.38795923395489335	0.9483467977733139	0.822351715841563	0.9331673566877527	0	0	0.0
2018	None	None	None	None	None	0	0	1.0	2	0.0	0	1.0	0	2	0	0	0	0	0.3333333333333333	3	1	0.2	3	0.0	1.0	0	0	0	0	0	0	0	0	0	0	0
948	None	None	None	None	None	0	0	0.75	3	0.25	1	0.5	0.25	2	1	3	0	0	0.75	4	3	0.4	6	0.0	0	0.5251735795394807	0.8825562649556759	0.3108375036047815	0.6567934066228036	0.3743865811965585	0.5569829593511306	0.7625234058289175	0.7241102189862875	0	0	0.0
5371	0.030096253639364044	0.0014992934837923604	-0.0014875856773321396	0.9962619546538142	None	0.5	2	0.6	6	0.38461538461538464	5	0.42857142857142855	0.3076923076923077	8	4	6	2	0	0.7142857142857143	7	5	1.0	15	0.16666666666666666	0.25	0.6878887948983585	0.9506981423764089	0.4200090965263906	0.8784879165678476	0.5441324453403749	0.958529991962299	0.8932072932939468	0.9365896346029101	0.5625	0.875	0.0
6414	0.044518164555050914	0.004663935278012872	0.004322676349480243	0.9633710493199525	None	0.5	2	0.5454545454545454	6	0.5	7	0.4444444444444444	0.35714285714285715	10	5	5	0	0	0.4444444444444444	4	9	1.0666666666666667	16	0.0	0.25	0.7074394361232302	0.934846980414716	0.5243548343667034	0.9117640293651254	0.38795923395489335	0.9483467977733139	0.822351715841563	0.9331673566877527	0	0	0.0
6936	0.033307846597587065	0.025082361932422158	0.024678511684455666	0.9247734318094503	None	0.5	2	0.5	5	0.5384615384615384	7	0.4166666666666667	0.38461538461538464	9	5	5	1	0	0.4444444444444444	9	4	1.0	15	0.1	0.2857142857142857	0.9814373634417247	0.9504984243481596	0.5450982763668089	0.9010181136336352	0.561884838342967	0.9481765618850823	0.8586024680977263	0.9364393131282502	1.0	0.8888888888888888	0.0
7281	0.06145566329675269	0.01738291008608017	0.013782916950795253	0.9285249448128167	None	0.5	2	0.45454545454545453	5	0.5714285714285714	8	0.4	0.42857142857142855	10	6	5	1	0	0.4	10	4	1.0666666666666667	16	0.1	0.2857142857142857	0.9814373634417247	0.94820512903709	0.44041163696709046	0.8990005284694251	0.7034560069732705	0.9489689130185527	0.9127970872894077	0.9353619127991997	1.0	0.8	0.0
1220	None	None	None	None	None	0	0	0.25	1	1.0	3	1.0	1.0	4	3	0	1	0	0.2	1	5	0.3333333333333333	5	0.3333333333333333	0	0.5487323365112604	0.5839030846161704	0.3696104927724789	0.5	0.47354692794173625	0.6996549089809782	0.7046764724196665	0.597443431668575	1.0	0.75	0.0
2619	None	None	None	None	None	0	0	0.5	3	0.3333333333333333	2	0.8888888888888888	0.16666666666666666	3	1	4	2	0	1.0	3	3	0.5333333333333333	8	0.2	0	0.9527591857374293	0.9691405812206264	0.989048637999686	0.9742468925311611	0.9119250254898643	0.666535983521045	0.959197614015867	0.9302722403186066	0.6666666666666666	0.6666666666666666	0.0
2234	None	None	None	None	None	0	0	0.6	3	0.6	3	0.4666666666666667	0.6	4	3	2	2	0	0.6	5	3	0.4666666666666667	7	0.2857142857142857	1.0	0.7758738640693251	0.8952412240070021	0.32979309427801873	0.8411426558884482	0.6030589939951232	0.9473855746749842	0.9152260554572514	0.9032877535730365	0.625	0.5	0.0
6043	0.0360980187851304	0.006372246714350435	0.0027389989075037534	0.9488481516169085	None	0.5	2	0.5454545454545454	6	0.42857142857142855	6	0.4444444444444444	0.42857142857142855	9	6	6	3	0	0.4444444444444444	9	4	1.0666666666666667	16	0.23076923076923078	0.2857142857142857	0.9814373634417247	0.9418783708393734	0.3357249975673721	0.8841981960944966	0.845027175603574	0.9568567545696999	0.9469043600584662	0.9333353082132285	0.1111111111111111	0.8888888888888888	0.0
519	None	None	None	None	None	0	0	0.5	3	0.5	3	0.4	0.5	4	3	3	0	0	0.8	5	4	0.5333333333333333	8	0.0	0.6666666666666666	0.19998249233720186	0.7408548034681423	0.7528886913444018	0.8478162692643504	0.6958471763191035	0.8861325672009006	0.9482310496506098	0.8329398827092909	0	0	0.0
740	None	None	None	None	None	0	0	0.5	1	1.0	1	0.75	0	1	0	1	0	0	1.0	2	2	0.2	3	0.0	0	0	0	0	0	0	0	0	0	0	0	0
4092	0.021899755294541197	0.009102697070007635	-0.004619889147477585	0.9291381232600907	None	0.5	2	0.6	6	0.3333333333333333	4	0.5	0.3333333333333333	7	4	6	1	0	0.5714285714285714	7	4	0.9333333333333333	14	0.07692307692307693	0.2857142857142857	0.9814373634417247	0.9503646175558619	0.5450982763668089	0.9050704920849072	0.547282795587789	0.9455478668556497	0.8651646044317244	0.9362643720101029	1.0	0.8571428571428571	0.0
898	None	None	None	None	None	0	0	1.0	2	0.0	0	0.75	0	2	0	0	0	0	1.0	2	2	0.2	3	0.0	0	0	0	0	0	0	0	0	0	0	0	0
5674	0.03893030244851269	0.022017522451875316	0.007217249964237848	0.9271750966801674	None	0.5	2	0.5	5	0.5	6	0.3888888888888889	0.4166666666666667	8	5	5	1	0	0.4444444444444444	9	4	0.9333333333333333	14	0.09090909090909091	0.3333333333333333	0.9814373634417247	0.9468043537970818	0.4200090965263906	0.90682681931845	0.7034560069732705	0.9456501787579685	0.9196167777873573	0.9352540040283934	1.0	0.875	0.0
615	None	None	None	None	None	0	0	0.6	3	0.4	2	0.875	0.2	2	1	4	0	0	0.5	2	4	0.4666666666666667	7	0.0	0	0.188708449738965	0.5045426907827246	0.5278873704155023	0.7423726561494329	0.7066958979728349	0.935897622932451	0.928115900168757	0.7777342316170446	0	0	0.0
4461	0.03231157288310006	0.020421224492177134	0.020031105480633898	0.9108465371646347	None	0.5	2	0.5	5	0.5384615384615384	7	0.46875	0.46153846153846156	9	6	5	1	0	0.5	8	4	1.0	15	0.09090909090909091	0.2857142857142857	0.9814373634417247	0.9504984243481596	0.5450982763668089	0.9010181136336352	0.561884838342967	0.9481765618850823	0.8586024680977263	0.9364393131282502	1.0	0.8888888888888888	0.0
1996	None	None	None	None	None	0.25	1	0.5454545454545454	6	0.42857142857142855	6	0.5714285714285714	0.42857142857142855	8	6	7	2	0	0.5714285714285714	4	7	1.0666666666666667	16	0.125	0.7692307692307693	0.8819494494948732	0.9129880333059672	0.42047121233315543	0.955897232514411	0.9119250254898643	0.5861591898339148	0.954030860566558	0.8726918146594963	0.8125	0.125	0.2849133074137292
7198	0.034134039079744556	0.02376656237299643	0.022316985169116794	0.9269302223676864	None	0.5	2	0.5454545454545454	6	0.42857142857142855	6	0.4444444444444444	0.35714285714285715	9	5	6	1	0	0.4444444444444444	9	4	1.0666666666666667	16	0.08333333333333333	0.25	0.9814373634417247	0.9504984243481596	0.5450982763668089	0.9010181136336352	0.561884838342967	0.9481765618850823	0.8586024680977263	0.9364393131282502	1.0	0.8888888888888888	0.0
537	None	None	None	None	None	0	0	0.25	1	1.0	3	1.0	1.0	4	3	0	1	0	0.2	1	5	0.3333333333333333	5	0.3333333333333333	0	0.5487323365112604	0.5839030846161704	0.3696104927724789	0.5	0.47354692794173625	0.6996549089809782	0.7046764724196665	0.597443431668575	1.0	0.75	0.0
5473	0.02620286683496967	0.002421277438295035	-0.00012484665854480445	0.9162196346040565	None	0.5	2	0.45454545454545453	5	0.5714285714285714	8	0.5	0.42857142857142855	9	6	6	2	0	0.5	8	4	1.0666666666666667	16	0.15384615384615385	0.25	0.8167389930650831	0.9436508013484398	0.5450982763668089	0.8985787410877886	0.39807014220102643	0.9492031612658308	0.8589405794579104	0.9335474006505662	0.5555555555555556	0.7777777777777778	0.0
2995	0.00934439356650983	0.001093283058545274	-0.0010085004204026954	0.9646519919497542	None	0	0	0.625	5	0.3333333333333333	3	0.4583333333333333	0.3333333333333333	6	3	4	1	0	0.6666666666666666	4	6	0.7333333333333333	11	0.1111111111111111	0.4	0.8253983537121773	0.8564038308561347	0.7891212223576278	0.9699916567282612	0.9423069307606937	0.6445471064980782	0.8265447672066849	0.8756901140209989	1.0	0.6666666666666666	0.0
3228	0.017844075101962252	0.004759714816019083	0.004625608366078719	0.956948723188792	None	0	0	0.16666666666666666	1	1.0	6	1.0	1.0	7	6	0	0	0	0.125	8	1	0.5333333333333333	8	0.0	0	0.53109413230697	0.9323460322523894	0.6486102698110551	0.9083420038096482	0.6138092382259778	0.9086682216261392	0.8237517475455591	0.9171909758917759	0	0	0.0
1469	None	None	None	None	None	0	0	0.2	1	1.0	5	0.4666666666666667	0.4	2	2	4	1	0	0.6	5	3	0.4666666666666667	7	0.08333333333333333	0	1.0	0.5	0.15597479618943952	0.5603917320108013	0.8669302397363408	0.5182444498404287	0.9760018730694014	0.5262892545317756	1.0	1.0	0.0
7044	0.044423377925501696	0.023966603379310638	-0.01165564962660319	0.93894143865378	None	0.5	2	0.5	5	0.5	6	0.4375	0.4166666666666667	8	5	5	0	0	0.5	8	4	0.9333333333333333	14	0.0	0.3333333333333333	0.9574989104037295	0.9226975965319946	0.3626741377926571	0.9203947717597019	0.6815529428405035	0.9438833275252159	0.9391986570333671	0.9297783574607802	0	0	0.0
7089	0.0331803445010991	0.010101556858331905	-0.0017190425218805891	0.9927988126107865	None	0.5	2	0.6	6	0.4166666666666667	5	0.4375	0.3333333333333333	8	4	5	0	0	0.5	8	4	0.9333333333333333	14	0.0	0.3333333333333333	0.9574989104037295	0.9120205376162563	0.3588014752042911	0.9269400649779415	0.6888539642180925	0.9426457579248504	0.9384311703410748	0.9282116259089057	0	0	0.0
1119	None	None	None	None	None	0	0	0.6666666666666666	2	0.5	1	1.0	0.5	3	1	0	0	0	0.25	4	1	0.26666666666666666	4	0.0	0.6666666666666666	0.268383242015148	0.9459962081290044	0.7055795373982905	0.9102811851083656	0.5871063501664413	0.8779028363149765	0.9525432543794702	0.9156241987213859	0	0	0.0
1883	None	None	None	None	None	0	0	0.6666666666666666	2	0.5	1	0.6666666666666666	0	0	0	3	2	0	0.6666666666666666	2	3	0.26666666666666666	4	0.2	0	0	0	0	0	0	0	0	0	0	0	0
4214	0.031214428785545693	0.008891145979797956	0.008183073518798042	0.9285448636036447	None	0.5	2	0.5	5	0.5384615384615384	7	0.4166666666666667	0.46153846153846156	9	6	5	1	0	0.4444444444444444	9	4	1.0	15	0.09090909090909091	0.3333333333333333	0.9814373634417247	0.9425505046361943	0.3357249975673721	0.9066467344265986	0.845027175603574	0.9446828400550069	0.9469043600584662	0.9331597190512443	1.0	0.7777777777777778	0.0
3056	0.04037552677842445	0.007715334731673741	0.007421110045660777	0.9631823638493733	None	0.5	2	0.5	5	0.5	6	0.4375	0.4166666666666667	8	5	5	0	0	0.5	4	8	0.9333333333333333	14	0.0	0.3333333333333333	0.7510910534832507	0.9345127279044254	0.2972529523227859	0.9008533461104582	0.5587344880955527	0.9554992607432498	0.9323619572160032	0.9336327842356261	0	0	0.0
1048	None	None	None	None	None	0	0	0.6666666666666666	2	0.5	1	0.6666666666666666	0	2	0	1	0	0	0.6666666666666666	3	2	0.26666666666666666	4	0.0	0.6666666666666666	0	0	0	0	0	0	0	0	0	0	0
5168	0.0332823012865361	0.023017190128168406	0.021324395992584472	0.9252075605461485	None	0.5	2	0.6	6	0.38461538461538464	5	0.46875	0.38461538461538464	8	5	6	2	0	0.5	8	4	1.0	15	0.15384615384615385	0.2857142857142857	0.9814373634417247	0.9468043537970818	0.4200090965263906	0.90682681931845	0.7034560069732705	0.9456501787579685	0.9196167777873573	0.9352540040283934	0.625	0.875	0.0
2015	None	None	None	None	None	0	0	0.6666666666666666	2	0.5	1	0.6666666666666666	0	1	0	2	1	0	0.6666666666666666	3	2	0.26666666666666666	4	0.14285714285714285	0	0	0	0	0	0	0	0	0	0	0	0
623	None	None	None	None	None	0	0	0.75	3	0.25	1	0.5	0.25	2	1	3	2	0	0.75	3	4	0.4	6	0.2222222222222222	0	0.40109200908156006	0.5927087401974032	0.6829494578348285	0.7970191321399329	0.5643252582130863	0.9837731977263394	0.9336927612432626	0.875362022606928	0.75	0.5	0.0
7336	0.03434773478133236	0.01967488954422966	0.007759652219799791	0.9175633323101987	None	0.5	2	0.5	5	0.5384615384615384	7	0.4166666666666667	0.46153846153846156	9	6	5	1	0	0.4444444444444444	9	4	1.0	15	0.09090909090909091	0.3333333333333333	0.9814373634417247	0.9504984243481596	0.5450982763668089	0.9010181136336352	0.561884838342967	0.9481765618850823	0.8586024680977263	0.9364393131282502	1.0	0.8888888888888888	0.0
4762	0.038909746696811146	0.021533375390456026	0.0064322342082646766	0.9267248961169163	None	0.5	2	0.5	5	0.5	6	0.3888888888888889	0.4166666666666667	6	5	7	1	0	0.4444444444444444	9	4	0.9333333333333333	14	0.058823529411764705	0.3333333333333333	0.9814373634417247	0.9017841882939096	0.21330975492317306	0.9152972424621381	0.8523281969811629	0.9124795320754765	0.9676514315477772	0.9100190237363699	1.0	0.8333333333333334	0.0
3032	0.011454592925664392	0.001591642267916311	0.0015494441534370821	0.9580608788143535	None	0.25	1	0.7	7	0.25	3	0.5	0.25	7	3	6	1	0	0.5714285714285714	4	7	0.9333333333333333	14	0.08333333333333333	0.3333333333333333	0.814163044577177	0.9454771778530695	0.3636482279644976	0.9611566678839305	0.9119250254898643	0.9524671847450258	0.8462111745306183	0.9534592716706771	1.0	0.14285714285714285	0.0
601	None	None	None	None	None	0	0	0.75	3	0.0	0	0.5555555555555556	0	2	0	2	0	0	1.0	3	3	0.3333333333333333	5	0.0	1.0	0	0	0	0	0	0	0	0	0	0	0
4729	0.03456862069977064	0.023782085205299907	0.014214298814657215	0.9281315631801945	None	0.5	2	0.5	5	0.5	6	0.3888888888888889	0.4166666666666667	8	5	5	1	0	0.4444444444444444	9	4	0.9333333333333333	14	0.09090909090909091	0.3333333333333333	0.9814373634417247	0.9458766911015171	0.4200090965263906	0.90682681931845	0.7034560069732705	0.9456501787579685	0.9175582431687949	0.9348842788970981	1.0	0.875	0.0
6401	0.04324342087429174	0.019529536515581328	-0.004689201081214392	0.9065346354880888	None	0.5	2	0.45454545454545453	5	0.5714285714285714	8	0.5	0.5	10	7	5	1	0	0.5	8	4	1.0666666666666667	16	0.09090909090909091	0.25	0.6900409973056914	0.9511551355839952	0.4200090965263906	0.8931084657076634	0.6930850194399194	0.946620588922475	0.8875346040907828	0.9343674614808519	1.0	0.8	0.0
3131	0.01663082305299764	0.0019580517574597682	-0.001807249506667462	0.8371737932250543	None	0	0	0.16666666666666666	1	1.0	6	1.0	1.0	6	6	1	0	0	0.125	8	1	0.5333333333333333	8	0.0	0	0.53109413230697	0.9339515425584342	0.7599612285832125	0.9205164589036545	0.7624061465280024	0.9201676048969128	0.8979179493569482	0.9251416418582704	0	0	0.0
1310	None	None	None	None	None	0	0	0	0	0	0	1.0	0	0	0	0	0	0	1.0	1	1	0.06666666666666667	1	0.0	0	0	0	0	0	0	0	0	0	0	0	0
5986	0.030663549331128245	0.022880988606233523	0.022847510928487635	0.926367511261621	None	0.5	2	0.5	5	0.5	6	0.4375	0.4166666666666667	8	5	5	1	0	0.5	8	4	0.9333333333333333	14	0.09090909090909091	0.3333333333333333	0.9814373634417247	0.9468043537970818	0.4200090965263906	0.90682681931845	0.7034560069732705	0.9456501787579685	0.9196167777873573	0.9352540040283934	1.0	0.875	0.0
3160	0.012559243402049324	0.0012444558611170845	-0.0010318003763086674	0.9975230262675224	None	0	0	0.5	3	0.42857142857142855	3	0.6428571428571429	0.14285714285714285	2	1	6	2	0	0.2857142857142857	2	7	0.6	9	0.13333333333333333	0	0.188708449738965	0.5045426907827246	0.5985573102625252	0.539798685881091	0.7066958979728349	0.935897622932451	0.9225805457668195	0.7216999014353122	0.75	0.5	0.0
7046	0.02559715283457016	0.019264989552875086	0.015556927476832925	0.9239625500741383	None	0.5	2	0.6	6	0.38461538461538464	5	0.46875	0.3076923076923077	8	4	6	1	0	0.5	8	4	1.0	15	0.08333333333333333	0.25	0.6878887948983585	0.9517824949179904	0.5450982763668089	0.8929613873816349	0.4098622980876604	0.9460072824682927	0.8162214426843019	0.9343669422029615	1.0	0.875	0.0
6579	0.03346517427266246	0.011968557582554107	0.011629857104037687	0.9280810732484251	None	0.4	2	0.5384615384615384	7	0.4117647058823529	7	0.38	0.35294117647058826	11	6	7	1	0	0.5	10	5	1.2666666666666666	19	0.07692307692307693	0.2	0.9814373634417247	0.9504920652510173	0.5450982763668089	0.898690906194144	0.5764868810981449	0.9497922116080845	0.8518982376658234	0.9365862541165245	1.0	0.9090909090909091	0.0
1493	None	None	None	None	None	0	0	0	0	0	0	1.0	0	0	0	0	0	0	1.0	1	1	0.06666666666666667	1	0.0	0	0	0	0	0	0	0	0	0	0	0	0
6194	0.03931281028939435	0.025216219947408785	0.014373673463884096	0.9281820807701938	None	0.5	2	0.5	5	0.5	6	0.3888888888888889	0.4166666666666667	8	5	5	1	0	0.4444444444444444	9	4	0.9333333333333333	14	0.09090909090909091	0.3333333333333333	0.9814373634417247	0.9468043537970818	0.4200090965263906	0.90682681931845	0.7034560069732705	0.9456501787579685	0.9196167777873573	0.9352540040283934	1.0	0.875	0.0
1097	None	None	None	None	None	0	0	1.0	1	0	0	1.0	0	0	0	1	1	0	0.5	2	1	0.13333333333333333	2	0.16666666666666666	0	0	0	0	0	0	0	0	0	0	0	0
5781	0.02404213459481052	0.01727444287938841	0.01689273286578089	0.9276166143273575	None	0.5	2	0.6	6	0.38461538461538464	5	0.42857142857142855	0.3076923076923077	8	4	6	1	0	0.7142857142857143	7	5	1.0	15	0.08333333333333333	0.25	0.6878887948983585	0.9517824949179904	0.5450982763668089	0.8929613873816349	0.4098622980876604	0.9460072824682927	0.8162214426843019	0.9343669422029615	1.0	0.875	0.0
3821	0.055523009163636464	0.012852925199361974	0.0007551186226972135	0.7103534458021203	None	0	0	0.1111111111111111	1	1.0	11	1.0	1.0	12	11	0	0	0	0.07692307692307693	13	1	0.8666666666666667	13	0.0	0	0.53109413230697	0.9107427404193267	0.6101516681652628	0.9043822768368208	0.6121903282601371	0.9550815102639509	0.8991393845999482	0.9270472758794286	0	0	0.0
1575	None	None	None	None	None	0	0	0.6666666666666666	2	0.5	1	0.6666666666666666	0	0	0	3	2	0	0.6666666666666666	3	2	0.26666666666666666	4	0.2	0	0	0	0	0	0	0	0	0	0	0	0
4439	0.02516231497773722	0.01745415053533139	0.016695489023945135	0.9269037876121791	None	0.5	2	0.6	6	0.38461538461538464	5	0.42857142857142855	0.3076923076923077	8	4	6	1	0	0.7142857142857143	7	5	1.0	15	0.08333333333333333	0.25	0.6878887948983585	0.9517824949179904	0.5450982763668089	0.8929613873816349	0.3952602553324823	0.9407130832383982	0.8240524077027434	0.9323107759756443	1.0	0.875	0.0
6253	0.035110648095419805	0.025346767761906516	0.02443980184045069	0.9246701986782022	None	0.5	2	0.5	5	0.5384615384615384	7	0.4166666666666667	0.38461538461538464	9	5	5	1	0	0.4444444444444444	9	4	1.0	15	0.1	0.2857142857142857	0.9814373634417247	0.9504984243481596	0.5450982763668089	0.9010181136336352	0.561884838342967	0.9481765618850823	0.8586024680977263	0.9364393131282502	1.0	0.8888888888888888	0.0
7388	0.032361301889929375	0.023966474497506156	0.023337294452892305	0.9265481889000012	None	0.5	2	0.5	5	0.5	6	0.4375	0.4166666666666667	8	5	5	1	0	0.5	8	4	0.9333333333333333	14	0.09090909090909091	0.3333333333333333	0.9814373634417247	0.9468043537970818	0.4200090965263906	0.90682681931845	0.7034560069732705	0.9456501787579685	0.9196167777873573	0.9352540040283934	1.0	0.875	0.0
448	None	None	None	None	None	0	0	0.5	1	1.0	1	0.75	0	1	0	1	0	0	1.0	2	2	0.2	3	0.0	0	0	0	0	0	0	0	0	0	0	0	0
6169	0.024929621283961693	0.018249093204694245	0.017339515295578405	0.9296656429582253	None	0.5	2	0.6	6	0.46153846153846156	6	0.4166666666666667	0.3076923076923077	9	4	5	1	0	0.4444444444444444	9	4	1.0	15	0.1111111111111111	0.2857142857142857	0.9814373634417247	0.9504984243481596	0.5450982763668089	0.9012407833872091	0.46400603106208466	0.9356204472825213	0.8643799307751714	0.9317674270392108	1.0	0.7777777777777778	0.0
169	None	None	None	None	None	0	0	0.16666666666666666	1	1.0	7	0.36	0.5714285714285714	4	4	4	3	0	1.0	5	5	0.6	9	0.25	0	0.6890556907294083	0.9221424064599154	0.7440262054203938	0.8790163039954793	0.4623615930622291	0.6356638216483801	0.8653193913608858	0.8416450813579335	0.25	0.25	0.0
2396	None	None	None	None	None	0	0	0.6	3	0.6	3	0.7	0.4	4	2	2	2	0	0.4	5	2	0.4666666666666667	7	0.3333333333333333	0.4	0.44189208623667603	0.9119802711682574	0.4956873549998367	0.8021659113671059	0.2432377150771757	0.9401445864538459	0.7726870092932614	0.8969712095440276	0.75	0.5	0.0
2122	None	None	None	None	None	0.2857142857142857	2	0.625	10	0.2857142857142857	6	0.46938775510204084	0.2857142857142857	10	6	12	0	0	1.0	7	7	1.5333333333333334	23	0.0	0.5	0.12788410617904689	0.8788478500419893	0.8052684049836328	0.9290856426182587	0.7143141198772065	0.8979561435605364	0.95417857641057	0.9040453390904046	0	0	0.0
866	None	None	None	None	None	0	0	0.5	2	0.75	3	0.75	0	0	0	5	5	0	0.5	2	4	0.4	6	0.35714285714285715	0.5	0	0	0	0	0	0	0	0	0	0	0
434	None	None	None	None	None	0	0	0.75	3	0.0	0	0.5555555555555556	0	1	0	3	0	0	1.0	3	3	0.3333333333333333	5	0.0	1.0	0	0	0	0	0	0	0	0	0	0	0
2837	0.0024100368645035533	0.0007981904434742291	0.0007981756907791392	0.9877315042478363	None	0.3333333333333333	1	0.75	6	0.2222222222222222	2	0.55	0.1111111111111111	2	1	8	3	0	0.8	4	5	0.7333333333333333	11	0.15789473684210525	0.6666666666666666	0.9409747247474366	0.6434231367586785	0.8801240537556806	0.7683040252546594	0.9184618796094369	0.5604562955939731	0.6522334562105524	0.663145225749834	0.5	0.5	0.24631552937704201
1437	None	None	None	None	None	0	0	0.5	2	0.75	3	0.75	0	0	0	5	5	0	0.5	2	4	0.4	6	0.35714285714285715	0.5	0	0	0	0	0	0	0	0	0	0	0
174	None	None	None	None	None	0	0	0.3333333333333333	1	1.0	2	1.0	0.5	2	1	1	0	0	0.25	4	1	0.26666666666666666	4	0.0	0	0.40877376089076245	0.5174157300635357	0.4695362878489354	0.9619095354756603	0.41184397858094	0.8180788135606191	0.7853202673355687	0.832113061949252	0	0	0.0
5619	0.03797126143414736	0.02126994876387453	0.006982986049945527	0.9270697913245688	None	0.5	2	0.5	5	0.5	6	0.3888888888888889	0.4166666666666667	8	5	5	1	0	0.4444444444444444	9	4	0.9333333333333333	14	0.09090909090909091	0.3333333333333333	0.9814373634417247	0.9468043537970818	0.4200090965263906	0.90682681931845	0.7034560069732705	0.9456501787579685	0.9196167777873573	0.9352540040283934	1.0	0.875	0.0
6820	0.03423489078745305	0.00876008988755061	0.0078103195614024476	0.9310418795023601	None	0.5	2	0.5	5	0.5384615384615384	7	0.4166666666666667	0.46153846153846156	8	6	6	1	0	0.4444444444444444	9	4	1.0	15	0.07142857142857142	0.3333333333333333	0.9814373634417247	0.9289133240926016	0.2337122953638729	0.9091924213793375	0.8523281969811629	0.9340895815775817	0.9649584403457361	0.9247287212111519	1.0	0.5	0.0
7498	0.021077090540445084	0.01278941154453019	0.012205573480111498	0.9325749227326268	None	0.5	2	0.6	6	0.4166666666666667	5	0.4375	0.3333333333333333	8	4	5	2	0	0.5	8	4	0.9333333333333333	14	0.2	0.3333333333333333	0.9814373634417247	0.9468043537970818	0.5005278292744251	0.908464664188542	0.5056444133249368	0.9348143622351683	0.9001613704886051	0.931656552210355	0.5625	0.75	0.0
6481	0.0337013622198391	0.024386885577692526	0.023191760696591065	0.9257132375371548	None	0.5	2	0.6	6	0.38461538461538464	5	0.46875	0.38461538461538464	8	5	6	2	0	0.5	8	4	1.0	15	0.15384615384615385	0.2857142857142857	0.9814373634417247	0.9468043537970818	0.4200090965263906	0.90682681931845	0.7034560069732705	0.9456501787579685	0.9196167777873573	0.9352540040283934	0.5625	0.875	0.0
5432	0.04237579042063068	0.009259572937320945	-0.008449881719665629	0.9158458641489087	None	0.4	2	0.4166666666666667	5	0.6	9	0.34	0.4666666666666667	11	7	5	3	0	0.5	10	5	1.1333333333333333	17	0.3	0.25	0.8561653217091333	0.9456977258608721	0.5450982763668089	0.8998059478859948	0.36886605669067046	0.9513990381339845	0.8876468491991528	0.9355697511429701	0.2727272727272727	0.7272727272727273	0.0
1349	None	None	None	None	None	0	0	0.5	2	0.6666666666666666	2	1.0	0.6666666666666666	3	2	1	1	0	0.2	5	1	0.3333333333333333	5	0.2	0.5	0.1	0.6295116926769322	0.9364767184405496	0.8348103215162651	0.23497544568888556	0.940603725433533	0.9727124486371764	0.8371955255424837	1.0	0	0.0
379	None	None	None	None	None	0	0	0.5	1	1.0	1	1.0	1.0	2	1	0	0	0	0.3333333333333333	1	3	0.2	3	0.0	0	0.384375043454597	0.5434640377111021	0.4049861160931564	0.9297891325270186	0.39361078066381633	0.8635013366479132	0.7624010715997985	0.8226117927952139	0	0	0.0
6436	0.024603118528764706	0.014366434541302821	0.013771559322936151	0.9296416477528572	None	0.5	2	0.6	6	0.46153846153846156	6	0.4166666666666667	0.3076923076923077	9	4	5	1	0	0.4444444444444444	9	4	1.0	15	0.1111111111111111	0.2857142857142857	0.9814373634417247	0.9504984243481596	0.5450982763668089	0.9012407833872091	0.46400603106208466	0.9356204472825213	0.8643799307751714	0.9317674270392108	1.0	0.5555555555555556	0.0
5549	0.03757497335007749	0.02316201297909603	-0.0074050136750636215	0.925516790331924	None	0.5	2	0.6	6	0.38461538461538464	5	0.46875	0.38461538461538464	8	5	6	2	0	0.5	8	4	1.0	15	0.15384615384615385	0.2857142857142857	0.9814373634417247	0.9468043537970818	0.3383989347635913	0.9405534418919133	0.7034560069732705	0.9456501787579685	0.942494355849986	0.9443971686628325	0.5625	0.875	0.0
715	None	None	None	None	None	0	0	1.0	2	0.0	0	0.75	0	1	0	1	1	0	1.0	2	2	0.2	3	0.2	0	0	0	0	0	0	0	0	0	0	0	0
4717	0.03228869193589025	0.02051841677435842	0.019870534484181256	0.9122443549507825	None	0.5	2	0.5	5	0.5384615384615384	7	0.46875	0.46153846153846156	9	6	5	1	0	0.5	8	4	1.0	15	0.09090909090909091	0.2857142857142857	0.9814373634417247	0.9504984243481596	0.5450982763668089	0.9010181136336352	0.561884838342967	0.9481765618850823	0.8586024680977263	0.9364393131282502	1.0	0.8888888888888888	0.0
5016	0.023390484689908973	0.015222005718766656	0.014191063006357712	0.9299538347456954	None	0.5	2	0.6	6	0.46153846153846156	6	0.4166666666666667	0.3076923076923077	9	4	5	1	0	0.4444444444444444	9	4	1.0	15	0.1111111111111111	0.2857142857142857	0.9814373634417247	0.9504984243481596	0.5450982763668089	0.9012407833872091	0.46400603106208466	0.9356204472825213	0.8643799307751714	0.9317674270392108	1.0	0.5555555555555556	0.0
6608	0.046283110235663665	0.019115742054838056	0.018280527509252863	0.9309007348705565	None	0.5	2	0.5	5	0.5	6	0.4375	0.4166666666666667	8	5	5	0	0	0.5	4	8	0.9333333333333333	14	0.0	0.3333333333333333	0.9574989104037295	0.9137701831937316	0.3505365362781242	0.9271643440682765	0.6888539642180925	0.9426972005051985	0.9384311703410748	0.9287929923413949	0	0	0.0
3241	0.034733725772501875	0.011227978317977675	0.011205917850914526	0.8474641648010939	None	0	0	0.16666666666666666	1	1.0	6	1.0	1.0	7	6	0	0	0	0.125	8	1	0.5333333333333333	8	0.0	0	0.53109413230697	0.9337017062988834	0.628806346485783	0.8374685729426135	0.6661923912988998	0.8388784850000731	0.8237517475455591	0.8784824693116443	0	0	0.0
4986	0.03347067668716817	0.009464514935648405	-0.0039293836525835695	0.9926601242143077	None	0.5	2	0.6	6	0.4166666666666667	5	0.4375	0.3333333333333333	8	4	5	0	0	0.5	8	4	0.9333333333333333	14	0.0	0.3333333333333333	0.9574989104037295	0.9120205376162563	0.3588014752042911	0.9269400649779415	0.6888539642180925	0.9426457579248504	0.9384311703410748	0.9282116259089057	0	0	0.0
2620	None	None	None	None	None	0	0	0.5	3	0.3333333333333333	2	0.6666666666666666	0.16666666666666666	3	1	4	3	0	0.75	3	4	0.5333333333333333	8	0.3	0	0.9527591857374293	0.9641747954481908	0.9203511865065558	0.9702899859632891	0.9119250254898643	0.7305654185418885	0.938362535650108	0.9303497930642022	0.6666666666666666	0.6666666666666666	0.0
6328	0.036097269174231866	0.00736300594816317	0.005621229295270644	0.9625235954513721	None	0.5	2	0.5	5	0.5	6	0.4375	0.4166666666666667	8	5	5	0	0	0.5	8	4	0.9333333333333333	14	0.0	0.3333333333333333	0.7510910534832507	0.9361005427546634	0.3588014752042911	0.9549126667845931	0.8511567012834856	0.9477221829134483	0.9621489526347708	0.9467635774038247	0	0	0.0
4025	0.023497309714451586	0.018509869098974018	0.01612681220888008	0.9276727266355953	None	0.6666666666666666	2	0.5555555555555556	5	0.45454545454545453	5	0.4642857142857143	0.36363636363636365	7	4	5	1	0	0.5714285714285714	7	4	0.8666666666666667	13	0.09090909090909091	0.3333333333333333	0.9814373634417247	0.9503646175558619	0.5450982763668089	0.901983880508848	0.5764868810981449	0.9456152259649233	0.8518982376658234	0.935582620977562	1.0	0.8571428571428571	0.0
5947	0.03493960857940918	0.02468167110418592	0.024023612520141662	0.9241285573277047	None	0.5	2	0.5	5	0.5384615384615384	7	0.4166666666666667	0.38461538461538464	9	5	5	1	0	0.4444444444444444	9	4	1.0	15	0.1	0.2857142857142857	0.9814373634417247	0.9504984243481596	0.5450982763668089	0.9010181136336352	0.561884838342967	0.9481765618850823	0.8586024680977263	0.9364393131282502	1.0	0.8888888888888888	0.0
1848	None	None	None	None	None	0	0	0.5	2	0.75	3	0.6	0.5	3	2	2	2	0	0.4	5	2	0.4	6	0.2857142857142857	0.4	1.0	0.9331846162850864	0.17250467404177333	0.810413749657357	0.8596292183587518	0.951424177163365	0.9738063416772371	0.9133098453554606	0.6666666666666666	0.3333333333333333	0.0
4937	0.02596318256058853	0.02024637934171502	0.016707247749210546	0.9244090084607911	None	0.5	2	0.5	5	0.5	6	0.4375	0.3333333333333333	8	4	5	1	0	0.5	8	4	0.9333333333333333	14	0.1	0.2857142857142857	0.6878887948983585	0.9517824949179904	0.5450982763668089	0.8929613873816349	0.4098622980876604	0.9460072824682927	0.8162214426843019	0.9343669422029615	1.0	0.5	0.0
7532	0.026075431972787604	0.0207318831641026	0.01720023520952996	0.9241175109675767	None	0.5	2	0.5	5	0.5	6	0.4375	0.3333333333333333	8	4	5	1	0	0.5	8	4	0.9333333333333333	14	0.1	0.2857142857142857	0.6878887948983585	0.9517824949179904	0.5450982763668089	0.8929613873816349	0.4098622980876604	0.9460072824682927	0.8162214426843019	0.9343669422029615	1.0	0.5	0.0
6552	0.047945739121745455	0.018536614372845178	0.01839151756974395	0.9335182295517339	None	0.5	2	0.5	5	0.5	6	0.4375	0.4166666666666667	8	5	5	0	0	0.5	4	8	0.9333333333333333	14	0.0	0.3333333333333333	0.9574989104037295	0.9137701831937316	0.3505365362781242	0.9271643440682765	0.6888539642180925	0.9426972005051985	0.9384311703410748	0.9287929923413949	0	0	0.0
6027	0.03820983756483627	0.024489390953313584	0.014460515331820351	0.927923817798798	None	0.5	2	0.5	5	0.5	6	0.3888888888888889	0.4166666666666667	8	5	5	1	0	0.4444444444444444	9	4	0.9333333333333333	14	0.09090909090909091	0.3333333333333333	0.9814373634417247	0.9468043537970818	0.4200090965263906	0.90682681931845	0.7034560069732705	0.9456501787579685	0.9196167777873573	0.9352540040283934	1.0	0.875	0.0
7444	0.032780865734657945	0.02377419345047157	0.023314802410499994	0.9269051229853769	None	0.5	2	0.5	5	0.5384615384615384	7	0.4166666666666667	0.38461538461538464	8	5	6	1	0	0.4444444444444444	9	4	1.0	15	0.07692307692307693	0.2857142857142857	0.9814373634417247	0.9468043537970818	0.4200090965263906	0.90682681931845	0.7034560069732705	0.9456501787579685	0.9196167777873573	0.9352540040283934	1.0	0.875	0.0
2236	None	None	None	None	None	0	0	0.3333333333333333	2	0.8333333333333334	5	1.0	0.6666666666666666	4	4	3	1	0	0.125	8	1	0.5333333333333333	8	0.1	0.2857142857142857	0.11914889615157505	0.585215091190112	0.767212640428909	0.8579563436526145	0.4562955893424693	0.9278213672396802	0.9367328017929666	0.8271332059206459	1.0	0	0.0
1647	None	None	None	None	None	0.25	1	0.6363636363636364	7	0.2857142857142857	4	0.5714285714285714	0.2857142857142857	10	4	5	2	0	0.5714285714285714	4	7	1.0666666666666667	16	0.25	0.6666666666666666	0.8819494494948732	0.9364210418319356	0.5374098343489843	0.9568861800474804	0.9119250254898643	0.6208715689931952	0.954030860566558	0.8903470457030584	0.8	0.1	0.2849133074137292
7367	0.03089069924266476	0.0034584829073557753	0.0022812120303688675	0.9965511858645709	None	0.5	2	0.6	6	0.3333333333333333	4	0.5	0.3333333333333333	7	4	6	3	0	0.5714285714285714	7	4	0.9333333333333333	14	0.23076923076923078	0.2857142857142857	0.9814373634417247	0.949260229579714	0.23758495795223894	0.8713802469169232	0.845027175603574	0.9572556069668532	0.9638468841292007	0.9340320131354429	0.14285714285714285	0.8571428571428571	0.0
5904	0.034550093176675935	0.025223435577298243	0.024847325465212927	0.9253035803494051	None	0.5	2	0.5	5	0.5384615384615384	7	0.4166666666666667	0.38461538461538464	9	5	5	1	0	0.4444444444444444	9	4	1.0	15	0.1	0.2857142857142857	0.9814373634417247	0.9504984243481596	0.5450982763668089	0.9010181136336352	0.561884838342967	0.9481765618850823	0.8586024680977263	0.9364393131282502	1.0	0.8888888888888888	0.0
2632	0.0010125442943372755	0.00028221365550858737	-1.7080892445413675e-06	0.9961427777484696	None	0	0	1.0	3	0.0	0	0.6666666666666666	0	2	0	1	0	0	0.6666666666666666	3	2	0.26666666666666666	4	0.0	1.0	0	0	0	0	0	0	0	0	0	0	0
3520	0.07798502558417174	0.03697461385277744	0.03337137121009404	0.8988132778722115	None	0.25	1	0.6363636363636364	7	0.35714285714285715	5	0.5333333333333333	0.35714285714285715	8	5	7	3	0	0.8333333333333334	6	5	1.0666666666666667	16	0.2	0.36363636363636365	0.9162207631753809	0.9421598609389553	0.4873030161248222	0.9457210911098778	0.9268877980943401	0.9588601968666168	0.9089218127860826	0.9494230098798281	0.375	0.5	0.0
3204	0.0025540259141487156	0.000490499120848842	0.0004681074575099134	0.976848809351217	None	0	0	0.625	5	0.4	4	0.8	0.1	2	1	9	5	0	0.6	3	5	0.8	12	0.23809523809523808	0.4	1.0	0.5	0.8642360115383205	0.7953758493699258	0.918005519547559	0.5593317669297915	0.6970165229052904	0.6299564834387934	0.5	0.5	0.369473294065563
1872	None	None	None	None	None	0	0	0.6666666666666666	2	0.5	1	0.6666666666666666	0	2	0	1	0	0	0.6666666666666666	3	2	0.26666666666666666	4	0.0	0.6666666666666666	0	0	0	0	0	0	0	0	0	0	0
2576	1.453075535324734e-08	1.307576636498797e-08	1.2018060296825845e-08	0.9999980683974685	None	0	0	0.5	1	1.0	1	0.75	0	0	0	2	3	0	1.0	2	2	0.2	3	0.375	0	0	0	0	0	0	0	0	0	0	0	0
5712	0.02547521681367843	0.018797922282372335	0.013354577448664624	0.9298203384423753	None	0.3333333333333333	1	0.5	4	0.4444444444444444	4	0.39285714285714285	0.4444444444444444	6	4	4	1	0	0.5714285714285714	7	4	0.7333333333333333	11	0.1	0.5	0.9814373634417247	0.9433409571582666	0.4200090965263906	0.9109936896534273	0.7107570283508594	0.9419193642843512	0.9196167777873573	0.9334808607619856	1.0	1.0	0.0
1076	None	None	None	None	None	0	0	0.3333333333333333	1	1.0	2	0.6666666666666666	0.5	2	1	1	0	0	0.6666666666666666	3	2	0.26666666666666666	4	0.0	0	0.8265474216886706	0.6243637082769449	0.37574119765967284	0.5	0.35149394019121594	0.5	0.8988528987691984	0.5422417096046958	0	0	0.0
3068	0.014675896600495874	0.002040525528227907	0.00022520279173447974	0.9956233151012759	None	0.6666666666666666	2	0.625	5	0.4	4	0.5	0.3	6	3	5	1	0	0.6666666666666666	6	4	0.8	12	0.09090909090909091	0.3333333333333333	0.6878887948983585	0.9524836794426798	0.3913416171595239	0.8715355635526356	0.5441324453403749	0.9582447686729542	0.904336118127317	0.9359537708171173	1.0	0.8333333333333334	0.0
1322	None	None	None	None	None	0	0	0.25	1	1.0	4	1.0	1.0	5	4	0	1	0	0.16666666666666666	1	6	0.4	6	0.3333333333333333	0	0.5826140180369022	0.8056024843275442	0.3696104927724789	0.8707750568546356	0.47354692794173625	0.703769752096083	0.7046764724196665	0.8019102048320783	1.0	0.8	0.0
3687	0.026061202564361167	0.007242569486989895	0.007234914986297507	0.9352672488006485	None	0.5	2	0.5454545454545454	6	0.42857142857142855	6	0.4	0.35714285714285715	9	5	6	1	0	0.625	8	5	1.0666666666666667	16	0.08333333333333333	0.25	0.9814373634417247	0.9504984243481596	0.5859033572482086	0.9227982187119034	0.5180787100774331	0.9510020319074308	0.8777956875674403	0.94270657194361	1.0	0.8888888888888888	0.0
7283	0.03369384722712091	0.02538713951088517	0.025178878525068435	0.9242231603267594	None	0.5	2	0.5	5	0.5384615384615384	7	0.4166666666666667	0.38461538461538464	8	5	6	1	0	0.4444444444444444	9	4	1.0	15	0.07692307692307693	0.2857142857142857	0.9814373634417247	0.9468043537970818	0.4200090965263906	0.90682681931845	0.7034560069732705	0.9456501787579685	0.9196167777873573	0.9352540040283934	1.0	0.875	0.0
947	None	None	None	None	None	0	0	0.5	2	0.6666666666666666	2	0.625	0.6666666666666666	3	2	1	1	0	0.5	2	4	0.3333333333333333	5	0.2	0	0.5148506549856187	0.8183696731341761	0.3696104927724789	0.6694965869844121	0.47354692794173625	0.742139715931514	0.7483853413743241	0.748279357340009	1.0	0.3333333333333333	0.0
892	None	None	None	None	None	0	0	0.3333333333333333	1	1.0	2	1.0	0	0	0	3	3	0	0.25	4	1	0.26666666666666666	4	0.3	0	0	0	0	0	0	0	0	0	0	0	0
6219	0.03508255504543938	0.020209856766070126	0.010107628259683692	0.9191265021790608	None	0.5	2	0.5	5	0.5384615384615384	7	0.4166666666666667	0.46153846153846156	9	6	5	1	0	0.4444444444444444	9	4	1.0	15	0.09090909090909091	0.3333333333333333	0.9814373634417247	0.9504984243481596	0.5450982763668089	0.9010181136336352	0.561884838342967	0.9481765618850823	0.8586024680977263	0.9364393131282502	1.0	0.8888888888888888	0.0
4538	0.03358576505008487	0.024039996769212667	0.023783074085418503	0.927754325747472	None	0.5	2	0.5	5	0.5384615384615384	7	0.4166666666666667	0.38461538461538464	9	5	5	1	0	0.4444444444444444	9	4	1.0	15	0.1	0.2857142857142857	0.9814373634417247	0.9504984243481596	0.5450982763668089	0.9010181136336352	0.561884838342967	0.9481765618850823	0.8586024680977263	0.9364393131282502	1.0	0.8888888888888888	0.0
2883	0.00041801869293977054	2.2888933826855522e-05	-6.5004194301627074e-06	0.9967319716174491	None	0	0	0.75	3	0.25	1	0.5	0.25	3	1	2	2	0	0.75	3	4	0.4	6	0.3333333333333333	0	0.6093218034211236	0.6224346640534469	0.7171597294887542	0.8639331931166069	0.41455759835958794	0.8815092530767379	0.8237517475455591	0.8102571150221637	0.6666666666666666	0.3333333333333333	0.0
1939	None	None	None	None	None	0	0	0.625	5	0.3333333333333333	3	0.7333333333333333	0.2222222222222222	5	2	5	3	0	0.6	3	5	0.7333333333333333	11	0.2727272727272727	0.4444444444444444	0.5414163515554751	0.9453288321852357	0.3636482279644976	0.9453542726394009	0.722262307292369	0.9585661087899499	0.8121519133668312	0.9501408471620115	0.4	0.4	0.0
2801	0.0006238482000569259	0.00011771175658035774	4.8296355581725725e-05	0.998470219006739	None	0	0	0.6666666666666666	2	0.5	1	0.6666666666666666	0.5	3	1	0	2	0	0.6666666666666666	3	2	0.26666666666666666	4	1.0	0	0.18689132342705397	0.9559639789971813	0.6726875031216355	0.8563215966157578	0.4385934333417955	0.9678138873978499	0.9612315144478722	0.9402192002683875	0.8333333333333333	0.6666666666666666	0.0
2634	0.0020869975864390338	0.0003584394131475594	0.00025575304060223143	0.9870943290670918	None	0	0	0.75	3	0.5	2	0.6	0.5	4	2	1	1	0	0.4	5	2	0.4	6	0.25	0.5	0.4175090588543302	0.9284216141623235	0.4956873549998367	0.8021659113671059	0.2432377150771757	0.9448135558637277	0.7683359215316143	0.9061593118735224	1.0	0.25	0.0
7053	0.024059736513921404	0.018062561225112385	0.01725446607792784	0.9294632959630021	None	0.3333333333333333	1	0.5	4	0.5	5	0.42857142857142855	0.4	6	4	5	2	0	0.5714285714285714	7	4	0.8	12	0.16666666666666666	0.3333333333333333	0.9814373634417247	0.9433409571582666	0.4200090965263906	0.9109936896534273	0.7107570283508594	0.9419193642843512	0.9196167777873573	0.9334808607619856	0.5833333333333334	0.8333333333333334	0.0
1993	None	None	None	None	None	0.5	1	0.6666666666666666	4	0.5714285714285714	4	0.42857142857142855	0.5714285714285714	8	4	0	0	0	0.42857142857142855	7	3	0.6	9	0.0	1.0	0.6511029585233177	0.9458633235009871	0.6213931620409634	0.9338670275171609	0.7775873038515874	0.930198322520312	0.9095320901213978	0.9369871476973396	0	0	0.0
5078	0.024146890755700926	0.018521194828125608	0.016416689134369222	0.9278301532258921	None	0.5	2	0.6	6	0.3333333333333333	4	0.5	0.3333333333333333	7	4	6	2	0	0.5714285714285714	7	4	0.9333333333333333	14	0.15384615384615385	0.2857142857142857	0.9814373634417247	0.9503646175558619	0.5450982763668089	0.901983880508848	0.5764868810981449	0.9456152259649233	0.8518982376658234	0.935582620977562	0.5714285714285714	0.8571428571428571	0.0
277	None	None	None	None	None	0	0	0.3333333333333333	2	0.6666666666666666	4	0.4444444444444444	0.6666666666666666	4	4	3	2	0	0.5	3	6	0.5333333333333333	8	0.2	1.0	0.7116647248392004	0.9419469608048328	0.3626741377926571	0.9698772256093288	0.8511567012834856	0.9297132911069406	0.9536783943062613	0.9501179290087494	0.625	0.25	0.0
331	None	None	None	None	None	0	0	1.0	2	0.0	0	1.0	0	0	0	2	0	0	0.3333333333333333	3	1	0.2	3	0.0	1.0	0	0	0	0	0	0	0	0	0	0	0
640	None	None	None	None	None	0	0	0.16666666666666666	1	1.0	7	0.375	0.8571428571428571	7	6	1	2	0	0.6666666666666666	6	4	0.6	9	0.4	0	0.66774680028347	0.9180531814061358	0.583196759755346	0.9266372717063293	0.438777455746973	0.8559447371211047	0.8545183982504878	0.9041993117902285	0.5714285714285714	0.14285714285714285	0.0
6231	0.03537033868901475	0.020307323738081764	0.010683414973532888	0.9188569198044407	None	0.5	2	0.5	5	0.5384615384615384	7	0.4166666666666667	0.46153846153846156	9	6	5	1	0	0.4444444444444444	9	4	1.0	15	0.09090909090909091	0.3333333333333333	0.9814373634417247	0.9504984243481596	0.5450982763668089	0.9010181136336352	0.547282795587789	0.9490632490165553	0.8651646044317244	0.9367993037864598	1.0	0.7777777777777778	0.0
2477	None	None	None	None	None	0	0	0.14285714285714285	1	1.0	8	0.4166666666666667	0.75	6	6	3	0	0	0.375	3	8	0.6666666666666666	10	0.0	0	0.9472723521217805	0.9062984494500947	0.5556516488151633	0.9870795742966951	0.8511567012834856	0.8212283189936572	0.9621489526347708	0.9376119422642912	0	0	0.0
3578	0.03037986290111226	0.0054637656942753045	-0.005270340291204358	0.786526927086448	None	0	0	0.16666666666666666	1	1.0	7	1.0	1.0	7	7	1	0	0	0.1111111111111111	9	1	0.6	9	0.0	0	0.53109413230697	0.9303131782793759	0.6256248932669277	0.8607643805108309	0.728130413114301	0.9389276691613063	0.8237517475455591	0.9154403185309931	0	0	0.0
3501	0.012240685997163174	0.0033268952003739105	0.003128334328637023	0.9561419220461714	None	0	0	0.16666666666666666	1	1.0	6	1.0	1.0	6	6	1	0	0	0.125	8	1	0.5333333333333333	8	0.0	0	0.5167287413822287	0.9441914533324092	0.6387083081484191	0.909992084368246	0.7632156015109228	0.9200752628084925	0.8979179493569482	0.9261114536990386	0	0	0.0
6050	0.039265993201470686	0.023922478964603918	0.012152753637500424	0.9251983826567025	None	0.5	2	0.5	5	0.5	6	0.3888888888888889	0.4166666666666667	8	5	5	1	0	0.4444444444444444	9	4	0.9333333333333333	14	0.09090909090909091	0.3333333333333333	0.9814373634417247	0.9468043537970818	0.4200090965263906	0.90682681931845	0.7034560069732705	0.9456501787579685	0.9196167777873573	0.9352540040283934	1.0	0.875	0.0
1759	None	None	None	None	None	0	0	0.5	2	0.6666666666666666	2	1.0	0.3333333333333333	1	1	3	2	0	0.2	5	1	0.3333333333333333	5	0.2	0.5	0.34511767124857873	0.5	0.4217557534339663	0.5	0.4439251571600463	0.5	0.6042768373995467	0.5	1.0	1.0	0.0
2944	0.00991250294642891	0.0008076139662773835	0.0006124941125675757	0.9977151301228283	None	0	0	0.3333333333333333	2	0.8333333333333334	5	0.4444444444444444	0.6666666666666666	6	4	1	0	0	0.5	3	6	0.5333333333333333	8	0.0	0.2857142857142857	0.4517851677061741	0.9552740647842813	0.39803926667002687	0.872892853186541	0.6221626984729304	0.8287235975219605	0.8782693363119394	0.8991919575384761	0	0	0.0
7187	0.024978783718498442	0.01754825920486302	0.015220401471999824	0.9269328661242512	None	0.5	2	0.6	6	0.3333333333333333	4	0.5	0.3333333333333333	7	4	6	2	0	0.5714285714285714	7	4	0.9333333333333333	14	0.15384615384615385	0.2857142857142857	0.9814373634417247	0.9503646175558619	0.5450982763668089	0.901983880508848	0.5764868810981449	0.9456152259649233	0.8518982376658234	0.935582620977562	0.6428571428571428	0.8571428571428571	0.0
2732	0.006107640550628947	0.00031462346905962354	-3.751280210449131e-05	0.9697065691443602	None	0.3333333333333333	1	0.625	5	0.3333333333333333	3	0.39285714285714285	0.2222222222222222	4	2	6	2	0	0.5714285714285714	7	4	0.7333333333333333	11	0.14285714285714285	0.5	0.408793978293789	0.5959089648611386	0.536833337440642	0.6987479238367348	0.2432377150771757	0.6502725623555266	0.8120493135148248	0.6494621722222073	0.625	0.5	0.0
2295	None	None	None	None	None	0.6666666666666666	2	0.625	5	0.4	4	0.5	0.3	6	3	5	1	0	0.6666666666666666	6	4	0.8	12	0.09090909090909091	0.3333333333333333	0.4372222231763553	0.9386424704013013	0.4956873549998367	0.83971457379911	0.2505067088317312	0.9473624142329258	0.7742280148808566	0.9186908653788967	1.0	0.8333333333333334	0.0
153	None	None	None	None	None	0	0	1.0	3	0.0	0	0.6666666666666666	0	0	0	3	2	0	0.6666666666666666	3	2	0.26666666666666666	4	0.2	1.0	0	0	0	0	0	0	0	0	0	0	0
3559	0.02940890491504486	0.0019482826514000118	0.001936940123659082	0.8581678373865229	None	0	0	0.16666666666666666	1	1.0	6	1.0	1.0	6	6	1	0	0	0.125	8	1	0.5333333333333333	8	0.0	0	0.53109413230697	0.9339515425584342	0.8370041984550616	0.9200557513291566	0.7624061465280024	0.9201676048969128	0.8979179493569482	0.9249965365260105	0	0	0.0
4577	0.03396180884104201	0.023777497970895838	0.019155303830437606	0.9267345334004176	None	0.5	2	0.5454545454545454	6	0.42857142857142855	6	0.4	0.35714285714285715	9	5	6	1	0	0.625	8	5	1.0666666666666667	16	0.08333333333333333	0.25	0.9814373634417247	0.9504984243481596	0.5450982763668089	0.9010181136336352	0.5180787100774331	0.9438853782626342	0.8777956875674403	0.9347503988204913	1.0	0.8888888888888888	0.0
6664	0.027226310347428	0.011496924960151653	0.010661235501915632	0.9309308364449742	None	0.5	2	0.5454545454545454	6	0.42857142857142855	6	0.4444444444444444	0.35714285714285715	9	5	6	1	0	0.4444444444444444	9	4	1.0666666666666667	16	0.08333333333333333	0.25	0.9814373634417247	0.9504984243481596	0.5859033572482086	0.9227982187119034	0.5180787100774331	0.9510020319074308	0.8777956875674403	0.94270657194361	1.0	0.8888888888888888	0.0
2789	0.01038601497245014	0.000394664988696662	0.00014208340293167854	0.9564267094256156	None	0	0	0.2	1	1.0	5	1.0	1.0	5	5	1	0	0	0.14285714285714285	7	1	0.4666666666666667	7	0.0	0	0.5023633504574873	0.9255200032826063	0.6486102698110551	0.8900406501316314	0.6138092382259778	0.9157449112256782	0.8237517475455591	0.9115162207165775	0	0	0.0
2361	None	None	None	None	None	0	0	0.4	2	0.8	4	0.875	0.6	4	3	2	4	0	0.5	2	4	0.4666666666666667	7	0.5714285714285714	0	0.3019085839484834	0.9615208055399853	0.8172234195272825	0.9479514977084597	0.7782858426353843	0.9670116628033587	0.7732329787246438	0.9595420936927906	0.375	0.25	0.0
2959	0.005055094263624539	0.00011149696652285866	6.155210170604017e-05	0.9819621049530979	None	0	0	0.5	3	0.42857142857142855	3	0.5	0.42857142857142855	4	3	4	1	0	0.5	6	3	0.6	9	0.09090909090909091	0	0.32256348455078554	0.6476378745190167	0.6772687341273631	0.7482656132492994	0.7728641689311049	0.8728773185724537	0.8938095979932812	0.7699861019714884	1.0	0.5	0.0
1884	None	None	None	None	None	0.3333333333333333	1	0.5	4	0.5555555555555556	5	0.39285714285714285	0.3333333333333333	6	3	4	2	0	0.5714285714285714	7	4	0.7333333333333333	11	0.2222222222222222	0.5	0.39434022635499216	0.9452627527748553	0.536833337440642	0.9353011433255686	0.4905934900043071	0.9482801597291413	0.8684365683822011	0.9431933206853292	0.5833333333333334	0.6666666666666666	0.0
3804	0.04321639534293317	0.004351279319732775	0.0034118662393152546	0.693538480612933	None	0	0	0.16666666666666666	1	1.0	7	1.0	1.0	7	7	1	0	0	0.1111111111111111	9	1	0.6	9	0.0	0	0.53109413230697	0.9337017062988834	0.628806346485783	0.8374685729426135	0.6661923912988998	0.8388784850000731	0.8237517475455591	0.8784824693116443	0	0	0.0
3262	0.028763175260465103	0.0033281379541735684	0.0031061787382728264	0.8689524961674322	None	0	0	0.16666666666666666	1	1.0	6	1.0	1.0	6	6	1	0	0	0.125	8	1	0.5333333333333333	8	0.0	0	0.53109413230697	0.9339515425584342	0.8370041984550616	0.9200557513291566	0.7624061465280024	0.9201676048969128	0.8979179493569482	0.9249965365260105	0	0	0.0
3472	0.031714020678193164	0.002252090706819113	0.0005974296769079086	0.9965880966254503	None	0.5	2	0.5	5	0.5	6	0.4375	0.3333333333333333	8	4	5	1	0	0.5	8	4	0.9333333333333333	14	0.1	0.2857142857142857	0.6878887948983585	0.9517824949179904	0.44041163696709046	0.877271333548276	0.5514334667179638	0.9599876259564507	0.886625085810843	0.937559267075013	1.0	1.0	0.0
1270	None	None	None	None	None	0	0	0.5	2	0.75	3	1.0	0.5	3	2	2	1	0	0.16666666666666666	6	1	0.4	6	0.14285714285714285	0.4	0.1	0.6295116926769322	0.9364767184405496	0.8714616769533063	0.17091063189185324	0.9464650033680266	0.9727124486371764	0.8547254928093168	1.0	0	0.0
5251	0.03235180388974818	0.011298643990105679	0.009719732434718265	0.9290360374253837	None	0.5	2	0.5	5	0.5384615384615384	7	0.4166666666666667	0.46153846153846156	9	6	5	1	0	0.4444444444444444	9	4	1.0	15	0.09090909090909091	0.3333333333333333	0.9814373634417247	0.9425505046361943	0.3357249975673721	0.9066467344265986	0.845027175603574	0.9436945565496611	0.9469043600584662	0.9327687336622266	1.0	0.8888888888888888	0.0
5730	0.03560176401936619	0.01920705716370084	0.008575888737642744	0.917955231848758	None	0.5	2	0.5	5	0.5384615384615384	7	0.4166666666666667	0.46153846153846156	9	6	5	1	0	0.4444444444444444	9	4	1.0	15	0.09090909090909091	0.3333333333333333	0.9814373634417247	0.9504984243481596	0.5450982763668089	0.9010181136336352	0.547282795587789	0.9490632490165553	0.8651646044317244	0.9367993037864598	1.0	0.7777777777777778	0.0
6980	0.03083464121589094	0.022076645127863472	0.020987428987260977	0.9307287462518693	None	0.5	2	0.6	6	0.46153846153846156	6	0.4166666666666667	0.38461538461538464	9	5	5	1	0	0.4444444444444444	9	4	1.0	15	0.1	0.3333333333333333	0.9814373634417247	0.9425505046361943	0.4559573821820413	0.9107347801011638	0.547282795587789	0.9378128546884111	0.9295781110698609	0.9315815829047402	1.0	0.7777777777777778	0.0
4315	0.023766643525667534	0.01843927473144205	0.0172665067674317	0.9292063862660337	None	0.3333333333333333	1	0.5	4	0.5	5	0.42857142857142855	0.4	6	4	5	2	0	0.5714285714285714	7	4	0.8	12	0.16666666666666666	0.3333333333333333	0.9814373634417247	0.9433409571582666	0.4200090965263906	0.9109936896534273	0.7107570283508595	0.9405452274112754	0.9175919696016149	0.9329647972229048	0.5833333333333334	0.8333333333333334	0.0
5495	0.03714502089514237	0.025675750722871385	-0.01594210387990815	0.9294771762142352	None	0.5	2	0.5454545454545454	6	0.5	7	0.4	0.35714285714285715	10	5	5	1	0	0.4	10	4	1.0666666666666667	16	0.1111111111111111	0.2857142857142857	0.7428750239146629	0.9459109319135729	0.5450982763668089	0.9567060903009514	0.6888539642180925	0.9482610362741535	0.8854232919806235	0.9505058458638674	1.0	0.8	0.0
4002	0.052473231867987864	0.020144306505547778	0.016709259273504664	0.8047283225712356	None	0.4	2	0.4166666666666667	5	0.6	9	0.4722222222222222	0.4666666666666667	10	7	6	0	0	0.4444444444444444	4	9	1.1333333333333333	17	0.0	0.25	0.6934104873597187	0.9334861976697668	0.38603662399698724	0.8874426647298731	0.3463208516920412	0.9488574628375842	0.8791246156674669	0.9270576687783946	0	0	0.0
1831	None	None	None	None	None	0	0	0.5	1	1.0	1	1.0	0	0	0	2	2	0	0.3333333333333333	1	3	0.2	3	0.25	0	0	0	0	0	0	0	0	0	0	0	0
308	None	None	None	None	None	0	0	1.0	2	0.0	0	0.75	0	0	0	2	2	0	1.0	2	2	0.2	3	0.25	0	0	0	0	0	0	0	0	0	0	0	0
3577	0.03137045550202683	0.00216063208279895	-8.283983578738854e-05	0.9494055702199062	None	0.5	2	0.5	5	0.5	6	0.4375	0.4166666666666667	8	5	5	1	0	0.5	8	4	0.9333333333333333	14	0.09090909090909091	0.3333333333333333	0.7701971203637717	0.9426356490687723	0.3992656545262852	0.8684383370725972	0.5587024604725193	0.955480170625363	0.886625085810843	0.9298411848285392	1.0	0.875	0.0
2192	None	None	None	None	None	0	0	0.3333333333333333	1	1.0	2	1.0	0.5	1	1	2	2	0	0.25	4	1	0.26666666666666666	4	0.25	0	0.34151813742545173	0.5	0.671799295021486	0.5	0.5518712164105766	0.5	0.7965886395132677	0.5	1.0	1.0	0.3471765304174266
6526	0.032262138491430455	0.02342594773307703	0.02218844799765862	0.9274023907949073	None	0.5	2	0.6	6	0.38461538461538464	5	0.46875	0.38461538461538464	8	5	6	2	0	0.5	8	4	1.0	15	0.15384615384615385	0.2857142857142857	0.9814373634417247	0.9468043537970818	0.4200090965263906	0.90682681931845	0.7034560069732705	0.9456501787579685	0.9196167777873573	0.9352540040283934	0.5625	0.875	0.0
4047	0.050430905674620906	0.0059451431290601965	0.005944291376562337	0.716088699981049	None	0	0	0.125	1	1.0	10	1.0	1.0	11	10	0	0	0	0.08333333333333333	12	1	0.8	12	0.0	0	0.53109413230697	0.9168412832026284	0.6256248932669277	0.898517072008682	0.6121903282601371	0.9580012110514116	0.9380245410317325	0.928867090769574	0	0	0.0
6355	0.03604643058604062	0.02674052078375674	-0.011492209934265609	0.9287489925032771	None	0.5	2	0.6363636363636364	7	0.35714285714285715	5	0.4444444444444444	0.35714285714285715	9	5	6	2	0	0.4444444444444444	9	4	1.0666666666666667	16	0.16666666666666666	0.2857142857142857	0.9814373634417247	0.9436211641337896	0.5450982763668089	0.9626043316514733	0.845027175603574	0.9441692498135672	0.8897469015147714	0.9509474386277984	0.6111111111111112	0.7777777777777778	0.0
2256	None	None	None	None	None	0	0	0.4	2	0.6	3	0.4375	0.6	4	3	2	2	0	1.0	4	4	0.4666666666666667	7	0.2857142857142857	0.6666666666666666	0.6971701131774961	0.9538363255282835	0.3626741377926571	0.8673850405775676	0.5514334667179638	0.9576652458673921	0.9143189256071961	0.9355396947369701	0.625	0.75	0.0
3603	0.05107548545995265	0.0067113927126113415	0.0012599628421646589	0.7190267337100381	None	0	0	0.125	1	1.0	10	1.0	1.0	11	10	0	1	0	0.08333333333333333	12	1	0.8	12	0.3333333333333333	0	0.53109413230697	0.9465841628046165	0.6376713915993009	0.8910150316354087	0.9126219647958678	0.845343025908148	0.8237517475455591	0.9024556392236345	1.0	0.18181818181818182	0.0
915	None	None	None	None	None	0.5714285714285714	4	0.5882352941176471	10	0.391304347826087	9	0.3472222222222222	0.30434782608695654	12	7	12	1	0	0.5	6	12	1.6666666666666667	25	0.043478260869565216	0.19047619047619047	0.4729028148904807	0.7307262242058542	0.3698123174012672	0.8071091749225129	0.596949417355508	0.917800630404376	0.8587629132203637	0.8339880267252193	1.0	0.4166666666666667	0.0
3608	0.011280336325360076	0.003099971588697847	0.0021152300331819035	0.9571653632077717	None	0	0	0.2	1	1.0	5	1.0	1.0	6	5	0	0	0	0.14285714285714285	7	1	0.4666666666666667	7	0.0	0	0.53109413230697	0.9339515425584342	0.7599612285832125	0.9205164589036545	0.7624061465280024	0.9201676048969128	0.8979179493569482	0.9251416418582704	0	0	0.0
2010	None	None	None	None	None	0	0	0.6666666666666666	4	0.3333333333333333	2	0.6666666666666666	0	0	0	7	5	0	0.75	4	3	0.5333333333333333	8	0.2777777777777778	0.4	0	0	0	0	0	0	0	0	0	0	0
4697	0.025382356410464324	0.0208283393766056	0.01701897386882286	0.9248207887194547	None	0.5	2	0.5	5	0.5	6	0.4375	0.3333333333333333	8	4	5	1	0	0.5	8	4	0.9333333333333333	14	0.1	0.2857142857142857	0.6878887948983585	0.9517824949179904	0.5450982763668089	0.8929613873816349	0.4098622980876604	0.9460072824682927	0.8162214426843019	0.9343669422029615	1.0	0.875	0.0
7359	0.03191238003530594	0.023023871132070016	0.022920822134955537	0.9266918483715993	None	0.5	2	0.5	5	0.5	6	0.4375	0.4166666666666667	8	5	5	1	0	0.5	8	4	0.9333333333333333	14	0.09090909090909091	0.3333333333333333	0.9814373634417247	0.9468043537970818	0.4200090965263906	0.90682681931845	0.7034560069732705	0.9456501787579685	0.9196167777873573	0.9352540040283934	1.0	0.875	0.0
535	None	None	None	None	None	0	0	0.4	2	0.8	4	1.0	0.8	4	4	2	1	0	0.14285714285714285	7	1	0.4666666666666667	7	0.125	0.3333333333333333	0.21054496519538102	0.6783240946067323	0.5177982112024873	0.9169772191309655	0.20294303879036937	0.7477442579861879	0.8407415991349024	0.8040111363684408	1.0	0	0.0
976	None	None	None	None	None	0	0	0.16666666666666666	1	1.0	6	0.4	0.6666666666666666	5	4	2	1	0	0.8	4	5	0.5333333333333333	8	0.14285714285714285	0	0.7103645811753466	0.922332241521905	0.5481850605628266	0.9182255328540156	0.4623615930622291	0.6247409475722672	0.8545183982504878	0.858256986344005	1.0	0.2	0.0
6569	0.03300434375685837	0.02509237562113641	0.024244424654706047	0.9242059848887929	None	0.5	2	0.5	5	0.5384615384615384	7	0.4166666666666667	0.38461538461538464	9	5	5	1	0	0.4444444444444444	9	4	1.0	15	0.1	0.2857142857142857	0.9814373634417247	0.9504984243481596	0.5450982763668089	0.9010181136336352	0.561884838342967	0.9481765618850823	0.8586024680977263	0.9364393131282502	1.0	0.8888888888888888	0.0
2359	None	None	None	None	None	0	0	0.5	2	0.6666666666666666	2	1.0	0.6666666666666666	4	2	0	1	0	0.2	5	1	0.3333333333333333	5	0.5	0.5	0.4175090588543302	0.9284216141623235	0.4956873549998367	0.8021659113671059	0.2432377150771757	0.9448135558637277	0.7683359215316143	0.9061593118735224	1.0	0.25	0.0
207	None	None	None	None	None	0	0	0.16666666666666666	1	1.0	6	1.0	1.0	7	6	0	0	0	0.125	8	1	0.5333333333333333	8	0.0	0	0.6273128590010498	0.9658507951305524	0.47567255124237456	0.9309094346523309	0.6169405798168968	0.9142116448537538	0.7984227013556912	0.9410180524411065	0	0	0.0
3766	0.0653230754670496	0.0063936453233859	-0.002576360877556143	0.710617769515159	None	0	0	0.1	1	1.0	13	1.0	1.0	14	13	0	0	0	0.06666666666666667	15	1	1.0	15	0.0	0	0.53109413230697	0.9362483679375243	0.6486102698110551	0.8831561143304859	0.7632156015109228	0.9046236148508277	0.8365270946280295	0.9104992227531654	0	0	0.0
4851	0.02003847515829408	0.00779367849107968	-0.0022081055597989057	0.9281019551421354	None	0.6666666666666666	2	0.5555555555555556	5	0.45454545454545453	5	0.4642857142857143	0.36363636363636365	7	4	5	1	0	0.5714285714285714	7	4	0.8666666666666667	13	0.09090909090909091	0.3333333333333333	0.9814373634417247	0.9503646175558619	0.5450982763668089	0.9050704920849072	0.547282795587789	0.9455478668556497	0.8651646044317244	0.9362643720101029	1.0	0.8571428571428571	0.0
143	None	None	None	None	None	0	0	1.0	3	0.0	0	0.6666666666666666	0	3	0	0	0	0	0.6666666666666666	3	2	0.26666666666666666	4	0.0	1.0	0	0	0	0	0	0	0	0	0	0	0
6257	0.02577396757280624	0.01924582159877373	0.017463852910092566	0.9277282928164685	None	0.5	2	0.5	5	0.5	6	0.4375	0.3333333333333333	8	4	5	1	0	0.5	8	4	0.9333333333333333	14	0.1	0.2857142857142857	0.6878887948983585	0.9517824949179904	0.5450982763668089	0.8929613873816349	0.4098622980876604	0.9460072824682927	0.8162214426843019	0.9343669422029615	1.0	0.875	0.0
6082	0.032896746186081544	0.025210780771366327	0.02479115590228981	0.9249071721307307	None	0.5	2	0.5	5	0.5384615384615384	7	0.4166666666666667	0.38461538461538464	9	5	5	1	0	0.4444444444444444	9	4	1.0	15	0.1	0.2857142857142857	0.9814373634417247	0.9504984243481596	0.5450982763668089	0.9010181136336352	0.561884838342967	0.9481765618850823	0.8586024680977263	0.9364393131282502	1.0	0.8888888888888888	0.0
7513	0.022810570451478676	0.016617988847334352	0.016041213217467303	0.9282072974874096	None	0.5	2	0.7	7	0.3076923076923077	4	0.46875	0.3076923076923077	8	4	6	2	0	0.5	8	4	1.0	15	0.16666666666666666	0.2857142857142857	0.9814373634417247	0.9468043537970818	0.5005278292744251	0.908464664188542	0.5056444133249368	0.9348143622351683	0.9001613704886051	0.931656552210355	0.5625	0.75	0.0
4707	0.03490947934508215	0.025296427913722865	0.024357999707198447	0.9245872363039513	None	0.5	2	0.5	5	0.5384615384615384	7	0.4166666666666667	0.38461538461538464	9	5	5	1	0	0.4444444444444444	9	4	1.0	15	0.1	0.2857142857142857	0.9814373634417247	0.9504984243481596	0.5450982763668089	0.9010181136336352	0.561884838342967	0.9481765618850823	0.8586024680977263	0.9364393131282502	1.0	0.8888888888888888	0.0
461	None	None	None	None	None	0	0	0.5	2	0.75	3	0.75	0.5	4	2	1	4	0	0.5	4	2	0.4	6	1.0	0	0.7631744417893754	0.8765068815710964	0.6951467900636918	0.6892657145342932	0.19337932993727733	0.5983064196502197	0.9302217853984326	0.7410859442863443	0.5	0	0.046069761191976956
5858	0.027954912118968434	0.019543418155778536	0.017029667185647124	0.9232721543818495	None	0.5	2	0.5	5	0.5	6	0.4375	0.3333333333333333	8	4	5	1	0	0.5	8	4	0.9333333333333333	14	0.1	0.2857142857142857	0.6878887948983585	0.9651662483759232	0.4200090965263906	0.8942864821725011	0.4820947917827076	0.9386596990831759	0.8162214426843019	0.9386784109096348	1.0	0.75	0.0
659	None	None	None	None	None	0	0	0.3333333333333333	1	1.0	2	0.6666666666666666	0.5	2	1	1	0	0	0.6666666666666666	2	3	0.26666666666666666	4	0.0	0	0.35846723104154576	0.7177198646512344	0.5859531098914461	0.9206524808835813	0.32702643386941793	0.5181231124452822	0.8249004165377054	0.7599337529881647	0	0	0.0
2259	None	None	None	None	None	0.25	1	0.8	8	0.15384615384615385	2	0.5	0.15384615384615385	4	2	10	4	0	0.8333333333333334	5	6	1.0	15	0.18181818181818182	0.4	0.8253983537121773	0.7224208695524964	0.4706641758625974	0.9733131672414723	0.9119250254898643	0.5436182611737059	0.8765989589192629	0.828635149544902	0.375	0.5	0.0
6997	0.04332368854382038	0.007524631393089884	0.007256142342913539	0.9633186448209937	None	0.5	2	0.5454545454545454	6	0.5	7	0.4444444444444444	0.35714285714285715	10	5	5	0	0	0.4444444444444444	4	9	1.0666666666666667	16	0.0	0.25	0.7074394361232302	0.934846980414716	0.5243548343667034	0.9117640293651254	0.38795923395489335	0.9483467977733139	0.822351715841563	0.9331673566877527	0	0	0.0
1116	None	None	None	None	None	0	0	0.5	3	0.3333333333333333	2	1.0	0.16666666666666666	3	1	4	0	0	0.5	2	4	0.5333333333333333	8	0.0	0	0.36357455312751813	0.8912777099839962	0.633721091616837	0.7536927758497302	0.4385934333417955	0.9678138873978499	0.9312502822615639	0.9010182226729428	0	0	0.0
6421	0.04552696617913289	0.02024181993615491	0.019072731007247545	0.9327646590457006	None	0.5	2	0.5	5	0.5	6	0.4375	0.4166666666666667	8	5	5	0	0	0.5	4	8	0.9333333333333333	14	0.0	0.3333333333333333	0.9574989104037295	0.9137701831937316	0.3505365362781242	0.9271643440682765	0.6888539642180925	0.9426972005051985	0.9384311703410748	0.9287929923413949	0	0	0.0
861	None	None	None	None	None	0.25	1	0.4	4	0.6666666666666666	8	0.2857142857142857	0.6666666666666666	11	8	2	0	0	1.0	7	7	0.9333333333333333	14	0.0	0.2857142857142857	0.22874910205724674	0.8958536058109351	0.3275627569057399	0.9389428015779218	0.9542665877280431	0.8140016833280295	0.9604468915174437	0.8928685303541662	0	0	0.0
932	None	None	None	None	None	0	0	0.5	2	0.75	3	1.0	0.75	3	3	2	0	0	0.16666666666666666	6	1	0.4	6	0.0	0.4	0.6039186407567121	0.8380106510589433	0.3696104927724789	0.9188377452231069	0.37589908693627466	0.7969018531300903	0.7228386483926078	0.8596517526668357	0	0	0.0
6728	0.03537973527760003	0.019365753294754075	0.008564142495169933	0.9177828932568941	None	0.5	2	0.5	5	0.5384615384615384	7	0.4166666666666667	0.46153846153846156	9	6	5	1	0	0.4444444444444444	9	4	1.0	15	0.09090909090909091	0.3333333333333333	0.9814373634417247	0.9504984243481596	0.5450982763668089	0.9010181136336352	0.561884838342967	0.9481765618850823	0.8586024680977263	0.9364393131282502	1.0	0.8888888888888888	0.0
963	None	None	None	None	None	0	0	0.6	3	0.4	2	0.7	0	2	0	4	0	0	0.4	2	5	0.4666666666666667	7	0.0	0.4	0	0	0	0	0	0	0	0	0	0	0
178	None	None	None	None	None	0	0	0.5	5	0.4166666666666667	5	0.5833333333333334	0.3333333333333333	4	4	9	3	0	0.6666666666666666	6	4	0.9333333333333333	14	0.13636363636363635	0.5	0.1412608918172783	0.7038633729403232	0.7538479299433816	0.945043353654358	0.5065631490027056	0.7489759742220645	0.9252917372351531	0.8321863964438184	0.5	1.0	0.0
4872	0.03482999548520188	0.019086268748750787	0.010279800020370706	0.9162779691903089	None	0.5	2	0.5	5	0.5384615384615384	7	0.4166666666666667	0.46153846153846156	9	6	5	1	0	0.4444444444444444	9	4	1.0	15	0.09090909090909091	0.3333333333333333	0.9814373634417247	0.9504984243481596	0.5450982763668089	0.9010181136336352	0.561884838342967	0.9481765618850823	0.8586024680977263	0.9364393131282502	1.0	0.8888888888888888	0.0
351	None	None	None	None	None	0.1	1	0.3181818181818182	7	0.7096774193548387	22	0.20625	0.6451612903225806	26	20	6	0	0	0.4	8	20	2.2	33	0.0	0.15384615384615385	0.35261409383271813	0.9526791266433035	0.453366789379571	0.9438876542173834	0.24870801313941548	0.8906752775664327	0.904458192022025	0.933446557111496	0	0	0.0
3099	0.002707954118142134	0.0011418968421516888	0.0011418825177111455	0.987919148913718	None	0.3333333333333333	1	0.75	6	0.2222222222222222	2	0.7333333333333333	0.1111111111111111	2	1	8	3	0	0.6	3	5	0.7333333333333333	11	0.15789473684210525	1.0	0.9409747247474366	0.6434231367586785	0.8801240537556806	0.7683040252546594	0.9184618796094369	0.5604562955939731	0.6522334562105524	0.663145225749834	0.5	0.5	0.24631552937704201
5099	0.03593288856711023	0.018518662125040976	0.009085341180177037	0.9177156317289386	None	0.5	2	0.5	5	0.5384615384615384	7	0.4166666666666667	0.46153846153846156	9	6	5	1	0	0.4444444444444444	9	4	1.0	15	0.09090909090909091	0.3333333333333333	0.9814373634417247	0.9504984243481596	0.5450982763668089	0.9010181136336352	0.561884838342967	0.9481765618850823	0.8586024680977263	0.9364393131282502	1.0	0.8888888888888888	0.0
7349	0.0316541444858486	0.023790671405814683	0.02300392452149578	0.9270124358615918	None	0.5	2	0.5	5	0.5	6	0.4375	0.4166666666666667	8	5	5	2	0	0.5	8	4	0.9333333333333333	14	0.18181818181818182	0.3333333333333333	0.9814373634417247	0.9468043537970818	0.4200090965263906	0.90682681931845	0.7034560069732705	0.9456501787579685	0.9196167777873573	0.9352540040283934	0.5625	0.875	0.0
2697	0.010671818511810779	0.001192805596455026	-0.0011524904182694338	0.9604055933973579	None	0	0	0.5	3	0.6666666666666666	4	0.5714285714285714	0.6666666666666666	5	4	2	2	0	0.2857142857142857	7	2	0.5333333333333333	8	0.2857142857142857	0.3333333333333333	0.5821674586326789	0.8849851867672055	0.2783900388336386	0.8181400423402558	0.3725433076267326	0.9073379335352261	0.8345640041074269	0.8745666668344574	0.6	0.2	0.0
2166	None	None	None	None	None	0	0	0.5	2	0.5	2	0.6666666666666666	0	0	0	5	3	0	1.0	3	3	0.4	6	0.21428571428571427	0.5	0	0	0	0	0	0	0	0	0	0	0
3019	0.021045130870571017	0.005490232991928528	0.005264579214676287	0.566173372842615	None	0	0	0.16666666666666666	1	1.0	6	1.0	1.0	6	6	1	1	0	0.125	8	1	0.5333333333333333	8	0.16666666666666666	0	0.53109413230697	0.9436379145204109	0.6932178872032985	0.9108703537560898	0.7521131313139157	0.8445296376573979	0.8485466774663243	0.9070548205690572	1.0	0.3333333333333333	0.0
1446	None	None	None	None	None	0.5	1	0.6666666666666666	4	0.5	3	0.4444444444444444	0.5	7	3	0	0	0	0.5	6	3	0.5333333333333333	8	0.0	1.0	0.78504712256615	0.9525799272807799	0.6317397002375758	0.9379164876583415	0.7361283720986538	0.9382041524434892	0.9390465380494399	0.9433108707561901	0	0	0.0
6956	0.02126901188145407	0.005533698798204846	-0.004347838519120541	0.9440869135460342	None	0.4	2	0.5	6	0.5	8	0.4	0.3125	9	5	8	4	0	0.5555555555555556	9	5	1.2	18	0.25	0.2	0.9814373634417247	0.9386619212122399	0.2783900388336386	0.9061938946125988	0.845027175603574	0.9560387717877742	0.9588071328237758	0.9365443770085184	0.16666666666666666	0.7777777777777778	0.0
5370	0.020279823114699867	0.0011486247369083915	-0.00010360655572345694	0.9302786892915251	None	0	0	0.375	3	0.5555555555555556	5	0.4583333333333333	0.4444444444444444	7	4	3	1	0	0.375	8	3	0.7333333333333333	11	0.14285714285714285	0	0.9814373634417247	0.9503646175558619	0.29273705865644245	0.8627829856270366	0.46400603106208466	0.9463815949372086	0.9531421912431882	0.9278305021902082	1.0	0.8571428571428571	0.0
1388	None	None	None	None	None	0	0	0.6666666666666666	2	0.5	1	0.6666666666666666	0	0	0	3	2	0	0.6666666666666666	3	2	0.26666666666666666	4	0.2	0	0	0	0	0	0	0	0	0	0	0	0
4777	0.03643954624917153	0.019320235133776703	0.01098378229093982	0.916461288746102	None	0.5	2	0.5454545454545454	6	0.42857142857142855	6	0.4444444444444444	0.42857142857142855	9	6	6	1	0	0.4444444444444444	9	4	1.0666666666666667	16	0.07692307692307693	0.2857142857142857	0.9814373634417247	0.9504984243481596	0.5450982763668089	0.9010181136336352	0.561884838342967	0.9481765618850823	0.8586024680977263	0.9364393131282502	1.0	0.8888888888888888	0.0
6309	0.03811857421351313	0.02428574890932023	0.014447783862324275	0.9284512596151162	None	0.5	2	0.5	5	0.5	6	0.3888888888888889	0.4166666666666667	8	5	5	1	0	0.4444444444444444	9	4	0.9333333333333333	14	0.09090909090909091	0.3333333333333333	0.9814373634417247	0.9468043537970818	0.4200090965263906	0.90682681931845	0.7034560069732705	0.9456501787579685	0.9196167777873573	0.9352540040283934	1.0	0.875	0.0
904	None	None	None	None	None	0.5	3	0.6428571428571429	9	0.3684210526315789	7	0.5	0.3157894736842105	11	6	9	0	0	0.8571428571428571	6	7	1.4	21	0.0	0.42105263157894735	0.21248082127189477	0.8858888322749607	0.738399833969646	0.9457066127862607	0.6604307178348244	0.8811177865925519	0.9157906758094311	0.9091529045690049	0	0	0.0
7320	0.03819660294113571	0.024515932851752572	0.014439428373440004	0.9284031216912717	None	0.5	2	0.5	5	0.5	6	0.3888888888888889	0.4166666666666667	8	5	5	1	0	0.4444444444444444	9	4	0.9333333333333333	14	0.09090909090909091	0.3333333333333333	0.9814373634417247	0.9468043537970818	0.4200090965263906	0.90682681931845	0.7034560069732705	0.9456501787579685	0.9196167777873573	0.9352540040283934	1.0	0.875	0.0
5393	0.035105817018268815	0.019609746921975778	0.010567346126255331	0.9165853729822452	None	0.5	2	0.5	5	0.5384615384615384	7	0.4166666666666667	0.46153846153846156	9	6	5	1	0	0.4444444444444444	9	4	1.0	15	0.09090909090909091	0.3333333333333333	0.9814373634417247	0.9504984243481596	0.5450982763668089	0.9010181136336352	0.547282795587789	0.9490632490165553	0.8651646044317244	0.9367993037864598	1.0	0.7777777777777778	0.0
5224	0.03699305575223466	0.01939594992507763	0.008922602906498447	0.9162452946976265	None	0.5	2	0.5	5	0.5384615384615384	7	0.4166666666666667	0.46153846153846156	9	6	5	1	0	0.4444444444444444	9	4	1.0	15	0.09090909090909091	0.3333333333333333	0.9814373634417247	0.9504984243481596	0.5450982763668089	0.9010181136336352	0.561884838342967	0.9481765618850823	0.8586024680977263	0.9364393131282502	1.0	0.8888888888888888	0.0
90	None	None	None	None	None	0	0	1.0	2	0.0	0	1.0	0	2	0	0	0	0	0.3333333333333333	3	1	0.2	3	0.0	1.0	0	0	0	0	0	0	0	0	0	0	0
4371	0.01959488168790617	0.012897506283181898	0.012676509787146375	0.9305278253106175	None	0.5	2	0.6	6	0.4166666666666667	5	0.5	0.3333333333333333	8	4	5	1	0	0.5714285714285714	7	4	0.9333333333333333	14	0.1	0.2857142857142857	0.9814373634417247	0.9468043537970818	0.4200090965263906	0.90682681931845	0.7107570283508594	0.9456021950669903	0.9187520668222917	0.9352351647424756	1.0	0.875	0.0
5924	0.031173577494649593	0.007390861839431069	0.007350349601375353	0.9305533833284906	None	0.5	2	0.5	5	0.5384615384615384	7	0.4166666666666667	0.46153846153846156	9	6	5	1	0	0.4444444444444444	9	4	1.0	15	0.09090909090909091	0.3333333333333333	0.9814373634417247	0.9425505046361943	0.3357249975673721	0.9066467344265986	0.845027175603574	0.9436945565496611	0.9469043600584662	0.9327687336622266	1.0	0.8888888888888888	0.0
4593	0.032468612352453796	0.020521045784247845	0.008930661897211275	0.9253198176959351	None	0.25	1	0.5	5	0.4166666666666667	5	0.4375	0.4166666666666667	7	5	6	5	0	0.5	8	4	0.9333333333333333	14	0.35714285714285715	0.2857142857142857	0.9814373634417247	0.9362478266695408	0.21330975492317306	0.9232729007735213	0.845027175603574	0.9422204139316884	0.9715624482107701	0.9343420261237233	0.14285714285714285	0.8571428571428571	0.0
6537	0.0324327996447364	0.02453182111328316	0.02422087315397461	0.9260297051298703	None	0.5	2	0.5	5	0.5384615384615384	7	0.4166666666666667	0.38461538461538464	9	5	5	1	0	0.4444444444444444	9	4	1.0	15	0.1	0.2857142857142857	0.9814373634417247	0.9504984243481596	0.5450982763668089	0.9010181136336352	0.561884838342967	0.9481765618850823	0.8586024680977263	0.9364393131282502	1.0	0.8888888888888888	0.0
5232	0.03424016595860076	0.025130152980230438	0.024745439389568198	0.9249641355344351	None	0.5	2	0.5	5	0.5384615384615384	7	0.4166666666666667	0.38461538461538464	9	5	5	1	0	0.4444444444444444	9	4	1.0	15	0.1	0.2857142857142857	0.9814373634417247	0.9504984243481596	0.5450982763668089	0.9010181136336352	0.561884838342967	0.9481765618850823	0.8586024680977263	0.9364393131282502	1.0	0.8888888888888888	0.0
2826	0.010305926866516168	0.0026772877415413582	5.048114806738807e-05	0.982799751476478	None	0	0	0.5	3	0.7142857142857143	5	0.42857142857142855	0.5714285714285714	7	4	1	1	0	0.42857142857142855	7	3	0.6	9	0.3333333333333333	1.0	0.7576827326478913	0.950149398853673	0.28997359251995813	0.9200044951821097	0.6852013186094009	0.9142251004862978	0.838171702051008	0.9299192147792948	1.0	0.2857142857142857	0.0
7160	0.02894611295821831	0.02335200878960989	0.023351132636537715	0.926947604929734	None	0.3333333333333333	1	0.4444444444444444	4	0.5454545454545454	6	0.40625	0.45454545454545453	7	5	5	2	0	0.5	8	4	0.8666666666666667	13	0.16666666666666666	0.3333333333333333	0.9814373634417247	0.9362478266695408	0.29491991668597245	0.9119102735951741	0.845027175603574	0.9376485565973263	0.9556624319904942	0.9294464372428799	0.5714285714285714	0.8571428571428571	0.0
5870	0.03902352472832557	0.020435280653063555	0.006320285331724211	0.9269810808645692	None	0.5	2	0.5	5	0.5	6	0.3888888888888889	0.4166666666666667	8	5	5	1	0	0.4444444444444444	9	4	0.9333333333333333	14	0.09090909090909091	0.3333333333333333	0.9814373634417247	0.9468043537970818	0.4200090965263906	0.90682681931845	0.7034560069732705	0.9456501787579685	0.9196167777873573	0.9352540040283934	1.0	0.875	0.0
5632	0.034930901654557235	0.01973731504923225	0.008507528827648405	0.9154756166868375	None	0.5	2	0.5	5	0.5384615384615384	7	0.4166666666666667	0.46153846153846156	9	6	5	1	0	0.4444444444444444	9	4	1.0	15	0.09090909090909091	0.3333333333333333	0.9814373634417247	0.9504984243481596	0.5450982763668089	0.9010181136336352	0.561884838342967	0.9481765618850823	0.8586024680977263	0.9364393131282502	1.0	0.8888888888888888	0.0
5404	0.04765192876541081	0.019278745867673804	-0.005589772579194574	0.9333200901021781	None	0.5	2	0.6	6	0.46153846153846156	6	0.4166666666666667	0.38461538461538464	9	5	5	0	0	0.4444444444444444	9	4	1.0	15	0.0	0.3333333333333333	0.9335604573657342	0.9303114680980801	0.479336189337532	0.9180694364884819	0.5180787100774331	0.948463714468707	0.8450649051161303	0.9334011237063905	0	0	0.0
27	None	None	None	None	None	0	0	0.5	2	0.6666666666666666	2	0.625	0.6666666666666666	4	2	0	2	0	0.5	4	2	0.3333333333333333	5	1.0	0	0.22491729090357432	0.9097219095541287	0.5751294424733623	0.8870017151564803	0.456838135684272	0.816048914550228	0.8653799953058505	0.8758286082710321	0.625	0.25	0.0
7417	0.032923542079555924	0.02305424056890276	0.022618435538638054	0.9250824351273692	None	0.5	2	0.5	5	0.5	6	0.4375	0.4166666666666667	8	5	5	2	0	0.5	8	4	0.9333333333333333	14	0.18181818181818182	0.3333333333333333	0.9814373634417247	0.9468043537970818	0.4200090965263906	0.90682681931845	0.7034560069732705	0.9456501787579685	0.9196167777873573	0.9352540040283934	0.5625	0.875	0.0
6996	0.031788047341726695	0.023187690585293467	0.02294091772588328	0.9269802511866668	None	0.5	2	0.5	5	0.5	6	0.4375	0.4166666666666667	8	5	5	1	0	0.5	8	4	0.9333333333333333	14	0.09090909090909091	0.3333333333333333	0.9814373634417247	0.9468043537970818	0.4200090965263906	0.90682681931845	0.7034560069732705	0.9456501787579685	0.9196167777873573	0.9352540040283934	1.0	0.875	0.0
4531	0.06086896947103346	0.013290020547262003	0.01321231191467803	0.931255429278578	None	0.5	2	0.5	5	0.5384615384615384	7	0.4166666666666667	0.46153846153846156	9	6	5	1	0	0.4444444444444444	9	4	1.0	15	0.09090909090909091	0.3333333333333333	0.9814373634417247	0.9425505046361943	0.3357249975673721	0.9024502873313963	0.845027175603574	0.9446828400550069	0.9469043600584662	0.9321419414104509	1.0	0.7777777777777778	0.0
5937	0.038767336163168256	0.024932066413755973	0.014358386707717061	0.9282619114166091	None	0.5	2	0.5	5	0.5	6	0.3888888888888889	0.4166666666666667	8	5	5	1	0	0.4444444444444444	9	4	0.9333333333333333	14	0.09090909090909091	0.3333333333333333	0.9814373634417247	0.9468043537970818	0.4200090965263906	0.90682681931845	0.7034560069732705	0.9456501787579685	0.9196167777873573	0.9352540040283934	1.0	0.875	0.0
5639	0.03229286568286317	0.0232905380717823	0.022354205944899196	0.9264497549122707	None	0.5	2	0.5	5	0.5	6	0.4375	0.4166666666666667	8	5	5	2	0	0.5	8	4	0.9333333333333333	14	0.18181818181818182	0.3333333333333333	0.9814373634417247	0.9468043537970818	0.4200090965263906	0.90682681931845	0.7034560069732705	0.9456501787579685	0.9196167777873573	0.9352540040283934	0.5625	0.875	0.0
4390	0.03729252672880808	0.011818402461113046	-0.009100181111710005	0.6574024011715321	None	0.4	2	0.5	6	0.4666666666666667	7	0.37777777777777777	0.4	10	6	6	3	0	0.5555555555555556	9	5	1.1333333333333333	17	0.25	0.25	0.6252527740320628	0.9454732695789536	0.5450982763668089	0.894921968796511	0.31335290726151205	0.9501991414968287	0.8388415632895584	0.933880765656097	0.1	0.8	0.0
954	None	None	None	None	None	0	0	1.0	1	0	0	1.0	0	0	0	1	3	0	0.5	2	1	0.13333333333333333	2	0.5	0	0	0	0	0	0	0	0	0	0	0	0
1596	None	None	None	None	None	0	0	0	0	0	0	1.0	0	0	0	0	0	0	1.0	1	1	0.06666666666666667	1	0.0	0	0	0	0	0	0	0	0	0	0	0	0
5636	0.028951145215964463	0.018664090584168187	-0.013821608310220395	0.927401782073866	None	0.5	2	0.6	6	0.38461538461538464	5	0.46875	0.38461538461538464	8	5	6	2	0	0.5	8	4	1.0	15	0.15384615384615385	0.2857142857142857	0.9814373634417247	0.9468043537970818	0.29382848767120745	0.8636527819912951	0.6618176247104183	0.9468647431082432	0.9540056859447897	0.9265683338215814	0.5625	0.875	0.0
4398	0.050056983291716366	0.013095289849961438	0.012271316765306153	0.9318200703070232	None	0.5	2	0.5	5	0.5384615384615384	7	0.4166666666666667	0.38461538461538464	9	5	5	0	0	0.4444444444444444	4	9	1.0	15	0.0	0.2857142857142857	0.9335604573657342	0.9194070579407916	0.5693734793958748	0.9231450360583425	0.5180787100774331	0.9457477828791229	0.8450649051161303	0.9303992690420599	0	0	0.0
6356	0.0360327002206687	0.0032191035408485977	0.0029863152457785744	0.929023466182908	None	0.5	2	0.5454545454545454	6	0.42857142857142855	6	0.4444444444444444	0.35714285714285715	9	5	6	4	0	0.4444444444444444	9	4	1.0666666666666667	16	0.3333333333333333	0.25	0.9335604573657342	0.9474950299136562	0.5450982763668089	0.9010181136336352	0.561884838342967	0.9481765618850823	0.8204338394321473	0.9351966899576587	0.1111111111111111	0.8888888888888888	0.0
6957	0.033063591179143474	0.02334983906198753	0.02309489771065473	0.9252939322390122	None	0.5	2	0.5	5	0.5	6	0.4375	0.4166666666666667	8	5	5	1	0	0.5	8	4	0.9333333333333333	14	0.09090909090909091	0.3333333333333333	0.9814373634417247	0.9468043537970818	0.4200090965263906	0.90682681931845	0.7034560069732705	0.9456501787579685	0.9196167777873573	0.9352540040283934	1.0	0.875	0.0
940	None	None	None	None	None	0.3333333333333333	1	0.375	3	0.7	7	0.2857142857142857	0.7	10	7	1	0	0	0.8571428571428571	6	7	0.8	12	0.0	1.0	0.3119243019940824	0.9556079584742938	0.5650822089373747	0.9058115322428942	0.30207508103217	0.9094949501955276	0.8971361398179507	0.9273561046817376	0	0	0.0
6798	0.03175587330377879	0.022860910555428625	0.022436662282911385	0.9272627846266484	None	0.5	2	0.6	6	0.38461538461538464	5	0.46875	0.38461538461538464	8	5	6	1	0	0.5	8	4	1.0	15	0.07692307692307693	0.2857142857142857	0.9814373634417247	0.9468043537970818	0.4200090965263906	0.90682681931845	0.7034560069732705	0.9456501787579685	0.9196167777873573	0.9352540040283934	1.0	0.875	0.0
2776	0.004073523433960976	0.0009111117035072197	0.0001401147052374513	0.9854215279159901	None	0	0	0.3333333333333333	1	1.0	2	1.0	1.0	2	2	1	0	0	0.25	4	1	0.26666666666666666	4	0.0	0	0.4219407439414695	0.6908777509139505	0.81732721052795	0.8613714643732671	0.4239804542151628	0.7822637721405303	0.8903450820122449	0.7863876925797799	0	0	0.0
7504	0.025641948044590517	0.019228121489188628	0.017383061449974486	0.9278128410719464	None	0.5	2	0.5	5	0.5	6	0.4375	0.3333333333333333	8	4	5	1	0	0.5	8	4	0.9333333333333333	14	0.1	0.2857142857142857	0.6878887948983585	0.9517824949179904	0.5450982763668089	0.8929613873816349	0.4098622980876604	0.9460072824682927	0.8162214426843019	0.9343669422029615	1.0	0.375	0.0
1040	None	None	None	None	None	0	0	0.5	2	0.3333333333333333	1	0.625	0.3333333333333333	1	1	3	1	0	0.5	2	4	0.3333333333333333	5	0.1	0	0.18689132342705397	0.5	0.5461727622257311	0.5	0.9747983626038744	0.5	0.9616083374907403	0.5	1.0	1.0	0.0
1030	None	None	None	None	None	0	0	0.6666666666666666	2	0.5	1	0.6666666666666666	0	0	0	3	2	0	0.6666666666666666	3	2	0.26666666666666666	4	0.2	0	0	0	0	0	0	0	0	0	0	0	0
2368	None	None	None	None	None	0	0	0.6666666666666666	4	0.2857142857142857	2	0.9	0	3	0	5	2	0	0.4	2	5	0.6	9	0.18181818181818182	0.5714285714285714	0	0	0	0	0	0	0	0	0	0	0
2385	None	None	None	None	None	0	0	0.4	2	0.6	3	0.4666666666666667	0.4	4	2	2	0	0	0.6	5	3	0.4666666666666667	7	0.0	0.4	0.4517851677061741	0.7993129674765505	0.32768416171146414	0.8724716633526179	0.31977401172745634	0.787409627101454	0.6536231130750685	0.823192181031525	0	0	0.0
1766	None	None	None	None	None	0	0	0.3333333333333333	1	1.0	2	1.0	1.0	2	2	1	1	0	0.25	1	4	0.26666666666666666	4	0.16666666666666666	0	0.5487323365112604	0.5839030846161704	0.3696104927724789	0.5	0.42472300743900543	0.6196915464107513	0.6835214852944467	0.5684881117159096	1.0	0.5	0.0
5590	0.03537706271598072	0.02026627362310363	0.0062565042180763855	0.926143979676872	None	0.5	2	0.5	5	0.5	6	0.3888888888888889	0.4166666666666667	8	5	5	1	0	0.4444444444444444	9	4	0.9333333333333333	14	0.09090909090909091	0.3333333333333333	0.9814373634417247	0.9458766911015171	0.4200090965263906	0.90682681931845	0.7034560069732705	0.9456501787579685	0.9175582431687949	0.9348842788970981	1.0	0.875	0.0
3542	0.01815537327534293	0.0011381459309837251	-0.00040103448501416727	0.9779047735298989	None	0	0	0.2	1	1.0	5	1.0	1.0	5	5	1	1	0	0.14285714285714285	7	1	0.4666666666666667	7	0.16666666666666666	0	0.53109413230697	0.8884640352937434	0.6376713915993009	0.9273678644641672	0.6121903282601371	0.9173332016184657	0.8237517475455591	0.9123693613759799	1.0	0.4	0.0
544	None	None	None	None	None	0	0	0.75	3	0.5	2	0.75	0.25	2	1	3	1	0	0.5	4	2	0.4	6	0.1111111111111111	0.5	0.6015109803332102	0.8257789645671884	0.5642381281530661	0.825349237188753	0.49757640393920255	0.5145296855858251	0.7910988941347281	0.7418715089698095	1.0	0	0.0
7497	None	None	None	None	None	0.5	2	0.45454545454545453	5	0.5714285714285714	8	0.4	0.42857142857142855	9	6	6	1	0	0.4	10	4	1.0666666666666667	16	0.07692307692307693	0.3333333333333333	0.9814373634417247	0.9504984243481596	0.5450982763668089	0.9010181136336352	0.561884838342967	0.9481765618850823	0.8586024680977263	0.9364393131282502	1.0	0.8888888888888888	0.0
5448	0.035559156979060515	0.019990992145763276	0.010809904379658607	0.9161802473154232	None	0.5	2	0.5	5	0.5384615384615384	7	0.4166666666666667	0.46153846153846156	9	6	5	1	0	0.4444444444444444	9	4	1.0	15	0.09090909090909091	0.3333333333333333	0.9814373634417247	0.9504984243481596	0.5450982763668089	0.9010181136336352	0.561884838342967	0.9481765618850823	0.8586024680977263	0.9364393131282502	1.0	0.8888888888888888	0.0
3441	0.05465040134656083	0.01590402903667192	-0.014930049853447156	0.7461807257021691	None	0	0	0.125	1	1.0	10	1.0	1.0	11	10	0	0	0	0.08333333333333333	12	1	0.8	12	0.0	0	0.5023633504574873	0.9287429781595113	0.6376713915993009	0.8727912834571777	0.6138092382259778	0.9280622560736914	0.8237517475455591	0.9129528698667556	0	0	0.0
2627	0.02580438952408195	0.005506146492047884	-0.0054360824944546535	0.9619427453238109	None	0.3333333333333333	1	0.5	4	0.5	5	0.375	0.5	8	5	3	2	0	0.5	8	4	0.8	12	0.2857142857142857	0.3333333333333333	0.4678121444608337	0.9028510416275375	0.3604269132187222	0.7203497097205726	0.5823601360723942	0.8300981239732625	0.7122668596700023	0.8302326940219609	0.5625	0.5	0.0
1886	None	None	None	None	None	0	0	0.4	2	0.6	3	0.7777777777777778	0.2	2	1	4	3	0	1.0	3	3	0.4666666666666667	7	0.2727272727272727	0	0.9763795928687147	0.5587779913529813	0.6517662951586634	0.9701810049359705	0.9559625127449323	0.6083483517452501	0.8152453232978071	0.8000017551364761	1.0	1.0	0.4083380672513328
3938	0.03008546507723507	0.023406256985368402	0.023119323519778873	0.9273041223715894	None	0.3333333333333333	1	0.4444444444444444	4	0.5454545454545454	6	0.40625	0.45454545454545453	7	5	5	2	0	0.5	8	4	0.8666666666666667	13	0.16666666666666666	0.3333333333333333	0.9814373634417247	0.9362478266695408	0.29491991668597245	0.9119102735951741	0.845027175603574	0.9376485565973263	0.9556624319904942	0.9294464372428799	0.5714285714285714	0.8571428571428571	0.0
3333	0.021770007309845976	0.0015745878006005762	-0.0014595535605548663	0.8235955036230362	None	0	0	0.16666666666666666	1	1.0	6	1.0	1.0	7	6	0	0	0	0.125	8	1	0.5333333333333333	8	0.0	0	0.53109413230697	0.9323460322523894	0.7828922862294814	0.9087095188532593	0.6138092382259778	0.9086682216261392	0.8237517475455591	0.9173028652320485	0	0	0.0
2770	0.021542082465281623	0.002965399477715353	0.0023985413149316044	0.9963487998696307	None	0.6666666666666666	2	0.5555555555555556	5	0.45454545454545453	5	0.4642857142857143	0.36363636363636365	7	4	5	1	0	0.5714285714285714	7	4	0.8666666666666667	13	0.09090909090909091	0.3333333333333333	0.9814373634417247	0.9503646175558619	0.29491991668597245	0.8775632609924485	0.845027175603574	0.9572556069668532	0.9556624319904942	0.9356462898949831	1.0	0.8571428571428571	0.0
1635	None	None	None	None	None	0	0	0.8	4	0.0	0	0.7777777777777778	0	3	0	3	0	0	1.0	3	3	0.4666666666666667	7	0.0	1.0	0	0	0	0	0	0	0	0	0	0	0
4156	0.03585699913133826	0.01011915199620468	0.00834618109929288	0.9640541768343543	None	0.5	2	0.6	6	0.46153846153846156	6	0.46875	0.38461538461538464	9	5	5	0	0	0.5	4	8	1.0	15	0.0	0.2857142857142857	0.9335604573657342	0.9319433903113107	0.5859033572482086	0.9562317956138283	0.8280821414530417	0.9394750766792912	0.9400635381551866	0.9434506490075123	0	0	0.0
4034	0.041373995289418854	0.010316666789875382	0.009758740494431508	0.963354669304063	None	0.5	2	0.5454545454545454	6	0.5	7	0.5	0.42857142857142855	10	6	5	0	0	0.5	4	8	1.0666666666666667	16	0.0	0.25	0.7074394361232302	0.9360728653442459	0.5776384183220417	0.9496610078244692	0.6730804257652373	0.9444638393694256	0.9024312094516611	0.943655995886427	0	0	0.0
2366	None	None	None	None	None	0	0	0.8	4	0.2	1	0.7777777777777778	0	2	0	4	2	0	1.0	3	3	0.4666666666666667	7	0.2	0.5	0	0	0	0	0	0	0	0	0	0	0
173	None	None	None	None	None	0	0	0.4	2	0.8	4	0.5833333333333334	0.8	6	4	0	2	0	0.3333333333333333	6	2	0.4666666666666667	7	1.0	0	0.26955335006090975	0.9504333548224025	0.5625315604434109	0.830860896825014	0.456838135684272	0.8819270556960827	0.8476653875584858	0.8989291553231131	0.5833333333333334	0.16666666666666666	0.0
5028	0.031985820988392304	0.02299628209408205	0.022635384578802892	0.9258147716508711	None	0.5	2	0.5454545454545454	6	0.42857142857142855	6	0.4444444444444444	0.35714285714285715	9	5	6	1	0	0.4444444444444444	9	4	1.0666666666666667	16	0.08333333333333333	0.25	0.9814373634417247	0.9504984243481596	0.5450982763668089	0.9010181136336352	0.561884838342967	0.9481765618850823	0.8586024680977263	0.9364393131282502	1.0	0.8888888888888888	0.0
3769	0.023588895286016792	0.008363147372774144	0.00744214348316884	0.849333874763544	None	0	0	0.16666666666666666	1	1.0	6	1.0	1.0	6	6	1	1	0	0.125	8	1	0.5333333333333333	8	0.16666666666666666	0	0.6702544887589863	0.949070194758253	0.6117423947746905	0.8911502192503432	0.7632156015109228	0.9484157276434279	0.8365270946280295	0.9337878277844338	1.0	0.5	0.0
7536	0.020881089754461103	0.005319433200172995	-0.0030178853261849216	0.9271452519742029	None	0.3333333333333333	1	0.5	4	0.5	5	0.375	0.4	7	4	4	1	0	0.5	8	4	0.8	12	0.1111111111111111	0.4	0.9814373634417247	0.9503646175558619	0.5450982763668089	0.9050704920849072	0.547282795587789	0.9455478668556497	0.8651646044317244	0.9362643720101029	1.0	0.8571428571428571	0.0
7317	0.02529636310083393	0.018957846407001128	0.017253364089356175	0.9272554759103746	None	0.5	2	0.5	5	0.5	6	0.4375	0.3333333333333333	8	4	5	1	0	0.5	8	4	0.9333333333333333	14	0.1	0.2857142857142857	0.6878887948983585	0.9517824949179904	0.5450982763668089	0.8929613873816349	0.4098622980876604	0.9460072824682927	0.8162214426843019	0.9343669422029615	1.0	0.875	0.0
1353	None	None	None	None	None	0	0	0.4	2	0.8	4	0.5833333333333334	0.4	3	2	3	0	0	0.75	3	4	0.4666666666666667	7	0.0	0	0.8773585915287068	0.8518673983601817	0.37574119765967284	0.6483781758245177	0.35149394019121594	0.5537499755334956	0.9186258015222631	0.7024568971256245	0	0	0.0
6884	0.059688776325003995	0.011789860463776907	0.010214810303836575	0.9349116849281849	None	0.5	2	0.5	5	0.5384615384615384	7	0.4166666666666667	0.46153846153846156	9	6	5	1	0	0.4444444444444444	9	4	1.0	15	0.09090909090909091	0.3333333333333333	0.9814373634417247	0.9425505046361943	0.3357249975673721	0.9024502873313963	0.845027175603574	0.9446828400550069	0.9469043600584662	0.9321419414104509	1.0	0.7777777777777778	0.0
76	None	None	None	None	None	0	0	0.6666666666666666	4	0.3333333333333333	2	0.6666666666666666	0.16666666666666666	3	1	4	4	0	0.75	3	4	0.5333333333333333	8	0.4	0.5	0.24752125985750908	0.6869465481569693	0.9255400499374457	0.5868618908626466	0.7250039035280611	0.8370778800687837	0.9475849441736455	0.7159604911970069	0.6666666666666666	1.0	0.10647678155372384
3069	0.016324986407101488	0.003454530068086874	0.0033005611923941454	0.9973452348935341	None	0	0	0.5	3	0.42857142857142855	3	0.6428571428571429	0.2857142857142857	4	2	4	0	0	0.2857142857142857	2	7	0.6	9	0.0	0	0.27705006458919706	0.8516127918746939	0.5803416478936217	0.7683436535590167	0.7066958979728349	0.9717795035623895	0.9367650849992747	0.8967653581826126	0	0	0.0
219	None	None	None	None	None	0	0	0.4	2	0.6	3	0.5833333333333334	0.2	3	1	3	5	0	0.75	3	4	0.4666666666666667	7	0.625	0	0.8137261872449862	0.9308506199457545	0.7600357772704202	0.9290627475214397	0.37104739753440497	0.9030174691077432	0.9097466069264075	0.921853936343022	0.3333333333333333	0	0.0
4691	None	None	None	None	None	0.5	2	0.45454545454545453	5	0.5714285714285714	8	0.4	0.42857142857142855	9	6	6	1	0	0.4	10	4	1.0666666666666667	16	0.07692307692307693	0.3333333333333333	0.9814373634417247	0.9504984243481596	0.5450982763668089	0.9010181136336352	0.561884838342967	0.9481765618850823	0.8586024680977263	0.9364393131282502	1.0	0.8888888888888888	0.0
563	None	None	None	None	None	0	0	0.5	2	0.75	3	0.75	0.25	2	1	3	0	0	0.5	2	4	0.4	6	0.0	0	0.188708449738965	0.5045426907827246	0.5997551242046957	0.7060301204073034	0.7066958979728349	0.935897622932451	0.9328068998264328	0.7670614384387775	0	0	0.0
5768	0.025510132163923966	0.019990388386195067	0.017089904825796583	0.9236413873351769	None	0.5	2	0.5	5	0.5	6	0.4375	0.3333333333333333	8	4	5	1	0	0.5	8	4	0.9333333333333333	14	0.1	0.2857142857142857	0.6878887948983585	0.9517824949179904	0.5450982763668089	0.8929613873816349	0.4098622980876604	0.9460072824682927	0.8162214426843019	0.9343669422029615	1.0	0.875	0.0
7508	0.03490338432799479	0.02332817998429759	0.011896424484976279	0.924935079385726	None	0.5	2	0.5	5	0.5	6	0.3888888888888889	0.4166666666666667	8	5	5	1	0	0.4444444444444444	9	4	0.9333333333333333	14	0.09090909090909091	0.3333333333333333	0.9814373634417247	0.9458766911015171	0.4200090965263906	0.90682681931845	0.7034560069732705	0.9456501787579685	0.9175582431687949	0.9348842788970981	1.0	0.875	0.0
6336	0.03818051641130754	0.007069440431777774	-0.00029957573648145823	0.9630529956161371	None	0.5	2	0.5	5	0.5	6	0.4375	0.4166666666666667	8	5	5	0	0	0.5	8	4	0.9333333333333333	14	0.0	0.3333333333333333	0.7510910534832507	0.9345127279044254	0.2972529523227859	0.9008533461104582	0.5587344880955527	0.9554992607432498	0.9323619572160032	0.9336327842356261	0	0	0.0
5248	0.03484502739494374	0.024147242198860882	0.020126439895826822	0.9253027355874357	None	0.5	2	0.5454545454545454	6	0.42857142857142855	6	0.4	0.35714285714285715	9	5	6	1	0	0.625	8	5	1.0666666666666667	16	0.08333333333333333	0.25	0.9814373634417247	0.9504984243481596	0.5450982763668089	0.9010181136336352	0.561884838342967	0.9481765618850823	0.8586024680977263	0.9364393131282502	1.0	0.8888888888888888	0.0
2558	0.0036394264966640865	0.00013277656997586737	-8.07387900313883e-06	0.9948891120971375	None	0.3333333333333333	1	0.75	6	0.2	2	0.5	0.1	5	1	6	2	0	0.6666666666666666	4	6	0.8	12	0.16666666666666666	0.6	0.5058527875803113	0.8641874768426139	0.5108192436003802	0.9259006000626897	0.6524600612978242	0.7262640537066454	0.8505912006645359	0.8561746279883634	0.6000000000000001	0.6	0.0
2736	0.004137061842829923	0.0007229192656243704	-0.00037946047405198156	0.9838441416309415	None	0.3333333333333333	1	0.75	6	0.2	2	0.42857142857142855	0.2	6	2	5	0	0	0.5714285714285714	4	7	0.8	12	0.0	0.4444444444444444	0.5438450666253518	0.747408566375243	0.46156484167360523	0.89498446793967	0.6524600612978242	0.6382510830725083	0.722512510252012	0.7799038342219303	0	0	0.0
6921	0.03772126556262951	0.024243991962169018	0.012487433704451533	0.9258209649281953	None	0.5	2	0.5	5	0.5	6	0.3888888888888889	0.4166666666666667	8	5	5	1	0	0.4444444444444444	9	4	0.9333333333333333	14	0.09090909090909091	0.3333333333333333	0.9814373634417247	0.9468043537970818	0.4200090965263906	0.90682681931845	0.7034560069732705	0.9456501787579685	0.9196167777873573	0.9352540040283934	1.0	0.875	0.0
5361	0.03250593448366559	0.022993583423667446	0.02249374465653039	0.924873555456835	None	0.5	2	0.6	6	0.38461538461538464	5	0.46875	0.38461538461538464	8	5	6	2	0	0.5	8	4	1.0	15	0.15384615384615385	0.2857142857142857	0.9814373634417247	0.9468043537970818	0.4200090965263906	0.90682681931845	0.7034560069732705	0.9456501787579685	0.9196167777873573	0.9352540040283934	0.5625	0.875	0.0
2674	1.0077896048296104e-08	8.921051108320218e-09	6.308135733724718e-09	0.9999989651818321	None	0	0	1.0	2	0.0	0	0.75	0	0	0	2	2	0	1.0	2	2	0.2	3	0.25	0	0	0	0	0	0	0	0	0	0	0	0
1600	None	None	None	None	None	0.5	1	0.6666666666666666	4	0.5714285714285714	4	0.42857142857142855	0.5714285714285714	8	4	0	0	0	0.42857142857142855	7	3	0.6	9	0.0	1.0	0.6485882098321081	0.9456916682093772	0.6213931620409634	0.9338670275171609	0.7357831953404608	0.9238696600669044	0.9095320901213978	0.9350516779266047	0	0	0.0
1896	None	None	None	None	None	0	0	0.75	3	0.5	2	0.6666666666666666	0	0	0	5	3	0	1.0	3	3	0.4	6	0.21428571428571427	0.5	0	0	0	0	0	0	0	0	0	0	0
874	None	None	None	None	None	0.4	2	0.6153846153846154	8	0.35294117647058826	6	0.4523809523809524	0.29411764705882354	9	5	9	0	0	0.8571428571428571	6	7	1.2666666666666666	19	0.0	0.47058823529411764	0.21248082127189477	0.8869530028990363	0.738399833969646	0.942201853898945	0.6604307178348244	0.9249747384356412	0.954218878307848	0.920882443245431	0	0	0.0
7117	0.035491491898722846	0.018983554477570535	0.010467004071281354	0.921583445776125	None	0.5	2	0.5	5	0.5384615384615384	7	0.4166666666666667	0.46153846153846156	9	6	5	1	0	0.4444444444444444	9	4	1.0	15	0.09090909090909091	0.3333333333333333	0.9814373634417247	0.9504984243481596	0.5450982763668089	0.9010181136336352	0.561884838342967	0.9481765618850823	0.8586024680977263	0.9364393131282502	1.0	0.8888888888888888	0.0
1196	None	None	None	None	None	0	0	0.5	2	0.6666666666666666	2	0.625	0	1	0	3	4	0	0.5	4	2	0.3333333333333333	5	0.4444444444444444	0	0	0	0	0	0	0	0	0	0	0	0
292	None	None	None	None	None	0	0	0.75	3	0.0	0	0.5555555555555556	0	1	0	3	0	0	1.0	3	3	0.3333333333333333	5	0.0	1.0	0	0	0	0	0	0	0	0	0	0	0
3420	0.01110024879941587	0.0005691794892248839	-0.0005430748694682849	0.9590408850245948	None	0	0	0.2	1	1.0	5	1.0	1.0	5	5	1	0	0	0.14285714285714285	7	1	0.4666666666666667	7	0.0	0	0.5023633504574873	0.9565010724176123	0.6376713915993009	0.9069836681063337	0.9126219647958678	0.9319400871689832	0.9430329337478583	0.9347218548174573	0	0	0.0
1122	None	None	None	None	None	0.5	1	0.6666666666666666	4	0.5	3	0.4444444444444444	0.5	7	3	0	0	0	0.5	6	3	0.5333333333333333	8	0.0	1.0	0.8001356147134073	0.9535481356137674	0.2762713777723208	0.8925825461042514	0.734381026000053	0.8187223867428349	0.8042732005188209	0.9016441894227599	0	0	0.0
565	None	None	None	None	None	0	0	1.0	1	0	0	1.0	0	0	0	1	0	0	0.5	2	1	0.13333333333333333	2	0.0	0	0	0	0	0	0	0	0	0	0	0	0
5036	0.03364069807177046	0.008928742266730166	0.008424242547785505	0.9292565113541786	None	0.5	2	0.45454545454545453	5	0.5714285714285714	8	0.4	0.42857142857142855	10	6	5	1	0	0.4	10	4	1.0666666666666667	16	0.1	0.2857142857142857	0.9814373634417247	0.94820512903709	0.44041163696709046	0.9029645190684752	0.7107570283508595	0.9481698631251642	0.9101391690641345	0.9359250994025524	1.0	0.9	0.0
5573	0.039688111255482765	0.007346041927767435	-0.0015895932502671298	0.9629156982049496	None	0.5	2	0.5	5	0.5	6	0.4375	0.4166666666666667	8	5	5	0	0	0.5	8	4	0.9333333333333333	14	0.0	0.3333333333333333	0.7510910534832507	0.9345127279044254	0.2972529523227859	0.9008533461104582	0.5587344880955527	0.9554992607432498	0.9323619572160032	0.9336327842356261	0	0	0.0
6077	0.023133133164453756	0.01866637350135212	0.017890851758974553	0.9287915761063511	None	0.3333333333333333	1	0.5	4	0.5	5	0.42857142857142855	0.4	6	4	5	2	0	0.5714285714285714	7	4	0.8	12	0.16666666666666666	0.3333333333333333	0.9814373634417247	0.9433409571582666	0.4200090965263906	0.9109936896534273	0.6888539642180925	0.9391379583932157	0.9244949536156457	0.9324440198295394	0.5833333333333334	0.8333333333333334	0.0
525	None	None	None	None	None	0.25	1	0.36363636363636365	4	0.6428571428571429	9	0.32653061224489793	0.6428571428571429	12	9	3	0	0	1.0	7	7	1.0666666666666667	16	0.0	0.2222222222222222	0.28726567859353164	0.9029401664582554	0.3403659036369192	0.9501481341006346	0.9031937695388856	0.9096169598841305	0.945048510682843	0.923834138077467	0	0	0.0
5167	0.029399669067447943	0.018456133699105072	-0.014216917172703918	0.9262929456958202	None	0.5	2	0.5454545454545454	6	0.42857142857142855	6	0.4	0.35714285714285715	9	5	6	1	0	0.625	8	5	1.0666666666666667	16	0.08333333333333333	0.25	0.9814373634417247	0.9504984243481596	0.29491991668597245	0.8670124807180275	0.4786080738172626	0.9486078284730055	0.95229012346925	0.929678630149526	1.0	0.8888888888888888	0.0
5782	0.026674506493836524	0.012140663338108017	0.0066680768797425915	0.9192051748327029	None	0.5	2	0.5454545454545454	6	0.42857142857142855	6	0.4444444444444444	0.42857142857142855	9	6	6	2	0	0.4444444444444444	9	4	1.0666666666666667	16	0.15384615384615385	0.2857142857142857	0.9814373634417247	0.9504984243481596	0.5450982763668089	0.9092492151352409	0.5180787100774331	0.9492806827111762	0.8774419847991697	0.9387524094048267	0.611111111111111	0.7777777777777778	0.0
2792	None	None	None	None	None	0.3333333333333333	1	0.6666666666666666	6	0.2727272727272727	3	0.5416666666666666	0.09090909090909091	6	1	6	0	0	0.6666666666666666	4	6	0.8666666666666667	13	0.0	0.4	0.45550345177511975	0.8840669255498543	0.5290349059692838	0.8912047675204137	0.6524600612978242	0.7556735782804715	0.797453052429232	0.8525291565204167	0	0	0.0
441	None	None	None	None	None	0	0	1.0	1	0	0	1.0	0	1	0	0	1	0	0.5	1	2	0.13333333333333333	2	0.3333333333333333	0	0	0	0	0	0	0	0	0	0	0	0
5319	0.02961032028791512	0.023205565130511044	0.022987092752523492	0.9278474547907929	None	0.3333333333333333	1	0.4444444444444444	4	0.5454545454545454	6	0.40625	0.45454545454545453	7	5	5	2	0	0.5	8	4	0.8666666666666667	13	0.16666666666666666	0.3333333333333333	0.9814373634417247	0.9362478266695408	0.29491991668597245	0.9119102735951741	0.845027175603574	0.9376485565973263	0.9556624319904942	0.9294464372428799	0.5714285714285714	0.8571428571428571	0.0
1299	None	None	None	None	None	0	0	0.1	1	1.0	12	0.25	0.75	10	9	3	2	0	0.875	8	7	0.9333333333333333	14	0.2222222222222222	0	0.7006502262874711	0.9318945888794959	0.525847953305336	0.9370701643114827	0.4623615930622291	0.8968733725720412	0.8754353802507265	0.9236697982124272	0.55	0.2	0.0
3876	0.017669916019407775	0.0030333194525698644	-0.0028160213764028335	0.9148798868969918	None	0	0	0.16666666666666666	1	1.0	6	1.0	1.0	6	6	1	0	0	0.125	8	1	0.5333333333333333	8	0.0	0	0.5167287413822287	0.9288501374883549	0.6431408307051779	0.9447684863073056	0.6129997832430575	0.9502184206599749	0.904503660942663	0.941907510365522	0	0	0.0
2698	None	None	None	None	None	0	0	0.5	4	0.5555555555555556	5	0.6875	0.2222222222222222	5	2	5	5	0	1.0	4	4	0.7333333333333333	11	0.45454545454545453	0.25	0.7688472579294814	0.9470051189697793	0.5056337499142639	0.9478224800462937	0.9119250254898643	0.8707808375826185	0.8827173775827081	0.9284753504145968	0.2	0.4	0.0
1071	None	None	None	None	None	0	0	0.3333333333333333	2	0.8333333333333334	5	0.6666666666666666	0.5	4	3	3	0	0	0.3333333333333333	6	2	0.5333333333333333	8	0.0	0.3333333333333333	0.52997546683943	0.8466416549435795	0.7007680114237665	0.9012334357234298	0.791868915277173	0.6547327581581309	0.7745091069405602	0.8205097061487497	0	0	0.0
6178	0.03873989106582267	0.007895188559908499	-0.007347464938795218	0.9301058529852115	None	0.5	2	0.45454545454545453	5	0.5714285714285714	8	0.4444444444444444	0.42857142857142855	9	6	6	3	0	0.4444444444444444	9	4	1.0666666666666667	16	0.23076923076923078	0.25	0.8167389930650831	0.9436508013484398	0.5450982763668089	0.9010181136336352	0.3834680994458485	0.9497157573757931	0.8669331732437849	0.9343235602673896	0.1111111111111111	0.7777777777777778	0.0
366	None	None	None	None	None	0	0	0.5	2	0.3333333333333333	1	0.625	0.3333333333333333	1	1	3	1	0	0.5	2	4	0.3333333333333333	5	0.1	0	0.36357455312751813	0.5	0.5461727622257311	0.5	0.9747983626038744	0.5	0.9283626678967716	0.5	1.0	0	0.0
2443	None	None	None	None	None	0.6666666666666666	2	0.625	5	0.4	4	0.5	0.3	6	3	5	1	0	0.6666666666666666	6	4	0.8	12	0.09090909090909091	0.3333333333333333	0.6878887948983585	0.9524836794426798	0.3913416171595239	0.8715355635526356	0.5441324453403749	0.9582447686729542	0.904336118127317	0.9359537708171173	1.0	0.8333333333333334	0.0
1271	None	None	None	None	None	0	0	0.75	3	0.0	0	0.75	0	2	0	3	1	0	0.5	2	4	0.4	6	0.125	0	0	0	0	0	0	0	0	0	0	0	0
6583	0.044621274636099335	0.010531284739127022	-0.010037210380434123	0.9120050245251221	None	0.4	2	0.5	6	0.5	8	0.45	0.375	11	6	6	3	0	0.4	10	4	1.2	18	0.2727272727272727	0.2222222222222222	0.8167389930650831	0.9448295959548596	0.5450982763668089	0.8998059478859948	0.3834680994458485	0.9503413702716056	0.8669331732437849	0.934773134804649	0.18181818181818182	0.7272727272727273	0.0
7267	0.037235795958723075	0.025840138976451796	-0.016648753161490212	0.9294765957318324	None	0.5	2	0.5454545454545454	6	0.5	7	0.4	0.35714285714285715	10	5	5	1	0	0.4	10	4	1.0666666666666667	16	0.1111111111111111	0.2857142857142857	0.7428750239146629	0.9459109319135729	0.5450982763668089	0.9567060903009514	0.6888539642180925	0.9482610362741535	0.8854232919806235	0.9505058458638674	1.0	0.8	0.0
681	None	None	None	None	None	0	0	0.25	1	1.0	3	0.8333333333333334	0	0	0	4	3	0	0.6666666666666666	3	2	0.3333333333333333	5	0.25	0	0	0	0	0	0	0	0	0	0	0	0
3867	0.020252433113118744	0.002760180958331214	0.0022380507829752798	0.8971367825213886	None	0.25	1	0.6	6	0.46153846153846156	6	0.5	0.38461538461538464	9	5	5	4	0	0.8333333333333334	6	5	1.0	15	0.4	0.2222222222222222	0.8819494494948732	0.9425548457998271	0.5486210958288247	0.9585313729158774	0.9119250254898643	0.9508267439582958	0.9162921984089166	0.9510485838256912	0.2222222222222222	0.4444444444444444	0.0
6144	0.03156758639243061	0.022768392835892635	0.022346777011510093	0.9252838019301192	None	0.5	2	0.6	6	0.38461538461538464	5	0.46875	0.38461538461538464	8	5	6	2	0	0.5	8	4	1.0	15	0.15384615384615385	0.2857142857142857	0.9814373634417247	0.9468043537970818	0.4200090965263906	0.90682681931845	0.7034560069732705	0.9456501787579685	0.9196167777873573	0.9352540040283934	0.5625	0.875	0.0
6783	0.03374657246203406	0.024071673122782872	0.018932687670252978	0.9232628017036163	None	0.5	2	0.5454545454545454	6	0.42857142857142855	6	0.4	0.42857142857142855	12	6	3	1	0	0.625	8	5	1.0666666666666667	16	0.25	0.25	0.39434022635499216	0.9743704167323329	0.262396424823519	0.8739546666376772	0.3877027024672702	0.9256672286073265	0.7742280148808566	0.936955679651719	1.0	0.5833333333333334	0.0
6928	0.02988746992779032	0.023889632588049714	0.023873347249773472	0.9270496498704514	None	0.3333333333333333	1	0.4444444444444444	4	0.5454545454545454	6	0.40625	0.45454545454545453	7	5	5	2	0	0.5	8	4	0.8666666666666667	13	0.16666666666666666	0.3333333333333333	0.9814373634417247	0.9362478266695408	0.29491991668597245	0.9119102735951741	0.8596292183587518	0.9375828126297606	0.9546654314903298	0.9294218648410708	0.5714285714285714	0.8571428571428571	0.0
7012	0.02313247846944278	0.017963978191518747	0.017160166937531744	0.9294066202941992	None	0.3333333333333333	1	0.5	4	0.5	5	0.42857142857142855	0.4	6	4	5	2	0	0.5714285714285714	7	4	0.8	12	0.16666666666666666	0.3333333333333333	0.9814373634417247	0.9433409571582666	0.4200090965263906	0.9109936896534273	0.7180580497284484	0.9404732020952127	0.9167074498790703	0.9329379561370558	0.5833333333333334	0.8333333333333334	0.0
1219	None	None	None	None	None	0	0	0.5	1	1.0	1	1.0	0	0	0	2	2	0	0.3333333333333333	1	3	0.2	3	0.25	0	0	0	0	0	0	0	0	0	0	0	0
6596	0.036630367283067254	0.0206713696018011	0.010888242400048823	0.9206255817461851	None	0.5	2	0.5	5	0.5384615384615384	7	0.4166666666666667	0.46153846153846156	9	6	5	1	0	0.4444444444444444	9	4	1.0	15	0.09090909090909091	0.3333333333333333	0.9814373634417247	0.9504984243481596	0.5450982763668089	0.9010181136336352	0.547282795587789	0.9490632490165553	0.8651646044317244	0.9367993037864598	1.0	0.7777777777777778	0.0
5733	0.022406013488783665	0.0034353669433398763	0.0025619147945972385	0.9321836950860821	None	0.5	2	0.6	6	0.38461538461538464	5	0.46875	0.38461538461538464	8	5	6	1	0	0.5	8	4	1.0	15	0.07692307692307693	0.2857142857142857	0.9814373634417247	0.9468043537970818	0.44041163696709046	0.905577393029417	0.7180580497284484	0.9455409818756234	0.9079440118724647	0.934913628632499	1.0	0.625	0.0
2288	None	None	None	None	None	0	0	0.6666666666666666	4	0.16666666666666666	1	0.8	0	2	0	5	2	0	0.4	2	5	0.5333333333333333	8	0.16666666666666666	0.3333333333333333	0	0	0	0	0	0	0	0	0	0	0
4149	0.023627297963750987	0.003557164888943523	0.0006788885771109727	0.9964841074904593	None	0.5	2	0.6	6	0.38461538461538464	5	0.42857142857142855	0.3076923076923077	8	4	6	1	0	0.7142857142857143	7	5	1.0	15	0.08333333333333333	0.25	0.6878887948983585	0.9517824949179904	0.4200090965263906	0.8784378554006922	0.5441324453403749	0.958529991962299	0.8958048141120754	0.937041676367795	1.0	0.875	0.0
756	None	None	None	None	None	0.5	4	0.6111111111111112	11	0.3333333333333333	8	0.3939393939393939	0.3333333333333333	13	8	12	0	0	0.5454545454545454	6	11	1.7333333333333334	26	0.0	0.18181818181818182	0.4729028148904807	0.7997788387200604	0.3698123174012672	0.9125980159333351	0.596949417355508	0.9468687223051531	0.9152663951645218	0.9005808284521324	0	0	0.0
1611	None	None	None	None	None	0	0	0.5	3	0.5	3	0.6666666666666666	0.3333333333333333	2	2	5	4	0	0.75	4	3	0.5333333333333333	8	0.2857142857142857	0.4	0.8844236289647407	0.7605621069608389	0.531890348914344	0.9709173917116584	0.927344158156218	0.5384716400263584	0.8606458936161727	0.8328579005715395	0.5	0.5	0.2598997272322599
6937	0.03213794228331776	0.023162152839049238	0.02299726754797525	0.9130590105529807	None	0.5	2	0.5	5	0.5384615384615384	7	0.46875	0.46153846153846156	9	6	5	1	0	0.5	8	4	1.0	15	0.09090909090909091	0.2857142857142857	0.9814373634417247	0.9504984243481596	0.5450982763668089	0.9010181136336352	0.561884838342967	0.9481765618850823	0.8586024680977263	0.9364393131282502	1.0	0.8888888888888888	0.0
7392	0.03246780367215485	0.007783491602407537	0.00778065204994881	0.9301910414342781	None	0.5	2	0.5454545454545454	6	0.42857142857142855	6	0.4	0.35714285714285715	9	5	6	1	0	0.625	8	5	1.0666666666666667	16	0.08333333333333333	0.25	0.9335604573657342	0.9474950299136562	0.5450982763668089	0.9010181136336352	0.561884838342967	0.9481765618850823	0.8204338394321473	0.9351966899576587	1.0	0.8888888888888888	0.0
1818	None	None	None	None	None	0	0	0.75	3	0.0	0	0.5555555555555556	0	2	0	2	0	0	1.0	3	3	0.3333333333333333	5	0.0	1.0	0	0	0	0	0	0	0	0	0	0	0
5227	0.025957703137194334	0.019614966985771854	0.017121502626826914	0.9234137407587397	None	0.5	2	0.5	5	0.5	6	0.4375	0.3333333333333333	8	4	5	1	0	0.5	8	4	0.9333333333333333	14	0.1	0.2857142857142857	0.6878887948983585	0.9517824949179904	0.5450982763668089	0.8929613873816349	0.4098622980876604	0.9460072824682927	0.8162214426843019	0.9343669422029615	1.0	0.875	0.0
5004	None	None	None	None	None	0.5	3	0.5	7	0.5	9	0.37037037037037035	0.3888888888888889	11	7	8	0	0	0.6666666666666666	9	6	1.3333333333333333	20	0.0	0.18181818181818182	0.48131841488072624	0.9351214143974502	0.46280631148519824	0.8991762726910307	0.25783975783235363	0.9546680944952695	0.8024773416013593	0.9330516370802994	0	0	0.0
5536	0.025874741480782996	0.019026597912598687	0.016967723648249423	0.9247142371057063	None	0.5	2	0.5	5	0.5	6	0.4375	0.3333333333333333	8	4	5	1	0	0.5	8	4	0.9333333333333333	14	0.1	0.2857142857142857	0.6878887948983585	0.9517824949179904	0.5450982763668089	0.8929613873816349	0.4098622980876604	0.9460072824682927	0.8162214426843019	0.9343669422029615	1.0	0.875	0.0
370	None	None	None	None	None	0	0	0.6666666666666666	2	0.5	1	0.6666666666666666	0	0	0	3	2	0	0.6666666666666666	3	2	0.26666666666666666	4	0.2	0	0	0	0	0	0	0	0	0	0	0	0
6587	0.03321042687371915	0.023038269048965346	0.022634798093369955	0.9248908334418977	None	0.5	2	0.5	5	0.5	6	0.4375	0.4166666666666667	8	5	5	2	0	0.5	8	4	0.9333333333333333	14	0.18181818181818182	0.3333333333333333	0.9814373634417247	0.9468043537970818	0.4200090965263906	0.90682681931845	0.7034560069732705	0.9456501787579685	0.9196167777873573	0.9352540040283934	0.5625	0.875	0.0
7258	0.030964540871255563	0.024334116813546584	0.023744587460328245	0.930703031259793	None	0.5	2	0.6	6	0.46153846153846156	6	0.4166666666666667	0.38461538461538464	9	5	5	1	0	0.4444444444444444	9	4	1.0	15	0.1	0.3333333333333333	0.9814373634417247	0.9425505046361943	0.4559573821820413	0.9107347801011638	0.547282795587789	0.9378128546884111	0.9295781110698609	0.9315815829047402	1.0	0.7777777777777778	0.0
4055	0.04072793115739985	0.008549926935167245	0.008183774123413147	0.9622159669629132	None	0.4	2	0.5833333333333334	7	0.4	6	0.425	0.3333333333333333	10	5	6	0	0	0.625	5	8	1.1333333333333333	17	0.0	0.2222222222222222	0.7074394361232302	0.9360728653442459	0.5776384183220417	0.9496610078244692	0.6730804257652373	0.9444638393694256	0.9024312094516611	0.943655995886427	0	0	0.0
4370	0.031054069630042327	0.017250305508734638	0.017249638129209113	0.9296655670310804	None	0.5	2	0.6	6	0.46153846153846156	6	0.46875	0.38461538461538464	9	5	5	1	0	0.5	8	4	1.0	15	0.1	0.2857142857142857	0.9814373634417247	0.9400312014210627	0.5450982763668089	0.9531888893409214	0.7740642074216371	0.9392621338548076	0.8586024680977263	0.9445260372176765	1.0	0.7777777777777778	0.0
3095	0.012072489124805616	0.0008192969032195791	-0.0003615600577886075	0.9576155244190844	None	0	0	0.2	1	1.0	5	1.0	1.0	6	5	0	0	0	0.14285714285714285	7	1	0.4666666666666667	7	0.0	0	0.53109413230697	0.9339515425584342	0.7599612285832125	0.9095110951342578	0.7624061465280024	0.9201676048969128	0.897025406115746	0.9218039979606327	0	0	0.0
2849	0.0014398335660183806	0.00034692208959559163	-6.2842756961928e-05	0.9837197571988779	None	0	0	0.75	3	0.5	2	0.6666666666666666	0.25	3	1	2	2	0	1.0	3	3	0.4	6	0.3333333333333333	0.5	1.0	0.9721564605596553	0.989048637999686	0.6292580850129605	0.9427632908225716	0.6944872043988126	0.6174927500459293	0.8367684612956838	0.6666666666666666	0.3333333333333333	0.0
1771	None	None	None	None	None	0	0	0.08333333333333333	1	1.0	16	0.2857142857142857	0.875	15	14	2	2	0	0.7777777777777778	7	9	1.2	18	0.2857142857142857	0.375	0.7526893278564349	0.9366158272030781	0.4351403584291944	0.8913975997122694	0.6216102130958568	0.8251505654980998	0.8980466841428063	0.8925060669967597	0.5333333333333333	0.13333333333333333	0.0
1413	None	None	None	None	None	0	0	0.3333333333333333	1	1.0	2	1.0	0	0	0	3	1	0	1.0	2	2	0.26666666666666666	4	0.1	0	0	0	0	0	0	0	0	0	0	0	0
6952	0.036211611297998485	0.025297887081499066	0.02396325677561467	0.9245848843595017	None	0.5	2	0.5	5	0.5384615384615384	7	0.4166666666666667	0.38461538461538464	9	5	5	1	0	0.4444444444444444	9	4	1.0	15	0.1	0.2857142857142857	0.9814373634417247	0.9504984243481596	0.5450982763668089	0.9010181136336352	0.547282795587789	0.9490632490165553	0.8651646044317244	0.9367993037864598	1.0	0.7777777777777778	0.0
7124	0.03210599342139426	0.020921300490182065	0.02022191650151815	0.9268573666697493	None	0.5	2	0.5454545454545454	6	0.5	7	0.4	0.35714285714285715	10	5	5	1	0	0.4	10	4	1.0666666666666667	16	0.1111111111111111	0.2857142857142857	0.9814373634417247	0.94820512903709	0.5005278292744251	0.905924796067486	0.49834339194734784	0.9403026963193287	0.9016940635700512	0.9335794043480952	1.0	0.8	0.0
4205	0.03363666955549675	0.024767216878851063	0.0241403493887905	0.9259624792513194	None	0.5	2	0.5	5	0.5	6	0.4375	0.4166666666666667	8	5	5	1	0	0.5	8	4	0.9333333333333333	14	0.09090909090909091	0.3333333333333333	0.9814373634417247	0.9468043537970818	0.4200090965263906	0.90682681931845	0.7034560069732705	0.9456501787579685	0.9196167777873573	0.9352540040283934	1.0	0.875	0.0
3434	0.017562093476920455	0.0014368819415829734	-0.0013373249577098376	0.8029617713037757	None	0	0	0.16666666666666666	1	1.0	6	1.0	1.0	6	6	1	0	0	0.125	8	1	0.5333333333333333	8	0.0	0	0.53109413230697	0.9339515425584342	0.7599612285832125	0.9205164589036545	0.7624061465280024	0.9201676048969128	0.8979179493569482	0.9251416418582704	0	0	0.0
3318	0.030741125406329273	0.006190848768019784	0.005861696024304665	0.9264519747699805	None	0	0	0.16666666666666666	1	1.0	7	1.0	1.0	7	7	1	0	0	0.1111111111111111	9	1	0.6	9	0.0	0	0.53109413230697	0.9323460322523894	0.6486102698110551	0.9083420038096482	0.6138092382259778	0.9086682216261392	0.8237517475455591	0.9171909758917759	0	0	0.0
6651	0.0319126716251416	0.023576420208335218	0.02357636671104676	0.9275471260515454	None	0.5	2	0.5	5	0.5	6	0.4375	0.4166666666666667	8	5	5	1	0	0.5	8	4	0.9333333333333333	14	0.09090909090909091	0.3333333333333333	0.9814373634417247	0.9468043537970818	0.4200090965263906	0.90682681931845	0.6815529428405036	0.9426972005051985	0.9256109987394422	0.9341137048613338	1.0	0.875	0.0
1226	None	None	None	None	None	0	0	0.6666666666666666	2	0.5	1	0.6666666666666666	0	0	0	3	2	0	0.6666666666666666	3	2	0.26666666666666666	4	0.2	0	0	0	0	0	0	0	0	0	0	0	0
5600	0.030828239234916937	0.023874574321826162	0.014591430170951405	0.9277956761745225	None	0.6666666666666666	2	0.5555555555555556	5	0.45454545454545453	5	0.40625	0.36363636363636365	7	4	5	1	0	0.5	8	4	0.8666666666666667	13	0.09090909090909091	0.3333333333333333	0.9814373634417247	0.9503646175558619	0.5450982763668089	0.901983880508848	0.5764868810981449	0.9456152259649233	0.8518982376658234	0.935582620977562	1.0	0.8571428571428571	0.0
468	None	None	None	None	None	0.16666666666666666	1	0.3333333333333333	5	0.65	13	0.25	0.4	10	8	11	5	0	0.7272727272727273	11	8	1.4666666666666666	22	0.20833333333333334	0	0.47675133261056357	0.8717510358129602	0.38147669247198185	0.9018716853816161	0.5271947903512718	0.8697041757779637	0.8331298974180746	0.8819496928849784	0.1	0.2	0.0
1707	None	None	None	None	None	0	0	0.6	3	0.4	2	0.4666666666666667	0.4	3	2	3	2	0	0.6	5	3	0.4666666666666667	7	0.2222222222222222	1.0	1.0	0.9331846162850864	0.17250467404177333	0.810413749657357	0.8596292183587518	0.951424177163365	0.9738063416772371	0.9133098453554606	0.6666666666666666	0.3333333333333333	0.0
3667	0.02753278080346878	0.0029389686761358324	-0.002381300629510904	0.7537405753045444	None	0	0	0.16666666666666666	1	1.0	7	1.0	1.0	7	7	1	0	0	0.1111111111111111	9	1	0.6	9	0.0	0	0.53109413230697	0.9438305413943249	0.6673569774435901	0.8811641315279263	0.6373984250706036	0.8998132343818982	0.8237517475455591	0.912142101661436	0	0	0.0
5629	0.03188384760048598	0.023721176386042195	0.023420796360901008	0.926818193880254	None	0.5	2	0.5	5	0.5	6	0.4375	0.4166666666666667	8	5	5	1	0	0.5	8	4	0.9333333333333333	14	0.09090909090909091	0.3333333333333333	0.9814373634417247	0.9468043537970818	0.4200090965263906	0.90682681931845	0.7034560069732705	0.9456501787579685	0.9196167777873573	0.9352540040283934	1.0	0.875	0.0
3385	0.011277015836418328	0.002793888735006555	0.0025221626828930382	0.9589480854307688	None	0	0	0.2	1	1.0	5	1.0	1.0	6	5	0	0	0	0.14285714285714285	7	1	0.4666666666666667	7	0.0	0	0.5167287413822287	0.9441914533324092	0.6387083081484191	0.909992084368246	0.7632156015109228	0.9200752628084925	0.8979179493569482	0.9261114536990386	0	0	0.0
2892	0.005036692830877187	0.00012179158314116356	1.5248431070638188e-05	0.9922190651496595	None	0	0	0.5	3	0.5714285714285714	4	0.75	0.2857142857142857	5	2	3	3	0	0.75	3	4	0.6	9	0.42857142857142855	0	0.34151813742545173	0.7295833833104391	0.7583944115771465	0.7488432104879621	0.6138092382259778	0.9401225081246821	0.9339708580766634	0.8338123130755437	0.6	0.6	0.0
1284	None	None	None	None	None	0.5714285714285714	4	0.625	10	0.3333333333333333	7	0.41818181818181815	0.3333333333333333	12	7	10	0	0	0.45454545454545453	5	11	1.5333333333333334	23	0.0	0.21052631578947367	0.4814483102789445	0.7915389243343827	0.3698123174012672	0.8819323888973393	0.596949417355508	0.9378281597895061	0.8754111939158778	0.8828378920510384	0	0	0.0
2246	None	None	None	None	None	0	0	0.625	5	0.1111111111111111	1	0.9166666666666666	0	4	0	6	0	0	0.3333333333333333	2	6	0.7333333333333333	11	0.0	0	0	0	0	0	0	0	0	0	0	0	0
2606	0.009893573824419319	0.0020974668993786025	0.0020676868268876924	0.996984676397611	None	0	0	0.5714285714285714	4	0.25	2	0.8333333333333334	0.125	4	1	5	0	0	0.3333333333333333	2	6	0.6666666666666666	10	0.0	0	0.19052557605087603	0.8634919324470693	0.6327261959304159	0.7033196508601497	0.4385934333417955	0.951190279054744	0.9064748855243444	0.8690418967667468	0	0	0.0
2940	0.016801100776368264	0.001883064544250004	-0.0018762543825898554	0.843438868793111	None	0	0	0.16666666666666666	1	1.0	6	1.0	1.0	6	6	1	0	0	0.125	8	1	0.5333333333333333	8	0.0	0	0.53109413230697	0.9339515425584342	0.7599612285832125	0.9205164589036545	0.7624061465280024	0.9201676048969128	0.8979179493569482	0.9251416418582704	0	0	0.0
1875	None	None	None	None	None	0	0	0.5	2	0.6666666666666666	2	0.5555555555555556	0.3333333333333333	3	1	1	0	0	1.0	3	3	0.3333333333333333	5	0.0	0.5	0.4517851677061741	0.8182502509000421	0.34082856433063113	0.8881867123541957	0.31977401172745634	0.8061951234125074	0.6536231130750685	0.8412361225409107	0	0	0.0
2780	0.0018193988067332564	0.0005308232794755742	-2.275856203216623e-06	0.9874327054401828	None	0	0	0.6666666666666666	2	0.5	1	0.6666666666666666	0.5	2	1	1	2	0	0.6666666666666666	3	2	0.26666666666666666	4	0.4	0	0.8177682888069606	0.860843929869939	0.7001682804524298	0.9524980454098682	0.4859119454191167	0.5742604958061975	0.8379421863550572	0.8463986582499293	1.0	0.5	0.15333773600487896
2239	None	None	None	None	None	0	0	0.75	3	0.0	0	0.75	0	2	0	3	1	0	0.5	2	4	0.4	6	0.125	0	0	0	0	0	0	0	0	0	0	0	0
7252	0.032292575438859175	0.022701736430349655	0.022136954986581876	0.9252069237334009	None	0.5	2	0.6	6	0.38461538461538464	5	0.46875	0.38461538461538464	8	5	6	2	0	0.5	8	4	1.0	15	0.15384615384615385	0.2857142857142857	0.9814373634417247	0.9468043537970818	0.4200090965263906	0.90682681931845	0.6961549855956815	0.9467101703109808	0.9225162935309814	0.9356729031273603	0.5625	0.75	0.0
2185	None	None	None	None	None	0	0	0.5	1	1.0	1	0.75	0	0	0	2	2	0	1.0	2	2	0.2	3	0.25	0	0	0	0	0	0	0	0	0	0	0	0
4136	0.03822373513932917	0.002952681506232531	0.002914904016988094	0.9963364694354275	None	0.5	2	0.5	5	0.5	6	0.4375	0.4166666666666667	8	5	5	1	0	0.5	8	4	0.9333333333333333	14	0.09090909090909091	0.3333333333333333	0.9814373634417247	0.9468043537970818	0.2337122953638729	0.8760471963859736	0.8523281969811629	0.954582459117613	0.9649584403457361	0.9325584299911804	1.0	0.75	0.0
1942	None	None	None	None	None	0	0	0.4	2	0.6	3	0.7777777777777778	0.2	2	1	4	2	0	1.0	3	3	0.4666666666666667	7	0.18181818181818182	0	0.9763795928687147	0.5587779913529813	0.6119418884119412	0.9797785195151489	0.9418505706988158	0.5742604958061975	0.8504907971787727	0.8133632422667934	0.75	1.0	0.16956666407082205
6955	0.02851251342093689	0.020377098294034935	0.01710983452544964	0.9236174258943016	None	0.5	2	0.5	5	0.5	6	0.4375	0.3333333333333333	8	4	5	1	0	0.5	8	4	0.9333333333333333	14	0.1	0.2857142857142857	0.6878887948983585	0.9651662483759232	0.4200090965263906	0.8942864821725011	0.4820947917827076	0.9386596990831759	0.8162214426843019	0.9386784109096348	1.0	0.75	0.0
4902	0.03483502242545583	0.0138410424017316	-0.013699788636289342	0.666909837702335	None	0.25	1	0.7	7	0.3076923076923077	4	0.5	0.3076923076923077	8	4	6	3	0	0.8333333333333334	6	5	1.0	15	0.25	0.4	0.9504920768558884	0.9444209196581042	0.3862524363263535	0.943200581277419	0.8581544291296561	0.9661652809725167	0.9283884325725372	0.9524892039286178	0.5	0.5	0.0
767	None	None	None	None	None	0	0	1.0	1	0	0	1.0	0	1	0	0	1	0	0.5	1	2	0.13333333333333333	2	0.3333333333333333	0	0	0	0	0	0	0	0	0	0	0	0
788	None	None	None	None	None	0	0	0.5	2	0.6666666666666666	2	1.0	0.6666666666666666	3	2	1	1	0	0.2	5	1	0.3333333333333333	5	0.2	0.5	0.6039186407567121	0.8380106510589433	0.3696104927724789	0.9188377452231069	0.37589908693627466	0.7969018531300903	0.7483853413743241	0.8596517526668357	1.0	0.3333333333333333	0.0
1298	None	None	None	None	None	0	0	0.5	1	1.0	1	1.0	0	1	0	1	1	0	0.3333333333333333	3	1	0.2	3	0.2	0	0	0	0	0	0	0	0	0	0	0	0
220	None	None	None	None	None	0	0	0.25	1	1.0	3	1.0	0.6666666666666666	3	2	1	1	0	0.2	5	1	0.3333333333333333	5	0.2	0	0.3669454373359865	0.5943651048958571	0.6633315875793604	0.9421453986296621	0.5621824915121616	0.8323961763577393	0.790255913324327	0.8308491704582704	1.0	0.3333333333333333	0.0
1155	None	None	None	None	None	0	0	0.6666666666666666	2	0.5	1	1.0	0	0	0	3	2	0	1.0	2	2	0.26666666666666666	4	0.2	0	0	0	0	0	0	0	0	0	0	0	0
978	None	None	None	None	None	0	0	0.5	1	1.0	1	0.75	0	0	0	2	3	0	1.0	2	2	0.2	3	0.375	0	0	0	0	0	0	0	0	0	0	0	0
2206	None	None	None	None	None	0.25	1	0.6	6	0.3333333333333333	4	0.7	0.3333333333333333	6	4	7	2	0	0.8	4	5	0.9333333333333333	14	0.125	0.9090909090909091	0.873758272418149	0.931897057025152	0.531890348914344	0.9679268597107408	0.9119250254898643	0.6264724132111438	0.954030860566558	0.8984528313002487	0.8333333333333333	0.16666666666666666	0.2849133074137292
458	None	None	None	None	None	0	0	0.07142857142857142	1	1.0	18	0.2597402597402597	0.8888888888888888	17	16	2	2	0	0.6363636363636364	7	11	1.3333333333333333	20	0.2857142857142857	0.3333333333333333	0.5423345234883057	0.9035296105937557	0.37096068276627375	0.8899737359229468	0.6216102130958568	0.8717821848824112	0.8559146034636612	0.8890872555347966	0.5294117647058824	0.11764705882352941	0.0
4130	0.03562875289326385	0.01959539739886021	0.010609118679043942	0.9208246714273942	None	0.5	2	0.5	5	0.5384615384615384	7	0.4166666666666667	0.46153846153846156	9	6	5	1	0	0.4444444444444444	9	4	1.0	15	0.09090909090909091	0.3333333333333333	0.9814373634417247	0.9504984243481596	0.5450982763668089	0.9010181136336352	0.561884838342967	0.9481765618850823	0.8586024680977263	0.9364393131282502	1.0	0.8888888888888888	0.0
4552	0.03130522422586001	0.004600720044267771	-0.0035806355251806247	0.9332816586043188	None	0.5	2	0.5	5	0.5384615384615384	7	0.35714285714285715	0.38461538461538464	8	5	6	1	0	0.8571428571428571	7	6	1.0	15	0.07692307692307693	0.25	0.4569353874983804	0.941578175154975	0.5039522939260035	0.8546573326253959	0.2505067088317312	0.9523127687714765	0.7742280148808566	0.9252029523422299	1.0	0.875	0.0
2161	None	None	None	None	None	0	0	0.75	3	0.25	1	0.5	0	3	0	2	0	0	0.75	4	3	0.4	6	0.0	0.6666666666666666	0	0	0	0	0	0	0	0	0	0	0
1833	None	None	None	None	None	0	0	0	0	0	0	1.0	0	0	0	0	2	0	1.0	1	1	0.06666666666666667	1	0.5	0	0	0	0	0	0	0	0	0	0	0	0
6680	0.03566300624928514	0.023351736462696563	0.012734035252337085	0.9260133256475302	None	0.5	2	0.5	5	0.5	6	0.3888888888888889	0.4166666666666667	8	5	5	1	0	0.4444444444444444	9	4	0.9333333333333333	14	0.09090909090909091	0.3333333333333333	0.9814373634417247	0.9458766911015171	0.4200090965263906	0.90682681931845	0.7034560069732705	0.9456501787579685	0.9175582431687949	0.9348842788970981	1.0	0.875	0.0
7413	0.024618779472442932	0.019050292580231845	0.01664211925407262	0.9237963525370058	None	0.5	2	0.5	5	0.5	6	0.4375	0.3333333333333333	8	4	5	1	0	0.5	8	4	0.9333333333333333	14	0.1	0.2857142857142857	0.6878887948983585	0.9517824949179904	0.5450982763668089	0.8929613873816349	0.4098622980876604	0.9460072824682927	0.8162214426843019	0.9343669422029615	1.0	0.875	0.0
1620	None	None	None	None	None	0	0	0.75	3	0.0	0	0.5555555555555556	0	1	0	3	0	0	1.0	3	3	0.3333333333333333	5	0.0	1.0	0	0	0	0	0	0	0	0	0	0	0
6858	0.034886013222250954	0.025810735670666708	0.025034241636844052	0.9240381463005635	None	0.5	2	0.5	5	0.5384615384615384	7	0.4166666666666667	0.38461538461538464	9	5	5	1	0	0.4444444444444444	9	4	1.0	15	0.1	0.2857142857142857	0.9814373634417247	0.9639283157461983	0.29491991668597245	0.8980708311395244	0.561884838342967	0.9409224731711999	0.8586024680977263	0.9395260714366701	1.0	0.7777777777777778	0.0
6559	0.03659454821610976	0.019983863100331598	0.00833073689999202	0.9168586433966714	None	0.5	2	0.5	5	0.5384615384615384	7	0.4166666666666667	0.46153846153846156	9	6	5	1	0	0.4444444444444444	9	4	1.0	15	0.09090909090909091	0.3333333333333333	0.9814373634417247	0.9504984243481596	0.5450982763668089	0.9010181136336352	0.561884838342967	0.9481765618850823	0.8586024680977263	0.9364393131282502	1.0	0.8888888888888888	0.0
356	None	None	None	None	None	0	0	0.5714285714285714	4	0.5	4	0.35714285714285715	0.5	7	4	2	2	0	0.5714285714285714	7	4	0.6666666666666666	10	0.4	0.25	0.8786926802151509	0.9206265137406627	0.4143153058581624	0.8738967192906951	0.7089344197741977	0.9196680855079344	0.8719732796059385	0.9067739168813448	0.5714285714285714	0.14285714285714285	0.0
4428	0.034242837651863506	0.023371977034730183	0.017261665340414588	0.9244258654081786	None	0.4	2	0.5833333333333334	7	0.3333333333333333	5	0.425	0.3333333333333333	9	5	7	1	0	0.625	8	5	1.1333333333333333	17	0.07142857142857142	0.2222222222222222	0.9814373634417247	0.9504984243481596	0.5450982763668089	0.9010181136336352	0.561884838342967	0.9481765618850823	0.8586024680977263	0.9364393131282502	1.0	0.8888888888888888	0.0
7199	0.03441457212550443	0.02443339868223953	0.023421492143549296	0.9243121629919102	None	0.5	2	0.5	5	0.5	6	0.4375	0.4166666666666667	8	5	5	1	0	0.5	8	4	0.9333333333333333	14	0.09090909090909091	0.3333333333333333	0.9814373634417247	0.9640940962496053	0.2786581707547457	0.9008993119758032	0.7034560069732705	0.9352514687098503	0.9196167777873573	0.9383480592790762	1.0	0.75	0.0
4833	0.038716415013003734	0.024848219646459817	0.012622593459768416	0.9253713937655959	None	0.5	2	0.5	5	0.5	6	0.3888888888888889	0.4166666666666667	8	5	5	1	0	0.4444444444444444	9	4	0.9333333333333333	14	0.09090909090909091	0.3333333333333333	0.9814373634417247	0.9468043537970818	0.4200090965263906	0.90682681931845	0.7034560069732705	0.9456501787579685	0.9196167777873573	0.9352540040283934	1.0	0.875	0.0
3161	0.02087915195969254	0.0032002888732730267	0.001116582216018722	0.9963923069953816	None	0.6666666666666666	2	0.5555555555555556	5	0.45454545454545453	5	0.4642857142857143	0.36363636363636365	7	4	5	1	0	0.5714285714285714	7	4	0.8666666666666667	13	0.09090909090909091	0.3333333333333333	0.9814373634417247	0.9503646175558619	0.29491991668597245	0.8775632609924485	0.845027175603574	0.9572556069668532	0.9556624319904942	0.9356462898949831	1.0	0.8571428571428571	0.0
7136	0.03261463523594671	0.02385962944610539	0.023564329117702194	0.9276760943246984	None	0.5	2	0.5	5	0.5	6	0.4375	0.4166666666666667	8	5	5	1	0	0.5	8	4	0.9333333333333333	14	0.09090909090909091	0.3333333333333333	0.9814373634417247	0.9468043537970818	0.4200090965263906	0.90682681931845	0.7034560069732705	0.9456501787579685	0.9196167777873573	0.9352540040283934	1.0	0.875	0.0
2809	0.005420086951668794	0.0007059004818814955	8.356016747965178e-05	0.9654868271684917	None	0.3333333333333333	1	0.75	6	0.2	2	0.5	0.2	5	2	6	0	0	0.6666666666666666	6	4	0.8	12	0.0	0.3333333333333333	0.4770812243199353	0.7152876561840579	0.5859033572482086	0.8658196723780194	0.2432377150771757	0.9514326785698034	0.8205368339538929	0.8721650266169889	0	0	0.0
5008	0.030378940040499843	0.003659857769273545	0.0017212288866917216	0.9964020579547249	None	0.6666666666666666	2	0.5555555555555556	5	0.45454545454545453	5	0.4642857142857143	0.36363636363636365	7	4	5	2	0	0.5714285714285714	7	4	0.8666666666666667	13	0.18181818181818182	0.3333333333333333	0.9814373634417247	0.949260229579714	0.23758495795223894	0.8713802469169232	0.845027175603574	0.9572556069668532	0.9638468841292007	0.9340320131354429	0.5714285714285714	0.8571428571428571	0.0
4665	0.040521479182063565	0.009006256407723167	-0.00850961338808912	0.9191744629351373	None	0.4	2	0.5	6	0.4666666666666667	7	0.425	0.4	10	6	6	3	0	0.4	10	4	1.1333333333333333	17	0.25	0.25	0.6055396097100376	0.9443087140594254	0.5450982763668089	0.894921968796511	0.3206539286391011	0.9488902132263787	0.825379126683178	0.9328506969121594	0.1	0.8	0.0
2060	None	None	None	None	None	0.25	1	0.5	5	0.5384615384615384	7	0.375	0.46153846153846156	10	6	4	3	0	0.4	10	4	1.0	15	0.375	0.2222222222222222	0.8688438754338815	0.9480541772933884	0.3114033439747309	0.9363659768226762	0.713693655837984	0.8479001673039749	0.9637263428411297	0.919612824851041	0.5	0.6	0.0
5288	0.03305466180255025	0.023888069646807845	0.02274284052990326	0.9257014989289875	None	0.5	2	0.6	6	0.38461538461538464	5	0.46875	0.38461538461538464	8	5	6	2	0	0.5	8	4	1.0	15	0.15384615384615385	0.2857142857142857	0.9814373634417247	0.9468043537970818	0.4200090965263906	0.90682681931845	0.7034560069732705	0.9456501787579685	0.9196167777873573	0.9352540040283934	0.5625	0.875	0.0
154	None	None	None	None	None	0.3333333333333333	2	0.5714285714285714	8	0.3888888888888889	7	0.40816326530612246	0.3333333333333333	9	6	10	0	0	1.0	7	7	1.3333333333333333	20	0.0	0.4444444444444444	0.21248082127189477	0.9037002007896241	0.738399833969646	0.9247034961086246	0.6604307178348244	0.9492554832085586	0.9433625003850494	0.9281523794553043	0	0	0.0
6535	0.03520379763464947	0.025545306023690248	0.02497323510459846	0.9242224426549333	None	0.5	2	0.5	5	0.5384615384615384	7	0.4166666666666667	0.38461538461538464	9	5	5	1	0	0.4444444444444444	9	4	1.0	15	0.1	0.2857142857142857	0.9814373634417247	0.9504984243481596	0.5450982763668089	0.9010181136336352	0.561884838342967	0.9481765618850823	0.8586024680977263	0.9364393131282502	1.0	0.8888888888888888	0.0
549	None	None	None	None	None	0.3333333333333333	1	0.5	4	0.7	7	0.375	0.6	8	6	3	2	0	0.5	8	4	0.8	12	0.25	0.75	0.9053682553404074	0.950784744185929	0.280858992938512	0.9193101779253662	0.7036144756897255	0.8681593619290968	0.9536392097635413	0.9188103669783734	0.625	0.125	0.0
3815	0.0319404065111932	0.016744644207761797	0.013428090211897035	0.9296845079385672	None	0.6666666666666666	2	0.5555555555555556	5	0.45454545454545453	5	0.4642857142857143	0.36363636363636365	7	4	5	0	0	0.5714285714285714	4	7	0.8666666666666667	13	0.0	0.3333333333333333	0.9335604573657342	0.9174870804844345	0.5859033572482086	0.9280693593970033	0.5180787100774331	0.9434150912196942	0.845458997647537	0.9304280923927759	0	0	0.0
2542	None	None	None	None	None	0	0	0.3333333333333333	1	1.0	2	1.0	0.5	1	1	2	1	0	0.25	4	1	0.26666666666666666	4	0.125	0	0.34151813742545173	0.5	0.671799295021486	0.5	0.5518712164105766	0.5	0.7965886395132677	0.5	1.0	1.0	0.0
6122	0.03504199464863683	0.020587869522938777	0.010489510755266449	0.9181358642543868	None	0.5	2	0.5	5	0.5384615384615384	7	0.4166666666666667	0.46153846153846156	9	6	5	1	0	0.4444444444444444	9	4	1.0	15	0.09090909090909091	0.3333333333333333	0.9814373634417247	0.9504984243481596	0.5450982763668089	0.9010181136336352	0.561884838342967	0.9481765618850823	0.8586024680977263	0.9364393131282502	1.0	0.8888888888888888	0.0
2548	None	None	None	None	None	0	0	0.3333333333333333	2	0.6666666666666666	4	0.4	0.6666666666666666	5	4	2	1	0	0.8	4	5	0.5333333333333333	8	0.14285714285714285	0.6666666666666666	0.4406778913536682	0.9476677987164122	0.46280631148519824	0.8713217648383663	0.2432377150771757	0.9545275589991351	0.7912766436284461	0.9319941525008703	1.0	0.2	0.0
670	None	None	None	None	None	0	0	0.5	1	1.0	1	0.75	0	1	0	1	0	0	1.0	2	2	0.2	3	0.0	0	0	0	0	0	0	0	0	0	0	0	0
1334	None	None	None	None	None	0	0	0.5	2	0.6666666666666666	2	1.0	0.6666666666666666	2	2	2	1	0	0.2	5	1	0.3333333333333333	5	0.125	0.5	0.1	0.5	0.7271374648215184	0.8902593076113333	0.4562955893424693	0.9455173313960411	0.937001267305324	0.8387667661739047	1.0	0	0.0
2682	0.01761668203893923	0.002967114526589859	-0.0006522365409233725	0.9882765235284763	None	0.3333333333333333	1	0.625	5	0.4	4	0.42857142857142855	0.3	8	3	3	2	0	0.5714285714285714	7	4	0.8	12	0.4	0.4	0.49078745268472224	0.9529162616076673	0.536833337440642	0.9355540376543504	0.5442581106629854	0.9593910975923065	0.870282597821963	0.9501881711577043	0.5625	0.5	0.0
2108	None	None	None	None	None	0	0	0.42857142857142855	3	0.625	5	0.7142857142857143	0.25	4	2	5	0	0	0.2857142857142857	2	7	0.6666666666666666	10	0.0	0	0.27705006458919706	0.8516127918746939	0.6253833559726703	0.7290003117551188	0.7066958979728349	0.9717795035623895	0.9329928340723516	0.8901213508822166	0	0	0.0
6984	0.027985456848999623	0.020158062049904318	0.016377452626219886	0.9253427803112393	None	0.5	2	0.5	5	0.5	6	0.4375	0.3333333333333333	8	4	5	1	0	0.5	8	4	0.9333333333333333	14	0.1	0.2857142857142857	0.6878887948983585	0.9651662483759232	0.4200090965263906	0.8942864821725011	0.4820947917827076	0.9386596990831759	0.8162214426843019	0.9386784109096348	1.0	0.75	0.0
4828	0.028349703219002	0.022531205048002323	0.02249555534909418	0.9248160650116315	None	0.5	2	0.5	5	0.5	6	0.4375	0.4166666666666667	8	5	5	1	0	0.5	8	4	0.9333333333333333	14	0.09090909090909091	0.3333333333333333	0.9814373634417247	0.9458766911015171	0.4200090965263906	0.90682681931845	0.7034560069732705	0.9456501787579685	0.9175582431687949	0.9348842788970981	1.0	0.875	0.0
244	None	None	None	None	None	0	0	0.4	2	0.6	3	0.4666666666666667	0.6	3	3	3	2	0	0.6	3	5	0.4666666666666667	7	0.2	1.0	0.44189208623667603	0.9352644840402522	0.5693734793958748	0.966510468461872	0.8426841842082196	0.9444997500372797	0.913471834578238	0.9505344921933483	0.6666666666666666	0.3333333333333333	0.0
5088	0.0324505261041744	0.021500528250141072	0.019884690765583954	0.9328201023712576	None	0.5	2	0.6	6	0.46153846153846156	6	0.4166666666666667	0.38461538461538464	9	5	5	2	0	0.4444444444444444	9	4	1.0	15	0.2	0.3333333333333333	0.9814373634417247	0.9425505046361943	0.4559573821820413	0.9107347801011638	0.547282795587789	0.9378128546884111	0.9295781110698609	0.9315815829047402	0.5555555555555556	0.7777777777777778	0.0
7381	0.031794814291347506	0.02416180716972723	0.023060893002014332	0.9271111630853114	None	0.5	2	0.5	5	0.5	6	0.4375	0.4166666666666667	8	5	5	2	0	0.5	8	4	0.9333333333333333	14	0.18181818181818182	0.3333333333333333	0.9814373634417247	0.9468043537970818	0.4200090965263906	0.90682681931845	0.7034560069732705	0.9456501787579685	0.9196167777873573	0.9352540040283934	0.5625	0.875	0.0
1257	None	None	None	None	None	0.625	5	0.6666666666666666	12	0.32	8	0.4909090909090909	0.32	14	8	12	0	0	0.45454545454545453	5	11	1.8	27	0.0	0.19047619047619047	0.4899938056674083	0.760638178676671	0.3698123174012672	0.8695454166731482	0.596949417355508	0.9410743066608318	0.8754111939158778	0.8744938606476883	0	0	0.0
1653	None	None	None	None	None	0	0	0.5	3	0.5	3	0.8	0.16666666666666666	2	1	5	0	0	0.4	2	5	0.5333333333333333	8	0.0	0.3333333333333333	0.35764634736803314	0.9293313615760943	0.7813706096370923	0.5526411411818767	0.29622279358204684	0.8059188051267291	0.9376596187721544	0.8027924071467402	0	0	0.0
6860	0.025731769444876727	0.01920307286528947	0.017273763352986058	0.9269285387893578	None	0.5	2	0.5	5	0.5	6	0.4375	0.3333333333333333	8	4	5	1	0	0.5	8	4	0.9333333333333333	14	0.1	0.2857142857142857	0.6878887948983585	0.9517824949179904	0.5450982763668089	0.8929613873816349	0.4098622980876604	0.9460072824682927	0.8162214426843019	0.9343669422029615	1.0	0.875	0.0
3708	0.03730373754150746	0.009592579353526648	-0.002339964022456724	0.6829104525048146	None	0.2	1	0.5833333333333334	7	0.4	6	0.5666666666666667	0.3333333333333333	10	5	6	3	0	0.8333333333333334	6	5	1.1333333333333333	17	0.2727272727272727	0.3333333333333333	0.9162207631753809	0.9148457243892624	0.6544346016700929	0.948196928724578	0.8581544291296561	0.9436116078111522	0.7929934895104974	0.9370041173778927	0.2	0.5	0.0
2907	0.002132053411265888	0.001354496786031616	0.0013543047865898375	0.9762575682945523	None	0	0	0.7142857142857143	5	0.25	2	0.6666666666666666	0.125	2	1	7	3	0	0.6	3	5	0.6666666666666666	10	0.17647058823529413	0.5	0.9885118513348043	0.528688826257131	0.8642360115383205	0.7953758493699258	0.8880799743386076	0.6312786052214667	0.7211427011800977	0.661520127022216	0.5	1.0	0.12315776468852101
324	None	None	None	None	None	0.14285714285714285	1	0.3125	5	0.6666666666666666	14	0.23958333333333334	0.42857142857142855	11	9	11	5	0	0.6666666666666666	12	8	1.5333333333333334	23	0.20833333333333334	0	0.5179051488625814	0.8624777300567065	0.38147669247198185	0.8931304961450354	0.5172215312823989	0.8823045941416293	0.8441979457400389	0.8798695062206523	0.09090909090909091	0.18181818181818182	0.0
5946	0.035385710030901164	0.024172707121776785	-0.015024686995492822	0.9301414101235668	None	0.5	2	0.6	6	0.46153846153846156	6	0.4166666666666667	0.38461538461538464	9	5	5	1	0	0.4444444444444444	9	4	1.0	15	0.1	0.3333333333333333	0.9814373634417247	0.9436211641337896	0.5450982763668089	0.9626043316514733	0.845027175603574	0.9441692498135672	0.8897469015147714	0.9509474386277984	1.0	0.7777777777777778	0.0
3247	0.03310450349395172	0.004301301892835256	0.002221815547412941	0.8566832894280012	None	0	0	0.16666666666666666	1	1.0	7	1.0	1.0	8	7	0	0	0	0.1111111111111111	9	1	0.6	9	0.0	0	0.53109413230697	0.9213274343303726	0.6272156198763554	0.903897008318724	0.6701603706872191	0.9460093943527736	0.8937381642753653	0.9256527722749144	0	0	0.0
5173	0.03673494807524366	0.019924773832635512	0.010440905226346199	0.9164990464297911	None	0.5	2	0.5	5	0.5384615384615384	7	0.4166666666666667	0.46153846153846156	9	6	5	1	0	0.4444444444444444	9	4	1.0	15	0.09090909090909091	0.3333333333333333	0.9814373634417247	0.9504984243481596	0.5450982763668089	0.9010181136336352	0.561884838342967	0.9481765618850823	0.8586024680977263	0.9364393131282502	1.0	0.8888888888888888	0.0
5314	0.03260217172826188	0.02371187012130863	0.023655846391123586	0.9251050841710919	None	0.5	2	0.5	5	0.5	6	0.4375	0.4166666666666667	8	5	5	1	0	0.5	8	4	0.9333333333333333	14	0.09090909090909091	0.3333333333333333	0.9814373634417247	0.9468043537970818	0.4200090965263906	0.90682681931845	0.7034560069732705	0.9456501787579685	0.9196167777873573	0.9352540040283934	1.0	0.875	0.0
5816	0.026296234306256886	0.019276444179680316	0.01423576084053339	0.9277103436655393	None	0.5	2	0.6	6	0.3333333333333333	4	0.5	0.3333333333333333	7	4	6	1	0	0.5714285714285714	7	4	0.9333333333333333	14	0.07692307692307693	0.2857142857142857	0.9814373634417247	0.9503646175558619	0.5450982763668089	0.901983880508848	0.5764868810981449	0.9456152259649233	0.8518982376658234	0.935582620977562	1.0	0.5714285714285714	0.0
4671	0.02375234014743285	0.003913093814214238	0.0008926623980844243	0.996468010723132	None	0.5	2	0.6	6	0.38461538461538464	5	0.42857142857142855	0.3076923076923077	8	4	6	2	0	0.7142857142857143	7	5	1.0	15	0.16666666666666666	0.25	0.6878887948983585	0.9517824949179904	0.4200090965263906	0.8784378554006922	0.5441324453403749	0.958529991962299	0.8958048141120754	0.937041676367795	0.5625	0.875	0.0
2727	0.004135740235475587	0.0004225575571853728	0.00036356928156124595	0.9834899001194306	None	0	0	0.25	1	1.0	3	1.0	1.0	3	3	1	0	0	0.2	5	1	0.3333333333333333	5	0.0	0	0.34151813742545173	0.7796397005687209	0.671799295021486	0.832661027021057	0.5518712164105766	0.9370746637031615	0.950481445314096	0.8648684941786428	0	0	0.0
4935	0.029017214056138187	0.023989812891882664	0.023988117490718122	0.9266607572967037	None	0.3333333333333333	1	0.4444444444444444	4	0.5454545454545454	6	0.40625	0.45454545454545453	7	5	5	2	0	0.5	8	4	0.8666666666666667	13	0.16666666666666666	0.3333333333333333	0.9814373634417247	0.9362478266695408	0.29491991668597245	0.9119102735951741	0.845027175603574	0.9376485565973263	0.9556624319904942	0.9294464372428799	0.5714285714285714	0.8571428571428571	0.0
3264	0.016047628356076052	0.0018675521343181239	-0.001698599761448949	0.9626092753442862	None	0.25	1	0.7	7	0.3076923076923077	4	0.42857142857142855	0.3076923076923077	8	4	6	1	0	0.7142857142857143	5	7	1.0	15	0.08333333333333333	0.4	0.8480562470360251	0.9445298660785229	0.5619481677379294	0.9619158256558987	0.9119250254898643	0.9492932346610126	0.7856976904814981	0.9524780956945132	1.0	0.125	0.0
4289	0.03201867543533226	0.023460173077746813	0.023034506337389845	0.9255743522524267	None	0.5	2	0.6	6	0.38461538461538464	5	0.46875	0.38461538461538464	8	5	6	2	0	0.5	8	4	1.0	15	0.15384615384615385	0.2857142857142857	0.9814373634417247	0.9468043537970818	0.4200090965263906	0.90682681931845	0.7034560069732705	0.9456501787579685	0.9196167777873573	0.9352540040283934	0.5625	0.875	0.0
2817	0.007196055848230174	0.0007052095379216182	0.00018623432639740739	0.9668869574436048	None	0.3333333333333333	1	0.7777777777777778	7	0.18181818181818182	2	0.4642857142857143	0.18181818181818182	5	2	7	0	0	0.5714285714285714	7	4	0.8666666666666667	13	0.0	0.3333333333333333	0.2980574079458093	0.6865978983628214	0.5859033572482086	0.8658196723780194	0.11460204275517794	0.9619894953630155	0.8743244822407673	0.8765291569529777	0	0	0.0
1676	None	None	None	None	None	0	0	0.25	1	1.0	4	1.0	0	1	0	4	1	0	0.16666666666666666	1	6	0.4	6	0.09090909090909091	0	0	0	0	0	0	0	0	0	0	0	0
854	None	None	None	None	None	0	0	0.375	3	0.7	7	0.2857142857142857	0.5	7	5	4	0	0	0.8571428571428571	7	6	0.8	12	0.0	0.3333333333333333	0.19808586174076112	0.7269909371474493	0.7051609103414469	0.8392932839623438	0.6231276283483171	0.8770661780419969	0.9087705558627696	0.8223632508719746	0	0	0.0
1556	None	None	None	None	None	0	0	0.75	3	0.25	1	0.5	0.25	3	1	2	0	0	0.75	4	3	0.4	6	0.0	1.0	0.5661135370497683	0.88954118641082	0.4394513639495248	0.9551812339559181	0.5277830017337688	0.9530126005747208	0.9326873583079757	0.9381014861776182	0	0	0.0
7428	0.038458687843490866	0.02497352319104372	0.012613611006472101	0.9243607331237045	None	0.5	2	0.5	5	0.5	6	0.3888888888888889	0.4166666666666667	6	5	7	1	0	0.4444444444444444	9	4	0.9333333333333333	14	0.058823529411764705	0.3333333333333333	0.9814373634417247	0.9017841882939096	0.21330975492317306	0.9152972424621381	0.8523281969811629	0.9157765647851955	0.9684340507628763	0.9111590119552968	1.0	0.6666666666666666	0.0
4048	0.035985250546090815	0.01688408744267745	0.015856848809713466	0.9292586931816986	None	0.5	2	0.6	6	0.38461538461538464	5	0.46875	0.38461538461538464	8	5	6	1	0	0.5	4	8	1.0	15	0.07692307692307693	0.2857142857142857	0.9198707215848205	0.8966456741548766	0.6855507112706731	0.8674280442557962	0.6815529428405036	0.9717332633734808	0.812259641439071	0.9259056745639473	1.0	0.125	0.0
2838	4.435257742225043e-06	1.051583595887089e-07	1.172717281528042e-10	0.9999990183082472	None	0	0	0.6666666666666666	2	0.5	1	0.6666666666666666	0	2	0	1	0	0	0.6666666666666666	3	2	0.26666666666666666	4	0.0	0.6666666666666666	0	0	0	0	0	0	0	0	0	0	0
709	None	None	None	None	None	0	0	0.3333333333333333	4	0.6666666666666666	10	0.4722222222222222	0.4666666666666667	7	7	9	3	0	0.25	12	3	1.1333333333333333	17	0.13636363636363635	0.4	0.24070541315384256	0.8594232719654721	0.6636930221440125	0.8851412924101312	0.8467843176830829	0.8596479794882301	0.9267695275243718	0.8685624104566771	0.14285714285714285	0.2857142857142857	0.0
2337	None	None	None	None	None	0	0	1.0	3	0.0	0	0.6666666666666666	0	1	0	2	1	0	0.6666666666666666	2	3	0.26666666666666666	4	0.14285714285714285	1.0	0	0	0	0	0	0	0	0	0	0	0
4152	0.04298715833516829	0.012170532864685824	0.011438023751043368	0.6365169873010696	None	0.5	2	0.45454545454545453	5	0.5714285714285714	8	0.5	0.5	9	7	6	1	0	0.5	8	4	1.0666666666666667	16	0.07142857142857142	0.25	0.9814373634417247	0.9504984243481596	0.5450982763668089	0.9010181136336352	0.561884838342967	0.9481765618850823	0.8586024680977263	0.9364393131282502	1.0	0.8888888888888888	0.0
5239	0.03702209193476691	0.019030221186609426	0.009426959386085522	0.9156229223997626	None	0.5	2	0.5	5	0.5384615384615384	7	0.4166666666666667	0.46153846153846156	9	6	5	1	0	0.4444444444444444	9	4	1.0	15	0.09090909090909091	0.3333333333333333	0.9814373634417247	0.9504984243481596	0.5450982763668089	0.9010181136336352	0.561884838342967	0.9481765618850823	0.8586024680977263	0.9364393131282502	1.0	0.8888888888888888	0.0
6659	0.03877075333339751	0.02350990681047255	0.012219883004281049	0.9271574176488339	None	0.5	2	0.5454545454545454	6	0.42857142857142855	6	0.4444444444444444	0.35714285714285715	8	5	7	3	0	0.4444444444444444	9	4	1.0666666666666667	16	0.2	0.2857142857142857	0.9814373634417247	0.9468043537970818	0.4200090965263906	0.90682681931845	0.6961549855956815	0.9467101703109808	0.9225162935309814	0.9356729031273603	0.125	0.75	0.0
2600	0.03950901189867068	0.008938416487824936	-0.008932135648310626	0.8809130270822789	None	0.25	1	0.5	5	0.5	6	0.35	0.5	10	6	3	1	0	0.4	10	4	0.9333333333333333	14	0.16666666666666666	0.2857142857142857	0.8194526460109304	0.9510101686683218	0.4094969330262888	0.9545429677446842	0.5414064426207773	0.8949204502753463	0.9410610899284904	0.9380493674595378	1.0	0.2	0.0
2519	None	None	None	None	None	0	0	0.5	2	0.6666666666666666	2	0.8333333333333334	0	0	0	4	3	0	0.6666666666666666	2	3	0.3333333333333333	5	0.25	0	0	0	0	0	0	0	0	0	0	0	0
3759	0.03278380214850858	0.024337877705238816	0.023790835002253312	0.9269849519854588	None	0.5	2	0.5	5	0.5	6	0.4375	0.4166666666666667	8	5	5	1	0	0.5	8	4	0.9333333333333333	14	0.09090909090909091	0.3333333333333333	0.9814373634417247	0.9468043537970818	0.4200090965263906	0.90682681931845	0.7034560069732705	0.9456501787579685	0.9196167777873573	0.9352540040283934	1.0	0.875	0.0
486	None	None	None	None	None	0	0	0.09090909090909091	1	1.0	14	0.2857142857142857	0.8571428571428571	13	12	2	2	0	0.875	7	8	1.0666666666666667	16	0.2857142857142857	0.2857142857142857	0.6171753159770519	0.9499322419752877	0.3655610158629507	0.9081980555895248	0.6216102130958568	0.8465875018929506	0.917424214738012	0.9100551533374913	0.5384615384615384	0.15384615384615385	0.0
1892	None	None	None	None	None	0	0	1.0	4	0.0	0	0.5	0	1	0	4	1	0	0.75	3	4	0.4	6	0.09090909090909091	0.5	0	0	0	0	0	0	0	0	0	0	0
852	None	None	None	None	None	0	0	0.5	1	1.0	1	0.75	0	0	0	2	4	0	1.0	2	2	0.2	3	0.5	0	0	0	0	0	0	0	0	0	0	0	0
5506	0.026023725864577636	0.0030062045511182025	0.0001466066024232113	0.9564123798368522	None	0.4	2	0.5	6	0.5	8	0.5	0.3125	10	5	7	2	0	0.4444444444444444	9	4	1.2	18	0.15384615384615385	0.2	0.4679114887460883	0.9432944777317123	0.5450982763668089	0.894921968796511	0.2432377150771757	0.9594744648915143	0.8742214758125313	0.9373796388101123	0.55	0.8	0.0
7335	0.032867247715585524	0.023660806319069444	0.023211382023303993	0.9250716013903381	None	0.5	2	0.5	5	0.5	6	0.4375	0.4166666666666667	8	5	5	2	0	0.5	8	4	0.9333333333333333	14	0.18181818181818182	0.3333333333333333	0.9814373634417247	0.9468043537970818	0.4200090965263906	0.90682681931845	0.7034560069732705	0.9456501787579685	0.9196167777873573	0.9352540040283934	0.5625	0.875	0.0
2983	None	None	None	None	None	0	0	0.7142857142857143	5	0.125	1	0.6666666666666666	0.125	3	1	6	4	0	0.6	3	5	0.6666666666666666	10	0.2857142857142857	0.5	0.7947573590988684	0.7376942050108449	0.7284720230766409	0.9678874453035179	0.9119250254898643	0.6113989583416366	0.7626619439351733	0.8363103989376232	0.5	0.6666666666666666	0.8285918401674166
6138	0.02839569044537384	0.020107804005519682	0.017154166227654123	0.9263068489393728	None	0.5	2	0.6	6	0.38461538461538464	5	0.46875	0.3076923076923077	8	4	6	1	0	0.5	8	4	1.0	15	0.08333333333333333	0.25	0.6878887948983585	0.9651662483759232	0.4200090965263906	0.8942864821725011	0.4820947917827076	0.9386596990831759	0.8162214426843019	0.9386784109096348	1.0	0.75	0.0
4609	0.031901269030414965	0.017366116393187907	0.01731691305361973	0.9295620572184478	None	0.5	2	0.6	6	0.46153846153846156	6	0.46875	0.38461538461538464	9	5	5	1	0	0.5	8	4	1.0	15	0.1	0.2857142857142857	0.9814373634417247	0.9425505046361943	0.47248726003437513	0.9089390697243952	0.5326807528326111	0.937521552040288	0.9246275002294815	0.9310083990569085	1.0	0.6666666666666666	0.0
5696	0.030562741947767473	0.02297345316767786	0.022927499355196886	0.9253183530489322	None	0.5	2	0.5	5	0.5	6	0.4375	0.4166666666666667	8	5	5	1	0	0.5	8	4	0.9333333333333333	14	0.09090909090909091	0.3333333333333333	0.9814373634417247	0.9468043537970818	0.4200090965263906	0.90682681931845	0.7034560069732705	0.9456501787579685	0.9196167777873573	0.9352540040283934	1.0	0.875	0.0
6814	0.02582481504128751	0.02077912655731557	0.017020954191198968	0.9252876504961706	None	0.5	2	0.5	5	0.5	6	0.4375	0.3333333333333333	8	4	5	1	0	0.5	8	4	0.9333333333333333	14	0.1	0.2857142857142857	0.6878887948983585	0.9517824949179904	0.5450982763668089	0.8929613873816349	0.4098622980876604	0.9460072824682927	0.8162214426843019	0.9343669422029615	1.0	0.875	0.0
7031	0.03203546652206184	0.010058831718002814	0.00890551730852028	0.9285844211096729	None	0.5	2	0.5	5	0.5384615384615384	7	0.4166666666666667	0.46153846153846156	9	6	5	1	0	0.4444444444444444	9	4	1.0	15	0.09090909090909091	0.3333333333333333	0.9814373634417247	0.9425505046361943	0.3357249975673721	0.9066467344265986	0.845027175603574	0.9436945565496611	0.9469043600584662	0.9327687336622266	1.0	0.8888888888888888	0.0
1516	None	None	None	None	None	0	0	0.3333333333333333	1	1.0	2	1.0	0	1	0	2	1	0	0.25	1	4	0.26666666666666666	4	0.14285714285714285	0	0	0	0	0	0	0	0	0	0	0	0
4120	0.03767653184314595	0.019942941540404546	0.016949513968941142	0.9348642120107977	None	0.5	2	0.5	5	0.5384615384615384	7	0.46875	0.46153846153846156	9	6	5	0	0	0.5	4	8	1.0	15	0.0	0.2857142857142857	0.9055025598387113	0.9243575907560535	0.30926693650877624	0.8953831299144924	0.4348019455517287	0.9468520218766859	0.9286730651853078	0.9248420116731213	0	0	0.0
4873	0.0270101757179575	0.0016363104072753746	-0.0014444063560773185	0.9190819754430523	None	0.5	2	0.45454545454545453	5	0.5714285714285714	8	0.5	0.42857142857142855	9	6	6	3	0	0.5	8	4	1.0666666666666667	16	0.23076923076923078	0.25	0.8167389930650831	0.9436508013484398	0.5450982763668089	0.8985787410877886	0.39807014220102643	0.9492031612658308	0.8589405794579104	0.9335474006505662	0.1111111111111111	0.7777777777777778	0.0
6081	0.03893950792252425	0.02514957554116199	0.01311613684345611	0.9259899586429197	None	0.5	2	0.5	5	0.5	6	0.3888888888888889	0.4166666666666667	8	5	5	1	0	0.4444444444444444	9	4	0.9333333333333333	14	0.09090909090909091	0.3333333333333333	0.9814373634417247	0.9468043537970818	0.4200090965263906	0.90682681931845	0.7034560069732705	0.9456501787579685	0.9196167777873573	0.9352540040283934	1.0	0.875	0.0
2700	3.1805533867455243e-06	1.9888108587224494e-08	-8.523066409935188e-09	0.9999970024269186	None	0	0	0.5	2	0.3333333333333333	1	0.5555555555555556	0	1	0	3	2	0	1.0	3	3	0.3333333333333333	5	0.2222222222222222	0	0	0	0	0	0	0	0	0	0	0	0
1305	None	None	None	None	None	0	0	0.125	1	1.0	10	0.2857142857142857	0.7	8	7	3	2	0	0.8571428571428571	6	7	0.8	12	0.2222222222222222	0	0.5265226083604044	0.920689430235283	0.5469470584791385	0.9515335826827958	0.4671307645662724	0.9072915153562863	0.8864129693447638	0.9289047937867884	0.5625	0.25	0.0
5325	0.03407525341192128	0.02427235276499779	0.023966466802374117	0.9259903200858987	None	0.5	2	0.5	5	0.5384615384615384	7	0.4166666666666667	0.38461538461538464	9	5	5	1	0	0.4444444444444444	9	4	1.0	15	0.1	0.2857142857142857	0.9814373634417247	0.9504984243481596	0.5450982763668089	0.9010181136336352	0.561884838342967	0.9481765618850823	0.8586024680977263	0.9364393131282502	1.0	0.8888888888888888	0.0
7488	0.041788896640150286	0.003244886941645106	0.003207696736028077	0.9622829995355219	None	0.5	2	0.5454545454545454	6	0.5	7	0.4444444444444444	0.35714285714285715	10	5	5	0	0	0.4444444444444444	4	9	1.0666666666666667	16	0.0	0.25	0.7074394361232302	0.934846980414716	0.5243548343667034	0.9117640293651254	0.38795923395489335	0.9483467977733139	0.822351715841563	0.9331673566877527	0	0	0.0
7483	0.037073437016024745	0.02599741307795646	-0.016346618796771236	0.9292608532245266	None	0.5	2	0.5454545454545454	6	0.5	7	0.4	0.35714285714285715	10	5	5	1	0	0.4	10	4	1.0666666666666667	16	0.1111111111111111	0.2857142857142857	0.7428750239146629	0.9459109319135729	0.5450982763668089	0.9567060903009514	0.6888539642180925	0.9482610362741535	0.8854232919806235	0.9505058458638674	1.0	0.8	0.0
7326	0.031124405050025148	0.02299493687889075	0.022975187292658756	0.9267088021522467	None	0.5	2	0.5	5	0.5	6	0.4375	0.4166666666666667	8	5	5	1	0	0.5	8	4	0.9333333333333333	14	0.09090909090909091	0.3333333333333333	0.9814373634417247	0.9468043537970818	0.4200090965263906	0.90682681931845	0.7034560069732705	0.9456501787579685	0.9196167777873573	0.9352540040283934	1.0	0.875	0.0
7396	0.03779645159342948	0.0022900855114009718	-0.0004044724867293911	0.9569736922288831	None	0.5	2	0.6	6	0.46153846153846156	6	0.46875	0.38461538461538464	9	5	5	1	0	0.5	4	8	1.0	15	0.1	0.2857142857142857	0.9811123172474181	0.935418548673482	0.479336189337532	0.923291873788895	0.5180787100774331	0.9483440794216436	0.8691371292048045	0.9364561446128661	1.0	0.1111111111111111	0.0
7197	0.025928313162879035	0.0192292853423322	0.01723415211028397	0.9259658101073348	None	0.5	2	0.5	5	0.5	6	0.4375	0.3333333333333333	8	4	5	1	0	0.5	8	4	0.9333333333333333	14	0.1	0.2857142857142857	0.6878887948983585	0.9517824949179904	0.5450982763668089	0.8929613873816349	0.4098622980876604	0.9460072824682927	0.8162214426843019	0.9343669422029615	1.0	0.875	0.0
103	None	None	None	None	None	0.5	1	0.6666666666666666	4	0.5714285714285714	4	0.42857142857142855	0.5714285714285714	7	4	1	1	0	0.42857142857142855	7	3	0.6	9	0.3333333333333333	1.0	0.9006105154479368	0.9562388988035687	0.5683601589688692	0.9367852082291754	0.7361283720986538	0.9472391119954795	0.9390465380494399	0.9473159466991281	1.0	0.14285714285714285	0.0
91	None	None	None	None	None	0	0	1.0	2	0.0	0	0.75	0	1	0	1	2	0	1.0	2	2	0.2	3	0.4	0	0	0	0	0	0	0	0	0	0	0	0
5276	0.020225960806580973	0.0016250445703115315	0.0006926051586236188	0.9314990201851884	None	0.3333333333333333	1	0.5	4	0.4444444444444444	4	0.39285714285714285	0.4444444444444444	6	4	4	2	0	0.5714285714285714	7	4	0.7333333333333333	11	0.2	0.5	0.9814373634417247	0.9433409571582666	0.27342594723050756	0.8555451957978574	0.6545166033328293	0.9433888238097687	0.9583739979380779	0.9218779269968584	0.5833333333333334	0.8333333333333334	0.0
1801	None	None	None	None	None	0	0	0.4	2	0.6	3	0.5833333333333334	0.4	3	2	3	3	0	0.75	4	3	0.4666666666666667	7	0.3333333333333333	0	0.34151813742545173	0.8562419794817439	0.6376713915993009	0.8666288397117657	0.6138092382259778	0.9191109190051052	0.8087044136695184	0.8837818739119292	0.3333333333333333	0.6666666666666666	0.0
6887	0.03243713053016104	0.023505081109772716	0.020368426241841493	0.9252805761380433	None	0.5	2	0.5454545454545454	6	0.42857142857142855	6	0.5	0.35714285714285715	8	5	7	2	0	0.5	8	4	1.0666666666666667	16	0.13333333333333333	0.25	0.9814373634417247	0.9468043537970818	0.4200090965263906	0.90682681931845	0.7034560069732705	0.9456501787579685	0.9196167777873573	0.9352540040283934	0.5625	0.875	0.0
628	None	None	None	None	None	0.3333333333333333	1	0.5	4	0.7	7	0.4	0.4	6	4	5	1	0	0.8333333333333334	5	6	0.8	12	0.08333333333333333	0.4444444444444444	0.7516241693514218	0.9685229222840217	0.34217916147300886	0.9776978419065365	0.7034402677280319	0.886083133242488	0.9463454020513402	0.9563167256588819	1.0	0.3333333333333333	0.0
2708	0.0038547563677944455	0.00017943592742908468	0.00016974715041971804	0.9832433605602582	None	0	0	0.25	1	1.0	3	1.0	1.0	3	3	1	0	0	0.2	5	1	0.3333333333333333	5	0.0	0	0.34151813742545173	0.7796397005687209	0.671799295021486	0.832661027021057	0.5518712164105766	0.9370746637031615	0.950481445314096	0.8648684941786428	0	0	0.0
1383	None	None	None	None	None	0	0	0.5	2	0.3333333333333333	1	0.5555555555555556	0.3333333333333333	3	1	1	0	0	1.0	3	3	0.3333333333333333	5	0.0	1.0	0.6635759203189521	0.8406560678183808	0.4394513639495248	0.9551812339559181	0.5277830017337688	0.9496581430087804	0.9314573628204663	0.9277894727348337	0	0	0.0
3206	0.02352072051591073	0.003573414159185007	0.0020588396522172657	0.9078534148063644	None	0	0	0.16666666666666666	1	1.0	7	1.0	1.0	8	7	0	0	0	0.1111111111111111	9	1	0.6	9	0.0	0	0.53109413230697	0.9294905411052885	0.6423843538010773	0.8894813293849309	0.6129997832430575	0.9395567600693646	0.8906173490370861	0.9219649482818394	0	0	0.0
5669	0.04689027131324803	0.024929106202682853	0.0067450870618800856	0.9383445531141906	None	0.4	2	0.5	6	0.5	8	0.36	0.375	11	6	6	1	0	0.5	10	5	1.2	18	0.09090909090909091	0.2222222222222222	0.9814373634417247	0.9504920652510173	0.5450982763668089	0.8948802773595574	0.561884838342967	0.9504897704953719	0.8600190824950156	0.9360606320049163	1.0	0.8181818181818182	0.0
1931	None	None	None	None	None	0	0	0.3333333333333333	1	1.0	2	0.6666666666666666	0	0	0	3	2	0	0.6666666666666666	3	2	0.26666666666666666	4	0.2	0	0	0	0	0	0	0	0	0	0	0	0
3366	0.014634367113273108	0.0008851991694131229	0.0008751090703521076	0.9744402347106158	None	0	0	0.2	1	1.0	5	1.0	1.0	6	5	0	0	0	0.14285714285714285	7	1	0.4666666666666667	7	0.0	0	0.53109413230697	0.9361242686787214	0.6117423947746905	0.8512627524427571	0.7894071780473839	0.8388234456277222	0.8237517475455591	0.8835290939166357	0	0	0.0
3933	0.02893206085723639	0.020015859082146762	0.01840900228503665	0.9216944347824605	None	0.5	2	0.5454545454545454	6	0.5	7	0.5	0.42857142857142855	10	6	5	1	0	0.5	8	4	1.0666666666666667	16	0.1	0.25	0.9814373634417247	0.94820512903709	0.5450982763668089	0.9429316223568125	0.6475884454031138	0.9423963806257237	0.8202490585779653	0.9445706529318799	1.0	0.8	0.0
3720	0.03544926883000131	0.008949494907876212	0.007148360285182105	0.6907276714861535	None	0	0	0.16666666666666666	1	1.0	7	1.0	1.0	8	7	0	0	0	0.1111111111111111	9	1	0.6	9	0.0	0	0.53109413230697	0.9294905411052885	0.6431408307051779	0.9201076385436449	0.6129997832430575	0.9453902459453424	0.8979179493569482	0.9324341059174234	0	0	0.0
4374	0.03951617600534559	0.010350208078757896	0.010247177921406808	0.9171971350933321	None	0.4	2	0.5833333333333334	7	0.4	6	0.53125	0.4	10	6	6	0	0	0.5	4	8	1.1333333333333333	17	0.0	0.2222222222222222	0.9195315086022227	0.9197791642346477	0.4310552690261586	0.9143279787205382	0.46913930643699187	0.937177651411618	0.8993520054861545	0.9243652731809251	0	0	0.0
2274	None	None	None	None	None	0	0	0.5	2	0.6666666666666666	2	0.8333333333333334	0.3333333333333333	1	1	3	4	0	0.6666666666666666	2	3	0.3333333333333333	5	0.4	0	1.0	0.5	1.0	0.5	0.8941604683963023	0.5	0.6222083935929037	0.5	1.0	1.0	0.6366517574044577
104	None	None	None	None	None	0	0	0.625	5	0.3	3	0.48	0.3	4	3	7	4	0	1.0	5	5	0.8	12	0.23529411764705882	0.25	0.9409747247474366	0.7231681695951024	0.6433094854955325	0.9614439947054623	0.927344158156218	0.5889488502208649	0.8040592279967373	0.8193661851797803	0.625	0.5	0.0
6685	0.025574768795704753	0.020336196994121584	0.016741169810252178	0.9246537205646999	None	0.5	2	0.5	5	0.5	6	0.4375	0.3333333333333333	8	4	5	1	0	0.5	8	4	0.9333333333333333	14	0.1	0.2857142857142857	0.6878887948983585	0.9517824949179904	0.5450982763668089	0.8929613873816349	0.4098622980876604	0.9460072824682927	0.8162214426843019	0.9343669422029615	1.0	0.875	0.0
3525	0.04742792018885064	0.0074262477543841805	0.0034575065216687515	0.9354606240447082	None	0.5	2	0.5454545454545454	6	0.5	7	0.4444444444444444	0.42857142857142855	10	6	5	0	0	0.4444444444444444	4	9	1.0666666666666667	16	0.0	0.2857142857142857	0.48131841488072624	0.940212044892123	0.5243548343667034	0.9405918031848663	0.5502619710202866	0.9556225215393092	0.885321608056465	0.9459528738493311	0	0	0.0
6964	0.032564926286345726	0.009378056746697266	0.008910723570882743	0.9286033903183458	None	0.5	2	0.5454545454545454	6	0.42857142857142855	6	0.4444444444444444	0.42857142857142855	9	6	6	2	0	0.4444444444444444	9	4	1.0666666666666667	16	0.15384615384615385	0.2857142857142857	0.9814373634417247	0.9425505046361943	0.3357249975673721	0.9066467344265986	0.845027175603574	0.9436945565496611	0.9469043600584662	0.9327687336622266	0.5555555555555556	0.8888888888888888	0.0
1834	None	None	None	None	None	0	0	0.3333333333333333	1	1.0	2	1.0	0	1	0	2	1	0	0.25	1	4	0.26666666666666666	4	0.14285714285714285	0	0	0	0	0	0	0	0	0	0	0	0
1399	None	None	None	None	None	0	0	0.5	2	0.6666666666666666	2	0.5555555555555556	0.3333333333333333	3	1	1	0	0	1.0	3	3	0.3333333333333333	5	0.0	0.5	0.4517851677061741	0.8182502509000421	0.34082856433063113	0.8881867123541957	0.31977401172745634	0.8061951234125074	0.6536231130750685	0.8412361225409107	0	0	0.0
6871	0.03529917377490702	0.004789393434704111	-0.0038852103549722973	0.9389617053916907	None	0.4	2	0.4166666666666667	5	0.6	9	0.4722222222222222	0.4	10	6	6	3	0	0.4444444444444444	9	4	1.1333333333333333	17	0.25	0.2222222222222222	0.8074576747859454	0.9425888021431974	0.4200090965263906	0.9038707355601935	0.5514334667179638	0.9553568172281257	0.9329385112204829	0.9370810393432482	0.2	0.7	0.0
4337	0.038526525881411165	0.0028217786971830167	0.002801914670493871	0.9583760098940182	None	0.4	2	0.5833333333333334	7	0.4	6	0.425	0.3333333333333333	10	5	6	1	0	0.625	5	8	1.1333333333333333	17	0.09090909090909091	0.2222222222222222	0.7074394361232302	0.9356514380542306	0.5776384183220417	0.9496610078244692	0.6730804257652373	0.9444638393694256	0.894234830260257	0.9435314329125519	1.0	0	0.0
1900	None	None	None	None	None	0	0	0.6	3	0.4	2	0.4666666666666667	0.4	3	2	3	2	0	0.6	3	5	0.4666666666666667	7	0.2222222222222222	0	0.6093218034211236	0.8570165858545226	0.5946784430635979	0.8825089108203108	0.4883142846293348	0.923037080672186	0.8485466774663243	0.8906268617935209	0.6666666666666666	0.3333333333333333	0.0
1313	None	None	None	None	None	0.3333333333333333	1	0.375	3	0.7	7	0.2857142857142857	0.7	10	7	1	0	0	0.8571428571428571	7	6	0.8	12	0.0	0.8	0.5308507735996422	0.9617861086556468	0.5504287650216023	0.8752276836513702	0.2726286996326779	0.9208385659616111	0.9266675123997284	0.9270653786970581	0	0	0.0
599	None	None	None	None	None	0.25	1	0.5	5	0.5833333333333334	7	0.4	0.5	11	6	2	1	0	0.7142857142857143	7	5	0.9333333333333333	14	0.3333333333333333	0.6666666666666666	0.6283846835534387	0.9302846027055374	0.35878473052679816	0.9521136947410911	0.7077957821918585	0.9329394353243812	0.8935840662912269	0.9392257370881895	1.0	0.18181818181818182	0.0
2475	None	None	None	None	None	0	0	0.5	2	0.75	3	0.6666666666666666	0	0	0	5	2	0	1.0	3	3	0.4	6	0.14285714285714285	0.5	0	0	0	0	0	0	0	0	0	0	0
6880	0.03469179453149962	0.02476679134479935	0.02411510869388087	0.9241344079119538	None	0.5	2	0.5	5	0.5384615384615384	7	0.4166666666666667	0.38461538461538464	9	5	5	1	0	0.4444444444444444	9	4	1.0	15	0.1	0.2857142857142857	0.9814373634417247	0.9504984243481596	0.5450982763668089	0.9010181136336352	0.561884838342967	0.9481765618850823	0.8586024680977263	0.9364393131282502	1.0	0.8888888888888888	0.0
1085	None	None	None	None	None	0	0	0.5	3	0.3333333333333333	2	1.0	0.16666666666666666	3	1	4	0	0	0.5	2	4	0.5333333333333333	8	0.0	0	0.36357455312751813	0.8912777099839962	0.633721091616837	0.7536927758497302	0.4385934333417955	0.9678138873978499	0.9312502822615639	0.9010182226729428	0	0	0.0
1696	None	None	None	None	None	0.25	1	0.6	6	0.38461538461538464	5	0.5357142857142857	0.3076923076923077	10	4	4	2	0	0.5714285714285714	4	7	1.0	15	0.3333333333333333	0.7272727272727273	0.8819494494948732	0.9364210418319356	0.5374098343489843	0.9568861800474804	0.9119250254898643	0.6208715689931952	0.954030860566558	0.8903470457030584	0.8	0.1	0.2849133074137292
2601	8.322764943698956e-09	7.996648651941052e-09	5.071886734932069e-09	0.9999993622589316	None	0	0	0.5	2	0.6666666666666666	2	0.5555555555555556	0	0	0	4	4	0	1.0	3	3	0.3333333333333333	5	0.3333333333333333	0.5	0	0	0	0	0	0	0	0	0	0	0
2084	None	None	None	None	None	0.3333333333333333	1	0.6666666666666666	6	0.2727272727272727	3	0.52	0.18181818181818182	7	2	5	3	0	1.0	5	5	0.8666666666666667	13	0.3333333333333333	0.8888888888888888	0.7688472579294814	0.9614752003764935	0.989048637999686	0.9744544429567208	0.8941604683963023	0.6256302934920944	0.9567494272765865	0.9210984155148747	0.7142857142857143	0.14285714285714285	0.5698266148274584
1908	None	None	None	None	None	0	0	0.6666666666666666	2	0.5	1	0.6666666666666666	0	0	0	3	2	0	0.6666666666666666	3	2	0.26666666666666666	4	0.2	0.6666666666666666	0	0	0	0	0	0	0	0	0	0	0
1178	None	None	None	None	None	0	0	0.5	1	1.0	1	0.75	0	0	0	2	2	0	1.0	2	2	0.2	3	0.25	0	0	0	0	0	0	0	0	0	0	0	0
2003	None	None	None	None	None	0	0	0.75	3	0.5	2	0.6	0.5	4	2	1	1	0	0.4	5	2	0.4	6	0.25	0.5	0.6366373731200416	0.8830156309156559	0.6231153705653097	0.9237442687754133	0.18710249382369892	0.9562769330485503	0.936256211348022	0.9264643789000049	1.0	0.25	0.0
4180	0.014875544315029502	0.00280351166432895	-0.002800881495620385	0.92056057888365	None	0.5	2	0.6	6	0.38461538461538464	5	0.5357142857142857	0.38461538461538464	8	5	6	1	0	0.5714285714285714	7	4	1.0	15	0.07692307692307693	0.25	0.6878887948983585	0.9517824949179904	0.4189176675116256	0.8542663434328565	0.3609228944472192	0.9467476935564233	0.892163774942169	0.927103376270636	1.0	0.5	0.0
446	None	None	None	None	None	0	0	0.5	2	0.6666666666666666	2	1.0	0.6666666666666666	3	2	1	1	0	0.2	5	1	0.3333333333333333	5	0.2	0.5	0.1382977923031501	0.6872097098839864	0.5177982112024873	0.5897087338637926	0.17091063189185324	0.5803775499372581	0.8334434096233175	0.6204355080273757	1.0	0	0.0
2375	None	None	None	None	None	0	0	0.5	1	1.0	1	0.75	0	0	0	2	2	0	1.0	2	2	0.2	3	0.25	0	0	0	0	0	0	0	0	0	0	0	0
5515	0.03208776459650005	0.023770761909198135	0.02331313887585304	0.9250503773809639	None	0.5	2	0.5	5	0.5	6	0.4375	0.4166666666666667	8	5	5	2	0	0.5	8	4	0.9333333333333333	14	0.18181818181818182	0.3333333333333333	0.9814373634417247	0.9468043537970818	0.4200090965263906	0.90682681931845	0.7034560069732705	0.9456501787579685	0.9196167777873573	0.9352540040283934	0.5625	0.875	0.0
3786	0.018103836785341814	0.005043517474101612	0.004952752092331136	0.9568588393412566	None	0	0	0.16666666666666666	1	1.0	6	1.0	1.0	7	6	0	0	0	0.125	8	1	0.5333333333333333	8	0.0	0	0.53109413230697	0.9323460322523894	0.7487643828072962	0.907716121245696	0.6138092382259778	0.9086682216261392	0.8237517475455591	0.917001037464428	0	0	0.0
5132	0.02531890412380755	0.019411331484871397	0.01659230314852363	0.9236397887999812	None	0.5	2	0.5	5	0.5	6	0.4375	0.3333333333333333	8	4	5	1	0	0.5	8	4	0.9333333333333333	14	0.1	0.2857142857142857	0.6878887948983585	0.9517824949179904	0.5450982763668089	0.8929613873816349	0.4098622980876604	0.9460072824682927	0.8162214426843019	0.9343669422029615	1.0	0.875	0.0
7373	0.03865321063739956	0.022097897146591623	0.004923031864401469	0.9260240926174694	None	0.5	2	0.5	5	0.5	6	0.3888888888888889	0.4166666666666667	8	5	5	1	0	0.4444444444444444	9	4	0.9333333333333333	14	0.09090909090909091	0.3333333333333333	0.9814373634417247	0.9468043537970818	0.4200090965263906	0.90682681931845	0.7034560069732705	0.9456501787579685	0.9196167777873573	0.9352540040283934	1.0	0.875	0.0
6327	0.034072287356200014	0.025493479226213454	0.02439186770074686	0.9268549124957126	None	0.5	2	0.5	5	0.5384615384615384	7	0.4166666666666667	0.38461538461538464	9	5	5	1	0	0.4444444444444444	9	4	1.0	15	0.1	0.2857142857142857	0.9814373634417247	0.9504984243481596	0.5450982763668089	0.9010181136336352	0.561884838342967	0.9481765618850823	0.8586024680977263	0.9364393131282502	1.0	0.8888888888888888	0.0
7115	0.02632491249094901	0.01926973009366916	0.015517099822212648	0.923478548696645	None	0.5	2	0.6	6	0.38461538461538464	5	0.46875	0.3076923076923077	8	4	6	1	0	0.5	8	4	1.0	15	0.08333333333333333	0.25	0.6878887948983585	0.9517824949179904	0.5450982763668089	0.8929613873816349	0.4098622980876604	0.9460072824682927	0.8162214426843019	0.9343669422029615	1.0	0.875	0.0
897	None	None	None	None	None	0	0	0.3333333333333333	1	1.0	2	0.6666666666666666	0.5	1	1	2	0	0	0.6666666666666666	2	3	0.26666666666666666	4	0.0	0	0.2218649223707272	0.5	0.24593380954989025	0.5	0.3972792222019011	0.5	0.6849086478119191	0.5	0	0	0.0
5874	0.03209687461190812	0.007192250782965965	0.007163043236128773	0.9316334000876278	None	0.5	2	0.5	5	0.5384615384615384	7	0.4166666666666667	0.46153846153846156	9	6	5	1	0	0.4444444444444444	9	4	1.0	15	0.09090909090909091	0.3333333333333333	0.9814373634417247	0.9425505046361943	0.3357249975673721	0.9066467344265986	0.845027175603574	0.9436945565496611	0.9469043600584662	0.9327687336622266	1.0	0.8888888888888888	0.0
7418	0.037431010719538006	0.02378139220678457	0.011890588787052141	0.9251493528085137	None	0.5	2	0.5	5	0.5	6	0.3888888888888889	0.4166666666666667	8	5	5	1	0	0.4444444444444444	9	4	0.9333333333333333	14	0.09090909090909091	0.3333333333333333	0.9814373634417247	0.9468043537970818	0.4200090965263906	0.90682681931845	0.6815529428405036	0.9426972005051985	0.9256109987394422	0.9341137048613338	1.0	0.5	0.0
3837	0.025736264966757426	0.006494929110904052	0.006335924522692722	0.7902402474145549	None	0	0	0.16666666666666666	1	1.0	6	1.0	1.0	7	6	0	1	0	0.125	8	1	0.5333333333333333	8	0.3333333333333333	0	0.53109413230697	0.9387070635035756	0.628806346485783	0.9043803692300543	0.6138092382259778	0.9378291377197068	0.8237517475455591	0.9284507089931963	1.0	0.2857142857142857	0.0
1580	None	None	None	None	None	0	0	0.5	2	0.6666666666666666	2	0.5555555555555556	0.3333333333333333	3	1	1	0	0	1.0	3	3	0.3333333333333333	5	0.0	0.5	0.4517851677061741	0.8182502509000421	0.34082856433063113	0.8881867123541957	0.31977401172745634	0.8061951234125074	0.6536231130750685	0.8412361225409107	0	0	0.0
158	None	None	None	None	None	0	0	0.1	1	1.0	12	0.3333333333333333	0.8333333333333334	11	10	2	2	0	0.8571428571428571	6	7	0.9333333333333333	14	0.2857142857142857	0.3333333333333333	0.8135863374864625	0.9506570506982615	0.3655610158629507	0.9005004061766217	0.6216102130958568	0.8528608960624263	0.8980466841428063	0.9093830010473505	0.5454545454545454	0.18181818181818182	0.0
396	None	None	None	None	None	0	0	0.5	3	0.5	3	0.5	0.3333333333333333	3	2	4	0	0	1.0	4	4	0.5333333333333333	8	0.0	0	0.6741139121685614	0.8942135500967151	0.37574119765967284	0.6483781758245177	0.35149394019121594	0.5537499755334956	0.8126066484767848	0.7285789433964889	0	0	0.0
7075	0.025800114371110162	0.019598393837213818	0.01713184440069135	0.9238851285783496	None	0.5	2	0.5	5	0.5	6	0.4375	0.3333333333333333	8	4	5	1	0	0.5	8	4	0.9333333333333333	14	0.1	0.2857142857142857	0.6878887948983585	0.9517824949179904	0.5450982763668089	0.8929613873816349	0.4098622980876604	0.9460072824682927	0.8162214426843019	0.9343669422029615	1.0	0.875	0.0
1361	None	None	None	None	None	0	0	0.5	2	0.6666666666666666	2	0.5555555555555556	0.3333333333333333	3	1	1	0	0	1.0	3	3	0.3333333333333333	5	0.0	0.5	0.4517851677061741	0.8182502509000421	0.34082856433063113	0.8881867123541957	0.31977401172745634	0.8061951234125074	0.6536231130750685	0.8412361225409107	0	0	0.0
400	None	None	None	None	None	0.2	1	0.3333333333333333	4	0.6875	11	0.2857142857142857	0.6875	14	11	3	0	0	0.7777777777777778	7	9	1.2	18	0.0	0.2222222222222222	0.44824726176271723	0.9042220487369901	0.33396433027132955	0.9548003489103265	0.9031937695388856	0.9088978945352041	0.945048510682843	0.9263482539000889	0	0	0.0
1828	None	None	None	None	None	0	0	0.6666666666666666	2	0.5	1	0.6666666666666666	0	0	0	3	3	0	0.6666666666666666	2	3	0.26666666666666666	4	0.3	0	0	0	0	0	0	0	0	0	0	0	0
7334	0.03299440312884489	0.02330627396728719	0.022672925661962332	0.9253846878739389	None	0.5	2	0.5	5	0.5	6	0.4375	0.4166666666666667	8	5	5	2	0	0.5	8	4	0.9333333333333333	14	0.18181818181818182	0.3333333333333333	0.9814373634417247	0.9468043537970818	0.4200090965263906	0.90682681931845	0.7034560069732705	0.9456501787579685	0.9196167777873573	0.9352540040283934	0.5625	0.875	0.0
7300	0.032981297298902215	0.023266545927924792	0.023233121579494198	0.9279328885034783	None	0.5	2	0.5	5	0.5384615384615384	7	0.4166666666666667	0.38461538461538464	8	5	6	1	0	0.4444444444444444	9	4	1.0	15	0.07692307692307693	0.2857142857142857	0.9814373634417247	0.9468043537970818	0.4200090965263906	0.90682681931845	0.7034560069732705	0.9456501787579685	0.9196167777873573	0.9352540040283934	1.0	0.875	0.0
2005	None	None	None	None	None	0.2	1	0.5833333333333334	7	0.3333333333333333	5	0.53125	0.3333333333333333	10	5	6	2	0	0.5	4	8	1.1333333333333333	17	0.18181818181818182	0.6153846153846154	0.8819494494948732	0.9364210418319356	0.5374098343489843	0.9568861800474804	0.9119250254898643	0.6208715689931952	0.954030860566558	0.8903470457030584	0.8	0.1	0.2849133074137292
2264	None	None	None	None	None	0.5	1	0.5714285714285714	4	0.5	4	0.4166666666666667	0.375	6	3	3	0	0	0.6666666666666666	4	6	0.6666666666666666	10	0.0	0.5	0.5010315792027513	0.9384593474023849	0.5243548343667034	0.9537089027289442	0.5502619710202866	0.9573012478675289	0.8941324277749735	0.950419205673298	0	0	0.0
1953	None	None	None	None	None	0	0	0.125	1	1.0	9	0.34375	0.3333333333333333	3	3	7	3	0	0.5	8	4	0.7333333333333333	11	0.16666666666666666	0	0.9814373634417247	0.9852197361586285	0.13169959316037366	0.6602729932675243	0.845027175603574	0.9729569737512376	0.9630443074311218	0.9435164601146884	0.6666666666666666	0.6666666666666666	0.0
3173	0.003493536270110596	0.00038071483911732764	-0.00037409377906566456	0.9716933210402491	None	0	0	0.5	4	0.5555555555555556	5	0.36666666666666664	0.3333333333333333	7	3	3	1	0	0.8333333333333334	6	5	0.7333333333333333	11	0.16666666666666666	0.4	0.8819494494948732	0.8393673902874128	0.7602481075113613	0.9629831261595002	0.9119250254898643	0.5458747654934353	0.6810953108078092	0.8453695456576451	1.0	0.42857142857142855	0.0
5581	0.03308555878482529	0.01320861804733127	0.010710639117929117	0.9177667838533047	None	0.5	2	0.5454545454545454	6	0.5	7	0.4444444444444444	0.42857142857142855	10	6	5	1	0	0.4444444444444444	9	4	1.0666666666666667	16	0.1	0.2857142857142857	0.7541402746479265	0.9451535887237738	0.5450982763668089	0.9137408149796767	0.40256127671007136	0.9479196077576957	0.8528114576404815	0.9371932776832381	1.0	0.8	0.0
5773	0.04291000402304365	0.008234821367785748	0.008157177651866004	0.9630419665607027	None	0.5	2	0.5454545454545454	6	0.5	7	0.4444444444444444	0.35714285714285715	10	5	5	0	0	0.4444444444444444	4	9	1.0666666666666667	16	0.0	0.25	0.7074394361232302	0.934846980414716	0.5243548343667034	0.9117640293651254	0.38795923395489335	0.9483467977733139	0.822351715841563	0.9331673566877527	0	0	0.0
352	None	None	None	None	None	0	0	0.5714285714285714	4	0.5	4	0.5555555555555556	0.25	4	2	5	4	0	0.5	6	3	0.6666666666666666	10	0.3333333333333333	0.5	0.6712822194941179	0.9451119150990868	0.7150041156417718	0.8913266614642767	0.8305023684537465	0.9374212949289391	0.8156865380812292	0.9277318861947321	0.375	0.5	0.23123789192798191
2529	None	None	None	None	None	0	0	0.5	2	0.6666666666666666	2	0.625	0.3333333333333333	3	1	1	0	0	0.5	4	2	0.3333333333333333	5	0.0	0.5	0.6596488299352472	0.6533654991747092	0.7195399557196159	0.8130654650749257	0.4917628929354704	0.5423484044324184	0.7394246403742667	0.680899029543524	0	0	0.0
5866	0.03611562153305955	0.010827470062141123	0.01042976008996104	0.9278031989364149	None	0.5	2	0.45454545454545453	5	0.5714285714285714	8	0.4	0.42857142857142855	10	6	5	1	0	0.4	10	4	1.0666666666666667	16	0.1	0.2857142857142857	0.9814373634417247	0.9619062454455695	0.2990607111954456	0.8979480934155097	0.7107570283508595	0.9407947442611203	0.9101391690641345	0.9383743434007806	1.0	0.8	0.0
3070	8.406545013679426e-05	1.3246846783447804e-05	4.211532275712715e-06	0.9984460044286394	None	0	0	0.5	2	0.5	2	0.6	0.25	2	1	3	1	0	0.4	2	5	0.4	6	0.1111111111111111	0	0.27705006458919706	0.7037552951773817	0.6253833559726703	0.5635506846973207	0.7066958979728349	0.935897622932451	0.9001672371945378	0.7802776050161163	1.0	0	0.0
1701	None	None	None	None	None	0	0	1.0	4	0.0	0	0.5	0	1	0	4	1	0	0.75	3	4	0.4	6	0.09090909090909091	0.5	0	0	0	0	0	0	0	0	0	0	0
7157	0.026173078295308863	0.019764820744100506	0.016969001602579484	0.923227498491672	None	0.5	2	0.5	5	0.5	6	0.4375	0.3333333333333333	8	4	5	1	0	0.5	8	4	0.9333333333333333	14	0.1	0.2857142857142857	0.6878887948983585	0.9517824949179904	0.5450982763668089	0.8929613873816349	0.4098622980876604	0.9460072824682927	0.8162214426843019	0.9343669422029615	1.0	0.875	0.0
4987	0.035975438304513725	0.020465672129603388	0.01037131787153657	0.9172995616948392	None	0.5	2	0.5	5	0.5384615384615384	7	0.4166666666666667	0.46153846153846156	9	6	5	1	0	0.4444444444444444	9	4	1.0	15	0.09090909090909091	0.3333333333333333	0.9814373634417247	0.9504984243481596	0.5450982763668089	0.9010181136336352	0.561884838342967	0.9481765618850823	0.8586024680977263	0.9364393131282502	1.0	0.8888888888888888	0.0
5672	0.03809556727577016	0.02571019084374302	0.013800314678873053	0.926690521443466	None	0.5	2	0.5	5	0.5	6	0.3888888888888889	0.4166666666666667	6	5	7	1	0	0.4444444444444444	9	4	0.9333333333333333	14	0.058823529411764705	0.3333333333333333	0.9814373634417247	0.9017841882939096	0.21330975492317306	0.9152972424621381	0.8523281969811629	0.9124795320754765	0.9676514315477772	0.9100190237363699	1.0	0.8333333333333334	0.0
1857	None	None	None	None	None	0	0	0.5	2	0.5	2	0.5	0.5	3	2	2	3	0	0.75	4	3	0.4	6	0.42857142857142855	0	0.34151813742545173	0.8562419794817439	0.6376713915993009	0.8666288397117657	0.6138092382259778	0.9191109190051052	0.8087044136695184	0.8837818739119292	0.3333333333333333	0.6666666666666666	0.0
2521	None	None	None	None	None	0	0	1.0	1	0	0	1.0	0	0	0	1	3	0	0.5	2	1	0.13333333333333333	2	0.5	0	0	0	0	0	0	0	0	0	0	0	0
384	None	None	None	None	None	0.2	1	0.5384615384615384	7	0.4117647058823529	7	0.4222222222222222	0.4117647058823529	12	7	6	1	0	0.5555555555555556	9	5	1.2666666666666666	19	0.09090909090909091	0.2	0.8423183737481456	0.6611670218706162	0.26167904776362405	0.7188464503717851	0.6655869461179105	0.877775878912897	0.9406306008838383	0.767264140393805	1.0	0	0.0
3369	0.05917894498006687	0.004190453331875936	0.0026385036227270075	0.9457838134129118	None	0.5	2	0.5454545454545454	6	0.5	7	0.4444444444444444	0.42857142857142855	10	6	5	0	0	0.4444444444444444	4	9	1.0666666666666667	16	0.0	0.2857142857142857	0.9574989104037295	0.9230449704893251	0.30551789124895284	0.9215354446811811	0.6888539642180925	0.9479182154762454	0.9384311703410748	0.9319118251678841	0	0	0.0
5585	0.041020630798261126	0.01833836363671501	0.007962733491981788	0.7511003207101233	None	0.5	2	0.45454545454545453	5	0.5714285714285714	8	0.5	0.42857142857142855	9	6	6	1	0	0.5	8	4	1.0666666666666667	16	0.07692307692307693	0.25	0.9814373634417247	0.9504984243481596	0.5450982763668089	0.9010181136336352	0.547282795587789	0.9490632490165553	0.8651646044317244	0.9367993037864598	1.0	0.7777777777777778	0.0
5980	0.03175959170074776	0.023831423001796935	0.023738143550498785	0.9249983024740598	None	0.5	2	0.5	5	0.5	6	0.4375	0.4166666666666667	8	5	5	1	0	0.5	8	4	0.9333333333333333	14	0.09090909090909091	0.3333333333333333	0.9814373634417247	0.9468043537970818	0.4200090965263906	0.90682681931845	0.7107570283508594	0.9456021950669903	0.9187520668222917	0.9352351647424756	1.0	0.875	0.0
5194	0.038317647323368065	0.02519961433885494	0.012242712196396948	0.9242710125293294	None	0.5	2	0.5	5	0.5	6	0.3888888888888889	0.4166666666666667	6	5	7	1	0	0.4444444444444444	9	4	0.9333333333333333	14	0.058823529411764705	0.3333333333333333	0.9814373634417247	0.9017841882939096	0.21330975492317306	0.9152972424621381	0.8523281969811629	0.9124795320754765	0.9676514315477772	0.9100190237363699	1.0	0.8333333333333334	0.0
6719	0.036075945497231365	0.02140276479697477	-0.002129236841074628	0.9283821584353975	None	0.5	2	0.5	5	0.5	6	0.4375	0.4166666666666667	8	5	5	2	0	0.5	8	4	0.9333333333333333	14	0.18181818181818182	0.3333333333333333	0.9814373634417247	0.9468043537970818	0.3383989347635913	0.9405534418919133	0.7034560069732705	0.9456501787579685	0.942494355849986	0.9443971686628325	0.5625	0.875	0.0
2402	None	None	None	None	None	0	0	0.6666666666666666	2	0.5	1	0.6666666666666666	0	1	0	2	2	0	0.6666666666666666	3	2	0.26666666666666666	4	0.2857142857142857	0	0	0	0	0	0	0	0	0	0	0	0
3004	0.005112233909954652	0.0012530839461308554	0.001253029681408343	0.9890668766406113	None	0.3333333333333333	1	0.75	6	0.3	3	0.8	0.1	2	1	9	3	0	0.6	3	5	0.8	12	0.14285714285714285	0.8571428571428571	0.9409747247474366	0.6434231367586785	0.8801240537556806	0.7683040252546594	0.9184618796094369	0.5604562955939731	0.6522334562105524	0.663145225749834	0.5	0.5	0.24631552937704201
5538	0.030203255616394052	0.02224147208233907	-0.019028536159561484	0.9302033688870571	None	0.5	2	0.6	6	0.38461538461538464	5	0.46875	0.38461538461538464	8	5	6	4	0	0.5	8	4	1.0	15	0.3076923076923077	0.2857142857142857	0.9814373634417247	0.9468043537970818	0.3383989347635913	0.9405534418919133	0.7034560069732705	0.9456501787579685	0.942494355849986	0.9443971686628325	0.125	0.875	0.0
466	None	None	None	None	None	0	0	1.0	2	0.0	0	0.75	0	1	0	1	2	0	1.0	2	2	0.2	3	0.4	0	0	0	0	0	0	0	0	0	0	0	0
38	None	None	None	None	None	0	0	0.3333333333333333	1	1.0	2	1.0	1.0	3	2	0	0	0	0.25	1	4	0.26666666666666666	4	0.0	0	0.5416842977970953	0.6727918027252787	0.14124116813097692	0.5343273607706365	0.6906285096226222	0.8775771154059342	0.9194201816531189	0.7196412633769536	0	0	0.0
7235	0.03793322493708163	0.02454310951785931	0.013616346400089517	0.9274338274612168	None	0.5	2	0.5	5	0.5	6	0.3888888888888889	0.4166666666666667	8	5	5	1	0	0.4444444444444444	9	4	0.9333333333333333	14	0.09090909090909091	0.3333333333333333	0.9814373634417247	0.9468043537970818	0.4200090965263906	0.90682681931845	0.7034560069732705	0.9456501787579685	0.9196167777873573	0.9352540040283934	1.0	0.5	0.0
3678	0.03353681465542458	0.008582436514574535	0.006344485459896302	0.5870365677434777	None	0	0	0.16666666666666666	1	1.0	7	1.0	1.0	7	7	1	0	0	0.1111111111111111	9	1	0.6	9	0.0	0	0.53109413230697	0.939518979701987	0.6376713915993009	0.9202966540780918	0.6138092382259778	0.9546194613606209	0.9430329337478583	0.9396426806621513	0	0	0.0
1797	None	None	None	None	None	0	0	0.6666666666666666	2	0.5	1	1.0	0.5	3	1	0	0	0	0.25	4	1	0.26666666666666666	4	0.0	0.6666666666666666	0.268383242015148	0.9459962081290044	0.7055795373982905	0.9102811851083656	0.6569282561392314	0.8406896462601527	0.9520626270460433	0.9073087367531887	0	0	0.0
3271	0.09256160492111791	0.010740107928877156	0.010383501777548092	0.8989857137378479	None	0.25	1	0.6363636363636364	7	0.35714285714285715	5	0.5333333333333333	0.35714285714285715	8	5	7	3	0	0.8333333333333334	6	5	1.0666666666666667	16	0.2	0.36363636363636365	0.9162207631753809	0.9421598609389553	0.4873030161248222	0.9457210911098778	0.9268877980943401	0.9588601968666168	0.9089218127860826	0.9494230098798281	0.375	0.5	0.0
5725	0.02469563614808753	0.019714765775254724	0.017727120984186145	0.9264915112288816	None	0.5	2	0.5	5	0.5	6	0.4375	0.3333333333333333	8	4	5	1	0	0.5	8	4	0.9333333333333333	14	0.1	0.2857142857142857	0.6878887948983585	0.9517824949179904	0.5450982763668089	0.8929613873816349	0.4098622980876604	0.9460072824682927	0.8162214426843019	0.9343669422029615	1.0	0.875	0.0
4931	0.03630445465996965	0.02047851183848661	0.010547977449709171	0.917418016144935	None	0.5	2	0.5	5	0.5384615384615384	7	0.4166666666666667	0.46153846153846156	9	6	5	1	0	0.4444444444444444	9	4	1.0	15	0.09090909090909091	0.3333333333333333	0.9814373634417247	0.9504984243481596	0.5450982763668089	0.9010181136336352	0.561884838342967	0.9481765618850823	0.8586024680977263	0.9364393131282502	1.0	0.8888888888888888	0.0
4591	0.024287181024144195	0.017467671565961327	0.015379814154327301	0.9259861742124054	None	0.6666666666666666	2	0.5555555555555556	5	0.45454545454545453	5	0.4642857142857143	0.36363636363636365	7	4	5	2	0	0.5714285714285714	7	4	0.8666666666666667	13	0.18181818181818182	0.3333333333333333	0.9814373634417247	0.9503646175558619	0.5450982763668089	0.901983880508848	0.5764868810981449	0.9456152259649233	0.8518982376658234	0.935582620977562	0.5714285714285714	0.8571428571428571	0.0
5962	0.021173143550577735	0.009234453704449606	-0.00317855761943041	0.9280243510470744	None	0.6666666666666666	2	0.5555555555555556	5	0.45454545454545453	5	0.4642857142857143	0.36363636363636365	7	4	5	1	0	0.5714285714285714	7	4	0.8666666666666667	13	0.09090909090909091	0.3333333333333333	0.9814373634417247	0.9503646175558619	0.5450982763668089	0.9050704920849072	0.547282795587789	0.9455478668556497	0.8651646044317244	0.9362643720101029	1.0	0.8571428571428571	0.0
983	None	None	None	None	None	0	0	0.5	2	0.5	2	0.5	0.25	1	1	4	0	0	0.75	3	4	0.4	6	0.0	0	0.17298856755025466	0.5	0.24593380954989025	0.5	0.3972792222019011	0.5	0.7179110276277689	0.5	0	0	0.0
2002	None	None	None	None	None	0	0	0.4	2	0.6	3	0.4666666666666667	0.4	4	2	2	2	0	0.6	5	3	0.4666666666666667	7	0.3333333333333333	0	0.34945753199655444	0.8703419604783308	0.5438143786717335	0.9428312754185321	0.9213860353095541	0.9063243108315744	0.9420681068215403	0.9109649935337943	0.625	0.5	0.0
1426	None	None	None	None	None	0	0	0.1	1	1.0	12	0.3333333333333333	0.8333333333333334	11	10	2	2	0	0.8571428571428571	6	7	0.9333333333333333	14	0.2857142857142857	0.3333333333333333	0.8135863374864625	0.9467732786901822	0.3655610158629507	0.8906894375379268	0.6216102130958568	0.8528608960624263	0.8980466841428063	0.9041756347395872	0.5454545454545454	0.18181818181818182	0.0
3431	0.02243224739696309	0.0015086323359713041	-0.0015059214406204292	0.8108109490964213	None	0	0	0.16666666666666666	1	1.0	6	1.0	1.0	7	6	0	0	0	0.125	8	1	0.5333333333333333	8	0.0	0	0.53109413230697	0.9323460322523894	0.7828922862294814	0.9087095188532593	0.6138092382259778	0.9086682216261392	0.8237517475455591	0.9173028652320485	0	0	0.0
4836	0.03892632913907006	0.02121899336017457	0.007074038100829849	0.9273562921817432	None	0.5	2	0.5	5	0.5	6	0.3888888888888889	0.4166666666666667	8	5	5	1	0	0.4444444444444444	9	4	0.9333333333333333	14	0.09090909090909091	0.3333333333333333	0.9814373634417247	0.9468043537970818	0.4200090965263906	0.90682681931845	0.7034560069732705	0.9456501787579685	0.9196167777873573	0.9352540040283934	1.0	0.875	0.0
1618	None	None	None	None	None	0.25	1	0.7272727272727273	8	0.14285714285714285	2	0.8	0.14285714285714285	9	2	6	2	0	0.8	4	5	1.0666666666666667	16	0.2222222222222222	0.6666666666666666	0.8819494494948732	0.9435983917472482	0.5374098343489843	0.9545579691882783	0.9119250254898643	0.6265833554858729	0.9511501398348639	0.8934554845971421	0.7777777777777778	0.1111111111111111	0.0
10	None	None	None	None	None	0	0	0.5	3	0.5	3	0.5333333333333333	0.5	4	3	3	2	0	0.6	5	3	0.5333333333333333	8	0.2222222222222222	0.6666666666666666	0.7617070567913224	0.8529261244858588	0.39588827290587036	0.9316718858066108	0.5390030685342329	0.8687606226678722	0.8672044407836904	0.889614947044882	0.625	0.25	0.0
6742	0.022641778516267353	0.0037556995657555448	3.936128053312629e-06	0.9964825137661033	None	0.5	2	0.6	6	0.3333333333333333	4	0.5	0.3333333333333333	7	4	6	2	0	0.5714285714285714	7	4	0.9333333333333333	14	0.15384615384615385	0.2857142857142857	0.9814373634417247	0.9503646175558619	0.29491991668597245	0.8775632609924485	0.845027175603574	0.9572556069668532	0.9556624319904942	0.9356462898949831	0.6428571428571428	0.8571428571428571	0.0
4985	0.0298154105131431	0.023242550819215287	0.023208012103768792	0.9272407101026238	None	0.3333333333333333	1	0.4444444444444444	4	0.5454545454545454	6	0.40625	0.45454545454545453	7	5	5	2	0	0.5	8	4	0.8666666666666667	13	0.16666666666666666	0.3333333333333333	0.9814373634417247	0.9362478266695408	0.29491991668597245	0.9119102735951741	0.8596292183587518	0.9375828126297606	0.9546654314903298	0.9294218648410708	0.5714285714285714	0.8571428571428571	0.0
2081	None	None	None	None	None	0	0	0.16666666666666666	1	1.0	6	0.4	0.5	3	3	4	3	0	0.8	4	5	0.5333333333333333	8	0.25	0	0.7103645811753466	0.946712124376037	0.9398673502779611	0.5355655108080865	0.4623615930622291	0.5480023076266795	0.8754353802507265	0.7447484762894492	0.3333333333333333	0.3333333333333333	0.0
973	None	None	None	None	None	0	0	0.6666666666666666	2	0.5	1	0.6666666666666666	0	0	0	3	2	0	0.6666666666666666	3	2	0.26666666666666666	4	0.2	0	0	0	0	0	0	0	0	0	0	0	0
3251	0.0434713561456317	0.005587629593575962	-0.0027961430561730507	0.8166948612191652	None	0	0	0.14285714285714285	1	1.0	8	1.0	1.0	9	8	0	0	0	0.1	10	1	0.6666666666666666	10	0.0	0	0.5023633504574873	0.9343877406134733	0.6486102698110551	0.8841512282010633	0.6373984250706036	0.8990031048641861	0.8237517475455591	0.9081752951615449	0	0	0.0
5622	0.02531318423429819	0.01905149055199403	0.016664133818820814	0.9239982967036049	None	0.5	2	0.5	5	0.5	6	0.4375	0.3333333333333333	8	4	5	1	0	0.5	8	4	0.9333333333333333	14	0.1	0.2857142857142857	0.6878887948983585	0.9517824949179904	0.5450982763668089	0.8929613873816349	0.4098622980876604	0.9460072824682927	0.8162214426843019	0.9343669422029615	1.0	0.875	0.0
980	None	None	None	None	None	0.2	1	0.3076923076923077	4	0.7058823529411765	12	0.2638888888888889	0.35294117647058826	8	6	10	8	0	0.8888888888888888	9	8	1.2666666666666666	19	0.36363636363636365	0	0.16688051794204473	0.9163095333467118	0.27136415571735895	0.9182706311495891	0.32118874927348234	0.893791782687115	0.8331298974180746	0.9100402449450744	0.1875	0.25	0.0
7159	0.04893699526708174	0.01950178847581871	-0.00964232734127505	0.9360470712454136	None	0.5	2	0.5454545454545454	6	0.5	7	0.4	0.35714285714285715	10	5	5	0	0	0.4	10	4	1.0666666666666667	16	0.0	0.2857142857142857	0.7074394361232302	0.9487929007848146	0.37086630708052554	0.9110613972796439	0.4601917276499406	0.9433207314115721	0.8329606221319213	0.9361949506688299	0	0	0.0
5502	0.036647980394504454	0.00807502021591583	-0.008046099192707818	0.9163806452517246	None	0.5	2	0.45454545454545453	5	0.5714285714285714	8	0.4	0.42857142857142855	10	6	5	2	0	0.4	10	4	1.0666666666666667	16	0.2	0.2857142857142857	0.6055396097100376	0.9443087140594254	0.5450982763668089	0.894921968796511	0.3133529072615121	0.9503904018674392	0.825379126683178	0.9335027775117267	0.55	0.8	0.0
5121	0.033333332890518264	0.02364038739117878	0.023282501992078337	0.9249749847437142	None	0.5	2	0.5	5	0.5	6	0.4375	0.4166666666666667	8	5	5	2	0	0.5	8	4	0.9333333333333333	14	0.18181818181818182	0.3333333333333333	0.9814373634417247	0.9468043537970818	0.4200090965263906	0.90682681931845	0.7034560069732705	0.9456501787579685	0.9196167777873573	0.9352540040283934	0.5625	0.875	0.0
1814	None	None	None	None	None	0	0	0.75	3	0.3333333333333333	1	0.5555555555555556	0	2	0	2	1	0	1.0	3	3	0.3333333333333333	5	0.16666666666666666	0.6666666666666666	0	0	0	0	0	0	0	0	0	0	0
6036	0.036520777611568155	0.006942463082425372	0.004954357450433501	0.962683825237031	None	0.5	2	0.5	5	0.5	6	0.4375	0.4166666666666667	8	5	5	0	0	0.5	8	4	0.9333333333333333	14	0.0	0.3333333333333333	0.7510910534832507	0.9361005427546634	0.3588014752042911	0.9549126667845931	0.8511567012834856	0.9477221829134483	0.9621489526347708	0.9467635774038247	0	0	0.0
6687	0.024728989077976934	0.00686026710393759	-0.0065826498621525086	0.9212727472105335	None	0.5	2	0.5	5	0.5384615384615384	7	0.4166666666666667	0.46153846153846156	9	6	5	2	0	0.4444444444444444	9	4	1.0	15	0.18181818181818182	0.3333333333333333	0.8167389930650831	0.9436508013484398	0.528568398514475	0.8966717769058035	0.3834680994458485	0.9513442767718813	0.8669331732437849	0.9340535889927531	0.5555555555555556	0.7777777777777778	0.0
997	None	None	None	None	None	0.5	1	0.6666666666666666	4	0.5714285714285714	4	0.42857142857142855	0.5714285714285714	8	4	0	0	0	0.42857142857142855	7	3	0.6	9	0.0	1.0	0.6485882098321081	0.9646552138440546	0.6213931620409634	0.9256701326790026	0.7036144756897255	0.9402637549837848	0.9445092899383151	0.9459160048915561	0	0	0.0
4393	0.03144562233248479	0.02070170629476471	0.020137578607628586	0.91148256578486	None	0.5	2	0.5	5	0.5384615384615384	7	0.46875	0.46153846153846156	9	6	5	1	0	0.5	8	4	1.0	15	0.09090909090909091	0.2857142857142857	0.9814373634417247	0.9504984243481596	0.5450982763668089	0.9010181136336352	0.561884838342967	0.9481765618850823	0.8586024680977263	0.9364393131282502	1.0	0.8888888888888888	0.0
3783	0.029460887449661164	0.0008176635807973389	0.0008059942189814492	0.9118703323156199	None	0.2	1	0.5	6	0.5	8	0.45	0.4375	9	7	8	5	0	0.625	8	5	1.2	18	0.2777777777777778	0.18181818181818182	0.9504920768558884	0.9293955169960887	0.3636482279644976	0.9167724870913363	0.9119250254898643	0.9620211394154752	0.8722514364764993	0.9391316847046586	0.1111111111111111	0.3333333333333333	0.0
5785	0.03326186895961552	0.02286758803685799	0.022655431485850218	0.9276469159277199	None	0.5	2	0.5	5	0.5384615384615384	7	0.4166666666666667	0.38461538461538464	9	5	5	1	0	0.4444444444444444	9	4	1.0	15	0.1	0.2857142857142857	0.9814373634417247	0.9504984243481596	0.5450982763668089	0.9010181136336352	0.561884838342967	0.9481765618850823	0.8586024680977263	0.9364393131282502	1.0	0.8888888888888888	0.0
11	None	None	None	None	None	0.14285714285714285	1	0.3125	5	0.6818181818181818	15	0.6	0.45454545454545453	13	10	10	1	0	0.4	4	10	1.6	24	0.047619047619047616	0.5454545454545454	0.7004615949992103	0.9269402680957837	0.6374124549267759	0.8183088460938702	0.5856299830847514	0.9454230088474097	0.7442605036847221	0.9088097501480106	1.0	0.23076923076923078	0.0
136	None	None	None	None	None	0	0	0.2222222222222222	4	0.76	19	0.375	0.76	23	19	3	1	0	0.125	24	3	1.8	27	0.16666666666666666	0	0.7066672590255056	0.8680396453549559	0.5008398616082602	0.8615220907806048	0.6724863845172392	0.9007377275597787	0.7590960876934955	0.87786774481236	1.0	0.08695652173913043	0.0
2626	1.901273950630083e-05	9.9929420075377e-07	9.941911835205454e-07	0.9999936130629875	None	0	0	0.6666666666666666	4	0.2857142857142857	2	0.45	0.2857142857142857	4	2	4	3	0	0.8	5	4	0.6	9	0.3	0.4	0.5702079678640468	0.5965567051638845	0.6044663711582278	0.8790418589444211	0.41455759835958794	0.7282325198706111	0.7687461202238104	0.7540010744038875	0.5	0.5	0.0
7460	0.03166530961365579	0.01052116775744853	0.008142194200853629	0.9299850798601791	None	0.5	2	0.5454545454545454	6	0.42857142857142855	6	0.4444444444444444	0.42857142857142855	9	6	6	1	0	0.4444444444444444	9	4	1.0666666666666667	16	0.07692307692307693	0.2857142857142857	0.9814373634417247	0.9425505046361943	0.3357249975673721	0.9066467344265986	0.845027175603574	0.9436945565496611	0.9469043600584662	0.9327687336622266	1.0	0.8888888888888888	0.0
4821	0.03248807795634743	0.024023477547042923	0.02351852082830749	0.9254943105309658	None	0.5	2	0.5	5	0.5	6	0.4375	0.4166666666666667	8	5	5	1	0	0.5	8	4	0.9333333333333333	14	0.09090909090909091	0.3333333333333333	0.9814373634417247	0.9468043537970818	0.4200090965263906	0.90682681931845	0.7034560069732705	0.9456501787579685	0.9196167777873573	0.9352540040283934	1.0	0.875	0.0
197	None	None	None	None	None	0	0	0.3333333333333333	2	0.8571428571428571	6	0.6428571428571429	0.5714285714285714	4	4	4	0	0	0.2857142857142857	7	2	0.6	9	0.0	0.2857142857142857	0.5242712869117985	0.9352583398868483	0.6684805047410662	0.8940512680619248	0.7278213781670295	0.7518472848069486	0.8550832716930689	0.8776724876874283	0	0	0.0
5184	0.032415031321494585	0.023546696295530422	0.02325575260877313	0.9256391388488803	None	0.5	2	0.5	5	0.5	6	0.4375	0.4166666666666667	8	5	5	2	0	0.5	8	4	0.9333333333333333	14	0.18181818181818182	0.3333333333333333	0.9814373634417247	0.9468043537970818	0.4200090965263906	0.90682681931845	0.7034560069732705	0.9456501787579685	0.9196167777873573	0.9352540040283934	0.5625	0.875	0.0
6919	0.03387046212203496	0.02419442230803704	0.013978469594953637	0.9274104574161779	None	0.5	2	0.5	5	0.5	6	0.3888888888888889	0.4166666666666667	8	5	5	1	0	0.4444444444444444	9	4	0.9333333333333333	14	0.09090909090909091	0.3333333333333333	0.9814373634417247	0.9458766911015171	0.4200090965263906	0.90682681931845	0.7034560069732705	0.9456501787579685	0.9175582431687949	0.9348842788970981	1.0	0.875	0.0
7238	0.03514291627067212	0.020095897725959443	0.010653589020522816	0.9180139457799611	None	0.5	2	0.5	5	0.5384615384615384	7	0.4166666666666667	0.46153846153846156	9	6	5	1	0	0.4444444444444444	9	4	1.0	15	0.09090909090909091	0.3333333333333333	0.9814373634417247	0.9504984243481596	0.5450982763668089	0.9010181136336352	0.547282795587789	0.9490632490165553	0.8651646044317244	0.9367993037864598	1.0	0.7777777777777778	0.0
2902	0.0034179480962908664	0.0004984793411550459	0.000489654896555678	0.977670285396836	None	0.3333333333333333	1	0.625	5	0.4444444444444444	4	0.7333333333333333	0.2222222222222222	5	2	5	1	0	0.6	3	5	0.7333333333333333	11	0.09090909090909091	0.5	0.8819494494948732	0.7376507536545065	0.7602481075113613	0.9710171966514837	0.9119250254898643	0.5477073856758097	0.6810953108078092	0.8290556288481952	1.0	0.4	0.0
3426	0.031042410545902264	0.008246333618092912	0.005644734277330231	0.9629963481727581	None	0.5	2	0.5	5	0.5	6	0.4375	0.3333333333333333	8	4	5	0	0	0.5	4	8	0.9333333333333333	14	0.0	0.2857142857142857	0.48131841488072624	0.9346673452643001	0.5776384183220417	0.9468947427088453	0.5502619710202866	0.9537187760004707	0.885321608056465	0.9456150311535436	0	0	0.0
2453	None	None	None	None	None	0	0	0.6666666666666666	4	0.16666666666666666	1	0.8	0	2	0	5	2	0	0.4	2	5	0.5333333333333333	8	0.16666666666666666	0.6666666666666666	0	0	0	0	0	0	0	0	0	0	0
4457	0.03285487946451611	0.023972039420580675	0.023358829004980368	0.9250418503457444	None	0.5	2	0.5	5	0.5	6	0.4375	0.4166666666666667	8	5	5	2	0	0.5	8	4	0.9333333333333333	14	0.18181818181818182	0.3333333333333333	0.9814373634417247	0.9468043537970818	0.4200090965263906	0.90682681931845	0.7034560069732705	0.9456501787579685	0.9196167777873573	0.9352540040283934	0.5625	0.875	0.0
6669	0.02587157839736475	0.019316110889090358	0.015571225053009664	0.9236289007995189	None	0.5	2	0.6	6	0.38461538461538464	5	0.46875	0.3076923076923077	8	4	6	1	0	0.5	8	4	1.0	15	0.08333333333333333	0.25	0.6878887948983585	0.9517824949179904	0.5450982763668089	0.8929613873816349	0.4098622980876604	0.9460072824682927	0.8162214426843019	0.9343669422029615	1.0	0.875	0.0
4455	0.03276692781008199	0.01988610376043855	0.019358481203730092	0.911574536641395	None	0.5	2	0.5	5	0.5384615384615384	7	0.46875	0.46153846153846156	9	6	5	1	0	0.5	8	4	1.0	15	0.09090909090909091	0.2857142857142857	0.9814373634417247	0.9504984243481596	0.5450982763668089	0.9010181136336352	0.561884838342967	0.9481765618850823	0.8586024680977263	0.9364393131282502	1.0	0.8888888888888888	0.0
2270	None	None	None	None	None	0	0	1.0	4	0.0	0	0.5	0	3	0	2	1	0	0.75	3	4	0.4	6	0.2	0.5	0	0	0	0	0	0	0	0	0	0	0
3287	0.014026763658566631	0.0038344972758723415	-0.0014967586887874248	0.9977213022174815	None	0	0	0.5	4	0.4444444444444444	4	0.6875	0.1111111111111111	4	1	6	0	0	0.25	2	8	0.7333333333333333	11	0.0	0	0.188708449738965	0.5955665989634596	0.6435990183415738	0.5923566232066021	0.4385934333417955	0.9106693684973257	0.8716269216832785	0.7364359611718883	0	0	0.0
2016	None	None	None	None	None	0	0	0.5	2	0.6666666666666666	2	0.5555555555555556	0.3333333333333333	3	1	1	0	0	1.0	3	3	0.3333333333333333	5	0.0	0.5	0.4517851677061741	0.8182502509000421	0.34082856433063113	0.8881867123541957	0.31977401172745634	0.8061951234125074	0.6536231130750685	0.8412361225409107	0	0	0.0
2511	None	None	None	None	None	0	0	0.5	2	0.75	3	0.6666666666666666	0	0	0	5	4	0	1.0	3	3	0.4	6	0.2857142857142857	0	0	0	0	0	0	0	0	0	0	0	0
3376	0.01364056915328259	0.0025281960846077487	0.0009724788549690679	0.9955649126418858	None	0.6666666666666666	2	0.625	5	0.4	4	0.5	0.3	6	3	5	1	0	0.6666666666666666	6	4	0.8	12	0.09090909090909091	0.3333333333333333	0.6878887948983585	0.9524836794426798	0.3913416171595239	0.8715355635526356	0.5441324453403749	0.9582447686729542	0.904336118127317	0.9359537708171173	1.0	0.8333333333333334	0.0
5839	0.046503788488221724	0.018684552246169415	0.018504929068394727	0.9335518181261154	None	0.5	2	0.5	5	0.5	6	0.4375	0.4166666666666667	8	5	5	0	0	0.5	4	8	0.9333333333333333	14	0.0	0.3333333333333333	0.9574989104037295	0.9137701831937316	0.3505365362781242	0.9271643440682765	0.6888539642180925	0.9426972005051985	0.9384311703410748	0.9287929923413949	0	0	0.0
1199	None	None	None	None	None	0.25	1	0.5	5	0.6153846153846154	8	0.26785714285714285	0.6153846153846154	12	8	2	0	0	0.875	7	8	1.0	15	0.0	0.25	0.28726567859353164	0.9062857382980714	0.2727996240619376	0.9547642322902793	0.9542665877280431	0.8108710595178176	0.9533482551943561	0.9053486702018261	0	0	0.0
1422	None	None	None	None	None	0.25	1	0.5	5	0.46153846153846156	6	0.625	0.3076923076923077	9	4	5	3	0	0.6666666666666666	6	4	1.0	15	0.3333333333333333	0.6153846153846154	0.8819494494948732	0.9011130329260646	0.5374098343489843	0.9453308298542887	0.9119250254898643	0.6200353768108748	0.9511501398348639	0.8641109249519268	0.5555555555555556	0.2222222222222222	0.3391333281416441
524	None	None	None	None	None	0	0	0.6666666666666666	4	0.16666666666666666	1	0.6666666666666666	0.16666666666666666	3	1	4	3	0	0.75	4	3	0.5333333333333333	8	0.3	0.4	0.3133160903625952	0.6234358712174254	0.9255400499374457	0.5868618908626466	0.6180471777407843	0.6597541098462679	0.9395019067576416	0.62381854657715	0.6666666666666666	1.0	0.0
4418	0.03273761522574381	0.02406465323673512	0.023474612093502312	0.9259958846402802	None	0.5	2	0.5	5	0.5	6	0.4375	0.4166666666666667	8	5	5	1	0	0.5	8	4	0.9333333333333333	14	0.09090909090909091	0.3333333333333333	0.9814373634417247	0.9468043537970818	0.4200090965263906	0.90682681931845	0.7034560069732705	0.9456501787579685	0.9196167777873573	0.9352540040283934	1.0	0.875	0.0
3165	0.010902079715478614	0.0007605272300739605	0.0007467717864477987	0.9570794444024668	None	0	0	0.2	1	1.0	5	1.0	1.0	5	5	1	0	0	0.14285714285714285	7	1	0.4666666666666667	7	0.0	0	0.5023633504574873	0.9565010724176123	0.628806346485783	0.9054546001105382	0.9126219647958678	0.9319400871689832	0.9430329337478583	0.934354953318812	0	0	0.0
4401	0.03576687122186241	0.024974712352456924	0.02111044130628005	0.9261022151936119	None	0.5	2	0.5454545454545454	6	0.42857142857142855	6	0.4	0.35714285714285715	9	5	6	1	0	0.625	8	5	1.0666666666666667	16	0.08333333333333333	0.25	0.9814373634417247	0.9504984243481596	0.5450982763668089	0.9010181136336352	0.561884838342967	0.9481765618850823	0.8586024680977263	0.9364393131282502	1.0	0.8888888888888888	0.0
2340	None	None	None	None	None	0.5	1	0.5714285714285714	4	0.625	5	0.4166666666666667	0.625	9	5	0	0	0	0.375	8	3	0.6666666666666666	10	0.0	1.0	0.7951061173309882	0.9447027388990297	0.30544847607322734	0.9298405681683225	0.8100378137314411	0.9167289818467419	0.9390465380494399	0.9313128878822254	0	0	0.0
6452	0.02168730901261806	0.0009843057543804168	-0.0009842629007534515	0.926457464219605	None	0.3333333333333333	1	0.5	4	0.5	5	0.375	0.5	9	5	2	1	0	0.5	8	4	0.8	12	0.25	0.4	0.9791573895391977	0.92129537406769	0.5450982763668089	0.9588353186716683	0.8596292183587518	0.9403642702386183	0.7742280148808566	0.942064493324292	1.0	0.5555555555555556	0.0
2517	None	None	None	None	None	0	0	0.6666666666666666	2	0.5	1	1.0	0	2	0	1	2	0	1.0	2	2	0.26666666666666666	4	0.5	0	0	0	0	0	0	0	0	0	0	0	0
1526	None	None	None	None	None	0	0	0.8333333333333334	5	0.0	0	0.6	0	3	0	5	0	0	0.6	3	5	0.6	9	0.0	0.3333333333333333	0	0	0	0	0	0	0	0	0	0	0
515	None	None	None	None	None	0	0	0.5	1	1.0	1	0.75	0	1	0	1	0	0	1.0	2	2	0.2	3	0.0	0	0	0	0	0	0	0	0	0	0	0	0
4580	0.03064036995482968	0.010215390165311014	0.0003705304262682383	0.9362704636461849	None	0.5	2	0.6	6	0.4166666666666667	5	0.5	0.3333333333333333	8	4	5	0	0	0.5714285714285714	4	7	0.9333333333333333	14	0.0	0.2857142857142857	0.9195315086022227	0.9180399158207876	0.4393202079523255	0.9127275152773762	0.46183828505940294	0.933862008562007	0.8977985215472654	0.9220356348299598	0	0	0.0
701	None	None	None	None	None	0	0	0.25	1	1.0	3	0.625	0.6666666666666666	3	2	1	0	0	0.5	2	4	0.3333333333333333	5	0.0	0	0.2651492943769174	0.9134749564362084	0.8310776554522612	0.5362839910304792	0.3342788560113796	0.5533281773400577	0.9255816963940279	0.712067557152671	0	0	0.0
6822	0.03167408566346448	0.022625449390771175	0.022609812388360226	0.9270890942769462	None	0.5	2	0.5	5	0.5	6	0.4375	0.4166666666666667	8	5	5	1	0	0.5	8	4	0.9333333333333333	14	0.09090909090909091	0.3333333333333333	0.9814373634417247	0.9468043537970818	0.4200090965263906	0.90682681931845	0.7034560069732705	0.9456501787579685	0.9196167777873573	0.9352540040283934	1.0	0.875	0.0
2215	None	None	None	None	None	0	0	0.5	2	0.75	3	1.0	0.25	1	1	4	2	0	0.16666666666666666	6	1	0.4	6	0.16666666666666666	0.4	0.34511767124857873	0.5	0.4217557534339663	0.5	0.4439251571600463	0.5	0.6042768373995467	0.5	1.0	1.0	0.0
7364	0.036422753868665864	0.02097339495765883	0.011107400742688775	0.9192138339438778	None	0.5	2	0.5	5	0.5384615384615384	7	0.4166666666666667	0.46153846153846156	9	6	5	1	0	0.4444444444444444	9	4	1.0	15	0.09090909090909091	0.3333333333333333	0.9814373634417247	0.9504984243481596	0.5450982763668089	0.9010181136336352	0.561884838342967	0.9481765618850823	0.8586024680977263	0.9364393131282502	1.0	0.8888888888888888	0.0
6284	0.0214108748430426	0.0029889496512188578	0.0009351140408370714	0.9963580333482381	None	0.6666666666666666	2	0.5555555555555556	5	0.45454545454545453	5	0.4642857142857143	0.36363636363636365	7	4	5	1	0	0.5714285714285714	7	4	0.8666666666666667	13	0.09090909090909091	0.3333333333333333	0.9814373634417247	0.9503646175558619	0.29491991668597245	0.8775632609924485	0.8596292183587518	0.9580513668815752	0.9546654314903298	0.9360390206773322	1.0	0.8571428571428571	0.0
3681	0.020011555579310895	0.007838385804122225	-0.0021748963054683264	0.9280771869456742	None	0.6666666666666666	2	0.5555555555555556	5	0.45454545454545453	5	0.4642857142857143	0.36363636363636365	7	4	5	1	0	0.5714285714285714	7	4	0.8666666666666667	13	0.09090909090909091	0.3333333333333333	0.9814373634417247	0.9503646175558619	0.5450982763668089	0.9050704920849072	0.547282795587789	0.9455478668556497	0.8651646044317244	0.9362643720101029	1.0	0.8571428571428571	0.0
5869	0.039809493578110214	0.023246091517209317	0.010622619072982668	0.9247545070833417	None	0.5	2	0.5	5	0.5	6	0.3888888888888889	0.4166666666666667	8	5	5	1	0	0.4444444444444444	9	4	0.9333333333333333	14	0.09090909090909091	0.3333333333333333	0.9814373634417247	0.9468043537970818	0.4200090965263906	0.90682681931845	0.7034560069732705	0.9456501787579685	0.9196167777873573	0.9352540040283934	1.0	0.875	0.0
4329	0.0324525984052949	0.021455953231213798	0.021119892188598135	0.9107281313202826	None	0.5	2	0.5	5	0.5384615384615384	7	0.46875	0.46153846153846156	9	6	5	1	0	0.5	8	4	1.0	15	0.09090909090909091	0.2857142857142857	0.9814373634417247	0.9504984243481596	0.5450982763668089	0.9010181136336352	0.561884838342967	0.9481765618850823	0.8586024680977263	0.9364393131282502	1.0	0.8888888888888888	0.0
1098	None	None	None	None	None	0	0	0.3333333333333333	1	1.0	2	1.0	0.5	2	1	1	1	0	0.25	4	1	0.26666666666666666	4	0.2	0	0.4517851677061741	0.5	0.34082856433063113	0.5	0.31977401172745634	0.5	0.6408591737364298	0.5	1.0	1.0	0.0
6710	0.02444511376699927	0.018581904589299213	0.016035760131946724	0.9275184708639832	None	0.6666666666666666	2	0.5555555555555556	5	0.45454545454545453	5	0.4642857142857143	0.36363636363636365	7	4	5	1	0	0.5714285714285714	7	4	0.8666666666666667	13	0.09090909090909091	0.3333333333333333	0.9814373634417247	0.9503646175558619	0.5450982763668089	0.901983880508848	0.5764868810981449	0.9456152259649233	0.8518982376658234	0.935582620977562	1.0	0.8571428571428571	0.0
3269	0.030193744997479774	0.00798039139536241	0.007934947451526652	0.7877278994791418	None	0	0	0.16666666666666666	1	1.0	7	1.0	1.0	7	7	1	1	0	0.1111111111111111	9	1	0.6	9	0.16666666666666666	0	0.53109413230697	0.9387070635035756	0.628806346485783	0.9043803692300543	0.6138092382259778	0.9378291377197068	0.8237517475455591	0.9284507089931963	1.0	0.2857142857142857	0.0
3078	0.005461362298920171	0.0006141595403745894	-0.00038336672288468067	0.971332271520074	None	0.3333333333333333	1	0.625	5	0.4	4	0.42857142857142855	0.2	5	2	6	1	0	0.5714285714285714	7	4	0.8	12	0.07692307692307693	0.4	0.39434022635499216	0.6416579386127761	0.5450982763668089	0.6462890577388349	0.2432377150771757	0.6394437915787983	0.7742280148808566	0.6424686593978436	1.0	0.4	0.0
4236	0.03602997693157418	0.02057563384402625	0.01022870794617794	0.921344336235288	None	0.5	2	0.5	5	0.5384615384615384	7	0.4166666666666667	0.46153846153846156	9	6	5	1	0	0.4444444444444444	9	4	1.0	15	0.09090909090909091	0.3333333333333333	0.9814373634417247	0.9504984243481596	0.5450982763668089	0.9010181136336352	0.561884838342967	0.9481765618850823	0.8586024680977263	0.9364393131282502	1.0	0.8888888888888888	0.0
6841	0.03851147066563418	0.02327672586027101	0.009681170301762507	0.925146382218587	None	0.5	2	0.5	5	0.5	6	0.3888888888888889	0.4166666666666667	8	5	5	1	0	0.4444444444444444	9	4	0.9333333333333333	14	0.09090909090909091	0.3333333333333333	0.9814373634417247	0.9468043537970818	0.4200090965263906	0.90682681931845	0.7034560069732705	0.9456501787579685	0.9196167777873573	0.9352540040283934	1.0	0.875	0.0
6400	0.0346978068607065	0.023682833429666556	0.020806873478381893	0.9254703234227392	None	0.5	2	0.5454545454545454	6	0.42857142857142855	6	0.4	0.42857142857142855	12	6	3	1	0	0.625	8	5	1.0666666666666667	16	0.25	0.25	0.9791573895391977	0.9280219677424609	0.5450982763668089	0.956801032545632	0.8596292183587518	0.9415644039619767	0.7742280148808566	0.9432868121608461	1.0	0.5833333333333334	0.0
2828	0.011636824614416367	0.0032682468252031535	-0.0031579630884699486	0.9657824075260548	None	0.3333333333333333	1	0.6666666666666666	6	0.36363636363636365	4	0.40625	0.2727272727272727	7	3	5	1	0	0.5	8	4	0.8666666666666667	13	0.1	0.4	0.39434022635499216	0.933254949708792	0.5450982763668089	0.9427022655107473	0.2432377150771757	0.9656539490867082	0.8181053484563311	0.9490621841096611	1.0	0.42857142857142855	0.0
603	None	None	None	None	None	0	0	0.4	2	0.8	4	0.5833333333333334	0.8	6	4	0	0	0	0.3333333333333333	6	2	0.4666666666666667	7	0.0	0	0.834693480825416	0.6588136003676299	0.37574119765967284	0.8811400876271792	0.35149394019121594	0.5218676618939602	0.9022852616368245	0.7142814288857277	0	0	0.0
4869	0.042479031151202724	0.004823810652491996	0.00457154813780285	0.9634890995699055	None	0.5	2	0.5454545454545454	6	0.5	7	0.4444444444444444	0.35714285714285715	10	5	5	0	0	0.4444444444444444	4	9	1.0666666666666667	16	0.0	0.25	0.7074394361232302	0.934846980414716	0.5243548343667034	0.9117640293651254	0.38795923395489335	0.9483467977733139	0.822351715841563	0.9331673566877527	0	0	0.0
5886	0.037568046374283945	0.021791237026959325	0.0075119834834387715	0.9271008560380296	None	0.5	2	0.5	5	0.5	6	0.3888888888888889	0.4166666666666667	8	5	5	1	0	0.4444444444444444	9	4	0.9333333333333333	14	0.09090909090909091	0.3333333333333333	0.9814373634417247	0.9468043537970818	0.4200090965263906	0.90682681931845	0.6815529428405036	0.9426972005051985	0.9256109987394422	0.9341137048613338	1.0	0.875	0.0
2612	0.0020255334581570084	0.0010549285460339278	0.0010549158905441215	0.9893724861946708	None	0	0	0.75	3	0.3333333333333333	1	0.625	0.3333333333333333	3	1	1	1	0	0.5	2	4	0.3333333333333333	5	0.25	0.6666666666666666	0.8819494494948732	0.7198563542715044	0.7602481075113613	0.9688595529870533	0.9119250254898643	0.5500316934671596	0.6810953108078092	0.8216236345887834	1.0	0.6666666666666666	0.0
4919	0.03658418143449454	0.024838627953989695	0.022776380318885382	0.9243611446800761	None	0.5	2	0.5454545454545454	6	0.42857142857142855	6	0.4444444444444444	0.35714285714285715	9	5	6	4	0	0.4444444444444444	9	4	1.0666666666666667	16	0.3333333333333333	0.25	0.9814373634417247	0.9504984243481596	0.5450982763668089	0.9010181136336352	0.561884838342967	0.9481765618850823	0.8586024680977263	0.9364393131282502	0.1111111111111111	0.8888888888888888	0.0
6944	0.04286066881743878	0.005388935105660198	0.004914568593653556	0.9634105666729299	None	0.5	2	0.5454545454545454	6	0.5	7	0.4444444444444444	0.35714285714285715	10	5	5	0	0	0.4444444444444444	4	9	1.0666666666666667	16	0.0	0.25	0.7074394361232302	0.934846980414716	0.5243548343667034	0.9117640293651254	0.38795923395489335	0.9483467977733139	0.822351715841563	0.9331673566877527	0	0	0.0
4333	0.025890886935167872	0.01021146573911785	0.010150606858895708	0.9293259089320067	None	0.4	2	0.6153846153846154	8	0.29411764705882354	5	0.475	0.29411764705882354	10	5	8	1	0	0.625	8	5	1.2666666666666666	19	0.06666666666666667	0.18181818181818182	0.6878887948983585	0.9504764400798126	0.5450982763668089	0.8931410761257033	0.4171633194652493	0.948576845880591	0.8122054136511422	0.9348813150951486	1.0	0.9	0.0
4594	0.032957091205699986	0.024810465976098213	0.024518263616152298	0.9265231937668558	None	0.5	2	0.5	5	0.5384615384615384	7	0.4166666666666667	0.38461538461538464	9	5	5	1	0	0.4444444444444444	9	4	1.0	15	0.1	0.2857142857142857	0.9814373634417247	0.9504984243481596	0.5450982763668089	0.9010181136336352	0.561884838342967	0.9481765618850823	0.8586024680977263	0.9364393131282502	1.0	0.8888888888888888	0.0
930	None	None	None	None	None	0.16666666666666666	1	0.26666666666666666	4	0.75	15	0.22916666666666666	0.45	11	9	10	8	0	0.6666666666666666	12	8	1.4666666666666666	22	0.36363636363636365	0	0.4355975163585456	0.8520701251258886	0.38147669247198185	0.8527496889857764	0.5371680494201446	0.8829366908525017	0.8441979457400389	0.8632559626397281	0.13636363636363635	0.18181818181818182	0.0
2543	None	None	None	None	None	0.25	1	0.8	8	0.15384615384615385	2	0.5	0.15384615384615385	4	2	10	4	0	0.8333333333333334	5	6	1.0	15	0.18181818181818182	0.4	0.8253983537121773	0.7224208695524964	0.4706641758625974	0.9733131672414723	0.9119250254898643	0.5436182611737059	0.8765989589192629	0.828635149544902	0.375	0.5	0.0
6850	0.03223962097914235	0.023657234799049146	0.02315630975055143	0.924704346883003	None	0.5	2	0.5454545454545454	6	0.42857142857142855	6	0.4444444444444444	0.35714285714285715	9	5	6	1	0	0.4444444444444444	9	4	1.0666666666666667	16	0.08333333333333333	0.25	0.9814373634417247	0.9504984243481596	0.5450982763668089	0.9010181136336352	0.561884838342967	0.9481765618850823	0.8586024680977263	0.9364393131282502	1.0	0.8888888888888888	0.0
4614	0.02948600827980107	0.019475239606291	0.019474252313885106	0.9282300670026071	None	0.5	2	0.6	6	0.46153846153846156	6	0.46875	0.38461538461538464	9	5	5	1	0	0.5	8	4	1.0	15	0.1	0.2857142857142857	0.9814373634417247	0.9375317763035335	0.5450982763668089	0.9128821905949603	0.561884838342967	0.9421902793001393	0.8586024680977263	0.9319051520976662	1.0	0.7777777777777778	0.0
3731	0.03326063435553436	0.007270943037487233	0.005714766870626498	0.6378894549620061	None	0	0	0.16666666666666666	1	1.0	7	1.0	1.0	7	7	1	0	0	0.1111111111111111	9	1	0.6	9	0.0	0	0.53109413230697	0.939518979701987	0.6376713915993009	0.9202966540780918	0.6138092382259778	0.9546194613606209	0.9430329337478583	0.9396426806621513	0	0	0.0
5266	0.0207379007212169	0.0013406085515874435	0.0012790570106549523	0.9958705038208129	None	0.3333333333333333	1	0.5	4	0.5	5	0.42857142857142855	0.4	6	4	5	2	0	0.5714285714285714	7	4	0.8	12	0.16666666666666666	0.3333333333333333	0.9814373634417247	0.9433409571582666	0.21330975492317306	0.8697824577845326	0.8523281969811629	0.9508545096051001	0.968050768474011	0.9281088784571176	0.5833333333333334	0.8333333333333334	0.0
6918	0.03943428787148917	0.02474563599244601	0.012460672607589944	0.9250568470064608	None	0.5	2	0.5	5	0.5	6	0.3888888888888889	0.4166666666666667	8	5	5	1	0	0.4444444444444444	9	4	0.9333333333333333	14	0.09090909090909091	0.3333333333333333	0.9814373634417247	0.9468043537970818	0.4200090965263906	0.90682681931845	0.7034560069732705	0.9456501787579685	0.9196167777873573	0.9352540040283934	1.0	0.875	0.0
168	None	None	None	None	None	0.25	1	0.6363636363636364	7	0.35714285714285715	5	0.64	0.2857142857142857	5	4	10	2	0	1.0	5	5	1.0666666666666667	16	0.08695652173913043	0.3076923076923077	0.8819494494948732	0.7376507536545065	0.5056337499142639	0.9601098140683917	0.9418505706988158	0.5558804096806397	0.9008061980956719	0.8145308138402995	0.6	0.8	0.0
2689	0.001191429702323085	2.5737445284044017e-05	2.548831938165018e-05	0.9964565553215357	None	0	0	0.75	3	0.3333333333333333	1	0.8333333333333334	0	3	0	1	0	0	0.6666666666666666	3	2	0.3333333333333333	5	0.0	0.6666666666666666	0	0	0	0	0	0	0	0	0	0	0
7195	0.04916303813392934	0.01402903209384763	-0.010015400121061164	0.9336043030776726	None	0.5	2	0.5454545454545454	6	0.5	7	0.4	0.35714285714285715	10	5	5	0	0	0.4	10	4	1.0666666666666667	16	0.0	0.2857142857142857	0.7074394361232302	0.934846980414716	0.5243548343667034	0.9117640293651254	0.38795923395489335	0.9483467977733139	0.822351715841563	0.9331673566877527	0	0	0.0
1083	None	None	None	None	None	0	0	0.75	3	0.0	0	0.5555555555555556	0	1	0	3	0	0	1.0	3	3	0.3333333333333333	5	0.0	1.0	0	0	0	0	0	0	0	0	0	0	0
996	None	None	None	None	None	0	0	0.5	1	1.0	1	0.75	0	0	0	2	5	0	1.0	2	2	0.2	3	0.625	0	0	0	0	0	0	0	0	0	0	0	0
5766	0.024933180828862842	0.0024473285417148686	-0.00048476330681267995	0.9966492880609864	None	0.5	2	0.6	6	0.3333333333333333	4	0.5	0.3333333333333333	7	4	6	3	0	0.5714285714285714	7	4	0.9333333333333333	14	0.23076923076923078	0.2857142857142857	0.9814373634417247	0.949260229579714	0.2541148358045727	0.8730575997213644	0.845027175603574	0.9572556069668532	0.9610579106928454	0.9343404498381329	0.14285714285714285	0.8571428571428571	0.0
3222	0.024344914056775115	0.002901469873688114	0.002707148500922371	0.9621716525804539	None	0.3333333333333333	1	0.5555555555555556	5	0.45454545454545453	5	0.4642857142857143	0.36363636363636365	8	4	4	0	0	0.5714285714285714	4	7	0.8666666666666667	13	0.0	0.3333333333333333	0.7074394361232302	0.9336734037414383	0.5243548343667034	0.9067340522762015	0.38795923395489335	0.9461582276737833	0.8267254564824243	0.9305453435470062	0	0	0.0
710	None	None	None	None	None	0.25	1	0.5	5	0.6153846153846154	8	0.375	0.5384615384615384	11	7	3	1	0	0.625	8	5	1.0	15	0.16666666666666666	0.6	0.6283846835534387	0.9302846027055374	0.35878473052679816	0.9521136947410911	0.7077957821918585	0.9329394353243812	0.8935840662912269	0.9392257370881895	1.0	0.18181818181818182	0.0
4330	0.029620060635572973	0.0038599105099284756	0.0005010540275035339	0.9949700483248237	None	0.4	2	0.6153846153846154	8	0.35294117647058826	6	0.475	0.35294117647058826	12	6	6	2	0	0.625	5	8	1.2666666666666666	19	0.2	0.18181818181818182	0.7065864570691174	0.9213873684831659	0.5655008168075086	0.9183962910615039	0.2914498431287451	0.9619278879193391	0.8418976162062464	0.9372536351124898	0.5416666666666666	0	0.0
1553	None	None	None	None	None	0	0	0.16666666666666666	1	1.0	7	0.36	0.5714285714285714	4	4	4	3	0	1.0	5	5	0.6	9	0.25	0	0.6890556907294083	0.9221424064599154	0.7440262054203938	0.8790163039954793	0.4623615930622291	0.6356638216483801	0.8653193913608858	0.8416450813579335	0.25	0.25	0.0
3283	0.03806081767739228	0.005732480333724064	0.0027842511219798444	0.5533861718058759	None	0	0	0.16666666666666666	1	1.0	6	1.0	1.0	7	6	0	1	0	0.125	8	1	0.5333333333333333	8	0.3333333333333333	0	0.53109413230697	0.9393432979925339	0.6376713915993009	0.905766191592274	0.6138092382259778	0.8454937724369815	0.8485466774663243	0.9032800680848728	1.0	0.2857142857142857	0.0
1235	None	None	None	None	None	0	0	0.3333333333333333	1	1.0	2	1.0	1.0	3	2	0	1	0	0.25	1	4	0.26666666666666666	4	0.3333333333333333	0	0.5826140180369022	0.7077513358030457	0.3696104927724789	0.7936234160861592	0.47354692794173625	0.8965692542411802	0.7139502132781806	0.8120962768780282	1.0	0.6666666666666666	0.0
6325	0.022024387858265843	0.0018539241346926848	0.0009548665550836536	0.9961722571517536	None	0.6666666666666666	2	0.5555555555555556	5	0.45454545454545453	5	0.4642857142857143	0.36363636363636365	7	4	5	2	0	0.5714285714285714	7	4	0.8666666666666667	13	0.18181818181818182	0.3333333333333333	0.9814373634417247	0.9503646175558619	0.2541148358045727	0.8730575997213644	0.845027175603574	0.9572556069668532	0.9630443074311218	0.9348126537081123	0.5714285714285714	0.8571428571428571	0.0
959	None	None	None	None	None	0	0	1.0	3	0.0	0	0.6666666666666666	0	3	0	0	0	0	0.6666666666666666	3	2	0.26666666666666666	4	0.0	1.0	0	0	0	0	0	0	0	0	0	0	0
870	None	None	None	None	None	0.5714285714285714	4	0.625	10	0.36363636363636365	8	0.36363636363636365	0.2727272727272727	11	6	12	1	0	0.5454545454545454	6	11	1.6	24	0.043478260869565216	0.2	0.4729028148904807	0.7393575101127859	0.3698123174012672	0.7944506306571145	0.596949417355508	0.9249617520803063	0.8760239536242249	0.8369149084966433	1.0	0.45454545454545453	0.0
638	None	None	None	None	None	0	0	0.5	3	0.5	3	0.6666666666666666	0.16666666666666666	2	1	5	4	0	0.75	4	3	0.5333333333333333	8	0.3076923076923077	0.4	0.3053983586006785	0.5621264944002924	0.9627700249687228	0.5920145620843107	0.5919824507504663	0.5647953984199995	0.9365001256121787	0.5730357823164712	0.75	1.0	0.06733466150398928
4267	0.034420714833172585	0.009105567851882542	0.008537330417762527	0.9633209014982819	None	0.5	2	0.5	5	0.5	6	0.4375	0.4166666666666667	8	5	5	0	0	0.5	8	4	0.9333333333333333	14	0.0	0.3333333333333333	0.7510910534832507	0.9361005427546634	0.3588014752042911	0.9549126667845931	0.8511567012834856	0.9477221829134483	0.9621489526347708	0.9467635774038247	0	0	0.0
721	None	None	None	None	None	0	0	0.4	2	0.6	3	0.4666666666666667	0.6	3	3	3	2	0	0.6	3	5	0.4666666666666667	7	0.2	1.0	0.4254600270995006	0.9397493597875907	0.5036113923665979	0.9669470826222832	0.8280821414530417	0.9498333077887594	0.9120093444308545	0.9535296647920992	0.6666666666666666	0.3333333333333333	0.0
6791	0.0428785364538145	0.002773855475915369	0.0024773559611594503	0.962561078537033	None	0.5	2	0.5454545454545454	6	0.5	7	0.4444444444444444	0.35714285714285715	10	5	5	0	0	0.4444444444444444	4	9	1.0666666666666667	16	0.0	0.25	0.7074394361232302	0.934846980414716	0.5243548343667034	0.9117640293651254	0.38795923395489335	0.9483467977733139	0.822351715841563	0.9331673566877527	0	0	0.0
6970	0.026699371436563618	0.019900442560352668	0.01607457382036526	0.9239386716197089	None	0.5	2	0.6	6	0.38461538461538464	5	0.46875	0.3076923076923077	8	4	6	1	0	0.5	8	4	1.0	15	0.08333333333333333	0.25	0.6878887948983585	0.9517824949179904	0.5450982763668089	0.8929613873816349	0.4098622980876604	0.9460072824682927	0.8162214426843019	0.9343669422029615	1.0	0.875	0.0
3680	0.01590940630744438	0.00608335827732088	-0.005031324168093777	0.9292613241090935	None	0.6666666666666666	2	0.625	5	0.4	4	0.5	0.3	6	3	5	1	0	0.6666666666666666	6	4	0.8	12	0.09090909090909091	0.3333333333333333	0.6878887948983585	0.9524836794426798	0.536833337440642	0.8866677858449699	0.40256127671007136	0.9410846222180775	0.8202490585779653	0.9314189248669725	1.0	0.8333333333333334	0.0
2643	4.846277632288144e-05	5.696941375403371e-07	5.376370146431402e-07	0.9999971753628155	None	0	0	0.5	2	0.6666666666666666	2	1.0	0.3333333333333333	1	1	3	2	0	0.2	5	1	0.3333333333333333	5	0.2	0.5	0.34511767124857873	0.5	0.4217557534339663	0.5	0.4439251571600463	0.5	0.6042768373995467	0.5	1.0	1.0	0.0
262	None	None	None	None	None	0.3333333333333333	1	0.5	4	0.7	7	0.375	0.6	9	6	2	0	0	0.5	8	4	0.8	12	0.0	0.5	0.915155492615297	0.9494475225488687	0.21438673736734198	0.9123268285225811	0.7361283720986538	0.9017417715036943	0.956517613970494	0.9239541933109265	0	0	0.0
507	None	None	None	None	None	0	0	0.5	2	0.6666666666666666	2	0.625	0.6666666666666666	4	2	0	0	0	0.5	4	2	0.3333333333333333	5	0.0	0	0.8318555283387777	0.6017948355516082	0.37574119765967284	0.911136448564375	0.35149394019121594	0.5254022564797212	0.9022868655911521	0.7205944398200929	0	0	0.0
4736	0.03565863323264131	0.022016901002138323	0.015440268251867463	0.9272061738201536	None	0.5	2	0.5454545454545454	6	0.42857142857142855	6	0.4	0.35714285714285715	9	5	6	1	0	0.625	8	5	1.0666666666666667	16	0.08333333333333333	0.25	0.9814373634417247	0.9504984243481596	0.5450982763668089	0.9010181136336352	0.561884838342967	0.9481765618850823	0.8586024680977263	0.9364393131282502	1.0	0.8888888888888888	0.0
4297	0.035504769349010784	0.024751133495570343	0.019196626923578045	0.9260842771344643	None	0.5	2	0.5454545454545454	6	0.42857142857142855	6	0.4	0.35714285714285715	9	5	6	2	0	0.625	8	5	1.0666666666666667	16	0.16666666666666666	0.25	0.9814373634417247	0.9504984243481596	0.5450982763668089	0.9010181136336352	0.561884838342967	0.9481765618850823	0.8586024680977263	0.9364393131282502	0.5555555555555556	0.8888888888888888	0.0
1303	None	None	None	None	None	0	0	0.75	3	0.25	1	0.75	0.25	1	1	4	1	0	0.5	4	2	0.4	6	0.08333333333333333	0.5	0.1	0.5	0.5578733868098779	0.5	0.17091063189185324	0.5	0.882075258301905	0.5	1.0	0	0.0
5051	0.03210341495078577	0.023067808471112724	0.02229484355979879	0.9266020700396219	None	0.5	2	0.5	5	0.5	6	0.4375	0.4166666666666667	8	5	5	2	0	0.5	8	4	0.9333333333333333	14	0.18181818181818182	0.3333333333333333	0.9814373634417247	0.9468043537970818	0.4200090965263906	0.90682681931845	0.7034560069732705	0.9456501787579685	0.9196167777873573	0.9352540040283934	0.5625	0.875	0.0
2806	0.0004992573849656633	5.3653218990655446e-05	5.000148313938691e-05	0.9975277667515675	None	0	0	0.625	5	0.2	2	0.8571428571428571	0	4	0	7	0	0	0.2857142857142857	2	7	0.8	12	0.0	0	0	0	0	0	0	0	0	0	0	0	0
3665	0.024048044918949456	0.0019954181616024876	0.0019798393971121155	0.4592156022177033	None	0	0	0.16666666666666666	1	1.0	7	1.0	1.0	8	7	0	0	0	0.1111111111111111	9	1	0.6	9	0.0	0	0.5167287413822287	0.9228899633173496	0.6387083081484191	0.8922887393246832	0.6400008147624389	0.8960509979268738	0.8237517475455591	0.9046709222383552	0	0	0.0
241	None	None	None	None	None	0.3333333333333333	1	0.5	4	0.7	7	0.3333333333333333	0.7	9	7	2	2	0	0.4444444444444444	9	4	0.8	12	0.3333333333333333	0.6666666666666666	0.9006105154479368	0.944677748868139	0.36735459243462265	0.9452841028120896	0.734381026000053	0.9314057826611358	0.9524779363459321	0.9407639657732056	0.5555555555555556	0.1111111111111111	0.0
503	None	None	None	None	None	0	0	1.0	2	0.0	0	0.75	0	1	0	1	2	0	1.0	2	2	0.2	3	0.4	0	0	0	0	0	0	0	0	0	0	0	0
6577	0.02153260614651633	0.007608005809512497	-0.0013720427262358856	0.9271253638327037	None	0.5	2	0.6	6	0.3333333333333333	4	0.5	0.3333333333333333	7	4	6	1	0	0.5714285714285714	7	4	0.9333333333333333	14	0.07692307692307693	0.2857142857142857	0.9814373634417247	0.9503646175558619	0.5450982763668089	0.9050704920849072	0.547282795587789	0.9455478668556497	0.8651646044317244	0.9362643720101029	1.0	0.8571428571428571	0.0
7056	0.03313099106395291	0.02478085600762694	0.024253302242192697	0.9258767639283816	None	0.5	2	0.5	5	0.5	6	0.4375	0.4166666666666667	8	5	5	1	0	0.5	8	4	0.9333333333333333	14	0.09090909090909091	0.3333333333333333	0.9814373634417247	0.9468043537970818	0.4200090965263906	0.90682681931845	0.7034560069732705	0.9456501787579685	0.9196167777873573	0.9352540040283934	1.0	0.875	0.0
4692	0.032213888984927684	0.021114706672428308	0.02066868949589383	0.9109940677987738	None	0.5	2	0.5	5	0.5384615384615384	7	0.46875	0.46153846153846156	9	6	5	1	0	0.5	8	4	1.0	15	0.09090909090909091	0.2857142857142857	0.9814373634417247	0.9504984243481596	0.5450982763668089	0.9010181136336352	0.561884838342967	0.9481765618850823	0.8586024680977263	0.9364393131282502	1.0	0.8888888888888888	0.0
3776	0.03507404414186767	0.023473775253293354	0.01504484588830662	0.9255286176173954	None	0.5	2	0.5454545454545454	6	0.42857142857142855	6	0.4	0.35714285714285715	9	5	6	1	0	0.625	8	5	1.0666666666666667	16	0.08333333333333333	0.25	0.9814373634417247	0.9504984243481596	0.5450982763668089	0.9010181136336352	0.561884838342967	0.9481765618850823	0.8586024680977263	0.9364393131282502	1.0	0.8888888888888888	0.0
3048	0.01236819881133439	0.0009133126549880969	0.000497319724025281	0.9974762613624145	None	0	0	0.5	3	0.5714285714285714	4	0.6428571428571429	0.14285714285714285	3	1	5	1	0	0.2857142857142857	2	7	0.6	9	0.08333333333333333	0	0.19052557605087603	0.5042829030369413	0.6145105335615122	0.5693480144427951	0.4385934333417955	0.9260606301801683	0.8677863281103576	0.7193701086519831	1.0	0	0.0
2997	0.015050756170554173	0.004642210752945804	-0.0015745455225820914	0.9981501209197324	None	0	0	0.5	4	0.5	5	0.6666666666666666	0.1	4	1	7	2	0	0.2222222222222222	2	9	0.8	12	0.13333333333333333	0	0.188708449738965	0.5955665989634596	0.605900150220271	0.5634130700562099	0.4385934333417955	0.9106693684973257	0.8812192397717158	0.7286852664104994	0.625	0.25	0.0
4177	0.014440066320451942	0.005400481738787882	0.004936460467042269	0.9279982978167534	None	0.6666666666666666	2	0.625	5	0.4	4	0.5	0.3	6	3	5	1	0	0.6666666666666666	6	4	0.8	12	0.09090909090909091	0.3333333333333333	0.6878887948983585	0.9524836794426798	0.41065272858545876	0.8434550088445335	0.3609228944472192	0.9403742566466841	0.892163774942169	0.922736195887353	1.0	0.8333333333333334	0.0
3033	0.0018820409934116548	0.001377376847399077	0.0013772301411068093	0.9723651753440591	None	0.3333333333333333	1	0.75	6	0.2	2	0.5	0.2	2	2	9	2	0	0.375	3	8	0.8	12	0.09090909090909091	0.5	0.9409747247474366	0.6434231367586785	0.8801240537556806	0.7683040252546594	0.9713816454112859	0.5710615461142778	0.5937295851795511	0.6663520902346697	0.75	0.5	0.0
1165	None	None	None	None	None	0	0	1.0	2	0.0	0	1.0	0	2	0	0	0	0	0.3333333333333333	3	1	0.2	3	0.0	1.0	0	0	0	0	0	0	0	0	0	0	0
737	None	None	None	None	None	0	0	0.16666666666666666	1	1.0	6	0.4	0.6666666666666666	5	4	2	1	0	0.8	4	5	0.5333333333333333	8	0.14285714285714285	0	0.66774680028347	0.925069362882351	0.7651612123419802	0.9469025779928071	0.4623615930622291	0.710774203748845	0.8754353802507265	0.890693087829397	1.0	0.2	0.0
7517	0.032271014207720515	0.02414574921725499	0.024027497716214444	0.9254564260642487	None	0.5	2	0.5	5	0.5	6	0.4375	0.4166666666666667	8	5	5	1	0	0.5	8	4	0.9333333333333333	14	0.09090909090909091	0.3333333333333333	0.9814373634417247	0.9468043537970818	0.4200090965263906	0.90682681931845	0.7034560069732705	0.9456501787579685	0.9196167777873573	0.9352540040283934	1.0	0.5	0.0
7324	0.0432044547887101	0.005243939699733951	0.004858654484255201	0.9633091091496294	None	0.5	2	0.5454545454545454	6	0.5	7	0.4444444444444444	0.35714285714285715	10	5	5	0	0	0.4444444444444444	4	9	1.0666666666666667	16	0.0	0.25	0.7074394361232302	0.934846980414716	0.5243548343667034	0.9117640293651254	0.38795923395489335	0.9483467977733139	0.822351715841563	0.9331673566877527	0	0	0.0
7434	0.03910618104902263	0.022532297589301274	0.007650707692626705	0.92666438995941	None	0.5	2	0.5	5	0.5	6	0.3888888888888889	0.4166666666666667	8	5	5	1	0	0.4444444444444444	9	4	0.9333333333333333	14	0.09090909090909091	0.3333333333333333	0.9814373634417247	0.9468043537970818	0.4200090965263906	0.90682681931845	0.7034560069732705	0.9456501787579685	0.9196167777873573	0.9352540040283934	1.0	0.875	0.0
1427	None	None	None	None	None	0	0	0.5	3	0.5	3	0.4	0.5	3	3	4	4	0	0.8	4	5	0.5333333333333333	8	0.3333333333333333	0.5	0.9527591857374293	0.7304969343807884	0.2238837768238823	0.977325853495672	0.9119250254898643	0.6023315471801716	0.9593949401443832	0.8488115105834043	0.6666666666666666	0.6666666666666666	0.5698266148274584
3927	0.07605877609043726	0.018761348343970714	0.011735917933002746	0.9282219503318823	None	0.2	1	0.3333333333333333	4	0.6666666666666666	10	0.2833333333333333	0.4	10	6	6	0	0	0.6	6	10	1.1333333333333333	17	0.0	0.25	0.6934104873597187	0.9334861976697668	0.38603662399698724	0.8874426647298731	0.33901983031445215	0.9484257587093822	0.8785448661033842	0.9268576881027581	0	0	0.0
4000	0.03871312863238414	0.009664171106869231	-0.008083884165303364	0.9100066913308139	None	0.4	2	0.5384615384615384	7	0.4117647058823529	7	0.4222222222222222	0.35294117647058826	11	6	7	2	0	0.5555555555555556	9	5	1.2666666666666666	19	0.15384615384615385	0.2	0.8167389930650831	0.9448295959548596	0.528568398514475	0.8972535786966188	0.3834680994458485	0.951657398631749	0.8669331732437849	0.9347781553162853	0.5454545454545454	0.7272727272727273	0.0
3207	0.011870800258763095	0.0025019479964647783	0.0024440090968096163	0.997298459990911	None	0	0	0.5714285714285714	4	0.375	3	0.7142857142857143	0.125	4	1	5	0	0	0.2857142857142857	2	7	0.6666666666666666	10	0.0	0	0.188708449738965	0.5045426907827246	0.6253833559726703	0.6403111846998077	0.7066958979728349	0.935897622932451	0.9275529320808925	0.7487525627243202	0	0	0.0
4090	0.036114261273184844	0.018929189749662036	0.007312627289876989	0.9184035444858873	None	0.5	2	0.5	5	0.5384615384615384	7	0.4166666666666667	0.46153846153846156	9	6	5	1	0	0.4444444444444444	9	4	1.0	15	0.09090909090909091	0.3333333333333333	0.9814373634417247	0.9504984243481596	0.5450982763668089	0.9010181136336352	0.561884838342967	0.9481765618850823	0.8586024680977263	0.9364393131282502	1.0	0.8888888888888888	0.0
4024	0.0431744403712103	0.015175021321459335	0.012502007694169101	0.7774566852292245	None	0.5	2	0.5454545454545454	6	0.5	7	0.5	0.42857142857142855	10	6	5	0	0	0.5	4	8	1.0666666666666667	16	0.0	0.25	0.9195315086022227	0.9197791642346477	0.4393202079523255	0.9118817975997138	0.46913930643699187	0.9390539343112768	0.8967549913284157	0.9243999860480667	0	0	0.0
2485	None	None	None	None	None	0	0	0.5	2	0.6666666666666666	2	0.8333333333333334	0	0	0	4	5	0	0.6666666666666666	3	2	0.3333333333333333	5	0.4166666666666667	0.6666666666666666	0	0	0	0	0	0	0	0	0	0	0
859	None	None	None	None	None	0.4	2	0.6153846153846154	8	0.35294117647058826	6	0.4523809523809524	0.29411764705882354	9	5	9	0	0	0.8571428571428571	6	7	1.2666666666666666	19	0.0	0.47058823529411764	0.21248082127189477	0.8869530028990363	0.738399833969646	0.942201853898945	0.6604307178348244	0.9249747384356412	0.954218878307848	0.920882443245431	0	0	0.0
6299	0.03369409646833526	0.024831081767823344	0.023729397536379707	0.9258496393551852	None	0.5	2	0.5	5	0.5384615384615384	7	0.4166666666666667	0.38461538461538464	9	5	5	1	0	0.4444444444444444	9	4	1.0	15	0.1	0.2857142857142857	0.9814373634417247	0.9504984243481596	0.5450982763668089	0.9010181136336352	0.561884838342967	0.9481765618850823	0.8586024680977263	0.9364393131282502	1.0	0.8888888888888888	0.0
2317	None	None	None	None	None	0.3333333333333333	1	0.5555555555555556	5	0.45454545454545453	5	0.40625	0.45454545454545453	9	5	3	3	0	0.5	8	4	0.8666666666666667	13	0.5	0.25	0.9814373634417247	0.9488763539539338	0.23758495795223894	0.9460779733340472	0.845027175603574	0.8538331965457835	0.9665215497934321	0.9253205248705876	0.4444444444444444	0.6666666666666666	0.0
1174	None	None	None	None	None	0	0	0.5	3	0.5	3	0.4	0.5	3	3	4	4	0	0.8	4	5	0.5333333333333333	8	0.3333333333333333	0.5	0.9527591857374293	0.7304969343807884	0.2238837768238823	0.977325853495672	0.9119250254898643	0.6023315471801716	0.9593949401443832	0.8488115105834043	0.6666666666666666	0.6666666666666666	0.5698266148274584
3806	0.030125556817807687	0.0094128427742383	0.009342157105367857	0.8120051150475638	None	0	0	0.16666666666666666	1	1.0	7	1.0	1.0	7	7	1	1	0	0.1111111111111111	9	1	0.6	9	0.16666666666666666	0	0.53109413230697	0.9387070635035756	0.628806346485783	0.9043803692300543	0.6138092382259778	0.9378291377197068	0.8237517475455591	0.9284507089931963	1.0	0.2857142857142857	0.0
3273	0.014913911802119737	0.0007939599318945197	0.0007906749189293036	0.9742047297712377	None	0	0	0.2	1	1.0	5	1.0	1.0	6	5	0	0	0	0.14285714285714285	7	1	0.4666666666666667	7	0.0	0	0.53109413230697	0.9361242686787214	0.6117423947746905	0.8512627524427571	0.7894071780473839	0.8388234456277222	0.8237517475455591	0.8835290939166357	0	0	0.0
7519	0.02610009598064292	0.019737358823441953	0.0170445250082593	0.9236444712728639	None	0.5	2	0.5	5	0.5	6	0.4375	0.3333333333333333	8	4	5	1	0	0.5	8	4	0.9333333333333333	14	0.1	0.2857142857142857	0.6878887948983585	0.9517824949179904	0.5450982763668089	0.8929613873816349	0.4098622980876604	0.9460072824682927	0.8162214426843019	0.9343669422029615	1.0	0.875	0.0
6163	0.033362393698515486	0.023589153840318525	0.023256870259556948	0.92534693125338	None	0.5	2	0.5	5	0.5	6	0.4375	0.4166666666666667	8	5	5	2	0	0.5	8	4	0.9333333333333333	14	0.18181818181818182	0.3333333333333333	0.9814373634417247	0.9468043537970818	0.4200090965263906	0.90682681931845	0.7034560069732705	0.9456501787579685	0.9196167777873573	0.9352540040283934	0.5625	0.875	0.0
6513	0.025976662156578643	0.01840468661707869	0.01627078246646282	0.9266097134203527	None	0.6666666666666666	2	0.5555555555555556	5	0.45454545454545453	5	0.4642857142857143	0.36363636363636365	7	4	5	2	0	0.5714285714285714	7	4	0.8666666666666667	13	0.18181818181818182	0.3333333333333333	0.9814373634417247	0.9503646175558619	0.5450982763668089	0.901983880508848	0.5764868810981449	0.9456152259649233	0.8518982376658234	0.935582620977562	0.5714285714285714	0.5714285714285714	0.0
3854	0.03328344042076488	0.021876216268589675	0.02153422292380045	0.9108244884323696	None	0.5	2	0.5	5	0.5384615384615384	7	0.46875	0.46153846153846156	9	6	5	1	0	0.5	8	4	1.0	15	0.09090909090909091	0.2857142857142857	0.9814373634417247	0.9504984243481596	0.5450982763668089	0.9010181136336352	0.561884838342967	0.9481765618850823	0.8586024680977263	0.9364393131282502	1.0	0.8888888888888888	0.0
3535	0.02150699834527263	0.0070230581302035775	0.00673944465135915	0.6881961602408826	None	0	0	0.16666666666666666	1	1.0	6	1.0	1.0	6	6	1	0	0	0.125	8	1	0.5333333333333333	8	0.0	0	0.53109413230697	0.9085228754661193	0.8370041984550616	0.9274314771221401	0.6129997832430575	0.9038543271852336	0.8237517475455591	0.9138419452338883	0	0	0.0
2613	5.9422159556302884e-05	1.78382595740579e-05	1.7456534375352765e-05	0.9990664414136418	None	0	0	0.6	3	0.6	3	0.4666666666666667	0.6	5	3	1	2	0	0.6	5	3	0.4666666666666667	7	0.5	1.0	0.7576827326478913	0.9482366653233714	0.46280631148519824	0.9387637537582275	0.514991843218222	0.9388409530206414	0.8176107476485726	0.9421133225022362	0.6	0.4	0.0
3042	0.01995067930653009	0.003588394731593012	0.002356208175456202	0.9177874447824641	None	0.25	1	0.6363636363636364	7	0.35714285714285715	5	0.45714285714285713	0.35714285714285715	9	5	6	3	0	0.7142857142857143	7	5	1.0666666666666667	16	0.25	0.4	0.9504920768558884	0.9552238579336515	0.3636482279644976	0.9443470469307893	0.8043838327694479	0.9594845214886565	0.9295514249547138	0.9534153838712942	0.4444444444444444	0.4444444444444444	0.0
5171	0.03745389417948911	0.023416743445419098	-0.01365385358283412	0.9242744129734417	None	0.5	2	0.5454545454545454	6	0.42857142857142855	6	0.4	0.35714285714285715	9	5	6	1	0	0.625	8	5	1.0666666666666667	16	0.08333333333333333	0.25	0.9814373634417247	0.9504984243481596	0.5450982763668089	0.9343683939809563	0.561884838342967	0.9481765618850823	0.866141118013236	0.9447558739589013	1.0	0.8888888888888888	0.0
6254	0.03470900524310265	0.02429225848617029	0.013765912842831546	0.9272080627121637	None	0.5	2	0.5	5	0.5	6	0.3888888888888889	0.4166666666666667	8	5	5	1	0	0.4444444444444444	9	4	0.9333333333333333	14	0.09090909090909091	0.3333333333333333	0.9814373634417247	0.9458766911015171	0.4200090965263906	0.90682681931845	0.7034560069732705	0.9456501787579685	0.9175582431687949	0.9348842788970981	1.0	0.875	0.0
7206	0.032866269691100694	0.024168539460297737	0.02345667449926107	0.9246629045445466	None	0.5	2	0.5	5	0.5	6	0.4375	0.4166666666666667	8	5	5	1	0	0.5	8	4	0.9333333333333333	14	0.09090909090909091	0.3333333333333333	0.9814373634417247	0.9640940962496053	0.2786581707547457	0.9008993119758032	0.7034560069732705	0.9352514687098503	0.9196167777873573	0.9383480592790762	1.0	0.75	0.0
4877	0.04640402826035671	0.019635656100664384	0.018572958113326078	0.9324502449521004	None	0.5	2	0.5	5	0.5	6	0.4375	0.4166666666666667	8	5	5	0	0	0.5	4	8	0.9333333333333333	14	0.0	0.3333333333333333	0.9574989104037295	0.9137701831937316	0.3505365362781242	0.9271643440682765	0.6888539642180925	0.9426972005051985	0.9384311703410748	0.9287929923413949	0	0	0.0
6723	0.02480599372346222	0.018664477766805965	0.015679138858037057	0.926975559470201	None	0.6666666666666666	2	0.5555555555555556	5	0.45454545454545453	5	0.4642857142857143	0.36363636363636365	7	4	5	2	0	0.5714285714285714	7	4	0.8666666666666667	13	0.18181818181818182	0.3333333333333333	0.9814373634417247	0.9503646175558619	0.5450982763668089	0.901983880508848	0.5764868810981449	0.9456152259649233	0.8518982376658234	0.935582620977562	0.5714285714285714	0.8571428571428571	0.0
4287	0.029329823643042294	0.019613642648494498	0.01958532082541229	0.9298161049167447	None	0.5	2	0.6	6	0.46153846153846156	6	0.46875	0.38461538461538464	9	5	5	1	0	0.5	8	4	1.0	15	0.1	0.2857142857142857	0.9814373634417247	0.944605486058235	0.5450982763668089	0.9265276679564357	0.7085366082833292	0.9371681227565934	0.8586024680977263	0.9364978811515866	1.0	0.7777777777777778	0.0
3412	0.04231725088450877	0.005116511744939711	0.0041766582835051766	0.72355321294918	None	0	0	0.16666666666666666	1	1.0	7	1.0	1.0	7	7	1	0	0	0.1111111111111111	9	1	0.6	9	0.0	0	0.53109413230697	0.9337017062988834	0.628806346485783	0.8374685729426135	0.6661923912988998	0.8388784850000731	0.8237517475455591	0.8784824693116443	0	0	0.0
1114	None	None	None	None	None	0	0	0.5	2	0.6666666666666666	2	0.5555555555555556	0.3333333333333333	1	1	3	0	0	1.0	3	3	0.3333333333333333	5	0.0	0	0.7757362518486342	0.5	0.37574119765967284	0.5	0.35149394019121594	0.5	0.8749295694614155	0.5	0	0	0.0
35	None	None	None	None	None	0	0	1.0	2	0.0	0	1.0	0	2	0	0	0	0	0.3333333333333333	3	1	0.2	3	0.0	1.0	0	0	0	0	0	0	0	0	0	0	0
3941	0.029762509108705364	0.0036295417422832726	-0.0023969308246163013	0.6898998957277205	None	0.25	1	0.7	7	0.3076923076923077	4	0.5	0.3076923076923077	8	4	6	3	0	0.8333333333333334	6	5	1.0	15	0.25	0.4	0.9504920768558884	0.9444209196581042	0.3862524363263535	0.943200581277419	0.8581544291296561	0.9661652809725167	0.9283884325725372	0.9524892039286178	0.5	0.5	0.0
1570	None	None	None	None	None	0	0	0.2857142857142857	2	0.75	6	0.3333333333333333	0.5	4	4	5	0	0	0.8333333333333334	5	6	0.6666666666666666	10	0.0	0.3333333333333333	0.1221309244032164	0.7788550724481529	0.6237264593551796	0.8809997618591694	0.360313286985641	0.8097712452717744	0.8945333330218093	0.8277580914594564	0	0	0.0
3174	0.005248936651307133	0.00047843872645491204	-0.00017170431622912278	0.9820471176000658	None	0.3333333333333333	1	0.75	6	0.3	3	0.8	0.1	3	1	8	3	0	0.6	5	3	0.8	12	0.16666666666666666	0.8571428571428571	0.8819494494948732	0.9647683087973896	0.989048637999686	0.7512505866941599	0.8941604683963023	0.6395028197944188	0.6810953108078092	0.8406153931820428	0.3333333333333333	0.3333333333333333	0.0
1899	None	None	None	None	None	0	0	1.0	2	0.0	0	1.0	0	2	0	0	0	0	0.3333333333333333	3	1	0.2	3	0.0	1.0	0	0	0	0	0	0	0	0	0	0	0
5258	0.0305590959276636	0.0225304606644734	0.02246858844475382	0.9264019339188007	None	0.3333333333333333	1	0.4444444444444444	4	0.5454545454545454	6	0.40625	0.45454545454545453	7	5	5	3	0	0.5	8	4	0.8666666666666667	13	0.25	0.3333333333333333	0.9814373634417247	0.9362478266695408	0.29491991668597245	0.9119102735951741	0.845027175603574	0.9376485565973263	0.9556624319904942	0.9294464372428799	0.14285714285714285	0.8571428571428571	0.0
2961	0.0036141365037976295	0.0017297799790321354	0.0008744405673739179	0.959666510850083	None	0	0	0.6666666666666666	4	0.42857142857142855	3	0.5625	0.2857142857142857	4	2	4	2	0	1.0	4	4	0.6	9	0.2	0.3333333333333333	1.0	0.6250816186121599	0.8827004536148543	0.700094694028274	0.9427632908225716	0.5524207567751626	0.6198533995080201	0.6278785241626915	0.625	0.25	0.0
3750	0.028908830722537165	0.0022057464313771603	0.0006124287113781541	0.9482030886098051	None	0	0	0.14285714285714285	1	1.0	8	1.0	1.0	9	8	0	0	0	0.1	10	1	0.6666666666666666	10	0.0	0	0.5023633504574873	0.922807579288403	0.6376713915993009	0.916451079312638	0.6138092382259778	0.9468688885840592	0.9341433488461572	0.9299245714193023	0	0	0.0
2411	None	None	None	None	None	0	0	0.5	4	0.5	5	0.4	0.4	6	4	5	4	0	0.8333333333333334	5	6	0.8	12	0.3333333333333333	0.4444444444444444	0.7462649765278486	0.9479239889838443	0.37341481588763425	0.9225817261602893	0.8170936663911167	0.9517922068514912	0.7607465761452457	0.9419938493094383	0.3333333333333333	0.3333333333333333	0.06464110846248525
3512	0.022441319986471205	0.0017271289429020092	-0.0017234861710714153	0.8316897177053295	None	0	0	0.16666666666666666	1	1.0	6	1.0	1.0	7	6	0	0	0	0.125	8	1	0.5333333333333333	8	0.0	0	0.53109413230697	0.9323460322523894	0.7828922862294814	0.9087095188532593	0.6138092382259778	0.9086682216261392	0.8237517475455591	0.9173028652320485	0	0	0.0
5567	0.03586428213379715	0.02500945390115685	0.022435591706924128	0.9242605668104671	None	0.5	2	0.5454545454545454	6	0.42857142857142855	6	0.4444444444444444	0.35714285714285715	9	5	6	1	0	0.4444444444444444	9	4	1.0666666666666667	16	0.08333333333333333	0.25	0.9814373634417247	0.9504984243481596	0.5450982763668089	0.9010181136336352	0.561884838342967	0.9481765618850823	0.8586024680977263	0.9364393131282502	1.0	0.8888888888888888	0.0
3973	0.014493721382148543	0.0052936815133455195	0.004847093863646918	0.9280979686269646	None	0.6666666666666666	2	0.625	5	0.4	4	0.5	0.3	6	3	5	1	0	0.6666666666666666	6	4	0.8	12	0.09090909090909091	0.3333333333333333	0.6878887948983585	0.9524836794426798	0.41065272858545876	0.8434550088445335	0.3609228944472192	0.9403742566466841	0.892163774942169	0.922736195887353	1.0	0.8333333333333334	0.0
1017	None	None	None	None	None	0	0	0.5	2	0.3333333333333333	1	0.5555555555555556	0.3333333333333333	3	1	1	0	0	1.0	3	3	0.3333333333333333	5	0.0	1.0	0.6635759203189521	0.8406560678183808	0.4394513639495248	0.9551812339559181	0.5277830017337688	0.9496581430087804	0.9314573628204663	0.9277894727348337	0	0	0.0
2356	None	None	None	None	None	0	0	0.5	2	0.6666666666666666	2	0.5555555555555556	0	0	0	4	1	0	1.0	3	3	0.3333333333333333	5	0.08333333333333333	0.5	0	0	0	0	0	0	0	0	0	0	0
6071	0.033166317398397316	0.023419765593930848	0.023204012639231848	0.9282331507264321	None	0.5	2	0.5	5	0.5384615384615384	7	0.4166666666666667	0.38461538461538464	9	5	5	1	0	0.4444444444444444	9	4	1.0	15	0.1	0.2857142857142857	0.9814373634417247	0.9504984243481596	0.5450982763668089	0.9010181136336352	0.561884838342967	0.9481765618850823	0.8586024680977263	0.9364393131282502	1.0	0.8888888888888888	0.0
3935	0.02239635739010842	0.009173679359155789	0.008864753278616626	0.5808838084511466	None	0	0	0.16666666666666666	1	1.0	6	1.0	1.0	6	6	1	0	0	0.125	8	1	0.5333333333333333	8	0.0	0	0.53109413230697	0.9085228754661193	0.7599612285832125	0.9272934710785231	0.6129997832430575	0.9038543271852336	0.8237517475455591	0.9137881608591373	0	0	0.0
2651	7.1320947397671656e-09	6.4859811092488875e-09	-2.7893285831915327e-09	0.9999994141275718	None	0	0	0.5	2	0.6666666666666666	2	0.5555555555555556	0	0	0	4	4	0	1.0	3	3	0.3333333333333333	5	0.3333333333333333	0.5	0	0	0	0	0	0	0	0	0	0	0
5823	0.02714843054589119	0.0203754613452305	0.01663079928803602	0.9254117873852806	None	0.5	2	0.5	5	0.5	6	0.4375	0.3333333333333333	8	4	5	1	0	0.5	8	4	0.9333333333333333	14	0.1	0.2857142857142857	0.6878887948983585	0.9651662483759232	0.4200090965263906	0.8942864821725011	0.4820947917827076	0.9386596990831759	0.8162214426843019	0.9386784109096348	1.0	0.75	0.0
3326	0.022115319046715164	0.0005162580336009994	7.159945634402986e-05	0.7799721476569563	None	0	0	0.16666666666666666	1	1.0	6	1.0	1.0	7	6	0	0	0	0.125	8	1	0.5333333333333333	8	0.0	0	0.53109413230697	0.9323460322523894	0.7828922862294814	0.9087095188532593	0.6138092382259778	0.9086682216261392	0.8237517475455591	0.9173028652320485	0	0	0.0
2649	0.0029106610969057097	6.72050724247176e-05	-3.563762819558429e-05	0.9962129884574021	None	0	0	0.7142857142857143	5	0.25	2	0.625	0	3	0	6	4	0	1.0	4	4	0.6666666666666666	10	0.3076923076923077	0.2857142857142857	0	0	0	0	0	0	0	0	0	0	0
360	None	None	None	None	None	0	0	0.5	2	0.75	3	0.6666666666666666	0.25	3	1	2	0	0	1.0	3	3	0.4	6	0.0	0	0.7757362518486342	0.9173947442150635	0.37574119765967284	0.6483781758245177	0.35149394019121594	0.5537499755334956	0.8749295694614155	0.746192109731006	0	0	0.0
7128	0.02424999541482691	0.017194969088846518	0.016320533018170096	0.9260936836744135	None	0.5	2	0.6	6	0.3333333333333333	4	0.5	0.3333333333333333	7	4	6	4	0	0.5714285714285714	7	4	0.9333333333333333	14	0.3076923076923077	0.2857142857142857	0.9814373634417247	0.9503646175558619	0.5450982763668089	0.901983880508848	0.561884838342967	0.9467721492821294	0.8586024680977263	0.9360376492516536	0.14285714285714285	0.8571428571428571	0.0
3984	0.03078744453570106	0.018668359533615488	0.006972144180999251	0.92137550247615	None	0.5	2	0.5	5	0.5	6	0.5	0.4166666666666667	8	5	5	1	0	0.5714285714285714	7	4	0.9333333333333333	14	0.09090909090909091	0.2857142857142857	0.6878887948983585	0.9517824949179904	0.5450982763668089	0.8929613873816349	0.3952602553324823	0.9407130832383982	0.8240524077027434	0.9323107759756443	1.0	0.875	0.0
1958	None	None	None	None	None	0.5	1	0.5	3	0.5	3	0.4	0.3333333333333333	4	2	3	1	0	0.8	5	4	0.5333333333333333	8	0.125	0.6666666666666666	0.6971701131774961	0.9538363255282835	0.3626741377926571	0.8673850405775676	0.5514334667179638	0.9576652458673921	0.9143189256071961	0.9355396947369701	1.0	0.75	0.0
7329	0.03721045354510126	0.004041154944053102	-0.003966890884069743	0.9554896895227248	None	0.5	2	0.6363636363636364	7	0.35714285714285715	5	0.5	0.35714285714285715	9	5	6	1	0	0.5	4	8	1.0666666666666667	16	0.08333333333333333	0.25	0.9811123172474181	0.935418548673482	0.479336189337532	0.923291873788895	0.5326807528326111	0.949205029243266	0.8620178029157977	0.9368066215214039	1.0	0.1111111111111111	0.0
5124	0.03301336781679501	0.02356949229257272	0.022197720698066484	0.9263945302084353	None	0.5	2	0.6	6	0.38461538461538464	5	0.46875	0.38461538461538464	8	5	6	2	0	0.5	8	4	1.0	15	0.15384615384615385	0.2857142857142857	0.9814373634417247	0.9468043537970818	0.4200090965263906	0.90682681931845	0.7034560069732705	0.9456501787579685	0.9196167777873573	0.9352540040283934	0.5625	0.875	0.0
4579	0.05133855400298511	0.014714118321008685	-0.010292864626443762	0.9339026421384544	None	0.5	2	0.5454545454545454	6	0.5	7	0.4	0.35714285714285715	10	5	5	0	0	0.4	10	4	1.0666666666666667	16	0.0	0.2857142857142857	0.7074394361232302	0.934846980414716	0.5243548343667034	0.9117640293651254	0.38795923395489335	0.9483467977733139	0.822351715841563	0.9331673566877527	0	0	0.0
966	None	None	None	None	None	0	0	0.5	3	0.5	3	1.0	0.16666666666666666	3	1	4	0	0	0.5	2	4	0.5333333333333333	8	0.0	0	0.26192623533513804	0.6704139244253081	0.5268227452877559	0.7146011915905849	0.4385934333417955	0.9678138873978499	0.9182623364414071	0.8425245454495194	0	0	0.0
4206	0.03435624198746761	0.021758075329017315	0.015256005231770592	0.9269254340170814	None	0.5	2	0.5454545454545454	6	0.42857142857142855	6	0.4	0.35714285714285715	9	5	6	1	0	0.625	8	5	1.0666666666666667	16	0.08333333333333333	0.25	0.9814373634417247	0.9504984243481596	0.5450982763668089	0.9010181136336352	0.561884838342967	0.9481765618850823	0.8586024680977263	0.9364393131282502	1.0	0.8888888888888888	0.0
4263	0.03445671444418641	0.01971835757398467	0.010522813961739135	0.9211438524253142	None	0.5	2	0.5	5	0.5384615384615384	7	0.4166666666666667	0.46153846153846156	9	6	5	1	0	0.4444444444444444	9	4	1.0	15	0.09090909090909091	0.3333333333333333	0.9814373634417247	0.9504984243481596	0.5450982763668089	0.9010181136336352	0.561884838342967	0.9481765618850823	0.8586024680977263	0.9364393131282502	1.0	0.8888888888888888	0.0
6072	0.029619241627621428	0.019589483411118498	0.018627982433424926	0.914055187325052	None	0.5	2	0.5	5	0.5384615384615384	7	0.46875	0.46153846153846156	9	6	5	1	0	0.5	8	4	1.0	15	0.09090909090909091	0.2857142857142857	0.9814373634417247	0.9504984243481596	0.5450982763668089	0.9010181136336352	0.5180787100774331	0.9438853782626342	0.8777956875674403	0.9347503988204913	1.0	0.8888888888888888	0.0
6679	0.025275787612595916	0.01982587006553058	0.017753869788779048	0.9258556858539939	None	0.5	2	0.5	5	0.5	6	0.4375	0.3333333333333333	8	4	5	1	0	0.5	8	4	0.9333333333333333	14	0.1	0.2857142857142857	0.6878887948983585	0.9517824949179904	0.5450982763668089	0.8929613873816349	0.4098622980876604	0.9460072824682927	0.8162214426843019	0.9343669422029615	1.0	0.875	0.0
2832	0.002290298461960021	0.0004337532932791315	-6.052053709508441e-06	0.9833010411634485	None	0	0	0.25	1	1.0	3	1.0	1.0	3	3	1	0	0	0.2	5	1	0.3333333333333333	5	0.0	0	0.19293464681713157	0.8113277771161774	0.6827381732332403	0.8295120957320425	0.9140062112464793	0.9529052230495972	0.951557897068844	0.8824732518864309	0	0	0.0
5703	0.03932598968230814	0.02462834236244443	0.013174756877250872	0.9265417312985589	None	0.5	2	0.5	5	0.5	6	0.3888888888888889	0.4166666666666667	8	5	5	1	0	0.4444444444444444	9	4	0.9333333333333333	14	0.09090909090909091	0.3333333333333333	0.9814373634417247	0.9468043537970818	0.4200090965263906	0.90682681931845	0.7034560069732705	0.9456501787579685	0.9196167777873573	0.9352540040283934	1.0	0.875	0.0
77	None	None	None	None	None	0	0	0.3125	5	0.6666666666666666	14	0.36507936507936506	0.5714285714285714	17	12	5	1	0	0.7777777777777778	9	7	1.5333333333333334	23	0.1111111111111111	0.11764705882352941	0.6288262609955916	0.8358862579444054	0.4313078759617919	0.908010591153948	0.8174863310004781	0.8823981577220241	0.8584351723795233	0.8784270134279959	1.0	0.058823529411764705	0.0
7499	0.034781234695530724	0.010330096267715118	-0.006054087963607042	0.9672032347230743	None	0.5	2	0.5	5	0.5384615384615384	7	0.4166666666666667	0.46153846153846156	9	6	5	2	0	0.4444444444444444	9	4	1.0	15	0.18181818181818182	0.3333333333333333	0.9814373634417247	0.9550236732741956	0.3357249975673721	0.9024667357114394	0.845027175603574	0.951504494797809	0.9469043600584662	0.9400470869217245	0.5555555555555556	0.8888888888888888	0.0
6218	0.03781603588356871	0.02437342299928943	0.013999151487376444	0.9282593576996943	None	0.5	2	0.5	5	0.5	6	0.3888888888888889	0.4166666666666667	8	5	5	1	0	0.4444444444444444	9	4	0.9333333333333333	14	0.09090909090909091	0.3333333333333333	0.9814373634417247	0.9468043537970818	0.4200090965263906	0.90682681931845	0.7034560069732705	0.9456501787579685	0.9196167777873573	0.9352540040283934	1.0	0.875	0.0
3751	0.06011806287231975	0.009097666933593481	0.0030581150005632362	0.6837467532865239	None	0	0	0.125	1	1.0	10	1.0	1.0	10	10	1	0	0	0.08333333333333333	12	1	0.8	12	0.0	0	0.5167287413822287	0.9451566902009358	0.6387083081484191	0.8909968303140201	0.7632156015109228	0.9036978865718116	0.8422997118716306	0.9164921673706621	0	0	0.0
4331	0.037620833495239585	0.0038052387344007176	0.0033191816363487827	0.9165629934561861	None	0.5	2	0.45454545454545453	5	0.5714285714285714	8	0.4	0.5	10	7	5	1	0	0.4	10	4	1.0666666666666667	16	0.09090909090909091	0.3333333333333333	0.9814373634417247	0.94820512903709	0.44041163696709046	0.9029645190684752	0.7107570283508595	0.9481698631251642	0.9101391690641345	0.9359250994025524	1.0	0.9	0.0
1	None	None	None	None	None	0	0	0.4166666666666667	5	0.5625	9	0.2857142857142857	0.5	13	8	4	2	0	0.7777777777777778	9	7	1.2	18	0.2857142857142857	0	0.5229498512493005	0.902908443157018	0.6476904658765749	0.8959420269032252	0.4707174336878298	0.7351821495220356	0.7086495907371801	0.858309960532328	0.5384615384615384	0.3076923076923077	0.0
172	None	None	None	None	None	0	0	0.07692307692307693	1	1.0	17	0.2714285714285714	0.8823529411764706	16	15	2	2	0	0.7	7	10	1.2666666666666666	19	0.2857142857142857	0.35294117647058826	0.5423345234883057	0.9008651045160234	0.37096068276627375	0.8900119247117101	0.6112682820779962	0.8706279635605508	0.8559146034636612	0.8877624386722738	0.53125	0.125	0.0
1136	None	None	None	None	None	0	0	1.0	1	0	0	1.0	0	1	0	0	1	0	0.5	1	2	0.13333333333333333	2	0.3333333333333333	0	0	0	0	0	0	0	0	0	0	0	0
5000	0.020393935142488055	0.002224686947583988	-0.001572089705451683	0.9013968487475121	None	0.25	1	0.6363636363636364	7	0.35714285714285715	5	0.5333333333333333	0.2857142857142857	9	4	6	3	0	0.8333333333333334	6	5	1.0666666666666667	16	0.2727272727272727	0.36363636363636365	0.8819494494948732	0.9598266459980384	0.7602481075113613	0.9524707690017977	0.8343093779783993	0.9476421706395873	0.9162921984089166	0.953574982742202	0.3333333333333333	0.3333333333333333	0.0
4367	0.023382825236490264	0.01811957398051348	0.01719737163269818	0.9281113173485313	None	0.5	2	0.6	6	0.38461538461538464	5	0.42857142857142855	0.3076923076923077	8	4	6	1	0	0.7142857142857143	7	5	1.0	15	0.08333333333333333	0.25	0.6878887948983585	0.9517824949179904	0.5450982763668089	0.8929613873816349	0.40256127671007136	0.9469189381490556	0.8202490585779653	0.934733777910087	1.0	1.0	0.0
7146	0.033223823760842	0.024451407115140805	0.023573218009242128	0.9252806626559886	None	0.5	2	0.5	5	0.5	6	0.4375	0.4166666666666667	8	5	5	2	0	0.5	8	4	0.9333333333333333	14	0.18181818181818182	0.3333333333333333	0.9814373634417247	0.9468043537970818	0.4200090965263906	0.90682681931845	0.7034560069732705	0.9456501787579685	0.9196167777873573	0.9352540040283934	0.5625	0.875	0.0
3291	0.030364838075910172	0.007045844341539927	0.006707575160032291	0.8219881998458685	None	0	0	0.16666666666666666	1	1.0	7	1.0	1.0	8	7	0	0	0	0.1111111111111111	9	1	0.6	9	0.0	0	0.53109413230697	0.9311780032193284	0.6272156198763554	0.84843476344297	0.6709698256701394	0.929255015851304	0.8237517475455591	0.9089489469060241	0	0	0.0
2099	None	None	None	None	None	0	0	0.6666666666666666	2	0.5	1	1.0	0.5	3	1	0	0	0	0.25	4	1	0.26666666666666666	4	0.0	0.6666666666666666	0.268383242015148	0.9459962081290044	0.7055795373982905	0.9102811851083656	0.6569282561392314	0.8406896462601527	0.9520626270460433	0.9073087367531887	0	0	0.0
4894	0.0365437066109505	0.017389567993220702	0.00011448372860595662	0.9355959103592677	None	0.3333333333333333	1	0.4444444444444444	4	0.5454545454545454	6	0.3611111111111111	0.45454545454545453	8	5	4	2	0	0.4444444444444444	9	4	0.8666666666666667	13	0.2222222222222222	0.4	0.9385145068974541	0.9422640910083476	0.44041163696709046	0.9089582137606489	0.6215486589023002	0.9483538898669137	0.9224083075932179	0.9351057064310891	0.5625	0.75	0.0
2323	None	None	None	None	None	0	0	1.0	4	0.0	0	0.5	0	1	0	4	1	0	0.75	3	4	0.4	6	0.09090909090909091	0.5	0	0	0	0	0	0	0	0	0	0	0
1195	None	None	None	None	None	0	0	0.14285714285714285	2	0.9473684210526315	18	0.525	0.9473684210526315	19	18	1	0	0	0.1	20	2	1.4	21	0.0	0	0.26820934701335586	0.936628213468598	0.7133778387322286	0.6651301099673461	0.8754240872999557	0.9302010903489634	0.933460984929982	0.8797181208028534	0	0	0.0
3568	0.05101177639215277	0.005845231768732238	0.0010192174263685383	0.805309539323737	None	0.25	1	0.7	7	0.3076923076923077	4	0.5	0.3076923076923077	8	4	6	3	0	0.8333333333333334	6	5	1.0	15	0.25	0.4	0.9504920768558884	0.9444209196581042	0.3862524363263535	0.943200581277419	0.8581544291296561	0.9671910381738212	0.930425589827093	0.9529672973639373	0.5	0.5	0.0
2499	None	None	None	None	None	0	0	0.6	3	0.6	3	0.4666666666666667	0.6	4	3	2	3	0	0.6	5	3	0.4666666666666667	7	0.42857142857142855	1.0	0.7007075039193795	0.9703575553316911	0.2433767347953987	0.7765376821650624	0.7651142471064875	0.9539749820837233	0.9273226261832573	0.9301180428721886	0.25	0.5	0.0
2470	None	None	None	None	None	0.5	1	0.5714285714285714	4	0.625	5	0.4166666666666667	0.625	9	5	0	0	0	0.375	8	3	0.6666666666666666	10	0.0	1.0	0.5320038516185067	0.9367265111592308	0.34543752142912143	0.9234215117201154	0.8100378137314411	0.9210275488811257	0.88730939780614	0.9273736309172247	0	0	0.0
4588	0.04044477855196843	0.0032992825733463424	0.003292365415811405	0.9623233199127753	None	0.5	2	0.5454545454545454	6	0.5	7	0.5	0.42857142857142855	10	6	5	0	0	0.5	4	8	1.0666666666666667	16	0.0	0.25	0.7074394361232302	0.934846980414716	0.5243548343667034	0.9117640293651254	0.38795923395489335	0.9483467977733139	0.822351715841563	0.9331673566877527	0	0	0.0
3856	0.03064083502359943	0.015881569802169513	0.014013555749659741	0.9329028217168832	None	0.5	2	0.6	6	0.4166666666666667	5	0.5	0.3333333333333333	8	4	5	0	0	0.5714285714285714	4	7	0.9333333333333333	14	0.0	0.2857142857142857	0.9195315086022227	0.9087273478383971	0.4393202079523255	0.9188218067304783	0.46913930643699187	0.9352045810501538	0.897494655782911	0.9216314909715622	0	0	0.0
3635	0.025003879736485646	0.005254112491954599	0.0002867976133070149	0.9501601796915367	None	0.6666666666666666	2	0.5555555555555556	5	0.45454545454545453	5	0.4642857142857143	0.36363636363636365	7	4	5	1	0	0.5714285714285714	7	4	0.8666666666666667	13	0.09090909090909091	0.3333333333333333	0.504312684387601	0.9439361793031745	0.5450982763668089	0.9435851055953548	0.845027175603574	0.9571228667527576	0.888976642105484	0.9486010922077951	1.0	0.8571428571428571	0.0
3905	0.049056604115891994	0.013411848905821422	0.012113222523705185	0.9340287503679661	None	0.5	2	0.5	5	0.5384615384615384	7	0.4166666666666667	0.38461538461538464	9	5	5	0	0	0.4444444444444444	4	9	1.0	15	0.0	0.2857142857142857	0.9335604573657342	0.9194070579407916	0.5693734793958748	0.9231450360583425	0.5180787100774331	0.9457477828791229	0.8450649051161303	0.9303992690420599	0	0	0.0
59	None	None	None	None	None	0.2857142857142857	2	0.4375	7	0.5714285714285714	12	0.36507936507936506	0.42857142857142855	14	9	8	0	0	0.7777777777777778	9	7	1.5333333333333334	23	0.0	0.2857142857142857	0.5182765627426371	0.9099473242312495	0.5742264690791796	0.7886137689623524	0.7451430987263569	0.8772160570024171	0.9006910294152781	0.8659138493157628	0	0	0.0
1841	None	None	None	None	None	0	0	0.5	2	0.6666666666666666	2	0.625	0.6666666666666666	2	2	2	1	0	0.5	2	4	0.3333333333333333	5	0.125	0	0.7375415463082531	0.8874020000853304	0.7599612285832125	0.8392728769572569	0.7624061465280024	0.8929790395035315	0.8543219489215573	0.8750404612718888	1.0	1.0	0.0
2399	None	None	None	None	None	0	0	0.16666666666666666	1	1.0	6	0.6666666666666666	0.3333333333333333	2	2	5	3	0	0.3333333333333333	2	6	0.5333333333333333	8	0.21428571428571427	0.3333333333333333	0.3139914175095776	0.5683855348867244	0.8529635992218356	0.8131127071165727	0.4474884957018335	0.8406680920111157	0.9214096488892043	0.7569959041169202	1.0	1.0	0.5083612796492056
5847	0.031487339206264	0.00824954401374447	0.008246756686939097	0.9306418183969051	None	0.4	2	0.5	6	0.4666666666666667	7	0.37777777777777777	0.4	10	6	6	1	0	0.5555555555555556	9	5	1.1333333333333333	17	0.08333333333333333	0.25	0.9814373634417247	0.94820512903709	0.44041163696709046	0.9029645190684752	0.7107570283508595	0.9481698631251642	0.9101391690641345	0.9359250994025524	1.0	0.9	0.0
3306	0.022177774638653756	0.0010058976861313232	-0.0010042406357605954	0.9458964844396551	None	0	0	0.16666666666666666	1	1.0	7	1.0	1.0	7	7	1	0	0	0.1111111111111111	9	1	0.6	9	0.0	0	0.53109413230697	0.939518979701987	0.6361584377910995	0.8867156077328752	0.6138092382259778	0.9532479448525282	0.9341433488461572	0.9311971629912297	0	0	0.0
5517	0.023060860457870883	0.0033913528425032874	-0.003086053770072364	0.9272018002943416	None	0.5	2	0.5	5	0.5	6	0.4375	0.4166666666666667	8	5	5	2	0	0.5	8	4	0.9333333333333333	14	0.18181818181818182	0.3333333333333333	0.9814373634417247	0.9468043537970818	0.39960655608569084	0.9121207048988642	0.7034560069732705	0.9456501787579685	0.9263586804000641	0.9365401599393455	0.5625	0.875	0.0
3936	0.04592906658741844	0.01722375697832822	2.7689307726706993e-05	0.9303895864541258	None	0.5	2	0.5454545454545454	6	0.5	7	0.4444444444444444	0.42857142857142855	10	6	5	0	0	0.4444444444444444	9	4	1.0666666666666667	16	0.0	0.2857142857142857	0.7074394361232302	0.934846980414716	0.5243548343667034	0.9117640293651254	0.38795923395489335	0.9483467977733139	0.822351715841563	0.9331673566877527	0	0	0.0
1641	None	None	None	None	None	0	0	0.75	3	0.25	1	0.5	0.25	4	1	1	0	0	0.75	4	3	0.4	6	0.0	1.0	0.7076037829698214	0.8083358464298463	0.44189027420032917	0.8999479012864111	0.7561630650819726	0.9562464837169271	0.9183808098639222	0.9037938072252646	0	0	0.0
2954	0.0017188633702124377	0.000711344961152969	-0.000585153373621373	0.9969169294860318	None	0	0	1.0	4	0.0	0	0.5	0	3	0	2	1	0	0.75	3	4	0.4	6	0.2	0.5	0	0	0	0	0	0	0	0	0	0	0
5746	0.034483805354887896	0.024792793886684556	0.020573249108806504	0.9253177488731094	None	0.5	2	0.5454545454545454	6	0.42857142857142855	6	0.4	0.35714285714285715	9	5	6	1	0	0.625	8	5	1.0666666666666667	16	0.08333333333333333	0.25	0.9814373634417247	0.9504984243481596	0.5450982763668089	0.9010181136336352	0.561884838342967	0.9481765618850823	0.8586024680977263	0.9364393131282502	1.0	0.8888888888888888	0.0
3627	0.02547223612265858	0.008980721929745859	0.008980720129347928	0.7128671533118655	None	0	0	0.16666666666666666	1	1.0	6	1.0	1.0	7	6	0	0	0	0.125	8	1	0.5333333333333333	8	0.0	0	0.53109413230697	0.939518979701987	0.6376713915993009	0.9202966540780918	0.6138092382259778	0.9546194613606209	0.9430329337478583	0.9396426806621513	0	0	0.0
6834	0.03204771977121326	0.023910078530892127	0.02371022209392191	0.9251950055360116	None	0.5	2	0.5	5	0.5	6	0.4375	0.4166666666666667	8	5	5	1	0	0.5	8	4	0.9333333333333333	14	0.09090909090909091	0.3333333333333333	0.9814373634417247	0.9468043537970818	0.4200090965263906	0.90682681931845	0.7034560069732705	0.9456501787579685	0.9196167777873573	0.9352540040283934	1.0	0.875	0.0
6838	0.03377617430366997	0.023488873466877433	0.02340827586592144	0.9273325104522532	None	0.5	2	0.5	5	0.5	6	0.4375	0.4166666666666667	8	5	5	1	0	0.5	8	4	0.9333333333333333	14	0.09090909090909091	0.3333333333333333	0.9814373634417247	0.9468043537970818	0.4200090965263906	0.90682681931845	0.7034560069732705	0.9456501787579685	0.9196167777873573	0.9352540040283934	1.0	0.875	0.0
4349	0.031068948852758144	0.008968811645677543	0.008557037771214917	0.9287382290275361	None	0.5	2	0.5	5	0.5384615384615384	7	0.4166666666666667	0.46153846153846156	9	6	5	1	0	0.4444444444444444	9	4	1.0	15	0.09090909090909091	0.3333333333333333	0.9814373634417247	0.9425505046361943	0.3357249975673721	0.9066467344265986	0.845027175603574	0.9436945565496611	0.9469043600584662	0.9327687336622266	1.0	0.8888888888888888	0.0
2913	None	None	None	None	None	0	0	0.7142857142857143	5	0.25	2	0.6666666666666666	0.25	4	2	5	1	0	0.6	3	5	0.6666666666666666	10	0.08333333333333333	0.5714285714285714	0.8253983537121773	0.7224208695524964	0.4706641758625974	0.9733131672414723	0.9119250254898643	0.5436182611737059	0.8765989589192629	0.828635149544902	1.0	0.5	0.0
1189	None	None	None	None	None	0	0	1.0	1	0	0	1.0	0	0	0	1	3	0	0.5	2	1	0.13333333333333333	2	0.5	0	0	0	0	0	0	0	0	0	0	0	0
3466	0.021108829685385407	0.0013715483364580457	-0.0013700772417455783	0.8108547286174841	None	0	0	0.16666666666666666	1	1.0	6	1.0	1.0	7	6	0	0	0	0.125	8	1	0.5333333333333333	8	0.0	0	0.53109413230697	0.9323460322523894	0.7828922862294814	0.9087095188532593	0.6138092382259778	0.9086682216261392	0.8237517475455591	0.9173028652320485	0	0	0.0
6661	0.026268221464263275	0.019158891368913848	0.01714533077129866	0.9253662156863146	None	0.5	2	0.5	5	0.5	6	0.4375	0.3333333333333333	8	4	5	1	0	0.5	8	4	0.9333333333333333	14	0.1	0.2857142857142857	0.6878887948983585	0.9517824949179904	0.5450982763668089	0.8929613873816349	0.4098622980876604	0.9460072824682927	0.8162214426843019	0.9343669422029615	1.0	0.875	0.0
2984	0.0007092072974546693	0.0002705263001748635	-3.920262538131551e-05	0.9877645061969182	None	0	0	0.5	2	0.5	2	0.5	0.25	2	1	3	0	0	0.75	4	3	0.4	6	0.0	0.5	0.9695875932040728	0.5	0.12961083386047573	0.5	0.9431899023683504	0.5	0.9801394229517042	0.5	0	0	0.0
2695	0.04316106772467646	0.0073192926096859725	-0.006869204649461805	0.9050394668389232	None	0.25	1	0.5	5	0.5384615384615384	7	0.3409090909090909	0.46153846153846156	10	6	4	2	0	0.36363636363636365	11	4	1.0	15	0.25	0.25	0.8194526460109304	0.9510101686683218	0.4094969330262888	0.9545429677446842	0.500452788001424	0.9286583345340507	0.9410610899284904	0.9457758474487389	0.55	0.2	0.0
3021	None	None	None	None	None	0	0	0.6153846153846154	8	0.29411764705882354	5	0.5277777777777778	0.23529411764705882	10	4	8	2	0	1.0	6	6	1.2666666666666666	19	0.14285714285714285	0.25	0.4468991017267639	0.957639089558527	0.4432970414579419	0.9535293059145368	0.7734939837580131	0.9559629488245243	0.7634713496483885	0.9557409492277693	0.65	0.1	0.0
5682	0.03566336401546755	0.019261066156318094	0.006905976596667033	0.9185678383567599	None	0.5	2	0.5	5	0.5384615384615384	7	0.4166666666666667	0.46153846153846156	9	6	5	1	0	0.4444444444444444	9	4	1.0	15	0.09090909090909091	0.3333333333333333	0.9814373634417247	0.9504984243481596	0.5450982763668089	0.9010181136336352	0.561884838342967	0.9481765618850823	0.8586024680977263	0.9364393131282502	1.0	0.8888888888888888	0.0
2693	0.013216260475614701	0.003497382877560877	-0.0023283692502680466	0.9977266581043772	None	0	0	0.5555555555555556	5	0.2727272727272727	3	0.8125	0.09090909090909091	5	1	7	1	0	0.25	2	8	0.8666666666666667	13	0.07142857142857142	0	0.19052557605087603	0.7435240175282355	0.6190354117013457	0.6771037282792408	0.4385934333417955	0.9631011116714104	0.9272138895021075	0.8440854268297231	1.0	0.2	0.0
1770	None	None	None	None	None	0	0	0.5	2	0.6666666666666666	2	1.0	0.6666666666666666	4	2	0	0	0	0.2	5	1	0.3333333333333333	5	0.0	0.5	0.5655175469575078	0.9604827134685437	0.411787208263534	0.950130232867217	0.4007610308506431	0.8076008562785661	0.9183569738513435	0.9258159243184769	0	0	0.0
1806	None	None	None	None	None	0	0	0.5	2	0.75	3	0.75	0	0	0	5	5	0	0.5	2	4	0.4	6	0.35714285714285715	0.5	0	0	0	0	0	0	0	0	0	0	0
4131	0.031681289867638136	0.010475346374858696	0.009216277888262082	0.9281473274548668	None	0.5	2	0.5	5	0.5384615384615384	7	0.4166666666666667	0.46153846153846156	9	6	5	1	0	0.4444444444444444	9	4	1.0	15	0.09090909090909091	0.3333333333333333	0.9814373634417247	0.9425505046361943	0.3357249975673721	0.9066467344265986	0.845027175603574	0.9436945565496611	0.9469043600584662	0.9327687336622266	1.0	0.8888888888888888	0.0
1344	None	None	None	None	None	0	0	0	0	0	0	1.0	0	0	0	0	1	0	1.0	1	1	0.06666666666666667	1	0.25	0	0	0	0	0	0	0	0	0	0	0	0
7171	0.03621548795872984	0.019196153303504007	0.00965678126551759	0.9156138572400324	None	0.5	2	0.5	5	0.5384615384615384	7	0.4166666666666667	0.46153846153846156	9	6	5	1	0	0.4444444444444444	9	4	1.0	15	0.09090909090909091	0.3333333333333333	0.9814373634417247	0.9504984243481596	0.5450982763668089	0.9010181136336352	0.547282795587789	0.9490632490165553	0.8651646044317244	0.9367993037864598	1.0	0.7777777777777778	0.0
1718	None	None	None	None	None	0	0	0.75	3	0.25	1	0.5	0.25	4	1	1	0	0	0.75	4	3	0.4	6	0.0	1.0	0.7076037829698214	0.8083358464298463	0.44189027420032917	0.8999479012864111	0.7561630650819726	0.9562464837169271	0.9183808098639222	0.9037938072252646	0	0	0.0
5430	0.03498055233560586	0.022909319957577303	0.01074242557605424	0.9245592726556241	None	0.5	2	0.5	5	0.5	6	0.3888888888888889	0.4166666666666667	8	5	5	1	0	0.4444444444444444	9	4	0.9333333333333333	14	0.09090909090909091	0.3333333333333333	0.9814373634417247	0.9458766911015171	0.4200090965263906	0.90682681931845	0.7034560069732705	0.9456501787579685	0.9175582431687949	0.9348842788970981	1.0	0.875	0.0
3319	0.025616074720377073	0.01684510289852103	0.012779583023647354	0.8067865797732308	None	0	0	0.16666666666666666	1	1.0	6	1.0	1.0	6	6	1	1	0	0.125	8	1	0.5333333333333333	8	0.16666666666666666	0	0.6702544887589863	0.949070194758253	0.6117423947746905	0.8911502192503432	0.7632156015109228	0.9484157276434279	0.8365270946280295	0.9337878277844338	1.0	0.3333333333333333	0.0
4602	0.03518803537544969	0.0207224546902744	0.010931720291736781	0.9200835321970195	None	0.5	2	0.5	5	0.5384615384615384	7	0.4166666666666667	0.46153846153846156	9	6	5	1	0	0.4444444444444444	9	4	1.0	15	0.09090909090909091	0.3333333333333333	0.9814373634417247	0.9504984243481596	0.5450982763668089	0.9010181136336352	0.561884838342967	0.9481765618850823	0.8586024680977263	0.9364393131282502	1.0	0.8888888888888888	0.0
3084	0.016723991634113266	0.005084293338942921	0.003981077909064933	0.996590296182171	None	0.6666666666666666	2	0.5555555555555556	5	0.45454545454545453	5	0.4642857142857143	0.2727272727272727	7	3	5	1	0	0.5714285714285714	7	4	0.8666666666666667	13	0.1	0.2857142857142857	0.39434022635499216	0.9510688013555119	0.528568398514475	0.865476689139674	0.2432377150771757	0.9588674554306946	0.7742280148808566	0.9345771411897118	1.0	1.0	0.0
418	None	None	None	None	None	0	0	0.42857142857142855	3	0.625	5	0.47619047619047616	0.375	4	3	5	3	0	0.42857142857142855	7	3	0.6666666666666666	10	0.23076923076923078	0.4444444444444444	0.43402946472917286	0.9722430667159311	0.704319859764465	0.8877954137893985	0.5417255073073066	0.9352698142972479	0.9107625506477728	0.9407576193647998	0.5	0.25	0.23123789192798191
410	None	None	None	None	None	0.25	1	0.5	5	0.5833333333333334	7	0.4	0.5	11	6	2	1	0	0.7142857142857143	7	5	0.9333333333333333	14	0.3333333333333333	0.6666666666666666	0.6283846835534387	0.9302846027055374	0.35878473052679816	0.9521136947410911	0.7077957821918585	0.9329394353243812	0.8935840662912269	0.9392257370881895	1.0	0.18181818181818182	0.0
4582	0.021240694774778107	0.004090980763195313	-0.0019977604171725646	0.9273384202804191	None	0.3333333333333333	1	0.5	4	0.5	5	0.375	0.4	7	4	4	1	0	0.5	8	4	0.8	12	0.1111111111111111	0.4	0.9814373634417247	0.9503646175558619	0.5450982763668089	0.9050704920849072	0.547282795587789	0.9455478668556497	0.8651646044317244	0.9362643720101029	1.0	0.8571428571428571	0.0
1514	None	None	None	None	None	0	0	0.25	1	1.0	3	1.0	0	1	0	3	1	0	0.2	1	5	0.3333333333333333	5	0.1111111111111111	0	0	0	0	0	0	0	0	0	0	0	0
3990	0.015545663729378977	0.0007370531809289611	0.0005263850696628879	0.9961977358177666	None	0.6666666666666666	2	0.625	5	0.4	4	0.5	0.3	6	3	5	1	0	0.6666666666666666	6	4	0.8	12	0.09090909090909091	0.3333333333333333	0.6878887948983585	0.9524836794426798	0.40347921867405684	0.8699201358497605	0.5514334667179638	0.960105107202439	0.9038623317551804	0.9366132540335544	1.0	0.8333333333333334	0.0
[truncated: 6,381 more rows]
