# Supplementary material for: Constrained by Design: Influence of Genetic Encodings on Evolved Traits of Robots
Source: Front Robot AI. 2021 Jun 15;8:672379. doi: 10.3389/frobt.2021.672379 (PMC8239187; doi:10.3389/frobt.2021.672379)
Supplement: Supplementary file 1 [file DataSheet3.ZIP › plasticodingrep_plane_4_snapshots_ids.tsv]

generation	robot_id	fitness	novelty	novelty_pop	cons_fitness
145	7317	0.017253364089356175	None	0.016784712559142198	0.017253364089356175
145	5904	0.024847325465212927	None	0.0	0.024847325465212927
145	6869	0.024050154390283088	None	0.0	0.024050154390283088
145	6899	0.02411494462097682	None	0.0	0.02411494462097682
145	6637	0.0247196171582143	None	0.0	0.0247196171582143
145	6571	0.02330117188483434	None	0.05457688726463624	0.02330117188483434
145	7329	-0.00039668908840697427	None	0.07723273079895461	-0.00039668908840697427
145	7213	0.02413438232875843	None	0.058583336062680645	0.02413438232875843
145	7137	0.024105453566890575	None	0.0	0.024105453566890575
145	6981	0.023392267815644255	None	0.0	0.023392267815644255
145	7304	0.007926215149677488	None	0.0065302165768957796	0.007926215149677488
145	7312	0.021247123887092805	None	0.0	0.021247123887092805
145	7063	0.02397938373258554	None	0.0	0.02397938373258554
145	7286	0.02271285314023241	None	0.0	0.02271285314023241
145	7157	0.016969001602579484	None	0.016784712559142198	0.016969001602579484
145	6792	0.024999756213399026	None	0.0	0.024999756213399026
145	7326	0.022975187292658756	None	0.0	0.022975187292658756
145	7263	0.017236070893464947	None	0.016784712559142198	0.017236070893464947
145	7256	0.024074056176537323	None	0.0	0.024074056176537323
145	7146	0.023573218009242128	None	0.0	0.023573218009242128
145	7254	0.01974791769619712	None	0.0920529222734231	0.01974791769619712
145	5366	0.0251775892421139	None	0.0	0.0251775892421139
145	7265	0.01828183621579375	None	0.016784712559142198	0.01828183621579375
145	7160	0.023351132636537715	None	0.058583336062680645	0.023351132636537715
145	7327	-0.0004259320648131648	None	0.16309416485738878	-0.0004259320648131648
145	6996	0.02294091772588328	None	0.0	0.02294091772588328
145	7339	0.012287103749860985	None	0.026120866307583118	0.012287103749860985
145	7348	0.022132194611513684	None	0.0	0.022132194611513684
145	7342	-1.2505785740750548e-05	None	0.16309416485738878	-1.2505785740750548e-05
145	7323	0.019682123948091306	None	0.09825527551154915	0.019682123948091306
145	6952	0.02396325677561467	None	0.0	0.02396325677561467
145	7126	0.024777238815182758	None	0.0	0.024777238815182758
145	7293	0.009212979566237223	None	0.0065302165768957796	0.009212979566237223
145	6834	0.02371022209392191	None	0.0	0.02371022209392191
145	7190	0.025731792920192897	None	0.0	0.025731792920192897
145	7241	0.021698983409719475	None	0.02409409696736663	0.021698983409719475
145	7283	0.025178878525068435	None	0.0	0.025178878525068435
145	7273	0.0115717941897333	None	0.0065302165768957796	0.0115717941897333
145	6857	0.024306650458132097	None	0.0	0.024306650458132097
145	7309	0.023296593469357495	None	0.0	0.023296593469357495
145	6880	0.02411510869388087	None	0.0	0.02411510869388087
145	7082	0.02238765223432395	None	0.02409409696736663	0.02238765223432395
145	7310	0.02103387038324836	None	0.08305058755879385	0.02103387038324836
145	7008	0.024993232303340947	None	0.0	0.024993232303340947
145	7218	0.023588583294744243	None	0.0	0.023588583294744243
145	6657	0.024562316871181305	None	0.0	0.024562316871181305
145	7284	0.023432716290163177	None	0.0	0.023432716290163177
145	7335	0.023211382023303993	None	0.0	0.023211382023303993
145	7122	0.023813392656221316	None	0.0852733681311067	0.023813392656221316
145	7292	0.022864615068079946	None	0.0	0.022864615068079946
145	7313	0.011201627129760021	None	0.0065302165768957796	0.011201627129760021
145	7212	0.01394070172358494	None	0.026120866307583118	0.01394070172358494
145	7350	0.0225133371205126	None	0.02409409696736663	0.0225133371205126
145	7025	0.023553423603291095	None	0.0	0.023553423603291095
145	6643	0.023855094131019838	None	0.0	0.023855094131019838
145	7244	0.013812672955771807	None	0.04283153390070079	0.013812672955771807
145	7289	0.020893100181218725	None	0.16124508617739453	0.020893100181218725
145	5415	0.025058944073018417	None	0.0	0.025058944073018417
145	7188	0.0229313660417326	None	0.0	0.0229313660417326
145	7228	0.02479076759922786	None	0.0	0.02479076759922786
145	6915	0.02484138352392434	None	0.0	0.02484138352392434
145	7252	0.022136954986581876	None	0.02409409696736663	0.022136954986581876
145	7322	-1.1932821786257145e-05	None	0.16309416485738878	-1.1932821786257145e-05
145	6928	0.023873347249773472	None	0.058583336062680645	0.023873347249773472
145	7245	0.023515072807507222	None	0.058583336062680645	0.023515072807507222
145	6007	0.02336064213756978	None	0.0	0.02336064213756978
145	7280	0.02235603668172696	None	0.0	0.02235603668172696
145	7303	0.011881578784887712	None	0.026120866307583118	0.011881578784887712
145	5953	0.024153624932038924	None	0.0	0.024153624932038924
145	6386	0.02424330433163242	None	0.0	0.02424330433163242
145	7258	0.023744587460328245	None	0.09825527551154915	0.023744587460328245
145	7331	0.01811887141360055	None	0.016784712559142198	0.01811887141360055
145	7083	0.02374159622016347	None	0.0	0.02374159622016347
145	6481	0.023191760696591065	None	0.02409409696736663	0.023191760696591065
145	7346	0.019233568437819194	None	0.05745505212664141	0.019233568437819194
145	7291	0.023412808189894545	None	0.05457688726463624	0.023412808189894545
145	7170	0.023060727429085194	None	0.0	0.023060727429085194
145	7337	0.017590653954563985	None	0.07030000327521677	0.017590653954563985
145	7136	0.023564329117702194	None	0.0	0.023564329117702194
145	7216	0.02439002163984799	None	0.0	0.02439002163984799
145	4940	0.02549513723508051	None	0.0	0.02549513723508051
145	7294	0.023594416557030016	None	0.0	0.023594416557030016
145	7262	0.012340244770725478	None	0.026120866307583118	0.012340244770725478
145	7343	0.022864346881960148	None	0.0	0.022864346881960148
145	7054	0.024189519250984063	None	0.0	0.024189519250984063
145	7320	0.014439428373440004	None	0.026120866307583118	0.014439428373440004
145	6966	0.023843470190925337	None	0.0	0.023843470190925337
145	7056	0.024253302242192697	None	0.0	0.024253302242192697
145	7078	0.02362546488612091	None	0.0	0.02362546488612091
145	6063	0.024114394616379906	None	0.05457688726463624	0.024114394616379906
145	6916	0.022458973306388033	None	0.02409409696736663	0.022458973306388033
145	7300	0.023233121579494198	None	0.0	0.023233121579494198
145	7277	0.023204901949571113	None	0.11237185353784698	0.023204901949571113
145	7345	0.02285239762444234	None	0.0	0.02285239762444234
145	6937	0.02299726754797525	None	0.05745505212664141	0.02299726754797525
145	7260	0.023146961696691795	None	0.0	0.023146961696691795
145	6812	0.023211315014144012	None	0.02409409696736663	0.023211315014144012
145	7230	0.016969111323188266	None	0.016784712559142198	0.016969111323188266
145	7287	0.02331270861462745	None	0.0	0.02331270861462745
145	7179	0.024181392487090177	None	0.0	0.024181392487090177
143	5904	0.024847325465212927	None	0.0	0.024847325465212927
143	6869	0.024050154390283088	None	0.0	0.024050154390283088
143	6899	0.02411494462097682	None	0.0	0.02411494462097682
143	7124	0.02022191650151815	None	0.0792200193093064	0.02022191650151815
143	6637	0.0247196171582143	None	0.0	0.0247196171582143
143	6571	0.02330117188483434	None	0.05072318869873317	0.02330117188483434
143	6994	0.024253302201884857	None	0.0	0.024253302201884857
143	7193	0.01181593623929734	None	0.026120866307583118	0.01181593623929734
143	7213	0.02413438232875843	None	0.04600072650835675	0.02413438232875843
143	7137	0.024105453566890575	None	0.0	0.024105453566890575
143	6981	0.023392267815644255	None	0.0	0.023392267815644255
143	7235	0.013616346400089517	None	0.026120866307583118	0.013616346400089517
143	7063	0.02397938373258554	None	0.0	0.02397938373258554
143	7157	0.016969001602579484	None	0.03425421313058103	0.016969001602579484
143	6792	0.024999756213399026	None	0.0	0.024999756213399026
143	6854	0.02303420204487006	None	0.0	0.02303420204487006
143	7146	0.023573218009242128	None	0.0	0.023573218009242128
143	7210	0.018227644887739917	None	0.03425421313058103	0.018227644887739917
143	5366	0.0251775892421139	None	0.0	0.0251775892421139
143	7160	0.023351132636537715	None	0.04600072650835675	0.023351132636537715
143	7219	0.02188219577047032	None	0.04600072650835675	0.02188219577047032
143	6996	0.02294091772588328	None	0.0	0.02294091772588328
143	6393	0.023781716385897565	None	0.0	0.023781716385897565
143	7238	0.010653589020522816	None	0.0065302165768957796	0.010653589020522816
143	7162	0.02359847946170071	None	0.0	0.02359847946170071
143	6952	0.02396325677561467	None	0.0	0.02396325677561467
143	7209	0.019299835172202944	None	0.05745505212664141	0.019299835172202944
143	7126	0.024777238815182758	None	0.0	0.024777238815182758
143	7037	0.02279315503200281	None	0.0	0.02279315503200281
143	7142	0.022124481435145255	None	0.0	0.022124481435145255
143	6834	0.02371022209392191	None	0.0	0.02371022209392191
143	7190	0.025731792920192897	None	0.0	0.025731792920192897
143	7241	0.021698983409719475	None	0.00806782087369009	0.021698983409719475
143	6857	0.024306650458132097	None	0.0	0.024306650458132097
143	6880	0.02411510869388087	None	0.0	0.02411510869388087
143	7082	0.02238765223432395	None	0.00806782087369009	0.02238765223432395
143	7243	0.007964348528461201	None	0.0668443906900846	0.007964348528461201
143	7008	0.024993232303340947	None	0.0	0.024993232303340947
143	7218	0.023588583294744243	None	0.0	0.023588583294744243
143	7121	0.022980564718645277	None	0.00806782087369009	0.022980564718645277
143	7249	0.012822747439218043	None	0.06853045424112125	0.012822747439218043
143	6657	0.024562316871181305	None	0.0	0.024562316871181305
143	7225	0.022646967759068302	None	0.0	0.022646967759068302
143	7122	0.023813392656221316	None	0.0806782087369009	0.023813392656221316
143	7212	0.01394070172358494	None	0.026120866307583118	0.01394070172358494
143	7025	0.023553423603291095	None	0.0	0.023553423603291095
143	6643	0.023855094131019838	None	0.0	0.023855094131019838
143	7205	0.020895520694069695	None	0.05745505212664141	0.020895520694069695
143	7244	0.013812672955771807	None	0.06853045424112125	0.013812672955771807
143	5415	0.025058944073018417	None	0.0	0.025058944073018417
143	6845	0.023520406551222277	None	0.0	0.023520406551222277
143	7012	0.017160166937531744	None	0.042859549792889674	0.017160166937531744
143	7246	0.023121394112746458	None	0.0	0.023121394112746458
143	7188	0.0229313660417326	None	0.0	0.0229313660417326
143	7228	0.02479076759922786	None	0.0	0.02479076759922786
143	6915	0.02484138352392434	None	0.0	0.02484138352392434
143	7140	0.01883776860192119	None	0.0	0.01883776860192119
143	6928	0.023873347249773472	None	0.04600072650835675	0.023873347249773472
143	6838	0.02340827586592144	None	0.0	0.02340827586592144
143	7077	0.021146667353567978	None	0.05745505212664141	0.021146667353567978
143	7000	0.02503726110318339	None	0.0	0.02503726110318339
143	7245	0.023515072807507222	None	0.04600072650835675	0.023515072807507222
143	6007	0.02336064213756978	None	0.0	0.02336064213756978
143	7138	0.024253655330536864	None	0.0	0.024253655330536864
143	5953	0.024153624932038924	None	0.0	0.024153624932038924
143	6386	0.02424330433163242	None	0.0	0.02424330433163242
143	6480	0.02360389536688037	None	0.04600072650835675	0.02360389536688037
143	7180	0.017398352493225574	None	0.042859549792889674	0.017398352493225574
143	7200	0.0007048597404690724	None	0.042859549792889674	0.0007048597404690724
143	7229	0.0042924567440861434	None	0.0668443906900846	0.0042924567440861434
143	7083	0.02374159622016347	None	0.0	0.02374159622016347
143	6481	0.023191760696591065	None	0.00806782087369009	0.023191760696591065
143	7248	0.020480716098600377	None	0.27982113723536006	0.020480716098600377
143	7183	0.016259543087487924	None	0.03425421313058103	0.016259543087487924
143	7226	0.009095867596175675	None	0.0065302165768957796	0.009095867596175675
143	7170	0.023060727429085194	None	0.0	0.023060727429085194
143	7136	0.023564329117702194	None	0.0	0.023564329117702194
143	7234	0.016269919025429423	None	0.042859549792889674	0.016269919025429423
143	7216	0.02439002163984799	None	0.0	0.02439002163984799
143	6775	0.023107198217093068	None	0.00806782087369009	0.023107198217093068
143	7224	0.015518012732693778	None	0.07155737258735706	0.015518012732693778
143	4940	0.02549513723508051	None	0.0	0.02549513723508051
143	6662	0.024893552257365878	None	0.0	0.024893552257365878
143	7054	0.024189519250984063	None	0.0	0.024189519250984063
143	6461	0.02356078510950832	None	0.0	0.02356078510950832
143	7187	0.015220401471999824	None	0.07155737258735706	0.015220401471999824
143	6966	0.023843470190925337	None	0.0	0.023843470190925337
143	7056	0.024253302242192697	None	0.0	0.024253302242192697
143	7242	0.018195566619606505	None	0.03425421313058103	0.018195566619606505
143	7078	0.02362546488612091	None	0.0	0.02362546488612091
143	6063	0.024114394616379906	None	0.05072318869873317	0.024114394616379906
143	7176	0.016734893548315026	None	0.07632864910104295	0.016734893548315026
143	6916	0.022458973306388033	None	0.00806782087369009	0.022458973306388033
143	7236	0.017558671692549727	None	0.1426727525141206	0.017558671692549727
143	7186	0.022932064827672786	None	0.0	0.022932064827672786
143	7207	0.020539648637618743	None	0.0065302165768957796	0.020539648637618743
143	6937	0.02299726754797525	None	0.05745505212664141	0.02299726754797525
143	6812	0.023211315014144012	None	0.00806782087369009	0.023211315014144012
143	7230	0.016969111323188266	None	0.03425421313058103	0.016969111323188266
143	7179	0.024181392487090177	None	0.0	0.024181392487090177
106	5202	0.00947140736401293	None	0.06853045424112125	0.00947140736401293
106	4985	0.023208012103768792	None	0.0	0.023208012103768792
106	4981	0.023964037389140245	None	0.0	0.023964037389140245
106	4760	0.022685780621553263	None	0.0	0.022685780621553263
106	5312	0.021805247976375505	None	0.0	0.021805247976375505
106	5349	0.023485407080422124	None	0.0	0.023485407080422124
106	4268	0.024051713987538137	None	0.0	0.024051713987538137
106	5319	0.022987092752523492	None	0.0	0.022987092752523492
106	5307	0.023046607033068732	None	0.007692307692307693	0.023046607033068732
106	4585	0.023366946881349243	None	0.0	0.023366946881349243
106	5102	0.02288982579542382	None	0.0	0.02288982579542382
106	5174	0.02263111647313394	None	0.04288288865720834	0.02263111647313394
106	5314	0.023655846391123586	None	0.0	0.023655846391123586
106	4773	0.023769523638154728	None	0.0	0.023769523638154728
106	5001	0.023676795380831568	None	0.0	0.023676795380831568
106	5112	0.024212385053963555	None	0.0	0.024212385053963555
106	5289	0.02372233786501947	None	0.0	0.02372233786501947
106	4655	0.024056935451187582	None	0.0	0.024056935451187582
106	5215	0.024090953760501205	None	0.09926624157974018	0.024090953760501205
106	5295	0.024686559903459394	None	0.0	0.024686559903459394
106	5184	0.02325575260877313	None	0.0	0.02325575260877313
106	4696	0.02432811133552107	None	0.0	0.02432811133552107
106	5271	0.022749698192265903	None	0.0	0.022749698192265903
106	5231	0.024810929022198773	None	0.0	0.024810929022198773
106	5366	0.0251775892421139	None	0.0	0.0251775892421139
106	5327	0.023619737872737568	None	0.0	0.023619737872737568
106	5262	0.023652358865655976	None	0.0	0.023652358865655976
106	5232	0.024745439389568198	None	0.0	0.024745439389568198
106	5244	0.023033838031723184	None	0.0	0.023033838031723184
106	5378	0.013028255384009231	None	0.01959064973068734	0.013028255384009231
106	5225	0.024814131817410462	None	0.0	0.024814131817410462
106	5323	0.021881877144445495	None	0.0	0.021881877144445495
106	5142	0.023483497870298915	None	0.0	0.023483497870298915
106	5374	0.016797438074990078	None	0.017127106565290515	0.016797438074990078
106	5318	0.022132589602921554	None	0.3470891413520726	0.022132589602921554
106	5384	0.02339661776483921	None	0.0	0.02339661776483921
106	5288	0.02274284052990326	None	0.007692307692307693	0.02274284052990326
106	5220	0.02337111458966673	None	0.04288288865720834	0.02337111458966673
106	4674	0.02338438361738809	None	0.0	0.02338438361738809
106	5348	0.022593979307625738	None	0.0	0.022593979307625738
106	4737	0.023600128953327255	None	0.0	0.023600128953327255
106	5381	0.006540088776573767	None	0.0	0.006540088776573767
106	5077	0.02516508936378994	None	0.0	0.02516508936378994
106	5089	0.023543287368612994	None	0.0	0.023543287368612994
106	4967	0.019502405548665988	None	0.06566291671616162	0.019502405548665988
106	5380	0.022868173445068914	None	0.0	0.022868173445068914
106	5338	0.02056159130054895	None	0.01959064973068734	0.02056159130054895
106	5308	0.016775855522917056	None	0.17901149933438118	0.016775855522917056
106	5383	0.02328678284494203	None	0.0	0.02328678284494203
106	5379	0.0030473278940743144	None	0.06153846153846154	0.0030473278940743144
106	4258	0.02359367540406939	None	0.0	0.02359367540406939
106	4827	0.02488538293551791	None	0.0	0.02488538293551791
106	4770	0.02482961476792503	None	0.0	0.02482961476792503
106	5111	0.021782808626053456	None	0.007692307692307693	0.021782808626053456
106	4914	0.02278636796302118	None	0.04288288865720834	0.02278636796302118
106	4885	0.023489382690603657	None	0.04288288865720834	0.023489382690603657
106	5337	0.02384122966381468	None	0.0	0.02384122966381468
106	5388	0.023383398911648583	None	0.0	0.023383398911648583
106	5255	0.023404158229989203	None	0.0	0.023404158229989203
106	5369	0.009956423718290168	None	0.09866983724093348	0.009956423718290168
106	5361	0.02249374465653039	None	0.007692307692307693	0.02249374465653039
106	5238	0.02057462802055915	None	0.06853045424112125	0.02057462802055915
106	4997	0.023464522762039967	None	0.0	0.023464522762039967
106	5214	0.017285211062831173	None	0.09373333770028902	0.017285211062831173
106	5362	0.009512469295164097	None	0.01959064973068734	0.009512469295164097
106	5092	0.023418975410236	None	0.0	0.023418975410236
106	5391	0.02145592882006158	None	0.0	0.02145592882006158
106	5177	0.02454196027425207	None	0.0	0.02454196027425207
106	5028	0.022635384578802892	None	0.04288288865720834	0.022635384578802892
106	5372	0.02399861065757928	None	0.0	0.02399861065757928
106	5300	0.02458502481913173	None	0.0	0.02458502481913173
106	5358	0.007886943265070863	None	0.01959064973068734	0.007886943265070863
106	5392	0.02354047008206074	None	0.0	0.02354047008206074
106	5332	0.02293895271478028	None	0.0	0.02293895271478028
106	5305	0.009281535437518994	None	0.01959064973068734	0.009281535437518994
106	4830	0.024593047779422006	None	0.0	0.024593047779422006
106	5321	0.016664095832388856	None	0.017127106565290515	0.016664095832388856
106	4652	0.02471270306435057	None	0.0	0.02471270306435057
106	5395	0.01782542719854689	None	0.3237184070551386	0.01782542719854689
106	5342	0.023055951367386352	None	0.0	0.023055951367386352
106	4546	0.023282501992078337	None	0.0	0.023282501992078337
106	5365	0.006611248524837059	None	0.15797789108843424	0.006611248524837059
106	5256	0.017775104563354585	None	0.017127106565290515	0.017775104563354585
106	4119	0.023358989107637954	None	0.0	0.023358989107637954
106	5311	0.021856960514778208	None	0.06566291671616162	0.021856960514778208
106	4940	0.02549513723508051	None	0.0	0.02549513723508051
106	5279	0.023028819581540117	None	0.007692307692307693	0.023028819581540117
106	5325	0.023966466802374117	None	0.0	0.023966466802374117
106	5277	0.024056958612541743	None	0.0	0.024056958612541743
106	4790	0.023521570375836066	None	0.0	0.023521570375836066
106	5270	0.024510421132304894	None	0.0	0.024510421132304894
106	4821	0.02351852082830749	None	0.0	0.02351852082830749
106	5130	0.02389377806916625	None	0.0	0.02389377806916625
106	5400	0.008407258555895764	None	0.07708873290809104	0.008407258555895764
106	5248	0.020126439895826822	None	0.15248604422471979	0.020126439895826822
106	5235	0.018801663019578887	None	0.017127106565290515	0.018801663019578887
106	4658	0.02400100042503839	None	0.0	0.02400100042503839
106	5097	0.022304210012869946	None	0.007692307692307693	0.022304210012869946
106	4195	0.024943684563563346	None	0.0	0.024943684563563346
106	5356	0.023042128766439903	None	0.0	0.023042128766439903
141	7111	0.024114853171063454	None	0.0700814284144349	0.024114853171063454
141	5904	0.024847325465212927	None	0.0	0.024847325465212927
141	6869	0.024050154390283088	None	0.0	0.024050154390283088
141	6899	0.02411494462097682	None	0.0	0.02411494462097682
141	7144	0.02309129192402702	None	0.0	0.02309129192402702
141	7124	0.02022191650151815	None	0.06389561989180935	0.02022191650151815
141	6637	0.0247196171582143	None	0.0	0.0247196171582143
141	6571	0.02330117188483434	None	0.040984787025031236	0.02330117188483434
141	6994	0.024253302201884857	None	0.0	0.024253302201884857
141	7132	0.008932084605967349	None	0.026120866307583118	0.008932084605967349
141	7137	0.024105453566890575	None	0.0	0.024105453566890575
141	6981	0.023392267815644255	None	0.0	0.023392267815644255
141	7062	0.019774311039472935	None	0.0	0.019774311039472935
141	7063	0.02397938373258554	None	0.0	0.02397938373258554
141	7103	0.022426308002945133	None	0.0	0.022426308002945133
141	6792	0.024999756213399026	None	0.0	0.024999756213399026
141	6785	0.024045618739710492	None	0.0	0.024045618739710492
141	6734	0.023017989264364287	None	0.0700814284144349	0.023017989264364287
141	7116	0.01770428251279667	None	0.0	0.01770428251279667
141	6925	0.022984885480498398	None	0.0	0.022984885480498398
141	6854	0.02303420204487006	None	0.0	0.02303420204487006
141	7123	0.012170098683359764	None	0.026120866307583118	0.012170098683359764
141	7146	0.023573218009242128	None	0.0	0.023573218009242128
141	6942	0.022944581640108735	None	0.0	0.022944581640108735
141	5366	0.0251775892421139	None	0.0	0.0251775892421139
141	6438	0.024017424016076833	None	0.040984787025031236	0.024017424016076833
141	6996	0.02294091772588328	None	0.0	0.02294091772588328
141	6393	0.023781716385897565	None	0.0	0.023781716385897565
141	7087	0.01294776910604875	None	0.09310777399684297	0.01294776910604875
141	6952	0.02396325677561467	None	0.0	0.02396325677561467
141	7066	0.020488382380248308	None	0.09172770870049399	0.020488382380248308
141	7126	0.024777238815182758	None	0.0	0.024777238815182758
141	7037	0.02279315503200281	None	0.0	0.02279315503200281
141	7107	0.016866442875559558	None	0.05445719463879054	0.016866442875559558
141	7142	0.022124481435145255	None	0.0	0.022124481435145255
141	6834	0.02371022209392191	None	0.0	0.02371022209392191
141	7145	0.01114308336598398	None	0.0726103878632108	0.01114308336598398
141	6636	0.023280919183379205	None	0.0	0.023280919183379205
141	7048	0.017221254025737646	None	0.043331357422448764	0.017221254025737646
141	6690	0.023104333920137284	None	0.0	0.023104333920137284
141	6857	0.024306650458132097	None	0.0	0.024306650458132097
141	6880	0.02411510869388087	None	0.0	0.02411510869388087
141	7109	-0.0006688969518158308	None	0.04103932294760101	-0.0006688969518158308
141	7082	0.02238765223432395	None	0.0	0.02238765223432395
141	6876	0.02349806124639223	None	0.0	0.02349806124639223
141	7008	0.024993232303340947	None	0.0	0.024993232303340947
141	7148	0.01439815601865223	None	0.09121844826526457	0.01439815601865223
141	7121	0.022980564718645277	None	0.0	0.022980564718645277
141	6657	0.024562316871181305	None	0.0	0.024562316871181305
141	7058	0.011106881723699346	None	0.026120866307583118	0.011106881723699346
141	7122	0.023813392656221316	None	0.0726103878632108	0.023813392656221316
141	6738	0.023879924225847227	None	0.0	0.023879924225847227
141	7025	0.023553423603291095	None	0.0	0.023553423603291095
141	6643	0.023855094131019838	None	0.0	0.023855094131019838
141	5415	0.025058944073018417	None	0.0	0.025058944073018417
141	6845	0.023520406551222277	None	0.0	0.023520406551222277
141	7046	0.015556927476832925	None	0.05445719463879054	0.015556927476832925
141	7012	0.017160166937531744	None	0.08267206143521375	0.017160166937531744
141	6915	0.02484138352392434	None	0.0	0.02484138352392434
141	7140	0.01883776860192119	None	0.0	0.01883776860192119
141	6930	0.020552008509330578	None	0.12446317923345784	0.020552008509330578
141	6928	0.023873347249773472	None	0.0700814284144349	0.023873347249773472
141	6838	0.02340827586592144	None	0.0	0.02340827586592144
141	7077	0.021146667353567978	None	0.04103932294760101	0.021146667353567978
141	7000	0.02503726110318339	None	0.0	0.02503726110318339
141	6938	0.022800242133828724	None	0.0	0.022800242133828724
141	6007	0.02336064213756978	None	0.0	0.02336064213756978
141	6878	0.018798010345637165	None	0.11182114781145205	0.018798010345637165
141	7138	0.024253655330536864	None	0.0	0.024253655330536864
141	7106	0.0001506855736001482	None	0.15562332205649115	0.0001506855736001482
141	5953	0.024153624932038924	None	0.0	0.024153624932038924
141	6386	0.02424330433163242	None	0.0	0.02424330433163242
141	7080	0.02018709998833279	None	0.13037623113011287	0.02018709998833279
141	6480	0.02360389536688037	None	0.0700814284144349	0.02360389536688037
141	6895	0.02251863287072396	None	0.0	0.02251863287072396
141	7150	0.011334696198654822	None	0.04103932294760101	0.011334696198654822
141	7114	0.011918474822222181	None	0.026120866307583118	0.011918474822222181
141	7083	0.02374159622016347	None	0.0	0.02374159622016347
141	6481	0.023191760696591065	None	0.0	0.023191760696591065
141	6776	0.023799026557733336	None	0.0	0.023799026557733336
141	6912	0.024812444034718127	None	0.0	0.024812444034718127
141	7136	0.023564329117702194	None	0.0	0.023564329117702194
141	6775	0.023107198217093068	None	0.0	0.023107198217093068
141	4940	0.02549513723508051	None	0.0	0.02549513723508051
141	6977	0.016992536975231218	None	0.08267206143521375	0.016992536975231218
141	6662	0.024893552257365878	None	0.0	0.024893552257365878
141	7054	0.024189519250984063	None	0.0	0.024189519250984063
141	7134	0.01003727394764178	None	0.06923076923076923	0.01003727394764178
141	7139	0.016475851991744127	None	0.043331357422448764	0.016475851991744127
141	6461	0.02356078510950832	None	0.0	0.02356078510950832
141	6966	0.023843470190925337	None	0.0	0.023843470190925337
141	6872	0.01704634909410949	None	0.12446317923345784	0.01704634909410949
141	7056	0.024253302242192697	None	0.0	0.024253302242192697
141	7078	0.02362546488612091	None	0.0	0.02362546488612091
141	6063	0.024114394616379906	None	0.040984787025031236	0.024114394616379906
141	6916	0.022458973306388033	None	0.0	0.022458973306388033
141	6829	0.01711394010817489	None	0.043331357422448764	0.01711394010817489
141	6955	0.01710983452544964	None	0.043331357422448764	0.01710983452544964
141	6937	0.02299726754797525	None	0.04103932294760101	0.02299726754797525
141	6812	0.023211315014144012	None	0.0	0.023211315014144012
72	3253	0.00909355718033535	None	0.0	0.00909355718033535
72	3654	0.0025707444094930595	None	0.0	0.0025707444094930595
72	3483	0.011416460262464023	None	0.1566402641839556	0.011416460262464023
72	3624	0.007516796424728347	None	0.0	0.007516796424728347
72	3509	0.007234916290125264	None	0.0	0.007234916290125264
72	3184	0.010707352535176467	None	0.0	0.010707352535176467
72	3305	0.0039640176435367085	None	0.2372830406530758	0.0039640176435367085
72	3364	0.007769938249175645	None	0.018907595445557854	0.007769938249175645
72	3634	0.008644523932214284	None	0.0	0.008644523932214284
72	3507	0.005035744918416709	None	0.0	0.005035744918416709
72	3670	0.004930731509915614	None	0.05264057783791622	0.004930731509915614
72	3626	0.015553697455031433	None	0.08228576948155147	0.015553697455031433
72	3561	0.00603842729099462	None	0.06942982231370486	0.00603842729099462
72	3533	0.007439283139740963	None	0.0	0.007439283139740963
72	3691	0.007290861919056297	None	0.0	0.007290861919056297
72	3439	0.00871275895706864	None	0.0684519457981257	0.00871275895706864
72	3601	0.00894962962335311	None	0.0	0.00894962962335311
72	3692	-0.00027406895348322383	None	0.01357302069058213	-0.00027406895348322383
72	3017	0.0050487507870387565	None	0.0	0.0050487507870387565
72	3563	0.011548194010223166	None	0.07470812198627977	0.011548194010223166
72	3661	0.022997414355426994	None	0.042753052470173095	0.022997414355426994
72	3583	0.013111373028667314	None	0.08228576948155147	0.013111373028667314
72	3447	0.007049086483891893	None	0.0	0.007049086483891893
72	3621	0.008656224947334121	None	0.0	0.008656224947334121
72	3460	0.0064353742934730625	None	0.05264057783791622	0.0064353742934730625
72	3471	0.005876741688782527	None	0.07339656345335177	0.005876741688782527
72	3260	0.01002167331730553	None	0.0684519457981257	0.01002167331730553
72	3679	0.0022211161205730793	None	0.26754657434492435	0.0022211161205730793
72	3651	-0.00021866312413121552	None	0.0	-0.00021866312413121552
72	3689	0.007713648118287378	None	0.0	0.007713648118287378
72	3635	0.0002867976133070149	None	0.11042600898632579	0.0002867976133070149
72	3590	0.007339229841401957	None	0.0	0.007339229841401957
72	3254	0.013984673719638619	None	0.015966815907190186	0.013984673719638619
72	3490	0.011908335157754234	None	0.021375952396503757	0.011908335157754234
72	3570	0.013073368245682752	None	0.11459527464704018	0.013073368245682752
72	3684	0.008677176601757383	None	0.1281581611739892	0.008677176601757383
72	3344	0.005843101888655196	None	0.0	0.005843101888655196
72	3482	0.007334902702773671	None	0.0	0.007334902702773671
72	3538	0.016041215233083106	None	0.11042600898632579	0.016041215233083106
72	3653	0.005327169856232032	None	0.0	0.005327169856232032
72	3516	0.005658698524266634	None	0.042753052470173095	0.005658698524266634
72	3652	0.005210132382462301	None	0.0	0.005210132382462301
72	3700	0.00893528345456974	None	0.0	0.00893528345456974
72	3606	0.008892384465274636	None	0.0	0.008892384465274636
72	3418	0.008375943547234829	None	0.0684519457981257	0.008375943547234829
72	3687	0.007234914986297507	None	0.1557055693665063	0.007234914986297507
72	3648	0.0009551116083354928	None	0.018907595445557854	0.0009551116083354928
72	3281	0.004970551650737062	None	0.0	0.004970551650737062
72	3620	0.00940874208828508	None	0.0	0.00940874208828508
72	3571	0.006020126892268182	None	0.0	0.006020126892268182
72	3495	0.011468656287344814	None	0.08228576948155147	0.011468656287344814
72	3674	0.005110270199571019	None	0.0	0.005110270199571019
72	3221	0.007457135213220468	None	0.0	0.007457135213220468
72	3640	0.0070793392321391235	None	0.0	0.0070793392321391235
72	3584	0.008732481984545695	None	0.0	0.008732481984545695
72	3675	-0.0001393630149839489	None	0.018907595445557854	-0.0001393630149839489
72	3690	0.006734272059515647	None	0.08128484538167338	0.006734272059515647
72	3433	0.005411236933263749	None	0.0	0.005411236933263749
72	3547	0.005994439008541945	None	0.042753052470173095	0.005994439008541945
72	3695	0.007421896781821649	None	0.0	0.007421896781821649
72	3677	0.00709355847910714	None	0.0	0.00709355847910714
72	3615	0.008001559626476678	None	0.0684519457981257	0.008001559626476678
72	3544	0.010229366926202103	None	0.012258999859494753	0.010229366926202103
72	3319	0.012779583023647354	None	0.0	0.012779583023647354
72	3688	0.00197928290770792	None	0.0	0.00197928290770792
72	3318	0.005861696024304665	None	0.0	0.005861696024304665
72	3656	0.0063458430211382226	None	0.042753052470173095	0.0063458430211382226
72	3423	0.009385258381692805	None	0.07470812198627977	0.009385258381692805
72	3647	0.006564753650477092	None	0.24716077309568477	0.006564753650477092
72	3616	0.00023587250265558763	None	0.0	0.00023587250265558763
72	3593	0.0057891942093268615	None	0.018907595445557854	0.0057891942093268615
72	3600	0.007540990928173294	None	0.0	0.007540990928173294
72	3697	0.0046975292244345705	None	0.05264057783791622	0.0046975292244345705
72	3591	0.008262286856025636	None	0.012258999859494753	0.008262286856025636
72	3631	0.0058620350930709015	None	0.0	0.0058620350930709015
72	3308	0.007631437585448184	None	0.0	0.007631437585448184
72	3520	0.03337137121009404	None	0.259477899279148	0.03337137121009404
72	3152	0.007013951452429632	None	0.0	0.007013951452429632
72	3530	0.003560130163335337	None	0.0	0.003560130163335337
72	3599	0.02351330306132919	None	0.042753052470173095	0.02351330306132919
72	3238	0.011362975374896216	None	0.0	0.011362975374896216
72	3699	0.008159285671644029	None	0.015966815907190186	0.008159285671644029
72	3557	0.0037794525084423923	None	0.1407111060124428	0.0037794525084423923
72	3662	0.0031392360765778366	None	0.0	0.0031392360765778366
72	3630	0.009184085468529031	None	0.0	0.009184085468529031
72	3568	0.0010192174263685383	None	0.30653729132134727	0.0010192174263685383
72	3658	0.0038993001107326852	None	0.0	0.0038993001107326852
72	3696	0.0029544119943247307	None	0.0	0.0029544119943247307
72	3632	0.0085808527572457	None	0.0	0.0085808527572457
72	3141	0.004035521930891028	None	0.0	0.004035521930891028
72	3567	0.006400580779486887	None	0.20180752577691244	0.006400580779486887
72	3698	0.004163847523037573	None	0.0	0.004163847523037573
72	3610	0.02320187996761194	None	0.08407502179964177	0.02320187996761194
72	3499	0.004818230247107501	None	0.05264057783791622	0.004818230247107501
72	3518	0.00580581480825805	None	0.0	0.00580581480825805
72	3422	0.005326526972596553	None	0.0	0.005326526972596553
72	3208	0.012247450506798235	None	0.012258999859494753	0.012247450506798235
72	3336	0.008856070749911047	None	0.0	0.008856070749911047
72	3672	0.006596494484429494	None	0.20180752577691244	0.006596494484429494
72	3627	0.008980720129347928	None	0.0	0.008980720129347928
50	2598	1.179964816061347e-05	None	0.3149930540204652	1.179964816061347e-05
50	2579	5.934075874766493e-05	None	0.3132613898215653	5.934075874766493e-05
50	2191	None	None	0.29310581950851244	None
50	2554	-0.1	None	0.5564970711010195	-0.1
50	2576	-0.1	None	0.36291532457809195	-0.1
50	2372	None	None	0.41912545165993575	None
50	2558	-8.073879003138829e-07	None	0.2632985663498665	-8.073879003138829e-07
50	2556	-6.913036562447184e-06	None	0.39655257724690096	-6.913036562447184e-06
50	2559	-6.858970053868975e-05	None	0.22955410950718463	-6.858970053868975e-05
50	2541	None	None	0.33710967370094097	None
50	2592	-5.660468791391114e-05	None	0.22955410950718463	-5.660468791391114e-05
50	2464	None	None	0.3369613658132932	None
50	2566	1.9134462130180073e-08	None	0.3963894353972265	1.9134462130180073e-08
50	2428	None	None	0.36485953062495435	None
50	2577	-1.4936163360868761e-05	None	0.27211430558082444	-1.4936163360868761e-05
50	2341	None	None	0.3729804249118958	None
50	2424	None	None	0.4395285742997201	None
50	2415	None	None	0.36892992024140336	None
50	2422	None	None	0.37088432035971935	None
50	2597	0.000179265558429089	None	0.39636101255610046	0.000179265558429089
50	2306	None	None	0.30548331443281523	None
50	2552	-2.2412027538004237e-08	None	0.2697501055784002	-2.2412027538004237e-08
50	2571	9.407435589526235e-07	None	0.27773034505475486	9.407435589526235e-07
50	2508	None	None	0.3504274685576696	None
50	2270	None	None	0.39601373099628445	None
50	2453	None	None	0.4196703150942975	None
50	2600	-0.0008932135648310627	None	0.32865983429215656	-0.0008932135648310627
50	2585	2.578138518334643e-05	None	0.34463856119701985	2.578138518334643e-05
50	2581	-5.4518785680674615e-05	None	0.37088432035971935	-5.4518785680674615e-05
50	2340	None	None	0.4473250545847369	None
50	2246	None	None	0.4132948690474727	None
50	2413	None	None	0.3657789001146425	None
50	2596	0.00026087328277851784	None	0.3166874865477664	0.00026087328277851784
50	2516	None	None	0.5133809953185438	None
50	2553	0.0008736721609663658	None	0.34438572905441245	0.0008736721609663658
50	2518	None	None	0.3149930540204652	None
50	2416	None	None	0.3033212093522078	None
50	2526	None	None	0.29586281762210953	None
50	2483	None	None	0.4027253616923666	None
50	2385	None	None	0.3110409175533263	None
50	2365	None	None	0.3409363252248742	None
50	2247	None	None	0.5399973699916872	None
50	2587	-1.352226416174656e-05	None	0.44362563065244986	-1.352226416174656e-05
50	2278	None	None	0.351431884740962	None
50	2557	1.931453433330832e-05	None	0.2941777312719252	1.931453433330832e-05
50	2435	None	None	0.48351462184380517	None
50	2291	None	None	0.48820745055153003	None
50	2594	9.548499985993828e-05	None	0.683406841686312	9.548499985993828e-05
50	2570	-1.4082499097111314e-05	None	0.27211430558082444	-1.4082499097111314e-05
50	2524	None	None	0.31775207501727787	None
50	2589	0.0011526442682486288	None	0.312383557879658	0.0011526442682486288
50	2510	None	None	0.36690422322329497	None
50	2578	0.00019565946300993214	None	0.28143239140290927	0.00019565946300993214
50	2229	None	None	0.3373002974984253	None
50	2128	None	None	0.38454593728986947	None
50	2546	None	None	0.48820745055153003	None
50	2580	None	None	0.2956238145366148	None
50	2569	-6.718936904318929e-05	None	0.3266873714218126	-6.718936904318929e-05
50	2135	None	None	0.3767226109910365	None
50	2561	-3.2728944987107834e-05	None	0.25739238051008806	-3.2728944987107834e-05
50	2563	5.0111138611417397e-05	None	0.395532307793967	5.0111138611417397e-05
50	2545	None	None	0.31775207501727787	None
50	2523	None	None	0.36912026713805224	None
50	2225	None	None	0.42589726991615545	None
50	2575	-3.355743064814722e-09	None	0.31734738665545714	-3.355743064814722e-09
50	2564	-0.1	None	0.3093321995496322	-0.1
50	2439	None	None	0.3168406638958458	None
50	2499	None	None	0.22955410950718463	None
50	2497	None	None	0.3093321995496322	None
50	2555	None	None	0.5065967266379761	None
50	2118	None	None	0.3647382827521814	None
50	2500	None	None	0.48984773917646685	None
50	2165	None	None	0.31734738665545714	None
50	2588	-1.3876704789085297e-05	None	0.3522848806590055	-1.3876704789085297e-05
50	2475	None	None	0.3093321995496322	None
50	2450	None	None	0.27211430558082444	None
50	2522	None	None	0.3767226109910365	None
50	2599	-1.1952096840835821e-05	None	0.3687928894023085	-1.1952096840835821e-05
50	2259	None	None	0.27590870110833415	None
50	2551	-0.00033836346016647963	None	0.3242136502358074	-0.00033836346016647963
50	2565	None	None	0.3783899239674665	None
50	2493	None	None	0.5413621589192896	None
50	2471	None	None	0.44362563065244986	None
50	2530	None	None	0.3262180940797282	None
50	2567	-4.842508029876096e-05	None	0.318670047097431	-4.842508029876096e-05
50	2527	None	None	0.48287407550998357	None
50	2535	None	None	0.6790744268741796	None
50	2549	None	None	0.41054539392743655	None
50	2445	None	None	0.31941772769485915	None
50	2591	0.00028158886875878685	None	0.2697501055784002	0.00028158886875878685
50	2573	0.00039833311531042723	None	0.2755032745291009	0.00039833311531042723
50	2593	0.00022870881091128202	None	0.35274108186639375	0.00022870881091128202
50	2472	None	None	0.4229907644490152	None
50	2537	None	None	0.3409473723919444	None
50	1970	None	None	0.47634786176744415	None
50	2590	-0.1	None	0.36291532457809195	-0.1
50	2409	None	None	0.34265994045825926	None
50	2562	-1.3224780307978966e-07	None	0.48351462184380517	-1.3224780307978966e-07
50	2572	-0.0002607770975631025	None	0.3531077092845601	-0.0002607770975631025
50	2583	None	None	0.27590870110833415	None
74	3253	0.00909355718033535	None	0.0	0.00909355718033535
74	3731	0.005714766870626498	None	0.0	0.005714766870626498
74	3769	0.00744214348316884	None	0.0	0.00744214348316884
74	3483	0.011416460262464023	None	0.17900524330644563	0.011416460262464023
74	3798	0.006956586619059188	None	0.0	0.006956586619059188
74	3730	0.017159085529251713	None	0.08818415897033724	0.017159085529251713
74	3509	0.007234916290125264	None	0.0	0.007234916290125264
74	3761	0.016074089944896057	None	0.0831599172734953	0.016074089944896057
74	3184	0.010707352535176467	None	0.0	0.010707352535176467
74	3783	0.0008059942189814492	None	0.27011916142641185	0.0008059942189814492
74	3781	0.0076439899808466725	None	0.0	0.0076439899808466725
74	3634	0.008644523932214284	None	0.0	0.008644523932214284
74	3626	0.015553697455031433	None	0.07174606335737968	0.015553697455031433
74	3533	0.007439283139740963	None	0.0	0.007439283139740963
74	3691	0.007290861919056297	None	0.0	0.007290861919056297
74	3601	0.00894962962335311	None	0.0	0.00894962962335311
74	3799	-0.00042914249275549643	None	0.18651427234480317	-0.00042914249275549643
74	3017	0.0050487507870387565	None	0.0	0.0050487507870387565
74	3563	0.011548194010223166	None	0.07421302813629446	0.011548194010223166
74	3661	0.022997414355426994	None	0.033164717741588336	0.022997414355426994
74	3773	0.00660243021097556	None	0.0	0.00660243021097556
74	3583	0.013111373028667314	None	0.07174606335737968	0.013111373028667314
74	3621	0.008656224947334121	None	0.0	0.008656224947334121
74	3772	0.008652301857159898	None	0.0	0.008652301857159898
74	3260	0.01002167331730553	None	0.05294172014252143	0.01002167331730553
74	3590	0.007339229841401957	None	0.0	0.007339229841401957
74	3254	0.013984673719638619	None	0.018779066275123726	0.013984673719638619
74	3490	0.011908335157754234	None	0.015921535113337708	0.011908335157754234
74	3570	0.013073368245682752	None	0.0831599172734953	0.013073368245682752
74	3790	0.023250297923581804	None	0.07312742485270232	0.023250297923581804
74	3684	0.008677176601757383	None	0.11754578800988455	0.008677176601757383
74	3749	0.004729065684998934	None	0.2307555072649205	0.004729065684998934
74	3482	0.007334902702773671	None	0.0	0.007334902702773671
74	3763	-0.0003478392015912869	None	0.0	-0.0003478392015912869
74	3538	0.016041215233083106	None	0.15770893814150005	0.016041215233083106
74	3758	0.00811227375928223	None	0.0	0.00811227375928223
74	3516	0.005658698524266634	None	0.033164717741588336	0.005658698524266634
74	3768	-6.322945270241158e-05	None	0.0	-6.322945270241158e-05
74	3755	0.005644986923958444	None	0.0	0.005644986923958444
74	3606	0.008892384465274636	None	0.0	0.008892384465274636
74	3281	0.004970551650737062	None	0.0	0.004970551650737062
74	3788	0.01755867116510905	None	0.1183326234278059	0.01755867116510905
74	3620	0.00940874208828508	None	0.0	0.00940874208828508
74	3796	0.010329560629798836	None	0.0	0.010329560629798836
74	3495	0.011468656287344814	None	0.07174606335737968	0.011468656287344814
74	3736	0.00889415372676204	None	0.05294172014252143	0.00889415372676204
74	3702	0.0001863142419268231	None	0.022689114534669423	0.0001863142419268231
74	3770	0.017336405234305668	None	0.05294172014252143	0.017336405234305668
74	3795	7.92010842798312e-05	None	0.09224948915681482	7.92010842798312e-05
74	3584	0.008732481984545695	None	0.0	0.008732481984545695
74	3705	0.011008691380436529	None	0.0	0.011008691380436529
74	3690	0.006734272059515647	None	0.06338336473082254	0.006734272059515647
74	3715	0.017456219010026766	None	0.18524178508054207	0.017456219010026766
74	3433	0.005411236933263749	None	0.0	0.005411236933263749
74	3547	0.005994439008541945	None	0.033164717741588336	0.005994439008541945
74	3677	0.00709355847910714	None	0.0	0.00709355847910714
74	3776	0.01504484588830662	None	0.1183326234278059	0.01504484588830662
74	3615	0.008001559626476678	None	0.05294172014252143	0.008001559626476678
74	3544	0.010229366926202103	None	0.013439752766637687	0.010229366926202103
74	3319	0.012779583023647354	None	0.0	0.012779583023647354
74	3784	0.009912837146054088	None	0.07174606335737968	0.009912837146054088
74	3785	-0.00039349335842231117	None	0.013439752766637687	-0.00039349335842231117
74	3740	0.003990008497888407	None	0.06841381719146049	0.003990008497888407
74	3318	0.005861696024304665	None	0.0	0.005861696024304665
74	3423	0.009385258381692805	None	0.07421302813629446	0.009385258381692805
74	3647	0.006564753650477092	None	0.26823503505284535	0.006564753650477092
74	3738	0.00759774239802361	None	0.02642215118679377	0.00759774239802361
74	3593	0.0057891942093268615	None	0.022689114534669423	0.0057891942093268615
74	3600	0.007540990928173294	None	0.0	0.007540990928173294
74	3631	0.0058620350930709015	None	0.0	0.0058620350930709015
74	3520	0.03337137121009404	None	0.28736630308488254	0.03337137121009404
74	3152	0.007013951452429632	None	0.0	0.007013951452429632
74	3786	0.004952752092331136	None	0.0	0.004952752092331136
74	3599	0.02351330306132919	None	0.033164717741588336	0.02351330306132919
74	3238	0.011362975374896216	None	0.0	0.011362975374896216
74	3778	0.008907708199172653	None	0.0	0.008907708199172653
74	3699	0.008159285671644029	None	0.018779066275123726	0.008159285671644029
74	3720	0.007148360285182105	None	0.0	0.007148360285182105
74	3707	0.0019366299461466587	None	0.0	0.0019366299461466587
74	3711	0.0074562920980967414	None	0.0	0.0074562920980967414
74	3630	0.009184085468529031	None	0.0	0.009184085468529031
74	3568	0.0010192174263685383	None	0.3223168505362226	0.0010192174263685383
74	3632	0.0085808527572457	None	0.0	0.0085808527572457
74	3567	0.006400580779486887	None	0.19522585817970617	0.006400580779486887
74	3794	0.007883534562683902	None	0.0	0.007883534562683902
74	3610	0.02320187996761194	None	0.07312742485270232	0.02320187996761194
74	3759	0.023790835002253312	None	0.033164717741588336	0.023790835002253312
74	3499	0.004818230247107501	None	0.06841381719146049	0.004818230247107501
74	3518	0.00580581480825805	None	0.0	0.00580581480825805
74	3779	0.006207493013287865	None	0.0	0.006207493013287865
74	3208	0.012247450506798235	None	0.013439752766637687	0.012247450506798235
74	3336	0.008856070749911047	None	0.0	0.008856070749911047
74	3701	0.02456797120316372	None	0.11965445477640133	0.02456797120316372
74	3672	0.006596494484429494	None	0.19522585817970617	0.006596494484429494
74	3713	0.01017889178671973	None	0.015921535113337708	0.01017889178671973
74	3719	0.0007734380637811453	None	0.0	0.0007734380637811453
74	3774	0.0025456309672845334	None	0.022689114534669423	0.0025456309672845334
74	3712	0.004543834969569885	None	0.22895163501506652	0.004543834969569885
74	3718	-0.00023334572669748678	None	0.0	-0.00023334572669748678
74	3782	0.008537557815620959	None	0.0	0.008537557815620959
60	3065	0.0031347779460679658	None	0.13659457538772593	0.0031347779460679658
60	3058	0.00379262651135759	None	0.2283945327950927	0.00379262651135759
60	3097	0.0005015839357061748	None	0.31639622994789585	0.0005015839357061748
60	2800	0.002547811930580197	None	0.10027754158675337	0.002547811930580197
60	3094	0.0005969848576869566	None	0.027924375056821393	0.0005969848576869566
60	3045	0.005247837745587495	None	0.0013888888888888896	0.005247837745587495
60	2723	0.00046769534265370116	None	0.23228542747785377	0.00046769534265370116
60	2805	0.0007052148038785703	None	0.2578088382687008	0.0007052148038785703
60	3047	0.00047337165591099267	None	0.10027754158675337	0.00047337165591099267
60	2917	0.002209935377068262	None	0.11874695841704189	0.002209935377068262
60	2991	0.00027520028414286323	None	0.40794172857780364	0.00027520028414286323
60	2866	0.0008249527777152843	None	0.13909815638319908	0.0008249527777152843
60	2978	0.00038775163759115504	None	0.16974545368262298	0.00038775163759115504
60	3069	0.0033005611923941454	None	0.16134505249362632	0.0033005611923941454
60	3080	0.0022243826009201943	None	0.030252152712892565	0.0022243826009201943
60	3018	0.0020028268825218647	None	0.11488869736937919	0.0020028268825218647
60	2880	0.0014017734133978112	None	0.004166666666666668	0.0014017734133978112
60	3029	0.002751906918774932	None	0.05123137831343262	0.002751906918774932
60	2937	0.0009722589560274272	None	0.30128034710452817	0.0009722589560274272
60	3022	0.0004689390489203234	None	0.16974545368262298	0.0004689390489203234
60	2964	0.0009013353367988162	None	0.2266161405640183	0.0009013353367988162
60	3053	0.0008449112094839007	None	0.3074744816539221	0.0008449112094839007
60	3086	0.000516885375512575	None	0.23228542747785377	0.000516885375512575
60	3087	0.003850942552489913	None	0.004166666666666668	0.003850942552489913
60	3017	0.0050487507870387565	None	0.0013888888888888896	0.0050487507870387565
60	2942	0.0008907749883205455	None	0.2421216253151174	0.0008907749883205455
60	2867	0.00258098231629697	None	0.13386180403509212	0.00258098231629697
60	3054	0.005759127111756213	None	0.004166666666666668	0.005759127111756213
60	2553	0.0008736721609663658	None	0.12166014578153847	0.0008736721609663658
60	3057	0.005100928266655372	None	0.0013888888888888896	0.005100928266655372
60	2881	0.005636679147767775	None	0.004166666666666668	0.005636679147767775
60	3032	0.0015494441534370821	None	0.24139699991691338	0.0015494441534370821
60	3089	0.0005261892562006313	None	0.0013888888888888896	0.0005261892562006313
60	3081	0.00034751866904445233	None	0.2821979985084207	0.00034751866904445233
60	2897	0.0007251137925741949	None	0.30208936493911864	0.0007251137925741949
60	2914	0.0007683094776034337	None	0.5609945153571275	0.0007683094776034337
60	2855	0.0007190033465371246	None	0.26902685322569403	0.0007190033465371246
60	3050	0.0034063828133853555	None	0.0013888888888888896	0.0034063828133853555
60	3011	0.004868540243552829	None	0.0013888888888888896	0.004868540243552829
60	3100	0.0002514638708104583	None	0.16974545368262298	0.0002514638708104583
60	2998	0.000849444082551332	None	0.13909815638319908	0.000849444082551332
60	3076	0.00010176093557303884	None	0.3620346288254338	0.00010176093557303884
60	3014	0.00016524123151545736	None	0.26850151441522907	0.00016524123151545736
60	3056	0.007421110045660777	None	0.2824590137362421	0.007421110045660777
60	3091	0.00034999120893050594	None	0.2828472364610747	0.00034999120893050594
60	2938	0.0006194393353900673	None	0.25833880359473194	0.0006194393353900673
60	3019	0.005264579214676287	None	0.0013888888888888896	0.005264579214676287
60	2948	0.0005478101182686809	None	0.20249981888368573	0.0005478101182686809
60	3059	0.0010553704140769708	None	0.23002584549607633	0.0010553704140769708
60	2961	0.0008744405673739179	None	0.2501995411114183	0.0008744405673739179
60	3028	0.0005594305702142643	None	0.12166014578153847	0.0005594305702142643
60	2989	0.0005235839217749004	None	0.20249981888368573	0.0005235839217749004
60	2931	0.005306494086591082	None	0.0013888888888888896	0.005306494086591082
60	3012	0.00038084286222068775	None	0.2678147244883844	0.00038084286222068775
60	3077	0.005056646937895053	None	0.004166666666666668	0.005056646937895053
60	3079	0.012974407724060858	None	0.24977706325434443	0.012974407724060858
60	2725	2.3463778902695877e-05	None	0.5213117676279699	2.3463778902695877e-05
60	2770	0.0023985413149316044	None	0.22228609967763863	0.0023985413149316044
60	2740	2.5845890365562336e-05	None	0.12477761674962229	2.5845890365562336e-05
60	3068	0.00022520279173447974	None	0.23528212584671865	0.00022520279173447974
60	2888	0.002211037257185026	None	0.1268114569067757	0.002211037257185026
60	3046	0.002810235877857611	None	0.13951020245579418	0.002810235877857611
60	2985	0.00044722953196750184	None	0.22333576166016839	0.00044722953196750184
60	2967	0.0005987794408124408	None	0.34551207700283193	0.0005987794408124408
60	2779	0.0008938718466203449	None	0.12166014578153847	0.0008938718466203449
60	3004	0.001253029681408343	None	0.22639226477965124	0.001253029681408343
60	2926	0.0004720331675046324	None	0.10027754158675337	0.0004720331675046324
60	2793	0.0011982375125189166	None	0.24964577664915746	0.0011982375125189166
60	2865	0.0007721304230963919	None	0.23782508381711773	0.0007721304230963919
60	3093	0.004466511025315988	None	0.22228609967763863	0.004466511025315988
60	2894	0.0004720363825282759	None	0.25022863156012193	0.0004720363825282759
60	3037	0.003373220101722926	None	0.13386180403509212	0.003373220101722926
60	3098	1.560948357841561e-05	None	0.320561230323583	1.560948357841561e-05
60	2873	0.00022813889788466375	None	0.30797545016865535	0.00022813889788466375
60	2929	0.0005648511380436936	None	0.10027754158675337	0.0005648511380436936
60	3006	0.0006141403114126651	None	0.22639226477965124	0.0006141403114126651
60	3090	0.0004251891164749838	None	0.24160328485634092	0.0004251891164749838
60	3000	0.000351359329357176	None	0.3135265215551668	0.000351359329357176
60	3066	0.006874938834530843	None	0.004166666666666668	0.006874938834530843
60	2921	0.0005208465913581055	None	0.1481292958182559	0.0005208465913581055
60	3023	0.0010106617410053028	None	0.2283945327950927	0.0010106617410053028
60	2907	0.0013543047865898375	None	0.1462402368203402	0.0013543047865898375
60	3052	0.0008000089707605368	None	0.1966047388278398	0.0008000089707605368
60	2886	0.0007043126065886579	None	0.33940499483050435	0.0007043126065886579
60	2944	0.0006124941125675757	None	0.30128034710452817	0.0006124941125675757
60	3013	1.2200238203424814e-05	None	0.05123137831343262	1.2200238203424814e-05
60	2963	0.0007427339060993304	None	0.22228609967763863	0.0007427339060993304
60	2573	0.00039833311531042723	None	0.21034140954081365	0.00039833311531042723
60	2743	0.00039412358043204316	None	0.13386180403509212	0.00039412358043204316
60	3084	0.003981077909064933	None	0.23773597817204797	0.003981077909064933
60	3033	0.0013772301411068093	None	0.25287022815911075	0.0013772301411068093
60	2912	0.00228686159175904	None	0.12510063704343694	0.00228686159175904
60	2981	0.0006606772056017661	None	0.24160328485634092	0.0006606772056017661
60	2933	0.0026908260696350264	None	0.23528212584671865	0.0026908260696350264
60	3073	0.0007787685239908731	None	0.23002584549607633	0.0007787685239908731
60	3075	0.0008320660869710674	None	0.23896403303758368	0.0008320660869710674
60	2934	0.0007399549078946587	None	0.1462402368203402	0.0007399549078946587
60	2928	0.0009070597686416885	None	0.12166014578153847	0.0009070597686416885
60	2667	0.0011793993828077402	None	0.1966047388278398	0.0011793993828077402
60	2974	0.0029838431994279662	None	0.0013888888888888896	0.0029838431994279662
109	5548	0.01717355981685932	None	0.0	0.01717355981685932
109	5441	0.017739846974968432	None	0.0	0.017739846974968432
109	4981	0.023964037389140245	None	0.0702232454315634	0.023964037389140245
109	5521	0.022062468327437412	None	0.023076923076923078	0.022062468327437412
109	4268	0.024051713987538137	None	0.0	0.024051713987538137
109	5307	0.023046607033068732	None	0.023076923076923078	0.023046607033068732
109	4585	0.023366946881349243	None	0.0	0.023366946881349243
109	5102	0.02288982579542382	None	0.0	0.02288982579542382
109	5314	0.023655846391123586	None	0.0	0.023655846391123586
109	5479	0.0230181167031792	None	0.0	0.0230181167031792
109	4773	0.023769523638154728	None	0.0702232454315634	0.023769523638154728
109	5461	0.016630660618817447	None	0.0	0.016630660618817447
109	5001	0.023676795380831568	None	0.0	0.023676795380831568
109	5112	0.024212385053963555	None	0.0	0.024212385053963555
109	5498	0.022776702628969046	None	0.0	0.022776702628969046
109	5440	0.013706073862281775	None	0.1514044536797467	0.013706073862281775
109	5447	0.017059579202990643	None	0.04629288421796193	0.017059579202990643
109	5457	0.016846077236410233	None	0.04629288421796193	0.016846077236410233
109	5289	0.02372233786501947	None	0.0702232454315634	0.02372233786501947
109	4655	0.024056935451187582	None	0.0	0.024056935451187582
109	5545	0.007046045512598898	None	0.0326510828844789	0.007046045512598898
109	5475	0.02311322043826825	None	0.023076923076923078	0.02311322043826825
109	5215	0.024090953760501205	None	0.10007429799512524	0.024090953760501205
109	5295	0.024686559903459394	None	0.0	0.024686559903459394
109	5184	0.02325575260877313	None	0.0	0.02325575260877313
109	4696	0.02432811133552107	None	0.0	0.02432811133552107
109	5526	0.02331506124768431	None	0.0	0.02331506124768431
109	5408	0.012449391051243791	None	0.0326510828844789	0.012449391051243791
109	5271	0.022749698192265903	None	0.0	0.022749698192265903
109	5231	0.024810929022198773	None	0.0	0.024810929022198773
109	5527	0.016572490905943267	None	0.0	0.016572490905943267
109	5501	0.020038243919344386	None	0.1945138770292482	0.020038243919344386
109	5523	0.022038401846987323	None	0.07387078130568181	0.022038401846987323
109	5366	0.0251775892421139	None	0.0	0.0251775892421139
109	5547	-5.569380763797452e-05	None	0.053846153846153856	-5.569380763797452e-05
109	5500	0.02361541692223653	None	0.054665048984061805	0.02361541692223653
109	5262	0.023652358865655976	None	0.0	0.023652358865655976
109	5474	0.012103374668282787	None	0.0326510828844789	0.012103374668282787
109	5232	0.024745439389568198	None	0.0	0.024745439389568198
109	5540	0.017663694983904465	None	0.0	0.017663694983904465
109	5503	0.022551776750556522	None	0.023076923076923078	0.022551776750556522
109	5525	0.01111201737945397	None	0.13639091422173588	0.01111201737945397
109	5374	0.016797438074990078	None	0.0	0.016797438074990078
109	5530	0.007473424415541881	None	0.0326510828844789	0.007473424415541881
109	5384	0.02339661776483921	None	0.0	0.02339661776483921
109	5288	0.02274284052990326	None	0.023076923076923078	0.02274284052990326
109	5533	0.0243577959912357	None	0.0	0.0243577959912357
109	5507	0.023379268307991502	None	0.0	0.023379268307991502
109	5465	0.024184475115780278	None	0.0	0.024184475115780278
109	4674	0.02338438361738809	None	0.0	0.02338438361738809
109	5348	0.022593979307625738	None	0.0	0.022593979307625738
109	4737	0.023600128953327255	None	0.0	0.023600128953327255
109	5077	0.02516508936378994	None	0.0	0.02516508936378994
109	4258	0.02359367540406939	None	0.0	0.02359367540406939
109	4827	0.02488538293551791	None	0.0	0.02488538293551791
109	4770	0.02482961476792503	None	0.0	0.02482961476792503
109	5508	0.02363001928983562	None	0.0	0.02363001928983562
109	5504	0.015342841871251617	None	0.11017746494774357	0.015342841871251617
109	5415	0.025058944073018417	None	0.0	0.025058944073018417
109	4885	0.023489382690603657	None	0.054665048984061805	0.023489382690603657
109	5337	0.02384122966381468	None	0.0	0.02384122966381468
109	5472	0.01677948450907374	None	0.0	0.01677948450907374
109	5369	0.009956423718290168	None	0.09762387843486595	0.009956423718290168
109	5238	0.02057462802055915	None	0.07709676102126141	0.02057462802055915
109	5483	0.02243314374239011	None	0.0	0.02243314374239011
109	5214	0.017285211062831173	None	0.04629288421796193	0.017285211062831173
109	5092	0.023418975410236	None	0.0	0.023418975410236
109	5177	0.02454196027425207	None	0.0	0.02454196027425207
109	5372	0.02399861065757928	None	0.0	0.02399861065757928
109	5437	0.016837778156214078	None	0.04629288421796193	0.016837778156214078
109	5300	0.02458502481913173	None	0.0	0.02458502481913173
109	5462	0.02372532034867794	None	0.0702232454315634	0.02372532034867794
109	4830	0.024593047779422006	None	0.0	0.024593047779422006
109	5452	0.0218907167014946	None	0.07387078130568181	0.0218907167014946
109	4652	0.02471270306435057	None	0.0	0.02471270306435057
109	5395	0.01782542719854689	None	0.34856329829703014	0.01782542719854689
109	5342	0.023055951367386352	None	0.0	0.023055951367386352
109	5541	0.006650974234627146	None	0.0326510828844789	0.006650974234627146
109	5477	0.007043656463360617	None	0.0326510828844789	0.007043656463360617
109	5436	0.023039770914689808	None	0.054665048984061805	0.023039770914689808
109	5443	0.02349630381953299	None	0.0	0.02349630381953299
109	5460	0.02477172772335837	None	0.0	0.02477172772335837
109	5505	0.02422456749419719	None	0.0	0.02422456749419719
109	5516	0.02451192532871135	None	0.0	0.02451192532871135
109	5499	0.02360396028730535	None	0.0	0.02360396028730535
109	4119	0.023358989107637954	None	0.0	0.023358989107637954
109	5496	0.010608889347954013	None	0.0326510828844789	0.010608889347954013
109	4940	0.02549513723508051	None	0.0	0.02549513723508051
109	5486	0.008314091878131492	None	0.0326510828844789	0.008314091878131492
109	5419	0.021939980535685532	None	0.08113660323688013	0.021939980535685532
109	5444	0.023384567954134683	None	0.0	0.023384567954134683
109	5480	0.023457172219422617	None	0.0	0.023457172219422617
109	5456	0.024291456819980402	None	0.0	0.024291456819980402
109	5459	0.02096724547155988	None	0.053846153846153856	0.02096724547155988
109	5277	0.024056958612541743	None	0.0	0.024056958612541743
109	5270	0.024510421132304894	None	0.0	0.024510421132304894
109	5407	0.024765839642027474	None	0.0	0.024765839642027474
109	4658	0.02400100042503839	None	0.0	0.02400100042503839
109	5406	0.023419065442078498	None	0.0	0.023419065442078498
109	5356	0.023042128766439903	None	0.0	0.023042128766439903
110	5548	0.01717355981685932	None	0.0	0.01717355981685932
110	5441	0.017739846974968432	None	0.0	0.017739846974968432
110	4981	0.023964037389140245	None	0.07030000327521677	0.023964037389140245
110	5521	0.022062468327437412	None	0.025251599108708733	0.022062468327437412
110	5568	0.0185393642453426	None	0.10739260444141083	0.0185393642453426
110	5307	0.023046607033068732	None	0.025251599108708733	0.023046607033068732
110	4585	0.023366946881349243	None	0.0	0.023366946881349243
110	5102	0.02288982579542382	None	0.0	0.02288982579542382
110	5314	0.023655846391123586	None	0.0	0.023655846391123586
110	5582	0.022211982852728927	None	0.025251599108708733	0.022211982852728927
110	5461	0.016630660618817447	None	0.0	0.016630660618817447
110	5001	0.023676795380831568	None	0.0	0.023676795380831568
110	5112	0.024212385053963555	None	0.0	0.024212385053963555
110	5498	0.022776702628969046	None	0.0	0.022776702628969046
110	5447	0.017059579202990643	None	0.03515000163760838	0.017059579202990643
110	5289	0.02372233786501947	None	0.07030000327521677	0.02372233786501947
110	5558	0.022788716318333624	None	0.025251599108708733	0.022788716318333624
110	4655	0.024056935451187582	None	0.0	0.024056935451187582
110	5475	0.02311322043826825	None	0.025251599108708733	0.02311322043826825
110	5215	0.024090953760501205	None	0.09084868181655838	0.024090953760501205
110	5295	0.024686559903459394	None	0.0	0.024686559903459394
110	5184	0.02325575260877313	None	0.0	0.02325575260877313
110	4696	0.02432811133552107	None	0.0	0.02432811133552107
110	5566	0.024177093784742688	None	0.0	0.024177093784742688
110	5526	0.02331506124768431	None	0.0	0.02331506124768431
110	5408	0.012449391051243791	None	0.026120866307583118	0.012449391051243791
110	5271	0.022749698192265903	None	0.0	0.022749698192265903
110	5231	0.024810929022198773	None	0.0	0.024810929022198773
110	5501	0.020038243919344386	None	0.1927383291880994	0.020038243919344386
110	5523	0.022038401846987323	None	0.07356944188469287	0.022038401846987323
110	5366	0.0251775892421139	None	0.0	0.0251775892421139
110	5547	-5.569380763797452e-05	None	0.07051992414782682	-5.569380763797452e-05
110	5584	0.022651068034495903	None	0.025251599108708733	0.022651068034495903
110	5559	0.01836021923510071	None	0.0	0.01836021923510071
110	5474	0.012103374668282787	None	0.026120866307583118	0.012103374668282787
110	5540	0.017663694983904465	None	0.0	0.017663694983904465
110	5503	0.022551776750556522	None	0.025251599108708733	0.022551776750556522
110	5557	0.022993922115481135	None	0.0	0.022993922115481135
110	5384	0.02339661776483921	None	0.0	0.02339661776483921
110	5591	0.02299626949910143	None	0.07030000327521677	0.02299626949910143
110	5551	0.02352048521168826	None	0.0	0.02352048521168826
110	5533	0.0243577959912357	None	0.0	0.0243577959912357
110	5561	0.01648233800745322	None	0.0	0.01648233800745322
110	5577	0.017117782394867394	None	0.03515000163760838	0.017117782394867394
110	5555	0.024067609729460464	None	0.0	0.024067609729460464
110	4674	0.02338438361738809	None	0.0	0.02338438361738809
110	5572	0.011149390866508345	None	0.026120866307583118	0.011149390866508345
110	4737	0.023600128953327255	None	0.0	0.023600128953327255
110	5583	0.023263946543531512	None	0.0	0.023263946543531512
110	5077	0.02516508936378994	None	0.0	0.02516508936378994
110	5564	0.017005717857967204	None	0.0	0.017005717857967204
110	4258	0.02359367540406939	None	0.0	0.02359367540406939
110	4827	0.02488538293551791	None	0.0	0.02488538293551791
110	4770	0.02482961476792503	None	0.0	0.02482961476792503
110	5508	0.02363001928983562	None	0.0	0.02363001928983562
110	5504	0.015342841871251617	None	0.10739260444141083	0.015342841871251617
110	5415	0.025058944073018417	None	0.0	0.025058944073018417
110	4885	0.023489382690603657	None	0.04723649376725895	0.023489382690603657
110	5337	0.02384122966381468	None	0.0	0.02384122966381468
110	5593	0.016657817029135193	None	0.03515000163760838	0.016657817029135193
110	5472	0.01677948450907374	None	0.0	0.01677948450907374
110	5238	0.02057462802055915	None	0.08566306780140157	0.02057462802055915
110	5483	0.02243314374239011	None	0.0	0.02243314374239011
110	5599	0.023414638657470573	None	0.04723649376725895	0.023414638657470573
110	5092	0.023418975410236	None	0.0	0.023418975410236
110	5177	0.02454196027425207	None	0.0	0.02454196027425207
110	5372	0.02399861065757928	None	0.0	0.02399861065757928
110	5581	0.010710639117929117	None	0.07905152991463861	0.010710639117929117
110	5437	0.016837778156214078	None	0.03515000163760838	0.016837778156214078
110	5300	0.02458502481913173	None	0.0	0.02458502481913173
110	4830	0.024593047779422006	None	0.0	0.024593047779422006
110	4652	0.02471270306435057	None	0.0	0.02471270306435057
110	5395	0.01782542719854689	None	0.32715455204408006	0.01782542719854689
110	5342	0.023055951367386352	None	0.0	0.023055951367386352
110	5570	0.01706921875092019	None	0.0	0.01706921875092019
110	5436	0.023039770914689808	None	0.04723649376725895	0.023039770914689808
110	5443	0.02349630381953299	None	0.0	0.02349630381953299
110	5460	0.02477172772335837	None	0.0	0.02477172772335837
110	5594	0.022718085076411095	None	0.0	0.022718085076411095
110	5553	0.01184494582814793	None	0.026120866307583118	0.01184494582814793
110	5505	0.02422456749419719	None	0.0	0.02422456749419719
110	5516	0.02451192532871135	None	0.0	0.02451192532871135
110	5499	0.02360396028730535	None	0.0	0.02360396028730535
110	4119	0.023358989107637954	None	0.0	0.023358989107637954
110	4940	0.02549513723508051	None	0.0	0.02549513723508051
110	5486	0.008314091878131492	None	0.013060433153791559	0.008314091878131492
110	5419	0.021939980535685532	None	0.08262771756823126	0.021939980535685532
110	5567	0.022435591706924128	None	0.04723649376725895	0.022435591706924128
110	5444	0.023384567954134683	None	0.0	0.023384567954134683
110	5480	0.023457172219422617	None	0.0	0.023457172219422617
110	5456	0.024291456819980402	None	0.0	0.024291456819980402
110	5459	0.02096724547155988	None	0.07051992414782682	0.02096724547155988
110	5277	0.024056958612541743	None	0.0	0.024056958612541743
110	5574	0.016860130227143128	None	0.0	0.016860130227143128
110	5270	0.024510421132304894	None	0.0	0.024510421132304894
110	5407	0.024765839642027474	None	0.0	0.024765839642027474
110	5406	0.023419065442078498	None	0.0	0.023419065442078498
110	5587	0.01239542681858013	None	0.08929054510153261	0.01239542681858013
110	5565	0.016512151756045677	None	0.0	0.016512151756045677
110	5356	0.023042128766439903	None	0.0	0.023042128766439903
76	3847	0.005215859720162653	None	0.0	0.005215859720162653
76	3870	0.007904768374534441	None	0.0	0.007904768374534441
76	3814	0.01307125483103926	None	0.025123482843821897	0.01307125483103926
76	3769	0.00744214348316884	None	0.0	0.00744214348316884
76	3808	0.005768648060734731	None	0.0	0.005768648060734731
76	3805	0.017955820091982915	None	0.09135656000011803	0.017955820091982915
76	3483	0.011416460262464023	None	0.1566402641839556	0.011416460262464023
76	3798	0.006956586619059188	None	0.0	0.006956586619059188
76	3878	0.012527154892918052	None	0.11839330796325905	0.012527154892918052
76	3730	0.017159085529251713	None	0.08663000333775435	0.017159085529251713
76	3899	0.003764724335800356	None	0.0	0.003764724335800356
76	3184	0.010707352535176467	None	0.0	0.010707352535176467
76	3781	0.0076439899808466725	None	0.0	0.0076439899808466725
76	3843	0.009052935022452906	None	0.0	0.009052935022452906
76	3634	0.008644523932214284	None	0.0	0.008644523932214284
76	3854	0.02153422292380045	None	0.049096517826626745	0.02153422292380045
76	3626	0.015553697455031433	None	0.062128051852715006	0.015553697455031433
76	3888	0.0005985141222189126	None	0.037815190891115714	0.0005985141222189126
76	3533	0.007439283139740963	None	0.0	0.007439283139740963
76	3691	0.007290861919056297	None	0.0	0.007290861919056297
76	3850	0.021897075007021267	None	0.016415729179040404	0.021897075007021267
76	3858	0.0040380076715337224	None	0.0	0.0040380076715337224
76	3886	0.008713882034985333	None	0.047766412567810154	0.008713882034985333
76	3563	0.011548194010223166	None	0.07318084594373189	0.011548194010223166
76	3842	0.02355230784532265	None	0.016415729179040404	0.02355230784532265
76	3661	0.022997414355426994	None	0.016415729179040404	0.022997414355426994
76	3865	0.008860285602368841	None	0.025123482843821897	0.008860285602368841
76	3827	0.0077782080787502225	None	0.22701532924244008	0.0077782080787502225
76	3856	0.014013555749659741	None	0.062128051852715006	0.014013555749659741
76	3621	0.008656224947334121	None	0.0	0.008656224947334121
76	3772	0.008652301857159898	None	0.0	0.008652301857159898
76	3874	0.011347808639296315	None	0.06403091434678532	0.011347808639296315
76	3260	0.01002167331730553	None	0.047766412567810154	0.01002167331730553
76	3815	0.013428090211897035	None	0.11839330796325905	0.013428090211897035
76	3590	0.007339229841401957	None	0.0	0.007339229841401957
76	3254	0.013984673719638619	None	0.02239976517667789	0.013984673719638619
76	3818	0.006297619170209277	None	0.0	0.006297619170209277
76	3844	0.008806685964202435	None	0.04363389171088885	0.008806685964202435
76	3894	0.007855993427074326	None	0.025123482843821897	0.007855993427074326
76	3570	0.013073368245682752	None	0.09201033294297059	0.013073368245682752
76	3790	0.023250297923581804	None	0.049096517826626745	0.023250297923581804
76	3890	0.008964348874204206	None	0.0	0.008964348874204206
76	3538	0.016041215233083106	None	0.11839330796325905	0.016041215233083106
76	3755	0.005644986923958444	None	0.0	0.005644986923958444
76	3606	0.008892384465274636	None	0.0	0.008892384465274636
76	3871	0.00882162928915404	None	0.047766412567810154	0.00882162928915404
76	3788	0.01755867116510905	None	0.07752406430076146	0.01755867116510905
76	3882	0.011110061960098559	None	0.025123482843821897	0.011110061960098559
76	3866	0.01712428962671911	None	0.15663499578423296	0.01712428962671911
76	3883	0.0014203384517044084	None	0.047766412567810154	0.0014203384517044084
76	3839	0.008656485468446433	None	0.0	0.008656485468446433
76	3848	0.02372126591770136	None	0.016415729179040404	0.02372126591770136
76	3620	0.00940874208828508	None	0.0	0.00940874208828508
76	3495	0.011468656287344814	None	0.062128051852715006	0.011468656287344814
76	3736	0.00889415372676204	None	0.047766412567810154	0.00889415372676204
76	3770	0.017336405234305668	None	0.047766412567810154	0.017336405234305668
76	3584	0.008732481984545695	None	0.0	0.008732481984545695
76	3705	0.011008691380436529	None	0.0	0.011008691380436529
76	3881	0.020648131499407554	None	0.049096517826626745	0.020648131499407554
76	3715	0.017456219010026766	None	0.15283911116222662	0.017456219010026766
76	3841	0.017237695844386863	None	0.16004586103922827	0.017237695844386863
76	3776	0.01504484588830662	None	0.07752406430076146	0.01504484588830662
76	3859	0.018585431102408928	None	0.07752406430076146	0.018585431102408928
76	3833	0.007445028703942898	None	0.06403091434678532	0.007445028703942898
76	3319	0.012779583023647354	None	0.0	0.012779583023647354
76	3784	0.009912837146054088	None	0.062128051852715006	0.009912837146054088
76	3423	0.009385258381692805	None	0.07318084594373189	0.009385258381692805
76	3647	0.006564753650477092	None	0.309076132675155	0.006564753650477092
76	3811	0.006914769396974511	None	0.0	0.006914769396974511
76	3879	0.011321620152237713	None	0.06403091434678532	0.011321620152237713
76	3897	0.008869722150044857	None	0.0	0.008869722150044857
76	3631	0.0058620350930709015	None	0.0	0.0058620350930709015
76	3520	0.03337137121009404	None	0.2708095768049592	0.03337137121009404
76	3152	0.007013951452429632	None	0.0	0.007013951452429632
76	3786	0.004952752092331136	None	0.0	0.004952752092331136
76	3599	0.02351330306132919	None	0.016415729179040404	0.02351330306132919
76	3238	0.011362975374896216	None	0.0	0.011362975374896216
76	3699	0.008159285671644029	None	0.02239976517667789	0.008159285671644029
76	3891	0.02099885334554619	None	0.07752406430076146	0.02099885334554619
76	3630	0.009184085468529031	None	0.0	0.009184085468529031
76	3568	0.0010192174263685383	None	0.3000517674511568	0.0010192174263685383
76	3834	0.016231204728700977	None	0.11839330796325905	0.016231204728700977
76	3887	0.014741123103205371	None	0.016415729179040404	0.014741123103205371
76	3895	0.0178016853815012	None	0.0814421677578668	0.0178016853815012
76	3567	0.006400580779486887	None	0.19458417433982456	0.006400580779486887
76	3610	0.02320187996761194	None	0.049096517826626745	0.02320187996761194
76	3855	0.004790164860201147	None	0.016415729179040404	0.004790164860201147
76	3821	0.0007551186226972135	None	0.03260080685386298	0.0007551186226972135
76	3759	0.023790835002253312	None	0.016415729179040404	0.023790835002253312
76	3824	0.016418462746228102	None	0.0814421677578668	0.016418462746228102
76	3208	0.012247450506798235	None	0.026981927645646626	0.012247450506798235
76	3336	0.008856070749911047	None	0.0	0.008856070749911047
76	3816	0.011263271735990992	None	0.12019378280902678	0.011263271735990992
76	3701	0.02456797120316372	None	0.10418083683423467	0.02456797120316372
76	3864	0.02323646268583818	None	0.049096517826626745	0.02323646268583818
76	3672	0.006596494484429494	None	0.19458417433982456	0.006596494484429494
76	3828	0.017823067082777377	None	0.0814421677578668	0.017823067082777377
76	3853	0.006872473424135126	None	0.0	0.006872473424135126
76	3836	0.008261392243491346	None	0.025123482843821897	0.008261392243491346
76	3782	0.008537557815620959	None	0.0	0.008537557815620959
30	1433	0.33753178654346633	0.33753178654346633	0.3805738057701885	0.33753178654346633
30	1564	0.31654208253183275	0.31654208253183275	0.3414857172159065	0.31654208253183275
30	1599	0.27724505887621376	0.27724505887621376	0.33254906415149055	0.27724505887621376
30	1461	0.37465280558970226	0.37465280558970226	0.39871626114544256	0.37465280558970226
30	1483	0.3017924596435147	0.3017924596435147	0.30478328417302036	0.3017924596435147
30	1597	0.2978495996748321	0.2978495996748321	0.35188891665491034	0.2978495996748321
30	1127	0.4029682110937226	0.4029682110937226	0.45801210891575367	0.4029682110937226
30	1559	0.26371238749350895	0.26371238749350895	0.30944909022228606	0.26371238749350895
30	1370	0.2509434808997082	0.2509434808997082	0.3571257473275588	0.2509434808997082
30	1550	0.29137556012831467	0.29137556012831467	0.3569655577544899	0.29137556012831467
30	1548	0.37002545494757794	0.37002545494757794	0.48400415906677363	0.37002545494757794
30	1259	0.356606918655428	0.356606918655428	0.46456009864017817	0.356606918655428
30	1577	0.3349153124793257	0.3349153124793257	0.3667231353759918	0.3349153124793257
30	1463	0.2854019659263556	0.2854019659263556	0.32127035854436203	0.2854019659263556
30	1420	0.30339858058008934	0.30339858058008934	0.3224681531978845	0.30339858058008934
30	1510	0.3435733835954867	0.3435733835954867	0.36181322001706706	0.3435733835954867
30	404	0.35974095074636236	0.35974095074636236	0.4261148176156356	0.35974095074636236
30	1551	0.2944621391212034	0.2944621391212034	0.3329074090364679	0.2944621391212034
30	1575	0.31241468071368866	0.31241468071368866	0.3670604534713835	0.31241468071368866
30	1368	0.31198152709514904	0.31198152709514904	0.3428740223638701	0.31198152709514904
30	1442	0.2649300578520727	0.2649300578520727	0.2870425148319581	0.2649300578520727
30	1581	0.26927636208647915	0.26927636208647915	0.31573804569380715	0.26927636208647915
30	1525	0.34830651431919657	0.34830651431919657	0.4347500236159728	0.34830651431919657
30	801	0.3707560443711312	0.3707560443711312	0.3722592989887459	0.3707560443711312
30	1553	0.30339858058008934	0.30339858058008934	0.3224681531978845	0.30339858058008934
30	1404	0.29323171088471117	0.29323171088471117	0.3098626941818373	0.29323171088471117
30	1482	0.29181928195166995	0.29181928195166995	0.35991525267444885	0.29181928195166995
30	1576	0.37859176113361637	0.37859176113361637	0.45148720211728455	0.37859176113361637
30	1502	0.24315024548717115	0.24315024548717115	0.25074669820467654	0.24315024548717115
30	1057	0.3745443420291906	0.3745443420291906	0.3990398523024896	0.3745443420291906
30	1593	0.34729476992539865	0.34729476992539865	0.43614521821441754	0.34729476992539865
30	1527	0.3539743532545251	0.3539743532545251	0.3934955437834435	0.3539743532545251
30	1578	0.29181928195166995	0.29181928195166995	0.35991525267444885	0.29181928195166995
30	1542	0.26190664105183037	0.26190664105183037	0.2895732176033575	0.26190664105183037
30	1306	0.32039821558625353	0.32039821558625353	0.3679330804256171	0.32039821558625353
30	1563	0.3276082610828338	0.3276082610828338	0.36610689441823735	0.3276082610828338
30	1219	0.37465280558970226	0.37465280558970226	0.39871626114544256	0.37465280558970226
30	1545	0.2916848908063262	0.2916848908063262	0.37530362770629405	0.2916848908063262
30	916	0.3014766122871173	0.3014766122871173	0.3583104438251978	0.3014766122871173
30	1536	0.3999096813516328	0.3999096813516328	0.4242264237524364	0.3999096813516328
30	1451	0.4468004126864818	0.4468004126864818	0.46909300906931983	0.4468004126864818
30	1245	0.29914786045845276	0.29914786045845276	0.4195955885742843	0.29914786045845276
30	1454	0.26190664105183037	0.26190664105183037	0.2895732176033575	0.26190664105183037
30	702	0.367511802735011	0.367511802735011	0.45443989634074156	0.367511802735011
30	1072	0.26927636208647915	0.26927636208647915	0.31573804569380715	0.26927636208647915
30	1164	0.3785228283039216	0.3785228283039216	0.4521465667213243	0.3785228283039216
30	1518	0.3014766122871173	0.3014766122871173	0.3583104438251978	0.3014766122871173
30	783	0.3390884448909884	0.3390884448909884	0.35108592036728414	0.3390884448909884
30	1504	0.2065219566218833	0.2065219566218833	0.3527005626885609	0.2065219566218833
30	1469	0.36045285886716255	0.36045285886716255	0.41142321055646647	0.36045285886716255
30	1425	0.31241468071368866	0.31241468071368866	0.3670604534713835	0.31241468071368866
30	1552	0.2203455328359909	0.2203455328359909	0.44161898525319254	0.2203455328359909
30	1267	0.3552106142790096	0.3552106142790096	0.4310835516824443	0.3552106142790096
30	1403	0.3390884448909884	0.3390884448909884	0.35108592036728414	0.3390884448909884
30	1522	0.3147370470533724	0.3147370470533724	0.3371432213877275	0.3147370470533724
30	1481	0.2509434808997082	0.2509434808997082	0.3571257473275588	0.2509434808997082
30	1409	0.33212368044964313	0.33212368044964313	0.3928668121420358	0.33212368044964313
30	1431	0.27445848146437707	0.27445848146437707	0.31403860671144546	0.27445848146437707
30	1582	0.26190664105183037	0.26190664105183037	0.2895732176033575	0.26190664105183037
30	1480	0.3453508078830075	0.3453508078830075	0.3903869589340033	0.3453508078830075
30	749	0.3983370612931817	0.3983370612931817	0.42904413181620543	0.3983370612931817
30	1572	0.29883078479876213	0.29883078479876213	0.33898067533950754	0.29883078479876213
30	227	0.4844558597196887	0.4844558597196887	0.4932171070780802	0.4844558597196887
30	1330	0.24798653576263358	0.24798653576263358	0.24798653576263358	0.24798653576263358
30	1311	0.31795189791853173	0.31795189791853173	0.352038813629179	0.31795189791853173
30	1405	0.3865181353493189	0.3865181353493189	0.4243669824107159	0.3865181353493189
30	1222	0.2765749370005232	0.2765749370005232	0.2912714848973253	0.2765749370005232
30	1507	0.315514343038234	0.315514343038234	0.38192843491691175	0.315514343038234
30	1265	0.405875424638425	0.405875424638425	0.46497419584394156	0.405875424638425
30	1535	0.2649300578520727	0.2649300578520727	0.2870425148319581	0.2649300578520727
30	1503	0.31795868015587253	0.31795868015587253	0.36308660791752195	0.31795868015587253
30	1585	0.27724505887621376	0.27724505887621376	0.33254906415149055	0.27724505887621376
30	1366	0.36714643635107985	0.36714643635107985	0.3833457557747975	0.36714643635107985
30	1414	0.3021208112245843	0.3021208112245843	0.35374576339384034	0.3021208112245843
30	1387	0.38372978549393133	0.38372978549393133	0.46172288200916756	0.38372978549393133
30	1566	0.405875424638425	0.405875424638425	0.46497419584394156	0.405875424638425
30	1569	0.24007012247793166	0.24007012247793166	0.25632839617405967	0.24007012247793166
30	1591	0.373476207791834	0.373476207791834	0.4119725436129344	0.373476207791834
30	1558	0.29238284767703315	0.29238284767703315	0.2986119184044481	0.29238284767703315
30	1398	0.2964941295264124	0.2964941295264124	0.31527731323073144	0.2964941295264124
30	1413	0.4008683441224191	0.4008683441224191	0.5212110121948785	0.4008683441224191
30	1242	0.3680835281077153	0.3680835281077153	0.38781136319831566	0.3680835281077153
30	1383	0.36714643635107985	0.36714643635107985	0.3833457557747975	0.36714643635107985
30	1505	0.40019756369957077	0.40019756369957077	0.654966414044672	0.40019756369957077
30	1285	0.2649300578520727	0.2649300578520727	0.2870425148319581	0.2649300578520727
30	1515	0.36442291238859864	0.36442291238859864	0.4680462545488311	0.36442291238859864
30	1587	0.2680149196788938	0.2680149196788938	0.35413915271727	0.2680149196788938
30	1571	0.2440781554184804	0.2440781554184804	0.4094853037667813	0.2440781554184804
30	1596	0.2440781554184804	0.2440781554184804	0.4094853037667813	0.2440781554184804
30	1595	0.2203455328359909	0.2203455328359909	0.44161898525319254	0.2203455328359909
30	1519	0.3413645182299865	0.3413645182299865	0.45712673104143275	0.3413645182299865
30	1462	0.3276082610828338	0.3276082610828338	0.36610689441823735	0.3276082610828338
30	1314	0.3162642250874634	0.3162642250874634	0.40335772294022976	0.3162642250874634
30	1555	0.21184764394410563	0.21184764394410563	0.30052069817193694	0.21184764394410563
30	1399	0.2885191874510664	0.2885191874510664	0.29174109440757856	0.2885191874510664
30	1513	0.36138752299850047	0.36138752299850047	0.4431495000920965	0.36138752299850047
30	1592	0.24315024548717115	0.24315024548717115	0.25074669820467654	0.24315024548717115
30	1428	0.28716819387582676	0.28716819387582676	0.322816363745326	0.28716819387582676
30	1179	0.2789555616879537	0.2789555616879537	0.28171763165351554	0.2789555616879537
30	1557	0.33976856553963075	0.33976856553963075	0.3404415851164724	0.33976856553963075
139	7013	0.012440439256056429	None	0.08202242943755153	0.012440439256056429
139	6822	0.022609812388360226	None	0.0	0.022609812388360226
139	5904	0.024847325465212927	None	0.0	0.024847325465212927
139	6869	0.024050154390283088	None	0.0	0.024050154390283088
139	6899	0.02411494462097682	None	0.0	0.02411494462097682
139	6637	0.0247196171582143	None	0.0	0.0247196171582143
139	6571	0.02330117188483434	None	0.025012872900032745	0.02330117188483434
139	6994	0.024253302201884857	None	0.0	0.024253302201884857
139	7043	0.022903566912412177	None	0.0	0.022903566912412177
139	6805	0.017599113575144047	None	0.0	0.017599113575144047
139	6981	0.023392267815644255	None	0.0	0.023392267815644255
139	6879	0.022871819656341906	None	0.0	0.022871819656341906
139	7026	0.01659777909508343	None	0.0	0.01659777909508343
139	6819	0.02338612093899271	None	0.025012872900032745	0.02338612093899271
139	6748	0.022512045160866963	None	0.0	0.022512045160866963
139	6792	0.024999756213399026	None	0.0	0.024999756213399026
139	7045	0.022451672123449767	None	0.0	0.022451672123449767
139	7031	0.00890551730852028	None	0.04755579374264864	0.00890551730852028
139	6785	0.024045618739710492	None	0.0	0.024045618739710492
139	6734	0.023017989264364287	None	0.07910847821182296	0.023017989264364287
139	7004	0.017526450711425015	None	0.13816378765155685	0.017526450711425015
139	6925	0.022984885480498398	None	0.0	0.022984885480498398
139	6854	0.02303420204487006	None	0.0	0.02303420204487006
139	5873	0.02329232926023226	None	0.0	0.02329232926023226
139	7029	0.013712275430783306	None	0.03350291201087107	0.013712275430783306
139	6942	0.022944581640108735	None	0.0	0.022944581640108735
139	5366	0.0251775892421139	None	0.0	0.0251775892421139
139	6438	0.024017424016076833	None	0.025012872900032745	0.024017424016076833
139	6996	0.02294091772588328	None	0.0	0.02294091772588328
139	6393	0.023781716385897565	None	0.0	0.023781716385897565
139	7020	0.01704454303107502	None	0.0	0.01704454303107502
139	6908	0.021480608714843582	None	0.09353686500908943	0.021480608714843582
139	6952	0.02396325677561467	None	0.0	0.02396325677561467
139	6979	0.017355266674197022	None	0.0708188797636227	0.017355266674197022
139	7037	0.02279315503200281	None	0.0	0.02279315503200281
139	6834	0.02371022209392191	None	0.0	0.02371022209392191
139	7015	0.023080894358667132	None	0.0	0.023080894358667132
139	7016	0.017875922443815896	None	0.1750302796533567	0.017875922443815896
139	6636	0.023280919183379205	None	0.0	0.023280919183379205
139	7048	0.017221254025737646	None	0.0	0.017221254025737646
139	6690	0.023104333920137284	None	0.0	0.023104333920137284
139	6857	0.024306650458132097	None	0.0	0.024306650458132097
139	6880	0.02411510869388087	None	0.0	0.02411510869388087
139	6949	0.019517851212138785	None	0.11895723578283253	0.019517851212138785
139	6876	0.02349806124639223	None	0.0	0.02349806124639223
139	7008	0.024993232303340947	None	0.0	0.024993232303340947
139	6657	0.024562316871181305	None	0.0	0.024562316871181305
139	7010	0.01722125402065349	None	0.0	0.01722125402065349
139	6738	0.023879924225847227	None	0.0	0.023879924225847227
139	7009	0.022382211393820357	None	0.0	0.022382211393820357
139	7025	0.023553423603291095	None	0.0	0.023553423603291095
139	7024	0.016723569794941707	None	0.0	0.016723569794941707
139	6643	0.023855094131019838	None	0.0	0.023855094131019838
139	6786	0.02145612304629792	None	0.0	0.02145612304629792
139	5415	0.025058944073018417	None	0.0	0.025058944073018417
139	6845	0.023520406551222277	None	0.0	0.023520406551222277
139	7046	0.015556927476832925	None	0.07526319424669883	0.015556927476832925
139	7012	0.017160166937531744	None	0.0708188797636227	0.017160166937531744
139	6915	0.02484138352392434	None	0.0	0.02484138352392434
139	6930	0.020552008509330578	None	0.11895723578283253	0.020552008509330578
139	6928	0.023873347249773472	None	0.07910847821182296	0.023873347249773472
139	6838	0.02340827586592144	None	0.0	0.02340827586592144
139	7000	0.02503726110318339	None	0.0	0.02503726110318339
139	6938	0.022800242133828724	None	0.0	0.022800242133828724
139	6007	0.02336064213756978	None	0.0	0.02336064213756978
139	6878	0.018798010345637165	None	0.10093081158198007	0.018798010345637165
139	5953	0.024153624932038924	None	0.0	0.024153624932038924
139	6386	0.02424330433163242	None	0.0	0.02424330433163242
139	6480	0.02360389536688037	None	0.07910847821182296	0.02360389536688037
139	6895	0.02251863287072396	None	0.0	0.02251863287072396
139	6471	0.023830907045218695	None	0.025012872900032745	0.023830907045218695
139	5911	0.024132692967320585	None	0.06389561989180935	0.024132692967320585
139	7039	0.023581903302345414	None	0.0	0.023581903302345414
139	6481	0.023191760696591065	None	0.0	0.023191760696591065
139	7006	0.022349452950707078	None	0.025012872900032745	0.022349452950707078
139	6776	0.023799026557733336	None	0.0	0.023799026557733336
139	6912	0.024812444034718127	None	0.0	0.024812444034718127
139	7001	0.022949473791887925	None	0.0	0.022949473791887925
139	6775	0.023107198217093068	None	0.0	0.023107198217093068
139	4940	0.02549513723508051	None	0.0	0.02549513723508051
139	7049	0.02284424500150571	None	0.06566291671616162	0.02284424500150571
139	6977	0.016992536975231218	None	0.0708188797636227	0.016992536975231218
139	5947	0.024023612520141662	None	0.0	0.024023612520141662
139	6662	0.024893552257365878	None	0.0	0.024893552257365878
139	6859	0.023808497361270158	None	0.0	0.023808497361270158
139	6858	0.025034241636844052	None	0.0	0.025034241636844052
139	6461	0.02356078510950832	None	0.0	0.02356078510950832
139	6936	0.024678511684455666	None	0.0	0.024678511684455666
139	6966	0.023843470190925337	None	0.0	0.023843470190925337
139	6872	0.01704634909410949	None	0.11895723578283253	0.01704634909410949
139	6971	0.024863606360017845	None	0.0	0.024863606360017845
139	6063	0.024114394616379906	None	0.025012872900032745	0.024114394616379906
139	6916	0.022458973306388033	None	0.0	0.022458973306388033
139	7017	0.010831084593092446	None	0.06566291671616162	0.010831084593092446
139	6829	0.01711394010817489	None	0.0	0.01711394010817489
139	6897	0.023423525287893383	None	0.0	0.023423525287893383
139	6955	0.01710983452544964	None	0.0	0.01710983452544964
139	6937	0.02299726754797525	None	0.06566291671616162	0.02299726754797525
139	6812	0.023211315014144012	None	0.0	0.023211315014144012
139	7018	0.022032333246803853	None	0.0	0.022032333246803853
71	3446	0.007470442284048293	None	0.0	0.007470442284048293
71	3253	0.00909355718033535	None	0.0	0.00909355718033535
71	3483	0.011416460262464023	None	0.14488861120639937	0.011416460262464023
71	3558	0.006158691283133903	None	0.25412166304996586	0.006158691283133903
71	3624	0.007516796424728347	None	0.0	0.007516796424728347
71	3618	0.005587220155875349	None	0.0	0.005587220155875349
71	3509	0.007234916290125264	None	0.0	0.007234916290125264
71	3184	0.010707352535176467	None	0.0	0.010707352535176467
71	3305	0.0039640176435367085	None	0.21962100681542118	0.0039640176435367085
71	3364	0.007769938249175645	None	0.0037815190891115707	0.007769938249175645
71	3634	0.008644523932214284	None	0.0	0.008644523932214284
71	3637	0.004372257198472302	None	0.0	0.004372257198472302
71	3507	0.005035744918416709	None	0.0	0.005035744918416709
71	3626	0.015553697455031433	None	0.09455898089940287	0.015553697455031433
71	3561	0.00603842729099462	None	0.07797210009643128	0.00603842729099462
71	3533	0.007439283139740963	None	0.0	0.007439283139740963
71	3519	0.004037795827462443	None	0.0	0.004037795827462443
71	3439	0.00871275895706864	None	0.07151426423528248	0.00871275895706864
71	3601	0.00894962962335311	None	0.0	0.00894962962335311
71	3017	0.0050487507870387565	None	0.0	0.0050487507870387565
71	3563	0.011548194010223166	None	0.07505707438651543	0.011548194010223166
71	3535	0.00673944465135915	None	0.0	0.00673944465135915
71	3583	0.013111373028667314	None	0.09455898089940287	0.013111373028667314
71	3054	0.005759127111756213	None	0.0	0.005759127111756213
71	3447	0.007049086483891893	None	0.0	0.007049086483891893
71	3621	0.008656224947334121	None	0.0	0.008656224947334121
71	3365	0.00505589256674603	None	0.0	0.00505589256674603
71	3460	0.0064353742934730625	None	0.062019103783233165	0.0064353742934730625
71	3471	0.005876741688782527	None	0.07897508914078663	0.005876741688782527
71	3260	0.01002167331730553	None	0.07151426423528248	0.01002167331730553
71	3639	0.006018734824437725	None	0.0	0.006018734824437725
71	3635	0.0002867976133070149	None	0.0869102134290914	0.0002867976133070149
71	3590	0.007339229841401957	None	0.0	0.007339229841401957
71	3254	0.013984673719638619	None	0.020159218299742127	0.013984673719638619
71	3490	0.011908335157754234	None	0.020764160813911116	0.011908335157754234
71	3570	0.013073368245682752	None	0.10656185935490944	0.013073368245682752
71	3641	0.005414353910668365	None	0.0	0.005414353910668365
71	3554	0.005090883067191369	None	0.0	0.005090883067191369
71	3344	0.005843101888655196	None	0.0	0.005843101888655196
71	3482	0.007334902702773671	None	0.0	0.007334902702773671
71	3538	0.016041215233083106	None	0.0869102134290914	0.016041215233083106
71	3588	0.005009413214307085	None	0.0	0.005009413214307085
71	3348	0.005858446644917118	None	0.0	0.005858446644917118
71	3516	0.005658698524266634	None	0.071825103692255	0.005658698524266634
71	3606	0.008892384465274636	None	0.0	0.008892384465274636
71	3418	0.008375943547234829	None	0.07151426423528248	0.008375943547234829
71	3648	0.0009551116083354928	None	0.0037815190891115707	0.0009551116083354928
71	3387	0.005413879256257163	None	0.0	0.005413879256257163
71	3281	0.004970551650737062	None	0.0	0.004970551650737062
71	3145	0.0059705098233215305	None	0.0	0.0059705098233215305
71	3620	0.00940874208828508	None	0.0	0.00940874208828508
71	3571	0.006020126892268182	None	0.0	0.006020126892268182
71	3495	0.011468656287344814	None	0.09455898089940287	0.011468656287344814
71	3614	0.001784041262988053	None	0.0	0.001784041262988053
71	3221	0.007457135213220468	None	0.0	0.007457135213220468
71	3640	0.0070793392321391235	None	0.0	0.0070793392321391235
71	3584	0.008732481984545695	None	0.0	0.008732481984545695
71	3241	0.011205917850914526	None	0.0	0.011205917850914526
71	3433	0.005411236933263749	None	0.0	0.005411236933263749
71	3547	0.005994439008541945	None	0.071825103692255	0.005994439008541945
71	3539	0.0032469737393768764	None	0.0	0.0032469737393768764
71	3462	0.005853504706060173	None	0.0	0.005853504706060173
71	3615	0.008001559626476678	None	0.07151426423528248	0.008001559626476678
71	3544	0.010229366926202103	None	0.009464885682808963	0.010229366926202103
71	3319	0.012779583023647354	None	0.0	0.012779583023647354
71	3318	0.005861696024304665	None	0.0	0.005861696024304665
71	3423	0.009385258381692805	None	0.07505707438651543	0.009385258381692805
71	3647	0.006564753650477092	None	0.2650705113221142	0.006564753650477092
71	3461	0.006480511348649967	None	0.0	0.006480511348649967
71	3616	0.00023587250265558763	None	0.0	0.00023587250265558763
71	3593	0.0057891942093268615	None	0.0037815190891115707	0.0057891942093268615
71	3600	0.007540990928173294	None	0.0	0.007540990928173294
71	3625	-0.0001800871911500061	None	0.0	-0.0001800871911500061
71	3591	0.008262286856025636	None	0.009464885682808963	0.008262286856025636
71	3631	0.0058620350930709015	None	0.0	0.0058620350930709015
71	3308	0.007631437585448184	None	0.0	0.007631437585448184
71	3520	0.03337137121009404	None	0.2830766799967681	0.03337137121009404
71	3152	0.007013951452429632	None	0.0	0.007013951452429632
71	3530	0.003560130163335337	None	0.0	0.003560130163335337
71	3599	0.02351330306132919	None	0.071825103692255	0.02351330306132919
71	3238	0.011362975374896216	None	0.0	0.011362975374896216
71	3557	0.0037794525084423923	None	0.1498727769057447	0.0037794525084423923
71	3630	0.009184085468529031	None	0.0	0.009184085468529031
71	3568	0.0010192174263685383	None	0.3252744840024835	0.0010192174263685383
71	3632	0.0085808527572457	None	0.0	0.0085808527572457
71	3141	0.004035521930891028	None	0.0	0.004035521930891028
71	3567	0.006400580779486887	None	0.22421193150567764	0.006400580779486887
71	3610	0.02320187996761194	None	0.09102415170748114	0.02320187996761194
71	3617	-3.5295028163349426e-05	None	0.0037815190891115707	-3.5295028163349426e-05
71	3499	0.004818230247107501	None	0.062019103783233165	0.004818230247107501
71	3518	0.00580581480825805	None	0.0	0.00580581480825805
71	3217	0.005060602463168078	None	0.0	0.005060602463168078
71	3402	0.006651047024789452	None	0.0	0.006651047024789452
71	3422	0.005326526972596553	None	0.0	0.005326526972596553
71	3208	0.012247450506798235	None	0.009464885682808963	0.012247450506798235
71	3336	0.008856070749911047	None	0.0	0.008856070749911047
71	3521	0.016244986370817553	None	0.0869102134290914	0.016244986370817553
71	3627	0.008980720129347928	None	0.0	0.008980720129347928
71	3574	0.001857617016096551	None	0.21634672667226673	0.001857617016096551
71	3619	0.00859807434529154	None	0.0	0.00859807434529154
54	2617	7.507911153815616e-05	None	0.22566298596669138	7.507911153815616e-05
54	2683	-6.551403169540159e-09	None	0.2631861594801115	-6.551403169540159e-09
54	2689	2.548831938165018e-05	None	0.33760362548174644	2.548831938165018e-05
54	2800	0.002547811930580197	None	0.2730160093872864	0.002547811930580197
54	2675	9.754594218280221e-05	None	0.2573891299901885	9.754594218280221e-05
54	2785	-9.891306910982639e-05	None	0.3732244830905321	-9.891306910982639e-05
54	2723	0.00046769534265370116	None	0.24676385616575347	0.00046769534265370116
54	2629	6.0582592058933994e-05	None	0.13543132368335847	6.0582592058933994e-05
54	2672	-2.4076726191673917e-05	None	0.2747859945824608	-2.4076726191673917e-05
54	2602	-6.743897702495652e-06	None	0.28262111956047453	-6.743897702495652e-06
54	2771	-4.952256602619806e-07	None	0.32130229228419516	-4.952256602619806e-07
54	2701	1.829514740016099e-05	None	0.33073561649483524	1.829514740016099e-05
54	2703	-2.026463915528666e-05	None	0.29938840302707087	-2.026463915528666e-05
54	2566	1.9134462130180073e-08	None	0.3135465543925567	1.9134462130180073e-08
54	2625	0.00017508654617958458	None	0.05952660465346835	0.00017508654617958458
54	2758	-4.24678570500142e-08	None	0.4999193068769811	-4.24678570500142e-08
54	2622	-1.3300989818792296e-09	None	0.3497078817711573	-1.3300989818792296e-09
54	2748	0.0008526643454292685	None	0.21706648502353265	0.0008526643454292685
54	2790	0.000526902563615951	None	0.18860385492747062	0.000526902563615951
54	2768	0.0004290538754156131	None	0.22789993029479066	0.0004290538754156131
54	2664	0.00040840465103428645	None	0.2646118392966447	0.00040840465103428645
54	2646	1.9686087245053688e-05	None	0.3904604651853699	1.9686087245053688e-05
54	2715	5.522464057750349e-05	None	0.1024149974233477	5.522464057750349e-05
54	2608	6.483154137877185e-05	None	0.28685917709479336	6.483154137877185e-05
54	2687	-1.6546236224525732e-07	None	0.3441881190935705	-1.6546236224525732e-07
54	2697	-0.00011524904182694338	None	0.36761208877588203	-0.00011524904182694338
54	2730	-1.9338879948806685e-05	None	0.2747859945824608	-1.9338879948806685e-05
54	2553	0.0008736721609663658	None	0.18978308270709424	0.0008736721609663658
54	2781	8.316575216215837e-07	None	0.13543132368335847	8.316575216215837e-07
54	2727	0.00036356928156124595	None	0.05952660465346835	0.00036356928156124595
54	2660	-3.829831250524417e-05	None	0.2195666519858938	-3.829831250524417e-05
54	2606	0.0020676868268876924	None	0.11892348253725422	0.0020676868268876924
54	2752	1.855524728881581e-05	None	0.46601864085140987	1.855524728881581e-05
54	2765	4.0617989661085723e-07	None	0.5215954426949329	4.0617989661085723e-07
54	2713	-9.537053838395364e-08	None	0.39289951489899594	-9.537053838395364e-08
54	2718	0.0002526054829307419	None	0.2680836728763473	0.0002526054829307419
54	2587	-1.352226416174656e-05	None	0.5501160852414325	-1.352226416174656e-05
54	2639	0.0006667198294594616	None	0.2195666519858938	0.0006667198294594616
54	2791	0.0001852308973676473	None	0.2680836728763473	0.0001852308973676473
54	2798	6.131861607409887e-05	None	0.10775037906406362	6.131861607409887e-05
54	2706	0.0008719131583802034	None	0.2669167493929983	0.0008719131583802034
54	2594	9.548499985993828e-05	None	0.10729215570148982	9.548499985993828e-05
54	2623	4.2677658872516406e-05	None	0.13543132368335847	4.2677658872516406e-05
54	2751	-3.6299731986701697e-09	None	0.32784263467448416	-3.6299731986701697e-09
54	2782	3.134046574305029e-05	None	0.26171827544075554	3.134046574305029e-05
54	2772	0.00017252953013616778	None	0.17748015748023618	0.00017252953013616778
54	2799	-1.264138733780972e-07	None	0.3904604651853699	-1.264138733780972e-07
54	2749	7.140109626643405e-08	None	0.3497078817711573	7.140109626643405e-08
54	2578	0.00019565946300993214	None	0.23778585059059995	0.00019565946300993214
54	2783	-2.5860012869592544e-05	None	0.2747859945824608	-2.5860012869592544e-05
54	2612	0.0010549158905441215	None	0.3249018310828095	0.0010549158905441215
54	2642	0.001440477437284622	None	0.2545112543990657	0.001440477437284622
54	2754	5.221876541075429e-05	None	0.10775037906406362	5.221876541075429e-05
54	2797	1.0198372696625209e-07	None	0.3135465543925567	1.0198372696625209e-07
54	2563	5.0111138611417397e-05	None	0.1024149974233477	5.0111138611417397e-05
54	2756	-6.197417080395484e-06	None	0.318976217375334	-6.197417080395484e-06
54	2725	2.3463778902695877e-05	None	0.4427955567848306	2.3463778902695877e-05
54	2770	0.0023985413149316044	None	0.35283403044651357	0.0023985413149316044
54	2726	-4.776487707010123e-07	None	0.4322153873184921	-4.776487707010123e-07
54	2746	0.00023527666167482368	None	0.33282872727105206	0.00023527666167482368
54	2709	0.00017375434720476256	None	0.31054290833448484	0.00017375434720476256
54	2740	2.5845890365562336e-05	None	0.11892348253725422	2.5845890365562336e-05
54	2745	7.121193001663906e-05	None	0.16159462581746087	7.121193001663906e-05
54	2632	-1.7080892445413676e-07	None	0.3441881190935705	-1.7080892445413676e-07
54	2739	0.00015476384143397033	None	0.32810703432879346	0.00015476384143397033
54	2700	-8.523066409935188e-10	None	0.39211034837063974	-8.523066409935188e-10
54	2616	1.723418584995246e-07	None	0.2758432225240032	1.723418584995246e-07
54	2685	3.789649564989473e-06	None	0.33955001864071427	3.789649564989473e-06
54	2795	-5.17257933869069e-05	None	0.05952660465346835	-5.17257933869069e-05
54	2692	1.6088345015382328e-05	None	0.2720751426519358	1.6088345015382328e-05
54	2769	0.00018350685656109443	None	0.2873794637469504	0.00018350685656109443
54	2774	0.0013605703012096633	None	0.24130512166715085	0.0013605703012096633
54	2750	0.00032199223403498904	None	0.2982855103941796	0.00032199223403498904
54	2678	-1.1223285153427957e-05	None	0.42130151448457226	-1.1223285153427957e-05
54	2721	0.0006994197518450954	None	0.27633638065899213	0.0006994197518450954
54	2779	0.0008938718466203449	None	0.18978308270709424	0.0008938718466203449
54	2793	0.0011982375125189166	None	0.2959606227477374	0.0011982375125189166
54	2599	-1.1952096840835821e-05	None	0.32608371340704834	-1.1952096840835821e-05
54	2763	0.000701495114483042	None	0.3231792061255778	0.000701495114483042
54	2604	-1.713508386934713e-05	None	0.27213082867324967	-1.713508386934713e-05
54	2784	-9.281740730330254e-08	None	0.39289951489899594	-9.281740730330254e-08
54	2626	9.941911835205454e-07	None	0.27749936502505873	9.941911835205454e-07
54	2708	0.00016974715041971804	None	0.05952660465346835	0.00016974715041971804
54	2679	2.9340162151020418e-05	None	0.31205148124309035	2.9340162151020418e-05
54	2753	0.00029621136953874997	None	0.08168620248113273	0.00029621136953874997
54	2659	0.0009097513700170092	None	0.27633638065899213	0.0009097513700170092
54	2694	8.126303927391966e-05	None	0.42130151448457226	8.126303927391966e-05
54	2634	0.00025575304060223143	None	0.2873794637469504	0.00025575304060223143
54	2591	0.00028158886875878685	None	0.28396204544826076	0.00028158886875878685
54	2573	0.00039833311531042723	None	0.18860385492747062	0.00039833311531042723
54	2743	0.00039412358043204316	None	0.09698049092963416	0.00039412358043204316
54	2665	0.00019507976073014687	None	0.3028066037273546	0.00019507976073014687
54	2668	-1.6888494952741764e-05	None	0.39289951489899594	-1.6888494952741764e-05
54	2760	8.557534752507463e-05	None	0.3244218189264623	8.557534752507463e-05
54	2691	-6.467160467854788e-08	None	0.3028066037273546	-6.467160467854788e-08
54	2702	0.0002722700821335368	None	0.32560096130063604	0.0002722700821335368
54	2650	-3.109618474701282e-07	None	0.3441881190935705	-3.109618474701282e-07
54	2738	-2.0163454340942865e-07	None	0.10729215570148982	-2.0163454340942865e-07
54	2667	0.0011793993828077402	None	0.2921114106742681	0.0011793993828077402
54	2796	0.0010799761641586676	None	0.38229495970219707	0.0010799761641586676
108	5441	0.017739846974968432	None	0.017127106565290515	0.017739846974968432
108	4981	0.023964037389140245	None	0.046789911006491144	0.023964037389140245
108	4760	0.022685780621553263	None	0.0	0.022685780621553263
108	5349	0.023485407080422124	None	0.0	0.023485407080422124
108	4268	0.024051713987538137	None	0.0	0.024051713987538137
108	5319	0.022987092752523492	None	0.046789911006491144	0.022987092752523492
108	5307	0.023046607033068732	None	0.031281932056755224	0.023046607033068732
108	4585	0.023366946881349243	None	0.0	0.023366946881349243
108	5102	0.02288982579542382	None	0.0	0.02288982579542382
108	5490	0.01202817140622603	None	0.1706695631029012	0.01202817140622603
108	5314	0.023655846391123586	None	0.0	0.023655846391123586
108	5428	0.022153445527408847	None	0.0	0.022153445527408847
108	5479	0.0230181167031792	None	0.0	0.0230181167031792
108	4773	0.023769523638154728	None	0.046789911006491144	0.023769523638154728
108	5461	0.016630660618817447	None	0.017127106565290515	0.016630660618817447
108	5001	0.023676795380831568	None	0.0	0.023676795380831568
108	5112	0.024212385053963555	None	0.0	0.024212385053963555
108	5498	0.022776702628969046	None	0.0	0.022776702628969046
108	5440	0.013706073862281775	None	0.1538377091730964	0.013706073862281775
108	5447	0.017059579202990643	None	0.08144288585557032	0.017059579202990643
108	5457	0.016846077236410233	None	0.08144288585557032	0.016846077236410233
108	5453	0.01716032217258763	None	0.017127106565290515	0.01716032217258763
108	5289	0.02372233786501947	None	0.046789911006491144	0.02372233786501947
108	4655	0.024056935451187582	None	0.0	0.024056935451187582
108	5475	0.02311322043826825	None	0.031281932056755224	0.02311322043826825
108	5215	0.024090953760501205	None	0.09611047769551194	0.024090953760501205
108	5295	0.024686559903459394	None	0.0	0.024686559903459394
108	5184	0.02325575260877313	None	0.0	0.02325575260877313
108	4696	0.02432811133552107	None	0.0	0.02432811133552107
108	5408	0.012449391051243791	None	0.0326510828844789	0.012449391051243791
108	5271	0.022749698192265903	None	0.0	0.022749698192265903
108	5231	0.024810929022198773	None	0.0	0.024810929022198773
108	5366	0.0251775892421139	None	0.0	0.0251775892421139
108	5327	0.023619737872737568	None	0.0	0.023619737872737568
108	5500	0.02361541692223653	None	0.04622954253571126	0.02361541692223653
108	5262	0.023652358865655976	None	0.0	0.023652358865655976
108	5474	0.012103374668282787	None	0.0326510828844789	0.012103374668282787
108	5232	0.024745439389568198	None	0.0	0.024745439389568198
108	5493	0.011792493210140021	None	0.0326510828844789	0.011792493210140021
108	5374	0.016797438074990078	None	0.017127106565290515	0.016797438074990078
108	5384	0.02339661776483921	None	0.0	0.02339661776483921
108	5288	0.02274284052990326	None	0.031281932056755224	0.02274284052990326
108	5465	0.024184475115780278	None	0.0	0.024184475115780278
108	5220	0.02337111458966673	None	0.04622954253571126	0.02337111458966673
108	4674	0.02338438361738809	None	0.0	0.02338438361738809
108	5348	0.022593979307625738	None	0.0	0.022593979307625738
108	4737	0.023600128953327255	None	0.0	0.023600128953327255
108	5077	0.02516508936378994	None	0.0	0.02516508936378994
108	5089	0.023543287368612994	None	0.0	0.023543287368612994
108	5308	0.016775855522917056	None	0.1673102181460193	0.016775855522917056
108	5383	0.02328678284494203	None	0.0	0.02328678284494203
108	4258	0.02359367540406939	None	0.0	0.02359367540406939
108	4827	0.02488538293551791	None	0.0	0.02488538293551791
108	4770	0.02482961476792503	None	0.0	0.02482961476792503
108	5415	0.025058944073018417	None	0.0	0.025058944073018417
108	4885	0.023489382690603657	None	0.04622954253571126	0.023489382690603657
108	5337	0.02384122966381468	None	0.0	0.02384122966381468
108	5472	0.01677948450907374	None	0.017127106565290515	0.01677948450907374
108	5369	0.009956423718290168	None	0.0897782366862251	0.009956423718290168
108	5488	0.016742671813566572	None	0.017127106565290515	0.016742671813566572
108	5361	0.02249374465653039	None	0.031281932056755224	0.02249374465653039
108	5238	0.02057462802055915	None	0.06853045424112125	0.02057462802055915
108	5483	0.02243314374239011	None	0.0	0.02243314374239011
108	4997	0.023464522762039967	None	0.0	0.023464522762039967
108	5214	0.017285211062831173	None	0.08144288585557032	0.017285211062831173
108	5092	0.023418975410236	None	0.0	0.023418975410236
108	5177	0.02454196027425207	None	0.0	0.02454196027425207
108	5028	0.022635384578802892	None	0.04622954253571126	0.022635384578802892
108	5372	0.02399861065757928	None	0.0	0.02399861065757928
108	5437	0.016837778156214078	None	0.08144288585557032	0.016837778156214078
108	5300	0.02458502481913173	None	0.0	0.02458502481913173
108	5462	0.02372532034867794	None	0.046789911006491144	0.02372532034867794
108	4830	0.024593047779422006	None	0.0	0.024593047779422006
108	5452	0.0218907167014946	None	0.07372011159518735	0.0218907167014946
108	4652	0.02471270306435057	None	0.0	0.02471270306435057
108	5395	0.01782542719854689	None	0.2793053839239002	0.01782542719854689
108	5342	0.023055951367386352	None	0.0	0.023055951367386352
108	5477	0.007043656463360617	None	0.013060433153791559	0.007043656463360617
108	5436	0.023039770914689808	None	0.04622954253571126	0.023039770914689808
108	5443	0.02349630381953299	None	0.0	0.02349630381953299
108	5460	0.02477172772335837	None	0.0	0.02477172772335837
108	5499	0.02360396028730535	None	0.0	0.02360396028730535
108	4119	0.023358989107637954	None	0.0	0.023358989107637954
108	5496	0.010608889347954013	None	0.013060433153791559	0.010608889347954013
108	4940	0.02549513723508051	None	0.0	0.02549513723508051
108	5422	0.0236007037606521	None	0.0	0.0236007037606521
108	5486	0.008314091878131492	None	0.013060433153791559	0.008314091878131492
108	5419	0.021939980535685532	None	0.06010152544552209	0.021939980535685532
108	5444	0.023384567954134683	None	0.0	0.023384567954134683
108	5480	0.023457172219422617	None	0.0	0.023457172219422617
108	5456	0.024291456819980402	None	0.0	0.024291456819980402
108	5459	0.02096724547155988	None	0.07109868583131065	0.02096724547155988
108	5277	0.024056958612541743	None	0.0	0.024056958612541743
108	4790	0.023521570375836066	None	0.0	0.023521570375836066
108	5270	0.024510421132304894	None	0.0	0.024510421132304894
108	5400	0.008407258555895764	None	0.05300560461079523	0.008407258555895764
108	5407	0.024765839642027474	None	0.0	0.024765839642027474
108	4658	0.02400100042503839	None	0.0	0.02400100042503839
108	5406	0.023419065442078498	None	0.0	0.023419065442078498
108	5356	0.023042128766439903	None	0.0	0.023042128766439903
34	1751	0.24510202516411014	0.24510202516411014	0.26248671010314595	0.24510202516411014
34	1639	0.35467439083070273	0.35467439083070273	0.474105535490329	0.35467439083070273
34	1694	0.2141626823557179	0.2141626823557179	0.28554736202507	0.2141626823557179
34	1733	0.2597801841278642	0.2597801841278642	0.3187606176794325	0.2597801841278642
34	1676	0.5028121729656517	0.5028121729656517	0.5200474105083656	0.5028121729656517
34	1760	0.38982583500572393	0.38982583500572393	0.445213867184611	0.38982583500572393
34	1783	0.23882964843260526	0.23882964843260526	0.24135409481700001	0.23882964843260526
34	1756	0.34439600880148746	0.34439600880148746	0.361266224012775	0.34439600880148746
34	1127	0.37328761040441377	0.37328761040441377	0.4095108335045192	0.37328761040441377
34	1747	0.22074290463547955	0.22074290463547955	0.2435174393479489	0.22074290463547955
34	1550	0.3420020495658898	0.3420020495658898	0.41025453898157194	0.3420020495658898
34	1790	0.28949730943451607	0.28949730943451607	0.32553074941779203	0.28949730943451607
34	1610	0.32428098837153724	0.32428098837153724	0.3758563519911788	0.32428098837153724
34	1723	0.32299114950748775	0.32299114950748775	0.37022520454535834	0.32299114950748775
34	1259	0.3527674527701242	0.3527674527701242	0.45572896016805464	0.3527674527701242
34	1718	0.24510202516411014	0.24510202516411014	0.26248671010314595	0.24510202516411014
34	1759	0.26041797789526794	0.26041797789526794	0.26079089192219573	0.26041797789526794
34	1775	0.22007458083542905	0.22007458083542905	0.27167568725510943	0.22007458083542905
34	1681	0.33173376733943416	0.33173376733943416	0.38718647869385314	0.33173376733943416
34	1755	0.17177343460043853	0.17177343460043853	0.23699225938337687	0.17177343460043853
34	1765	0.20489583836905498	0.20489583836905498	0.26374407503229713	0.20489583836905498
34	1714	0.30610008751265727	0.30610008751265727	0.32618032156974464	0.30610008751265727
34	1698	0.23494639347756413	0.23494639347756413	0.24459897246775117	0.23494639347756413
34	801	0.37610031231019647	0.37610031231019647	0.39106575704779556	0.37610031231019647
34	1576	0.35822388728751076	0.35822388728751076	0.4216363813348042	0.35822388728751076
34	1057	0.37207410207648123	0.37207410207648123	0.3900347453700453	0.37207410207648123
34	1672	0.356353396571599	0.356353396571599	0.3630698801674056	0.356353396571599
34	1542	0.30675058513601694	0.30675058513601694	0.3440892398363119	0.30675058513601694
34	1754	0.22844888273721398	0.22844888273721398	0.2540471891515847	0.22844888273721398
34	1661	0.32948697625559725	0.32948697625559725	0.350522638726234	0.32948697625559725
34	1770	0.22007458083542905	0.22007458083542905	0.27167568725510943	0.22007458083542905
34	1678	0.29842597141487576	0.29842597141487576	0.34159997463413183	0.29842597141487576
34	1773	0.2597801841278642	0.2597801841278642	0.3187606176794325	0.2597801841278642
34	1607	0.31493510611189457	0.31493510611189457	0.3390113379438926	0.31493510611189457
34	1778	0.2979751754849137	0.2979751754849137	0.350733558258402	0.2979751754849137
34	1651	0.3831682471776599	0.3831682471776599	0.5318177576122131	0.3831682471776599
34	1219	0.476529055331107	0.476529055331107	0.5006517705311139	0.476529055331107
34	1722	0.24239495722339802	0.24239495722339802	0.4049511300502845	0.24239495722339802
34	1763	0.34073268240537236	0.34073268240537236	0.4165550578284279	0.34073268240537236
34	702	0.27140690794041417	0.27140690794041417	0.3364970948598682	0.27140690794041417
34	1738	0.23286967077749043	0.23286967077749043	0.24864280276134437	0.23286967077749043
34	1692	0.42961700982346845	0.42961700982346845	0.510182753083394	0.42961700982346845
34	1164	0.38692328442705104	0.38692328442705104	0.48942800164384515	0.38692328442705104
34	1674	0.2952162147414635	0.2952162147414635	0.3213863460733254	0.2952162147414635
34	1682	0.39325116154613815	0.39325116154613815	0.4349093931845217	0.39325116154613815
34	1680	0.335902858831973	0.335902858831973	0.3702837970628331	0.335902858831973
34	1748	0.4148119733192381	0.4148119733192381	0.5772818983452396	0.4148119733192381
34	1664	0.3315975369904428	0.3315975369904428	0.3453216457246218	0.3315975369904428
34	1701	0.42878923157210336	0.42878923157210336	0.4982186472952792	0.42878923157210336
34	1750	0.48258492735630504	0.48258492735630504	0.48258492735630504	0.48258492735630504
34	1789	0.3854808020857709	0.3854808020857709	0.4325793985686789	0.3854808020857709
34	1480	0.34118882638112924	0.34118882638112924	0.3871577737309141	0.34118882638112924
34	1740	0.31707529199246537	0.31707529199246537	0.322153634478318	0.31707529199246537
34	749	0.3604468659495131	0.3604468659495131	0.39207884803054477	0.3604468659495131
34	1781	0.365406002935631	0.365406002935631	0.39749870292420086	0.365406002935631
34	227	0.4654648089682706	0.4654648089682706	0.4791156373022066	0.4654648089682706
34	1766	0.3110000698105285	0.3110000698105285	0.45079096406408914	0.3110000698105285
34	1796	0.30511490906911903	0.30511490906911903	0.31220130025382065	0.30511490906911903
34	1632	0.282678323227641	0.282678323227641	0.32378182257203164	0.282678323227641
34	1663	0.35354448974841357	0.35354448974841357	0.4118301136284675	0.35354448974841357
34	1776	0.33173376733943416	0.33173376733943416	0.38718647869385314	0.33173376733943416
34	1609	0.30610008751265727	0.30610008751265727	0.32618032156974464	0.30610008751265727
34	1706	0.3911570853035954	0.3911570853035954	0.5180278884634371	0.3911570853035954
34	1785	0.34348007425656596	0.34348007425656596	0.35000173806244617	0.34348007425656596
34	1792	0.30923712234216755	0.30923712234216755	0.3395506828265962	0.30923712234216755
34	1686	0.4023771576095355	0.4023771576095355	0.42846990077145913	0.4023771576095355
34	1744	0.26338994986430225	0.26338994986430225	0.3737784034317969	0.26338994986430225
34	1734	0.2819814346228726	0.2819814346228726	0.36951450019837884	0.2819814346228726
34	1591	0.34492916878234425	0.34492916878234425	0.38004460135721707	0.34492916878234425
34	1704	0.32721717244094944	0.32721717244094944	0.3293736645017106	0.32721717244094944
34	1558	0.30655338625696416	0.30655338625696416	0.3155714830612663	0.30655338625696416
34	1739	0.24095903213045283	0.24095903213045283	0.2982274402608189	0.24095903213045283
34	1242	0.3298951444725867	0.3298951444725867	0.3472735519291244	0.3298951444725867
34	1383	0.3315975369904428	0.3315975369904428	0.3453216457246218	0.3315975369904428
34	1643	0.41583766474969436	0.41583766474969436	0.48930328809512974	0.41583766474969436
34	1505	0.3307294159379012	0.3307294159379012	0.4878530847767057	0.3307294159379012
34	1515	0.4408301240066401	0.4408301240066401	0.662238923364345	0.4408301240066401
34	1703	0.3324865869907746	0.3324865869907746	0.3642174860824042	0.3324865869907746
34	1587	0.22044058154426788	0.22044058154426788	0.3174285599915684	0.22044058154426788
34	1707	0.3618171593356672	0.3618171593356672	0.3731398971317156	0.3618171593356672
34	1753	0.3667559695030643	0.3667559695030643	0.39696795500242776	0.3667559695030643
34	1729	0.24239495722339802	0.24239495722339802	0.4049511300502845	0.24239495722339802
34	1644	0.23882964843260526	0.23882964843260526	0.24135409481700001	0.23882964843260526
34	1768	0.24510202516411014	0.24510202516411014	0.26248671010314595	0.24510202516411014
34	1752	0.36917809763552895	0.36917809763552895	0.3701850281547973	0.36917809763552895
34	1519	0.2925512386664946	0.2925512386664946	0.39395332294372704	0.2925512386664946
34	1712	0.23286967077749043	0.23286967077749043	0.24864280276134437	0.23286967077749043
34	1800	0.2952162147414635	0.2952162147414635	0.3213863460733254	0.2952162147414635
34	1777	0.32925994752807797	0.32925994752807797	0.3307288893838546	0.32925994752807797
34	1314	0.23379852170503032	0.23379852170503032	0.3140773687735189	0.23379852170503032
34	1555	0.3552320666220711	0.3552320666220711	0.5713509191236648	0.3552320666220711
34	1721	0.2141626823557179	0.2141626823557179	0.28554736202507	0.2141626823557179
34	1725	0.3604468659495131	0.3604468659495131	0.39207884803054477	0.3604468659495131
34	1592	0.23882964843260526	0.23882964843260526	0.24135409481700001	0.23882964843260526
34	1652	0.32327035038412105	0.32327035038412105	0.4523431796338279	0.32327035038412105
34	1635	0.24095903213045283	0.24095903213045283	0.2982274402608189	0.24095903213045283
34	1749	0.2951293118445637	0.2951293118445637	0.3475527517376393	0.2951293118445637
34	1709	0.27483637196202026	0.27483637196202026	0.5300210344132374	0.27483637196202026
34	1602	0.31328247759129424	0.31328247759129424	0.3290371473674009	0.31328247759129424
34	1762	0.3684368353545856	0.3684368353545856	0.3684368353545856	0.3684368353545856
0	67	0.44429931736217404	0.44429931736217404	0.44429931736217404	0.44429931736217404
0	78	0.3673442614960163	0.3673442614960163	0.3673442614960163	0.3673442614960163
0	27	0.2877916883598847	0.2877916883598847	0.2877916883598847	0.2877916883598847
0	40	0.3276291941697894	0.3276291941697894	0.3276291941697894	0.3276291941697894
0	44	0.32213073531471714	0.32213073531471714	0.32213073531471714	0.32213073531471714
0	66	0.1118033988749895	0.1118033988749895	0.1118033988749895	0.1118033988749895
0	95	0.3126612214432935	0.3126612214432935	0.3126612214432935	0.3126612214432935
0	21	0.4002048327099521	0.4002048327099521	0.4002048327099521	0.4002048327099521
0	37	0.40226136298343296	0.40226136298343296	0.40226136298343296	0.40226136298343296
0	58	0.1118033988749895	0.1118033988749895	0.1118033988749895	0.1118033988749895
0	52	0.4171178146567122	0.4171178146567122	0.4171178146567122	0.4171178146567122
0	15	0.17468980134621492	0.17468980134621492	0.17468980134621492	0.17468980134621492
0	92	0.488058107123117	0.488058107123117	0.488058107123117	0.488058107123117
0	84	0.3881809519586078	0.3881809519586078	0.3881809519586078	0.3881809519586078
0	53	0.5031152949374527	0.5031152949374527	0.5031152949374527	0.5031152949374527
0	12	0.644830173722573	0.644830173722573	0.644830173722573	0.644830173722573
0	41	0.3897447140033291	0.3897447140033291	0.3897447140033291	0.3897447140033291
0	91	0.5031152949374527	0.5031152949374527	0.5031152949374527	0.5031152949374527
0	77	0.27008276175591395	0.27008276175591395	0.27008276175591395	0.27008276175591395
0	38	0.11980096327817416	0.11980096327817416	0.11980096327817416	0.11980096327817416
0	64	0.3489877807797549	0.3489877807797549	0.3489877807797549	0.3489877807797549
0	19	0.6778856033632743	0.6778856033632743	0.6778856033632743	0.6778856033632743
0	85	0.5075428621007633	0.5075428621007633	0.5075428621007633	0.5075428621007633
0	49	0.7266069476690789	0.7266069476690789	0.7266069476690789	0.7266069476690789
0	45	0.26861698469230416	0.26861698469230416	0.26861698469230416	0.26861698469230416
0	86	0.31849092165051585	0.31849092165051585	0.31849092165051585	0.31849092165051585
0	35	0.7266069476690789	0.7266069476690789	0.7266069476690789	0.7266069476690789
0	88	0.11980096327817416	0.11980096327817416	0.11980096327817416	0.11980096327817416
0	70	0.5426199509431087	0.5426199509431087	0.5426199509431087	0.5426199509431087
0	80	0.6778856033632743	0.6778856033632743	0.6778856033632743	0.6778856033632743
0	17	0.3287882614544437	0.3287882614544437	0.3287882614544437	0.3287882614544437
0	23	0.3363359814114627	0.3363359814114627	0.3363359814114627	0.3363359814114627
0	57	0.440471459943367	0.440471459943367	0.440471459943367	0.440471459943367
0	39	0.296205974566758	0.296205974566758	0.296205974566758	0.296205974566758
0	62	0.3020790714708462	0.3020790714708462	0.3020790714708462	0.3020790714708462
0	22	0.32407259227580265	0.32407259227580265	0.32407259227580265	0.32407259227580265
0	29	0.17468980134621492	0.17468980134621492	0.17468980134621492	0.17468980134621492
0	4	0.6778856033632743	0.6778856033632743	0.6778856033632743	0.6778856033632743
0	76	0.4000350443459227	0.4000350443459227	0.4000350443459227	0.4000350443459227
0	25	0.6522148531756773	0.6522148531756773	0.6522148531756773	0.6522148531756773
0	61	0.1118033988749895	0.1118033988749895	0.1118033988749895	0.1118033988749895
0	60	0.3414616842721402	0.3414616842721402	0.3414616842721402	0.3414616842721402
0	81	0.32198592671732695	0.32198592671732695	0.32198592671732695	0.32198592671732695
0	73	0.3035915613113487	0.3035915613113487	0.3035915613113487	0.3035915613113487
0	72	0.32473982623333164	0.32473982623333164	0.32473982623333164	0.32473982623333164
0	89	0.23632458763035472	0.23632458763035472	0.23632458763035472	0.23632458763035472
0	51	0.21872933344780585	0.21872933344780585	0.21872933344780585	0.21872933344780585
0	3	0.1118033988749895	0.1118033988749895	0.1118033988749895	0.1118033988749895
0	11	0.39961497305239035	0.39961497305239035	0.39961497305239035	0.39961497305239035
0	24	0.11980096327817416	0.11980096327817416	0.11980096327817416	0.11980096327817416
0	10	0.37966890719549	0.37966890719549	0.37966890719549	0.37966890719549
0	33	0.23632458763035472	0.23632458763035472	0.23632458763035472	0.23632458763035472
0	56	0.11980096327817416	0.11980096327817416	0.11980096327817416	0.11980096327817416
0	75	0.6778856033632743	0.6778856033632743	0.6778856033632743	0.6778856033632743
0	59	0.3078379647099373	0.3078379647099373	0.3078379647099373	0.3078379647099373
0	43	0.31217232766906183	0.31217232766906183	0.31217232766906183	0.31217232766906183
0	47	0.3512370074450588	0.3512370074450588	0.3512370074450588	0.3512370074450588
0	32	0.2877916883598847	0.2877916883598847	0.2877916883598847	0.2877916883598847
0	74	0.1118033988749895	0.1118033988749895	0.1118033988749895	0.1118033988749895
0	90	0.7266069476690789	0.7266069476690789	0.7266069476690789	0.7266069476690789
0	99	0.5676153744706702	0.5676153744706702	0.5676153744706702	0.5676153744706702
0	7	0.29711776030257775	0.29711776030257775	0.29711776030257775	0.29711776030257775
0	1	0.3049150045999659	0.3049150045999659	0.3049150045999659	0.3049150045999659
0	5	0.33289638144347555	0.33289638144347555	0.33289638144347555	0.33289638144347555
0	26	0.32925215645483724	0.32925215645483724	0.32925215645483724	0.32925215645483724
0	13	0.29805665732234565	0.29805665732234565	0.29805665732234565	0.29805665732234565
0	71	0.6251589406035022	0.6251589406035022	0.6251589406035022	0.6251589406035022
0	31	0.1580930868943849	0.1580930868943849	0.1580930868943849	0.1580930868943849
0	63	0.4123161753532168	0.4123161753532168	0.4123161753532168	0.4123161753532168
0	54	0.7262128363035589	0.7262128363035589	0.7262128363035589	0.7262128363035589
0	100	0.5766437043378476	0.5766437043378476	0.5766437043378476	0.5766437043378476
0	6	0.17468980134621492	0.17468980134621492	0.17468980134621492	0.17468980134621492
0	96	0.3508869735041386	0.3508869735041386	0.3508869735041386	0.3508869735041386
0	82	0.3675934813012186	0.3675934813012186	0.3675934813012186	0.3675934813012186
0	48	0.32622102695868316	0.32622102695868316	0.32622102695868316	0.32622102695868316
0	83	0.42131430289194477	0.42131430289194477	0.42131430289194477	0.42131430289194477
0	79	0.17468980134621492	0.17468980134621492	0.17468980134621492	0.17468980134621492
0	69	0.3488170785181004	0.3488170785181004	0.3488170785181004	0.3488170785181004
0	87	0.1118033988749895	0.1118033988749895	0.1118033988749895	0.1118033988749895
0	46	0.45699822205829144	0.45699822205829144	0.45699822205829144	0.45699822205829144
0	18	0.44258168480993304	0.44258168480993304	0.44258168480993304	0.44258168480993304
0	20	0.43641589289871147	0.43641589289871147	0.43641589289871147	0.43641589289871147
0	94	0.6522148531756773	0.6522148531756773	0.6522148531756773	0.6522148531756773
0	16	0.6780870029040322	0.6780870029040322	0.6780870029040322	0.6780870029040322
0	36	0.47905125137145727	0.47905125137145727	0.47905125137145727	0.47905125137145727
0	14	0.3198764506053067	0.3198764506053067	0.3198764506053067	0.3198764506053067
0	34	0.1118033988749895	0.1118033988749895	0.1118033988749895	0.1118033988749895
0	9	0.6471281702072341	0.6471281702072341	0.6471281702072341	0.6471281702072341
0	28	0.40103042939699013	0.40103042939699013	0.40103042939699013	0.40103042939699013
0	68	0.1118033988749895	0.1118033988749895	0.1118033988749895	0.1118033988749895
0	98	0.1580930868943849	0.1580930868943849	0.1580930868943849	0.1580930868943849
0	93	0.2634620148719534	0.2634620148719534	0.2634620148719534	0.2634620148719534
0	30	0.3488170785181004	0.3488170785181004	0.3488170785181004	0.3488170785181004
0	97	0.3451992915586518	0.3451992915586518	0.3451992915586518	0.3451992915586518
0	55	0.5676153744706702	0.5676153744706702	0.5676153744706702	0.5676153744706702
0	65	0.4530233073573263	0.4530233073573263	0.4530233073573263	0.4530233073573263
0	50	0.27816889610788753	0.27816889610788753	0.27816889610788753	0.27816889610788753
0	8	0.36733675918954367	0.36733675918954367	0.36733675918954367	0.36733675918954367
0	42	0.3435311808174204	0.3435311808174204	0.3435311808174204	0.3435311808174204
0	2	0.1118033988749895	0.1118033988749895	0.1118033988749895	0.1118033988749895
87	4385	0.022900132856267328	None	0.0	0.022900132856267328
87	4425	0.0003672931432019783	None	0.21902486920332573	0.0003672931432019783
87	4019	0.023985395442280063	None	0.0	0.023985395442280063
87	4370	0.017249638129209113	None	0.02759160605464221	0.017249638129209113
87	4179	0.020570487281940948	None	0.0	0.020570487281940948
87	4373	0.019914192801065343	None	0.0	0.019914192801065343
87	4411	0.006061294335494578	None	0.06693056804062893	0.006061294335494578
87	4268	0.024051713987538137	None	0.05871147219092874	0.024051713987538137
87	4342	0.022244103252512807	None	0.0	0.022244103252512807
87	4441	0.017338885342459347	None	0.0	0.017338885342459347
87	4433	0.017153444643204237	None	0.0733307047062041	0.017153444643204237
87	4416	0.02234432405417667	None	0.0	0.02234432405417667
87	4099	0.023110230989398937	None	0.0	0.023110230989398937
87	4408	0.01767173169853834	None	0.12792218838063285	0.01767173169853834
87	4389	0.012445139040285842	None	0.02759160605464221	0.012445139040285842
87	4326	0.0235493322001619	None	0.0	0.0235493322001619
87	3854	0.02153422292380045	None	0.0	0.02153422292380045
87	3902	0.018346094171277853	None	0.02759160605464221	0.018346094171277853
87	3850	0.021897075007021267	None	0.0	0.021897075007021267
87	4154	0.02040434734093403	None	0.0	0.02040434734093403
87	4357	0.01951777866355898	None	0.0	0.01951777866355898
87	4026	0.02358952170321091	None	0.0	0.02358952170321091
87	4381	0.019040766519877076	None	0.0	0.019040766519877076
87	3842	0.02355230784532265	None	0.0	0.02355230784532265
87	3997	0.017435492562764617	None	0.0	0.017435492562764617
87	4376	0.022467853592879384	None	0.0	0.022467853592879384
87	3993	0.023594461264885923	None	0.0	0.023594461264885923
87	4301	0.01650606586380949	None	0.0	0.01650606586380949
87	4403	0.006930756594700665	None	0.0	0.006930756594700665
87	4412	0.008354204205523463	None	0.0	0.008354204205523463
87	4306	0.020506525328586912	None	0.0	0.020506525328586912
87	4353	0.008274098866354402	None	0.09042351665757833	0.008274098866354402
87	4224	0.021622797921371333	None	0.0	0.021622797921371333
87	4200	0.020321816631341114	None	0.21461035524284933	0.020321816631341114
87	4432	0.020234238228987518	None	0.0	0.020234238228987518
87	4317	0.019971063146557107	None	0.0	0.019971063146557107
87	4287	0.01958532082541229	None	0.02759160605464221	0.01958532082541229
87	4436	0.013816852797182661	None	0.05877194919206201	0.013816852797182661
87	4127	0.020125719592729928	None	0.02759160605464221	0.020125719592729928
87	4392	0.0175777918944945	None	0.0733307047062041	0.0175777918944945
87	4362	0.022543677669060975	None	0.21392342512180385	0.022543677669060975
87	4106	0.023073288894600245	None	0.0	0.023073288894600245
87	4377	0.023820748890610668	None	0.0	0.023820748890610668
87	4329	0.021119892188598135	None	0.0	0.021119892188598135
87	4440	0.020164037129553572	None	0.0	0.020164037129553572
87	4230	0.01648327027628865	None	0.1730363006571625	0.01648327027628865
87	4109	0.01727693537091276	None	0.0	0.01727693537091276
87	3938	0.023119323519778873	None	0.1428023635631999	0.023119323519778873
87	4264	0.022040473774030768	None	0.0	0.022040473774030768
87	4258	0.02359367540406939	None	0.0	0.02359367540406939
87	4378	0.01399231482716187	None	0.065223049712433	0.01399231482716187
87	4375	0.019891366420154093	None	0.0	0.019891366420154093
87	4399	0.020514528768237342	None	0.0	0.020514528768237342
87	4409	0.009691792793428902	None	0.07677337654392917	0.009691792793428902
87	4413	0.017665624482601835	None	0.0	0.017665624482601835
87	4217	0.010721976946192365	None	0.0	0.010721976946192365
87	3961	0.018290075567089774	None	0.0	0.018290075567089774
87	4387	0.02325040310961929	None	0.0	0.02325040310961929
87	4393	0.020137578607628586	None	0.0	0.020137578607628586
87	4122	0.024144868152641222	None	0.0	0.024144868152641222
87	4438	0.02437079539870938	None	0.0	0.02437079539870938
87	4297	0.019196626923578045	None	0.0	0.019196626923578045
87	4439	0.016695489023945135	None	0.0	0.016695489023945135
87	4405	0.02377975004856446	None	0.0	0.02377975004856446
87	4248	0.02335015461126215	None	0.0	0.02335015461126215
87	4420	0.02104072920745047	None	0.21392342512180385	0.02104072920745047
87	4189	0.02412579065942674	None	0.05871147219092874	0.02412579065942674
87	4244	0.018085072980370608	None	0.13735334816207506	0.018085072980370608
87	4356	0.022881024865341233	None	0.0	0.022881024865341233
87	4424	0.007053827282226553	None	0.0	0.007053827282226553
87	4190	0.023021547199643073	None	0.09062985519133866	0.023021547199643073
87	4176	0.023259358517751474	None	0.0	0.023259358517751474
87	4318	0.02352540520448081	None	0.0	0.02352540520448081
87	3520	0.03337137121009404	None	0.2679844667673469	0.03337137121009404
87	4386	0.01689314678824544	None	0.065223049712433	0.01689314678824544
87	4249	0.018770757557328252	None	0.02759160605464221	0.018770757557328252
87	4011	0.018730401866223597	None	0.0	0.018730401866223597
87	3599	0.02351330306132919	None	0.0	0.02351330306132919
87	4298	0.02354760996615634	None	0.0	0.02354760996615634
87	4414	0.0230565131916916	None	0.0	0.0230565131916916
87	4282	0.019243440881512072	None	0.0	0.019243440881512072
87	4119	0.023358989107637954	None	0.0	0.023358989107637954
87	4270	0.02360403636318235	None	0.1428023635631999	0.02360403636318235
87	4316	0.020167104361510556	None	0.0	0.020167104361510556
87	4402	0.007275936874693536	None	0.0	0.007275936874693536
87	3610	0.02320187996761194	None	0.0	0.02320187996761194
87	4205	0.0241403493887905	None	0.0	0.0241403493887905
87	3759	0.023790835002253312	None	0.0	0.023790835002253312
87	4229	0.022512772142807964	None	0.0	0.022512772142807964
87	4223	0.023183398279931565	None	0.0	0.023183398279931565
87	3864	0.02323646268583818	None	0.0	0.02323646268583818
87	4121	0.020902370643052056	None	0.0	0.020902370643052056
87	4204	0.024190631404509753	None	0.0	0.024190631404509753
87	4418	0.023474612093502312	None	0.0	0.023474612093502312
87	4419	0.02262407927334579	None	0.0	0.02262407927334579
87	4183	0.01959025740500954	None	0.02759160605464221	0.01959025740500954
87	4369	0.02393382238929074	None	0.05871147219092874	0.02393382238929074
87	4195	0.024943684563563346	None	0.05871147219092874	0.024943684563563346
87	3933	0.01840900228503665	None	0.065223049712433	0.01840900228503665
87	4253	0.022142389056201087	None	0.0	0.022142389056201087
51	2617	7.507911153815616e-05	None	0.2159768951879054	7.507911153815616e-05
51	2598	1.179964816061347e-05	None	0.3197582441224069	1.179964816061347e-05
51	2601	-0.1	None	0.32223905757282456	-0.1
51	2640	None	None	0.3244925863869855	None
51	2579	5.934075874766493e-05	None	0.31353813080573045	5.934075874766493e-05
51	2629	6.0582592058933994e-05	None	0.2844024512040953	6.0582592058933994e-05
51	2191	None	None	0.25379112239613066	None
51	2554	-0.1	None	0.528561536570803	-0.1
51	2576	-0.1	None	0.37787300767652005	-0.1
51	2602	-6.743897702495652e-06	None	0.30106368658989274	-6.743897702495652e-06
51	2556	-6.913036562447184e-06	None	0.40866759389776347	-6.913036562447184e-06
51	2559	-6.858970053868975e-05	None	0.16583785267850462	-6.858970053868975e-05
51	2541	None	None	0.36409515538397397	None
51	2566	1.9134462130180073e-08	None	0.3745635298593109	1.9134462130180073e-08
51	2621	-0.00012813648152513478	None	0.41565759708594224	-0.00012813648152513478
51	2625	0.00017508654617958458	None	0.6015618419624872	0.00017508654617958458
51	2622	-1.3300989818792296e-09	None	0.35389227060441664	-1.3300989818792296e-09
51	2577	-1.4936163360868761e-05	None	0.29655179658784814	-1.4936163360868761e-05
51	2631	9.286324189953859e-05	None	0.26268317613649966	9.286324189953859e-05
51	2597	0.000179265558429089	None	0.34700835104599026	0.000179265558429089
51	2306	None	None	0.39999465350548985	None
51	2552	-2.2412027538004237e-08	None	0.2338202396780388	-2.2412027538004237e-08
51	2508	None	None	0.3250266068631983	None
51	2453	None	None	0.42138214453942247	None
51	2600	-0.0008932135648310627	None	0.30064190124161905	-0.0008932135648310627
51	2585	2.578138518334643e-05	None	0.35389227060441664	2.578138518334643e-05
51	2581	-5.4518785680674615e-05	None	0.3516152694983718	-5.4518785680674615e-05
51	2340	None	None	0.4350880293499162	None
51	2641	None	None	0.35302624598208415	None
51	2607	-0.1	None	0.4034509549637442	-0.1
51	2646	1.9686087245053688e-05	None	0.38598215325151575	1.9686087245053688e-05
51	2635	-0.1	None	0.42528856709336804	-0.1
51	2608	6.483154137877185e-05	None	0.3370770709384092	6.483154137877185e-05
51	2613	1.7456534375352765e-05	None	0.16583785267850462	1.7456534375352765e-05
51	2553	0.0008736721609663658	None	0.26268317613649966	0.0008736721609663658
51	2518	None	None	0.3197582441224069	None
51	2606	0.0020676868268876924	None	0.3332613891632172	0.0020676868268876924
51	2526	None	None	0.34032292172600387	None
51	2483	None	None	0.44565190608244976	None
51	2385	None	None	0.3625389845701131	None
51	2605	4.126814274189046e-06	None	0.27192513394055007	4.126814274189046e-06
51	2636	-2.8458764565242312e-05	None	0.25379112239613066	-2.8458764565242312e-05
51	2247	None	None	0.6459206932222511	None
51	2587	-1.352226416174656e-05	None	0.4272140272322914	-1.352226416174656e-05
51	2278	None	None	0.37342768299906093	None
51	2639	0.0006667198294594616	None	0.2982697446982247	0.0006667198294594616
51	2557	1.931453433330832e-05	None	0.34438830789998587	1.931453433330832e-05
51	2435	None	None	0.5007995425597039	None
51	2594	9.548499985993828e-05	None	0.5686120577074538	9.548499985993828e-05
51	2623	4.2677658872516406e-05	None	0.2844024512040953	4.2677658872516406e-05
51	2570	-1.4082499097111314e-05	None	0.29655179658784814	-1.4082499097111314e-05
51	2524	None	None	0.28421832481316034	None
51	2619	None	None	0.3244925863869855	None
51	2611	0.0010970642247121966	None	0.314133616005072	0.0010970642247121966
51	2589	0.0011526442682486288	None	0.28450044137040487	0.0011526442682486288
51	2637	None	None	0.37362892908963896	None
51	2510	None	None	0.4059626212134108	None
51	2578	0.00019565946300993214	None	0.22871076973878698	0.00019565946300993214
51	2612	0.0010549158905441215	None	0.3306022756920366	0.0010549158905441215
51	2603	-6.407783428853812e-07	None	0.30106368658989274	-6.407783428853812e-07
51	2642	0.001440477437284622	None	0.27064518558646533	0.001440477437284622
51	2569	-6.718936904318929e-05	None	0.29555323499800124	-6.718936904318929e-05
51	2649	-3.563762819558429e-06	None	0.33996557568233954	-3.563762819558429e-06
51	2633	0.0001736061139119113	None	0.3306022756920366	0.0001736061139119113
51	2561	-3.2728944987107834e-05	None	0.213661901316799	-3.2728944987107834e-05
51	2563	5.0111138611417397e-05	None	0.352268298327331	5.0111138611417397e-05
51	2627	-0.0005436082494454654	None	0.28959284619334535	-0.0005436082494454654
51	2610	-1.246351815611513e-05	None	0.2848478366859938	-1.246351815611513e-05
51	2523	None	None	0.3603238914362902	None
51	2225	None	None	0.34599197145215643	None
51	2632	-1.7080892445413676e-07	None	0.29655179658784814	-1.7080892445413676e-07
51	2575	-3.355743064814722e-09	None	0.2871907585030008	-3.355743064814722e-09
51	2564	-0.1	None	0.3041308203012619	-0.1
51	2439	None	None	0.2770801375799413	None
51	2616	1.723418584995246e-07	None	0.5656711692551749	1.723418584995246e-07
51	2609	0.00013098139213295248	None	0.36908941518785066	0.00013098139213295248
51	2497	None	None	0.3041308203012619	None
51	2118	None	None	0.33644987353272043	None
51	2588	-1.3876704789085297e-05	None	0.30746324006661974	-1.3876704789085297e-05
51	2450	None	None	0.29655179658784814	None
51	2599	-1.1952096840835821e-05	None	0.3426460329350416	-1.1952096840835821e-05
51	2648	0.0006673069091069396	None	0.4158348271005261	0.0006673069091069396
51	2604	-1.713508386934713e-05	None	0.33109232044105485	-1.713508386934713e-05
51	2626	9.941911835205454e-07	None	0.30839485683007134	9.941911835205454e-07
51	2551	-0.00033836346016647963	None	0.2848478366859938	-0.00033836346016647963
51	2565	None	None	0.3995834486486418	None
51	2493	None	None	0.5512492786351706	None
51	2643	5.376370146431402e-07	None	0.5014326715980657	5.376370146431402e-07
51	2634	0.00025575304060223143	None	0.34599197145215643	0.00025575304060223143
51	2630	9.671091908113457e-06	None	0.16583785267850462	9.671091908113457e-06
51	2638	-2.4889006380891988e-05	None	0.19894768708723995	-2.4889006380891988e-05
51	2445	None	None	0.287471322108823	None
51	2591	0.00028158886875878685	None	0.2338202396780388	0.00028158886875878685
51	2573	0.00039833311531042723	None	0.2397111183328835	0.00039833311531042723
51	2593	0.00022870881091128202	None	0.32980201213526106	0.00022870881091128202
51	2472	None	None	0.43258885283204906	None
51	2618	0.00027032587405943217	None	0.27192513394055007	0.00027032587405943217
51	2562	-1.3224780307978966e-07	None	0.5007995425597039	-1.3224780307978966e-07
51	2572	-0.0002607770975631025	None	0.3523095658391456	-0.0002607770975631025
[truncated: 13,001 more rows]
