# Supplementary material for: Constrained by Design: Influence of Genetic Encodings on Evolved Traits of Robots
Source: Front Robot AI. 2021 Jun 15;8:672379. doi: 10.3389/frobt.2021.672379 (PMC8239187; doi:10.3389/frobt.2021.672379)
Supplement: Supplementary file 1 [file DataSheet3.ZIP › plasticodingrep_plane_5_all_measures.tsv]

robot_id	velocity	displacement_velocity	displacement_velocity_hill	head_balance	contacts	branching	branching_modules_count	limbs	extremities	length_of_limbs	extensiveness	coverage	joints	hinge_count	active_hinges_count	brick_count	touch_sensor_count	brick_sensor_count	proportion	width	height	size	absolute_size	sensors	symmetry	avg_period	dev_period	avg_phase_offset	dev_phase_offset	avg_amplitude	dev_amplitude	avg_intra_dev_params	avg_inter_dev_params	sensors_reach	recurrence	synaptic_reception
4373	0.032922773280108966	0.010094235235822433	0.005385870537188578	0.9789681798326536	None	0	0	0.3	3	0.8461538461538461	11	0.2727272727272727	0.8461538461538461	14	11	0	1	0	0.45454545454545453	5	11	1.0	15	1.0	1.0	0.5993018671584498	0.9073764516930612	0.5339484523623655	0.9107667259570138	0.5123853545406978	0.9661555149334325	0.8925476289727803	0.9341463657629907	1.0	0.07142857142857142	0.0
2773	0.0016242949974597013	0.00022966270745476466	-1.2923893960336613e-06	0.9919280917117803	None	0	0	0.75	3	0.25	1	0.75	0.25	2	1	3	3	0	0.5	4	2	0.4	6	0.3333333333333333	0.5	0.5906006337359442	0.7224794690491583	0.2014785510579296	0.7339556363980184	0.9213035025573081	0.6871792805238164	0.9514444525335807	0.7149432442396874	0.5	0.5	0.022061669985736315
4104	0.04907865757297501	0.013518254497325657	0.013047768837930096	0.979621700942766	None	0	0	0.3	3	0.8333333333333334	10	0.28	0.8333333333333334	13	10	0	1	0	0.5	5	10	0.9333333333333333	14	1.0	1.0	0.47793856206307517	0.8454836588145073	0.522186813409902	0.954914284276238	0.8683311985218192	0.9411056076358095	0.8675455744928678	0.9247001600779347	1.0	0.07692307692307693	0.0
4	None	None	None	None	None	0	0	0.6666666666666666	2	0.5	1	0.6666666666666666	0.5	3	1	0	0	0	0.6666666666666666	2	3	0.26666666666666666	4	0.0	0	0.8444793987115162	0.8395073769505801	0.3990037112976549	0.925564869676174	0.8157202902972145	0.6311473070466965	0.8844840037970336	0.8278874331350448	0	0	0.0
7051	0.07462620815324619	0.014745508075326824	0.013917962119693518	0.7730092024978366	None	0	0	0.25	3	0.875	14	0.2571428571428571	0.875	17	14	0	1	0	0.35714285714285715	5	14	1.2	18	1.0	1.0	0.5097807180232087	0.9202578836272205	0.522186813409902	0.9726554277621047	0.8494859151749136	0.9781002297680749	0.9017509372229463	0.9634615681146289	1.0	0.058823529411764705	0.0
1702	None	None	None	None	None	0	0	0.75	3	0.0	0	0.75	0	2	0	3	0	0	0.5	2	4	0.4	6	0.0	0.5	0	0	0	0	0	0	0	0	0	0	0
131	None	None	None	None	None	0	0	0.6666666666666666	2	0.5	1	0.6666666666666666	0	2	0	1	0	0	0.6666666666666666	3	2	0.26666666666666666	4	0.0	0.6666666666666666	0	0	0	0	0	0	0	0	0	0	0
4445	0.047523375585832195	0.009992450236865385	0.005104802582512393	0.9757204903791175	None	0	0	0.3	3	0.8461538461538461	11	0.2727272727272727	0.8461538461538461	14	11	0	1	0	0.45454545454545453	5	11	1.0	15	1.0	1.0	0.47793856206307517	0.8370776850844354	0.6940282324713067	0.9544825529710046	0.8589085568483664	0.941422366891314	0.8202855193558949	0.9231250998051735	1.0	0.07142857142857142	0.0
1977	None	None	None	None	None	0	0	0.8	4	0.2	1	0.5833333333333334	0	3	0	3	0	0	0.75	4	3	0.4666666666666667	7	0.0	0.4	0	0	0	0	0	0	0	0	0	0	0
784	None	None	None	None	None	0	0	0.14285714285714285	1	1.0	8	0.8333333333333334	0.375	3	3	6	0	0	0.75	4	3	0.6666666666666666	10	0.0	0.8571428571428571	0.2510063351297803	0.7448616630404484	0.36125955657537884	0.6696210115359371	0.7173813817490153	0.5	0.8703403977035451	0.6439663803822561	0	0	0.0
4512	0.049546825732093326	0.01051275406714655	0.007604556671304177	0.9783337319121765	None	0	0	0.3	3	0.8333333333333334	10	0.28	0.8333333333333334	13	10	0	1	0	0.5	5	10	0.9333333333333333	14	1.0	1.0	0.47793856206307517	0.8414876785262775	0.6940282324713067	0.9539016155326774	0.8683311985218192	0.9455799301601281	0.8320551897378973	0.9253983977521508	1.0	0.07692307692307693	0.0
6386	0.075117484490402	0.025601513509289686	0.02256723212688867	0.9852527182960912	None	0	0	0.25	3	0.8666666666666667	13	0.26153846153846155	0.8666666666666667	16	13	0	1	0	0.38461538461538464	5	13	1.1333333333333333	17	1.0	1.0	0.47793856206307517	0.8307309802636055	0.6646474805826126	0.9444363338117177	0.6809356348578056	0.933608301921459	0.8202855193558949	0.913393097020631	1.0	0.0625	0.0
3813	0.05040360792583861	0.01514274515912109	0.013320271913868816	0.9837402701554567	None	0	0	0.3	3	0.8333333333333334	10	0.28	0.8333333333333334	13	10	0	1	0	0.5	5	10	0.9333333333333333	14	1.0	1.0	0.47793856206307517	0.8244970546177594	0.5769176962679392	0.9526008486749882	0.9140352484852869	0.9398059216471336	0.834597764687424	0.9192304094634635	1.0	0.07692307692307693	0.0
3266	0.017358410683694467	0.004758674757356964	0.002382290108991167	0.9561746302177421	None	0.3333333333333333	1	0.375	3	0.6666666666666666	6	0.4074074074074074	0.6666666666666666	9	6	1	0	0	0.3333333333333333	9	3	0.7333333333333333	11	0.0	1.0	0.5637342199030039	0.835073555221701	0.44867608889607835	0.8068182459606223	0.5123853545406978	0.924845078444518	0.8039435523089608	0.864578964517809	0	0	0.0
5661	0.06699177247713448	0.009558877440279	0.0053190711582855555	0.5269991036086983	None	0	0	0.25	3	0.875	14	0.2571428571428571	0.875	17	14	0	1	0	0.35714285714285715	5	14	1.2	18	1.0	1.0	0.47793856206307517	0.83846500036961	0.351874338275453	0.9515064871740937	0.8494859151749136	0.9060591588804031	0.8944286202711147	0.908598018444802	1.0	0.058823529411764705	0.0
7224	0.07608258718646199	0.02015922756555639	0.020043935043271816	0.9860370442412166	None	0	0	0.25	3	0.875	14	0.2571428571428571	0.875	17	14	0	1	0	0.35714285714285715	5	14	1.2	18	1.0	1.0	0.47793856206307517	0.8314375354993735	0.6940282324713067	0.9519854674109511	0.8494859151749136	0.9332677623102349	0.834597764687424	0.9173570016551275	1.0	0.058823529411764705	0.0
4161	0.058604949675612	0.012512601656565616	0.012011336048278486	0.9772083778543739	None	0	0	0.3	3	0.8461538461538461	11	0.2727272727272727	0.8461538461538461	14	11	0	1	0	0.45454545454545453	5	11	1.0	15	1.0	1.0	0.4938596400431419	0.8417669682888694	0.5476869690160701	0.9562596826309518	0.891183223503553	0.9348841736606315	0.8813825021911244	0.9222618372845925	1.0	0.07142857142857142	0.0
5138	0.07603575804960828	0.015092366130513405	-0.015090476731903708	0.6532040375449739	None	0	0	0.25	3	0.8666666666666667	13	0.26153846153846155	0.8666666666666667	16	13	0	1	0	0.38461538461538464	5	13	1.1333333333333333	17	1.0	1.0	0.47793856206307517	0.7911003485454667	0.6352667286939182	0.9370350776547611	0.5123853545406978	0.9273926437485579	0.7889841250416234	0.8996198841468824	1.0	0.0625	0.0
2140	None	None	None	None	None	0.5	1	0.8571428571428571	6	0.125	1	0.5555555555555556	0	0	0	9	2	0	0.5	3	6	0.6666666666666666	10	0.09090909090909091	0.5	0	0	0	0	0	0	0	0	0	0	0
4456	0.06883715598680909	0.01799993182991579	0.017362456227684873	0.5356979807702691	None	0	0	0.25	3	0.8666666666666667	13	0.26153846153846155	0.8666666666666667	16	13	0	1	0	0.38461538461538464	5	13	1.1333333333333333	17	1.0	1.0	0.47793856206307517	0.881124173838449	0.6940282324713067	0.9604749524500282	0.8589085568483664	0.9329479437821346	0.8216308927077682	0.9314277599745685	1.0	0.0625	0.0
7473	0.06650567109045713	0.013270879761567028	0.011607298495093411	0.9851695647116573	None	0	0	0.25	3	0.8666666666666667	13	0.26153846153846155	0.8666666666666667	16	13	0	1	0	0.38461538461538464	5	13	1.1333333333333333	17	1.0	1.0	0.45870284178189114	0.8340458287448309	0.6060922124809287	0.9500142458331139	0.8494859151749136	0.935252173103295	0.8202855193558949	0.9175773968079555	1.0	0.0625	0.0
6934	0.06373026844025788	0.025597584374285616	0.020981034164491628	0.9856496464190648	None	0	0	0.25	3	0.8666666666666667	13	0.26153846153846155	0.8666666666666667	16	13	0	1	0	0.38461538461538464	5	13	1.1333333333333333	17	1.0	1.0	0.47793856206307517	0.8382089476098167	0.6940282324713067	0.9570030433186479	0.8494859151749136	0.9332431726769189	0.8333303558988997	0.9214164263946231	1.0	0.0625	0.0
1051	None	None	None	None	None	0	0	0.5	1	1.0	1	0.75	0	1	0	1	0	0	1.0	2	2	0.2	3	0.0	0	0	0	0	0	0	0	0	0	0	0	0
5181	0.05593509421824935	0.017523568622250622	0.01750995629077389	0.9788960668268462	None	0	0	0.3	3	0.8333333333333334	10	0.28	0.8333333333333334	13	10	0	1	0	0.5	5	10	0.9333333333333333	14	1.0	1.0	0.47793856206307517	0.832014227843973	0.6940282324713067	0.9505532579893202	0.8683311985218192	0.9321241038748249	0.834597764687424	0.916212750273118	1.0	0.07692307692307693	0.0
3494	0.06257543718872265	0.02179613392396021	-0.019771118548587454	0.9749894572251963	None	0	0	0.3	3	0.8333333333333334	10	0.28	0.8333333333333334	13	10	0	1	0	0.5	5	10	0.9333333333333333	14	1.0	1.0	0.47793856206307517	0.8138930484793353	0.5769176962679392	0.9540115676404822	0.8683311985218192	0.941372981427706	0.8638033903632905	0.9189361138356154	1.0	0.07692307692307693	0.0
1106	None	None	None	None	None	0.5	1	0.6666666666666666	4	0.5714285714285714	4	0.42857142857142855	0.5714285714285714	6	4	2	1	0	0.42857142857142855	7	3	0.6	9	0.16666666666666666	1.0	0.6215715453388155	0.9121144135034811	0.6799987627673904	0.925757823018863	0.3936010431954924	0.7826003795496874	0.9048116686029699	0.8857418265122394	1.0	0	0.0
1741	None	None	None	None	None	0	0	0.3333333333333333	1	1.0	2	0.6666666666666666	0.5	1	1	2	0	0	0.6666666666666666	2	3	0.26666666666666666	4	0.0	0	0.25033120170588735	0.5	0.8555562028498915	0.5	1.0	0.5	0.9625832706408438	0.5	0	0	0.0
5350	0.0749684275164506	0.02505926243905946	0.018931040177052837	0.9867506056829808	None	0	0	0.25	3	0.875	14	0.2571428571428571	0.875	17	14	0	1	0	0.35714285714285715	5	14	1.2	18	1.0	1.0	0.47793856206307517	0.8290161646069908	0.6352667286939182	0.9224641656179415	0.8683311985218192	0.9359733933535188	0.8320551897378973	0.9042838063355032	1.0	0.058823529411764705	0.0
3302	0.03967197998156506	0.009698468095860103	0.008851731867109303	0.9893710223114799	None	0	0	0.3	3	0.8333333333333334	10	0.28	0.8333333333333334	13	10	0	1	0	0.5	5	10	0.9333333333333333	14	1.0	1.0	0.47793856206307517	0.8237115988766879	0.6352667286939182	0.9333740357546734	0.8683311985218192	0.9445811705034513	0.834597764687424	0.9120621387031859	1.0	0.07692307692307693	0.0
1780	None	None	None	None	None	0	0	0.8	4	0.0	0	0.7777777777777778	0	0	0	6	1	0	1.0	3	3	0.4666666666666667	7	0.0625	0.8	0	0	0	0	0	0	0	0	0	0	0
6925	0.06787598233280484	0.020835747794444776	0.019799537739142985	0.9848855706032568	None	0	0	0.25	3	0.8666666666666667	13	0.26153846153846155	0.8666666666666667	16	13	0	1	0	0.38461538461538464	5	13	1.1333333333333333	17	1.0	1.0	0.47793856206307517	0.8307309802636055	0.6646474805826126	0.9399860510910102	0.6809356348578056	0.933608301921459	0.8202855193558949	0.9112124712800377	1.0	0.0625	0.0
4933	0.07515988591972811	0.02319478352698633	0.021705250765996924	0.985565512612857	None	0	0	0.25	3	0.875	14	0.2571428571428571	0.875	17	14	0	1	0	0.35714285714285715	5	14	1.2	18	1.0	1.0	0.47793856206307517	0.8434268963937358	0.6352667286939182	0.9310343695646263	0.8494859151749136	0.9323979192125721	0.8320551897378973	0.9091736236956737	1.0	0.058823529411764705	0.0
994	None	None	None	None	None	0	0	0.3333333333333333	1	1.0	2	1.0	0.5	2	1	1	0	0	0.25	4	1	0.26666666666666666	4	0.0	0	0.42290579962068103	0.8488674751719049	0.6911220531441095	0.8381248202997389	0.8443146075394197	0.8259014480333838	0.8760512663299658	0.8378495307721328	0	0	0.0
3882	0.05354733767926112	0.021738771324314867	0.01947130618705004	0.984978765583374	None	0	0	0.3	3	0.8461538461538461	11	0.2727272727272727	0.8461538461538461	14	11	0	1	0	0.45454545454545453	5	11	1.0	15	1.0	1.0	0.47793856206307517	0.8247518219653558	0.7241318087723344	0.9529748653047322	0.8683311985218192	0.9429364506281567	0.8333303558988997	0.9208685087020301	1.0	0.07142857142857142	0.0
1542	None	None	None	None	None	0.5	1	0.8333333333333334	5	0.0	0	0.75	0	2	0	6	1	0	0.75	4	3	0.6	9	0.07142857142857142	0.6666666666666666	0	0	0	0	0	0	0	0	0	0	0
6211	0.07183385505737215	0.023134061624473817	0.020684043674977445	0.9860381029233214	None	0	0	0.25	3	0.8666666666666667	13	0.26153846153846155	0.8666666666666667	16	13	0	1	0	0.38461538461538464	5	13	1.1333333333333333	17	1.0	1.0	0.47793856206307517	0.8438240322434543	0.6060922124809287	0.9359974331302164	0.8589085568483664	0.9349378095919555	0.8333303558988997	0.9125303013739788	1.0	0.0625	0.0
6782	0.05884119372182528	0.011759056227481367	-0.005787217461522717	0.9734316345959025	None	0	0	0.25	3	0.8666666666666667	13	0.26153846153846155	0.8666666666666667	16	13	0	1	0	0.38461538461538464	5	13	1.1333333333333333	17	1.0	1.0	0.45870284178189114	0.853564376857878	0.6940282324713067	0.9277667147940987	0.5123853545406978	0.9486248670365651	0.8078814727890161	0.9176263390147722	1.0	0.0625	0.0
6354	0.07277816052572934	0.021003764200328106	0.020953861855895026	0.9857419453691921	None	0	0	0.2727272727272727	3	0.8571428571428571	12	0.26666666666666666	0.8571428571428571	15	12	0	1	0	0.4166666666666667	5	12	1.0666666666666667	16	1.0	1.0	0.47793856206307517	0.8226495113583474	0.6352667286939182	0.9314743899435753	0.5123853545406978	0.9365233844909374	0.8078814727890161	0.9070797512887229	1.0	0.06666666666666667	0.0
773	None	None	None	None	None	0	0	0.75	3	0.3333333333333333	1	0.625	0	1	0	3	1	0	0.5	4	2	0.3333333333333333	5	0.1111111111111111	0.6666666666666666	0	0	0	0	0	0	0	0	0	0	0
1161	None	None	None	None	None	0	0	0	0	0	0	1.0	0	0	0	0	0	0	1.0	1	1	0.06666666666666667	1	0.0	0	0	0	0	0	0	0	0	0	0	0	0
3923	0.04645985467835094	0.008843274416347458	-0.00759926975446212	0.9792682649125063	None	0	0	0.3	3	0.8333333333333334	10	0.28	0.8333333333333334	13	10	0	1	0	0.5	5	10	0.9333333333333333	14	1.0	1.0	0.4852440519902047	0.8701142636034953	0.5657866250994459	0.9473581512729423	0.8683311985218192	0.9225066923400808	0.834597764687424	0.9185653926577443	1.0	0.07692307692307693	0.0
4479	0.08084091454192456	0.02009789434296327	0.010483442080302765	0.8522144834562424	None	0	0	0.23076923076923078	3	0.8823529411764706	15	0.25333333333333335	0.8823529411764706	18	15	0	1	0	0.3333333333333333	5	15	1.2666666666666666	19	1.0	1.0	0.45870284178189114	0.8372846226760213	0.6940282324713067	0.9661166297496613	0.8494859151749136	0.9309333997399567	0.8333303558988997	0.9262101123210348	1.0	0.05555555555555555	0.0
6722	0.06848425431221031	0.024725383227698957	0.020590719524947038	0.9855335340382833	None	0	0	0.25	3	0.8666666666666667	13	0.26153846153846155	0.8666666666666667	16	13	0	1	0	0.38461538461538464	5	13	1.1333333333333333	17	1.0	1.0	0.47793856206307517	0.8438240322434543	0.6646474805826126	0.9460318941866324	0.8589085568483664	0.9349378095919555	0.8333303558988997	0.917232589677552	1.0	0.0625	0.0
6588	0.07469222464279328	0.020370359813352206	0.020348256221679243	0.9847409558391208	None	0	0	0.2727272727272727	3	0.8571428571428571	12	0.26666666666666666	0.8571428571428571	15	12	0	1	0	0.4166666666666667	5	12	1.0666666666666667	16	1.0	1.0	0.47793856206307517	0.8226495113583474	0.6352667286939182	0.9268738650141445	0.5123853545406978	0.9365233844909374	0.8078814727890161	0.9050963263588193	1.0	0.06666666666666667	0.0
4918	0.08340850261276016	0.016824801103020027	0.009646686601626459	0.7743959237678915	None	0	0	0.25	3	0.8666666666666667	13	0.26153846153846155	0.8666666666666667	16	13	0	1	0	0.38461538461538464	5	13	1.1333333333333333	17	1.0	1.0	0.47793856206307517	0.857849213255343	0.6352667286939182	0.9388525460351639	0.7896591729877543	0.931544495832993	0.8023097096618427	0.915278324815744	1.0	0.0625	0.0
7145	0.08016105794182148	0.025047766868522316	0.025045819327017924	0.9859731706079591	None	0	0	0.25	3	0.875	14	0.2571428571428571	0.875	17	14	0	1	0	0.35714285714285715	5	14	1.2	18	1.0	1.0	0.43946712150070705	0.8194291044816616	0.6940282324713067	0.9597925465382761	0.8494859151749136	0.9287335419698692	0.8320551897378973	0.9181532029202362	1.0	0.058823529411764705	0.0
100	None	None	None	None	None	0	0	0.2	2	0.9230769230769231	12	0.38461538461538464	0.8461538461538461	11	11	3	2	0	0.23076923076923078	13	3	1.0	15	0.2	0	0.5682602165230841	0.8852300789881652	0.6900353427516629	0.9259949646859664	0.8392974884217773	0.9836712142295422	0.9139358775167028	0.9473168853016308	0.5454545454545454	0.18181818181818182	0.0
5758	0.07235540792299543	0.01733587341975869	0.013632322428272768	0.9817444669807898	None	0	0	0.25	3	0.875	14	0.2571428571428571	0.875	17	14	0	1	0	0.35714285714285715	5	14	1.2	18	1.0	1.0	0.47793856206307517	0.8458876396052772	0.6352667286939182	0.9399285415473869	0.5123853545406978	0.9383402475509308	0.8320551897378973	0.9162012745917112	1.0	0.058823529411764705	0.0
3090	0.011964055192325705	0.0020961040575468983	-3.331380723402426e-05	0.9859024255331793	None	0	0	0.5	3	0.7142857142857143	5	0.375	0.7142857142857143	8	5	0	1	0	0.6666666666666666	6	4	0.6	9	1.0	0.8	0.5243947728679527	0.8410824483297592	0.395373660739575	0.8867991471798518	0.2985275451487629	0.909930135763932	0.7837120177309452	0.8821046904761631	1.0	0	0.0
4098	0.0435171019022465	0.013101663741811959	0.01150144044084509	0.9839524550235302	None	0	0	0.3	3	0.8333333333333334	10	0.28	0.8333333333333334	13	10	0	1	0	0.5	5	10	0.9333333333333333	14	1.0	1.0	0.47793856206307517	0.8064106320726738	0.6352667286939182	0.9424029488504375	0.8683311985218192	0.9458356206973277	0.834597764687424	0.9137746866698075	1.0	0.07692307692307693	0.0
6638	0.07864439645014476	0.02789725723114471	0.024668356574563864	0.9861196084111377	None	0	0	0.25	3	0.875	14	0.2571428571428571	0.875	17	14	0	1	0	0.35714285714285715	5	14	1.2	18	1.0	1.0	0.47793856206307517	0.8358981691838121	0.6940282324713067	0.9530562033921521	0.8494859151749136	0.9306160443846009	0.8320551897378973	0.9177109577988759	1.0	0.058823529411764705	0.0
2916	0.00950585610971701	0.0028664401508805043	0.0028271026170641022	0.9869821258819298	None	0	0	0.375	3	0.7777777777777778	7	0.3055555555555556	0.7777777777777778	10	7	0	1	0	1.0	6	6	0.7333333333333333	11	1.0	0.8	0.45481887068591337	0.7474633149481213	0.43598088226939813	0.8203737340020537	0.14980550127540734	0.81722373743598	0.8039435523089608	0.7969306547485779	1.0	0	0.0
3456	0.039313256605399985	0.009031460193494876	0.008811763557343765	0.9900475435491294	None	0	0	0.3	3	0.8333333333333334	10	0.28	0.8333333333333334	13	10	0	1	0	0.5	5	10	0.9333333333333333	14	1.0	1.0	0.47793856206307517	0.8068309531783185	0.6940282324713067	0.9463227167739379	0.8683311985218192	0.9449114360916401	0.834597764687424	0.9153228019419034	1.0	0.07692307692307693	0.0
5667	0.071678554794414	0.021698315402883372	0.020422429178618223	0.9852254177676777	None	0	0	0.25	3	0.8666666666666667	13	0.26153846153846155	0.8666666666666667	16	13	0	1	0	0.38461538461538464	5	13	1.1333333333333333	17	1.0	1.0	0.47793856206307517	0.8438240322434543	0.6060922124809287	0.9359974331302164	0.8589085568483664	0.9349378095919555	0.8333303558988997	0.9125303013739788	1.0	0.0625	0.0
6812	0.08227038717765887	0.02258079216910067	0.0006360679600876691	0.9712640151983819	None	0	0	0.25	3	0.8666666666666667	13	0.26153846153846155	0.8666666666666667	16	13	0	1	0	0.38461538461538464	5	13	1.1333333333333333	17	1.0	1.0	0.47793856206307517	0.7594827898522046	0.6940282324713067	0.9424761044713261	0.5168145721197478	0.9300003102002418	0.8078814727890161	0.8982214028727697	1.0	0.0625	0.0
572	None	None	None	None	None	0	0	0.75	3	0.0	0	0.8333333333333334	0	1	0	3	0	0	0.6666666666666666	2	3	0.3333333333333333	5	0.0	0	0	0	0	0	0	0	0	0	0	0	0
3500	0.06019410273339302	0.01025034087943496	0.008757183495679385	0.9739117562956172	None	0	0	0.3	3	0.8461538461538461	11	0.2727272727272727	0.8461538461538461	14	11	0	1	0	0.45454545454545453	5	11	1.0	15	1.0	1.0	0.47793856206307517	0.8603752441205871	0.6655765406706505	0.9614123667281581	0.891183223503553	0.940391019569143	0.8975500594678981	0.9306977417248077	1.0	0.07142857142857142	0.0
2294	None	None	None	None	None	0	0	1.0	4	0.0	0	1.0	0	0	0	5	3	0	0.6666666666666666	3	2	0.4	6	0.21428571428571427	1.0	0	0	0	0	0	0	0	0	0	0	0
1045	None	None	None	None	None	0	0	0.3333333333333333	2	0.8571428571428571	6	0.75	0.42857142857142855	5	3	3	3	0	0.75	3	4	0.6	9	0.375	0.3333333333333333	0.9868376471396912	0.9080888551621344	0.44211527295542313	0.6331131198579182	0.18274257981884615	0.8224152538295024	0.9661341738019229	0.8109667803706816	0.2	0.8	0.0
7183	0.07701183192233421	0.0093243793059819	0.004586820691505266	0.7804010032871761	None	0	0	0.2727272727272727	3	0.8571428571428571	12	0.26666666666666666	0.8571428571428571	15	12	0	1	0	0.4166666666666667	5	12	1.0666666666666667	16	1.0	1.0	0.7133239218495011	0.8970877397518776	0.3808573163901247	0.9563947465684344	0.6088909476359665	0.9143395063866309	0.9111574339811349	0.9269232203675573	1.0	0.06666666666666667	0.0
4950	0.05045844412845333	0.011371210392515024	-0.005931540288555793	0.9816715032601394	None	0	0	0.3	3	0.8333333333333334	10	0.28	0.8333333333333334	13	10	0	1	0	0.5	5	10	0.9333333333333333	14	1.0	1.0	0.6994024988855165	0.8482522137339575	0.6352667286939182	0.9483464916575944	0.8947350104231757	0.9220934280546733	0.834597764687424	0.914308839774121	1.0	0.07692307692307693	0.0
2464	None	None	None	None	None	0	0	0.3333333333333333	2	0.8333333333333334	5	0.5714285714285714	0.6666666666666666	6	4	1	0	0	0.2857142857142857	7	2	0.5333333333333333	8	0.0	0.8571428571428571	0.45208618441055615	0.6345777667665776	0.543498628102547	0.9133940837349172	0.6103911692553065	0.9779667918890851	0.8340449086137683	0.9032215502291655	0	0	0.0
2842	0.00956831167339025	0.0009972158019737722	-0.0002591934984795939	0.9744885204623086	None	0	0	0.42857142857142855	3	0.75	6	0.3333333333333333	0.75	9	6	0	1	0	0.8333333333333334	6	5	0.6666666666666666	10	1.0	0.8	0.5243947728679527	0.8483387958290305	0.395373660739575	0.8537620849420804	0.18217453556834257	0.9151651381368785	0.8039435523089608	0.8759707796565239	1.0	0	0.0
5188	0.06700122210266152	0.031229255897981135	0.012649181821994903	0.9876779009343876	None	0	0	0.25	3	0.875	14	0.2571428571428571	0.875	17	14	0	1	0	0.35714285714285715	5	14	1.2	18	1.0	1.0	0.7703665727093625	0.8951470602823347	0.6657318833786409	0.9339553354638737	0.8683311985218192	0.9454444911096725	0.8675455744928678	0.9274830611877203	1.0	0.058823529411764705	0.0
1615	None	None	None	None	None	0	0	0.5	2	0.6666666666666666	2	1.0	0	1	0	3	1	0	0.2	5	1	0.3333333333333333	5	0.1111111111111111	1.0	0	0	0	0	0	0	0	0	0	0	0
7285	0.07827085553148434	0.024345390932358466	0.023105749714984445	0.9858128821099041	None	0	0	0.25	3	0.875	14	0.2571428571428571	0.875	17	14	0	1	0	0.35714285714285715	5	14	1.2	18	1.0	1.0	0.47793856206307517	0.8290574503248955	0.6352667286939182	0.9398270060685036	0.5123853545406978	0.9304686775449316	0.8078814727890161	0.9094645932891846	1.0	0.058823529411764705	0.0
1459	None	None	None	None	None	0	0	0.5	3	0.6666666666666666	4	0.8	0.3333333333333333	3	2	4	1	0	0.4	2	5	0.5333333333333333	8	0.09090909090909091	0.3333333333333333	0.16080984441746113	0.6497823252017018	0.771230557586584	0.9447532658771366	0.7752692217619572	0.7749828427684758	0.9472059044601226	0.8270153576646643	1.0	0.6666666666666666	0.0
1175	None	None	None	None	None	0.6666666666666666	2	0.6666666666666666	6	0.36363636363636365	4	0.52	0.2727272727272727	5	3	7	0	0	1.0	5	5	0.8666666666666667	13	0.0	0.8	0.7562425024530846	0.7443372329397234	0.44260153927159357	0.8711988767931379	0.4736305571892448	0.878283836270604	0.9351691054900894	0.8391842829516232	0	0	0.0
4485	0.06849861821521325	0.013195320795947206	0.006198727468575364	0.9791314701508412	None	0	0	0.2727272727272727	3	0.8571428571428571	12	0.26666666666666666	0.8571428571428571	14	12	1	2	0	0.4166666666666667	5	12	1.0666666666666667	16	0.5	1.0	0.47793856206307517	0.8797980973068973	0.6675918511303263	0.9700969688250184	0.8683311985218192	0.9392864346513339	0.7963586017621027	0.9391351194831021	0.5357142857142857	0.07142857142857142	0.0
1212	None	None	None	None	None	0.5	1	0.6666666666666666	4	0.5714285714285714	4	0.42857142857142855	0.5714285714285714	7	4	1	0	0	0.42857142857142855	7	3	0.6	9	0.0	1.0	0.530610768730024	0.9467706911555562	0.47092592361558205	0.9002403329738152	0.41095445470666014	0.7839478873770066	0.8026899558966113	0.893060348638743	0	0	0.0
2860	0.008467581198084209	0.000635668775987119	2.9609675101355024e-05	0.9845504742698241	None	0	0	0.375	3	0.7777777777777778	7	0.3055555555555556	0.7777777777777778	10	7	0	1	0	1.0	6	6	0.7333333333333333	11	1.0	0.8	0.5243947728679527	0.8627254640914916	0.49444075189844633	0.8693846220271424	0.18217453556834257	0.8403213380009679	0.8059200948828239	0.8579160004330028	1.0	0	0.0
4345	0.0528405882262362	0.014281783026804763	0.012324440550743502	0.9701272914850493	None	0	0	0.3	3	0.8461538461538461	11	0.2727272727272727	0.8461538461538461	14	11	0	1	0	0.45454545454545453	5	11	1.0	15	1.0	1.0	0.47793856206307517	0.8045786678074246	0.5657866250994459	0.9436518556812294	0.6809356348578056	0.9537135080685596	0.8527314556914085	0.9183117928686301	1.0	0.07142857142857142	0.0
7088	0.054322447978656256	0.009268939832656795	0.008310160868588202	0.9769353250737828	None	0	0	0.25	3	0.875	14	0.2571428571428571	0.875	17	14	0	1	0	0.35714285714285715	5	14	1.2	18	1.0	1.0	0.47793856206307517	0.8481627104462374	0.6940282324713067	0.951841455129697	0.8494859151749136	0.9419503228972396	0.834597764687424	0.923926937232281	1.0	0.058823529411764705	0.0
4785	0.05854506874870025	0.006829441654149037	-0.005636879315973515	0.9860006190574854	None	0	0	0.25	3	0.875	14	0.2571428571428571	0.875	17	14	0	0	0	0.35714285714285715	5	14	1.2	18	0.0	1.0	0.47793856206307517	0.8509714003788778	0.522186813409902	0.9282490052268798	0.8109629232149025	0.9161694174296081	0.7754459725382957	0.903020648502748	0	0	0.0
5925	0.0761240467793839	0.01853640932622213	0.018406938900644466	0.9855687454346644	None	0	0	0.25	3	0.8666666666666667	13	0.26153846153846155	0.8666666666666667	16	13	0	1	0	0.38461538461538464	5	13	1.1333333333333333	17	1.0	1.0	0.45870284178189114	0.8426166244617503	0.6352667286939182	0.918066894728619	0.5123853545406978	0.9329266322452697	0.7687600223832702	0.9039794734605593	1.0	0.0625	0.0
2424	None	None	None	None	None	0.5	1	0.8571428571428571	6	0.125	1	0.625	0	3	0	6	2	0	1.0	4	4	0.6666666666666666	10	0.15384615384615385	0.5714285714285714	0	0	0	0	0	0	0	0	0	0	0
2581	1.3418069696257462e-08	1.3361597498746012e-08	7.050339837097348e-09	0.9999985742710898	None	0	0	0.6	3	0.6	3	0.7777777777777778	0	0	0	6	0	0	1.0	3	3	0.4666666666666667	7	0.0	1.0	0	0	0	0	0	0	0	0	0	0	0
3820	0.04802462570253793	0.015566624327192587	0.012204415476573855	0.9827602421856213	None	0	0	0.3	3	0.8333333333333334	10	0.28	0.8333333333333334	13	10	0	1	0	0.5	5	10	0.9333333333333333	14	1.0	1.0	0.47793856206307517	0.8506398081969229	0.522186813409902	0.9620274333513971	0.9140352484852869	0.919301396825324	0.8979677542782067	0.9218846303291454	1.0	0.07692307692307693	0.0
4208	0.0519590571101439	0.01686281320720849	0.013453277517524842	0.9786424184936409	None	0	0	0.3	3	0.8461538461538461	11	0.2727272727272727	0.8461538461538461	14	11	0	1	0	0.45454545454545453	5	11	1.0	15	1.0	1.0	0.47793856206307517	0.8781438880776249	0.5657866250994459	0.9551865864810898	0.8589085568483664	0.941422366891314	0.7429510424951213	0.931105905182207	1.0	0.07142857142857142	0.0
843	None	None	None	None	None	0.5	1	0.8333333333333334	5	0.16666666666666666	1	0.6666666666666666	0	1	0	6	1	0	0.75	3	4	0.5333333333333333	8	0.06666666666666667	0.8	0	0	0	0	0	0	0	0	0	0	0
4096	0.052379848500929145	0.020300174512953226	0.015341397325034234	0.9842140911758027	None	0	0	0.3	3	0.8333333333333334	10	0.28	0.8333333333333334	13	10	0	1	0	0.5	5	10	0.9333333333333333	14	1.0	1.0	0.47793856206307517	0.8313076642542949	0.5769176962679392	0.9497713621753949	0.8683311985218192	0.9425193298524419	0.834597764687424	0.9201134165141486	1.0	0.07692307692307693	0.0
3377	0.045174633107695705	0.014633407269841593	0.005886105965452465	0.9818917415136417	None	0	0	0.3	3	0.8333333333333334	10	0.28	0.8333333333333334	13	10	0	1	0	0.5	5	10	0.9333333333333333	14	1.0	1.0	0.47793856206307517	0.8288708503189189	0.6352667286939182	0.9434901891220588	0.9140352484852869	0.944282542176488	0.834597764687424	0.9174087825574335	1.0	0.07692307692307693	0.0
802	None	None	None	None	None	0	0	0.75	3	0.25	1	0.6666666666666666	0	2	0	3	0	0	1.0	3	3	0.4	6	0.0	0	0	0	0	0	0	0	0	0	0	0	0
3726	0.03742431581003486	0.010330596827388298	-0.00993825301561234	0.9855820224255641	None	0	0	0.3333333333333333	3	0.8181818181818182	9	0.28888888888888886	0.8181818181818182	12	9	0	1	0	0.5555555555555556	5	9	0.8666666666666667	13	1.0	1.0	0.47793856206307517	0.8396928120244649	0.6940282324713067	0.9378613177698527	0.8589085568483664	0.9431230102990162	0.8216308927077682	0.9162787517823281	1.0	0.08333333333333333	0.0
3775	0.04746954183529426	0.014552372142046095	0.012150845173411967	0.9845768091498478	None	0	0	0.3	3	0.8333333333333334	10	0.28	0.8333333333333334	13	10	0	1	0	0.5	5	10	0.9333333333333333	14	1.0	1.0	0.47793856206307517	0.8205317878158009	0.5769176962679392	0.9547170639182581	0.8683311985218192	0.9430839647470022	0.8675455744928678	0.9211933454551088	1.0	0.07692307692307693	0.0
6057	0.07203273620498941	0.029275314307651398	0.025528284931835246	0.9850751717926681	None	0	0	0.25	3	0.8666666666666667	13	0.26153846153846155	0.8666666666666667	16	13	0	1	0	0.38461538461538464	5	13	1.1333333333333333	17	1.0	1.0	0.47793856206307517	0.8307309802636055	0.6646474805826126	0.9444363338117177	0.6809356348578056	0.933608301921459	0.8202855193558949	0.9133930970206311	1.0	0.0625	0.0
855	None	None	None	None	None	0	0	0.6666666666666666	2	0.5	1	0.6666666666666666	0.5	3	1	0	2	0	0.6666666666666666	3	2	0.26666666666666666	4	1.0	0	0.47793856206307517	0.7952064803885357	0.8824769924452227	0.9595065944839404	0.9714035237922035	0.9848854872562174	0.9165572678552535	0.9478258290882469	0.6666666666666666	0.3333333333333333	0.0
6870	0.06342177921441934	0.010300593952820281	0.007628979606505282	0.9676025781771859	None	0	0	0.25	3	0.875	14	0.2571428571428571	0.875	17	14	0	1	0	0.35714285714285715	5	14	1.2	18	1.0	1.0	0.47793856206307517	0.8299481671087184	0.6940282324713067	0.9406523534317214	0.8683311985218192	0.9359468352597601	0.834597764687424	0.9124099604374568	1.0	0.058823529411764705	0.0
4543	0.03866575212469498	0.010768094531439487	0.008710909929296322	0.9801030236406537	None	0	0	0.3333333333333333	3	0.8181818181818182	9	0.28888888888888886	0.8181818181818182	12	9	0	1	0	0.5555555555555556	5	9	0.8666666666666667	13	1.0	1.0	0.47793856206307517	0.8409447794912532	0.6655765406706505	0.9488473361013383	0.8044666215321383	0.9326497219223016	0.8333303558988997	0.9171781786462759	1.0	0.08333333333333333	0.0
3344	0.04244537894425372	0.008861507668119039	0.007127871981560329	0.9903220312150963	None	0	0	0.3	3	0.8461538461538461	11	0.2727272727272727	0.8461538461538461	14	11	0	1	0	0.45454545454545453	5	11	1.0	15	1.0	1.0	0.47793856206307517	0.8306962232524588	0.5769176962679392	0.9436069704694681	0.891183223503553	0.9398098069654751	0.834597764687424	0.9157046580716383	1.0	0.07142857142857142	0.0
2610	2.2509915837941842e-08	2.0151334486218227e-08	1.8179100971198642e-08	0.9999960982322199	None	0	0	0.5	2	0.3333333333333333	1	0.8333333333333334	0	0	0	4	2	0	0.6666666666666666	2	3	0.3333333333333333	5	0.16666666666666666	0	0	0	0	0	0	0	0	0	0	0	0
7203	0.06943719034649262	0.007928748343789732	-0.001260277176845687	0.7715772195134875	None	0	0	0.2727272727272727	3	0.8571428571428571	12	0.26666666666666666	0.8571428571428571	15	12	0	1	0	0.4166666666666667	5	12	1.0666666666666667	16	1.0	1.0	0.5097807180232087	0.84665502657892	0.351874338275453	0.9754916765417962	0.8494859151749136	0.9771901795200725	0.9165572678552535	0.9547828455621269	1.0	0.06666666666666667	0.0
4316	0.06837275895556322	0.015468024655457182	0.01483808449806651	0.9788547291805106	None	0	0	0.25	3	0.8666666666666667	13	0.26153846153846155	0.8666666666666667	15	13	1	2	0	0.38461538461538464	5	13	1.1333333333333333	17	0.5	1.0	0.47793856206307517	0.8612816972217546	0.6259937777015011	0.9720392063534395	0.8683311985218192	0.929611187915973	0.834597764687424	0.9341198207475907	0.5333333333333333	0.06666666666666667	0.0
4073	0.05532170644272926	0.00922508298601106	0.0027628129168913	0.9779836027351503	None	0	0	0.3	3	0.8461538461538461	11	0.2727272727272727	0.8461538461538461	14	11	0	1	0	0.45454545454545453	5	11	1.0	15	1.0	1.0	0.47793856206307517	0.8557043915954774	0.6940282324713067	0.9447729482837768	0.8589085568483664	0.9461736482653204	0.8202855193558949	0.9238190798625721	1.0	0.07142857142857142	0.0
5457	0.08062439968543637	0.018834443081941363	0.01881542203229757	0.9853160967148937	None	0	0	0.25	3	0.8666666666666667	13	0.26153846153846155	0.8666666666666667	16	13	0	1	0	0.38461538461538464	5	13	1.1333333333333333	17	1.0	1.0	0.47793856206307517	0.8307309802636055	0.6352667286939182	0.9304826025483743	0.6809356348578056	0.933608301921459	0.8023097096618427	0.9068818173005219	1.0	0.0625	0.0
795	None	None	None	None	None	0	0	0.2727272727272727	3	0.7857142857142857	11	0.26666666666666666	0.7857142857142857	14	11	1	0	0	0.4166666666666667	5	12	1.0666666666666667	16	0.0	0	0.6759858419299432	0.8062486271828222	0.5029791830232249	0.8303354939963005	0.5509416980624632	0.8428384849224824	0.7221617890797771	0.8269897584932927	0	0	0.0
1534	None	None	None	None	None	1.0	1	0.8	4	0.4	2	0.4666666666666667	0.2	2	1	4	1	0	0.6	5	3	0.4666666666666667	7	0.09090909090909091	1.0	0.6398386554683368	0.5	0.5150212422545333	0.5	0.15274737029059288	0.5901802525429797	0.8875786699071174	0.530355171854995	1.0	1.0	0.0
3695	0.057872993358183925	0.02015815703686514	-0.00793211985465784	0.9775870984475918	None	0	0	0.3	3	0.8461538461538461	11	0.2727272727272727	0.8461538461538461	14	11	0	1	0	0.45454545454545453	5	11	1.0	15	1.0	1.0	0.4806549501967031	0.8265498954445343	0.522186813409902	0.9531883420367525	0.8683311985218192	0.9385976851441757	0.834597764687424	0.9193832522184767	1.0	0.07142857142857142	0.0
5418	0.07499702083789385	0.017799309356423584	0.015420989275515527	0.9766438066842239	None	0	0	0.25	3	0.875	14	0.2571428571428571	0.875	17	14	0	1	0	0.35714285714285715	5	14	1.2	18	1.0	1.0	0.47793856206307517	0.8334905623933926	0.6352667286939182	0.934601247272647	0.5212437896987977	0.9302714246174002	0.8078814727890161	0.9077961351514672	1.0	0.058823529411764705	0.0
1443	None	None	None	None	None	0	0	0.3333333333333333	1	1.0	2	1.0	0.5	2	1	1	0	0	0.25	4	1	0.26666666666666666	4	0.0	0	0.59476022827604	0.96906040720371	0.8513573745163818	0.5104955288970217	0.9410650402452608	0.6432158992591065	0.8597726699068564	0.795522748722089	0	0	0.0
7113	0.06896268259150486	0.025131607745122034	0.021804859690179715	0.9847619315684493	None	0	0	0.25	3	0.8666666666666667	13	0.26153846153846155	0.8666666666666667	16	13	0	1	0	0.38461538461538464	5	13	1.1333333333333333	17	1.0	1.0	0.47793856206307517	0.8247089340674082	0.6940282324713067	0.9417966031688653	0.8589085568483664	0.9368478040647931	0.8333303558988997	0.9123869190577043	1.0	0.0625	0.0
2069	None	None	None	None	None	0	0	0.75	3	0.25	1	0.6	0.25	4	1	1	0	0	0.4	5	2	0.4	6	0.0	0.4	0.16199149127939352	0.6486638297313113	0.8080081048892218	0.8090612272968062	0.7106454370870192	0.9039256419466637	0.944996415792682	0.8073536753122875	0	0	0.0
1010	None	None	None	None	None	0.3333333333333333	1	0.625	5	0.4	4	0.42857142857142855	0.4	9	4	2	1	0	0.5714285714285714	7	4	0.8	12	0.3333333333333333	0.18181818181818182	0.6053125621804945	0.8487852354815798	0.6425905783766428	0.8946332340890484	0.4918719478746265	0.9172293010690239	0.7804243620105802	0.8899063641087367	1.0	0	0.0
4698	0.060922678960494435	0.0098578790339871	0.00864278910417273	0.9774015937740611	None	0	0	0.3	3	0.8333333333333334	10	0.28	0.8333333333333334	13	10	0	1	0	0.5	5	10	0.9333333333333333	14	1.0	1.0	0.47793856206307517	0.8300886446249665	0.6940282324713067	0.9548669414028959	0.8683311985218192	0.9428994443762073	0.834597764687424	0.9227838326233733	1.0	0.07692307692307693	0.0
5162	0.07995773350143859	0.02136060290331239	-0.004172686386823044	0.9796465864092132	None	0	0	0.25	3	0.875	14	0.2571428571428571	0.875	17	14	0	1	0	0.35714285714285715	5	14	1.2	18	1.0	1.0	0.47793856206307517	0.8641855081147015	0.6352667286939182	0.9247528544401028	0.5123853545406978	0.9417961732726224	0.8078814727890161	0.9153691019768434	1.0	0.058823529411764705	0.0
7456	0.08965923860019846	0.027217700161101786	0.026550634560178813	0.9846087924441659	None	0	0	0.25	3	0.8666666666666667	13	0.26153846153846155	0.8666666666666667	16	13	0	1	0	0.38461538461538464	5	13	1.1333333333333333	17	1.0	1.0	0.45870284178189114	0.7668526046766404	0.6940282324713067	0.9627896306209153	0.8494859151749136	0.9335642391885998	0.8622769111849505	0.9139002699047418	1.0	0.0625	0.0
5958	0.06853051128394959	0.028637142561888342	0.026425958404059202	0.9851681119248854	None	0	0	0.25	3	0.8666666666666667	13	0.26153846153846155	0.8666666666666667	16	13	0	1	0	0.38461538461538464	5	13	1.1333333333333333	17	1.0	1.0	0.47793856206307517	0.8329589491820849	0.6940282324713067	0.9558368876923369	0.8589085568483664	0.9351518303149791	0.834597764687424	0.9205639464255123	1.0	0.0625	0.0
4379	0.05668669651641166	0.010954728046828106	0.010404259203639953	0.9773969899469473	None	0	0	0.3	3	0.8333333333333334	10	0.28	0.8333333333333334	13	10	0	1	0	0.5	5	10	0.9333333333333333	14	1.0	1.0	0.47793856206307517	0.8286670088118179	0.5769176962679392	0.9607405407638662	0.8683311985218192	0.9427770346538843	0.8675455744928678	0.9258895655155581	1.0	0.07692307692307693	0.0
15	None	None	None	None	None	0	0	1.0	3	0.0	0	0.6666666666666666	0	1	0	2	1	0	0.6666666666666666	2	3	0.26666666666666666	4	0.14285714285714285	1.0	0	0	0	0	0	0	0	0	0	0	0
4029	0.05354587971637883	0.007266367615453016	0.007201530269354217	0.9730579308377528	None	0	0	0.25	3	0.8666666666666667	13	0.26153846153846155	0.8666666666666667	16	13	0	1	0	0.38461538461538464	5	13	1.1333333333333333	17	1.0	1.0	0.47793856206307517	0.8685269505886248	0.6081075229406044	0.9577518334776349	0.8683311985218192	0.9332874281850596	0.834597764687424	0.9275140208742298	1.0	0.0625	0.0
6521	0.06877457799324382	0.031092092727744467	0.028334309730145397	0.9862823566080576	None	0	0	0.25	3	0.8666666666666667	13	0.26153846153846155	0.8666666666666667	16	13	0	1	0	0.38461538461538464	5	13	1.1333333333333333	17	1.0	1.0	0.47793856206307517	0.8120989261068933	0.6940282324713067	0.955475444709951	0.8494859151749136	0.935252173103295	0.8333303558988997	0.9168321537721402	1.0	0.0625	0.0
6161	0.06908939450065045	0.020596404015570047	0.019459485552941625	0.9859842038351492	None	0	0	0.25	3	0.8666666666666667	13	0.26153846153846155	0.8666666666666667	16	13	0	1	0	0.38461538461538464	5	13	1.1333333333333333	17	1.0	1.0	0.47793856206307517	0.8247089340674082	0.6940282324713067	0.9417966031688653	0.8589085568483664	0.9368478040647931	0.8333303558988997	0.9123869190577043	1.0	0.0625	0.0
3549	0.03892132124735244	0.009748041363888462	0.0095369057339331	0.9899494796807748	None	0	0	0.3	3	0.8333333333333334	10	0.28	0.8333333333333334	13	10	0	1	0	0.5	5	10	0.9333333333333333	14	1.0	1.0	0.47793856206307517	0.8036359039210484	0.6940282324713067	0.9521775689892641	0.8683311985218192	0.9436536950959736	0.8675455744928678	0.9173007626101762	1.0	0.07692307692307693	0.0
4942	0.04787992632372939	0.01418800896972849	0.007572240729227925	0.9821231822435983	None	0	0	0.3	3	0.8333333333333334	10	0.28	0.8333333333333334	13	10	0	1	0	0.5	5	10	0.9333333333333333	14	1.0	1.0	0.47793856206307517	0.8506398081969229	0.522186813409902	0.9620274333513971	0.9140352484852869	0.919301396825324	0.8979677542782067	0.9218846303291454	1.0	0.07692307692307693	0.0
3389	0.052209717296061886	0.009402493509463098	0.007845547979840434	0.9903329495248765	None	0	0	0.3	3	0.8333333333333334	10	0.28	0.8333333333333334	13	10	0	1	0	0.5	5	10	0.9333333333333333	14	1.0	1.0	0.47793856206307517	0.8225675745965314	0.522186813409902	0.9491240407366649	0.8683311985218192	0.9420043176022341	0.834597764687424	0.9180300216343333	1.0	0.07692307692307693	0.0
238	None	None	None	None	None	0	0	0.3	3	0.6666666666666666	8	0.875	0.3333333333333333	6	4	7	0	0	1.0	4	4	0.9333333333333333	14	0.0	0.5454545454545454	0.5562881072430004	0.6284915611445778	0.3178504828112072	0.6615621551786457	0.12238207729630379	0.6565545888663512	0.8336026219842491	0.6490040007423488	0	0	0.0
2855	0.009886340766308883	0.0009035821557046681	0.000688313704267478	0.9818034577893855	None	0	0	0.3333333333333333	2	0.8333333333333334	5	0.5714285714285714	0.6666666666666666	6	4	1	0	0	0.2857142857142857	7	2	0.5333333333333333	8	0.0	0.5714285714285714	0.45208618441055615	0.6345777667665776	0.5180335871215698	0.9326641567997287	0.6103911692553065	0.9779667918890851	0.8257383765131863	0.9108773378717568	0	0	0.0
2929	0.016900558749112393	0.0017223585433000916	0.000580159731104837	0.9955774357233083	None	0	0	0.16666666666666666	1	1.0	7	0.6	0.7142857142857143	5	5	3	2	0	0.6	3	5	0.6	9	0.2	0	0.9868376471396912	0.9343216956368126	0.44211527295542313	0.8435570437621158	0.18274257981884615	0.7013882044558664	0.9661341738019229	0.8495788578365535	0.6	0.6	0.0
7185	0.06671290902720699	0.024664146317771002	0.020315006344173946	0.9851607600825031	None	0	0	0.25	3	0.8666666666666667	13	0.26153846153846155	0.8666666666666667	16	13	0	1	0	0.38461538461538464	5	13	1.1333333333333333	17	1.0	1.0	0.45870284178189114	0.8161403502839951	0.6940282324713067	0.9538367397913002	0.6809356348578056	0.931620680191759	0.8202855193558949	0.9150455856479451	1.0	0.0625	0.0
2775	0.001595238114990741	0.00018462643767069997	-0.00017948698797004775	0.9973433289128286	None	1.0	1	1.0	4	0.0	0	0.5555555555555556	0	3	0	1	0	0	1.0	3	3	0.3333333333333333	5	0.0	1.0	0	0	0	0	0	0	0	0	0	0	0
1338	None	None	None	None	None	0.5	1	0.8333333333333334	5	0.16666666666666666	1	0.6666666666666666	0	2	0	5	1	0	0.75	3	4	0.5333333333333333	8	0.08333333333333333	0.8	0	0	0	0	0	0	0	0	0	0	0
1749	None	None	None	None	None	0	0	0.4	2	0.8	4	0.5833333333333334	0.6	3	3	3	0	0	0.75	4	3	0.4666666666666667	7	0.0	0	0.73136629301587	0.6167919751036146	0.6321262574526757	0.7532000900547917	0.17325999522436245	0.6335529433524485	0.9070562188690126	0.6710781564128485	0	0	0.0
4350	0.06388912127369023	0.016159454868695827	0.00691467238700203	0.8161850859532406	None	0	0	0.3	3	0.8461538461538461	11	0.2727272727272727	0.8461538461538461	14	11	0	1	0	0.45454545454545453	5	11	1.0	15	1.0	1.0	0.47793856206307517	0.8529972133116953	0.6361957887819563	0.9697963427734931	0.8589085568483664	0.9284415399530428	0.8998752248086856	0.9306557897451654	1.0	0.07142857142857142	0.0
1819	None	None	None	None	None	0	0	1.0	4	0.0	0	0.5	0	2	0	3	2	0	0.75	4	3	0.4	6	0.25	0.5	0	0	0	0	0	0	0	0	0	0	0
1214	None	None	None	None	None	0	0	0.5	3	0.6666666666666666	4	0.4444444444444444	0.5	4	3	3	2	0	0.5	6	3	0.5333333333333333	8	0.2222222222222222	0.8	0.3277974294100043	0.966030986749471	0.46684424172461547	0.7498853872890028	0.6356382180231842	0.9416770543424315	0.8834739051848898	0.9175215000900669	0.75	0.75	0.3187391806939348
2872	0.013159592267789911	0.0002572238554420245	-0.00014631621089634733	0.9825967526410339	None	0	0	0.3333333333333333	2	0.8333333333333334	5	0.5714285714285714	0.6666666666666666	6	4	1	0	0	0.2857142857142857	7	2	0.5333333333333333	8	0.0	0.8571428571428571	0.4262338067580371	0.6891661841759973	0.2854214479449884	0.9660547820756658	0.5351341268427633	0.9753609038973965	0.8483387192595095	0.9313569825039281	0	0	0.0
6551	0.07244689518815511	0.009738848718788152	0.008870551737773305	0.9839524696052707	None	0	0	0.25	3	0.875	14	0.2571428571428571	0.875	17	14	0	1	0	0.35714285714285715	5	14	1.2	18	1.0	1.0	0.47793856206307517	0.880218900466353	0.6352667286939182	0.9206448921273256	0.5123853545406978	0.9324366356311696	0.8078814727890161	0.9134727276648594	1.0	0.058823529411764705	0.0
5675	0.07272835051751568	0.02174584540400288	0.021560063911245715	0.9854348464748023	None	0	0	0.25	3	0.8666666666666667	13	0.26153846153846155	0.8666666666666667	16	13	0	1	0	0.38461538461538464	5	13	1.1333333333333333	17	1.0	1.0	0.47793856206307517	0.8307309802636055	0.6352667286939182	0.9339960927874682	0.6809356348578056	0.933608301921459	0.8202855193558949	0.9084360339256555	1.0	0.0625	0.0
14	None	None	None	None	None	0	0	0	0	0	0	1.0	0	0	0	0	2	0	1.0	1	1	0.06666666666666667	1	0.5	0	0	0	0	0	0	0	0	0	0	0	0
5110	0.03971624766147018	0.008055298964863747	-0.006135036826260843	0.9603330198714692	None	0	0	0.3	3	0.8333333333333334	10	0.28	0.8333333333333334	13	10	0	1	0	0.5	5	10	0.9333333333333333	14	1.0	1.0	0.47793856206307517	0.8585064511278413	0.351874338275453	0.967416699467085	0.8683311985218192	0.935019937978357	0.8931908381584667	0.9321431222239902	1.0	0.07692307692307693	0.0
3874	0.05236064190505749	0.02127328757379215	0.015947922629188222	0.9842741887625526	None	0	0	0.3	3	0.8333333333333334	10	0.28	0.8333333333333334	13	10	0	1	0	0.5	5	10	0.9333333333333333	14	1.0	1.0	0.47793856206307517	0.8313076642542949	0.5769176962679392	0.9497713621753949	0.8683311985218192	0.9425193298524419	0.834597764687424	0.9201134165141486	1.0	0.07692307692307693	0.0
4804	0.07938276950293728	0.013024089864855377	0.01299906096936163	0.9601665393578249	None	0	0	0.25	3	0.875	14	0.2571428571428571	0.875	17	14	0	1	0	0.35714285714285715	5	14	1.2	18	1.0	1.0	0.47793856206307517	0.8826277678365909	0.522186813409902	0.9688646031243456	0.8683311985218192	0.8939288580083525	0.8931908381584667	0.9261465417313294	1.0	0.058823529411764705	0.0
3548	0.04793230239348506	0.0021857458179334716	-0.002171090467282831	0.9903305490937048	None	0	0	0.3	3	0.8461538461538461	11	0.2727272727272727	0.8461538461538461	14	11	0	0	0	0.45454545454545453	5	11	1.0	15	0.0	1.0	0.47793856206307517	0.8350608592554776	0.635472964369623	0.9321446453122549	0.8589085568483664	0.9217985726700053	0.7951679015230487	0.9034673656840295	0	0	0.0
3023	0.006136715851448786	0.0008869103361351437	0.0008773465563959708	0.9870707150202245	None	0	0	0.6	3	0.6	3	0.4666666666666667	0.6	6	3	0	1	0	0.6	5	3	0.4666666666666667	7	1.0	1.0	0.5243947728679527	0.7939324025203035	0.395373660739575	0.9003326917510138	0.18217453556834257	0.7872077030920988	0.836058107094046	0.8346983969753148	1.0	0	0.0
70	None	None	None	None	None	0	0	1.0	1	0	0	1.0	0	1	0	0	1	0	0.5	1	2	0.13333333333333333	2	0.3333333333333333	0	0	0	0	0	0	0	0	0	0	0	0
4476	0.0541710912538875	0.014885863128055139	0.013044622492045044	0.9799199009638693	None	0	0	0.3	3	0.8461538461538461	11	0.2727272727272727	0.8461538461538461	14	11	0	1	0	0.45454545454545453	5	11	1.0	15	1.0	1.0	0.47793856206307517	0.8781438880776249	0.5657866250994459	0.9551865864810898	0.8589085568483664	0.941422366891314	0.7429510424951213	0.931105905182207	1.0	0.07142857142857142	0.0
1809	None	None	None	None	None	0	0	1.0	3	0.0	0	0.6666666666666666	0	0	0	3	1	0	0.6666666666666666	3	2	0.26666666666666666	4	0.1	1.0	0	0	0	0	0	0	0	0	0	0	0
522	None	None	None	None	None	0	0	0.07142857142857142	1	1.0	19	0.23333333333333334	0.8947368421052632	18	17	2	1	0	0.9	10	9	1.4	21	0.14285714285714285	0	0.5416259785496292	0.9213736954287832	0.4719150203821842	0.8096252874978116	0.5928426734264972	0.7650337548273075	0.7880371289389487	0.8450646115064021	1.0	0	0.0
476	None	None	None	None	None	0	0	0.3333333333333333	2	0.6666666666666666	4	0.4	0.6666666666666666	4	4	3	4	0	0.8	4	5	0.5333333333333333	8	0.4	0	0.7418452472794318	0.7009081999018779	0.43682434016697275	0.777987610457711	0.7500085533849775	0.9655219022638126	0.7984201225610313	0.859681777272307	0.375	0.25	0.0
5369	0.07074327178815445	0.03205149042238223	0.024535056724277103	0.9862887944771946	None	0	0	0.25	3	0.875	14	0.2571428571428571	0.875	17	14	0	1	0	0.35714285714285715	5	14	1.2	18	1.0	1.0	0.47793856206307517	0.8358981691838121	0.6940282324713067	0.9530562033921521	0.8494859151749136	0.9306160443846009	0.8320551897378973	0.9177109577988759	1.0	0.058823529411764705	0.0
1625	None	None	None	None	None	0	0	0.5	2	0.3333333333333333	1	0.625	0.3333333333333333	2	1	2	1	0	0.5	2	4	0.3333333333333333	5	0.14285714285714285	0	0.43084876519154064	0.6395896126406312	0.22672381539132705	0.6206870688051861	0.6935311430879686	0.8413259299459235	0.8793920691301188	0.7132849111579009	1.0	0	0.0
4803	0.05321457170761355	0.017400349889787076	0.016851215603019266	0.9768847924699019	None	0	0	0.3	3	0.8461538461538461	11	0.2727272727272727	0.8461538461538461	14	11	0	1	0	0.45454545454545453	5	11	1.0	15	1.0	1.0	0.47793856206307517	0.8608690804942681	0.7076561253795465	0.9479972316154527	0.8683311985218192	0.9161448924875227	0.8473381183386757	0.9146844141069357	1.0	0.07142857142857142	0.0
6160	0.06280942477919635	0.017449495794963167	-0.013794543925161289	0.6201831690538306	None	0	0	0.25	3	0.8666666666666667	13	0.26153846153846155	0.8666666666666667	16	13	0	1	0	0.38461538461538464	5	13	1.1333333333333333	17	1.0	1.0	0.47793856206307517	0.8097600119863003	0.6060922124809287	0.9502403651388115	0.5751287408318054	0.9343184724245148	0.8216308927077682	0.9130126752644687	1.0	0.0625	0.0
6817	0.07436224429259615	0.017313156319073392	0.01727877633350303	0.9854931608977684	None	0	0	0.25	3	0.8666666666666667	13	0.26153846153846155	0.8666666666666667	16	13	0	1	0	0.38461538461538464	5	13	1.1333333333333333	17	1.0	1.0	0.47793856206307517	0.8224731456903335	0.6352667286939182	0.9207056806471725	0.5123853545406978	0.9329266322452697	0.7889841250416234	0.9007783027122672	1.0	0.0625	0.0
2704	0.002244017987265949	0.00015178289017084192	-5.045892174934493e-05	0.9981397305607304	None	0	0	0.75	3	0.3333333333333333	1	0.625	0	3	0	1	1	0	0.5	4	2	0.3333333333333333	5	0.3333333333333333	0.6666666666666666	0	0	0	0	0	0	0	0	0	0	0
3683	0.05909259545549745	0.016461281179066815	0.0138850649408139	0.9847069107605654	None	0	0	0.3	3	0.8461538461538461	11	0.2727272727272727	0.8461538461538461	14	11	0	1	0	0.45454545454545453	5	11	1.0	15	1.0	1.0	0.47793856206307517	0.8415656116854601	0.5769176962679392	0.946224238283987	0.8683311985218192	0.9395294547903612	0.8518265659204525	0.9188582554945822	1.0	0.07142857142857142	0.0
1762	None	None	None	None	None	0	0	0.5	3	0.6666666666666666	4	0.4444444444444444	0.6666666666666666	7	4	0	1	0	0.5	3	6	0.5333333333333333	8	1.0	0.4	0.47793856206307517	0.9100642213568135	0.6352667286939182	0.9479157709221822	0.5771234231265683	0.947750249042342	0.8319785023268909	0.9372990754890339	1.0	0.14285714285714285	0.0
4072	0.04606769328454924	0.021876679320204075	0.017241369283853183	0.9798672331697906	None	0	0	0.3	3	0.8333333333333334	10	0.28	0.8333333333333334	13	10	0	1	0	0.5	5	10	0.9333333333333333	14	1.0	1.0	0.47793856206307517	0.7780784717142899	0.6940282324713067	0.9569315713830008	0.8683311985218192	0.9434367838809119	0.834597764687424	0.9160517173498746	1.0	0.07692307692307693	0.0
7034	0.07556852110258207	0.022568957075504024	0.021772892386998886	0.9855505013888413	None	0	0	0.25	3	0.875	14	0.2571428571428571	0.875	17	14	0	1	0	0.35714285714285715	5	14	1.2	18	1.0	1.0	0.47793856206307517	0.8434268963937358	0.6352667286939182	0.9310343695646263	0.8494859151749136	0.9323979192125721	0.8320551897378973	0.9091736236956737	1.0	0.058823529411764705	0.0
375	None	None	None	None	None	0	0	0.75	3	0.0	0	0.8333333333333334	0	2	0	2	0	0	0.6666666666666666	2	3	0.3333333333333333	5	0.0	0	0	0	0	0	0	0	0	0	0	0	0
3041	0.009886817143895823	0.0011477085683254465	0.00071089283093134	0.9858168278529278	None	0	0	0.375	3	0.7777777777777778	7	0.3055555555555556	0.7777777777777778	10	7	0	1	0	1.0	6	6	0.7333333333333333	11	1.0	0.8	0.5243947728679527	0.8239141571975628	0.5208857303009932	0.8551159749005194	0.18217453556834257	0.8403213380009679	0.7837120177309452	0.8401941097010925	1.0	0	0.0
5010	0.07444774751976117	0.012466582260830602	0.00234523274048677	0.9826285441300247	None	0	0	0.25	3	0.875	14	0.2571428571428571	0.875	17	14	0	1	0	0.35714285714285715	5	14	1.2	18	1.0	1.0	0.47793856206307517	0.8482919507265041	0.6352667286939182	0.9218727490150722	0.5123853545406978	0.9302807363713288	0.8078814727890161	0.9055194684764536	1.0	0.058823529411764705	0.0
7290	0.07389906975749745	0.027750051634468437	0.027264305848379643	0.9858771497521798	None	0	0	0.25	3	0.875	14	0.2571428571428571	0.875	17	14	0	1	0	0.35714285714285715	5	14	1.2	18	1.0	1.0	0.47793856206307517	0.8358981691838121	0.6940282324713067	0.9501707165872225	0.8494859151749136	0.9306160443846009	0.8320551897378973	0.9161192096671873	1.0	0.058823529411764705	0.0
2952	0.002655074485562799	0.0006127918236865571	0.0006127018037449866	0.990619134655222	None	0	0	0.6	3	0.6	3	0.4666666666666667	0.6	6	3	0	1	0	0.6	3	5	0.4666666666666667	7	1.0	0.5	0.6148669622374723	0.8924046107291314	0.7882526124582647	0.9631318654364963	0.7418944391664507	0.9741039421049122	0.902879747022929	0.952661569573314	1.0	0.16666666666666666	0.0
330	None	None	None	None	None	0	0	0.25	1	1.0	3	1.0	1.0	3	3	1	0	0	0.2	1	5	0.3333333333333333	5	0.0	0	0.6474431300048076	0.9609311666664535	0.5206359800354112	0.6477907979898577	0.288763234685685	0.8981980234125454	0.8327691044885324	0.8804214339733376	0	0	0.0
7255	0.07176998837370574	0.006772730253149633	0.00670715922421805	0.800345842412779	None	0	0	0.2727272727272727	3	0.8571428571428571	12	0.26666666666666666	0.8571428571428571	15	12	0	1	0	0.4166666666666667	5	12	1.0666666666666667	16	1.0	1.0	0.47793856206307517	0.775877145116242	0.6940282324713067	0.9555728401975919	0.6378721271229131	0.9349977757538596	0.834597764687424	0.9109638567851397	1.0	0.06666666666666667	0.0
5709	0.08425480274862693	0.007045580779291924	-0.006799688646549368	0.7868553767548961	None	0	0	0.25	3	0.875	14	0.2571428571428571	0.875	17	14	0	1	0	0.35714285714285715	5	14	1.2	18	1.0	1.0	0.47793856206307517	0.8210795167403506	0.6352667286939182	0.9417993281309893	0.5212437896987977	0.9276731878444381	0.8078814727890161	0.9077404593013314	1.0	0.058823529411764705	0.0
7323	0.07088045439938007	0.034344014416377515	0.030921693277302632	0.9865586696958627	None	0	0	0.25	3	0.8666666666666667	13	0.26153846153846155	0.8666666666666667	16	13	0	1	0	0.38461538461538464	5	13	1.1333333333333333	17	1.0	1.0	0.47793856206307517	0.8329589491820849	0.6940282324713067	0.9558368876923369	0.8589085568483664	0.9351518303149791	0.834597764687424	0.9205639464255123	1.0	0.0625	0.0
5488	0.06742406469314893	0.01889352722533897	0.017557366165751633	0.9850000588683233	None	0	0	0.2727272727272727	3	0.8571428571428571	12	0.26666666666666666	0.8571428571428571	15	12	0	1	0	0.4166666666666667	5	12	1.0666666666666667	16	1.0	1.0	0.47793856206307517	0.8433439600365914	0.5769176962679392	0.9378368905744892	0.8683311985218192	0.9373366656724094	0.834597764687424	0.9143126639920223	1.0	0.06666666666666667	0.0
6084	0.0715809220417915	0.017784934715197414	0.008665271788550576	0.8665762234544034	None	0	0	0.25	3	0.8666666666666667	13	0.26153846153846155	0.8666666666666667	16	13	0	1	0	0.38461538461538464	5	13	1.1333333333333333	17	1.0	1.0	0.47793856206307517	0.857849213255343	0.6940282324713067	0.941657130451721	0.7896591729877543	0.931544495832993	0.8202855193558949	0.9165601244401618	1.0	0.0625	0.0
3939	0.05685297734914566	0.019027944869915738	0.01902051635284295	0.9797479331367341	None	0	0	0.3	3	0.8333333333333334	10	0.28	0.8333333333333334	13	10	0	1	0	0.5	5	10	0.9333333333333333	14	1.0	1.0	0.47793856206307517	0.832014227843973	0.6940282324713067	0.9505532579893202	0.8683311985218192	0.9321241038748249	0.834597764687424	0.916212750273118	1.0	0.07692307692307693	0.0
7114	0.06800921504311241	0.02334243801816052	0.02000711677493251	0.9848789895602126	None	0	0	0.25	3	0.8666666666666667	13	0.26153846153846155	0.8666666666666667	16	13	0	1	0	0.38461538461538464	5	13	1.1333333333333333	17	1.0	1.0	0.47793856206307517	0.8247089340674082	0.6646474805826126	0.941744358779824	0.8589085568483664	0.9368478040647931	0.8333303558988997	0.9123615306754466	1.0	0.0625	0.0
7064	0.06938030333152255	0.031605375476091796	0.027092701998303978	0.9856371953330914	None	0	0	0.25	3	0.875	14	0.2571428571428571	0.875	17	14	0	1	0	0.35714285714285715	5	14	1.2	18	1.0	1.0	0.47793856206307517	0.8314375354993735	0.6940282324713067	0.9519854674109511	0.8494859151749136	0.9332677623102349	0.834597764687424	0.9173570016551275	1.0	0.058823529411764705	0.0
5467	0.07826733176480886	0.019415903522977496	0.019403618789511173	0.9855955415360494	None	0	0	0.25	3	0.8666666666666667	13	0.26153846153846155	0.8666666666666667	16	13	0	1	0	0.38461538461538464	5	13	1.1333333333333333	17	1.0	1.0	0.47793856206307517	0.8224731456903335	0.6352667286939182	0.9207056806471725	0.5123853545406978	0.9329266322452697	0.7889841250416234	0.9007783027122672	1.0	0.0625	0.0
2064	None	None	None	None	None	0	0	0.75	3	0.25	1	1.0	0	0	0	5	3	0	0.6666666666666666	3	2	0.4	6	0.21428571428571427	1.0	0	0	0	0	0	0	0	0	0	0	0
2306	None	None	None	None	None	0.25	1	0.6	6	0.3333333333333333	4	0.5833333333333334	0.16666666666666666	2	2	11	3	0	0.6666666666666666	6	4	0.9333333333333333	14	0.11538461538461539	0.4	0.6398386554683368	0.5	0.5150212422545333	0.5	0.24392501537696248	0.7818511980985753	0.8408337157075079	0.6047975663453871	0.5	1.0	0.0
5492	0.07470709152634072	0.020655976213460842	0.020481425667437804	0.9851166260169321	None	0	0	0.25	3	0.8666666666666667	13	0.26153846153846155	0.8666666666666667	16	13	0	1	0	0.38461538461538464	5	13	1.1333333333333333	17	1.0	1.0	0.47793856206307517	0.8307309802636055	0.6352667286939182	0.9339960927874682	0.6809356348578056	0.933608301921459	0.8202855193558949	0.9084360339256555	1.0	0.0625	0.0
7245	0.06971919354340525	0.02199408986685389	0.020715470932811925	0.9859912196753949	None	0	0	0.25	3	0.8666666666666667	13	0.26153846153846155	0.8666666666666667	16	13	0	1	0	0.38461538461538464	5	13	1.1333333333333333	17	1.0	1.0	0.47793856206307517	0.8329589491820849	0.6940282324713067	0.9560163681305055	0.8589085568483664	0.9351518303149791	0.834597764687424	0.9206677250384866	1.0	0.0625	0.0
342	None	None	None	None	None	0	0	0.125	1	1.0	10	0.4	0.8	9	8	2	1	0	0.8333333333333334	5	6	0.8	12	0.14285714285714285	0.4	0.4635123107425909	0.9703525065289884	0.2199093212480895	0.8715366506239209	0.7769605891795572	0.8934193603709816	0.9115220980389367	0.9248178827742933	1.0	0.1111111111111111	0.0
7308	0.06024501130928653	0.011462599630603702	0.008131913722718495	0.9905447883386128	None	0	0	0.25	3	0.8666666666666667	13	0.26153846153846155	0.8666666666666667	16	13	0	1	0	0.38461538461538464	5	13	1.1333333333333333	17	1.0	1.0	0.47793856206307517	0.8205032146042723	0.6940282324713067	0.9586161839326068	0.8589085568483664	0.9214261095372207	0.8546316361152212	0.9148813468839777	1.0	0.0625	0.0
2223	None	None	None	None	None	0	0	0.6666666666666666	2	0.0	0	0.6666666666666666	0	0	0	3	2	0	0.6666666666666666	3	2	0.26666666666666666	4	0.2	1.0	0	0	0	0	0	0	0	0	0	0	0
2423	None	None	None	None	None	0.5	1	0.8571428571428571	6	0.125	1	0.625	0.125	5	1	4	1	0	1.0	4	4	0.6666666666666666	10	0.125	0.5714285714285714	0.566943444540727	0.8867180857864124	0.5519420798119643	0.7624980253984536	0.9337836252986067	0.9656885471105773	0.8887177109673927	0.8990891347913582	1.0	0.4	0.0
7305	0.06590804638547573	0.026049464517504155	0.02453441772929679	0.985529510619468	None	0	0	0.25	3	0.8666666666666667	13	0.26153846153846155	0.8666666666666667	16	13	0	1	0	0.38461538461538464	5	13	1.1333333333333333	17	1.0	1.0	0.47793856206307517	0.8247089340674082	0.6940282324713067	0.9417966031688653	0.8589085568483664	0.9368478040647931	0.8333303558988997	0.9123869190577043	1.0	0.0625	0.0
6056	0.0734265609559358	0.02504358981543615	0.02244989315036292	0.9850565050038804	None	0	0	0.25	3	0.8666666666666667	13	0.26153846153846155	0.8666666666666667	16	13	0	1	0	0.38461538461538464	5	13	1.1333333333333333	17	1.0	1.0	0.47793856206307517	0.8307309802636055	0.6646474805826126	0.9444363338117177	0.6809356348578056	0.933608301921459	0.8202855193558949	0.913393097020631	1.0	0.0625	0.0
5754	0.06852504381452777	0.02141948574364341	0.01992882189189117	0.9853977491111552	None	0	0	0.25	3	0.8666666666666667	13	0.26153846153846155	0.8666666666666667	16	13	0	1	0	0.38461538461538464	5	13	1.1333333333333333	17	1.0	1.0	0.47793856206307517	0.8438240322434543	0.6060922124809287	0.9359974331302164	0.8589085568483664	0.9349378095919555	0.8333303558988997	0.9125303013739788	1.0	0.0625	0.0
6022	0.0737540082833606	0.01893250827778128	0.018899368520584735	0.9854279081564848	None	0	0	0.25	3	0.8666666666666667	13	0.26153846153846155	0.8666666666666667	16	13	0	1	0	0.38461538461538464	5	13	1.1333333333333333	17	1.0	1.0	0.47793856206307517	0.8036018129727294	0.6940282324713067	0.9406109491289696	0.6809356348578056	0.9357725239736098	0.8202855193558949	0.9074962507539671	1.0	0.0625	0.0
7369	0.045877557152376396	0.007888000870789131	-0.007786087917430083	0.9530589153721305	None	0	0	0.25	3	0.8666666666666667	13	0.26153846153846155	0.8666666666666667	16	13	0	0	0	0.38461538461538464	5	13	1.1333333333333333	17	0.0	1.0	0.4101044225718189	0.8110372309532301	0.6081075229406044	0.9370600505408759	0.5795579584108553	0.9258366522484376	0.8078814727890161	0.9026702540157371	0	0	0.0
4911	0.07571704711566837	0.015896911797781573	0.013720510006994882	0.9776435938709088	None	0	0	0.25	3	0.875	14	0.2571428571428571	0.875	17	14	0	1	0	0.35714285714285715	5	14	1.2	18	1.0	1.0	0.47793856206307517	0.8334905623933926	0.6352667286939182	0.934601247272647	0.5212437896987977	0.9302714246174002	0.8078814727890161	0.9077961351514672	1.0	0.058823529411764705	0.0
5774	0.07506251631080194	0.021263042222994948	0.012792911152317192	0.9868411647308261	None	0	0	0.25	3	0.875	14	0.2571428571428571	0.875	17	14	0	1	0	0.35714285714285715	5	14	1.2	18	1.0	1.0	0.47793856206307517	0.8393135140197321	0.6352667286939182	0.9205521840914389	0.8683311985218192	0.9340857011516646	0.7946655188285453	0.9047716649720633	1.0	0.058823529411764705	0.0
6351	0.06621680152330085	0.008977276030859417	0.0076312291525276145	0.9899392964943112	None	0	0	0.25	3	0.8666666666666667	13	0.26153846153846155	0.8666666666666667	16	13	0	1	0	0.38461538461538464	5	13	1.1333333333333333	17	1.0	1.0	0.47793856206307517	0.8329312746002694	0.6352667286939182	0.9400903204721263	0.8589085568483664	0.9226246430681759	0.8333303558988997	0.9071575886802393	1.0	0.0625	0.0
7526	0.06550173532819331	0.021407184576659896	0.02044521643785571	0.9849255577948834	None	0	0	0.25	3	0.8666666666666667	13	0.26153846153846155	0.8666666666666667	16	13	0	1	0	0.38461538461538464	5	13	1.1333333333333333	17	1.0	1.0	0.47793856206307517	0.8247089340674082	0.6940282324713067	0.9417966031688653	0.8589085568483664	0.9368478040647931	0.8333303558988997	0.9123869190577043	1.0	0.0625	0.0
5164	0.04579699858333788	0.016720983786892588	0.006089309278380372	0.9857708827699556	None	0	0	0.2727272727272727	3	0.8571428571428571	12	0.26666666666666666	0.8571428571428571	15	12	0	1	0	0.4166666666666667	5	12	1.0666666666666667	16	1.0	1.0	0.47793856206307517	0.8171023866783497	0.754235385073362	0.9483627890209994	0.8683311985218192	0.9411119074537767	0.834597764687424	0.9162857102332962	1.0	0.06666666666666667	0.0
1674	None	None	None	None	None	0	0	0.25	1	1.0	3	1.0	1.0	4	3	0	1	0	0.2	5	1	0.3333333333333333	5	0.3333333333333333	0	0.7680416790426081	0.7789713742766629	0.5825742031159307	0.6937115709869665	0.9140352484852869	0.9750543423736184	0.8672303469000443	0.8715053630107837	1.0	0.25	0.0
6042	0.07377862080548803	0.027518093886298334	0.024443501462640516	0.9849649097475582	None	0	0	0.25	3	0.8666666666666667	13	0.26153846153846155	0.8666666666666667	16	13	0	1	0	0.38461538461538464	5	13	1.1333333333333333	17	1.0	1.0	0.47793856206307517	0.8307309802636055	0.6646474805826126	0.9444363338117177	0.6809356348578056	0.933608301921459	0.8202855193558949	0.9133930970206311	1.0	0.0625	0.0
3130	0.04804974673436795	0.012227490527151793	0.012136207149743308	0.9790074217302841	None	0	0	0.3	3	0.8333333333333334	10	0.28	0.8333333333333334	13	10	0	1	0	0.5	5	10	0.9333333333333333	14	1.0	1.0	0.47793856206307517	0.838348738070744	0.5769176962679392	0.954108677657366	0.8683311985218192	0.9422552859163745	0.834597764687424	0.9235023230824043	1.0	0.07692307692307693	0.0
2324	None	None	None	None	None	0	0	0.5	1	1.0	1	0.75	0	1	0	1	0	0	1.0	2	2	0.2	3	0.0	0	0	0	0	0	0	0	0	0	0	0	0
1287	None	None	None	None	None	0.5	1	0.8571428571428571	6	0.125	1	0.5	0.125	3	1	6	2	0	0.8	5	4	0.6666666666666666	10	0.14285714285714285	0.8	0.6398386554683368	0.6062235431309929	0.5150212422545333	0.8356990309907653	0.18921842832514074	0.5989379427047642	0.9031584537875503	0.6941709461133445	0.8333333333333333	0.6666666666666666	0.0
3214	0.05156045082708224	0.01689799728411581	0.014991007698983937	0.9854640287057443	None	0	0	0.3	3	0.8461538461538461	11	0.2727272727272727	0.8461538461538461	14	11	0	1	0	0.45454545454545453	5	11	1.0	15	1.0	1.0	0.47793856206307517	0.8310276800705254	0.5769176962679392	0.9506246144266319	0.891183223503553	0.9392174389906677	0.8518265659204525	0.919045361617381	1.0	0.07142857142857142	0.0
1877	None	None	None	None	None	0	0	1.0	4	0.0	0	1.0	0	0	0	5	3	0	0.6666666666666666	3	2	0.4	6	0.21428571428571427	1.0	0	0	0	0	0	0	0	0	0	0	0
4929	0.05362629712425017	0.019705640948002135	0.01660930977710289	0.9852643808765134	None	0	0	0.2727272727272727	3	0.8571428571428571	12	0.26666666666666666	0.8571428571428571	15	12	0	1	0	0.4166666666666667	5	12	1.0666666666666667	16	1.0	1.0	0.47793856206307517	0.8386825666778481	0.6352667286939182	0.9471459984618787	0.8683311985218192	0.9396283381836522	0.834597764687424	0.9188219558976953	1.0	0.06666666666666667	0.0
1999	None	None	None	None	None	0	0	0.4	2	0.8	4	0.5833333333333334	0.6	5	3	1	0	0	0.3333333333333333	6	2	0.4666666666666667	7	0.0	0.6666666666666666	0.4262338067580371	0.6379612800854927	0.40224197472620415	0.9003551986822264	0.32385466378099736	0.975719119297069	0.8023858383725494	0.8960167991660798	0	0	0.0
835	None	None	None	None	None	0	0	0.6666666666666666	2	0.5	1	1.0	0	0	0	3	4	0	1.0	2	2	0.26666666666666666	4	0.4	0	0	0	0	0	0	0	0	0	0	0	0
736	None	None	None	None	None	0	0	0.5	1	1.0	1	0.75	0	0	0	2	2	0	1.0	2	2	0.2	3	0.25	0	0	0	0	0	0	0	0	0	0	0	0
5119	0.04975495531796441	0.014073598324831458	0.011886721900298153	0.9849866637034953	None	0	0	0.3	3	0.8461538461538461	11	0.2727272727272727	0.8461538461538461	14	11	0	0	0	0.45454545454545453	5	11	1.0	15	0.0	1.0	0.47793856206307517	0.8311409898354741	0.7535125606610287	0.9324421282460295	0.8589085568483664	0.9287828559861853	0.7778831219496406	0.9057005244984332	0	0	0.0
7270	0.06541587447541763	0.026092189628589692	0.022432123551314152	0.9858318065674988	None	0	0	0.25	3	0.8666666666666667	13	0.26153846153846155	0.8666666666666667	16	13	0	1	0	0.38461538461538464	5	13	1.1333333333333333	17	1.0	1.0	0.47793856206307517	0.8329589491820849	0.6940282324713067	0.9558368876923369	0.8589085568483664	0.9351518303149791	0.834597764687424	0.9205639464255123	1.0	0.0625	0.0
3418	0.041782571970219236	0.010635453053953598	0.01035053861236769	0.9904849263414839	None	0	0	0.3	3	0.8461538461538461	11	0.2727272727272727	0.8461538461538461	14	11	0	1	0	0.45454545454545453	5	11	1.0	15	1.0	1.0	0.47793856206307517	0.8162161560486385	0.635472964369623	0.9483434933941741	0.891183223503553	0.9398098069654751	0.8518265659204525	0.9155265852607564	1.0	0.07142857142857142	0.0
521	None	None	None	None	None	0	0	0.75	3	0.5	2	0.6	0.25	4	1	1	2	0	0.4	2	5	0.4	6	0.6666666666666666	0.5	0.6357382347732556	0.9269593545532627	0.3839421725324657	0.8916877349879195	0.9997184092624923	0.9448059281548962	0.9216968346263363	0.9238870739931431	0.75	0.25	0.0
1768	None	None	None	None	None	0	0	0.8	4	0.0	0	0.7777777777777778	0	0	0	6	1	0	1.0	3	3	0.4666666666666667	7	0.0625	0.8	0	0	0	0	0	0	0	0	0	0	0
2875	0.005990688645322559	0.0010018245641567048	-0.0009142278794300905	0.9665208539828274	None	0	0	0.42857142857142855	3	0.75	6	0.3333333333333333	0.75	9	6	0	1	0	0.8333333333333334	5	6	0.6666666666666666	10	1.0	1.0	0.5243947728679527	0.8588701768560082	0.5236152681114359	0.8802587788940244	0.40931302927031343	0.8872722807711797	0.7620107707915943	0.8759544999398357	1.0	0	0.0
6146	0.07274407412780712	0.0207226982578604	0.02053803629384392	0.9855789502528586	None	0	0	0.25	3	0.8666666666666667	13	0.26153846153846155	0.8666666666666667	16	13	0	1	0	0.38461538461538464	5	13	1.1333333333333333	17	1.0	1.0	0.47793856206307517	0.8307309802636055	0.6352667286939182	0.9339960927874682	0.6809356348578056	0.933608301921459	0.8202855193558949	0.9084360339256555	1.0	0.0625	0.0
1743	None	None	None	None	None	1.0	1	0.8	4	0.4	2	0.4666666666666667	0.4	6	2	0	0	0	0.6	5	3	0.4666666666666667	7	0.0	1.0	0.5208363909830396	0.8159531763165127	0.7535125606610287	0.886579662834486	0.9054814616074512	0.9653936732067945	0.8340936534215602	0.9081549555461574	0	0	0.0
1252	None	None	None	None	None	0	0	0.75	3	0.0	0	0.8333333333333334	0	1	0	3	0	0	0.6666666666666666	2	3	0.3333333333333333	5	0.0	0	0	0	0	0	0	0	0	0	0	0	0
2284	None	None	None	None	None	0	0	0.3333333333333333	2	0.7142857142857143	5	0.6	0.14285714285714285	1	1	7	2	0	0.6	3	5	0.6	9	0.1111111111111111	0.5714285714285714	0.624065229456254	0.5	0.14291356269954042	0.5	0.18391616234110375	0.5	0.8982535854520809	0.5	1.0	1.0	0.0
3830	0.051329188512870196	0.017426392834373163	0.013574899559142817	0.9840834425808258	None	0	0	0.3	3	0.8333333333333334	10	0.28	0.8333333333333334	13	10	0	1	0	0.5	5	10	0.9333333333333333	14	1.0	1.0	0.47793856206307517	0.8377928570571684	0.5769176962679392	0.950241015834452	0.8683311985218192	0.9414184361675226	0.834597764687424	0.9210085475054876	1.0	0.07692307692307693	0.0
7033	0.0704892613047199	0.013363867313302372	0.01329681494484648	0.8784706643149811	None	0	0	0.25	3	0.8666666666666667	13	0.26153846153846155	0.8666666666666667	16	13	0	1	0	0.38461538461538464	5	13	1.1333333333333333	17	1.0	1.0	0.47793856206307517	0.7790454389394881	0.6646474805826126	0.9513877681645843	0.6378721271229131	0.9318707213280355	0.8333303558988997	0.9074857597999995	1.0	0.0625	0.0
7435	0.0732447872167898	0.013655962720635594	0.005207874458962461	0.9011098170590434	None	0	0	0.2727272727272727	3	0.8571428571428571	12	0.26666666666666666	0.8571428571428571	15	12	0	1	0	0.4166666666666667	5	12	1.0666666666666667	16	1.0	1.0	0.47793856206307517	0.7430896748264204	0.6940282324713067	0.9549695107875541	0.6378721271229131	0.9325113771217384	0.8320551897378973	0.9044303954884935	1.0	0.06666666666666667	0.0
4971	0.07940190639142382	0.002265557577429812	-0.0018886961207843324	0.6257663105150706	None	0	0	0.21428571428571427	3	0.8947368421052632	17	0.24705882352941178	0.8947368421052632	20	17	0	1	0	0.29411764705882354	5	17	1.4	21	1.0	1.0	0.47793856206307517	0.896826642840364	0.41486657253668585	0.9603442809044224	0.8494859151749136	0.8938932944327417	0.8835913380198517	0.9236884066140642	1.0	0.05	0.0
3844	0.05888219396792637	0.007681791315844198	-0.0038912220082206414	0.8369558965537576	None	0	0	0.3	3	0.8461538461538461	11	0.2727272727272727	0.8461538461538461	14	11	0	1	0	0.45454545454545453	5	11	1.0	15	1.0	1.0	0.47793856206307517	0.8382537592897983	0.635472964369623	0.9508258061624482	0.8589085568483664	0.9367664053586364	0.8518265659204525	0.919404555102887	1.0	0.07142857142857142	0.0
6290	0.07223687376736834	0.019810908425381156	0.01937697657208853	0.9855157983504488	None	0	0	0.25	3	0.8666666666666667	13	0.26153846153846155	0.8666666666666667	16	13	0	1	0	0.38461538461538464	5	13	1.1333333333333333	17	1.0	1.0	0.47793856206307517	0.8261880996146191	0.6352667286939182	0.9340213097943287	0.7401925080533468	0.9316636505727849	0.8202855193558949	0.9066879213733802	1.0	0.0625	0.0
3282	0.05264302324715712	0.004490236576549431	0.0012665394382000525	0.9906637754872075	None	0	0	0.3	3	0.8461538461538461	11	0.2727272727272727	0.8461538461538461	14	11	0	1	0	0.45454545454545453	5	11	1.0	15	1.0	1.0	0.47793856206307517	0.8828743631484037	0.543986719254674	0.9593401849969491	0.8683311985218192	0.955506594420893	0.7740013710947915	0.9398727095986837	1.0	0.07142857142857142	0.0
5715	0.07468354809537575	0.009861100087956301	0.009859617106914758	0.9705518159048567	None	0	0	0.25	3	0.875	14	0.2571428571428571	0.875	17	14	0	1	0	0.35714285714285715	5	14	1.2	18	1.0	1.0	0.47793856206307517	0.8240108820606583	0.6940282324713067	0.941418402566411	0.5123853545406978	0.9315019884115652	0.8190542783250195	0.9097216295336082	1.0	0.058823529411764705	0.0
3618	0.05399508954365323	0.021312018686004942	0.015865273344833033	0.9842538387921812	None	0	0	0.3	3	0.8333333333333334	10	0.28	0.8333333333333334	13	10	0	1	0	0.5	5	10	0.9333333333333333	14	1.0	1.0	0.47793856206307517	0.8313076642542949	0.5769176962679392	0.9497713621753949	0.8683311985218192	0.9425193298524419	0.834597764687424	0.9201134165141486	1.0	0.07692307692307693	0.0
6150	0.0837242662004209	0.026390806624237595	0.02399803710487654	0.9851049675164991	None	0	0	0.25	3	0.8666666666666667	13	0.26153846153846155	0.8666666666666667	16	13	0	1	0	0.38461538461538464	5	13	1.1333333333333333	17	1.0	1.0	0.47793856206307517	0.8155570486991217	0.6646474805826126	0.9183568987614205	0.6903582765312585	0.9375353317512567	0.8202855193558949	0.9007099359419825	1.0	0.0625	0.0
344	None	None	None	None	None	0	0	0.16666666666666666	1	1.0	6	0.8888888888888888	0.3333333333333333	2	2	5	1	0	1.0	3	3	0.5333333333333333	8	0.07142857142857142	0.8	0.37163843767783905	0.6802740862313413	0.3139501893542154	0.8946836857281061	0.7173813817490153	0.5	0.8646143470955119	0.7240907101493141	1.0	0.5	0.0
3134	0.010892359720077247	0.0012498420419180085	0.0011075050211860824	0.9838247640158965	None	0	0	0.42857142857142855	3	0.75	6	0.3333333333333333	0.75	9	6	0	1	0	0.8333333333333334	6	5	0.6666666666666666	10	1.0	0.8	0.5243947728679527	0.775541761515721	0.46545703263072813	0.8700166977072333	0.18217453556834257	0.8433029813609034	0.7687600223832702	0.8331330987523117	1.0	0	0.0
828	None	None	None	None	None	0.5	1	0.6666666666666666	4	0.3333333333333333	2	0.6666666666666666	0.16666666666666666	1	1	6	0	0	0.75	4	3	0.5333333333333333	8	0.0	1.0	0.6398386554683368	0.5	0.5150212422545333	0.5	0.18921842832514074	0.5	0.8698536086029018	0.5	0	0	0.0
2254	None	None	None	None	None	0	0	0.3333333333333333	2	0.7142857142857143	5	0.75	0.14285714285714285	1	1	7	1	0	0.75	3	4	0.6	9	0.05555555555555555	0.6666666666666666	0.624065229456254	0.5	0.14291356269954042	0.5	0.18391616234110375	0.5	0.8982535854520809	0.5	1.0	0	0.0
5548	0.08724258422192317	0.01289033271832953	-0.0029790184128552512	0.9827768000696167	None	0	0	0.25	3	0.875	14	0.2571428571428571	0.875	17	14	0	1	0	0.35714285714285715	5	14	1.2	18	1.0	1.0	0.47793856206307517	0.8310689172469171	0.6352667286939182	0.9375684114440732	0.8494859151749136	0.9306878846103558	0.834597764687424	0.9088699852073602	1.0	0.058823529411764705	0.0
6433	0.05314945464871412	0.01796031584777062	0.010480941447803668	0.9852248078188772	None	0	0	0.3	3	0.8461538461538461	11	0.2727272727272727	0.8461538461538461	14	11	0	1	0	0.45454545454545453	5	11	1.0	15	1.0	1.0	0.47793856206307517	0.7932452294185893	0.8477369406479867	0.9509226129529739	0.8683311985218192	0.9444987102301646	0.8655310528182497	0.9153638734215455	1.0	0.07142857142857142	0.0
1159	None	None	None	None	None	0	0	0.5	2	0.6666666666666666	2	1.0	0.6666666666666666	4	2	0	0	0	0.2	5	1	0.3333333333333333	5	0.0	0.5	0.6721473259883461	0.8392768245628677	0.7660614956581058	0.8639913848192413	0.3701368486803417	0.93652639847917	0.8565427243347573	0.8873964338173992	0	0	0.0
4521	0.049612082727668635	0.015441746110339123	0.012852170694472548	0.9848997112596302	None	0	0	0.3	3	0.8333333333333334	10	0.28	0.8333333333333334	13	10	0	1	0	0.5	5	10	0.9333333333333333	14	1.0	1.0	0.47793856206307517	0.8205317878158009	0.5769176962679392	0.9547170639182581	0.8683311985218192	0.9430839647470022	0.8675455744928678	0.9211933454551088	1.0	0.07692307692307693	0.0
1983	None	None	None	None	None	1.0	1	1.0	4	0.25	1	0.6666666666666666	0	1	0	4	0	0	1.0	3	3	0.4	6	0.0	0.6666666666666666	0	0	0	0	0	0	0	0	0	0	0
3805	0.04240412200164296	0.008371115859863273	-0.00835254552926821	0.9790330381387767	None	0	0	0.3	3	0.8333333333333334	10	0.28	0.8333333333333334	13	10	0	1	0	0.5	5	10	0.9333333333333333	14	1.0	1.0	0.47793856206307517	0.8218121011513569	0.6940282324713067	0.9490817024291917	0.8683311985218192	0.9454310485708796	0.834597764687424	0.9194852698191527	1.0	0.07692307692307693	0.0
1917	None	None	None	None	None	0.5	1	0.8571428571428571	6	0.125	1	0.5555555555555556	0	0	0	9	2	0	0.5	3	6	0.6666666666666666	10	0.09090909090909091	0.5	0	0	0	0	0	0	0	0	0	0	0
2686	0.010741676979166035	0.0016098098944608986	0.0015159128548688158	0.969122722854994	None	0	0	0.375	3	0.7777777777777778	7	0.3055555555555556	0.7777777777777778	10	7	0	1	0	1.0	6	6	0.7333333333333333	11	1.0	0.8	0.5243947728679527	0.8173277325492478	0.39264412292913237	0.8438046796544983	0.2311330245567622	0.9002295950193864	0.8039435523089608	0.8575366935785502	1.0	0	0.0
4953	0.07360191020045238	0.02229077055804223	0.022269783290756205	0.9860357121060334	None	0	0	0.25	3	0.8666666666666667	13	0.26153846153846155	0.8666666666666667	16	13	0	1	0	0.38461538461538464	5	13	1.1333333333333333	17	1.0	1.0	0.47793856206307517	0.8354389448614052	0.6352667286939182	0.9229074074046106	0.6903582765312585	0.9354828680458623	0.8202855193558949	0.9055475383290286	1.0	0.0625	0.0
6303	0.08799222475149948	0.02642801819663515	-0.003503846316226008	0.9827672052027518	None	0	0	0.25	3	0.875	14	0.2571428571428571	0.875	17	14	0	1	0	0.35714285714285715	5	14	1.2	18	1.0	1.0	0.47793856206307517	0.8310689172469171	0.6940282324713067	0.9467732093371931	0.8494859151749136	0.9306878846103558	0.834597764687424	0.9134369490255362	1.0	0.058823529411764705	0.0
315	None	None	None	None	None	1.0	1	1.0	4	0.25	1	0.5	0	1	0	4	0	0	0.75	3	4	0.4	6	0.0	1.0	0	0	0	0	0	0	0	0	0	0	0
3696	0.05367296688943121	0.00989688769853642	0.008075528195755303	0.9902430808360494	None	0	0	0.3	3	0.8333333333333334	10	0.28	0.8333333333333334	13	10	0	1	0	0.5	5	10	0.9333333333333333	14	1.0	1.0	0.47793856206307517	0.8225675745965314	0.522186813409902	0.9491240407366649	0.8683311985218192	0.9420043176022341	0.834597764687424	0.9180300216343333	1.0	0.07692307692307693	0.0
1411	None	None	None	None	None	0	0	0.6	3	0.6	3	0.5833333333333334	0.6	6	3	0	0	0	0.3333333333333333	6	2	0.4666666666666667	7	0.0	0.8	0.45208618441055615	0.6345777667665776	0.543498628102547	0.9315214567264338	0.6103911692553065	0.9779667918890851	0.8471346148892159	0.9103875956697236	0	0	0.0
2128	None	None	None	None	None	0	0	0.6	3	0.6	3	0.4666666666666667	0.6	6	3	0	1	0	0.6	3	5	0.4666666666666667	7	1.0	0.5	0.47793856206307517	0.8973077375946672	0.7882526124582647	0.9598940131314228	0.9427193861387451	0.9655200959984428	0.9102163826610566	0.9474370934835483	1.0	0.16666666666666666	0.0
3470	0.04711074615469403	0.015646186225142383	0.005769039091927216	0.9812324988524426	None	0	0	0.3	3	0.8461538461538461	11	0.2727272727272727	0.8461538461538461	14	11	0	1	0	0.45454545454545453	5	11	1.0	15	1.0	1.0	0.7325596421306851	0.8765569729763941	0.6237346017547927	0.9545383730107169	0.8683311985218192	0.9239638290759423	0.8665927974376456	0.9241895929404605	1.0	0.07142857142857142	0.0
6861	0.06583101008329555	0.028695499276563417	0.02598820443162234	0.9856641523672022	None	0	0	0.25	3	0.8666666666666667	13	0.26153846153846155	0.8666666666666667	16	13	0	1	0	0.38461538461538464	5	13	1.1333333333333333	17	1.0	1.0	0.47793856206307517	0.8329589491820849	0.6940282324713067	0.9558368876923369	0.8589085568483664	0.9351518303149791	0.834597764687424	0.9205639464255123	1.0	0.0625	0.0
1800	None	None	None	None	None	1.0	1	1.0	4	0.25	1	0.6666666666666666	0	1	0	4	0	0	1.0	3	3	0.4	6	0.0	0.6666666666666666	0	0	0	0	0	0	0	0	0	0	0
6910	0.0792059182967398	0.020435351108217828	0.013999949190134411	0.9842155989338809	None	0	0	0.25	3	0.8666666666666667	13	0.26153846153846155	0.8666666666666667	16	13	0	1	0	0.38461538461538464	5	13	1.1333333333333333	17	1.0	1.0	0.45870284178189114	0.7771313564302894	0.6940282324713067	0.9548553921553931	0.6809356348578056	0.933904994346897	0.8202855193558949	0.9102206848139118	1.0	0.0625	0.0
1616	None	None	None	None	None	0	0	1.0	3	0.0	0	0.6666666666666666	0	1	0	2	0	0	0.6666666666666666	3	2	0.26666666666666666	4	0.0	1.0	0	0	0	0	0	0	0	0	0	0	0
7312	0.08052041971430657	0.02372016606702179	0.02358135725576781	0.9852760789008258	None	0	0	0.25	3	0.8666666666666667	13	0.26153846153846155	0.8666666666666667	16	13	0	1	0	0.38461538461538464	5	13	1.1333333333333333	17	1.0	1.0	0.47793856206307517	0.8307309802636055	0.6352667286939182	0.9407876626357015	0.6809356348578056	0.933608301921459	0.8202855193558949	0.9115973471562073	1.0	0.0625	0.0
1767	None	None	None	None	None	0	0	1.0	3	0.0	0	0.6666666666666666	0	0	0	3	2	0	0.6666666666666666	3	2	0.26666666666666666	4	0.2	1.0	0	0	0	0	0	0	0	0	0	0	0
7420	0.07429962847305117	0.021456424613543027	0.021314212427619193	0.9861081919826317	None	0	0	0.25	3	0.875	14	0.2571428571428571	0.875	17	14	0	1	0	0.35714285714285715	5	14	1.2	18	1.0	1.0	0.47793856206307517	0.8314375354993735	0.6940282324713067	0.9519854674109511	0.8494859151749136	0.9332677623102349	0.834597764687424	0.9173570016551275	1.0	0.058823529411764705	0.0
5244	0.07323223873178174	0.021597078121290015	0.014829888530372834	0.9861910866295173	None	0	0	0.25	3	0.875	14	0.2571428571428571	0.875	17	14	0	1	0	0.35714285714285715	5	14	1.2	18	1.0	1.0	0.47793856206307517	0.8771086440121166	0.6352667286939182	0.9189635384097647	0.8683311985218192	0.9340857011516646	0.8078814727890161	0.9127987484174156	1.0	0.058823529411764705	0.0
4988	0.0664710184505024	0.024844937306098273	0.020418951518329058	0.984799514516845	None	0	0	0.2727272727272727	3	0.8571428571428571	12	0.26666666666666666	0.8571428571428571	15	12	0	1	0	0.4166666666666667	5	12	1.0666666666666667	16	1.0	1.0	0.47793856206307517	0.8338214285282554	0.6352667286939182	0.9284712781469359	0.8683311985218192	0.9384645423614181	0.8320551897378973	0.9089054204465337	1.0	0.06666666666666667	0.0
2835	0.0030118252950009686	0.00040269416012627627	1.7986251211120152e-06	0.9897500587182675	None	0	0	0.75	3	0.3333333333333333	1	0.625	0.3333333333333333	4	1	0	1	0	0.5	4	2	0.3333333333333333	5	1.0	0.6666666666666666	0.5353026739617471	0.9425833435513463	0.5787267710519102	0.9276458081323616	0.6940431731707355	0.9379042715266658	0.7543979603958323	0.9363215286292668	1.0	0	0.0
5651	0.06942210047616906	0.019647016068647268	0.019150187915480753	0.9846880610862947	None	0	0	0.2727272727272727	3	0.8571428571428571	12	0.26666666666666666	0.8571428571428571	15	12	0	1	0	0.4166666666666667	5	12	1.0666666666666667	16	1.0	1.0	0.47793856206307517	0.831864033106437	0.6352667286939182	0.9389088045476716	0.8494859151749136	0.9366909481814576	0.8320551897378973	0.912284817254016	1.0	0.06666666666666667	0.0
5037	0.07688783721225141	0.018772788528300104	0.013781249619678486	0.9848011375491542	None	0	0	0.25	3	0.8666666666666667	13	0.26153846153846155	0.8666666666666667	16	13	0	1	0	0.38461538461538464	5	13	1.1333333333333333	17	1.0	1.0	0.47793856206307517	0.8224731456903335	0.6352667286939182	0.9194109038879518	0.5123853545406978	0.9329266322452697	0.7889841250416234	0.9002526008612691	1.0	0.0625	0.0
2836	0.004992737507615567	0.0012451087083179798	0.0011644365327849078	0.9838379058528279	None	0	0	0.5	3	0.6666666666666666	4	0.4	0.6666666666666666	7	4	0	1	0	0.8	4	5	0.5333333333333333	8	1.0	0.5	0.7517953624118692	0.8826144024224091	0.6940282324713067	0.9558492232376943	0.9140352484852869	0.9705151512866869	0.9023121399274993	0.9459418842002743	1.0	0.14285714285714285	0.0
5433	0.07054413786513847	0.018575869626395868	0.018357007971716802	0.9871677686657603	None	0	0	0.25	3	0.875	14	0.2571428571428571	0.875	17	14	0	1	0	0.35714285714285715	5	14	1.2	18	1.0	1.0	0.47793856206307517	0.842776060551454	0.6940282324713067	0.9341359665328575	0.8494859151749136	0.9343795888672107	0.8078814727890161	0.911251995284122	1.0	0.058823529411764705	0.0
4294	0.055052133216383366	0.010982942391082101	-0.001641471817542116	0.7865283848337642	None	0	0	0.3	3	0.8333333333333334	10	0.28	0.8333333333333334	13	10	0	1	0	0.5	5	10	0.9333333333333333	14	1.0	1.0	0.47793856206307517	0.8562805786997604	0.6352667286939182	0.9539049786337348	0.8683311985218192	0.9390438521015934	0.834597764687424	0.9252858980871288	1.0	0.07692307692307693	0.0
2251	None	None	None	None	None	0	0	0.6666666666666666	4	0.16666666666666666	1	0.6666666666666666	0	1	0	6	0	0	0.75	4	3	0.5333333333333333	8	0.0	0.8	0	0	0	0	0	0	0	0	0	0	0
5324	0.07558598869806452	0.02131972415241333	0.021159638714150785	0.9853147722033074	None	0	0	0.25	3	0.8666666666666667	13	0.26153846153846155	0.8666666666666667	16	13	0	1	0	0.38461538461538464	5	13	1.1333333333333333	17	1.0	1.0	0.47793856206307517	0.8307309802636055	0.6352667286939182	0.9339960927874682	0.6809356348578056	0.933608301921459	0.8202855193558949	0.9084360339256555	1.0	0.0625	0.0
4565	0.06995313117408834	0.010670777449021226	-0.002935938284861966	0.9570958488457867	None	0	0	0.25	3	0.8666666666666667	13	0.26153846153846155	0.8666666666666667	16	13	0	1	0	0.38461538461538464	5	13	1.1333333333333333	17	1.0	1.0	0.6746074834604444	0.9138711018521706	0.5740902955557016	0.9712147839046286	0.8589085568483664	0.8986428614131218	0.8835913380198517	0.9362902880393268	1.0	0.0625	0.0
2559	0.0009111666232014184	5.308039372063909e-05	4.358628646207556e-07	0.9979857962157165	None	1.0	1	0.8	4	0.4	2	0.5833333333333334	0.2	4	1	2	0	0	0.75	3	4	0.4666666666666667	7	0.0	0.6666666666666666	0.5208363909830396	0.9313693562679486	0.36811467927391783	0.9436639327775042	0.6940431731707355	0.9358550319654738	0.7269767698581667	0.9371576489670921	0	0	0.0
3997	0.04932878615466374	0.012491385731508705	0.007718080574470999	0.9778797774111447	None	0	0	0.3	3	0.8461538461538461	11	0.2727272727272727	0.8461538461538461	14	11	0	1	0	0.45454545454545453	5	11	1.0	15	1.0	1.0	0.47793856206307517	0.838305344875679	0.635472964369623	0.9493300121967914	0.8589085568483664	0.9394371155160991	0.8333303558988997	0.9197703851939392	1.0	0.07142857142857142	0.0
4357	0.056767157504232627	0.01807506510019099	0.018040766987536712	0.9793119839342753	None	0	0	0.3	3	0.8333333333333334	10	0.28	0.8333333333333334	13	10	0	1	0	0.5	5	10	0.9333333333333333	14	1.0	1.0	0.47793856206307517	0.832014227843973	0.6940282324713067	0.9505532579893202	0.8683311985218192	0.9321241038748249	0.834597764687424	0.916212750273118	1.0	0.07692307692307693	0.0
6498	0.055485140744381066	0.017850340441116976	0.002345810363531262	0.9898120225118175	None	0	0	0.25	3	0.8666666666666667	13	0.26153846153846155	0.8666666666666667	16	13	0	0	0	0.38461538461538464	5	13	1.1333333333333333	17	0.0	1.0	0.3422702830805625	0.862962608605036	0.5146059673659797	0.9192417330112777	0.5123853545406978	0.889861068291542	0.7543538164910261	0.8928806894149552	0	0	0.0
4454	0.053009478359427285	0.02199991706776253	0.019767570993270554	0.9852908507504352	None	0	0	0.3	3	0.8461538461538461	11	0.2727272727272727	0.8461538461538461	14	11	0	1	0	0.45454545454545453	5	11	1.0	15	1.0	1.0	0.47793856206307517	0.8247518219653558	0.7241318087723344	0.9529748653047322	0.8683311985218192	0.9429364506281567	0.8333303558988997	0.9208685087020301	1.0	0.07142857142857142	0.0
3059	0.01981586538155888	0.0032881314096493966	0.003219600172995035	0.9373942824753972	None	0	0	0.3	3	0.8461538461538461	11	0.25	0.8461538461538461	14	11	0	1	0	0.6	6	10	1.0	15	1.0	0.8	0.3852429685038741	0.7548579219333609	0.46545703263072813	0.856147855709693	0.2277762274417336	0.910393152473353	0.8157325530294784	0.8509744703000724	1.0	0	0.0
3649	0.05478147393561475	0.004372951874605796	-0.0033487139453207437	0.9793668461672801	None	0	0	0.3	3	0.8333333333333334	10	0.28	0.8333333333333334	13	10	0	1	0	0.5	5	10	0.9333333333333333	14	1.0	1.0	0.47793856206307517	0.8704242528877154	0.6371248488699944	0.9618081018517927	0.8947350104231757	0.9177327101827618	0.9017509372229463	0.9251368404690244	1.0	0.07692307692307693	0.0
6184	0.048305526572493734	0.01833648039520507	0.016600660846219074	0.9838200093580632	None	0	0	0.25	3	0.875	14	0.2571428571428571	0.875	17	14	0	1	0	0.35714285714285715	5	14	1.2	18	1.0	1.0	0.37921654568594454	0.8892262120214521	0.6352667286939182	0.9276407149060312	0.606399538709374	0.8941677726658682	0.8403082149027267	0.9051639819145533	1.0	0.058823529411764705	0.0
4151	0.0562390347196449	0.02373857786904141	-0.01947416318147655	0.981626053912321	None	0	0	0.3	3	0.8333333333333334	10	0.28	0.8333333333333334	13	10	0	1	0	0.5	5	10	0.9333333333333333	14	1.0	1.0	0.47793856206307517	0.8081925748511559	0.754235385073362	0.9470585957541903	0.8947350104231757	0.9385561435227375	0.8955001993748013	0.912899845532715	1.0	0.07692307692307693	0.0
426	None	None	None	None	None	0	0	0.75	3	0.3333333333333333	1	0.625	0.3333333333333333	3	1	1	1	0	0.5	4	2	0.3333333333333333	5	0.25	0.6666666666666666	0.9946336798592814	0.8418480396529977	0.5784438704921271	0.8451121587408488	0.6132291003153367	0.8075468644653141	0.8682191737037233	0.8321562260593341	1.0	0	0.0
777	None	None	None	None	None	0	0	0.5	3	0.6666666666666666	4	0.8	0.3333333333333333	3	2	4	1	0	0.4	2	5	0.5333333333333333	8	0.09090909090909091	0.3333333333333333	0.11901179767714867	0.5631603732317939	0.771230557586584	0.9403652568956018	0.7752692217619572	0.8416779289267438	0.9472059044601226	0.8264869708568833	1.0	0.6666666666666666	0.0
2506	None	None	None	None	None	0	0	0.75	3	0.5	2	0.6	0	1	0	4	3	0	0.4	5	2	0.4	6	0.2727272727272727	1.0	0	0	0	0	0	0	0	0	0	0	0
5842	0.07772898287480483	0.021614998892674667	0.02055023769858401	0.9854360589150949	None	0	0	0.25	3	0.875	14	0.2571428571428571	0.875	17	14	0	1	0	0.35714285714285715	5	14	1.2	18	1.0	1.0	0.47793856206307517	0.8290574503248955	0.6352667286939182	0.9398270060685036	0.5123853545406978	0.9304686775449316	0.8078814727890161	0.9094645932891846	1.0	0.058823529411764705	0.0
5179	0.06531686650862822	0.006547718267651848	0.0025633928482427927	0.5559760669382664	None	0	0	0.25	3	0.8666666666666667	13	0.26153846153846155	0.8666666666666667	16	13	0	1	0	0.38461538461538464	5	13	1.1333333333333333	17	1.0	1.0	0.47793856206307517	0.8933246909817081	0.41486657253668585	0.9679556078791289	0.8494859151749136	0.904955122753458	0.8898581552206956	0.9305770172437265	1.0	0.0625	0.0
3063	0.048054461482129336	0.008499732093355732	0.005694864524082448	0.9807533927708444	None	0	0	0.3	3	0.8461538461538461	11	0.2727272727272727	0.8461538461538461	14	11	0	1	0	0.45454545454545453	5	11	1.0	15	1.0	1.0	0.47793856206307517	0.8304233925206163	0.635472964369623	0.9543182669885434	0.8683311985218192	0.9410070631430589	0.8518265659204525	0.9217107280197351	1.0	0.07142857142857142	0.0
2197	None	None	None	None	None	0	0	1.0	4	0.0	0	0.6666666666666666	0	1	0	4	0	0	1.0	3	3	0.4	6	0.0	0.6666666666666666	0	0	0	0	0	0	0	0	0	0	0
4314	0.03543240430780208	0.005026014470562398	-0.0010046718382152294	0.9819941177148943	None	0	0	0.3333333333333333	3	0.8181818181818182	9	0.28888888888888886	0.8181818181818182	11	9	1	2	0	0.5555555555555556	5	9	0.8666666666666667	13	0.5	1.0	0.47793856206307517	0.8102047044915174	0.6371248488699944	0.9512328251207772	0.9140352484852869	0.9501868437716556	0.8979677542782067	0.921057829198475	0.5454545454545454	0.09090909090909091	0.0
3729	0.04085454464088289	0.005015670998777199	-0.005014138963034419	0.9864105144102808	None	0	0	0.3	3	0.8333333333333334	10	0.28	0.8333333333333334	13	10	0	1	0	0.5	5	10	0.9333333333333333	14	1.0	1.0	0.47793856206307517	0.8514077621134652	0.9157244006285865	0.9380191176384248	0.8683311985218192	0.9543334647459556	0.8979677542782067	0.9241950118180637	1.0	0.07692307692307693	0.0
6438	0.07072321277083218	0.02061170196954388	0.010546384084374956	0.983441616875662	None	0	0	0.3	3	0.8333333333333334	10	0.28	0.8333333333333334	13	10	0	1	0	0.5	5	10	0.9333333333333333	14	1.0	1.0	0.47793856206307517	0.793755583291995	0.6352667286939182	0.9321473524696142	0.5123853545406978	0.9368007065697704	0.7687600223832702	0.9021502426551145	1.0	0.07692307692307693	0.0
3144	0.02901597651379436	0.0040626273462252265	-0.003349541951924118	0.6661496169071013	None	0.3333333333333333	1	0.375	3	0.6666666666666666	6	0.4074074074074074	0.6666666666666666	9	6	1	0	0	0.3333333333333333	9	3	0.7333333333333333	11	0.0	1.0	0.5243947728679527	0.866409102175254	0.395373660739575	0.880177829257066	0.5123853545406978	0.9288620311744602	0.8138416858161114	0.8951389767166138	0	0	0.0
1078	None	None	None	None	None	0	0	0.2	1	1.0	5	0.7777777777777778	0.6	3	3	3	3	0	1.0	3	3	0.4666666666666667	7	0.3	0	0.9868376471396912	0.5155070068318496	0.44211527295542313	0.5	0.15344194992417134	0.5848108319496511	0.9693928278054516	0.5336658287479247	0.3333333333333333	1.0	0.3102093178140999
5961	0.06361504576474372	0.016522426028169546	0.01645310440937976	0.9818446466941015	None	0	0	0.25	3	0.875	14	0.2571428571428571	0.875	17	14	0	1	0	0.35714285714285715	5	14	1.2	18	1.0	1.0	0.43946712150070705	0.8613508788108668	0.6940282324713067	0.9404677783367698	0.5123853545406978	0.9383402475509308	0.8078814727890161	0.919553717731118	1.0	0.058823529411764705	0.0
3328	0.023916852905431184	0.006096127956440695	0.006095054482073305	0.9899132797000257	None	0	0	0.3333333333333333	3	0.8181818181818182	9	0.28888888888888886	0.8181818181818182	12	9	0	1	0	0.5555555555555556	5	9	0.8666666666666667	13	1.0	1.0	0.47793856206307517	0.8112127046923774	0.6940282324713067	0.9565501592202174	0.8683311985218192	0.9456938246524644	0.8665927974376456	0.921937820369808	1.0	0.08333333333333333	0.0
2720	0.007123558570772007	0.0001577869190537187	-8.721168268921871e-06	0.9747055277709676	None	0	0	0.125	1	1.0	9	0.6111111111111112	0.1111111111111111	1	1	9	5	0	0.5	6	3	0.7333333333333333	11	0.22727272727272727	0.4444444444444444	0.32891202306896805	0.5	0.5135204244879655	0.5	0.1	0.5	0.8444103688853866	0.5	1.0	1.0	0.0
2091	None	None	None	None	None	0.5	1	0.8333333333333334	5	0.2857142857142857	2	0.5	0.2857142857142857	3	2	5	1	0	0.5	3	6	0.6	9	0.07692307692307693	0.6666666666666666	0.6398386554683368	0.5000000000000002	0.5150212422545333	0.5	0.11627631225604503	0.6654561683045904	0.9031584537875503	0.5570590924199863	1.0	0.3333333333333333	0.0
6554	0.08560222323356081	0.01066479083889826	0.006944630959663983	0.5880933852618406	None	0	0	0.21428571428571427	3	0.8947368421052632	17	0.24705882352941178	0.8947368421052632	20	17	0	1	0	0.29411764705882354	5	17	1.4	21	1.0	1.0	0.47793856206307517	0.8536127998945122	0.6352667286939182	0.9409077574096218	0.7896591729877543	0.9226582702300531	0.8231324354512374	0.9118683911048554	1.0	0.05	0.0
2960	0.012369893565679128	0.0014480135223435891	0.0009287791314879421	0.9742604570120127	None	0	0	0.375	3	0.8	8	0.2857142857142857	0.8	11	8	0	1	0	0.8571428571428571	6	7	0.8	12	1.0	0.8	0.5243947728679527	0.8438313205781727	0.522186813409902	0.8461829481450933	0.40931302927031343	0.9588463961959438	0.834597764687424	0.8984514496791343	1.0	0	0.0
3982	0.02128768887279462	0.0016761033091423371	0.0014634074930314476	0.9848238664833628	None	0	0	0.3	3	0.8333333333333334	10	0.28	0.8333333333333334	13	10	0	0	0	0.5	5	10	0.9333333333333333	14	0.0	1.0	0.5637342199030039	0.8780564173975353	0.522186813409902	0.9485057847056808	0.8494859151749136	0.8696502959273505	0.8194166006131729	0.9056646995470115	0	0	0.0
840	None	None	None	None	None	1.0	1	1.0	4	0.25	1	0.6666666666666666	0	1	0	4	0	0	1.0	3	3	0.4	6	0.0	0.6666666666666666	0	0	0	0	0	0	0	0	0	0	0
5107	0.0888015955059938	0.006805123968375648	-0.004702692746793133	0.9749942207672174	None	0	0	0.25	3	0.875	14	0.2571428571428571	0.875	17	14	0	1	0	0.35714285714285715	5	14	1.2	18	1.0	1.0	0.47793856206307517	0.8364718618156293	0.6352667286939182	0.9342053491868118	0.8494859151749136	0.9474572618892292	0.8638033903632905	0.9162541238387896	1.0	0.058823529411764705	0.0
7190	0.06502031909868113	0.0283422379282375	0.017374847839395555	0.9864094844384467	None	0	0	0.25	3	0.875	14	0.2571428571428571	0.875	17	14	0	1	0	0.35714285714285715	5	14	1.2	18	1.0	1.0	0.47793856206307517	0.826200899760931	0.6940282324713067	0.953322137384074	0.8683311985218192	0.9341226228390337	0.834597764687424	0.9175219623133672	1.0	0.058823529411764705	0.0
6148	0.047976998411474674	0.00744913117990006	0.00669007909030421	0.924419113759614	None	0	0	0.25	3	0.875	14	0.2571428571428571	0.875	17	14	0	1	0	0.35714285714285715	5	14	1.2	18	1.0	1.0	0.47793856206307517	0.8603515639242167	0.6940282324713067	0.9488086859679463	0.8109629232149025	0.9163285463608631	0.8194166006131729	0.915065023408921	1.0	0	0.0
3910	0.057797949395002435	0.008657049461710073	0.007985046520739171	0.8705603774782071	None	0	0	0.25	3	0.8666666666666667	13	0.26153846153846155	0.8666666666666667	16	13	0	1	0	0.38461538461538464	5	13	1.1333333333333333	17	1.0	1.0	0.47793856206307517	0.7812174284628078	0.635472964369623	0.9601377279955912	0.7990818146612071	0.9324787600019582	0.8623168119346195	0.9137212248641657	1.0	0.0625	0.0
780	None	None	None	None	None	0	0	0.4	2	0.6	3	0.5833333333333334	0.2	3	1	3	4	0	0.75	4	3	0.4666666666666667	7	0.5	0	0.6226635934188047	0.8144851593039834	0.5662918663381388	0.8276634881847744	0.7424757847786421	0.9186784436888203	0.9021972874543112	0.8610894269120164	0.3333333333333333	0.3333333333333333	0.0
3980	0.05633220502617048	0.01773985288037541	0.017726195371145684	0.9791116112770272	None	0	0	0.3	3	0.8333333333333334	10	0.28	0.8333333333333334	13	10	0	1	0	0.5	5	10	0.9333333333333333	14	1.0	1.0	0.47793856206307517	0.832014227843973	0.6940282324713067	0.9505532579893202	0.8683311985218192	0.9321241038748249	0.834597764687424	0.916212750273118	1.0	0.07692307692307693	0.0
1753	None	None	None	None	None	0	0	0.6	3	0.6	3	0.5833333333333334	0.4	2	2	4	1	0	0.75	4	3	0.4666666666666667	7	0.08333333333333333	0.4	0.4117314726942217	0.8944135663297856	0.5461752923207042	0.8640281367453871	0.46581890546937094	0.9252299406824174	0.9001471526133628	0.8972596326857102	1.0	0	0.0
1779	None	None	None	None	None	0	0	1.0	4	0.0	0	1.0	0	0	0	5	3	0	0.6666666666666666	3	2	0.4	6	0.21428571428571427	1.0	0	0	0	0	0	0	0	0	0	0	0
2063	None	None	None	None	None	0	0	0.16666666666666666	1	1.0	6	0.6666666666666666	0.5	4	3	3	0	0	0.75	3	4	0.5333333333333333	8	0.0	0.6666666666666666	0.37226459959349545	0.8886625975667098	0.4715793249290323	0.819677219302037	0.7173813817490153	0.9427919939109578	0.9094803911667851	0.8938946495471017	0	0	0.0
3098	0.0485109447443428	0.010449909054370569	0.007527850035302943	0.9811489300813729	None	0	0	0.3	3	0.8461538461538461	11	0.2727272727272727	0.8461538461538461	14	11	0	1	0	0.45454545454545453	5	11	1.0	15	1.0	1.0	0.47793856206307517	0.8304233925206163	0.635472964369623	0.9543182669885434	0.8683311985218192	0.9410070631430589	0.8518265659204525	0.9217107280197351	1.0	0.07142857142857142	0.0
916	None	None	None	None	None	0	0	0.5	1	1.0	1	0.75	0	0	0	2	2	0	1.0	2	2	0.2	3	0.25	0	0	0	0	0	0	0	0	0	0	0	0
3437	0.05635818723940788	0.018319053565144388	0.013236976067117356	0.9840665640620279	None	0	0	0.3	3	0.8333333333333334	10	0.28	0.8333333333333334	13	10	0	1	0	0.5	5	10	0.9333333333333333	14	1.0	1.0	0.47793856206307517	0.8245315848050969	0.6352667286939182	0.9400409740360529	0.8683311985218192	0.9440624246502849	0.834597764687424	0.914915860266446	1.0	0.07692307692307693	0.0
4634	0.046620541648384625	0.018561157924944394	0.013575997741444178	0.9842997820386541	None	0	0	0.3	3	0.8333333333333334	10	0.28	0.8333333333333334	13	10	0	1	0	0.5	5	10	0.9333333333333333	14	1.0	1.0	0.47793856206307517	0.8123837052594903	0.754235385073362	0.9457613545748925	0.8683311985218192	0.9475023024815402	0.8320551897378973	0.9172642277651902	1.0	0.07692307692307693	0.0
3760	0.05339086280680752	0.020856083996338388	0.015913888759781503	0.9842262613515588	None	0	0	0.3	3	0.8333333333333334	10	0.28	0.8333333333333334	13	10	0	1	0	0.5	5	10	0.9333333333333333	14	1.0	1.0	0.47793856206307517	0.8313076642542949	0.5769176962679392	0.9497713621753949	0.8683311985218192	0.9425193298524419	0.834597764687424	0.9201134165141486	1.0	0.07692307692307693	0.0
3411	0.05245559522501252	0.009424222352097156	0.007873278392524559	0.9902544410118954	None	0	0	0.3	3	0.8333333333333334	10	0.28	0.8333333333333334	13	10	0	1	0	0.5	5	10	0.9333333333333333	14	1.0	1.0	0.47793856206307517	0.8225675745965314	0.522186813409902	0.9491240407366649	0.8683311985218192	0.9420043176022341	0.834597764687424	0.9180300216343333	1.0	0.07692307692307693	0.0
3022	0.010137947280794611	0.0035905417460253574	0.0035449015825362207	0.9865473816476172	None	0	0	0.5	3	0.7142857142857143	5	0.375	0.7142857142857143	8	5	0	1	0	0.6666666666666666	6	4	0.6	9	1.0	0.8	0.5243947728679527	0.7777705346146835	0.4304153466851515	0.8405279848222812	0.18217453556834257	0.8259192469543908	0.7837120177309452	0.816171341542094	1.0	0	0.0
2857	0.012619465523862559	0.0005467029167092581	0.0004620798320772839	0.9569035099421577	None	0	0	0.3333333333333333	3	0.8181818181818182	9	0.2708333333333333	0.8181818181818182	12	9	0	1	0	0.75	6	8	0.8666666666666667	13	1.0	0.8	0.5243947728679527	0.8443938455177044	0.37450942195257714	0.8362767435559869	0.3202230269135378	0.935432371821117	0.8312528940505077	0.8806348932687507	1.0	0	0.0
687	None	None	None	None	None	0.3333333333333333	1	0.75	6	0.2	2	0.75	0.2	4	2	7	0	0	1.0	4	4	0.8	12	0.0	0.6666666666666666	0.9652951693073588	0.7191620347744127	0.4048579058061913	0.6646970652705222	0.45539502817197086	0.7820930197950657	0.927542966838827	0.7246216611135609	0	0	0.0
472	None	None	None	None	None	0	0	1.0	3	0.0	0	0.6666666666666666	0	3	0	0	1	0	0.6666666666666666	3	2	0.26666666666666666	4	1.0	1.0	0	0	0	0	0	0	0	0	0	0	0
452	None	None	None	None	None	0	0	1.0	1	0	0	1.0	0	1	0	0	1	0	0.5	2	1	0.13333333333333333	2	0.3333333333333333	0	0	0	0	0	0	0	0	0	0	0	0
2126	None	None	None	None	None	0	0	0.2857142857142857	2	0.875	7	0.5555555555555556	0.75	8	6	1	0	0	0.2222222222222222	9	2	0.6666666666666666	10	0.0	0.6666666666666666	0.4262338067580371	0.698392726970162	0.40623267271381813	0.9396026168446658	0.6338286898016634	0.9731624211243894	0.8471346148892159	0.9161874580802465	0	0	0.0
2623	1.509861073321741e-08	1.340075935897038e-08	1.1842629482036262e-08	0.9999977540154293	None	0	0	0.6666666666666666	2	0.5	1	0.6666666666666666	0	0	0	3	0	0	0.6666666666666666	2	3	0.26666666666666666	4	0.0	0	0	0	0	0	0	0	0	0	0	0	0
5821	0.05786894082182603	0.01314024953893465	-0.013120280374113098	0.9870593629784534	None	0	0	0.25	3	0.875	14	0.2571428571428571	0.875	17	14	0	0	0	0.35714285714285715	5	14	1.2	18	0.0	1.0	0.47793856206307517	0.8398673613096215	0.6940282324713067	0.9356584232799277	0.8109629232149025	0.9096826337983491	0.8078814727890161	0.9015604105089272	0	0	0.0
3920	0.048294881568867076	0.014262743026208911	0.006531695055107082	0.9846233387106181	None	0	0	0.3	3	0.8461538461538461	11	0.2727272727272727	0.8461538461538461	14	11	0	0	0	0.45454545454545453	5	11	1.0	15	0.0	1.0	0.4938596400431419	0.8508166558751524	0.5769176962679392	0.9440411754077148	0.8589085568483664	0.9181999100186863	0.7951679015230487	0.9111887725915682	0	0	0.0
4892	0.04982532453425939	0.01082482922858006	0.005601691007575012	0.9761942165280459	None	0	0	0.3	3	0.8461538461538461	11	0.2727272727272727	0.8461538461538461	14	11	0	1	0	0.45454545454545453	5	11	1.0	15	1.0	1.0	0.47793856206307517	0.8370776850844354	0.6940282324713067	0.9544825529710046	0.8589085568483664	0.941422366891314	0.8202855193558949	0.9231250998051735	1.0	0.07142857142857142	0.0
4501	0.08936965844737749	0.006750947038776273	-0.005833990864799964	0.677006724177188	None	0	0	0.25	3	0.8666666666666667	13	0.26153846153846155	0.8666666666666667	16	13	0	1	0	0.38461538461538464	5	13	1.1333333333333333	17	1.0	1.0	0.47793856206307517	0.8819302611808488	0.559342550169072	0.9622626865614521	0.8494859151749136	0.9303415201625677	0.8108795823132798	0.931744947273793	1.0	0.0625	0.0
1439	None	None	None	None	None	0	0	0.16666666666666666	1	1.0	7	0.6	0.5714285714285714	4	4	4	1	0	0.6	3	5	0.6	9	0.08333333333333333	0.5714285714285714	0.36269765516598446	0.8849646694391644	0.6484457704044455	0.8206490938443375	0.46581890546937094	0.9252299406824174	0.9001471526133628	0.883454857710335	1.0	0	0.0
4351	0.05511194277436482	0.01661582855931594	0.00797645544637847	0.9871226701534722	None	0	0	0.25	3	0.875	14	0.2571428571428571	0.875	17	14	0	1	0	0.35714285714285715	5	14	1.2	18	1.0	1.0	0.47793856206307517	0.8535456270942591	0.5769176962679392	0.962664179416088	0.8683311985218192	0.933462081511738	0.834597764687424	0.9276533039389384	1.0	0.058823529411764705	0.0
2593	0.0018724320236068142	0.00026150550797060415	0.00025139130101970586	0.9975564460662968	None	0	0	0.2	1	1.0	5	0.7777777777777778	0.6	3	3	3	3	0	1.0	3	3	0.4666666666666667	7	0.3	0	0.9868376471396912	0.5155070068318496	0.44211527295542313	0.5	0.15344194992417134	0.5848108319496511	0.9693928278054516	0.5336658287479247	0.6666666666666666	1.0	0.3102093178140999
3571	0.0510455746009145	0.009875787079842402	0.009629019719882176	0.9789348206859432	None	0	0	0.3	3	0.8461538461538461	11	0.2727272727272727	0.8461538461538461	14	11	0	1	0	0.45454545454545453	5	11	1.0	15	1.0	1.0	0.47793856206307517	0.8363162159084891	0.635472964369623	0.958768257523355	0.8589085568483664	0.9347827369602743	0.8665927974376456	0.9227302051437921	1.0	0.07142857142857142	0.0
3372	0.05532285324184078	0.01847261894969925	0.014253507675973852	0.9839737901693044	None	0	0	0.3	3	0.8333333333333334	10	0.28	0.8333333333333334	13	10	0	1	0	0.5	5	10	0.9333333333333333	14	1.0	1.0	0.47793856206307517	0.8377928570571684	0.5769176962679392	0.9511606089018297	0.8683311985218192	0.9414184361675226	0.8675455744928678	0.921483063424015	1.0	0.07692307692307693	0.0
1577	None	None	None	None	None	0	0	0.16666666666666666	1	1.0	7	0.6	0.5714285714285714	4	4	4	0	0	0.6	3	5	0.6	9	0.0	0.5714285714285714	0.36269765516598446	0.8849646694391644	0.6484457704044455	0.8206490938443375	0.46581890546937094	0.9252299406824174	0.9001471526133628	0.883454857710335	0	0	0.0
2241	None	None	None	None	None	0	0	0.3333333333333333	2	0.6666666666666666	4	0.6666666666666666	0.16666666666666666	1	1	6	3	0	0.3333333333333333	6	2	0.5333333333333333	8	0.1875	0.3333333333333333	0.49227054022589767	0.5	0.14670709780028385	0.5	0.5683906561012413	0.5	0.8623473575089784	0.5	1.0	1.0	0.0
5624	0.06233032156433002	0.024762347802497725	0.01938836260850996	0.9849818832602083	None	0	0	0.2727272727272727	3	0.8571428571428571	12	0.26666666666666666	0.8571428571428571	15	12	0	1	0	0.4166666666666667	5	12	1.0666666666666667	16	1.0	1.0	0.47793856206307517	0.8401356728400703	0.6940282324713067	0.9596150660912082	0.8494859151749136	0.9357371784968395	0.834597764687424	0.9242741332466219	1.0	0.06666666666666667	0.0
6133	0.06747074241468731	0.0254540930443884	0.020665477152024974	0.9856262291782697	None	0	0	0.25	3	0.8666666666666667	13	0.26153846153846155	0.8666666666666667	16	13	0	1	0	0.38461538461538464	5	13	1.1333333333333333	17	1.0	1.0	0.47793856206307517	0.8382089476098167	0.6940282324713067	0.9570030433186479	0.8494859151749136	0.9332431726769189	0.8333303558988997	0.9214164263946231	1.0	0.0625	0.0
6609	0.07299999350946089	0.02089529847534023	0.019822739878315836	0.9856568137405051	None	0	0	0.25	3	0.8666666666666667	13	0.26153846153846155	0.8666666666666667	16	13	0	1	0	0.38461538461538464	5	13	1.1333333333333333	17	1.0	1.0	0.47793856206307517	0.8354389448614052	0.6352667286939182	0.9289527312778464	0.6903582765312585	0.9354828680458623	0.8202855193558949	0.9080320918266511	1.0	0.0625	0.0
350	None	None	None	None	None	0	0	0.8	4	0.2	1	0.5833333333333334	0	4	0	2	2	0	0.75	3	4	0.4666666666666667	7	0.5	0.6666666666666666	0	0	0	0	0	0	0	0	0	0	0
7049	0.0758221638053684	0.025274984973065504	0.024747919480939743	0.9860349273132354	None	0	0	0.25	3	0.875	14	0.2571428571428571	0.875	17	14	0	1	0	0.35714285714285715	5	14	1.2	18	1.0	1.0	0.47793856206307517	0.8314375354993735	0.6940282324713067	0.9519854674109511	0.8494859151749136	0.9332677623102349	0.834597764687424	0.9173570016551275	1.0	0.058823529411764705	0.0
5930	0.07369943763952344	0.02660177717822366	0.023431709478778498	0.985385582630866	None	0	0	0.25	3	0.8666666666666667	13	0.26153846153846155	0.8666666666666667	16	13	0	1	0	0.38461538461538464	5	13	1.1333333333333333	17	1.0	1.0	0.47793856206307517	0.8307309802636055	0.6646474805826126	0.9444363338117177	0.6809356348578056	0.933608301921459	0.8202855193558949	0.9133930970206311	1.0	0.0625	0.0
6875	0.0375976944349247	0.004795731217650986	0.0047682359296067674	0.9755833498150245	None	0	0	0.2727272727272727	3	0.8571428571428571	12	0.26666666666666666	0.8571428571428571	15	12	0	0	0	0.4166666666666667	5	12	1.0666666666666667	16	0.0	1.0	0.3422702830805625	0.8592334707719723	0.5070251213220573	0.93539302805387	0.5123853545406978	0.9296929351035098	0.8078814727890161	0.9132929502859433	0	0	0.0
1773	None	None	None	None	None	0	0	0.75	3	0.25	1	0.6666666666666666	0	1	0	4	0	0	1.0	3	3	0.4	6	0.0	0.6666666666666666	0	0	0	0	0	0	0	0	0	0	0
1372	None	None	None	None	None	0	0	0.2	1	1.0	5	0.7777777777777778	0.4	2	2	4	1	0	1.0	3	3	0.4666666666666667	7	0.08333333333333333	0.8	0.22453698509312742	0.5657897061239253	0.4635300346591201	0.7354991230322162	0.7173813817490153	0.5	0.8864897822359878	0.6056665606201853	1.0	0	0.0
2431	None	None	None	None	None	0	0	1.0	4	0.0	0	0.75	0	2	0	3	0	0	0.5	4	2	0.4	6	0.0	0.5	0	0	0	0	0	0	0	0	0	0	0
1536	None	None	None	None	None	0	0	0.4	2	0.8	4	0.4666666666666667	0.8	6	4	0	2	0	0.6	5	3	0.4666666666666667	7	1.0	0	0.6218276737194645	0.7816192799147789	0.7883280888192592	0.9321447591892807	0.9427193861387451	0.9607880983350111	0.8514078783941371	0.9140933107197519	0.5833333333333334	0.16666666666666666	0.0
5009	0.07426501423281001	0.021354496401924866	0.02116577702031383	0.9855187748920968	None	0	0	0.25	3	0.8666666666666667	13	0.26153846153846155	0.8666666666666667	16	13	0	1	0	0.38461538461538464	5	13	1.1333333333333333	17	1.0	1.0	0.47793856206307517	0.8307309802636055	0.6352667286939182	0.9339960927874682	0.6809356348578056	0.933608301921459	0.8202855193558949	0.9084360339256555	1.0	0.0625	0.0
5862	0.07169157688183295	0.025885499925423588	0.013693089404399825	0.9856677332073075	None	0	0	0.25	3	0.875	14	0.2571428571428571	0.875	17	14	0	1	0	0.35714285714285715	5	14	1.2	18	1.0	1.0	0.47793856206307517	0.8239563958689133	0.6940282324713067	0.9414893845062047	0.8494859151749136	0.9343795888672107	0.8320551897378973	0.9109977611615255	1.0	0.058823529411764705	0.0
1964	None	None	None	None	None	0	0	0.5	1	1.0	1	0.75	0	1	0	1	0	0	1.0	2	2	0.2	3	0.0	0	0	0	0	0	0	0	0	0	0	0	0
6315	0.06794368868767434	0.004863894183507542	0.004506396317880546	0.9698618543596051	None	0	0	0.25	3	0.8666666666666667	13	0.26153846153846155	0.8666666666666667	16	13	0	1	0	0.38461538461538464	5	13	1.1333333333333333	17	1.0	1.0	0.47793856206307517	0.8444278272346883	0.6940282324713067	0.9461323007561682	0.6809356348578056	0.9346963521638052	0.8135323682770131	0.9172982250770855	1.0	0.0625	0.0
2112	None	None	None	None	None	0	0	1.0	3	0.0	0	0.6666666666666666	0	0	0	3	1	0	0.6666666666666666	2	3	0.26666666666666666	4	0.1	1.0	0	0	0	0	0	0	0	0	0	0	0
5469	0.07295211879441492	0.012123639274874752	0.010568640176764323	0.8433933387475151	None	0	0	0.25	3	0.8666666666666667	13	0.26153846153846155	0.8666666666666667	16	13	0	1	0	0.38461538461538464	5	13	1.1333333333333333	17	1.0	1.0	0.47793856206307517	0.8517145077332963	0.6940282324713067	0.9457701107239634	0.8589085568483664	0.9340193536202376	0.8333303558988997	0.9182650959182225	1.0	0.0625	0.0
4868	0.0583003784869332	0.017541950733128076	-0.01753557702632818	0.9769554227065209	None	0	0	0.3	3	0.8461538461538461	11	0.2727272727272727	0.8461538461538461	14	11	0	1	0	0.45454545454545453	5	11	1.0	15	1.0	1.0	0.47793856206307517	0.8061382442255577	0.6600110050864039	0.9566610522604357	0.8589085568483664	0.9432906549469919	0.7842395740092162	0.9200956698101255	1.0	0.07142857142857142	0.0
1646	None	None	None	None	None	0	0	0.3333333333333333	2	0.8333333333333334	5	0.5714285714285714	0.6666666666666666	6	4	1	0	0	0.2857142857142857	7	2	0.5333333333333333	8	0.0	0.5714285714285714	0.45208618441055615	0.7580269364910185	0.543498628102547	0.9402086792379567	0.544556768516216	0.9667792666031035	0.7934260441489616	0.9185377506627154	0	0	0.0
2469	None	None	None	None	None	0.5	1	0.6666666666666666	4	0.5	3	0.5333333333333333	0.16666666666666666	2	1	5	1	0	0.6	3	5	0.5333333333333333	8	0.07692307692307693	0.6666666666666666	0.6398386554683368	0.5	0.5150212422545333	0.5	0.15274737029059288	0.5901802525429797	0.8875786699071174	0.530355171854995	1.0	1.0	0.0
6086	0.06474176285966098	0.003182174176862808	-0.0026022714351040684	0.9868150353372513	None	0	0	0.25	3	0.875	14	0.2571428571428571	0.875	17	14	0	0	0	0.35714285714285715	5	14	1.2	18	0.0	1.0	0.47793856206307517	0.8509714003788778	0.522186813409902	0.9375237346987038	0.8109629232149025	0.9107007290779555	0.7818401931905594	0.9053074157082759	0	0	0.0
6167	0.07136987056172428	0.021242949525704005	0.019200299087037964	0.985136943537464	None	0	0	0.25	3	0.8666666666666667	13	0.26153846153846155	0.8666666666666667	16	13	0	1	0	0.38461538461538464	5	13	1.1333333333333333	17	1.0	1.0	0.47793856206307517	0.8438240322434543	0.6060922124809287	0.9359974331302164	0.8589085568483664	0.9349378095919555	0.8333303558988997	0.9125303013739788	1.0	0.0625	0.0
4317	0.07013075890535495	0.0164548707955903	0.015053493692806178	0.9856688920762047	None	0	0	0.25	3	0.8666666666666667	13	0.26153846153846155	0.8666666666666667	16	13	0	1	0	0.38461538461538464	5	13	1.1333333333333333	17	1.0	1.0	0.47793856206307517	0.8438240322434543	0.6060922124809287	0.9359974331302164	0.8589085568483664	0.9349378095919555	0.8333303558988997	0.9125303013739788	1.0	0.0625	0.0
2779	0.012899056218900355	0.003270715404641503	0.002674559109495076	0.8460707226361684	None	0	0	0.3333333333333333	2	0.8571428571428571	6	0.5625	0.7142857142857143	7	5	1	0	0	0.25	8	2	0.6	9	0.0	0.75	0.4262338067580371	0.6871927679136014	0.35131189276424973	0.959740334649028	0.7464135899045292	0.9757270590767301	0.8832249710149167	0.9276218941599905	0	0	0.0
4328	0.037837806237602606	0.006102283601580502	0.004852008997158837	0.9896381252627927	None	0	0	0.3	3	0.8333333333333334	10	0.28	0.8333333333333334	13	10	0	1	0	0.5	5	10	0.9333333333333333	14	1.0	1.0	0.47793856206307517	0.8942921815439878	0.5769176962679392	0.9515456244230909	0.8683311985218192	0.919040284022483	0.834597764687424	0.9251220102103711	1.0	0.07692307692307693	0.0
4462	0.05436547021738701	0.020592364717629694	0.019082549344846624	0.9810566106206844	None	0	0	0.3	3	0.8461538461538461	11	0.2727272727272727	0.8461538461538461	14	11	0	1	0	0.45454545454545453	5	11	1.0	15	1.0	1.0	0.47793856206307517	0.8579027962227653	0.5796558311399482	0.9489147324552454	0.891183223503553	0.9254899639256275	0.8518265659204525	0.9178180819118722	1.0	0.07142857142857142	0.0
1347	None	None	None	None	None	0	0	0.3333333333333333	2	0.8333333333333334	5	0.8888888888888888	0.3333333333333333	3	2	4	0	0	1.0	3	3	0.5333333333333333	8	0.0	1.0	0.2510063351297803	0.7448616630404484	0.36125955657537884	0.6696210115359371	0.7173813817490153	0.5	0.8703403977035451	0.6439663803822561	0	0	0.0
744	None	None	None	None	None	0.5	1	0.6666666666666666	4	0.5714285714285714	4	0.5	0.42857142857142855	5	3	3	1	0	0.5	6	3	0.6	9	0.125	0.6666666666666666	0.6165603019674244	0.9240146581683979	0.8520368630448614	0.9211704515443353	0.3762476316843246	0.7721939863546714	0.9271752240666937	0.8868634309494565	1.0	0.2	0.0
761	None	None	None	None	None	0	0	0.6666666666666666	2	0.5	1	0.6666666666666666	0	0	0	3	0	0	0.6666666666666666	3	2	0.26666666666666666	4	0.0	0.6666666666666666	0	0	0	0	0	0	0	0	0	0	0
6819	0.054945306430642125	0.01788288376635421	0.005351151384581377	0.6343905372960003	None	0	0	0.25	3	0.875	14	0.2571428571428571	0.875	17	14	0	0	0	0.35714285714285715	5	14	1.2	18	0.0	1.0	0.47793856206307517	0.7935090621477426	0.5769176962679392	0.9349183667238565	0.6378721271229131	0.9080636984793875	0.7738750346031853	0.8909434704390367	0	0	0.0
1860	None	None	None	None	None	0	0	0.5	1	1.0	1	1.0	0	1	0	1	0	0	0.3333333333333333	3	1	0.2	3	0.0	0	0	0	0	0	0	0	0	0	0	0	0
1053	None	None	None	None	None	0	0	0.16666666666666666	1	1.0	7	1.0	0.42857142857142855	3	3	5	1	0	1.0	3	3	0.6	9	0.07142857142857142	1.0	0.19806763505647443	0.6981927267663421	0.44207325330934993	0.6987049892307572	0.7173813817490153	0.5	0.8973674192858145	0.6364406049035554	1.0	0	0.0
2790	0.010212274669937958	0.0014527325819919533	0.001317363862179894	0.957239992286995	None	0	0	0.375	3	0.8	8	0.2857142857142857	0.8	11	8	0	1	0	0.8571428571428571	6	7	0.8	12	1.0	0.8	0.5243947728679527	0.8230991088753322	0.38991458511868976	0.8517803710552729	0.2311330245567622	0.9302375030256533	0.8039435523089608	0.8764053334052534	1.0	0	0.0
7137	0.06773795750437264	0.022908503319231027	0.021905465187576748	0.9847358562469755	None	0	0	0.25	3	0.8666666666666667	13	0.26153846153846155	0.8666666666666667	16	13	0	1	0	0.38461538461538464	5	13	1.1333333333333333	17	1.0	1.0	0.47793856206307517	0.8247089340674082	0.6940282324713067	0.9417966031688653	0.8589085568483664	0.9368478040647931	0.8333303558988997	0.9123869190577043	1.0	0.0625	0.0
2466	None	None	None	None	None	0	0	0.3333333333333333	1	1.0	2	1.0	0.5	2	1	1	0	0	0.25	4	1	0.26666666666666666	4	0.0	0	0.47675544638476525	0.9058719990792863	0.7006207900974142	0.6318532556106428	0.9374575383304216	0.6514512853972496	0.8855211353500207	0.7582815019070195	0	0	0.0
3507	0.038872441109738934	0.010077567019911074	0.00980821217089299	0.989985571877537	None	0	0	0.3	3	0.8333333333333334	10	0.28	0.8333333333333334	13	10	0	1	0	0.5	5	10	0.9333333333333333	14	1.0	1.0	0.47793856206307517	0.8036359039210484	0.6940282324713067	0.9521775689892641	0.8683311985218192	0.9436536950959736	0.8675455744928678	0.9173007626101762	1.0	0.07692307692307693	0.0
3028	0.01202085046268469	0.0013428797193841806	0.0008788455639570036	0.9500333465906416	None	0	0	0.375	3	0.8	8	0.2857142857142857	0.8	11	8	0	1	0	0.8571428571428571	6	7	0.8	12	1.0	0.8	0.3852429685038741	0.7583808267071761	0.46526623568545683	0.831472253643046	0.18217453556834257	0.9087636588075332	0.8039435523089608	0.8428406135259634	1.0	0	0.0
4223	0.04260050092840224	0.015583169276447635	0.0011290700453468045	0.9839373962784316	None	0	0	0.3	3	0.8461538461538461	11	0.2727272727272727	0.8461538461538461	14	11	0	0	0	0.45454545454545453	5	11	1.0	15	0.0	1.0	0.47793856206307517	0.8450223886825713	0.5769176962679392	0.94045682272873	0.8494859151749136	0.9240440319338342	0.7435848729991807	0.9103664457221227	0	0	0.0
3735	0.04760899304650528	0.01988067881529585	0.010956948410942748	0.982284869693206	None	0	0	0.3333333333333333	3	0.8181818181818182	9	0.28888888888888886	0.8181818181818182	12	9	0	1	0	0.5555555555555556	5	9	0.8666666666666667	13	1.0	1.0	0.47793856206307517	0.8103235497754835	0.7241318087723344	0.9581785902939854	0.8589085568483664	0.947347596806429	0.8202855193558949	0.923524809704458	1.0	0.08333333333333333	0.0
4972	0.07569204910682177	0.02468546420310432	0.023341896482370936	0.985406154263918	None	0	0	0.25	3	0.875	14	0.2571428571428571	0.875	17	14	0	1	0	0.35714285714285715	5	14	1.2	18	1.0	1.0	0.47793856206307517	0.8359148573971751	0.6352667286939182	0.9174967758653432	0.5123853545406978	0.9324366356311696	0.8078814727890161	0.9020809169368202	1.0	0.058823529411764705	0.0
7509	0.060991118575239076	0.021333644608911143	0.01836235506862009	0.984968745789131	None	0	0	0.2727272727272727	3	0.8571428571428571	12	0.26666666666666666	0.8571428571428571	15	12	0	1	0	0.4166666666666667	5	12	1.0666666666666667	16	1.0	1.0	0.47793856206307517	0.8246772996146	0.6940282324713067	0.9465679078780178	0.8683311985218192	0.93917059988332	0.834597764687424	0.9157976798308669	1.0	0.06666666666666667	0.0
2684	0.004954502619624174	0.0003838828209933604	0.0002597939595995723	0.9905597791676818	None	0	0	0.5	3	0.6666666666666666	4	0.4444444444444444	0.6666666666666666	7	4	0	1	0	0.5	3	6	0.5333333333333333	8	1.0	0.4	0.47793856206307517	0.8187263166289768	0.8824769924452227	0.9539772972298127	0.9714035237922035	0.9626133249605701	0.9034444090045709	0.9305947554933448	1.0	0.14285714285714285	0.0
3314	0.05006969666074236	0.00555118162662062	0.0004767610287659976	0.9911599990775772	None	0	0	0.3	3	0.8461538461538461	11	0.2727272727272727	0.8461538461538461	14	11	0	1	0	0.45454545454545453	5	11	1.0	15	1.0	1.0	0.47793856206307517	0.8319831922561821	0.6646474805826126	0.9280536470870173	0.8683311985218192	0.9436942242793939	0.8013561468721804	0.910951408582019	1.0	0.07142857142857142	0.0
7186	0.07048966724861773	0.021149655871492617	0.02043241681724132	0.9861401656837276	None	0	0	0.25	3	0.875	14	0.2571428571428571	0.875	17	14	0	1	0	0.35714285714285715	5	14	1.2	18	1.0	1.0	0.47793856206307517	0.826200899760931	0.6940282324713067	0.9572726170026268	0.8683311985218192	0.9341226228390337	0.834597764687424	0.9198270575404575	1.0	0.058823529411764705	0.0
3109	0.04650969165815811	0.014548889252896869	0.012263608593016777	0.9845476240966985	None	0	0	0.3	3	0.8333333333333334	10	0.28	0.8333333333333334	13	10	0	1	0	0.5	5	10	0.9333333333333333	14	1.0	1.0	0.47793856206307517	0.8205317878158009	0.5769176962679392	0.9547170639182581	0.8683311985218192	0.9430839647470022	0.8675455744928678	0.9211933454551088	1.0	0.07692307692307693	0.0
933	None	None	None	None	None	1.0	1	1.0	4	0.0	0	0.5555555555555556	0	0	0	4	0	0	1.0	3	3	0.3333333333333333	5	0.0	1.0	0	0	0	0	0	0	0	0	0	0	0
2031	None	None	None	None	None	0	0	0.6666666666666666	2	0.5	1	1.0	0	1	0	2	1	0	0.25	4	1	0.26666666666666666	4	0.14285714285714285	0.6666666666666666	0	0	0	0	0	0	0	0	0	0	0
2522	None	None	None	None	None	0	0	0.6666666666666666	2	0.5	1	0.6666666666666666	0	0	0	3	3	0	0.6666666666666666	3	2	0.26666666666666666	4	0.3	0.6666666666666666	0	0	0	0	0	0	0	0	0	0	0
1423	None	None	None	None	None	0	0	0.6666666666666666	2	0.5	1	0.6666666666666666	0.5	3	1	0	2	0	0.6666666666666666	3	2	0.26666666666666666	4	1.0	0	0.47793856206307517	0.9304511371601145	0.7081495568676593	0.8038068382661111	0.5123853545406978	0.9723257251739005	0.9165572678552535	0.9256029420748113	0.6666666666666666	0.6666666666666666	0.0
1561	None	None	None	None	None	0	0	0.25	1	1.0	3	1.0	1.0	4	3	0	1	0	0.2	5	1	0.3333333333333333	5	0.3333333333333333	0	0.6218276737194645	0.8100921020886678	0.6780022572124185	0.7536387622982136	0.9427193861387451	0.9769005563729185	0.8914025980462209	0.8913333073594316	1.0	0.25	0.0
5220	0.06756374795015817	0.021684654814896183	0.019425359193040625	0.985150159886275	None	0	0	0.25	3	0.8666666666666667	13	0.26153846153846155	0.8666666666666667	16	13	0	1	0	0.38461538461538464	5	13	1.1333333333333333	17	1.0	1.0	0.47793856206307517	0.8438240322434543	0.6060922124809287	0.9359974331302164	0.8589085568483664	0.9349378095919555	0.8333303558988997	0.9125303013739788	1.0	0.0625	0.0
545	None	None	None	None	None	0	0	0.1875	3	0.8095238095238095	17	0.5476190476190477	0.8095238095238095	20	17	2	0	0	0.09523809523809523	21	2	1.5333333333333334	23	0.0	0	0.1847553593075386	0.9480920274357271	0.4054879375956668	0.904221558439702	0.8777612767828457	0.9383187940817453	0.9628458803207555	0.9323929545252502	0	0	0.0
6324	0.050293108110044546	0.013516022528126802	-0.012396885611968916	0.9859202231247335	None	0	0	0.25	3	0.875	14	0.2571428571428571	0.875	17	14	0	0	0	0.35714285714285715	5	14	1.2	18	0.0	1.0	0.47793856206307517	0.8573333364115291	0.6940282324713067	0.9490693357834981	0.8494859151749136	0.9154293153772336	0.8078814727890161	0.9142535053386657	0	0	0.0
2352	None	None	None	None	None	0.3333333333333333	1	0.75	6	0.1111111111111111	1	0.7333333333333333	0	0	0	10	2	0	0.6	3	5	0.7333333333333333	11	0.08333333333333333	0.25	0	0	0	0	0	0	0	0	0	0	0
6398	0.07194937705099562	0.02661100057748516	0.021339952315407123	0.9856287817737801	None	0	0	0.25	3	0.8666666666666667	13	0.26153846153846155	0.8666666666666667	16	13	0	1	0	0.38461538461538464	5	13	1.1333333333333333	17	1.0	1.0	0.47793856206307517	0.8382089476098167	0.6940282324713067	0.9570030433186479	0.8494859151749136	0.9332431726769189	0.8333303558988997	0.9214164263946231	1.0	0.0625	0.0
2018	None	None	None	None	None	0	0	0.375	3	0.8	8	0.4	0.7	10	7	1	2	0	0.3	3	10	0.8	12	0.6666666666666666	0.2222222222222222	0.3839079908086425	0.9013799910564902	0.5787267710519102	0.9555962857414172	0.713304669150741	0.9449424112981251	0.8760573018847677	0.9375050550094708	0.55	0.1	0.0
948	None	None	None	None	None	0	0	0.6666666666666666	2	0.5	1	0.6666666666666666	0	0	0	3	0	0	0.6666666666666666	3	2	0.26666666666666666	4	0.0	0.6666666666666666	0	0	0	0	0	0	0	0	0	0	0
5371	0.052985470179258684	0.01649828461850869	0.008125578478811771	0.9848248442505905	None	0	0	0.3	3	0.8461538461538461	11	0.2727272727272727	0.8461538461538461	14	11	0	1	0	0.45454545454545453	5	11	1.0	15	1.0	1.0	0.47793856206307517	0.7932452294185893	0.8477369406479867	0.9509226129529739	0.8683311985218192	0.9444987102301646	0.8655310528182497	0.9153638734215455	1.0	0.07142857142857142	0.0
6414	0.06642228176719679	0.008245261481766944	-0.007931724070073379	0.6608157186276075	None	0	0	0.25	3	0.8666666666666667	13	0.26153846153846155	0.8666666666666667	16	13	0	1	0	0.38461538461538464	5	13	1.1333333333333333	17	1.0	1.0	0.4806549501967031	0.8245397978870226	0.6060922124809287	0.9506003612962763	0.6378721271229131	0.9278613400895845	0.8497839613757547	0.9131685823821399	1.0	0.0625	0.0
6936	0.07718777059312523	0.009252484444845145	-0.006332205829245401	0.7478380834464416	None	0	0	0.23076923076923078	3	0.8823529411764706	15	0.25333333333333335	0.8823529411764706	18	15	0	1	0	0.3333333333333333	5	15	1.2666666666666666	19	1.0	1.0	0.47793856206307517	0.8726866916144685	0.6940282324713067	0.9517954608908277	0.7223031992061896	0.9247029364201195	0.8078814727890161	0.9221519604088816	1.0	0.05555555555555555	0.0
7281	0.06562555970206668	0.025982512038530737	0.02235456947170376	0.9858116390434544	None	0	0	0.25	3	0.8666666666666667	13	0.26153846153846155	0.8666666666666667	16	13	0	1	0	0.38461538461538464	5	13	1.1333333333333333	17	1.0	1.0	0.47793856206307517	0.8329589491820849	0.6940282324713067	0.9558368876923369	0.8589085568483664	0.9351518303149791	0.834597764687424	0.9205639464255123	1.0	0.0625	0.0
1220	None	None	None	None	None	0	0	1.0	4	0.0	0	1.0	0	0	0	5	2	0	0.6666666666666666	3	2	0.4	6	0.14285714285714285	1.0	0	0	0	0	0	0	0	0	0	0	0
2619	0.0013141893805884545	3.3047693743274216e-05	-1.9951017139484987e-05	0.9976248867881886	None	0	0	0.3333333333333333	2	0.8333333333333334	5	0.6666666666666666	0.5	4	3	3	2	0	0.75	3	4	0.5333333333333333	8	0.2222222222222222	0	0.9868376471396912	0.9230322142305262	0.44211527295542313	0.6435084211634775	0.14137128990942308	0.7372257908915276	0.9715526331609845	0.7971916349987636	0.625	0.75	0.0
2234	None	None	None	None	None	0	0	0.75	3	0.5	2	0.5	0.5	5	2	0	1	0	0.75	4	3	0.4	6	1.0	1.0	0.47793856206307517	0.8055398287823681	0.8824769924452227	0.9700625297434413	0.9714035237922035	0.9697666971518382	0.9165572678552535	0.9420902583334304	1.0	0.2	0.0
6043	0.07329347496400118	0.02355491042855863	0.020686343264253535	0.9849468729164929	None	0	0	0.25	3	0.8666666666666667	13	0.26153846153846155	0.8666666666666667	16	13	0	1	0	0.38461538461538464	5	13	1.1333333333333333	17	1.0	1.0	0.47793856206307517	0.8307309802636055	0.6646474805826126	0.9444363338117177	0.6809356348578056	0.933608301921459	0.8202855193558949	0.9133930970206311	1.0	0.0625	0.0
519	None	None	None	None	None	0	0	0.75	3	0.5	2	0.6	0.25	4	1	1	1	0	0.4	2	5	0.4	6	0.3333333333333333	0.5	0.6357382347732556	0.9269593545532627	0.3839421725324657	0.8916877349879195	0.9997184092624923	0.9448059281548962	0.9216968346263363	0.9238870739931431	1.0	0.25	0.0
740	None	None	None	None	None	0	0	0.6666666666666666	2	0.5	1	0.6666666666666666	0	2	0	1	0	0	0.6666666666666666	3	2	0.26666666666666666	4	0.0	0.6666666666666666	0	0	0	0	0	0	0	0	0	0	0
4092	0.04777820039911958	0.019730565636220897	-0.010520635309330874	0.9746370767546395	None	0	0	0.3	3	0.8333333333333334	10	0.28	0.8333333333333334	13	10	0	1	0	0.5	5	10	0.9333333333333333	14	1.0	1.0	0.47793856206307517	0.8357669746294765	0.6940282324713067	0.9566500869663049	0.8683311985218192	0.9452103022986553	0.8078814727890161	0.925740890984211	1.0	0.07692307692307693	0.0
898	None	None	None	None	None	0	0	1.0	3	0.0	0	0.6666666666666666	0	1	0	2	0	0	0.6666666666666666	3	2	0.26666666666666666	4	0.0	1.0	0	0	0	0	0	0	0	0	0	0	0
5674	0.08056001218663573	0.013437271166720926	-0.003771518097602297	0.9620517596106514	None	0	0	0.25	3	0.8666666666666667	13	0.26153846153846155	0.8666666666666667	16	13	0	1	0	0.38461538461538464	5	13	1.1333333333333333	17	1.0	1.0	0.47793856206307517	0.8205978834003813	0.6352667286939182	0.9425232244427187	0.5123853545406978	0.9465866148938734	0.8216308927077682	0.9166335164821564	1.0	0.0625	0.0
615	None	None	None	None	None	0	0	0.25	1	1.0	3	0.5555555555555556	0.6666666666666666	2	2	2	3	0	1.0	3	3	0.3333333333333333	5	0.375	0	0.9934188235698457	0.5164470052474396	0.44211527295542313	0.5	0.1547317773904659	0.5695727073325951	0.9701508837947539	0.5287947524635819	0.5	1.0	0.3102093178140999
4461	0.04931914279559933	0.010946839230073172	0.004397743145566295	0.9771704698187783	None	0	0	0.3	3	0.8461538461538461	11	0.2727272727272727	0.8461538461538461	14	11	0	1	0	0.45454545454545453	5	11	1.0	15	1.0	1.0	0.47793856206307517	0.8370776850844354	0.6940282324713067	0.9544825529710046	0.8589085568483664	0.941422366891314	0.8202855193558949	0.9231250998051735	1.0	0.07142857142857142	0.0
1996	None	None	None	None	None	0	0	0.3333333333333333	2	0.8571428571428571	6	0.5625	0.8571428571428571	8	6	0	0	0	0.25	2	8	0.6	9	0.0	0	0.4813963889884363	0.871139044264886	0.5521734845566584	0.9415711280129062	0.4194521438216766	0.9013858851815479	0.8433484840504727	0.9089743446898779	0	0	0.0
7198	0.06618330926292716	0.010812460248612488	0.009726361118561217	0.8347042572601645	None	0	0	0.25	3	0.8666666666666667	13	0.26153846153846155	0.8666666666666667	16	13	0	1	0	0.38461538461538464	5	13	1.1333333333333333	17	1.0	1.0	0.47793856206307517	0.778855148497823	0.6646474805826126	0.9513877681645843	0.6378721271229131	0.9318707213280355	0.8497839613757547	0.9074548276825742	1.0	0.0625	0.0
537	None	None	None	None	None	0	0	0.3333333333333333	1	1.0	2	1.0	0.5	2	1	1	0	0	0.25	4	1	0.26666666666666666	4	0.0	0	0.5276042475399796	0.9411843170789542	0.7953452125450646	0.6461388703111871	0.8488901164473768	0.8192239971238561	0.8636178758777897	0.8359841246190736	0	0	0.0
5473	0.06669144385370324	0.023497200476090694	0.022009719947022832	0.9849508418028764	None	0	0	0.2727272727272727	3	0.8571428571428571	12	0.26666666666666666	0.8571428571428571	15	12	0	1	0	0.4166666666666667	5	12	1.0666666666666667	16	1.0	1.0	0.47793856206307517	0.8338214285282554	0.6352667286939182	0.9284712781469359	0.8683311985218192	0.9384645423614181	0.8320551897378973	0.9089054204465337	1.0	0.06666666666666667	0.0
2995	0.004647180041217498	0.00025929175757238415	5.5601945092804626e-05	0.9867845745015135	None	0	0	0.6	3	0.6	3	0.5833333333333334	0.6	6	3	0	0	0	0.3333333333333333	6	2	0.4666666666666667	7	0.0	0.4	0.40036373689702315	0.9534045500379411	0.46578307542976083	0.8990397610377345	0.7812596224918508	0.908480090045844	0.8698722445413491	0.9241500764677044	0	0	0.0
3228	0.050067111565164156	0.016406903413078395	0.014555335258000273	0.9854568980158485	None	0	0	0.3	3	0.8461538461538461	11	0.2727272727272727	0.8461538461538461	14	11	0	1	0	0.45454545454545453	5	11	1.0	15	1.0	1.0	0.47793856206307517	0.8310276800705254	0.5769176962679392	0.9506246144266319	0.891183223503553	0.9392174389906677	0.8518265659204525	0.919045361617381	1.0	0.07142857142857142	0.0
1469	None	None	None	None	None	0	0	1.0	1	0	0	1.0	0	0	0	1	1	0	0.5	2	1	0.13333333333333333	2	0.16666666666666666	0	0	0	0	0	0	0	0	0	0	0	0
7044	0.06824497183832207	0.022368510150173673	0.02095121767620773	0.9846275519536721	None	0	0	0.25	3	0.8666666666666667	13	0.26153846153846155	0.8666666666666667	16	13	0	1	0	0.38461538461538464	5	13	1.1333333333333333	17	1.0	1.0	0.47793856206307517	0.8329589491820849	0.6940282324713067	0.9558368876923369	0.8589085568483664	0.9351518303149791	0.834597764687424	0.9205639464255123	1.0	0.0625	0.0
7089	0.07629004998556195	0.01857652810892805	0.018561964402662428	0.9850342249633639	None	0	0	0.25	3	0.8666666666666667	13	0.26153846153846155	0.8666666666666667	16	13	0	1	0	0.38461538461538464	5	13	1.1333333333333333	17	1.0	1.0	0.47793856206307517	0.8307309802636055	0.6352667286939182	0.9339960927874682	0.6809356348578056	0.933608301921459	0.8202855193558949	0.9084360339256555	1.0	0.0625	0.0
1119	None	None	None	None	None	0	0	0.6	3	0.6	3	0.4375	0.6	4	3	2	1	0	1.0	4	4	0.4666666666666667	7	0.14285714285714285	0.6666666666666666	0.47793856206307517	0.8562064197180663	0.6713638068333525	0.963981309660751	0.9104447194835587	0.9754509989992306	0.9281527264767735	0.9487192977759185	1.0	0.25	0.0
1883	None	None	None	None	None	0	0	0.5	1	1.0	1	0.75	0	1	0	1	0	0	1.0	2	2	0.2	3	0.0	0	0	0	0	0	0	0	0	0	0	0	0
4214	0.05483906825949505	0.01669340749044299	0.011363230801630859	0.9835042370310572	None	0	0	0.3	3	0.8333333333333334	10	0.28	0.8333333333333334	12	10	1	2	0	0.5	5	10	0.9333333333333333	14	0.5	1.0	0.47793856206307517	0.822748553296887	0.8185624244349972	0.9607775941758366	0.891183223503553	0.9458913930768006	0.8665927974376456	0.9263255853941424	0.5416666666666666	0.08333333333333333	0.0
3056	0.050766567678639504	0.004786531494197738	-0.004658019271516786	0.8328813677365992	None	0	0	0.3	3	0.8333333333333334	10	0.28	0.8333333333333334	13	10	0	1	0	0.5	5	10	0.9333333333333333	14	1.0	1.0	0.47793856206307517	0.7713931575451757	0.6940282324713067	0.9680773626474177	0.8683311985218192	0.9414645965216152	0.8931908381584667	0.9219157423021413	1.0	0.07692307692307693	0.0
1048	None	None	None	None	None	0	0	1.0	1	0	0	1.0	0	0	0	1	3	0	0.5	2	1	0.13333333333333333	2	0.5	0	0	0	0	0	0	0	0	0	0	0	0
5168	0.0661578240827299	0.021167574163683887	0.020461826729588472	0.9856432193522195	None	0	0	0.2727272727272727	3	0.8571428571428571	12	0.26666666666666666	0.8571428571428571	15	12	0	1	0	0.4166666666666667	5	12	1.0666666666666667	16	1.0	1.0	0.47793856206307517	0.831864033106437	0.6352667286939182	0.939155334711394	0.8494859151749136	0.9366909481814576	0.8320551897378973	0.912399610331718	1.0	0.06666666666666667	0.0
2015	None	None	None	None	None	0	0	0.375	3	0.8	8	0.4	0.8	11	8	0	1	0	0.3	3	10	0.8	12	1.0	0.2222222222222222	0.47793856206307517	0.8917912362335627	0.522186813409902	0.933096545589981	0.9140352484852869	0.9442932742902735	0.8319785023268909	0.9258705284440562	1.0	0.09090909090909091	0.0
623	None	None	None	None	None	0	0	0.75	3	0.0	0	0.5555555555555556	0	1	0	3	0	0	1.0	3	3	0.3333333333333333	5	0.0	0	0	0	0	0	0	0	0	0	0	0	0
7336	0.06868864532731812	0.006934663438996075	0.0041435728876633385	0.9593495318633499	None	0	0	0.25	3	0.875	14	0.2571428571428571	0.875	17	14	0	1	0	0.35714285714285715	5	14	1.2	18	1.0	1.0	0.5376369155165575	0.8858898379959288	0.4634253096325135	0.9712494026628609	0.8683311985218192	0.9748714657935441	0.9017509372229463	0.9558869873510041	1.0	0.058823529411764705	0.0
4762	0.08245304728041065	0.007147186359215351	7.207461136699491e-05	0.9602848066328503	None	0	0	0.25	3	0.8666666666666667	13	0.26153846153846155	0.8666666666666667	16	13	0	1	0	0.38461538461538464	5	13	1.1333333333333333	17	1.0	1.0	0.47793856206307517	0.910517916393892	0.5740902955557016	0.9692777051540269	0.8589085568483664	0.9086431866947747	0.8930097876129203	0.936408526358137	1.0	0.0625	0.0
3032	0.010189942107213135	0.0031809697105204355	0.003109020262383997	0.9876782021919752	None	0	0	0.42857142857142855	3	0.75	6	0.3333333333333333	0.75	9	6	0	1	0	0.8333333333333334	6	5	0.6666666666666666	10	1.0	0.8	0.5243947728679527	0.7680048124236198	0.40650473190806824	0.8320829528918595	0.18217453556834257	0.8214614037218507	0.8039435523089608	0.8086518379257102	1.0	0	0.0
601	None	None	None	None	None	0	0	0.6666666666666666	2	0.5	1	1.0	0	1	0	2	1	0	1.0	2	2	0.26666666666666666	4	0.14285714285714285	0	0	0	0	0	0	0	0	0	0	0	0
4729	0.04703822348464666	0.007674387890012845	0.006861860732602708	0.9803911089483842	None	0	0	0.25	3	0.8666666666666667	13	0.26153846153846155	0.8666666666666667	15	13	1	1	0	0.38461538461538464	5	13	1.1333333333333333	17	0.25	1.0	0.47793856206307517	0.8293677368409107	0.5769176962679392	0.9457839094242251	0.8683311985218192	0.9406588411050776	0.8320551897378973	0.9169153781404907	1.0	0.06666666666666667	0.0
6401	0.06730824454606764	0.019102228714286937	0.018048906985334064	0.9860498488923497	None	0	0	0.25	3	0.8666666666666667	13	0.26153846153846155	0.8666666666666667	16	13	0	1	0	0.38461538461538464	5	13	1.1333333333333333	17	1.0	1.0	0.47793856206307517	0.8329589491820849	0.6940282324713067	0.9560163681305055	0.8589085568483664	0.9351518303149791	0.834597764687424	0.9206677250384866	1.0	0.0625	0.0
3131	0.009635072607268615	0.0018938467979481791	0.0018160741048550116	0.9862815881909056	None	0	0	0.42857142857142855	3	0.75	6	0.3333333333333333	0.75	9	6	0	1	0	0.8333333333333334	6	5	0.6666666666666666	10	1.0	0.8	0.5243947728679527	0.7268401702633362	0.40650473190806824	0.8320829528918595	0.18217453556834257	0.8214614037218507	0.8039435523089608	0.7971318613733367	1.0	0	0.0
1310	None	None	None	None	None	0	0	0.6666666666666666	2	0.5	1	0.6666666666666666	0	1	0	2	0	0	0.6666666666666666	2	3	0.26666666666666666	4	0.0	0	0	0	0	0	0	0	0	0	0	0	0
5986	0.0768337039521135	0.03150806848259922	0.027667361133479597	0.986505709520605	None	0	0	0.25	3	0.875	14	0.2571428571428571	0.875	17	14	0	1	0	0.35714285714285715	5	14	1.2	18	1.0	1.0	0.47793856206307517	0.8239563958689133	0.6940282324713067	0.9371043186812603	0.8494859151749136	0.9343795888672107	0.8320551897378973	0.9088963334833683	1.0	0.058823529411764705	0.0
3160	0.05715604346001843	0.012692530721598946	0.008142420237356304	0.9802186209284997	None	0	0	0.3	3	0.8461538461538461	11	0.2727272727272727	0.8461538461538461	14	11	0	1	0	0.45454545454545453	5	11	1.0	15	1.0	1.0	0.47793856206307517	0.8304233925206163	0.6060922124809287	0.9541715079680837	0.8683311985218192	0.9410070631430589	0.8518265659204525	0.9216298395651098	1.0	0.07142857142857142	0.0
7046	0.04616055702856489	0.003810922298487438	0.003296719599814018	0.9729442513267591	None	0	0	0.25	3	0.8666666666666667	13	0.26153846153846155	0.8666666666666667	16	13	0	0	0	0.38461538461538464	5	13	1.1333333333333333	17	0.0	1.0	0.4101044225718189	0.852377021105483	0.5495522548389207	0.9261058059837235	0.6616741388778001	0.9291137275733174	0.7951679015230487	0.9076236358206126	0	0	0.0
6579	0.06118439635153588	0.018516414522172488	-0.008344416558424198	0.9633892901642768	None	0	0	0.25	3	0.875	14	0.2571428571428571	0.875	17	14	0	1	0	0.35714285714285715	5	14	1.2	18	1.0	1.0	0.47793856206307517	0.885625997665557	0.5942055806636981	0.9641824858390571	0.8494859151749136	0.9675948423330982	0.8931908381584667	0.9484390759767468	1.0	0.058823529411764705	0.0
1493	None	None	None	None	None	0	0	0.3333333333333333	2	0.6666666666666666	4	0.5	0.5	3	3	4	1	0	1.0	4	4	0.5333333333333333	8	0.08333333333333333	0.3333333333333333	0.19806763505647443	0.89367097537235	0.5658005127428615	0.8194554372192379	0.7173813817490153	0.9146478721007542	0.9028597486190831	0.8812588181795722	1.0	0	0.0
6194	0.07197024806202683	0.030992152389981136	0.029043052041965552	0.9853635790920101	None	0	0	0.25	3	0.875	14	0.2571428571428571	0.875	17	14	0	1	0	0.35714285714285715	5	14	1.2	18	1.0	1.0	0.47793856206307517	0.8314375354993735	0.6940282324713067	0.9517981782117794	0.8494859151749136	0.9332677623102349	0.834597764687424	0.9172535881988589	1.0	0.058823529411764705	0.0
1097	None	None	None	None	None	0	0	1.0	1	0	0	1.0	0	0	0	1	3	0	0.5	2	1	0.13333333333333333	2	0.5	0	0	0	0	0	0	0	0	0	0	0	0
5781	0.05675030556046488	0.01807403111862452	0.01750015787482805	0.982273399466108	None	0	0	0.25	3	0.8666666666666667	13	0.26153846153846155	0.8666666666666667	16	13	0	1	0	0.38461538461538464	5	13	1.1333333333333333	17	1.0	1.0	0.45870284178189114	0.86477698560591	0.6940282324713067	0.9448993292701583	0.6809356348578056	0.9417023536143637	0.8202855193558949	0.9236635099970693	1.0	0.0625	0.0
3821	0.057922656137129616	0.016258168585999242	0.013501939509837012	0.9847196881023881	None	0	0	0.3	3	0.8461538461538461	11	0.2727272727272727	0.8461538461538461	14	11	0	1	0	0.45454545454545453	5	11	1.0	15	1.0	1.0	0.47793856206307517	0.8415656116854601	0.5769176962679392	0.946224238283987	0.8683311985218192	0.9395294547903612	0.8518265659204525	0.9188582554945822	1.0	0.07142857142857142	0.0
1575	None	None	None	None	None	0	0	0.8	4	0.2	1	0.875	0	2	0	4	0	0	0.5	4	2	0.4666666666666667	7	0.0	0.8	0	0	0	0	0	0	0	0	0	0	0
4439	0.05744350721443303	0.020596317391715527	0.018879411329540595	0.9859256270040777	None	0	0	0.25	3	0.8666666666666667	13	0.26153846153846155	0.8666666666666667	16	13	0	1	0	0.38461538461538464	5	13	1.1333333333333333	17	1.0	1.0	0.47793856206307517	0.8462009433997827	0.5769176962679392	0.9526880265059012	0.8683311985218192	0.9351536179913094	0.834597764687424	0.9212007549057666	1.0	0.0625	0.0
6253	0.08178087988713528	0.028529109895971107	0.02380272742694364	0.9853523317342484	None	0	0	0.25	3	0.8666666666666667	13	0.26153846153846155	0.8666666666666667	16	13	0	1	0	0.38461538461538464	5	13	1.1333333333333333	17	1.0	1.0	0.47793856206307517	0.8155570486991217	0.6646474805826126	0.9183568987614205	0.6903582765312585	0.9375353317512567	0.8202855193558949	0.9007099359419825	1.0	0.0625	0.0
7388	0.06847918019159278	0.024949379102092554	0.02471041896847792	0.9854926804502215	None	0	0	0.25	3	0.875	14	0.2571428571428571	0.875	17	14	0	1	0	0.35714285714285715	5	14	1.2	18	1.0	1.0	0.43946712150070705	0.8194291044816616	0.6940282324713067	0.960430372712613	0.8494859151749136	0.9287335419698692	0.8320551897378973	0.9185694286119046	1.0	0.058823529411764705	0.0
448	None	None	None	None	None	0	0	0.5	2	0.5	2	0.5	0.25	1	1	4	3	0	0.75	4	3	0.4	6	0.25	0	0.9364962486875438	0.5	0.7469917254134113	0.5	0.9125949519342994	0.5	0.6990263066233985	0.5	1.0	1.0	0.0
6169	0.06451826350076538	0.02797891525165072	0.02402729732070521	0.9851023001748506	None	0	0	0.2727272727272727	3	0.8571428571428571	12	0.26666666666666666	0.8571428571428571	15	12	0	1	0	0.4166666666666667	5	12	1.0666666666666667	16	1.0	1.0	0.47793856206307517	0.831864033106437	0.6940282324713067	0.9491153372053325	0.8494859151749136	0.9366909481814576	0.8320551897378973	0.9173137793917373	1.0	0.06666666666666667	0.0
169	None	None	None	None	None	0	0	0.125	1	1.0	9	0.44	0.7777777777777778	8	7	2	1	0	1.0	5	5	0.7333333333333333	11	0.14285714285714285	0.4444444444444444	0.43475676693268783	0.9694414864792712	0.2199093212480895	0.8354062845689537	0.8422798570811997	0.905005603824619	0.9243214196474622	0.9202106591903597	1.0	0.125	0.0
2396	None	None	None	None	None	0	0	0.16666666666666666	1	1.0	6	0.6666666666666666	0.5	4	3	3	0	0	0.75	3	4	0.5333333333333333	8	0.0	0.6666666666666666	0.37226459959349545	0.8886625975667098	0.4715793249290323	0.819677219302037	0.7173813817490153	0.9427919939109578	0.9094803911667851	0.8938946495471017	0	0	0.0
2122	None	None	None	None	None	1.0	1	1.0	4	0.25	1	0.5	0.25	5	1	0	0	0	0.75	4	3	0.4	6	0.0	1.0	0.6994024988855165	0.8427263582856982	0.45913317008374116	0.9287023115410257	0.8969276747296157	0.9490408249268808	0.794891666794697	0.9160617322841245	0	0	0.0
866	None	None	None	None	None	0	0	0.125	1	1.0	10	0.4	0.8	9	8	2	1	0	0.8333333333333334	5	6	0.8	12	0.14285714285714285	0.4	0.43475676693268783	0.964191555929526	0.41865480507546227	0.9457058529786241	0.7769605891795572	0.9220194338629628	0.9228334149385635	0.9465246402051031	1.0	0.1111111111111111	0.0
434	None	None	None	None	None	0	0	0.6666666666666666	2	0.5	1	0.6666666666666666	0	2	0	1	0	0	0.6666666666666666	3	2	0.26666666666666666	4	0.0	0.6666666666666666	0	0	0	0	0	0	0	0	0	0	0
2837	0.000918274489352778	8.948557718884571e-05	1.3399619950356385e-06	0.9978444776747332	None	0	0	0.75	3	0.3333333333333333	1	0.5555555555555556	0.3333333333333333	4	1	0	1	0	1.0	3	3	0.3333333333333333	5	1.0	1.0	0.4101044225718189	0.9377105659009315	0.5787267710519102	0.9276458081323616	0.7227273108241936	0.906347201637488	0.825998208367214	0.9248990523981858	1.0	0	0.0
1437	None	None	None	None	None	0	0	0	0	0	0	1.0	0	0	0	0	0	0	1.0	1	1	0.06666666666666667	1	0.0	0	0	0	0	0	0	0	0	0	0	0	0
174	None	None	None	None	None	0.5	1	0.7142857142857143	5	0.25	2	0.5555555555555556	0.25	7	2	2	0	0	0.5	6	3	0.6666666666666666	10	0.0	0.4	0.6739990295004168	0.738940587177062	0.6912372738973316	0.8571092286259263	0.8412815625418842	0.9344124237628891	0.8020453055678252	0.8617015950785417	0	0	0.0
5619	0.0585631606539574	0.007067583371104184	-0.005765899999024823	0.9858150675627358	None	0	0	0.25	3	0.875	14	0.2571428571428571	0.875	17	14	0	0	0	0.35714285714285715	5	14	1.2	18	0.0	1.0	0.47793856206307517	0.8509714003788778	0.522186813409902	0.9282490052268798	0.8109629232149025	0.9161694174296081	0.7754459725382957	0.903020648502748	0	0	0.0
6820	0.07624227753079665	0.010806367179454926	0.008560553588704887	0.8028609381677005	None	0	0	0.25	3	0.875	14	0.2571428571428571	0.875	17	14	0	1	0	0.35714285714285715	5	14	1.2	18	1.0	1.0	0.7133239218495011	0.8760271939359486	0.3463147734291459	0.9694968108350579	0.8494859151749136	0.976661093892296	0.9175933327469977	0.954758038197164	1.0	0.058823529411764705	0.0
7498	0.0674883717705228	0.023989491673025918	0.0209609968512446	0.9856392633098238	None	0	0	0.25	3	0.8666666666666667	13	0.26153846153846155	0.8666666666666667	16	13	0	1	0	0.38461538461538464	5	13	1.1333333333333333	17	1.0	1.0	0.47793856206307517	0.8329589491820849	0.6940282324713067	0.9569505848291159	0.8589085568483664	0.9351518303149791	0.834597764687424	0.9212124743937801	1.0	0.0625	0.0
6481	0.06735937898077902	0.008989042095964577	-0.0018107220177296054	0.9015309224789637	None	0	0	0.25	3	0.8666666666666667	13	0.26153846153846155	0.8666666666666667	16	13	0	1	0	0.38461538461538464	5	13	1.1333333333333333	17	1.0	1.0	0.47793856206307517	0.7791077030084367	0.6940282324713067	0.9156217806990371	0.5123853545406978	0.9371649132761395	0.8078814727890161	0.8924202375423593	1.0	0.0625	0.0
5432	0.04909534897583929	0.010423999691465064	0.005221828217054632	0.9760643642731724	None	0	0	0.3	3	0.8461538461538461	11	0.2727272727272727	0.8461538461538461	14	11	0	1	0	0.45454545454545453	5	11	1.0	15	1.0	1.0	0.47793856206307517	0.8370776850844354	0.6940282324713067	0.9544825529710046	0.8589085568483664	0.941422366891314	0.8202855193558949	0.9231250998051735	1.0	0.07142857142857142	0.0
1349	None	None	None	None	None	0	0	0.25	1	1.0	3	0.5555555555555556	0.6666666666666666	2	2	2	3	0	1.0	3	3	0.3333333333333333	5	0.375	0	0.9934188235698457	0.5164470052474396	0.44211527295542313	0.5	0.12672097496208568	0.5664077747492884	0.9729422245039415	0.5277233300646413	0.5	1.0	0.3102093178140999
379	None	None	None	None	None	0	0	1.0	2	0.0	0	1.0	0	1	0	1	0	0	0.3333333333333333	3	1	0.2	3	0.0	1.0	0	0	0	0	0	0	0	0	0	0	0
6436	0.06132726849090385	0.014887693250551932	0.0011322335912881704	0.9895945719541719	None	0	0	0.25	3	0.8666666666666667	13	0.26153846153846155	0.8666666666666667	16	13	0	0	0	0.38461538461538464	5	13	1.1333333333333333	17	0.0	1.0	0.3422702830805625	0.862962608605036	0.5146059673659797	0.9192417330112777	0.5168145721197478	0.8626126283879426	0.7515138328048474	0.8845718888875314	0	0	0.0
5549	0.07138113838636924	0.02109893014405567	0.019225892913588373	0.985217781339705	None	0	0	0.25	3	0.8666666666666667	13	0.26153846153846155	0.8666666666666667	16	13	0	1	0	0.38461538461538464	5	13	1.1333333333333333	17	1.0	1.0	0.47793856206307517	0.8438240322434543	0.6060922124809287	0.9359974331302164	0.8589085568483664	0.9349378095919555	0.8333303558988997	0.9125303013739788	1.0	0.0625	0.0
715	None	None	None	None	None	0	0	0.6666666666666666	2	0.0	0	0.6666666666666666	0	0	0	3	3	0	0.6666666666666666	2	3	0.26666666666666666	4	0.3	0	0	0	0	0	0	0	0	0	0	0	0
4717	0.0731433295057525	0.018176931680385984	0.008843311349192301	0.9797243350274961	None	0	0	0.25	3	0.875	14	0.2571428571428571	0.875	17	14	0	1	0	0.35714285714285715	5	14	1.2	18	1.0	1.0	0.47793856206307517	0.8479072576030843	0.6352667286939182	0.9362505973381798	0.8494859151749136	0.9321782663998894	0.8320551897378973	0.9122921204166647	1.0	0.058823529411764705	0.0
5016	0.06992492040235614	0.01945173700916924	-0.004340368974891367	0.9701432382051118	None	0	0	0.25	3	0.875	14	0.2571428571428571	0.875	17	14	0	1	0	0.35714285714285715	5	14	1.2	18	1.0	1.0	0.47793856206307517	0.8370988411811396	0.6352667286939182	0.9313369160141709	0.8494859151749136	0.933526186489083	0.8320551897378973	0.9085000304191481	1.0	0.058823529411764705	0.0
6608	0.04651903344902024	0.002076041284464836	0.0020758140882304954	0.973140541223306	None	0	0	0.25	3	0.8666666666666667	13	0.26153846153846155	0.8666666666666667	16	13	0	0	0	0.38461538461538464	5	13	1.1333333333333333	17	0.0	1.0	0.4101044225718189	0.852377021105483	0.5581961970368001	0.9236972802139859	0.6616741388778001	0.9291137275733174	0.8078814727890161	0.9066498779623163	0	0	0.0
3241	0.052078226268675504	0.012620688304957052	0.011249842331037067	0.9902445576877659	None	0	0	0.3	3	0.8333333333333334	10	0.28	0.8333333333333334	13	10	0	1	0	0.5	5	10	0.9333333333333333	14	1.0	1.0	0.47793856206307517	0.8225675745965314	0.522186813409902	0.9491240407366649	0.8683311985218192	0.9420043176022341	0.834597764687424	0.9180300216343333	1.0	0.07692307692307693	0.0
4986	0.044345855538490866	0.00658859770675735	0.006417246333157364	0.9845118008376349	None	0	0	0.3	3	0.8333333333333334	10	0.28	0.8333333333333334	13	10	0	1	0	0.5	5	10	0.9333333333333333	14	1.0	1.0	0.47793856206307517	0.8430915019520496	0.6371248488699944	0.9407506266444616	0.8683311985218192	0.9301157897493275	0.834597764687424	0.9125307892611613	1.0	0.07692307692307693	0.0
2620	0.0004899432607870591	1.9591968465530142e-05	4.8021785003028e-06	0.9965661434906207	None	0	0	0.6666666666666666	2	0.0	0	0.6666666666666666	0	2	0	1	1	0	0.6666666666666666	3	2	0.26666666666666666	4	0.25	1.0	0	0	0	0	0	0	0	0	0	0	0
6328	0.07083882151077689	0.018560632165361798	0.018479937746581413	0.9852918053793469	None	0	0	0.25	3	0.8666666666666667	13	0.26153846153846155	0.8666666666666667	16	13	0	1	0	0.38461538461538464	5	13	1.1333333333333333	17	1.0	1.0	0.47793856206307517	0.8307309802636055	0.6352667286939182	0.9339960927874682	0.6809356348578056	0.933608301921459	0.8202855193558949	0.9084360339256555	1.0	0.0625	0.0
4025	0.05899014484083327	0.012639894523006498	0.007436673804451886	0.8656841868680597	None	0	0	0.25	3	0.875	14	0.2571428571428571	0.875	17	14	0	1	0	0.35714285714285715	5	14	1.2	18	1.0	1.0	0.47793856206307517	0.8353376202022338	0.6940282324713067	0.9553598690451909	0.8494859151749136	0.934555882658982	0.8320551897378973	0.9204704427466265	1.0	0.058823529411764705	0.0
5947	0.0665395844323394	0.025179543061370747	0.02174755705860204	0.9848068496012511	None	0	0	0.25	3	0.8666666666666667	13	0.26153846153846155	0.8666666666666667	16	13	0	1	0	0.38461538461538464	5	13	1.1333333333333333	17	1.0	1.0	0.47793856206307517	0.8247089340674082	0.6940282324713067	0.9417966031688653	0.8589085568483664	0.9368478040647931	0.8333303558988997	0.9123869190577043	1.0	0.0625	0.0
1848	None	None	None	None	None	0	0	0.5	3	0.5714285714285714	4	0.75	0.14285714285714285	1	1	7	3	0	0.75	4	3	0.6	9	0.16666666666666666	0.6666666666666666	0.7604165883692329	0.5	0.1402382889796428	0.5	0.1	0.5	0.9535961550594867	0.5	1.0	1.0	0.9109151268690605
4937	0.029588819794120313	0.007045142884755166	0.0009793024604091145	0.984241807754945	None	0	0	0.3333333333333333	3	0.8181818181818182	9	0.28888888888888886	0.8181818181818182	12	9	0	0	0	0.5555555555555556	5	9	0.8666666666666667	13	0.0	1.0	0.47793856206307517	0.8329485365217174	0.635472964369623	0.9200844099850253	0.8302244191949081	0.9438625474370266	0.7786596089251917	0.9081106071285021	0	0	0.0
7532	0.04528215329334917	0.004911062241054583	0.003897035653754548	0.9739197150554918	None	0	0	0.25	3	0.8666666666666667	13	0.26153846153846155	0.8666666666666667	16	13	0	0	0	0.38461538461538464	5	13	1.1333333333333333	17	0.0	1.0	0.4101044225718189	0.852377021105483	0.5581961970368001	0.9236972802139859	0.6616741388778001	0.9291137275733174	0.8078814727890161	0.9066498779623163	0	0	0.0
6552	0.06736276812725842	0.024240099379949726	0.018548853924729696	0.9857313659958961	None	0	0	0.25	3	0.8666666666666667	13	0.26153846153846155	0.8666666666666667	16	13	0	1	0	0.38461538461538464	5	13	1.1333333333333333	17	1.0	1.0	0.47793856206307517	0.8272551441686001	0.6352667286939182	0.929438272362943	0.8683311985218192	0.9383570559085592	0.8333303558988997	0.9079664224074807	1.0	0.0625	0.0
6027	0.08185228398210273	0.01843606358066142	-0.004194112300179824	0.9585459400488721	None	0	0	0.25	3	0.875	14	0.2571428571428571	0.875	17	14	0	1	0	0.35714285714285715	5	14	1.2	18	1.0	1.0	0.47793856206307517	0.8210795167403506	0.6352667286939182	0.9417993281309893	0.5212437896987977	0.9276731878444381	0.8078814727890161	0.9077404593013314	1.0	0.058823529411764705	0.0
7444	0.07594825211889443	0.02732771991440397	0.02691543992026755	0.9861536532801367	None	0	0	0.25	3	0.875	14	0.2571428571428571	0.875	17	14	0	1	0	0.35714285714285715	5	14	1.2	18	1.0	1.0	0.47793856206307517	0.8358981691838121	0.6940282324713067	0.9501707165872225	0.8494859151749136	0.9306160443846009	0.8320551897378973	0.9161192096671873	1.0	0.058823529411764705	0.0
2236	None	None	None	None	None	1.0	1	1.0	4	0.0	0	0.6666666666666666	0	2	0	3	0	0	1.0	3	3	0.4	6	0.0	0.6666666666666666	0	0	0	0	0	0	0	0	0	0	0
1647	None	None	None	None	None	0	0	0.75	3	0.5	2	0.6	0	2	0	3	3	0	0.4	5	2	0.4	6	0.375	1.0	0	0	0	0	0	0	0	0	0	0	0
7367	0.0718678587287465	0.02368600998768019	0.022235173012785096	0.98611133102273	None	0	0	0.25	3	0.8666666666666667	13	0.26153846153846155	0.8666666666666667	16	13	0	1	0	0.38461538461538464	5	13	1.1333333333333333	17	1.0	1.0	0.47793856206307517	0.8329589491820849	0.6940282324713067	0.9560163681305055	0.8589085568483664	0.9351518303149791	0.834597764687424	0.9206677250384866	1.0	0.0625	0.0
5904	0.09815604297372538	0.028479760311383363	0.0035640198853677594	0.9832801600787452	None	0	0	0.23076923076923078	3	0.8823529411764706	15	0.25333333333333335	0.8823529411764706	18	15	0	1	0	0.3333333333333333	5	15	1.2666666666666666	19	1.0	1.0	0.47793856206307517	0.8247592445668175	0.6352667286939182	0.9397469555960285	0.8589085568483664	0.9312283117359051	0.8422397665438958	0.9089239761700532	1.0	0.05555555555555555	0.0
2632	1.652036620077617e-08	1.5677394140702018e-08	8.766185731089865e-09	0.9999980700339889	None	0	0	0.5	2	0.6666666666666666	2	0.8333333333333334	0	0	0	4	0	0	0.6666666666666666	2	3	0.3333333333333333	5	0.0	0.6666666666666666	0	0	0	0	0	0	0	0	0	0	0
3520	0.04896233124041974	0.011038983005222722	0.008002245041994357	0.9902225204052385	None	0	0	0.3	3	0.8461538461538461	11	0.2727272727272727	0.8461538461538461	14	11	0	1	0	0.45454545454545453	5	11	1.0	15	1.0	1.0	0.47793856206307517	0.8296949575464588	0.635472964369623	0.9547723278881095	0.8589085568483664	0.9385927171595112	0.8518265659204525	0.9208069093599367	1.0	0.07142857142857142	0.0
3204	0.039041548550331456	0.009001290382315312	0.008736223233636977	0.9899620630853021	None	0	0	0.3	3	0.8333333333333334	10	0.28	0.8333333333333334	13	10	0	1	0	0.5	5	10	0.9333333333333333	14	1.0	1.0	0.47793856206307517	0.8036359039210484	0.6940282324713067	0.9521775689892641	0.8683311985218192	0.9436536950959736	0.8675455744928678	0.9173007626101762	1.0	0.07692307692307693	0.0
1872	None	None	None	None	None	0	0	0.4444444444444444	4	0.6363636363636364	7	0.325	0.5454545454545454	8	6	4	1	0	0.4	10	4	0.8666666666666667	13	0.1	0.5454545454545454	0.47793856206307517	0.7488440476848494	0.7535125606610287	0.9623249933043116	0.8589085568483664	0.9605758359263366	0.8991902829245417	0.9247463675179141	1.0	0	0.0
2576	None	None	None	None	None	0	0	0.5	3	0.6666666666666666	4	0.8	0.16666666666666666	4	1	3	2	0	0.4	2	5	0.5333333333333333	8	0.2857142857142857	0.6666666666666666	0.8076744375169849	0.7644993278905415	0.5939283508141185	0.6173733140422383	0.9629185952563368	0.9401096109616947	0.808089538060401	0.8130270812373032	0.625	1.0	0.0
5712	0.07223995548808909	0.022583061918382434	0.010528493859958393	0.9864633802941187	None	0	0	0.25	3	0.875	14	0.2571428571428571	0.875	17	14	0	1	0	0.35714285714285715	5	14	1.2	18	1.0	1.0	0.47793856206307517	0.8828771163607376	0.6352667286939182	0.9345556167311807	0.8683311985218192	0.9329473105548571	0.834597764687424	0.9196228919551832	1.0	0.058823529411764705	0.0
1076	None	None	None	None	None	0	0	0.75	3	0.0	0	0.8333333333333334	0	0	0	4	4	0	0.6666666666666666	2	3	0.3333333333333333	5	0.3333333333333333	0	0	0	0	0	0	0	0	0	0	0	0
3068	0.0028696628437844115	0.0005529173633659442	-0.00037597699236250996	0.9817868052502251	None	0	0	0.5	3	0.6666666666666666	4	0.4	0.6666666666666666	7	4	0	1	0	0.8	5	4	0.5333333333333333	8	1.0	1.0	0.5243947728679527	0.8502035603855863	0.5236152681114359	0.8105851724774756	0.18217453556834257	0.8228446601466038	0.7620107707915943	0.828531030103197	1.0	0	0.0
1322	None	None	None	None	None	0	0	1.0	3	0.0	0	0.6666666666666666	0	0	0	3	1	0	0.6666666666666666	3	2	0.26666666666666666	4	0.1	1.0	0	0	0	0	0	0	0	0	0	0	0
3687	0.03482321793394997	0.003871916145176102	-0.0022502976823230185	0.9858938369062409	None	0	0	0.3	3	0.8333333333333334	10	0.28	0.8333333333333334	13	10	0	0	0	0.5	5	10	0.9333333333333333	14	0.0	1.0	0.47793856206307517	0.8307416340468785	0.6940282324713067	0.9121535512446162	0.8109629232149025	0.9341937273849522	0.8078814727890161	0.8997719308652984	0	0	0.0
7283	0.06904660725230166	0.026411423617178246	0.024356853504253026	0.9861716558769793	None	0	0	0.25	3	0.8666666666666667	13	0.26153846153846155	0.8666666666666667	16	13	0	1	0	0.38461538461538464	5	13	1.1333333333333333	17	1.0	1.0	0.47793856206307517	0.8329589491820849	0.6940282324713067	0.9560163681305055	0.8589085568483664	0.9351518303149791	0.834597764687424	0.9206677250384866	1.0	0.0625	0.0
947	None	None	None	None	None	1.0	1	1.0	4	0.0	0	0.5555555555555556	0	0	0	4	0	0	1.0	3	3	0.3333333333333333	5	0.0	1.0	0	0	0	0	0	0	0	0	0	0	0
892	None	None	None	None	None	0	0	0.2	1	1.0	5	0.7777777777777778	0.6	3	3	3	3	0	1.0	3	3	0.4666666666666667	7	0.3	0	0.9868376471396912	0.5155070068318496	0.44211527295542313	0.5	0.15344194992417134	0.5848108319496511	0.9693928278054516	0.5336658287479247	0.3333333333333333	1.0	0.3102093178140999
6219	0.06772349041556937	0.023070192194868697	0.01966848502320842	0.9854934337190653	None	0	0	0.25	3	0.875	14	0.2571428571428571	0.875	17	14	0	1	0	0.35714285714285715	5	14	1.2	18	1.0	1.0	0.47793856206307517	0.8502726301373135	0.6940282324713067	0.9538759783946389	0.8494859151749136	0.9314050588972608	0.834597764687424	0.9211545866564904	1.0	0.058823529411764705	0.0
4538	0.05435075239019536	0.02433596368239488	0.017351418240590617	0.9840324290279439	None	0	0	0.3	3	0.8333333333333334	10	0.28	0.8333333333333334	13	10	0	1	0	0.5	5	10	0.9333333333333333	14	1.0	1.0	0.47793856206307517	0.8245681376569002	0.754235385073362	0.9557690371880252	0.8683311985218192	0.944651800288261	0.834597764687424	0.9231515077527477	1.0	0.07692307692307693	0.0
2883	0.012254691667036853	0.0010615727615763675	-8.107355014821405e-05	0.960441102440143	None	0	0	0.375	3	0.7777777777777778	7	0.3142857142857143	0.7777777777777778	10	7	0	0	0	0.7142857142857143	5	7	0.7333333333333333	11	0.0	1.0	0.5440644963854784	0.8345100196626987	0.5124598975915935	0.7861529185430688	0.40931302927031343	0.931799177047693	0.7673233578125336	0.8635187427876694	0	0	0.0
1939	None	None	None	None	None	0	0	0.75	3	0.3333333333333333	1	0.625	0	2	0	2	1	0	0.5	4	2	0.3333333333333333	5	0.16666666666666666	0.6666666666666666	0	0	0	0	0	0	0	0	0	0	0
2801	0.008726158679614527	0.0008923819674549778	0.0008291441597311187	0.9895108158953001	None	0	0	0.75	3	0.5	2	0.6	0.5	5	2	0	0	0	0.4	5	2	0.4	6	0.0	0.5	0.47793856206307517	0.9273889842252039	0.6352667286939182	0.927282326730255	0.8809070900929988	0.913571686258383	0.7801592342075439	0.9229882762046603	0	0	0.0
2634	0.001798347721059027	0.0006873563913543602	2.925993230251263e-05	0.9896369391302462	None	0	0	0.6	3	0.4	2	0.875	0.2	1	1	5	0	0	0.5	4	2	0.4666666666666667	7	0.0	0.4	0.49492122501757124	0.5	0.1	0.5	1.0	0.5	0.9754789631459583	0.5	0	0	0.0
7053	0.03966798607709079	0.005706089038968174	0.004235865993259613	0.9875304903820774	None	0	0	0.25	3	0.8666666666666667	13	0.26153846153846155	0.8666666666666667	16	13	0	1	0	0.38461538461538464	5	13	1.1333333333333333	17	1.0	1.0	0.3422702830805625	0.8424455367736415	0.6646474805826126	0.946417231104684	0.5123853545406978	0.8975840879703638	0.7962819983525234	0.903745566887542	1.0	0.0625	0.0
1993	None	None	None	None	None	0	0	0.6	3	0.4	2	0.875	0	2	0	4	0	0	0.5	2	4	0.4666666666666667	7	0.0	0	0	0	0	0	0	0	0	0	0	0	0
5078	0.06974612100970888	0.017729905585963622	0.016015635178894976	0.9857174016193951	None	0	0	0.25	3	0.8666666666666667	13	0.26153846153846155	0.8666666666666667	16	13	0	1	0	0.38461538461538464	5	13	1.1333333333333333	17	1.0	1.0	0.47793856206307517	0.8438240322434543	0.6060922124809287	0.9359974331302164	0.8589085568483664	0.9349378095919555	0.8333303558988997	0.9125303013739788	1.0	0.0625	0.0
277	None	None	None	None	None	0.25	2	0.5	9	0.5	12	0.23636363636363636	0.4583333333333333	15	11	10	4	0	0.9090909090909091	10	11	1.7333333333333334	26	0.2	0.11764705882352941	0.9158474639258646	0.9060555754960875	0.6045941160289898	0.9361554387451351	0.6275109589691079	0.928643685754618	0.930132931267551	0.924555948641753	0.06666666666666667	0.13333333333333333	0.0
331	None	None	None	None	None	0	0	0.6666666666666666	2	0.5	1	0.6666666666666666	0	0	0	3	0	0	0.6666666666666666	2	3	0.26666666666666666	4	0.0	0	0	0	0	0	0	0	0	0	0	0	0
640	None	None	None	None	None	0	0	0.2	1	1.0	5	0.7777777777777778	0.6	3	3	3	3	0	1.0	3	3	0.4666666666666667	7	0.3	0	0.9868376471396912	0.5155070068318496	0.44211527295542313	0.5	0.12672097496208568	0.5853518488871761	0.972152556042949	0.5338506986436071	0.3333333333333333	1.0	0.3102093178140999
6231	0.07891192561412184	0.019183457467776287	0.011874448874748134	0.984352709202212	None	0	0	0.25	3	0.8666666666666667	13	0.26153846153846155	0.8666666666666667	16	13	0	1	0	0.38461538461538464	5	13	1.1333333333333333	17	1.0	1.0	0.45870284178189114	0.7771313564302894	0.6940282324713067	0.9548553921553931	0.6809356348578056	0.933904994346897	0.8202855193558949	0.9102206848139118	1.0	0.0625	0.0
2477	None	None	None	None	None	0	0	0.6666666666666666	2	0.5	1	1.0	0.5	3	1	0	0	0	0.25	4	1	0.26666666666666666	4	0.0	0.6666666666666666	0.47793856206307517	0.9344013203993347	0.6897360929225343	0.8756490128243878	0.47405109785618393	0.9665535473643179	0.8738943891078863	0.9344615131517842	0	0	0.0
3578	0.050458870679972005	0.009537218895917144	0.007634047480573865	0.9898889347848158	None	0	0	0.3	3	0.8461538461538461	11	0.2727272727272727	0.8461538461538461	14	11	0	1	0	0.45454545454545453	5	11	1.0	15	1.0	1.0	0.47793856206307517	0.8121866669290324	0.6646474805826126	0.9272318866220886	0.8683311985218192	0.9436942242793939	0.8333303558988997	0.9068757517376025	1.0	0.07142857142857142	0.0
3501	0.045088278537548314	0.012757054049107904	0.011974613068932617	0.9896904530852109	None	0	0	0.3	3	0.8333333333333334	10	0.28	0.8333333333333334	13	10	0	1	0	0.5	5	10	0.9333333333333333	14	1.0	1.0	0.47793856206307517	0.8237115988766879	0.6352667286939182	0.9400813094419733	0.8683311985218192	0.9445811705034513	0.834597764687424	0.9150435654958136	1.0	0.07692307692307693	0.0
6050	0.04433865268433303	0.003567614727692401	-0.002188160085070737	0.9906159567850864	None	0	0	0.25	3	0.8666666666666667	13	0.26153846153846155	0.8666666666666667	16	13	0	0	0	0.38461538461538464	5	13	1.1333333333333333	17	0.0	1.0	0.4101044225718189	0.8738678961838402	0.5146059673659797	0.9180537565736063	0.591715168839924	0.876810585954625	0.7521351025621039	0.8913675400952964	0	0	0.0
1759	None	None	None	None	None	0	0	0.3333333333333333	2	0.6666666666666666	4	0.6666666666666666	0.16666666666666666	1	1	6	3	0	0.3333333333333333	6	2	0.5333333333333333	8	0.1875	0.3333333333333333	0.5903381752823721	0.5	0.1	0.5	0.4193999304534673	0.5	0.884131708137011	0.5	1.0	1.0	0.0
2944	0.011213862967750928	0.0006570196037637345	-0.00031703745655432705	0.9615062567765096	None	0	0	0.375	3	0.7777777777777778	7	0.3055555555555556	0.7777777777777778	10	7	0	1	0	1.0	6	6	0.7333333333333333	11	1.0	0.8	0.5243947728679527	0.844139478082087	0.43031994821251585	0.8765061708483368	0.29574378241932797	0.9113687849965325	0.7868807143557607	0.8800802962823436	1.0	0	0.0
7187	0.06680782389476579	0.0277917925016831	0.02285432291713274	0.9856915854105655	None	0	0	0.25	3	0.8666666666666667	13	0.26153846153846155	0.8666666666666667	16	13	0	1	0	0.38461538461538464	5	13	1.1333333333333333	17	1.0	1.0	0.47793856206307517	0.8382089476098167	0.6940282324713067	0.9570030433186479	0.8494859151749136	0.9332431726769189	0.8333303558988997	0.9214164263946231	1.0	0.0625	0.0
2732	1.4486417039204317e-08	1.3597198581241242e-08	1.2684896259527178e-08	0.999998273238332	None	0	0	0.5	1	1.0	1	0.75	0	0	0	2	2	0	1.0	2	2	0.2	3	0.25	0	0	0	0	0	0	0	0	0	0	0	0
2295	None	None	None	None	None	0	0	1.0	3	0.0	0	0.6666666666666666	0	1	0	2	1	0	0.6666666666666666	2	3	0.26666666666666666	4	0.14285714285714285	1.0	0	0	0	0	0	0	0	0	0	0	0
153	None	None	None	None	None	0	0	0.125	1	1.0	10	0.5714285714285714	0.7	8	7	3	3	0	0.42857142857142855	7	3	0.8	12	0.3333333333333333	0	0.5708295727057171	0.8662465855906696	0.4871854482680679	0.858692438577279	0.5223996474366942	0.7735790502784541	0.6655808280675101	0.8366838740308321	0.625	0.125	0.0
3559	0.034415114862038236	0.005814595345581894	0.0020012976040880925	0.9916298523040304	None	0	0	0.3	3	0.8461538461538461	11	0.2727272727272727	0.8461538461538461	14	11	0	1	0	0.45454545454545453	5	11	1.0	15	1.0	1.0	0.5470328227462159	0.9052193144955404	0.5769176962679392	0.9117817140135389	0.6616741388778001	0.9569940497305802	0.8734662152414041	0.9285671960661809	1.0	0.07142857142857142	0.0
4577	0.057427404488442704	0.007000957389727802	0.006992831790049675	0.5288679519920183	None	0	0	0.3	3	0.8461538461538461	11	0.2727272727272727	0.8461538461538461	14	11	0	1	0	0.45454545454545453	5	11	1.0	15	1.0	1.0	0.47793856206307517	0.8552737684165737	0.5720749850960258	0.9558489925101681	0.8683311985218192	0.9410070631430589	0.8518265659204525	0.9269235504350918	1.0	0.07142857142857142	0.0
6664	0.053814831887567235	0.007797745903567912	-0.002258068009353648	0.9752360601236818	None	0	0	0.25	3	0.8666666666666667	13	0.26153846153846155	0.8666666666666667	16	13	0	1	0	0.38461538461538464	5	13	1.1333333333333333	17	1.0	1.0	0.47793856206307517	0.8355909680357896	0.6940282324713067	0.9278843812291324	0.5123853545406978	0.9486248670365651	0.8078814727890161	0.9141525689341006	1.0	0.0625	0.0
2789	0.04425849530616912	0.009984921144766066	0.007736605305912554	0.9895189705919625	None	0	0	0.3	3	0.8333333333333334	10	0.28	0.8333333333333334	13	10	0	1	0	0.5	5	10	0.9333333333333333	14	1.0	1.0	0.47793856206307517	0.8319594448607552	0.5769176962679392	0.9443302782483232	0.8683311985218192	0.9430504947308211	0.834597764687424	0.9177773678170237	1.0	0.07692307692307693	0.0
2361	None	None	None	None	None	0	0	0.5	2	0.6666666666666666	2	1.0	0.3333333333333333	1	1	3	1	0	0.2	5	1	0.3333333333333333	5	0.1	1.0	0.16659577750050972	0.5	0.754210979861975	0.5	0.8901014546891324	0.5	0.9585026288619707	0.5	1.0	1.0	0.0
2959	0.05231907818843168	0.010736299799471851	-0.009782781292848517	0.6202311089691472	None	0	0	0.3	3	0.8461538461538461	11	0.2727272727272727	0.8461538461538461	14	11	0	1	0	0.45454545454545453	5	11	1.0	15	1.0	1.0	0.47793856206307517	0.8593947127813398	0.6024533266600007	0.9310737811135228	0.8589085568483664	0.9291794214428759	0.847462801990287	0.9112700624200551	1.0	0.07142857142857142	0.0
1884	None	None	None	None	None	0	0	0.5	1	1.0	1	0.75	0	1	0	1	0	0	1.0	2	2	0.2	3	0.0	0	0	0	0	0	0	0	0	0	0	0	0
3804	0.055645384593174946	0.009384483181166674	0.009114391670347112	0.98731046640244	None	0	0	0.3	3	0.8461538461538461	11	0.2727272727272727	0.8461538461538461	14	11	0	1	0	0.45454545454545453	5	11	1.0	15	1.0	1.0	0.47793856206307517	0.870216488031206	0.7241318087723344	0.9546342577691915	0.8683311985218192	0.9429364506281567	0.7811799140117122	0.9298742658162558	1.0	0.07142857142857142	0.0
3262	0.04964384116299594	0.01560680636094041	0.012997629788107874	0.9848262341747634	None	0	0	0.3	3	0.8333333333333334	10	0.28	0.8333333333333334	13	10	0	1	0	0.5	5	10	0.9333333333333333	14	1.0	1.0	0.47793856206307517	0.8205317878158009	0.5769176962679392	0.9547170639182581	0.8683311985218192	0.9430839647470022	0.8675455744928678	0.9211933454551088	1.0	0.07692307692307693	0.0
3472	0.0459113378788819	0.01000962148451087	0.007791293471175785	0.9894854391104254	None	0	0	0.3	3	0.8333333333333334	10	0.28	0.8333333333333334	13	10	0	1	0	0.5	5	10	0.9333333333333333	14	1.0	1.0	0.47793856206307517	0.8319594448607552	0.5769176962679392	0.9443302782483232	0.8683311985218192	0.9430504947308211	0.834597764687424	0.9177773678170237	1.0	0.07692307692307693	0.0
1270	None	None	None	None	None	0.3333333333333333	1	0.625	5	0.4	4	0.5	0.3	5	3	6	0	0	0.6666666666666666	6	4	0.8	12	0.0	0.6666666666666666	0.73136629301587	0.8150386170755537	0.5150212422545333	0.8474942806562975	0.18921842832514074	0.8136403348988257	0.9190973628486023	0.8259708666922922	0	0	0.0
5251	0.07021035563297234	0.016337760243007354	0.012137389842841956	0.9774745545106088	None	0	0	0.25	3	0.875	14	0.2571428571428571	0.875	17	14	0	1	0	0.35714285714285715	5	14	1.2	18	1.0	1.0	0.47793856206307517	0.8479072576030843	0.6352667286939182	0.9362505973381798	0.8494859151749136	0.9321782663998894	0.8320551897378973	0.9122921204166647	1.0	0.058823529411764705	0.0
5730	0.05732289418149257	0.015158695749913784	0.015088014997981269	0.9855960181597598	None	0	0	0.3	3	0.8461538461538461	11	0.2727272727272727	0.8461538461538461	14	11	0	1	0	0.45454545454545453	5	11	1.0	15	1.0	1.0	0.47793856206307517	0.846027115568191	0.635472964369623	0.9518088779085341	0.8683311985218192	0.9412822911000792	0.8333303558988997	0.9232364424759198	1.0	0.07142857142857142	0.0
6980	0.07586184982859773	0.024388022782212016	0.024281880804775884	0.9850357480111503	None	0	0	0.25	3	0.8666666666666667	13	0.26153846153846155	0.8666666666666667	16	13	0	1	0	0.38461538461538464	5	13	1.1333333333333333	17	1.0	1.0	0.47793856206307517	0.8307309802636055	0.6646474805826126	0.9444363338117177	0.6809356348578056	0.933608301921459	0.8202855193558949	0.913393097020631	1.0	0.0625	0.0
4315	0.06256842606509508	0.0025905447852677963	-0.0006267305787485652	0.6215236874654939	None	0	0	0.25	3	0.8666666666666667	13	0.26153846153846155	0.8666666666666667	16	13	0	1	0	0.38461538461538464	5	13	1.1333333333333333	17	1.0	1.0	0.47793856206307517	0.8422261046136907	0.635472964369623	0.9569951108609701	0.8589085568483664	0.9332471842557266	0.8608932221581138	0.9221325685304138	1.0	0.0625	0.0
5495	0.0790997892325224	0.006309159196159776	0.004730509153057268	0.9581877924619386	None	0	0	0.25	3	0.8666666666666667	13	0.26153846153846155	0.8666666666666667	16	13	0	1	0	0.38461538461538464	5	13	1.1333333333333333	17	1.0	1.0	0.5411743892256151	0.8890245059694865	0.5740902955557016	0.9712147839046286	0.8589085568483664	0.8986428614131218	0.8930097876129203	0.9304687479479401	1.0	0.0625	0.0
4002	0.040461104771234935	0.006214795514443619	0.003911543270610797	0.9897947205186891	None	0	0	0.3	3	0.8333333333333334	10	0.28	0.8333333333333334	13	10	0	1	0	0.5	5	10	0.9333333333333333	14	1.0	1.0	0.47793856206307517	0.8316111275565828	0.5769176962679392	0.9508961153267551	0.8683311985218192	0.928386708682096	0.834597764687424	0.9148418493529918	1.0	0.07692307692307693	0.0
1831	None	None	None	None	None	0.5	1	0.8333333333333334	5	0.2857142857142857	2	0.5	0.2857142857142857	3	2	5	1	0	0.5	3	6	0.6	9	0.07692307692307693	0.6666666666666666	0.6398386554683368	0.5000000000000002	0.5150212422545333	0.5	0.11627631225604503	0.6654561683045904	0.9031584537875503	0.5570590924199863	1.0	1.0	0.0
308	None	None	None	None	None	0	0	0.16666666666666666	1	1.0	6	0.8888888888888888	0.3333333333333333	2	2	5	1	0	1.0	3	3	0.5333333333333333	8	0.07142857142857142	0.8	0.37163843767783905	0.6802740862313413	0.3139501893542154	0.8946836857281061	0.7173813817490153	0.5	0.8646143470955119	0.7240907101493141	1.0	0.5	0.0
3577	0.04994157917050733	0.008693807093810924	0.00855391116026033	0.990248489740435	None	0	0	0.3	3	0.8333333333333334	10	0.28	0.8333333333333334	13	10	0	1	0	0.5	5	10	0.9333333333333333	14	1.0	1.0	0.47793856206307517	0.8372757942892131	0.522186813409902	0.943749325396229	0.8683311985218192	0.9420043176022341	0.834597764687424	0.9179835922175004	1.0	0.07692307692307693	0.0
2192	None	None	None	None	None	0	0	0.5	3	0.6666666666666666	4	0.4444444444444444	0.6666666666666666	7	4	0	0	0	0.5	3	6	0.5333333333333333	8	0.0	1.0	0.6994024988855165	0.861569363995342	0.7048977850103791	0.9371996356759521	0.8683311985218192	0.8893908067193672	0.7738750346031853	0.9007231077300352	0	0	0.0
6526	0.06400435962129535	0.02477129016151267	0.015128561934836896	0.9862231060281231	None	0	0	0.23076923076923078	3	0.8823529411764706	15	0.25333333333333335	0.8823529411764706	18	15	0	1	0	0.3333333333333333	5	15	1.2666666666666666	19	1.0	1.0	0.47793856206307517	0.8250421510447657	0.6940282324713067	0.9520552428263355	0.8589085568483664	0.9327777228430182	0.834597764687424	0.9160519620597846	1.0	0.05555555555555555	0.0
4047	0.05643571910638496	0.007677290956461577	-0.0003734739451451934	0.8137245030825052	None	0	0	0.3	3	0.8333333333333334	10	0.28	0.8333333333333334	13	10	0	1	0	0.5	5	10	0.9333333333333333	14	1.0	1.0	0.47793856206307517	0.7827393867450505	0.6940282324713067	0.9569315713830008	0.8683311985218192	0.9434367838809119	0.8638033903632905	0.9167462933866513	1.0	0.07692307692307693	0.0
6355	0.07111885479454086	0.019373362738337972	0.01878890741335204	0.9843639018089695	None	0	0	0.25	3	0.8666666666666667	13	0.26153846153846155	0.8666666666666667	16	13	0	1	0	0.38461538461538464	5	13	1.1333333333333333	17	1.0	1.0	0.47793856206307517	0.8155570486991218	0.6646474805826126	0.9183568987614205	0.6432513314751163	0.8914131939668296	0.8080718987755219	0.8812170441915107	1.0	0.0625	0.0
2256	None	None	None	None	None	0	0	0.6666666666666666	2	0.5	1	0.6666666666666666	0	2	0	1	0	0	0.6666666666666666	3	2	0.26666666666666666	4	0.0	0	0	0	0	0	0	0	0	0	0	0	0
3603	0.055614624062492915	0.017555711233882495	0.010908443627191126	0.983920981470772	None	0	0	0.3	3	0.8333333333333334	10	0.28	0.8333333333333334	13	10	0	1	0	0.5	5	10	0.9333333333333333	14	1.0	1.0	0.47793856206307517	0.8245315848050969	0.5769176962679392	0.941445825636912	0.8683311985218192	0.9440624246502849	0.834597764687424	0.9155675434230366	1.0	0.07692307692307693	0.0
915	None	None	None	None	None	1.0	1	1.0	4	0.25	1	0.6666666666666666	0	1	0	4	0	0	1.0	3	3	0.4	6	0.0	0.6666666666666666	0	0	0	0	0	0	0	0	0	0	0
3608	0.05207891054448175	0.015268147225238511	0.015041192274363183	0.9801906190408202	None	0	0	0.3	3	0.8461538461538461	11	0.2727272727272727	0.8461538461538461	14	11	0	1	0	0.45454545454545453	5	11	1.0	15	1.0	1.0	0.47793856206307517	0.8480542899500386	0.5495522548389207	0.9503387223867165	0.8683311985218192	0.9392487054051865	0.8518265659204525	0.921995134884737	1.0	0.07142857142857142	0.0
2010	None	None	None	None	None	0	0	1.0	1	0	0	1.0	0	0	0	1	0	0	0.5	1	2	0.13333333333333333	2	0.0	0	0	0	0	0	0	0	0	0	0	0	0
4697	0.05181989138795972	0.0238056570845747	0.011242752562122501	0.9843045548918589	None	0	0	0.3	3	0.8333333333333334	10	0.28	0.8333333333333334	13	10	0	1	0	0.5	5	10	0.9333333333333333	14	1.0	1.0	0.47793856206307517	0.808769234770761	0.6352667286939182	0.9403493761550468	0.9140352484852869	0.944282542176488	0.834597764687424	0.9124005071202812	1.0	0.07692307692307693	0.0
7359	0.06723233863030535	0.008180840423309304	-0.007776364251905921	0.656471996329941	None	0	0	0.25	3	0.8666666666666667	13	0.26153846153846155	0.8666666666666667	16	13	0	1	0	0.38461538461538464	5	13	1.1333333333333333	17	1.0	1.0	0.4806549501967031	0.8245397978870226	0.6060922124809287	0.9506003612962763	0.6378721271229131	0.9278613400895845	0.8497839613757547	0.9131685823821399	1.0	0.0625	0.0
535	None	None	None	None	None	0	0	0.5	1	1.0	1	0.75	0	0	0	2	2	0	1.0	2	2	0.2	3	0.25	0	0	0	0	0	0	0	0	0	0	0	0
976	None	None	None	None	None	0	0	1.0	4	0.0	0	0.5	0	2	0	3	0	0	0.75	4	3	0.4	6	0.0	0.5	0	0	0	0	0	0	0	0	0	0	0
6569	0.06990234330507242	0.020813753685270737	0.01799252310370589	0.9860990016511139	None	0	0	0.25	3	0.8666666666666667	13	0.26153846153846155	0.8666666666666667	16	13	0	1	0	0.38461538461538464	5	13	1.1333333333333333	17	1.0	1.0	0.47793856206307517	0.8438240322434543	0.6060922124809287	0.9359974331302164	0.8589085568483664	0.9349378095919555	0.8333303558988997	0.9125303013739788	1.0	0.0625	0.0
2359	None	None	None	None	None	0	0	0.375	3	0.8	8	0.2857142857142857	0.8	11	8	0	0	0	0.8571428571428571	6	7	0.8	12	0.0	0.8	0.5243947728679527	0.8555131191493937	0.5178946738611298	0.8480083171488075	0.40931302927031343	0.9415507504475461	0.7852431958576521	0.8901540478876633	0	0	0.0
207	None	None	None	None	None	0	0	1.0	1	0	0	1.0	0	1	0	0	0	0	0.5	2	1	0.13333333333333333	2	0.0	0	0	0	0	0	0	0	0	0	0	0	0
3766	0.059687061879351556	0.016756336645690893	0.013919272912285396	0.9847263575124244	None	0	0	0.3	3	0.8461538461538461	11	0.2727272727272727	0.8461538461538461	14	11	0	1	0	0.45454545454545453	5	11	1.0	15	1.0	1.0	0.47793856206307517	0.8415656116854601	0.5769176962679392	0.946224238283987	0.8683311985218192	0.9395294547903612	0.8518265659204525	0.9188582554945822	1.0	0.07142857142857142	0.0
4851	0.0719520795778598	0.011589799069146305	0.008512943142909643	0.6373711734756187	None	0	0	0.25	3	0.875	14	0.2571428571428571	0.875	17	14	0	1	0	0.35714285714285715	5	14	1.2	18	1.0	1.0	0.47793856206307517	0.8821707330484324	0.6940282324713067	0.9404260754847825	0.8494859151749136	0.9319493714358141	0.8078814727890161	0.9215139375746392	1.0	0.058823529411764705	0.0
143	None	None	None	None	None	0	0	0.125	1	1.0	10	1.0	1.0	11	10	0	0	0	0.08333333333333333	12	1	0.8	12	0.0	0	0.7544484788126422	0.7807507772648573	0.8596600244927458	0.7389544197905072	0.23399042807811066	0.8639608840246588	0.9556977643532221	0.8000154697879831	0	0	0.0
6257	0.0782090283818582	0.021663852714828888	0.0208931063833458	0.9856652301426078	None	0	0	0.25	3	0.875	14	0.2571428571428571	0.875	17	14	0	1	0	0.35714285714285715	5	14	1.2	18	1.0	1.0	0.47793856206307517	0.8502726301373135	0.6940282324713067	0.9538759783946389	0.8494859151749136	0.9314050588972608	0.834597764687424	0.9211545866564904	1.0	0.058823529411764705	0.0
6082	0.07415360497517633	0.021846272580778908	0.021701025484713803	0.9861896720314772	None	0	0	0.25	3	0.875	14	0.2571428571428571	0.875	17	14	0	1	0	0.35714285714285715	5	14	1.2	18	1.0	1.0	0.47793856206307517	0.8314375354993735	0.6940282324713067	0.9519854674109511	0.8494859151749136	0.9332677623102349	0.834597764687424	0.9173570016551275	1.0	0.058823529411764705	0.0
7513	0.06925831267652248	0.031166879692122743	0.026508928810622563	0.9858622322573681	None	0	0	0.25	3	0.875	14	0.2571428571428571	0.875	17	14	0	1	0	0.35714285714285715	5	14	1.2	18	1.0	1.0	0.47793856206307517	0.8314375354993735	0.6940282324713067	0.9517981782117794	0.8494859151749136	0.9332677623102349	0.834597764687424	0.9172535881988589	1.0	0.058823529411764705	0.0
4707	0.08195447362798657	0.021342863811848828	0.017530732424389198	0.9743816072627708	None	0	0	0.25	3	0.875	14	0.2571428571428571	0.875	17	14	0	1	0	0.35714285714285715	5	14	1.2	18	1.0	1.0	0.47793856206307517	0.8342370150881118	0.6352667286939182	0.9255155277520615	0.5212437896987977	0.9332647751498906	0.8078814727890161	0.9053290792664399	1.0	0.058823529411764705	0.0
461	None	None	None	None	None	0.3333333333333333	1	0.625	5	0.3333333333333333	3	0.55	0.3333333333333333	6	3	4	0	0	0.8	5	4	0.7333333333333333	11	0.0	0.4444444444444444	0.6922627507058755	0.7677603273522108	0.6962649515136097	0.8445798918815328	0.7361332113918003	0.9503630913410962	0.7910128949719796	0.8751018360094176	0	0	0.0
5858	0.06972698641923031	0.022522790694460965	0.019527908335285706	0.9859242087934036	None	0	0	0.25	3	0.8666666666666667	13	0.26153846153846155	0.8666666666666667	16	13	0	1	0	0.38461538461538464	5	13	1.1333333333333333	17	1.0	1.0	0.47793856206307517	0.8307309802636055	0.6646474805826126	0.942040779692591	0.6809356348578056	0.933608301921459	0.8202855193558949	0.9122058008829351	1.0	0.0625	0.0
659	None	None	None	None	None	0.3333333333333333	1	0.625	5	0.3333333333333333	3	0.5238095238095238	0.3333333333333333	8	3	2	1	0	0.42857142857142855	7	3	0.7333333333333333	11	0.3333333333333333	0.2	0.5729468127101651	0.8343346522882251	0.6392483563450043	0.8931185779473529	0.5477646798523389	0.8927195737938007	0.7586635948583621	0.875754912860567	1.0	0	0.0
2259	None	None	None	None	None	0	0	0.75	3	0.5	2	0.5	0.5	5	2	0	1	0	0.75	4	3	0.4	6	1.0	1.0	0.47793856206307517	0.8055398287823681	0.8824769924452227	0.9700625297434413	0.9714035237922035	0.9697666971518382	0.9165572678552535	0.9420902583334304	1.0	0.2	0.0
6997	0.07288754864803552	0.011098679955642198	0.011021640573451785	0.6623022590651583	None	0	0	0.25	3	0.8666666666666667	13	0.26153846153846155	0.8666666666666667	16	13	0	0	0	0.38461538461538464	5	13	1.1333333333333333	17	0.0	1.0	0.6994024988855165	0.8760950429987729	0.4303787898867933	0.9627778314992036	0.7174076072557195	0.9650937243931966	0.891682504766445	0.94494594384648	0	0	0.0
1116	None	None	None	None	None	0	0	0.5	1	1.0	1	0.75	0	1	0	1	0	0	1.0	2	2	0.2	3	0.0	0	0	0	0	0	0	0	0	0	0	0	0
6421	0.07003653761509707	0.02813798399468308	0.02275758920351356	0.985969764538582	None	0	0	0.25	3	0.875	14	0.2571428571428571	0.875	17	14	0	1	0	0.35714285714285715	5	14	1.2	18	1.0	1.0	0.47793856206307517	0.8358981691838121	0.6940282324713067	0.9530562033921521	0.8494859151749136	0.9306160443846009	0.8320551897378973	0.9177109577988759	1.0	0.058823529411764705	0.0
861	None	None	None	None	None	0	0	0.6666666666666666	2	0.0	0	0.6666666666666666	0	0	0	3	3	0	0.6666666666666666	2	3	0.26666666666666666	4	0.3	0	0	0	0	0	0	0	0	0	0	0	0
932	None	None	None	None	None	0	0	0.75	3	0.25	1	0.6666666666666666	0	3	0	2	0	0	1.0	3	3	0.4	6	0.0	0.6666666666666666	0	0	0	0	0	0	0	0	0	0	0
6728	0.07132866570412096	0.03473260132935425	0.031181450518661533	0.985760137705457	None	0	0	0.25	3	0.8666666666666667	13	0.26153846153846155	0.8666666666666667	16	13	0	1	0	0.38461538461538464	5	13	1.1333333333333333	17	1.0	1.0	0.47793856206307517	0.8329589491820849	0.6940282324713067	0.9558368876923369	0.8589085568483664	0.9351518303149791	0.834597764687424	0.9205639464255123	1.0	0.0625	0.0
963	None	None	None	None	None	0	0	0.6666666666666666	2	0.5	1	0.6666666666666666	0	1	0	2	1	0	0.6666666666666666	3	2	0.26666666666666666	4	0.14285714285714285	0.6666666666666666	0	0	0	0	0	0	0	0	0	0	0
178	None	None	None	None	None	0	0	0.5	2	0.6666666666666666	2	0.625	0.3333333333333333	3	1	1	1	0	0.5	4	2	0.3333333333333333	5	0.25	0.5	0.9946336798592814	0.8418480396529977	0.5784438704921271	0.8451121587408488	0.6132291003153367	0.8075468644653141	0.8682191737037233	0.8321562260593341	1.0	0	0.0
4872	0.0450498452886147	0.011886309351445527	0.011838377626650905	0.9795729160274766	None	0	0	0.25	3	0.8666666666666667	13	0.26153846153846155	0.8666666666666667	15	13	1	2	0	0.38461538461538464	5	13	1.1333333333333333	17	0.5	1.0	0.47793856206307517	0.8983700271674927	0.4219460576616699	0.9396195578618143	0.7587253721961202	0.9215706690289929	0.8889083162491253	0.9214812477848275	0.5333333333333333	0.06666666666666667	0.0
351	None	None	None	None	None	0	0	0.5	2	0.5	2	0.5	0.25	1	1	4	2	0	0.75	4	3	0.4	6	0.16666666666666666	0	0.6279918332603797	0.5	0.1	0.5	1.0	0.5	0.9756977362032917	0.5	1.0	1.0	0.0
3099	0.010602067732790009	0.0036787811289935844	0.0036772998411266434	0.9806716791762816	None	0	0	0.42857142857142855	3	0.75	6	0.3333333333333333	0.75	9	6	0	1	0	0.8333333333333334	6	5	0.6666666666666666	10	1.0	0.8	0.5243947728679527	0.7680048124236198	0.395373660739575	0.8604786021187923	0.16473806858587045	0.8547486673447159	0.8157325530294784	0.8314909111341725	1.0	0	0.0
5099	0.06042785845504797	0.021535391949125134	0.015274161929070612	0.9847852888708276	None	0	0	0.2727272727272727	3	0.8571428571428571	12	0.26666666666666666	0.8571428571428571	15	12	0	1	0	0.4166666666666667	5	12	1.0666666666666667	16	1.0	1.0	0.47793856206307517	0.8338214285282554	0.6352667286939182	0.9283580294978042	0.8683311985218192	0.9384645423614181	0.8320551897378973	0.9088583814725122	1.0	0.06666666666666667	0.0
7349	0.08057663502101876	0.021371049215641803	0.019440534724040007	0.9862981545912506	None	0	0	0.25	3	0.875	14	0.2571428571428571	0.875	17	14	0	1	0	0.35714285714285715	5	14	1.2	18	1.0	1.0	0.47793856206307517	0.8095614238475772	0.6940282324713067	0.951414577567934	0.8494859151749136	0.9326980543467468	0.8320551897378973	0.912952287176539	1.0	0.058823529411764705	0.0
2697	0.00025710107354906406	1.4288371499540153e-05	6.783761507443685e-07	0.9965742052016874	None	0	0	0.8	4	0.0	0	0.7777777777777778	0	1	0	5	0	0	1.0	3	3	0.4666666666666667	7	0.0	0.5	0	0	0	0	0	0	0	0	0	0	0
2166	None	None	None	None	None	0	0	0.42857142857142855	3	0.75	6	0.3333333333333333	0.75	9	6	0	0	0	0.8333333333333334	5	6	0.6666666666666666	10	0.0	1.0	0.5637342199030039	0.8066659573572159	0.5769176962679392	0.8930293606256234	0.8683311985218192	0.9460568496289027	0.7852431958576521	0.8945712379649157	0	0	0.0
3019	0.010702966510553887	0.0022524947211199813	0.0012153357558700127	0.9797338970447	None	0.3333333333333333	1	0.625	5	0.5	5	0.3333333333333333	0.5	10	5	1	0	0	1.0	6	6	0.8	12	0.0	0.6666666666666666	0.5011666674655139	0.7226564991810557	0.4533454608052024	0.9324825775767654	0.46527840948455557	0.9425329856970701	0.7837120177309452	0.893484067452311	0	0	0.0
1446	None	None	None	None	None	0	0	0.75	3	0.3333333333333333	1	0.8333333333333334	0	0	0	4	3	0	0.6666666666666666	2	3	0.3333333333333333	5	0.25	0.6666666666666666	0	0	0	0	0	0	0	0	0	0	0
6956	0.05588668379331776	0.01432744319432902	-0.00722182687328875	0.9898628358515746	None	0	0	0.25	3	0.8666666666666667	13	0.26153846153846155	0.8666666666666667	16	13	0	0	0	0.38461538461538464	5	13	1.1333333333333333	17	0.0	1.0	0.3422702830805625	0.861328815318186	0.5146059673659797	0.9314559489834169	0.591715168839924	0.8672728067491524	0.8078814727890161	0.8913139817635891	0	0	0.0
5370	0.07297585786836856	0.02950809455900369	0.025681889770465715	0.9853770860969836	None	0	0	0.25	3	0.8666666666666667	13	0.26153846153846155	0.8666666666666667	16	13	0	1	0	0.38461538461538464	5	13	1.1333333333333333	17	1.0	1.0	0.47793856206307517	0.8307309802636055	0.6646474805826126	0.9444363338117177	0.6809356348578056	0.933608301921459	0.8202855193558949	0.9133930970206311	1.0	0.0625	0.0
1388	None	None	None	None	None	0.3333333333333333	1	0.625	5	0.4	4	0.6	0.3	5	3	6	0	0	0.8	5	4	0.8	12	0.0	0.5714285714285714	0.73136629301587	0.8150386170755537	0.5150212422545333	0.8474942806562975	0.18921842832514074	0.8136403348988257	0.9190973628486023	0.8259708666922922	0	0	0.0
4777	0.045843733046954535	0.020108702043772	0.010038983103491201	0.9828261775502299	None	0	0	0.3333333333333333	3	0.8181818181818182	9	0.28888888888888886	0.8181818181818182	12	9	0	1	0	0.5555555555555556	5	9	0.8666666666666667	13	1.0	1.0	0.47793856206307517	0.8103235497754835	0.7241318087723344	0.9581785902939854	0.8589085568483664	0.947347596806429	0.8202855193558949	0.923524809704458	1.0	0.08333333333333333	0.0
6309	0.06232609266304181	0.013043511286235508	0.013021497298021326	0.9909592712864859	None	0	0	0.25	3	0.8666666666666667	13	0.26153846153846155	0.8666666666666667	16	13	0	1	0	0.38461538461538464	5	13	1.1333333333333333	17	1.0	1.0	0.47793856206307517	0.8205032146042723	0.6646474805826126	0.9584001198300577	0.8589085568483664	0.9214261095372207	0.8546316361152212	0.9147402168228127	1.0	0.0625	0.0
904	None	None	None	None	None	0	0	0.16666666666666666	1	1.0	7	0.75	0.5714285714285714	5	4	3	3	0	0.75	3	4	0.6	9	0.3333333333333333	0	0.9868376471396912	0.9080888551621344	0.44211527295542313	0.6331131198579182	0.18274257981884615	0.8224152538295024	0.9661341738019229	0.8109667803706816	0.2	0.8	0.0
7320	0.06349043882027224	0.003412571015595432	0.0006661499365891823	0.6421882454015768	None	0	0	0.25	3	0.875	14	0.2571428571428571	0.875	17	14	0	1	0	0.35714285714285715	5	14	1.2	18	1.0	1.0	0.47793856206307517	0.8175825689650726	0.6352667286939182	0.9336574650319402	0.6433412646341449	0.9239965249633071	0.8078814727890161	0.9015074413590494	1.0	0.058823529411764705	0.0
5393	0.090184314006328	0.012233245698104855	0.00013175139026816261	0.982299542224086	None	0	0	0.25	3	0.8666666666666667	13	0.26153846153846155	0.8666666666666667	16	13	0	1	0	0.38461538461538464	5	13	1.1333333333333333	17	1.0	1.0	0.47793856206307517	0.8166772061931952	0.6352667286939182	0.9352127992561746	0.5751287408318054	0.9313072730862765	0.8037574588981462	0.905241407575624	1.0	0.0625	0.0
5224	0.05897339874104844	0.015868905817057095	0.01340779860800868	0.9829063219836413	None	0	0	0.3	3	0.8461538461538461	11	0.2727272727272727	0.8461538461538461	14	11	0	1	0	0.45454545454545453	5	11	1.0	15	1.0	1.0	0.47793856206307517	0.8370776850844354	0.6646474805826126	0.9520195010406686	0.8589085568483664	0.941422366891314	0.8202855193558949	0.9218071433974119	1.0	0.07142857142857142	0.0
90	None	None	None	None	None	0	0	1.0	1	0	0	1.0	0	1	0	0	1	0	0.5	2	1	0.13333333333333333	2	0.3333333333333333	0	0	0	0	0	0	0	0	0	0	0	0
4371	0.04896356062306308	0.01708493816626743	0.013958969969934931	0.9842381293589448	None	0	0	0.3	3	0.8333333333333334	10	0.28	0.8333333333333334	13	10	0	1	0	0.5	5	10	0.9333333333333333	14	1.0	1.0	0.47793856206307517	0.8123837052594903	0.754235385073362	0.9431711567621469	0.8683311985218192	0.9475023024815402	0.8320551897378973	0.9160061298260714	1.0	0.07692307692307693	0.0
5924	0.07162851773521553	0.017279880264198227	0.01320467997178431	0.9817741358253641	None	0	0	0.25	3	0.875	14	0.2571428571428571	0.875	17	14	0	1	0	0.35714285714285715	5	14	1.2	18	1.0	1.0	0.47793856206307517	0.8458876396052772	0.6352667286939182	0.9399285415473869	0.5123853545406978	0.9383402475509308	0.8320551897378973	0.9162012745917112	1.0	0.058823529411764705	0.0
4593	0.06423654314186526	0.02145802922309858	0.0211318271547622	0.978666787237708	None	0	0	0.3	3	0.8461538461538461	11	0.2727272727272727	0.8461538461538461	14	11	0	1	0	0.45454545454545453	5	11	1.0	15	1.0	1.0	0.47793856206307517	0.8452547369291953	0.6081075229406044	0.9509405506870926	0.8683311985218192	0.939996160368288	0.834597764687424	0.9221014495856695	1.0	0.07142857142857142	0.0
6537	0.06596890859150102	0.02589163505072263	0.024426718588859815	0.9855252215473006	None	0	0	0.25	3	0.8666666666666667	13	0.26153846153846155	0.8666666666666667	16	13	0	1	0	0.38461538461538464	5	13	1.1333333333333333	17	1.0	1.0	0.47793856206307517	0.8247089340674082	0.6940282324713067	0.9417966031688653	0.8589085568483664	0.9368478040647931	0.8333303558988997	0.9123869190577043	1.0	0.0625	0.0
5232	0.06589099666319725	0.004053572645429824	0.0024455034964376366	0.723167539057605	None	0	0	0.3	3	0.8461538461538461	11	0.2727272727272727	0.8461538461538461	14	11	0	1	0	0.45454545454545453	5	11	1.0	15	1.0	1.0	0.47793856206307517	0.8516646276308745	0.635472964369623	0.956228091262719	0.8683311985218192	0.9410070631430589	0.8333303558988997	0.9264743071219524	1.0	0.07142857142857142	0.0
2826	0.0012513780262372676	0.00010721457411537446	-4.9373813269996584e-05	0.997326772345722	None	1.0	1	1.0	5	0.0	0	0.5833333333333334	0	5	0	1	1	0	0.75	3	4	0.4666666666666667	7	1.0	0.6666666666666666	0	0	0	0	0	0	0	0	0	0	0
7160	0.12592887836591543	0.030746489394700167	0.030719660091184386	0.8835123970730621	None	0	0	0.25	3	0.875	14	0.2571428571428571	0.875	17	14	0	1	0	0.35714285714285715	5	14	1.2	18	1.0	1.0	0.43946712150070705	0.7555914560015363	0.6352667286939182	0.9122967295576119	0.5123853545406978	0.9170718592344203	0.7687600223832702	0.8763119041182051	1.0	0.058823529411764705	0.0
5870	0.055569789580250294	0.004867397415703621	-0.003820363546437236	0.9683748539606312	None	0	0	0.25	3	0.875	14	0.2571428571428571	0.875	17	14	0	1	0	0.35714285714285715	5	14	1.2	18	1.0	1.0	0.44810611824114377	0.8931789644081526	0.37656284943870555	0.9494821242114205	0.8527080887450531	0.9067050411247555	0.9165572678552535	0.9201037529489904	1.0	0.058823529411764705	0.0
5632	0.07055713732501684	0.025690359441702	0.01866773862615112	0.9859491947796574	None	0	0	0.25	3	0.875	14	0.2571428571428571	0.875	17	14	0	1	0	0.35714285714285715	5	14	1.2	18	1.0	1.0	0.47793856206307517	0.8434268963937358	0.6352667286939182	0.9415009760195195	0.8494859151749136	0.9323979192125721	0.8320551897378973	0.9138974087276595	1.0	0.058823529411764705	0.0
5404	0.04846781442300102	0.013383653847517517	0.01109594965415682	0.9840754513140029	None	0	0	0.3	3	0.8333333333333334	10	0.28	0.8333333333333334	13	10	0	1	0	0.5	5	10	0.9333333333333333	14	1.0	1.0	0.47793856206307517	0.8123837052594903	0.754235385073362	0.9431711567621469	0.8683311985218192	0.9475023024815402	0.8320551897378973	0.9160061298260714	1.0	0.07692307692307693	0.0
27	None	None	None	None	None	0	0	0.125	1	1.0	9	1.0	1.0	10	9	0	0	0	0.09090909090909091	1	11	0.7333333333333333	11	0.0	0	0.31339261135240354	0.90295241842767	0.6869889726975271	0.9610179480167467	0.26351331456799126	0.8970785935191786	0.8443896115650175	0.9264580435958235	0	0	0.0
7417	0.07247181482878007	0.027044804204808363	0.02490413908758042	0.984827227927273	None	0	0	0.25	3	0.8666666666666667	13	0.26153846153846155	0.8666666666666667	16	13	0	1	0	0.38461538461538464	5	13	1.1333333333333333	17	1.0	1.0	0.47793856206307517	0.8120989261068933	0.6940282324713067	0.9553292855585277	0.8494859151749136	0.935252173103295	0.8333303558988997	0.9167449250974223	1.0	0.0625	0.0
6996	0.06594132884860308	0.019555856547918325	0.009835170545121326	0.9857649890134766	None	0	0	0.25	3	0.875	14	0.2571428571428571	0.875	17	14	0	1	0	0.35714285714285715	5	14	1.2	18	1.0	1.0	0.47793856206307517	0.8858578860774956	0.6940282324713067	0.9195165281040233	0.8683311985218192	0.9338042084939432	0.834597764687424	0.915071005019282	1.0	0.058823529411764705	0.0
4531	0.05560712693380963	0.02838228035980641	0.027469081593124643	0.9784170674175169	None	0	0	0.25	3	0.875	14	0.2571428571428571	0.875	16	14	1	2	0	0.35714285714285715	5	14	1.2	18	0.5	1.0	0.47793856206307517	0.8941427894574193	0.472066435535786	0.949359832869941	0.8494859151749136	0.9243537937638858	0.878717829657729	0.9257120817892476	0.53125	0.0625	0.0
5937	0.06967265831453244	0.020746251507070837	0.017188100885267985	0.9824830794313543	None	0	0	0.23076923076923078	3	0.8823529411764706	15	0.25333333333333335	0.8823529411764706	18	15	0	1	0	0.3333333333333333	5	15	1.2666666666666666	19	1.0	1.0	0.45870284178189114	0.8427526378059501	0.6352667286939182	0.9328064300700392	0.5123853545406978	0.9349809090723177	0.8202855193558949	0.9109350913946449	1.0	0.05555555555555555	0.0
5639	0.04255967172671615	0.004222376263107217	-0.0032299085474711345	0.9907311437032423	None	0	0	0.25	3	0.8666666666666667	13	0.26153846153846155	0.8666666666666667	16	13	0	0	0	0.38461538461538464	5	13	1.1333333333333333	17	0.0	1.0	0.4101044225718189	0.8738678961838402	0.5146059673659797	0.9180537565736063	0.6388221138960664	0.904890956540357	0.7786596089251917	0.9003865906205263	0	0	0.0
4390	0.05561657452110425	0.022160631792850147	0.021514019264409354	0.9798711930400873	None	0	0	0.3	3	0.8461538461538461	11	0.2727272727272727	0.8461538461538461	14	11	0	1	0	0.45454545454545453	5	11	1.0	15	1.0	1.0	0.47793856206307517	0.8480619393219168	0.6655765406706505	0.946678117943121	0.8683311985218192	0.9288278875741501	0.834597764687424	0.9159311550296558	1.0	0.07142857142857142	0.0
954	None	None	None	None	None	0	0	0.8	4	0.2	1	0.4375	0	1	0	5	0	0	1.0	4	4	0.4666666666666667	7	0.0	0.5	0	0	0	0	0	0	0	0	0	0	0
1596	None	None	None	None	None	0	0	1.0	2	0.0	0	0.75	0	1	0	1	1	0	1.0	2	2	0.2	3	0.2	0	0	0	0	0	0	0	0	0	0	0	0
5636	0.07512671415295716	0.0241122050570759	0.022160328354892563	0.9853247104696465	None	0	0	0.25	3	0.875	14	0.2571428571428571	0.875	17	14	0	1	0	0.35714285714285715	5	14	1.2	18	1.0	1.0	0.47793856206307517	0.8359148573971751	0.6352667286939182	0.9174967758653432	0.5123853545406978	0.9324366356311696	0.8078814727890161	0.9020809169368202	1.0	0.058823529411764705	0.0
4398	0.05895598984825388	0.007624919012308486	0.0028991597301227397	0.9800174507349204	None	0	0	0.2727272727272727	3	0.8571428571428571	12	0.26666666666666666	0.8571428571428571	15	12	0	1	0	0.4166666666666667	5	12	1.0666666666666667	16	1.0	1.0	0.47793856206307517	0.8688030151870565	0.6940282324713067	0.9503881451506365	0.8683311985218192	0.9418582300934076	0.8078814727890161	0.9270799296399836	1.0	0.06666666666666667	0.0
6356	0.07453826981231572	0.023562525654325598	0.02141378033531527	0.985212526763191	None	0	0	0.25	3	0.8666666666666667	13	0.26153846153846155	0.8666666666666667	16	13	0	1	0	0.38461538461538464	5	13	1.1333333333333333	17	1.0	1.0	0.47793856206307517	0.8307309802636055	0.6646474805826126	0.9444363338117177	0.6809356348578056	0.933608301921459	0.8202855193558949	0.913393097020631	1.0	0.0625	0.0
6957	0.04295200996323242	0.010219024020566745	-0.0028445049224815945	0.9887429485965732	None	0	0	0.25	3	0.8666666666666667	13	0.26153846153846155	0.8666666666666667	16	13	0	1	0	0.38461538461538464	5	13	1.1333333333333333	17	1.0	1.0	0.3422702830805625	0.8331274992270927	0.6646474805826126	0.9339787520781012	0.5123853545406978	0.931683425939207	0.8078814727890161	0.9080530866226311	1.0	0	0.0
940	None	None	None	None	None	0	0	0.75	3	0.3333333333333333	1	0.625	0	1	0	3	0	0	0.5	4	2	0.3333333333333333	5	0.0	0.6666666666666666	0	0	0	0	0	0	0	0	0	0	0
6798	0.059602646372178436	0.007658657629164034	0.006487334569079234	0.9834745406133393	None	0	0	0.25	3	0.875	14	0.2571428571428571	0.875	17	14	0	1	0	0.35714285714285715	5	14	1.2	18	1.0	1.0	0.43946712150070705	0.8296524658242033	0.6352667286939182	0.9354913825075377	0.5123853545406978	0.9364572067406963	0.8078814727890161	0.9101888680167112	1.0	0.058823529411764705	0.0
2776	0.0022600951657283652	4.9806557026948266e-05	-3.8785990709055485e-05	0.991921368534156	None	0	0	0.6	3	0.6	3	0.4666666666666667	0.6	6	3	0	1	0	0.6	3	5	0.4666666666666667	7	1.0	0.5	0.47793856206307517	0.8094666485749646	0.9412384962226114	0.9619020704196608	0.9714035237922035	0.9673031862365223	0.9102163826610566	0.9362857091401667	1.0	0.16666666666666666	0.0
7504	0.0595482146763634	0.009254700534183646	0.0062513439223881445	0.9908832174207537	None	0	0	0.25	3	0.8666666666666667	13	0.26153846153846155	0.8666666666666667	16	13	0	1	0	0.38461538461538464	5	13	1.1333333333333333	17	1.0	1.0	0.47793856206307517	0.8262494410101697	0.6646474805826126	0.9568469562753512	0.8494859151749136	0.9207300567655188	0.834597764687424	0.9145232222847662	1.0	0.0625	0.0
1040	None	None	None	None	None	0	0	0.8	4	0.2	1	0.5833333333333334	0	1	0	5	0	0	0.75	4	3	0.4666666666666667	7	0.0	0.6666666666666666	0	0	0	0	0	0	0	0	0	0	0
1030	None	None	None	None	None	0	0	0.6666666666666666	2	0.5	1	0.6666666666666666	0	0	0	3	5	0	0.6666666666666666	2	3	0.26666666666666666	4	0.5	0	0	0	0	0	0	0	0	0	0	0	0
2368	None	None	None	None	None	0	0	0.5	2	0.6666666666666666	2	0.8333333333333334	0.3333333333333333	1	1	3	2	0	0.6666666666666666	3	2	0.3333333333333333	5	0.2	0	0.6862800424543172	0.5	0.20834001218883974	0.5	1.0	0.5	0.9628535968957879	0.5	1.0	0	0.0
2385	None	None	None	None	None	1.0	1	0.8	4	0.4	2	0.4666666666666667	0.4	6	2	0	0	0	0.6	5	3	0.4666666666666667	7	0.0	1.0	0.7556706781883256	0.9340369709894154	0.45165722819750354	0.9255202473928126	0.721781489014919	0.9319810229561898	0.8850827950702223	0.930598880472371	0	0	0.0
1766	None	None	None	None	None	1.0	1	1.0	4	0.0	0	0.6666666666666666	0	2	0	3	0	0	1.0	3	3	0.4	6	0.0	0.6666666666666666	0	0	0	0	0	0	0	0	0	0	0
5590	0.056754853120626045	0.009831317378180073	0.008505410515518171	0.9832537301102314	None	0	0	0.3	3	0.8461538461538461	11	0.2727272727272727	0.8461538461538461	14	11	0	1	0	0.45454545454545453	5	11	1.0	15	1.0	1.0	0.47793856206307517	0.8310681116887101	0.6646474805826126	0.9257443063487115	0.8683311985218192	0.9300619352354811	0.8333303558988997	0.903317960870135	1.0	0.07142857142857142	0.0
3542	0.047560354389667533	0.01264990360093836	-0.012246500046455104	0.9810761518342407	None	0	0	0.3	3	0.8333333333333334	10	0.28	0.8333333333333334	13	10	0	1	0	0.5	5	10	0.9333333333333333	14	1.0	1.0	0.5097807180232087	0.8366564116967504	0.5769176962679392	0.9511606089018297	0.8683311985218192	0.9414184361675226	0.8675455744928678	0.9212817106321578	1.0	0.07692307692307693	0.0
544	None	None	None	None	None	0.5	1	0.6666666666666666	4	0.5	3	0.4444444444444444	0.3333333333333333	3	2	4	0	0	0.5	3	6	0.5333333333333333	8	0.0	1.0	0.6398386554683368	0.6062235431309929	0.6321262574526757	0.8073170039041871	0.2256894863596886	0.6298916176559146	0.8875349477618275	0.6896811616796803	0	0	0.0
7497	0.07148592459603957	0.020203409415881154	0.01821858127281844	0.9834253300567621	None	0	0	0.2727272727272727	3	0.8571428571428571	12	0.26666666666666666	0.8571428571428571	15	12	0	1	0	0.4166666666666667	5	12	1.0666666666666667	16	1.0	1.0	0.47793856206307517	0.7801477713871642	0.6940282324713067	0.9589743007346911	0.8494859151749136	0.936999496461181	0.8320551897378973	0.9147121781160348	1.0	0.06666666666666667	0.0
5448	0.07682658910898435	0.02203248313479622	0.021711386707534017	0.9855244323349058	None	0	0	0.25	3	0.875	14	0.2571428571428571	0.875	17	14	0	1	0	0.35714285714285715	5	14	1.2	18	1.0	1.0	0.47793856206307517	0.8434268963937358	0.6352667286939182	0.9310343695646263	0.8494859151749136	0.9323979192125721	0.8320551897378973	0.9091736236956737	1.0	0.058823529411764705	0.0
3441	0.05183637112948805	0.014873808256333712	0.013205835867645174	0.985217788147413	None	0	0	0.3	3	0.8461538461538461	11	0.2727272727272727	0.8461538461538461	14	11	0	1	0	0.45454545454545453	5	11	1.0	15	1.0	1.0	0.47793856206307517	0.8310276800705254	0.5769176962679392	0.9506246144266319	0.891183223503553	0.9392174389906677	0.8518265659204525	0.919045361617381	1.0	0.07142857142857142	0.0
2627	0.0011849687957644485	8.263683460971127e-05	-1.1961387921198155e-06	0.9977038788704032	None	0	0	0.75	3	0.3333333333333333	1	0.625	0	1	0	3	2	0	0.5	4	2	0.3333333333333333	5	0.2222222222222222	0.6666666666666666	0	0	0	0	0	0	0	0	0	0	0
1886	None	None	None	None	None	0	0	0.6666666666666666	2	0.5	1	0.6666666666666666	0	2	0	1	0	0	0.6666666666666666	3	2	0.26666666666666666	4	0.0	0	0	0	0	0	0	0	0	0	0	0	0
3938	0.03569083044196201	0.0030135217277122628	0.0007593583543963864	0.9832126588573697	None	0	0	0.3333333333333333	3	0.8181818181818182	9	0.28888888888888886	0.8181818181818182	12	9	0	1	0	0.5555555555555556	5	9	0.8666666666666667	13	1.0	1.0	0.47793856206307517	0.8250908902804737	0.6361957887819563	0.9467514008702599	0.8683311985218192	0.9458950093760595	0.8231324354512374	0.9190988589991882	1.0	0.08333333333333333	0.0
3333	0.050233731387210816	0.007869697570576433	0.005403568768065162	0.9898112811338027	None	0	0	0.3	3	0.8461538461538461	11	0.2727272727272727	0.8461538461538461	14	11	0	1	0	0.45454545454545453	5	11	1.0	15	1.0	1.0	0.47793856206307517	0.8415640355313546	0.5769176962679392	0.9411373461721341	0.8683311985218192	0.9400753747236382	0.8518265659204525	0.9166916316302604	1.0	0.07142857142857142	0.0
2770	0.009959226601803877	0.0027211431360216394	0.0026037645382924503	0.9875747919205076	None	0	0	0.42857142857142855	3	0.75	6	0.3333333333333333	0.75	9	6	0	1	0	0.8333333333333334	6	5	0.6666666666666666	10	1.0	0.8	0.5243947728679527	0.7680048124236198	0.40650473190806824	0.8320829528918595	0.18217453556834257	0.8214614037218507	0.8039435523089608	0.8086518379257102	1.0	0	0.0
1635	None	None	None	None	None	0	0	0.6	3	0.4	2	0.7	0.2	3	1	3	1	0	0.4	2	5	0.4666666666666667	7	0.125	0	0.37349042585574466	0.6319937560986778	0.1774772654330399	0.6140339779950995	0.8603438341765675	0.85716404487382	0.9463859010978852	0.7175493098712421	1.0	0	0.0
4156	0.03730143723847348	0.006018065008971177	0.005521250163750846	0.9876330013973864	None	0	0	0.3	3	0.8333333333333334	10	0.28	0.8333333333333334	13	10	0	1	0	0.5	5	10	0.9333333333333333	14	1.0	1.0	0.47793856206307517	0.8430606284185584	0.5769176962679392	0.9565637951961918	0.9140352484852869	0.9199028027093512	0.8979677542782067	0.9171890677793817	1.0	0.07692307692307693	0.0
4034	0.05807611912069945	0.019799228365341256	0.017960646960450095	0.983965294018424	None	0	0	0.3	3	0.8461538461538461	11	0.2727272727272727	0.8461538461538461	14	11	0	1	0	0.45454545454545453	5	11	1.0	15	1.0	1.0	0.47793856206307517	0.8399963681109123	0.6060922124809287	0.9564520918764438	0.8589085568483664	0.9398840049495717	0.8333303558988997	0.9240728701258302	1.0	0.07142857142857142	0.0
2366	None	None	None	None	None	0	0	0.3333333333333333	1	1.0	2	1.0	0.5	2	1	1	1	0	0.25	4	1	0.26666666666666666	4	0.2	0	0.47675544638476525	0.9058719990792863	0.6501618615254185	0.7397683386491409	0.9650826867737312	0.5864170512943837	0.9128917303681975	0.7719567944371035	1.0	0	0.0
173	None	None	None	None	None	0	0	0.5714285714285714	4	0.5	4	0.5	0.25	6	2	3	5	0	0.8	4	5	0.6666666666666666	10	0.8333333333333334	0.4	0.23250769374689426	0.9613644859034259	0.40144810574110695	0.6997601691573618	0.5205155146609499	0.8032038141480097	0.8379975314505852	0.8608369951720151	0.3333333333333333	0.16666666666666666	0.0
5028	0.06966973006968608	0.018277984723235975	0.014901563641897214	0.9774585616211703	None	0	0	0.25	3	0.8666666666666667	13	0.26153846153846155	0.8666666666666667	16	13	0	1	0	0.38461538461538464	5	13	1.1333333333333333	17	1.0	1.0	0.5411743892256151	0.8904092803273363	0.5740902955557016	0.9712796711197054	0.8683311985218192	0.8989975135667249	0.8930097876129203	0.9309060361894455	1.0	0.0625	0.0
3769	0.052072449600426673	0.01201012194092719	0.011842877034945827	0.9820254224378974	None	0	0	0.3	3	0.8333333333333334	10	0.28	0.8333333333333334	13	10	0	1	0	0.5	5	10	0.9333333333333333	14	1.0	1.0	0.47793856206307517	0.8520542423874636	0.6940282324713067	0.9589095732447337	0.8683311985218192	0.9263363271987595	0.834597764687424	0.9225506352469254	1.0	0.07692307692307693	0.0
7536	0.06666595592553935	0.005828608053862574	0.001934597540720693	0.9690304321501041	None	0	0	0.25	3	0.8666666666666667	13	0.26153846153846155	0.8666666666666667	16	13	0	1	0	0.38461538461538464	5	13	1.1333333333333333	17	1.0	1.0	0.47793856206307517	0.8236147750087646	0.6352667286939182	0.9515661806778188	0.8589085568483664	0.9339086777763308	0.8333303558988997	0.9159919451568715	1.0	0.0625	0.0
7317	0.073121715069674	0.02654134044592871	0.02512262220758433	0.9853632665897661	None	0	0	0.25	3	0.875	14	0.2571428571428571	0.875	17	14	0	1	0	0.35714285714285715	5	14	1.2	18	1.0	1.0	0.47793856206307517	0.8314375354993735	0.6940282324713067	0.9517981782117794	0.8494859151749136	0.9332677623102349	0.834597764687424	0.9172535881988589	1.0	0.058823529411764705	0.0
1353	None	None	None	None	None	0	0	0.5	2	0.6666666666666666	2	0.625	0.6666666666666666	4	2	0	0	0	0.5	2	4	0.3333333333333333	5	0.0	0	0.6241525673862188	0.8771700527353826	0.6973169389664567	0.8496320204872138	0.6425070105355433	0.9576494404733364	0.7325197640779354	0.9065347234198133	0	0	0.0
6884	0.06864846500954247	0.033002334701654264	0.02975074729268105	0.9858496922053709	None	0	0	0.25	3	0.8666666666666667	13	0.26153846153846155	0.8666666666666667	16	13	0	1	0	0.38461538461538464	5	13	1.1333333333333333	17	1.0	1.0	0.47793856206307517	0.8329589491820849	0.6940282324713067	0.9558368876923369	0.8589085568483664	0.9351518303149791	0.834597764687424	0.9205639464255123	1.0	0.0625	0.0
76	None	None	None	None	None	0	0	0.5	1	1.0	1	1.0	0	1	0	1	5	0	0.3333333333333333	3	1	0.2	3	1.0	0	0	0	0	0	0	0	0	0	0	0	0
3069	0.050568988993624504	0.007665511383942501	0.005250661130948036	0.9895799339481883	None	0	0	0.3	3	0.8461538461538461	11	0.2727272727272727	0.8461538461538461	14	11	0	1	0	0.45454545454545453	5	11	1.0	15	1.0	1.0	0.47793856206307517	0.8415640355313546	0.5769176962679392	0.9411373461721341	0.8683311985218192	0.9400753747236382	0.8518265659204525	0.9166916316302604	1.0	0.07142857142857142	0.0
219	None	None	None	None	None	0.25	2	0.5	9	0.5	12	0.23636363636363636	0.4583333333333333	15	11	10	4	0	0.9090909090909091	10	11	1.7333333333333334	26	0.2	0.11764705882352941	0.9158474639258646	0.9060555754960875	0.6045941160289898	0.9357631604371381	0.6275109589691079	0.928925433845087	0.930132931267551	0.9245028045087106	0.06666666666666667	0.13333333333333333	0.0
4691	0.0657879943866335	0.0068732679238627395	0.0025529123636023024	0.6548585177837393	None	0	0	0.25	3	0.875	14	0.2571428571428571	0.875	17	14	0	1	0	0.35714285714285715	5	14	1.2	18	1.0	1.0	0.7517953624118692	0.8651231946835283	0.38301386587714026	0.9452277451423127	0.8494859151749136	0.9610786072139871	0.9165572678552535	0.9332522413131569	1.0	0.058823529411764705	0.0
563	None	None	None	None	None	0	0	0.5	3	0.5714285714285714	4	0.5	0.2857142857142857	4	2	4	2	0	0.5	3	6	0.6	9	0.2	0	0.8411739335205806	0.7031740311570086	0.474131870842928	0.9475903280318974	0.20306743110509382	0.6388491744041955	0.9556982716318714	0.8088498541234578	0.625	0	0.0
5768	0.07127876719224693	0.025467570543913905	0.022169585351876634	0.9849688581256778	None	0	0	0.25	3	0.8666666666666667	13	0.26153846153846155	0.8666666666666667	16	13	0	1	0	0.38461538461538464	5	13	1.1333333333333333	17	1.0	1.0	0.47793856206307517	0.8307309802636055	0.6646474805826126	0.9444363338117177	0.6809356348578056	0.933608301921459	0.8202855193558949	0.9133930970206311	1.0	0.0625	0.0
7508	0.09057559950578119	0.03651292103707	-0.006889576159670339	0.5680886711395827	None	0	0	0.2727272727272727	3	0.8571428571428571	12	0.26666666666666666	0.8571428571428571	15	12	0	1	0	0.4166666666666667	5	12	1.0666666666666667	16	1.0	1.0	0.47690221111414244	0.7581605828829092	0.6940282324713067	0.922924373461327	0.5123853545406978	0.9262113828300267	0.7687600223832702	0.8861253183213678	1.0	0.06666666666666667	0.0
6336	0.066937732377283	0.020942263067024326	0.01823677321344469	0.9855350570980337	None	0	0	0.25	3	0.8666666666666667	13	0.26153846153846155	0.8666666666666667	16	13	0	1	0	0.38461538461538464	5	13	1.1333333333333333	17	1.0	1.0	0.47793856206307517	0.8438240322434543	0.6646474805826126	0.9460318941866324	0.8589085568483664	0.9349378095919555	0.8333303558988997	0.917232589677552	1.0	0.0625	0.0
5248	0.08455845832214164	0.01324761364147509	0.01315279480827695	0.5566708580900823	None	0	0	0.21428571428571427	3	0.8888888888888888	16	0.25	0.8888888888888888	19	16	0	1	0	0.3125	5	16	1.3333333333333333	20	1.0	1.0	0.47793856206307517	0.8964963745321521	0.3075463316634696	0.9633692161517735	0.8494859151749136	0.8966774238078555	0.8835913380198517	0.9262018515460607	1.0	0.05263157894736842	0.0
2558	0.002344674020342451	0.00014514386627224467	-3.2941918253990707e-06	0.9951656827097299	None	1.0	1	0.8	4	0.4	2	0.5833333333333334	0.2	5	1	1	0	0	0.75	4	3	0.4666666666666667	7	0.0	0.6666666666666666	0.5097807180232087	0.9249955916292625	0.28198176332957114	0.9314610475391542	0.8494859151749136	0.9223564703639414	0.7843991766637923	0.9263639579419344	0	0	0.0
2736	0.004843239587618758	0.00045026385545607925	-0.00044254566245593594	0.9978845584080193	None	0	0	0.3333333333333333	1	1.0	2	0.6666666666666666	0.5	2	1	1	0	0	0.6666666666666666	2	3	0.26666666666666666	4	0.0	0	0.47675544638476525	0.9058719990792863	0.7510797186694099	0.7397683386491409	0.9374575383304216	0.6514512853972496	0.8917893244612305	0.787760256919339	0	0	0.0
6921	0.061993640517832495	0.02438031195351846	0.022306256022114373	0.9834669213246173	None	0	0	0.3	3	0.8333333333333334	10	0.28	0.8333333333333334	13	10	0	1	0	0.5	5	10	0.9333333333333333	14	1.0	1.0	0.47793856206307517	0.766042138766157	0.6940282324713067	0.9318541503724055	0.5123853545406978	0.9368007065697704	0.7687600223832702	0.897148317365961	1.0	0.07692307692307693	0.0
5361	0.07114242780964994	0.025469844434686712	0.02216037630511642	0.9849555979823521	None	0	0	0.25	3	0.8666666666666667	13	0.26153846153846155	0.8666666666666667	16	13	0	1	0	0.38461538461538464	5	13	1.1333333333333333	17	1.0	1.0	0.47793856206307517	0.8307309802636055	0.6646474805826126	0.9444363338117177	0.6809356348578056	0.933608301921459	0.8202855193558949	0.9133930970206311	1.0	0.0625	0.0
2674	0.0016656784227936086	7.482828103685055e-05	9.689166193314796e-06	0.9973374916762634	None	1.0	1	1.0	5	0.0	0	0.5833333333333334	0	5	0	1	0	0	0.75	3	4	0.4666666666666667	7	0.0	0.6666666666666666	0	0	0	0	0	0	0	0	0	0	0
1600	None	None	None	None	None	0	0	0.75	3	0.5	2	0.5	0.5	5	2	0	1	0	0.75	4	3	0.4	6	1.0	1.0	0.47793856206307517	0.8055398287823681	0.8824769924452227	0.9700625297434413	0.9714035237922035	0.9697666971518382	0.9165572678552535	0.9420902583334304	1.0	0.2	0.0
1896	None	None	None	None	None	0	0	1.0	1	0	0	1.0	0	0	0	1	3	0	0.5	1	2	0.13333333333333333	2	0.5	0	0	0	0	0	0	0	0	0	0	0	0
874	None	None	None	None	None	0	0	0.75	3	0.3333333333333333	1	0.625	0	1	0	3	1	0	0.5	2	4	0.3333333333333333	5	0.1111111111111111	0.6666666666666666	0	0	0	0	0	0	0	0	0	0	0
7117	0.06716999609174913	0.01800524697596774	0.017998241982998122	0.5580557646462552	None	0	0	0.23076923076923078	3	0.8823529411764706	15	0.25333333333333335	0.8823529411764706	18	15	0	1	0	0.3333333333333333	5	15	1.2666666666666666	19	1.0	1.0	0.6370514821350877	0.8826080084241053	0.40764982395398325	0.9697411234643442	0.8589085568483664	0.9768775859528841	0.9094261554361214	0.9558941032484906	1.0	0.05555555555555555	0.0
1196	None	None	None	None	None	0	0	0.75	3	0.3333333333333333	1	0.625	0.3333333333333333	4	1	0	1	0	0.5	2	4	0.3333333333333333	5	1.0	0.6666666666666666	0.47793856206307517	0.8241397805249886	0.7882526124582647	0.8851426057506833	0.7418944391664507	0.9758389289688976	0.9102163826610566	0.9189690298355494	1.0	0.25	0.0
292	None	None	None	None	None	0	0	0.5	2	0.6666666666666666	2	1.0	0.6666666666666666	3	2	1	0	0	0.2	5	1	0.3333333333333333	5	0.0	0.5	0.3126910691156469	0.9415177154223616	1.0	0.6515707652969156	0.1	0.5	0.9789743526427118	0.7567432785743257	0	0	0.0
3420	0.046190176500391304	0.010435016927561673	0.0072351342850508	0.98091267114913	None	0	0	0.3	3	0.8461538461538461	11	0.2727272727272727	0.8461538461538461	14	11	0	1	0	0.45454545454545453	5	11	1.0	15	1.0	1.0	0.47793856206307517	0.8304233925206163	0.635472964369623	0.9543182669885434	0.8683311985218192	0.9410070631430589	0.8518265659204525	0.9217107280197351	1.0	0.07142857142857142	0.0
1122	None	None	None	None	None	0	0	0.5	2	0.6666666666666666	2	0.5555555555555556	0.6666666666666666	4	2	0	2	0	1.0	3	3	0.3333333333333333	5	1.0	0	0.6218276737194645	0.8100921020886678	0.7023319029275623	0.9464412304938175	0.9427193861387451	0.9769005563729185	0.9102163826610566	0.9363767021837621	0.625	0.25	0.0
565	None	None	None	None	None	0	0	0.5	2	0.6666666666666666	2	1.0	0.3333333333333333	3	1	1	1	0	0.2	5	1	0.3333333333333333	5	0.25	1.0	0.3016591864154104	0.9738318380131861	0.4745486530802306	0.839681375168682	0.8901014546891324	0.9707346594974698	0.9497638395835154	0.9490556976791917	1.0	0.6666666666666666	0.0
5036	0.07068114260170731	0.02738687683818711	0.023982141702375188	0.9853695524461962	None	0	0	0.25	3	0.8666666666666667	13	0.26153846153846155	0.8666666666666667	16	13	0	1	0	0.38461538461538464	5	13	1.1333333333333333	17	1.0	1.0	0.47793856206307517	0.8307309802636055	0.6646474805826126	0.9444363338117177	0.6809356348578056	0.933608301921459	0.8202855193558949	0.9133930970206311	1.0	0.0625	0.0
5573	0.07482616690710255	0.027015763784147773	0.020322397607043397	0.9868406532638548	None	0	0	0.25	3	0.875	14	0.2571428571428571	0.875	17	14	0	1	0	0.35714285714285715	5	14	1.2	18	1.0	1.0	0.47793856206307517	0.8359148573971751	0.6352667286939182	0.9174967758653432	0.5123853545406978	0.9324366356311696	0.8078814727890161	0.9020809169368202	1.0	0.058823529411764705	0.0
6077	0.05449764549587426	0.011786676018621262	-0.002490421407452232	0.989901238348211	None	0	0	0.25	3	0.8666666666666667	13	0.26153846153846155	0.8666666666666667	16	13	0	0	0	0.38461538461538464	5	13	1.1333333333333333	17	0.0	1.0	0.4101044225718189	0.8590851206194683	0.6034710474443958	0.9057912373724152	0.591715168839924	0.8687203515126585	0.7913880712903856	0.8794147563112394	0	0	0.0
525	None	None	None	None	None	0	0	0.6666666666666666	2	0.0	0	0.6666666666666666	0	0	0	3	5	0	0.6666666666666666	2	3	0.26666666666666666	4	0.5	0	0	0	0	0	0	0	0	0	0	0	0
5167	0.06156915468505838	0.00608745159609249	-0.0047312777879421055	0.9861655516461618	None	0	0	0.25	3	0.875	14	0.2571428571428571	0.875	17	14	0	0	0	0.35714285714285715	5	14	1.2	18	0.0	1.0	0.47793856206307517	0.8509714003788778	0.522186813409902	0.9371848382222657	0.8109629232149025	0.9161694174296081	0.7754459725382957	0.9071039494192705	0	0	0.0
5782	0.07242490053995389	0.021718905925596037	0.020509364458150367	0.9850546242407185	None	0	0	0.25	3	0.8666666666666667	13	0.26153846153846155	0.8666666666666667	16	13	0	1	0	0.38461538461538464	5	13	1.1333333333333333	17	1.0	1.0	0.47793856206307517	0.8438240322434543	0.6060922124809287	0.9359974331302164	0.8589085568483664	0.9349378095919555	0.8333303558988997	0.9125303013739788	1.0	0.0625	0.0
2792	0.0014273122556859549	0.00012853979632795827	7.471126201761111e-06	0.9984065981932445	None	0	0	0.75	3	0.25	1	0.6666666666666666	0	2	0	3	0	0	1.0	3	3	0.4	6	0.0	0.6666666666666666	0	0	0	0	0	0	0	0	0	0	0
441	None	None	None	None	None	1.0	1	1.0	4	0.25	1	0.6666666666666666	0	2	0	3	0	0	1.0	3	3	0.4	6	0.0	0.6666666666666666	0	0	0	0	0	0	0	0	0	0	0
5319	0.07304045429772726	0.014076860673443303	0.01383187810458578	0.9851866742117361	None	0	0	0.25	3	0.8666666666666667	13	0.26153846153846155	0.8666666666666667	16	13	0	1	0	0.38461538461538464	5	13	1.1333333333333333	17	1.0	1.0	0.47793856206307517	0.8307309802636055	0.6352667286939182	0.9339960927874682	0.6809356348578056	0.933608301921459	0.8202855193558949	0.9084360339256555	1.0	0.0625	0.0
1299	None	None	None	None	None	0	0	0.75	3	0.5	2	0.5	0.5	5	2	0	1	0	0.75	3	4	0.4	6	1.0	0.6666666666666666	0.47793856206307517	0.8753456343389505	0.8824769924452227	0.9719666765004774	0.9714035237922035	0.9298209604369934	0.9165572678552535	0.9366112148635795	1.0	0.2	0.0
3876	0.05375250098557624	0.018410341460050446	0.014453347806129262	0.9834418207797369	None	0	0	0.3	3	0.8333333333333334	10	0.28	0.8333333333333334	13	10	0	1	0	0.5	5	10	0.9333333333333333	14	1.0	1.0	0.47793856206307517	0.8329603933307187	0.6352667286939182	0.9517826280132519	0.8683311985218192	0.9443974548964456	0.8320551897378973	0.9222915124713492	1.0	0.07692307692307693	0.0
2698	0.00839810014735002	0.000959741489583901	0.000708211644068225	0.9893066202046448	None	0	0	0.75	3	0.5	2	0.6	0.5	5	2	0	0	0	0.4	5	2	0.4	6	0.0	0.5	0.47793856206307517	0.9273889842252039	0.6352667286939182	0.927282326730255	0.9140352484852869	0.9364528657945429	0.7681978865342449	0.930501323445541	0	0	0.0
1071	None	None	None	None	None	0	0	0.5	2	0.75	3	0.5	0.5	2	2	3	1	0	0.75	4	3	0.4	6	0.1	0	0.37349042585574466	0.5	0.16742499683739212	0.5251095311282614	0.900445154574857	0.5989310688975255	0.9563407283252331	0.5416975866108195	1.0	0	0.0
6178	0.07819017682401486	0.024378333755099575	0.02193192243234027	0.9850498865819084	None	0	0	0.25	3	0.8666666666666667	13	0.26153846153846155	0.8666666666666667	16	13	0	1	0	0.38461538461538464	5	13	1.1333333333333333	17	1.0	1.0	0.47793856206307517	0.8307309802636055	0.6646474805826126	0.9444363338117177	0.6809356348578056	0.933608301921459	0.8202855193558949	0.913393097020631	1.0	0.0625	0.0
366	None	None	None	None	None	0	0	0.5	2	0.6666666666666666	2	0.625	0	1	0	3	2	0	0.5	2	4	0.3333333333333333	5	0.2222222222222222	0	0	0	0	0	0	0	0	0	0	0	0
2443	None	None	None	None	None	0	0	0.6	3	0.4	2	0.7777777777777778	0	1	0	5	0	0	1.0	3	3	0.4666666666666667	7	0.0	1.0	0	0	0	0	0	0	0	0	0	0	0
1271	None	None	None	None	None	0	0	1.0	3	0.0	0	0.6666666666666666	0	1	0	2	0	0	0.6666666666666666	3	2	0.26666666666666666	4	0.0	1.0	0	0	0	0	0	0	0	0	0	0	0
6583	0.06441035930168196	0.013802201695931509	0.011629110210506053	0.9841264259350848	None	0	0	0.3	3	0.8461538461538461	11	0.2727272727272727	0.8461538461538461	14	11	0	1	0	0.45454545454545453	5	11	1.0	15	1.0	1.0	0.47793856206307517	0.8217338040595042	0.6646474805826126	0.9354060147025215	0.6903582765312585	0.9400956627533493	0.8202855193558949	0.9103631352334174	1.0	0.07142857142857142	0.0
7267	0.0713590776591424	0.01748244296733202	-0.01260634532480222	0.9812351490888442	None	0	0	0.25	3	0.8666666666666667	13	0.26153846153846155	0.8666666666666667	16	13	0	1	0	0.38461538461538464	5	13	1.1333333333333333	17	1.0	1.0	0.47793856206307517	0.7611102775668935	0.6940282324713067	0.9548553921553931	0.6809356348578056	0.933904994346897	0.8522491039944681	0.9077317607435686	1.0	0.0625	0.0
681	None	None	None	None	None	0	0	0.5	2	0.6666666666666666	2	1.0	0.3333333333333333	3	1	1	1	0	0.2	5	1	0.3333333333333333	5	0.25	1.0	0.3016591864154104	0.9738318380131861	0.4745486530802306	0.839681375168682	0.8901014546891324	0.9707346594974698	0.9497638395835154	0.9490556976791917	1.0	0.6666666666666666	0.0
3867	0.07911715575948543	0.007297425402578445	-0.0023598306193730024	0.9854116511155135	None	0	0	0.25	3	0.875	14	0.2571428571428571	0.875	17	14	0	1	0	0.35714285714285715	5	14	1.2	18	1.0	1.0	0.47793856206307517	0.8674965906141251	0.6940282324713067	0.9527072280125682	0.8683311985218192	0.9444262741496015	0.834597764687424	0.9290117373170351	1.0	0.058823529411764705	0.0
6144	0.06989592493568049	0.022260092059848066	0.02004669154304852	0.9852841599026866	None	0	0	0.25	3	0.875	14	0.2571428571428571	0.875	17	14	0	1	0	0.35714285714285715	5	14	1.2	18	1.0	1.0	0.47793856206307517	0.8502726301373135	0.6940282324713067	0.9538759783946389	0.8494859151749136	0.9314050588972608	0.834597764687424	0.9211545866564904	1.0	0.058823529411764705	0.0
6783	0.04170354095674871	0.0121152105588277	0.011342665488371954	0.9847178210286047	None	0	0	0.3	3	0.8333333333333334	10	0.28	0.8333333333333334	13	10	0	1	0	0.5	5	10	0.9333333333333333	14	1.0	1.0	0.43946712150070705	0.7724450555335614	0.6352667286939182	0.9215139244222555	0.5123853545406978	0.9320126888548548	0.7687600223832702	0.8910097608409772	1.0	0.07692307692307693	0.0
6928	0.06923932735953987	0.026658977949905016	0.02454419646015468	0.9854619031861958	None	0	0	0.25	3	0.875	14	0.2571428571428571	0.875	17	14	0	1	0	0.35714285714285715	5	14	1.2	18	1.0	1.0	0.47793856206307517	0.8095614238475772	0.6940282324713067	0.951414577567934	0.8494859151749136	0.9326980543467468	0.8320551897378973	0.912952287176539	1.0	0.058823529411764705	0.0
7012	0.06963165911227395	0.03253477021887062	0.025233817848506132	0.985839282881759	None	0	0	0.25	3	0.875	14	0.2571428571428571	0.875	17	14	0	1	0	0.35714285714285715	5	14	1.2	18	1.0	1.0	0.47793856206307517	0.8358981691838121	0.6940282324713067	0.9530562033921521	0.8494859151749136	0.9306160443846009	0.8320551897378973	0.9177109577988759	1.0	0.058823529411764705	0.0
1219	None	None	None	None	None	0	0	0.6666666666666666	2	0.5	1	0.6666666666666666	0.5	3	1	0	0	0	0.6666666666666666	2	3	0.26666666666666666	4	0.0	0	0.47793856206307517	0.8723080508961452	0.8129968888507506	0.9112673816495671	0.37097877258579953	0.9700702516122726	0.8965705453323572	0.9293282062923652	0	0	0.0
6596	0.066222282151446	0.02530316586988622	0.02325590687469322	0.9851508641273848	None	0	0	0.25	3	0.8666666666666667	13	0.26153846153846155	0.8666666666666667	16	13	0	1	0	0.38461538461538464	5	13	1.1333333333333333	17	1.0	1.0	0.47793856206307517	0.8329589491820849	0.6940282324713067	0.9558368876923369	0.8589085568483664	0.9351518303149791	0.834597764687424	0.9205639464255123	1.0	0.0625	0.0
5733	0.07352974383794518	0.03177412326086021	0.029406225177643533	0.9860959765809629	None	0	0	0.25	3	0.875	14	0.2571428571428571	0.875	17	14	0	1	0	0.35714285714285715	5	14	1.2	18	1.0	1.0	0.47793856206307517	0.8314375354993735	0.6940282324713067	0.9517981782117794	0.8494859151749136	0.9332677623102349	0.834597764687424	0.9172535881988589	1.0	0.058823529411764705	0.0
2288	None	None	None	None	None	0	0	1.0	4	0.0	0	1.0	0	0	0	5	3	0	0.6666666666666666	3	2	0.4	6	0.21428571428571427	1.0	0	0	0	0	0	0	0	0	0	0	0
4149	0.056708988861234065	0.014737376358439105	0.012264040712560743	0.9846238160965644	None	0	0	0.3	3	0.8461538461538461	11	0.2727272727272727	0.8461538461538461	14	11	0	1	0	0.45454545454545453	5	11	1.0	15	1.0	1.0	0.47793856206307517	0.8234874742259454	0.635472964369623	0.948592129494491	0.8683311985218192	0.9412822911000792	0.834597764687424	0.9175827961026278	1.0	0.07142857142857142	0.0
756	None	None	None	None	None	0	0	0.75	3	0.25	1	0.5	0	1	0	4	0	0	0.75	3	4	0.4	6	0.0	0	0	0	0	0	0	0	0	0	0	0	0
1611	None	None	None	None	None	0	0	0.25	1	1.0	4	1.0	1.0	5	4	0	1	0	0.16666666666666666	6	1	0.4	6	0.3333333333333333	0	0.7657167853758537	0.8061377688450436	0.6429615928219594	0.7643488160906317	0.9140352484852869	0.9681930392009006	0.8884979254843538	0.8814090455088369	1.0	0.2	0.0
6937	0.06922426600017306	0.02637437157797942	0.02486738002439549	0.9850268140341927	None	0	0	0.25	3	0.8666666666666667	13	0.26153846153846155	0.8666666666666667	16	13	0	1	0	0.38461538461538464	5	13	1.1333333333333333	17	1.0	1.0	0.47793856206307517	0.8329589491820849	0.6646474805826126	0.9556378376319759	0.8589085568483664	0.9351518303149791	0.834597764687424	0.9204491775817467	1.0	0.0625	0.0
7392	0.060347001041013384	0.01862669314829673	0.01756711169194666	0.9836239711058797	None	0	0	0.3	3	0.8333333333333334	10	0.28	0.8333333333333334	13	10	0	1	0	0.5	5	10	0.9333333333333333	14	1.0	1.0	0.47793856206307517	0.766042138766157	0.6940282324713067	0.9318541503724055	0.5123853545406978	0.9368007065697704	0.7687600223832702	0.897148317365961	1.0	0.07692307692307693	0.0
1818	None	None	None	None	None	0	0	1.0	1	0	0	1.0	0	1	0	0	1	0	0.5	2	1	0.13333333333333333	2	0.3333333333333333	0	0	0	0	0	0	0	0	0	0	0	0
5227	0.04786113437486881	0.005114147626056547	0.0011328535080645248	0.9813667538439302	None	0	0	0.25	3	0.875	14	0.2571428571428571	0.875	17	14	0	1	0	0.35714285714285715	5	14	1.2	18	1.0	1.0	0.47793856206307517	0.858348778580234	0.522186813409902	0.915179271075646	0.5123853545406978	0.9513922209501272	0.8675455744928678	0.9156599717893105	1.0	0.058823529411764705	0.0
5004	0.04880877320934174	0.017647988590882117	0.015420974252410862	0.9835829475445736	None	0	0	0.3	3	0.8333333333333334	10	0.28	0.8333333333333334	13	10	0	1	0	0.5	5	10	0.9333333333333333	14	1.0	1.0	0.47793856206307517	0.8244970546177594	0.5769176962679392	0.9526008486749882	0.9140352484852869	0.9398059216471336	0.834597764687424	0.9192304094634635	1.0	0.07692307692307693	0.0
5536	0.04590084345919584	0.005470550021019172	0.005437236062109644	0.9805632806866021	None	0	0	0.3	3	0.8461538461538461	11	0.2727272727272727	0.8461538461538461	14	11	0	1	0	0.45454545454545453	5	11	1.0	15	1.0	1.0	0.47793856206307517	0.8516646276308745	0.5495522548389207	0.947950807937644	0.8683311985218192	0.9410070631430589	0.8333303558988997	0.9222358964963638	1.0	0.07142857142857142	0.0
370	None	None	None	None	None	0.3333333333333333	2	0.5714285714285714	8	0.47368421052631576	9	0.2625	0.3684210526315789	14	7	6	2	0	0.8	8	10	1.4	21	0.2222222222222222	0.375	0.3545745004942679	0.9392892028205116	0.6812827852180192	0.8932288254069697	0.7858398981065717	0.9341613174582033	0.9003614459184005	0.9245055157270221	0.5357142857142857	0.21428571428571427	0.0
6587	0.0723398843733056	0.031072577410166544	0.0297113237366126	0.9858522996639074	None	0	0	0.23076923076923078	3	0.8823529411764706	15	0.25333333333333335	0.8823529411764706	18	15	0	1	0	0.3333333333333333	5	15	1.2666666666666666	19	1.0	1.0	0.47793856206307517	0.8295198854230214	0.6940282324713067	0.9479897551614436	0.8494859151749136	0.9312016631570074	0.8333303558988997	0.9139994201341617	1.0	0.05555555555555555	0.0
7258	0.06692370609508097	0.025110696863904675	0.023256414988816376	0.985357619401112	None	0	0	0.25	3	0.875	14	0.2571428571428571	0.875	17	14	0	1	0	0.35714285714285715	5	14	1.2	18	1.0	1.0	0.47793856206307517	0.8095614238475772	0.6940282324713067	0.951414577567934	0.8494859151749136	0.9326980543467468	0.8320551897378973	0.912952287176539	1.0	0.058823529411764705	0.0
4055	0.027447033768897667	0.005128650184200972	0.004600017166821121	0.9848578761432161	None	0	0	0.3	3	0.8461538461538461	11	0.2727272727272727	0.8461538461538461	14	11	0	1	0	0.45454545454545453	5	11	1.0	15	1.0	1.0	0.5655597691376198	0.8899699858780745	0.5769176962679392	0.9003793816896016	0.5123853545406978	0.9627620953475662	0.8676386445083671	0.9251719585021021	1.0	0.07142857142857142	0.0
4370	0.05389958213210046	0.01967448755533193	0.014656102890669246	0.9842196143288883	None	0	0	0.3	3	0.8333333333333334	10	0.28	0.8333333333333334	12	10	1	2	0	0.5	5	10	0.9333333333333333	14	0.5	1.0	0.47793856206307517	0.8846227876673579	0.6081075229406044	0.9621879968333414	0.891183223503553	0.942849075888772	0.8786314602401383	0.9365677502214573	0.5416666666666666	0.08333333333333333	0.0
3095	0.0013350342141203715	0.0007415629135583351	4.069146781725049e-06	0.9902513417889761	None	0	0	0.75	3	0.25	1	0.5	0.25	1	1	4	4	0	0.75	4	3	0.4	6	0.3333333333333333	0	0.6862800424543172	0.5	0.20834001218883974	0.5	1.0	0.5	0.9628535968957879	0.5	1.0	0	0.07033150676298795
2849	0.0028412630229559216	0.0005350349008005197	-0.00040687603776610814	0.981146710596442	None	0	0	0.5	3	0.6666666666666666	4	0.4	0.6666666666666666	7	4	0	1	0	0.8	5	4	0.5333333333333333	8	1.0	1.0	0.5243947728679527	0.8502035603855863	0.5236152681114359	0.8105851724774756	0.18217453556834257	0.8228446601466038	0.7620107707915943	0.828531030103197	1.0	0	0.0
1771	None	None	None	None	None	0	0	1.0	4	0.0	0	0.75	0	2	0	3	0	0	0.5	4	2	0.4	6	0.0	0.5	0	0	0	0	0	0	0	0	0	0	0
1413	None	None	None	None	None	0	0	1.0	3	0.0	0	0.6666666666666666	0	0	0	3	1	0	0.6666666666666666	3	2	0.26666666666666666	4	0.1	1.0	0	0	0	0	0	0	0	0	0	0	0
6952	0.06001327024085045	0.02049517074047942	0.0022231757240802506	0.9730816681093839	None	0	0	0.25	3	0.875	14	0.2571428571428571	0.875	17	14	0	1	0	0.35714285714285715	5	14	1.2	18	1.0	1.0	0.47793856206307517	0.8267900684011198	0.6371248488699944	0.9441298790858224	0.6378721271229131	0.9271540238585914	0.834597764687424	0.9098127682414334	1.0	0.058823529411764705	0.0
7124	0.076201691206804	0.027226995534972983	0.026642177789781032	0.9853836793087823	None	0	0	0.25	3	0.8666666666666667	13	0.26153846153846155	0.8666666666666667	16	13	0	1	0	0.38461538461538464	5	13	1.1333333333333333	17	1.0	1.0	0.3908687022906348	0.7794346188685933	0.6940282324713067	0.953310178528952	0.5123853545406978	0.9283329328027772	0.8078814727890161	0.9072111967283931	1.0	0.0625	0.0
4205	0.05861839846227887	0.012423483992602652	0.010592839315501939	0.9786094683047345	None	0	0	0.3	3	0.8333333333333334	10	0.28	0.8333333333333334	13	10	0	1	0	0.5	5	10	0.9333333333333333	14	1.0	1.0	0.47793856206307517	0.8286670088118179	0.5769176962679392	0.9607405407638662	0.8683311985218192	0.9427770346538843	0.8675455744928678	0.9258895655155581	1.0	0.07692307692307693	0.0
3434	0.03994755966689071	0.0041816621785350115	-0.003977948743598278	0.9914682876863379	None	0	0	0.3	3	0.8461538461538461	11	0.2727272727272727	0.8461538461538461	14	11	0	0	0	0.45454545454545453	5	11	1.0	15	0.0	1.0	0.5208363909830396	0.850815216711898	0.5769176962679392	0.9372096148544727	0.8589085568483664	0.9240332039965028	0.7951679015230487	0.9100453390894474	0	0	0.0
3318	0.055260318809291165	0.02073194157933397	0.013338729679257248	0.9857028405770327	None	0	0	0.3	3	0.8461538461538461	11	0.2727272727272727	0.8461538461538461	14	11	0	1	0	0.45454545454545453	5	11	1.0	15	1.0	1.0	0.4938596400431419	0.8800844537801156	0.5495522548389207	0.9464440631330746	0.891183223503553	0.9376364439750555	0.8675455744928678	0.9258895816737314	1.0	0.07142857142857142	0.0
6651	0.06321066238702194	0.018721633477263112	0.016298885953150603	0.9738422464203346	None	0	0	0.25	3	0.875	14	0.2571428571428571	0.875	17	14	0	1	0	0.35714285714285715	5	14	1.2	18	1.0	1.0	0.47793856206307517	0.8232240723862337	0.6352667286939182	0.9494728908506969	0.5212437896987977	0.9217281635838049	0.8078814727890161	0.909915337482449	1.0	0.058823529411764705	0.0
1226	None	None	None	None	None	0	0	0.3333333333333333	2	0.8571428571428571	6	0.75	0.42857142857142855	3	3	5	1	0	0.75	4	3	0.6	9	0.07142857142857142	0.5714285714285714	0.2961352701129488	0.8238198744850566	0.5658005127428615	0.8194554372192379	0.7173813817490153	0.9146478721007542	0.8933703938111152	0.8592353740222819	1.0	0.3333333333333333	0.0
5600	0.065194006463524	0.0038551286506306732	0.003822900787222977	0.968464958107594	None	0	0	0.25	3	0.875	14	0.2571428571428571	0.875	17	14	0	1	0	0.35714285714285715	5	14	1.2	18	1.0	1.0	0.47793856206307517	0.8360696752104831	0.6352667286939182	0.9332141691906405	0.5123853545406978	0.9305183389917007	0.8078814727890161	0.9077972463281163	1.0	0.058823529411764705	0.0
468	None	None	None	None	None	1.0	1	0.8	4	0.4	2	0.5833333333333334	0	3	0	3	1	0	0.75	4	3	0.4666666666666667	7	0.14285714285714285	0.6666666666666666	0	0	0	0	0	0	0	0	0	0	0
1707	None	None	None	None	None	0	0	0.25	1	1.0	3	0.8333333333333334	0.3333333333333333	1	1	3	4	0	0.6666666666666666	3	2	0.3333333333333333	5	0.4	0	1.0	0.5	0.44211527295542313	0.5	0.12672097496208568	0.5	0.9736778882481422	0.5	1.0	1.0	0.9306279534422996
3667	0.048063203186633416	0.012013977705555989	0.011485504145792377	0.9796158107221179	None	0	0	0.3	3	0.8333333333333334	10	0.28	0.8333333333333334	13	10	0	1	0	0.5	5	10	0.9333333333333333	14	1.0	1.0	0.47793856206307517	0.838348738070744	0.5769176962679392	0.954108677657366	0.8683311985218192	0.9422552859163745	0.834597764687424	0.9235023230824043	1.0	0.07692307692307693	0.0
5629	0.07275637465297584	0.020449763548585655	0.020230325237352596	0.9852803666556185	None	0	0	0.25	3	0.8666666666666667	13	0.26153846153846155	0.8666666666666667	16	13	0	1	0	0.38461538461538464	5	13	1.1333333333333333	17	1.0	1.0	0.47793856206307517	0.8307309802636055	0.6352667286939182	0.9339960927874682	0.6809356348578056	0.933608301921459	0.8202855193558949	0.9084360339256555	1.0	0.0625	0.0
3385	0.039543555780869835	0.009364913950505316	0.008950978762180761	0.9900026109951577	None	0	0	0.3	3	0.8333333333333334	10	0.28	0.8333333333333334	13	10	0	1	0	0.5	5	10	0.9333333333333333	14	1.0	1.0	0.47793856206307517	0.8036359039210484	0.6940282324713067	0.9521775689892641	0.8683311985218192	0.9436536950959736	0.8675455744928678	0.9173007626101762	1.0	0.07692307692307693	0.0
2892	0.00048795906050536287	3.6801697812825687e-05	9.251002433081094e-06	0.9963762950326867	None	0	0	0.6666666666666666	2	0.0	0	0.6666666666666666	0	2	0	1	1	0	0.6666666666666666	3	2	0.26666666666666666	4	0.25	1.0	0	0	0	0	0	0	0	0	0	0	0
1284	None	None	None	None	None	0	0	0.375	3	0.6666666666666666	6	0.6875	0.4444444444444444	6	4	4	1	0	1.0	4	4	0.7333333333333333	11	0.1	0.8888888888888888	0.21526085952210666	0.9558332535086984	0.5658005127428615	0.893943142739719	0.4166045098508109	0.9130142195486933	0.9138487571863931	0.9254696546017471	1.0	0.16666666666666666	0.0
2246	None	None	None	None	None	0	0	0.3333333333333333	2	0.8333333333333334	5	1.0	0.8333333333333334	7	5	0	0	0	0.125	8	1	0.5333333333333333	8	0.0	0.8571428571428571	0.47793856206307517	0.8243359535048808	0.6940282324713067	0.9262963476743377	0.49211246239942225	0.9410540854799474	0.8078814727890161	0.9074180439419118	0	0	0.0
2606	0.007877712022428478	0.0011119964744464317	-0.0010828153701041314	0.987470299150812	None	0	0	0.4	2	0.8	4	1.0	0.8	6	4	0	0	0	0.14285714285714285	7	1	0.4666666666666667	7	0.0	0.6666666666666666	0.4101044225718189	0.8665861340796313	0.7623433075079451	0.8606085129555604	0.4416820635632487	0.9549906415581143	0.8147891367934444	0.9045438044929063	0	0	0.0
2940	0.010232025720361264	0.0023277922863832127	0.002272209082591097	0.9851444074177264	None	0	0	0.42857142857142855	3	0.75	6	0.4166666666666667	0.625	8	5	1	1	0	0.6666666666666666	6	4	0.6666666666666666	10	0.3333333333333333	0.6666666666666666	0.5243947728679527	0.7777705346146835	0.4275904104020733	0.8361069545251245	0.18217453556834257	0.8259192469543908	0.7837120177309452	0.8145343768527371	1.0	0	0.0
1875	None	None	None	None	None	0	0	0.3333333333333333	2	0.6666666666666666	4	0.6666666666666666	0.16666666666666666	1	1	6	3	0	0.3333333333333333	6	2	0.5333333333333333	8	0.1875	0.3333333333333333	0.49227054022589767	0.5	0.14670709780028385	0.5	0.5683906561012413	0.5	0.8623473575089784	0.5	1.0	1.0	0.0
2780	0.0036653055585062085	0.00042360779038272135	6.765494399333938e-06	0.9883919744669772	None	1.0	1	0.8	4	0.4	2	0.5833333333333334	0.2	5	1	1	0	0	0.75	4	3	0.4666666666666667	7	0.0	0.5	0.5097807180232087	0.8804205437588998	0.28198176332957114	0.9314610475391542	0.8494859151749136	0.9223564703639414	0.7843991766637923	0.9137408958277503	0	0	0.0
2239	None	None	None	None	None	0	0	0.6	3	0.6	3	0.4666666666666667	0.6	6	3	0	1	0	0.6	3	5	0.4666666666666667	7	1.0	0.5	0.47793856206307517	0.8094666485749646	0.9412384962226114	0.9619020704196608	0.9714035237922035	0.9673031862365223	0.9102163826610566	0.9362857091401667	1.0	0.16666666666666666	0.0
7252	0.0644201662841727	0.02753628878259364	0.022997164669528423	0.9852273177661086	None	0	0	0.2727272727272727	3	0.8571428571428571	12	0.26666666666666666	0.8571428571428571	15	12	0	1	0	0.4166666666666667	5	12	1.0666666666666667	16	1.0	1.0	0.47793856206307517	0.8339017181621581	0.6940282324713067	0.9597096027556294	0.8683311985218192	0.9367790333106425	0.834597764687424	0.9236699632817478	1.0	0.06666666666666667	0.0
2185	None	None	None	None	None	0	0	0.5	3	0.6666666666666666	4	0.8888888888888888	0	1	0	6	0	0	1.0	3	3	0.5333333333333333	8	0.0	0.8	0	0	0	0	0	0	0	0	0	0	0
4136	0.060666876473068614	0.010974323193578467	-0.0066077473514648665	0.9784683712536869	None	0	0	0.3	3	0.8461538461538461	11	0.2727272727272727	0.8461538461538461	14	11	0	1	0	0.45454545454545453	5	11	1.0	15	1.0	1.0	0.5853558881731786	0.888421465855114	0.4774375754076384	0.9446594013188971	0.8683311985218192	0.9332250698850695	0.880964229899326	0.9252871002237406	1.0	0.07142857142857142	0.0
1942	None	None	None	None	None	0	0	0.5	2	0.6666666666666666	2	1.0	0.3333333333333333	2	1	2	2	0	0.2	5	1	0.3333333333333333	5	0.2857142857142857	1.0	0.23412748195796004	0.6626927101419785	0.6143798164711028	0.8019158336613157	0.54153292711976	0.970277716216912	0.8956323344997963	0.8644912127074953	0.75	1.0	0.4810364923010364
6955	0.08056708220366762	0.02083343859297873	0.00987195239291193	0.986559160506019	None	0	0	0.25	3	0.875	14	0.2571428571428571	0.875	17	14	0	1	0	0.35714285714285715	5	14	1.2	18	1.0	1.0	0.47793856206307517	0.8327958394447809	0.6940282324713067	0.9504185065249854	0.8683311985218192	0.932510718182931	0.834597764687424	0.9164393509140977	1.0	0.058823529411764705	0.0
4902	0.0452622296101908	0.020741434418845912	-0.015335691394767372	0.9834223346824551	None	0	0	0.3333333333333333	3	0.8181818181818182	9	0.28888888888888886	0.8181818181818182	12	9	0	1	0	0.5555555555555556	5	9	0.8666666666666667	13	1.0	1.0	0.47793856206307517	0.7998330015430574	0.6646474805826126	0.9390846506832197	0.6903582765312585	0.9455351964476972	0.8202855193558949	0.9109228970347216	1.0	0.08333333333333333	0.0
767	None	None	None	None	None	0	0	0.5	2	0.75	3	0.6	0.5	4	2	1	1	0	0.4	5	2	0.4	6	0.25	0.4	0.9946336798592814	0.8228635030794182	0.5784438704921271	0.8261496445532669	0.6132291003153367	0.7832847064530366	0.8682191737037233	0.8115001718409885	1.0	0	0.0
788	None	None	None	None	None	0.5	1	0.8333333333333334	5	0.16666666666666666	1	0.6666666666666666	0	1	0	6	1	0	0.75	3	4	0.5333333333333333	8	0.06666666666666667	0.8	0	0	0	0	0	0	0	0	0	0	0
1298	None	None	None	None	None	0	0	0.6666666666666666	2	0.5	1	0.6666666666666666	0	0	0	3	3	0	0.6666666666666666	2	3	0.26666666666666666	4	0.3	0	0	0	0	0	0	0	0	0	0	0	0
220	None	None	None	None	None	0	0	0.75	3	0.3333333333333333	1	0.5555555555555556	0	2	0	2	2	0	1.0	3	3	0.3333333333333333	5	0.3333333333333333	0.6666666666666666	0	0	0	0	0	0	0	0	0	0	0
1155	None	None	None	None	None	1.0	1	1.0	4	0.25	1	0.5	0	1	0	4	0	0	0.75	3	4	0.4	6	0.0	1.0	0	0	0	0	0	0	0	0	0	0	0
978	None	None	None	None	None	0	0	0.0625	1	1.0	21	0.23	0.8571428571428571	19	18	3	1	0	1.0	10	10	1.5333333333333334	23	0.1111111111111111	0	0.5416259785496292	0.9204515795653355	0.4719150203821842	0.8065110341297791	0.5928426734264972	0.7747189605853941	0.7880371289389487	0.8460194097678232	1.0	0	0.0
2206	None	None	None	None	None	0	0	0.5	2	0.6666666666666666	2	0.625	0.6666666666666666	2	2	2	1	0	0.5	4	2	0.3333333333333333	5	0.125	0	0.37349042585574466	0.5	0.16742499683739212	0.5251095311282614	0.900445154574857	0.5989310688975255	0.9563407283252331	0.5416975866108195	1.0	0	0.0
458	None	None	None	None	None	0	0	0.5	1	1.0	1	1.0	0	1	0	1	1	0	0.3333333333333333	3	1	0.2	3	0.2	0	0	0	0	0	0	0	0	0	0	0	0
4130	0.06301867741947448	0.017763803073611507	0.017475301048513067	0.9845890123095377	None	0	0	0.3	3	0.8333333333333334	10	0.28	0.8333333333333334	13	10	0	1	0	0.5	5	10	0.9333333333333333	14	1.0	1.0	0.47793856206307517	0.8176794919626282	0.5769176962679392	0.9605571817164319	0.8494859151749136	0.9428612991353366	0.8320551897378973	0.924067086608145	1.0	0.07692307692307693	0.0
4552	0.052359013255208586	0.016528081352396543	0.014442390684914399	0.9855852995112998	None	0	0	0.3	3	0.8461538461538461	11	0.2727272727272727	0.8461538461538461	14	11	0	1	0	0.45454545454545453	5	11	1.0	15	1.0	1.0	0.47793856206307517	0.8310276800705254	0.5769176962679392	0.9506246144266319	0.891183223503553	0.9392174389906677	0.8518265659204525	0.919045361617381	1.0	0.07142857142857142	0.0
2161	None	None	None	None	None	0	0	0.8	4	0.2	1	0.7	0	3	0	3	1	0	0.4	5	2	0.4666666666666667	7	0.14285714285714285	0.8	0	0	0	0	0	0	0	0	0	0	0
1833	None	None	None	None	None	0	0	1.0	2	0.0	0	0.75	0	0	0	2	0	0	1.0	2	2	0.2	3	0.0	0	0	0	0	0	0	0	0	0	0	0	0
6680	0.07947526054103778	0.02450385767466095	0.023600569758215253	0.9849539401739075	None	0	0	0.25	3	0.8666666666666667	13	0.26153846153846155	0.8666666666666667	16	13	0	1	0	0.38461538461538464	5	13	1.1333333333333333	17	1.0	1.0	0.47793856206307517	0.8155570486991217	0.6646474805826126	0.9183568987614205	0.6903582765312585	0.9375353317512567	0.8202855193558949	0.9007099359419825	1.0	0.0625	0.0
7413	0.0740695153254969	0.007778193833589175	0.005067674065602733	0.8593365838751261	None	0	0	0.25	3	0.875	14	0.2571428571428571	0.875	17	14	0	1	0	0.35714285714285715	5	14	1.2	18	1.0	1.0	0.47793856206307517	0.8233257662719191	0.6940282324713067	0.9530923722248971	0.8494859151749136	0.931993501814501	0.834597764687424	0.9160179469571136	1.0	0.058823529411764705	0.0
1620	None	None	None	None	None	0	0	0.5	2	0.6666666666666666	2	1.0	0.3333333333333333	1	1	3	1	0	0.2	5	1	0.3333333333333333	5	0.1	0.5	0.6398386554683368	0.5	0.5150212422545333	0.5	0.18921842832514074	0.5	0.8698536086029018	0.5	1.0	1.0	0.0
6858	0.037967453600582665	0.002320570711182523	-0.0015763159860040434	0.9402395213503618	None	0	0	0.3	3	0.8333333333333334	10	0.28	0.8333333333333334	13	10	0	1	0	0.5	5	10	0.9333333333333333	14	1.0	1.0	0.7517953624118692	0.8932450848759818	0.3808573163901247	0.9563319476724071	0.6088909476359665	0.927131303773699	0.9111574339811349	0.9298736362213715	1.0	0.07692307692307693	0.0
6559	0.06664188323353701	0.02721574685038616	0.024996766296120874	0.9851955886648366	None	0	0	0.25	3	0.8666666666666667	13	0.26153846153846155	0.8666666666666667	16	13	0	1	0	0.38461538461538464	5	13	1.1333333333333333	17	1.0	1.0	0.47793856206307517	0.8329589491820849	0.6940282324713067	0.9558368876923369	0.8589085568483664	0.9351518303149791	0.834597764687424	0.9205639464255123	1.0	0.0625	0.0
356	None	None	None	None	None	0	0	0.6666666666666666	2	0.5	1	0.6666666666666666	0	1	0	2	1	0	0.6666666666666666	2	3	0.26666666666666666	4	0.14285714285714285	0	0	0	0	0	0	0	0	0	0	0	0
4428	0.05006501586800218	0.02496889965995666	0.019819391020934527	0.984185684550488	None	0	0	0.3	3	0.8333333333333334	10	0.28	0.8333333333333334	13	10	0	1	0	0.5	5	10	0.9333333333333333	14	1.0	1.0	0.47793856206307517	0.8329603933307187	0.6940282324713067	0.9544451143622238	0.8683311985218192	0.9443974548964456	0.8320551897378973	0.9237033435580535	1.0	0.07692307692307693	0.0
7199	0.06547948096850582	0.02391310575799024	0.020569911164253565	0.9855910191290594	None	0	0	0.25	3	0.8666666666666667	13	0.26153846153846155	0.8666666666666667	16	13	0	1	0	0.38461538461538464	5	13	1.1333333333333333	17	1.0	1.0	0.45870284178189114	0.8270862596467929	0.6940282324713067	0.9456492740190031	0.6809356348578056	0.9357725239736098	0.8078814727890161	0.9142622115432714	1.0	0.0625	0.0
4833	0.0759749579134607	0.017953988602413432	0.01788286040726842	0.9851800871866253	None	0	0	0.25	3	0.8666666666666667	13	0.26153846153846155	0.8666666666666667	16	13	0	1	0	0.38461538461538464	5	13	1.1333333333333333	17	1.0	1.0	0.47793856206307517	0.8307309802636055	0.6352667286939182	0.9339960927874682	0.6809356348578056	0.933608301921459	0.8202855193558949	0.9084360339256555	1.0	0.0625	0.0
3161	0.05000478250306583	0.0052348656880674	0.002472201774547327	0.9750672725025923	None	0	0	0.3	3	0.8461538461538461	11	0.2727272727272727	0.8461538461538461	14	11	0	1	0	0.45454545454545453	5	11	1.0	15	1.0	1.0	0.47793856206307517	0.8370776850844354	0.6940282324713067	0.9506294447023819	0.8589085568483664	0.941422366891314	0.8202855193558949	0.9210828067818022	1.0	0.07142857142857142	0.0
7136	0.0705770557991345	0.027981592641478554	0.02691540863557945	0.9855882654310705	None	0	0	0.25	3	0.8666666666666667	13	0.26153846153846155	0.8666666666666667	16	13	0	1	0	0.38461538461538464	5	13	1.1333333333333333	17	1.0	1.0	0.47793856206307517	0.8120989261068933	0.6940282324713067	0.955475444709951	0.8494859151749136	0.935252173103295	0.8333303558988997	0.9168321537721402	1.0	0.0625	0.0
2809	0.03859007602097628	0.0031857071597976975	-0.0018456649180053303	0.986486243583898	None	0	0	0.3333333333333333	3	0.8181818181818182	9	0.28888888888888886	0.8181818181818182	12	9	0	1	0	0.5555555555555556	5	9	0.8666666666666667	13	1.0	1.0	0.47793856206307517	0.8108216236088668	0.6940282324713067	0.9432130793491541	0.6947874941103084	0.9458088632158071	0.8202855193558949	0.9148975044186785	1.0	0.08333333333333333	0.0
5008	0.06467537470213498	0.016700357864474963	-0.0022139345260479442	0.9834209626339693	None	0	0	0.3	3	0.8461538461538461	11	0.2727272727272727	0.8461538461538461	14	11	0	1	0	0.45454545454545453	5	11	1.0	15	1.0	1.0	0.47793856206307517	0.8317836810699197	0.7241318087723344	0.9443812961178516	0.8683311985218192	0.93984043052087	0.8422397665438958	0.9162930243454472	1.0	0.07142857142857142	0.0
4665	0.07636468107340873	0.02533656472749998	0.016343809914483486	0.9868759586089888	None	0	0	0.25	3	0.875	14	0.2571428571428571	0.875	17	14	0	1	0	0.35714285714285715	5	14	1.2	18	1.0	1.0	0.47793856206307517	0.8734396342179859	0.6352667286939182	0.9409737626126232	0.8683311985218192	0.934253005232228	0.834597764687424	0.9206731712380717	1.0	0.058823529411764705	0.0
2060	None	None	None	None	None	0	0	0.5	2	0.75	3	0.6666666666666666	0.25	1	1	4	2	0	1.0	3	3	0.4	6	0.16666666666666666	0	0.37349042585574466	0.5	0.1	0.5	1.0	0.5	0.9774072246321461	0.5	1.0	1.0	0.0
5288	0.09151542090501506	0.008925223591912456	0.001277427006914626	0.6950808505288026	None	0	0	0.25	3	0.875	14	0.2571428571428571	0.875	17	14	0	1	0	0.35714285714285715	5	14	1.2	18	1.0	1.0	0.47793856206307517	0.8403457945130076	0.6352667286939182	0.9363411677693275	0.729832430800595	0.9287392050690619	0.8320551897378973	0.9093377532786675	1.0	0.058823529411764705	0.0
154	None	None	None	None	None	0.5	1	0.7142857142857143	5	0.25	2	0.5555555555555556	0.25	7	2	2	0	0	0.5	6	3	0.6666666666666666	10	0.0	0.4	0.6739990295004168	0.738940587177062	0.6912372738973316	0.8571092286259263	0.8686090109535494	0.9404991150150226	0.7511269320764935	0.8657769832765191	0	0	0.0
6535	0.07450425040306081	0.024801099905650326	0.0031747834557462606	0.8109199365039191	None	0	0	0.25	3	0.8666666666666667	13	0.26153846153846155	0.8666666666666667	16	13	0	1	0	0.38461538461538464	5	13	1.1333333333333333	17	1.0	1.0	0.4806549501967031	0.830924788679079	0.4928060615212077	0.9571631140507029	0.7531016628223661	0.9307574968402231	0.8518265659204525	0.91926368955425	1.0	0.0625	0.0
549	None	None	None	None	None	0.5	1	0.6666666666666666	4	0.5	3	0.4	0.3333333333333333	4	2	3	1	0	0.8	4	5	0.5333333333333333	8	0.125	0.6666666666666666	0.6755598287895579	0.9806051835717714	0.41725782486377305	0.8335701464323603	0.9321904716990265	0.9637274416470182	0.9497638395835154	0.9496941373903701	1.0	0.75	0.0
3815	0.04914820054705069	0.015878021856565706	0.012414108330414881	0.9830771232390774	None	0	0	0.3	3	0.8333333333333334	10	0.28	0.8333333333333334	13	10	0	1	0	0.5	5	10	0.9333333333333333	14	1.0	1.0	0.47793856206307517	0.8506398081969229	0.522186813409902	0.9620274333513971	0.9140352484852869	0.919301396825324	0.8979677542782067	0.9218846303291454	1.0	0.07692307692307693	0.0
2542	None	None	None	None	None	0	0	1.0	3	0.0	0	0.6666666666666666	0	3	0	0	1	0	0.6666666666666666	2	3	0.26666666666666666	4	1.0	1.0	0	0	0	0	0	0	0	0	0	0	0
6122	0.055999643403270016	0.018680209387385505	0.01470161699475007	0.984086863224787	None	0	0	0.3	3	0.8333333333333334	10	0.28	0.8333333333333334	13	10	0	1	0	0.5	5	10	0.9333333333333333	14	1.0	1.0	0.47793856206307517	0.8245315848050969	0.6352667286939182	0.9400409740360529	0.8683311985218192	0.9440624246502849	0.834597764687424	0.914915860266446	1.0	0.07692307692307693	0.0
2548	None	None	None	None	None	0	0	0.75	3	0.5	2	0.5	0.5	5	2	0	1	0	0.75	4	3	0.4	6	1.0	1.0	0.47793856206307517	0.8055398287823681	0.8824769924452227	0.9700625297434413	0.9714035237922035	0.9697666971518382	0.9165572678552535	0.9420902583334304	1.0	0.2	0.0
670	None	None	None	None	None	0	0	0.5	2	0.3333333333333333	1	0.5555555555555556	0	2	0	2	0	0	1.0	3	3	0.3333333333333333	5	0.0	0	0	0	0	0	0	0	0	0	0	0	0
1334	None	None	None	None	None	0	0	1.0	1	0	0	1.0	0	1	0	0	0	0	0.5	1	2	0.13333333333333333	2	0.0	0	0	0	0	0	0	0	0	0	0	0	0
2682	0.012238321033357251	0.001359443072386356	-0.001351388449794523	0.9835933145478093	None	0	0	0.5	3	0.7142857142857143	5	0.42857142857142855	0.7142857142857143	8	5	0	1	0	0.42857142857142855	3	7	0.6	9	1.0	0.3333333333333333	0.47793856206307517	0.845205724402772	0.7882526124582647	0.9705821343029787	0.9104447194835587	0.955242026803706	0.9102163826610566	0.9399974833908901	1.0	0.125	0.0
2108	None	None	None	None	None	0	0	0.6	3	0.6	3	0.4666666666666667	0.2	2	1	4	3	0	0.6	5	3	0.4666666666666667	7	0.2727272727272727	1.0	0.32689578854126233	0.9062733059338001	0.42679514236614446	0.6171656575288034	0.42959410090930933	0.9142209136070035	0.8001120637268267	0.8460907311213599	0.5	1.0	0.2598555452665617
6984	0.07201501443792226	0.027739008139401635	0.025711244327342318	0.9860031301083526	None	0	0	0.25	3	0.875	14	0.2571428571428571	0.875	17	14	0	1	0	0.35714285714285715	5	14	1.2	18	1.0	1.0	0.47793856206307517	0.8358981691838121	0.6352667286939182	0.9527634020412986	0.8494859151749136	0.9306160443846009	0.8320551897378973	0.9175465534280751	1.0	0.058823529411764705	0.0
4828	0.06226798611035102	0.016071400100702026	0.012504855305067942	0.9700579637122366	None	0	0	0.25	3	0.8666666666666667	13	0.26153846153846155	0.8666666666666667	15	13	1	2	0	0.38461538461538464	5	13	1.1333333333333333	17	0.5	1.0	0.47793856206307517	0.8812966110065061	0.4219460576616699	0.9169353933045503	0.7587253721961202	0.9147081047233835	0.8931908381584667	0.905472840888064	0.5333333333333333	0.06666666666666667	0.0
244	None	None	None	None	None	0	0	0	0	0	0	1.0	0	0	0	0	0	0	1.0	1	1	0.06666666666666667	1	0.0	0	0	0	0	0	0	0	0	0	0	0	0
5088	0.060052469480650954	0.008303497561971076	-0.007432747284197091	0.9868355629843194	None	0	0	0.25	3	0.875	14	0.2571428571428571	0.875	17	14	0	0	0	0.35714285714285715	5	14	1.2	18	0.0	1.0	0.47793856206307517	0.8509714003788778	0.522186813409902	0.9282490052268798	0.8109629232149025	0.9161694174296081	0.7754459725382957	0.903020648502748	0	0	0.0
7381	0.07064090206181686	0.026006116113427773	0.024820169698175232	0.9854707728521545	None	0	0	0.25	3	0.875	14	0.2571428571428571	0.875	17	14	0	1	0	0.35714285714285715	5	14	1.2	18	1.0	1.0	0.47793856206307517	0.8314375354993735	0.6940282324713067	0.9517981782117794	0.8494859151749136	0.9332677623102349	0.834597764687424	0.9172535881988589	1.0	0.058823529411764705	0.0
1257	None	None	None	None	None	0	0	0.6666666666666666	2	0.5	1	0.6666666666666666	0	2	0	1	0	0	0.6666666666666666	3	2	0.26666666666666666	4	0.0	0.6666666666666666	0	0	0	0	0	0	0	0	0	0	0
1653	None	None	None	None	None	0	0	0.5	3	0.6666666666666666	4	0.4444444444444444	0.6666666666666666	7	4	0	1	0	0.5	3	6	0.5333333333333333	8	1.0	0.4	0.47793856206307517	0.9100642213568135	0.6352667286939182	0.8356844624356613	0.5771234231265683	0.947750249042342	0.8319785023268909	0.9071772345260435	1.0	0.14285714285714285	0.0
6860	0.04903625369623863	0.013117136063379164	-0.011292608320276579	0.9901714782795953	None	0	0	0.25	3	0.8666666666666667	13	0.26153846153846155	0.8666666666666667	16	13	0	0	0	0.38461538461538464	5	13	1.1333333333333333	17	0.0	1.0	0.3422702830805625	0.868174955657335	0.6034710474443958	0.9374480469967865	0.6388221138960664	0.8934739889507556	0.7841692860753231	0.9037499462415542	0	0	0.0
3708	0.03896888039234578	0.014380573849625704	-0.00728267739834469	0.9846651300726245	None	0	0	0.3333333333333333	3	0.8181818181818182	9	0.28888888888888886	0.8181818181818182	12	9	0	1	0	0.5555555555555556	5	9	0.8666666666666667	13	1.0	1.0	0.47793856206307517	0.8332437500112961	0.7241318087723344	0.9589807616545166	0.8683311985218192	0.946898723288847	0.8333303558988997	0.9273854982183646	1.0	0.08333333333333333	0.0
2907	0.004816310790632539	0.00018194553514399605	-0.0001617698627240053	0.9896181896481776	None	0	0	0.5	3	0.6666666666666666	4	0.4444444444444444	0.6666666666666666	7	4	0	1	0	0.5	3	6	0.5333333333333333	8	1.0	0.4	0.7517953624118692	0.8786182611394461	0.6940282324713067	0.9527870265998769	0.9140352484852869	0.9585676421214113	0.834597764687424	0.937526559520064	1.0	0.14285714285714285	0.0
324	None	None	None	None	None	0	0	0.6	3	0.6	3	0.7	0.4	5	2	1	1	0	0.4	2	5	0.4666666666666667	7	0.3333333333333333	0.4	0.31922303340552804	0.958295005083203	0.2644487464394083	0.9279819264515928	0.6902564616211846	0.9202382500567693	0.9075612964326206	0.9377352857641211	1.0	0.2	0.0
5946	0.06364426963525385	0.019851441472130568	0.019403631920015332	0.9852908891298751	None	0	0	0.25	3	0.875	14	0.2571428571428571	0.875	17	14	0	1	0	0.35714285714285715	5	14	1.2	18	1.0	1.0	0.47793856206307517	0.837319597723777	0.6352667286939182	0.9362409762631644	0.8683311985218192	0.9347252031234679	0.834597764687424	0.9112458341950709	1.0	0.058823529411764705	0.0
3247	0.05720595697833458	0.006638707955484719	0.0010141543577974084	0.9874160328580449	None	0	0	0.3	3	0.8461538461538461	11	0.2727272727272727	0.8461538461538461	14	11	0	1	0	0.45454545454545453	5	11	1.0	15	1.0	1.0	0.47793856206307517	0.7992890740019416	0.7241318087723344	0.9378312159464696	0.8815331044724974	0.9385140494050913	0.8857586337220088	0.9066742941947231	1.0	0.07142857142857142	0.0
5173	0.07645040995070654	0.02543929863516358	0.022441054608792494	0.9856221291275472	None	0	0	0.25	3	0.875	14	0.2571428571428571	0.875	17	14	0	1	0	0.35714285714285715	5	14	1.2	18	1.0	1.0	0.47793856206307517	0.8290161646069908	0.6352667286939182	0.9224641656179415	0.8683311985218192	0.9359733933535188	0.8320551897378973	0.9042838063355032	1.0	0.058823529411764705	0.0
5314	0.07782638141574377	0.01903273364207495	0.011225743783168225	0.9847579875953837	None	0	0	0.25	3	0.8666666666666667	13	0.26153846153846155	0.8666666666666667	16	13	0	1	0	0.38461538461538464	5	13	1.1333333333333333	17	1.0	1.0	0.47793856206307517	0.8224731456903335	0.6352667286939182	0.9194109038879518	0.5123853545406978	0.9329266322452697	0.7889841250416234	0.9002526008612691	1.0	0.0625	0.0
5816	0.08400591163314956	0.027688649131262618	-0.0044329312443400805	0.9830509191846069	None	0	0	0.25	3	0.875	14	0.2571428571428571	0.875	17	14	0	1	0	0.35714285714285715	5	14	1.2	18	1.0	1.0	0.47793856206307517	0.8310689172469171	0.6352667286939182	0.9466114692182948	0.8494859151749136	0.9343795888672107	0.834597764687424	0.9148882543758668	1.0	0.058823529411764705	0.0
4671	0.07370807260838035	0.02026026190440569	0.019998762544683007	0.9852006297380532	None	0	0	0.25	3	0.8666666666666667	13	0.26153846153846155	0.8666666666666667	16	13	0	1	0	0.38461538461538464	5	13	1.1333333333333333	17	1.0	1.0	0.47793856206307517	0.8307309802636055	0.6352667286939182	0.9339960927874682	0.6809356348578056	0.933608301921459	0.8202855193558949	0.9084360339256555	1.0	0.0625	0.0
2727	0.0009534132111127173	0.0004855427372468162	1.279729435245932e-05	0.9907880167428063	None	0	0	0.5	2	0.6666666666666666	2	0.5555555555555556	0.6666666666666666	2	2	2	2	0	1.0	3	3	0.3333333333333333	5	0.25	0	0.599783008248389	0.7405093967330567	0.10107051868223131	0.5026762711470091	0.8807502173234376	0.7671875008781516	0.9655833520125587	0.6793109358586863	0.75	0.5	0.0
4935	0.07942394745601081	0.024776895560539386	0.024543011866501794	0.9854582483088783	None	0	0	0.25	3	0.875	14	0.2571428571428571	0.875	17	14	0	1	0	0.35714285714285715	5	14	1.2	18	1.0	1.0	0.47793856206307517	0.8290574503248955	0.6352667286939182	0.9289482606802276	0.5123853545406978	0.9304686775449316	0.8078814727890161	0.90446398903917	1.0	0.058823529411764705	0.0
3264	0.02641411850534954	0.00496612768945258	0.004965959495211008	0.9858678757987783	None	0	0	0.3333333333333333	3	0.8181818181818182	9	0.28888888888888886	0.8181818181818182	12	9	0	1	0	0.5555555555555556	5	9	0.8666666666666667	13	1.0	1.0	0.47793856206307517	0.834547557777768	0.6940282324713067	0.939512334374581	0.8683311985218192	0.9475289783395774	0.8665927974376456	0.9182077588965948	1.0	0.08333333333333333	0.0
4289	0.05434849574899736	0.019227646556251483	0.019155558293283824	0.9795074358896595	None	0	0	0.3	3	0.8333333333333334	10	0.28	0.8333333333333334	13	10	0	1	0	0.5	5	10	0.9333333333333333	14	1.0	1.0	0.47793856206307517	0.832014227843973	0.6940282324713067	0.9505532579893202	0.8683311985218192	0.9321241038748249	0.834597764687424	0.916212750273118	1.0	0.07692307692307693	0.0
2817	0.008449764165694297	0.0020695873914509644	0.001396403325163168	0.9889446710186355	None	1.0	1	0.8	4	0.4	2	0.4666666666666667	0.4	6	2	0	0	0	0.6	5	3	0.4666666666666667	7	0.0	1.0	0.4101044225718189	0.9328668880070774	0.6500122614498691	0.9117010022580724	0.8170041518857533	0.9210736053926434	0.803508162767614	0.9223273904461681	0	0	0.0
1676	None	None	None	None	None	0.3333333333333333	1	0.75	6	0.2222222222222222	2	0.55	0.1111111111111111	4	1	6	2	0	0.8	5	4	0.7333333333333333	11	0.15384615384615385	0.5714285714285714	0.6427236030580216	0.595972731956663	0.6875448968780798	0.8488021076511739	0.1884886478124171	0.5551002571987548	0.9130505298889925	0.6853386879153399	0.625	1.0	0.0
854	None	None	None	None	None	0	0	0.8	4	0.0	0	0.5833333333333334	0	2	0	4	1	0	0.75	3	4	0.4666666666666667	7	0.1	0.5	0	0	0	0	0	0	0	0	0	0	0
1556	None	None	None	None	None	0	0	0.42857142857142855	3	0.75	6	0.625	0.625	8	5	1	1	0	0.25	8	2	0.6666666666666666	10	0.3333333333333333	0.5	0.47793856206307517	0.8334246779825163	0.7645128725148116	0.9697059701791682	0.9427193861387451	0.9716669518569417	0.9074277114548182	0.9463623387657278	1.0	0.25	0.0
7428	0.07529143237110675	0.010392393730216835	0.0032760663588510585	0.8102904044781114	None	0	0	0.25	3	0.875	14	0.2571428571428571	0.875	17	14	0	1	0	0.35714285714285715	5	14	1.2	18	1.0	1.0	0.47793856206307517	0.7807201176415035	0.6352667286939182	0.9471143900970561	0.6378721271229131	0.928688103841649	0.8320551897378973	0.9038385383250542	1.0	0.058823529411764705	0.0
4048	0.08110010841494979	0.009196252112523121	0.007581872206449344	0.9865208139400514	None	0	0	0.25	3	0.875	14	0.2571428571428571	0.875	17	14	0	1	0	0.35714285714285715	5	14	1.2	18	1.0	1.0	0.47793856206307517	0.8445684168941293	0.5769176962679392	0.9514775863632903	0.8683311985218192	0.9306202667119362	0.8495923191284019	0.9184613216708712	1.0	0.058823529411764705	0.0
2838	0.002830126198336891	0.00024505101994283816	3.228078546852756e-05	0.9986840260671739	None	1.0	1	1.0	4	0.25	1	0.5	0.25	5	1	0	0	0	0.75	3	4	0.4	6	0.0	1.0	0.3422702830805625	0.8975312829351345	0.6352667286939182	0.9112305696489641	0.7199730552862196	0.8846149676718248	0.7801592342075439	0.8983088774990502	0	0	0.0
709	None	None	None	None	None	0	0	1.0	3	0.0	0	0.6666666666666666	0	1	0	2	0	0	0.6666666666666666	3	2	0.26666666666666666	4	0.0	1.0	0	0	0	0	0	0	0	0	0	0	0
2337	None	None	None	None	None	0	0	0.6	3	0.4	2	0.5833333333333334	0.2	1	1	5	0	0	0.75	4	3	0.4666666666666667	7	0.0	0.6666666666666666	0.7481401475922264	0.5	0.49840737513450134	0.5	0.24130604829835128	0.5	0.8878747798177348	0.5	0	0	0.0
4152	0.043050265935106274	0.009040054170981018	0.007008261824333896	0.9840187955566766	None	0	0	0.3	3	0.8461538461538461	11	0.2727272727272727	0.8461538461538461	14	11	0	1	0	0.45454545454545453	5	11	1.0	15	1.0	1.0	0.47793856206307517	0.8918647266825881	0.635472964369623	0.9506821115369631	0.8683311985218192	0.9412822911000792	0.8519287958519886	0.9317852803253545	1.0	0.07142857142857142	0.0
5239	0.047360081148723386	0.00823004105530789	0.008228639145796749	0.9814845024415892	None	0	0	0.3	3	0.8461538461538461	11	0.2727272727272727	0.8461538461538461	14	11	0	1	0	0.45454545454545453	5	11	1.0	15	1.0	1.0	0.47793856206307517	0.8370776850844354	0.6070212725689668	0.9457604807552928	0.8589085568483664	0.941422366891314	0.8202855193558949	0.9186457352593834	1.0	0.07142857142857142	0.0
6659	0.061001410073434084	0.0061366858910291075	-0.005352978675591373	0.9864399453739865	None	0	0	0.25	3	0.875	14	0.2571428571428571	0.875	17	14	0	0	0	0.35714285714285715	5	14	1.2	18	0.0	1.0	0.47793856206307517	0.8509714003788778	0.522186813409902	0.9375237346987038	0.8109629232149025	0.9107007290779555	0.7818401931905594	0.9053074157082759	0	0	0.0
2600	0.0024299379457931483	0.00017442904754935508	-0.00017441311264981414	0.9912566407683653	None	0	0	0.75	3	0.3333333333333333	1	0.625	0.3333333333333333	4	1	0	1	0	0.5	4	2	0.3333333333333333	5	1.0	0.6666666666666666	0.6218276737194645	0.8644698406695237	0.5787267710519102	0.9486851556259458	0.7132103015129923	0.9728473622238987	0.8867296335394562	0.9417460660136591	1.0	0.5	0.0
2519	None	None	None	None	None	0	0	0.5	1	1.0	1	0.75	0	0	0	2	2	0	1.0	2	2	0.2	3	0.25	0	0	0	0	0	0	0	0	0	0	0	0
3759	0.04047200332891633	0.015465345504297576	-0.010361971561933287	0.9835431537995871	None	0	0	0.3333333333333333	3	0.8181818181818182	9	0.28888888888888886	0.8181818181818182	12	9	0	1	0	0.5555555555555556	5	9	0.8666666666666667	13	1.0	1.0	0.47793856206307517	0.8139360764132322	0.6646474805826126	0.942891580474992	0.8683311985218192	0.9470264100119036	0.8333303558988997	0.9158903176165586	1.0	0.08333333333333333	0.0
486	None	None	None	None	None	0	0	0.75	3	0.3333333333333333	1	0.8333333333333334	0	2	0	2	2	0	0.6666666666666666	3	2	0.3333333333333333	5	0.3333333333333333	0.6666666666666666	0	0	0	0	0	0	0	0	0	0	0
1892	None	None	None	None	None	0	0	0.3333333333333333	2	0.7142857142857143	5	0.75	0.2857142857142857	3	2	5	2	0	0.75	4	3	0.6	9	0.15384615384615385	0.8	0.15293870007330593	0.9460214362353553	0.4205948679385939	0.7340541443182601	0.7173813817490153	0.9483563823716357	0.9156919361693622	0.9057754509505872	0.6666666666666666	0.3333333333333333	0.0
852	None	None	None	None	None	0	0	0.5	2	0.6666666666666666	2	0.625	0.3333333333333333	3	1	1	2	0	0.5	4	2	0.3333333333333333	5	0.5	0	0.9670244408174622	0.9433680310416589	0.19457065210069424	0.6821418428521899	0.7617856661988428	0.915887101910446	0.962305505495156	0.8795401593536524	0.6666666666666666	0.3333333333333333	0.0
5506	0.03914571758154718	0.001927585435501787	0.0019099862030666087	0.9858095399021334	None	0	0	0.3	3	0.8333333333333334	10	0.28	0.8333333333333334	13	10	0	1	0	0.5	5	10	0.9333333333333333	14	1.0	1.0	0.47793856206307517	0.8633701647348873	0.6352667286939182	0.945980537199267	0.8683311985218192	0.9301157897493275	0.834597764687424	0.9192082895045551	1.0	0.07692307692307693	0.0
7335	0.06072198063816418	0.010468323464477155	0.008308620685233822	0.9906545563689452	None	0	0	0.25	3	0.8666666666666667	13	0.26153846153846155	0.8666666666666667	16	13	0	1	0	0.38461538461538464	5	13	1.1333333333333333	17	1.0	1.0	0.47793856206307517	0.8205032146042723	0.6940282324713067	0.9586161839326068	0.8589085568483664	0.9214261095372207	0.8546316361152212	0.9148813468839777	1.0	0.0625	0.0
2983	0.0028625755414950094	0.00036084792152490925	-0.00013119058174197154	0.998748297516635	None	1.0	1	1.0	4	0.25	1	0.5	0.25	5	1	0	0	0	0.75	3	4	0.4	6	0.0	1.0	0.3422702830805625	0.8975312829351345	0.6352667286939182	0.9112305696489641	0.7199730552862196	0.9170563684766166	0.7681978865342449	0.9089281463877833	0	0	0.0
6138	0.07313825651822078	0.032454899104926924	0.029916037536029786	0.9858611637188855	None	0	0	0.25	3	0.875	14	0.2571428571428571	0.875	17	14	0	1	0	0.35714285714285715	5	14	1.2	18	1.0	1.0	0.47793856206307517	0.8314375354993735	0.6940282324713067	0.9517981782117794	0.8494859151749136	0.9332677623102349	0.834597764687424	0.9172535881988589	1.0	0.058823529411764705	0.0
4609	0.04878128189489687	0.01338680069225196	0.01126478196637954	0.9845715477383393	None	0	0	0.3	3	0.8333333333333334	10	0.28	0.8333333333333334	13	10	0	1	0	0.5	5	10	0.9333333333333333	14	1.0	1.0	0.47793856206307517	0.8205317878158009	0.5769176962679392	0.9547170639182581	0.8683311985218192	0.9430839647470022	0.8675455744928678	0.9211933454551088	1.0	0.07692307692307693	0.0
5696	0.067825834771349	0.01935546456113004	0.018861143038218914	0.9849004597502735	None	0	0	0.2727272727272727	3	0.8571428571428571	12	0.26666666666666666	0.8571428571428571	15	12	0	1	0	0.4166666666666667	5	12	1.0666666666666667	16	1.0	1.0	0.47793856206307517	0.831864033106437	0.6352667286939182	0.939155334711394	0.8494859151749136	0.9366909481814576	0.8320551897378973	0.912399610331718	1.0	0.06666666666666667	0.0
6814	0.0715609961059104	0.012607456858594606	0.004348112844397766	0.9015222630617055	None	0	0	0.2727272727272727	3	0.8571428571428571	12	0.26666666666666666	0.8571428571428571	15	12	0	1	0	0.4166666666666667	5	12	1.0666666666666667	16	1.0	1.0	0.47793856206307517	0.7430896748264204	0.6940282324713067	0.9549695107875541	0.6378721271229131	0.9325113771217384	0.8320551897378973	0.9044303954884935	1.0	0.06666666666666667	0.0
7031	0.06396211996299439	0.016395757350521543	0.011497674176179565	0.5359933368964303	None	0	0	0.2727272727272727	3	0.8571428571428571	12	0.26666666666666666	0.8571428571428571	15	12	0	1	0	0.4166666666666667	5	12	1.0666666666666667	16	1.0	1.0	0.47793856206307517	0.7860695451120804	0.6352667286939182	0.9395638937825023	0.671814167530654	0.9297922215154327	0.800241004714871	0.9011060726495004	1.0	0.06666666666666667	0.0
1516	None	None	None	None	None	0	0	1.0	4	0.0	0	0.6666666666666666	0	3	0	2	1	0	1.0	3	3	0.4	6	0.2	0.6666666666666666	0	0	0	0	0	0	0	0	0	0	0
4120	0.05650360320472474	0.02241574568456684	0.02170902792851597	0.9800275378130331	None	0	0	0.3	3	0.8461538461538461	11	0.2727272727272727	0.8461538461538461	14	11	0	1	0	0.45454545454545453	5	11	1.0	15	1.0	1.0	0.47793856206307517	0.8480619393219168	0.6655765406706505	0.946678117943121	0.8683311985218192	0.9288278875741501	0.834597764687424	0.9159311550296558	1.0	0.07142857142857142	0.0
4873	0.07390535440311334	0.01429993810816167	-0.0028073915873862896	0.9755160125786067	None	0	0	0.25	3	0.8666666666666667	13	0.26153846153846155	0.8666666666666667	16	13	0	1	0	0.38461538461538464	5	13	1.1333333333333333	17	1.0	1.0	0.47793856206307517	0.8409716392061836	0.5769176962679392	0.9632723973235487	0.8589085568483664	0.9336653698830449	0.8665927974376456	0.9259145649547229	1.0	0.0625	0.0
6081	0.0652848242907539	0.012292374995243145	0.005605349378906631	0.6444128318279605	None	0	0	0.25	3	0.875	14	0.2571428571428571	0.875	17	14	0	1	0	0.35714285714285715	5	14	1.2	18	1.0	1.0	0.7517953624118692	0.8572860569354422	0.40791313985334854	0.9514692199732155	0.47168913617014496	0.9789227270226347	0.9175933327469977	0.9462924779586389	1.0	0.058823529411764705	0.0
2700	2.66330444586257e-05	2.6003203340632514e-07	1.428301559050279e-07	0.9999949040234599	None	0	0	0.25	1	1.0	3	0.5555555555555556	0.6666666666666666	2	2	2	3	0	1.0	3	3	0.3333333333333333	5	0.375	0	0.9934188235698457	0.5164470052474396	0.44211527295542313	0.5	0.12672097496208568	0.5664077747492884	0.9729551850963627	0.5277233300646413	0.5	1.0	0.22127570618212533
1305	None	None	None	None	None	1.0	1	1.0	4	0.25	1	0.5	0	1	0	4	0	0	0.75	3	4	0.4	6	0.0	1.0	0	0	0	0	0	0	0	0	0	0	0
5325	0.08466726108122435	0.019475435013026815	0.015715079365690266	0.6861847065704985	None	0	0	0.25	3	0.8666666666666667	13	0.26153846153846155	0.8666666666666667	16	13	0	1	0	0.38461538461538464	5	13	1.1333333333333333	17	1.0	1.0	0.47793856206307517	0.8052028483404156	0.6060922124809287	0.9535261508671115	0.6378721271229131	0.9247299216770988	0.8497839613757547	0.9102161668930457	1.0	0.0625	0.0
7488	0.06557075407489939	0.012146000464314324	0.01195133116820235	0.8597315911124592	None	0	0	0.25	3	0.875	14	0.2571428571428571	0.875	17	14	0	1	0	0.35714285714285715	5	14	1.2	18	1.0	1.0	0.47793856206307517	0.8136088448727393	0.6352667286939182	0.9537232236416701	0.6378721271229131	0.930331986910156	0.834597764687424	0.9140187559640591	1.0	0.058823529411764705	0.0
7483	0.07182294327634008	0.023246313045426972	0.022096788562892714	0.9854536671830058	None	0	0	0.25	3	0.875	14	0.2571428571428571	0.875	17	14	0	1	0	0.35714285714285715	5	14	1.2	18	1.0	1.0	0.47793856206307517	0.8314375354993735	0.6940282324713067	0.9491617212877221	0.8494859151749136	0.9332677623102349	0.834597764687424	0.9158250354857204	1.0	0.058823529411764705	0.0
7326	0.08815207565790455	0.034431625211274935	-0.005329496714423997	0.5705938333947883	None	0	0	0.2727272727272727	3	0.8571428571428571	12	0.26666666666666666	0.8571428571428571	15	12	0	1	0	0.4166666666666667	5	12	1.0666666666666667	16	1.0	1.0	0.47690221111414244	0.7581605828829092	0.6940282324713067	0.922924373461327	0.5123853545406978	0.9262113828300267	0.7687600223832702	0.8861253183213678	1.0	0.06666666666666667	0.0
7396	0.08209346117729585	0.004130831912711529	-0.0036358019516466228	0.773132784650427	None	0	0	0.25	3	0.875	14	0.2571428571428571	0.875	17	14	0	1	0	0.35714285714285715	5	14	1.2	18	1.0	1.0	0.7517953624118692	0.9107248032876384	0.3808573163901247	0.9595723038161129	0.6088909476359665	0.9032315152596879	0.9165572678552535	0.9291945652440182	1.0	0.058823529411764705	0.0
7197	0.07224320153048859	0.024714113238629792	0.022818830617009643	0.9860346251115534	None	0	0	0.25	3	0.8666666666666667	13	0.26153846153846155	0.8666666666666667	16	13	0	1	0	0.38461538461538464	5	13	1.1333333333333333	17	1.0	1.0	0.47793856206307517	0.8329589491820849	0.6940282324713067	0.9560163681305055	0.8589085568483664	0.9351518303149791	0.834597764687424	0.9206677250384866	1.0	0.0625	0.0
103	None	None	None	None	None	0	0	0.75	3	0.3333333333333333	1	0.5555555555555556	0.3333333333333333	2	1	2	0	0	1.0	3	3	0.3333333333333333	5	0.0	1.0	0.46960676821390257	0.905807625979558	0.18270434846014946	0.525037341039685	0.26147070331850536	0.5344255909961931	0.7900216621823917	0.6971748155143221	0	0	0.0
91	None	None	None	None	None	0	0	0	0	0	0	1.0	0	0	0	0	2	0	1.0	1	1	0.06666666666666667	1	0.5	0	0	0	0	0	0	0	0	0	0	0	0
5276	0.07315541634549268	0.024608145117720727	0.02428189600049156	0.984878084492166	None	0	0	0.25	3	0.8666666666666667	13	0.26153846153846155	0.8666666666666667	16	13	0	1	0	0.38461538461538464	5	13	1.1333333333333333	17	1.0	1.0	0.47793856206307517	0.8272551441686001	0.6352667286939182	0.9276079834283703	0.8683311985218192	0.9383570559085592	0.8333303558988997	0.9071953288454198	1.0	0.0625	0.0
1801	None	None	None	None	None	0	0	0.14285714285714285	1	1.0	8	0.8333333333333334	0.5	4	4	5	3	0	0.75	3	4	0.6666666666666666	10	0.21428571428571427	0.8571428571428571	0.20572482054356644	0.9252058878918054	0.5039368830261057	0.8466264560845292	0.5304989050791852	0.9090731871342376	0.9125264218011954	0.8980134090749404	0.25	0.25	0.0
6887	0.07282121396270413	0.0205065635896782	0.020351266548791998	0.9852719573045983	None	0	0	0.25	3	0.8666666666666667	13	0.26153846153846155	0.8666666666666667	16	13	0	1	0	0.38461538461538464	5	13	1.1333333333333333	17	1.0	1.0	0.47793856206307517	0.8307309802636055	0.6352667286939182	0.9339960927874682	0.6809356348578056	0.933608301921459	0.8202855193558949	0.9084360339256555	1.0	0.0625	0.0
628	None	None	None	None	None	0	0	0.5	2	0.75	3	0.6	0.5	4	2	1	1	0	0.4	5	2	0.4	6	0.25	0.4	0.9946336798592814	0.8228635030794182	0.5784438704921271	0.8261496445532669	0.6132291003153367	0.7832847064530366	0.8682191737037233	0.8115001718409885	1.0	0	0.0
2708	0.0008289739022587788	0.00016086622487202323	1.4516950462458717e-06	0.9979604602445722	None	0	0	0.75	3	0.3333333333333333	1	0.625	0.3333333333333333	4	1	0	1	0	0.5	4	2	0.3333333333333333	5	1.0	0.6666666666666666	0.4101044225718189	0.9377105659009315	0.5787267710519102	0.9276458081323616	0.7227273108241936	0.906347201637488	0.825998208367214	0.9248990523981858	1.0	0	0.0
1383	None	None	None	None	None	0	0	0.16666666666666666	1	1.0	6	0.8888888888888888	0.3333333333333333	3	2	4	1	0	1.0	3	3	0.5333333333333333	8	0.09090909090909091	0.8	0.6416925023113456	0.7139290744476818	0.7525454811329769	0.7681341835136694	0.10070964571873522	0.8194163401593489	0.9556346566137334	0.7699890189192969	1.0	0	0.0
3206	0.045748948421011695	0.0006721451958615867	-0.0005395866968462777	0.9903773966555681	None	0	0	0.3	3	0.8461538461538461	11	0.2727272727272727	0.8461538461538461	14	11	0	0	0	0.45454545454545453	5	11	1.0	15	0.0	1.0	0.47793856206307517	0.8346102623851239	0.635472964369623	0.943010192649764	0.8589085568483664	0.9184506472976485	0.8430517050090189	0.907384927301717	0	0	0.0
5669	0.06225334649662664	0.024090922237441224	0.022993057897985635	0.984522567373939	None	0	0	0.3	3	0.8461538461538461	11	0.2727272727272727	0.8461538461538461	14	11	0	1	0	0.45454545454545453	5	11	1.0	15	1.0	1.0	0.47793856206307517	0.8305020292152381	0.6352667286939182	0.9341848812653939	0.8683311985218192	0.9413430110914869	0.8333303558988997	0.9120723515804408	1.0	0.07142857142857142	0.0
1931	None	None	None	None	None	0	0	0.8	4	0.0	0	0.7777777777777778	0	0	0	6	1	0	1.0	3	3	0.4666666666666667	7	0.0625	0.8	0	0	0	0	0	0	0	0	0	0	0
3366	0.05283961733960161	0.021499294928595578	0.015912387902464523	0.9841155929672892	None	0	0	0.3	3	0.8333333333333334	10	0.28	0.8333333333333334	13	10	0	1	0	0.5	5	10	0.9333333333333333	14	1.0	1.0	0.47793856206307517	0.8313076642542949	0.5769176962679392	0.9497713621753949	0.8683311985218192	0.9425193298524419	0.834597764687424	0.9201134165141486	1.0	0.07692307692307693	0.0
3933	0.05611029375144933	0.0074707291169610855	0.005571120425122999	0.9907736096362698	None	0	0	0.3	3	0.8333333333333334	10	0.28	0.8333333333333334	13	10	0	1	0	0.5	5	10	0.9333333333333333	14	1.0	1.0	0.47793856206307517	0.8225675745965314	0.522186813409902	0.9382885672374128	0.8683311985218192	0.9420043176022341	0.834597764687424	0.9127504525672886	1.0	0.07692307692307693	0.0
3720	0.03543462499692848	0.008654391508208781	0.008651165908397637	0.989960463425556	None	0	0	0.3	3	0.8333333333333334	10	0.28	0.8333333333333334	13	10	0	1	0	0.5	5	10	0.9333333333333333	14	1.0	1.0	0.47793856206307517	0.809128209881431	0.5769176962679392	0.9582273724334979	0.9140352484852869	0.9199028027093512	0.834597764687424	0.9120886925170116	1.0	0.07692307692307693	0.0
4374	0.06637286647651497	0.018128429140097376	0.016952342222130712	0.984146020083456	None	0	0	0.3	3	0.8461538461538461	11	0.2727272727272727	0.8461538461538461	14	11	0	1	0	0.45454545454545453	5	11	1.0	15	1.0	1.0	0.47793856206307517	0.8217338040595042	0.6352667286939182	0.9308414858867424	0.6903582765312585	0.9400956627533493	0.8202855193558949	0.9083527961329783	1.0	0.07142857142857142	0.0
2274	None	None	None	None	None	0	0	0.5	3	0.7142857142857143	5	0.42857142857142855	0.42857142857142855	3	3	5	4	0	0.42857142857142855	7	3	0.6	9	0.2857142857142857	1.0	0.31755982169216185	0.6193181686812835	0.4745486530802306	0.6106925897018874	0.1929643995503875	0.9029960271996484	0.7727712023853534	0.7419155593244505	0.5	0.3333333333333333	0.41006693346964623
104	None	None	None	None	None	0	0	0.1875	3	0.8181818181818182	18	0.21428571428571427	0.6363636363636364	14	14	9	1	0	0.4375	16	7	1.6	24	0.045454545454545456	0.3076923076923077	0.6993211678573537	0.9062014128892704	0.9449190219785042	0.8718171995241939	0.8404197163325058	0.9526054776390321	0.8848748070300181	0.9164689261388959	1.0	0.07142857142857142	0.0
6685	0.07092039109452708	0.0211989396101351	0.020700630655933416	0.9851138571555845	None	0	0	0.25	3	0.8666666666666667	13	0.26153846153846155	0.8666666666666667	16	13	0	1	0	0.38461538461538464	5	13	1.1333333333333333	17	1.0	1.0	0.47793856206307517	0.8354389448614052	0.6352667286939182	0.9244353052186131	0.6903582765312585	0.9354828680458623	0.8202855193558949	0.9061636133438431	1.0	0.0625	0.0
3525	0.052301361499621064	0.01636597686775348	0.014523697537550728	0.9855789663688064	None	0	0	0.3	3	0.8461538461538461	11	0.2727272727272727	0.8461538461538461	14	11	0	1	0	0.45454545454545453	5	11	1.0	15	1.0	1.0	0.47793856206307517	0.8310276800705254	0.5769176962679392	0.9506246144266319	0.891183223503553	0.9392174389906677	0.8518265659204525	0.919045361617381	1.0	0.07142857142857142	0.0
6964	0.06791080780859812	0.026881270054086973	0.025341958460202357	0.9857176723117183	None	0	0	0.25	3	0.8666666666666667	13	0.26153846153846155	0.8666666666666667	16	13	0	1	0	0.38461538461538464	5	13	1.1333333333333333	17	1.0	1.0	0.47793856206307517	0.8247089340674082	0.6940282324713067	0.9417966031688653	0.8589085568483664	0.9368478040647931	0.8333303558988997	0.9123869190577043	1.0	0.0625	0.0
1834	None	None	None	None	None	0	0	1.0	3	0.0	0	0.6666666666666666	0	2	0	1	0	0	0.6666666666666666	3	2	0.26666666666666666	4	0.0	1.0	0	0	0	0	0	0	0	0	0	0	0
1399	None	None	None	None	None	0	0	0.2	1	1.0	5	0.7777777777777778	0.4	2	2	4	1	0	1.0	3	3	0.4666666666666667	7	0.08333333333333333	0.8	0.22453698509312742	0.5657897061239253	0.4635300346591201	0.7354991230322162	0.7173813817490153	0.5	0.8864897822359878	0.6056665606201853	1.0	0	0.0
6871	0.06709232168221323	0.011002554124385706	0.009852449268013071	0.8355271778894043	None	0	0	0.25	3	0.8666666666666667	13	0.26153846153846155	0.8666666666666667	16	13	0	1	0	0.38461538461538464	5	13	1.1333333333333333	17	1.0	1.0	0.47793856206307517	0.778855148497823	0.6646474805826126	0.9513877681645843	0.6378721271229131	0.9318707213280355	0.8497839613757547	0.9074548276825742	1.0	0.0625	0.0
4337	0.05961934693826839	0.01651994450461252	0.013595305692231583	0.9846595636294795	None	0	0	0.3	3	0.8461538461538461	11	0.2727272727272727	0.8461538461538461	14	11	0	1	0	0.45454545454545453	5	11	1.0	15	1.0	1.0	0.47793856206307517	0.8415656116854601	0.5769176962679392	0.946224238283987	0.8683311985218192	0.9395294547903612	0.8518265659204525	0.9188582554945822	1.0	0.07142857142857142	0.0
1900	None	None	None	None	None	0	0	0.6	3	0.4	2	0.7	0.2	3	1	3	1	0	0.4	2	5	0.4666666666666667	7	0.125	0	0.37349042585574466	0.6319937560986778	0.1774772654330399	0.6140339779950995	0.8603438341765675	0.85716404487382	0.9463859010978852	0.7175493098712421	1.0	0	0.0
1313	None	None	None	None	None	0	0	1.0	3	0.0	0	0.6666666666666666	0	0	0	3	1	0	0.6666666666666666	3	2	0.26666666666666666	4	0.1	1.0	0	0	0	0	0	0	0	0	0	0	0
599	None	None	None	None	None	1.0	1	0.8	4	0.2	1	0.7777777777777778	0	2	0	4	1	0	1.0	3	3	0.4666666666666667	7	0.1	0.5	0	0	0	0	0	0	0	0	0	0	0
2475	None	None	None	None	None	1.0	1	1.0	4	0.25	1	0.5	0.25	4	1	1	0	0	0.75	3	4	0.4	6	0.0	1.0	0.5208363909830396	0.8837600576547846	0.5787267710519102	0.9276458081323616	0.6940431731707355	0.9358550319654738	0.7614916842795346	0.9183377599517788	0	0	0.0
6880	0.06562140578300833	0.012192172474875031	-0.007926896854811053	0.9744453477999282	None	0	0	0.25	3	0.875	14	0.2571428571428571	0.875	17	14	0	1	0	0.35714285714285715	5	14	1.2	18	1.0	1.0	0.47793856206307517	0.8853812715599523	0.6352667286939182	0.9462697882821931	0.8494859151749136	0.945809049521164	0.834597764687424	0.9302689949097999	1.0	0.058823529411764705	0.0
1085	None	None	None	None	None	1.0	1	1.0	4	0.25	1	0.6666666666666666	0	0	0	5	0	0	1.0	3	3	0.4	6	0.0	0.6666666666666666	0	0	0	0	0	0	0	0	0	0	0
1696	None	None	None	None	None	0	0	0	0	0	0	1.0	0	0	0	0	0	0	1.0	1	1	0.06666666666666667	1	0.0	0	0	0	0	0	0	0	0	0	0	0	0
2601	0.013207895458417468	0.001131532480306701	0.00026361812401862303	0.981882802958963	None	0	0	0.25	2	0.8888888888888888	8	0.6111111111111112	0.2222222222222222	4	2	6	0	0	0.5	3	6	0.7333333333333333	11	0.0	0.2222222222222222	0.6322695184704423	0.8236896518977608	0.3532137576414134	0.91535479969793	0.651954260829576	0.9688513736718047	0.9163551688199437	0.9207983659184745	0	0	0.0
2084	None	None	None	None	None	0	0	0.75	3	0.25	1	1.0	0	3	0	2	0	0	0.6666666666666666	2	3	0.4	6	0.0	0	0	0	0	0	0	0	0	0	0	0	0
1908	None	None	None	None	None	0	0	0.4	2	0.6	3	0.875	0.2	1	1	5	1	0	0.5	4	2	0.4666666666666667	7	0.07142857142857142	0.8	0.49227054022589767	0.5	0.14670709780028385	0.5	0.5683906561012413	0.5	0.8623473575089784	0.5	1.0	0	0.0
1178	None	None	None	None	None	0	0	0.75	3	0.0	0	0.8333333333333334	0	0	0	4	4	0	0.6666666666666666	2	3	0.3333333333333333	5	0.3333333333333333	0	0	0	0	0	0	0	0	0	0	0	0
2003	None	None	None	None	None	0	0	0.3333333333333333	2	0.7142857142857143	5	0.75	0.14285714285714285	1	1	7	4	0	0.3333333333333333	6	2	0.6	9	0.2222222222222222	0.8571428571428571	0.5527138461832503	0.5	0.35978882169724036	0.5	0.34361642840935513	0.5	0.7210897036822181	0.5	1.0	0	0.2453928774617936
4180	0.06280871799987363	0.012004989333292826	0.01186383070387963	0.9775531941896766	None	0	0	0.25	3	0.8666666666666667	13	0.26153846153846155	0.8666666666666667	16	13	0	1	0	0.38461538461538464	5	13	1.1333333333333333	17	1.0	1.0	0.47793856206307517	0.8355996872286207	0.6352667286939182	0.9394246508328052	0.6853648524368556	0.9333985567990819	0.8202855193558949	0.9117970452881373	1.0	0.0625	0.0
446	None	None	None	None	None	0	0	0.375	3	0.8	8	0.5454545454545454	0.8	9	8	2	0	0	0.18181818181818182	11	2	0.8	12	0.0	0.2	0.4602737041568479	0.9011311383926138	0.7259694657254944	0.821227688304727	0.48367879285904714	0.8802793229432812	0.8737057751612792	0.8710049839229301	0	0	0.0
2375	None	None	None	None	None	0	0	0.8	4	0.2	1	0.7	0.2	2	1	4	0	0	0.4	5	2	0.4666666666666667	7	0.0	0.8	0.229372038048565	0.6732390236674544	0.6143798164711028	0.8019158336613157	0.54153292711976	0.970277716216912	0.8976773517522052	0.8663374469267263	0	0	0.0
5515	0.07237291898058622	0.018953504953068603	0.0185407231708022	0.9853816108137526	None	0	0	0.25	3	0.8666666666666667	13	0.26153846153846155	0.8666666666666667	16	13	0	1	0	0.38461538461538464	5	13	1.1333333333333333	17	1.0	1.0	0.47793856206307517	0.8438240322434543	0.6060922124809287	0.9326266135857361	0.8589085568483664	0.9349378095919555	0.8333303558988997	0.911057611264654	1.0	0.0625	0.0
3786	0.051654073126027	0.017662550141583726	0.014850651521573386	0.985105797197706	None	0	0	0.3	3	0.8461538461538461	11	0.2727272727272727	0.8461538461538461	14	11	0	1	0	0.45454545454545453	5	11	1.0	15	1.0	1.0	0.47793856206307517	0.8234874742259454	0.635472964369623	0.9497527619771908	0.8683311985218192	0.9412822911000792	0.8518265659204525	0.9181872399050022	1.0	0.07142857142857142	0.0
5132	0.06419072224907314	0.025679754579687693	0.014706143574695036	0.985386187915466	None	0	0	0.25	3	0.875	14	0.2571428571428571	0.875	17	14	0	1	0	0.35714285714285715	5	14	1.2	18	1.0	1.0	0.47793856206307517	0.8239563958689133	0.6352667286939182	0.9351598088687605	0.8494859151749136	0.9343795888672107	0.8320551897378973	0.9079946049536621	1.0	0.058823529411764705	0.0
7373	0.05705179403186609	0.015131974321177591	-0.013690718174774283	0.9795274596565224	None	0	0	0.25	3	0.875	14	0.2571428571428571	0.875	17	14	0	1	0	0.35714285714285715	5	14	1.2	18	1.0	1.0	0.6609310583231485	0.8732545988050028	0.522186813409902	0.9543784769448054	0.9140352484852869	0.9391505786261362	0.9017509372229463	0.9288462596228408	1.0	0.058823529411764705	0.0
6327	0.07279240497647049	0.012587302933870732	0.004098248203390299	0.9661269715127399	None	0	0	0.25	3	0.8666666666666667	13	0.26153846153846155	0.8666666666666667	16	13	0	1	0	0.38461538461538464	5	13	1.1333333333333333	17	1.0	1.0	0.47793856206307517	0.8701231897369819	0.6646474805826126	0.9250775990003116	0.6903582765312585	0.9458246666993083	0.8518265659204525	0.918721502980401	1.0	0.0625	0.0
7115	0.064384656451999	0.02473812033834802	0.02397623354105958	0.9858652569284052	None	0	0	0.2727272727272727	3	0.8571428571428571	12	0.26666666666666666	0.8571428571428571	15	12	0	1	0	0.4166666666666667	5	12	1.0666666666666667	16	1.0	1.0	0.47793856206307517	0.8246772996145999	0.6940282324713067	0.9465679078780178	0.8683311985218192	0.93917059988332	0.834597764687424	0.9157976798308669	1.0	0.06666666666666667	0.0
897	None	None	None	None	None	0	0	0.3333333333333333	1	1.0	2	0.6666666666666666	0.5	2	1	1	0	0	0.6666666666666666	2	3	0.26666666666666666	4	0.0	0	0.5276042475399796	0.9411843170789542	0.7953452125450646	0.6461388703111871	0.8488901164473768	0.8192239971238561	0.8636178758777897	0.8359841246190736	0	0	0.0
5874	0.07099153559970531	0.02173083677595142	0.01933329729458071	0.9850386162478821	None	0	0	0.25	3	0.8666666666666667	13	0.26153846153846155	0.8666666666666667	16	13	0	1	0	0.38461538461538464	5	13	1.1333333333333333	17	1.0	1.0	0.47793856206307517	0.8307309802636055	0.6646474805826126	0.9444363338117177	0.6809356348578056	0.933608301921459	0.8202855193558949	0.9133930970206311	1.0	0.0625	0.0
7418	0.08172806537658014	0.017509666106345505	0.012214995588894774	0.8228941108815915	None	0	0	0.25	3	0.8666666666666667	13	0.26153846153846155	0.8666666666666667	16	13	0	1	0	0.38461538461538464	5	13	1.1333333333333333	17	1.0	1.0	0.47793856206307517	0.8096089372990234	0.5787267710519102	0.9634857649736432	0.6378721271229131	0.9268176510488692	0.8333303558988997	0.9183179758668301	1.0	0.0625	0.0
3837	0.0705893893950902	0.01976808932540964	0.018761322998186374	0.5341669965678645	None	0	0	0.25	3	0.8666666666666667	13	0.26153846153846155	0.8666666666666667	16	13	0	1	0	0.38461538461538464	5	13	1.1333333333333333	17	1.0	1.0	0.47793856206307517	0.881124173838449	0.6940282324713067	0.9604749524500282	0.8589085568483664	0.9329479437821346	0.8216308927077682	0.9314277599745685	1.0	0.0625	0.0
1580	None	None	None	None	None	0	0	0.75	3	0.5	2	0.5	0.5	5	2	0	1	0	0.75	3	4	0.4	6	1.0	0.6666666666666666	0.7517953624118692	0.8976511880894551	0.754235385073362	0.9188532006688871	0.9616657433154862	0.9684802309377849	0.7788768992887052	0.9355025491712631	1.0	0.2	0.0
158	None	None	None	None	None	0	0	0.125	1	1.0	9	0.44	0.7777777777777778	8	7	2	1	0	1.0	5	5	0.7333333333333333	11	0.14285714285714285	0.4444444444444444	0.43475676693268783	0.9694414864792712	0.2199093212480895	0.8354062845689537	0.8422798570811997	0.905005603824619	0.9243214196474622	0.9202106591903597	1.0	0.125	0.0
396	None	None	None	None	None	0	0	0.5	2	0.6666666666666666	2	0.625	0.3333333333333333	3	1	1	1	0	0.5	4	2	0.3333333333333333	5	0.25	0.5	0.9946336798592814	0.8418480396529977	0.5784438704921271	0.8451121587408488	0.6132291003153367	0.8075468644653141	0.8682191737037233	0.8321562260593341	1.0	0	0.0
7075	0.05790165874998312	0.014847472657196693	-0.014660802890657	0.9868557749153901	None	0	0	0.25	3	0.875	14	0.2571428571428571	0.875	17	14	0	0	0	0.35714285714285715	5	14	1.2	18	0.0	1.0	0.47793856206307517	0.8398673613096215	0.6940282324713067	0.9356584232799277	0.8109629232149025	0.9096826337983491	0.8078814727890161	0.9015604105089272	0	0	0.0
1361	None	None	None	None	None	0.6666666666666666	2	0.875	7	0.2	2	0.6	0.2	6	2	5	1	0	0.8	4	5	0.8	12	0.1	0.5	0.603391050004532	0.875836699069662	0.5519420798119643	0.757663184949755	0.8825190972628876	0.9803225011753485	0.8753089946264464	0.9116512986420385	1.0	0.5	0.0
400	None	None	None	None	None	0	0	0.75	3	0.3333333333333333	1	0.625	0	2	0	2	1	0	0.5	2	4	0.3333333333333333	5	0.16666666666666666	0.6666666666666666	0	0	0	0	0	0	0	0	0	0	0
1828	None	None	None	None	None	0	0	0.2	1	1.0	5	0.7777777777777778	0.4	2	2	4	3	0	1.0	3	3	0.4666666666666667	7	0.25	0	0.9934188235698457	0.5164470052474396	0.44211527295542313	0.5	0.12672097496208568	0.5664077747492884	0.9729422245039415	0.5277233300646413	0.5	1.0	0.22127570618212533
7334	0.06960598740524608	0.011587033085954306	0.009157730157419223	0.9831248676617118	None	0	0	0.25	3	0.8666666666666667	13	0.26153846153846155	0.8666666666666667	16	13	0	1	0	0.38461538461538464	5	13	1.1333333333333333	17	1.0	1.0	0.45870284178189114	0.8098172280964924	0.6646474805826126	0.9430582868137443	0.5212437896987977	0.9187989293168299	0.8078814727890161	0.9026791510832435	1.0	0.0625	0.0
7300	0.0751080335498031	0.024418632177076433	0.02157652424460189	0.9850621899489803	None	0	0	0.25	3	0.8666666666666667	13	0.26153846153846155	0.8666666666666667	16	13	0	1	0	0.38461538461538464	5	13	1.1333333333333333	17	1.0	1.0	0.47793856206307517	0.8247089340674082	0.6646474805826126	0.941744358779824	0.8589085568483664	0.9368478040647931	0.8333303558988997	0.9123615306754466	1.0	0.0625	0.0
2005	None	None	None	None	None	0	0	0.5	2	0.6666666666666666	2	1.0	0.6666666666666666	3	2	1	2	0	0.2	5	1	0.3333333333333333	5	0.4	0.5	0.8629868581382573	0.7861742806103108	0.48568186279448106	0.6530865222669461	0.6233145136145533	0.9387479975547437	0.9031584537875503	0.8255964149647206	0.6666666666666666	0.3333333333333333	0.0
2264	None	None	None	None	None	0	0	0.5	1	1.0	1	0.75	0	0	0	2	3	0	1.0	2	2	0.2	3	0.375	0	0	0	0	0	0	0	0	0	0	0	0
1953	None	None	None	None	None	0	0	0.4	2	0.8	4	0.5833333333333334	0.4	2	2	4	3	0	0.75	4	3	0.4666666666666667	7	0.25	0	0.37349042585574466	0.5	0.16742499683739212	0.5251095311282614	0.900445154574857	0.5989310688975255	0.9563407283252331	0.5416975866108195	0.5	0.5	0.0
3173	0.04578212375010221	0.010315955094897213	0.008744197231651017	0.989597591179076	None	0	0	0.3	3	0.8333333333333334	10	0.28	0.8333333333333334	13	10	0	1	0	0.5	5	10	0.9333333333333333	14	1.0	1.0	0.47793856206307517	0.8319594448607552	0.5769176962679392	0.9443302782483232	0.8683311985218192	0.9430504947308211	0.834597764687424	0.9177773678170237	1.0	0.07692307692307693	0.0
5581	0.07575279130530359	0.018107245443320007	0.018011113591143307	0.9848709236882123	None	0	0	0.25	3	0.8666666666666667	13	0.26153846153846155	0.8666666666666667	16	13	0	1	0	0.38461538461538464	5	13	1.1333333333333333	17	1.0	1.0	0.47793856206307517	0.8307309802636055	0.6352667286939182	0.9304826025483743	0.6809356348578056	0.933608301921459	0.8023097096618427	0.9068818173005219	1.0	0.0625	0.0
5773	0.06871873507511099	0.019362105358734567	0.018798362476605202	0.9851363557045374	None	0	0	0.25	3	0.8666666666666667	13	0.26153846153846155	0.8666666666666667	16	13	0	1	0	0.38461538461538464	5	13	1.1333333333333333	17	1.0	1.0	0.47793856206307517	0.8438240322434543	0.6060922124809287	0.9356620220102146	0.8589085568483664	0.9349378095919555	0.8333303558988997	0.9123815829106258	1.0	0.0625	0.0
352	None	None	None	None	None	0	0	0.75	3	0.25	1	0.6666666666666666	0	3	0	2	0	0	1.0	3	3	0.4	6	0.0	0	0	0	0	0	0	0	0	0	0	0	0
2529	None	None	None	None	None	0	0	0.5	1	1.0	1	1.0	0	1	0	1	0	0	0.3333333333333333	3	1	0.2	3	0.0	0	0	0	0	0	0	0	0	0	0	0	0
5866	0.07611038649748322	0.024084349635570435	0.014001227975509806	0.9830028936848645	None	0	0	0.25	3	0.875	14	0.2571428571428571	0.875	17	14	0	1	0	0.35714285714285715	5	14	1.2	18	1.0	1.0	0.47793856206307517	0.8552437464393302	0.6897425994467792	0.939988294460989	0.8494859151749136	0.9350954537161342	0.8320551897378973	0.9167101497434165	1.0	0.058823529411764705	0.0
3070	0.04119718693296415	0.0064554355360933145	0.0027684766339339663	0.9869875313771895	None	0	0	0.3	3	0.8333333333333334	10	0.28	0.8333333333333334	13	10	0	1	0	0.5	5	10	0.9333333333333333	14	1.0	1.0	0.47793856206307517	0.8021447164636353	0.6940282324713067	0.9418719030108775	0.8683311985218192	0.9459017755049139	0.8320551897378973	0.9128364286313225	1.0	0.07692307692307693	0.0
1701	None	None	None	None	None	0	0	0	0	0	0	1.0	0	0	0	0	0	0	1.0	1	1	0.06666666666666667	1	0.0	0	0	0	0	0	0	0	0	0	0	0	0
7157	0.07060905844037642	0.0239196392065	0.020337396868794207	0.9847727957284568	None	0	0	0.2727272727272727	3	0.8571428571428571	12	0.26666666666666666	0.8571428571428571	15	12	0	1	0	0.4166666666666667	5	12	1.0666666666666667	16	1.0	1.0	0.47793856206307517	0.8049318670592612	0.6940282324713067	0.9454249986360824	0.8494859151749136	0.9387660218923486	0.8320551897378973	0.911582361645695	1.0	0.06666666666666667	0.0
4987	0.08587867478901588	0.0008561672699050793	0.00021689266500523545	0.6271338334334888	None	0	0	0.25	3	0.875	14	0.2571428571428571	0.875	17	14	0	1	0	0.35714285714285715	5	14	1.2	18	1.0	1.0	0.47793856206307517	0.858725983512697	0.6352667286939182	0.9144844503604301	0.5123853545406978	0.9321687693321454	0.8078814727890161	0.9059337874346954	1.0	0.058823529411764705	0.0
5672	0.045879071728219326	0.021525156343181587	0.017480846273722324	0.984795602385716	None	0	0	0.3	3	0.8333333333333334	10	0.28	0.8333333333333334	13	10	0	1	0	0.5	5	10	0.9333333333333333	14	1.0	1.0	0.47793856206307517	0.8245681376569002	0.754235385073362	0.957810528289898	0.8683311985218192	0.944651800288261	0.834597764687424	0.9243113108766527	1.0	0.07692307692307693	0.0
1857	None	None	None	None	None	0	0	0.5	2	0.75	3	1.0	0.25	1	1	4	4	0	0.6666666666666666	3	2	0.4	6	0.3333333333333333	0	0.6862800424543172	0.5	0.20834001218883974	0.5	0.9657805547266388	0.5	0.9580093978420646	0.5	1.0	1.0	0.057591280050277374
2521	None	None	None	None	None	0	0	0.5	1	1.0	1	1.0	0	1	0	1	0	0	0.3333333333333333	3	1	0.2	3	0.0	0	0	0	0	0	0	0	0	0	0	0	0
384	None	None	None	None	None	0	0	1.0	2	0.0	0	0.75	0	2	0	0	0	0	1.0	2	2	0.2	3	0.0	0	0	0	0	0	0	0	0	0	0	0	0
3369	0.050179647155565846	0.01169676525538745	0.011344273591199635	0.9790681485878674	None	0	0	0.3	3	0.8333333333333334	10	0.28	0.8333333333333334	13	10	0	1	0	0.5	5	10	0.9333333333333333	14	1.0	1.0	0.47793856206307517	0.8454836588145073	0.522186813409902	0.954914284276238	0.8683311985218192	0.9411056076358095	0.8675455744928678	0.9247001600779347	1.0	0.07692307692307693	0.0
5585	0.06271475887708398	0.021767928939008915	0.015625826939193347	0.9848700820314198	None	0	0	0.2727272727272727	3	0.8571428571428571	12	0.26666666666666666	0.8571428571428571	15	12	0	1	0	0.4166666666666667	5	12	1.0666666666666667	16	1.0	1.0	0.47793856206307517	0.8338214285282554	0.6352667286939182	0.9283580294978042	0.8683311985218192	0.9384645423614181	0.8320551897378973	0.9088583814725122	1.0	0.06666666666666667	0.0
5980	0.07167298304866779	0.011624983857774607	-0.009839903717531124	0.9864615231504941	None	0	0	0.25	3	0.875	14	0.2571428571428571	0.875	17	14	0	1	0	0.35714285714285715	5	14	1.2	18	1.0	1.0	0.47793856206307517	0.8434268963937358	0.5070251213220573	0.9258530174229781	0.8494859151749136	0.9323979192125721	0.8081812696996052	0.9070030471381038	1.0	0.058823529411764705	0.0
5194	0.07574491229086505	0.024269446263560004	0.02077173293403231	0.9854859354811474	None	0	0	0.25	3	0.875	14	0.2571428571428571	0.875	17	14	0	1	0	0.35714285714285715	5	14	1.2	18	1.0	1.0	0.47793856206307517	0.8434268963937358	0.6352667286939182	0.9275328903185577	0.8494859151749136	0.9323979192125721	0.8320551897378973	0.9076960126413928	1.0	0.058823529411764705	0.0
6719	0.04322250413042878	0.013408471561892657	-0.013172430054270911	0.9325955393315157	None	0	0	0.2727272727272727	3	0.8571428571428571	12	0.26666666666666666	0.8571428571428571	15	12	0	1	0	0.4166666666666667	5	12	1.0666666666666667	16	1.0	1.0	0.47793856206307517	0.8781042823196539	0.6352667286939182	0.9421943435692199	0.5212437896987977	0.9052136520625922	0.8078814727890161	0.9121967081342676	1.0	0	0.0
2402	None	None	None	None	None	0	0	0.5	1	1.0	1	0.75	0	0	0	2	2	0	1.0	2	2	0.2	3	0.25	0	0	0	0	0	0	0	0	0	0	0	0
3004	0.011505160007265085	0.0021336045808348736	0.0019681819912222894	0.978730622755721	None	0	0	0.42857142857142855	3	0.75	6	0.4166666666666667	0.625	7	5	2	2	0	0.6666666666666666	6	4	0.6666666666666666	10	0.3333333333333333	0.6666666666666666	0.5243947728679527	0.7773106476664815	0.45413516451696356	0.8841503864860817	0.18217453556834257	0.7811283535074048	0.842783879786215	0.8202757540366188	0.5714285714285714	0	0.0
5538	0.05540471308564193	0.009929856079040702	0.009806399925122717	0.9694368198722888	None	0	0	0.25	3	0.8666666666666667	13	0.26153846153846155	0.8666666666666667	16	13	0	1	0	0.38461538461538464	5	13	1.1333333333333333	17	1.0	1.0	0.47793856206307517	0.8990200163244098	0.4636315453082183	0.9518908604526435	0.8683311985218192	0.931326318651225	0.8975500594678981	0.9304011825648263	1.0	0.0625	0.0
466	None	None	None	None	None	1.0	1	1.0	4	0.25	1	0.6666666666666666	0	2	0	3	0	0	1.0	3	3	0.4	6	0.0	0.6666666666666666	0	0	0	0	0	0	0	0	0	0	0
38	None	None	None	None	None	0	0	1.0	1	0	0	1.0	0	1	0	0	1	0	0.5	1	2	0.13333333333333333	2	0.3333333333333333	0	0	0	0	0	0	0	0	0	0	0	0
7235	0.07130937766566395	0.019383756449130034	0.018068509943596964	0.9859449660432966	None	0	0	0.25	3	0.8666666666666667	13	0.26153846153846155	0.8666666666666667	16	13	0	1	0	0.38461538461538464	5	13	1.1333333333333333	17	1.0	1.0	0.47793856206307517	0.8329589491820849	0.6940282324713067	0.9560163681305055	0.8589085568483664	0.9351518303149791	0.834597764687424	0.9206677250384866	1.0	0.0625	0.0
3678	0.05759066886927298	0.005991743201635019	0.005557129195626689	0.9769822248582815	None	0	0	0.3	3	0.8461538461538461	11	0.2727272727272727	0.8461538461538461	14	11	0	1	0	0.45454545454545453	5	11	1.0	15	1.0	1.0	0.47793856206307517	0.8363162159084891	0.5769176962679392	0.9547682620195205	0.8589085568483664	0.9347827369602743	0.8757906433947221	0.9203987093218502	1.0	0.07142857142857142	0.0
1797	None	None	None	None	None	0	0	0.5	5	0.5384615384615384	7	0.375	0.5384615384615384	9	7	5	0	0	0.4	10	4	1.0	15	0.0	0.46153846153846156	0.47793856206307517	0.8400691298039542	0.7048977850103791	0.9551098169721954	0.8494859151749136	0.9483683180562013	0.8335883120805703	0.9270558048575772	0	0	0.0
3271	0.041758696172357515	0.008421833324196638	0.0053062488325438745	0.9908202253998656	None	0	0	0.3	3	0.8333333333333334	10	0.28	0.8333333333333334	13	10	0	1	0	0.5	5	10	0.9333333333333333	14	1.0	1.0	0.5376369155165575	0.8110521802752055	0.5769176962679392	0.9420853274510251	0.8683311985218192	0.9420043176022341	0.834597764687424	0.9124994678267709	1.0	0.07692307692307693	0.0
5725	0.053614986539514305	0.02092496716213902	0.018576664163558562	0.9855376297455194	None	0	0	0.3	3	0.8461538461538461	11	0.2727272727272727	0.8461538461538461	14	11	0	1	0	0.45454545454545453	5	11	1.0	15	1.0	1.0	0.47793856206307517	0.8247518219653558	0.7241318087723344	0.9529748653047322	0.8683311985218192	0.9429364506281567	0.8333303558988997	0.9208685087020301	1.0	0.07142857142857142	0.0
4931	0.07148340549960566	0.01206625955570185	0.012058322030675668	0.5622768373211952	None	0	0	0.25	3	0.8666666666666667	13	0.26153846153846155	0.8666666666666667	16	13	0	1	0	0.38461538461538464	5	13	1.1333333333333333	17	1.0	1.0	0.47793856206307517	0.8711388673576426	0.351874338275453	0.9649692208219303	0.891183223503553	0.9299934899207564	0.9094261554361214	0.9311511554377789	1.0	0.0625	0.0
4591	0.04778903457159631	0.015608749347665415	0.012962933093535564	0.9846791577836681	None	0	0	0.3	3	0.8333333333333334	10	0.28	0.8333333333333334	13	10	0	1	0	0.5	5	10	0.9333333333333333	14	1.0	1.0	0.47793856206307517	0.8205317878158009	0.5769176962679392	0.9547170639182581	0.8683311985218192	0.9430839647470022	0.8675455744928678	0.9211933454551088	1.0	0.07692307692307693	0.0
5962	0.07292267812749263	0.015117604373177268	0.015098684392434107	0.9850365912688621	None	0	0	0.25	3	0.8666666666666667	13	0.26153846153846155	0.8666666666666667	16	13	0	1	0	0.38461538461538464	5	13	1.1333333333333333	17	1.0	1.0	0.47793856206307517	0.8307309802636055	0.6352667286939182	0.9339960927874682	0.6809356348578056	0.933608301921459	0.8202855193558949	0.9084360339256555	1.0	0.0625	0.0
983	None	None	None	None	None	0	0	0.75	3	0.5	2	0.5	0.5	5	2	0	1	0	0.75	4	3	0.4	6	1.0	1.0	0.47793856206307517	0.8055398287823681	0.8824769924452227	0.9472017890010473	0.9714035237922035	0.9697666971518382	0.9165572678552535	0.9303542574316648	1.0	0.2	0.0
2002	None	None	None	None	None	0	0	0.375	3	0.8	8	0.4	0.8	11	8	0	1	0	0.3	3	10	0.8	12	1.0	0.2222222222222222	0.47793856206307517	0.8997612530486336	0.522186813409902	0.9502270983508313	0.9140352484852869	0.947450289691382	0.8392620866291677	0.9357524043450126	1.0	0.09090909090909091	0.0
1426	None	None	None	None	None	0	0	0.6666666666666666	2	0.5	1	0.6666666666666666	0.5	3	1	0	2	0	0.6666666666666666	3	2	0.26666666666666666	4	1.0	0	0.47793856206307517	0.7952064803885357	0.7130429216028776	0.6843880140950278	0.9714035237922035	0.9848854872562174	0.8942406096250161	0.8911453139654317	0.6666666666666666	0.3333333333333333	0.0
3431	0.040035810598314826	0.009930678357329362	0.009427529614874445	0.9899271982502484	None	0	0	0.3	3	0.8333333333333334	10	0.28	0.8333333333333334	13	10	0	1	0	0.5	5	10	0.9333333333333333	14	1.0	1.0	0.47793856206307517	0.8036359039210484	0.6940282324713067	0.9521775689892641	0.8683311985218192	0.9436536950959736	0.8675455744928678	0.9173007626101762	1.0	0.07692307692307693	0.0
4836	0.07604552673808643	0.012924878873411151	0.012080063791085765	0.9144274873833901	None	0	0	0.25	3	0.8666666666666667	13	0.26153846153846155	0.8666666666666667	16	13	0	1	0	0.38461538461538464	5	13	1.1333333333333333	17	1.0	1.0	0.47793856206307517	0.857849213255343	0.6940282324713067	0.941657130451721	0.7896591729877543	0.931544495832993	0.8202855193558949	0.9165601244401618	1.0	0.0625	0.0
1618	None	None	None	None	None	0	0	0.6666666666666666	2	0.5	1	0.6666666666666666	0.5	3	1	0	0	0	0.6666666666666666	3	2	0.26666666666666666	4	0.0	0	0.7695794858131897	0.5449132923608786	0.7536879575010608	0.7135577189589231	1.0	0.9801069204388456	0.8177696649999106	0.8406918647845665	0	0	0.0
10	None	None	None	None	None	0	0	0.3333333333333333	3	0.7272727272727273	8	0.8125	0.2727272727272727	4	3	8	0	0	1.0	4	4	0.8666666666666667	13	0.0	0.4444444444444444	0.5562881072430004	0.6874020483185059	0.3178504828112072	0.6389168996669364	0.12238207729630379	0.6445586331833922	0.8378452383924441	0.6573013455524281	0	0	0.0
6742	0.06427464527056999	0.008137445280798405	0.007478442023815266	0.9904793231918663	None	0	0	0.25	3	0.8666666666666667	13	0.26153846153846155	0.8666666666666667	16	13	0	1	0	0.38461538461538464	5	13	1.1333333333333333	17	1.0	1.0	0.47793856206307517	0.8246265786465262	0.6940282324713067	0.949308523988538	0.8589085568483664	0.9248278634596868	0.834597764687424	0.9112724969253956	1.0	0.0625	0.0
4985	0.054405010791415735	0.011400691204301603	-0.002627891425979527	0.9739184749981167	None	0	0	0.3	3	0.8461538461538461	11	0.2727272727272727	0.8461538461538461	14	11	0	1	0	0.45454545454545453	5	11	1.0	15	1.0	1.0	0.47793856206307517	0.8647951259769842	0.43703057584267757	0.9582634670364106	0.8589085568483664	0.9374650399544832	0.8975500594678981	0.9286168041043897	1.0	0.07142857142857142	0.0
2081	None	None	None	None	None	0	0	0.5	1	1.0	1	1.0	0	1	0	1	0	0	0.3333333333333333	3	1	0.2	3	0.0	0	0	0	0	0	0	0	0	0	0	0	0
973	None	None	None	None	None	0	0	0.5	3	0.7142857142857143	5	0.75	0.2857142857142857	3	2	5	1	0	0.3333333333333333	2	6	0.6	9	0.07692307692307693	0.2857142857142857	0.16080984441746113	0.6497823252017018	0.771230557586584	0.9447532658771366	0.7752692217619572	0.7749828427684758	0.9472059044601226	0.8270153576646643	1.0	0.6666666666666666	0.0
3251	0.04697856630305424	0.006645410683031535	0.001309621942230473	0.9897092085491404	None	0	0	0.3	3	0.8333333333333334	10	0.28	0.8333333333333334	13	10	0	1	0	0.5	5	10	0.9333333333333333	14	1.0	1.0	0.47793856206307517	0.8237115988766879	0.5769176962679392	0.9342519844949885	0.8683311985218192	0.9445811705034513	0.834597764687424	0.9124411693139776	1.0	0.07692307692307693	0.0
5622	0.051834217689173415	0.025885886328009547	0.020193816702021472	0.984615671709551	None	0	0	0.3	3	0.8333333333333334	10	0.28	0.8333333333333334	13	10	0	1	0	0.5	5	10	0.9333333333333333	14	1.0	1.0	0.47793856206307517	0.8329603933307187	0.6940282324713067	0.9544451143622238	0.8683311985218192	0.9443974548964456	0.8320551897378973	0.9237033435580535	1.0	0.07692307692307693	0.0
980	None	None	None	None	None	0	0	0.5	2	0.6666666666666666	2	1.0	0.3333333333333333	3	1	1	1	0	0.2	5	1	0.3333333333333333	5	0.25	1.0	0.3016591864154104	0.6940980871786621	0.4745486530802306	0.7889055349888795	0.1929643995503875	0.9639570547683809	0.761237838971065	0.8591210001972623	1.0	0.6666666666666666	0.0
7159	0.06786996161671245	0.025628589897203367	0.021893316500457154	0.9847922838968282	None	0	0	0.25	3	0.8666666666666667	13	0.26153846153846155	0.8666666666666667	16	13	0	1	0	0.38461538461538464	5	13	1.1333333333333333	17	1.0	1.0	0.47793856206307517	0.8247089340674082	0.6940282324713067	0.9417966031688653	0.8589085568483664	0.9368478040647931	0.8333303558988997	0.9123869190577043	1.0	0.0625	0.0
5502	0.06666005699895886	0.01574950376283668	0.007111738124728833	0.9738919990753362	None	0	0	0.2727272727272727	3	0.8571428571428571	12	0.26666666666666666	0.8571428571428571	15	12	0	1	0	0.4166666666666667	5	12	1.0666666666666667	16	1.0	1.0	0.47793856206307517	0.7944296771176265	0.6352667286939182	0.9454636141586521	0.5123853545406978	0.9314350174922474	0.8078814727890161	0.9064632449728087	1.0	0.06666666666666667	0.0
5121	0.06570360816804512	0.02508737326156651	0.014294812729116953	0.9856023400220679	None	0	0	0.25	3	0.875	14	0.2571428571428571	0.875	17	14	0	1	0	0.35714285714285715	5	14	1.2	18	1.0	1.0	0.47793856206307517	0.8239563958689133	0.6940282324713067	0.9448245645216433	0.8494859151749136	0.9343795888672107	0.8320551897378973	0.9126652793389874	1.0	0.058823529411764705	0.0
1814	None	None	None	None	None	0	0	0.5	2	0.6666666666666666	2	0.5555555555555556	0.3333333333333333	1	1	3	1	0	1.0	3	3	0.3333333333333333	5	0.1	0	0.37349042585574466	0.5	0.1372681910504487	0.5	1.0	0.5	0.9744251975939388	0.5	1.0	0	0.0
6036	0.06971621502932596	0.023708331244235	0.020961744900231855	0.9861521149175698	None	0	0	0.25	3	0.875	14	0.2571428571428571	0.875	17	14	0	1	0	0.35714285714285715	5	14	1.2	18	1.0	1.0	0.47793856206307517	0.8733311303504763	0.5769176962679392	0.9326672261764803	0.8683311985218192	0.9325440151558252	0.8167922978629497	0.9164600574460707	1.0	0.058823529411764705	0.0
6687	0.06666840900493652	0.012050504135050525	0.010814632969717372	0.9907148452836295	None	0	0	0.25	3	0.8666666666666667	13	0.26153846153846155	0.8666666666666667	16	13	0	1	0	0.38461538461538464	5	13	1.1333333333333333	17	1.0	1.0	0.47793856206307517	0.8305379179607838	0.6646474805826126	0.9511317495664355	0.7464135899045292	0.9224524233863516	0.8333303558988997	0.9125123843939633	1.0	0.0625	0.0
997	None	None	None	None	None	0	0	0.4444444444444444	4	0.45454545454545453	5	0.52	0.45454545454545453	9	5	3	2	0	1.0	5	5	0.8666666666666667	13	0.3333333333333333	0.2222222222222222	0.743833170410588	0.9633206905540989	0.40144810574110695	0.8884379863799565	0.7827197243753262	0.9310466561104332	0.8046107868758865	0.9339274693509828	0.6666666666666666	0.2222222222222222	0.0
4393	0.05019612251370714	0.013599153915151254	0.010323239515154323	0.9821077138585667	None	0	0	0.3	3	0.8333333333333334	10	0.28	0.8333333333333334	13	10	0	1	0	0.5	5	10	0.9333333333333333	14	1.0	1.0	0.47793856206307517	0.8506398081969229	0.522186813409902	0.9620274333513971	0.9140352484852869	0.919301396825324	0.8979677542782067	0.9218846303291454	1.0	0.07692307692307693	0.0
3783	0.056963272278346126	0.023224154855684822	-0.018029535550604034	0.9829107822065306	None	0	0	0.3	3	0.8333333333333334	10	0.28	0.8333333333333334	13	10	0	1	0	0.5	5	10	0.9333333333333333	14	1.0	1.0	0.47793856206307517	0.8081925748511559	0.754235385073362	0.9470585957541903	0.8947350104231757	0.9385561435227375	0.8955001993748013	0.912899845532715	1.0	0.07692307692307693	0.0
5785	0.060847194722518115	0.008537675035003868	-0.0028204940618435643	0.9707851786285769	None	0	0	0.25	3	0.8666666666666667	13	0.26153846153846155	0.8666666666666667	16	13	0	1	0	0.38461538461538464	5	13	1.1333333333333333	17	1.0	1.0	0.47793856206307517	0.8268059917399884	0.6352667286939182	0.9230254105160767	0.6903582765312585	0.9365529706447726	0.8202855193558949	0.9043435846680613	1.0	0.0625	0.0
11	None	None	None	None	None	0	0	0.3	3	0.6666666666666666	8	0.4666666666666667	0.3333333333333333	6	4	7	4	0	0.8333333333333334	6	5	0.9333333333333333	14	0.25	0.16666666666666666	0.3827803491898357	0.9400258282148101	0.5241359177539093	0.8434291947016964	0.7496743068761039	0.9256793030889505	0.9019917632909671	0.9104683097538673	0.3333333333333333	0.6666666666666666	0.0
136	None	None	None	None	None	0.5	1	0.6666666666666666	4	0.42857142857142855	3	0.5	0.2857142857142857	6	2	2	0	0	0.5	6	3	0.6	9	0.0	0.5	0.6627734834763005	0.7607569839676313	0.6653279767944738	0.8734664681403589	0.7076222936832981	0.941409024037634	0.771775870496054	0.8760123091795664	0	0	0.0
2626	0.008088918670787459	0.0011525442911352046	0.0011525311773617642	0.9896227639433126	None	0	0	0.42857142857142855	3	0.75	6	0.3333333333333333	0.75	9	6	0	1	0	0.8333333333333334	6	5	0.6666666666666666	10	1.0	0.8	0.5243947728679527	0.8353299552595362	0.5236152681114359	0.8660582044600467	0.18217453556834257	0.841935429647705	0.7620107707915943	0.8482631554934043	1.0	0	0.0
7460	0.06528587669531355	0.029328482576732783	0.02695390968104917	0.9861226523678239	None	0	0	0.2727272727272727	3	0.8571428571428571	12	0.26666666666666666	0.8571428571428571	15	12	0	1	0	0.4166666666666667	5	12	1.0666666666666667	16	1.0	1.0	0.47793856206307517	0.8339017181621581	0.6940282324713067	0.9599002598827466	0.8683311985218192	0.9367790333106425	0.834597764687424	0.9237860242040526	1.0	0.06666666666666667	0.0
4821	0.04307399864881791	0.013352061216112187	0.006267094779368864	0.9798062024061094	None	0	0	0.25	3	0.875	14	0.2571428571428571	0.875	16	14	1	2	0	0.35714285714285715	5	14	1.2	18	0.5	1.0	0.8281889272651288	0.9326415980953522	0.522186813409902	0.9066092894987383	0.27228763816488494	0.9660478288378171	0.9417019748292355	0.9398977903987372	0.53125	0.0625	0.0
197	None	None	None	None	None	0	0	0.375	3	0.8	8	0.5454545454545454	0.8	9	8	2	0	0	0.18181818181818182	11	2	0.8	12	0.0	0.2	0.552763820696478	0.8945427269563734	0.7259694657254944	0.8263165801051702	0.48367879285904714	0.8750886371327367	0.8737057751612792	0.8677822283377669	0	0	0.0
5184	0.0739209130414839	0.0183186475625787	-0.017687270888415776	0.6381707757788881	None	0	0	0.21428571428571427	3	0.8888888888888888	16	0.25	0.8888888888888888	19	16	0	0	0	0.3125	5	16	1.3333333333333333	20	0.0	1.0	0.6994024988855165	0.8902103938151108	0.522186813409902	0.9502445602082942	0.8494859151749136	0.8657309512849779	0.8835913380198517	0.9090486093407774	0	0	0.0
6919	0.06707620015742122	0.0230397882711715	0.019548323439827875	0.984799101148419	None	0	0	0.25	3	0.8666666666666667	13	0.26153846153846155	0.8666666666666667	16	13	0	1	0	0.38461538461538464	5	13	1.1333333333333333	17	1.0	1.0	0.47793856206307517	0.8247089340674082	0.6940282324713067	0.9417966031688653	0.8589085568483664	0.9368478040647931	0.8333303558988997	0.9123869190577043	1.0	0.0625	0.0
7238	0.05816826909744633	0.009150005195154515	0.004645071801874964	0.9806616522020828	None	0	0	0.2727272727272727	3	0.8571428571428571	12	0.26666666666666666	0.8571428571428571	15	12	0	1	0	0.4166666666666667	5	12	1.0666666666666667	16	1.0	1.0	0.47793856206307517	0.8197367503311024	0.6940282324713067	0.9277074703021532	0.5123853545406978	0.9463041605904651	0.8078814727890161	0.9098602453929883	1.0	0.06666666666666667	0.0
2902	0.001321196580696964	0.00012565838260022582	7.719144187978255e-06	0.9973359022972396	None	1.0	1	1.0	5	0.0	0	0.5833333333333334	0	5	0	1	1	0	0.75	3	4	0.4666666666666667	7	1.0	0.6666666666666666	0	0	0	0	0	0	0	0	0	0	0
3426	0.028911892974237238	0.0055247343682448555	-0.004309550724117266	0.6727490995830832	None	0.3333333333333333	1	0.375	3	0.6666666666666666	6	0.4074074074074074	0.6666666666666666	9	6	1	0	0	0.3333333333333333	9	3	0.7333333333333333	11	0.0	1.0	0.5243947728679527	0.866409102175254	0.395373660739575	0.880177829257066	0.5123853545406978	0.9288620311744602	0.8138416858161114	0.8951389767166138	0	0	0.0
2453	None	None	None	None	None	0	0	0.5	3	0.5	3	0.6666666666666666	0.16666666666666666	2	1	5	0	0	0.75	3	4	0.5333333333333333	8	0.0	0.6666666666666666	0.7397532203040482	0.520955036420444	0.6792379633180639	0.8591570000865378	0.2255185507786308	0.6277521566457495	0.9206505250291819	0.6910259824982848	0	0	0.0
4457	0.029794551712181202	0.00277732340717426	-0.000757266571210896	0.9801421228792249	None	0	0	0.3	3	0.8461538461538461	11	0.2727272727272727	0.8461538461538461	14	11	0	0	0	0.45454545454545453	5	11	1.0	15	0.0	1.0	0.4938596400431419	0.8629097091903326	0.5495522548389207	0.9596355040436121	0.8683311985218192	0.9251464195596945	0.788439560157261	0.9246703702170399	0	0	0.0
6669	0.06968523871929491	0.023304096737901715	0.021808123517155723	0.9859684257190059	None	0	0	0.25	3	0.8666666666666667	13	0.26153846153846155	0.8666666666666667	16	13	0	1	0	0.38461538461538464	5	13	1.1333333333333333	17	1.0	1.0	0.47793856206307517	0.8329589491820849	0.6940282324713067	0.9560163681305055	0.8589085568483664	0.9351518303149791	0.834597764687424	0.9206677250384866	1.0	0.0625	0.0
4455	0.06178839398102083	0.007576399934828164	0.007306929600399799	0.9728129798233275	None	0	0	0.25	3	0.8666666666666667	13	0.26153846153846155	0.8666666666666667	16	13	0	1	0	0.38461538461538464	5	13	1.1333333333333333	17	1.0	1.0	0.47793856206307517	0.8749838313709666	0.6940282324713067	0.9593899580851832	0.8589085568483664	0.9363354062192871	0.8078814727890161	0.9307840896357241	1.0	0.0625	0.0
2270	None	None	None	None	None	0	0	0.6666666666666666	2	0.5	1	0.6666666666666666	0.5	3	1	0	0	0	0.6666666666666666	3	2	0.26666666666666666	4	0.0	0	0.5192631965020446	0.878076576362614	0.5727223559667156	0.9401770547361913	1.0	0.6432862084307379	0.9661194345171755	0.8548169320673392	0	0	0.0
3287	0.03459557521618466	0.0029710052686244283	0.0027324964732297523	0.9760728723902072	None	0	0	0.3333333333333333	3	0.8181818181818182	9	0.28888888888888886	0.8181818181818182	12	9	0	1	0	0.5555555555555556	5	9	0.8666666666666667	13	1.0	1.0	0.5956312419562881	0.8550027312269532	0.5929892891820144	0.9491599874305626	0.891183223503553	0.9481718640437476	0.8969368671094282	0.9266247511253717	1.0	0.08333333333333333	0.0
2016	None	None	None	None	None	0	0	1.0	4	0.0	0	0.6666666666666666	0	2	0	3	0	0	1.0	3	3	0.4	6	0.0	0.6666666666666666	0	0	0	0	0	0	0	0	0	0	0
2511	None	None	None	None	None	0	0	0.2857142857142857	2	0.75	6	0.5555555555555556	0.125	1	1	8	3	0	0.5	3	6	0.6666666666666666	10	0.15	0.5	0.624065229456254	0.5	0.14291356269954042	0.5	0.18391616234110375	0.5	0.8982535854520809	0.5	1.0	1.0	0.0
3376	0.056224587119301686	0.010077874724003174	0.001053231742871908	0.9771478058345021	None	0	0	0.3	3	0.8333333333333334	10	0.28	0.8333333333333334	13	10	0	1	0	0.5	5	10	0.9333333333333333	14	1.0	1.0	0.5097807180232087	0.8716469521631337	0.522186813409902	0.9650600450644897	0.8683311985218192	0.9517856218340882	0.9017509372229463	0.9392860869383847	1.0	0.07692307692307693	0.0
5839	0.04960210880739171	0.008169071341827532	0.007958462787438813	0.9810198578600126	None	0	0	0.25	3	0.875	14	0.2571428571428571	0.875	17	14	0	1	0	0.35714285714285715	5	14	1.2	18	1.0	1.0	0.47793856206307517	0.8638968375515321	0.6352667286939182	0.929903924396925	0.7079804936075906	0.9286860566559022	0.8592171031863585	0.9115985379999574	1.0	0.058823529411764705	0.0
1199	None	None	None	None	None	0	0	0.5	2	0.6666666666666666	2	1.0	0.6666666666666666	4	2	0	0	0	0.2	5	1	0.3333333333333333	5	0.0	0.5	0.6721473259883461	0.8392768245628677	0.7660614956581058	0.8639913848192413	0.3701368486803417	0.93652639847917	0.8565427243347573	0.8873964338173992	0	0	0.0
1422	None	None	None	None	None	0.5	1	0.8333333333333334	5	0.16666666666666666	1	0.6666666666666666	0	1	0	6	3	0	0.75	4	3	0.5333333333333333	8	0.2	1.0	0	0	0	0	0	0	0	0	0	0	0
524	None	None	None	None	None	0	0	0	0	0	0	1.0	0	0	0	0	0	0	1.0	1	1	0.06666666666666667	1	0.0	0	0	0	0	0	0	0	0	0	0	0	0
4418	0.048802716411964264	0.013616754351727935	0.011308851552639644	0.9780815245473663	None	0	0	0.3	3	0.8333333333333334	10	0.28	0.8333333333333334	13	10	0	1	0	0.5	5	10	0.9333333333333333	14	1.0	1.0	0.47793856206307517	0.8454836588145073	0.522186813409902	0.9553197933995287	0.8683311985218192	0.9411056076358095	0.834597764687424	0.9249194191318448	1.0	0.07692307692307693	0.0
3165	0.059119444463447975	0.01280581293829928	0.012123870243156228	0.9775419632993091	None	0	0	0.3	3	0.8333333333333334	10	0.28	0.8333333333333334	13	10	0	1	0	0.5	5	10	0.9333333333333333	14	1.0	1.0	0.47793856206307517	0.8286670088118179	0.5769176962679392	0.9607405407638662	0.8683311985218192	0.9427770346538843	0.8675455744928678	0.9258895655155581	1.0	0.07692307692307693	0.0
4401	0.06109300552570943	0.018907123010496567	0.01545969506284563	0.9848075063099189	None	0	0	0.3	3	0.8461538461538461	11	0.2727272727272727	0.8461538461538461	14	11	0	1	0	0.45454545454545453	5	11	1.0	15	1.0	1.0	0.47793856206307517	0.832194767466897	0.6060922124809287	0.9444178518556644	0.8589085568483664	0.9396792563828121	0.8333303558988997	0.9163132207019344	1.0	0.07142857142857142	0.0
2340	None	None	None	None	None	0	0	0.3333333333333333	1	1.0	2	1.0	0.5	2	1	1	0	0	0.25	4	1	0.26666666666666666	4	0.0	0	0.47675544638476525	0.9058719990792863	0.7006207900974142	0.6318532556106428	0.9374575383304216	0.6514512853972496	0.8855211353500207	0.7582815019070195	0	0	0.0
6452	0.06856718426386929	0.025857917920030025	0.023806700330383384	0.9849189445893185	None	0	0	0.25	3	0.8666666666666667	13	0.26153846153846155	0.8666666666666667	16	13	0	1	0	0.38461538461538464	5	13	1.1333333333333333	17	1.0	1.0	0.47793856206307517	0.8329589491820849	0.6940282324713067	0.9558368876923369	0.8589085568483664	0.9351518303149791	0.834597764687424	0.9205639464255123	1.0	0.0625	0.0
2517	None	None	None	None	None	0	0	0.6	3	0.4	2	0.5833333333333334	0.4	4	2	2	0	0	0.3333333333333333	6	2	0.4666666666666667	7	0.0	0.6666666666666666	0.203763145639508	0.6428816345579349	0.6412783789847263	0.8412151428715259	0.4518049183187033	0.9301116190360654	0.8834700773828315	0.8340396348593042	0	0	0.0
1526	None	None	None	None	None	0	0	0.6666666666666666	2	0.5	1	1.0	0.5	3	1	0	0	0	0.25	4	1	0.26666666666666666	4	0.0	0.6666666666666666	0.5637342199030039	0.8259818960751675	0.8179777002943952	0.9134990730470687	0.37097877258579953	0.9587957800459058	0.7546534312352777	0.9132431450156762	0	0	0.0
515	None	None	None	None	None	0	0	0.14285714285714285	1	1.0	8	0.8333333333333334	0.375	3	3	6	2	0	0.75	4	3	0.6666666666666666	10	0.125	0.8571428571428571	0.2510063351297803	0.7448616630404484	0.5279003787084309	0.8920783170323767	0.7173813817490153	0.5	0.8746203454286606	0.7429160273448233	0.6666666666666666	0.3333333333333333	0.0
4580	0.05171706021597425	0.02038343232295582	0.017395821772776706	0.9841851323095624	None	0	0	0.3	3	0.8333333333333334	10	0.28	0.8333333333333334	13	10	0	1	0	0.5	5	10	0.9333333333333333	14	1.0	1.0	0.47793856206307517	0.8423733619584153	0.5769176962679392	0.9610528536476817	0.8683311985218192	0.9418026758100921	0.834597764687424	0.9279259687220494	1.0	0.07692307692307693	0.0
701	None	None	None	None	None	0.5	1	0.8333333333333334	5	0.16666666666666666	1	0.6666666666666666	0	1	0	6	1	0	0.75	3	4	0.5333333333333333	8	0.06666666666666667	0.8	0	0	0	0	0	0	0	0	0	0	0
6822	0.06584971217960041	0.02592656167738544	0.02442035995842817	0.9851622755591318	None	0	0	0.25	3	0.8666666666666667	13	0.26153846153846155	0.8666666666666667	16	13	0	1	0	0.38461538461538464	5	13	1.1333333333333333	17	1.0	1.0	0.47793856206307517	0.8247089340674082	0.6940282324713067	0.9417966031688653	0.8589085568483664	0.9368478040647931	0.8333303558988997	0.9123869190577043	1.0	0.0625	0.0
2215	None	None	None	None	None	0	0	0.3333333333333333	2	0.8333333333333334	5	1.0	0.8333333333333334	7	5	0	0	0	0.125	8	1	0.5333333333333333	8	0.0	0.8571428571428571	0.47793856206307517	0.8588508266178286	0.5703156023262717	0.924406791406293	0.49211246239942225	0.9488495887646529	0.8453399302404412	0.9175877780748306	0	0	0.0
7364	0.06993622723749592	0.024801986939624206	0.020660248207551846	0.9856848474133671	None	0	0	0.25	3	0.8666666666666667	13	0.26153846153846155	0.8666666666666667	16	13	0	1	0	0.38461538461538464	5	13	1.1333333333333333	17	1.0	1.0	0.47793856206307517	0.8036018129727294	0.6940282324713067	0.944921123075418	0.6809356348578056	0.9357725239736098	0.8202855193558949	0.909708323113649	1.0	0.0625	0.0
6284	0.06366618117907952	0.017378088872195545	0.016430287575524522	0.9899739755907783	None	0	0	0.2727272727272727	3	0.8571428571428571	12	0.26666666666666666	0.8571428571428571	15	12	0	1	0	0.4166666666666667	5	12	1.0666666666666667	16	1.0	1.0	0.47793856206307517	0.8105125547006917	0.6940282324713067	0.9506650972344997	0.8683311985218192	0.9260945153959673	0.834597764687424	0.9099770264201741	1.0	0.06666666666666667	0.0
3681	0.05271773205024497	0.016037824555050508	0.007527664610647074	0.9847735746588547	None	0	0	0.3	3	0.8333333333333334	10	0.28	0.8333333333333334	13	10	0	1	0	0.5	5	10	0.9333333333333333	14	1.0	1.0	0.5097807180232087	0.8124431263355495	0.5769176962679392	0.9485726843673716	0.8683311985218192	0.9414184361675226	0.8675455744928678	0.9157462945700091	1.0	0.07692307692307693	0.0
5869	0.0661478754218351	0.014362261670614197	0.013459073043603805	0.9854431516414667	None	0	0	0.25	3	0.8666666666666667	13	0.26153846153846155	0.8666666666666667	16	13	0	1	0	0.38461538461538464	5	13	1.1333333333333333	17	1.0	1.0	0.47793856206307517	0.860495460570778	0.5657866250994459	0.9412079887156872	0.8589085568483664	0.9349378095919555	0.7985302111993525	0.9182823770543953	1.0	0.0625	0.0
4329	0.03731854368322302	0.016158614597711164	-0.009921021993498681	0.9840347173271742	None	0	0	0.3333333333333333	3	0.8181818181818182	9	0.28888888888888886	0.8181818181818182	12	9	0	1	0	0.5555555555555556	5	9	0.8666666666666667	13	1.0	1.0	0.47793856206307517	0.8285064096382176	0.5769176962679392	0.9549903914899117	0.8683311985218192	0.9451302794060805	0.8518265659204525	0.9235853203723307	1.0	0.08333333333333333	0.0
1098	None	None	None	None	None	0	0	0.1111111111111111	1	1.0	11	0.43333333333333335	0.8181818181818182	10	9	2	0	0	0.8333333333333334	6	5	0.8666666666666667	13	0.0	0.36363636363636365	0.3975621012386178	0.9623893653976979	0.31928206316177593	0.9455241359164173	0.6944387125708129	0.924223667833563	0.9209846262504828	0.9461276777474548	0	0	0.0
6710	0.04606563857145585	0.011963931024197464	-0.005209536218949165	0.9900739983527143	None	0	0	0.25	3	0.8666666666666667	13	0.26153846153846155	0.8666666666666667	16	13	0	0	0	0.38461538461538464	5	13	1.1333333333333333	17	0.0	1.0	0.4101044225718189	0.8590851206194683	0.6034710474443958	0.9057912373724152	0.591715168839924	0.8687203515126585	0.7913880712903856	0.8794147563112394	0	0	0.0
3269	0.02801377049354078	0.008940715108284127	-0.008346419863297313	0.6520602911234465	None	0.3333333333333333	1	0.375	3	0.6666666666666666	6	0.4074074074074074	0.6666666666666666	9	6	1	0	0	0.3333333333333333	9	3	0.7333333333333333	11	0.0	1.0	0.5243947728679527	0.866409102175254	0.395373660739575	0.880177829257066	0.5123853545406978	0.9288620311744602	0.8138416858161114	0.8951389767166138	0	0	0.0
3078	0.04042065092736607	0.004241177875883617	-0.003940121591918739	0.9863407752904386	None	0	0	0.3	3	0.8461538461538461	11	0.2727272727272727	0.8461538461538461	14	11	0	1	0	0.45454545454545453	5	11	1.0	15	1.0	1.0	0.5208363909830396	0.8478092660313681	0.635472964369623	0.9599658965477553	0.8683311985218192	0.9682565400398963	0.8975500594678981	0.941079166067416	1.0	0.07142857142857142	0.0
4236	0.055312557828153364	0.012189467146644557	0.012171334838724249	0.9769064969781952	None	0	0	0.3	3	0.8461538461538461	11	0.2727272727272727	0.8461538461538461	14	11	0	1	0	0.45454545454545453	5	11	1.0	15	1.0	1.0	0.47793856206307517	0.8370776850844354	0.6646474805826126	0.95446063026961	0.8589085568483664	0.941422366891314	0.8202855193558949	0.9231131653286918	1.0	0.07142857142857142	0.0
6841	0.06727486687322595	0.023302061400516553	0.021730871704194004	0.9853573019541978	None	0	0	0.25	3	0.875	14	0.2571428571428571	0.875	17	14	0	1	0	0.35714285714285715	5	14	1.2	18	1.0	1.0	0.43946712150070705	0.8128969501519399	0.6940282324713067	0.9496918500798469	0.5123853545406978	0.9283857654862447	0.8078814727890161	0.9107659230062375	1.0	0.058823529411764705	0.0
6400	0.08704870217450776	0.029128578414462775	-0.028580960838571836	0.9831114673524883	None	0	0	0.25	3	0.875	14	0.2571428571428571	0.875	17	14	0	1	0	0.35714285714285715	5	14	1.2	18	1.0	1.0	0.47793856206307517	0.8245050738445908	0.6940282324713067	0.9435990422609342	0.8683311985218192	0.9332653383151446	0.834597764687424	0.9116635194866616	1.0	0.058823529411764705	0.0
2828	0.00949023926326036	0.002135621330169044	0.00017921469691952355	0.9871316371058616	None	0	0	0.42857142857142855	3	0.75	6	0.3333333333333333	0.75	9	6	0	1	0	0.8333333333333334	6	5	0.6666666666666666	10	1.0	0.8	0.5243947728679527	0.8238590928861792	0.5181561924905507	0.8635908686024447	0.18217453556834257	0.841935429647705	0.7620107707915943	0.8438228696830843	1.0	0	0.0
603	None	None	None	None	None	1.0	1	1.0	4	0.0	0	0.5555555555555556	0	0	0	4	0	0	1.0	3	3	0.3333333333333333	5	0.0	1.0	0	0	0	0	0	0	0	0	0	0	0
4869	0.06531637255878847	0.02506690790821465	0.021686540684429836	0.984832236557877	None	0	0	0.2727272727272727	3	0.8571428571428571	12	0.26666666666666666	0.8571428571428571	15	12	0	1	0	0.4166666666666667	5	12	1.0666666666666667	16	1.0	1.0	0.47793856206307517	0.8338214285282554	0.6352667286939182	0.9284712781469359	0.8683311985218192	0.9384645423614181	0.8320551897378973	0.9089054204465337	1.0	0.06666666666666667	0.0
5886	0.06560344691063633	0.01028362572424153	0.009262683882603555	0.9871721263449396	None	0	0	0.25	3	0.875	14	0.2571428571428571	0.875	17	14	0	1	0	0.35714285714285715	5	14	1.2	18	1.0	1.0	0.47793856206307517	0.8421305808297708	0.6352667286939182	0.9313457900592269	0.8494859151749136	0.9323979192125721	0.8078814727890161	0.909038020876271	1.0	0.058823529411764705	0.0
2612	2.9292380159306774e-08	2.871551362901928e-08	-1.6134986936642334e-08	0.9999959924101018	None	0	0	0.8333333333333334	5	0.0	0	0.5625	0	0	0	8	1	0	1.0	4	4	0.6	9	0.05	0.4	0	0	0	0	0	0	0	0	0	0	0
4919	0.07370420644854858	0.025221462172586143	0.022653306166573347	0.9856727984493837	None	0	0	0.25	3	0.8666666666666667	13	0.26153846153846155	0.8666666666666667	16	13	0	1	0	0.38461538461538464	5	13	1.1333333333333333	17	1.0	1.0	0.47793856206307517	0.8354389448614052	0.6352667286939182	0.9229074074046106	0.6903582765312585	0.9354828680458623	0.8202855193558949	0.9055475383290286	1.0	0.0625	0.0
6944	0.0635847963889586	0.010072738296640326	0.00041678227794919636	0.9776386731381079	None	0	0	0.25	3	0.875	14	0.2571428571428571	0.875	17	14	0	1	0	0.35714285714285715	5	14	1.2	18	1.0	1.0	0.47793856206307517	0.8436192589112388	0.6940282324713067	0.937324663221772	0.8494859151749136	0.9423724594067564	0.834597764687424	0.9164418967325852	1.0	0.058823529411764705	0.0
4333	0.05012940878214032	0.017318270256782443	0.013715319035300093	0.985115980478964	None	0	0	0.3	3	0.8461538461538461	11	0.2727272727272727	0.8461538461538461	14	11	0	1	0	0.45454545454545453	5	11	1.0	15	1.0	1.0	0.47793856206307517	0.8234874742259454	0.635472964369623	0.9497527619771908	0.8683311985218192	0.9412822911000792	0.8518265659204525	0.9181872399050022	1.0	0.07142857142857142	0.0
4594	0.060728046916008506	0.025727622564811724	0.025692638278962565	0.9838701912949652	None	0	0	0.3	3	0.8461538461538461	11	0.2727272727272727	0.8461538461538461	14	11	0	1	0	0.45454545454545453	5	11	1.0	15	1.0	1.0	0.47793856206307517	0.8095808794489737	0.6655765406706505	0.9595196446734804	0.8589085568483664	0.941627488207128	0.8655310528182497	0.9216194507598165	1.0	0.07142857142857142	0.0
930	None	None	None	None	None	0	0	0.75	3	0.25	1	0.6666666666666666	0	3	0	2	0	0	1.0	3	3	0.4	6	0.0	0	0	0	0	0	0	0	0	0	0	0	0
2543	None	None	None	None	None	0	0	0.6	3	0.4	2	0.7777777777777778	0	1	0	5	0	0	1.0	3	3	0.4666666666666667	7	0.0	1.0	0	0	0	0	0	0	0	0	0	0	0
6850	0.07663148985186022	0.024863791589330695	0.024471818546345094	0.9861079408519187	None	0	0	0.25	3	0.875	14	0.2571428571428571	0.875	17	14	0	1	0	0.35714285714285715	5	14	1.2	18	1.0	1.0	0.47793856206307517	0.8314375354993735	0.6940282324713067	0.9519854674109511	0.8494859151749136	0.9332677623102349	0.834597764687424	0.9173570016551275	1.0	0.058823529411764705	0.0
4614	0.05643741598162025	0.020381603324898533	0.00869050849428444	0.9841085095738866	None	0	0	0.3	3	0.8333333333333334	10	0.28	0.8333333333333334	13	10	0	1	0	0.5	5	10	0.9333333333333333	14	1.0	1.0	0.47793856206307517	0.8049883206751407	0.6940282324713067	0.9544451143622238	0.8683311985218192	0.9443974548964456	0.834597764687424	0.9191434969528669	1.0	0.07692307692307693	0.0
3731	0.04188054533298127	0.007568410608549434	0.007527025993229496	0.9893399702310998	None	0	0	0.3	3	0.8333333333333334	10	0.28	0.8333333333333334	13	10	0	1	0	0.5	5	10	0.9333333333333333	14	1.0	1.0	0.47793856206307517	0.8237115988766879	0.6352667286939182	0.9360031754626389	0.8683311985218192	0.9445811705034513	0.834597764687424	0.9132069196510146	1.0	0.07692307692307693	0.0
5266	0.05393797093480895	0.0215466380694773	0.019698921659141756	0.9847964336745937	None	0	0	0.3	3	0.8461538461538461	11	0.2727272727272727	0.8461538461538461	14	11	0	1	0	0.45454545454545453	5	11	1.0	15	1.0	1.0	0.47793856206307517	0.8247518219653558	0.7241318087723344	0.9529748653047322	0.8683311985218192	0.9429364506281567	0.8333303558988997	0.9208685087020301	1.0	0.07142857142857142	0.0
6918	0.06542986389944104	0.013291345302582276	0.006733338680277926	0.8027399116687097	None	0	0	0.25	3	0.8666666666666667	13	0.26153846153846155	0.8666666666666667	16	13	0	1	0	0.38461538461538464	5	13	1.1333333333333333	17	1.0	1.0	0.47793856206307517	0.778855148497823	0.6646474805826126	0.9513877681645843	0.6378721271229131	0.9318707213280355	0.8497839613757547	0.9074548276825742	1.0	0.0625	0.0
168	None	None	None	None	None	0	0	0.75	3	0.3333333333333333	1	0.5555555555555556	0	1	0	3	2	0	1.0	3	3	0.3333333333333333	5	0.2222222222222222	1.0	0	0	0	0	0	0	0	0	0	0	0
2689	0.00832823113031379	0.002524813014822565	0.0024886788978601263	0.9857567366462707	None	0	0	0.4	2	0.8	4	0.5833333333333334	0.6	5	3	1	0	0	0.3333333333333333	6	2	0.4666666666666667	7	0.0	0.6666666666666666	0.4262338067580371	0.6379612800854927	0.40908090634592514	0.899856245524361	0.32385466378099736	0.9801035332451158	0.8174383546588837	0.9020097134605876	0	0	0.0
7195	0.054261398683393074	0.016796766512260093	0.015111652730685887	0.9753257583880582	None	0	0	0.25	3	0.875	14	0.2571428571428571	0.875	17	14	0	1	0	0.35714285714285715	5	14	1.2	18	1.0	1.0	0.43946712150070705	0.8349194266385804	0.6940282324713067	0.959598701142214	0.8494859151749136	0.9373219311869022	0.834597764687424	0.9239914272887859	1.0	0.058823529411764705	0.0
1083	None	None	None	None	None	0	0	0.07142857142857142	1	1.0	18	0.24691358024691357	0.8888888888888888	17	16	2	1	0	1.0	9	9	1.3333333333333333	20	0.14285714285714285	0	0.5416259785496292	0.9218971481882858	0.4719150203821842	0.8126530796758904	0.5928426734264972	0.7608617683905506	0.7880371289389487	0.8452366862623812	1.0	0	0.0
996	None	None	None	None	None	0	0	0.6666666666666666	2	0.5	1	1.0	0.5	3	1	0	0	0	0.25	4	1	0.26666666666666666	4	0.0	0.6666666666666666	0.6074292517170996	0.6201614682115871	0.8145508939821337	0.8939142626915579	0.45602177229580826	0.9443476201043385	0.873301242127928	0.8602845231266958	0	0	0.0
5766	0.0736779541814841	0.009060295864703102	-0.0065318383948808345	0.8168669995591149	None	0	0	0.25	3	0.875	14	0.2571428571428571	0.875	17	14	0	1	0	0.35714285714285715	5	14	1.2	18	1.0	1.0	0.47793856206307517	0.8812142114473456	0.351874338275453	0.9732713843544015	0.8494859151749136	0.9063739078769593	0.9165572678552535	0.932328283201428	1.0	0.058823529411764705	0.0
3222	0.04584196957189535	0.0015807823261047558	-0.0012842208161052708	0.9909319987920808	None	0	0	0.3	3	0.8461538461538461	11	0.2727272727272727	0.8461538461538461	14	11	0	0	0	0.45454545454545453	5	11	1.0	15	0.0	1.0	0.5208363909830396	0.8409158899771195	0.5769176962679392	0.9258700043348573	0.8589085568483664	0.9222812499107785	0.7818401931905594	0.9021408933401781	0	0	0.0
710	None	None	None	None	None	0	0	0.5	2	0.6666666666666666	2	1.0	0	2	0	2	1	0	0.2	5	1	0.3333333333333333	5	0.16666666666666666	1.0	0	0	0	0	0	0	0	0	0	0	0
4330	0.0517739084683235	0.02136621565850997	0.0191577660658385	0.9848535164749571	None	0	0	0.3	3	0.8461538461538461	11	0.2727272727272727	0.8461538461538461	14	11	0	1	0	0.45454545454545453	5	11	1.0	15	1.0	1.0	0.47793856206307517	0.8247518219653558	0.7241318087723344	0.9529748653047322	0.8683311985218192	0.9429364506281567	0.8333303558988997	0.9208685087020301	1.0	0.07142857142857142	0.0
1553	None	None	None	None	None	0	0	0.6	3	0.6	3	0.4375	0.6	6	3	0	0	0	1.0	4	4	0.4666666666666667	7	0.0	0.6666666666666666	0.5208363909830396	0.8159531763165127	0.7589473369305649	0.8772237450234305	0.8396470608683607	0.9630606006872762	0.8061676996080565	0.9036801405746675	0	0	0.0
3283	0.03755558287488808	0.011899125351533743	0.011766511478427439	0.9900933721782176	None	0	0	0.3	3	0.8333333333333334	10	0.28	0.8333333333333334	13	10	0	1	0	0.5	5	10	0.9333333333333333	14	1.0	1.0	0.47793856206307517	0.8225675745965314	0.6940282324713067	0.9521836435782639	0.8683311985218192	0.9420043176022341	0.834597764687424	0.9196517004173422	1.0	0.07692307692307693	0.0
1235	None	None	None	None	None	0.5	1	0.6666666666666666	4	0.5	3	0.4444444444444444	0.5	6	3	1	0	0	0.5	6	3	0.5333333333333333	8	0.0	1.0	0.32899855257743493	0.9120750267422676	0.48944329305275075	0.9081941195592714	0.35974814275764144	0.8017032589273329	0.7984905358064911	0.8817733357812498	0	0	0.0
6325	0.06390861283469251	0.012458356100693693	-0.0048926475313126085	0.5363292198388749	None	0	0	0.25	3	0.8666666666666667	13	0.26153846153846155	0.8666666666666667	16	13	0	1	0	0.38461538461538464	5	13	1.1333333333333333	17	1.0	1.0	0.47793856206307517	0.8130735705387343	0.6940282324713067	0.914499702631222	0.5123853545406978	0.9374862861057024	0.8078814727890161	0.8986754582022298	1.0	0.0625	0.0
959	None	None	None	None	None	0.5	1	0.6666666666666666	4	0.5	3	0.5333333333333333	0.3333333333333333	4	2	3	1	0	0.6	5	3	0.5333333333333333	8	0.125	0.6666666666666666	0.5735855353487243	0.8852322981792826	0.6799987627673904	0.9167074984728293	0.3103709011173823	0.8666791713993213	0.8793487247385507	0.8913326933183502	1.0	0.25	0.0
870	None	None	None	None	None	0	0	1.0	1	0	0	1.0	0	0	0	1	1	0	0.5	1	2	0.13333333333333333	2	0.16666666666666666	0	0	0	0	0	0	0	0	0	0	0	0
638	None	None	None	None	None	0	0	0.3	3	0.7692307692307693	10	0.2727272727272727	0.7692307692307693	13	10	1	0	0	0.45454545454545453	5	11	1.0	15	0.0	0	0.6759858419299432	0.7973402717829261	0.4895236037525299	0.8225952558850629	0.5191758156557011	0.8430875778115525	0.7223025658371333	0.8217704667872782	0	0	0.0
4267	0.05517566260007774	0.004848679579374409	0.00467672597951739	0.5592331135041106	None	0	0	0.3	3	0.8333333333333334	10	0.28	0.8333333333333334	13	10	0	1	0	0.5	5	10	0.9333333333333333	14	1.0	1.0	0.47793856206307517	0.8763730751261918	0.522186813409902	0.9688132531883537	0.8683311985218192	0.9313673113470263	0.8835913380198517	0.9350811724605573	1.0	0.07692307692307693	0.0
721	None	None	None	None	None	0	0	0.5	3	0.5714285714285714	4	0.5625	0.2857142857142857	5	2	3	6	0	1.0	4	4	0.6	9	0.8571428571428571	0.4	0.16258431123356984	0.9183360470923709	0.40144810574110695	0.7608670886607662	0.5205155146609499	0.8692223214447399	0.8419423572116262	0.8610250635592507	0.4	0.2	0.0
6791	0.04684530944103542	0.011093198468981463	-0.009635257278788594	0.9901590572057195	None	0	0	0.25	3	0.8666666666666667	13	0.26153846153846155	0.8666666666666667	16	13	0	0	0	0.38461538461538464	5	13	1.1333333333333333	17	0.0	1.0	0.4101044225718189	0.8647760972456897	0.6893917569750982	0.9291112040231165	0.6945555822739856	0.8703483304718119	0.8078814727890161	0.8919579944351657	0	0	0.0
6970	0.06984443575052264	0.019971378645696855	0.01593006105134594	0.9857933386986416	None	0	0	0.25	3	0.875	14	0.2571428571428571	0.875	17	14	0	1	0	0.35714285714285715	5	14	1.2	18	1.0	1.0	0.47793856206307517	0.8434268963937358	0.6352667286939182	0.9415009760195195	0.8494859151749136	0.9323979192125721	0.8320551897378973	0.9138974087276595	1.0	0.058823529411764705	0.0
3680	0.053922590884333765	0.02124744516532825	0.015938411462136516	0.9842349895614633	None	0	0	0.3	3	0.8333333333333334	10	0.28	0.8333333333333334	13	10	0	1	0	0.5	5	10	0.9333333333333333	14	1.0	1.0	0.47793856206307517	0.8313076642542949	0.5769176962679392	0.9497713621753949	0.8683311985218192	0.9425193298524419	0.834597764687424	0.9201134165141486	1.0	0.07692307692307693	0.0
2643	0.008976199219314957	0.0007236508843701826	0.0003409811744876473	0.9894089202193642	None	0	0	0.42857142857142855	3	0.75	6	0.3333333333333333	0.75	9	6	0	1	0	0.8333333333333334	6	5	0.6666666666666666	10	1.0	0.8	0.5243947728679527	0.8353299552595362	0.5236152681114359	0.8704640051239583	0.18217453556834257	0.841935429647705	0.7687600223832702	0.8499084833985278	1.0	0	0.0
262	None	None	None	None	None	0	0	0	0	0	0	1.0	0	0	0	0	0	0	1.0	1	1	0.06666666666666667	1	0.0	0	0	0	0	0	0	0	0	0	0	0	0
507	None	None	None	None	None	0	0	0.5	2	0.6666666666666666	2	0.8333333333333334	0	0	0	4	1	0	0.6666666666666666	3	2	0.3333333333333333	5	0.08333333333333333	0.6666666666666666	0	0	0	0	0	0	0	0	0	0	0
4736	0.05910858248422802	0.01711265483904885	-0.017112342761001282	0.9772059402330329	None	0	0	0.3	3	0.8461538461538461	11	0.2727272727272727	0.8461538461538461	14	11	0	1	0	0.45454545454545453	5	11	1.0	15	1.0	1.0	0.47793856206307517	0.8061382442255577	0.6600110050864039	0.9566610522604357	0.8589085568483664	0.9432906549469919	0.7842395740092162	0.9200956698101255	1.0	0.07142857142857142	0.0
4297	0.04875601013743747	0.010183568532443954	0.009664507434705883	0.9872429396619363	None	0	0	0.3	3	0.8333333333333334	10	0.28	0.8333333333333334	13	10	0	1	0	0.5	5	10	0.9333333333333333	14	1.0	1.0	0.47793856206307517	0.8780640151853338	0.522186813409902	0.9559412436227609	0.8683311985218192	0.9443974548964456	0.7399569699800784	0.9326360225013477	1.0	0.07692307692307693	0.0
1303	None	None	None	None	None	0	0	0.3333333333333333	1	1.0	2	1.0	0.5	2	1	1	0	0	0.25	4	1	0.26666666666666666	4	0.0	0	0.25033120170588735	0.5657723629190273	0.8186157635887852	0.5913150508533126	0.9815696147083959	0.5459459793906535	0.958554147279373	0.567774539347919	0	0	0.0
5051	0.06775870913253122	0.005965738154249076	0.0021439617265392274	0.70138785292072	None	0	0	0.3	3	0.8461538461538461	11	0.2727272727272727	0.8461538461538461	14	11	0	1	0	0.45454545454545453	5	11	1.0	15	1.0	1.0	0.47793856206307517	0.8516646276308745	0.635472964369623	0.956228091262719	0.8683311985218192	0.9410070631430589	0.8333303558988997	0.9264743071219524	1.0	0.07142857142857142	0.0
2806	0.0017032753984584478	0.00032091269030486277	-4.012021115249031e-05	0.9918234564604547	None	0	0	0.6	3	0.4	2	0.5833333333333334	0.2	3	1	3	0	0	0.75	4	3	0.4666666666666667	7	0.0	0.6666666666666666	0.73136629301587	0.6720742454774121	0.8600685515016264	0.7676133467280077	0.24620211129345812	0.6613020235985869	0.9335899855783006	0.7027697747201114	0	0	0.0
3665	0.06772511079375501	0.015005072194457689	0.013963419228621474	0.9835241735242927	None	0	0	0.3	3	0.8461538461538461	11	0.2727272727272727	0.8461538461538461	14	11	0	1	0	0.45454545454545453	5	11	1.0	15	1.0	1.0	0.47793856206307517	0.838305344875679	0.6060922124809287	0.946494112436685	0.8589085568483664	0.9394371155160991	0.8333303558988997	0.9183458535337305	1.0	0.07142857142857142	0.0
241	None	None	None	None	None	0	0	0.75	3	0.5	2	0.5	0	2	0	3	2	0	0.75	4	3	0.4	6	0.25	0.6666666666666666	0	0	0	0	0	0	0	0	0	0	0
503	None	None	None	None	None	0	0	0.17647058823529413	3	0.8260869565217391	19	0.5434782608695652	0.8260869565217391	22	19	2	0	0	0.08695652173913043	23	2	1.6666666666666667	25	0.0	0	0.1847553593075386	0.9536694220616607	0.4909703975866683	0.8998424593735838	0.8760500654030345	0.9514406521688591	0.9628458803207555	0.9388730230986467	0	0	0.0
6577	0.053893286399042714	0.009424259344136099	-0.0015489934951081353	0.9675388259596556	None	0	0	0.25	3	0.8666666666666667	13	0.26153846153846155	0.8666666666666667	16	13	0	1	0	0.38461538461538464	5	13	1.1333333333333333	17	1.0	1.0	0.47793856206307517	0.823067973932941	0.635472964369623	0.950181383545712	0.7531016628223661	0.9333531565476682	0.8518265659204525	0.9148987044694781	1.0	0.0625	0.0
7056	0.06616461367271233	0.014393737151696057	0.013199099790468172	0.9907488467936528	None	0	0	0.25	3	0.8666666666666667	13	0.26153846153846155	0.8666666666666667	16	13	0	1	0	0.38461538461538464	5	13	1.1333333333333333	17	1.0	1.0	0.47793856206307517	0.8262494410101697	0.6352667286939182	0.9589097207813007	0.8494859151749136	0.9207300567655188	0.8546316361152212	0.9158462545208428	1.0	0.0625	0.0
4692	0.05201205445076998	0.0252545995968019	0.020213475888772054	0.9844102064434492	None	0	0	0.3	3	0.8333333333333334	10	0.28	0.8333333333333334	13	10	0	1	0	0.5	5	10	0.9333333333333333	14	1.0	1.0	0.47793856206307517	0.8329603933307187	0.6940282324713067	0.9544451143622238	0.8683311985218192	0.9443974548964456	0.8320551897378973	0.9237033435580535	1.0	0.07692307692307693	0.0
3776	0.048729236552935776	0.011968576205384426	-0.011373939509403717	0.9817209787581794	None	0	0	0.3	3	0.8333333333333334	10	0.28	0.8333333333333334	13	10	0	1	0	0.5	5	10	0.9333333333333333	14	1.0	1.0	0.5097807180232087	0.8366564116967504	0.5769176962679392	0.9511606089018297	0.8683311985218192	0.9414184361675226	0.8675455744928678	0.9212817106321578	1.0	0.07692307692307693	0.0
3048	0.009929013461892221	0.00029045747640496814	0.00012565579117144378	0.98243126413773	None	0	0	0.3333333333333333	2	0.8333333333333334	5	0.5714285714285714	0.6666666666666666	6	4	1	0	0	0.2857142857142857	7	2	0.5333333333333333	8	0.0	0.8571428571428571	0.45208618441055615	0.6369134827767985	0.2854214479449884	0.9660547820756658	0.5351341268427633	0.9753609038973965	0.8483387192595095	0.9261941659381568	0	0	0.0
2997	0.010346496880202661	0.0010682859362217616	0.0010510088009121077	0.9656419656200375	None	0	0	0.375	3	0.8	8	0.4	0.6	9	6	2	1	0	0.8333333333333334	6	5	0.8	12	0.2	0.5714285714285714	0.5243947728679527	0.7680048124236198	0.395373660739575	0.8659666957801322	0.18217453556834257	0.8214614037218507	0.8039435523089608	0.821963278019449	1.0	0	0.0
4177	0.058680036904708674	0.0024409476447461538	0.0005595178646849177	0.9271125170546692	None	0	0	0.3	3	0.8461538461538461	11	0.2727272727272727	0.8461538461538461	14	11	0	1	0	0.45454545454545453	5	11	1.0	15	1.0	1.0	0.47793856206307517	0.7781397221880574	0.7241318087723344	0.9549427720701633	0.8683311985218192	0.9425589883763873	0.8853619651403308	0.9144174212488325	1.0	0.07142857142857142	0.0
3033	0.0227808856599197	0.0025595695587760786	-0.0006960837382501606	0.9956892243398732	None	0	0	0.14285714285714285	1	1.0	8	0.5555555555555556	0.75	6	6	3	2	0	0.5	3	6	0.6666666666666666	10	0.2	0	0.7703427540984138	0.9267745495085552	0.44211527295542313	0.8750411279312832	0.14137128990942308	0.6300684848954102	0.9578096193942978	0.8418850760608927	0.5833333333333334	0.5	0.0
1165	None	None	None	None	None	0	0	0.3333333333333333	1	1.0	2	1.0	0.5	2	1	1	0	0	0.25	4	1	0.26666666666666666	4	0.0	0	0.42290579962068103	0.8488674751719049	0.6911220531441095	0.8381248202997389	0.8443146075394197	0.8259014480333838	0.8760512663299658	0.8378495307721328	0	0	0.0
737	None	None	None	None	None	0	0	0.6666666666666666	2	0.5	1	0.6666666666666666	0	0	0	3	0	0	0.6666666666666666	3	2	0.26666666666666666	4	0.0	0.6666666666666666	0	0	0	0	0	0	0	0	0	0	0
7517	0.07155637214680595	0.005253378103066633	-0.0038392025902549915	0.8881424676753615	None	0	0	0.25	3	0.875	14	0.2571428571428571	0.875	17	14	0	1	0	0.35714285714285715	5	14	1.2	18	1.0	1.0	0.49156942592404584	0.7957220055374076	0.25159433641702067	0.9729698475129513	0.4042487112915828	0.935906811872093	0.7780211167221467	0.9269969241072026	1.0	0.058823529411764705	0.0
7324	0.06933638291833666	0.0250819575875921	0.02114545336845069	0.9859011862666441	None	0	0	0.25	3	0.8666666666666667	13	0.26153846153846155	0.8666666666666667	16	13	0	1	0	0.38461538461538464	5	13	1.1333333333333333	17	1.0	1.0	0.47793856206307517	0.8247089340674082	0.6646474805826126	0.941744358779824	0.8589085568483664	0.9368478040647931	0.8333303558988997	0.9123615306754466	1.0	0.0625	0.0
7434	0.05863090393776034	0.011314404732549707	0.007945052058629162	0.9902833967381122	None	0	0	0.25	3	0.8666666666666667	13	0.26153846153846155	0.8666666666666667	16	13	0	1	0	0.38461538461538464	5	13	1.1333333333333333	17	1.0	1.0	0.47793856206307517	0.8205032146042723	0.6646474805826126	0.9584001198300577	0.8589085568483664	0.9214261095372207	0.8546316361152212	0.9147402168228127	1.0	0.0625	0.0
1427	None	None	None	None	None	0	0	0.625	5	0.4	4	0.6	0.3	7	3	4	2	0	0.8	5	4	0.8	12	0.25	0.6666666666666666	0.7481401475922264	0.7306992354481964	0.49840737513450134	0.8677326356498425	0.17325999522436245	0.8781547720414314	0.9148607552713927	0.8345330502845497	0.5714285714285714	0.42857142857142855	0.0
3927	0.062034255875651145	0.010025628292420537	-0.007755492640210051	0.5156381562192753	None	0	0	0.25	3	0.8666666666666667	13	0.26153846153846155	0.8666666666666667	16	13	0	1	0	0.38461538461538464	5	13	1.1333333333333333	17	1.0	1.0	0.4938596400431419	0.9182365065607156	0.43703057584267757	0.9749182932417634	0.8589085568483664	0.9781269616184698	0.9111267011982919	0.9641904626807444	1.0	0.0625	0.0
4000	0.06045574454256621	0.01664143543174872	0.0150261261437742	0.9842178722615195	None	0	0	0.3	3	0.8461538461538461	11	0.2727272727272727	0.8461538461538461	14	11	0	1	0	0.45454545454545453	5	11	1.0	15	1.0	1.0	0.47793856206307517	0.832194767466897	0.6060922124809287	0.9444178518556644	0.8589085568483664	0.9396792563828121	0.8333303558988997	0.9163132207019344	1.0	0.07142857142857142	0.0
3207	0.056414920586556956	0.010587487184065172	-0.00027604725233480693	0.9772169662405632	None	0	0	0.3	3	0.8461538461538461	11	0.2727272727272727	0.8461538461538461	14	11	0	1	0	0.45454545454545453	5	11	1.0	15	1.0	1.0	0.47793856206307517	0.8304233925206163	0.6060922124809287	0.9508523188124686	0.8683311985218192	0.9410070631430589	0.834597764687424	0.9198441191555324	1.0	0.07142857142857142	0.0
4090	0.05546412024131262	0.021009283193983704	0.01743464266111273	0.9855909587258797	None	0	0	0.25	3	0.8666666666666667	13	0.26153846153846155	0.8666666666666667	16	13	0	1	0	0.38461538461538464	5	13	1.1333333333333333	17	1.0	1.0	0.47793856206307517	0.8250732873779179	0.6655765406706505	0.9551575574813745	0.8683311985218192	0.9366356392555127	0.8665927974376456	0.9194136150125576	1.0	0.0625	0.0
4024	0.052681854781333366	0.01795481654711299	0.014357162980034446	0.9857322890326329	None	0	0	0.3	3	0.8461538461538461	11	0.2727272727272727	0.8461538461538461	14	11	0	1	0	0.45454545454545453	5	11	1.0	15	1.0	1.0	0.47793856206307517	0.8234874742259454	0.635472964369623	0.9497527619771908	0.8683311985218192	0.9412822911000792	0.8518265659204525	0.9181872399050022	1.0	0.07142857142857142	0.0
2485	None	None	None	None	None	0	0	0.6	3	0.6	3	0.4666666666666667	0.6	6	3	0	1	0	0.6	3	5	0.4666666666666667	7	1.0	0.5	0.47793856206307517	0.8854095464435786	0.7882526124582647	0.9567640654807319	0.7418944391664507	0.9653987860369612	0.9102163826610566	0.943927703997394	1.0	0.16666666666666666	0.0
859	None	None	None	None	None	0	0	1.0	1	0	0	1.0	0	1	0	0	0	0	0.5	1	2	0.13333333333333333	2	0.0	0	0	0	0	0	0	0	0	0	0	0	0
6299	0.07635308402360111	0.020352750626699747	0.01294533713998123	0.9842294973449751	None	0	0	0.25	3	0.8666666666666667	13	0.26153846153846155	0.8666666666666667	16	13	0	1	0	0.38461538461538464	5	13	1.1333333333333333	17	1.0	1.0	0.45870284178189114	0.7771313564302894	0.6940282324713067	0.9548553921553931	0.6809356348578056	0.933904994346897	0.8202855193558949	0.9102206848139118	1.0	0.0625	0.0
2317	None	None	None	None	None	0	0	0.3333333333333333	1	1.0	2	1.0	1.0	3	2	0	0	0	0.25	4	1	0.26666666666666666	4	0.0	0	0.6669680203910445	0.8864238417736952	0.6537204885619087	0.7826434929131879	1.0	0.6432862084307379	0.8056513862418869	0.7872629351679219	0	0	0.0
1174	None	None	None	None	None	0	0	0.75	3	0.25	1	0.75	0.25	3	1	2	1	0	0.5	2	4	0.4	6	0.16666666666666666	0	0.37349042585574466	0.6319937560986778	0.1774772654330399	0.6140339779950995	0.8603438341765675	0.85716404487382	0.9463859010978852	0.7175493098712421	1.0	0	0.0
3806	0.04977034674555157	0.0012956178958478434	-0.001120410349168267	0.9834283790021466	None	0	0	0.3	3	0.8333333333333334	10	0.28	0.8333333333333334	13	10	0	1	0	0.5	5	10	0.9333333333333333	14	1.0	1.0	0.47793856206307517	0.8387673516353272	0.522186813409902	0.9491330026670071	0.9140352484852869	0.9276859558925501	0.8675455744928678	0.9149552978197678	1.0	0.07692307692307693	0.0
3273	0.04337416479012658	0.00763252959679353	-0.0059879555921786565	0.9866404199516939	None	0	0	0.3	3	0.8333333333333334	10	0.28	0.8333333333333334	13	10	0	1	0	0.5	5	10	0.9333333333333333	14	1.0	1.0	0.47793856206307517	0.8117993485545207	0.5657866250994459	0.9358520576033664	0.5212437896987977	0.9415742254849607	0.7477976003481438	0.909477238978487	1.0	0.07692307692307693	0.0
7519	0.07001852331739626	0.03185889344458445	0.029322273810214124	0.9859636234591151	None	0	0	0.25	3	0.875	14	0.2571428571428571	0.875	17	14	0	1	0	0.35714285714285715	5	14	1.2	18	1.0	1.0	0.47793856206307517	0.8382613083263252	0.6940282324713067	0.9594249394210183	0.8494859151749136	0.9311722120164849	0.834597764687424	0.9220923816121785	1.0	0.058823529411764705	0.0
6163	0.08911978570466846	0.024618000791443603	0.01148510760601847	0.9820566735075669	None	0	0	0.25	3	0.875	14	0.2571428571428571	0.875	17	14	0	1	0	0.35714285714285715	5	14	1.2	18	1.0	1.0	0.47793856206307517	0.8431972584389783	0.6352667286939182	0.9322588620906918	0.5123853545406978	0.9314967177258311	0.834597764687424	0.9092638996327882	1.0	0.058823529411764705	0.0
6513	0.07722671402435521	0.011065737645268635	0.0007803740172370576	0.8913250955618868	None	0	0	0.25	3	0.8666666666666667	13	0.26153846153846155	0.8666666666666667	16	13	0	1	0	0.38461538461538464	5	13	1.1333333333333333	17	1.0	1.0	0.47793856206307517	0.8309552850835314	0.6646474805826126	0.9368558447068429	0.7531016628223661	0.9355586799897713	0.8333303558988997	0.9106532142468873	1.0	0.0625	0.0
3854	0.06178123770022756	0.015508112074257919	0.008626509767187675	0.9718582654573434	None	0	0	0.3	3	0.8461538461538461	11	0.2727272727272727	0.8461538461538461	14	11	0	1	0	0.45454545454545453	5	11	1.0	15	1.0	1.0	0.47793856206307517	0.870632944268493	0.522186813409902	0.9614263523041877	0.8683311985218192	0.9650913695687665	0.8665927974376456	0.9434259783637926	1.0	0.07142857142857142	0.0
3535	0.05547370831469506	0.00940895539754488	-0.0025851908426682375	0.8587992374668826	None	0	0	0.3	3	0.8333333333333334	10	0.28	0.8333333333333334	13	10	0	1	0	0.5	5	10	0.9333333333333333	14	1.0	1.0	0.47793856206307517	0.7827393867450505	0.6940282324713067	0.9569315713830008	0.8683311985218192	0.9434367838809119	0.8638033903632905	0.9167462933866513	1.0	0.07692307692307693	0.0
2613	0.0007937516857656568	7.274776574090326e-05	-8.033730978146317e-06	0.9847406687714355	None	0	0	0.16666666666666666	1	1.0	6	0.6666666666666666	0.16666666666666666	1	1	6	2	0	0.75	3	4	0.5333333333333333	8	0.125	0.6666666666666666	0.5259975943997796	0.5	0.1758156227914685	0.5	0.18391616234110375	0.5	0.8364455665957888	0.5	1.0	1.0	0.0
3042	0.04420680013959836	0.00982858481382956	0.008469502029564115	0.990413558067435	None	0	0	0.3	3	0.8461538461538461	11	0.2727272727272727	0.8461538461538461	14	11	0	1	0	0.45454545454545453	5	11	1.0	15	1.0	1.0	0.47793856206307517	0.8306962232524588	0.5769176962679392	0.9441309829190377	0.891183223503553	0.9398098069654751	0.834597764687424	0.9159587977352805	1.0	0.07142857142857142	0.0
5171	0.0521806688949983	0.02441249930603676	0.019459175758055898	0.9844519298030523	None	0	0	0.3	3	0.8333333333333334	10	0.28	0.8333333333333334	13	10	0	1	0	0.5	5	10	0.9333333333333333	14	1.0	1.0	0.47793856206307517	0.8329603933307187	0.6940282324713067	0.9544451143622238	0.8683311985218192	0.9443974548964456	0.8320551897378973	0.9237033435580535	1.0	0.07692307692307693	0.0
6254	0.06609185425242482	0.020290572305035084	0.006050888715589751	0.9868239764178963	None	0	0	0.25	3	0.875	14	0.2571428571428571	0.875	17	14	0	1	0	0.35714285714285715	5	14	1.2	18	1.0	1.0	0.47793856206307517	0.9097643013537486	0.6940282324713067	0.9206690499798462	0.6144376677932704	0.9290285503321533	0.834597764687424	0.9201728729320331	1.0	0.058823529411764705	0.0
7206	0.0700705793514836	0.030762631657243848	0.027187691786566586	0.9858496270269151	None	0	0	0.25	3	0.875	14	0.2571428571428571	0.875	17	14	0	1	0	0.35714285714285715	5	14	1.2	18	1.0	1.0	0.47793856206307517	0.8314375354993735	0.6940282324713067	0.9519854674109511	0.8494859151749136	0.9332677623102349	0.834597764687424	0.9173570016551275	1.0	0.058823529411764705	0.0
4877	0.047781666323194805	0.022921641087474673	0.022051967975442486	0.9734834201984247	None	0	0	0.2727272727272727	3	0.8571428571428571	12	0.26666666666666666	0.8571428571428571	15	12	0	1	0	0.4166666666666667	5	12	1.0666666666666667	16	1.0	1.0	0.47793856206307517	0.8725240222917965	0.522186813409902	0.9591993785561548	0.8683311985218192	0.9344440454383753	0.8931908381584667	0.9295176757660678	1.0	0.06666666666666667	0.0
6723	0.0701618566622539	0.017816209378578824	0.00975203451828625	0.886767282965137	None	0	0	0.25	3	0.8666666666666667	13	0.26153846153846155	0.8666666666666667	16	13	0	1	0	0.38461538461538464	5	13	1.1333333333333333	17	1.0	1.0	0.47793856206307517	0.857849213255343	0.6940282324713067	0.9387615877568877	0.7896591729877543	0.931544495832993	0.8202855193558949	0.9152373906137593	1.0	0.0625	0.0
4287	0.037889972729615966	0.013888475997979075	-0.0069269441263030635	0.984108398886218	None	0	0	0.3333333333333333	3	0.8181818181818182	9	0.28888888888888886	0.8181818181818182	12	9	0	1	0	0.5555555555555556	5	9	0.8666666666666667	13	1.0	1.0	0.47793856206307517	0.8332437500112961	0.7241318087723344	0.9589807616545166	0.8683311985218192	0.946898723288847	0.8333303558988997	0.9273854982183646	1.0	0.08333333333333333	0.0
3412	0.03565463138572025	0.006527894876765159	0.0016284201628557512	0.9915530487438223	None	0	0	0.3	3	0.8461538461538461	11	0.2727272727272727	0.8461538461538461	14	11	0	1	0	0.45454545454545453	5	11	1.0	15	1.0	1.0	0.5923658278411972	0.8852038483059899	0.635472964369623	0.9289300181329044	0.8878488749891229	0.9353781278197215	0.8518265659204525	0.9189730831265644	1.0	0.07142857142857142	0.0
1114	None	None	None	None	None	0	0	0.5	2	0.6666666666666666	2	1.0	0	1	0	3	1	0	0.2	5	1	0.3333333333333333	5	0.1111111111111111	1.0	0	0	0	0	0	0	0	0	0	0	0
35	None	None	None	None	None	0	0	0.3333333333333333	4	0.6666666666666666	10	0.4722222222222222	0.6	12	9	4	4	0	1.0	6	6	1.1333333333333333	17	0.4444444444444444	0.18181818181818182	0.3962539354019287	0.9320291185730138	0.7324323192510438	0.9568999657155641	0.5121789593361532	0.8619827184593882	0.8979359899904124	0.9253092681651953	0.16666666666666666	0.25	0.0
3941	0.047943842125023645	0.012979719275926473	0.00809963989056238	0.977995285740946	None	0	0	0.3	3	0.8461538461538461	11	0.2727272727272727	0.8461538461538461	14	11	0	1	0	0.45454545454545453	5	11	1.0	15	1.0	1.0	0.47793856206307517	0.838305344875679	0.635472964369623	0.9493300121967914	0.8589085568483664	0.9394371155160991	0.8333303558988997	0.9197703851939392	1.0	0.07142857142857142	0.0
1570	None	None	None	None	None	0	0	0	0	0	0	1.0	0	0	0	0	0	0	1.0	1	1	0.06666666666666667	1	0.0	0	0	0	0	0	0	0	0	0	0	0	0
3174	0.05090818827074353	0.00621715418979266	-0.0030831242681925042	0.9864034020645327	None	0	0	0.3	3	0.8461538461538461	11	0.2727272727272727	0.8461538461538461	14	11	0	1	0	0.45454545454545453	5	11	1.0	15	1.0	1.0	0.5899306516661802	0.8449586248257667	0.5769176962679392	0.9420710848765086	0.8683311985218192	0.9363016309655187	0.8518265659204525	0.9161189236008881	1.0	0.07142857142857142	0.0
1899	None	None	None	None	None	0	0	0.3333333333333333	2	0.8333333333333334	5	0.8888888888888888	0.3333333333333333	3	2	4	0	0	1.0	3	3	0.5333333333333333	8	0.0	1.0	0.2510063351297803	0.7448616630404484	0.36125955657537884	0.6254984506429179	0.7173813817490153	0.5	0.8715007494050534	0.6290433997308924	0	0	0.0
5258	0.06441536888185169	0.020821715120217077	0.018228082962449998	0.9847039139115863	None	0	0	0.2727272727272727	3	0.8571428571428571	12	0.26666666666666666	0.8571428571428571	15	12	0	1	0	0.4166666666666667	5	12	1.0666666666666667	16	1.0	1.0	0.47793856206307517	0.8338214285282554	0.6352667286939182	0.9284712781469359	0.8683311985218192	0.9384645423614181	0.8320551897378973	0.9089054204465337	1.0	0.06666666666666667	0.0
2961	0.007564625135094625	0.0012481090095812241	0.001189477008531097	0.9809711535058789	None	0	0	0.42857142857142855	3	0.75	6	0.3333333333333333	0.75	9	6	0	1	0	0.8333333333333334	6	5	0.6666666666666666	10	1.0	0.8	0.5243947728679527	0.7666625179670897	0.395373660739575	0.8323094319822776	0.18217453556834257	0.8114679995334395	0.8039435523089608	0.8048792985476856	1.0	0	0.0
3750	0.04215909899400793	0.003564342880621299	-0.0003530170243517745	0.9856029134920891	None	0	0	0.3	3	0.8333333333333334	10	0.28	0.8333333333333334	13	10	0	1	0	0.5	5	10	0.9333333333333333	14	1.0	1.0	0.47793856206307517	0.8541683309628051	0.5769176962679392	0.9566632857510455	0.8683311985218192	0.9247889012907216	0.8675455744928678	0.9210813722054697	1.0	0.07692307692307693	0.0
2411	None	None	None	None	None	0	0	0.5	3	0.6666666666666666	4	0.4	0.6666666666666666	7	4	0	0	0	0.8	5	4	0.5333333333333333	8	0.0	1.0	0.47793856206307517	0.7441020306454743	0.8129968888507506	0.880762755016573	0.8683311985218192	0.9575710056953344	0.7766192889933827	0.8870757831675716	0	0	0.0
3512	0.03778823731371545	0.007215595374475903	-0.004901840835081765	0.9874334613897602	None	0	0	0.3	3	0.8333333333333334	10	0.28	0.8333333333333334	13	10	0	1	0	0.5	5	10	0.9333333333333333	14	1.0	1.0	0.47793856206307517	0.8237132677019996	0.5769176962679392	0.9560457976789379	0.8683311985218192	0.9268117975816543	0.8979677542782067	0.9158070756617481	1.0	0.07692307692307693	0.0
5567	0.0682001116403467	0.015460360574972382	0.009934612991245638	0.9843446559093201	None	0	0	0.2727272727272727	3	0.8571428571428571	12	0.26666666666666666	0.8571428571428571	15	12	0	1	0	0.4166666666666667	5	12	1.0666666666666667	16	1.0	1.0	0.47793856206307517	0.8226495113583474	0.6352667286939182	0.9250454542904648	0.5123853545406978	0.9365233844909374	0.8078814727890161	0.9043299284255603	1.0	0.06666666666666667	0.0
3973	0.05501159932566508	0.018501267961433907	0.017038107235371386	0.972094368952319	None	0	0	0.25	3	0.8666666666666667	13	0.26153846153846155	0.8666666666666667	16	13	0	1	0	0.38461538461538464	5	13	1.1333333333333333	17	1.0	1.0	0.47793856206307517	0.859289923954851	0.6081075229406044	0.9601139213566051	0.8589085568483664	0.9346173283839596	0.8333303558988997	0.9275804406717941	1.0	0.0625	0.0
1017	None	None	None	None	None	0	0	0.5	2	0.6666666666666666	2	0.8333333333333334	0	0	0	4	1	0	0.6666666666666666	3	2	0.3333333333333333	5	0.08333333333333333	0.6666666666666666	0	0	0	0	0	0	0	0	0	0	0
2356	None	None	None	None	None	0	0	0.375	3	0.7777777777777778	7	0.3142857142857143	0.7777777777777778	10	7	0	0	0	0.7142857142857143	5	7	0.7333333333333333	11	0.0	1.0	0.5208363909830396	0.8499583367689884	0.5769176962679392	0.9150870686897582	0.8302244191949081	0.9419470822127182	0.7809617792521709	0.9088290274005583	0	0	0.0
6071	0.06988172311241578	0.02153695994950857	0.018316064707538583	0.9863252972037804	None	0	0	0.25	3	0.8666666666666667	13	0.26153846153846155	0.8666666666666667	16	13	0	1	0	0.38461538461538464	5	13	1.1333333333333333	17	1.0	1.0	0.47793856206307517	0.8438240322434543	0.6060922124809287	0.9359974331302164	0.8589085568483664	0.9349378095919555	0.8333303558988997	0.9125303013739788	1.0	0.0625	0.0
3935	0.047665932558745586	0.010033249135188627	0.004316552131505337	0.9763897913702927	None	0	0	0.3	3	0.8461538461538461	11	0.2727272727272727	0.8461538461538461	14	11	0	1	0	0.45454545454545453	5	11	1.0	15	1.0	1.0	0.47793856206307517	0.8370776850844354	0.6940282324713067	0.9544825529710046	0.8589085568483664	0.941422366891314	0.8202855193558949	0.9231250998051735	1.0	0.07142857142857142	0.0
2651	None	None	None	None	None	0	0	0.375	3	0.7777777777777778	7	0.7333333333333333	0.2222222222222222	4	2	6	0	0	0.6	5	3	0.7333333333333333	11	0.0	0.25	0.8410627327583814	0.768106034582143	0.20186256544302297	0.7825648947094428	0.9602920932497968	0.9764586518899256	0.9668438182849579	0.8877371472201533	0	0	0.0
5823	0.07381648256693124	0.017049688896365153	0.015545753878405934	0.9847638495799992	None	0	0	0.25	3	0.8666666666666667	13	0.26153846153846155	0.8666666666666667	16	13	0	1	0	0.38461538461538464	5	13	1.1333333333333333	17	1.0	1.0	0.47793856206307517	0.8307309802636055	0.6646474805826126	0.9444363338117177	0.6809356348578056	0.933608301921459	0.8202855193558949	0.913393097020631	1.0	0.0625	0.0
3326	0.029400787307762737	0.008616543943671333	0.008062960267897693	0.9895712771204079	None	0	0	0.3333333333333333	3	0.8181818181818182	9	0.28888888888888886	0.8181818181818182	12	9	0	1	0	0.5555555555555556	5	9	0.8666666666666667	13	1.0	1.0	0.47793856206307517	0.8137818498823792	0.6646474805826126	0.9341906043951861	0.8683311985218192	0.9475289783395774	0.8333303558988997	0.912170483225763	1.0	0.08333333333333333	0.0
2649	5.4973493144691525e-09	5.503199968630921e-09	-1.521399428841483e-09	0.9999997942160643	None	0	0	1.0	2	0.0	0	1.0	0	0	0	2	1	0	0.3333333333333333	3	1	0.2	3	0.125	1.0	0	0	0	0	0	0	0	0	0	0	0
360	None	None	None	None	None	0	0	0.5	3	0.5	3	0.4	0.3333333333333333	3	2	4	3	0	0.8	4	5	0.5333333333333333	8	0.2727272727272727	0	0.6973642275256402	0.7733504471173258	0.8640419558620621	0.6723350371602007	0.2897506265548403	0.931456143707356	0.917762812785929	0.8203109955089575	0.3333333333333333	0	0.22129837418962822
7128	0.06879645691323195	0.029139053415528412	0.024042932529150945	0.9857756959193664	None	0	0	0.25	3	0.8666666666666667	13	0.26153846153846155	0.8666666666666667	16	13	0	1	0	0.38461538461538464	5	13	1.1333333333333333	17	1.0	1.0	0.47793856206307517	0.8382089476098167	0.6940282324713067	0.9570030433186479	0.8494859151749136	0.9332431726769189	0.8333303558988997	0.9214164263946231	1.0	0.0625	0.0
3984	0.06025269473292679	0.00946054998214585	0.005409576140287723	0.9710332510743076	None	0	0	0.3	3	0.8461538461538461	11	0.2727272727272727	0.8461538461538461	14	11	0	1	0	0.45454545454545453	5	11	1.0	15	1.0	1.0	0.4806549501967031	0.8227571652739585	0.6352667286939182	0.9598244901908535	0.891183223503553	0.9395825620895143	0.8940803142520228	0.9230312579837618	1.0	0.07142857142857142	0.0
1958	None	None	None	None	None	0	0	0.3333333333333333	2	0.7142857142857143	5	0.9	0.2857142857142857	3	2	5	0	0	0.4	5	2	0.6	9	0.0	0.8571428571428571	0.4471416052427292	0.8985798301675081	0.5658005127428615	0.8519024985010458	0.7173813817490153	0.9483563823716357	0.9250149357941095	0.9072493690896695	0	0	0.0
7329	0.05815053247814818	0.011820985549742553	-0.01174237698545795	0.9859822042712952	None	0	0	0.25	3	0.875	14	0.2571428571428571	0.875	17	14	0	0	0	0.35714285714285715	5	14	1.2	18	0.0	1.0	0.47793856206307517	0.8398673613096215	0.6940282324713067	0.9356584232799277	0.8109629232149025	0.9096826337983491	0.8078814727890161	0.9015604105089272	0	0	0.0
5124	0.07374931599750714	0.019209019905707864	0.019117313372478444	0.9851708323492465	None	0	0	0.25	3	0.8666666666666667	13	0.26153846153846155	0.8666666666666667	16	13	0	1	0	0.38461538461538464	5	13	1.1333333333333333	17	1.0	1.0	0.47793856206307517	0.8307309802636055	0.6352667286939182	0.9339960927874682	0.6809356348578056	0.933608301921459	0.8202855193558949	0.9084360339256555	1.0	0.0625	0.0
4579	0.05811828523286989	0.01599292467369232	0.015771955495672063	0.9848614029160627	None	0	0	0.3	3	0.8461538461538461	11	0.2727272727272727	0.8461538461538461	14	11	0	1	0	0.45454545454545453	5	11	1.0	15	1.0	1.0	0.47793856206307517	0.8399963681109123	0.5769176962679392	0.9566672920092557	0.8589085568483664	0.9398840049495717	0.8333303558988997	0.9241939027449648	1.0	0.07142857142857142	0.0
966	None	None	None	None	None	0	0	0.5	1	1.0	1	0.75	0	0	0	2	5	0	1.0	2	2	0.2	3	0.625	0	0	0	0	0	0	0	0	0	0	0	0
4206	0.06689228752595887	0.015859010738062083	0.015604143004004652	0.9847632823539785	None	0	0	0.2727272727272727	3	0.8571428571428571	12	0.26666666666666666	0.8571428571428571	15	12	0	1	0	0.4166666666666667	5	12	1.0666666666666667	16	1.0	1.0	0.47793856206307517	0.831864033106437	0.6352667286939182	0.939155334711394	0.8494859151749136	0.9366909481814576	0.8320551897378973	0.912399610331718	1.0	0.06666666666666667	0.0
4263	0.055164407559439514	0.021512824553421423	0.01652187148525784	0.9842325605745771	None	0	0	0.3	3	0.8333333333333334	10	0.28	0.8333333333333334	13	10	0	1	0	0.5	5	10	0.9333333333333333	14	1.0	1.0	0.47793856206307517	0.8313076642542949	0.5769176962679392	0.9497713621753949	0.8683311985218192	0.9425193298524419	0.834597764687424	0.9201134165141486	1.0	0.07692307692307693	0.0
6072	0.07631925755597502	0.025023773499762453	0.02378267893826948	0.9852479572475585	None	0	0	0.25	3	0.875	14	0.2571428571428571	0.875	17	14	0	1	0	0.35714285714285715	5	14	1.2	18	1.0	1.0	0.47793856206307517	0.8468228974592515	0.5769176962679392	0.937596740364936	0.8494859151749136	0.9334153873924594	0.834597764687424	0.9131981809725475	1.0	0.058823529411764705	0.0
6679	0.060634705210211914	0.017906568194589585	-0.005438717052999005	0.9674593482194199	None	0	0	0.25	3	0.875	14	0.2571428571428571	0.875	17	14	0	1	0	0.35714285714285715	5	14	1.2	18	1.0	1.0	0.47793856206307517	0.8668065099368861	0.6352667286939182	0.9518351737425343	0.5212437896987977	0.9381049904165023	0.8320551897378973	0.9258804662418247	1.0	0.058823529411764705	0.0
2832	0.013246727886854494	0.0011575157904836408	0.001009474754241461	0.8628923163576321	None	0	0	0.3333333333333333	2	0.8571428571428571	6	0.5625	0.7142857142857143	7	5	1	0	0	0.25	8	2	0.6	9	0.0	0.75	0.4262338067580371	0.6871927679136014	0.35131189276424973	0.959740334649028	0.7464135899045292	0.9757270590767301	0.8832249710149167	0.9276218941599905	0	0	0.0
5703	0.0629385857014419	0.006458226164505472	0.005487755429635217	0.9901553576430531	None	0	0	0.25	3	0.8666666666666667	13	0.26153846153846155	0.8666666666666667	16	13	0	1	0	0.38461538461538464	5	13	1.1333333333333333	17	1.0	1.0	0.47793856206307517	0.8329312746002694	0.6352667286939182	0.9400903204721263	0.8589085568483664	0.9226246430681759	0.8333303558988997	0.9071575886802393	1.0	0.0625	0.0
77	None	None	None	None	None	0.2	1	0.3333333333333333	4	0.6666666666666666	10	0.3541666666666667	0.6	13	9	3	0	0	0.3333333333333333	4	12	1.1333333333333333	17	0.0	0.4	0.6291315431981878	0.8755401379635476	0.4404414262810413	0.8838187019471604	0.776839356116374	0.9369591254348977	0.862176224666987	0.9025840075115373	0	0	0.0
7499	0.0599645561279755	0.009680990161594138	-0.00908372570300065	0.9628127589350058	None	0	0	0.25	3	0.8666666666666667	13	0.26153846153846155	0.8666666666666667	16	13	0	1	0	0.38461538461538464	5	13	1.1333333333333333	17	1.0	1.0	0.47793856206307517	0.7999395272612831	0.6646474805826126	0.9303384466845875	0.567852399028802	0.9333100866140683	0.8078814727890161	0.9007423298354683	1.0	0.0625	0.0
6218	0.07520255863627257	0.016350020814951842	0.016320775583583032	0.9850755232000039	None	0	0	0.25	3	0.8666666666666667	13	0.26153846153846155	0.8666666666666667	16	13	0	1	0	0.38461538461538464	5	13	1.1333333333333333	17	1.0	1.0	0.47793856206307517	0.8307309802636055	0.6352667286939182	0.9339960927874682	0.6809356348578056	0.933608301921459	0.8202855193558949	0.9084360339256555	1.0	0.0625	0.0
3751	0.04645341079523745	0.01919519116662812	0.012981706547293357	0.9844018815256244	None	0	0	0.3	3	0.8333333333333334	10	0.28	0.8333333333333334	13	10	0	1	0	0.5	5	10	0.9333333333333333	14	1.0	1.0	0.47793856206307517	0.8064106320726738	0.6940282324713067	0.9421924213485807	0.8683311985218192	0.9458356206973277	0.834597764687424	0.913672941802303	1.0	0.07692307692307693	0.0
4331	0.059504187812616356	0.022693204375911154	0.02158520339815434	0.9850422324517569	None	0	0	0.25	3	0.875	14	0.2571428571428571	0.875	17	14	0	1	0	0.35714285714285715	5	14	1.2	18	1.0	1.0	0.47793856206307517	0.8593860914133254	0.5769176962679392	0.9536045559217122	0.8683311985218192	0.931536932099042	0.834597764687424	0.9228178172107763	1.0	0.058823529411764705	0.0
1	None	None	None	None	None	0	0	0.16666666666666666	1	1.0	6	0.8888888888888888	0.3333333333333333	2	2	5	1	0	1.0	3	3	0.5333333333333333	8	0.07142857142857142	0.8	0.37163843767783905	0.6802740862313413	0.3139501893542154	0.8946836857281061	0.7173813817490153	0.5	0.8646143470955119	0.7240907101493141	1.0	0.5	0.0
172	None	None	None	None	None	0	0	0.3	3	0.6923076923076923	9	0.375	0.6153846153846154	10	8	4	2	0	0.4	4	10	1.0	15	0.2	0.16666666666666666	0.5123736084481424	0.9482723493840045	0.27929865105702495	0.8350369249063437	0.8298163619973635	0.9421095670791237	0.918357441661621	0.9198264243906339	0.55	0.2	0.0
1136	None	None	None	None	None	0.5	1	0.6666666666666666	4	0.5714285714285714	4	0.42857142857142855	0.5714285714285714	7	4	1	0	0	0.42857142857142855	7	3	0.6	9	0.0	1.0	0.530610768730024	0.8985954074799621	0.6265306072397274	0.9130319965913413	0.41095445470666014	0.8137279990350937	0.8661878064336775	0.8810545382452117	0	0	0.0
5000	0.05349782252712573	0.02160509677763801	0.01991390530488661	0.9848463599304701	None	0	0	0.3	3	0.8461538461538461	11	0.2727272727272727	0.8461538461538461	14	11	0	1	0	0.45454545454545453	5	11	1.0	15	1.0	1.0	0.47793856206307517	0.8247518219653558	0.7241318087723344	0.9529748653047322	0.8683311985218192	0.9429364506281567	0.8333303558988997	0.9208685087020301	1.0	0.07142857142857142	0.0
4367	0.07447758829736394	0.024474448673174696	0.02304371000519342	0.9860740828330463	None	0	0	0.25	3	0.875	14	0.2571428571428571	0.875	17	14	0	1	0	0.35714285714285715	5	14	1.2	18	1.0	1.0	0.47793856206307517	0.8434268963937358	0.6352667286939182	0.9310343695646263	0.8494859151749136	0.9323979192125721	0.8320551897378973	0.9091736236956737	1.0	0.058823529411764705	0.0
7146	0.05839778992881466	0.006818113549679323	0.006333747184583775	0.7678543849422407	None	0	0	0.25	3	0.8666666666666667	13	0.26153846153846155	0.8666666666666667	16	13	0	1	0	0.38461538461538464	5	13	1.1333333333333333	17	1.0	1.0	0.47793856206307517	0.7706260644639521	0.6060922124809287	0.957832458668363	0.6378721271229131	0.9298368404088473	0.8551962536425575	0.9094017866494252	1.0	0.0625	0.0
3291	0.03841914039825069	0.008716605776268748	0.008301530909969981	0.9897681244246779	None	0	0	0.3	3	0.8333333333333334	10	0.28	0.8333333333333334	13	10	0	1	0	0.5	5	10	0.9333333333333333	14	1.0	1.0	0.47793856206307517	0.8208321061642083	0.5769176962679392	0.9480652099189246	0.8683311985218192	0.9436536950959736	0.834597764687424	0.917955772440401	1.0	0.07692307692307693	0.0
2099	None	None	None	None	None	0	0	0.5	1	1.0	1	1.0	0	1	0	1	0	0	0.3333333333333333	3	1	0.2	3	0.0	0	0	0	0	0	0	0	0	0	0	0	0
4894	0.05320510684368385	0.02188877939453224	0.020066742628928918	0.9847990292112647	None	0	0	0.3	3	0.8461538461538461	11	0.2727272727272727	0.8461538461538461	14	11	0	1	0	0.45454545454545453	5	11	1.0	15	1.0	1.0	0.47793856206307517	0.837638919200249	0.6655765406706505	0.9555727055600917	0.891183223503553	0.9407119263774102	0.8518265659204525	0.9235190685047816	1.0	0.07142857142857142	0.0
2323	None	None	None	None	None	0	0	0.4	2	0.8	4	0.5833333333333334	0.6	5	3	1	0	0	0.3333333333333333	6	2	0.4666666666666667	7	0.0	0.3333333333333333	0.32278891173097113	0.8630594926771836	0.3470197532154774	0.9179993444850022	0.32385466378099736	0.8956748293797823	0.6992803098914043	0.8943051064152535	0	0	0.0
1195	None	None	None	None	None	0	0	0.75	3	0.25	1	0.6666666666666666	0	0	0	5	2	0	1.0	3	3	0.4	6	0.14285714285714285	0.6666666666666666	0	0	0	0	0	0	0	0	0	0	0
3568	0.047815659573117036	0.019430147550618188	0.012731167749552236	0.9843016592104105	None	0	0	0.3	3	0.8333333333333334	10	0.28	0.8333333333333334	13	10	0	1	0	0.5	5	10	0.9333333333333333	14	1.0	1.0	0.47793856206307517	0.808769234770761	0.5769176962679392	0.9456253145426885	0.9140352484852869	0.944282542176488	0.834597764687424	0.9149816931417415	1.0	0.07692307692307693	0.0
2499	None	None	None	None	None	0	0	0.3333333333333333	1	1.0	2	1.0	0.5	2	1	1	0	0	0.25	4	1	0.26666666666666666	4	0.0	0	0.47675544638476525	0.9058719990792863	0.7006207900974142	0.6318532556106428	0.9374575383304216	0.6514512853972496	0.8855211353500207	0.7582815019070195	0	0	0.0
2470	None	None	None	None	None	0	0	0.75	3	0.25	1	0.6666666666666666	0	0	0	5	3	0	1.0	3	3	0.4	6	0.21428571428571427	0.5	0	0	0	0	0	0	0	0	0	0	0
4588	0.06453205290079952	0.008521544055322221	0.007058257270230941	0.9898304797479676	None	0	0	0.25	3	0.8666666666666667	13	0.26153846153846155	0.8666666666666667	16	13	0	1	0	0.38461538461538464	5	13	1.1333333333333333	17	1.0	1.0	0.47793856206307517	0.8329312746002694	0.6352667286939182	0.9400903204721263	0.8589085568483664	0.9226246430681759	0.8333303558988997	0.9071575886802393	1.0	0.0625	0.0
3856	0.05697533720736216	0.015797768993252914	0.015676530084993163	0.9847191748666626	None	0	0	0.3	3	0.8461538461538461	11	0.2727272727272727	0.8461538461538461	14	11	0	1	0	0.45454545454545453	5	11	1.0	15	1.0	1.0	0.47793856206307517	0.8399963681109123	0.5769176962679392	0.9566672920092557	0.8589085568483664	0.9398840049495717	0.8333303558988997	0.9241939027449648	1.0	0.07142857142857142	0.0
3635	0.040448115252384606	0.009519555713248314	0.00890470752738015	0.989769062926942	None	0	0	0.3	3	0.8333333333333334	10	0.28	0.8333333333333334	13	10	0	1	0	0.5	5	10	0.9333333333333333	14	1.0	1.0	0.47793856206307517	0.8036359039210484	0.6940282324713067	0.9521775689892641	0.8683311985218192	0.9436536950959736	0.8675455744928678	0.9173007626101762	1.0	0.07692307692307693	0.0
3905	0.05262264814585094	0.017616986170666333	0.01746561567645756	0.9749489671952349	None	0	0	0.2727272727272727	3	0.8571428571428571	12	0.26666666666666666	0.8571428571428571	15	12	0	1	0	0.4166666666666667	5	12	1.0666666666666667	16	1.0	1.0	0.47793856206307517	0.8577602346170975	0.6940282324713067	0.9613139561722703	0.8683311985218192	0.9364857686118602	0.834597764687424	0.9286963506903492	1.0	0.06666666666666667	0.0
59	None	None	None	None	None	0	0	0.3333333333333333	2	0.7142857142857143	5	0.375	0.7142857142857143	7	5	1	1	0	0.6666666666666666	4	6	0.6	9	0.25	0	0.6467193583378235	0.8914871953961283	0.8274219255999065	0.8517275278210417	0.3447024943007865	0.9654954781189121	0.9221378886752668	0.9164653693703914	1.0	0.2857142857142857	0.0
1841	None	None	None	None	None	0	0	0.6	3	0.2	1	0.875	0	3	0	3	0	0	0.5	2	4	0.4666666666666667	7	0.0	0	0	0	0	0	0	0	0	0	0	0	0
2399	None	None	None	None	None	0	0	0.5	2	0.6666666666666666	2	0.8333333333333334	0.3333333333333333	1	1	3	3	0	0.6666666666666666	3	2	0.3333333333333333	5	0.3	0	0.6862800424543172	0.5	0.30295710211585913	0.5	1.0	0.5	0.9453388797841441	0.5	1.0	0	0.0
5847	0.07000998061388249	0.02155574407056614	0.02048703595292254	0.9854525838303406	None	0	0	0.25	3	0.8666666666666667	13	0.26153846153846155	0.8666666666666667	16	13	0	1	0	0.38461538461538464	5	13	1.1333333333333333	17	1.0	1.0	0.47793856206307517	0.8438240322434543	0.6060922124809287	0.9326266135857361	0.8589085568483664	0.9349378095919555	0.8333303558988997	0.911057611264654	1.0	0.0625	0.0
3306	0.035052935006811156	0.010916068023432111	0.010770065636366156	0.9905219969326429	None	0	0	0.3	3	0.8333333333333334	10	0.28	0.8333333333333334	13	10	0	1	0	0.5	5	10	0.9333333333333333	14	1.0	1.0	0.47793856206307517	0.8067297813726892	0.5769176962679392	0.9522466188850749	0.9140352484852869	0.9404620108414841	0.834597764687424	0.9163540736555337	1.0	0.07692307692307693	0.0
5517	0.07285956429509768	0.02168695976833684	0.021519358681451075	0.9851024491416726	None	0	0	0.25	3	0.8666666666666667	13	0.26153846153846155	0.8666666666666667	16	13	0	1	0	0.38461538461538464	5	13	1.1333333333333333	17	1.0	1.0	0.47793856206307517	0.8307309802636055	0.6352667286939182	0.9339960927874682	0.6809356348578056	0.933608301921459	0.8202855193558949	0.9084360339256555	1.0	0.0625	0.0
3936	0.04321108426053496	0.008874152489437948	-0.005252508370022253	0.9772486801654507	None	0	0	0.2727272727272727	3	0.8571428571428571	12	0.26666666666666666	0.8571428571428571	15	12	0	1	0	0.4166666666666667	5	12	1.0666666666666667	16	1.0	1.0	0.47793856206307517	0.8425159579546722	0.5769176962679392	0.9386027664549978	0.8683311985218192	0.9399945083356881	0.834597764687424	0.9156900462724822	1.0	0.06666666666666667	0.0
1641	None	None	None	None	None	0	0	0.3333333333333333	1	1.0	2	0.6666666666666666	0.5	1	1	2	3	0	0.6666666666666666	3	2	0.26666666666666666	4	0.375	0	1.0	0.5	0.44211527295542313	0.5	0.12672097496208568	0.5	0.9736778882481422	0.5	1.0	1.0	0.6204186356281998
2954	0.012123938620136642	0.003655490244716377	-0.003019657667406346	0.9504779755844587	None	0	0	0.375	3	0.8	8	0.2857142857142857	0.8	11	8	0	1	0	0.8571428571428571	6	7	0.8	12	1.0	0.8	0.5243947728679527	0.7473637081244158	0.46526623568545683	0.8421400462142459	0.16473806858587045	0.842287932405572	0.8157325530294784	0.8142798826791007	1.0	0	0.0
5746	0.0868208836285496	0.0035284652393231765	-0.0031398229086170362	0.7944801931071733	None	0	0	0.25	3	0.875	14	0.2571428571428571	0.875	17	14	0	1	0	0.35714285714285715	5	14	1.2	18	1.0	1.0	0.47793856206307517	0.8210795167403506	0.6352667286939182	0.9417993281309893	0.5212437896987977	0.9276731878444381	0.8078814727890161	0.9077404593013314	1.0	0.058823529411764705	0.0
3627	0.04958952007604725	0.005342788590077652	0.0023780737081856053	0.9752331809895523	None	0	0	0.3	3	0.8461538461538461	11	0.2727272727272727	0.8461538461538461	14	11	0	1	0	0.45454545454545453	5	11	1.0	15	1.0	1.0	0.47793856206307517	0.8370776850844354	0.6940282324713067	0.9506294447023819	0.8589085568483664	0.941422366891314	0.8202855193558949	0.9210828067818022	1.0	0.07142857142857142	0.0
6834	0.07255602206050375	0.030748703859712512	0.024608018774016433	0.9858555398545316	None	0	0	0.25	3	0.875	14	0.2571428571428571	0.875	17	14	0	1	0	0.35714285714285715	5	14	1.2	18	1.0	1.0	0.47793856206307517	0.8358981691838121	0.6940282324713067	0.9530562033921521	0.8494859151749136	0.9306160443846009	0.8320551897378973	0.9177109577988759	1.0	0.058823529411764705	0.0
6838	0.07398695607509653	0.022847185903452593	0.021975357573862542	0.9857106308787666	None	0	0	0.25	3	0.875	14	0.2571428571428571	0.875	17	14	0	1	0	0.35714285714285715	5	14	1.2	18	1.0	1.0	0.47793856206307517	0.8239563958689133	0.6940282324713067	0.9371043186812603	0.8494859151749136	0.9343795888672107	0.8320551897378973	0.9088963334833683	1.0	0.058823529411764705	0.0
4349	0.04653724589628879	0.009875059388743484	0.005963325621459024	0.9760732795440792	None	0	0	0.3	3	0.8461538461538461	11	0.2727272727272727	0.8461538461538461	14	11	0	1	0	0.45454545454545453	5	11	1.0	15	1.0	1.0	0.47793856206307517	0.8370776850844354	0.6940282324713067	0.9544825529710046	0.8589085568483664	0.941422366891314	0.8202855193558949	0.9231250998051735	1.0	0.07142857142857142	0.0
2913	0.01135987182888973	0.001212626164096808	0.0012115182170317604	0.9899447213935841	None	0	0	0.5	3	0.6666666666666666	4	0.4444444444444444	0.6666666666666666	7	4	0	1	0	0.5	6	3	0.5333333333333333	8	1.0	0.8	0.5243947728679527	0.8502035603855863	0.395373660739575	0.8723309984365618	0.18774206102721244	0.8101852376056506	0.7620107707915943	0.8459322585857308	1.0	0	0.0
1189	None	None	None	None	None	0	0	0.125	1	1.0	9	0.55	0.7777777777777778	8	7	2	0	0	0.8	5	4	0.7333333333333333	11	0.0	0.2222222222222222	0.43475676693268783	0.950767795129085	0.43457846293691504	0.9483077247156728	0.8422798570811997	0.917461741546638	0.9247302436537743	0.9404465458179331	0	0	0.0
3466	0.053037758440695165	0.010184056076841736	0.007536151216468765	0.9744853734761961	None	0	0	0.3	3	0.8461538461538461	11	0.2727272727272727	0.8461538461538461	14	11	0	1	0	0.45454545454545453	5	11	1.0	15	1.0	1.0	0.47793856206307517	0.8527858867459968	0.7241318087723344	0.9447042028726561	0.6809356348578056	0.9585912526467676	0.8665927974376456	0.9294926976223414	1.0	0.07142857142857142	0.0
6661	0.07612639292656319	0.02753127761297304	0.022959471054649808	0.9858072202589295	None	0	0	0.25	3	0.875	14	0.2571428571428571	0.875	17	14	0	1	0	0.35714285714285715	5	14	1.2	18	1.0	1.0	0.47793856206307517	0.8246835616129212	0.6352667286939182	0.950314919676888	0.8494859151749136	0.9306160443846009	0.8320551897378973	0.9141371230675719	1.0	0.058823529411764705	0.0
2984	0.009661400842706157	0.0032086784418224102	0.003168514791577613	0.9875695638067771	None	0	0	0.42857142857142855	3	0.75	6	0.3333333333333333	0.75	9	6	0	1	0	0.8333333333333334	6	5	0.6666666666666666	10	1.0	0.8	0.5243947728679527	0.7680048124236198	0.40650473190806824	0.8320829528918595	0.18217453556834257	0.8214614037218507	0.8039435523089608	0.8086518379257102	1.0	0	0.0
2695	0.01617625664141081	0.00043360352802069614	0.0004204328173100159	0.9954620578867494	None	0	0	0.16666666666666666	1	1.0	7	0.6	0.7142857142857143	5	5	3	2	0	0.6	3	5	0.6	9	0.2	0	0.9868376471396912	0.9343216956368126	0.44211527295542313	0.8435570437621158	0.18274257981884615	0.7013882044558664	0.9661341738019229	0.8495788578365535	0.6	0.6	0.0
3021	0.016496530438234028	0.0003033237182799141	0.0002076081334825982	0.9759829963298182	None	0	0	0.3333333333333333	2	0.8333333333333334	5	0.5714285714285714	0.6666666666666666	6	4	1	0	0	0.2857142857142857	7	2	0.5333333333333333	8	0.0	0.8571428571428571	0.45208618441055615	0.6345777667665776	0.5180335871215698	0.9326641567997287	0.6103911692553065	0.9779667918890851	0.8257383765131863	0.9108773378717568	0	0	0.0
5682	0.06929411456966716	0.02165241969039984	0.019884809343958098	0.9852210052997259	None	0	0	0.25	3	0.8666666666666667	13	0.26153846153846155	0.8666666666666667	16	13	0	1	0	0.38461538461538464	5	13	1.1333333333333333	17	1.0	1.0	0.47793856206307517	0.8438240322434543	0.6060922124809287	0.9359974331302164	0.8589085568483664	0.9349378095919555	0.8333303558988997	0.9125303013739788	1.0	0.0625	0.0
2693	0.0007366235804608874	0.0005369028580373819	-1.6083833922915342e-06	0.9879942763978704	None	0	0	0.75	3	0.25	1	0.5	0.25	1	1	4	3	0	0.75	4	3	0.4	6	0.25	0	0.8730470605824046	0.5	0.1137229222618203	0.5	1.0	0.5	0.9804146382902365	0.5	1.0	1.0	0.028818550984147276
1770	None	None	None	None	None	0	0	1.0	1	0	0	1.0	0	0	0	1	1	0	0.5	1	2	0.13333333333333333	2	0.16666666666666666	0	0	0	0	0	0	0	0	0	0	0	0
1806	None	None	None	None	None	0	0	0.6	3	0.6	3	0.5833333333333334	0.6	6	3	0	0	0	0.3333333333333333	6	2	0.4666666666666667	7	0.0	0.8	0.5208363909830396	0.8159531763165127	0.7589473369305649	0.8772237450234305	0.8396470608683607	0.9630606006872762	0.8061676996080565	0.9036801405746675	0	0	0.0
4131	0.05531303329756095	0.02224974471748664	0.01263844876048408	0.9871732244508501	None	0	0	0.3	3	0.8461538461538461	11	0.2727272727272727	0.8461538461538461	14	11	0	1	0	0.45454545454545453	5	11	1.0	15	1.0	1.0	0.4938596400431419	0.8214707106318732	0.5769176962679392	0.9434609554405927	0.8683311985218192	0.9395294547903612	0.8518265659204525	0.9138358402844118	1.0	0.07142857142857142	0.0
1344	None	None	None	None	None	0.2	1	0.3333333333333333	4	0.6875	11	0.34615384615384615	0.625	14	10	3	0	0	0.3076923076923077	4	13	1.2	18	0.0	0.4	0.6559521369846029	0.8738352148655965	0.49257023149344353	0.906519035323	0.8569014233636174	0.9210209601353313	0.8755636766068114	0.9021329942361583	0	0	0.0
7171	0.06780340437269189	0.009581563660563156	-0.0015363042445643465	0.5768686700324616	None	0	0	0.25	3	0.875	14	0.2571428571428571	0.875	17	14	0	1	0	0.35714285714285715	5	14	1.2	18	1.0	1.0	0.5097807180232087	0.9277428911881395	0.3463147734291459	0.9711500083321564	0.8494859151749136	0.976661093892296	0.9165572678552535	0.9633017524068601	1.0	0.058823529411764705	0.0
1718	None	None	None	None	None	0	0	0.5	2	0.75	3	0.6666666666666666	0.25	1	1	4	3	0	1.0	3	3	0.4	6	0.25	0	0.37349042585574466	0.5	0.1372681910504487	0.5	1.0	0.5	0.9744251975939388	0.5	1.0	1.0	0.0
5430	0.06328179007214967	0.01713715296696029	-0.003029463647731184	0.9827508356468828	None	0	0	0.3	3	0.8461538461538461	11	0.2727272727272727	0.8461538461538461	14	11	0	1	0	0.45454545454545453	5	11	1.0	15	1.0	1.0	0.47793856206307517	0.8317836810699197	0.7241318087723344	0.9443812961178516	0.8683311985218192	0.93984043052087	0.8422397665438958	0.9162930243454472	1.0	0.07142857142857142	0.0
3319	0.048655256109425504	0.011421809675158065	0.009247662522724251	0.977045328252457	None	0	0	0.3	3	0.8461538461538461	11	0.2727272727272727	0.8461538461538461	14	11	0	1	0	0.45454545454545453	5	11	1.0	15	1.0	1.0	0.47793856206307517	0.8275157034642032	0.635472964369623	0.9511272173058776	0.8683311985218192	0.9407656622620599	0.8518265659204525	0.9193771196386475	1.0	0.07142857142857142	0.0
4602	0.07417716043773576	0.005740137518996346	0.0032155166702325837	0.9620273361758213	None	0	0	0.25	3	0.8666666666666667	13	0.26153846153846155	0.8666666666666667	16	13	0	1	0	0.38461538461538464	5	13	1.1333333333333333	17	1.0	1.0	0.47793856206307517	0.910517916393892	0.5740902955557016	0.9692777051540269	0.8589085568483664	0.9086431866947747	0.8930097876129203	0.936408526358137	1.0	0.0625	0.0
3084	0.04647452783126282	0.007373290578130575	0.00705684946292664	0.9901085761424939	None	0	0	0.3	3	0.8461538461538461	11	0.2727272727272727	0.8461538461538461	14	11	0	1	0	0.45454545454545453	5	11	1.0	15	1.0	1.0	0.47793856206307517	0.8242427734730267	0.635472964369623	0.9440931877424804	0.8683311985218192	0.94181252913107	0.8518265659204525	0.9157029715717346	1.0	0.07142857142857142	0.0
418	None	None	None	None	None	0	0	0.75	3	0.5	2	0.6	0.5	5	2	0	1	0	0.4	2	5	0.4	6	1.0	0.5	0.47793856206307517	0.8475983878782457	0.7048977850103791	0.9208622627830059	0.9140352484852869	0.9700423354024614	0.9034444090045709	0.9275189188904037	1.0	0.2	0.0
410	None	None	None	None	None	1.0	1	0.8	4	0.4	2	0.5833333333333334	0	2	0	4	0	0	0.75	4	3	0.4666666666666667	7	0.0	0.6666666666666666	0	0	0	0	0	0	0	0	0	0	0
4582	0.06233016811315971	0.006921014697290975	-0.005934634281560033	0.9786886314998401	None	0	0	0.3	3	0.8461538461538461	11	0.2727272727272727	0.8461538461538461	14	11	0	1	0	0.45454545454545453	5	11	1.0	15	1.0	1.0	0.47793856206307517	0.8781438880776249	0.6352667286939182	0.9524044373306054	0.8589085568483664	0.941422366891314	0.7687600223832702	0.9297433036091958	1.0	0.07142857142857142	0.0
1514	None	None	None	None	None	0	0	0.75	3	0.25	1	0.6	0	1	0	4	2	0	0.4	5	2	0.4	6	0.18181818181818182	0.8	0	0	0	0	0	0	0	0	0	0	0
3990	0.04763003119795113	0.018150056739844392	0.012145478658181224	0.9843925927389369	None	0	0	0.3	3	0.8333333333333334	10	0.28	0.8333333333333334	13	10	0	1	0	0.5	5	10	0.9333333333333333	14	1.0	1.0	0.47793856206307517	0.8064106320726738	0.6940282324713067	0.9421924213485807	0.8683311985218192	0.9458356206973277	0.834597764687424	0.913672941802303	1.0	0.07692307692307693	0.0
3495	0.038501944309833544	0.0061237839051502116	-0.0019824097965169033	0.9864378774003824	None	0	0	0.3333333333333333	3	0.8181818181818182	9	0.28888888888888886	0.8181818181818182	12	9	0	1	0	0.5555555555555556	5	9	0.8666666666666667	13	1.0	1.0	0.47793856206307517	0.8108216236088668	0.6940282324713067	0.9432130793491541	0.6947874941103084	0.9458088632158071	0.8202855193558949	0.9148975044186785	1.0	0.08333333333333333	0.0
3107	0.012324222679753825	0.0018507773624117413	0.0017141217083940718	0.9643095812049337	None	0	0	0.375	3	0.7777777777777778	7	0.3055555555555556	0.7777777777777778	10	7	0	1	0	1.0	6	6	0.7333333333333333	11	1.0	0.8	0.45481887068591337	0.7474633149481213	0.4653616341580925	0.8333914357106156	0.14980550127540734	0.81722373743598	0.8039435523089608	0.8017940346437359	1.0	0	0.0
5046	0.06802333908212531	0.019070177402440536	0.018057987127294357	0.9853255308618135	None	0	0	0.25	3	0.8666666666666667	13	0.26153846153846155	0.8666666666666667	16	13	0	1	0	0.38461538461538464	5	13	1.1333333333333333	17	1.0	1.0	0.47793856206307517	0.8354389448614052	0.6352667286939182	0.9244353052186131	0.6903582765312585	0.9354828680458623	0.8202855193558949	0.9061636133438431	1.0	0.0625	0.0
3630	0.04902796435047338	0.014259466716613278	0.0028384598797562732	0.9845267487326472	None	0	0	0.3	3	0.8333333333333334	10	0.28	0.8333333333333334	13	10	0	1	0	0.5	5	10	0.9333333333333333	14	1.0	1.0	0.5097807180232087	0.8128897026802608	0.5769176962679392	0.9405003361474891	0.8683311985218192	0.9440624246502849	0.834597764687424	0.913074402577711	1.0	0.07692307692307693	0.0
5060	0.07605531289078979	0.020262634565413815	0.0023759817535128954	0.983443025293758	None	0	0	0.25	3	0.8666666666666667	13	0.26153846153846155	0.8666666666666667	16	13	0	1	0	0.38461538461538464	5	13	1.1333333333333333	17	1.0	1.0	0.47793856206307517	0.8486478159546759	0.6352667286939182	0.9223831629640963	0.6903582765312585	0.9354828680458623	0.8216308927077682	0.9081384585053617	1.0	0.0625	0.0
2571	0.0009297070624094458	1.0745827521231513e-05	-3.245237917849198e-06	0.9845065673096005	None	0	0	0.16666666666666666	1	1.0	7	0.6	0.14285714285714285	1	1	7	3	0	0.6	3	5	0.6	9	0.16666666666666666	0.5714285714285714	0.5259975943997796	0.5	0.1758156227914685	0.5	0.18391616234110375	0.5	0.8364455665957888	0.5	1.0	1.0	0.0
2996	0.03895794252556972	0.01000322595028123	0.00984359320922926	0.9901008425686424	None	0	0	0.3	3	0.8333333333333334	10	0.28	0.8333333333333334	13	10	0	1	0	0.5	5	10	0.9333333333333333	14	1.0	1.0	0.47793856206307517	0.8208321061642083	0.5769176962679392	0.9480652099189246	0.8683311985218192	0.9436536950959736	0.834597764687424	0.917955772440401	1.0	0.07692307692307693	0.0
4258	0.06019498277058181	0.019870952661901052	0.01807208996974711	0.985751633756296	None	0	0	0.25	3	0.8666666666666667	13	0.26153846153846155	0.8666666666666667	16	13	0	1	0	0.38461538461538464	5	13	1.1333333333333333	17	1.0	1.0	0.47793856206307517	0.8462009433997827	0.5769176962679392	0.9526880265059012	0.8683311985218192	0.9351536179913094	0.834597764687424	0.9212007549057666	1.0	0.0625	0.0
5875	0.069633865574158	0.022548573662182166	0.020289859740450118	0.9851772855519844	None	0	0	0.25	3	0.8666666666666667	13	0.26153846153846155	0.8666666666666667	16	13	0	1	0	0.38461538461538464	5	13	1.1333333333333333	17	1.0	1.0	0.47793856206307517	0.8438240322434543	0.6060922124809287	0.9359974331302164	0.8589085568483664	0.9349378095919555	0.8333303558988997	0.9125303013739788	1.0	0.0625	0.0
3143	0.042551891006829816	0.005567394203765609	0.003227855343826951	0.9910046347761874	None	0	0	0.3	3	0.8461538461538461	11	0.2727272727272727	0.8461538461538461	14	11	0	0	0	0.45454545454545453	5	11	1.0	15	0.0	1.0	0.5208363909830396	0.8409158899771195	0.635472964369623	0.9353560681677046	0.8589085568483664	0.9222812499107785	0.7951679015230487	0.9063856987135341	0	0	0.0
3628	0.03782041991961009	0.004998869141538971	0.004420162979460122	0.9869340754946392	None	0	0	0.3	3	0.8333333333333334	10	0.28	0.8333333333333334	13	10	0	1	0	0.5	5	10	0.9333333333333333	14	1.0	1.0	0.47793856206307517	0.8430606284185584	0.5769176962679392	0.9565637951961918	0.9140352484852869	0.9199028027093512	0.8979677542782067	0.9171890677793817	1.0	0.07692307692307693	0.0
1678	None	None	None	None	None	0	0	0.5	2	0.6666666666666666	2	0.8333333333333334	0.3333333333333333	1	1	3	3	0	0.6666666666666666	3	2	0.3333333333333333	5	0.3	0	0.6862800424543172	0.5	0.20834001218883974	0.5	0.9326239173185258	0.5	0.9528822916648018	0.5	1.0	0	0.0
5040	0.07112096080584195	0.02846420463542353	0.025032629656325297	0.9849667873196462	None	0	0	0.25	3	0.8666666666666667	13	0.26153846153846155	0.8666666666666667	16	13	0	1	0	0.38461538461538464	5	13	1.1333333333333333	17	1.0	1.0	0.47793856206307517	0.8307309802636055	0.6646474805826126	0.9444363338117177	0.6809356348578056	0.933608301921459	0.8202855193558949	0.9133930970206311	1.0	0.0625	0.0
6147	0.07149940320626275	0.016116949669619053	-0.011252263667274704	0.9807457918650642	None	0	0	0.2727272727272727	3	0.8571428571428571	12	0.26666666666666666	0.8571428571428571	15	12	0	1	0	0.4166666666666667	5	12	1.0666666666666667	16	1.0	1.0	0.47793856206307517	0.7634073661255405	0.6940282324713067	0.9589743007346911	0.8494859151749136	0.936999496461181	0.8877936181478365	0.9122070558096602	1.0	0.06666666666666667	0.0
6425	0.06501058620629675	0.02133310469294635	0.018231034155115143	0.9851680712875976	None	0	0	0.2727272727272727	3	0.8571428571428571	12	0.26666666666666666	0.8571428571428571	15	12	0	1	0	0.4166666666666667	5	12	1.0666666666666667	16	1.0	1.0	0.47793856206307517	0.831864033106437	0.6940282324713067	0.9491153372053325	0.8494859151749136	0.9366909481814576	0.8320551897378973	0.9173137793917373	1.0	0.06666666666666667	0.0
5161	0.08940736305330772	0.005507408354220841	-0.004057108432954815	0.8066785969890187	None	0	0	0.25	3	0.875	14	0.2571428571428571	0.875	17	14	0	1	0	0.35714285714285715	5	14	1.2	18	1.0	1.0	0.47793856206307517	0.8210795167403506	0.6352667286939182	0.9417993281309893	0.5212437896987977	0.9276731878444381	0.8078814727890161	0.9077404593013314	1.0	0.058823529411764705	0.0
3841	0.05007595731419126	0.01644412257235787	0.011845055550242376	0.9779857804099831	None	0	0	0.3333333333333333	3	0.8181818181818182	9	0.28888888888888886	0.8181818181818182	12	9	0	1	0	0.5555555555555556	5	9	0.8666666666666667	13	1.0	1.0	0.47793856206307517	0.7892185008265076	0.6940282324713067	0.9572609142675056	0.6853648524368556	0.9432041371685262	0.8202855193558949	0.9178133261090753	1.0	0.08333333333333333	0.0
1744	None	None	None	None	None	0	0	0.5	2	0.6666666666666666	2	0.625	0.6666666666666666	4	2	0	0	0	0.5	2	4	0.3333333333333333	5	0.0	0	0.4813963889884363	0.8683100341219115	0.7513664908866424	0.8733433047280865	0.3679159811864844	0.9599191579924019	0.8613095577054384	0.9114093516143482	0	0	0.0
3633	0.05615524023000599	0.019838659170349326	0.01780627104908021	0.9849853684140039	None	0	0	0.3	3	0.8461538461538461	11	0.2727272727272727	0.8461538461538461	14	11	0	1	0	0.45454545454545453	5	11	1.0	15	1.0	1.0	0.47793856206307517	0.8234874742259454	0.6940282324713067	0.9514076346755883	0.8683311985218192	0.9412822911000792	0.834597764687424	0.9190650729523937	1.0	0.07142857142857142	0.0
2165	None	None	None	None	None	0	0	1.0	4	0.0	0	1.0	0	0	0	5	3	0	0.6666666666666666	3	2	0.4	6	0.21428571428571427	1.0	0	0	0	0	0	0	0	0	0	0	0
2546	None	None	None	None	None	0	0	0.3333333333333333	2	0.6666666666666666	4	0.6666666666666666	0	0	0	7	1	0	0.75	4	3	0.5333333333333333	8	0.05555555555555555	0.4	0	0	0	0	0	0	0	0	0	0	0
1125	None	None	None	None	None	0	0	0.5	2	0.6666666666666666	2	0.625	0.3333333333333333	1	1	3	1	0	0.5	4	2	0.3333333333333333	5	0.1	0.5	0.2961352701129488	0.5	0.36125955657537884	0.5	0.7173813817490153	0.5	0.8642987288481995	0.5	1.0	0	0.0
1654	None	None	None	None	None	0	0	0.625	5	0.4	4	0.48	0.3	8	3	3	2	0	1.0	5	5	0.8	12	0.4	0.25	0.7529033256797769	0.9227705042457482	0.4998085408677036	0.8866914209130454	0.7404827861708743	0.8605577321617125	0.8219162204064246	0.8927652933743265	0.625	0.125	0.0
1552	None	None	None	None	None	0	0	0.16666666666666666	1	1.0	6	0.8888888888888888	0.5	4	3	3	3	0	1.0	3	3	0.5333333333333333	8	0.3333333333333333	0	0.9868376471396912	0.5142448090875813	0.44211527295542313	0.5	0.12672097496208568	0.5880410064763323	0.9721762467579146	0.5343514267342013	0.25	1.0	0.15510465890704994
5806	0.07592322515556715	0.007837955379884552	0.0007786649176253282	0.9859689756776348	None	0	0	0.25	3	0.875	14	0.2571428571428571	0.875	17	14	0	1	0	0.35714285714285715	5	14	1.2	18	1.0	1.0	0.47793856206307517	0.8785900630144666	0.6352667286939182	0.9405647561114172	0.8494859151749136	0.9323979192125721	0.8078814727890161	0.9209229180083687	1.0	0.058823529411764705	0.0
6306	0.03867754731912578	0.0051439604095628805	0.003617362368162372	0.6460777531109441	None	0	0	0.2727272727272727	3	0.8571428571428571	12	0.26666666666666666	0.8571428571428571	15	12	0	1	0	0.4166666666666667	5	12	1.0666666666666667	16	1.0	1.0	0.7703665727093625	0.8787912003652292	0.3808573163901247	0.9492507686352735	0.6088909476359665	0.9245509190592871	0.9111574339811349	0.922147303203513	1.0	0.06666666666666667	0.0
2856	0.015271462952809022	0.0013225534479434841	-0.0013072705726203827	0.9780588289268288	None	0	0	0.3333333333333333	2	0.8333333333333334	5	0.5714285714285714	0.6666666666666666	6	4	1	0	0	0.2857142857142857	7	2	0.5333333333333333	8	0.0	0.5714285714285714	0.4262338067580371	0.6891661841759973	0.40957715144378176	0.9200235634369337	0.5351341268427633	0.9706226868354344	0.8376800598386067	0.9042647359206756	0	0	0.0
6681	0.06524350052647887	0.025312074463476154	0.012908694117122671	0.9874517456300397	None	0	0	0.25	3	0.875	14	0.2571428571428571	0.875	17	14	0	1	0	0.35714285714285715	5	14	1.2	18	1.0	1.0	0.47793856206307517	0.8314375354993735	0.6940282324713067	0.9573233320883947	0.8494859151749136	0.9332677623102349	0.834597764687424	0.9204234368786486	1.0	0.058823529411764705	0.0
4112	0.05193704393123433	0.011876036309734514	0.011664625098851232	0.9821312122141894	None	0	0	0.3	3	0.8333333333333334	10	0.28	0.8333333333333334	13	10	0	1	0	0.5	5	10	0.9333333333333333	14	1.0	1.0	0.47793856206307517	0.8520542423874636	0.6940282324713067	0.9589095732447337	0.8683311985218192	0.9263363271987595	0.834597764687424	0.9225506352469254	1.0	0.07692307692307693	0.0
4549	0.051925908886990724	0.027308946025936233	0.02160516368770064	0.9848632423911227	None	0	0	0.3	3	0.8333333333333334	10	0.28	0.8333333333333334	13	10	0	1	0	0.5	5	10	0.9333333333333333	14	1.0	1.0	0.47793856206307517	0.8329603933307187	0.6940282324713067	0.9544451143622238	0.8683311985218192	0.9443974548964456	0.8320551897378973	0.9237033435580535	1.0	0.07692307692307693	0.0
2947	0.005425351189714336	0.0022056713137941475	-0.00022984478328140804	0.9908280195606967	None	0	0	0.6	3	0.6	3	0.7	0.4	4	2	2	1	0	0.4	5	2	0.4666666666666667	7	0.16666666666666666	0.4	0.47828261617373247	0.8143209042101763	0.37085890826781454	0.9699540502722303	0.6189449561331422	0.9768918136072414	0.8107259459239009	0.9477977139369863	1.0	0.25	0.0
6747	0.07552608988632785	0.023431661059563888	-0.022910600002014895	0.9832440859071563	None	0	0	0.25	3	0.875	14	0.2571428571428571	0.875	17	14	0	1	0	0.35714285714285715	5	14	1.2	18	1.0	1.0	0.47793856206307517	0.8546996416768328	0.6352667286939182	0.9527934767173719	0.8494859151749136	0.9314050588972608	0.8675455744928678	0.9214174030243005	1.0	0.058823529411764705	0.0
887	None	None	None	None	None	0	0	0.5	3	0.5714285714285714	4	0.75	0.2857142857142857	3	2	5	1	0	0.75	4	3	0.6	9	0.07692307692307693	0.8571428571428571	0.2510063351297803	0.7448616630404484	0.5279003787084309	0.8920783170323767	0.7173813817490153	0.5	0.8746203454286606	0.7429160273448233	1.0	0.3333333333333333	0.0
2228	None	None	None	None	None	0	0	0.75	3	0.0	0	0.625	0	3	0	1	0	0	0.5	4	2	0.3333333333333333	5	0.0	0.5	0	0	0	0	0	0	0	0	0	0	0
[truncated: 6,347 more rows]
