# Supplementary material for: Constrained by Design: Influence of Genetic Encodings on Evolved Traits of Robots
Source: Front Robot AI. 2021 Jun 15;8:672379. doi: 10.3389/frobt.2021.672379 (PMC8239187; doi:10.3389/frobt.2021.672379)
Supplement: Supplementary file 1 [file DataSheet3.ZIP › plasticodingrep_plane_5_snapshots_ids.tsv]

generation	robot_id	fitness	novelty	novelty_pop	cons_fitness
145	7317	0.02512262220758433	None	0.0	0.02512262220758433
145	7240	0.027859432010424106	None	0.0	0.027859432010424106
145	6317	0.028953341148872744	None	0.05374241479752898	0.028953341148872744
145	6621	0.026503997241054147	None	0.0	0.026503997241054147
145	7334	0.009157730157419223	None	0.0	0.009157730157419223
145	7099	0.027508354519372516	None	0.0	0.027508354519372516
145	7347	0.0235982239734658	None	0.0	0.0235982239734658
145	7108	0.02375160761229722	None	0.0	0.02375160761229722
145	7269	0.025341512046476042	None	0.0	0.025341512046476042
145	7069	0.024360899431129953	None	0.0	0.024360899431129953
145	6833	0.023799889039599332	None	0.0	0.023799889039599332
145	7304	0.016705614300626448	None	0.048274843125116054	0.016705614300626448
145	7312	0.02358135725576781	None	0.0	0.02358135725576781
145	6069	0.028364485894373584	None	0.0	0.028364485894373584
145	6881	0.029152913325757784	None	0.0	0.029152913325757784
145	7181	0.028154171586836654	None	0.0	0.028154171586836654
145	7166	0.028224634444483455	None	0.0	0.028224634444483455
145	6926	0.027047636765079756	None	0.0	0.027047636765079756
145	7281	0.02235456947170376	None	0.0	0.02235456947170376
145	7256	0.028288234064207596	None	0.0	0.028288234064207596
145	7104	0.028343890300844096	None	0.0	0.028343890300844096
145	7174	0.025433958683857734	None	0.0	0.025433958683857734
145	6087	0.02804160290579198	None	0.0	0.02804160290579198
145	7316	0.02508831593107609	None	0.0	0.02508831593107609
145	7030	0.02410691098602949	None	0.0	0.02410691098602949
145	6984	0.025711244327342318	None	0.0	0.025711244327342318
145	7265	0.025291976841409058	None	0.0	0.025291976841409058
145	7160	0.030719660091184386	None	0.0	0.030719660091184386
145	7219	0.009851413188018384	None	0.0	0.009851413188018384
145	7231	0.007317763211884036	None	0.0	0.007317763211884036
145	7339	0.020472655409724854	None	0.0	0.020472655409724854
145	6837	0.028729187231077757	None	0.0	0.028729187231077757
145	7348	0.03014042204555977	None	0.0	0.03014042204555977
145	7342	0.02621772641561977	None	0.0	0.02621772641561977
145	7338	0.02295560147739577	None	0.0	0.02295560147739577
145	7323	0.030921693277302632	None	0.0	0.030921693277302632
145	6909	0.023985932765642416	None	0.0	0.023985932765642416
145	7126	0.024444802888035782	None	0.0	0.024444802888035782
145	7142	0.02688141240984025	None	0.0	0.02688141240984025
145	6693	0.02722612971613053	None	0.0	0.02722612971613053
145	7016	0.02559035750566148	None	0.0	0.02559035750566148
145	6546	0.023188031884810573	None	0.0	0.023188031884810573
145	7048	0.03047272611264854	None	0.0	0.03047272611264854
145	7309	0.0167282079858092	None	0.0	0.0167282079858092
145	7178	0.0267185455858874	None	0.0	0.0267185455858874
145	6592	0.0257011425050802	None	0.0	0.0257011425050802
145	7278	0.025499025719264736	None	0.0	0.025499025719264736
145	7249	0.02011467844911923	None	0.0	0.02011467844911923
145	7299	0.0408604648796524	None	0.0	0.0408604648796524
145	6983	0.025259993983967038	None	0.0	0.025259993983967038
145	7325	-0.0001436345201502642	None	0.0	-0.0001436345201502642
145	7290	0.027264305848379643	None	0.0	0.027264305848379643
145	7349	0.019440534724040007	None	0.0	0.019440534724040007
145	6738	0.02630151962058145	None	0.0	0.02630151962058145
145	7313	0.028235885243004067	None	0.0	0.028235885243004067
145	6898	0.028372270653311965	None	0.0	0.028372270653311965
145	7204	0.027753117776664987	None	0.0	0.027753117776664987
145	7125	0.024390559663026196	None	0.0	0.024390559663026196
145	7252	0.022997164669528423	None	0.012555342254400345	0.022997164669528423
145	7206	0.027187691786566586	None	0.0	0.027187691786566586
145	7245	0.020715470932811925	None	0.0	0.020715470932811925
145	7255	0.00670715922421805	None	0.012555342254400345	0.00670715922421805
145	7328	0.0239466713252437	None	0.0	0.0239466713252437
145	6800	0.022852245700306004	None	0.0	0.022852245700306004
145	6911	0.02320874400614625	None	0.0	0.02320874400614625
145	7237	0.027302589689731344	None	0.0	0.027302589689731344
145	7141	0.021740880003260573	None	0.012555342254400345	0.021740880003260573
145	7303	0.015366611598083918	None	0.012555342254400345	0.015366611598083918
145	7333	0.02519539112365847	None	0.0	0.02519539112365847
145	7131	0.0246852140118444	None	0.0	0.0246852140118444
145	7306	0.005042794138604607	None	0.0	0.005042794138604607
145	7258	0.023256414988816376	None	0.0	0.023256414988816376
145	7232	0.025581241502065998	None	0.0	0.025581241502065998
145	6921	0.022306256022114373	None	0.0943973831632933	0.022306256022114373
145	6907	0.027885938258788073	None	0.0	0.027885938258788073
145	7201	0.02143781022240749	None	0.0	0.02143781022240749
145	7346	0.023112608722640367	None	0.0	0.023112608722640367
145	7318	0.007724752394663121	None	0.0	0.007724752394663121
145	6728	0.031181450518661533	None	0.0	0.031181450518661533
145	7291	0.015662630148912126	None	0.0	0.015662630148912126
145	6776	0.027821663846393577	None	0.0	0.027821663846393577
145	7216	0.026477843965967814	None	0.0	0.026477843965967814
145	6717	0.030594264036883916	None	0.0	0.030594264036883916
145	6964	0.025341958460202357	None	0.0	0.025341958460202357
145	7315	0.023292760710391804	None	0.0	0.023292760710391804
145	6801	0.027075587608622952	None	0.0	0.027075587608622952
145	7343	0.008726709295584244	None	0.0	0.008726709295584244
145	7221	0.02464209509435054	None	0.0	0.02464209509435054
145	7191	0.027909332554536013	None	0.0	0.027909332554536013
145	7187	0.02285432291713274	None	0.0	0.02285432291713274
145	7261	0.026228455948254736	None	0.0	0.026228455948254736
145	6973	0.032147644045325996	None	0.0	0.032147644045325996
145	7305	0.02453441772929679	None	0.0	0.02453441772929679
145	6665	0.026182003336510693	None	0.0	0.026182003336510693
145	7330	0.023045262625325465	None	0.0	0.023045262625325465
145	7300	0.02157652424460189	None	0.0	0.02157652424460189
145	6937	0.02486738002439549	None	0.0	0.02486738002439549
145	7035	0.022513653491830904	None	0.0	0.022513653491830904
145	7287	0.024064703681516725	None	0.0	0.024064703681516725
145	7332	0.026881162037495868	None	0.0	0.026881162037495868
143	7195	0.015111652730685887	None	0.0	0.015111652730685887
143	7240	0.027859432010424106	None	0.0	0.027859432010424106
143	7124	0.026642177789781032	None	0.0	0.026642177789781032
143	6317	0.028953341148872744	None	0.049539038721398566	0.028953341148872744
143	6621	0.026503997241054147	None	0.0	0.026503997241054147
143	7099	0.027508354519372516	None	0.0	0.027508354519372516
143	6998	0.02337051086013729	None	0.0	0.02337051086013729
143	7128	0.024042932529150945	None	0.0	0.024042932529150945
143	7108	0.02375160761229722	None	0.0	0.02375160761229722
143	7069	0.024360899431129953	None	0.0	0.024360899431129953
143	6833	0.023799889039599332	None	0.0	0.023799889039599332
143	7213	0.025264872648407547	None	0.0	0.025264872648407547
143	6069	0.028364485894373584	None	0.0	0.028364485894373584
143	6881	0.029152913325757784	None	0.0	0.029152913325757784
143	7181	0.028154171586836654	None	0.0	0.028154171586836654
143	7166	0.028224634444483455	None	0.0	0.028224634444483455
143	6926	0.027047636765079756	None	0.0	0.027047636765079756
143	7104	0.028343890300844096	None	0.0	0.028343890300844096
143	7174	0.025433958683857734	None	0.0	0.025433958683857734
143	6087	0.02804160290579198	None	0.0	0.02804160290579198
143	7081	0.022723791173372823	None	0.0	0.022723791173372823
143	7030	0.02410691098602949	None	0.0	0.02410691098602949
143	6984	0.025711244327342318	None	0.0	0.025711244327342318
143	7160	0.030719660091184386	None	0.0	0.030719660091184386
143	7219	0.009851413188018384	None	0.0	0.009851413188018384
143	7231	0.007317763211884036	None	0.0	0.007317763211884036
143	6837	0.028729187231077757	None	0.0	0.028729187231077757
143	6909	0.023985932765642416	None	0.0	0.023985932765642416
143	7199	0.020569911164253565	None	0.0	0.020569911164253565
143	7126	0.024444802888035782	None	0.0	0.024444802888035782
143	7142	0.02688141240984025	None	0.0	0.02688141240984025
143	6693	0.02722612971613053	None	0.0	0.02722612971613053
143	7016	0.02559035750566148	None	0.0	0.02559035750566148
143	6546	0.023188031884810573	None	0.0	0.023188031884810573
143	7048	0.03047272611264854	None	0.0	0.03047272611264854
143	7227	0.02140818924710592	None	0.0	0.02140818924710592
143	7085	0.028345628368070114	None	0.0	0.028345628368070114
143	7178	0.0267185455858874	None	0.0	0.0267185455858874
143	7243	0.018922117287688146	None	0.0	0.018922117287688146
143	6592	0.0257011425050802	None	0.0	0.0257011425050802
143	7208	0.025332695465531116	None	0.0	0.025332695465531116
143	7202	0.020444817614806564	None	0.0	0.020444817614806564
143	7249	0.02011467844911923	None	0.0	0.02011467844911923
143	6983	0.025259993983967038	None	0.0	0.025259993983967038
143	7122	0.03186142551873587	None	0.0	0.03186142551873587
143	6738	0.02630151962058145	None	0.0	0.02630151962058145
143	6898	0.028372270653311965	None	0.0	0.028372270653311965
143	7204	0.027753117776664987	None	0.0	0.027753117776664987
143	7244	0.025296403628399113	None	0.0	0.025296403628399113
143	7012	0.025233817848506132	None	0.0	0.025233817848506132
143	7246	0.02621282932182817	None	0.0	0.02621282932182817
143	7188	0.0237187289627852	None	0.0	0.0237187289627852
143	6867	0.026806963365886814	None	0.0	0.026806963365886814
143	7125	0.024390559663026196	None	0.0	0.024390559663026196
143	7000	0.02694450705953351	None	0.0	0.02694450705953351
143	7206	0.027187691786566586	None	0.0	0.027187691786566586
143	7245	0.020715470932811925	None	0.0	0.020715470932811925
143	7064	0.027092701998303978	None	0.0	0.027092701998303978
143	6958	0.026070426595669754	None	0.0	0.026070426595669754
143	6800	0.022852245700306004	None	0.0	0.022852245700306004
143	6911	0.02320874400614625	None	0.0	0.02320874400614625
143	7237	0.027302589689731344	None	0.0	0.027302589689731344
143	7141	0.021740880003260573	None	0.0	0.021740880003260573
143	7117	0.017998241982998122	None	0.02929302807355816	0.017998241982998122
143	7101	0.026663407578133586	None	0.0	0.026663407578133586
143	7131	0.0246852140118444	None	0.0	0.0246852140118444
143	7214	0.019468183381985374	None	0.0	0.019468183381985374
143	7055	0.022625837613062347	None	0.0	0.022625837613062347
143	7200	0.024505427740310774	None	0.0	0.024505427740310774
143	6978	0.02269032884074279	None	0.0	0.02269032884074279
143	7229	0.02106546812566417	None	0.0	0.02106546812566417
143	7232	0.025581241502065998	None	0.0	0.025581241502065998
143	6921	0.022306256022114373	None	0.07135459590888035	0.022306256022114373
143	7164	0.02484858474093552	None	0.0	0.02484858474093552
143	6907	0.027885938258788073	None	0.0	0.027885938258788073
143	7201	0.02143781022240749	None	0.0	0.02143781022240749
143	6796	0.02668196414387557	None	0.0	0.02668196414387557
143	7248	0.02183576830544281	None	0.0	0.02183576830544281
143	6728	0.031181450518661533	None	0.0	0.031181450518661533
143	6776	0.027821663846393577	None	0.0	0.027821663846393577
143	7183	0.004586820691505266	None	0.0	0.004586820691505266
143	6905	0.02772941051039595	None	0.0	0.02772941051039595
143	7102	0.023193098024275504	None	0.0	0.023193098024275504
143	7136	0.02691540863557945	None	0.0	0.02691540863557945
143	7216	0.026477843965967814	None	0.0	0.026477843965967814
143	6717	0.030594264036883916	None	0.0	0.030594264036883916
143	6964	0.025341958460202357	None	0.0	0.025341958460202357
143	6801	0.027075587608622952	None	0.0	0.027075587608622952
143	6980	0.024281880804775884	None	0.0	0.024281880804775884
143	6945	0.021212645305297675	None	0.0	0.021212645305297675
143	7221	0.02464209509435054	None	0.0	0.02464209509435054
143	7191	0.027909332554536013	None	0.0	0.027909332554536013
143	7139	0.023804560297947707	None	0.0	0.023804560297947707
143	7187	0.02285432291713274	None	0.0	0.02285432291713274
143	7192	0.020749771433987638	None	0.0	0.020749771433987638
143	6973	0.032147644045325996	None	0.0	0.032147644045325996
143	6665	0.026182003336510693	None	0.0	0.026182003336510693
143	6937	0.02486738002439549	None	0.0	0.02486738002439549
143	7035	0.022513653491830904	None	0.0	0.022513653491830904
143	7230	0.023417841879207035	None	0.0	0.023417841879207035
106	4935	0.024543011866501794	None	0.0	0.024543011866501794
106	5098	0.01888482342224847	None	0.0	0.01888482342224847
106	5212	0.01980878351299102	None	0.0	0.01980878351299102
106	4610	0.022505145013040885	None	0.0	0.022505145013040885
106	4972	0.023341896482370936	None	0.0	0.023341896482370936
106	5157	0.021810789046751322	None	0.0	0.021810789046751322
106	5144	0.021640756385032333	None	0.012555342254400345	0.021640756385032333
106	5307	0.021386149259636625	None	0.0	0.021386149259636625
106	5339	0.01947440067667044	None	0.0	0.01947440067667044
106	5343	0.021178181924756692	None	0.0	0.021178181924756692
106	5174	0.016858724656054442	None	0.0	0.016858724656054442
106	5018	0.01909353296357859	None	0.0	0.01909353296357859
106	5363	0.017880544070288648	None	0.0	0.017880544070288648
106	5373	0.005516427257017057	None	0.0	0.005516427257017057
106	5368	0.011896356661929277	None	0.06881627738151586	0.011896356661929277
106	5215	0.02332753363550748	None	0.012555342254400345	0.02332753363550748
106	5316	0.02337718305270801	None	0.0	0.02337718305270801
106	5261	0.021820969286740762	None	0.0	0.021820969286740762
106	5299	0.0217676641410632	None	0.0	0.0217676641410632
106	4452	0.020350530347485116	None	0.0	0.020350530347485116
106	5271	0.025137355123599985	None	0.0	0.025137355123599985
106	5394	0.020822857241804	None	0.0	0.020822857241804
106	5396	0.016514714274001082	None	0.0	0.016514714274001082
106	4975	0.02094062177220191	None	0.0	0.02094062177220191
106	5398	0.023980297514824406	None	0.0	0.023980297514824406
106	5376	0.0183306797253277	None	0.0	0.0183306797253277
106	5324	0.021159638714150785	None	0.0	0.021159638714150785
106	5352	0.02090432059947419	None	0.0	0.02090432059947419
106	5231	0.017928816281649176	None	0.0	0.017928816281649176
106	5262	0.020879715617381906	None	0.0	0.020879715617381906
106	4933	0.021705250765996924	None	0.0	0.021705250765996924
106	5290	0.020862460688167522	None	0.0	0.020862460688167522
106	5378	0.019068570528244864	None	0.0	0.019068570528244864
106	5079	0.02216119076907518	None	0.0	0.02216119076907518
106	5208	0.021125555513984966	None	0.0	0.021125555513984966
106	4619	0.019046897204806568	None	0.0	0.019046897204806568
106	5374	0.006239856481488673	None	0.0	0.006239856481488673
106	5303	0.02159108815734414	None	0.0	0.02159108815734414
106	5384	-0.00011790083446257333	None	0.0	-0.00011790083446257333
106	5216	0.02121652147364771	None	0.0	0.02121652147364771
106	5104	0.021465317362332335	None	0.0	0.021465317362332335
106	5329	0.022458752039506754	None	0.0	0.022458752039506754
106	5381	0.013345565849513706	None	0.0	0.013345565849513706
106	5077	0.022675928619827326	None	0.0	0.022675928619827326
106	5109	0.020853049615514384	None	0.0	0.020853049615514384
106	5353	0.021296688671874717	None	0.0	0.021296688671874717
106	5166	0.02099162333895564	None	0.0	0.02099162333895564
106	5304	0.02259973822603065	None	0.0	0.02259973822603065
106	5330	0.018674470664725686	None	0.0	0.018674470664725686
106	5182	0.020611236031043582	None	0.0	0.020611236031043582
106	4440	0.021807662836981715	None	0.012555342254400345	0.021807662836981715
106	4778	0.020459173342792226	None	0.0	0.020459173342792226
106	4795	0.02278465161357373	None	0.0	0.02278465161357373
106	4960	0.022558048854488203	None	0.0	0.022558048854488203
106	5253	0.018758809038948943	None	0.0	0.018758809038948943
106	5355	0.01984957714441342	None	0.0	0.01984957714441342
106	5210	0.02105980367213514	None	0.0	0.02105980367213514
106	5346	0.01786341832681374	None	0.0	0.01786341832681374
106	5337	0.00524977574971643	None	0.0	0.00524977574971643
106	5388	0.019373882159205238	None	0.0	0.019373882159205238
106	5369	0.024535056724277103	None	0.0	0.024535056724277103
106	5393	0.00013175139026816261	None	0.0	0.00013175139026816261
106	4705	0.020624936388306214	None	0.0	0.020624936388306214
106	5377	0.018036827710371725	None	0.0	0.018036827710371725
106	4884	0.020716888928255142	None	0.0	0.020716888928255142
106	5361	0.02216037630511642	None	0.0	0.02216037630511642
106	5274	0.02049034120881543	None	0.0	0.02049034120881543
106	4932	0.020910376129805997	None	0.0	0.020910376129805997
106	5391	0.018464708731506404	None	0.0	0.018464708731506404
106	5372	0.018119466163811666	None	0.0	0.018119466163811666
106	5199	0.02236439776644772	None	0.0	0.02236439776644772
106	4688	0.023383463489608652	None	0.0	0.023383463489608652
106	5358	0.020725183174300253	None	0.0	0.020725183174300253
106	5392	0.020131793251422333	None	0.0	0.020131793251422333
106	5332	0.017681421916702002	None	0.0	0.017681421916702002
106	5364	0.019815077656184055	None	0.012555342254400345	0.019815077656184055
106	4830	0.02297849507426866	None	0.0	0.02297849507426866
106	5321	0.014648903827714891	None	0.0	0.014648903827714891
106	4238	0.022379643792734237	None	0.0	0.022379643792734237
106	4925	0.023126480253643403	None	0.0	0.023126480253643403
106	5389	0.01986885480691396	None	0.0	0.01986885480691396
106	5036	0.023982141702375188	None	0.0	0.023982141702375188
106	5256	0.017182914667244906	None	0.0	0.017182914667244906
106	4786	0.019866823156718668	None	0.0	0.019866823156718668
106	5263	0.021124846383845253	None	0.0	0.021124846383845253
106	4866	0.021826329385902326	None	0.0	0.021826329385902326
106	5043	0.019166488895962095	None	0.0	0.019166488895962095
106	4626	0.02224253075871684	None	0.0	0.02224253075871684
106	5317	0.0200100354950089	None	0.012555342254400345	0.0200100354950089
106	5322	0.0174589366505639	None	0.0	0.0174589366505639
106	4991	0.02030202644583116	None	0.0	0.02030202644583116
106	5302	0.021399633995452964	None	0.0	0.021399633995452964
106	5385	0.019956260514679126	None	0.0	0.019956260514679126
106	5250	0.02217844652476706	None	0.0	0.02217844652476706
106	5241	0.02186979337457581	None	0.0	0.02186979337457581
106	4419	0.021984203750543566	None	0.0	0.021984203750543566
106	5351	0.01790858853679877	None	0.0	0.01790858853679877
106	4894	0.020066742628928918	None	0.0	0.020066742628928918
106	5347	0.01770900794511193	None	0.012555342254400345	0.01770900794511193
106	5141	0.02623459878145732	None	0.0	0.02623459878145732
141	6634	0.02679188491445712	None	0.0	0.02679188491445712
141	6852	0.039304199454863485	None	0.0	0.039304199454863485
141	7113	0.021804859690179715	None	0.0	0.021804859690179715
141	7124	0.026642177789781032	None	0.0	0.026642177789781032
141	6317	0.028953341148872744	None	0.06211236398037082	0.028953341148872744
141	6621	0.026503997241054147	None	0.0	0.026503997241054147
141	7099	0.027508354519372516	None	0.0	0.027508354519372516
141	6998	0.02337051086013729	None	0.020925570424000575	0.02337051086013729
141	7128	0.024042932529150945	None	0.0	0.024042932529150945
141	7038	0.02475681719427052	None	0.0	0.02475681719427052
141	7108	0.02375160761229722	None	0.0	0.02375160761229722
141	7069	0.024360899431129953	None	0.0	0.024360899431129953
141	6833	0.023799889039599332	None	0.0	0.023799889039599332
141	7137	0.021905465187576748	None	0.0	0.021905465187576748
141	6069	0.028364485894373584	None	0.0	0.028364485894373584
141	6920	0.024658782165092222	None	0.0	0.024658782165092222
141	6881	0.029152913325757784	None	0.0	0.029152913325757784
141	6792	0.025498143624190176	None	0.0	0.025498143624190176
141	6926	0.027047636765079756	None	0.0	0.027047636765079756
141	7104	0.028343890300844096	None	0.0	0.028343890300844096
141	7123	0.020450052075579716	None	0.0	0.020450052075579716
141	6087	0.02804160290579198	None	0.0	0.02804160290579198
141	7002	0.02525592209138288	None	0.0	0.02525592209138288
141	7081	0.022723791173372823	None	0.0	0.022723791173372823
141	7030	0.02410691098602949	None	0.0	0.02410691098602949
141	6984	0.025711244327342318	None	0.0	0.025711244327342318
141	7095	0.026762404587195192	None	0.0	0.026762404587195192
141	6837	0.028729187231077757	None	0.0	0.028729187231077757
141	7087	0.02482579015270921	None	0.0	0.02482579015270921
141	6909	0.023985932765642416	None	0.0	0.023985932765642416
141	7115	0.02397623354105958	None	0.020925570424000575	0.02397623354105958
141	6773	0.026480634809781786	None	0.0	0.026480634809781786
141	7126	0.024444802888035782	None	0.0	0.024444802888035782
141	7142	0.02688141240984025	None	0.0	0.02688141240984025
141	7145	0.025045819327017924	None	0.0	0.025045819327017924
141	6693	0.02722612971613053	None	0.0	0.02722612971613053
141	7016	0.02559035750566148	None	0.0	0.02559035750566148
141	6546	0.023188031884810573	None	0.0	0.023188031884810573
141	7048	0.03047272611264854	None	0.0	0.03047272611264854
141	7085	0.028345628368070114	None	0.0	0.028345628368070114
141	6592	0.0257011425050802	None	0.0	0.0257011425050802
141	6983	0.025259993983967038	None	0.0	0.025259993983967038
141	7050	0.021219909539311032	None	0.0	0.021219909539311032
141	7122	0.03186142551873587	None	0.0	0.03186142551873587
141	6738	0.02630151962058145	None	0.0	0.02630151962058145
141	6898	0.028372270653311965	None	0.0	0.028372270653311965
141	6969	0.023131577831124326	None	0.0	0.023131577831124326
141	6377	0.024881561914754522	None	0.0	0.024881561914754522
141	7012	0.025233817848506132	None	0.0	0.025233817848506132
141	6849	0.022562480139596868	None	0.0	0.022562480139596868
141	6867	0.026806963365886814	None	0.0	0.026806963365886814
141	7125	0.024390559663026196	None	0.0	0.024390559663026196
141	6838	0.021975357573862542	None	0.0	0.021975357573862542
141	7000	0.02694450705953351	None	0.0	0.02694450705953351
141	7064	0.027092701998303978	None	0.0	0.027092701998303978
141	6958	0.026070426595669754	None	0.0	0.026070426595669754
141	6800	0.022852245700306004	None	0.0	0.022852245700306004
141	7070	0.022187512191086448	None	0.0	0.022187512191086448
141	6911	0.02320874400614625	None	0.0	0.02320874400614625
141	7141	0.021740880003260573	None	0.020925570424000575	0.021740880003260573
141	7117	0.017998241982998122	None	0.02929302807355816	0.017998241982998122
141	7101	0.026663407578133586	None	0.0	0.026663407578133586
141	7131	0.0246852140118444	None	0.0	0.0246852140118444
141	6705	0.023501821503363253	None	0.0	0.023501821503363253
141	7055	0.022625837613062347	None	0.0	0.022625837613062347
141	6978	0.02269032884074279	None	0.0	0.02269032884074279
141	7150	0.024790644461281524	None	0.0	0.024790644461281524
141	7143	0.024409451827664116	None	0.0	0.024409451827664116
141	6921	0.022306256022114373	None	0.10253602478275414	0.022306256022114373
141	6907	0.027885938258788073	None	0.0	0.027885938258788073
141	6863	0.023724142468933763	None	0.0	0.023724142468933763
141	6796	0.02668196414387557	None	0.0	0.02668196414387557
141	6728	0.031181450518661533	None	0.0	0.031181450518661533
141	7068	0.02113954163712149	None	0.0	0.02113954163712149
141	6776	0.027821663846393577	None	0.0	0.027821663846393577
141	6968	0.018630988301502484	None	0.0	0.018630988301502484
141	6905	0.02772941051039595	None	0.0	0.02772941051039595
141	7102	0.023193098024275504	None	0.0	0.023193098024275504
141	7059	0.02464109428349423	None	0.0	0.02464109428349423
141	7136	0.02691540863557945	None	0.0	0.02691540863557945
141	6717	0.030594264036883916	None	0.0	0.030594264036883916
141	6964	0.025341958460202357	None	0.0	0.025341958460202357
141	6343	0.02586786137532421	None	0.0	0.02586786137532421
141	6932	0.023778891518240315	None	0.020925570424000575	0.023778891518240315
141	7147	0.026072081603681484	None	0.0	0.026072081603681484
141	6801	0.027075587608622952	None	0.0	0.027075587608622952
141	6980	0.024281880804775884	None	0.0	0.024281880804775884
141	6945	0.021212645305297675	None	0.0	0.021212645305297675
141	6720	0.023178420081145915	None	0.0	0.023178420081145915
141	7139	0.023804560297947707	None	0.0	0.023804560297947707
141	7036	0.024663398783419166	None	0.0	0.024663398783419166
141	5914	0.02653721814818603	None	0.0	0.02653721814818603
141	6973	0.032147644045325996	None	0.0	0.032147644045325996
141	6665	0.026182003336510693	None	0.0	0.026182003336510693
141	7096	0.023303392169950088	None	0.0	0.023303392169950088
141	7003	0.02509474916720236	None	0.0	0.02509474916720236
141	6639	0.025072854477628484	None	0.0	0.025072854477628484
141	6884	0.02975074729268105	None	0.0	0.02975074729268105
141	6937	0.02486738002439549	None	0.0	0.02486738002439549
141	7035	0.022513653491830904	None	0.0	0.022513653491830904
72	3680	0.015938411462136516	None	0.0	0.015938411462136516
72	3368	0.013585938461347096	None	0.0	0.013585938461347096
72	3654	0.01438301063892996	None	0.0	0.01438301063892996
72	3678	0.005557129195626689	None	0.0	0.005557129195626689
72	3480	0.01260713136793768	None	0.0	0.01260713136793768
72	3432	0.01893008443025738	None	0.0	0.01893008443025738
72	3484	0.010142634375223203	None	0.04128976642890951	0.010142634375223203
72	3607	0.020404231048006115	None	0.049566640948462797	0.020404231048006115
72	3618	0.015865273344833033	None	0.0	0.015865273344833033
72	3668	0.0068917024044963865	None	0.04128976642890951	0.0068917024044963865
72	3239	0.010459120467092731	None	0.0	0.010459120467092731
72	3665	0.013963419228621474	None	0.0	0.013963419228621474
72	3608	0.015041192274363183	None	0.0	0.015041192274363183
72	3685	0.011545058495742553	None	0.0	0.011545058495742553
72	3626	0.013280526488974436	None	0.0	0.013280526488974436
72	3469	0.01270182486654037	None	0.0	0.01270182486654037
72	3545	0.012653981144636126	None	0.0	0.012653981144636126
72	3525	0.014523697537550728	None	0.0	0.014523697537550728
72	3533	0.01155901365734441	None	0.0	0.01155901365734441
72	3589	0.013245382227821506	None	0.0	0.013245382227821506
72	3691	0.008884501480242864	None	0.0	0.008884501480242864
72	3531	0.010013528622869304	None	0.0	0.010013528622869304
72	3657	0.008207997701680323	None	0.0	0.008207997701680323
72	3601	0.01202404936588469	None	0.0	0.01202404936588469
72	3692	0.016713263664572004	None	0.0	0.016713263664572004
72	3676	0.012821186279532196	None	0.0	0.012821186279532196
72	3666	0.004992531185009129	None	0.0	0.004992531185009129
72	3437	0.013236976067117356	None	0.0	0.013236976067117356
72	3596	0.015038649289606791	None	0.0	0.015038649289606791
72	3460	0.01773885098624888	None	0.0	0.01773885098624888
72	3471	0.01449511559116718	None	0.0	0.01449511559116718
72	3428	0.016019432651917496	None	0.0	0.016019432651917496
72	3237	0.01423601873003511	None	0.0	0.01423601873003511
72	3613	0.013709759490739111	None	0.0	0.013709759490739111
72	3639	0.016524012164252748	None	0.0	0.016524012164252748
72	3522	0.014986726214722074	None	0.0	0.014986726214722074
72	3651	0.010401702791268796	None	0.0	0.010401702791268796
72	3564	0.016270583538136856	None	0.0	0.016270583538136856
72	3304	0.009657142404596277	None	0.0	0.009657142404596277
72	3633	0.01780627104908021	None	0.0	0.01780627104908021
72	3116	0.01140031554426563	None	0.0	0.01140031554426563
72	3684	0.013789630846368762	None	0.0	0.013789630846368762
72	3642	0.011618118082875767	None	0.0	0.011618118082875767
72	3257	0.014949448406996519	None	0.0	0.014949448406996519
72	3463	0.019730730206998587	None	0.0	0.019730730206998587
72	3653	0.012443179151791226	None	0.0	0.012443179151791226
72	3652	0.011001144420434806	None	0.0	0.011001144420434806
72	3648	0.012887202656441495	None	0.0	0.012887202656441495
72	3623	0.012995284678478469	None	0.0	0.012995284678478469
72	3398	0.01216333681316245	None	0.0	0.01216333681316245
72	3603	0.010908443627191126	None	0.0	0.010908443627191126
72	3602	0.01440528733608272	None	0.0	0.01440528733608272
72	3675	0.015909726349589835	None	0.0	0.015909726349589835
72	3553	0.017283048079838832	None	0.0	0.017283048079838832
72	3450	0.01051114978244125	None	0.0	0.01051114978244125
72	3547	0.01570619902544562	None	0.0	0.01570619902544562
72	3695	-0.0007932119854657841	None	0.0	-0.0007932119854657841
72	3539	0.007891603893024976	None	0.0	0.007891603893024976
72	3677	0.011532732212920229	None	0.0	0.011532732212920229
72	3615	0.009559557675164003	None	0.0	0.009559557675164003
72	3130	0.012136207149743308	None	0.0	0.012136207149743308
72	3506	0.012826952156767553	None	0.0	0.012826952156767553
72	3688	-0.0001735467897835048	None	0.0	-0.0001735467897835048
72	3587	0.014486490750406582	None	0.0	0.014486490750406582
72	3656	0.013181297092795214	None	0.0	0.013181297092795214
72	3165	0.012123870243156228	None	0.0	0.012123870243156228
72	3477	0.014769800062544946	None	0.0	0.014769800062544946
72	3616	0.014310933520341199	None	0.0	0.014310933520341199
72	3600	0.01499259861188894	None	0.0	0.01499259861188894
72	3669	0.021086094778643098	None	0.0	0.021086094778643098
72	3638	0.011827816717885435	None	0.0	0.011827816717885435
72	3697	0.01425137642966023	None	0.0	0.01425137642966023
72	3530	0.01378320354961558	None	0.0	0.01378320354961558
72	3599	0.014429045382368519	None	0.0	0.014429045382368519
72	3579	0.02125175705672774	None	0.0	0.02125175705672774
72	3481	0.012788311545201308	None	0.0	0.012788311545201308
72	3476	0.014947914951984193	None	0.0	0.014947914951984193
72	3659	0.006277132172499477	None	0.0	0.006277132172499477
72	3671	-0.0013801692709475822	None	0.0	-0.0013801692709475822
72	3283	0.011766511478427439	None	0.0	0.011766511478427439
72	3683	0.0138850649408139	None	0.0	0.0138850649408139
72	3568	0.012731167749552236	None	0.0	0.012731167749552236
72	3658	0.021521434234951117	None	0.0	0.021521434234951117
72	3224	0.015380116948911456	None	0.0	0.015380116948911456
72	3696	0.008075528195755303	None	0.0	0.008075528195755303
72	3168	0.009032061856635592	None	0.04128976642890951	0.009032061856635592
72	3632	0.017779233377018408	None	0.0	0.017779233377018408
72	3567	0.008123400174080612	None	0.0	0.008123400174080612
72	3698	0.014178360794543403	None	0.0	0.014178360794543403
72	3243	0.011310574809691831	None	0.0	0.011310574809691831
72	3555	0.0212589272771431	None	0.0	0.0212589272771431
72	3617	0.010990817949757937	None	0.0	0.010990817949757937
72	3372	0.014253507675973852	None	0.0	0.014253507675973852
72	3560	0.012203551782830674	None	0.0	0.012203551782830674
72	3515	0.008977719707319549	None	0.0	0.008977719707319549
72	3518	0.01659550937636501	None	0.0	0.01659550937636501
72	3316	0.014223438822070415	None	0.0	0.014223438822070415
72	3501	0.011974613068932617	None	0.0	0.011974613068932617
72	3619	0.013755850966411366	None	0.0	0.013755850966411366
72	3366	0.015912387902464523	None	0.0	0.015912387902464523
50	2598	0.0006303962891312787	None	0.41654746302093343	0.0006303962891312787
50	2579	-7.360707408747854e-10	None	0.5507537833038344	-7.360707408747854e-10
50	2584	0.00014663860880288524	None	0.24550015047440876	0.00014663860880288524
50	2311	None	None	0.3592604674278144	None
50	2560	-0.1	None	0.30370811472696635	-0.1
50	2501	None	None	0.32409992797762893	None
50	2576	None	None	0.3363428180388455	None
50	2498	None	None	0.28073593301889893	None
50	2318	None	None	0.5213075077061362	None
50	2558	-3.2941918253990705e-07	None	0.3556176125341906	-3.2941918253990705e-07
50	2556	-0.1	None	0.3466717314532845	-0.1
50	2559	4.358628646207556e-07	None	0.3556176125341906	4.358628646207556e-07
50	2568	-0.1	None	0.45938089518857883	-0.1
50	2447	None	None	0.30205485507922314	None
50	2502	None	None	0.35901180782121045	None
50	2464	None	None	0.38658710705826976	None
50	2566	-0.0002680337319738549	None	0.3680513700701036	-0.0002680337319738549
50	2374	None	None	0.29315100252545057	None
50	2309	None	None	0.43940235028408126	None
50	1995	None	None	0.3176282094191559	None
50	2577	0.00038910598715252465	None	0.4480177329083365	0.00038910598715252465
50	2415	None	None	0.3871606882334874	None
50	2597	-0.1	None	0.36718867030857133	-0.1
50	2410	None	None	0.30820185826643265	None
50	2552	-1.5049249116422691e-06	None	0.37433362405140225	-1.5049249116422691e-06
50	2571	-3.245237917849198e-07	None	0.30509154514004216	-3.245237917849198e-07
50	2270	None	None	0.4074833514604893	None
50	2245	None	None	0.3240876178422656	None
50	2484	None	None	0.3476876313333826	None
50	2581	-0.1	None	0.3799084591196341	-0.1
50	2553	-0.1	None	0.5507537833038344	-0.1
50	2518	None	None	0.5678557798268098	None
50	2277	None	None	0.42227897682302784	None
50	2587	-4.545576275562157e-06	None	0.39776180664092714	-4.545576275562157e-06
50	2200	None	None	0.454254203227471	None
50	2474	None	None	0.38358080668059635	None
50	2417	None	None	0.40917129977005234	None
50	2557	-0.1	None	0.4078178433117431	-0.1
50	2435	None	None	0.45194928976666243	None
50	2594	-4.936044789365156e-05	None	0.24550015047440876	-4.936044789365156e-05
50	2570	1.0312692138639459e-11	None	0.5220047880641441	1.0312692138639459e-11
50	2491	None	None	0.3915657677443742	None
50	2589	0.00025049671530508985	None	0.22796653975825637	0.00025049671530508985
50	2146	None	None	0.5001075241574128	None
50	1667	None	None	0.4648170798199634	None
50	2457	None	None	0.40538195855459447	None
50	2510	None	None	0.37160743091998505	None
50	2582	6.696018777103863e-06	None	0.3597862047910023	6.696018777103863e-06
50	2433	None	None	0.3539631630868024	None
50	2546	None	None	0.3786396431561051	None
50	2401	None	None	0.41955782961642507	None
50	2580	2.311637248887174e-06	None	0.4074833514604893	2.311637248887174e-06
50	2376	None	None	0.35261197782796977	None
50	2550	None	None	0.45938089518857883	None
50	2216	None	None	0.3736543998233074	None
50	2569	3.0016751008508872e-06	None	0.4851711172988119	3.0016751008508872e-06
50	2561	-3.5202698316828097e-06	None	0.35828296357971456	-3.5202698316828097e-06
50	2563	-0.1	None	0.43891901334954236	-0.1
50	2545	None	None	0.39383842779630185	None
50	2267	None	None	0.45016158414475244	None
50	2575	0.00015241809916447598	None	0.3321142740893853	0.00015241809916447598
50	2564	None	None	0.3329276655333969	None
50	2538	None	None	0.35275534591946905	None
50	2429	None	None	0.3162330360328327	None
50	2509	None	None	0.5996553659562089	None
50	2390	None	None	0.40917129977005234	None
50	2495	None	None	0.4648170798199634	None
50	2497	None	None	0.32297701717163557	None
50	2323	None	None	0.37795211009011714	None
50	2506	None	None	0.41955782961642507	None
50	2588	2.0170500983554423e-06	None	0.35122580766419514	2.0170500983554423e-06
50	2475	None	None	0.29315100252545057	None
50	2521	None	None	0.5220047880641441	None
50	2599	1.1322233055847213e-06	None	0.2927460528616236	1.1322233055847213e-06
50	2173	None	None	0.4389301819506303	None
50	2381	None	None	0.4230620509971468	None
50	2280	None	None	0.4735213088770814	None
50	2513	None	None	0.2927460528616236	None
50	2574	-0.1	None	0.3915657677443742	-0.1
50	2310	None	None	0.4036472532462831	None
50	2565	2.055606881937003e-08	None	0.3578378446730654	2.055606881937003e-08
50	1828	None	None	0.43125776074426697	None
50	2567	-1.6840032934578145e-05	None	0.31733010278565177	-1.6840032934578145e-05
50	2527	None	None	0.22796653975825637	None
50	2519	None	None	0.3915657677443742	None
50	2586	6.162545152611323e-06	None	0.41654746302093343	6.162545152611323e-06
50	2549	None	None	0.6218703765643723	None
50	2539	None	None	0.30639825868764015	None
50	2269	None	None	0.3990576648833105	None
50	2397	None	None	0.3592604674278144	None
50	2591	-0.1	None	0.3143776469589571	-0.1
50	2573	-0.1	None	0.5507537833038344	-0.1
50	2593	0.00025139130101970586	None	0.4912058578715618	0.00025139130101970586
50	2590	8.382159181067492e-05	None	0.29315100252545057	8.382159181067492e-05
50	2409	None	None	0.37167023194716153	None
50	2222	None	None	0.3298638907111775	None
50	2562	5.0276898776753466e-05	None	0.38358080668059635	5.0276898776753466e-05
50	2572	-0.1	None	0.30370811472696635	-0.1
50	2583	8.722004242890772e-09	None	0.43867867229277524	8.722004242890772e-09
50	2123	None	None	0.3476876313333826	None
74	3709	0.012063417354111422	None	0.0	0.012063417354111422
74	3734	0.01129049317927545	None	0.0	0.01129049317927545
74	3368	0.013585938461347096	None	0.0	0.013585938461347096
74	3654	0.01438301063892996	None	0.0	0.01438301063892996
74	3678	0.005557129195626689	None	0.0	0.005557129195626689
74	3769	0.011842877034945827	None	0.0	0.011842877034945827
74	3730	0.008706661926856799	None	0.0	0.008706661926856799
74	3432	0.01893008443025738	None	0.0	0.01893008443025738
74	3765	0.016967123740756398	None	0.0	0.016967123740756398
74	3607	0.020404231048006115	None	0.048023540928370474	0.020404231048006115
74	3618	0.015865273344833033	None	0.0	0.015865273344833033
74	3761	0.017707791090045142	None	0.0	0.017707791090045142
74	3608	0.015041192274363183	None	0.0	0.015041192274363183
74	3626	0.013280526488974436	None	0.0	0.013280526488974436
74	3760	0.015913888759781503	None	0.0	0.015913888759781503
74	3766	0.013919272912285396	None	0.0	0.013919272912285396
74	3545	0.012653981144636126	None	0.0	0.012653981144636126
74	3767	0.007241302040772708	None	0.0	0.007241302040772708
74	3525	0.014523697537550728	None	0.0	0.014523697537550728
74	3743	0.01241001621563293	None	0.0	0.01241001621563293
74	3691	0.008884501480242864	None	0.0	0.008884501480242864
74	3657	0.008207997701680323	None	0.0	0.008207997701680323
74	3601	0.01202404936588469	None	0.0	0.01202404936588469
74	3692	0.016713263664572004	None	0.0	0.016713263664572004
74	3666	0.004992531185009129	None	0.0	0.004992531185009129
74	3773	0.006887278602242858	None	0.07731822357493774	0.006887278602242858
74	3596	0.015038649289606791	None	0.0	0.015038649289606791
74	3772	0.01591125906914131	None	0.0	0.01591125906914131
74	3460	0.01773885098624888	None	0.0	0.01773885098624888
74	3471	0.01449511559116718	None	0.0	0.01449511559116718
74	3428	0.016019432651917496	None	0.0	0.016019432651917496
74	3613	0.013709759490739111	None	0.0	0.013709759490739111
74	3639	0.016524012164252748	None	0.0	0.016524012164252748
74	3522	0.014986726214722074	None	0.0	0.014986726214722074
74	3651	0.010401702791268796	None	0.0	0.010401702791268796
74	3751	0.012981706547293357	None	0.0	0.012981706547293357
74	3564	0.016270583538136856	None	0.0	0.016270583538136856
74	3754	0.015834289845865917	None	0.0	0.015834289845865917
74	3633	0.01780627104908021	None	0.0	0.01780627104908021
74	3790	0.001157831418849045	None	0.01376325547630317	0.001157831418849045
74	3257	0.014949448406996519	None	0.0	0.014949448406996519
74	3728	0.014643702658809087	None	0.0	0.014643702658809087
74	3463	0.019730730206998587	None	0.0	0.019730730206998587
74	3756	0.017251869849618795	None	0.0	0.017251869849618795
74	3653	0.012443179151791226	None	0.0	0.012443179151791226
74	3768	0.013743363638201509	None	0.0	0.013743363638201509
74	3732	0.012348120252533722	None	0.0	0.012348120252533722
74	3648	0.012887202656441495	None	0.0	0.012887202656441495
74	3792	0.013874568655470588	None	0.0	0.013874568655470588
74	3788	0.00838793063195808	None	0.01376325547630317	0.00838793063195808
74	3706	0.012370524193701014	None	0.0	0.012370524193701014
74	3748	0.017131104637163323	None	0.0	0.017131104637163323
74	3603	0.010908443627191126	None	0.0	0.010908443627191126
74	3796	0.01559271807815716	None	0.0	0.01559271807815716
74	3602	0.01440528733608272	None	0.0	0.01440528733608272
74	3795	0.014834381833866386	None	0.0	0.014834381833866386
74	3793	0.013456652894238053	None	0.0	0.013456652894238053
74	3553	0.017283048079838832	None	0.0	0.017283048079838832
74	3547	0.01570619902544562	None	0.0	0.01570619902544562
74	3677	0.011532732212920229	None	0.0	0.011532732212920229
74	3615	0.009559557675164003	None	0.0	0.009559557675164003
74	3130	0.012136207149743308	None	0.0	0.012136207149743308
74	3506	0.012826952156767553	None	0.0	0.012826952156767553
74	3785	0.01158106488188159	None	0.0	0.01158106488188159
74	3587	0.014486490750406582	None	0.0	0.014486490750406582
74	3165	0.012123870243156228	None	0.0	0.012123870243156228
74	3616	0.014310933520341199	None	0.0	0.014310933520341199
74	3669	0.021086094778643098	None	0.0	0.021086094778643098
74	3638	0.011827816717885435	None	0.0	0.011827816717885435
74	3723	0.018685814100628643	None	0.0	0.018685814100628643
74	3786	0.014850651521573386	None	0.0	0.014850651521573386
74	3530	0.01378320354961558	None	0.0	0.01378320354961558
74	3599	0.014429045382368519	None	0.0	0.014429045382368519
74	3579	0.02125175705672774	None	0.0	0.02125175705672774
74	3778	-0.0005160737917931397	None	0.0	-0.0005160737917931397
74	3745	0.017280042308300585	None	0.0	0.017280042308300585
74	3476	0.014947914951984193	None	0.0	0.014947914951984193
74	3683	0.0138850649408139	None	0.0	0.0138850649408139
74	3658	0.021521434234951117	None	0.0	0.021521434234951117
74	3224	0.015380116948911456	None	0.0	0.015380116948911456
74	3168	0.009032061856635592	None	0.01376325547630317	0.009032061856635592
74	3764	-0.00020655593360087974	None	0.0	-0.00020655593360087974
74	3741	0.013553358297513802	None	0.0	0.013553358297513802
74	3791	0.019711831904098562	None	0.0	0.019711831904098562
74	3777	0.015318460270908697	None	0.0	0.015318460270908697
74	3698	0.014178360794543403	None	0.0	0.014178360794543403
74	3243	0.011310574809691831	None	0.0	0.011310574809691831
74	3555	0.0212589272771431	None	0.0	0.0212589272771431
74	3617	0.010990817949757937	None	0.0	0.010990817949757937
74	3372	0.014253507675973852	None	0.0	0.014253507675973852
74	3775	0.012150845173411967	None	0.0	0.012150845173411967
74	3742	0.012437934704090508	None	0.0	0.012437934704090508
74	3779	-0.0003051336589849092	None	0.01376325547630317	-0.0003051336589849092
74	3316	0.014223438822070415	None	0.0	0.014223438822070415
74	3501	0.011974613068932617	None	0.0	0.011974613068932617
74	3789	0.00945860843581454	None	0.0	0.00945860843581454
74	3619	0.013755850966411366	None	0.0	0.013755850966411366
74	3366	0.015912387902464523	None	0.0	0.015912387902464523
74	3774	0.010132258534954044	None	0.0	0.010132258534954044
74	3718	0.014407371468567775	None	0.0	0.014407371468567775
60	3040	0.008658631687798443	None	0.0	0.008658631687798443
60	3065	0.002139339921160332	None	0.0	0.002139339921160332
60	3070	0.0027684766339339663	None	0.0	0.0027684766339339663
60	2962	0.0017091033898696008	None	0.0	0.0017091033898696008
60	3067	0.0021168192401214937	None	0.11806354026909768	0.0021168192401214937
60	2982	0.0019499602079413002	None	0.0	0.0019499602079413002
60	2689	0.0024886788978601263	None	0.2327569711790196	0.0024886788978601263
60	3094	0.008796773924618013	None	0.0	0.008796773924618013
60	2986	0.010003409567478676	None	0.06193464964336427	0.010003409567478676
60	2672	0.0014195835296888677	None	0.0	0.0014195835296888677
60	2960	0.0009287791314879421	None	0.0	0.0009287791314879421
60	2969	0.0013898192192622655	None	0.37532972592274305	0.0013898192192622655
60	3047	0.0020321490832877977	None	0.0	0.0020321490832877977
60	2970	0.008943147870899606	None	0.0	0.008943147870899606
60	2707	0.007192116149040822	None	0.0	0.007192116149040822
60	3031	0.002069611456903022	None	0.0	0.002069611456903022
60	2991	0.0013393034664387158	None	0.0	0.0013393034664387158
60	3069	0.005250661130948036	None	0.0	0.005250661130948036
60	3080	0.0024311668923357923	None	0.16454312277265368	0.0024311668923357923
60	3018	0.011030326039780306	None	0.0	0.011030326039780306
60	3029	0.0071119797766130855	None	0.0	0.0071119797766130855
60	2890	0.006099612741310558	None	0.0	0.006099612741310558
60	2824	0.009564058311145133	None	0.0	0.009564058311145133
60	3053	0.008913743868599269	None	0.0	0.008913743868599269
60	3074	0.0012042469425674156	None	0.0	0.0012042469425674156
60	3086	0.00849208863364933	None	0.0	0.00849208863364933
60	2953	0.0030834146972390612	None	0.23593408600622276	0.0030834146972390612
60	3007	0.0016268168287197295	None	0.10092739871907246	0.0016268168287197295
60	3087	0.003240544957121975	None	0.16454312277265368	0.003240544957121975
60	2867	0.0019950768729456994	None	0.0	0.0019950768729456994
60	3054	0.002497996993829597	None	0.06741082674096353	0.002497996993829597
60	3060	0.00887633269161587	None	0.0	0.00887633269161587
60	2920	0.0007539547635027315	None	0.0	0.0007539547635027315
60	2851	0.0036837203714041593	None	0.0	0.0036837203714041593
60	3015	0.0024772606971235882	None	0.0	0.0024772606971235882
60	2764	0.0004108818103905033	None	0.2369995028150375	0.0004108818103905033
60	2909	0.001332711587892996	None	0.8531808039901391	0.001332711587892996
60	3032	0.003109020262383997	None	0.0	0.003109020262383997
60	3089	0.0019622540031108736	None	0.0	0.0019622540031108736
60	3081	0.0023182829466329114	None	0.11806354026909768	0.0023182829466329114
60	3072	0.00895421087090541	None	0.0	0.00895421087090541
60	2979	0.0028170837865340048	None	0.06352032014948254	0.0028170837865340048
60	3011	0.0011403817403493413	None	0.0	0.0011403817403493413
60	2949	0.003466687632914364	None	0.0	0.003466687632914364
60	2864	0.0005500959011298257	None	0.0	0.0005500959011298257
60	3096	0.010697733952486388	None	0.0	0.010697733952486388
60	3100	0.0017325292916899255	None	0.0	0.0017325292916899255
60	3088	0.0012752211681009815	None	0.0	0.0012752211681009815
60	3014	0.0015540125054583661	None	0.16252786666578606	0.0015540125054583661
60	2950	0.008215213497668954	None	0.0	0.008215213497668954
60	3063	0.005694864524082448	None	0.0	0.005694864524082448
60	2924	0.0014456144565684532	None	0.0	0.0014456144565684532
60	3071	0.0014998874651338174	None	0.2837369908995044	0.0014998874651338174
60	2961	0.001189477008531097	None	0.0	0.001189477008531097
60	2989	0.0005773511388310725	None	0.06352032014948254	0.0005773511388310725
60	3005	0.007614620699942232	None	0.0	0.007614620699942232
60	3061	0.003316134886517022	None	0.0	0.003316134886517022
60	3012	0.004302042435401292	None	0.36124392068534295	0.004302042435401292
60	2972	0.0007586853966561643	None	0.0	0.0007586853966561643
60	3043	0.0006942551924138295	None	0.10092739871907246	0.0006942551924138295
60	3077	0.001257750525173859	None	0.0	0.001257750525173859
60	3027	9.167065739851775e-06	None	0.0	9.167065739851775e-06
60	2987	0.0011894648551269264	None	0.0	0.0011894648551269264
60	3038	4.3689157260880724e-05	None	0.0	4.3689157260880724e-05
60	2977	0.008894916958190668	None	0.0	0.008894916958190668
60	3042	0.008469502029564115	None	0.0	0.008469502029564115
60	2936	0.0007106528540738671	None	0.22305836209197402	0.0007106528540738671
60	3055	0.007794746493243849	None	0.06193464964336427	0.007794746493243849
60	2832	0.001009474754241461	None	0.2331556278708946	0.001009474754241461
60	2915	0.00031103837426652643	None	0.21165967185251464	0.00031103837426652643
60	2923	0.0016750954801381663	None	0.06741082674096353	0.0016750954801381663
60	2793	0.002289529800081091	None	0.0	0.002289529800081091
60	3093	0.009466601717850224	None	0.0	0.009466601717850224
60	2894	0.0009160697513087335	None	0.0	0.0009160697513087335
60	2916	0.0028271026170641022	None	0.0	0.0028271026170641022
60	3037	0.0005515163472068864	None	0.23495185388271422	0.0005515163472068864
60	3016	0.002483820689949581	None	0.06741082674096353	0.002483820689949581
60	3098	0.007527850035302943	None	0.0	0.007527850035302943
60	2878	0.0013379204158559556	None	0.06352032014948254	0.0013379204158559556
60	2995	5.5601945092804626e-05	None	0.3848393253629899	5.5601945092804626e-05
60	2891	0.0013503439537362035	None	0.2763262343159786	0.0013503439537362035
60	3099	0.0036772998411266434	None	0.0	0.0036772998411266434
60	3066	0.00013115124000883996	None	0.5254768724711965	0.00013115124000883996
60	3062	0.0018454028332249308	None	0.0	0.0018454028332249308
60	2913	0.0012115182170317604	None	0.1758734889837297	0.0012115182170317604
60	3085	0.010514688738547839	None	0.0	0.010514688738547839
60	3013	0.001542364701979651	None	0.0	0.001542364701979651
60	2789	0.007736605305912554	None	0.0	0.007736605305912554
60	3044	0.012102579263837369	None	0.0	0.012102579263837369
60	2787	0.0019395114357473777	None	0.2331556278708946	0.0019395114357473777
60	2665	0.0018581242059959658	None	0.22382320942319556	0.0018581242059959658
60	3030	0.008872084274270572	None	0.0	0.008872084274270572
60	3084	0.00705684946292664	None	0.0	0.00705684946292664
60	2895	0.0013030748671462558	None	0.3377610938217092	0.0013030748671462558
60	2696	0.0009233576126473597	None	0.09050757511641536	0.0009233576126473597
60	2845	0.0012742090785725381	None	0.1758734889837297	0.0012742090785725381
60	3075	0.009814838761215711	None	0.36339016014150327	0.009814838761215711
60	2910	0.0031383728031116344	None	0.11806354026909768	0.0031383728031116344
60	3082	0.007334031933758745	None	0.0	0.007334031933758745
60	2738	0.002085476940569473	None	0.0	0.002085476940569473
109	4935	0.024543011866501794	None	0.0	0.024543011866501794
109	4610	0.022505145013040885	None	0.0	0.022505145013040885
109	5435	0.01366286740598983	None	0.0	0.01366286740598983
109	5307	0.021386149259636625	None	0.0	0.021386149259636625
109	5339	0.01947440067667044	None	0.0	0.01947440067667044
109	5343	0.021178181924756692	None	0.0	0.021178181924756692
109	5463	0.022868564227951044	None	0.0	0.022868564227951044
109	5018	0.01909353296357859	None	0.0	0.01909353296357859
109	5457	0.01881542203229757	None	0.0	0.01881542203229757
109	5513	0.01634169632641526	None	0.0	0.01634169632641526
109	5453	0.02131853855683164	None	0.0	0.02131853855683164
109	5414	0.01782649892648335	None	0.0	0.01782649892648335
109	5545	0.02010122535586036	None	0.0	0.02010122535586036
109	5475	0.011737679165483919	None	0.03254780897062017	0.011737679165483919
109	5539	0.017315532188907676	None	0.0	0.017315532188907676
109	5215	0.02332753363550748	None	0.00837022816960023	0.02332753363550748
109	5316	0.02337718305270801	None	0.0	0.02337718305270801
109	5299	0.0217676641410632	None	0.0	0.0217676641410632
109	4452	0.020350530347485116	None	0.0	0.020350530347485116
109	5271	0.025137355123599985	None	0.0	0.025137355123599985
109	5396	0.016514714274001082	None	0.0	0.016514714274001082
109	5398	0.023980297514824406	None	0.0	0.023980297514824406
109	5529	0.013588547671084915	None	0.0	0.013588547671084915
109	5352	0.02090432059947419	None	0.0	0.02090432059947419
109	5547	0.021824684683695413	None	0.00837022816960023	0.021824684683695413
109	5522	0.019774694459831616	None	0.0	0.019774694459831616
109	5262	0.020879715617381906	None	0.0	0.020879715617381906
109	5474	0.010108872620097761	None	0.0	0.010108872620097761
109	4933	0.021705250765996924	None	0.0	0.021705250765996924
109	5540	0.01262884550545452	None	0.0	0.01262884550545452
109	5431	0.02043694288725691	None	0.0	0.02043694288725691
109	5471	0.020300084371903705	None	0.0	0.020300084371903705
109	5546	0.011596561816764068	None	0.0	0.011596561816764068
109	5079	0.02216119076907518	None	0.0	0.02216119076907518
109	4619	0.019046897204806568	None	0.0	0.019046897204806568
109	5424	0.02404837252133304	None	0.0	0.02404837252133304
109	5530	0.01957421373152166	None	0.0	0.01957421373152166
109	5502	0.007111738124728833	None	0.00837022816960023	0.007111738124728833
109	5104	0.021465317362332335	None	0.0	0.021465317362332335
109	5533	0.019056601778513173	None	0.0	0.019056601778513173
109	5329	0.022458752039506754	None	0.0	0.022458752039506754
109	5077	0.022675928619827326	None	0.0	0.022675928619827326
109	5353	0.021296688671874717	None	0.0	0.021296688671874717
109	5534	0.018951942409075148	None	0.0	0.018951942409075148
109	5484	0.019761682266405168	None	0.0	0.019761682266405168
109	5304	0.02259973822603065	None	0.0	0.02259973822603065
109	4440	0.021807662836981715	None	0.00837022816960023	0.021807662836981715
109	5519	0.012195217962861844	None	0.0	0.012195217962861844
109	5403	0.02560712129969505	None	0.0	0.02560712129969505
109	4795	0.02278465161357373	None	0.0	0.02278465161357373
109	4960	0.022558048854488203	None	0.0	0.022558048854488203
109	5508	0.018879589145608944	None	0.0	0.018879589145608944
109	5355	0.01984957714441342	None	0.0	0.01984957714441342
109	5512	0.02093734662922644	None	0.0	0.02093734662922644
109	5210	0.02105980367213514	None	0.0	0.02105980367213514
109	5491	0.018041863621379387	None	0.0	0.018041863621379387
109	5402	0.022361660727440474	None	0.0	0.022361660727440474
109	5369	0.024535056724277103	None	0.0	0.024535056724277103
109	4884	0.020716888928255142	None	0.0	0.020716888928255142
109	5361	0.02216037630511642	None	0.0	0.02216037630511642
109	5274	0.02049034120881543	None	0.0	0.02049034120881543
109	4932	0.020910376129805997	None	0.0	0.020910376129805997
109	5509	0.01953504047464793	None	0.0	0.01953504047464793
109	5199	0.02236439776644772	None	0.0	0.02236439776644772
109	4688	0.023383463489608652	None	0.0	0.023383463489608652
109	5405	0.019618167265449817	None	0.0	0.019618167265449817
109	5437	0.023188913376855125	None	0.0	0.023188913376855125
109	5511	0.01565402809504749	None	0.0	0.01565402809504749
109	5364	0.019815077656184055	None	0.00837022816960023	0.019815077656184055
109	4830	0.02297849507426866	None	0.0	0.02297849507426866
109	5452	0.01948407388548006	None	0.0	0.01948407388548006
109	5510	0.008204057842368244	None	0.0	0.008204057842368244
109	4238	0.022379643792734237	None	0.0	0.022379643792734237
109	5541	0.020621772164956666	None	0.0	0.020621772164956666
109	5389	0.01986885480691396	None	0.0	0.01986885480691396
109	5036	0.023982141702375188	None	0.0	0.023982141702375188
109	5520	0.020429837452481045	None	0.0	0.020429837452481045
109	5505	0.01714658687922175	None	0.0	0.01714658687922175
109	5516	0.01704574959456484	None	0.0	0.01704574959456484
109	5496	0.01811834653497682	None	0.0	0.01811834653497682
109	5468	0.01616322864432053	None	0.0	0.01616322864432053
109	5043	0.019166488895962095	None	0.0	0.019166488895962095
109	5439	0.022869313066231987	None	0.0	0.022869313066231987
109	5543	0.01988761686185082	None	0.0	0.01988761686185082
109	4626	0.02224253075871684	None	0.0	0.02224253075871684
109	5322	0.0174589366505639	None	0.0	0.0174589366505639
109	5302	0.021399633995452964	None	0.0	0.021399633995452964
109	5459	0.01775598254273207	None	0.0	0.01775598254273207
109	5442	0.020366846954726056	None	0.0	0.020366846954726056
109	5385	0.019956260514679126	None	0.0	0.019956260514679126
109	5250	0.02217844652476706	None	0.0	0.02217844652476706
109	5489	0.020593838973046265	None	0.0	0.020593838973046265
109	5407	0.018337952768075025	None	0.0	0.018337952768075025
109	5438	0.024132611517517704	None	0.0	0.024132611517517704
109	4419	0.021984203750543566	None	0.0	0.021984203750543566
109	5351	0.01790858853679877	None	0.0	0.01790858853679877
109	5492	0.020481425667437804	None	0.0	0.020481425667437804
109	5141	0.02623459878145732	None	0.0	0.02623459878145732
109	5532	0.02150119554114006	None	0.0	0.02150119554114006
109	5473	0.022009719947022832	None	0.00837022816960023	0.022009719947022832
110	4935	0.024543011866501794	None	0.0	0.024543011866501794
110	4610	0.022505145013040885	None	0.0	0.022505145013040885
110	5596	0.013976724303527574	None	0.014842390057474602	0.013976724303527574
110	5307	0.021386149259636625	None	0.0	0.021386149259636625
110	5339	0.01947440067667044	None	0.0	0.01947440067667044
110	5343	0.021178181924756692	None	0.0	0.021178181924756692
110	5463	0.022868564227951044	None	0.0	0.022868564227951044
110	5457	0.01881542203229757	None	0.0	0.01881542203229757
110	5513	0.01634169632641526	None	0.014842390057474602	0.01634169632641526
110	5453	0.02131853855683164	None	0.0	0.02131853855683164
110	5558	0.017371469557838703	None	0.0	0.017371469557838703
110	5414	0.01782649892648335	None	0.0	0.01782649892648335
110	5586	0.024423678669217037	None	0.0	0.024423678669217037
110	5579	0.021115320564949715	None	0.0	0.021115320564949715
110	5545	0.02010122535586036	None	0.0	0.02010122535586036
110	5215	0.02332753363550748	None	0.0	0.02332753363550748
110	5316	0.02337718305270801	None	0.0	0.02337718305270801
110	5566	0.019202417714485834	None	0.0	0.019202417714485834
110	4452	0.020350530347485116	None	0.0	0.020350530347485116
110	5271	0.025137355123599985	None	0.0	0.025137355123599985
110	5529	0.013588547671084915	None	0.0	0.013588547671084915
110	5352	0.02090432059947419	None	0.0	0.02090432059947419
110	5547	0.021824684683695413	None	0.0	0.021824684683695413
110	5576	0.02057193364347834	None	0.0	0.02057193364347834
110	5559	0.01705856671462452	None	0.0	0.01705856671462452
110	5522	0.019774694459831616	None	0.0	0.019774694459831616
110	5262	0.020879715617381906	None	0.0	0.020879715617381906
110	4933	0.021705250765996924	None	0.0	0.021705250765996924
110	5471	0.020300084371903705	None	0.0	0.020300084371903705
110	5546	0.011596561816764068	None	0.0	0.011596561816764068
110	5079	0.02216119076907518	None	0.014842390057474602	0.02216119076907518
110	4619	0.019046897204806568	None	0.0	0.019046897204806568
110	5424	0.02404837252133304	None	0.0	0.02404837252133304
110	5530	0.01957421373152166	None	0.0	0.01957421373152166
110	5591	0.008964155161366836	None	0.0	0.008964155161366836
110	5573	0.020322397607043397	None	0.0	0.020322397607043397
110	5104	0.021465317362332335	None	0.0	0.021465317362332335
110	5533	0.019056601778513173	None	0.0	0.019056601778513173
110	5577	0.020572193450671114	None	0.0	0.020572193450671114
110	5329	0.022458752039506754	None	0.0	0.022458752039506754
110	5572	0.023662606508021846	None	0.0	0.023662606508021846
110	5583	0.019175339908833876	None	0.014842390057474602	0.019175339908833876
110	5077	0.022675928619827326	None	0.0	0.022675928619827326
110	5353	0.021296688671874717	None	0.0	0.021296688671874717
110	5534	0.018951942409075148	None	0.0	0.018951942409075148
110	5484	0.019761682266405168	None	0.0	0.019761682266405168
110	5588	0.01689496048706969	None	0.0	0.01689496048706969
110	5304	0.02259973822603065	None	0.0	0.02259973822603065
110	4440	0.021807662836981715	None	0.0	0.021807662836981715
110	5519	0.012195217962861844	None	0.0	0.012195217962861844
110	5403	0.02560712129969505	None	0.0	0.02560712129969505
110	5592	0.02449742355821217	None	0.0	0.02449742355821217
110	4960	0.022558048854488203	None	0.014842390057474602	0.022558048854488203
110	5508	0.018879589145608944	None	0.0	0.018879589145608944
110	5355	0.01984957714441342	None	0.0	0.01984957714441342
110	5512	0.02093734662922644	None	0.0	0.02093734662922644
110	5210	0.02105980367213514	None	0.0	0.02105980367213514
110	5598	0.017937337299800855	None	0.0	0.017937337299800855
110	5491	0.018041863621379387	None	0.0	0.018041863621379387
110	5402	0.022361660727440474	None	0.014842390057474602	0.022361660727440474
110	5369	0.024535056724277103	None	0.0	0.024535056724277103
110	4884	0.020716888928255142	None	0.0	0.020716888928255142
110	5361	0.02216037630511642	None	0.0	0.02216037630511642
110	5563	0.020222209381622856	None	0.0	0.020222209381622856
110	5274	0.02049034120881543	None	0.0	0.02049034120881543
110	4932	0.020910376129805997	None	0.0	0.020910376129805997
110	5509	0.01953504047464793	None	0.0	0.01953504047464793
110	5199	0.02236439776644772	None	0.0	0.02236439776644772
110	5554	0.017582761032844542	None	0.0	0.017582761032844542
110	4688	0.023383463489608652	None	0.0	0.023383463489608652
110	5511	0.01565402809504749	None	0.0	0.01565402809504749
110	4830	0.02297849507426866	None	0.0	0.02297849507426866
110	5452	0.01948407388548006	None	0.0	0.01948407388548006
110	4238	0.022379643792734237	None	0.0	0.022379643792734237
110	5541	0.020621772164956666	None	0.0	0.020621772164956666
110	5389	0.01986885480691396	None	0.0	0.01986885480691396
110	5553	0.02261857205120448	None	0.0	0.02261857205120448
110	5520	0.020429837452481045	None	0.0	0.020429837452481045
110	5516	0.01704574959456484	None	0.0	0.01704574959456484
110	5468	0.01616322864432053	None	0.0	0.01616322864432053
110	5043	0.019166488895962095	None	0.0	0.019166488895962095
110	5439	0.022869313066231987	None	0.0	0.022869313066231987
110	5543	0.01988761686185082	None	0.0	0.01988761686185082
110	5322	0.0174589366505639	None	0.0	0.0174589366505639
110	5302	0.021399633995452964	None	0.014842390057474602	0.021399633995452964
110	5459	0.01775598254273207	None	0.0	0.01775598254273207
110	5442	0.020366846954726056	None	0.0	0.020366846954726056
110	5385	0.019956260514679126	None	0.0	0.019956260514679126
110	5250	0.02217844652476706	None	0.0	0.02217844652476706
110	5556	0.02340896410296428	None	0.0	0.02340896410296428
110	5489	0.020593838973046265	None	0.0	0.020593838973046265
110	5569	0.015966872198957174	None	0.0	0.015966872198957174
110	5438	0.024132611517517704	None	0.0	0.024132611517517704
110	4419	0.021984203750543566	None	0.0	0.021984203750543566
110	5351	0.01790858853679877	None	0.0	0.01790858853679877
110	5141	0.02623459878145732	None	0.0	0.02623459878145732
110	5532	0.02150119554114006	None	0.0	0.02150119554114006
110	5565	0.02592657059275173	None	0.0	0.02592657059275173
110	5473	0.022009719947022832	None	0.0	0.022009719947022832
110	5589	0.014098411767132666	None	0.0	0.014098411767132666
76	3847	0.013416816199276012	None	0.0	0.013416816199276012
76	3877	-0.0005738485802481814	None	0.0	-0.0005738485802481814
76	3876	0.014453347806129262	None	0.0	0.014453347806129262
76	3870	0.008128802008699561	None	0.03006734860364697	0.008128802008699561
76	3769	0.011842877034945827	None	0.0	0.011842877034945827
76	3808	0.008991412509116517	None	0.0	0.008991412509116517
76	3432	0.01893008443025738	None	0.0	0.01893008443025738
76	3765	0.016967123740756398	None	0.0	0.016967123740756398
76	3899	0.008747205119183985	None	0.0	0.008747205119183985
76	3607	0.020404231048006115	None	0.03006734860364697	0.020404231048006115
76	3761	0.017707791090045142	None	0.0	0.017707791090045142
76	3608	0.015041192274363183	None	0.0	0.015041192274363183
76	3760	0.015913888759781503	None	0.0	0.015913888759781503
76	3545	0.012653981144636126	None	0.0	0.012653981144636126
76	3525	0.014523697537550728	None	0.0	0.014523697537550728
76	3802	0.014213133554236368	None	0.0	0.014213133554236368
76	3657	0.008207997701680323	None	0.0	0.008207997701680323
76	3801	0.01862937089176659	None	0.0	0.01862937089176659
76	3852	0.011297010462373143	None	0.03006734860364697	0.011297010462373143
76	3692	0.016713263664572004	None	0.0	0.016713263664572004
76	3842	0.005029314203855483	None	0.0	0.005029314203855483
76	3865	0.010584175617848099	None	0.0	0.010584175617848099
76	3773	0.006887278602242858	None	0.01976196257387932	0.006887278602242858
76	3856	0.015676530084993163	None	0.0	0.015676530084993163
76	3596	0.015038649289606791	None	0.0	0.015038649289606791
76	3822	0.008370629185419854	None	0.0	0.008370629185419854
76	3874	0.015947922629188222	None	0.0	0.015947922629188222
76	3460	0.01773885098624888	None	0.0	0.01773885098624888
76	3471	0.01449511559116718	None	0.0	0.01449511559116718
76	3428	0.016019432651917496	None	0.0	0.016019432651917496
76	3613	0.013709759490739111	None	0.0	0.013709759490739111
76	3639	0.016524012164252748	None	0.0	0.016524012164252748
76	3751	0.012981706547293357	None	0.0	0.012981706547293357
76	3815	0.012414108330414881	None	0.0	0.012414108330414881
76	3564	0.016270583538136856	None	0.0	0.016270583538136856
76	3754	0.015834289845865917	None	0.0	0.015834289845865917
76	3633	0.01780627104908021	None	0.0	0.01780627104908021
76	3894	0.01703415787403666	None	0.01976196257387932	0.01703415787403666
76	3898	0.01866654242769693	None	0.0	0.01866654242769693
76	3257	0.014949448406996519	None	0.0	0.014949448406996519
76	3890	0.0011036549700963031	None	0.0	0.0011036549700963031
76	3728	0.014643702658809087	None	0.0	0.014643702658809087
76	3851	0.01002876473907258	None	0.0	0.01002876473907258
76	3463	0.019730730206998587	None	0.0	0.019730730206998587
76	3756	0.017251869849618795	None	0.0	0.017251869849618795
76	3653	0.012443179151791226	None	0.0	0.012443179151791226
76	3869	0.00565920609167254	None	0.0	0.00565920609167254
76	3732	0.012348120252533722	None	0.0	0.012348120252533722
76	3648	0.012887202656441495	None	0.0	0.012887202656441495
76	3792	0.013874568655470588	None	0.0	0.013874568655470588
76	3882	0.01947130618705004	None	0.0	0.01947130618705004
76	3896	0.01733570597163629	None	0.0	0.01733570597163629
76	3706	0.012370524193701014	None	0.0	0.012370524193701014
76	3849	0.010372838283957084	None	0.0	0.010372838283957084
76	3839	0.014964627707442979	None	0.0	0.014964627707442979
76	3748	0.017131104637163323	None	0.0	0.017131104637163323
76	3603	0.010908443627191126	None	0.0	0.010908443627191126
76	3796	0.01559271807815716	None	0.0	0.01559271807815716
76	3835	0.007037490480612209	None	0.01976196257387932	0.007037490480612209
76	3602	0.01440528733608272	None	0.0	0.01440528733608272
76	3793	0.013456652894238053	None	0.0	0.013456652894238053
76	3553	0.017283048079838832	None	0.0	0.017283048079838832
76	3547	0.01570619902544562	None	0.0	0.01570619902544562
76	3875	0.014236018731032054	None	0.0	0.014236018731032054
76	3820	0.012204415476573855	None	0.0	0.012204415476573855
76	3615	0.009559557675164003	None	0.0	0.009559557675164003
76	3130	0.012136207149743308	None	0.0	0.012136207149743308
76	3506	0.012826952156767553	None	0.0	0.012826952156767553
76	3587	0.014486490750406582	None	0.0	0.014486490750406582
76	3880	0.014592652394433166	None	0.0	0.014592652394433166
76	3616	0.014310933520341199	None	0.0	0.014310933520341199
76	3669	0.021086094778643098	None	0.0	0.021086094778643098
76	3638	0.011827816717885435	None	0.0	0.011827816717885435
76	3530	0.01378320354961558	None	0.0	0.01378320354961558
76	3579	0.02125175705672774	None	0.0	0.02125175705672774
76	3837	0.018761322998186374	None	0.01976196257387932	0.018761322998186374
76	3745	0.017280042308300585	None	0.0	0.017280042308300585
76	3476	0.014947914951984193	None	0.0	0.014947914951984193
76	3813	0.013320271913868816	None	0.0	0.013320271913868816
76	3658	0.021521434234951117	None	0.0	0.021521434234951117
76	3224	0.015380116948911456	None	0.0	0.015380116948911456
76	3168	0.009032061856635592	None	0.05505302190521268	0.009032061856635592
76	3834	0.015395964805406252	None	0.0	0.015395964805406252
76	3887	0.018170781414331344	None	0.0	0.018170781414331344
76	3791	0.019711831904098562	None	0.0	0.019711831904098562
76	3698	0.014178360794543403	None	0.0	0.014178360794543403
76	3243	0.011310574809691831	None	0.0	0.011310574809691831
76	3555	0.0212589272771431	None	0.0	0.0212589272771431
76	3855	0.015080899825629258	None	0.0	0.015080899825629258
76	3775	0.012150845173411967	None	0.0	0.012150845173411967
76	3821	0.013501939509837012	None	0.0	0.013501939509837012
76	3860	0.004627996699215092	None	0.0	0.004627996699215092
76	3742	0.012437934704090508	None	0.0	0.012437934704090508
76	3830	0.013574899559142817	None	0.0	0.013574899559142817
76	3816	0.011700311526728178	None	0.0	0.011700311526728178
76	3853	0.010635458817933046	None	0.0	0.010635458817933046
76	3619	0.013755850966411366	None	0.0	0.013755850966411366
76	3900	0.01167214560332433	None	0.0	0.01167214560332433
76	3857	0.01704274707041275	None	0.0	0.01704274707041275
76	3718	0.014407371468567775	None	0.0	0.014407371468567775
30	1433	0.33188298732987354	0.33188298732987354	0.3421830134639732	0.33188298732987354
30	1564	0.30816559072866134	0.30816559072866134	0.3903790211606232	0.30816559072866134
30	1599	0.29531513879318994	0.29531513879318994	0.3270635441074767	0.29531513879318994
30	835	0.39217163690679563	0.39217163690679563	0.4266807470131252	0.39217163690679563
30	1531	0.3489802490365979	0.3489802490365979	0.40803910663333004	0.3489802490365979
30	1600	0.3255744122327216	0.3255744122327216	0.3533744840669263	0.3255744122327216
30	1381	0.25017414606883814	0.25017414606883814	0.25017414606883814	0.25017414606883814
30	1452	0.3735559642901073	0.3735559642901073	0.45993305573672183	0.3735559642901073
30	1559	0.2748971893677269	0.2748971893677269	0.31807621365725697	0.2748971893677269
30	1479	0.25017414606883814	0.25017414606883814	0.25017414606883814	0.25017414606883814
30	934	0.3333207259806785	0.3333207259806785	0.3828021687092172	0.3333207259806785
30	1361	0.23789300123563847	0.23789300123563847	0.242590682561657	0.23789300123563847
30	1548	0.36780395347517053	0.36780395347517053	0.4143411918937755	0.36780395347517053
30	1113	0.4070451769741218	0.4070451769741218	0.6408825692104015	0.4070451769741218
30	1415	0.34803152288746286	0.34803152288746286	0.4407919911413235	0.34803152288746286
30	1463	0.3333207259806785	0.3333207259806785	0.3828021687092172	0.3333207259806785
30	1551	0.30816559072866134	0.30816559072866134	0.3903790211606232	0.30816559072866134
30	1575	0.35194377837565094	0.35194377837565094	0.3566613144310228	0.35194377837565094
30	1448	0.24720217444961562	0.24720217444961562	0.2872053728871987	0.24720217444961562
30	1054	0.4636891223089539	0.4636891223089539	0.5492207053947545	0.4636891223089539
30	1435	0.39217163690679563	0.39217163690679563	0.4266807470131252	0.39217163690679563
30	1378	0.3530481172123096	0.3530481172123096	0.3673314759761067	0.3530481172123096
30	1174	0.3634901401627967	0.3634901401627967	0.3740614605395689	0.3634901401627967
30	1581	0.39217163690679563	0.39217163690679563	0.4266807470131252	0.39217163690679563
30	1278	0.3339620173800567	0.3339620173800567	0.41199389900238864	0.3339620173800567
30	1404	0.34803152288746286	0.34803152288746286	0.4407919911413235	0.34803152288746286
30	1393	0.35964282645225154	0.35964282645225154	0.3726916304692838	0.35964282645225154
30	1576	0.3077184886505197	0.3077184886505197	0.35024895722420796	0.3077184886505197
30	1556	0.31521677510402124	0.31521677510402124	0.3433133726144927	0.31521677510402124
30	1540	0.3649932418811623	0.3649932418811623	0.39369448050952044	0.3649932418811623
30	1593	0.35301713672452384	0.35301713672452384	0.35626264374497596	0.35301713672452384
30	1544	0.33626265162893626	0.33626265162893626	0.36374496938249845	0.33626265162893626
30	1390	0.36745645167064167	0.36745645167064167	0.4158175261481998	0.36745645167064167
30	1527	0.3375003591562563	0.3375003591562563	0.3389379085739434	0.3375003591562563
30	1578	0.3205983693881114	0.3205983693881114	0.3205983693881114	0.3205983693881114
30	1471	0.3185408141669329	0.3185408141669329	0.3933280292558335	0.3185408141669329
30	1470	0.3385986431282467	0.3385986431282467	0.40227225330158267	0.3385986431282467
30	1588	0.30355884634520386	0.30355884634520386	0.3394064621904632	0.30355884634520386
30	1312	0.3290525977876569	0.3290525977876569	0.43261806214995674	0.3290525977876569
30	918	0.3590254575447361	0.3590254575447361	0.41296414021691	0.3590254575447361
30	1389	0.3051208731380413	0.3051208731380413	0.3087262994751948	0.3051208731380413
30	1219	0.3385986431282467	0.3385986431282467	0.40227225330158267	0.3385986431282467
30	1122	0.40648048580803237	0.40648048580803237	0.4197759566221813	0.40648048580803237
30	1459	0.40258260186666045	0.40258260186666045	0.448898422257618	0.40258260186666045
30	1352	0.3682310341284109	0.3682310341284109	0.4062000823134263	0.3682310341284109
30	1294	0.33693260069297315	0.33693260069297315	0.4055775103339266	0.33693260069297315
30	1454	0.37594377383373895	0.37594377383373895	0.42579507361824487	0.37594377383373895
30	1348	0.36222537175800856	0.36222537175800856	0.377852826072038	0.36222537175800856
30	1579	0.3202186074167066	0.3202186074167066	0.3410624484338797	0.3202186074167066
30	1539	0.29531513879318994	0.29531513879318994	0.3270635441074767	0.29531513879318994
30	1504	0.2506977394602736	0.2506977394602736	0.30731896725210406	0.2506977394602736
30	1467	0.4531332915861529	0.4531332915861529	0.567754115289334	0.4531332915861529
30	793	0.36780395347517053	0.36780395347517053	0.4143411918937755	0.36780395347517053
30	1458	0.39899298573030595	0.39899298573030595	0.6850140753136819	0.39899298573030595
30	1156	0.3649932418811623	0.3649932418811623	0.39369448050952044	0.3649932418811623
30	1403	0.33424260356892704	0.33424260356892704	0.3645437629176825	0.33424260356892704
30	724	0.39539653751509063	0.39539653751509063	0.4459838870538304	0.39539653751509063
30	1402	0.29016160053846124	0.29016160053846124	0.29026186018953015	0.29016160053846124
30	1282	0.3507865748469462	0.3507865748469462	0.3555266007117016	0.3507865748469462
30	1567	0.34644710606676676	0.34644710606676676	0.42860606671656776	0.34644710606676676
30	1217	0.36835274808232243	0.36835274808232243	0.38631352056978185	0.36835274808232243
30	754	0.39539653751509063	0.39539653751509063	0.4459838870538304	0.39539653751509063
30	1580	0.23049588712993047	0.23049588712993047	0.24330581284280214	0.23049588712993047
30	1589	0.34227885288021975	0.34227885288021975	0.34285865301787066	0.34227885288021975
30	1204	0.39225625742378956	0.39225625742378956	0.42034849785562906	0.39225625742378956
30	1460	0.4854109979880203	0.4854109979880203	0.5634552057433234	0.4854109979880203
30	1421	0.3505050038639522	0.3505050038639522	0.41601562871672293	0.3505050038639522
30	1220	0.3890284707149253	0.3890284707149253	0.4841387894501564	0.3890284707149253
30	1566	0.3834430505903299	0.3834430505903299	0.43499571598985065	0.3834430505903299
30	1569	0.23049588712993047	0.23049588712993047	0.24330581284280214	0.23049588712993047
30	1392	0.3735559642901073	0.3735559642901073	0.45993305573672183	0.3735559642901073
30	1514	0.33263567690917817	0.33263567690917817	0.3387310743186169	0.33263567690917817
30	1332	0.3699624844627688	0.3699624844627688	0.3851106883101481	0.3699624844627688
30	1490	0.347304075796409	0.347304075796409	0.36475043396022977	0.347304075796409
30	1394	0.341996772867176	0.341996772867176	0.40627732133432026	0.341996772867176
30	1465	0.2965430914648615	0.2965430914648615	0.4250624880837558	0.2965430914648615
30	1489	0.32734807616898454	0.32734807616898454	0.3337119770782918	0.32734807616898454
30	1280	0.35975096918901295	0.35975096918901295	0.4109655719808947	0.35975096918901295
30	1515	0.341996772867176	0.341996772867176	0.40627732133432026	0.341996772867176
30	1520	0.35975096918901295	0.35975096918901295	0.4109655719808947	0.35975096918901295
30	1438	0.33188298732987354	0.33188298732987354	0.3421830134639732	0.33188298732987354
30	1500	0.27112041238399237	0.27112041238399237	0.3710698705878711	0.27112041238399237
30	1473	0.44673012573115267	0.44673012573115267	0.49375890681593954	0.44673012573115267
30	1530	0.33536110115996276	0.33536110115996276	0.37921212182552944	0.33536110115996276
30	1596	0.39539653751509063	0.39539653751509063	0.4459838870538304	0.39539653751509063
30	1519	0.35705102536836303	0.35705102536836303	0.4157361523862738	0.35705102536836303
30	1561	0.4060715435804327	0.4060715435804327	0.6858827434968104	0.4060715435804327
30	1516	0.3590254575447361	0.3590254575447361	0.41296414021691	0.3590254575447361
30	1475	0.29271149856552936	0.29271149856552936	0.3403787826249193	0.29271149856552936
30	1555	0.28758746947143676	0.28758746947143676	0.37245026574233475	0.28758746947143676
30	1565	0.348220894638163	0.348220894638163	0.4164981700514193	0.348220894638163
30	1513	0.3735559642901073	0.3735559642901073	0.45993305573672183	0.3735559642901073
30	1287	0.30475308136506996	0.30475308136506996	0.31804302782756405	0.30475308136506996
30	1347	0.4122959341475889	0.4122959341475889	0.5323173404346777	0.4122959341475889
30	1592	0.2965430914648615	0.2965430914648615	0.4250624880837558	0.2965430914648615
30	1428	0.3735559642901073	0.3735559642901073	0.45993305573672183	0.3735559642901073
30	1318	0.36222537175800856	0.36222537175800856	0.377852826072038	0.36222537175800856
30	1584	0.39899298573030595	0.39899298573030595	0.6850140753136819	0.39899298573030595
30	1546	0.3375003591562563	0.3375003591562563	0.3389379085739434	0.3375003591562563
30	1474	0.31691587120452513	0.31691587120452513	0.4267724520295383	0.31691587120452513
139	6634	0.02679188491445712	None	0.0	0.02679188491445712
139	6852	0.039304199454863485	None	0.0	0.039304199454863485
139	6736	0.027024713744729072	None	0.0	0.027024713744729072
139	7013	0.020612519696642823	None	0.0	0.020612519696642823
139	6887	0.020351266548791998	None	0.0	0.020351266548791998
139	6992	0.022267464265713872	None	0.0	0.022267464265713872
139	6671	0.026146128319458256	None	0.0	0.026146128319458256
139	6317	0.028953341148872744	None	0.0579273893889499	0.028953341148872744
139	6621	0.026503997241054147	None	0.0	0.026503997241054147
139	7028	0.020030721829014372	None	0.0	0.020030721829014372
139	6998	0.02337051086013729	None	0.01674045633920046	0.02337051086013729
139	6987	0.0189026758811284	None	0.0	0.0189026758811284
139	7038	0.02475681719427052	None	0.0	0.02475681719427052
139	6833	0.023799889039599332	None	0.0	0.023799889039599332
139	7011	0.020858205027523464	None	0.0	0.020858205027523464
139	6069	0.028364485894373584	None	0.0	0.028364485894373584
139	6920	0.024658782165092222	None	0.0	0.024658782165092222
139	6881	0.029152913325757784	None	0.0	0.029152913325757784
139	6792	0.025498143624190176	None	0.0	0.025498143624190176
139	7027	0.016454897032203358	None	0.0	0.016454897032203358
139	6926	0.027047636765079756	None	0.0	0.027047636765079756
139	6854	0.025477466825182385	None	0.01674045633920046	0.025477466825182385
139	7041	0.020937712468510578	None	0.0	0.020937712468510578
139	6087	0.02804160290579198	None	0.0	0.02804160290579198
139	7002	0.02525592209138288	None	0.0	0.02525592209138288
139	6826	0.02401495919417034	None	0.0	0.02401495919417034
139	7030	0.02410691098602949	None	0.0	0.02410691098602949
139	6984	0.025711244327342318	None	0.0	0.025711244327342318
139	6961	0.018529710446656744	None	0.0	0.018529710446656744
139	6837	0.028729187231077757	None	0.0	0.028729187231077757
139	6909	0.023985932765642416	None	0.0	0.023985932765642416
139	6979	0.020614373905126087	None	0.0	0.020614373905126087
139	6773	0.026480634809781786	None	0.0	0.026480634809781786
139	6269	0.031407010046583965	None	0.0	0.031407010046583965
139	6346	0.024641708865959993	None	0.0	0.024641708865959993
139	6693	0.02722612971613053	None	0.0	0.02722612971613053
139	7016	0.02559035750566148	None	0.0	0.02559035750566148
139	6868	0.016036178477543805	None	0.0	0.016036178477543805
139	6546	0.023188031884810573	None	0.0	0.023188031884810573
139	7048	0.03047272611264854	None	0.0	0.03047272611264854
139	6827	0.02257847940974852	None	0.0	0.02257847940974852
139	6592	0.0257011425050802	None	0.0	0.0257011425050802
139	6983	0.025259993983967038	None	0.0	0.025259993983967038
139	7050	0.021219909539311032	None	0.0	0.021219909539311032
139	7010	0.03293462574066119	None	0.0	0.03293462574066119
139	6738	0.02630151962058145	None	0.0	0.02630151962058145
139	6898	0.028372270653311965	None	0.0	0.028372270653311965
139	7009	0.023659140176779288	None	0.0	0.023659140176779288
139	6969	0.023131577831124326	None	0.0	0.023131577831124326
139	7021	0.009066247780867205	None	0.0	0.009066247780867205
139	6377	0.024881561914754522	None	0.0	0.024881561914754522
139	7046	0.003296719599814018	None	0.0	0.003296719599814018
139	7012	0.025233817848506132	None	0.0	0.025233817848506132
139	6849	0.022562480139596868	None	0.0	0.022562480139596868
139	6867	0.026806963365886814	None	0.0	0.026806963365886814
139	6838	0.021975357573862542	None	0.0	0.021975357573862542
139	7000	0.02694450705953351	None	0.0	0.02694450705953351
139	6958	0.026070426595669754	None	0.0	0.026070426595669754
139	6800	0.022852245700306004	None	0.0	0.022852245700306004
139	6851	0.025862159303702528	None	0.0	0.025862159303702528
139	6911	0.02320874400614625	None	0.0	0.02320874400614625
139	7044	0.02095121767620773	None	0.0	0.02095121767620773
139	6705	0.023501821503363253	None	0.0	0.023501821503363253
139	6978	0.02269032884074279	None	0.0	0.02269032884074279
139	6921	0.022306256022114373	None	0.09846670397302372	0.022306256022114373
139	6907	0.027885938258788073	None	0.0	0.027885938258788073
139	7039	0.023075077242968804	None	0.0	0.023075077242968804
139	6863	0.023724142468933763	None	0.0	0.023724142468933763
139	6796	0.02668196414387557	None	0.0	0.02668196414387557
139	6728	0.031181450518661533	None	0.0	0.031181450518661533
139	6776	0.027821663846393577	None	0.0	0.027821663846393577
139	6968	0.018630988301502484	None	0.0	0.018630988301502484
139	6905	0.02772941051039595	None	0.0	0.02772941051039595
139	7001	0.022892283078973525	None	0.0	0.022892283078973525
139	6717	0.030594264036883916	None	0.0	0.030594264036883916
139	6964	0.025341958460202357	None	0.0	0.025341958460202357
139	7034	0.021772892386998886	None	0.0	0.021772892386998886
139	6343	0.02586786137532421	None	0.0	0.02586786137532421
139	6906	0.023005545428012135	None	0.0	0.023005545428012135
139	6932	0.023778891518240315	None	0.01674045633920046	0.023778891518240315
139	6801	0.027075587608622952	None	0.0	0.027075587608622952
139	6940	0.022106965534937486	None	0.01674045633920046	0.022106965534937486
139	6997	0.011021640573451785	None	0.0	0.011021640573451785
139	7005	0.008995560776720984	None	0.0	0.008995560776720984
139	6980	0.024281880804775884	None	0.0	0.024281880804775884
139	6753	0.021248227439286237	None	0.0	0.021248227439286237
139	6945	0.021212645305297675	None	0.0	0.021212645305297675
139	6965	0.016619862085785423	None	0.0	0.016619862085785423
139	6720	0.023178420081145915	None	0.0	0.023178420081145915
139	7036	0.024663398783419166	None	0.0	0.024663398783419166
139	5914	0.02653721814818603	None	0.0	0.02653721814818603
139	6973	0.032147644045325996	None	0.0	0.032147644045325996
139	6665	0.026182003336510693	None	0.0	0.026182003336510693
139	7003	0.02509474916720236	None	0.0	0.02509474916720236
139	6639	0.025072854477628484	None	0.0	0.025072854477628484
139	6884	0.02975074729268105	None	0.0	0.02975074729268105
139	6937	0.02486738002439549	None	0.0	0.02486738002439549
139	7035	0.022513653491830904	None	0.0	0.022513653491830904
139	7018	0.014450716823302222	None	0.0	0.014450716823302222
139	6397	0.027753551037594734	None	0.0	0.027753551037594734
71	3368	0.013585938461347096	None	0.0	0.013585938461347096
71	3480	0.01260713136793768	None	0.0	0.01260713136793768
71	3203	0.010055829648247633	None	0.0	0.010055829648247633
71	3129	0.011780273096747448	None	0.0	0.011780273096747448
71	3624	0.014371592629961395	None	0.0	0.014371592629961395
71	3432	0.01893008443025738	None	0.0	0.01893008443025738
71	3484	0.010142634375223203	None	0.0481713941670611	0.010142634375223203
71	3607	0.020404231048006115	None	0.049566640948462797	0.020404231048006115
71	3618	0.015865273344833033	None	0.0	0.015865273344833033
71	3527	0.00643290387822235	None	0.0	0.00643290387822235
71	3239	0.010459120467092731	None	0.0	0.010459120467092731
71	3608	0.015041192274363183	None	0.0	0.015041192274363183
71	3018	0.011030326039780306	None	0.0	0.011030326039780306
71	3626	0.013280526488974436	None	0.0	0.013280526488974436
71	3469	0.01270182486654037	None	0.0	0.01270182486654037
71	3545	0.012653981144636126	None	0.0	0.012653981144636126
71	3525	0.014523697537550728	None	0.0	0.014523697537550728
71	3533	0.01155901365734441	None	0.0	0.01155901365734441
71	3589	0.013245382227821506	None	0.0	0.013245382227821506
71	3531	0.010013528622869304	None	0.0	0.010013528622869304
71	3644	0.010110973201613797	None	0.0	0.010110973201613797
71	3601	0.01202404936588469	None	0.0	0.01202404936588469
71	3491	0.011944798635753892	None	0.0	0.011944798635753892
71	3437	0.013236976067117356	None	0.0	0.013236976067117356
71	3596	0.015038649289606791	None	0.0	0.015038649289606791
71	3460	0.01773885098624888	None	0.0	0.01773885098624888
71	3471	0.01449511559116718	None	0.0	0.01449511559116718
71	3428	0.016019432651917496	None	0.0	0.016019432651917496
71	3237	0.01423601873003511	None	0.0	0.01423601873003511
71	3556	0.00982192058509079	None	0.0	0.00982192058509079
71	3613	0.013709759490739111	None	0.0	0.013709759490739111
71	3639	0.016524012164252748	None	0.0	0.016524012164252748
71	3522	0.014986726214722074	None	0.0	0.014986726214722074
71	3189	0.010063381148117011	None	0.0	0.010063381148117011
71	3564	0.016270583538136856	None	0.0	0.016270583538136856
71	3590	0.011518294279422556	None	0.0	0.011518294279422556
71	3304	0.009657142404596277	None	0.0	0.009657142404596277
71	3633	0.01780627104908021	None	0.0	0.01780627104908021
71	3116	0.01140031554426563	None	0.0	0.01140031554426563
71	3554	0.015035011944503362	None	0.0	0.015035011944503362
71	3642	0.011618118082875767	None	0.0	0.011618118082875767
71	3257	0.014949448406996519	None	0.0	0.014949448406996519
71	3463	0.019730730206998587	None	0.0	0.019730730206998587
71	3648	0.012887202656441495	None	0.0	0.012887202656441495
71	3413	0.013052668178404897	None	0.0	0.013052668178404897
71	3623	0.012995284678478469	None	0.0	0.012995284678478469
71	3398	0.01216333681316245	None	0.0	0.01216333681316245
71	3603	0.010908443627191126	None	0.0	0.010908443627191126
71	3646	0.013125640854632751	None	0.0	0.013125640854632751
71	3620	0.0072876763542927825	None	0.0	0.0072876763542927825
71	3317	0.009266948509320923	None	0.0	0.009266948509320923
71	3602	0.01440528733608272	None	0.0	0.01440528733608272
71	3584	0.009452026028854964	None	0.0	0.009452026028854964
71	3197	0.009444523594988156	None	0.0	0.009444523594988156
71	3278	0.01363391913760937	None	0.0	0.01363391913760937
71	3553	0.017283048079838832	None	0.0	0.017283048079838832
71	3241	0.011249842331037067	None	0.0	0.011249842331037067
71	3450	0.01051114978244125	None	0.0	0.01051114978244125
71	3547	0.01570619902544562	None	0.0	0.01570619902544562
71	3539	0.007891603893024976	None	0.0	0.007891603893024976
71	3615	0.009559557675164003	None	0.0	0.009559557675164003
71	3130	0.012136207149743308	None	0.0	0.012136207149743308
71	3506	0.012826952156767553	None	0.0	0.012826952156767553
71	3587	0.014486490750406582	None	0.0	0.014486490750406582
71	3165	0.012123870243156228	None	0.0	0.012123870243156228
71	3477	0.014769800062544946	None	0.0	0.014769800062544946
71	3616	0.014310933520341199	None	0.0	0.014310933520341199
71	3600	0.01499259861188894	None	0.0	0.01499259861188894
71	3638	0.011827816717885435	None	0.0	0.011827816717885435
71	3625	0.0072012028591867915	None	0.0	0.0072012028591867915
71	3520	0.008002245041994357	None	0.0	0.008002245041994357
71	3530	0.01378320354961558	None	0.0	0.01378320354961558
71	3335	0.012742418251250165	None	0.0	0.012742418251250165
71	3173	0.008744197231651017	None	0.0	0.008744197231651017
71	3599	0.014429045382368519	None	0.0	0.014429045382368519
71	3579	0.02125175705672774	None	0.0	0.02125175705672774
71	3481	0.012788311545201308	None	0.0	0.012788311545201308
71	3476	0.014947914951984193	None	0.0	0.014947914951984193
71	3283	0.011766511478427439	None	0.0	0.011766511478427439
71	3568	0.012731167749552236	None	0.0	0.012731167749552236
71	3224	0.015380116948911456	None	0.0	0.015380116948911456
71	3168	0.009032061856635592	None	0.0481713941670611	0.009032061856635592
71	3632	0.017779233377018408	None	0.0	0.017779233377018408
71	3567	0.008123400174080612	None	0.0	0.008123400174080612
71	3243	0.011310574809691831	None	0.0	0.011310574809691831
71	3555	0.0212589272771431	None	0.0	0.0212589272771431
71	3617	0.010990817949757937	None	0.0	0.010990817949757937
71	3372	0.014253507675973852	None	0.0	0.014253507675973852
71	3489	0.015529810207890717	None	0.0	0.015529810207890717
71	3560	0.012203551782830674	None	0.0	0.012203551782830674
71	3515	0.008977719707319549	None	0.0	0.008977719707319549
71	3363	0.012850591577546765	None	0.0	0.012850591577546765
71	3518	0.01659550937636501	None	0.0	0.01659550937636501
71	3422	0.008228186932561301	None	0.0	0.008228186932561301
71	3316	0.014223438822070415	None	0.0	0.014223438822070415
71	3501	0.011974613068932617	None	0.0	0.011974613068932617
71	3552	0.006185233781082833	None	0.0	0.006185233781082833
71	3585	0.012163565547030804	None	0.0	0.012163565547030804
71	3619	0.013755850966411366	None	0.0	0.013755850966411366
71	3366	0.015912387902464523	None	0.0	0.015912387902464523
54	2598	0.0006303962891312787	None	0.16581055687204566	0.0006303962891312787
54	2601	0.00026361812401862303	None	0.32948175670547963	0.00026361812401862303
54	2640	0.0008453297308249451	None	0.029522529414132442	0.0008453297308249451
54	2689	0.0024886788978601263	None	0.29484863327082944	0.0024886788978601263
54	2717	2.4050349941114665e-05	None	0.14570121573144185	2.4050349941114665e-05
54	2785	0.0003409811744876473	None	0.03103857047518228	0.0003409811744876473
54	2776	-3.878599070905548e-06	None	0.16581055687204566	-3.878599070905548e-06
54	2723	-9.508808960169259e-07	None	0.4023961760077122	-9.508808960169259e-07
54	2672	0.0014195835296888677	None	0.029522529414132442	0.0014195835296888677
54	2602	3.392859625324931e-05	None	0.33650854485199744	3.392859625324931e-05
54	2710	0.0002180790139786055	None	0.1746502923873388	0.0002180790139786055
54	2771	2.173186831240896e-06	None	0.31824667810184726	2.173186831240896e-06
54	2615	7.20942002937843e-05	None	0.03103857047518228	7.20942002937843e-05
54	2558	-3.2941918253990705e-07	None	0.3729756550907002	-3.2941918253990705e-07
54	2728	-6.263683182446422e-05	None	0.2443466108799101	-6.263683182446422e-05
54	2759	0.0006664039109876955	None	0.2812107146386106	0.0006664039109876955
54	2707	0.007192116149040822	None	0.3464819249698459	0.007192116149040822
54	2676	-1.653518681777365e-06	None	0.19882855524092774	-1.653518681777365e-06
54	2758	1.4245427160448796e-06	None	0.5463022093624929	1.4245427160448796e-06
54	2631	5.879651852134538e-07	None	0.1630536012071296	5.879651852134538e-07
54	2645	-4.4123337741764395e-06	None	0.3827844641782567	-4.4123337741764395e-06
54	2719	-7.407932063125442e-05	None	0.2443466108799101	-7.407932063125442e-05
54	2768	-5.000313489585959e-06	None	0.13494295301919956	-5.000313489585959e-06
54	2690	7.4089439672664345e-06	None	0.3277750174106139	7.4089439672664345e-06
54	2646	9.663739496401693e-07	None	0.29474667708893676	9.663739496401693e-07
54	2715	0.0011765143360042741	None	0.05173095079197047	0.0011765143360042741
54	2635	2.143361551968597e-06	None	0.1630536012071296	2.143361551968597e-06
54	2730	1.570915760609996e-05	None	0.264170722342129	1.570915760609996e-05
54	2767	-2.61231248170815e-07	None	0.3208381895406226	-2.61231248170815e-07
54	2764	0.0004108818103905033	None	0.23007141651042606	0.0004108818103905033
54	2714	-8.466459794658161e-06	None	0.30694391620174133	-8.466459794658161e-06
54	2727	1.279729435245932e-05	None	0.3277750174106139	1.279729435245932e-05
54	2765	-7.887049763760511e-07	None	0.21595849258824779	-7.887049763760511e-07
54	2713	2.2499670590458514e-05	None	0.2968100754892868	2.2499670590458514e-05
54	2778	0.0018486429886874016	None	0.05173095079197047	0.0018486429886874016
54	2587	-4.545576275562157e-06	None	0.3827844641782567	-4.545576275562157e-06
54	2791	6.7186984649619415e-06	None	0.27399188904160526	6.7186984649619415e-06
54	2712	9.380404391366148e-08	None	0.4558231163138989	9.380404391366148e-08
54	2798	7.13935473896065e-05	None	0.36369232732347584	7.13935473896065e-05
54	2655	1.6477174465089014e-05	None	0.22486329818233403	1.6477174465089014e-05
54	2686	0.0015159128548688158	None	0.029522529414132442	0.0015159128548688158
54	2786	5.219989345135567e-06	None	0.5023226215678596	5.219989345135567e-06
54	2611	0.0046017700675660585	None	0.31942939487281696	0.0046017700675660585
54	2741	-3.808409864057054e-06	None	0.26949184970743884	-3.808409864057054e-06
54	2661	0.0005145728354395596	None	0.03103857047518228	0.0005145728354395596
54	2799	9.702557726027257e-05	None	0.4462677967822512	9.702557726027257e-05
54	2749	0.0011097856093145045	None	0.13494295301919956	0.0011097856093145045
54	2794	-1.321500517814365e-07	None	0.5409087914216878	-1.321500517814365e-07
54	2582	6.696018777103863e-06	None	0.16077369612311676	6.696018777103863e-06
54	2783	5.481879062963213e-06	None	0.1630536012071296	5.481879062963213e-06
54	2603	-6.782527913872002e-07	None	0.38046963054470473	-6.782527913872002e-07
54	2642	-4.1459206173339245e-08	None	0.27165802187517857	-4.1459206173339245e-08
54	2580	2.311637248887174e-06	None	0.4337301678193265	2.311637248887174e-06
54	2780	6.765494399333938e-06	None	0.4414952423486329	6.765494399333938e-06
54	2561	-3.5202698316828097e-06	None	0.41498307413109303	-3.5202698316828097e-06
54	2770	0.0026037645382924503	None	0.03103857047518228	0.0026037645382924503
54	2746	0.00010802509939092532	None	0.205035259554871	0.00010802509939092532
54	2674	9.689166193314796e-06	None	0.42903522333262545	9.689166193314796e-06
54	2616	0.00021797004766195888	None	0.23007141651042606	0.00021797004766195888
54	2769	0.0008354616832372706	None	0.300409832507975	0.0008354616832372706
54	2774	0.00052346314793867	None	0.31591424873370916	0.00052346314793867
54	2750	0.001277291936907724	None	0.05173095079197047	0.001277291936907724
54	2678	0.00021918504882279734	None	0.33696004199727025	0.00021918504882279734
54	2721	2.1713882013512418e-05	None	0.14570121573144185	2.1713882013512418e-05
54	2588	2.0170500983554423e-06	None	0.32881231937558864	2.0170500983554423e-06
54	2698	0.000708211644068225	None	0.2666363175220343	0.000708211644068225
54	2654	2.225227884819428e-05	None	0.44846801354917964	2.225227884819428e-05
54	2688	4.632928230765634e-06	None	0.13494295301919956	4.632928230765634e-06
54	2793	0.002289529800081091	None	0.03103857047518228	0.002289529800081091
54	2673	5.1686308072482434e-05	None	0.3712692320226763	5.1686308072482434e-05
54	2763	0.00023632692589099514	None	0.4414952423486329	0.00023632692589099514
54	2784	0.00045951471826615836	None	0.35181796616573535	0.00045951471826615836
54	2626	0.0011525311773617642	None	0.03103857047518228	0.0011525311773617642
54	2729	-2.942652477470047e-05	None	0.3137062057135322	-2.942652477470047e-05
54	2652	0.0004740769181303906	None	0.25093637843218924	0.0004740769181303906
54	2708	1.4516950462458717e-06	None	0.29474667708893676	1.4516950462458717e-06
54	2643	0.0003409811744876473	None	0.03103857047518228	0.0003409811744876473
54	2735	0.0004800230061588246	None	0.1746502923873388	0.0004800230061588246
54	2659	0.001301464972555591	None	0.38817486050089656	0.001301464972555591
54	2773	-1.2923893960336613e-07	None	0.27399188904160526	-1.2923893960336613e-07
54	2694	3.401728922079935e-05	None	0.3503808126835078	3.401728922079935e-05
54	2634	2.925993230251263e-05	None	0.3686847794486138	2.925993230251263e-05
54	2789	0.007736605305912554	None	0.31942939487281696	0.007736605305912554
54	2761	5.0261986210790494e-05	None	0.4029627590066946	5.0261986210790494e-05
54	2638	1.6223095221818115e-05	None	0.22486329818233403	1.6223095221818115e-05
54	2792	7.471126201761111e-06	None	0.3208381895406226	7.471126201761111e-06
54	2787	0.0019395114357473777	None	0.3226406515219432	0.0019395114357473777
54	2665	0.0018581242059959658	None	0.3329180788083471	0.0018581242059959658
54	2593	0.00025139130101970586	None	0.3574016006414472	0.00025139130101970586
54	2757	0.0009107800018402183	None	0.029522529414132442	0.0009107800018402183
54	2695	0.0004204328173100159	None	0.35368081301690574	0.0004204328173100159
54	2762	0.0001264140378843339	None	0.1630536012071296	0.0001264140378843339
54	2696	0.0009233576126473597	None	0.13494295301919956	0.0009233576126473597
54	2590	8.382159181067492e-05	None	0.1630536012071296	8.382159181067492e-05
54	2562	5.0276898776753466e-05	None	0.3503808126835078	5.0276898776753466e-05
54	2684	0.0002597939595995723	None	0.1746502923873388	0.0002597939595995723
54	2702	-1.3764309099064724e-05	None	0.1630536012071296	-1.3764309099064724e-05
54	2738	0.002085476940569473	None	0.03103857047518228	0.002085476940569473
54	2667	-1.907138654598395e-05	None	0.258973185298328	-1.907138654598395e-05
54	2796	-1.1904283031212665e-06	None	0.21963033590203818	-1.1904283031212665e-06
108	5404	0.01109594965415682	None	0.0	0.01109594965415682
108	4935	0.024543011866501794	None	0.0	0.024543011866501794
108	5469	0.010568640176764323	None	0.0	0.010568640176764323
108	5212	0.01980878351299102	None	0.0	0.01980878351299102
108	5485	0.0014558854615519393	None	0.0	0.0014558854615519393
108	4610	0.022505145013040885	None	0.0	0.022505145013040885
108	4972	0.023341896482370936	None	0.0	0.023341896482370936
108	5433	0.018357007971716802	None	0.0	0.018357007971716802
108	5435	0.01366286740598983	None	0.0	0.01366286740598983
108	5144	0.021640756385032333	None	0.0	0.021640756385032333
108	5307	0.021386149259636625	None	0.0	0.021386149259636625
108	5339	0.01947440067667044	None	0.0	0.01947440067667044
108	5490	0.011116258790213739	None	0.0	0.011116258790213739
108	5343	0.021178181924756692	None	0.0	0.021178181924756692
108	5448	0.021711386707534017	None	0.0	0.021711386707534017
108	5463	0.022868564227951044	None	0.0	0.022868564227951044
108	5479	0.005232992879774391	None	0.0	0.005232992879774391
108	5018	0.01909353296357859	None	0.0	0.01909353296357859
108	5461	0.017984605095162007	None	0.0	0.017984605095162007
108	5457	0.01881542203229757	None	0.0	0.01881542203229757
108	5453	0.02131853855683164	None	0.0	0.02131853855683164
108	5414	0.01782649892648335	None	0.0	0.01782649892648335
108	5475	0.011737679165483919	None	0.03254780897062017	0.011737679165483919
108	5215	0.02332753363550748	None	0.0	0.02332753363550748
108	5316	0.02337718305270801	None	0.0	0.02337718305270801
108	5299	0.0217676641410632	None	0.0	0.0217676641410632
108	4452	0.020350530347485116	None	0.0	0.020350530347485116
108	5271	0.025137355123599985	None	0.0	0.025137355123599985
108	5396	0.016514714274001082	None	0.0	0.016514714274001082
108	4975	0.02094062177220191	None	0.0	0.02094062177220191
108	5398	0.023980297514824406	None	0.0	0.023980297514824406
108	5352	0.02090432059947419	None	0.0	0.02090432059947419
108	5262	0.020879715617381906	None	0.0	0.020879715617381906
108	5474	0.010108872620097761	None	0.0	0.010108872620097761
108	4933	0.021705250765996924	None	0.0	0.021705250765996924
108	5431	0.02043694288725691	None	0.0	0.02043694288725691
108	5471	0.020300084371903705	None	0.0	0.020300084371903705
108	5079	0.02216119076907518	None	0.0	0.02216119076907518
108	4619	0.019046897204806568	None	0.0	0.019046897204806568
108	5454	0.022143452619561733	None	0.0	0.022143452619561733
108	5374	0.006239856481488673	None	0.0	0.006239856481488673
108	5424	0.02404837252133304	None	0.0	0.02404837252133304
108	5216	0.02121652147364771	None	0.0	0.02121652147364771
108	5104	0.021465317362332335	None	0.0	0.021465317362332335
108	5329	0.022458752039506754	None	0.0	0.022458752039506754
108	5077	0.022675928619827326	None	0.0	0.022675928619827326
108	5353	0.021296688671874717	None	0.0	0.021296688671874717
108	5484	0.019761682266405168	None	0.0	0.019761682266405168
108	5304	0.02259973822603065	None	0.0	0.02259973822603065
108	5182	0.020611236031043582	None	0.0	0.020611236031043582
108	4440	0.021807662836981715	None	0.0	0.021807662836981715
108	5403	0.02560712129969505	None	0.0	0.02560712129969505
108	4795	0.02278465161357373	None	0.0	0.02278465161357373
108	4960	0.022558048854488203	None	0.0	0.022558048854488203
108	5355	0.01984957714441342	None	0.0	0.01984957714441342
108	5210	0.02105980367213514	None	0.0	0.02105980367213514
108	5491	0.018041863621379387	None	0.0	0.018041863621379387
108	5472	0.018520007671056472	None	0.0	0.018520007671056472
108	5402	0.022361660727440474	None	0.0	0.022361660727440474
108	5369	0.024535056724277103	None	0.0	0.024535056724277103
108	4884	0.020716888928255142	None	0.0	0.020716888928255142
108	5361	0.02216037630511642	None	0.0	0.02216037630511642
108	5274	0.02049034120881543	None	0.0	0.02049034120881543
108	4932	0.020910376129805997	None	0.0	0.020910376129805997
108	5199	0.02236439776644772	None	0.0	0.02236439776644772
108	4688	0.023383463489608652	None	0.0	0.023383463489608652
108	5405	0.019618167265449817	None	0.0	0.019618167265449817
108	5437	0.023188913376855125	None	0.0	0.023188913376855125
108	5462	0.020238986639836552	None	0.0	0.020238986639836552
108	5364	0.019815077656184055	None	0.0	0.019815077656184055
108	4830	0.02297849507426866	None	0.0	0.02297849507426866
108	5452	0.01948407388548006	None	0.0	0.01948407388548006
108	5321	0.014648903827714891	None	0.0	0.014648903827714891
108	4238	0.022379643792734237	None	0.0	0.022379643792734237
108	5443	0.018875215472628343	None	0.0	0.018875215472628343
108	5389	0.01986885480691396	None	0.0	0.01986885480691396
108	5036	0.023982141702375188	None	0.0	0.023982141702375188
108	5496	0.01811834653497682	None	0.0	0.01811834653497682
108	5468	0.01616322864432053	None	0.0	0.01616322864432053
108	5497	0.01556950230567323	None	0.0	0.01556950230567323
108	5263	0.021124846383845253	None	0.0	0.021124846383845253
108	5043	0.019166488895962095	None	0.0	0.019166488895962095
108	5439	0.022869313066231987	None	0.0	0.022869313066231987
108	4626	0.02224253075871684	None	0.0	0.02224253075871684
108	5317	0.0200100354950089	None	0.0	0.0200100354950089
108	5322	0.0174589366505639	None	0.0	0.0174589366505639
108	5302	0.021399633995452964	None	0.0	0.021399633995452964
108	5456	0.0064366181594417956	None	0.0	0.0064366181594417956
108	5459	0.01775598254273207	None	0.0	0.01775598254273207
108	5442	0.020366846954726056	None	0.0	0.020366846954726056
108	5385	0.019956260514679126	None	0.0	0.019956260514679126
108	5250	0.02217844652476706	None	0.0	0.02217844652476706
108	5489	0.020593838973046265	None	0.0	0.020593838973046265
108	5407	0.018337952768075025	None	0.0	0.018337952768075025
108	5438	0.024132611517517704	None	0.0	0.024132611517517704
108	4419	0.021984203750543566	None	0.0	0.021984203750543566
108	5351	0.01790858853679877	None	0.0	0.01790858853679877
108	5492	0.020481425667437804	None	0.0	0.020481425667437804
108	5141	0.02623459878145732	None	0.0	0.02623459878145732
108	5473	0.022009719947022832	None	0.0	0.022009719947022832
34	1743	0.5910208982765797	0.5910208982765797	0.6681398260375261	0.5910208982765797
34	1751	0.4407133248540361	0.4407133248540361	0.44766311569308215	0.4407133248540361
34	1433	0.3193772254932138	0.3193772254932138	0.333531372392365	0.3193772254932138
34	1787	0.3015063166088297	0.3015063166088297	0.3830444106957672	0.3015063166088297
34	1676	0.3142937838648842	0.3142937838648842	0.33999756470701054	0.3142937838648842
34	1531	0.3212367858434851	0.3212367858434851	0.37760078680535303	0.3212367858434851
34	1629	0.3294464003577039	0.3294464003577039	0.34682866583706445	0.3294464003577039
34	1600	0.3377268997506541	0.3377268997506541	0.3701543865792896	0.3377268997506541
34	1756	0.33816100269913546	0.33816100269913546	0.37969025696156244	0.33816100269913546
34	1784	0.2973310694575178	0.2973310694575178	0.31175763701925624	0.2973310694575178
34	1452	0.5163102371424824	0.5163102371424824	0.5831962568693946	0.5163102371424824
34	1559	0.2787335426825972	0.2787335426825972	0.32138070244481076	0.2787335426825972
34	1772	0.2872341957562391	0.2872341957562391	0.3264894058357305	0.2872341957562391
34	1747	0.42244215719007683	0.42244215719007683	0.44819240223102297	0.42244215719007683
34	1361	0.3516205858097404	0.3516205858097404	0.3688665366253048	0.3516205858097404
34	1548	0.32564743989820166	0.32564743989820166	0.3467670116633732	0.32564743989820166
34	1718	0.3139830572225403	0.3139830572225403	0.35130796974855627	0.3139830572225403
34	1759	0.37013359251255185	0.37013359251255185	0.39957725950952494	0.37013359251255185
34	1767	0.15052951400379067	0.15052951400379067	0.375949582383621	0.15052951400379067
34	1775	0.46338418574616796	0.46338418574616796	0.48772496087563544	0.46338418574616796
34	1755	0.32415409821054236	0.32415409821054236	0.3625470617450251	0.32415409821054236
34	1054	0.4362406352249014	0.4362406352249014	0.5020752347553165	0.4362406352249014
34	1435	0.44807784371258974	0.44807784371258974	0.48258695381891925	0.44807784371258974
34	1765	0.3373782959267916	0.3373782959267916	0.4084148389204415	0.3373782959267916
34	1714	0.40355919580331695	0.40355919580331695	0.47303780589975475	0.40355919580331695
34	1174	0.32267858206862277	0.32267858206862277	0.33324990244539493	0.32267858206862277
34	1581	0.44807784371258974	0.44807784371258974	0.48258695381891925	0.44807784371258974
34	1666	0.35037582997692174	0.35037582997692174	0.3767052192687469	0.35037582997692174
34	1761	0.30728129539018334	0.30728129539018334	0.33534168840698675	0.30728129539018334
34	1593	0.33682413335889233	0.33682413335889233	0.38836836127244156	0.33682413335889233
34	1754	0.2858810220806926	0.2858810220806926	0.33193782754435924	0.2858810220806926
34	1687	0.35394124149116835	0.35394124149116835	0.37208431098373135	0.35394124149116835
34	1661	0.37741944006599126	0.37741944006599126	0.45512563501485453	0.37741944006599126
34	1470	0.3471299660186937	0.3471299660186937	0.3937294456490307	0.3471299660186937
34	1678	0.34657227858785344	0.34657227858785344	0.3857925260226465	0.34657227858785344
34	918	0.26210532576425916	0.26210532576425916	0.2712612212418439	0.26210532576425916
34	1607	0.4117548797753138	0.4117548797753138	0.4276621397728658	0.4117548797753138
34	1778	0.33816100269913546	0.33816100269913546	0.37969025696156244	0.33816100269913546
34	1724	0.4095531163099079	0.4095531163099079	0.42157036239795537	0.4095531163099079
34	1722	0.356198389873741	0.356198389873741	0.38509739220457506	0.356198389873741
34	1715	0.31433385922481155	0.31433385922481155	0.4085375261197214	0.31433385922481155
34	1746	0.2920572338959526	0.2920572338959526	0.3380333341241508	0.2920572338959526
34	1763	0.4128169656166164	0.4128169656166164	0.4612772109386243	0.4128169656166164
34	1348	0.3142793046108742	0.3142793046108742	0.34050753011308654	0.3142793046108742
34	1738	0.34697785986607144	0.34697785986607144	0.41766095537472425	0.34697785986607144
34	1791	0.27544022044816174	0.27544022044816174	0.2872130978520896	0.27544022044816174
34	1539	0.30728129539018334	0.30728129539018334	0.33534168840698675	0.30728129539018334
34	1504	0.34304829541066095	0.34304829541066095	0.4465397142329355	0.34304829541066095
34	1736	0.3597194893960319	0.3597194893960319	0.5197396488919221	0.3597194893960319
34	1667	0.409846137114043	0.409846137114043	0.4655646340805742	0.409846137114043
34	1748	0.31161489134461984	0.31161489134461984	0.409098794397206	0.31161489134461984
34	1690	0.3858938637009813	0.3858938637009813	0.4310649434490177	0.3858938637009813
34	793	0.32564743989820166	0.32564743989820166	0.3467670116633732	0.32564743989820166
34	1403	0.3192762412700148	0.3192762412700148	0.3349351955500167	0.3192762412700148
34	1671	0.3294464003577039	0.3294464003577039	0.34682866583706445	0.3294464003577039
34	724	0.3858938637009813	0.3858938637009813	0.4310649434490177	0.3858938637009813
34	1664	0.26210532576425916	0.26210532576425916	0.2712612212418439	0.26210532576425916
34	1675	0.3694720974075583	0.3694720974075583	0.4591136693622401	0.3694720974075583
34	1769	0.32267858206862277	0.32267858206862277	0.33324990244539493	0.32267858206862277
34	1282	0.36828715655498445	0.36828715655498445	0.3840451090788382	0.36828715655498445
34	1567	0.373941069154461	0.373941069154461	0.4828209971644492	0.373941069154461
34	1758	0.2548354417222478	0.2548354417222478	0.34401770480234706	0.2548354417222478
34	1797	0.2613651929761332	0.2613651929761332	0.29687338464790924	0.2613651929761332
34	1740	0.3015063166088297	0.3015063166088297	0.3830444106957672	0.3015063166088297
34	754	0.3858938637009813	0.3858938637009813	0.4310649434490177	0.3858938637009813
34	1580	0.2632005768757366	0.2632005768757366	0.2696028009758077	0.2632005768757366
34	1589	0.3138488390324231	0.3138488390324231	0.31501995812904576	0.3138488390324231
34	1766	0.28412867011374127	0.28412867011374127	0.32817887461713685	0.28412867011374127
34	1637	0.33458949723340226	0.33458949723340226	0.38746461200466814	0.33458949723340226
34	1796	0.4128169656166164	0.4128169656166164	0.4612772109386243	0.4128169656166164
34	1204	0.27544022044816174	0.27544022044816174	0.2872130978520896	0.27544022044816174
34	1632	0.40355919580331695	0.40355919580331695	0.47303780589975475	0.40355919580331695
34	1776	0.2896673581447175	0.2896673581447175	0.40655334679911215	0.2896673581447175
34	1785	0.41030042185977755	0.41030042185977755	0.4291590830253029	0.41030042185977755
34	1774	0.35709728273602814	0.35709728273602814	0.4124625611986186	0.35709728273602814
34	1647	0.44835192445792477	0.44835192445792477	0.48439339985769986	0.44835192445792477
34	1220	0.30202200572599414	0.30202200572599414	0.3763923923695719	0.30202200572599414
34	1795	0.40362963170398614	0.40362963170398614	0.4550162981462195	0.40362963170398614
34	1786	0.3263910186376884	0.3263910186376884	0.42599443433994477	0.3263910186376884
34	1490	0.3160914687766875	0.3160914687766875	0.34087438046256996	0.3160914687766875
34	1621	0.26324570151515203	0.26324570151515203	0.2960538854715274	0.26324570151515203
34	1788	0.34387977299080164	0.34387977299080164	0.40606503194832866	0.34387977299080164
34	1771	0.3611717469889863	0.3611717469889863	0.38030283135443627	0.3611717469889863
34	1699	0.35806620358761443	0.35806620358761443	0.360455319723754	0.35806620358761443
34	1623	0.31161489134461984	0.31161489134461984	0.409098794397206	0.31161489134461984
34	1707	0.3380873098484877	0.3380873098484877	0.4019085118473383	0.3380873098484877
34	1732	0.3193772254932138	0.3193772254932138	0.333531372392365	0.3193772254932138
34	1473	0.4338827253819975	0.4338827253819975	0.46085386460329386	0.4338827253819975
34	1644	0.42834851547646435	0.42834851547646435	0.4918868047006075	0.42834851547646435
34	1768	0.25937940780729496	0.25937940780729496	0.2794722860235831	0.25937940780729496
34	1752	0.3285665547297583	0.3285665547297583	0.42038376074136163	0.3285665547297583
34	1519	0.2953976421398678	0.2953976421398678	0.32770481044253075	0.2953976421398678
34	1800	0.2883405960573503	0.2883405960573503	0.35010500230988917	0.2883405960573503
34	1555	0.35083445746367037	0.35083445746367037	0.4288873192581929	0.35083445746367037
34	1565	0.24453077523041727	0.24453077523041727	0.2825753747519448	0.24453077523041727
34	1347	0.39436520701477823	0.39436520701477823	0.48267479458049295	0.39436520701477823
34	1679	0.3138859362063934	0.3138859362063934	0.3336835654352369	0.3138859362063934
34	1654	0.2787335426825972	0.2787335426825972	0.32138070244481076	0.2787335426825972
34	1709	0.4876036614353231	0.4876036614353231	0.5286018216938208	0.4876036614353231
34	1700	0.3237432426732963	0.3237432426732963	0.343553745638159	0.3237432426732963
0	67	0.3023858709751163	0.3023858709751163	0.3023858709751163	0.3023858709751163
0	78	0.6223989355905467	0.6223989355905467	0.6223989355905467	0.6223989355905467
0	27	0.25707914873671245	0.25707914873671245	0.25707914873671245	0.25707914873671245
0	40	0.0	0.0	0.0	0.0
0	44	0.5662239188310758	0.5662239188310758	0.5662239188310758	0.5662239188310758
0	66	0.6557228156324857	0.6557228156324857	0.6557228156324857	0.6557228156324857
0	95	0.5701455939178869	0.5701455939178869	0.5701455939178869	0.5701455939178869
0	21	0.49676959622359085	0.49676959622359085	0.49676959622359085	0.49676959622359085
0	37	0.3027666452773466	0.3027666452773466	0.3027666452773466	0.3027666452773466
0	58	0.32870440746320473	0.32870440746320473	0.32870440746320473	0.32870440746320473
0	52	0.3756246207366193	0.3756246207366193	0.3756246207366193	0.3756246207366193
0	15	0.5701455939178869	0.5701455939178869	0.5701455939178869	0.5701455939178869
0	92	0.35738040618414146	0.35738040618414146	0.35738040618414146	0.35738040618414146
0	84	0.4580761905038114	0.4580761905038114	0.4580761905038114	0.4580761905038114
0	53	0.0	0.0	0.0	0.0
0	12	0.0	0.0	0.0	0.0
0	41	0.4072725792457727	0.4072725792457727	0.4072725792457727	0.4072725792457727
0	91	0.7802491636762097	0.7802491636762097	0.7802491636762097	0.7802491636762097
0	77	0.3673012905662302	0.3673012905662302	0.3673012905662302	0.3673012905662302
0	38	0.0	0.0	0.0	0.0
0	64	0.3913118960624632	0.3913118960624632	0.3913118960624632	0.3913118960624632
0	19	0.21193873314873687	0.21193873314873687	0.21193873314873687	0.21193873314873687
0	85	0.21193873314873687	0.21193873314873687	0.21193873314873687	0.21193873314873687
0	49	0.6536635624496802	0.6536635624496802	0.6536635624496802	0.6536635624496802
0	45	0.0	0.0	0.0	0.0
0	86	0.6255154777359566	0.6255154777359566	0.6255154777359566	0.6255154777359566
0	35	0.3680538378972446	0.3680538378972446	0.3680538378972446	0.3680538378972446
0	88	0.0	0.0	0.0	0.0
0	70	0.0	0.0	0.0	0.0
0	80	0.3637615412444997	0.3637615412444997	0.3637615412444997	0.3637615412444997
0	17	0.47040325067528127	0.47040325067528127	0.47040325067528127	0.47040325067528127
0	23	0.3911832529674903	0.3911832529674903	0.3911832529674903	0.3911832529674903
0	57	0.3360122839759771	0.3360122839759771	0.3360122839759771	0.3360122839759771
0	39	0.0	0.0	0.0	0.0
0	62	1.0185296393786005	1.0185296393786005	1.0185296393786005	1.0185296393786005
0	22	0.4287112254059237	0.4287112254059237	0.4287112254059237	0.4287112254059237
0	29	0.38555173734120357	0.38555173734120357	0.38555173734120357	0.38555173734120357
0	4	0.3911832529674903	0.3911832529674903	0.3911832529674903	0.3911832529674903
0	76	0.6557228156324857	0.6557228156324857	0.6557228156324857	0.6557228156324857
0	25	0.29007838100455385	0.29007838100455385	0.29007838100455385	0.29007838100455385
0	61	0.3795464938324954	0.3795464938324954	0.3795464938324954	0.3795464938324954
0	60	0.21193873314873687	0.21193873314873687	0.21193873314873687	0.21193873314873687
0	81	0.0	0.0	0.0	0.0
0	73	0.43275296391341156	0.43275296391341156	0.43275296391341156	0.43275296391341156
0	72	0.15847378693749287	0.15847378693749287	0.15847378693749287	0.15847378693749287
0	89	0.0	0.0	0.0	0.0
0	51	0.49676959622359085	0.49676959622359085	0.49676959622359085	0.49676959622359085
0	3	0.21193873314873687	0.21193873314873687	0.21193873314873687	0.21193873314873687
0	11	0.3324574569876181	0.3324574569876181	0.3324574569876181	0.3324574569876181
0	24	0.30626806152834296	0.30626806152834296	0.30626806152834296	0.30626806152834296
0	10	0.5067157170159972	0.5067157170159972	0.5067157170159972	0.5067157170159972
0	33	0.5649903639192877	0.5649903639192877	0.5649903639192877	0.5649903639192877
0	56	0.29697339992379346	0.29697339992379346	0.29697339992379346	0.29697339992379346
0	75	0.387972019766952	0.387972019766952	0.387972019766952	0.387972019766952
0	59	0.2857785060102953	0.2857785060102953	0.2857785060102953	0.2857785060102953
0	43	0.38739068633110324	0.38739068633110324	0.38739068633110324	0.38739068633110324
0	47	0.1857955172003517	0.1857955172003517	0.1857955172003517	0.1857955172003517
0	32	0.2953388275879917	0.2953388275879917	0.2953388275879917	0.2953388275879917
0	74	0.5112526990283255	0.5112526990283255	0.5112526990283255	0.5112526990283255
0	90	0.0	0.0	0.0	0.0
0	99	0.6536635624496802	0.6536635624496802	0.6536635624496802	0.6536635624496802
0	7	0.2636651151436099	0.2636651151436099	0.2636651151436099	0.2636651151436099
0	1	0.8068195276041887	0.8068195276041887	0.8068195276041887	0.8068195276041887
0	5	0.0	0.0	0.0	0.0
0	26	0.0	0.0	0.0	0.0
0	13	0.9084931712593096	0.9084931712593096	0.9084931712593096	0.9084931712593096
0	71	0.33704871019372484	0.33704871019372484	0.33704871019372484	0.33704871019372484
0	31	0.2683283332404154	0.2683283332404154	0.2683283332404154	0.2683283332404154
0	63	0.4383548568956511	0.4383548568956511	0.4383548568956511	0.4383548568956511
0	54	0.2897599172620874	0.2897599172620874	0.2897599172620874	0.2897599172620874
0	100	0.3716778534396088	0.3716778534396088	0.3716778534396088	0.3716778534396088
0	6	0.49676959622359085	0.49676959622359085	0.49676959622359085	0.49676959622359085
0	96	0.32967725129700765	0.32967725129700765	0.32967725129700765	0.32967725129700765
0	82	0.3913118960624632	0.3913118960624632	0.3913118960624632	0.3913118960624632
0	48	0.5345569817678222	0.5345569817678222	0.5345569817678222	0.5345569817678222
0	83	0.29548712193381876	0.29548712193381876	0.29548712193381876	0.29548712193381876
0	79	0.7802491636762097	0.7802491636762097	0.7802491636762097	0.7802491636762097
0	69	0.5107648967903173	0.5107648967903173	0.5107648967903173	0.5107648967903173
0	87	0.2924690036758351	0.2924690036758351	0.2924690036758351	0.2924690036758351
0	46	0.5701455939178869	0.5701455939178869	0.5701455939178869	0.5701455939178869
0	18	0.2690864246695132	0.2690864246695132	0.2690864246695132	0.2690864246695132
0	20	0.24058129786460292	0.24058129786460292	0.24058129786460292	0.24058129786460292
0	94	0.3913118960624632	0.3913118960624632	0.3913118960624632	0.3913118960624632
0	16	0.15847378693749287	0.15847378693749287	0.15847378693749287	0.15847378693749287
0	36	0.4171532981490026	0.4171532981490026	0.4171532981490026	0.4171532981490026
0	14	0.7802491636762097	0.7802491636762097	0.7802491636762097	0.7802491636762097
0	34	0.15847378693749287	0.15847378693749287	0.15847378693749287	0.15847378693749287
0	9	0.5512037664039605	0.5512037664039605	0.5512037664039605	0.5512037664039605
0	28	0.32389359427556413	0.32389359427556413	0.32389359427556413	0.32389359427556413
0	68	0.22458068930835734	0.22458068930835734	0.22458068930835734	0.22458068930835734
0	98	0.4547956578829074	0.4547956578829074	0.4547956578829074	0.4547956578829074
0	93	0.3913118960624632	0.3913118960624632	0.3913118960624632	0.3913118960624632
0	30	0.4037801983411609	0.4037801983411609	0.4037801983411609	0.4037801983411609
0	97	0.5058172317992271	0.5058172317992271	0.5058172317992271	0.5058172317992271
0	55	0.40461278325147554	0.40461278325147554	0.40461278325147554	0.40461278325147554
0	65	0.34553554251768326	0.34553554251768326	0.34553554251768326	0.34553554251768326
0	50	0.3637615412444997	0.3637615412444997	0.3637615412444997	0.3637615412444997
0	8	0.6108920141546587	0.6108920141546587	0.6108920141546587	0.6108920141546587
0	42	0.3346348350811941	0.3346348350811941	0.3346348350811941	0.3346348350811941
0	2	0.0	0.0	0.0	0.0
87	4370	0.014656102890669246	None	0.0	0.014656102890669246
87	4343	0.019748803933015417	None	0.0	0.019748803933015417
87	4411	0.01957974741639334	None	0.0	0.01957974741639334
87	3607	0.020404231048006115	None	0.004185114084800115	0.020404231048006115
87	4240	0.01442133652427447	None	0.0481713941670611	0.01442133652427447
87	4450	0.007184260367423408	None	0.026038247176496145	0.007184260367423408
87	4433	0.01428816732615026	None	0.0	0.01428816732615026
87	4140	0.018983598093441818	None	0.0	0.018983598093441818
87	4074	0.01921909532073287	None	0.0	0.01921909532073287
87	4355	0.015300584313167062	None	0.0	0.015300584313167062
87	4283	0.00811072577228605	None	0.0	0.00811072577228605
87	4416	0.021242450423704116	None	0.0	0.021242450423704116
87	4367	0.02304371000519342	None	0.0	0.02304371000519342
87	4408	0.019499031830428518	None	0.0	0.019499031830428518
87	4216	0.01913700904679887	None	0.0	0.01913700904679887
87	4321	0.006117078172022664	None	0.0	0.006117078172022664
87	4448	0.015162237392393418	None	0.026038247176496145	0.015162237392393418
87	4397	0.00757833396825678	None	0.004185114084800115	0.00757833396825678
87	4313	0.01677155425260117	None	0.0	0.01677155425260117
87	4352	0.011274423208664567	None	0.0	0.011274423208664567
87	4357	0.018040766987536712	None	0.0	0.018040766987536712
87	4263	0.01652187148525784	None	0.0	0.01652187148525784
87	4201	0.011497558410173326	None	0.0	0.011497558410173326
87	4381	0.020260793354720093	None	0.0	0.020260793354720093
87	4166	0.018028510565198847	None	0.0	0.018028510565198847
87	4331	0.02158520339815434	None	0.0	0.02158520339815434
87	4428	0.019819391020934527	None	0.0	0.019819391020934527
87	4363	0.01972596075364729	None	0.0	0.01972596075364729
87	4415	0.01977225031524983	None	0.0	0.01977225031524983
87	4180	0.01186383070387963	None	0.0	0.01186383070387963
87	4365	0.014382780389937162	None	0.0	0.014382780389937162
87	4273	0.019044318387477784	None	0.0	0.019044318387477784
87	4225	0.022564962853673796	None	0.0	0.022564962853673796
87	4353	0.019926224320214413	None	0.0	0.019926224320214413
87	4200	0.016852801634565442	None	0.0	0.016852801634565442
87	4374	0.016952342222130712	None	0.0	0.016952342222130712
87	3898	0.01866654242769693	None	0.0	0.01866654242769693
87	4257	0.010625345774428866	None	0.0	0.010625345774428866
87	4392	0.002041307186090279	None	0.0	0.002041307186090279
87	3756	0.017251869849618795	None	0.0	0.017251869849618795
87	4252	0.01481067452944979	None	0.0	0.01481067452944979
87	4444	0.004887260352864757	None	0.0	0.004887260352864757
87	4440	0.021807662836981715	None	0.004185114084800115	0.021807662836981715
87	4304	0.010796724234654123	None	0.0	0.010796724234654123
87	4375	0.011562632754727565	None	0.0	0.011562632754727565
87	4399	0.018793958669297818	None	0.0	0.018793958669297818
87	4407	0.020650470794614118	None	0.026038247176496145	0.020650470794614118
87	4330	0.0191577660658385	None	0.0	0.0191577660658385
87	3748	0.017131104637163323	None	0.0	0.017131104637163323
87	4446	0.018743962298002625	None	0.0	0.018743962298002625
87	4290	0.015196867203689011	None	0.0	0.015196867203689011
87	4371	0.013958969969934931	None	0.0	0.013958969969934931
87	4246	0.016957978902066247	None	0.004185114084800115	0.016957978902066247
87	3602	0.01440528733608272	None	0.0	0.01440528733608272
87	4387	0.018666557377813996	None	0.004185114084800115	0.018666557377813996
87	4172	0.015625160611897348	None	0.0	0.015625160611897348
87	4380	0.02034151767733132	None	0.004185114084800115	0.02034151767733132
87	4332	0.01639496911896913	None	0.0	0.01639496911896913
87	4438	0.017725556265948118	None	0.0	0.017725556265948118
87	3963	0.01647770968873157	None	0.0	0.01647770968873157
87	4107	0.020905393605957702	None	0.0	0.020905393605957702
87	4435	0.01959216772262677	None	0.0	0.01959216772262677
87	4004	0.015987212856563515	None	0.0	0.015987212856563515
87	4364	0.01763703061512547	None	0.0	0.01763703061512547
87	4356	0.020559211498407347	None	0.0	0.020559211498407347
87	3587	0.014486490750406582	None	0.0	0.014486490750406582
87	4035	0.020533613913413015	None	0.004185114084800115	0.020533613913413015
87	4237	0.010234964991263081	None	0.0	0.010234964991263081
87	4325	0.02183546507297001	None	0.0	0.02183546507297001
87	3669	0.021086094778643098	None	0.0	0.021086094778643098
87	4303	0.015104290082470405	None	0.0	0.015104290082470405
87	4305	0.019690497955981195	None	0.0	0.019690497955981195
87	4358	0.012319878724642444	None	0.0	0.012319878724642444
87	4238	0.022379643792734237	None	0.0	0.022379643792734237
87	4056	0.018014613078172894	None	0.0	0.018014613078172894
87	4422	0.0008069184165790102	None	0.0	0.0008069184165790102
87	3837	0.018761322998186374	None	0.0	0.018761322998186374
87	4414	0.01666228041979251	None	0.0	0.01666228041979251
87	4120	0.02170902792851597	None	0.0	0.02170902792851597
87	3949	0.01715304361769573	None	0.0	0.01715304361769573
87	3658	0.021521434234951117	None	0.0	0.021521434234951117
87	4401	0.01545969506284563	None	0.0	0.01545969506284563
87	4282	0.01202812364432003	None	0.0	0.01202812364432003
87	4390	0.021514019264409354	None	0.0	0.021514019264409354
87	3791	0.019711831904098562	None	0.0	0.019711831904098562
87	4299	0.01486854336938905	None	0.0	0.01486854336938905
87	4421	0.01289169308847321	None	0.0	0.01289169308847321
87	3555	0.0212589272771431	None	0.0	0.0212589272771431
87	4095	0.015066958033487288	None	0.0	0.015066958033487288
87	4394	0.007919841297326589	None	0.0	0.007919841297326589
87	4043	0.01688984988667667	None	0.0	0.01688984988667667
87	4169	0.02043787437538751	None	0.0	0.02043787437538751
87	4220	0.016326668346539102	None	0.0	0.016326668346539102
87	4417	0.015819642029493743	None	0.0	0.015819642029493743
87	4204	0.01904637349927016	None	0.0	0.01904637349927016
87	4418	0.011308851552639644	None	0.0	0.011308851552639644
87	4419	0.021984203750543566	None	0.0	0.021984203750543566
87	4369	0.018415760600989328	None	0.0	0.018415760600989328
87	3971	0.01632024002204406	None	0.0	0.01632024002204406
87	4253	0.006817054766311159	None	0.004185114084800115	0.006817054766311159
51	2617	None	None	0.3695657913205894	None
51	2598	0.0006303962891312787	None	0.34623787077083507	0.0006303962891312787
51	2601	0.00026361812401862303	None	0.2792509259058494	0.00026361812401862303
51	2640	0.0008453297308249451	None	0.17739795537420852	0.0008453297308249451
51	2584	0.00014663860880288524	None	0.11192828872304432	0.00014663860880288524
51	2311	None	None	0.30846868515292425	None
51	2560	-0.1	None	0.26692483513402837	-0.1
51	2629	0.0008719593418606204	None	0.3343843343452747	0.0008719593418606204
51	2501	None	None	0.26972216272402505	None
51	2576	None	None	0.35397121175711094	None
51	2498	None	None	0.2822798285638183	None
51	2602	3.392859625324931e-05	None	0.3200050574242809	3.392859625324931e-05
51	2615	7.20942002937843e-05	None	0.09774442190432527	7.20942002937843e-05
51	2558	-3.2941918253990705e-07	None	0.37992491515092186	-3.2941918253990705e-07
51	2556	-0.1	None	0.33038892680300724	-0.1
51	2559	4.358628646207556e-07	None	0.37992491515092186	4.358628646207556e-07
51	2568	-0.1	None	0.43929351023214763	-0.1
51	2502	None	None	0.3415272427227546	None
51	2464	None	None	0.3817293463852805	None
51	2374	None	None	0.2551392582429378	None
51	2621	5.053061926836608e-06	None	0.3443442046733103	5.053061926836608e-06
51	2625	-3.257331522388231e-07	None	0.3747354606006723	-3.257331522388231e-07
51	2624	0.0007755214734576629	None	0.38123218641118434	0.0007755214734576629
51	1995	None	None	0.36574372522916415	None
51	2622	0.00023491759409985453	None	0.11192828872304432	0.00023491759409985453
51	2631	5.879651852134538e-07	None	0.2551392582429378	5.879651852134538e-07
51	2645	-4.4123337741764395e-06	None	0.4087507015731358	-4.4123337741764395e-06
51	2415	None	None	0.42017580500628526	None
51	2597	-0.1	None	0.3573704902898184	-0.1
51	2410	None	None	0.17739795537420852	None
51	2552	-1.5049249116422691e-06	None	0.4507608057132632	-1.5049249116422691e-06
51	2245	None	None	0.3030035752425268	None
51	2484	None	None	0.3381006578863568	None
51	2581	-0.1	None	0.39799573661709237	-0.1
51	2641	-5.363297665386228e-08	None	0.38361702993740626	-5.363297665386228e-08
51	2646	9.663739496401693e-07	None	0.4269306304678143	9.663739496401693e-07
51	2635	2.143361551968597e-06	None	0.2551392582429378	2.143361551968597e-06
51	2608	-7.020584558189713e-05	None	0.429407525711414	-7.020584558189713e-05
51	2613	-8.033730978146316e-07	None	0.3121558968248125	-8.033730978146316e-07
51	2553	-0.1	None	0.4442705993512702	-0.1
51	2606	-0.00010828153701041314	None	0.555960721600438	-0.00010828153701041314
51	2587	-4.545576275562157e-06	None	0.4087507015731358	-4.545576275562157e-06
51	2200	None	None	0.4651398150752598	None
51	2474	None	None	0.26828392385865907	None
51	2639	-0.1	None	0.4371247618989553	-0.1
51	2435	None	None	0.3747354606006723	None
51	2594	-4.936044789365156e-05	None	0.11192828872304432	-4.936044789365156e-05
51	2623	-0.1	None	0.26828392385865907	-0.1
51	2570	1.0312692138639459e-11	None	0.518870865000632	1.0312692138639459e-11
51	2491	None	None	0.3914967608746062	None
51	2611	0.0046017700675660585	None	0.31924604410249224	0.0046017700675660585
51	2637	8.665672618524795e-05	None	0.33500849998042975	8.665672618524795e-05
51	1667	None	None	0.4763192197376032	None
51	2457	None	None	0.3443442046733103	None
51	2614	0.00025200309271178827	None	0.38346905597638303	0.00025200309271178827
51	2582	6.696018777103863e-06	None	0.32117276307291265	6.696018777103863e-06
51	2612	-0.1	None	0.3953528766096578	-0.1
51	2603	-6.782527913872002e-07	None	0.3453224546204616	-6.782527913872002e-07
51	2546	None	None	0.3460626007156362	None
51	2642	-4.1459206173339245e-08	None	0.29343569393493263	-4.1459206173339245e-08
51	2401	None	None	0.4293501363891668	None
51	2580	2.311637248887174e-06	None	0.4092092458604196	2.311637248887174e-06
51	2647	-0.00011814443022044007	None	0.32378893682364857	-0.00011814443022044007
51	2569	3.0016751008508872e-06	None	0.4429713803849292	3.0016751008508872e-06
51	2649	-0.1	None	0.43929351023214763	-0.1
51	2561	-3.5202698316828097e-06	None	0.38690471537427634	-3.5202698316828097e-06
51	2620	4.8021785003028e-06	None	0.3443442046733103	4.8021785003028e-06
51	2545	None	None	0.3630220964983173	None
51	2632	-0.1	None	0.26692483513402837	-0.1
51	2564	None	None	0.37122731780340146	None
51	2616	0.00021797004766195888	None	0.32311012185947396	0.00021797004766195888
51	2429	None	None	0.25279368003301794	None
51	2390	None	None	0.38361702993740626	None
51	2609	-0.1	None	0.5141032758304852	-0.1
51	2497	None	None	0.3628347130641096	None
51	2506	None	None	0.4293501363891668	None
51	2588	2.0170500983554423e-06	None	0.32418714281754013	2.0170500983554423e-06
51	2475	None	None	0.2551392582429378	None
51	2599	1.1322233055847213e-06	None	0.4106581597181864	1.1322233055847213e-06
51	2648	-0.1	None	0.38622022479544077	-0.1
51	2604	-7.591284720147788e-05	None	0.33734128592398244	-7.591284720147788e-05
51	2626	0.0011525311773617642	None	0.09774442190432527	0.0011525311773617642
51	2574	-0.1	None	0.3914967608746062	-0.1
51	1828	None	None	0.45933916121929064	None
51	2527	None	None	0.09774442190432527	None
51	2643	0.0003409811744876473	None	0.09774442190432527	0.0003409811744876473
51	2586	6.162545152611323e-06	None	0.34623787077083507	6.162545152611323e-06
51	2549	None	None	0.5141032758304852	None
51	2634	2.925993230251263e-05	None	0.43728159435655883	2.925993230251263e-05
51	2539	None	None	0.26814856403992066	None
51	2630	-0.1	None	0.26972216272402505	-0.1
51	2638	1.6223095221818115e-05	None	0.37376318957403826	1.6223095221818115e-05
51	2269	None	None	0.4019388476006787	None
51	2397	None	None	0.30846868515292425	None
51	2591	-0.1	None	0.2962964037942749	-0.1
51	2593	0.00025139130101970586	None	0.5564258815269574	0.00025139130101970586
51	2618	4.805100937958059e-06	None	0.3785443664429434	4.805100937958059e-06
51	2590	8.382159181067492e-05	None	0.2551392582429378	8.382159181067492e-05
51	2562	5.0276898776753466e-05	None	0.26828392385865907	5.0276898776753466e-05
[truncated: 13,001 more rows]
