# Supplementary material for: Constrained by Design: Influence of Genetic Encodings on Evolved Traits of Robots
Source: Front Robot AI. 2021 Jun 15;8:672379. doi: 10.3389/frobt.2021.672379 (PMC8239187; doi:10.3389/frobt.2021.672379)
Supplement: Supplementary file 1 [file DataSheet3.ZIP › plasticodingrep_plane_6_all_measures.tsv]

robot_id	velocity	displacement_velocity	displacement_velocity_hill	head_balance	contacts	branching	branching_modules_count	limbs	extremities	length_of_limbs	extensiveness	coverage	joints	hinge_count	active_hinges_count	brick_count	touch_sensor_count	brick_sensor_count	proportion	width	height	size	absolute_size	sensors	symmetry	avg_period	dev_period	avg_phase_offset	dev_phase_offset	avg_amplitude	dev_amplitude	avg_intra_dev_params	avg_inter_dev_params	sensors_reach	recurrence	synaptic_reception
4373	0.0319012604585019	0.02652164749954816	0.02572318447177479	0.754355306586374	None	0	0	0.2857142857142857	2	0.875	7	1.0	0.75	8	6	1	1	0	0.1	10	1	0.6666666666666666	10	0.25	0.4444444444444444	0.9116874388218676	0.834481243378489	0.4981969729128023	0.8547243639394237	0.5288687700997675	0.8044360727152848	0.792180238930027	0.8322105231558907	1.0	0.25	0.0
2773	0.003070856634986391	0.0010200346936139872	0.000547195324632432	0.9972034104112588	None	0	0	0.5	3	0.5	3	0.5333333333333333	0.16666666666666666	2	1	5	3	0	0.6	3	5	0.5333333333333333	8	0.23076923076923078	0.4	0.8253963316725716	0.5083787797174957	0.7099098412319682	0.7402606985554099	0.6403557243305693	0.9603674337736888	0.7973494601210457	0.8057825761716008	0.5	0	0.0
4104	0.038032277957437334	0.013392018865469929	0.011958202836468194	0.8615365229828341	None	0	0	0.2857142857142857	2	0.875	7	1.0	0.75	8	6	1	1	0	0.1	10	1	0.6666666666666666	10	0.25	0.4444444444444444	0.8305446752063016	0.7693829914236141	0.4981969729128023	0.8561944035281389	0.5666714915941478	0.7986581753884298	0.8563215743697662	0.8108585060280166	1.0	0.25	0.0
4	None	None	None	None	None	0	0	0.6666666666666666	2	0.5	1	0.6666666666666666	0.5	1	1	2	0	0	0.6666666666666666	3	2	0.26666666666666666	4	0.0	0	0.3225387919403051	0.5	0.21964375622889837	0.5	0.7498114431293501	0.5	0.9085013028154552	0.5	0	0	0.0
7051	0.03441754268852934	0.007626279850382722	0.007486976625157271	0.5847473186846843	None	0	0	0.25	2	0.9	9	1.0	0.8	10	8	1	1	0	0.08333333333333333	12	1	0.8	12	0.25	0.36363636363636365	0.9116874388218676	0.9225927938850504	0.4981969729128023	0.8402156581567539	0.5288687700997675	0.8530014705152452	0.8677363758460641	0.8771190548043748	1.0	0.2	0.0
1702	None	None	None	None	None	0	0	0.8333333333333334	5	0.14285714285714285	1	0.75	0	5	0	3	1	0	0.75	3	4	0.6	9	0.2	0.4	0	0	0	0	0	0	0	0	0	0	0
131	None	None	None	None	None	0	0	0.3333333333333333	1	1.0	2	1.0	0	0	0	3	0	0	1.0	2	2	0.26666666666666666	4	0.0	0	0	0	0	0	0	0	0	0	0	0	0
4445	0.032096085128156586	0.026248197378629275	0.025519642014402006	0.751706230536985	None	0	0	0.2857142857142857	2	0.875	7	1.0	0.75	8	6	1	1	0	0.1	10	1	0.6666666666666666	10	0.25	0.4444444444444444	0.9116874388218676	0.834481243378489	0.4981969729128023	0.8547243639394237	0.5288687700997675	0.8044360727152848	0.792180238930027	0.8322105231558907	1.0	0.25	0.0
1977	None	None	None	None	None	0	0	0.6666666666666666	4	0.16666666666666666	1	0.8	0	4	0	3	3	0	0.4	2	5	0.5333333333333333	8	0.5	0.2857142857142857	0	0	0	0	0	0	0	0	0	0	0
784	None	None	None	None	None	1.0	1	1.0	4	0.25	1	0.5	0	0	0	5	3	0	0.75	4	3	0.4	6	0.21428571428571427	1.0	0	0	0	0	0	0	0	0	0	0	0
4512	0.03976568590304357	0.027266499227580628	0.026994967252924208	0.7238442650582474	None	0	0	0.25	2	0.9	9	1.0	0.8	10	8	1	1	0	0.08333333333333333	12	1	0.8	12	0.25	0.36363636363636365	0.9116874388218676	0.8135725595456048	0.4981969729128023	0.8299614992341803	0.5288687700997675	0.7877918745517759	0.8677363758460641	0.8110434631204254	1.0	0.2	0.0
6386	0.03570545593422417	0.028756604974414797	0.02800770712865273	0.7438329202967005	None	0	0	0.25	2	0.8888888888888888	8	1.0	0.7777777777777778	9	7	1	1	0	0.09090909090909091	11	1	0.7333333333333333	11	0.25	0.4	0.9116874388218676	0.8235753355114099	0.4981969729128023	0.8435452537972955	0.5288687700997675	0.7959141567540069	0.8677363758460641	0.821838405478958	1.0	0.2222222222222222	0.0
3813	0.03428978943901357	0.014541760132653563	0.010219142413670688	0.7087907221526717	None	0	0	0.3333333333333333	2	0.8571428571428571	6	1.0	0.8571428571428571	8	6	0	1	0	0.1111111111111111	9	1	0.6	9	0.5	0.25	0.9569802259367586	0.6849666068671131	0.6455908121755057	0.924668843827469	0.42399280795843647	0.9542696404606165	0.9573725985501889	0.8916273370963701	1.0	0.375	0.0
3266	0.014709577009889929	0.0022990443845605953	-0.0020327070326091336	0.9719162910395911	None	0	0	0.4	2	0.8	4	1.0	0.8	6	4	0	1	0	0.14285714285714285	7	1	0.4666666666666667	7	0.5	0.3333333333333333	0.9569802259367586	0.5505262437655202	0.6455908121755057	0.6933521843993948	0.17458357977606315	0.9767640195368558	0.9614394370753211	0.8300139524711104	1.0	0.3333333333333333	0.0
5661	0.03776606257970702	0.030445893927981922	0.03016279059752797	0.7495296614109905	None	0	0	0.25	2	0.9	9	1.0	0.8	10	8	1	1	0	0.08333333333333333	12	1	0.8	12	0.25	0.36363636363636365	0.9116874388218676	0.9293917097618613	0.4981969729128023	0.8402156581567539	0.5288687700997675	0.8530014705152452	0.8677363758460641	0.8806414237766419	1.0	0.2	0.0
7224	0.03937924444415694	0.028977458162185794	0.027875358988574992	0.749759488183993	None	0	0	0.25	2	0.8888888888888888	8	1.0	0.7777777777777778	9	7	1	1	0	0.09090909090909091	11	1	0.7333333333333333	11	0.25	0.4	0.9116874388218676	0.9314724348945018	0.4981969729128023	0.8518639214780891	0.5288687700997675	0.8639872196381515	0.8677363758460641	0.887874508895279	1.0	0.2222222222222222	0.0
4161	0.030503522055693115	0.021114652832442623	0.019429002156027327	0.7480673445640946	None	0	0	0.3333333333333333	2	0.8571428571428571	6	1.0	0.7142857142857143	7	5	1	1	0	0.1111111111111111	9	1	0.6	9	0.25	0.5	0.9116874388218676	0.8088800813628536	0.4981969729128023	0.8692392252623724	0.5288687700997675	0.8131665248064548	0.8414024949912845	0.8323775818464723	1.0	0.2857142857142857	0.0
5138	0.0401997346975535	0.03037729348406156	0.028166210128677014	0.7483245824505596	None	0	0	0.25	2	0.8888888888888888	8	1.0	0.7777777777777778	9	7	1	1	0	0.09090909090909091	11	1	0.7333333333333333	11	0.25	0.4	0.9116874388218676	0.9310949351071023	0.4981969729128023	0.8518639214780891	0.5288687700997675	0.8639872196381515	0.8414024949912845	0.8876786055824769	1.0	0.2222222222222222	0.0
2140	None	None	None	None	None	0	0	0.5	2	0.6666666666666666	2	0.8333333333333334	0	1	0	3	3	0	0.6666666666666666	2	3	0.3333333333333333	5	0.3333333333333333	0	0	0	0	0	0	0	0	0	0	0	0
4456	0.026890002207641484	0.012427430390500658	0.011592364160592197	0.6738170821473505	None	0	0	0.2857142857142857	2	0.875	7	1.0	0.75	8	6	1	1	0	0.1	10	1	0.6666666666666666	10	0.25	0.4444444444444444	0.774880259349292	0.8735580163061835	0.4981969729128023	0.8573332343624296	0.588429140937743	0.8424131419900808	0.7865168325906982	0.8582462836087161	1.0	0.25	0.0
7473	0.033929912285253	0.011609990179901768	0.010702794356105482	0.7403025060782671	None	0	0	0.2857142857142857	2	0.875	7	1.0	0.75	8	6	1	1	0	0.1	10	1	0.6666666666666666	10	0.25	0.4444444444444444	0.9116874388218676	0.834481243378489	0.4981969729128023	0.8565645735983367	0.5288687700997675	0.8044360727152848	0.792180238930027	0.832902840869961	1.0	0.25	0.0
6934	0.046487024847022114	0.028503690839625773	0.027658532214354298	0.7353071493224608	None	0	0	0.2222222222222222	2	0.9090909090909091	10	1.0	0.8181818181818182	11	9	1	1	0	0.07692307692307693	13	1	0.8666666666666667	13	0.25	0.3333333333333333	0.9116874388218676	0.9234861806437273	0.4981969729128023	0.8296046548527357	0.5288687700997675	0.8428963491273693	0.8677363758460641	0.8718947899136502	1.0	0.18181818181818182	0.0
1051	None	None	None	None	None	1.0	2	1.0	7	0.0	0	0.6666666666666666	0	3	0	6	0	0	0.6	3	5	0.6666666666666666	10	0.0	0.8	0	0	0	0	0	0	0	0	0	0	0
5181	0.039294645180111526	0.029448111143458265	0.028506348488716946	0.7486293006949338	None	0	0	0.25	2	0.9	9	1.0	0.8	10	8	1	1	0	0.08333333333333333	12	1	0.8	12	0.25	0.36363636363636365	0.9116874388218676	0.9293917097618613	0.4981969729128023	0.8402156581567539	0.5288687700997675	0.8530014705152452	0.8677363758460641	0.8806414237766419	1.0	0.2	0.0
3494	0.033028315840967944	0.013150735638577797	-0.011980564559810865	0.7868479464603249	None	0	0	0.2857142857142857	2	0.875	7	1.0	0.75	8	6	1	1	0	0.1	10	1	0.6666666666666666	10	0.25	0.4444444444444444	0.7196177810894724	0.8265804437940811	0.4981969729128023	0.8565645735983367	0.5288687700997675	0.8044360727152848	0.6676818288479499	0.8302820399924347	1.0	0.375	0.0
1106	None	None	None	None	None	0	0	0.6	3	0.4	2	0.5833333333333334	0.2	3	1	3	3	0	0.75	3	4	0.4666666666666667	7	0.375	0.4	0.3270109886035566	0.9405941916527739	0.13041499572293172	0.7857267384445761	0.7781616359590097	0.8371077182863004	0.9420767855941313	0.8698289000108183	0.6666666666666666	0	0.0
1741	None	None	None	None	None	0	0	0.75	3	0.0	0	0.8333333333333334	0	0	0	4	3	0	0.6666666666666666	3	2	0.3333333333333333	5	0.25	0	0	0	0	0	0	0	0	0	0	0	0
5350	0.031729182868577344	0.013337576368405173	0.010668259227705175	0.7811618523759911	None	0	0	0.2857142857142857	2	0.875	7	1.0	0.75	8	6	1	1	0	0.1	10	1	0.6666666666666666	10	0.25	0.4444444444444444	0.774880259349292	0.936910047287276	0.4981969729128023	0.8647107690610698	0.5288687700997675	0.8759675136266144	0.7741548994774262	0.897455233677973	1.0	0.25	0.0
3302	0.025907081245786355	0.013843079447524045	-0.011139291227473827	0.8064223928195067	None	0	0	0.3333333333333333	2	0.8333333333333334	5	1.0	0.6666666666666666	6	4	1	1	0	0.125	8	1	0.5333333333333333	8	0.25	0.5714285714285714	0.9116874388218676	0.6587757276945352	0.4981969729128023	0.8860477914374589	0.5288687700997675	0.8888029641569668	0.8677363758460641	0.8314308762150284	1.0	0.5	0.0
1780	None	None	None	None	None	0	0	0.8333333333333334	5	0.14285714285714285	1	0.75	0	5	0	3	1	0	0.75	3	4	0.6	9	0.2	0.4	0	0	0	0	0	0	0	0	0	0	0
6925	0.05547264725860527	0.029499752426166984	0.02932138889053543	0.7369922640567885	None	0	0	0.2	2	0.9166666666666666	11	1.0	0.8333333333333334	12	10	1	1	0	0.07142857142857142	14	1	0.9333333333333333	14	0.25	0.3076923076923077	0.9116874388218676	0.9133426533974933	0.4981969729128023	0.8198945006901195	0.5288687700997675	0.8335707611949807	0.8677363758460641	0.8614409821558728	1.0	0.16666666666666666	0.0
4933	0.028270031502675142	0.01180771142252097	0.011397801203187752	0.8244517069435456	None	0	0	0.3333333333333333	2	0.8571428571428571	6	1.0	0.7142857142857143	7	5	1	1	0	0.1111111111111111	9	1	0.6	9	0.25	0.5	0.9116874388218676	0.7940149188110728	0.4981969729128023	0.7505384372012324	0.5288687700997675	0.8166415599594401	0.8414024949912845	0.7883231524601918	1.0	0.2857142857142857	0.0
994	None	None	None	None	None	0	0	1.0	1	0	0	1.0	0	1	0	0	0	0	0.5	1	2	0.13333333333333333	2	0.0	0	0	0	0	0	0	0	0	0	0	0	0
3882	0.032851658150332155	0.02065429028301772	0.018600257281564832	0.6640402874640072	None	0	0	0.3333333333333333	2	0.8571428571428571	6	1.0	0.7142857142857143	6	5	2	1	0	0.1111111111111111	9	1	0.6	9	0.14285714285714285	0.5	0.8753661416104641	0.819920222793575	0.4981969729128023	0.7781180086344396	0.5666714915941478	0.8215831860651287	0.7759285085717403	0.8072983420596237	1.0	0.5	0.0
1542	None	None	None	None	None	0	0	1.0	1	0	0	1.0	0	1	0	0	0	0	0.5	2	1	0.13333333333333333	2	0.0	0	0	0	0	0	0	0	0	0	0	0	0
6211	0.038455139173135325	0.030975266118147597	0.028568253627881877	0.7501084283658324	None	0	0	0.25	2	0.8888888888888888	8	1.0	0.7777777777777778	9	7	1	1	0	0.09090909090909091	11	1	0.7333333333333333	11	0.25	0.4	0.9116874388218676	0.9314724348945018	0.4981969729128023	0.8518639214780891	0.5288687700997675	0.8639872196381515	0.8677363758460641	0.887874508895279	1.0	0.2222222222222222	0.0
6782	0.036559354639742234	0.03129713414298148	0.02970768076914748	0.7520816515326624	None	0	0	0.25	2	0.8888888888888888	8	1.0	0.7777777777777778	9	7	1	1	0	0.09090909090909091	11	1	0.7333333333333333	11	0.25	0.4	0.9116874388218676	0.9314724348945018	0.4981969729128023	0.8518639214780891	0.5288687700997675	0.8639872196381515	0.8677363758460641	0.887874508895279	1.0	0.2222222222222222	0.0
6354	0.05277943356064342	0.029809292669165422	0.0295887901156372	0.727231004049836	None	0	0	0.2	2	0.9166666666666666	11	1.0	0.8333333333333334	12	10	1	1	0	0.07142857142857142	14	1	0.9333333333333333	14	0.25	0.3076923076923077	0.9116874388218676	0.9171393186721661	0.4981969729128023	0.8198945006901195	0.5288687700997675	0.8335707611949807	0.8677363758460641	0.8633770620376817	1.0	0.16666666666666666	0.0
773	None	None	None	None	None	0	0	0.6666666666666666	4	0.42857142857142855	3	0.75	0.42857142857142855	5	3	3	3	0	0.75	4	3	0.6	9	0.375	0.6666666666666666	0.5371685695516142	0.8719232938395931	0.7879349212575076	0.943031886470541	0.5614308734013613	0.8460961305414599	0.8910065268277358	0.8950123788205187	0.4	0.4	0.0
1161	None	None	None	None	None	0	0	0.6666666666666666	2	0.0	0	0.6666666666666666	0	2	0	1	0	0	0.6666666666666666	2	3	0.26666666666666666	4	0.0	1.0	0	0	0	0	0	0	0	0	0	0	0
3923	0.03439831751610207	0.011953324695641228	0.011815870650871968	0.6973455052461882	None	0	0	0.3333333333333333	2	0.8571428571428571	6	1.0	0.8571428571428571	8	6	0	1	0	0.1111111111111111	9	1	0.6	9	0.5	0.25	0.9569802259367586	0.6949262063249331	0.6455908121755057	0.924668843827469	0.42399280795843647	0.9542696404606165	0.9573725985501889	0.8931179310241313	1.0	0.25	0.0
4479	0.03534774250787248	0.024726779454665535	0.02471506349039104	0.7470566446239069	None	0	0	0.25	2	0.8888888888888888	8	1.0	0.7777777777777778	9	7	1	1	0	0.09090909090909091	11	1	0.7333333333333333	11	0.25	0.4	0.9116874388218676	0.7856356699474814	0.4981969729128023	0.8865935219393299	0.5288687700997675	0.7934233950306201	0.8677363758460641	0.8273512239163078	1.0	0.2222222222222222	0.0
6722	0.033627701419803514	0.021856604956557984	0.021222485413995074	0.7453666086641598	None	0	0	0.2857142857142857	2	0.875	7	1.0	0.75	8	6	1	1	0	0.1	10	1	0.6666666666666666	10	0.25	0.4444444444444444	0.9116874388218676	0.834481243378489	0.4981969729128023	0.8565645735983367	0.5288687700997675	0.8044360727152848	0.792180238930027	0.832902840869961	1.0	0.25	0.0
6588	0.04004312885843255	0.02881799451151099	0.028567945422135987	0.7335387932914806	None	0	0	0.25	2	0.9	9	1.0	0.8	10	8	1	1	0	0.08333333333333333	12	1	0.8	12	0.25	0.36363636363636365	0.9116874388218676	0.8135725595456048	0.4981969729128023	0.8299614992341803	0.5288687700997675	0.7877918745517759	0.8677363758460641	0.8110434631204254	1.0	0.2	0.0
4918	0.030916539191448125	0.01458354492310771	0.012670175062517233	0.814224303906117	None	0	0	0.3333333333333333	2	0.8571428571428571	6	1.0	0.7142857142857143	7	5	1	1	0	0.1111111111111111	9	1	0.6	9	0.25	0.5	0.9116874388218676	0.7940149188110728	0.4981969729128023	0.7505384372012324	0.5288687700997675	0.8166415599594401	0.8414024949912845	0.7883231524601918	1.0	0.2857142857142857	0.0
7145	0.05224990043454074	0.026394644421377126	0.02624273831757582	0.7276964711976468	None	0	0	0.2	2	0.9166666666666666	11	1.0	0.8333333333333334	12	10	1	1	0	0.07142857142857142	14	1	0.9333333333333333	14	0.25	0.3076923076923077	0.9116874388218676	0.9205513165577529	0.4981969729128023	0.8210030252293579	0.5288687700997675	0.8335707611949807	0.8677363758460641	0.8654587916873315	1.0	0.16666666666666666	0.0
100	None	None	None	None	None	0	0	0.5	1	1.0	1	1.0	1.0	1	1	1	0	0	0.3333333333333333	3	1	0.2	3	0.0	0	0.7481548837700138	0.5	0.4014690571569677	0.5	0.3472377577343567	0.5	0.8551986793750986	0.5	0	0	0.0
5758	0.03112945941707429	0.027964017008514013	0.027954463376651868	0.738295226786899	None	0	0	0.25	2	0.8888888888888888	8	1.0	0.7777777777777778	9	7	1	1	0	0.09090909090909091	11	1	0.7333333333333333	11	0.25	0.4	0.9116874388218676	0.7843642786803805	0.4981969729128023	0.841705152345377	0.5288687700997675	0.7959141567540069	0.8677363758460641	0.8086199847001171	1.0	0.2222222222222222	0.0
3090	0.007804875400028092	0.0011575473463163559	-0.0003001244062403173	0.9810115179312703	None	0	0	0.5	3	0.7142857142857143	5	0.5	0.42857142857142855	4	3	4	0	0	0.5	6	3	0.6	9	0.0	0.5714285714285714	0.6281329758460616	0.8769690375084367	0.22391559929350704	0.6382672973744193	0.4628027441026358	0.760572305668692	0.8409042560120735	0.7736847676646071	0	0	0.0
4098	0.034452807417102146	0.012526794434589266	0.01001271635562482	0.7861140572553054	None	0	0	0.3333333333333333	2	0.8333333333333334	5	1.0	0.8333333333333334	7	5	0	1	0	0.125	8	1	0.5333333333333333	8	0.5	0.2857142857142857	0.8220445060135424	0.6963071223695745	0.38372736984708544	0.9423956924423111	0.6734020361408097	0.9386754746291096	0.9528978588134851	0.8926050058296595	1.0	0.2857142857142857	0.0
6638	0.026777383422237122	0.011621511369515938	0.00827244635496464	0.580382808442722	None	0	0	0.2857142857142857	2	0.875	7	1.0	0.75	8	6	1	1	0	0.1	10	1	0.6666666666666666	10	0.25	0.4444444444444444	0.866865972417705	0.9360751108441473	0.4981969729128023	0.8647107690610698	0.5288687700997675	0.8759675136266144	0.8677363758460641	0.8970237710168744	1.0	0.25	0.0
2916	0.0034550381224290974	0.0010743096151475165	0.0007900400840376941	0.9971696463835364	None	0	0	0.5	2	0.5	2	0.6	0.25	3	1	2	2	0	0.4	2	5	0.4	6	0.3333333333333333	0.5	0.8287481573316008	0.6949882084662977	0.6051774434055063	0.7384961486778402	0.9591222038310185	0.9750848618319915	0.8761176336271536	0.8632936944925687	0.6666666666666666	0.3333333333333333	0.0
3456	0.009213988390573987	0.0024160365737051627	-0.0019518274367184673	0.9656268322252293	None	0	0	0.4	2	0.8	4	1.0	0.4	3	2	3	1	0	0.14285714285714285	7	1	0.4666666666666667	7	0.1111111111111111	0.6666666666666666	0.9569802259367586	0.6809444284520182	0.7080931353386681	0.6677252603907844	0.293704321452014	0.9692909302668254	0.9477403539462347	0.8369915959815067	1.0	0.6666666666666666	0.0
5667	0.043911608426519914	0.021872381506711957	0.02128984078660811	0.7205823402549524	None	0	0	0.25	2	0.9	9	1.0	0.8	10	8	1	1	0	0.08333333333333333	12	1	0.8	12	0.25	0.36363636363636365	0.774880259349292	0.9287326664147282	0.4981969729128023	0.8402156581567539	0.5288687700997675	0.8530014705152452	0.792180238930027	0.8802906098948979	1.0	0.2	0.0
6812	0.0384903018226208	0.03078540972762987	0.030083024401059432	0.7529050549114894	None	0	0	0.25	2	0.9	9	1.0	0.8	10	8	1	1	0	0.08333333333333333	12	1	0.8	12	0.25	0.36363636363636365	0.9116874388218676	0.9244644698418019	0.4981969729128023	0.8402156581567539	0.5288687700997675	0.8530014705152452	0.8677363758460641	0.8780680761513189	1.0	0.3	0.0
572	None	None	None	None	None	0	0	0.6666666666666666	4	0.3333333333333333	2	1.0	0	2	0	5	2	0	0.5	2	4	0.5333333333333333	8	0.16666666666666666	0.6666666666666666	0	0	0	0	0	0	0	0	0	0	0
3500	0.03003194885443621	0.006655280947329872	0.004563281346558812	0.555647308170891	None	0	0	0.2857142857142857	2	0.875	7	1.0	0.75	8	6	1	1	0	0.1	10	1	0.6666666666666666	10	0.25	0.4444444444444444	0.7196177810894724	0.9484472781706154	0.5037838318933255	0.8921322324572736	0.5288687700997675	0.857074753167853	0.8779469898816723	0.9065351423217544	1.0	0.5	0.0
2294	None	None	None	None	None	0	0	0.75	3	0.25	1	0.6	0	0	0	5	5	0	0.4	5	2	0.4	6	0.35714285714285715	0.8	0	0	0	0	0	0	0	0	0	0	0
1045	None	None	None	None	None	0	0	0.8333333333333334	5	0.14285714285714285	1	0.9	0	3	0	5	2	0	0.4	2	5	0.6	9	0.18181818181818182	0.5714285714285714	0	0	0	0	0	0	0	0	0	0	0
7183	0.04494705856846931	0.025803263267895196	0.01706083800072679	0.7501815755218016	None	0	0	0.2857142857142857	2	0.875	7	1.0	0.75	8	6	1	1	0	0.1	10	1	0.6666666666666666	10	0.25	0.4444444444444444	0.9116874388218676	0.9385875559307849	0.4981969729128023	0.8655837064530676	0.5288687700997675	0.8759675136266144	0.8437700701193742	0.8985610209894613	1.0	0.25	0.0
4950	0.06186335709730681	0.009819767228909641	-0.0008727185085312692	0.7327018095972666	None	0	0	0.2	2	0.9166666666666666	11	1.0	0.8333333333333334	12	10	1	1	0	0.07142857142857142	14	1	0.9333333333333333	14	0.25	0.3076923076923077	0.9116874388218676	0.8069199571374825	0.4981969729128023	0.8890026072854196	0.5288687700997675	0.8824098566223806	0.8677363758460641	0.8631915486162828	1.0	0.16666666666666666	0.0
2464	None	None	None	None	None	0	0	0.5	2	0.5	2	0.6	0.25	2	1	3	2	0	0.4	2	5	0.4	6	0.2222222222222222	0.5	0.8253963316725716	0.5083787797174957	0.7099098412319682	0.7402606985554099	0.6403557243305693	0.9603674337736888	0.7973494601210457	0.8057825761716008	0.75	0	0.0
2842	0.013347986476234315	0.0012231143931154137	-0.0010298112109272766	0.712547084811619	None	0	0	0.3333333333333333	2	0.8333333333333334	5	1.0	0.6666666666666666	6	4	1	1	0	0.125	8	1	0.5333333333333333	8	0.25	0.5714285714285714	0.7196177810894724	0.9088291221202083	0.5037838318933255	0.8870701059716922	0.6606957739582641	0.8288681718231062	0.7741548994774262	0.8786173757023813	1.0	0.5	0.0
5188	0.033609294315829916	0.01511442255499461	0.014322829589607245	0.6376278419818702	None	0	0	0.25	2	0.8888888888888888	8	1.0	0.7777777777777778	9	7	1	1	0	0.09090909090909091	11	1	0.7333333333333333	11	0.25	0.4	0.9116874388218676	0.9356314309048998	0.4981969729128023	0.8518639214780891	0.5288687700997675	0.8639872196381515	0.8677363758460641	0.8900808230483616	1.0	0.2222222222222222	0.0
1615	None	None	None	None	None	0.5	1	0.7142857142857143	5	0.375	3	0.5	0.25	5	2	4	0	0	0.8	5	4	0.6666666666666666	10	0.0	0.4	0.1752714013512867	0.9617030391915631	0.39687116061020894	0.8746658919709359	0.5026791861124849	0.8452154596961949	0.9179944495779718	0.9078713906851521	0	0	0.0
7285	0.05541643987001598	0.02880098467309375	0.028800498791259014	0.7123267200696772	None	0	0	0.2	2	0.9230769230769231	12	1.0	0.8461538461538461	13	11	1	1	0	0.06666666666666667	15	1	1.0	15	0.25	0.2857142857142857	0.9116874388218676	0.9112064473046039	0.4981969729128023	0.8109703806498525	0.5288687700997675	0.824936432336596	0.8677363758460641	0.8554884898053273	1.0	0.15384615384615385	0.0
1459	None	None	None	None	None	1.0	1	0.75	3	0.25	1	0.5	0.25	2	1	3	3	0	0.75	3	4	0.4	6	0.3333333333333333	0.6666666666666666	0.30564191001031576	0.5027829352195597	0.6869523814039977	0.947886572657314	0.5863094703869635	0.6536356918445919	0.8600773413529594	0.7653672682237856	0.5	1.0	0.3974115418156582
1175	None	None	None	None	None	0	0	0.5	1	1.0	1	0.75	0	0	0	2	2	0	1.0	2	2	0.2	3	0.25	0	0	0	0	0	0	0	0	0	0	0	0
4485	0.0335341866934654	0.011222077502606535	0.009067876193933132	0.8231016800108331	None	0	0	0.2857142857142857	2	0.875	7	1.0	0.75	8	6	1	1	0	0.1	10	1	0.6666666666666666	10	0.25	0.4444444444444444	0.774880259349292	0.8346905097850974	0.4981969729128023	0.7392178738624153	0.5288687700997675	0.8055240687745504	0.6676818288479499	0.7958860964198158	1.0	0.25	0.0
1212	None	None	None	None	None	0.6666666666666666	2	0.875	7	0.1111111111111111	1	0.9166666666666666	0	4	0	6	2	0	0.75	3	4	0.7333333333333333	11	0.16666666666666666	0.8571428571428571	0	0	0	0	0	0	0	0	0	0	0
2860	0.0008704180918597655	8.567547682868797e-05	1.3416846802541482e-05	0.9935511319749368	None	0.75	3	0.9090909090909091	10	0.0	0	0.7619047619047619	0	9	0	6	0	0	0.42857142857142855	3	7	1.0666666666666667	16	0.0	0.6666666666666666	0	0	0	0	0	0	0	0	0	0	0
4345	0.03279480043737852	0.024877150859038098	0.02463478264793021	0.7446122381916492	None	0	0	0.25	2	0.8888888888888888	8	1.0	0.7777777777777778	9	7	1	1	0	0.09090909090909091	11	1	0.7333333333333333	11	0.25	0.4	0.9116874388218676	0.8235753355114099	0.4981969729128023	0.8430448685736687	0.5288687700997675	0.7959141567540069	0.8529539597172282	0.8216535219535795	1.0	0.2222222222222222	0.0
7088	0.03327572505203059	0.01443891857938811	0.010392567241332128	0.7650837586531765	None	0	0	0.2857142857142857	2	0.875	7	1.0	0.75	8	6	1	1	0	0.1	10	1	0.6666666666666666	10	0.25	0.4444444444444444	0.774880259349292	0.936910047287276	0.4981969729128023	0.8655837064530676	0.5288687700997675	0.8759675136266144	0.7583359759384211	0.8976845363190659	1.0	0.25	0.0
4785	0.02875918734324159	0.008646130272402235	0.005295691162755304	0.7499513262974274	None	0	0	0.2857142857142857	2	0.875	7	1.0	0.75	8	6	1	1	0	0.1	10	1	0.6666666666666666	10	0.25	0.4444444444444444	0.774880259349292	0.8482091761113498	0.4981969729128023	0.8547243639394237	0.5288687700997675	0.8044360727152848	0.6676818288479499	0.8369455381761408	1.0	0.25	0.0
5925	0.03453142349378667	0.02602982477015127	0.025692461949660593	0.7588703699173858	None	0	0	0.25	2	0.8888888888888888	8	1.0	0.7777777777777778	9	7	1	1	0	0.09090909090909091	11	1	0.7333333333333333	11	0.25	0.4	0.9116874388218676	0.8395152226759056	0.4981969729128023	0.841705152345377	0.5288687700997675	0.7959141567540069	0.6889349218573634	0.8266662570637898	1.0	0.2222222222222222	0.0
2424	None	None	None	None	None	0	0	0.75	3	0.0	0	0.8333333333333334	0	0	0	4	3	0	0.6666666666666666	3	2	0.3333333333333333	5	0.25	0	0	0	0	0	0	0	0	0	0	0	0
2581	2.841146125630602e-05	9.741646265004507e-07	9.094457613180565e-07	0.9999989083341995	None	0.5	1	0.5714285714285714	4	0.625	5	0.5	0.25	2	2	7	0	0	0.8	5	4	0.6666666666666666	10	0.0	0.6666666666666666	0.5374130417704013	0.8395976941686603	0.8214740291043506	0.856345119114956	0.3991007147380763	0.9521662023035337	0.9298987294759372	0.8950912623963283	0	0	0.0
3820	0.032342772638429475	0.01146708006840711	0.009910331646991136	0.7956947353178773	None	0	0	0.3333333333333333	2	0.8333333333333334	5	1.0	0.8333333333333334	7	5	0	1	0	0.125	8	1	0.5333333333333333	8	0.5	0.2857142857142857	0.9569802259367586	0.6910242849822968	0.6455908121755057	0.9318329680198424	0.6734020361408097	0.9537269242415858	0.9528978588134851	0.8955416818864612	1.0	0.2857142857142857	0.0
4208	0.041913152462497	0.023003161046907222	0.022999464757613	0.746529896767312	None	0	0	0.25	2	0.9	9	1.0	0.8	10	8	1	1	0	0.08333333333333333	12	1	0.8	12	0.25	0.36363636363636365	0.9116874388218676	0.8311617090239146	0.4981969729128023	0.8299614992341803	0.5288687700997675	0.7877918745517759	0.792180238930027	0.8171218196405331	1.0	0.2	0.0
843	None	None	None	None	None	0	0	0.2222222222222222	4	0.75	18	0.15757575757575756	0.6666666666666666	17	16	8	2	0	0.7333333333333333	11	15	1.7333333333333334	26	0.10526315789473684	0	0.5585617257000696	0.8982762349470027	0.32364996407319824	0.8763341432191194	0.5262878483037996	0.9109556018051823	0.7676293213346594	0.8960338964256265	0.5294117647058824	0.11764705882352941	0.0
4096	0.014633088566760667	0.00539343906500456	0.005352132106515166	0.9061965952676673	None	0	0	0.4	2	0.8	4	1.0	0.6	5	3	1	1	0	0.14285714285714285	7	1	0.4666666666666667	7	0.25	0.6666666666666666	0.8794564342087492	0.789442852197032	0.4981969729128023	0.8080486522221484	0.5514457190015364	0.8334368048950155	0.8706383329857155	0.810978062066224	1.0	0.4	0.0
3377	0.008846359337664186	0.0003268481127859723	0.0002216522765413416	0.7258565230103169	None	0	0	0.4	2	0.8	4	1.0	0.6	4	3	2	2	0	0.14285714285714285	7	1	0.4666666666666667	7	0.2857142857142857	0.6666666666666666	0.8116034941578854	0.7828362200348786	0.5037838318933255	0.9244098984719581	0.6606957739582641	0.8291650140228292	0.7965302971737346	0.8567564885167243	0.625	0.75	0.0
802	None	None	None	None	None	0	0	0.6	3	0.6	3	0.4375	0.4	5	2	1	2	0	1.0	4	4	0.4666666666666667	7	0.6666666666666666	0.6666666666666666	0.6960869720926228	0.7550767810021285	0.49675563611696294	0.8942182823148569	0.3339322792061732	0.8882653221926301	0.8629712100074853	0.8554328405335362	0.6000000000000001	0.4	0.0
3726	0.014476310902557335	0.0020199196674257056	0.002012738039258321	0.7620815185665691	None	0	0	0.3333333333333333	2	0.8333333333333334	5	1.0	0.5	4	3	3	2	0	0.125	8	1	0.5333333333333333	8	0.2222222222222222	0.5714285714285714	0.9784901129683792	0.6747877667650642	0.676841973757087	0.6661145002464853	0.2341439506140386	0.9630903226745128	0.9550850116221151	0.8264612867591574	0.625	0.5	0.0
3775	0.021186623473216756	0.0051573764176803686	0.005120706377859023	0.7554003811488214	None	0	0	0.4	2	0.8	4	1.0	0.8	6	4	0	1	0	0.14285714285714285	7	1	0.4666666666666667	7	0.5	0.3333333333333333	0.8895123659751505	0.6966526442721334	0.5146590910112956	0.9386342315092941	0.6734020361408097	0.9487197930351098	0.9528978588134851	0.8965003309725926	1.0	0.3333333333333333	0.0
6057	0.04848059596640677	0.028408882479739734	0.02837608743133185	0.7435845285944953	None	0	0	0.2222222222222222	2	0.9090909090909091	10	1.0	0.8181818181818182	11	9	1	1	0	0.07692307692307693	13	1	0.8666666666666667	13	0.25	0.3333333333333333	0.9116874388218676	0.9234861806437273	0.4981969729128023	0.8296046548527357	0.5288687700997675	0.8428963491273693	0.8677363758460641	0.8718947899136502	1.0	0.18181818181818182	0.0
855	None	None	None	None	None	0	0	0.8	4	0.2	1	0.875	0	1	0	5	2	0	0.5	2	4	0.4666666666666667	7	0.15384615384615385	0.8	0	0	0	0	0	0	0	0	0	0	0
6870	0.043071783505676586	0.027801330538959508	0.020900456041590035	0.7417519975506757	None	0	0	0.25	2	0.9	9	1.0	0.8	10	8	1	1	0	0.08333333333333333	12	1	0.8	12	0.25	0.36363636363636365	0.9116874388218676	0.8239088389448527	0.4981969729128023	0.884474693378196	0.5288687700997675	0.8240335439183626	0.8677363758460641	0.8465108845118339	1.0	0.2	0.0
4543	0.04474436952207326	0.012200167710962422	0.011831530678983137	0.7139715073146422	None	0	0	0.25	2	0.8888888888888888	8	1.0	0.7777777777777778	9	7	1	1	0	0.09090909090909091	11	1	0.7333333333333333	11	0.25	0.4	0.6380730798767166	0.9338447240409256	0.4981969729128023	0.8518639214780891	0.5288687700997675	0.8639872196381515	0.6889349218573634	0.8891219430301092	1.0	0.2222222222222222	0.0
3344	0.02497019935931822	0.013062574881340836	0.01206361768613524	0.8279133542125487	None	0	0	0.3333333333333333	2	0.8333333333333334	5	1.0	0.6666666666666666	6	4	1	1	0	0.125	8	1	0.5333333333333333	8	0.25	0.5714285714285714	0.9116874388218676	0.8235753355114099	0.4981969729128023	0.7634528958133626	0.5288687700997675	0.8286216639852357	0.792180238930027	0.8068158756486875	1.0	0.3333333333333333	0.0
2610	5.921721267114313e-06	1.6339439127735884e-06	-1.6176034954339624e-06	0.9995388101882277	None	0	0	0.5	2	0.3333333333333333	1	0.625	0.3333333333333333	2	1	2	0	0	0.5	4	2	0.3333333333333333	5	0.0	0	0.9784901129683792	0.5535683371445889	0.6566352893720871	0.5003231018661892	0.24808641230309164	0.6759077325905664	0.9524035603734234	0.5786270582980699	0	0	0.0
7203	0.040034565940278655	0.02923230451333566	0.02777548567680738	0.7347616606056571	None	0	0	0.25	2	0.9	9	1.0	0.8	10	8	1	1	0	0.08333333333333333	12	1	0.8	12	0.25	0.36363636363636365	0.9116874388218676	0.9244644698418019	0.4981969729128023	0.8402156581567539	0.5288687700997675	0.8530014705152452	0.8677363758460641	0.8780680761513189	1.0	0.2	0.0
4316	0.030604154137463133	0.026410854832265487	0.024420147291023382	0.7516122435470716	None	0	0	0.3333333333333333	2	0.8571428571428571	6	1.0	0.7142857142857143	7	5	1	1	0	0.1111111111111111	9	1	0.6	9	0.25	0.5	0.9116874388218676	0.8088800813628536	0.4981969729128023	0.8692392252623724	0.5288687700997675	0.8131665248064548	0.8414024949912845	0.8323775818464723	1.0	0.2857142857142857	0.0
4073	0.032799958592020804	0.024679088820342355	0.024002436517471165	0.7580589229874559	None	0	0	0.2857142857142857	2	0.875	7	1.0	0.75	8	6	1	1	0	0.1	10	1	0.6666666666666666	10	0.25	0.4444444444444444	0.9116874388218676	0.834481243378489	0.4981969729128023	0.8547243639394237	0.5288687700997675	0.8044360727152848	0.792180238930027	0.8322105231558907	1.0	0.25	0.0
5457	0.04040861992101943	0.031037370782634688	0.02525514267003431	0.7337441212827257	None	0	0	0.2857142857142857	2	0.875	7	1.0	0.75	8	6	1	1	0	0.1	10	1	0.6666666666666666	10	0.25	0.4444444444444444	0.9116874388218676	0.8631361864195032	0.4981969729128023	0.8631189222984081	0.5288687700997675	0.8431008418641596	0.7939802590184338	0.8567027409617746	1.0	0.25	0.0
795	None	None	None	None	None	1.0	1	0.8	4	0.0	0	0.5833333333333334	0	1	0	5	0	0	0.75	4	3	0.4666666666666667	7	0.0	0.6666666666666666	0	0	0	0	0	0	0	0	0	0	0
1534	None	None	None	None	None	1.0	2	1.0	6	0.14285714285714285	1	0.5625	0.14285714285714285	2	1	6	3	0	1.0	4	4	0.6	9	0.2	0.8	0.29261915346091155	0.5352811245066799	0.39687116061020894	0.5	0.5141193308506303	0.5216969609237403	0.7122692282594592	0.519007652449729	0.5	0.5	0.0
3695	0.02551623269247276	0.0013519645683238613	-0.0007623918849416008	0.8642620349486083	None	0	0	0.3333333333333333	2	0.8333333333333334	5	1.0	0.6666666666666666	6	4	1	1	0	0.125	8	1	0.5333333333333333	8	0.25	0.5714285714285714	0.6380730798767166	0.8463349361951138	0.4981969729128023	0.7634528958133626	0.5288687700997675	0.8286216639852357	0.6457233667650656	0.8152630650613918	1.0	0.5	0.0
5418	0.03736359388610453	0.030325999917766824	0.028839916730349056	0.7491186315591498	None	0	0	0.25	2	0.8888888888888888	8	1.0	0.7777777777777778	9	7	1	1	0	0.09090909090909091	11	1	0.7333333333333333	11	0.25	0.4	0.9116874388218676	0.9314724348945018	0.4981969729128023	0.8518639214780891	0.5288687700997675	0.8639872196381515	0.8677363758460641	0.887874508895279	1.0	0.2222222222222222	0.0
1443	None	None	None	None	None	1.0	1	0.6	3	0.4	2	0.4375	0.2	2	1	4	2	0	1.0	4	4	0.4666666666666667	7	0.18181818181818182	0.6666666666666666	0.30564191001031576	0.5027829352195597	0.6869523814039977	0.947886572657314	0.5863094703869635	0.6536356918445919	0.8600773413529594	0.7653672682237856	0.75	1.0	0.1964347648763422
7113	0.04537740985321694	0.02941520726216428	0.02787091672845852	0.7223758188186129	None	0	0	0.25	2	0.9	9	1.0	0.8	10	8	1	1	0	0.08333333333333333	12	1	0.8	12	0.25	0.36363636363636365	0.9116874388218676	0.925156552239558	0.4981969729128023	0.8402156581567539	0.5288687700997675	0.8530014705152452	0.855065445052102	0.8784228326176452	1.0	0.2	0.0
2069	None	None	None	None	None	0.5	1	1.0	6	0.0	0	0.75	0	6	0	2	2	0	0.75	3	4	0.6	9	1.0	0.8	0	0	0	0	0	0	0	0	0	0	0
1010	None	None	None	None	None	0	0	1.0	2	0.0	0	0.75	0	2	0	0	0	0	1.0	2	2	0.2	3	0.0	0	0	0	0	0	0	0	0	0	0	0	0
4698	0.030078619610594215	0.006924585790084421	0.005154154254853175	0.6365375737464494	None	0	0	0.2857142857142857	2	0.875	7	1.0	0.75	8	6	1	1	0	0.1	10	1	0.6666666666666666	10	0.25	0.4444444444444444	0.9116874388218676	0.8226283160314907	0.4981969729128023	0.7392178738624153	0.5288687700997675	0.8055240687745504	0.792180238930027	0.7912455562304311	1.0	0.25	0.0
5162	0.04493776357217552	0.01143911566106336	0.011263967420765271	0.7070375781078009	None	0	0	0.25	2	0.8888888888888888	8	1.0	0.7777777777777778	9	7	1	1	0	0.09090909090909091	11	1	0.7333333333333333	11	0.25	0.4	0.6380730798767166	0.9338447240409256	0.4981969729128023	0.8518639214780891	0.5288687700997675	0.8639872196381515	0.6889349218573634	0.8891219430301092	1.0	0.2222222222222222	0.0
7456	0.041969664180563596	0.029090173512933703	0.028721003970119553	0.749644111283831	None	0	0	0.25	2	0.9	9	1.0	0.8	10	8	1	1	0	0.08333333333333333	12	1	0.8	12	0.25	0.36363636363636365	0.9116874388218676	0.9244644698418019	0.4981969729128023	0.8402156581567539	0.5288687700997675	0.8530014705152452	0.8677363758460641	0.8780680761513189	1.0	0.2	0.0
5958	0.044369171124806255	0.014948155659746377	0.012335269773986428	0.7719914809672916	None	0	0	0.25	2	0.9	9	1.0	0.8	10	8	1	1	0	0.08333333333333333	12	1	0.8	12	0.25	0.36363636363636365	0.9116874388218676	0.9224486520844362	0.4981969729128023	0.8694664318112496	0.5288687700997675	0.8964113850497811	0.8547719397259739	0.8981440511881166	1.0	0.2	0.0
4379	0.046535312068193044	0.01828752129655501	0.017000312840393404	0.7633194895735094	None	0	0	0.25	2	0.8888888888888888	8	1.0	0.7777777777777778	9	7	1	1	0	0.09090909090909091	11	1	0.7333333333333333	11	0.25	0.4	0.8390448443990607	0.8053465834896897	0.4981969729128023	0.7481915452095418	0.5288687700997675	0.7887528801550224	0.8440986305828395	0.7816809177842194	1.0	0.2222222222222222	0.0
15	None	None	None	None	None	0	0	1.0	1	0	0	1.0	0	1	0	0	1	0	0.5	1	2	0.13333333333333333	2	0.3333333333333333	0	0	0	0	0	0	0	0	0	0	0	0
4029	0.03385718704047356	0.012782449269997543	0.010818058806598873	0.8040478203785536	None	0	0	0.3333333333333333	2	0.8333333333333334	5	1.0	0.8333333333333334	7	5	0	1	0	0.125	8	1	0.5333333333333333	8	0.5	0.2857142857142857	0.9569802259367586	0.6910242849822968	0.6455908121755057	0.9318329680198424	0.6734020361408097	0.9537269242415858	0.9528978588134851	0.8955416818864612	1.0	0.2857142857142857	0.0
6521	0.0396761526022007	0.0294037042953204	0.02755452043602221	0.7495627843485035	None	0	0	0.25	2	0.8888888888888888	8	1.0	0.7777777777777778	9	7	1	1	0	0.09090909090909091	11	1	0.7333333333333333	11	0.25	0.4	0.9116874388218676	0.9314724348945018	0.4981969729128023	0.8518639214780891	0.5288687700997675	0.8639872196381515	0.8677363758460641	0.887874508895279	1.0	0.2222222222222222	0.0
6161	0.03367742118694493	0.022546093396406314	0.021967087290608166	0.742689468117725	None	0	0	0.2857142857142857	2	0.875	7	1.0	0.75	8	6	1	1	0	0.1	10	1	0.6666666666666666	10	0.25	0.4444444444444444	0.9116874388218676	0.834481243378489	0.4981969729128023	0.8565645735983367	0.5288687700997675	0.8044360727152848	0.792180238930027	0.832902840869961	1.0	0.25	0.0
3549	0.00793774864129144	0.0008577486330966713	0.00014336984655283956	0.726218403249338	None	0	0	0.4	2	0.8	4	1.0	0.6	5	3	1	1	0	0.14285714285714285	7	1	0.4666666666666667	7	0.25	0.6666666666666666	0.8011624823022283	0.8097507354781401	0.4981969729128023	0.9038139733874021	0.6479895117757184	0.8283732582544489	0.6889349218573634	0.8524931901951721	1.0	0.6	0.0
4942	0.040221629636169764	0.028345732540388153	0.019872790513103634	0.7390191684743954	None	0	0	0.2857142857142857	2	0.875	7	1.0	0.75	8	6	1	1	0	0.1	10	1	0.6666666666666666	10	0.25	0.4444444444444444	0.9116874388218676	0.9385875559307849	0.4981969729128023	0.8647107690610698	0.5288687700997675	0.8759675136266144	0.855065445052102	0.8983334602003518	1.0	0.25	0.0
3389	0.005039777785625516	0.0020298518566489983	-0.0016227404601396778	0.9905695422014745	None	0	0	0.6	3	0.6	3	0.5833333333333334	0.4	2	2	4	0	0	0.3333333333333333	6	2	0.4666666666666667	7	0.0	0.4	0.8253963316725716	0.5083787797174957	0.7099098412319682	0.7402606985554099	0.6403557243305693	0.9603674337736888	0.7973494601210457	0.8057825761716008	0	0	0.0
238	None	None	None	None	None	0	0	0.8	4	0.2	1	0.5833333333333334	0.2	3	1	3	2	0	0.75	3	4	0.4666666666666667	7	0.25	0.5	0.3270109886035566	0.5	0.10831964855259058	0.5173527722092781	0.7781616359590097	0.5689894933929686	0.9420767855941313	0.5288984636245346	0.6666666666666666	0	0.0
2855	0.007900046146025613	0.0004354393513082176	-0.00011465778529473898	0.7255995851145036	None	0	0	0.4	2	0.8	4	1.0	0.6	4	3	2	2	0	0.14285714285714285	7	1	0.4666666666666667	7	0.2857142857142857	0.6666666666666666	0.8116034941578854	0.7828362200348786	0.5037838318933255	0.9244098984719581	0.6606957739582641	0.8291650140228292	0.7965302971737346	0.8567564885167243	0.625	0.75	0.0
2929	0.003452315231428946	0.0016098660909774614	0.0012816162827169492	0.9971309592691238	None	0	0	0.5	3	0.5	3	0.8	0.16666666666666666	2	1	5	4	0	0.4	2	5	0.5333333333333333	8	0.3076923076923077	0.6666666666666666	0.8253963316725716	0.5083787797174957	0.7099098412319682	0.7402606985554099	0.6403557243305693	0.9603674337736888	0.7973494601210457	0.8057825761716008	0.5	0	0.2195440743112892
7185	0.030277507736775414	0.010557178331574399	0.010381149840088281	0.8763068259695692	None	0	0	0.25	2	0.9	9	1.0	0.8	10	8	1	1	0	0.08333333333333333	12	1	0.8	12	0.25	0.36363636363636365	0.9116874388218676	0.9225927938850504	0.4981969729128023	0.8402156581567539	0.5288687700997675	0.8530014705152452	0.8677363758460641	0.8771190548043748	1.0	0.2	0.0
2775	1.6343950070744503e-06	4.786562257522345e-08	-1.31467573458913e-08	0.999998825132548	None	0	0	1.0	2	0.0	0	0.75	0	1	0	1	3	0	1.0	2	2	0.2	3	0.6	0	0	0	0	0	0	0	0	0	0	0	0
1338	None	None	None	None	None	0	0	0.6	3	0.6	3	0.4666666666666667	0.6	4	3	2	1	0	0.6	5	3	0.4666666666666667	7	0.14285714285714285	1.0	0.6914067824442478	0.7183294341596934	0.5926869491220511	0.9586751940685287	0.3038160950375467	0.7117703547696426	0.8883683622381419	0.8404293008207113	1.0	0.5	0.0
1749	None	None	None	None	None	0	0	0.5	3	0.7142857142857143	5	0.375	0.7142857142857143	8	5	0	1	0	0.6666666666666666	4	6	0.6	9	1.0	0.4	0.6078830194435587	0.7604450917914649	0.1	0.8938912832082733	0.20647868966596938	0.8236107083695907	0.8938271460738867	0.833283884018571	1.0	0.125	0.0
4350	0.025021704165544324	0.011131279248617421	0.010431522466355377	0.7696822185171467	None	0	0	0.3333333333333333	2	0.8571428571428571	6	1.0	0.7142857142857143	7	5	1	1	0	0.1111111111111111	9	1	0.6	9	0.25	0.5	0.9116874388218676	0.8330767469829602	0.4981969729128023	0.8692392252623724	0.5288687700997675	0.8131665248064548	0.6889349218573634	0.8399047532701003	1.0	0.2857142857142857	0.0
1819	None	None	None	None	None	0	0	0.6666666666666666	2	0.5	1	1.0	0	2	0	1	1	0	0.25	4	1	0.26666666666666666	4	0.25	0.6666666666666666	0	0	0	0	0	0	0	0	0	0	0
1214	None	None	None	None	None	0.3333333333333333	1	0.75	6	0.2222222222222222	2	0.6875	0.1111111111111111	7	1	3	1	0	1.0	4	4	0.7333333333333333	11	0.25	0.5714285714285714	0.6842293327795302	0.8474353472862398	0.194699360252528	0.7115788596452943	0.9841214888782674	0.8989574634054444	0.9627222970024191	0.8321760154552993	1.0	0.2857142857142857	0.0
2872	0.007338542985035757	0.0005153179470767361	0.0004373202335787958	0.9913105028157487	None	0	0	0.6666666666666666	4	0.42857142857142855	3	0.5	0.2857142857142857	3	2	5	2	0	0.5	6	3	0.6	9	0.15384615384615385	0.2857142857142857	0.30675509559332803	0.8569902703628777	0.39687116061020894	0.5929783263315691	0.522803568860624	0.5707073471553239	0.7080733290437493	0.6936376173204242	0.6666666666666666	0.6666666666666666	0.0
6551	0.04024792393017117	0.028621781458792406	0.020820634112329605	0.7383400583083299	None	0	0	0.2857142857142857	2	0.875	7	1.0	0.75	8	6	1	1	0	0.1	10	1	0.6666666666666666	10	0.25	0.4444444444444444	0.9116874388218676	0.9385875559307849	0.4981969729128023	0.8647107690610698	0.5288687700997675	0.8759675136266144	0.855065445052102	0.8983334602003518	1.0	0.25	0.0
5675	0.036043515069793516	0.028168606976096553	0.027011009471479788	0.7499401569160185	None	0	0	0.25	2	0.8888888888888888	8	1.0	0.7777777777777778	9	7	1	1	0	0.09090909090909091	11	1	0.7333333333333333	11	0.25	0.4	0.9116874388218676	0.9314724348945018	0.4981969729128023	0.8518639214780891	0.5288687700997675	0.8639872196381515	0.8677363758460641	0.887874508895279	1.0	0.2222222222222222	0.0
14	None	None	None	None	None	0	0	0.16666666666666666	1	1.0	6	0.4444444444444444	0.8333333333333334	6	5	1	1	0	0.5	3	6	0.5333333333333333	8	0.2	0	0.40937209530808777	0.8841690602652416	0.6687995663796883	0.9324284728033143	0.19500924961375182	0.8470441121584636	0.9183761616819521	0.8931099069110362	1.0	0.16666666666666666	0.0
5110	0.04362561402003831	0.03493369424051085	0.032982613853066334	0.7398559875070057	None	0	0	0.25	2	0.9	9	1.0	0.8	10	8	1	1	0	0.08333333333333333	12	1	0.8	12	0.25	0.36363636363636365	0.9116874388218676	0.9293917097618613	0.4981969729128023	0.8402156581567539	0.5288687700997675	0.8530014705152452	0.8677363758460641	0.8806414237766419	1.0	0.2	0.0
3874	0.015154827017773997	0.0022252325218925827	-0.0022241707046948473	0.53686635596868	None	0	0	0.3333333333333333	2	0.8333333333333334	5	1.0	0.8333333333333334	6	5	1	1	0	0.125	8	1	0.5333333333333333	8	0.2	0.2857142857142857	0.9569802259367586	0.6530738185770719	0.6455908121755057	0.9031867917620637	0.17458357977606315	0.9583270041605729	0.9614394370753211	0.8808341645150678	1.0	0.3333333333333333	0.0
4804	0.03640689658547548	0.014184698637319698	0.004534678263941165	0.792620349269636	None	0	0	0.2857142857142857	2	0.875	7	1.0	0.75	8	6	1	1	0	0.1	10	1	0.6666666666666666	10	0.25	0.4444444444444444	0.9116874388218676	0.9385875559307849	0.4981969729128023	0.8647107690610698	0.5288687700997675	0.8759675136266144	0.855065445052102	0.8983334602003518	1.0	0.25	0.0
3548	0.036658387056915126	0.008085618767240704	0.008084596432744512	0.743384570617269	None	0	0	0.25	2	0.9	9	1.0	0.8	10	8	1	1	0	0.08333333333333333	12	1	0.8	12	0.25	0.36363636363636365	0.8564249605620479	0.8381003985765988	0.4981969729128023	0.9002649760624845	0.588429140937743	0.7834522146676207	0.792180238930027	0.8468463387065823	1.0	0.4	0.0
3023	0.005649261320368501	0.0015132705213340045	0.000618827780331086	0.9889703013254862	None	0	0	0.4	2	0.6	3	0.5833333333333334	0.4	3	2	3	2	0	0.3333333333333333	2	6	0.4666666666666667	7	0.2222222222222222	0.4	0.8287481573316008	0.6385279609016346	0.6051774434055063	0.7384961486778402	0.9591222038310185	0.9750848618319915	0.8631904431125822	0.8529672154031911	0.6666666666666666	0.6666666666666666	0.0
70	None	None	None	None	None	0	0	0.6666666666666666	4	0.14285714285714285	1	0.6	0.14285714285714285	2	1	6	2	0	0.6	5	3	0.6	9	0.13333333333333333	0	0.37655835613847144	0.6261813721875884	0.18158078219247306	0.5	0.4548404602951054	0.5979107553372752	0.7602510213440221	0.5754719138385533	0.75	1.0	0.0
4476	0.0313308951659922	0.0247321496123037	0.024059497349090117	0.7566146926359447	None	0	0	0.2857142857142857	2	0.875	7	1.0	0.75	8	6	1	1	0	0.1	10	1	0.6666666666666666	10	0.25	0.4444444444444444	0.9116874388218676	0.834481243378489	0.4981969729128023	0.8547243639394237	0.5288687700997675	0.8044360727152848	0.792180238930027	0.8322105231558907	1.0	0.25	0.0
1809	None	None	None	None	None	0	0	0.6	3	0.6	3	0.4666666666666667	0.6	5	3	1	1	0	0.6	5	3	0.4666666666666667	7	0.25	1.0	0.7779071008685335	0.7794755822520825	0.1447973336631887	0.9132752330016165	0.1855098418416596	0.9224896494952448	0.8902848819130692	0.884033315264692	1.0	0.4	0.0
522	None	None	None	None	None	0	0	0.75	3	0.25	1	0.75	0	2	0	3	3	0	0.5	2	4	0.4	6	0.375	0.5	0	0	0	0	0	0	0	0	0	0	0
476	None	None	None	None	None	0	0	0	0	0	0	1.0	0	0	0	0	0	0	1.0	1	1	0.06666666666666667	1	0.0	0	0	0	0	0	0	0	0	0	0	0	0
5369	0.03723500170878596	0.030227079149234327	0.0287767594733347	0.7539994626371288	None	0	0	0.25	2	0.8888888888888888	8	1.0	0.7777777777777778	9	7	1	1	0	0.09090909090909091	11	1	0.7333333333333333	11	0.25	0.4	0.9116874388218676	0.9314724348945018	0.4981969729128023	0.8518639214780891	0.5288687700997675	0.8639872196381515	0.8677363758460641	0.887874508895279	1.0	0.2222222222222222	0.0
1625	None	None	None	None	None	0.3333333333333333	1	0.75	6	0.2222222222222222	2	0.6111111111111112	0.1111111111111111	5	1	5	2	0	0.5	6	3	0.7333333333333333	11	0.2	0.4444444444444444	0.1928655710209713	0.6217073582999233	0.7815934799888478	0.8681553972197962	0.6385460820798123	0.6453948680870212	0.9246372399521959	0.7297724798927709	0.6	0.8	0.0
4803	0.03931433794686725	0.029310493629335087	0.027491098879616125	0.7498054164713678	None	0	0	0.25	2	0.8888888888888888	8	1.0	0.7777777777777778	9	7	1	1	0	0.09090909090909091	11	1	0.7333333333333333	11	0.25	0.4	0.9116874388218676	0.9314724348945018	0.4981969729128023	0.8518639214780891	0.5288687700997675	0.8639872196381515	0.8677363758460641	0.887874508895279	1.0	0.2222222222222222	0.0
6160	0.03872602831148748	0.006336181204094026	0.006267553455903108	0.8097561634017284	None	0	0	0.25	2	0.8888888888888888	8	1.0	0.7777777777777778	9	7	1	1	0	0.09090909090909091	11	1	0.7333333333333333	11	0.25	0.4	0.9116874388218676	0.81282663409654	0.4981969729128023	0.728954236629669	0.5288687700997675	0.795300140993605	0.8677363758460641	0.7810268155381358	1.0	0.2222222222222222	0.0
6817	0.04951412277212118	0.01929968119503875	0.018535955053541626	0.6734322419190467	None	0	0	0.2222222222222222	2	0.9090909090909091	10	1.0	0.8181818181818182	11	9	1	1	0	0.07692307692307693	13	1	0.8666666666666667	13	0.25	0.3333333333333333	0.6380730798767166	0.9306468362061029	0.4981969729128023	0.8550954842381979	0.5288687700997675	0.8612048936150591	0.7135487668620247	0.887525756621982	1.0	0.2727272727272727	0.0
2704	0.001804000103251963	0.0004514124056742134	6.126443248087392e-05	0.9996629222005161	None	0	0	0.3333333333333333	1	1.0	2	0.6666666666666666	0.5	2	1	1	2	0	0.6666666666666666	3	2	0.26666666666666666	4	0.4	0	0.4529157915014855	0.9118669589563162	0.3136474606277319	0.5084997737442799	0.37433107299367663	0.886351964903736	0.7443608540016704	0.8137988392261364	0.75	0.5	0.0
3683	0.026999109424041687	0.004746124763526744	-0.002065490182124644	0.6208554848089101	None	0	0	0.25	2	0.8888888888888888	8	1.0	0.7777777777777778	9	7	1	1	0	0.09090909090909091	11	1	0.7333333333333333	11	0.25	0.4	0.8220445060135424	0.8187981387213884	0.4981969729128023	0.9089046330245139	0.6479895117757184	0.787632749089315	0.8677363758460641	0.8463719708650954	1.0	0.4444444444444444	0.0
1762	None	None	None	None	None	0	0	0.3333333333333333	1	1.0	2	1.0	0	0	0	3	2	0	1.0	2	2	0.26666666666666666	4	0.2	0	0	0	0	0	0	0	0	0	0	0	0
4072	0.030828306074214645	0.02713563796463229	0.027131738505335967	0.7316623164225308	None	0	0	0.25	2	0.8888888888888888	8	1.0	0.7777777777777778	9	7	1	1	0	0.09090909090909091	11	1	0.7333333333333333	11	0.25	0.4	0.9116874388218676	0.8235753355114099	0.4981969729128023	0.841705152345377	0.5288687700997675	0.7959141567540069	0.8677363758460641	0.8211601367030126	1.0	0.2222222222222222	0.0
7034	0.02897536214394041	0.010317023543032806	0.010156470601593545	0.7641985216362153	None	0	0	0.2857142857142857	2	0.875	7	1.0	0.75	8	6	1	1	0	0.1	10	1	0.6666666666666666	10	0.25	0.4444444444444444	0.9116874388218676	0.8631361864195032	0.4981969729128023	0.7416356703983537	0.5288687700997675	0.8404064813439388	0.8239912610473253	0.8204073426980496	1.0	0.25	0.0
375	None	None	None	None	None	0	0	0.16666666666666666	2	0.875	14	0.32142857142857145	0.375	6	6	11	5	0	0.875	8	7	1.2	18	0.19230769230769232	0.2	0.29199784423270686	0.9547137303225562	0.546129634915253	0.9021779475230264	0.2784855089774177	0.9452164537796369	0.821925717802112	0.937381591628834	0.16666666666666666	0.6666666666666666	0.10196917316911723
3041	0.021983730820222036	0.005265368225995115	0.005228292039562972	0.5215207087607564	None	0	0	0.3333333333333333	2	0.8333333333333334	5	1.0	0.6666666666666666	6	4	1	1	0	0.125	8	1	0.5333333333333333	8	0.25	0.5714285714285714	0.7196177810894724	0.8100004139339125	0.4981969729128023	0.8855078671268273	0.588429140937743	0.8216010594779843	0.6676818288479499	0.8421483148175244	1.0	0.5	0.0
5010	0.03892295933648251	0.008486516311333668	0.008483390660434952	0.8113429322709208	None	0	0	0.25	2	0.8888888888888888	8	1.0	0.7777777777777778	9	7	1	1	0	0.09090909090909091	11	1	0.7333333333333333	11	0.25	0.4	0.9116874388218676	0.81282663409654	0.4981969729128023	0.728954236629669	0.5288687700997675	0.795300140993605	0.8677363758460641	0.7810268155381358	1.0	0.2222222222222222	0.0
7290	0.03343369253345517	0.012159195752953024	0.011545984800941926	0.6823281897391935	None	0	0	0.25	2	0.8888888888888888	8	1.0	0.7777777777777778	9	7	1	1	0	0.09090909090909091	11	1	0.7333333333333333	11	0.25	0.4	0.9116874388218676	0.9356314309048998	0.4981969729128023	0.8518639214780891	0.5288687700997675	0.8639872196381515	0.8414024949912845	0.8900808230483616	1.0	0.2222222222222222	0.0
2952	0.004533414491393729	0.0018015198667272042	-0.0003226872058762387	0.9814403734688543	None	0.3333333333333333	1	0.625	5	0.4444444444444444	4	0.4583333333333333	0.2222222222222222	5	2	5	0	0	0.6666666666666666	6	4	0.7333333333333333	11	0.0	0.25	0.7971888523706008	0.8935191281602093	0.28070076013978096	0.9467068828514149	0.3472207726045006	0.798204816017203	0.8160914821585749	0.893452178564138	0	0	0.0
330	None	None	None	None	None	0	0	0.5	1	1.0	1	0.75	0	0	0	2	0	0	1.0	2	2	0.2	3	0.0	0	0	0	0	0	0	0	0	0	0	0	0
7255	0.039864477711406734	0.028211821484936388	0.02707012123767405	0.7282229823653275	None	0	0	0.25	2	0.9	9	1.0	0.8	10	8	1	1	0	0.08333333333333333	12	1	0.8	12	0.25	0.36363636363636365	0.9116874388218676	0.9244644698418019	0.4981969729128023	0.8402156581567539	0.5288687700997675	0.8530014705152452	0.8677363758460641	0.8780680761513189	1.0	0.2	0.0
5709	0.03988888299377056	0.031575440717574475	0.03003750456245768	0.7490482636152	None	0	0	0.25	2	0.9	9	1.0	0.8	10	8	1	1	0	0.08333333333333333	12	1	0.8	12	0.25	0.36363636363636365	0.9116874388218676	0.9293917097618613	0.4981969729128023	0.8402156581567539	0.5288687700997675	0.8530014705152452	0.8677363758460641	0.8806414237766419	1.0	0.2	0.0
7323	0.05971670754985166	0.014670430002916528	0.007733900443323439	0.7350979497013855	None	0	0	0.2	2	0.9230769230769231	12	1.0	0.8461538461538461	13	11	1	1	0	0.06666666666666667	15	1	1.0	15	0.25	0.2857142857142857	0.9116874388218676	0.9112064473046039	0.4981969729128023	0.8109703806498525	0.5288687700997675	0.824936432336596	0.8677363758460641	0.8554884898053273	1.0	0.15384615384615385	0.0
5488	0.03784675813828389	0.028229546420337766	0.027967339649159588	0.7270062025152543	None	0	0	0.25	2	0.8888888888888888	8	1.0	0.7777777777777778	9	7	1	1	0	0.09090909090909091	11	1	0.7333333333333333	11	0.25	0.4	0.9116874388218676	0.853790713693702	0.4981969729128023	0.8502794919399229	0.5288687700997675	0.8316648997941855	0.8163799993460409	0.8454874856886456	1.0	0.2222222222222222	0.0
6084	0.031155142617234545	0.02531864313089737	0.02506112212833591	0.7609655467555668	None	0	0	0.25	2	0.8888888888888888	8	1.0	0.7777777777777778	9	7	1	1	0	0.09090909090909091	11	1	0.7333333333333333	11	0.25	0.4	0.9116874388218676	0.7843642786803805	0.4981969729128023	0.841705152345377	0.5288687700997675	0.7959141567540069	0.8677363758460641	0.8086199847001171	1.0	0.2222222222222222	0.0
3939	0.033698428403871605	0.003654125815489703	0.003651810700232567	0.6870055753872928	None	0	0	0.2857142857142857	2	0.875	7	1.0	0.75	8	6	1	1	0	0.1	10	1	0.6666666666666666	10	0.25	0.4444444444444444	0.8116034941578854	0.7603022900362689	0.4981969729128023	0.8968516964911715	0.6262318624321234	0.7915047249997897	0.8563215743697662	0.8249657069577403	1.0	0.375	0.0
7114	0.04305975782745226	0.03426064803925983	0.030854309457071107	0.7339953735751352	None	0	0	0.25	2	0.9	9	1.0	0.8	10	8	1	1	0	0.08333333333333333	12	1	0.8	12	0.25	0.36363636363636365	0.9116874388218676	0.9293917097618613	0.4981969729128023	0.8402156581567539	0.5288687700997675	0.8530014705152452	0.855065445052102	0.8806414237766421	1.0	0.2	0.0
7064	0.06116274826017014	0.02639626886105082	0.014956273719540312	0.7250340763952684	None	0	0	0.2	2	0.9230769230769231	12	1.0	0.8461538461538461	13	11	1	1	0	0.06666666666666667	15	1	1.0	15	0.25	0.2857142857142857	0.9116874388218676	0.9112064473046039	0.4981969729128023	0.8109703806498525	0.5288687700997675	0.824936432336596	0.8677363758460641	0.8554884898053273	1.0	0.15384615384615385	0.0
5467	0.04075481352215934	0.027327774995715752	0.019169341877461585	0.7367767614238139	None	0	0	0.2857142857142857	2	0.875	7	1.0	0.75	8	6	1	1	0	0.1	10	1	0.6666666666666666	10	0.25	0.4444444444444444	0.9116874388218676	0.9385875559307849	0.4981969729128023	0.8647107690610698	0.5288687700997675	0.8759675136266144	0.855065445052102	0.8983334602003518	1.0	0.25	0.0
2064	None	None	None	None	None	0.5	1	0.6666666666666666	4	0.5714285714285714	4	0.375	0.42857142857142855	5	3	3	0	0	0.6666666666666666	6	4	0.6	9	0.0	0.8	0.4623892815263396	0.9227322929550641	0.9831740530012091	0.9524026634064604	0.6982014294761526	0.8750155243096528	0.9265560398198355	0.9223066969814891	0	0	0.0
2306	None	None	None	None	None	0	0	0.6666666666666666	2	0.5	1	1.0	0	0	0	3	3	0	1.0	2	2	0.26666666666666666	4	0.3	0	0	0	0	0	0	0	0	0	0	0	0
5492	0.03350749494965286	0.024506240826966386	0.024334409911437996	0.7497498149757824	None	0	0	0.25	2	0.8888888888888888	8	1.0	0.7777777777777778	9	7	1	1	0	0.09090909090909091	11	1	0.7333333333333333	11	0.25	0.4	0.9116874388218676	0.8235753355114099	0.4981969729128023	0.841705152345377	0.5288687700997675	0.7959141567540069	0.8677363758460641	0.8211601367030126	1.0	0.2222222222222222	0.0
7245	0.043387320575750496	0.030441073935771428	0.03022795765769917	0.7331226777275895	None	0	0	0.2222222222222222	2	0.9090909090909091	10	1.0	0.8181818181818182	11	9	1	1	0	0.07692307692307693	13	1	0.8666666666666667	13	0.25	0.3333333333333333	0.9116874388218676	0.9232109877388716	0.4981969729128023	0.8296046548527357	0.5288687700997675	0.8428963491273693	0.8677363758460641	0.87174995584298	1.0	0.18181818181818182	0.0
342	None	None	None	None	None	0	0	0.25	1	1.0	4	1.0	0.75	4	3	1	4	0	0.16666666666666666	6	1	0.4	6	0.8	0	0.4563631875970612	0.9647079707837949	0.46272367454230545	0.8350424240993491	0.6665917457696292	0.7604037271026184	0.8254127293746101	0.8837350403473293	0.375	0.25	0.0
7308	0.03854768166760742	0.031559464034311605	0.02908545540369515	0.7484367954916458	None	0	0	0.25	2	0.8888888888888888	8	1.0	0.7777777777777778	9	7	1	1	0	0.09090909090909091	11	1	0.7333333333333333	11	0.25	0.4	0.9116874388218676	0.9314724348945018	0.4981969729128023	0.8518639214780891	0.5288687700997675	0.8639872196381515	0.8677363758460641	0.887874508895279	1.0	0.2222222222222222	0.0
2223	None	None	None	None	None	0	0	0.5	3	0.5	3	0.6666666666666666	0.16666666666666666	2	1	5	1	0	0.75	3	4	0.5333333333333333	8	0.07692307692307693	0.6666666666666666	0.48780541165239555	0.5	0.3359417447964133	0.6387909725883485	0.8440338768490708	0.5	0.894488803693043	0.5473675672584983	1.0	1.0	0.0
2423	None	None	None	None	None	0	0	0.8	4	0.2	1	0.875	0	1	0	5	2	0	0.5	2	4	0.4666666666666667	7	0.15384615384615385	0.8	0	0	0	0	0	0	0	0	0	0	0
7305	0.057839273791372554	0.027573744765978937	0.026155008617132717	0.7404789914661157	None	0	0	0.2	2	0.9230769230769231	12	1.0	0.8461538461538461	13	11	1	1	0	0.06666666666666667	15	1	1.0	15	0.25	0.2857142857142857	0.6380730798767166	0.937477727618915	0.5093706908738489	0.9255997926042375	0.6479895117757184	0.8354195719359299	0.887471575585433	0.9075764530798517	1.0	0.15384615384615385	0.0
6056	0.04103017191023902	0.03043832762140518	0.02804059400798194	0.7491083242904415	None	0	0	0.25	2	0.8888888888888888	8	1.0	0.7777777777777778	9	7	1	1	0	0.09090909090909091	11	1	0.7333333333333333	11	0.25	0.4	0.9116874388218676	0.9356314309048998	0.4981969729128023	0.8518639214780891	0.5288687700997675	0.8639872196381515	0.8677363758460641	0.8900808230483616	1.0	0.2222222222222222	0.0
5754	0.03431391247324599	0.026825734202725764	0.026818086762695488	0.7415116138921188	None	0	0	0.25	2	0.8888888888888888	8	1.0	0.7777777777777778	9	7	1	1	0	0.09090909090909091	11	1	0.7333333333333333	11	0.25	0.4	0.9116874388218676	0.8235753355114099	0.4981969729128023	0.841705152345377	0.5288687700997675	0.7959141567540069	0.8677363758460641	0.8211601367030126	1.0	0.2222222222222222	0.0
6022	0.03900966963905717	0.029018910519389218	0.027138664954662262	0.7469522000539867	None	0	0	0.25	2	0.8888888888888888	8	1.0	0.7777777777777778	9	7	1	1	0	0.09090909090909091	11	1	0.7333333333333333	11	0.25	0.4	0.9116874388218676	0.9314724348945018	0.4981969729128023	0.8518639214780891	0.5288687700997675	0.8639872196381515	0.8677363758460641	0.887874508895279	1.0	0.2222222222222222	0.0
7369	0.03264865413669935	0.024600240625726806	0.024443325765784243	0.7532669825988978	None	0	0	0.25	2	0.8888888888888888	8	1.0	0.7777777777777778	9	7	1	1	0	0.09090909090909091	11	1	0.7333333333333333	11	0.25	0.4	0.9116874388218676	0.8235753355114099	0.4981969729128023	0.841705152345377	0.5288687700997675	0.7959141567540069	0.8677363758460641	0.8211601367030126	1.0	0.2222222222222222	0.0
4911	0.03897887357770683	0.026542081845445643	0.02648943537283895	0.7256250825547239	None	0	0	0.25	2	0.9	9	1.0	0.8	10	8	1	1	0	0.08333333333333333	12	1	0.8	12	0.25	0.36363636363636365	0.9116874388218676	0.8135725595456048	0.4981969729128023	0.8299614992341803	0.5288687700997675	0.7877918745517759	0.8677363758460641	0.8110434631204254	1.0	0.2	0.0
5774	0.04471717325623372	0.019446115465955517	0.002509491672348868	0.7500173954087094	None	0	0	0.2222222222222222	2	0.9090909090909091	10	1.0	0.8181818181818182	11	9	1	1	0	0.07692307692307693	13	1	0.8666666666666667	13	0.25	0.3333333333333333	0.9116874388218676	0.8232180687762627	0.4981969729128023	0.8193100037190888	0.5288687700997675	0.7801317964319645	0.8677363758460641	0.808269709503811	1.0	0.18181818181818182	0.0
6351	0.037267587107041665	0.013074761059804556	0.012133284885514982	0.7171176295731639	None	0	0	0.25	2	0.8888888888888888	8	1.0	0.7777777777777778	9	7	1	1	0	0.09090909090909091	11	1	0.7333333333333333	11	0.25	0.4	0.9116874388218676	0.9356314309048998	0.4981969729128023	0.8518639214780891	0.5288687700997675	0.8639872196381515	0.8677363758460641	0.8900808230483616	1.0	0.2222222222222222	0.0
7526	0.03713131232342203	0.026953627486883566	0.026953627274380693	0.747971944264237	None	0	0	0.25	2	0.9	9	1.0	0.8	10	8	1	1	0	0.08333333333333333	12	1	0.8	12	0.25	0.36363636363636365	0.9116874388218676	0.8135725595456048	0.4981969729128023	0.8299614992341803	0.5288687700997675	0.7877918745517759	0.8677363758460641	0.8110434631204254	1.0	0.2	0.0
5164	0.0439145438506029	0.03698227540502448	0.033269899464391336	0.7309682757993883	None	0	0	0.25	2	0.8888888888888888	8	1.0	0.7777777777777778	9	7	1	1	0	0.09090909090909091	11	1	0.7333333333333333	11	0.25	0.4	0.9116874388218676	0.9356314309048998	0.4981969729128023	0.8528203798124423	0.5288687700997675	0.8639872196381515	0.8677363758460641	0.8903284223036525	1.0	0.2222222222222222	0.0
1674	None	None	None	None	None	0.6666666666666666	2	0.75	6	0.4	4	0.42857142857142855	0.4	8	4	3	0	0	0.5714285714285714	4	7	0.8	12	0.0	0.8	0.7160904860519237	0.8186383144413876	0.42471374481774793	0.8973256184685768	0.5349035083679776	0.8661305330009298	0.8601750623253682	0.863820589923046	0	0	0.0
6042	0.03062993099426015	0.02533815672510001	0.024611843627446672	0.7501925255442159	None	0	0	0.2857142857142857	2	0.875	7	1.0	0.75	8	6	1	1	0	0.1	10	1	0.6666666666666666	10	0.25	0.4444444444444444	0.9116874388218676	0.834481243378489	0.4981969729128023	0.8547243639394237	0.5288687700997675	0.8044360727152848	0.792180238930027	0.8322105231558907	1.0	0.25	0.0
3130	0.008562650612167693	0.0005578853278294703	-0.000492374921073602	0.7262953430639729	None	0	0	0.4	2	0.8	4	1.0	0.6	5	3	1	1	0	0.14285714285714285	7	1	0.4666666666666667	7	0.25	0.6666666666666666	0.8011624823022283	0.9309102858379678	0.5093706908738489	0.9232950480614383	0.6479895117757184	0.8756891752698168	0.887471575585433	0.9126945661782196	1.0	0.6	0.0
2324	None	None	None	None	None	1.0	2	0.8333333333333334	5	0.14285714285714285	1	0.5625	0.14285714285714285	3	1	5	2	0	1.0	4	4	0.6	9	0.16666666666666666	0.8	0.30675509559332803	0.5320434135112821	0.9770336021977867	0.9390555577246107	0.6532890671173005	0.6549999221895124	0.9327726527566844	0.7628045471787678	0.6666666666666666	0.6666666666666666	0.0
1287	None	None	None	None	None	0	0	0	0	0	0	1.0	0	0	0	0	0	0	1.0	1	1	0.06666666666666667	1	0.0	0	0	0	0	0	0	0	0	0	0	0	0
3214	0.020644162281070706	0.009937576914370918	0.006699358997410572	0.6866557907962687	None	0	0	0.3333333333333333	2	0.8571428571428571	6	1.0	0.7142857142857143	7	5	1	1	0	0.1111111111111111	9	1	0.6	9	0.25	0.5	0.8794564342087492	0.8021005838325568	0.4981969729128023	0.8712086860106311	0.5514457190015364	0.8069354251746967	0.8706383329857155	0.8292697596878095	1.0	0.42857142857142855	0.0
1877	None	None	None	None	None	0	0	0.3333333333333333	2	0.8333333333333334	5	0.5714285714285714	0.6666666666666666	5	4	2	2	0	0.2857142857142857	7	2	0.5333333333333333	8	0.2857142857142857	0.2857142857142857	0.9569802259367586	0.7046539734693479	0.6455908121755057	0.9178375225314923	0.293704321452014	0.9575020842266544	0.9528978588134851	0.8940301220090722	0.6	0.6	0.0
4929	0.03441917764044622	0.012343751108554788	0.011560570651352431	0.6957903342860852	None	0	0	0.2857142857142857	2	0.875	7	1.0	0.75	8	6	1	1	0	0.1	10	1	0.6666666666666666	10	0.25	0.4444444444444444	0.9116874388218676	0.8226283160314907	0.4981969729128023	0.7392178738624153	0.5288687700997675	0.8055240687745504	0.792180238930027	0.7912455562304311	1.0	0.25	0.0
1999	None	None	None	None	None	0	0	0.4	2	0.8	4	1.0	0.2	3	1	3	1	0	0.14285714285714285	7	1	0.4666666666666667	7	0.125	0.6666666666666666	0.9569802259367586	0.6742367924389011	0.6455908121755057	0.5551727241990199	0.20246850315416925	0.6245054712797276	0.9470407125688577	0.6191416762822267	1.0	0.6666666666666666	0.0
835	None	None	None	None	None	0	0	0.75	3	0.5	2	0.5	0	0	0	5	2	0	0.75	4	3	0.4	6	0.14285714285714285	0.6666666666666666	0	0	0	0	0	0	0	0	0	0	0
736	None	None	None	None	None	1.0	2	1.0	7	0.0	0	0.6666666666666666	0	3	0	6	3	0	0.6	3	5	0.6666666666666666	10	0.23076923076923078	0.8	0	0	0	0	0	0	0	0	0	0	0
5119	0.03923580207448544	0.0121190577974143	0.009541192301647083	0.6685758707217129	None	0	0	0.25	2	0.8888888888888888	8	1.0	0.7777777777777778	9	7	1	1	0	0.09090909090909091	11	1	0.7333333333333333	11	0.25	0.4	0.9116874388218676	0.9356314309048998	0.4981969729128023	0.8518639214780891	0.5288687700997675	0.8639872196381515	0.8677363758460641	0.8900808230483616	1.0	0.2222222222222222	0.0
7270	0.04256827895834387	0.011962941726732918	0.0034462720409034293	0.6777070754332446	None	0	0	0.25	2	0.9	9	1.0	0.8	10	8	1	1	0	0.08333333333333333	12	1	0.8	12	0.25	0.36363636363636365	0.9116874388218676	0.9293917097618613	0.4981969729128023	0.8402156581567539	0.5288687700997675	0.8530014705152452	0.855065445052102	0.8806414237766421	1.0	0.2	0.0
3418	0.006685766967359951	0.0012860736847153582	0.0012859147565192266	0.9775515898082798	None	0	0	0.5	2	0.75	3	1.0	0.5	4	2	1	1	0	0.16666666666666666	6	1	0.4	6	0.25	0.8	0.8564249605620479	0.9523967248259888	0.631571176557245	0.9412090629476689	0.6606957739582641	0.8909508882376899	0.8744916146328597	0.9323429746632867	1.0	0.75	0.0
521	None	None	None	None	None	0	0	0.6666666666666666	2	0.5	1	1.0	0.5	1	1	2	1	0	0.25	4	1	0.26666666666666666	4	0.125	0.6666666666666666	1.0	0.5	0.865970844260546	0.5	0.9591222038310185	0.5	0.636654322772767	0.5	1.0	1.0	0.0
1768	None	None	None	None	None	0.5	1	0.5714285714285714	4	0.625	5	0.4	0.375	3	3	6	1	0	1.0	5	5	0.6666666666666666	10	0.0625	0.8	0.3967697747357602	0.8301650466426853	0.9014046241175298	0.8455154840385681	0.3020077953591705	0.9529259693150202	0.9328194149138553	0.890723750365373	1.0	0	0.0
2875	0.003143856386112442	0.00027757790152471945	-0.0002630104425811857	0.9967130959907631	None	0	0	0.5	3	0.5	3	0.5333333333333333	0.16666666666666666	2	1	5	3	0	0.6	3	5	0.5333333333333333	8	0.23076923076923078	0.4	0.9143740786658003	0.7018785047604432	0.7355741438330261	0.7865018663067456	0.6403557243305693	0.9603674337736888	0.7888626566222333	0.8560213555235188	1.0	0	0.8899673816013819
6146	0.043725716083866425	0.00928821705680935	0.009221036551061008	0.8218489128151523	None	0	0	0.25	2	0.9	9	1.0	0.8	10	8	1	1	0	0.08333333333333333	12	1	0.8	12	0.25	0.36363636363636365	0.8564249605620479	0.9270093000180645	0.4981969729128023	0.8857018281226207	0.5288687700997675	0.8558183707449317	0.8677363758460641	0.8931563626459733	1.0	0.3	0.0
1743	None	None	None	None	None	0	0	0.6	3	0.6	3	0.4666666666666667	0.6	5	3	1	1	0	0.6	5	3	0.4666666666666667	7	0.25	1.0	0.6078830194435587	0.7646835290663808	0.1	0.9027455827945965	0.2334268175229452	0.9078015009528414	0.8902848819130692	0.8696545324027345	1.0	0.4	0.0
1252	None	None	None	None	None	0	0	0.5	2	0.6666666666666666	2	0.625	0	0	0	4	3	0	0.5	2	4	0.3333333333333333	5	0.25	0	0	0	0	0	0	0	0	0	0	0	0
2284	None	None	None	None	None	0	0	0.75	3	0.0	0	0.8333333333333334	0	0	0	4	4	0	0.6666666666666666	3	2	0.3333333333333333	5	0.3333333333333333	0	0	0	0	0	0	0	0	0	0	0	0
3830	0.027990605352475727	0.011401398748670265	0.010895582254003085	0.6899247230763754	None	0	0	0.3333333333333333	2	0.8333333333333334	5	1.0	0.8333333333333334	7	5	0	1	0	0.125	8	1	0.5333333333333333	8	0.5	0.2857142857142857	0.9569802259367586	0.7028797760531097	0.6455908121755057	0.9318329680198424	0.6734020361408097	0.9537269242415858	0.9528978588134851	0.8972792405817207	1.0	0.2857142857142857	0.0
7033	0.04594074795967227	0.012677010652930153	-0.011215070991750647	0.7453375506094153	None	0	0	0.25	2	0.9	9	1.0	0.9	10	9	1	1	0	0.08333333333333333	12	1	0.8	12	0.2	0.18181818181818182	0.9116874388218676	0.8505121499501269	0.4981969729128023	0.8531422641928242	0.5288687700997675	0.8505761165215094	0.8677363758460641	0.8514143624553466	1.0	0.2	0.0
7435	0.04199530217631965	0.0325023841919136	0.03195776131857504	0.7354151304373182	None	0	0	0.25	2	0.9	9	1.0	0.8	10	8	1	1	0	0.08333333333333333	12	1	0.8	12	0.25	0.36363636363636365	0.9116874388218676	0.9244644698418019	0.4981969729128023	0.8402156581567539	0.5288687700997675	0.8530014705152452	0.8677363758460641	0.8780680761513189	1.0	0.2	0.0
4971	0.029412519620426524	0.029838304582620705	0.02979348514452753	0.738174749075044	None	0	0	0.2857142857142857	2	0.875	7	1.0	0.75	8	6	1	1	0	0.1	10	1	0.6666666666666666	10	0.25	0.4444444444444444	0.9116874388218676	0.79590262661616	0.4981969729128023	0.8547243639394237	0.5288687700997675	0.8044360727152848	0.855065445052102	0.8199132697862108	1.0	0.25	0.0
3844	0.03003524759539521	0.010772917211731849	0.010650564251421819	0.7310485991651099	None	0	0	0.25	2	0.8888888888888888	8	1.0	0.6666666666666666	7	6	3	1	0	0.09090909090909091	11	1	0.7333333333333333	11	0.1111111111111111	0.4	0.9569802259367586	0.7028797760531097	0.6455908121755057	0.9365250835926116	0.293704321452014	0.9504617599455932	0.9528978588134851	0.8974243126119763	1.0	0.42857142857142855	0.0
6290	0.03808488680387675	0.026251340172549494	0.026176907732251207	0.7513433506365905	None	0	0	0.25	2	0.9	9	1.0	0.8	10	8	1	1	0	0.08333333333333333	12	1	0.8	12	0.25	0.36363636363636365	0.9116874388218676	0.9349113916530115	0.4981969729128023	0.8391415476168298	0.5288687700997675	0.7846560261217586	0.8677363758460641	0.8664415228404064	1.0	0.2	0.0
3282	0.018734347290590033	0.002418847064756224	0.0008270570842730654	0.554342743895966	None	0	0	0.3333333333333333	2	0.8333333333333334	5	1.0	0.6666666666666666	6	4	1	1	0	0.125	8	1	0.5333333333333333	8	0.25	0.5714285714285714	0.7196177810894724	0.9327972922934517	0.5037838318933255	0.90685343241125	0.588429140937743	0.8612230813884142	0.8069258791220173	0.9041249911590657	1.0	0.6666666666666666	0.0
5715	0.04634621915711734	0.033445882470818755	0.033092106078704955	0.725122646881462	None	0	0	0.2222222222222222	2	0.9090909090909091	10	1.0	0.8181818181818182	11	9	1	1	0	0.07692307692307693	13	1	0.8666666666666667	13	0.25	0.3333333333333333	0.9116874388218676	0.9232109877388716	0.4981969729128023	0.8296046548527357	0.5288687700997675	0.8428963491273693	0.8677363758460641	0.87174995584298	1.0	0.18181818181818182	0.0
3618	0.002739558014842691	0.0016502798010104471	0.0014788891739753235	0.9843347142873959	None	0	0	0.5	2	0.6666666666666666	2	1.0	0.3333333333333333	3	1	1	1	0	0.2	5	1	0.3333333333333333	5	0.25	1.0	0.8220445060135424	0.7637965700247468	0.530933373595727	0.8054757235890307	0.5288687700997675	0.945782529202	0.8234764274480679	0.8603056852873776	1.0	0.6666666666666666	0.0
6150	0.04002516248885784	0.03281782135726192	0.03222592561428647	0.7443668072016223	None	0	0	0.25	2	0.9	9	1.0	0.8	10	8	1	1	0	0.08333333333333333	12	1	0.8	12	0.25	0.36363636363636365	0.9116874388218676	0.9244644698418019	0.4981969729128023	0.8402156581567539	0.5288687700997675	0.8530014705152452	0.8677363758460641	0.8780680761513189	1.0	0.2	0.0
344	None	None	None	None	None	0.2	1	0.5833333333333334	7	0.375	6	0.3333333333333333	0.3125	10	5	7	0	0	0.6666666666666666	9	6	1.2	18	0.0	0.26666666666666666	0.8541498060859967	0.9537058938551926	0.3720083198688531	0.862635793837317	0.4561553402051118	0.9188696513031733	0.9509013110723237	0.9190811929144909	0	0	0.0
3134	0.009139423539463324	0.001032692845930336	0.0005987715448656034	0.9801397506277131	None	0	0	0.4	2	0.6	3	0.4666666666666667	0.6	3	3	3	0	0	0.6	5	3	0.4666666666666667	7	0.0	0.5	0.30675509559332803	0.8569902703628777	0.39687116061020894	0.5929783263315691	0.5193298736566265	0.5826990450392282	0.7049900640355437	0.697106334987831	0	0	0.0
828	None	None	None	None	None	0	0	0.375	3	0.8	8	0.5454545454545454	0.5	8	5	3	0	0	0.18181818181818182	11	2	0.8	12	0.0	0.2	0.774756296884599	0.7790901173751108	0.5057425457596226	0.8489637321113352	0.7571724463286034	0.8865103240678301	0.8663780381642009	0.843012607832013	0	0	0.0
2254	None	None	None	None	None	0	0	0.8	4	0.2	1	0.7	0	2	0	4	2	0	0.4	2	5	0.4666666666666667	7	0.2	0.4	0	0	0	0	0	0	0	0	0	0	0
5548	0.03960015748654119	0.026284124211912344	0.025944892058679427	0.7446468843885558	None	0	0	0.25	2	0.9	9	1.0	0.8	10	8	1	1	0	0.08333333333333333	12	1	0.8	12	0.25	0.36363636363636365	0.9116874388218676	0.9293917097618613	0.4981969729128023	0.8402156581567539	0.5288687700997675	0.8530014705152452	0.8677363758460641	0.8806414237766419	1.0	0.2	0.0
6433	0.04222486067946425	0.012141609686725927	0.010007839262484676	0.6603842801126012	None	0	0	0.25	2	0.8888888888888888	8	1.0	0.7777777777777778	9	7	1	1	0	0.09090909090909091	11	1	0.7333333333333333	11	0.25	0.4	0.9116874388218676	0.9356314309048998	0.4981969729128023	0.8518639214780891	0.5288687700997675	0.8639872196381515	0.8677363758460641	0.8900808230483616	1.0	0.2222222222222222	0.0
1159	None	None	None	None	None	0	0	0.5	2	0.6666666666666666	2	0.625	0.3333333333333333	2	1	2	0	0	0.5	4	2	0.3333333333333333	5	0.0	0	0.6210859926080959	0.9519134684064805	0.16581704385207227	0.6314092145629993	0.6196917495047376	0.8777304542627156	0.9510359396935042	0.8619542321190088	0	0	0.0
4521	0.03505383895841278	0.011092598013879537	0.0108109796760752	0.7184247817939484	None	0	0	0.2857142857142857	2	0.875	7	1.0	0.75	8	6	1	1	0	0.1	10	1	0.6666666666666666	10	0.25	0.4444444444444444	0.9116874388218676	0.7825588098983495	0.4981969729128023	0.7392178738624153	0.5288687700997675	0.8055240687745504	0.855065445052102	0.7769380204239794	1.0	0.25	0.0
1983	None	None	None	None	None	0	0	0.6666666666666666	2	0.5	1	0.6666666666666666	0	2	0	1	0	0	0.6666666666666666	3	2	0.26666666666666666	4	0.0	0.6666666666666666	0	0	0	0	0	0	0	0	0	0	0
3805	0.03456308054365648	0.01332263810204274	0.012846737600541175	0.6426996591877068	None	0	0	0.3333333333333333	2	0.8571428571428571	6	1.0	0.8571428571428571	8	6	0	1	0	0.1111111111111111	9	1	0.6	9	0.5	0.25	0.9569802259367586	0.6630681834243034	0.6455908121755057	0.8857424736888899	0.17458357977606315	0.9552916913655286	0.9614394370753211	0.8731322673220583	1.0	0.25	0.0
1917	None	None	None	None	None	1.0	1	1.0	4	0.25	1	0.6666666666666666	0	1	0	4	2	0	1.0	3	3	0.4	6	0.18181818181818182	0.6666666666666666	0	0	0	0	0	0	0	0	0	0	0
2686	0.00626050161185228	0.001061741257876332	5.258003608618599e-05	0.9935747512606087	None	0	0	0.75	3	0.5	2	0.6	0.5	3	2	2	1	0	0.4	5	2	0.4	6	0.14285714285714285	0.5	0.30675509559332803	0.8569902703628777	0.39687116061020894	0.5929783263315691	0.522803568860624	0.5747145389008019	0.7080733290437493	0.6947963210689452	1.0	0.6666666666666666	0.0
4953	0.0228331322060927	0.012234397436834209	0.009761830260672559	0.6439231619040586	None	0	0	0.3333333333333333	2	0.8571428571428571	6	1.0	0.7142857142857143	7	5	1	1	0	0.1111111111111111	9	1	0.6	9	0.25	0.5	0.9116874388218676	0.7442887709478564	0.4981969729128023	0.8692392252623724	0.5288687700997675	0.8131665248064548	0.8677363758460641	0.814237400105457	1.0	0.2857142857142857	0.0
6303	0.044240193208454105	0.00922162895842928	0.008735247570226291	0.7071466212878046	None	0	0	0.25	2	0.8888888888888888	8	1.0	0.7777777777777778	9	7	1	1	0	0.09090909090909091	11	1	0.7333333333333333	11	0.25	0.4	0.9116874388218676	0.81282663409654	0.4981969729128023	0.7292291000183032	0.5288687700997675	0.795300140993605	0.8677363758460641	0.7811061371323859	1.0	0.2222222222222222	0.0
315	None	None	None	None	None	0	0	0.3333333333333333	1	1.0	2	1.0	0	1	0	2	0	0	1.0	2	2	0.26666666666666666	4	0.0	0	0	0	0	0	0	0	0	0	0	0	0
3696	0.04252330695511729	0.022794268701907608	-0.02137099541654107	0.6832724071880573	None	0	0	0.25	2	0.9	9	1.0	0.8	10	8	1	1	0	0.08333333333333333	12	1	0.8	12	0.25	0.36363636363636365	0.8116034941578854	0.9073354575928122	0.4829451802845509	0.8330516777238997	0.5514457190015364	0.8084074715504319	0.8364881862607577	0.8552283725808539	1.0	0.3	0.0
1411	None	None	None	None	None	0	0	0.26666666666666666	4	0.7	14	0.2222222222222222	0.65	13	13	8	1	0	0.8181818181818182	9	11	1.4666666666666666	22	0.05	0	0.5585617257000696	0.8659360050726151	0.32364996407319824	0.900358327773765	0.5262878483037996	0.9340587410941552	0.6967827724917446	0.9037114206272594	1.0	0.15384615384615385	0.0
2128	None	None	None	None	None	0	0	0.75	3	0.25	1	1.0	0	3	0	2	2	0	0.6666666666666666	2	3	0.4	6	0.4	0	0	0	0	0	0	0	0	0	0	0	0
3470	0.002315381413043718	0.0004056783330182705	0.0003996339166282252	0.9960763210640124	None	0	0	0.6	3	0.4	2	0.4666666666666667	0.2	4	1	2	0	0	0.6	3	5	0.4666666666666667	7	0.0	0.5	0.9143740786658003	0.9736490731379849	0.5895189235959271	0.9285231685910627	0.8162621199859142	0.93450013440624	0.9412400785946501	0.949974917360915	0	0	0.0
6861	0.040066592839234465	0.02933932274294162	0.029015775902349744	0.7527486677025985	None	0	0	0.25	2	0.9	9	1.0	0.8	10	8	1	1	0	0.08333333333333333	12	1	0.8	12	0.25	0.36363636363636365	0.9116874388218676	0.9244644698418019	0.4981969729128023	0.8402156581567539	0.5288687700997675	0.8530014705152452	0.8677363758460641	0.8780680761513189	1.0	0.2	0.0
1800	None	None	None	None	None	0.5	1	0.6666666666666666	4	0.5714285714285714	4	0.45	0.42857142857142855	4	3	4	2	0	0.8	5	4	0.6	9	0.18181818181818182	0.8	0.34834592859256786	0.9167045563596973	0.9915870265006046	0.8465207107265796	0.7966784893576234	0.9661578778677857	0.9654726429773827	0.9231446231230251	0.625	0	0.0
6910	0.04660489794000259	0.011120449559518325	0.007402654305249938	0.7506856756665833	None	0	0	0.2	2	0.9166666666666666	11	1.0	0.8333333333333334	12	10	1	1	0	0.07142857142857142	14	1	0.9333333333333333	14	0.25	0.3076923076923077	0.8702177980767342	0.9041745686805368	0.4981969729128023	0.8017137649262882	0.5288687700997675	0.9066892354074574	0.8547719397259739	0.8778042710948587	1.0	0.25	0.0
1616	None	None	None	None	None	0	0	1.0	3	0.0	0	0.6666666666666666	0	2	0	1	0	0	0.6666666666666666	3	2	0.26666666666666666	4	0.0	1.0	0	0	0	0	0	0	0	0	0	0	0
7312	0.04302029649949492	0.026944626384754936	0.0268413829637266	0.732128262830968	None	0	0	0.2222222222222222	2	0.9090909090909091	10	1.0	0.8181818181818182	11	9	1	1	0	0.07692307692307693	13	1	0.8666666666666667	13	0.25	0.3333333333333333	0.9116874388218676	0.9232109877388716	0.4981969729128023	0.8296046548527357	0.5288687700997675	0.8428963491273693	0.8677363758460641	0.87174995584298	1.0	0.18181818181818182	0.0
1767	None	None	None	None	None	0	0	0.25	1	1.0	3	1.0	0.6666666666666666	2	2	2	0	0	0.2	5	1	0.3333333333333333	5	0.0	0	0.6210859926080959	0.9519134684064805	0.16581704385207224	0.553209593535699	0.5861960189223584	0.8370109649881606	0.9427897880993571	0.8336552998394882	0	0	0.0
7420	0.041171408742692074	0.03292582118233959	0.032354390728883506	0.7268732049645751	None	0	0	0.25	2	0.9	9	1.0	0.8	10	8	1	1	0	0.08333333333333333	12	1	0.8	12	0.25	0.36363636363636365	0.9116874388218676	0.9244644698418019	0.4981969729128023	0.8402156581567539	0.5288687700997675	0.8530014705152452	0.8677363758460641	0.8780680761513189	1.0	0.2	0.0
5244	0.04017511641943522	0.02816131113429274	0.025581822628205155	0.7399206559765072	None	0	0	0.25	2	0.8888888888888888	8	1.0	0.7777777777777778	9	7	1	1	0	0.09090909090909091	11	1	0.7333333333333333	11	0.25	0.4	0.9116874388218676	0.9356314309048998	0.4981969729128023	0.8518639214780891	0.5288687700997675	0.8639872196381515	0.8677363758460641	0.8900808230483616	1.0	0.2222222222222222	0.0
4988	0.025933699419627112	0.009469081223777594	0.009362343986073914	0.8723839116402473	None	0	0	0.2857142857142857	2	0.875	7	1.0	0.75	8	6	1	1	0	0.1	10	1	0.6666666666666666	10	0.25	0.4444444444444444	0.866865972417705	0.8181383191065987	0.4981969729128023	0.8547243639394237	0.5288687700997675	0.8044360727152848	0.7812059890159454	0.826839990654059	1.0	0.25	0.0
2835	6.8050167676518185e-06	2.2007774812261885e-07	1.7044606843534788e-07	0.9999974033065885	None	0	0	0.6666666666666666	2	0.5	1	0.6666666666666666	0.5	2	1	1	0	0	0.6666666666666666	2	3	0.26666666666666666	4	0.0	0	0.9784901129683792	0.5535683371445889	0.6566352893720871	0.5003231018661892	0.24808641230309164	0.6759077325905664	0.9524035603734234	0.5786270582980699	0	0	0.0
5651	0.0397521673824551	0.030944824965660672	0.028695198447590532	0.745989813778044	None	0	0	0.25	2	0.8888888888888888	8	1.0	0.7777777777777778	9	7	1	1	0	0.09090909090909091	11	1	0.7333333333333333	11	0.25	0.4	0.9116874388218676	0.9314724348945018	0.4981969729128023	0.8518639214780891	0.5288687700997675	0.8639872196381515	0.8677363758460641	0.887874508895279	1.0	0.3333333333333333	0.0
5037	0.03804888642744387	0.0262473001758835	0.0239830271091174	0.7477337337736504	None	0	0	0.2857142857142857	2	0.875	7	1.0	0.75	8	6	1	1	0	0.1	10	1	0.6666666666666666	10	0.25	0.4444444444444444	0.9116874388218676	0.9369684080460987	0.4981969729128023	0.8855293630555371	0.5500841535068697	0.8003448852510479	0.855065445052102	0.8853850131428269	1.0	0.25	0.0
2836	0.0007305795655244983	0.00013488774631236953	0.00013487688909070663	0.9920540731663297	None	0	0	0.6666666666666666	4	0.2857142857142857	2	0.5	0.14285714285714285	2	1	6	1	0	0.5	3	6	0.6	9	0.06666666666666667	0.2857142857142857	0.30675509559332803	0.5	0.39687116061020894	0.5	0.5193298736566265	0.5086833648748104	0.7049957737556095	0.5028947136615226	1.0	0	0.0
5433	0.03273697437914781	0.009341875057241305	0.009340202726173016	0.5952289082794426	None	0	0	0.2857142857142857	2	0.875	7	1.0	0.75	8	6	1	1	0	0.1	10	1	0.6666666666666666	10	0.25	0.4444444444444444	0.9116874388218676	0.9385875559307849	0.4981969729128023	0.7489648871578652	0.5288687700997675	0.8724153700066815	0.8677363758460641	0.8714808787958979	1.0	0.25	0.0
4294	0.02948943090066654	0.023355502060063087	0.02332823729978371	0.7538238075546506	None	0	0	0.25	2	0.8888888888888888	8	1.0	0.7777777777777778	9	7	1	1	0	0.09090909090909091	11	1	0.7333333333333333	11	0.25	0.4	0.9116874388218676	0.8235753355114099	0.4981969729128023	0.841705152345377	0.5288687700997675	0.7959141567540069	0.8677363758460641	0.8211601367030126	1.0	0.2222222222222222	0.0
2251	None	None	None	None	None	0	0	0.75	3	0.3333333333333333	1	0.5555555555555556	0	3	0	1	1	0	1.0	3	3	0.3333333333333333	5	0.3333333333333333	1.0	0	0	0	0	0	0	0	0	0	0	0
5324	0.03986340017786228	0.027532116905897953	0.02640910542149038	0.7496813076952932	None	0	0	0.25	2	0.8888888888888888	8	1.0	0.7777777777777778	9	7	1	1	0	0.09090909090909091	11	1	0.7333333333333333	11	0.25	0.4	0.9116874388218676	0.9314724348945018	0.4981969729128023	0.8518639214780891	0.5288687700997675	0.8639872196381515	0.8677363758460641	0.887874508895279	1.0	0.2222222222222222	0.0
4565	0.042940411609201944	0.028132881779010768	0.02756876336877827	0.7357989664477429	None	0	0	0.25	2	0.8888888888888888	8	1.0	0.7777777777777778	9	7	1	1	0	0.09090909090909091	11	1	0.7333333333333333	11	0.25	0.4	0.9116874388218676	0.8395152226759056	0.4981969729128023	0.8435452537972955	0.5288687700997675	0.7959141567540069	0.6889349218573634	0.8273280344446391	1.0	0.2222222222222222	0.0
2559	1.8357365834823043e-06	7.519544395673126e-08	-7.266003821452417e-08	0.9999960825487453	None	0	0	0.75	3	0.0	0	0.8333333333333334	0	2	0	2	2	0	0.6666666666666666	2	3	0.3333333333333333	5	0.3333333333333333	0	0	0	0	0	0	0	0	0	0	0	0
3997	0.03813077903562233	0.013678966254408903	0.012944136061595413	0.6596653760183335	None	0	0	0.2857142857142857	2	0.875	7	1.0	0.875	9	7	0	1	0	0.1	10	1	0.6666666666666666	10	0.5	0.2222222222222222	0.9569802259367586	0.6790120644506927	0.6455908121755057	0.9174423255774389	0.17458357977606315	0.9529338446083029	0.9614394370753211	0.8864625777422467	1.0	0.2222222222222222	0.0
4357	0.039201453996567895	0.02831546619897931	0.026114258807886117	0.7452377810247004	None	0	0	0.25	2	0.8888888888888888	8	1.0	0.7777777777777778	9	7	1	1	0	0.09090909090909091	11	1	0.7333333333333333	11	0.25	0.4	0.9116874388218676	0.9356314309048998	0.4981969729128023	0.8518639214780891	0.5288687700997675	0.8639872196381515	0.8677363758460641	0.8900808230483616	1.0	0.2222222222222222	0.0
6498	0.05526231302649454	0.019816973364912754	0.010076358500531908	0.73180039089938	None	0	0	0.2	2	0.9230769230769231	12	1.0	0.8461538461538461	13	11	1	1	0	0.06666666666666667	15	1	1.0	15	0.25	0.2857142857142857	0.9116874388218676	0.9112064473046039	0.4981969729128023	0.8109703806498525	0.5288687700997675	0.824936432336596	0.8677363758460641	0.8554884898053273	1.0	0.15384615384615385	0.0
4454	0.042881177446268584	0.018048362819196303	0.017435943909484032	0.6814078101543977	None	0	0	0.25	2	0.9	9	1.0	0.8	10	8	1	1	0	0.08333333333333333	12	1	0.8	12	0.25	0.36363636363636365	0.9116874388218676	0.8129045681899544	0.4981969729128023	0.8761706482028933	0.5288687700997675	0.7869878297864059	0.8677363758460641	0.8288508672557243	1.0	0.3	0.0
3059	0.005171121895184476	0.0001711359140278114	-7.982220325831503e-05	0.9832770038066132	None	0	0	0.5	2	0.75	3	0.6	0.5	4	2	1	1	0	0.4	5	2	0.4	6	0.25	0.4	0.7157411081917429	0.9137765172739226	0.5253465146152037	0.9251975794999294	0.46943501232910806	0.9623877793535958	0.8226347438345338	0.9373775911455979	1.0	0.75	0.0
3649	0.034020785963350814	0.008136990404209002	-0.0016804746235837668	0.7579645390142463	None	0	0	0.25	2	0.8888888888888888	8	1.0	0.7777777777777778	9	7	1	1	0	0.09090909090909091	11	1	0.7333333333333333	11	0.25	0.4	0.9059905662490187	0.7934043024277986	0.12158200825520962	0.9683280147532698	0.4808513843726966	0.8196264685150543	0.894921327600328	0.8902380979127588	1.0	0.2222222222222222	0.0
6184	0.03164385560038568	0.013931419473906179	0.01338958988862309	0.7958102209634828	None	0	0	0.2857142857142857	2	0.875	7	1.0	0.75	8	6	1	1	0	0.1	10	1	0.6666666666666666	10	0.25	0.4444444444444444	0.9116874388218676	0.8701071263238129	0.4981969729128023	0.7489648871578652	0.5288687700997675	0.8724153700066815	0.8517173745429207	0.8374211189141801	1.0	0.25	0.0
4151	0.04239512878261144	0.008434366237225302	0.007951584941593056	0.7592888691583772	None	0	0	0.25	2	0.8888888888888888	8	1.0	0.8888888888888888	10	8	0	1	0	0.09090909090909091	11	1	0.7333333333333333	11	0.5	0.2	0.8011624823022283	0.8910814166025421	0.625384127790506	0.9434336839133888	0.43793526964748947	0.9548561166824636	0.931307953732915	0.934372751424431	1.0	0.2	0.0
426	None	None	None	None	None	0	0	1.0	1	0	0	1.0	0	0	0	1	0	0	0.5	2	1	0.13333333333333333	2	0.0	0	0	0	0	0	0	0	0	0	0	0	0
777	None	None	None	None	None	0	0	0.5	2	0.6666666666666666	2	0.625	0.3333333333333333	2	1	2	0	0	0.5	4	2	0.3333333333333333	5	0.0	0	0.6210859926080959	0.9519134684064805	0.16581704385207227	0.6314092145629993	0.6196917495047376	0.8777304542627156	0.9510359396935042	0.8619542321190088	0	0	0.0
2506	None	None	None	None	None	0.5	1	0.8333333333333334	5	0.0	0	0.6666666666666666	0	1	0	6	3	0	0.75	3	4	0.5333333333333333	8	0.2	0.8	0	0	0	0	0	0	0	0	0	0	0
5842	0.03836518131020858	0.028960651917366836	0.02860695314687762	0.7492324494068869	None	0	0	0.25	2	0.9	9	1.0	0.8	10	8	1	1	0	0.08333333333333333	12	1	0.8	12	0.25	0.36363636363636365	0.9116874388218676	0.925156552239558	0.4981969729128023	0.8402156581567539	0.5288687700997675	0.8530014705152452	0.855065445052102	0.8784228326176452	1.0	0.2	0.0
5179	0.026267627232355595	0.01250433795778783	0.0110997408423295	0.8203845755327012	None	0	0	0.3333333333333333	2	0.8571428571428571	6	1.0	0.7142857142857143	7	5	1	1	0	0.1111111111111111	9	1	0.6	9	0.25	0.5	0.9116874388218676	0.8163149577613396	0.4981969729128023	0.7505384372012324	0.5288687700997675	0.8166415599594401	0.6889349218573634	0.7961289828077626	1.0	0.2857142857142857	0.0
3063	0.024380993586891553	0.011360914540610993	-0.008096642666643806	0.8764095661439095	None	0	0	0.3333333333333333	2	0.8571428571428571	6	1.0	0.8571428571428571	7	6	1	2	0	0.1111111111111111	9	1	0.6	9	0.4	0.25	0.8220445060135424	0.8606274181110778	0.4797449610745616	0.8967111803525107	0.6834537143526803	0.909208533206291	0.872397982957338	0.8904398248613071	0.5714285714285714	0.2857142857142857	0.0
2197	None	None	None	None	None	0	0	0.75	3	0.25	1	0.75	0	3	0	2	2	0	0.5	2	4	0.4	6	0.4	0.4	0	0	0	0	0	0	0	0	0	0	0
4314	0.034944115704653105	0.025793142605832223	0.025534463681400048	0.7458283542535482	None	0	0	0.25	2	0.8888888888888888	8	1.0	0.7777777777777778	9	7	1	1	0	0.09090909090909091	11	1	0.7333333333333333	11	0.25	0.4	0.9116874388218676	0.8235753355114099	0.4981969729128023	0.8430448685736687	0.5288687700997675	0.7959141567540069	0.8529539597172282	0.8216535219535795	1.0	0.2222222222222222	0.0
3729	0.010883787663754026	0.002177917629366866	0.0020532260196746504	0.9318703801853971	None	0	0	0.4	2	0.8	4	1.0	0.8	5	4	1	2	0	0.14285714285714285	7	1	0.4666666666666667	7	0.4	0.3333333333333333	0.8390448443990607	0.8112334674251657	0.4981969729128023	0.8274119421090559	0.5288687700997675	0.8417437875829087	0.6457233667650656	0.8271507007287896	0.6	0.4	0.0
6438	0.059748671561787606	0.019979741177110894	0.012719993569002351	0.7208062939962101	None	0	0	0.2	2	0.9230769230769231	12	1.0	0.8461538461538461	13	11	1	1	0	0.06666666666666667	15	1	1.0	15	0.25	0.2857142857142857	0.9116874388218676	0.9129622760395992	0.4981969729128023	0.8121080879706687	0.5288687700997675	0.824936432336596	0.8677363758460641	0.8566932190673207	1.0	0.15384615384615385	0.0
3144	0.004011386589052537	0.0008843385291930618	0.0002552595248362721	0.9730495558955182	None	0	0	0.4	2	0.8	4	1.0	0.4	3	2	3	1	0	0.14285714285714285	7	1	0.4666666666666667	7	0.1111111111111111	0.6666666666666666	0.8220445060135424	0.7093422971272364	0.6567645301365523	0.9536317380643746	0.6734020361408097	0.9385188883228136	0.9470407125688577	0.9014827352930885	1.0	0.6666666666666666	0.0
1078	None	None	None	None	None	0	0	0.3333333333333333	1	1.0	2	1.0	1.0	3	2	0	0	0	0.25	4	1	0.26666666666666666	4	0.0	0	0.38456834216078056	0.7375306408656455	0.6919369249019216	0.7828897839166912	0.3211010676938802	0.5328297792552851	0.8347131710434037	0.6933347430328685	0	0	0.0
5961	0.040112440316909824	0.028962042132279785	0.02633554109636848	0.7387888169176439	None	0	0	0.25	2	0.8888888888888888	8	1.0	0.7777777777777778	9	7	1	1	0	0.09090909090909091	11	1	0.7333333333333333	11	0.25	0.4	0.9116874388218676	0.9356314309048998	0.4981969729128023	0.8518639214780891	0.5288687700997675	0.8639872196381515	0.8677363758460641	0.8900808230483616	1.0	0.2222222222222222	0.0
3328	0.0034417485751327324	0.001823373147578167	0.001469678014904906	0.9970369599812238	None	0	0	0.4	2	0.6	3	0.7	0.2	2	1	4	3	0	0.4	2	5	0.4666666666666667	7	0.2727272727272727	0.4	0.8253963316725716	0.5083787797174957	0.7099098412319682	0.7402606985554099	0.6403557243305693	0.9603674337736888	0.7973494601210457	0.8057825761716008	0.5	0	0.0
2720	3.388987292466836e-06	1.0809191173900637e-07	1.0617759381067355e-07	0.999998175585271	None	0	0	0.6666666666666666	2	0.5	1	0.6666666666666666	0	1	0	2	1	0	0.6666666666666666	2	3	0.26666666666666666	4	0.14285714285714285	0	0	0	0	0	0	0	0	0	0	0	0
2091	None	None	None	None	None	0.5	1	0.8333333333333334	5	0.2857142857142857	2	0.5625	0.14285714285714285	4	1	4	2	0	1.0	4	4	0.6	9	0.2222222222222222	0.8	0.31977785214273224	0.9448441849726187	0.6869523814039977	0.9684441234017823	0.5932568607949584	0.8690653466737086	0.9363840313912543	0.9381483655632913	0.625	0.5	0.0
6554	0.04210813951838344	0.009735077783942532	0.007253797581280621	0.629904295360712	None	0	0	0.25	2	0.8888888888888888	8	1.0	0.7777777777777778	9	7	1	1	0	0.09090909090909091	11	1	0.7333333333333333	11	0.25	0.4	0.9116874388218676	0.7722015477274675	0.4981969729128023	0.7292291000183032	0.5288687700997675	0.795300140993605	0.8677363758460641	0.7666620023502796	1.0	0.2222222222222222	0.0
2960	None	None	None	None	None	0.5	1	0.5714285714285714	4	0.375	3	0.625	0.25	4	2	5	0	0	1.0	4	4	0.6666666666666666	10	0.0	0	0.43172941229871864	0.8529609759196382	0.28070076013978096	0.6205242330852868	0.3472207726045006	0.7312490991875971	0.6497699177108228	0.7471720590385974	0	0	0.0
3982	0.0332339993061289	0.011854455059805685	0.008081807523502448	0.8021670860403083	None	0	0	0.3333333333333333	2	0.8333333333333334	5	1.0	0.8333333333333334	7	5	0	1	0	0.125	8	1	0.5333333333333333	8	0.5	0.2857142857142857	0.9569802259367586	0.7028797760531097	0.6455908121755057	0.9318329680198424	0.6734020361408097	0.9537269242415858	0.9528978588134851	0.8972792405817207	1.0	0.2857142857142857	0.0
840	None	None	None	None	None	0.6666666666666666	2	0.75	6	0.1111111111111111	1	0.7333333333333333	0	6	0	4	2	0	0.6	5	3	0.7333333333333333	11	0.3333333333333333	0.6666666666666666	0	0	0	0	0	0	0	0	0	0	0
5107	0.031585317684625046	0.02610774599901063	0.025803170302704227	0.7542407428244009	None	0	0	0.2857142857142857	2	0.875	7	1.0	0.75	8	6	1	1	0	0.1	10	1	0.6666666666666666	10	0.25	0.4444444444444444	0.9116874388218676	0.79590262661616	0.4981969729128023	0.8547243639394237	0.5288687700997675	0.8044360727152848	0.855065445052102	0.8199132697862108	1.0	0.25	0.0
7190	0.03392694131220134	0.010718690945134158	0.01051122003692846	0.6398013097525422	None	0	0	0.2857142857142857	2	0.875	7	1.0	0.75	8	6	1	1	0	0.1	10	1	0.6666666666666666	10	0.25	0.4444444444444444	0.9116874388218676	0.7825588098983495	0.4981969729128023	0.7392178738624153	0.5288687700997675	0.8055240687745504	0.855065445052102	0.7769380204239794	1.0	0.25	0.0
6148	0.03494439827092486	0.024538378207993213	0.023919373437532407	0.7416721521971752	None	0	0	0.2857142857142857	2	0.875	7	1.0	0.75	8	6	1	1	0	0.1	10	1	0.6666666666666666	10	0.25	0.4444444444444444	0.9116874388218676	0.834481243378489	0.4981969729128023	0.8565645735983367	0.5288687700997675	0.8044360727152848	0.792180238930027	0.832902840869961	1.0	0.25	0.0
3910	0.023192980349737047	0.012664231560777887	0.010666480507662432	0.6099841453305272	None	0	0	0.3333333333333333	2	0.8571428571428571	6	1.0	0.7142857142857143	7	5	1	1	0	0.1111111111111111	9	1	0.6	9	0.25	0.5	0.9116874388218676	0.8068699673397818	0.4981969729128023	0.8692392252623724	0.5288687700997675	0.8131665248064548	0.8677363758460641	0.8317743974885536	1.0	0.2857142857142857	0.0
780	None	None	None	None	None	1.0	2	0.8571428571428571	6	0.0	0	0.625	0	1	0	8	2	0	1.0	4	4	0.6666666666666666	10	0.10526315789473684	0.6666666666666666	0	0	0	0	0	0	0	0	0	0	0
3980	0.018897104678056525	0.005354281751674387	0.005010311216859533	0.7308527977313928	None	0	0	0.4	2	0.8	4	1.0	0.8	6	4	0	1	0	0.14285714285714285	7	1	0.4666666666666667	7	0.5	0.3333333333333333	0.8895123659751505	0.711336241351351	0.5146590910112956	0.9386342315092941	0.6734020361408097	0.9487197930351098	0.9528978588134851	0.8986598282398811	1.0	0.3333333333333333	0.0
1753	None	None	None	None	None	0	0	0.75	3	0.3333333333333333	1	0.5555555555555556	0	3	0	1	1	0	1.0	3	3	0.3333333333333333	5	0.3333333333333333	1.0	0	0	0	0	0	0	0	0	0	0	0
1779	None	None	None	None	None	0	0	0.16666666666666666	1	1.0	6	1.0	1.0	7	6	0	0	0	0.125	8	1	0.5333333333333333	8	0.0	0	0.7107418552571041	0.9129994048287181	0.34846637655246016	0.91143852216831	0.5234322302851845	0.8019967707373638	0.8152636304331132	0.8836018126006496	0	0	0.0
2063	None	None	None	None	None	1.0	1	1.0	4	0.0	0	0.5555555555555556	0	2	0	2	1	0	1.0	3	3	0.3333333333333333	5	0.16666666666666666	1.0	0	0	0	0	0	0	0	0	0	0	0
3098	0.008723270957748578	0.0006992739363077083	0.0006955540013781521	0.9795458427572846	None	0	0	0.5	2	0.75	3	1.0	0.5	4	2	1	1	0	0.16666666666666666	6	1	0.4	6	0.25	0.8	0.7157411081917429	0.9137765172739226	0.5253465146152037	0.9251975794999294	0.46943501232910806	0.9623877793535958	0.8226347438345338	0.9373775911455979	1.0	0.75	0.0
916	None	None	None	None	None	0	0	1.0	2	0.0	0	1.0	0	1	0	1	0	0	0.3333333333333333	3	1	0.2	3	0.0	1.0	0	0	0	0	0	0	0	0	0	0	0
3437	0.02199666595461139	0.0051276888910214095	0.00512063141001513	0.5502195222486083	None	0	0	0.3333333333333333	2	0.8333333333333334	5	1.0	0.6666666666666666	6	4	1	1	0	0.125	8	1	0.5333333333333333	8	0.25	0.5714285714285714	0.7196177810894724	0.9611685777192277	0.6572354791583029	0.9164849113065693	0.588429140937743	0.8854952358553383	0.8865885240190896	0.9275728198314251	1.0	0.6666666666666666	0.0
4634	0.025307547054483837	0.01117773098914509	0.010805065445606183	0.6221641239660165	None	0	0	0.2857142857142857	2	0.875	7	1.0	0.75	8	6	1	1	0	0.1	10	1	0.6666666666666666	10	0.25	0.4444444444444444	0.9116874388218676	0.7949483827793509	0.4981969729128023	0.8547243639394237	0.5288687700997675	0.8044360727152848	0.8677363758460641	0.8196244619957033	1.0	0.25	0.0
3760	0.030991677510894846	0.020441534369506943	0.020016479510525764	0.7033644932232995	None	0	0	0.3333333333333333	2	0.8571428571428571	6	1.0	0.7142857142857143	7	5	1	1	0	0.1111111111111111	9	1	0.6	9	0.25	0.5	0.9116874388218676	0.8199986344332084	0.5093706908738489	0.7972796339197711	0.5288687700997675	0.9262669144898347	0.6889349218573634	0.8588141784548164	1.0	0.42857142857142855	0.0
3411	0.017467753873391292	0.0005834464698354856	0.00015067888272139667	0.8857704822171596	None	0	0	0.4	2	0.8	4	1.0	0.6	5	3	1	1	0	0.14285714285714285	7	1	0.4666666666666667	7	0.25	0.6666666666666666	0.8220445060135424	0.6855581972249755	0.4981969729128023	0.9365954630334852	0.6734020361408097	0.8049745724415046	0.887471575585433	0.8361619286325099	1.0	0.6	0.0
3022	0.0036982125285885386	0.0011165247745538386	0.00102367231474837	0.9759773365895048	None	0.5	1	0.6666666666666666	4	0.3333333333333333	2	0.5333333333333333	0.3333333333333333	3	2	4	0	0	0.6	3	5	0.5333333333333333	8	0.0	0.4	0.43172941229871864	0.8643278166866493	0.28070076013978096	0.6307360173852136	0.3472207726045006	0.7483284794204187	0.6497699177108228	0.7611390518252472	0	0	0.0
2857	0.0035409073325714897	0.0009907193822615787	0.0007326576663672392	0.9974179168683999	None	0	0	0.4	2	0.6	3	0.7	0.2	2	1	4	3	0	0.4	2	5	0.4666666666666667	7	0.2727272727272727	0.4	0.8253963316725716	0.5083787797174957	0.7099098412319682	0.7402606985554099	0.6403557243305693	0.9603674337736888	0.7973494601210457	0.8057825761716008	0.5	0	0.0
687	None	None	None	None	None	0	0	1.0	2	0.0	0	0.75	0	1	0	1	0	0	1.0	2	2	0.2	3	0.0	0	0	0	0	0	0	0	0	0	0	0	0
472	None	None	None	None	None	0	0	0.75	3	0.5	2	0.5	0.25	4	1	1	1	0	0.75	4	3	0.4	6	0.3333333333333333	1.0	0.6078830194435587	0.6875776666646853	0.1	0.9242594386854167	0.23043717750661222	0.7838852940567195	0.8964640850943233	0.821466820498281	1.0	0.5	0.0
452	None	None	None	None	None	0	0	1.0	1	0	0	1.0	0	0	0	1	0	0	0.5	2	1	0.13333333333333333	2	0.0	0	0	0	0	0	0	0	0	0	0	0	0
2126	None	None	None	None	None	0.5	1	0.8333333333333334	5	0.2857142857142857	2	0.5	0.2857142857142857	7	2	1	0	0	0.5	3	6	0.6	9	0.0	0.6666666666666666	0.7160904860519237	0.8116538374561536	0.39687116061020894	0.9092225318516456	0.522803568860624	0.8664120790417381	0.8666311750363574	0.8674031621440178	0	0	0.0
2623	4.517332189787099e-06	1.1269277907030762e-07	-1.0714264185792865e-07	0.9999962687510935	None	0	0	0.6	3	0.4	2	0.5833333333333334	0	2	0	4	1	0	0.75	3	4	0.4666666666666667	7	0.1	0.5	0	0	0	0	0	0	0	0	0	0	0
5821	0.0388420785751288	0.03137099672741926	0.02889098566064376	0.7486098918452295	None	0	0	0.25	2	0.8888888888888888	8	1.0	0.7777777777777778	9	7	1	1	0	0.09090909090909091	11	1	0.7333333333333333	11	0.25	0.4	0.9116874388218676	0.9314724348945018	0.4981969729128023	0.8518639214780891	0.5288687700997675	0.8639872196381515	0.8677363758460641	0.887874508895279	1.0	0.2222222222222222	0.0
3920	0.02350602018413535	0.01204956071896237	0.011226337384452598	0.789023725254788	None	0	0	0.3333333333333333	2	0.8571428571428571	6	1.0	0.7142857142857143	7	5	1	1	0	0.1111111111111111	9	1	0.6	9	0.25	0.5	0.9116874388218676	0.8463788074205287	0.4981969729128023	0.8692392252623724	0.5288687700997675	0.8131665248064548	0.6889349218573634	0.8442874629993904	1.0	0.2857142857142857	0.0
4892	0.03924561049918066	0.02487005138393869	0.023362994700433758	0.7519085495608118	None	0	0	0.25	2	0.8888888888888888	8	1.0	0.7777777777777778	9	7	1	1	0	0.09090909090909091	11	1	0.7333333333333333	11	0.25	0.4	0.9116874388218676	0.8654430006906553	0.4981969729128023	0.8443242936205962	0.5288687700997675	0.8370786176626811	0.8597201535546863	0.8493555107540585	1.0	0.2222222222222222	0.0
4501	0.029345378679223405	0.025022072961995538	0.02501019069703481	0.7521016289061365	None	0	0	0.2857142857142857	2	0.875	7	1.0	0.75	8	6	1	1	0	0.1	10	1	0.6666666666666666	10	0.25	0.4444444444444444	0.9116874388218676	0.79590262661616	0.4981969729128023	0.8547243639394237	0.5288687700997675	0.8044360727152848	0.855065445052102	0.8199132697862108	1.0	0.25	0.0
1439	None	None	None	None	None	0	0	0.6666666666666666	2	0.0	0	0.6666666666666666	0	2	0	1	0	0	0.6666666666666666	3	2	0.26666666666666666	4	0.0	0	0	0	0	0	0	0	0	0	0	0	0
4351	0.03781697329650822	0.018090679830513524	0.018032913578568906	0.7109125481073895	None	0	0	0.25	2	0.8888888888888888	8	1.0	0.7777777777777778	9	7	1	1	0	0.09090909090909091	11	1	0.7333333333333333	11	0.25	0.4	0.9116874388218676	0.8221012820291029	0.4981969729128023	0.8865935219393299	0.5288687700997675	0.7934233950306201	0.8677363758460641	0.8381120896122191	1.0	0.2222222222222222	0.0
2593	1.719998496196482e-06	1.4535615650664968e-08	1.3960652001130223e-08	0.9999975996776412	None	0	0	0.6666666666666666	2	0.5	1	0.6666666666666666	0	2	0	1	0	0	0.6666666666666666	3	2	0.26666666666666666	4	0.0	0	0	0	0	0	0	0	0	0	0	0	0
3571	0.03109643536319917	0.014980441983764916	0.010196147407214178	0.6679433462015661	None	0	0	0.3333333333333333	2	0.8571428571428571	6	1.0	0.5714285714285714	5	4	3	2	0	0.1111111111111111	9	1	0.6	9	0.2222222222222222	0.5	1.0	0.7161228000963465	0.6455908121755057	0.9210524528695936	0.293704321452014	0.9575020842266544	0.9528978588134851	0.8971211375082182	0.6	0.4	0.0
3372	0.020170544533868483	0.0016130472714700268	0.0016127342023938254	0.7520877114739132	None	0	0	0.3333333333333333	2	0.8333333333333334	5	1.0	0.5	5	3	2	1	0	0.125	8	1	0.5333333333333333	8	0.16666666666666666	0.5714285714285714	0.9116874388218676	0.8403014208463725	0.4981969729128023	0.778225199264431	0.5288687700997675	0.8411761717431783	0.6889349218573634	0.8216564336134049	1.0	0.4	0.0
1577	None	None	None	None	None	1.0	4	1.0	10	0.0	0	0.7777777777777778	0	8	0	5	0	0	0.5	3	6	0.9333333333333333	14	0.0	1.0	0	0	0	0	0	0	0	0	0	0	0
2241	None	None	None	None	None	0	0	0.75	3	0.3333333333333333	1	0.625	0.3333333333333333	3	1	1	2	0	0.5	2	4	0.3333333333333333	5	0.5	0.6666666666666666	0.4752029390311723	0.7542692387113222	0.1	0.890650601839971	0.4703018780939699	0.7741298886593218	0.8629712100074853	0.8151105219223967	0.6666666666666666	1.0	0.0
5624	0.04514431922376136	0.02230794141206369	0.019186330505508373	0.7127438998338886	None	0	0	0.25	2	0.9	9	1.0	0.8	10	8	1	1	0	0.08333333333333333	12	1	0.8	12	0.25	0.36363636363636365	0.9116874388218676	0.9089166291539724	0.4981969729128023	0.8354453838103303	0.5288687700997675	0.7894420298730164	0.8605091633558777	0.8518167817044352	1.0	0.3	0.0
6133	0.03846473535642336	0.029094683331437634	0.027820954121170857	0.7503251870407017	None	0	0	0.25	2	0.8888888888888888	8	1.0	0.7777777777777778	9	7	1	1	0	0.09090909090909091	11	1	0.7333333333333333	11	0.25	0.4	0.9116874388218676	0.9314724348945018	0.4981969729128023	0.8518639214780891	0.5288687700997675	0.8639872196381515	0.8677363758460641	0.887874508895279	1.0	0.2222222222222222	0.0
6609	0.03832262756410424	0.025481323033093094	0.016721208275370412	0.7356847104745734	None	0	0	0.2857142857142857	2	0.875	7	1.0	0.75	8	6	1	1	0	0.1	10	1	0.6666666666666666	10	0.25	0.4444444444444444	0.9116874388218676	0.9385875559307849	0.4981969729128023	0.8647107690610698	0.5288687700997675	0.8759675136266144	0.855065445052102	0.8983334602003518	1.0	0.25	0.0
350	None	None	None	None	None	1.0	2	1.0	6	0.14285714285714285	1	0.6	0	2	0	6	3	0	0.6	3	5	0.6	9	0.21428571428571427	1.0	0	0	0	0	0	0	0	0	0	0	0
7049	0.031083532229321104	0.027814419386070717	0.02780820434898752	0.7430252933743136	None	0	0	0.25	2	0.8888888888888888	8	1.0	0.7777777777777778	9	7	1	1	0	0.09090909090909091	11	1	0.7333333333333333	11	0.25	0.4	0.9116874388218676	0.7843642786803805	0.4981969729128023	0.841705152345377	0.5288687700997675	0.7959141567540069	0.8677363758460641	0.8086199847001171	1.0	0.2222222222222222	0.0
5930	0.03598974553417975	0.01431474595921984	0.013252294892430879	0.6599314993661922	None	0	0	0.25	2	0.8888888888888888	8	1.0	0.7777777777777778	9	7	1	1	0	0.09090909090909091	11	1	0.7333333333333333	11	0.25	0.4	0.9116874388218676	0.9356314309048998	0.4981969729128023	0.8518639214780891	0.5288687700997675	0.8639872196381515	0.8677363758460641	0.8900808230483616	1.0	0.2222222222222222	0.0
6875	0.03813495915504035	0.030201472194921954	0.028780044659841714	0.753066414676644	None	0	0	0.25	2	0.8888888888888888	8	1.0	0.7777777777777778	9	7	1	1	0	0.09090909090909091	11	1	0.7333333333333333	11	0.25	0.4	0.9116874388218676	0.9314724348945018	0.4981969729128023	0.8518639214780891	0.5288687700997675	0.8639872196381515	0.8677363758460641	0.887874508895279	1.0	0.2222222222222222	0.0
1773	None	None	None	None	None	0	0	0.5	2	0.6666666666666666	2	0.625	0	0	0	4	2	0	0.5	4	2	0.3333333333333333	5	0.16666666666666666	0.5	0	0	0	0	0	0	0	0	0	0	0
1372	None	None	None	None	None	0.5	2	0.6	6	0.5384615384615384	7	0.5	0.3076923076923077	7	4	7	0	0	0.8333333333333334	5	6	1.0	15	0.0	0.4444444444444444	0.41408269511112145	0.901738078023126	0.9831740530012091	0.9380540096975825	0.8146060777509426	0.951913445767732	0.9452883091850759	0.9333858230766969	0	0	0.0
2431	None	None	None	None	None	0	0	0.6666666666666666	2	0.5	1	1.0	0.5	2	1	1	1	0	0.25	4	1	0.26666666666666666	4	0.2	0.6666666666666666	0.900581241151114	0.7299142555531427	0.4875002327835964	0.9777889973089398	0.8162621199859142	0.8066832165746358	0.856193865108817	0.8878698430814109	1.0	0.5	0.0
1536	None	None	None	None	None	0	0	0.375	3	0.6	6	0.375	0.2	4	2	7	1	0	0.5	4	8	0.8	12	0.0625	0.25	0.5866886526733703	0.7423220987315743	0.49246527438575904	0.9001675121652432	0.6163890083836703	0.9327053943968129	0.8672953019774511	0.876755337209152	1.0	0.75	0.0
5009	0.03870673389418343	0.0279604025845212	0.02769434561373044	0.7476203360619935	None	0	0	0.25	2	0.9	9	1.0	0.8	10	8	1	1	0	0.08333333333333333	12	1	0.8	12	0.25	0.36363636363636365	0.9116874388218676	0.9244644698418019	0.4981969729128023	0.8402156581567539	0.5288687700997675	0.8530014705152452	0.8677363758460641	0.8780680761513189	1.0	0.2	0.0
5862	0.031140910965114715	0.023445333094684294	0.023412118374901727	0.7474354931798299	None	0	0	0.25	2	0.8888888888888888	8	1.0	0.7777777777777778	9	7	1	1	0	0.09090909090909091	11	1	0.7333333333333333	11	0.25	0.4	0.9116874388218676	0.8235753355114099	0.4981969729128023	0.841705152345377	0.5288687700997675	0.7959141567540069	0.8677363758460641	0.8211601367030126	1.0	0.3333333333333333	0.0
1964	None	None	None	None	None	0	0	0.75	3	0.0	0	0.8333333333333334	0	2	0	2	0	0	0.6666666666666666	2	3	0.3333333333333333	5	0.0	0.6666666666666666	0	0	0	0	0	0	0	0	0	0	0
6315	0.033786523776697594	0.025676656937599487	0.025412170129626033	0.7556718928150603	None	0	0	0.25	2	0.8888888888888888	8	1.0	0.7777777777777778	9	7	1	1	0	0.09090909090909091	11	1	0.7333333333333333	11	0.25	0.4	0.9116874388218676	0.8395152226759056	0.4981969729128023	0.841705152345377	0.5288687700997675	0.7959141567540069	0.6889349218573634	0.8266662570637898	1.0	0.2222222222222222	0.0
2112	None	None	None	None	None	0.5	2	0.7	7	0.38461538461538464	5	0.42857142857142855	0.38461538461538464	9	5	5	0	0	0.7142857142857143	5	7	1.0	15	0.0	0.6	0.8549314227750375	0.9321547085674107	0.6227778143290029	0.8497519050220091	0.6445320504054676	0.8563029815890096	0.8749741205287521	0.8855374974812538	0	0	0.0
5469	0.05187482778804821	0.02667189183569998	0.026623952335348398	0.7039455095168967	None	0	0	0.2	2	0.9166666666666666	11	1.0	0.8333333333333334	12	10	1	1	0	0.07142857142857142	14	1	0.9333333333333333	14	0.25	0.3076923076923077	0.9116874388218676	0.9171393186721661	0.4981969729128023	0.8198945006901195	0.5288687700997675	0.8335707611949807	0.8677363758460641	0.8633770620376817	1.0	0.16666666666666666	0.0
4868	0.04237375068407789	0.02284222673611547	0.022832175494910865	0.7504579691520247	None	0	0	0.25	2	0.9	9	1.0	0.8	10	8	1	1	0	0.08333333333333333	12	1	0.8	12	0.25	0.36363636363636365	0.9116874388218676	0.8311617090239146	0.4981969729128023	0.8317931886078831	0.5288687700997675	0.7877918745517759	0.792180238930027	0.8177702232594437	1.0	0.2	0.0
1646	None	None	None	None	None	0	0	0.75	3	0.0	0	0.8333333333333334	0	0	0	4	3	0	0.6666666666666666	3	2	0.3333333333333333	5	0.25	0	0	0	0	0	0	0	0	0	0	0	0
2469	None	None	None	None	None	0	0	0.5	2	0.75	3	0.6	0.25	2	1	3	4	0	0.4	5	2	0.4	6	0.4444444444444444	0	0.4529157915014855	0.9118669589563162	0.3136474606277319	0.5084997737442799	0.37433107299367663	0.886351964903736	0.7443608540016704	0.8137988392261364	0.5	0.5	0.3006620943517171
6086	0.038310243889641535	0.030785444272326094	0.029750998738171584	0.737559939351213	None	0	0	0.25	2	0.8888888888888888	8	1.0	0.7777777777777778	9	7	1	1	0	0.09090909090909091	11	1	0.7333333333333333	11	0.25	0.4	0.9116874388218676	0.8235753355114099	0.4981969729128023	0.8435452537972955	0.5288687700997675	0.7959141567540069	0.8677363758460641	0.821838405478958	1.0	0.2222222222222222	0.0
6167	0.040038860675736636	0.02836752134362871	0.02071315205900217	0.736802845939541	None	0	0	0.2857142857142857	2	0.875	7	1.0	0.75	8	6	1	1	0	0.1	10	1	0.6666666666666666	10	0.25	0.4444444444444444	0.9116874388218676	0.9385875559307849	0.4981969729128023	0.8647107690610698	0.5288687700997675	0.8759675136266144	0.855065445052102	0.8983334602003518	1.0	0.25	0.0
4317	0.03661884523645138	0.014258079769776118	0.010449751401493974	0.6704833277634898	None	0	0	0.25	2	0.8888888888888888	8	1.0	0.7777777777777778	9	7	1	1	0	0.09090909090909091	11	1	0.7333333333333333	11	0.25	0.4	0.6380730798767166	0.8472800594771658	0.4981969729128023	0.9034319929599729	0.5288687700997675	0.823270313295509	0.6889349218573634	0.8616839598011159	1.0	0.3333333333333333	0.0
2779	0.003170115514091858	8.999471512661035e-05	8.993519167219141e-05	0.9992850778368934	None	0.5	1	0.8333333333333334	5	0.16666666666666666	1	0.5333333333333333	0.16666666666666666	2	1	5	0	0	0.6	5	3	0.5333333333333333	8	0.0	0.6666666666666666	0.49666777345941304	0.8697926622931456	0.35695942914981504	0.5984755669992456	0.5530045616408993	0.5834000853659492	0.7713526010043875	0.7064761038379441	0	0	0.0
4328	0.034947944107305076	0.02646486885554956	0.026214760833213967	0.7540051403202468	None	0	0	0.25	2	0.8888888888888888	8	1.0	0.7777777777777778	9	7	1	1	0	0.09090909090909091	11	1	0.7333333333333333	11	0.25	0.4	0.9116874388218676	0.8395152226759056	0.4981969729128023	0.841705152345377	0.5288687700997675	0.7959141567540069	0.6889349218573634	0.8266662570637898	1.0	0.2222222222222222	0.0
4462	0.04503240009514804	0.011898320077002878	0.011688369011838493	0.7104361203744232	None	0	0	0.25	2	0.8888888888888888	8	1.0	0.7777777777777778	9	7	1	1	0	0.09090909090909091	11	1	0.7333333333333333	11	0.25	0.4	0.6380730798767166	0.9338447240409256	0.4981969729128023	0.8518639214780891	0.5288687700997675	0.8639872196381515	0.6889349218573634	0.8891219430301092	1.0	0.2222222222222222	0.0
1347	None	None	None	None	None	0.2	1	0.5833333333333334	7	0.375	6	0.5	0.375	7	6	10	0	0	1.0	6	6	1.2	18	0.0	0.25	0.30675509559332803	0.5247125940197546	0.39687116061020894	0.5000000000000001	0.5193298736566265	0.5076470091715037	0.7049900640355437	0.5107917744494554	0	0	0.0
744	None	None	None	None	None	1.0	1	0.8	4	0.0	0	0.5833333333333334	0	2	0	4	3	0	0.75	4	3	0.4666666666666667	7	0.3	0.6666666666666666	0	0	0	0	0	0	0	0	0	0	0
761	None	None	None	None	None	0	0	0.5714285714285714	4	0.5	4	0.35714285714285715	0.125	2	1	7	2	0	0.5714285714285714	4	7	0.6666666666666666	10	0.11764705882352941	0.2857142857142857	0.881827544797447	0.7652577411152381	0.690223331706739	0.5184044704839612	0.22239179515684188	0.5241715569158444	0.9423443813278534	0.6108086130010049	0.75	0.5	0.0
6819	0.04028290855263118	0.028026169528591355	0.026148705810544695	0.7503489081448491	None	0	0	0.25	2	0.8888888888888888	8	1.0	0.7777777777777778	9	7	1	1	0	0.09090909090909091	11	1	0.7333333333333333	11	0.25	0.4	0.9116874388218676	0.9356314309048998	0.4981969729128023	0.8518639214780891	0.5288687700997675	0.8639872196381515	0.8677363758460641	0.8900808230483616	1.0	0.2222222222222222	0.0
1860	None	None	None	None	None	0.25	1	0.9	9	0.0	0	0.7142857142857143	0	8	0	6	0	0	0.42857142857142855	3	7	1.0	15	0.0	0.5	0	0	0	0	0	0	0	0	0	0	0
1053	None	None	None	None	None	0.3333333333333333	1	0.625	5	0.4444444444444444	4	0.55	0.4444444444444444	6	4	4	0	0	0.8	5	4	0.7333333333333333	11	0.0	0.5714285714285714	0.6431635191307601	0.963917176635078	0.6227778143290029	0.832972460570287	0.5264446376517858	0.9478415404204519	0.9192061139250133	0.930688282084528	0	0	0.0
2790	0.0006495803858940718	5.2230527707042485e-05	-6.285279697470409e-06	0.9966071442175286	None	1.0	3	1.0	9	0.0	0	0.8666666666666667	0	8	0	4	0	0	0.6	3	5	0.8666666666666667	13	0.0	1.0	0	0	0	0	0	0	0	0	0	0	0
7137	0.04454421923505095	0.02920129030670335	0.02721613937992743	0.7379986364853476	None	0	0	0.25	2	0.9	9	1.0	0.8	10	8	1	1	0	0.08333333333333333	12	1	0.8	12	0.25	0.36363636363636365	0.774880259349292	0.9237656497331289	0.4981969729128023	0.8412364602673359	0.5288687700997675	0.8530014705152452	0.7583359759384211	0.877984473234176	1.0	0.2	0.0
2466	None	None	None	None	None	0	0	0.3333333333333333	2	0.8571428571428571	6	1.0	0.7142857142857143	7	5	1	1	0	0.1111111111111111	9	1	0.6	9	0.25	0.5	0.7858272484008821	0.9010166138735209	0.8146422390584303	0.9106513726332511	0.8037810829419996	0.9340501873136816	0.7985402434935426	0.9163385317071511	1.0	0.42857142857142855	0.0
3507	0.02395210214727886	0.008523067950363923	0.008419944642928518	0.8742357896678323	None	0	0	0.3333333333333333	2	0.8571428571428571	6	1.0	0.7142857142857143	7	5	1	1	0	0.1111111111111111	9	1	0.6	9	0.25	0.5	0.9116874388218676	0.8068699673397818	0.4981969729128023	0.8692392252623724	0.5288687700997675	0.8131665248064548	0.8677363758460641	0.8317743974885536	1.0	0.2857142857142857	0.0
3028	0.004952378000773402	0.0005485282267189617	-6.983250900342398e-05	0.9745761931841802	None	0.5	1	0.6666666666666666	4	0.42857142857142855	3	0.5	0.42857142857142855	5	3	3	0	0	0.5	3	6	0.6	9	0.0	0.3333333333333333	0.43172941229871864	0.879207325173629	0.28070076013978096	0.8291060689654888	0.5783847156007709	0.7618914085717172	0.7194877976916157	0.8286054316953845	0	0	0.0
4223	0.04355968885635588	0.010862346061174415	0.010831991019608907	0.6791329664523924	None	0	0	0.25	2	0.8888888888888888	8	1.0	0.7777777777777778	9	7	1	1	0	0.09090909090909091	11	1	0.7333333333333333	11	0.25	0.4	0.6380730798767166	0.9338447240409256	0.4981969729128023	0.8518639214780891	0.5288687700997675	0.8639872196381515	0.6889349218573634	0.8891219430301092	1.0	0.2222222222222222	0.0
3735	0.011412038076677202	0.003114371804153054	0.0030931181336719574	0.971626487674443	None	0	0	0.5	2	0.75	3	1.0	0.5	4	2	1	1	0	0.16666666666666666	6	1	0.4	6	0.25	0.8	0.8190365399383583	0.8593177066467492	0.5037838318933255	0.7949276813014853	0.588429140937743	0.8531658618299949	0.6676818288479499	0.8377241397943659	1.0	0.5	0.0
4972	0.043229370545607215	0.03388253191861454	0.030551703501444337	0.7570188063518974	None	0	0	0.25	2	0.8888888888888888	8	1.0	0.7777777777777778	9	7	1	1	0	0.09090909090909091	11	1	0.7333333333333333	11	0.25	0.4	0.9116874388218676	0.9356314309048998	0.4981969729128023	0.8518639214780891	0.5288687700997675	0.8639872196381515	0.8677363758460641	0.8900808230483616	1.0	0.2222222222222222	0.0
7509	0.03946676958589353	0.01283758927938292	0.011654610813191035	0.7373417149234804	None	0	0	0.25	2	0.8888888888888888	8	1.0	0.7777777777777778	9	7	1	1	0	0.09090909090909091	11	1	0.7333333333333333	11	0.25	0.4	0.9116874388218676	0.9356314309048998	0.4981969729128023	0.8518639214780891	0.5288687700997675	0.8639872196381515	0.8677363758460641	0.8900808230483616	1.0	0.2222222222222222	0.0
2684	0.000834019414397608	8.71493730001062e-05	-1.4108406520609733e-05	0.9970646087951304	None	0.25	1	0.7	7	0.16666666666666666	2	0.6666666666666666	0	7	0	6	0	0	0.42857142857142855	3	7	0.9333333333333333	14	0.0	0.2857142857142857	0	0	0	0	0	0	0	0	0	0	0
3314	0.026286505224872084	0.0037699015022310454	-0.0019157445207893932	0.7235965905469148	None	0	0	0.3333333333333333	2	0.8333333333333334	5	1.0	0.6666666666666666	6	4	1	1	0	0.125	8	1	0.5333333333333333	8	0.25	0.5714285714285714	0.8220445060135424	0.8242956507049984	0.6277990518214562	0.916452114085631	0.8058510348108168	0.942284958636006	0.8781422787328965	0.9041781291740664	1.0	0.5	0.0
7186	0.029031371660894194	0.011230967574352733	0.008608183464022912	0.596943979140439	None	0	0	0.25	2	0.8888888888888888	8	1.0	0.7777777777777778	9	7	1	1	0	0.09090909090909091	11	1	0.7333333333333333	11	0.25	0.4	0.9116874388218676	0.9293126094233553	0.4981969729128023	0.8518639214780891	0.5288687700997675	0.8639872196381515	0.8677363758460641	0.88676294099135	1.0	0.2222222222222222	0.0
3109	0.011718541894704244	0.0030664444499206036	-0.002865923265663206	0.9622240854276386	None	0	0	0.4	2	0.8	4	1.0	0.6	5	3	1	1	0	0.14285714285714285	7	1	0.4666666666666667	7	0.25	0.6666666666666666	0.9116874388218676	0.9410458900209779	0.5093706908738489	0.9232950480614383	0.6479895117757184	0.8756891752698168	0.8677363758460641	0.9170923182751458	1.0	0.6	0.0
933	None	None	None	None	None	0	0	0.5	2	0.75	3	1.0	0.25	2	1	3	2	0	0.16666666666666666	6	1	0.4	6	0.2222222222222222	0.4	1.0	0.5	0.6510484303915639	0.5136406599149343	0.24808641230309164	0.6759077325905664	0.955862545210293	0.5654231285297023	1.0	0.5	0.32116488298240753
2031	None	None	None	None	None	0	0	0.6666666666666666	2	0.0	0	0.6666666666666666	0	2	0	1	1	0	0.6666666666666666	3	2	0.26666666666666666	4	0.25	0	0	0	0	0	0	0	0	0	0	0	0
2522	None	None	None	None	None	0	0	0.16666666666666666	1	1.0	6	1.0	1.0	6	6	1	0	0	0.125	8	1	0.5333333333333333	8	0.0	0	0.7107418552571041	0.9039988403986311	0.19820365049102545	0.727430522130877	0.540180095576374	0.8367777092664606	0.9296170808173659	0.834727918329541	0	0	0.0
1423	None	None	None	None	None	0	0	0.5	1	1.0	1	0.75	0	0	0	2	2	0	1.0	2	2	0.2	3	0.25	0	0	0	0	0	0	0	0	0	0	0	0
1561	None	None	None	None	None	0	0	1.0	3	0.0	0	0.6666666666666666	0	2	0	1	0	0	0.6666666666666666	3	2	0.26666666666666666	4	0.0	1.0	0	0	0	0	0	0	0	0	0	0	0
5220	0.04063922564113245	0.01691539355609518	0.004184197898395465	0.7034452097594928	None	0	0	0.2857142857142857	2	0.875	7	1.0	0.75	8	6	1	1	0	0.1	10	1	0.6666666666666666	10	0.25	0.4444444444444444	0.9116874388218676	0.9385875559307849	0.4981969729128023	0.8647107690610698	0.5288687700997675	0.8759675136266144	0.855065445052102	0.8983334602003518	1.0	0.25	0.0
545	None	None	None	None	None	0	0	0.6	3	0.6	3	0.4666666666666667	0.4	4	2	2	2	0	0.6	5	3	0.4666666666666667	7	0.3333333333333333	1.0	0.6078830194435587	0.6875776666646853	0.1	0.9242594386854167	0.23043717750661222	0.7838852940567195	0.8964640850943233	0.821466820498281	0.625	0.5	0.0
6324	0.0382094602424281	0.028525455604666527	0.02671974292712985	0.7498405843242968	None	0	0	0.25	2	0.8888888888888888	8	1.0	0.7777777777777778	9	7	1	1	0	0.09090909090909091	11	1	0.7333333333333333	11	0.25	0.4	0.9116874388218676	0.9314724348945018	0.4981969729128023	0.8518639214780891	0.5288687700997675	0.8639872196381515	0.8677363758460641	0.887874508895279	1.0	0.2222222222222222	0.0
2352	None	None	None	None	None	0	0	0.6666666666666666	2	0.0	0	0.6666666666666666	0	1	0	2	2	0	0.6666666666666666	2	3	0.26666666666666666	4	0.2857142857142857	1.0	0	0	0	0	0	0	0	0	0	0	0
6398	0.03879442099652088	0.027529232710740023	0.027399947420100174	0.746779329805106	None	0	0	0.25	2	0.9	9	1.0	0.8	10	8	1	1	0	0.08333333333333333	12	1	0.8	12	0.25	0.36363636363636365	0.9116874388218676	0.925156552239558	0.4981969729128023	0.8402156581567539	0.5288687700997675	0.8530014705152452	0.855065445052102	0.8784228326176452	1.0	0.2	0.0
2018	None	None	None	None	None	0	0	0.3333333333333333	1	1.0	2	1.0	0.5	1	1	2	0	0	0.25	4	1	0.26666666666666666	4	0.0	0	0.27923001831782723	0.5	0.7715749026335594	0.5	0.5502780668078744	0.5	0.8821975910469836	0.5	0	0	0.0
948	None	None	None	None	None	0	0	0.75	3	0.5	2	0.5	0.5	5	2	0	1	0	0.75	3	4	0.4	6	1.0	0.6666666666666666	0.6078830194435587	0.7388698491980303	0.1	0.9097800302681741	0.22744753749027918	0.7819822294330827	0.8972682415101003	0.8238670570145153	1.0	0.4	0.0
5371	0.040971615287829874	0.027633618021757306	0.027620584093311473	0.7205379180493683	None	0	0	0.25	2	0.9	9	1.0	0.8	10	8	1	1	0	0.08333333333333333	12	1	0.8	12	0.25	0.36363636363636365	0.9116874388218676	0.8624151076010294	0.4981969729128023	0.8386443093726766	0.5288687700997675	0.8212234234956806	0.8239912610473253	0.841501563767828	1.0	0.2	0.0
6414	0.0391479396523887	0.027588438077836314	0.026415423546852803	0.7484111666328357	None	0	0	0.25	2	0.8888888888888888	8	1.0	0.7777777777777778	9	7	1	1	0	0.09090909090909091	11	1	0.7333333333333333	11	0.25	0.4	0.9116874388218676	0.9294592004277047	0.4981969729128023	0.8733759689182073	0.5288687700997675	0.7925923256909684	0.8414024949912845	0.8754531174929753	1.0	0.2222222222222222	0.0
6936	0.03597747285325183	0.028166878955829734	0.027935922468780617	0.7500908812017747	None	0	0	0.25	2	0.9	9	1.0	0.8	10	8	1	1	0	0.08333333333333333	12	1	0.8	12	0.25	0.36363636363636365	0.9116874388218676	0.9293917097618613	0.4981969729128023	0.8402156581567539	0.5288687700997675	0.8530014705152452	0.8677363758460641	0.8806414237766419	1.0	0.2	0.0
7281	0.039561927899467615	0.02694776877432115	0.0170485331370185	0.7358761623542351	None	0	0	0.2857142857142857	2	0.875	7	1.0	0.75	8	6	1	1	0	0.1	10	1	0.6666666666666666	10	0.25	0.4444444444444444	0.9116874388218676	0.9385875559307849	0.4981969729128023	0.8647107690610698	0.5288687700997675	0.8759675136266144	0.855065445052102	0.8983334602003518	1.0	0.25	0.0
1220	None	None	None	None	None	0	0	0.3333333333333333	1	1.0	2	1.0	0.5	2	1	1	0	0	0.25	4	1	0.26666666666666666	4	0.0	0	0.41531499757111084	0.7804331139105748	0.8229194222223871	0.810033890658451	0.8142482396136861	0.758762443243512	0.8705007635123331	0.7838270654262721	0	0	0.0
2619	0.0005567886704397271	1.1604546452013186e-05	8.699554159635791e-06	0.9949284087364277	None	0	0	0.6666666666666666	2	0.0	0	0.6666666666666666	0	1	0	2	3	0	0.6666666666666666	2	3	0.26666666666666666	4	0.42857142857142855	1.0	0	0	0	0	0	0	0	0	0	0	0
2234	None	None	None	None	None	0	0	0.5	3	0.3333333333333333	2	0.5	0	0	0	7	1	0	1.0	4	4	0.5333333333333333	8	0.05555555555555555	0.3333333333333333	0	0	0	0	0	0	0	0	0	0	0
6043	0.037633925682782676	0.016024160473553612	0.0017631167282072667	0.7860548991788303	None	0	0	0.2857142857142857	2	0.875	7	1.0	0.75	8	6	1	1	0	0.1	10	1	0.6666666666666666	10	0.25	0.4444444444444444	0.9116874388218676	0.9385875559307849	0.4981969729128023	0.8647107690610698	0.5288687700997675	0.8759675136266144	0.855065445052102	0.8983334602003518	1.0	0.25	0.0
519	None	None	None	None	None	0	0	0.36363636363636365	4	0.7142857142857143	10	0.5	0.5	10	7	5	3	0	0.5	4	8	1.0666666666666667	16	0.2727272727272727	0.25	0.6963359586842814	0.9568433715889507	0.7550181816276771	0.9067661693406419	0.40227771408511137	0.9356653842824041	0.9262886627225271	0.9360507112112473	0.3	0.1	0.0
740	None	None	None	None	None	0	0	0.42857142857142855	3	0.5	4	0.4	0.125	3	1	6	2	0	1.0	5	5	0.6666666666666666	10	0.14285714285714285	0.2857142857142857	0.6855718936943451	0.7622971161498509	0.3542196127692795	0.851605045403139	0.6933006595621438	0.9214623194821786	0.859683142255317	0.8571291985328584	0.6666666666666666	0.6666666666666666	0.0
4092	0.03159663189529869	0.026696140360531213	0.025991651153168743	0.7518410770519977	None	0	0	0.2857142857142857	2	0.875	7	1.0	0.75	8	6	1	1	0	0.1	10	1	0.6666666666666666	10	0.25	0.4444444444444444	0.9116874388218676	0.834481243378489	0.4981969729128023	0.8547243639394237	0.5288687700997675	0.8044360727152848	0.792180238930027	0.8322105231558907	1.0	0.25	0.0
898	None	None	None	None	None	0	0	0.45454545454545453	5	0.5	7	0.38095238095238093	0.35714285714285715	8	5	7	4	0	0.8571428571428571	6	7	1.0666666666666667	16	0.26666666666666666	0	0.6888042790747857	0.8118949333033036	0.5222088421836462	0.9220418258148418	0.6473684029346473	0.9117129450685816	0.8470350956447236	0.8898464251175054	0.25	0.375	0.0
5674	0.03547043438810966	0.014460024431271335	0.011798351551904068	0.7231528145471113	None	0	0	0.25	2	0.8888888888888888	8	1.0	0.7777777777777778	9	7	1	1	0	0.09090909090909091	11	1	0.7333333333333333	11	0.25	0.4	0.6380730798767166	0.9338447240409256	0.4981969729128023	0.8528203798124423	0.5288687700997675	0.8639872196381515	0.6889349218573634	0.8893714337586754	1.0	0.2222222222222222	0.0
615	None	None	None	None	None	0	0	0.75	3	0.25	1	0.75	0.25	2	1	3	2	0	0.5	2	4	0.4	6	0.2222222222222222	0.5	0.3270109886035566	0.5	0.11568476427603762	0.5184044704839611	0.8076192980711558	0.573116194542227	0.9476132946317318	0.5306471809721268	1.0	0	0.2814513842846147
4461	0.03732869977270953	0.010596265540370244	0.010582674871217572	0.8167032940440622	None	0	0	0.25	2	0.8888888888888888	8	1.0	0.7777777777777778	9	7	1	1	0	0.09090909090909091	11	1	0.7333333333333333	11	0.25	0.4	0.9116874388218676	0.8275890675351648	0.4981969729128023	0.728954236629669	0.5288687700997675	0.795300140993605	0.6889349218573634	0.7866827691052727	1.0	0.2222222222222222	0.0
1996	None	None	None	None	None	0	0	0.5	2	0.6666666666666666	2	1.0	0.3333333333333333	1	1	3	2	0	0.2	5	1	0.3333333333333333	5	0.2	0.5	1.0	0.5	0.6565060486076221	0.5	0.32158924483012014	0.5	0.9410148994424966	0.5	1.0	1.0	0.0
7198	0.039211470600224306	0.03173521472209679	0.030315823476440972	0.7519042357371074	None	0	0	0.25	2	0.8888888888888888	8	1.0	0.7777777777777778	9	7	1	1	0	0.09090909090909091	11	1	0.7333333333333333	11	0.25	0.4	0.9116874388218676	0.9314724348945018	0.4981969729128023	0.8518639214780891	0.5288687700997675	0.8639872196381515	0.8677363758460641	0.887874508895279	1.0	0.2222222222222222	0.0
537	None	None	None	None	None	0	0	0.5	5	0.4166666666666667	5	0.4	0.4166666666666667	8	5	5	4	0	0.7142857142857143	5	7	0.9333333333333333	14	0.36363636363636365	0	0.6888042790747857	0.8067823922479689	0.5222088421836462	0.928652412573615	0.6473684029346473	0.9117129450685816	0.8470350956447236	0.8918758209019213	0.25	0.625	0.0
5473	0.05899920433357457	0.019427334595782032	0.01861507102439174	0.7008277428946219	None	0	0	0.2	2	0.9166666666666666	11	1.0	0.8333333333333334	12	10	1	1	0	0.07142857142857142	14	1	0.9333333333333333	14	0.25	0.3076923076923077	0.8702177980767342	0.9136594800109059	0.4981969729128023	0.8513654594138934	0.5288687700997675	0.9078048085729976	0.8677363758460641	0.893836618201987	1.0	0.25	0.0
2995	0.002928500603489114	0.0013063386062949708	-0.0011905936911421546	0.977224352297821	None	0	0	0.5	2	0.5	2	0.6	0.5	4	2	1	3	0	0.4	2	5	0.4	6	0.75	0.5	0.8253963316725716	0.689450088814762	0.5951057825764503	0.9297697927673341	0.8162621199859142	0.9601630208679014	0.906682684145185	0.8991369664630947	0.25	0.5	0.0
3228	0.03799767838174819	0.005364276754503559	0.0033940116383535516	0.7114241509456141	None	0	0	0.25	2	0.8888888888888888	8	1.0	0.7777777777777778	9	7	1	1	0	0.09090909090909091	11	1	0.7333333333333333	11	0.25	0.4	0.768038364610863	0.8839924373298454	0.5093706908738489	0.9253272533713222	0.5288687700997675	0.9407985883739794	0.8811998696645069	0.9196698475186388	1.0	0.2222222222222222	0.0
1469	None	None	None	None	None	0	0	1.0	2	0.0	0	0.75	0	2	0	0	0	0	1.0	2	2	0.2	3	0.0	0	0	0	0	0	0	0	0	0	0	0	0
7044	0.036706882670769006	0.004220011278010867	0.003920194062640441	0.8144930263779899	None	0	0	0.25	2	0.8888888888888888	8	1.0	0.7777777777777778	9	7	1	1	0	0.09090909090909091	11	1	0.7333333333333333	11	0.25	0.4	0.9116874388218676	0.799876921904092	0.4981969729128023	0.7292291000183032	0.5288687700997675	0.795300140993605	0.8414024949912845	0.7763414103810496	1.0	0.2222222222222222	0.0
7089	0.026340627876618384	0.01115208811903031	0.005934983312471847	0.5805471442016334	None	0	0	0.2857142857142857	2	0.875	7	1.0	0.75	8	6	1	1	0	0.1	10	1	0.6666666666666666	10	0.25	0.4444444444444444	0.9116874388218676	0.9317069594858702	0.4981969729128023	0.8647107690610698	0.5288687700997675	0.8759675136266144	0.8677363758460641	0.8948240115181157	1.0	0.25	0.0
1119	None	None	None	None	None	1.0	2	1.0	6	0.14285714285714285	1	0.5625	0.14285714285714285	2	1	6	3	0	1.0	4	4	0.6	9	0.2	0.8	0.29261915346091155	0.5352811245066799	0.39687116061020894	0.5	0.5141193308506303	0.5216969609237403	0.71196202992734	0.519007652449729	0.5	0.5	0.0
1883	None	None	None	None	None	0	0	0.6666666666666666	4	0.2857142857142857	2	0.6	0.14285714285714285	4	1	4	2	0	0.6	5	3	0.6	9	0.2222222222222222	0.2857142857142857	0.6199780336049836	0.9492938145062297	0.2623762746473912	0.798519811174368	0.6151584315943043	0.8637218661415215	0.927890852984762	0.8860584536644125	0.625	0	0.0
4214	0.025780822395769263	0.011569250411442343	0.0056655847248707255	0.780333479919038	None	0	0	0.4	2	0.8	4	1.0	0.8	6	4	0	1	0	0.14285714285714285	7	1	0.4666666666666667	7	0.5	0.3333333333333333	0.8895123659751505	0.6966526442721334	0.5146590910112956	0.9386342315092941	0.6734020361408097	0.9487197930351098	0.9528978588134851	0.8965003309725926	1.0	0.5	0.0
3056	0.0089354304681505	0.000790701834132162	0.000268036224850014	0.983518628403555	None	0.3333333333333333	1	0.625	5	0.4444444444444444	4	0.55	0.3333333333333333	5	3	5	1	0	0.8	5	4	0.7333333333333333	11	0.08333333333333333	0.3333333333333333	0.43172941229871864	0.8456285392034755	0.28070076013978096	0.9397306070007391	0.4810484592857266	0.7086286591499117	0.7864399736072094	0.8555412261257603	1.0	0.4	0.0
1048	None	None	None	None	None	0	0	1.0	2	0.0	0	1.0	0	1	0	1	0	0	0.3333333333333333	3	1	0.2	3	0.0	1.0	0	0	0	0	0	0	0	0	0	0	0
5168	0.032677674675056056	0.024731576269444944	0.02404669041153539	0.7588250618515506	None	0	0	0.2857142857142857	2	0.875	7	1.0	0.75	8	6	1	1	0	0.1	10	1	0.6666666666666666	10	0.25	0.4444444444444444	0.9116874388218676	0.834481243378489	0.4981969729128023	0.8547243639394237	0.5288687700997675	0.8044360727152848	0.792180238930027	0.8322105231558907	1.0	0.25	0.0
2015	None	None	None	None	None	0	0	0.8	4	0.2	1	0.5833333333333334	0.2	4	1	2	1	0	0.75	3	4	0.4666666666666667	7	0.2	0.5	0.7369970364805781	0.7787435937923175	0.3224632850505112	0.9285713302540664	0.34173322185731286	0.9009846171772411	0.8628449876949039	0.8818958200255637	1.0	0.5	0.0
623	None	None	None	None	None	1.0	1	1.0	4	0.25	1	0.5	0	0	0	5	3	0	0.75	4	3	0.4	6	0.21428571428571427	1.0	0	0	0	0	0	0	0	0	0	0	0
7336	0.026409133128315332	0.011880136485755099	0.007939144420890267	0.5787512387949132	None	0	0	0.2857142857142857	2	0.875	7	1.0	0.75	8	6	1	1	0	0.1	10	1	0.6666666666666666	10	0.25	0.4444444444444444	0.9116874388218676	0.9317069594858702	0.4981969729128023	0.8647107690610698	0.5288687700997675	0.8759675136266144	0.8677363758460641	0.8948240115181157	1.0	0.25	0.0
4762	0.043346870687165605	0.012013867704179162	0.01057160502990973	0.6530553031383028	None	0	0	0.25	2	0.8888888888888888	8	1.0	0.7777777777777778	9	7	1	1	0	0.09090909090909091	11	1	0.7333333333333333	11	0.25	0.4	0.9116874388218676	0.9356314309048998	0.4981969729128023	0.8518639214780891	0.5288687700997675	0.8639872196381515	0.8677363758460641	0.8900808230483616	1.0	0.2222222222222222	0.0
3032	0.019464623613335157	0.001752678111042094	0.0016974945021196977	0.7481949955625782	None	0	0	0.3333333333333333	2	0.8333333333333334	5	1.0	0.6666666666666666	6	4	1	1	0	0.125	8	1	0.5333333333333333	8	0.25	0.5714285714285714	0.774880259349292	0.8440016281395363	0.4981969729128023	0.7634528958133626	0.5288687700997675	0.8286216639852357	0.6676818288479499	0.8143662157774653	1.0	0.3333333333333333	0.0
601	None	None	None	None	None	0	0	0.3333333333333333	1	1.0	2	0.6666666666666666	0.5	2	1	1	1	0	0.6666666666666666	3	2	0.26666666666666666	4	0.2	0	0.6628027823374638	0.5589017059229875	0.8991101536799373	0.5	0.6878504500930684	0.7215834709000655	0.7636493862664961	0.5978092427087586	1.0	0	0.0
4729	0.04231404171547663	0.010520549923382465	0.009414351523251202	0.7146522905728578	None	0	0	0.25	2	0.8888888888888888	8	1.0	0.7777777777777778	9	7	1	1	0	0.09090909090909091	11	1	0.7333333333333333	11	0.25	0.4	0.9116874388218676	0.81282663409654	0.4981969729128023	0.7292291000183032	0.5288687700997675	0.795300140993605	0.8677363758460641	0.7811061371323859	1.0	0.2222222222222222	0.0
6401	0.03241519369211593	0.013658587321335585	0.010494494541253603	0.783101370981471	None	0	0	0.2857142857142857	2	0.875	7	1.0	0.75	8	6	1	1	0	0.1	10	1	0.6666666666666666	10	0.25	0.4444444444444444	0.774880259349292	0.9418454827592233	0.4981969729128023	0.8647107690610698	0.5288687700997675	0.8759675136266144	0.792180238930027	0.9000848550399649	1.0	0.375	0.0
3131	0.005213164440185938	0.0021692857756216988	0.002086998829608327	0.9829819743068867	None	0	0	0.5	2	0.6666666666666666	2	1.0	0.3333333333333333	3	1	1	1	0	0.2	5	1	0.3333333333333333	5	0.25	1.0	0.9116874388218676	0.8235753355114099	0.5093706908738489	0.8124654677819816	0.6479895117757184	0.85982899529479	0.6889349218573634	0.8329824890089974	1.0	0.6666666666666666	0.0
1310	None	None	None	None	None	0	0	0.6666666666666666	2	0.0	0	0.6666666666666666	0	1	0	2	0	0	0.6666666666666666	3	2	0.26666666666666666	4	0.0	0	0	0	0	0	0	0	0	0	0	0	0
5986	0.03975445057006986	0.014517212800443543	0.012508843069357423	0.7531889114481234	None	0	0	0.25	2	0.8888888888888888	8	1.0	0.7777777777777778	9	7	1	1	0	0.09090909090909091	11	1	0.7333333333333333	11	0.25	0.4	0.9116874388218676	0.9356314309048998	0.4981969729128023	0.8518639214780891	0.5288687700997675	0.8639872196381515	0.8677363758460641	0.8900808230483616	1.0	0.2222222222222222	0.0
3160	0.014512326788317199	0.003774017881802566	-5.033286858646933e-07	0.8632066382327666	None	0	0	0.4	2	0.8	4	1.0	0.8	5	4	1	2	0	0.14285714285714285	7	1	0.4666666666666667	7	0.4	0.3333333333333333	0.7099380472968365	0.9024111807004357	0.38365999414020624	0.8367955009403242	0.6734020361408097	0.8370111233089157	0.8024573790876939	0.861961679529347	0.6	0.2	0.0
7046	0.030432960418758648	0.02545110729506765	0.025423049354373967	0.7564619853153074	None	0	0	0.2857142857142857	2	0.875	7	1.0	0.75	8	6	1	1	0	0.1	10	1	0.6666666666666666	10	0.25	0.4444444444444444	0.9116874388218676	0.79590262661616	0.4981969729128023	0.8547243639394237	0.5288687700997675	0.8044360727152848	0.855065445052102	0.8199132697862108	1.0	0.25	0.0
6579	0.04298042833964884	0.026995462707095904	0.0264547583802472	0.7410952415504019	None	0	0	0.2222222222222222	2	0.9090909090909091	10	1.0	0.8181818181818182	11	9	1	1	0	0.07692307692307693	13	1	0.8666666666666667	13	0.25	0.3333333333333333	0.9116874388218676	0.9232109877388716	0.4981969729128023	0.8296046548527357	0.5288687700997675	0.8428963491273693	0.8677363758460641	0.87174995584298	1.0	0.18181818181818182	0.0
1493	None	None	None	None	None	0	0	0.3333333333333333	1	1.0	2	1.0	0.5	1	1	2	0	0	0.25	4	1	0.26666666666666666	4	0.0	0	0.27923001831782723	0.5	0.7715749026335594	0.5	0.5502780668078744	0.5	0.8821975910469836	0.5	0	0	0.0
6194	0.043808096743385885	0.02181532391638283	0.020896112317571443	0.7277318126360028	None	0	0	0.25	2	0.9	9	1.0	0.8	10	8	1	1	0	0.08333333333333333	12	1	0.8	12	0.25	0.36363636363636365	0.774880259349292	0.9287326664147282	0.4981969729128023	0.8402156581567539	0.5288687700997675	0.8530014705152452	0.792180238930027	0.8802906098948979	1.0	0.2	0.0
1097	None	None	None	None	None	0	0	0.047619047619047616	1	1.0	29	1.0	0.9310344827586207	28	27	2	2	0	0.03225806451612903	31	1	2.066666666666667	31	0.2857142857142857	0	0.6488833592209238	0.9400700475004403	0.21874869010069703	0.8859963647940142	0.6719905028716016	0.9232670184047187	0.9380189623259803	0.919107534967195	0.5178571428571429	0.03571428571428571	0.0
5781	0.03692486291350324	0.0311424413241677	0.029646715957727294	0.7524472766790529	None	0	0	0.25	2	0.8888888888888888	8	1.0	0.7777777777777778	9	7	1	1	0	0.09090909090909091	11	1	0.7333333333333333	11	0.25	0.4	0.9116874388218676	0.9314724348945018	0.4981969729128023	0.8518639214780891	0.5288687700997675	0.8639872196381515	0.8677363758460641	0.887874508895279	1.0	0.2222222222222222	0.0
3821	0.018674506364788696	0.0045033554997754065	0.004259758918086385	0.744783028081241	None	0	0	0.3333333333333333	2	0.8333333333333334	5	1.0	0.6666666666666666	6	4	1	1	0	0.125	8	1	0.5333333333333333	8	0.25	0.5714285714285714	0.774880259349292	0.8440016281395363	0.4981969729128023	0.7634528958133626	0.5288687700997675	0.8286216639852357	0.6676818288479499	0.8143662157774653	1.0	0.5	0.0
1575	None	None	None	None	None	1.0	2	0.8571428571428571	6	0.25	2	0.5	0.125	4	1	5	2	0	0.8	4	5	0.6666666666666666	10	0.18181818181818182	0.8	0.7013354686887109	0.8498679131469035	0.5915857375737101	0.8970784273287671	0.3498282535835836	0.8721713051336486	0.89850993723406	0.8743168479573916	0.625	0.75	0.0
4439	0.03413875431229975	0.027966358269543884	0.023670208836298876	0.7373877228577825	None	0	0	0.3333333333333333	2	0.8571428571428571	6	1.0	0.7142857142857143	7	5	1	1	0	0.1111111111111111	9	1	0.6	9	0.25	0.5	0.9116874388218676	0.8088800813628536	0.4981969729128023	0.8710668013146974	0.5288687700997675	0.8131665248064548	0.8163799993460409	0.8331285245098318	1.0	0.2857142857142857	0.0
6253	0.03338308729292274	0.011061838002966473	0.010211112243984743	0.629415811028514	None	0	0	0.25	2	0.8888888888888888	8	1.0	0.7777777777777778	9	7	1	1	0	0.09090909090909091	11	1	0.7333333333333333	11	0.25	0.4	0.9116874388218676	0.9356314309048998	0.4981969729128023	0.8518639214780891	0.5288687700997675	0.8639872196381515	0.8677363758460641	0.8900808230483616	1.0	0.2222222222222222	0.0
7388	0.06221195731846043	0.011076540644932416	0.010087007902677532	0.7693409012923775	None	0	0	0.2	2	0.9230769230769231	12	1.0	0.8461538461538461	13	11	1	1	0	0.06666666666666667	15	1	1.0	15	0.25	0.2857142857142857	0.9116874388218676	0.9096840578373129	0.4981969729128023	0.8581600098563825	0.5288687700997675	0.8288047372518336	0.8677363758460641	0.8694023401063576	1.0	0.23076923076923078	0.0
448	None	None	None	None	None	0	0	0.25	2	0.8888888888888888	8	0.4074074074074074	0.7777777777777778	8	7	2	3	0	0.3333333333333333	9	3	0.7333333333333333	11	0.42857142857142855	0	0.5547947669411221	0.8386796841853758	0.526399197820871	0.9156952171364217	0.3788298541672107	0.9123313395148233	0.7927984310618826	0.8933450029832717	0.125	0	0.0
6169	0.034816162092169964	0.014947604977303934	0.009675284507560989	0.5943648407923736	None	0	0	0.25	2	0.8888888888888888	8	1.0	0.7777777777777778	9	7	1	1	0	0.09090909090909091	11	1	0.7333333333333333	11	0.25	0.4	0.9116874388218676	0.9293126094233553	0.4981969729128023	0.8528203798124423	0.5288687700997675	0.8639872196381515	0.8677363758460641	0.8870170652853844	1.0	0.2222222222222222	0.0
169	None	None	None	None	None	0	0	0.4444444444444444	4	0.6363636363636364	7	0.43333333333333335	0.5454545454545454	8	6	4	1	0	0.3	10	3	0.8666666666666667	13	0.1	0.7272727272727273	0.4306130966944865	0.909226033601101	0.703902873223972	0.9145734261871805	0.6636394293788699	0.913000192402596	0.9127937670178423	0.9122922911498245	1.0	0	0.0
2396	None	None	None	None	None	1.0	1	0.8	4	0.4	2	0.4666666666666667	0.2	2	1	4	2	0	0.6	5	3	0.4666666666666667	7	0.18181818181818182	1.0	0.624371827078914	0.9694950427272415	0.3047533458209871	0.7152821006239276	0.35719472692730586	0.8397122208180573	0.9096897098907127	0.8820565511393781	0.75	1.0	0.13772944767233328
2122	None	None	None	None	None	0.5	1	0.8333333333333334	5	0.2857142857142857	2	0.5625	0.14285714285714285	4	1	4	1	0	1.0	4	4	0.6	9	0.1111111111111111	0.8	0.31977785214273224	0.9448441849726187	0.6869523814039977	0.9684441234017823	0.5932568607949584	0.8690653466737086	0.9363840313912543	0.9381483655632913	1.0	0.5	0.0
866	None	None	None	None	None	1.0	1	0.8	4	0.2	1	0.5833333333333334	0.2	2	1	4	2	0	0.75	3	4	0.4666666666666667	7	0.18181818181818182	0.5	0.30564191001031576	0.5027829352195597	0.6869523814039977	0.947886572657314	0.5863094703869635	0.6536356918445919	0.8600773413529594	0.7653672682237856	0.75	1.0	0.1964347648763422
434	None	None	None	None	None	0	0	1.0	3	0.0	0	0.6666666666666666	0	2	0	1	0	0	0.6666666666666666	3	2	0.26666666666666666	4	0.0	1.0	0	0	0	0	0	0	0	0	0	0	0
2837	0.00617251154474193	0.0026116819295756498	-0.0020486811975540904	0.9647407316167002	None	0	0	0.3333333333333333	2	0.6666666666666666	4	0.5333333333333333	0.5	5	3	2	1	0	0.6	5	3	0.5333333333333333	8	0.16666666666666666	0	0.9569802259367586	0.7016912571815574	0.6051774434055063	0.9361223651659643	0.293704321452014	0.9036623372533453	0.9528978588134851	0.8728333202238637	1.0	0.4	0.0
1437	None	None	None	None	None	0	0	0.23529411764705882	4	0.7391304347826086	17	0.16233766233766234	0.6521739130434783	16	15	8	2	0	0.7857142857142857	11	14	1.6666666666666667	25	0.10526315789473684	0	0.5585617257000696	0.8962780240557987	0.31296527059417933	0.8751073007162078	0.5546739539587898	0.9269528134757031	0.8449919230367442	0.9015655354813646	0.53125	0.125	0.0
174	None	None	None	None	None	1.0	2	1.0	6	0.14285714285714285	1	0.5625	0.14285714285714285	2	1	6	3	0	1.0	4	4	0.6	9	0.2	0.8	0.29261915346091155	0.5352811245066799	0.39687116061020894	0.5	0.5141193308506303	0.5216969609237403	0.71196202992734	0.519007652449729	0.5	0.5	0.0
5619	0.039982255926233744	0.012774134037422844	0.011569528769096993	0.7364186232404141	None	0	0	0.25	2	0.8888888888888888	8	1.0	0.7777777777777778	9	7	1	1	0	0.09090909090909091	11	1	0.7333333333333333	11	0.25	0.4	0.9116874388218676	0.9356314309048998	0.4981969729128023	0.8518639214780891	0.5288687700997675	0.8639872196381515	0.8677363758460641	0.8900808230483616	1.0	0.2222222222222222	0.0
6820	0.04985525311255813	0.024999312650421664	0.02391106208576539	0.6942620572446631	None	0	0	0.25	2	0.9	9	1.0	0.8	10	8	1	1	0	0.08333333333333333	12	1	0.8	12	0.25	0.36363636363636365	0.774880259349292	0.9287326664147282	0.4981969729128023	0.8412364602673359	0.5288687700997675	0.8530014705152452	0.792180238930027	0.8805581302923804	1.0	0.2	0.0
7498	0.0320656931931893	0.02764703812116221	0.02744615771801115	0.7264199220902078	None	0	0	0.25	2	0.8888888888888888	8	1.0	0.7777777777777778	9	7	1	1	0	0.09090909090909091	11	1	0.7333333333333333	11	0.25	0.4	0.9116874388218676	0.8235753355114099	0.4981969729128023	0.841705152345377	0.5288687700997675	0.7959141567540069	0.8414024949912845	0.8211601367030126	1.0	0.2222222222222222	0.0
6481	0.0398762000525184	0.028586083361436483	0.02831159593663904	0.7516629226622584	None	0	0	0.25	2	0.9	9	1.0	0.8	10	8	1	1	0	0.08333333333333333	12	1	0.8	12	0.25	0.36363636363636365	0.9116874388218676	0.9293917097618613	0.4981969729128023	0.8402156581567539	0.5288687700997675	0.8530014705152452	0.8677363758460641	0.8806414237766419	1.0	0.2	0.0
5432	0.039132592288074246	0.027359205132883563	0.017836838383103397	0.7392819928669567	None	0	0	0.2857142857142857	2	0.875	7	1.0	0.75	8	6	1	1	0	0.1	10	1	0.6666666666666666	10	0.25	0.4444444444444444	0.9116874388218676	0.9385875559307849	0.4981969729128023	0.8647107690610698	0.5288687700997675	0.8759675136266144	0.855065445052102	0.8983334602003518	1.0	0.25	0.0
1349	None	None	None	None	None	0	0	1.0	3	0.0	0	0.6666666666666666	0	2	0	1	0	0	0.6666666666666666	3	2	0.26666666666666666	4	0.0	1.0	0	0	0	0	0	0	0	0	0	0	0
379	None	None	None	None	None	0.5	1	0.6666666666666666	4	0.5	3	0.4444444444444444	0.3333333333333333	6	2	1	0	0	0.5	6	3	0.5333333333333333	8	0.0	1.0	0.6078830194435587	0.7749853101094893	0.15982311847545466	0.8634377886626555	0.2535633641959326	0.7693170044656802	0.8739839604518495	0.8066559822805235	0	0	0.0
6436	0.04930482779489397	0.026225770845166675	0.026065710529314563	0.7357007103060845	None	0	0	0.2	2	0.9166666666666666	11	1.0	0.8333333333333334	12	10	1	1	0	0.07142857142857142	14	1	0.9333333333333333	14	0.25	0.3076923076923077	0.9116874388218676	0.9171393186721661	0.4981969729128023	0.8198945006901195	0.5288687700997675	0.8335707611949807	0.8677363758460641	0.8633770620376817	1.0	0.25	0.0
5549	0.03928827308852382	0.032430751725041465	0.028062751313714197	0.7433971027523203	None	0	0	0.25	2	0.8888888888888888	8	1.0	0.7777777777777778	9	7	1	1	0	0.09090909090909091	11	1	0.7333333333333333	11	0.25	0.4	0.9116874388218676	0.9314724348945018	0.4981969729128023	0.8518639214780891	0.5288687700997675	0.8639872196381515	0.8677363758460641	0.887874508895279	1.0	0.2222222222222222	0.0
715	None	None	None	None	None	0	0	0.25	1	1.0	4	1.0	0.75	4	3	1	1	0	0.16666666666666666	6	1	0.4	6	0.2	0	0.8895123659751505	0.7985874151475628	0.6510484303915639	0.8624215687545554	0.4000938369208734	0.9502203970235232	0.8879913161862947	0.8863554590416346	1.0	0.5	0.0
4717	0.04181358284994552	0.013486737550401577	0.01317218761329443	0.7071953179609477	None	0	0	0.25	2	0.9	9	1.0	0.8	10	8	1	1	0	0.08333333333333333	12	1	0.8	12	0.25	0.36363636363636365	0.8564249605620479	0.8278807026686243	0.4981969729128023	0.8761706482028933	0.5288687700997675	0.7869878297864059	0.792180238930027	0.8336057216593508	1.0	0.3	0.0
5016	0.036483921111264014	0.026747876251061488	0.026121208705998718	0.7289021566914946	None	0	0	0.25	2	0.8888888888888888	8	1.0	0.7777777777777778	9	7	1	1	0	0.09090909090909091	11	1	0.7333333333333333	11	0.25	0.4	0.9116874388218676	0.81282663409654	0.4981969729128023	0.8435452537972955	0.5288687700997675	0.7959141567540069	0.8163799993460409	0.818283337539438	1.0	0.3333333333333333	0.0
6608	0.04127113947371104	0.03252175013381285	0.03094714389304496	0.7478501195421203	None	0	0	0.25	2	0.9	9	1.0	0.8	10	8	1	1	0	0.08333333333333333	12	1	0.8	12	0.25	0.36363636363636365	0.9116874388218676	0.9293917097618613	0.4981969729128023	0.8402156581567539	0.5288687700997675	0.8530014705152452	0.8677363758460641	0.8806414237766419	1.0	0.2	0.0
3241	0.031791405835389606	0.01990915395434596	-0.013498826380577998	0.6913002311348129	None	0	0	0.4	2	0.8	4	1.0	0.8	5	4	1	2	0	0.14285714285714285	7	1	0.4666666666666667	7	0.4	0.3333333333333333	0.9116874388218676	0.652745435686252	0.4981969729128023	0.9163863957201815	0.5288687700997675	0.8419638426945278	0.8677363758460641	0.8272256912914338	0.6	0.4	0.0
4986	0.044235440396038696	0.011314782755495462	0.007300465550316525	0.6459556841811402	None	0	0	0.25	2	0.9	9	1.0	0.8	10	8	1	1	0	0.08333333333333333	12	1	0.8	12	0.25	0.36363636363636365	0.9116874388218676	0.925156552239558	0.4981969729128023	0.7324911397191105	0.5288687700997675	0.8485557210036799	0.8677363758460641	0.8517500796050937	1.0	0.2	0.0
2620	0.0007709134879609356	9.811500319045335e-05	9.719513330251404e-05	0.9920484121214407	None	0	0	0.6666666666666666	4	0.42857142857142855	3	0.5	0.14285714285714285	2	1	6	2	0	0.5	3	6	0.6	9	0.13333333333333333	0.4	0.30675509559332803	0.5	0.39687116061020894	0.5	0.5193298736566265	0.5086833648748104	0.7049957737556095	0.5028947136615226	1.0	0.5	0.4402025555358432
6328	0.03518509289788315	0.012157530927174634	0.011148188310612294	0.65735108142284	None	0	0	0.25	2	0.8888888888888888	8	1.0	0.7777777777777778	9	7	1	1	0	0.09090909090909091	11	1	0.7333333333333333	11	0.25	0.4	0.9116874388218676	0.9356314309048998	0.4981969729128023	0.8518639214780891	0.5288687700997675	0.8639872196381515	0.8677363758460641	0.8900808230483616	1.0	0.2222222222222222	0.0
4025	0.04916697735466804	0.022094777297711716	0.010268010703944336	0.7363802047427681	None	0	0	0.25	2	0.8888888888888888	8	1.0	0.8888888888888888	10	8	0	1	0	0.09090909090909091	11	1	0.7333333333333333	11	0.5	0.2	0.8253963316725716	0.9519682760407924	0.6981790468470883	0.7716037925696184	0.17458357977606315	0.9684957429218136	0.9283274335754974	0.9271171726330433	1.0	0.2	0.0
5947	0.041090549115192845	0.02831770529933196	0.026332406821398785	0.7472700512513902	None	0	0	0.25	2	0.8888888888888888	8	1.0	0.7777777777777778	9	7	1	1	0	0.09090909090909091	11	1	0.7333333333333333	11	0.25	0.4	0.9116874388218676	0.9356314309048998	0.4981969729128023	0.8518639214780891	0.5288687700997675	0.8639872196381515	0.8677363758460641	0.8900808230483616	1.0	0.2222222222222222	0.0
1848	None	None	None	None	None	1.0	4	1.0	10	0.0	0	0.7777777777777778	0	8	0	5	0	0	0.5	3	6	0.9333333333333333	14	0.0	1.0	0	0	0	0	0	0	0	0	0	0	0
4937	0.037021863666040294	0.026569572078593107	0.025844770491410783	0.752691570518668	None	0	0	0.25	2	0.8888888888888888	8	1.0	0.7777777777777778	9	7	1	1	0	0.09090909090909091	11	1	0.7333333333333333	11	0.25	0.4	0.9116874388218676	0.8395152226759056	0.4981969729128023	0.8435452537972955	0.5288687700997675	0.7959141567540069	0.6889349218573634	0.8273280344446391	1.0	0.2222222222222222	0.0
7532	0.03841913994645437	0.030560649167770678	0.030259059147887887	0.7498812266453814	None	0	0	0.25	2	0.9	9	1.0	0.8	10	8	1	1	0	0.08333333333333333	12	1	0.8	12	0.25	0.36363636363636365	0.9116874388218676	0.9293917097618613	0.4981969729128023	0.8402156581567539	0.5288687700997675	0.8530014705152452	0.8677363758460641	0.8806414237766419	1.0	0.2	0.0
6552	0.04569319447193466	0.017807932837395207	0.014995026045681786	0.7800584008866795	None	0	0	0.25	2	0.9	9	1.0	0.8	10	8	1	1	0	0.08333333333333333	12	1	0.8	12	0.25	0.36363636363636365	0.8564249605620479	0.9270093000180645	0.4981969729128023	0.8694664318112496	0.5288687700997675	0.8964113850497811	0.792180238930027	0.9001253046315916	1.0	0.2	0.0
6027	0.03507332188130077	0.028145320725376	0.027445774850398313	0.7470779231589295	None	0	0	0.25	2	0.8888888888888888	8	1.0	0.7777777777777778	9	7	1	1	0	0.09090909090909091	11	1	0.7333333333333333	11	0.25	0.4	0.9116874388218676	0.8395152226759056	0.4981969729128023	0.841705152345377	0.5288687700997675	0.7959141567540069	0.6889349218573634	0.8266662570637898	1.0	0.2222222222222222	0.0
7444	0.046273307290098646	0.02802819517723631	0.027417138678631905	0.7355716811090809	None	0	0	0.2222222222222222	2	0.9090909090909091	10	1.0	0.8181818181818182	11	9	1	1	0	0.07692307692307693	13	1	0.8666666666666667	13	0.25	0.3333333333333333	0.9116874388218676	0.9192157924249278	0.4981969729128023	0.8296046548527357	0.5288687700997675	0.8428963491273693	0.8677363758460641	0.8696840990745125	1.0	0.18181818181818182	0.0
2236	None	None	None	None	None	0.4	2	0.6666666666666666	8	0.3333333333333333	5	0.6071428571428571	0.26666666666666666	8	4	8	0	0	0.5714285714285714	4	7	1.1333333333333333	17	0.0	0.4	0.8961443778231676	0.9399871959163059	0.6115710988363562	0.8902104742170465	0.5264446376517858	0.9163392999836985	0.9324281505075822	0.9177835489383542	0	0	0.0
1647	None	None	None	None	None	0	0	1.0	3	0.0	0	0.6666666666666666	0	2	0	1	1	0	0.6666666666666666	2	3	0.26666666666666666	4	0.25	1.0	0	0	0	0	0	0	0	0	0	0	0
7367	0.037387691136323294	0.030300858018912098	0.028813413480422143	0.7529217445038421	None	0	0	0.25	2	0.8888888888888888	8	1.0	0.7777777777777778	9	7	1	1	0	0.09090909090909091	11	1	0.7333333333333333	11	0.25	0.4	0.9116874388218676	0.9314724348945018	0.4981969729128023	0.8518639214780891	0.5288687700997675	0.8639872196381515	0.8677363758460641	0.887874508895279	1.0	0.2222222222222222	0.0
5904	0.04172795982113625	0.030838981071588376	0.029048852259469436	0.7459620846012338	None	0	0	0.25	2	0.9	9	1.0	0.8	10	8	1	1	0	0.08333333333333333	12	1	0.8	12	0.25	0.36363636363636365	0.9116874388218676	0.9293917097618613	0.4981969729128023	0.8402156581567539	0.5288687700997675	0.8530014705152452	0.8677363758460641	0.8806414237766419	1.0	0.2	0.0
2632	3.1846979740614056e-05	4.0406567406432964e-06	-3.366091836690795e-06	0.999992775068387	None	0	0	0.5	2	0.5	2	0.5	0.25	2	1	3	3	0	0.75	3	4	0.4	6	0.3333333333333333	0	0.5949390885181419	0.7143107944822201	0.3404879870465729	0.5583338728220645	0.5655962553759185	0.5352802829895905	0.7638573184728248	0.6060465842600404	1.0	1.0	0.35940380792547244
3520	0.017775308893780217	0.0027045444802677285	0.00264660902019053	0.82762112060218	None	0	0	0.3333333333333333	2	0.8333333333333334	5	1.0	0.6666666666666666	6	4	1	1	0	0.125	8	1	0.5333333333333333	8	0.25	0.5714285714285714	0.9116874388218676	0.8235753355114099	0.4981969729128023	0.7634528958133626	0.5288687700997675	0.8286216639852357	0.792180238930027	0.8068158756486875	1.0	0.3333333333333333	0.0
3204	0.003261896463954613	0.0016317013363046024	0.0012113481844886348	0.9967426626606855	None	0	0	0.6666666666666666	4	0.3333333333333333	2	0.5333333333333333	0.16666666666666666	5	1	2	2	0	0.6	3	5	0.5333333333333333	8	0.5	0.4	0.8220445060135424	0.9774709280290674	0.6051774434055063	0.8359168722435645	0.9751790489469455	0.9569900911181223	0.9303064190049345	0.9444626390100153	0.6	0.4	0.0
1872	None	None	None	None	None	0	0	0.5	2	0.6666666666666666	2	1.0	0.3333333333333333	3	1	1	1	0	0.2	5	1	0.3333333333333333	5	0.25	1.0	0.8220445060135424	0.7481230879553252	0.6799385993070849	0.6673181138627873	0.650255503050122	0.9381316289350454	0.6602313735846406	0.8177528031183162	1.0	0.6666666666666666	0.0
2576	0.002885080202543842	0.001234702172081495	-0.001037973662774577	0.9971142025192274	None	0	0	0.5	2	0.75	3	0.6	0.25	2	1	3	2	0	0.4	5	2	0.4	6	0.2222222222222222	0.4	0.8253963316725716	0.5083787797174957	0.7099098412319682	0.7402606985554099	0.6403557243305693	0.9603674337736888	0.7973494601210457	0.8057825761716008	0.75	0	0.0
5712	0.03249997855292625	0.024734245582534283	0.02447779076185466	0.7563687671586882	None	0	0	0.25	2	0.8888888888888888	8	1.0	0.7777777777777778	9	7	1	1	0	0.09090909090909091	11	1	0.7333333333333333	11	0.25	0.4	0.9116874388218676	0.8235753355114099	0.4981969729128023	0.841705152345377	0.5288687700997675	0.7959141567540069	0.8677363758460641	0.8211601367030126	1.0	0.3333333333333333	0.0
1076	None	None	None	None	None	0	0	0.25	1	1.0	3	1.0	0.3333333333333333	1	1	3	0	0	0.2	5	1	0.3333333333333333	5	0.0	0	0.3225387919403051	0.5	0.21964375622889837	0.5	0.7498114431293501	0.5	0.9085013028154552	0.5	0	0	0.0
3068	0.0031752823722915736	0.000928181983150473	1.975957088427106e-07	0.9967929327654592	None	0	0	0.5	3	0.5	3	0.5333333333333333	0.16666666666666666	2	1	5	2	0	0.6	3	5	0.5333333333333333	8	0.15384615384615385	0.4	0.9143740786658003	0.7018785047604432	0.7355741438330261	0.7865018663067456	0.6403557243305693	0.9603674337736888	0.7888626566222333	0.8560213555235188	1.0	0	0.4508792329788035
1322	None	None	None	None	None	0	0	0.75	3	0.5	2	0.5	0.5	4	2	1	1	0	0.75	3	4	0.4	6	0.25	0.6666666666666666	0.6519849957680908	0.7543516564633119	0.3832677965125658	0.9458823686041662	0.32233168154205705	0.8941957662525012	0.8708145437682732	0.8848398943154926	1.0	0.5	0.0
3687	0.025967445824791432	0.014965900192969254	-0.012988205353617563	0.7550453194003687	None	0	0	0.3333333333333333	2	0.8333333333333334	5	1.0	0.6666666666666666	5	4	2	1	0	0.125	8	1	0.5333333333333333	8	0.14285714285714285	0.5714285714285714	0.8011624823022283	0.9245103887650047	0.17711491615517122	0.9450839590737908	0.7430958644433965	0.800466900004497	0.9107615824624488	0.9043612529523533	1.0	0.4	0.0
7283	0.05214490135629457	0.03540299697623703	0.027695380927190174	0.7208721866101161	None	0	0	0.2222222222222222	2	0.9090909090909091	10	1.0	0.8181818181818182	11	9	1	1	0	0.07692307692307693	13	1	0.8666666666666667	13	0.25	0.3333333333333333	0.9116874388218676	0.9232109877388716	0.4981969729128023	0.8296046548527357	0.5288687700997675	0.8428963491273693	0.8677363758460641	0.87174995584298	1.0	0.18181818181818182	0.0
947	None	None	None	None	None	0	0	0.5	1	1.0	1	0.75	0	0	0	2	2	0	1.0	2	2	0.2	3	0.25	0	0	0	0	0	0	0	0	0	0	0	0
892	None	None	None	None	None	0	0	0.5	2	0.75	3	0.6	0.5	3	2	2	0	0	0.4	5	2	0.4	6	0.0	0	0.8726001268834598	0.9376539797059688	0.21964375622889837	0.890528608851626	0.7498114431293501	0.8651286076311612	0.9085013028154552	0.9021898432454656	0	0	0.0
6219	0.036821737286180316	0.025332202247362743	0.025084816704916378	0.7532179771212346	None	0	0	0.25	2	0.9	9	1.0	0.8	10	8	1	1	0	0.08333333333333333	12	1	0.8	12	0.25	0.36363636363636365	0.9116874388218676	0.8135725595456048	0.4981969729128023	0.8299614992341803	0.5288687700997675	0.7877918745517759	0.8677363758460641	0.8110434631204254	1.0	0.2	0.0
4538	0.03428491525173592	0.011815666782277624	0.011524642329431194	0.6513031716406339	None	0	0	0.2857142857142857	2	0.875	7	1.0	0.75	8	6	1	1	0	0.1	10	1	0.6666666666666666	10	0.25	0.4444444444444444	0.9116874388218676	0.8226283160314907	0.4981969729128023	0.7392178738624153	0.5288687700997675	0.8055240687745504	0.792180238930027	0.7912455562304311	1.0	0.25	0.0
2883	0.004835660665660881	0.0018274321616079613	-0.0007544753867731339	0.9827559392148576	None	0.3333333333333333	1	0.75	6	0.2222222222222222	2	0.4583333333333333	0.2222222222222222	6	2	4	1	0	0.6666666666666666	6	4	0.7333333333333333	11	0.125	0.2857142857142857	0.49507164496166584	0.8998432330749876	0.28070076013978096	0.9384518074608236	0.3472207726045006	0.7795941021013377	0.822984492481381	0.8870609938086923	1.0	0.3333333333333333	0.0
1939	None	None	None	None	None	0	0	1.0	1	0	0	1.0	0	1	0	0	0	0	0.5	1	2	0.13333333333333333	2	0.0	0	0	0	0	0	0	0	0	0	0	0	0
2801	0.00813592633199286	9.866125368778307e-05	9.357046520626353e-05	0.726007743792881	None	0	0	0.4	2	0.8	4	1.0	0.6	4	3	2	2	0	0.14285714285714285	7	1	0.4666666666666667	7	0.2857142857142857	0.6666666666666666	0.8116034941578854	0.7828362200348786	0.5037838318933255	0.9244098984719581	0.6606957739582641	0.8291650140228292	0.7965302971737346	0.8567564885167243	0.625	0.75	0.0
2634	0.0036334837752580542	0.0016909319608996163	0.0015147172175283166	0.9972221219425257	None	0	0	0.5	2	0.5	2	0.6	0.25	2	1	3	4	0	0.4	2	5	0.4	6	0.4444444444444444	0.5	0.8253963316725716	0.5083787797174957	0.7099098412319682	0.7402606985554099	0.6403557243305693	0.9603674337736888	0.7973494601210457	0.8057825761716008	0.5	0	0.27133520167572317
7053	0.042590321509194264	0.033282990746698944	0.03283078947469752	0.7361741671769197	None	0	0	0.25	2	0.9	9	1.0	0.8	10	8	1	1	0	0.08333333333333333	12	1	0.8	12	0.25	0.36363636363636365	0.9116874388218676	0.9244644698418019	0.4981969729128023	0.8402156581567539	0.5288687700997675	0.8530014705152452	0.8677363758460641	0.8780680761513189	1.0	0.2	0.0
1993	None	None	None	None	None	0	0	1.0	1	0	0	1.0	0	0	0	1	0	0	0.5	2	1	0.13333333333333333	2	0.0	0	0	0	0	0	0	0	0	0	0	0	0
5078	0.03310172851858471	0.01459691478090576	0.009339973543857722	0.7636684690040518	None	0	0	0.3333333333333333	2	0.8571428571428571	6	1.0	0.7142857142857143	7	5	1	1	0	0.1111111111111111	9	1	0.6	9	0.25	0.5	0.9116874388218676	0.9457104115925783	0.4981969729128023	0.8789440980935606	0.5288687700997675	0.8890662455381227	0.8414024949912845	0.9094636643405869	1.0	0.2857142857142857	0.0
277	None	None	None	None	None	0	0	0.1875	3	0.8636363636363636	19	0.16783216783216784	0.6818181818181818	17	15	6	1	0	0.8461538461538461	11	13	1.6	24	0.07142857142857142	0	0.5585617257000696	0.897594988224583	0.32364996407319824	0.8805557729901783	0.5262878483037996	0.9310136300226873	0.8999551708526426	0.9052484011035427	1.0	0.11764705882352941	0.0
331	None	None	None	None	None	0	0	0	0	0	0	1.0	0	0	0	0	1	0	1.0	1	1	0.06666666666666667	1	0.25	0	0	0	0	0	0	0	0	0	0	0	0
640	None	None	None	None	None	1.0	2	0.8571428571428571	6	0.0	0	0.6666666666666666	0	3	0	6	3	0	0.6	5	3	0.6666666666666666	10	0.23076923076923078	0.8	0	0	0	0	0	0	0	0	0	0	0
6231	0.038187742884841676	0.029097529865065704	0.026920456243737918	0.7541840779247547	None	0	0	0.25	2	0.8888888888888888	8	1.0	0.7777777777777778	9	7	1	1	0	0.09090909090909091	11	1	0.7333333333333333	11	0.25	0.4	0.9116874388218676	0.9356314309048998	0.4981969729128023	0.8518639214780891	0.5288687700997675	0.8639872196381515	0.8677363758460641	0.8900808230483616	1.0	0.2222222222222222	0.0
2477	None	None	None	None	None	0	0	0.625	5	0.3333333333333333	3	0.55	0	1	0	9	4	0	0.8	5	4	0.7333333333333333	11	0.19047619047619047	0.75	0	0	0	0	0	0	0	0	0	0	0
3578	0.031937624916990794	0.006033070390804732	0.004552750320718519	0.5971936742380217	None	0	0	0.2857142857142857	2	0.875	7	1.0	0.75	8	6	1	1	0	0.1	10	1	0.6666666666666666	10	0.25	0.4444444444444444	0.9116874388218676	0.8003702302181599	0.4981969729128023	0.8156855679924421	0.5288687700997675	0.8128956404856433	0.8559768394699614	0.8097383022032574	1.0	0.25	0.0
3501	0.023499922973872357	0.0021458574626778853	0.002141930413677327	0.7037537215912066	None	0	0	0.3333333333333333	2	0.8333333333333334	5	1.0	0.6666666666666666	6	4	1	1	0	0.125	8	1	0.5333333333333333	8	0.25	0.5714285714285714	0.774880259349292	0.8440016281395363	0.4981969729128023	0.7634528958133626	0.5288687700997675	0.8286216639852357	0.6676818288479499	0.8143662157774653	1.0	0.3333333333333333	0.0
6050	0.038755986181095506	0.027344518029522414	0.022386093998748306	0.758482982728605	None	0	0	0.2857142857142857	2	0.875	7	1.0	0.75	8	6	1	1	0	0.1	10	1	0.6666666666666666	10	0.25	0.4444444444444444	0.9116874388218676	0.8631361864195032	0.4981969729128023	0.8631189222984081	0.5288687700997675	0.8431008418641596	0.7939802590184338	0.8567027409617746	1.0	0.25	0.0
1759	None	None	None	None	None	0.5	1	0.8333333333333334	5	0.16666666666666666	1	0.5333333333333333	0.16666666666666666	3	1	4	4	0	0.6	5	3	0.5333333333333333	8	0.4	0.6666666666666666	0.30675509559332803	0.7653838004923326	0.39687116061020894	0.8410334781843432	0.522803568860624	0.8082867013455761	0.7305849101796117	0.8067600108230528	0.3333333333333333	0.6666666666666666	0.0
2944	0.0032713016837916968	0.0010138035387798597	0.0004522813249107732	0.9970118498278611	None	0	0	0.5	3	0.5	3	0.5333333333333333	0.16666666666666666	2	1	5	3	0	0.6	3	5	0.5333333333333333	8	0.23076923076923078	0.4	0.8253963316725716	0.5083787797174957	0.7099098412319682	0.7402606985554099	0.6403557243305693	0.9603674337736888	0.7973494601210457	0.8057825761716008	0.5	0	0.0
7187	0.0371503125454113	0.03150522575320799	0.029871251878156185	0.7498430865654055	None	0	0	0.25	2	0.8888888888888888	8	1.0	0.7777777777777778	9	7	1	1	0	0.09090909090909091	11	1	0.7333333333333333	11	0.25	0.4	0.9116874388218676	0.929552487563357	0.4981969729128023	0.8518639214780891	0.5288687700997675	0.8639872196381515	0.8677363758460641	0.8868853008121005	1.0	0.2222222222222222	0.0
2732	0.0009583006128444589	0.0001567663775581023	-2.521536053272627e-06	0.9977520604928298	None	0	0	0.75	3	0.3333333333333333	1	0.5555555555555556	0	1	0	3	2	0	1.0	3	3	0.3333333333333333	5	0.2222222222222222	1.0	0	0	0	0	0	0	0	0	0	0	0
2295	None	None	None	None	None	0	0	0.5	1	1.0	1	0.75	0	0	0	2	4	0	1.0	2	2	0.2	3	0.5	0	0	0	0	0	0	0	0	0	0	0	0
153	None	None	None	None	None	0	0	0.5	2	0.6666666666666666	2	1.0	0.6666666666666666	3	2	1	0	0	0.2	5	1	0.3333333333333333	5	0.0	0.5	0.6391321944491322	0.6401783262751952	0.8991101536799373	0.9769878619132367	0.6479966188898766	0.7987979975612574	0.7939039841799467	0.8700193405119827	0	0	0.0
3559	0.014409008091707807	0.0013762688109700209	0.0013712541899444936	0.826716294344525	None	0	0	0.3333333333333333	2	0.8333333333333334	5	1.0	0.5	4	3	3	2	0	0.125	8	1	0.5333333333333333	8	0.2222222222222222	0.5714285714285714	0.9784901129683792	0.6747877667650642	0.676841973757087	0.6661145002464853	0.2341439506140386	0.9630903226745128	0.9550850116221151	0.8264612867591574	0.625	0.5	0.0
4577	0.031950155257924016	0.025056770744188925	0.02447029986035505	0.7532597336800955	None	0	0	0.2857142857142857	2	0.875	7	1.0	0.75	8	6	1	1	0	0.1	10	1	0.6666666666666666	10	0.25	0.4444444444444444	0.9116874388218676	0.834481243378489	0.4981969729128023	0.8547243639394237	0.5288687700997675	0.8044360727152848	0.792180238930027	0.8322105231558907	1.0	0.25	0.0
6664	0.04663983360278774	0.026956548519736487	0.02668208367913427	0.7288980858347616	None	0	0	0.2222222222222222	2	0.9090909090909091	10	1.0	0.8181818181818182	11	9	1	1	0	0.07692307692307693	13	1	0.8666666666666667	13	0.25	0.3333333333333333	0.9116874388218676	0.9234861806437273	0.4981969729128023	0.8296046548527357	0.5288687700997675	0.8428963491273693	0.8677363758460641	0.8718947899136502	1.0	0.18181818181818182	0.0
2789	0.0008229650349652043	0.0005381108040100964	1.537470752873063e-05	0.9944455458455126	None	0	0	0.75	3	0.5	2	0.75	0.25	1	1	4	0	0	0.5	4	2	0.4	6	0.0	0.5	0.30675509559332803	0.5	0.39687116061020894	0.5	0.5193298736566265	0.5	0.7049900640355437	0.5	0	0	0.0
2361	None	None	None	None	None	0	0	1.0	1	0	0	1.0	0	1	0	0	0	0	0.5	2	1	0.13333333333333333	2	0.0	0	0	0	0	0	0	0	0	0	0	0	0
2959	0.005989399115255782	0.0016449613619579121	0.001301788100895834	0.9900756771529553	None	0	0	0.3333333333333333	2	0.6666666666666666	4	0.6666666666666666	0.3333333333333333	2	2	5	3	0	0.3333333333333333	2	6	0.5333333333333333	8	0.21428571428571427	0.3333333333333333	0.8253963316725716	0.5083787797174957	0.7099098412319682	0.7402606985554099	0.6403557243305693	0.9603674337736888	0.7973494601210457	0.8057825761716008	0.5	1.0	0.0
1884	None	None	None	None	None	1.0	4	1.0	10	0.07692307692307693	1	0.7142857142857143	0.07692307692307693	10	1	4	0	0	0.42857142857142855	3	7	1.0	15	0.0	1.0	0.6842293327795302	0.9315256101503674	0.39687116061020894	0.8881358810469759	0.522803568860624	0.9563111651611894	0.950121190614505	0.9301761388771067	0	0	0.0
3804	0.030272250943489884	0.00799386985185997	-0.007482313517896397	0.8326233986466998	None	0	0	0.2857142857142857	2	0.875	7	1.0	0.625	5	5	4	1	0	0.1	10	1	0.6666666666666666	10	0.08333333333333333	0.4444444444444444	0.8011624823022283	0.9516004834101494	0.4676933876562995	0.9173421749836169	0.5514457190015364	0.8751004899416545	0.7954409213614737	0.9201278390876337	1.0	0.4	0.0
3262	0.010449938852538396	0.0073342123157064355	-0.007172565632314318	0.7286749349269657	None	0	0	0.4	2	0.8	4	1.0	0.6	4	3	2	1	0	0.14285714285714285	7	1	0.4666666666666667	7	0.14285714285714285	0.6666666666666666	0.9784901129683792	0.5535683371445889	0.6511776711560291	0.9351482540694747	0.48355317879641185	0.957285352972005	0.9509224703963068	0.8805609818463727	1.0	1.0	0.0
3472	0.0032234192028105907	0.00031558212865742327	-5.272430557302134e-07	0.9901300795343444	None	0	0	0.5	2	0.6666666666666666	2	1.0	0.3333333333333333	2	1	2	1	0	0.2	5	1	0.3333333333333333	5	0.14285714285714285	1.0	0.900581241151114	0.7299142555531427	0.4875002327835964	0.9777889973089398	0.8162621199859142	0.8066832165746358	0.856193865108817	0.8878698430814109	1.0	1.0	0.0
1270	None	None	None	None	None	0.75	3	0.9	9	0.08333333333333333	1	0.9333333333333333	0	5	0	8	2	0	0.6	3	5	0.9333333333333333	14	0.13333333333333333	0.8888888888888888	0	0	0	0	0	0	0	0	0	0	0
5251	0.029649997037877844	0.02774188713204338	0.027735907561994233	0.7213567411644528	None	0	0	0.25	2	0.8888888888888888	8	1.0	0.7777777777777778	9	7	1	1	0	0.09090909090909091	11	1	0.7333333333333333	11	0.25	0.4	0.9116874388218676	0.8235753355114099	0.4981969729128023	0.841705152345377	0.5288687700997675	0.7959141567540069	0.8677363758460641	0.8211601367030126	1.0	0.3333333333333333	0.0
5730	0.039747353817546065	0.029637727634963258	0.028968568484747027	0.7448142077030084	None	0	0	0.25	2	0.9	9	1.0	0.8	10	8	1	1	0	0.08333333333333333	12	1	0.8	12	0.25	0.36363636363636365	0.9116874388218676	0.9293917097618613	0.4981969729128023	0.8402156581567539	0.5288687700997675	0.8530014705152452	0.8677363758460641	0.8806414237766419	1.0	0.2	0.0
6980	0.03248307139257435	0.012250299799592973	0.00990892489851389	0.7578806706148896	None	0	0	0.2857142857142857	2	0.875	7	1.0	0.75	8	6	1	1	0	0.1	10	1	0.6666666666666666	10	0.25	0.4444444444444444	0.774880259349292	0.9418454827592233	0.4981969729128023	0.8647107690610698	0.5288687700997675	0.8759675136266144	0.792180238930027	0.9000848550399649	1.0	0.25	0.0
4315	0.03188557922589825	0.020918471965432627	0.01962745399669995	0.7522304960786812	None	0	0	0.3333333333333333	2	0.8571428571428571	6	1.0	0.7142857142857143	7	5	1	1	0	0.1111111111111111	9	1	0.6	9	0.25	0.5	0.9116874388218676	0.8088800813628536	0.4981969729128023	0.8692392252623724	0.5288687700997675	0.8131665248064548	0.8414024949912845	0.8323775818464723	1.0	0.2857142857142857	0.0
5495	0.040114609367037986	0.026747416734388893	0.026330439287449044	0.7470944255635179	None	0	0	0.25	2	0.9	9	1.0	0.8	10	8	1	1	0	0.08333333333333333	12	1	0.8	12	0.25	0.36363636363636365	0.9116874388218676	0.9293917097618613	0.4981969729128023	0.8402156581567539	0.5288687700997675	0.8530014705152452	0.8677363758460641	0.8806414237766419	1.0	0.2	0.0
4002	0.03986614857224734	0.010433374770587037	0.008671914064043123	0.7527435547773077	None	0	0	0.25	2	0.8888888888888888	8	1.0	0.7777777777777778	9	7	1	1	0	0.09090909090909091	11	1	0.7333333333333333	11	0.25	0.4	0.8794564342087492	0.8182967106470078	0.4981969729128023	0.7547730789935443	0.5514457190015364	0.7903718060421054	0.6889349218573634	0.7889737246615756	1.0	0.2222222222222222	0.0
1831	None	None	None	None	None	0	0	1.0	1	0	0	1.0	0	0	0	1	0	0	0.5	2	1	0.13333333333333333	2	0.0	0	0	0	0	0	0	0	0	0	0	0	0
308	None	None	None	None	None	0	0	0.5	1	1.0	1	0.75	0	0	0	2	0	0	1.0	2	2	0.2	3	0.0	0	0	0	0	0	0	0	0	0	0	0	0
3577	0.01969713953251564	0.0033792979809781788	0.0030938748397825915	0.8238411380272747	None	0	0	0.4	2	0.8	4	1.0	0.6	5	3	1	1	0	0.14285714285714285	7	1	0.4666666666666667	7	0.25	0.6666666666666666	0.9116874388218676	0.8403014208463725	0.4981969729128023	0.778225199264431	0.5288687700997675	0.8411761717431783	0.6889349218573634	0.8216564336134049	1.0	0.4	0.0
2192	None	None	None	None	None	0.3333333333333333	1	0.5	4	0.7	7	0.48	0.3	4	3	7	1	0	1.0	5	5	0.8	12	0.058823529411764705	0.5714285714285714	0.5671662171665129	0.8997816720500156	0.7508845037306197	0.9516814411535233	0.5583069365550566	0.9599473470207824	0.9421920194710623	0.9418032241077904	1.0	0	0.0
6526	0.040865308360227386	0.031367354741241325	0.02862923000465109	0.7592624152963253	None	0	0	0.25	2	0.8888888888888888	8	1.0	0.7777777777777778	9	7	1	1	0	0.09090909090909091	11	1	0.7333333333333333	11	0.25	0.4	0.9116874388218676	0.9310949351071023	0.4981969729128023	0.8518639214780891	0.5288687700997675	0.8639872196381515	0.8414024949912845	0.8876786055824769	1.0	0.2222222222222222	0.0
4047	0.03709533260902021	0.012660056461876021	0.012402524298696614	0.6625036903543393	None	0	0	0.2857142857142857	2	0.875	7	1.0	0.875	9	7	0	1	0	0.1	10	1	0.6666666666666666	10	0.5	0.2222222222222222	0.9569802259367586	0.6876134472382277	0.6455908121755057	0.9174423255774389	0.17458357977606315	0.9529338446083029	0.9614394370753211	0.8877893363238665	1.0	0.2222222222222222	0.0
6355	0.04546872973431109	0.025282986577089505	0.025024799947503566	0.7449849072409191	None	0	0	0.2222222222222222	2	0.9090909090909091	10	1.0	0.8181818181818182	11	9	1	1	0	0.07692307692307693	13	1	0.8666666666666667	13	0.25	0.3333333333333333	0.9116874388218676	0.9232109877388716	0.4981969729128023	0.8296046548527357	0.5288687700997675	0.8428963491273693	0.8677363758460641	0.87174995584298	1.0	0.18181818181818182	0.0
2256	None	None	None	None	None	0	0	0.4	2	0.8	4	0.4666666666666667	0	1	0	5	1	0	0.6	5	3	0.4666666666666667	7	0.07692307692307693	0.6666666666666666	0	0	0	0	0	0	0	0	0	0	0
3603	0.005492109609053764	0.0009291213371348233	0.0007506498337866874	0.9625208107574713	None	0	0	0.5	3	0.42857142857142855	3	0.5	0.42857142857142855	5	3	3	0	0	0.5	3	6	0.6	9	0.0	0.2857142857142857	0.8011624823022283	0.8708368451312106	0.8146422390584303	0.9457589305184803	0.32158924483012014	0.9537049144717539	0.9404696700265449	0.9306950519565521	0	0	0.0
915	None	None	None	None	None	0	0	0.6	3	0.6	3	0.4375	0.6	5	3	1	1	0	1.0	4	4	0.4666666666666667	7	0.25	0.6666666666666666	0.6078830194435587	0.7388698491980303	0.1	0.9097800302681741	0.22744753749027918	0.7819822294330827	0.8972682415101003	0.8238670570145153	1.0	0.4	0.0
3608	0.03801663897403519	0.0030827354507333466	0.002869971393070754	0.6200866506869716	None	0	0	0.25	2	0.8888888888888888	8	1.0	0.7777777777777778	9	7	1	1	0	0.09090909090909091	11	1	0.7333333333333333	11	0.25	0.4	0.6380730798767166	0.9546142473395445	0.5669918851597948	0.8845752527716064	0.6734020361408097	0.9291872560936738	0.8850574203877053	0.92772719055906	1.0	0.5555555555555556	0.0
2010	None	None	None	None	None	0	0	0.25	1	1.0	4	1.0	0.5	2	2	3	0	0	0.16666666666666666	6	1	0.4	6	0.0	0	0.599431605796857	0.9609100677037418	0.44178261705440286	0.9513533720070958	0.48642933076162054	0.65441144637636	0.9273681153718666	0.906469412990987	0	0	0.0
4697	0.038611664105762646	0.03156898539578101	0.03002371870257436	0.750049591747302	None	0	0	0.25	2	0.8888888888888888	8	1.0	0.7777777777777778	9	7	1	1	0	0.09090909090909091	11	1	0.7333333333333333	11	0.25	0.4	0.9116874388218676	0.9314724348945018	0.4981969729128023	0.8518639214780891	0.5288687700997675	0.8639872196381515	0.8677363758460641	0.887874508895279	1.0	0.2222222222222222	0.0
7359	0.03885780462806926	0.0265480846243416	0.025486905394983116	0.722811769962834	None	0	0	0.25	2	0.9	9	1.0	0.8	10	8	1	1	0	0.08333333333333333	12	1	0.8	12	0.25	0.36363636363636365	0.9116874388218676	0.8135725595456048	0.4981969729128023	0.8299614992341803	0.5288687700997675	0.7877918745517759	0.8677363758460641	0.8110434631204254	1.0	0.2	0.0
535	None	None	None	None	None	0	0	0.5	2	0.75	3	0.6	0.5	2	2	3	0	0	0.4	5	2	0.4	6	0.0	0	0.6210859926080959	0.9519134684064805	0.16581704385207227	0.6314092145629993	0.5861960189223584	0.8370109649881606	0.9432625919711293	0.8481242581889941	0	0	0.0
976	None	None	None	None	None	0	0	0.75	3	0.5	2	0.5	0.5	5	2	0	1	0	0.75	4	3	0.4	6	1.0	1.0	0.6078830194435587	0.7388698491980303	0.1	0.9097800302681741	0.22744753749027918	0.7819822294330827	0.8972682415101003	0.8238670570145153	1.0	0.4	0.0
6569	0.049456742411241116	0.022537850693627105	0.022214566108974473	0.6781669199955467	None	0	0	0.2222222222222222	2	0.9090909090909091	10	1.0	0.8181818181818182	11	9	1	1	0	0.07692307692307693	13	1	0.8666666666666667	13	0.25	0.3333333333333333	0.6380730798767166	0.9219858377829965	0.4981969729128023	0.8296046548527357	0.5288687700997675	0.8428963491273693	0.6889349218573634	0.8711092091665226	1.0	0.18181818181818182	0.0
2359	None	None	None	None	None	0	0	0.3333333333333333	2	0.8571428571428571	6	1.0	0.7142857142857143	5	5	3	2	0	0.1111111111111111	9	1	0.6	9	0.2	0.25	0.8287481573316008	0.6657458083446602	0.6565060486076221	0.9258734357899839	0.44070998650607096	0.9581481512787604	0.9091288888173439	0.8923473286833272	0.6000000000000001	0.4	0.0
207	None	None	None	None	None	0.3333333333333333	1	0.5	4	0.6	6	0.6	0.5	6	5	5	0	0	0.8	4	5	0.8	12	0.0	0.2857142857142857	0.20425681202925525	0.944420998219098	0.1503032408769664	0.9295406230800676	0.5243413114804328	0.9036225630141819	0.911984133887909	0.9275860628530782	0	0	0.0
3766	0.029240674882357823	0.015753261136094175	0.014610641922002286	0.7169270790873705	None	0	0	0.3333333333333333	2	0.8571428571428571	6	1.0	0.7142857142857143	7	5	1	1	0	0.1111111111111111	9	1	0.6	9	0.25	0.5	0.9251389084835584	0.8112344826487986	0.5002964705711712	0.7500680341073805	0.5288687700997675	0.8167861133480937	0.8677363758460641	0.794224964986343	1.0	0.2857142857142857	0.0
4851	0.038354300364871474	0.021331719284404763	0.020758472624653322	0.7380802492014322	None	0	0	0.25	2	0.8888888888888888	8	1.0	0.7777777777777778	9	7	1	1	0	0.09090909090909091	11	1	0.7333333333333333	11	0.25	0.4	0.9116874388218676	0.8395152226759056	0.4981969729128023	0.8435452537972955	0.5288687700997675	0.7959141567540069	0.6889349218573634	0.8273280344446391	1.0	0.2222222222222222	0.0
143	None	None	None	None	None	1.0	1	0.8	4	0.0	0	0.5833333333333334	0	1	0	5	2	0	0.75	4	3	0.4666666666666667	7	0.15384615384615385	0.6666666666666666	0	0	0	0	0	0	0	0	0	0	0
6257	0.04484608118504268	0.017637369431467605	0.01733058595197099	0.6918234452930608	None	0	0	0.2	2	0.9166666666666666	11	1.0	0.8333333333333334	12	10	1	1	0	0.07142857142857142	14	1	0.9333333333333333	14	0.25	0.3076923076923077	0.9116874388218676	0.9079417180593918	0.4981969729128023	0.8513654594138934	0.5288687700997675	0.9078048085729976	0.8677363758460641	0.8915891143971383	1.0	0.25	0.0
6082	0.03740284979721514	0.028907353531952895	0.028906014417158708	0.7102368286136415	None	0	0	0.25	2	0.9	9	1.0	0.8	10	8	1	1	0	0.08333333333333333	12	1	0.8	12	0.25	0.36363636363636365	0.9116874388218676	0.844923094832766	0.4981969729128023	0.8386443093726766	0.5288687700997675	0.8212234234956806	0.8437700701193742	0.8351698313766592	1.0	0.2	0.0
7513	0.040457225770825604	0.02860492534829749	0.027093712959613974	0.7463698309400594	None	0	0	0.25	2	0.8888888888888888	8	1.0	0.7777777777777778	9	7	1	1	0	0.09090909090909091	11	1	0.7333333333333333	11	0.25	0.4	0.9116874388218676	0.9314724348945018	0.4981969729128023	0.8518639214780891	0.5288687700997675	0.8639872196381515	0.8677363758460641	0.887874508895279	1.0	0.2222222222222222	0.0
4707	0.029083190714333	0.010055019343713254	0.008839748335274292	0.7723997819026525	None	0	0	0.25	2	0.8888888888888888	8	1.0	0.7777777777777778	9	7	1	1	0	0.09090909090909091	11	1	0.7333333333333333	11	0.25	0.4	0.9116874388218676	0.8654430006906553	0.4981969729128023	0.8443242936205962	0.5288687700997675	0.8370786176626811	0.8597201535546863	0.8493555107540585	1.0	0.2222222222222222	0.0
461	None	None	None	None	None	0	0	0.6666666666666666	2	0.5	1	0.6666666666666666	0.5	2	1	1	0	0	0.6666666666666666	3	2	0.26666666666666666	4	0.0	0	0.6210859926080959	0.9519134684064805	0.16581704385207227	0.6314092145629993	0.5861960189223584	0.8370109649881606	0.9432625919711293	0.8481242581889941	0	0	0.0
5858	0.04628786323857477	0.029142467597981038	0.029130010336973107	0.7290176283049693	None	0	0	0.2222222222222222	2	0.9090909090909091	10	1.0	0.8181818181818182	11	9	1	1	0	0.07692307692307693	13	1	0.8666666666666667	13	0.25	0.3333333333333333	0.9116874388218676	0.952609266671459	0.4981969729128023	0.883354732542108	0.5288687700997675	0.8815959877228499	0.8677363758460641	0.9124827238865638	1.0	0.2727272727272727	0.0
659	None	None	None	None	None	0	0	1.0	3	0.0	0	0.6666666666666666	0	2	0	1	0	0	0.6666666666666666	3	2	0.26666666666666666	4	0.0	1.0	0	0	0	0	0	0	0	0	0	0	0
2259	None	None	None	None	None	0.6666666666666666	2	0.75	6	0.3333333333333333	3	0.5238095238095238	0.3333333333333333	8	3	2	0	0	0.42857142857142855	7	3	0.7333333333333333	11	0.0	1.0	0.7160904860519237	0.8149370691736965	0.42471374481774793	0.8973256184685768	0.5349035083679776	0.8661305330009298	0.8666311750363574	0.8628478154239791	0	0	0.0
6997	0.04080464333511847	0.031704395516993424	0.028779105186235786	0.7405146131409377	None	0	0	0.25	2	0.8888888888888888	8	1.0	0.7777777777777778	9	7	1	1	0	0.09090909090909091	11	1	0.7333333333333333	11	0.25	0.4	0.9116874388218676	0.9356314309048998	0.4981969729128023	0.8518639214780891	0.5288687700997675	0.8639872196381515	0.8677363758460641	0.8900808230483616	1.0	0.2222222222222222	0.0
1116	None	None	None	None	None	0	0	0.6666666666666666	4	0.42857142857142855	3	0.75	0.42857142857142855	5	3	3	3	0	0.75	4	3	0.6	9	0.375	0.6666666666666666	0.5371685695516142	0.8719232938395931	0.7879349212575076	0.943031886470541	0.5614308734013613	0.8460961305414599	0.8910065268277358	0.8950123788205187	0.4	0.4	0.0
6421	0.03917651420726994	0.02827892578957179	0.025621946987402316	0.7387467136779975	None	0	0	0.25	2	0.8888888888888888	8	1.0	0.7777777777777778	9	7	1	1	0	0.09090909090909091	11	1	0.7333333333333333	11	0.25	0.4	0.9116874388218676	0.9356314309048998	0.4981969729128023	0.8518639214780891	0.5288687700997675	0.8639872196381515	0.8677363758460641	0.8900808230483616	1.0	0.2222222222222222	0.0
861	None	None	None	None	None	0	0	0.5	3	0.5	3	0.4	0.5	6	3	1	0	0	0.8	4	5	0.5333333333333333	8	0.0	0.5	0.6049714026627362	0.9557151773983781	0.7825952999510788	0.962563018291537	0.6145366527279377	0.8664552490333927	0.9143060334017743	0.9387495437658846	0	0	0.0
932	None	None	None	None	None	0	0	0.5	2	0.6666666666666666	2	0.625	0.3333333333333333	2	1	2	0	0	0.5	4	2	0.3333333333333333	5	0.0	0.5	0.6170702994863744	0.666862977042819	0.5015267361284866	0.9815819469747524	0.5044178003421578	0.982777701845011	0.9656262907296471	0.9480773490898752	0	0	0.0
6728	0.047883100643210365	0.03590174185192691	0.031849417687438826	0.7256546130048895	None	0	0	0.2222222222222222	2	0.9090909090909091	10	1.0	0.8181818181818182	11	9	1	1	0	0.07692307692307693	13	1	0.8666666666666667	13	0.25	0.3333333333333333	0.9116874388218676	0.9232109877388716	0.4981969729128023	0.8296046548527357	0.5288687700997675	0.8428963491273693	0.8677363758460641	0.87174995584298	1.0	0.18181818181818182	0.0
963	None	None	None	None	None	0	0	0.6666666666666666	2	0.5	1	0.6666666666666666	0	2	0	1	0	0	0.6666666666666666	3	2	0.26666666666666666	4	0.0	0.6666666666666666	0	0	0	0	0	0	0	0	0	0	0
178	None	None	None	None	None	1.0	1	0.8	4	0.4	2	0.4666666666666667	0.4	5	2	1	0	0	0.6	5	3	0.4666666666666667	7	0.0	1.0	0.4752029390311723	0.7908895808446069	0.1	0.9039155874099414	0.3384123566587084	0.812592076948327	0.8786683334655716	0.8428491903870283	0	0	0.0
4872	0.033865385719698306	0.009704037339931373	0.009678196345061545	0.6107357285746484	None	0	0	0.2857142857142857	2	0.875	7	1.0	0.75	8	6	1	1	0	0.1	10	1	0.6666666666666666	10	0.25	0.4444444444444444	0.774880259349292	0.8346905097850974	0.4981969729128023	0.7392178738624153	0.5288687700997675	0.8055240687745504	0.6676818288479499	0.7958860964198158	1.0	0.25	0.0
351	None	None	None	None	None	1.0	1	0.8	4	0.2	1	0.4375	0.2	3	1	3	5	0	1.0	4	4	0.4666666666666667	7	0.625	0.6666666666666666	0.30675509559332803	0.5575136647015638	0.9770336021977867	0.9390555577246107	0.6463416767093056	0.6541194134945874	0.9328117982352168	0.7687136382527168	0.3333333333333333	0.3333333333333333	0.0
3099	0.027291364686410143	0.00563628599290662	-0.004580921778182101	0.8843025396905035	None	0	0	0.4	2	0.8	4	1.0	0.6	4	3	2	1	0	0.14285714285714285	7	1	0.4666666666666667	7	0.14285714285714285	0.3333333333333333	0.8564249605620479	0.9523967248259888	0.6259843175767218	0.9482528315181669	0.6011354031202887	0.8985708370026082	0.8856912496704372	0.9367462972189	1.0	0.75	0.0
5099	0.02646241817820607	0.01183397367017755	0.008221941415148148	0.5686492587170833	None	0	0	0.2857142857142857	2	0.875	7	1.0	0.75	8	6	1	1	0	0.1	10	1	0.6666666666666666	10	0.25	0.4444444444444444	0.9116874388218676	0.9317069594858702	0.4981969729128023	0.8647107690610698	0.5288687700997675	0.8759675136266144	0.8677363758460641	0.8948240115181157	1.0	0.25	0.0
7349	0.03319007240564209	0.012623735897489457	0.011102841850723058	0.8235194583071083	None	0	0	0.2857142857142857	2	0.875	7	1.0	0.75	8	6	1	1	0	0.1	10	1	0.6666666666666666	10	0.25	0.4444444444444444	0.9116874388218676	0.8080712197660587	0.4981969729128023	0.7392178738624153	0.5288687700997675	0.8055240687745504	0.7741548994774262	0.7858696455438786	1.0	0.25	0.0
2697	0.003039372258276666	0.00020131060050718067	0.00018612193621641098	0.9992423144940472	None	0.5	1	0.8571428571428571	6	0.125	1	0.5	0.125	3	1	6	0	0	0.8	5	4	0.6666666666666666	10	0.0	0.6666666666666666	0.30675509559332803	0.8569902703628777	0.39687116061020894	0.5929783263315691	0.5193298736566265	0.5787119375509573	0.7049900640355437	0.6959525634029927	0	0	0.0
2166	None	None	None	None	None	0	0	0.5	2	0.75	3	1.0	0.25	2	1	3	1	0	0.16666666666666666	6	1	0.4	6	0.1111111111111111	0.8	0.9143740786658003	0.7018785047604432	0.6309709867710293	0.5641287081111165	0.24808641230309164	0.6121073599593958	0.9392099096008517	0.6279559858323808	1.0	1.0	0.0
3019	0.003446222654976718	0.0018137505537120845	0.0014920107001306002	0.9967988488818899	None	0	0	0.5	2	0.5	2	0.6	0.25	3	1	2	3	0	0.4	2	5	0.4	6	0.5	0.5	0.8287481573316008	0.6949882084662977	0.6051774434055063	0.7384961486778402	0.9591222038310185	0.9750848618319915	0.8761176336271536	0.8632936944925687	0.3333333333333333	0.3333333333333333	0.0
1446	None	None	None	None	None	0	0	0.25	1	1.0	3	1.0	0.3333333333333333	1	1	3	0	0	0.2	5	1	0.3333333333333333	5	0.0	0	0.27923001831782723	0.5	0.7715749026335594	0.5	0.5502780668078744	0.5	0.8821975910469836	0.5	0	0	0.0
6956	0.045638252528375736	0.03272149032769446	0.0322757878090088	0.7250522702350726	None	0	0	0.2222222222222222	2	0.9090909090909091	10	1.0	0.8181818181818182	11	9	1	1	0	0.07692307692307693	13	1	0.8666666666666667	13	0.25	0.3333333333333333	0.9116874388218676	0.9232109877388716	0.4981969729128023	0.8296046548527357	0.5288687700997675	0.8428963491273693	0.8677363758460641	0.87174995584298	1.0	0.18181818181818182	0.0
5370	0.02727422391967912	0.011479183324736159	0.008101091609060099	0.5862691790947925	None	0	0	0.2857142857142857	2	0.875	7	1.0	0.75	8	6	1	1	0	0.1	10	1	0.6666666666666666	10	0.25	0.4444444444444444	0.866865972417705	0.9360751108441473	0.4981969729128023	0.8647107690610698	0.5288687700997675	0.8759675136266144	0.8677363758460641	0.8970237710168744	1.0	0.25	0.0
1388	None	None	None	None	None	0	0	0.5	1	1.0	1	0.75	0	0	0	2	2	0	1.0	2	2	0.2	3	0.25	0	0	0	0	0	0	0	0	0	0	0	0
4777	0.03790457127768681	0.028322556656428882	0.02660954008614613	0.7463507106272165	None	0	0	0.25	2	0.8888888888888888	8	1.0	0.7777777777777778	9	7	1	1	0	0.09090909090909091	11	1	0.7333333333333333	11	0.25	0.4	0.9116874388218676	0.9314724348945018	0.4981969729128023	0.8518639214780891	0.5288687700997675	0.8639872196381515	0.8677363758460641	0.887874508895279	1.0	0.2222222222222222	0.0
6309	0.05258620387765467	0.028884663992861798	0.02874784049875587	0.7286104332925709	None	0	0	0.2	2	0.9166666666666666	11	1.0	0.8333333333333334	12	10	1	1	0	0.07142857142857142	14	1	0.9333333333333333	14	0.25	0.3076923076923077	0.9116874388218676	0.9171393186721661	0.4981969729128023	0.8198945006901195	0.5288687700997675	0.8335707611949807	0.8677363758460641	0.8633770620376817	1.0	0.16666666666666666	0.0
904	None	None	None	None	None	0	0	0.6	3	0.4	2	0.4375	0.4	5	2	1	0	0	1.0	4	4	0.4666666666666667	7	0.0	0.6666666666666666	0.5773820320366844	0.9179743683498188	0.8927780241082385	0.8914923337349991	0.6339557552479816	0.8751511629940923	0.8591221550109653	0.8962438295816771	0	0	0.0
7320	0.037648917188747785	0.031876650002117896	0.030279566303131417	0.7503869675159629	None	0	0	0.25	2	0.8888888888888888	8	1.0	0.7777777777777778	9	7	1	1	0	0.09090909090909091	11	1	0.7333333333333333	11	0.25	0.4	0.9116874388218676	0.9314724348945018	0.4981969729128023	0.8518639214780891	0.5288687700997675	0.8639872196381515	0.8677363758460641	0.887874508895279	1.0	0.2222222222222222	0.0
5393	0.03891204171758372	0.028538560055827816	0.026285147362726666	0.7565091060231887	None	0	0	0.25	2	0.8888888888888888	8	1.0	0.7777777777777778	9	7	1	1	0	0.09090909090909091	11	1	0.7333333333333333	11	0.25	0.4	0.9116874388218676	0.9310949351071023	0.4981969729128023	0.8518639214780891	0.5288687700997675	0.8639872196381515	0.8414024949912845	0.8876786055824769	1.0	0.2222222222222222	0.0
5224	0.037601009099266905	0.02896855677086865	0.027840682843016624	0.7488796196981845	None	0	0	0.25	2	0.8888888888888888	8	1.0	0.7777777777777778	9	7	1	1	0	0.09090909090909091	11	1	0.7333333333333333	11	0.25	0.4	0.9116874388218676	0.9314724348945018	0.4981969729128023	0.8518639214780891	0.5288687700997675	0.8639872196381515	0.8677363758460641	0.887874508895279	1.0	0.2222222222222222	0.0
90	None	None	None	None	None	0.25	1	0.5	5	0.6153846153846154	8	0.26785714285714285	0.6153846153846154	10	8	4	2	0	0.875	7	8	1.0	15	0.2	0.5	0.5448990713388155	0.9264703142617495	0.37976222457796605	0.9092215963845153	0.12684065489273308	0.9412904456075949	0.8974712939037623	0.9267294670874028	0.55	0	0.0
4371	0.0362992146870885	0.008181249662588585	0.007899166041052794	0.8183279180379361	None	0	0	0.25	2	0.8888888888888888	8	1.0	0.7777777777777778	9	7	1	1	0	0.09090909090909091	11	1	0.7333333333333333	11	0.25	0.4	0.9116874388218676	0.81282663409654	0.4981969729128023	0.7292291000183032	0.5288687700997675	0.795300140993605	0.8677363758460641	0.7811061371323859	1.0	0.2222222222222222	0.0
5924	0.0391778077238683	0.030991841075292556	0.025166082524637277	0.7416584949296905	None	0	0	0.2857142857142857	2	0.875	7	1.0	0.75	8	6	1	1	0	0.1	10	1	0.6666666666666666	10	0.25	0.4444444444444444	0.9116874388218676	0.8631361864195032	0.4981969729128023	0.8631189222984081	0.5288687700997675	0.8431008418641596	0.7939802590184338	0.8567027409617746	1.0	0.25	0.0
4593	0.030010103399083894	0.006997565055388975	0.006004221730291121	0.572114896719875	None	0	0	0.2857142857142857	2	0.875	7	1.0	0.75	8	6	1	1	0	0.1	10	1	0.6666666666666666	10	0.25	0.4444444444444444	0.9116874388218676	0.8226283160314907	0.4981969729128023	0.7392178738624153	0.5288687700997675	0.8055240687745504	0.792180238930027	0.7912455562304311	1.0	0.25	0.0
6537	0.03943460507293228	0.029436559944976237	0.02753421769213789	0.74945332677685	None	0	0	0.25	2	0.8888888888888888	8	1.0	0.7777777777777778	9	7	1	1	0	0.09090909090909091	11	1	0.7333333333333333	11	0.25	0.4	0.9116874388218676	0.9314724348945018	0.4981969729128023	0.8518639214780891	0.5288687700997675	0.8639872196381515	0.8677363758460641	0.887874508895279	1.0	0.2222222222222222	0.0
5232	0.04079645237859075	0.034152152290988926	0.03070460980997144	0.7424284763459676	None	0	0	0.25	2	0.8888888888888888	8	1.0	0.7777777777777778	9	7	1	1	0	0.09090909090909091	11	1	0.7333333333333333	11	0.25	0.4	0.9116874388218676	0.9356314309048998	0.4981969729128023	0.8518639214780891	0.5288687700997675	0.8639872196381515	0.8677363758460641	0.8900808230483616	1.0	0.2222222222222222	0.0
2826	0.0003953663654026711	5.0365598079098944e-05	5.036376229320548e-05	0.9940292714745925	None	0.6666666666666666	2	1.0	8	0.0	0	0.8	0	7	0	4	0	0	0.6	3	5	0.8	12	0.0	0.8571428571428571	0	0	0	0	0	0	0	0	0	0	0
7160	0.039443673553827475	0.027070972387795336	0.026940503934386364	0.7461382234479911	None	0	0	0.25	2	0.9	9	1.0	0.8	10	8	1	1	0	0.08333333333333333	12	1	0.8	12	0.25	0.36363636363636365	0.9116874388218676	0.9293917097618613	0.4981969729128023	0.8402156581567539	0.5288687700997675	0.8530014705152452	0.8677363758460641	0.8806414237766419	1.0	0.2	0.0
5870	0.049537216381762866	0.024346519720962894	0.02433003709131208	0.7348014759477266	None	0	0	0.2	2	0.9166666666666666	11	1.0	0.8333333333333334	12	10	1	1	0	0.07142857142857142	14	1	0.9333333333333333	14	0.25	0.3076923076923077	0.9116874388218676	0.9171393186721661	0.4981969729128023	0.8198945006901195	0.5288687700997675	0.8335707611949807	0.8677363758460641	0.8633770620376817	1.0	0.16666666666666666	0.0
5632	0.043915519324359505	0.03242085554547342	0.032080178502675125	0.730232281768464	None	0	0	0.2222222222222222	2	0.9090909090909091	10	1.0	0.8181818181818182	11	9	1	1	0	0.07692307692307693	13	1	0.8666666666666667	13	0.25	0.3333333333333333	0.9116874388218676	0.9176196088607282	0.4981969729128023	0.8296046548527357	0.5288687700997675	0.8428963491273693	0.8677363758460641	0.868877167214334	1.0	0.18181818181818182	0.0
5404	0.047141691742788185	0.0266171175950721	0.026617009625770988	0.7183049915463149	None	0	0	0.2222222222222222	2	0.9090909090909091	10	1.0	0.8181818181818182	11	9	1	1	0	0.07692307692307693	13	1	0.8666666666666667	13	0.25	0.3333333333333333	0.9116874388218676	0.8548257201747302	0.4981969729128023	0.8280499213373058	0.5288687700997675	0.8116570693242351	0.8677363758460641	0.83228122988701	1.0	0.18181818181818182	0.0
27	None	None	None	None	None	0	0	1.0	2	0.0	0	0.75	0	1	0	1	0	0	1.0	2	2	0.2	3	0.0	0	0	0	0	0	0	0	0	0	0	0	0
7417	0.033088301451993235	0.026345529622891932	0.02545610927415631	0.7469469323492662	None	0	0	0.2857142857142857	2	0.875	7	1.0	0.75	8	6	1	1	0	0.1	10	1	0.6666666666666666	10	0.25	0.4444444444444444	0.9116874388218676	0.834481243378489	0.4981969729128023	0.8547243639394237	0.5288687700997675	0.8044360727152848	0.792180238930027	0.8322105231558907	1.0	0.25	0.0
6996	0.04720460392805034	0.01069378076056573	0.010678114328142646	0.6779189118618203	None	0	0	0.25	2	0.8888888888888888	8	1.0	0.7777777777777778	9	7	1	1	0	0.09090909090909091	11	1	0.7333333333333333	11	0.25	0.4	0.6380730798767166	0.9338447240409256	0.4981969729128023	0.8518639214780891	0.5288687700997675	0.8639872196381515	0.6889349218573634	0.8891219430301092	1.0	0.3333333333333333	0.0
4531	0.031082124622695665	0.024536815144908707	0.024482500914884093	0.7500459707179467	None	0	0	0.25	2	0.8888888888888888	8	1.0	0.7777777777777778	9	7	1	1	0	0.09090909090909091	11	1	0.7333333333333333	11	0.25	0.4	0.9116874388218676	0.8235753355114099	0.4981969729128023	0.841705152345377	0.5288687700997675	0.7959141567540069	0.8677363758460641	0.8211601367030126	1.0	0.2222222222222222	0.0
5937	0.05980575537910945	0.019251311007096993	0.012527384867354715	0.722924854725722	None	0	0	0.2	2	0.9230769230769231	12	1.0	0.8461538461538461	13	11	1	1	0	0.06666666666666667	15	1	1.0	15	0.25	0.2857142857142857	0.9116874388218676	0.9112064473046039	0.4981969729128023	0.8109703806498525	0.5288687700997675	0.824936432336596	0.8677363758460641	0.8554884898053273	1.0	0.23076923076923078	0.0
5639	0.0404017618573613	0.02844408101467863	0.02025068960304155	0.7432960826860899	None	0	0	0.2857142857142857	2	0.875	7	1.0	0.75	8	6	1	1	0	0.1	10	1	0.6666666666666666	10	0.25	0.4444444444444444	0.9116874388218676	0.9385875559307849	0.4981969729128023	0.8647107690610698	0.5288687700997675	0.8759675136266144	0.855065445052102	0.8983334602003518	1.0	0.25	0.0
4390	0.03703846100323137	0.01787261068341125	0.017851240570031335	0.6781390777258991	None	0	0	0.25	2	0.8888888888888888	8	1.0	0.7777777777777778	9	7	1	1	0	0.09090909090909091	11	1	0.7333333333333333	11	0.25	0.4	0.9116874388218676	0.8221012820291029	0.4981969729128023	0.8865935219393299	0.5288687700997675	0.7934233950306201	0.8677363758460641	0.8381120896122191	1.0	0.3333333333333333	0.0
954	None	None	None	None	None	0	0	0.3333333333333333	1	1.0	2	1.0	1.0	3	2	0	0	0	0.25	4	1	0.26666666666666666	4	0.0	0	0.6391321944491322	0.6401783262751952	0.8991101536799373	0.9769878619132367	0.773748793097063	0.7061362163800969	0.7828223957847876	0.849892837794226	0	0	0.0
1596	None	None	None	None	None	0	0	0.75	3	0.0	0	0.5555555555555556	0	3	0	1	0	0	1.0	3	3	0.3333333333333333	5	0.0	1.0	0	0	0	0	0	0	0	0	0	0	0
5636	0.03577856191873163	0.029442055450623988	0.029263864719471535	0.7161655373736009	None	0	0	0.25	2	0.8888888888888888	8	1.0	0.7777777777777778	9	7	1	1	0	0.09090909090909091	11	1	0.7333333333333333	11	0.25	0.4	0.9116874388218676	0.853790713693702	0.4981969729128023	0.8502794919399229	0.5288687700997675	0.8316648997941855	0.8163799993460409	0.8454874856886456	1.0	0.2222222222222222	0.0
4398	0.02804674884639801	0.008619010413317104	0.005938687368643064	0.7510218135900262	None	0	0	0.2857142857142857	2	0.875	7	1.0	0.75	8	6	1	1	0	0.1	10	1	0.6666666666666666	10	0.25	0.4444444444444444	0.774880259349292	0.8482091761113498	0.4981969729128023	0.8547243639394237	0.5288687700997675	0.8044360727152848	0.6676818288479499	0.8369455381761408	1.0	0.25	0.0
6356	0.0403591327063956	0.02899794415792065	0.026622225686339162	0.7413954895372162	None	0	0	0.25	2	0.8888888888888888	8	1.0	0.7777777777777778	9	7	1	1	0	0.09090909090909091	11	1	0.7333333333333333	11	0.25	0.4	0.9116874388218676	0.9356314309048998	0.4981969729128023	0.8518639214780891	0.5288687700997675	0.8639872196381515	0.8677363758460641	0.8900808230483616	1.0	0.2222222222222222	0.0
6957	0.03629587872461934	0.015412067430168793	0.012506188031246528	0.8000297426725345	None	0	0	0.2857142857142857	2	0.875	7	1.0	0.75	8	6	1	1	0	0.1	10	1	0.6666666666666666	10	0.25	0.4444444444444444	0.9116874388218676	0.9385875559307849	0.4981969729128023	0.7459547718096959	0.5288687700997675	0.8724153700066815	0.8677363758460641	0.8708843511870324	1.0	0.25	0.0
940	None	None	None	None	None	0	0	1.0	1	0	0	1.0	0	1	0	0	0	0	0.5	1	2	0.13333333333333333	2	0.0	0	0	0	0	0	0	0	0	0	0	0	0
6798	0.0388753514041278	0.028331397173609368	0.020523104592091904	0.7545772670052884	None	0	0	0.2857142857142857	2	0.875	7	1.0	0.75	8	6	1	1	0	0.1	10	1	0.6666666666666666	10	0.25	0.4444444444444444	0.9116874388218676	0.9385875559307849	0.4981969729128023	0.8647107690610698	0.5288687700997675	0.8759675136266144	0.855065445052102	0.8983334602003518	1.0	0.25	0.0
2776	0.003280451036663807	0.001436365869876076	0.0014096841846104366	0.9907238949225147	None	0	0	0.5	2	0.6666666666666666	2	1.0	0.3333333333333333	3	1	1	1	0	0.2	5	1	0.3333333333333333	5	0.25	1.0	0.9116874388218676	0.6928415043364737	0.5093706908738489	0.9473176383511996	0.6734020361408097	0.8038630772084302	0.8414024949912845	0.8461175143530343	1.0	0.6666666666666666	0.0
7504	0.04002767319086582	0.030770984244954263	0.03048627144185811	0.7455581810595027	None	0	0	0.25	2	0.9	9	1.0	0.8	10	8	1	1	0	0.08333333333333333	12	1	0.8	12	0.25	0.36363636363636365	0.9116874388218676	0.925156552239558	0.4981969729128023	0.8402156581567539	0.5288687700997675	0.8530014705152452	0.855065445052102	0.8784228326176452	1.0	0.2	0.0
1040	None	None	None	None	None	0	0	0.6666666666666666	2	0.0	0	0.6666666666666666	0	2	0	1	0	0	0.6666666666666666	2	3	0.26666666666666666	4	0.0	1.0	0	0	0	0	0	0	0	0	0	0	0
1030	None	None	None	None	None	0	0	0.5	2	0.6666666666666666	2	1.0	0.3333333333333333	1	1	3	2	0	0.2	5	1	0.3333333333333333	5	0.2	0.5	1.0	0.5	0.6565060486076221	0.5	0.32158924483012014	0.5	0.9410148994424966	0.5	1.0	1.0	0.0
2368	None	None	None	None	None	0	0	0.3333333333333333	2	0.8571428571428571	6	0.5625	0.42857142857142855	5	3	3	1	0	0.25	8	2	0.6	9	0.125	0.5	0.9069924686341461	0.6891191325383483	0.8146422390584303	0.953266486401797	0.9591222038310185	0.7516466789501003	0.6602313735846406	0.8374828291753073	1.0	0.4	0.0
2385	None	None	None	None	None	0	0	0.2857142857142857	2	0.875	7	1.0	0.75	8	6	1	1	0	0.1	10	1	0.6666666666666666	10	0.25	0.4444444444444444	0.701072195267142	0.9114786984147604	0.8328177090655726	0.8953418233252443	0.8037810829419996	0.9184168346748178	0.7985402434935426	0.9088593532281954	1.0	0.375	0.0
1766	None	None	None	None	None	0.5	1	0.8333333333333334	5	0.0	0	0.8888888888888888	0	5	0	2	1	0	1.0	3	3	0.5333333333333333	8	0.3333333333333333	0.8	0	0	0	0	0	0	0	0	0	0	0
5590	0.05940661492401725	0.018535634912524107	0.009885659070269288	0.7391022284230971	None	0	0	0.2	2	0.9230769230769231	12	1.0	0.8461538461538461	13	11	1	1	0	0.06666666666666667	15	1	1.0	15	0.25	0.2857142857142857	0.9116874388218676	0.9112064473046039	0.4981969729128023	0.8109703806498525	0.5288687700997675	0.824936432336596	0.8677363758460641	0.8554884898053273	1.0	0.15384615384615385	0.0
3542	0.041717191922324745	0.00876235378182051	0.008735889607872251	0.7239685969019432	None	0	0	0.2857142857142857	2	0.875	7	1.0	0.75	8	6	1	1	0	0.1	10	1	0.6666666666666666	10	0.25	0.4444444444444444	0.7950414353122026	0.8867378367214942	0.378253024303811	0.9605950434965689	0.48771727925679925	0.951708172146234	0.9351960623752439	0.939583089318608	1.0	0.25	0.0
544	None	None	None	None	None	0	0	1.0	2	0.0	0	1.0	0	1	0	1	0	0	0.3333333333333333	3	1	0.2	3	0.0	1.0	0	0	0	0	0	0	0	0	0	0	0
7497	0.04027815326302342	0.02955166974153875	0.026947506876608577	0.7412289782766033	None	0	0	0.25	2	0.8888888888888888	8	1.0	0.7777777777777778	9	7	1	1	0	0.09090909090909091	11	1	0.7333333333333333	11	0.25	0.4	0.9116874388218676	0.9356314309048998	0.4981969729128023	0.8518639214780891	0.5288687700997675	0.8639872196381515	0.8677363758460641	0.8900808230483616	1.0	0.2222222222222222	0.0
5448	0.03944533495510426	0.029113983789225355	0.027357671409869326	0.7470145013584844	None	0	0	0.25	2	0.8888888888888888	8	1.0	0.7777777777777778	9	7	1	1	0	0.09090909090909091	11	1	0.7333333333333333	11	0.25	0.4	0.9116874388218676	0.9314724348945018	0.4981969729128023	0.8518639214780891	0.5288687700997675	0.8639872196381515	0.8677363758460641	0.887874508895279	1.0	0.3333333333333333	0.0
3441	0.026800175143707146	0.021210592372292725	-0.01490144939615522	0.7208110447869189	None	0	0	0.3333333333333333	2	0.8333333333333334	5	1.0	0.5	4	3	3	1	0	0.125	8	1	0.5333333333333333	8	0.1111111111111111	0.5714285714285714	0.9784901129683792	0.5535683371445889	0.676841973757087	0.6661145002464853	0.2341439506140386	0.9630903226745128	0.9550850116221151	0.8004557523828184	1.0	1.0	0.0
2627	2.817943088826218e-08	2.3480373730367303e-08	2.184422739067747e-08	0.999995015689476	None	0	0	0.4	2	0.6	3	0.5833333333333334	0	0	0	6	1	0	0.75	4	3	0.4666666666666667	7	0.0625	0.4	0	0	0	0	0	0	0	0	0	0	0
1886	None	None	None	None	None	1.0	2	1.0	6	0.14285714285714285	1	0.6	0	4	0	4	0	0	0.6	3	5	0.6	9	0.0	1.0	0	0	0	0	0	0	0	0	0	0	0
3938	0.042849997844992986	0.007241473447079322	-0.0015961155710188058	0.6996854468745062	None	0	0	0.3333333333333333	2	0.8571428571428571	6	1.0	0.8571428571428571	8	6	0	1	0	0.1111111111111111	9	1	0.6	9	0.5	0.25	0.8895123659751505	0.8334242355633493	0.6455908121755057	0.9340418727203044	0.6734020361408097	0.957327623394542	0.9528978588134851	0.9210763885653434	1.0	0.375	0.0
3333	0.006313806400693139	0.00039560541211641466	-0.00011092760870020106	0.7297349668295148	None	0	0	0.4	2	0.8	4	1.0	0.6	4	3	2	1	0	0.14285714285714285	7	1	0.4666666666666667	7	0.14285714285714285	0.6666666666666666	0.8116034941578854	0.7828362200348786	0.5037838318933255	0.9244098984719581	0.6606957739582641	0.8291650140228292	0.7965302971737346	0.8567564885167243	1.0	0.5	0.0
2770	2.1094424316413564e-06	7.37039311291265e-08	7.334328193900248e-08	0.9999988210272145	None	1.0	1	1.0	4	0.25	1	0.6666666666666666	0	1	0	4	0	0	1.0	3	3	0.4	6	0.0	0.6666666666666666	0	0	0	0	0	0	0	0	0	0	0
1635	None	None	None	None	None	0	0	0.5	2	0.6666666666666666	2	0.5555555555555556	0.3333333333333333	1	1	3	3	0	1.0	3	3	0.3333333333333333	5	0.3	0	0.686580451325498	0.5	0.3170476976894212	0.5	0.5727844688091823	0.5	0.8242284466495606	0.5	1.0	1.0	0.6250157347984118
4156	0.03929276909417081	0.028118803863008423	0.025596640634171636	0.739633417922521	None	0	0	0.25	2	0.8888888888888888	8	1.0	0.7777777777777778	9	7	1	1	0	0.09090909090909091	11	1	0.7333333333333333	11	0.25	0.4	0.9116874388218676	0.9356314309048998	0.4981969729128023	0.8518639214780891	0.5288687700997675	0.8639872196381515	0.8677363758460641	0.8900808230483616	1.0	0.2222222222222222	0.0
4034	0.05152368767937417	0.016689733981209116	0.015510145110581453	0.745501300643405	None	0	0	0.25	2	0.8888888888888888	8	1.0	0.8888888888888888	10	8	0	1	0	0.09090909090909091	11	1	0.7333333333333333	11	0.5	0.2	0.8253963316725716	0.9345541282688419	0.625384127790506	0.9466584639041277	0.6734020361408097	0.9603934438480501	0.931307953732915	0.9482309620424524	1.0	0.2	0.0
2366	None	None	None	None	None	0.6666666666666666	2	0.8888888888888888	8	0.09090909090909091	1	0.8666666666666667	0	6	0	6	2	0	0.6	3	5	0.8666666666666667	13	0.2	0.75	0	0	0	0	0	0	0	0	0	0	0
173	None	None	None	None	None	0	0	1.0	2	0.0	0	0.75	0	1	0	1	0	0	1.0	2	2	0.2	3	0.0	0	0	0	0	0	0	0	0	0	0	0	0
5028	0.042587305745761396	0.030024257439165307	0.028461572401072797	0.7492006893146774	None	0	0	0.25	2	0.9	9	1.0	0.8	10	8	1	1	0	0.08333333333333333	12	1	0.8	12	0.25	0.36363636363636365	0.9116874388218676	0.9293917097618613	0.4981969729128023	0.8402156581567539	0.5288687700997675	0.8530014705152452	0.8677363758460641	0.8806414237766419	1.0	0.2	0.0
3769	0.0364820492467325	0.011342931230869402	0.011199893763820728	0.6693652607558235	None	0	0	0.2857142857142857	2	0.875	7	1.0	0.875	9	7	0	1	0	0.1	10	1	0.6666666666666666	10	0.5	0.2222222222222222	0.9569802259367586	0.6876134472382277	0.6455908121755057	0.9174423255774389	0.17458357977606315	0.9529338446083029	0.9614394370753211	0.8877893363238665	1.0	0.2222222222222222	0.0
7536	0.036563961695194366	0.03110100725027575	0.029605425343255314	0.7516858181348824	None	0	0	0.25	2	0.8888888888888888	8	1.0	0.7777777777777778	9	7	1	1	0	0.09090909090909091	11	1	0.7333333333333333	11	0.25	0.4	0.9116874388218676	0.9314724348945018	0.4981969729128023	0.8518639214780891	0.5288687700997675	0.8639872196381515	0.8677363758460641	0.887874508895279	1.0	0.2222222222222222	0.0
7317	0.043549172018087966	0.027565149378299875	0.027440449283639905	0.7421275524260829	None	0	0	0.2222222222222222	2	0.9090909090909091	10	1.0	0.8181818181818182	11	9	1	1	0	0.07692307692307693	13	1	0.8666666666666667	13	0.25	0.3333333333333333	0.9116874388218676	0.9232109877388716	0.4981969729128023	0.8296046548527357	0.5288687700997675	0.8428963491273693	0.8677363758460641	0.87174995584298	1.0	0.18181818181818182	0.0
1353	None	None	None	None	None	0	0	0.3333333333333333	1	1.0	2	0.6666666666666666	0	0	0	3	2	0	0.6666666666666666	3	2	0.26666666666666666	4	0.2	0	0	0	0	0	0	0	0	0	0	0	0
6884	0.047125079014494434	0.02695949437862298	0.026958082927088897	0.7373585374292544	None	0	0	0.2	2	0.9166666666666666	11	1.0	0.8333333333333334	12	10	1	1	0	0.07142857142857142	14	1	0.9333333333333333	14	0.25	0.3076923076923077	0.9116874388218676	0.9171393186721661	0.4981969729128023	0.8198945006901195	0.5288687700997675	0.8335707611949807	0.8677363758460641	0.8633770620376817	1.0	0.16666666666666666	0.0
76	None	None	None	None	None	0	0	0.3333333333333333	1	1.0	2	0.6666666666666666	0.5	2	1	1	1	0	0.6666666666666666	2	3	0.26666666666666666	4	0.2	0	0.6184766720779125	0.6743211074920022	0.690791097015153	0.7966897744404207	0.44794338065085515	0.8782270677216271	0.818199993785951	0.7951779945325688	1.0	0.5	0.0
3069	0.02046444508623445	0.008875268307206575	0.007708091044879551	0.6883647424434304	None	0	0	0.3333333333333333	2	0.8571428571428571	6	1.0	0.7142857142857143	7	5	1	1	0	0.1111111111111111	9	1	0.6	9	0.25	0.5	0.8794564342087492	0.8021005838325568	0.4981969729128023	0.8712086860106311	0.5514457190015364	0.8069354251746967	0.8706383329857155	0.8292697596878095	1.0	0.42857142857142855	0.0
219	None	None	None	None	None	0	0	0.15384615384615385	2	0.8823529411764706	15	0.3392857142857143	0.4117647058823529	7	7	11	5	0	0.875	8	7	1.2666666666666666	19	0.19230769230769232	0.18181818181818182	0.29199784423270686	0.9449081351836567	0.5127218421195862	0.8869183759828905	0.2886382074479405	0.9649040257761502	0.821925717802112	0.9392638281433182	0.14285714285714285	0.5714285714285714	0.0
4691	0.0553890010937783	0.022158119923674613	-0.005149136130493787	0.7341509342873633	None	0	0	0.2	2	0.9166666666666666	11	1.0	0.8333333333333334	12	10	1	1	0	0.07142857142857142	14	1	0.9333333333333333	14	0.25	0.3076923076923077	0.9116874388218676	0.815701024486151	0.4981969729128023	0.809598852569242	0.5288687700997675	0.772940471657939	0.8677363758460641	0.8000533841573525	1.0	0.16666666666666666	0.0
563	None	None	None	None	None	0	0	0.3333333333333333	1	1.0	2	1.0	0	0	0	3	0	0	1.0	2	2	0.26666666666666666	4	0.0	0	0	0	0	0	0	0	0	0	0	0	0
5768	0.04093631667289535	0.031877586146822456	0.031089926177835212	0.7502398234144824	None	0	0	0.25	2	0.9	9	1.0	0.8	10	8	1	1	0	0.08333333333333333	12	1	0.8	12	0.25	0.36363636363636365	0.9116874388218676	0.9244644698418019	0.4981969729128023	0.8402156581567539	0.5288687700997675	0.8530014705152452	0.8677363758460641	0.8780680761513189	1.0	0.2	0.0
7508	0.05000350029953802	0.025759958294475405	0.025451401246725326	0.7311224187017428	None	0	0	0.2	2	0.9166666666666666	11	1.0	0.8333333333333334	12	10	1	1	0	0.07142857142857142	14	1	0.9333333333333333	14	0.25	0.3076923076923077	0.9116874388218676	0.9171393186721661	0.4981969729128023	0.8198945006901195	0.5288687700997675	0.8335707611949807	0.8677363758460641	0.8633770620376817	1.0	0.16666666666666666	0.0
6336	0.04107713791444419	0.03523233158783776	0.032019210356863885	0.7397503259213587	None	0	0	0.25	2	0.8888888888888888	8	1.0	0.7777777777777778	9	7	1	1	0	0.09090909090909091	11	1	0.7333333333333333	11	0.25	0.4	0.9116874388218676	0.9356314309048998	0.4981969729128023	0.8518639214780891	0.5288687700997675	0.8639872196381515	0.8677363758460641	0.8900808230483616	1.0	0.2222222222222222	0.0
5248	0.040165862055652035	0.03013111432467452	0.029547329032302637	0.744024840516502	None	0	0	0.25	2	0.9	9	1.0	0.8	10	8	1	1	0	0.08333333333333333	12	1	0.8	12	0.25	0.36363636363636365	0.9116874388218676	0.9293917097618613	0.4981969729128023	0.8402156581567539	0.5288687700997675	0.8530014705152452	0.8677363758460641	0.8806414237766419	1.0	0.3	0.0
2558	0.0033931632994258156	0.0001134145283319758	-0.0001116986601151573	0.9968334668813066	None	0	0	0.5	2	0.5	2	0.6666666666666666	0.25	2	1	3	3	0	1.0	3	3	0.4	6	0.3333333333333333	0	0.49666777345941304	0.8697926622931456	0.35695942914981504	0.5984755669992456	0.5512677140389005	0.570683768444242	0.7719515574129759	0.7028615728503653	0.5	1.0	0.3974115418156582
2736	0.00046366916979288596	1.3581991256730533e-05	3.856131585891183e-06	0.9935573259644098	None	0.3333333333333333	1	0.75	6	0.1111111111111111	1	0.7333333333333333	0	6	0	4	0	0	0.6	3	5	0.7333333333333333	11	0.0	0.3333333333333333	0	0	0	0	0	0	0	0	0	0	0
6921	0.04094577829687643	0.03125569228729997	0.028560280666707984	0.7627904625043034	None	0	0	0.25	2	0.8888888888888888	8	1.0	0.7777777777777778	9	7	1	1	0	0.09090909090909091	11	1	0.7333333333333333	11	0.25	0.4	0.9116874388218676	0.9356314309048998	0.4981969729128023	0.8518639214780891	0.5288687700997675	0.8639872196381515	0.8677363758460641	0.8900808230483616	1.0	0.2222222222222222	0.0
5361	0.03828666498733806	0.028003735852076543	0.02690670527968397	0.7497040791162344	None	0	0	0.25	2	0.8888888888888888	8	1.0	0.7777777777777778	9	7	1	1	0	0.09090909090909091	11	1	0.7333333333333333	11	0.25	0.4	0.9116874388218676	0.9314724348945018	0.4981969729128023	0.8518639214780891	0.5288687700997675	0.8639872196381515	0.8677363758460641	0.887874508895279	1.0	0.3333333333333333	0.0
2674	7.268165634693694e-09	6.665011926248906e-09	-1.0293589311298926e-10	0.999999401403402	None	0	0	1.0	1	0	0	1.0	0	0	0	1	0	0	0.5	2	1	0.13333333333333333	2	0.0	0	0	0	0	0	0	0	0	0	0	0	0
1600	None	None	None	None	None	0.5	1	0.7142857142857143	5	0.375	3	0.5	0.125	3	1	6	2	0	0.8	5	4	0.6666666666666666	10	0.14285714285714285	0.4	0.30675509559332803	0.9700947468831183	0.3894654589751392	0.7008977541027996	0.20548066580997762	0.8443335056489838	0.7599305359831777	0.8815568032610913	0.6666666666666666	0.6666666666666666	0.0
1896	None	None	None	None	None	0	0	0.5	2	0.75	3	1.0	0.25	2	1	3	2	0	0.16666666666666666	6	1	0.4	6	0.2222222222222222	0.4	1.0	0.5	0.6510484303915639	0.5136406599149343	0.24808641230309164	0.6759077325905664	0.955862545210293	0.5654231285297023	0.75	0.5	0.0
874	None	None	None	None	None	0	0	0.6666666666666666	2	0.5	1	0.6666666666666666	0	0	0	3	0	0	0.6666666666666666	3	2	0.26666666666666666	4	0.0	0.6666666666666666	0	0	0	0	0	0	0	0	0	0	0
7117	0.035721080480079034	0.015409419089405952	0.014025103157684005	0.6669204592589779	None	0	0	0.25	2	0.8888888888888888	8	1.0	0.7777777777777778	9	7	1	1	0	0.09090909090909091	11	1	0.7333333333333333	11	0.25	0.4	0.9116874388218676	0.9310949351071023	0.4981969729128023	0.8518639214780891	0.5288687700997675	0.8639872196381515	0.8414024949912845	0.8876786055824769	1.0	0.2222222222222222	0.0
1196	None	None	None	None	None	0.5	1	0.8333333333333334	5	0.2857142857142857	2	0.5625	0.14285714285714285	4	1	4	2	0	1.0	4	4	0.6	9	0.2222222222222222	0.8	0.31977785214273224	0.9448441849726187	0.6869523814039977	0.9684441234017823	0.5932568607949584	0.8690653466737086	0.9363840313912543	0.9381483655632913	0.625	0.5	0.0
292	None	None	None	None	None	0	0	0.6666666666666666	2	0.5	1	1.0	0.5	2	1	1	1	0	0.25	4	1	0.26666666666666666	4	0.2	0.6666666666666666	0.34068714084256263	0.5824193689955253	0.6395823058069717	0.735303540056495	0.5650165184489665	0.9681053361672421	0.9106379393533636	0.830490142757168	1.0	0	0.0
3420	0.0035609506731404555	0.0019406416764156185	0.0016325163759291377	0.996833090089099	None	0	0	0.5	2	0.5	2	0.6	0.25	2	1	3	4	0	0.4	2	5	0.4	6	0.4444444444444444	0.5	0.8253963316725716	0.5083787797174957	0.7099098412319682	0.7402606985554099	0.6403557243305693	0.9603674337736888	0.7973494601210457	0.8057825761716008	0.5	0	0.2195440743112892
1122	None	None	None	None	None	0	0	0.3333333333333333	3	0.7272727272727273	8	0.3939393939393939	0.5454545454545454	6	6	6	0	0	0.2727272727272727	11	3	0.8666666666666667	13	0.0	0	0.43172941229871864	0.8744219329048047	0.28070076013978096	0.6307360173852136	0.3472207726045006	0.7483284794204187	0.6497699177108228	0.7664863050012144	0	0	0.0
565	None	None	None	None	None	0	0	0.75	3	0.5	2	0.5	0	0	0	5	2	0	0.75	3	4	0.4	6	0.14285714285714285	0.5	0	0	0	0	0	0	0	0	0	0	0
5036	0.03876203771062017	0.0275930288805457	0.026431938653861578	0.7483329984635498	None	0	0	0.25	2	0.8888888888888888	8	1.0	0.7777777777777778	9	7	1	1	0	0.09090909090909091	11	1	0.7333333333333333	11	0.25	0.4	0.9116874388218676	0.9294592004277047	0.4981969729128023	0.8733759689182073	0.5288687700997675	0.7925923256909684	0.8414024949912845	0.8754531174929753	1.0	0.2222222222222222	0.0
5573	0.04024711941913499	0.027579657833100932	0.01928804368022881	0.741848089228051	None	0	0	0.2857142857142857	2	0.875	7	1.0	0.75	8	6	1	1	0	0.1	10	1	0.6666666666666666	10	0.25	0.4444444444444444	0.9116874388218676	0.9385875559307849	0.4981969729128023	0.8647107690610698	0.5288687700997675	0.8759675136266144	0.855065445052102	0.8983334602003518	1.0	0.25	0.0
6077	0.028304334741883135	0.010708963574889948	0.008813702796411157	0.6147900407949827	None	0	0	0.25	2	0.8888888888888888	8	1.0	0.7777777777777778	9	7	1	1	0	0.09090909090909091	11	1	0.7333333333333333	11	0.25	0.4	0.9116874388218676	0.9293126094233553	0.4981969729128023	0.8518639214780891	0.5288687700997675	0.8639872196381515	0.8677363758460641	0.88676294099135	1.0	0.2222222222222222	0.0
525	None	None	None	None	None	0	0	0.5	2	0.75	3	1.0	0.5	3	2	2	1	0	0.16666666666666666	6	1	0.4	6	0.14285714285714285	0.8	0.9569802259367586	0.6809444284520182	0.6567645301365523	0.6839378929340058	0.293704321452014	0.9692909302668254	0.9470407125688577	0.8403297355824255	1.0	0.6666666666666666	0.0
5167	0.03760388207522502	0.01606924946667219	0.013494711080548524	0.8134721496272883	None	0	0	0.2857142857142857	2	0.875	7	1.0	0.75	8	6	1	1	0	0.1	10	1	0.6666666666666666	10	0.25	0.4444444444444444	0.774880259349292	0.936910047287276	0.4981969729128023	0.7489648871578652	0.5288687700997675	0.8724153700066815	0.792180238930027	0.8704041547450675	1.0	0.25	0.0
5782	0.0399192526812165	0.02787369618941771	0.019225945992723384	0.7377865803776025	None	0	0	0.2857142857142857	2	0.875	7	1.0	0.75	8	6	1	1	0	0.1	10	1	0.6666666666666666	10	0.25	0.4444444444444444	0.9116874388218676	0.9385875559307849	0.4981969729128023	0.8647107690610698	0.5288687700997675	0.8759675136266144	0.855065445052102	0.8983334602003518	1.0	0.375	0.0
2792	0.0026960018577456774	0.00027750693078638824	0.0002534048864635164	0.9896334237107091	None	0	0	0.5	2	0.6666666666666666	2	1.0	0.3333333333333333	2	1	2	1	0	0.2	5	1	0.3333333333333333	5	0.14285714285714285	1.0	0.9110222530067713	0.708844248037301	0.7357033845974913	0.6877000241770784	0.6264132626415163	0.965346534733303	0.8549633390906647	0.8414093339081222	1.0	1.0	0.0
441	None	None	None	None	None	0	0	1.0	2	0.0	0	1.0	0	1	0	1	0	0	0.3333333333333333	3	1	0.2	3	0.0	1.0	0	0	0	0	0	0	0	0	0	0	0
5319	0.035586743295848704	0.012292508927820706	0.0030925214113166105	0.7677450725590675	None	0	0	0.2857142857142857	2	0.875	7	1.0	0.75	8	6	1	1	0	0.1	10	1	0.6666666666666666	10	0.25	0.4444444444444444	0.9116874388218676	0.9385875559307849	0.4981969729128023	0.8647107690610698	0.5288687700997675	0.8759675136266144	0.855065445052102	0.8983334602003518	1.0	0.25	0.0
1299	None	None	None	None	None	0	0	0.4	2	0.8	4	1.0	0.8	4	4	2	2	0	0.14285714285714285	7	1	0.4666666666666667	7	0.25	0.3333333333333333	0.9784901129683792	0.9187239315495771	0.6455908121755057	0.901971101162085	0.24828920107167826	0.9623392819776873	0.8776798909712616	0.9326672179134285	0.625	0.5	0.0
3876	0.024593314805605695	0.011923222985628062	0.01135279411387786	0.7818878470938548	None	0	0	0.3333333333333333	2	0.8571428571428571	6	1.0	0.7142857142857143	7	5	1	1	0	0.1111111111111111	9	1	0.6	9	0.25	0.5	0.9116874388218676	0.8463788074205287	0.4981969729128023	0.8692392252623724	0.5288687700997675	0.8131665248064548	0.6889349218573634	0.8442874629993904	1.0	0.2857142857142857	0.0
2698	0.0019041689402391343	0.0004492450815599494	-7.397305947182666e-06	0.9794910267103744	None	0	0	0.5	2	0.6666666666666666	2	1.0	0.6666666666666666	2	2	2	1	0	0.2	5	1	0.3333333333333333	5	0.125	0.5	0.900581241151114	0.7299142555531427	0.4875002327835964	0.9777889973089398	0.8162621199859142	0.8066832165746358	0.856193865108817	0.8878698430814109	1.0	0.5	0.0
1071	None	None	None	None	None	1.0	1	1.0	4	0.25	1	0.5	0.25	1	1	4	0	0	0.75	4	3	0.4	6	0.0	1.0	0.686580451325498	0.5	0.3170476976894212	0.5	0.586679249625172	0.5	0.8264615743318433	0.5	0	0	0.0
6178	0.039620122302710045	0.031424968551378815	0.030868803799273568	0.7530389311509901	None	0	0	0.25	2	0.9	9	1.0	0.8	10	8	1	1	0	0.08333333333333333	12	1	0.8	12	0.25	0.36363636363636365	0.9116874388218676	0.9244644698418019	0.4981969729128023	0.8402156581567539	0.5288687700997675	0.8530014705152452	0.8677363758460641	0.8780680761513189	1.0	0.2	0.0
366	None	None	None	None	None	0	0	0.5714285714285714	4	0.5	4	0.8333333333333334	0.375	5	3	4	3	0	0.75	4	3	0.6666666666666666	10	0.3	0.5714285714285714	0.5371685695516142	0.8719232938395931	0.7879349212575076	0.943031886470541	0.5614308734013613	0.8460961305414599	0.8910065268277358	0.8950123788205187	0.4	0.4	0.0
2443	None	None	None	None	None	1.0	1	0.6	3	0.4	2	0.4375	0.2	2	1	4	2	0	1.0	4	4	0.4666666666666667	7	0.18181818181818182	0.6666666666666666	0.30564191001031576	0.5027829352195597	0.6869523814039977	0.947886572657314	0.5863094703869635	0.6536356918445919	0.8600773413529594	0.7653672682237856	0.75	1.0	0.2078274342447346
1271	None	None	None	None	None	0.3333333333333333	1	0.5	4	0.7	7	0.48	0.3	4	3	7	1	0	1.0	5	5	0.8	12	0.058823529411764705	0.5714285714285714	0.3929859799026903	0.8862301555718538	0.9422893385593694	0.8330960356477173	0.5583069365550566	0.9656493966385572	0.9599318630226961	0.9115119285053961	1.0	0	0.0
6583	0.030812352233986377	0.011290206902291025	0.008915300814671453	0.7557170543351275	None	0	0	0.2857142857142857	2	0.875	7	1.0	0.75	8	6	1	1	0	0.1	10	1	0.6666666666666666	10	0.25	0.4444444444444444	0.774880259349292	0.9418454827592233	0.4981969729128023	0.8647107690610698	0.5288687700997675	0.8759675136266144	0.792180238930027	0.9000848550399649	1.0	0.25	0.0
7267	0.04885747705693257	0.01358895861235091	0.011699200902338194	0.6605382382869184	None	0	0	0.25	2	0.9	9	1.0	0.8	10	8	1	1	0	0.08333333333333333	12	1	0.8	12	0.25	0.36363636363636365	0.9116874388218676	0.9293917097618613	0.4981969729128023	0.7324911397191105	0.5288687700997675	0.8485557210036799	0.8677363758460641	0.8543747151334348	1.0	0.2	0.0
681	None	None	None	None	None	0	0	0.3333333333333333	1	1.0	2	0.6666666666666666	0.5	2	1	1	1	0	0.6666666666666666	3	2	0.26666666666666666	4	0.2	0	0.6628027823374638	0.5589017059229875	0.8991101536799373	0.5	0.6878504500930684	0.7215834709000655	0.7636493862664961	0.5978092427087586	1.0	0	0.0
3867	0.03591606801933874	0.013901218034153628	0.013632958431887455	0.643216705458724	None	0	0	0.2857142857142857	2	0.875	7	1.0	0.75	8	6	1	1	0	0.1	10	1	0.6666666666666666	10	0.25	0.4444444444444444	0.918413173652713	0.7979474550867017	0.4992467217419868	0.7388272510320234	0.5288687700997675	0.8056458526816941	0.8677363758460641	0.7821863444717027	1.0	0.25	0.0
6144	0.04203810804385852	0.032943134575725064	0.030033212801282797	0.743011216428102	None	0	0	0.25	2	0.8888888888888888	8	1.0	0.7777777777777778	9	7	1	1	0	0.09090909090909091	11	1	0.7333333333333333	11	0.25	0.4	0.9116874388218676	0.9356314309048998	0.4981969729128023	0.8528203798124423	0.5288687700997675	0.8639872196381515	0.8677363758460641	0.8903284223036525	1.0	0.2222222222222222	0.0
6783	0.041881242592230465	0.012067051792103406	0.009576517442277025	0.8037160384440838	None	0	0	0.25	2	0.8888888888888888	8	1.0	0.7777777777777778	9	7	1	1	0	0.09090909090909091	11	1	0.7333333333333333	11	0.25	0.4	0.6380730798767166	0.9283684176970584	0.4981969729128023	0.7403970087579573	0.5288687700997675	0.8599361914057707	0.6889349218573634	0.859147644809006	1.0	0.2222222222222222	0.0
6928	0.04187104922315055	0.026489850504401842	0.01736399002945471	0.7369747221153513	None	0	0	0.2857142857142857	2	0.875	7	1.0	0.75	8	6	1	1	0	0.1	10	1	0.6666666666666666	10	0.25	0.4444444444444444	0.9116874388218676	0.9385875559307849	0.4981969729128023	0.8647107690610698	0.5288687700997675	0.8759675136266144	0.855065445052102	0.8983334602003518	1.0	0.25	0.0
7012	0.057865617425257726	0.023978623844211913	0.010144358557088241	0.7179677532577721	None	0	0	0.2	2	0.9230769230769231	12	1.0	0.8461538461538461	13	11	1	1	0	0.06666666666666667	15	1	1.0	15	0.25	0.2857142857142857	0.9116874388218676	0.9129622760395992	0.4981969729128023	0.8109703806498525	0.5288687700997675	0.824936432336596	0.8677363758460641	0.8563885305833491	1.0	0.15384615384615385	0.0
1219	None	None	None	None	None	1.0	1	1.0	4	0.0	0	0.5555555555555556	0	0	0	4	3	0	1.0	3	3	0.3333333333333333	5	0.25	1.0	0	0	0	0	0	0	0	0	0	0	0
6596	0.040898988656361435	0.031081311184100773	0.02852062569355375	0.7597374676016215	None	0	0	0.25	2	0.8888888888888888	8	1.0	0.7777777777777778	9	7	1	1	0	0.09090909090909091	11	1	0.7333333333333333	11	0.25	0.4	0.9116874388218676	0.9356314309048998	0.4981969729128023	0.8518639214780891	0.5288687700997675	0.8639872196381515	0.8677363758460641	0.8900808230483616	1.0	0.2222222222222222	0.0
5733	0.036324623549530276	0.032461917030766285	0.03126384694164742	0.725726501917364	None	0	0	0.25	2	0.8888888888888888	8	1.0	0.7777777777777778	9	7	1	1	0	0.09090909090909091	11	1	0.7333333333333333	11	0.25	0.4	0.9116874388218676	0.9373822260373618	0.4981969729128023	0.8508067826674925	0.5288687700997675	0.7920610430451553	0.8677363758460641	0.8730418767712965	1.0	0.2222222222222222	0.0
2288	None	None	None	None	None	0	0	0.8	4	0.2	1	0.4666666666666667	0	0	0	6	2	0	0.6	5	3	0.4666666666666667	7	0.125	0.8	0	0	0	0	0	0	0	0	0	0	0
4149	0.031416863615600824	0.012799775146592285	0.012289346219512928	0.8078292993777672	None	0	0	0.3333333333333333	2	0.8333333333333334	5	1.0	0.8333333333333334	7	5	0	1	0	0.125	8	1	0.5333333333333333	8	0.5	0.2857142857142857	0.9569802259367586	0.6910242849822968	0.6455908121755057	0.9318329680198424	0.6734020361408097	0.9537269242415858	0.9528978588134851	0.8955416818864612	1.0	0.5714285714285714	0.0
756	None	None	None	None	None	0	0	1.0	1	0	0	1.0	0	1	0	0	0	0	0.5	1	2	0.13333333333333333	2	0.0	0	0	0	0	0	0	0	0	0	0	0	0
1611	None	None	None	None	None	0	0	0.5	2	0.6666666666666666	2	0.8333333333333334	0.3333333333333333	1	1	3	2	0	0.6666666666666666	3	2	0.3333333333333333	5	0.2	0	0.686580451325498	0.5	0.3170476976894212	0.5	0.5727844688091823	0.5	0.8242284466495606	0.5	1.0	1.0	0.8424867489271888
6937	0.06446402312949234	0.009656162399282948	0.009392317741697347	0.6688389547628258	None	0	0	0.2222222222222222	2	0.9090909090909091	10	1.0	0.8181818181818182	11	9	1	1	0	0.07692307692307693	13	1	0.8666666666666667	13	0.25	0.3333333333333333	0.9116874388218676	0.9192157924249278	0.4981969729128023	0.7252153660875345	0.5288687700997675	0.838137214429294	0.8677363758460641	0.8431979763046735	1.0	0.18181818181818182	0.0
7392	0.039802187294876695	0.027546531716817764	0.01971499543857305	0.7386821857988783	None	0	0	0.2857142857142857	2	0.875	7	1.0	0.75	8	6	1	1	0	0.1	10	1	0.6666666666666666	10	0.25	0.4444444444444444	0.9116874388218676	0.9385875559307849	0.4981969729128023	0.8647107690610698	0.5288687700997675	0.8759675136266144	0.855065445052102	0.8983334602003518	1.0	0.25	0.0
1818	None	None	None	None	None	0	0	1.0	1	0	0	1.0	0	1	0	0	0	0	0.5	1	2	0.13333333333333333	2	0.0	0	0	0	0	0	0	0	0	0	0	0	0
5227	0.033671927078452006	0.012096588575269102	0.010265043820271266	0.8229862609250648	None	0	0	0.2857142857142857	2	0.875	7	1.0	0.75	8	6	1	1	0	0.1	10	1	0.6666666666666666	10	0.25	0.4444444444444444	0.774880259349292	0.8346905097850974	0.4981969729128023	0.7392178738624153	0.5288687700997675	0.8055240687745504	0.6676818288479499	0.7958860964198158	1.0	0.25	0.0
5004	0.04411318062101926	0.028912438993402338	0.028417745170721934	0.73461404595326	None	0	0	0.2	2	0.9166666666666666	11	1.0	0.8333333333333334	12	10	1	1	0	0.07142857142857142	14	1	0.9333333333333333	14	0.25	0.3076923076923077	0.9116874388218676	0.9205513165577529	0.4981969729128023	0.8210030252293579	0.5288687700997675	0.8335707611949807	0.8677363758460641	0.8654587916873315	1.0	0.16666666666666666	0.0
5536	0.03896577198752968	0.027759839859832353	0.019071242172147014	0.7381357724889116	None	0	0	0.2857142857142857	2	0.875	7	1.0	0.75	8	6	1	1	0	0.1	10	1	0.6666666666666666	10	0.25	0.4444444444444444	0.9116874388218676	0.9385875559307849	0.4981969729128023	0.8647107690610698	0.5288687700997675	0.8759675136266144	0.855065445052102	0.8983334602003518	1.0	0.25	0.0
370	None	None	None	None	None	0	0	0.3333333333333333	4	0.7333333333333333	11	0.425	0.6	12	9	4	2	0	0.4	4	10	1.1333333333333333	17	0.2222222222222222	0.2857142857142857	0.6963359586842814	0.9484731019033323	0.7550181816276771	0.9011952844625059	0.31719720078144564	0.9339100076023997	0.9262886627225271	0.9302517522668694	0.5416666666666667	0.08333333333333333	0.0
6587	0.04117326708440888	0.028661334156891944	0.020270590026468596	0.7427856963686821	None	0	0	0.2857142857142857	2	0.875	7	1.0	0.75	8	6	1	1	0	0.1	10	1	0.6666666666666666	10	0.25	0.4444444444444444	0.9116874388218676	0.9385875559307849	0.4981969729128023	0.8647107690610698	0.5288687700997675	0.8759675136266144	0.855065445052102	0.8983334602003518	1.0	0.25	0.0
7258	0.047182948921100414	0.030218956836834426	0.030118955587730412	0.7459318917289252	None	0	0	0.2222222222222222	2	0.9090909090909091	10	1.0	0.8181818181818182	11	9	1	1	0	0.07692307692307693	13	1	0.8666666666666667	13	0.25	0.3333333333333333	0.9116874388218676	0.9232109877388716	0.4981969729128023	0.8296046548527357	0.5288687700997675	0.8428963491273693	0.8677363758460641	0.87174995584298	1.0	0.18181818181818182	0.0
4055	0.04019033281427094	0.0238084462427061	0.023790465908342037	0.7420719755642389	None	0	0	0.25	2	0.9	9	1.0	0.8	10	8	1	1	0	0.08333333333333333	12	1	0.8	12	0.25	0.36363636363636365	0.9116874388218676	0.8129045681899544	0.4981969729128023	0.8761706482028933	0.5288687700997675	0.7869878297864059	0.8677363758460641	0.8288508672557245	1.0	0.3	0.0
4370	0.03983956119493334	0.024430718922652018	0.02285627903494495	0.7393466310310562	None	0	0	0.25	2	0.9	9	1.0	0.8	10	8	1	1	0	0.08333333333333333	12	1	0.8	12	0.25	0.36363636363636365	0.9116874388218676	0.8135725595456048	0.4981969729128023	0.8299614992341803	0.5288687700997675	0.7877918745517759	0.8677363758460641	0.8110434631204254	1.0	0.2	0.0
3095	0.006319235046182038	0.00030687203312209613	-0.00015345346722885352	0.9817417509388892	None	0	0	0.5	2	0.6666666666666666	2	1.0	0.6666666666666666	3	2	1	2	0	0.2	5	1	0.3333333333333333	5	0.4	0.5	0.6380730798767166	0.9472299478426347	0.7826928260606392	0.828432305723675	0.9591222038310185	0.8855025962117804	0.6457233667650656	0.8974542252664365	0.6666666666666666	0.3333333333333333	0.0
2849	0.0028210678540632832	3.811221838174694e-05	2.6508039158216296e-05	0.9970925459728452	None	0	0	0.75	3	0.25	1	0.6	0.25	2	1	3	4	0	0.4	5	2	0.4	6	0.4444444444444444	0.4	0.9143740786658003	0.7018785047604432	0.7355741438330261	0.7865018663067456	0.6403557243305693	0.9603674337736888	0.7888626566222333	0.8560213555235188	0.75	0	0.5942494622504446
1771	None	None	None	None	None	0.3333333333333333	1	0.75	6	0.3	3	0.5	0.3	8	3	3	1	0	0.375	8	3	0.8	12	0.2	0.6	0.28992812156703396	0.627205945851455	0.6252717484187189	0.8420006542719115	0.6420197772838099	0.8261827026990678	0.9249680516870021	0.7774296582312206	1.0	0.625	0.0
1413	None	None	None	None	None	0	0	0.5	1	1.0	1	0.75	0	0	0	2	0	0	1.0	2	2	0.2	3	0.0	0	0	0	0	0	0	0	0	0	0	0	0
6952	0.04795730058108405	0.010491820422040053	0.010457504452465263	0.6737503935274335	None	0	0	0.25	2	0.8888888888888888	8	1.0	0.7777777777777778	9	7	1	1	0	0.09090909090909091	11	1	0.7333333333333333	11	0.25	0.4	0.6380730798767166	0.9338447240409256	0.4981969729128023	0.8518639214780891	0.5288687700997675	0.8639872196381515	0.6889349218573634	0.8891219430301092	1.0	0.2222222222222222	0.0
7124	0.04431779881430596	0.029483084259043432	0.028513922873967687	0.7437600482385816	None	0	0	0.25	2	0.9	9	1.0	0.8	10	8	1	1	0	0.08333333333333333	12	1	0.8	12	0.25	0.36363636363636365	0.774880259349292	0.9287326664147282	0.4981969729128023	0.8402156581567539	0.5288687700997675	0.8530014705152452	0.792180238930027	0.8802906098948979	1.0	0.2	0.0
4205	0.03295041770138931	0.009040314974302684	0.009024573070240006	0.7876242862344447	None	0	0	0.3333333333333333	2	0.8571428571428571	6	1.0	0.8571428571428571	8	6	0	1	0	0.1111111111111111	9	1	0.6	9	0.5	0.25	0.8928641916341796	0.9017344395493883	0.6455908121755057	0.7864317881495589	0.1885260414651162	0.9736720005755001	0.931307953732915	0.915047151943024	1.0	0.25	0.0
3434	0.00841122560870226	0.0004976052399820428	-0.00030532537129574795	0.7265951380890947	None	0	0	0.4	2	0.8	4	1.0	0.6	5	3	1	1	0	0.14285714285714285	7	1	0.4666666666666667	7	0.25	0.6666666666666666	0.8011624823022283	0.9309102858379678	0.5093706908738489	0.9232950480614383	0.6479895117757184	0.8756891752698168	0.887471575585433	0.9126945661782196	1.0	0.6	0.0
3318	0.003523583343361016	0.0013045526896995334	0.001011344245704018	0.9969069727211606	None	0	0	0.4	2	0.6	3	0.7	0.2	2	1	4	3	0	0.4	2	5	0.4666666666666667	7	0.2727272727272727	0.4	0.8253963316725716	0.5083787797174957	0.7099098412319682	0.7402606985554099	0.6403557243305693	0.9603674337736888	0.7973494601210457	0.8057825761716008	0.5	0	0.0
6651	0.04090956292502053	0.027166690078105737	0.016975306721289503	0.7389688115771789	None	0	0	0.2857142857142857	2	0.875	7	1.0	0.75	8	6	1	1	0	0.1	10	1	0.6666666666666666	10	0.25	0.4444444444444444	0.9116874388218676	0.9385875559307849	0.4981969729128023	0.8647107690610698	0.5288687700997675	0.8759675136266144	0.855065445052102	0.8983334602003518	1.0	0.25	0.0
1226	None	None	None	None	None	0	0	0.6666666666666666	2	0.0	0	0.6666666666666666	0	2	0	1	0	0	0.6666666666666666	2	3	0.26666666666666666	4	0.0	1.0	0	0	0	0	0	0	0	0	0	0	0
5600	0.0405939692184043	0.03143254106300169	0.028783706790882897	0.7627678035295358	None	0	0	0.25	2	0.8888888888888888	8	1.0	0.7777777777777778	9	7	1	1	0	0.09090909090909091	11	1	0.7333333333333333	11	0.25	0.4	0.9116874388218676	0.9356314309048998	0.4981969729128023	0.8518639214780891	0.5288687700997675	0.8639872196381515	0.8677363758460641	0.8900808230483616	1.0	0.2222222222222222	0.0
468	None	None	None	None	None	0	0	0.42857142857142855	3	0.75	6	0.5	0.375	5	3	4	2	0	0.8	4	5	0.6666666666666666	10	0.2	0.3333333333333333	0.753814906467025	0.915350557983771	0.7883799660907453	0.8152715301892834	0.4573124744142075	0.8751697503016672	0.8905362801204922	0.8740913912700832	0.7	0.4	0.0
1707	None	None	None	None	None	1.0	1	0.8	4	0.4	2	0.5833333333333334	0	1	0	5	2	0	0.75	3	4	0.4666666666666667	7	0.15384615384615385	0.6666666666666666	0	0	0	0	0	0	0	0	0	0	0
3667	0.0284012414012653	0.003032671330827419	0.0028948492057008094	0.7601229318309384	None	0	0	0.3333333333333333	2	0.8333333333333334	5	1.0	0.8333333333333334	7	5	0	1	0	0.125	8	1	0.5333333333333333	8	0.5	0.2857142857142857	0.8220445060135424	0.8514621583021802	0.38372736984708544	0.9399803981294025	0.6734020361408097	0.9560057882850664	0.9528978588134851	0.9258990143106038	1.0	0.2857142857142857	0.0
5629	0.030650006123076116	0.009060961198263514	0.009057177814186359	0.6351977212754049	None	0	0	0.2857142857142857	2	0.875	7	1.0	0.75	8	6	1	1	0	0.1	10	1	0.6666666666666666	10	0.25	0.4444444444444444	0.774880259349292	0.8677228562368514	0.4981969729128023	0.7906140022582809	0.5288687700997675	0.8025580589154874	0.7622560806206972	0.8230749467164585	1.0	0.25	0.0
3385	0.028977577844748602	0.006255799671453888	0.004416164967849036	0.5548582826065838	None	0	0	0.2857142857142857	2	0.875	7	1.0	0.75	8	6	1	1	0	0.1	10	1	0.6666666666666666	10	0.25	0.4444444444444444	0.7196177810894724	0.9484472781706154	0.5037838318933255	0.8921322324572736	0.5288687700997675	0.857074753167853	0.8779469898816723	0.9065351423217544	1.0	0.625	0.0
2892	1.7660432800792884e-06	4.4977817919400146e-08	2.3322354292726972e-08	0.9999965247677282	None	0	0	0.5	2	0.3333333333333333	1	0.625	0	1	0	3	4	0	0.5	2	4	0.3333333333333333	5	0.4444444444444444	0.6666666666666666	0	0	0	0	0	0	0	0	0	0	0
1284	None	None	None	None	None	0	0	0.75	3	0.3333333333333333	1	0.8333333333333334	0	0	0	4	0	0	0.6666666666666666	3	2	0.3333333333333333	5	0.0	0.6666666666666666	0	0	0	0	0	0	0	0	0	0	0
2246	None	None	None	None	None	0.6666666666666666	2	0.75	6	0.4	4	0.5	0.3	8	3	3	0	0	0.375	8	3	0.8	12	0.0	1.0	0.7160904860519237	0.8149370691736965	0.42471374481774793	0.8973256184685768	0.5349035083679776	0.8661305330009298	0.8666311750363574	0.8628478154239791	0	0	0.0
2606	0.007476606600380432	0.0012064495460169305	-0.0007278279726416919	0.9847477573786166	None	0.3333333333333333	1	0.625	5	0.5	5	0.6	0.4	5	4	6	0	0	0.8	5	4	0.8	12	0.0	0.75	0.41408269511112145	0.9364895468189681	0.9014046241175298	0.9489016308029499	0.8146060777509426	0.9581808308783436	0.953866220599922	0.9485694522331498	0	0	0.0
2940	0.01917310442130854	0.0005866833290341082	-0.0003007917462723126	0.9099752060636771	None	0	0	0.4	2	0.8	4	1.0	0.6	5	3	1	1	0	0.14285714285714285	7	1	0.4666666666666667	7	0.25	0.6666666666666666	0.8011624823022283	0.7965437536842229	0.5038921933518369	0.903878420650766	0.6734020361408097	0.8346068823397252	0.8347513708067901	0.8508795125602996	1.0	0.6	0.0
1875	None	None	None	None	None	0	0	0.2857142857142857	2	0.875	7	0.5555555555555556	0.75	7	6	2	2	0	0.2222222222222222	9	2	0.6666666666666666	10	0.2857142857142857	0.2222222222222222	0.9569802259367586	0.7129184121143338	0.6455908121755057	0.9338494130773379	0.293704321452014	0.9504617599455932	0.9528978588134851	0.8975592910850798	0.5714285714285714	0.5714285714285714	0.0
2780	0.0008413534610530659	0.000556147083809	1.5261914618848734e-05	0.9944817608157963	None	0	0	0.75	3	0.5	2	0.75	0.25	1	1	4	0	0	0.5	4	2	0.4	6	0.0	0.5	0.30675509559332803	0.5	0.39687116061020894	0.5	0.5193298736566265	0.5	0.7049900640355437	0.5	0	0	0.0
2239	None	None	None	None	None	0	0	0.3333333333333333	2	0.8333333333333334	5	1.0	0.6666666666666666	6	4	1	1	0	0.125	8	1	0.5333333333333333	8	0.25	0.5714285714285714	0.6829635664608119	0.8440048282823204	0.5137179581383815	0.9720919394891652	0.8019554508727303	0.7217314269951411	0.8430783236642713	0.8873524277394166	1.0	0.5	0.0
7252	0.04153604156241953	0.03361690854754356	0.03132961923021964	0.7380266380647031	None	0	0	0.25	2	0.9	9	1.0	0.8	10	8	1	1	0	0.08333333333333333	12	1	0.8	12	0.25	0.36363636363636365	0.9116874388218676	0.9293917097618613	0.4981969729128023	0.8402156581567539	0.5288687700997675	0.8530014705152452	0.855065445052102	0.8806414237766421	1.0	0.2	0.0
2185	None	None	None	None	None	1.0	2	0.7142857142857143	5	0.25	2	0.625	0.125	3	1	6	0	0	1.0	4	4	0.6666666666666666	10	0.0	0.6666666666666666	0.30675509559332803	0.5320434135112821	0.9770336021977867	0.9390555577246107	0.6602364575252955	0.6712687619616594	0.9328117982352168	0.7671694693232872	0	0	0.0
4136	0.02555094707655548	0.006874616151559004	0.006567464402419026	0.8804463618735515	None	0	0	0.2857142857142857	2	0.875	7	1.0	0.75	8	6	1	1	0	0.1	10	1	0.6666666666666666	10	0.25	0.4444444444444444	0.866865972417705	0.8181383191065987	0.4981969729128023	0.8547243639394237	0.5288687700997675	0.8044360727152848	0.7812059890159454	0.826839990654059	1.0	0.25	0.0
1942	None	None	None	None	None	0.5	2	0.9090909090909091	10	0.0	0	0.7619047619047619	0	9	0	6	0	0	0.42857142857142855	3	7	1.0666666666666667	16	0.0	0.6666666666666666	0	0	0	0	0	0	0	0	0	0	0
6955	0.039598451060507495	0.029240540738753637	0.027316729899974895	0.7456564765154087	None	0	0	0.25	2	0.8888888888888888	8	1.0	0.7777777777777778	9	7	1	1	0	0.09090909090909091	11	1	0.7333333333333333	11	0.25	0.4	0.9116874388218676	0.9314724348945018	0.4981969729128023	0.8518639214780891	0.5288687700997675	0.8639872196381515	0.8677363758460641	0.887874508895279	1.0	0.2222222222222222	0.0
4902	0.031958224393676	0.011999473154912363	0.011240841212753528	0.76285551781861	None	0	0	0.2857142857142857	2	0.875	7	1.0	0.75	8	6	1	1	0	0.1	10	1	0.6666666666666666	10	0.25	0.4444444444444444	0.9116874388218676	0.8631361864195032	0.4981969729128023	0.7416356703983537	0.5288687700997675	0.8404064813439388	0.8239912610473253	0.8204073426980496	1.0	0.25	0.0
767	None	None	None	None	None	0	0	0.5	2	0.5	2	0.6	0.5	4	2	1	1	0	0.4	2	5	0.4	6	0.25	0.5	0.6672512538835086	0.9172309279905626	0.20374259185114094	0.7348838434788579	0.6602169021661527	0.88812276056642	0.8960096128472602	0.8620218954294017	1.0	0.25	0.0
788	None	None	None	None	None	0	0	0.5	3	0.6666666666666666	4	0.4	0.3333333333333333	5	2	2	1	0	0.8	5	4	0.5333333333333333	8	0.2	0.6666666666666666	0.6078830194435587	0.7388698491980303	0.1	0.9113800259958651	0.22744753749027918	0.7471169026187485	0.8972682415101003	0.8152764128992239	1.0	0.4	0.0
1298	None	None	None	None	None	0.3333333333333333	1	0.5	4	0.6666666666666666	6	0.55	0.4444444444444444	5	4	5	0	0	0.8	5	4	0.7333333333333333	11	0.0	0.5714285714285714	0.41408269511112145	0.9364895468189681	0.9014046241175298	0.9489016308029499	0.8146060777509426	0.9581808308783436	0.953866220599922	0.9485694522331498	0	0	0.0
220	None	None	None	None	None	0	0	0.3333333333333333	1	1.0	2	1.0	0.5	2	1	1	4	0	0.25	4	1	0.26666666666666666	4	0.8	0	0.441222435398287	0.9680843999658008	0.354465456653548	0.7546503925377742	0.6010821067992318	0.7998685561491125	0.8091830975705252	0.8780139661612376	0.5	0.5	0.2485762444873618
1155	None	None	None	None	None	0	0	0.5	2	0.6666666666666666	2	1.0	0.3333333333333333	1	1	3	1	0	0.2	5	1	0.3333333333333333	5	0.1	0.5	1.0	0.5	0.6565060486076221	0.5	0.32158924483012014	0.5	0.9410148994424966	0.5	1.0	1.0	0.0
978	None	None	None	None	None	0	0	0.6666666666666666	2	0.5	1	0.6666666666666666	0.5	2	1	1	0	0	0.6666666666666666	3	2	0.26666666666666666	4	0.0	0	0.6210859926080959	0.9519134684064805	0.16581704385207227	0.6314092145629993	0.5861960189223584	0.8370109649881606	0.9432625919711293	0.8481242581889941	0	0	0.0
2206	None	None	None	None	None	0	0	0.75	3	0.5	2	0.6	0.5	3	2	2	1	0	0.4	2	5	0.4	6	0.14285714285714285	0.5	0.4752029390311723	0.8761246225696268	0.16492388537895097	0.8767880383470544	0.360499936889712	0.7185585851115268	0.8488083194945049	0.8346072248411839	1.0	0.6666666666666666	0.0
458	None	None	None	None	None	0	0	0.25	1	1.0	4	1.0	0.75	4	3	1	4	0	0.16666666666666666	6	1	0.4	6	0.8	0	0.4594570238565547	0.9652280525450649	0.46272367454230545	0.8287665809851824	0.6665917457696292	0.7604037271026184	0.8254127293746101	0.8827209355179062	0.375	0.25	0.0
4130	0.03131689635455122	0.01671391440447926	0.013885502009742897	0.6514922034834021	None	0	0	0.3333333333333333	2	0.8333333333333334	5	1.0	0.8333333333333334	7	5	0	1	0	0.125	8	1	0.5333333333333333	8	0.5	0.2857142857142857	0.9569802259367586	0.6910242849822968	0.6455908121755057	0.9318329680198424	0.6734020361408097	0.9537269242415858	0.9528978588134851	0.8955416818864612	1.0	0.2857142857142857	0.0
4552	0.02656022083508364	0.009883713062384794	0.009610717766808503	0.870433622598568	None	0	0	0.2857142857142857	2	0.875	7	1.0	0.75	8	6	1	1	0	0.1	10	1	0.6666666666666666	10	0.25	0.4444444444444444	0.9116874388218676	0.7949483827793509	0.4981969729128023	0.8978031853705654	0.588429140937743	0.799616850643267	0.855065445052102	0.8371702669005218	1.0	0.25	0.0
2161	None	None	None	None	None	0	0	0.5	2	0.5	2	0.5	0	0	0	5	1	0	0.75	3	4	0.4	6	0.07142857142857142	0.5	0	0	0	0	0	0	0	0	0	0	0
1833	None	None	None	None	None	0.5	1	1.0	6	0.0	0	1.0	0	6	0	2	1	0	1.0	3	3	0.6	9	0.5	1.0	0	0	0	0	0	0	0	0	0	0	0
6680	0.04293958630185433	0.029656279038866324	0.02951580930300259	0.7357839994727012	None	0	0	0.2222222222222222	2	0.9090909090909091	10	1.0	0.8181818181818182	11	9	1	1	0	0.07692307692307693	13	1	0.8666666666666667	13	0.25	0.3333333333333333	0.9116874388218676	0.9232109877388716	0.4981969729128023	0.8296046548527357	0.5288687700997675	0.8428963491273693	0.8677363758460641	0.87174995584298	1.0	0.18181818181818182	0.0
7413	0.03359953724305349	0.013152186156978905	0.010808449820242087	0.7707429354046902	None	0	0	0.2857142857142857	2	0.875	7	1.0	0.75	8	6	1	1	0	0.1	10	1	0.6666666666666666	10	0.25	0.4444444444444444	0.774880259349292	0.9418454827592233	0.4981969729128023	0.8647107690610698	0.5288687700997675	0.8759675136266144	0.792180238930027	0.9000848550399649	1.0	0.25	0.0
1620	None	None	None	None	None	0	0	0.6666666666666666	4	0.3333333333333333	2	0.8	0	1	0	6	2	0	0.4	2	5	0.5333333333333333	8	0.13333333333333333	0.6666666666666666	0	0	0	0	0	0	0	0	0	0	0
6858	0.038187742884841676	0.029097529865065704	0.026920456243737918	0.7541840779247547	None	0	0	0.25	2	0.8888888888888888	8	1.0	0.7777777777777778	9	7	1	1	0	0.09090909090909091	11	1	0.7333333333333333	11	0.25	0.4	0.9116874388218676	0.9356314309048998	0.4981969729128023	0.8518639214780891	0.5288687700997675	0.8639872196381515	0.8677363758460641	0.8900808230483616	1.0	0.2222222222222222	0.0
6559	0.046909209440646665	0.028796574748023895	0.028795859449589425	0.7446798832273742	None	0	0	0.2222222222222222	2	0.9090909090909091	10	1.0	0.8181818181818182	11	9	1	1	0	0.07692307692307693	13	1	0.8666666666666667	13	0.25	0.3333333333333333	0.9116874388218676	0.9232109877388716	0.4981969729128023	0.8296046548527357	0.5288687700997675	0.8428963491273693	0.8677363758460641	0.87174995584298	1.0	0.18181818181818182	0.0
356	None	None	None	None	None	0	0	0.5	2	0.6666666666666666	2	0.8333333333333334	0.3333333333333333	2	1	2	0	0	0.6666666666666666	3	2	0.3333333333333333	5	0.0	0	0.6210859926080959	0.9519134684064805	0.16581704385207227	0.6314092145629993	0.6196917495047376	0.8777304542627156	0.9510359396935042	0.8619542321190088	0	0	0.0
4428	0.04519636292098675	0.017115415652342744	0.017110918137270267	0.6872190882497932	None	0	0	0.25	2	0.9	9	1.0	0.8	10	8	1	1	0	0.08333333333333333	12	1	0.8	12	0.25	0.36363636363636365	0.9116874388218676	0.8311617090239146	0.4981969729128023	0.8299614992341803	0.5288687700997675	0.7877918745517759	0.792180238930027	0.8171218196405331	1.0	0.2	0.0
7199	0.034489681685868384	0.010041578385866981	0.007446788884897391	0.7539480213996496	None	0	0	0.2857142857142857	2	0.875	7	1.0	0.75	8	6	1	1	0	0.1	10	1	0.6666666666666666	10	0.25	0.4444444444444444	0.774880259349292	0.9418454827592233	0.4981969729128023	0.8647107690610698	0.5288687700997675	0.8759675136266144	0.792180238930027	0.9000848550399649	1.0	0.25	0.0
4833	0.037745728930081796	0.0072493055295167665	0.0068694138877252115	0.815877314628204	None	0	0	0.25	2	0.8888888888888888	8	1.0	0.7777777777777778	9	7	1	1	0	0.09090909090909091	11	1	0.7333333333333333	11	0.25	0.4	0.9116874388218676	0.81282663409654	0.4981969729128023	0.7292291000183032	0.5288687700997675	0.795300140993605	0.8677363758460641	0.7811061371323859	1.0	0.2222222222222222	0.0
3161	0.013246202750606863	0.0024131979091470404	-0.002157739252221237	0.9677240087908082	None	0	0	0.3333333333333333	2	0.7142857142857143	5	0.6	0.5714285714285714	5	4	3	0	0	0.6	5	3	0.6	9	0.0	0.3333333333333333	0.30675509559332803	0.8204355885329404	0.39687116061020894	0.5791521487595379	0.5193298736566265	0.5695809935708485	0.7049900640355437	0.669571066558976	0	0	0.0
7136	0.06156048101923555	0.01339609926076988	0.012122394375728493	0.6689103544441812	None	0	0	0.2222222222222222	2	0.9090909090909091	10	1.0	0.8181818181818182	11	9	1	1	0	0.07692307692307693	13	1	0.8666666666666667	13	0.25	0.3333333333333333	0.9116874388218676	0.9192157924249278	0.4981969729128023	0.7252153660875345	0.5288687700997675	0.838137214429294	0.8677363758460641	0.8431979763046735	1.0	0.18181818181818182	0.0
2809	0.007940333055902858	0.0006238638184694258	3.116537236477151e-05	0.9943284689325044	None	0	0	0.4	2	0.8	4	0.5833333333333334	0.4	4	2	2	4	0	0.3333333333333333	6	2	0.4666666666666667	7	0.6666666666666666	0	0.2192511316774728	0.8993358563425199	0.3102472235660426	0.5073611972727974	0.16893028677017602	0.8580191555191339	0.6474718128606056	0.79239389080377	0.375	0.5	0.2699513936509725
5008	0.031604727358729955	0.025061720836209726	0.02448011099665858	0.7522969041980684	None	0	0	0.2857142857142857	2	0.875	7	1.0	0.75	8	6	1	1	0	0.1	10	1	0.6666666666666666	10	0.25	0.4444444444444444	0.9116874388218676	0.834481243378489	0.4981969729128023	0.8547243639394237	0.5288687700997675	0.8044360727152848	0.792180238930027	0.8322105231558907	1.0	0.25	0.0
4665	0.0373451700844596	0.031079377764634892	0.029463505073371667	0.7515167647398263	None	0	0	0.25	2	0.8888888888888888	8	1.0	0.7777777777777778	9	7	1	1	0	0.09090909090909091	11	1	0.7333333333333333	11	0.25	0.4	0.9116874388218676	0.9314724348945018	0.4981969729128023	0.8518639214780891	0.5288687700997675	0.8639872196381515	0.8677363758460641	0.887874508895279	1.0	0.2222222222222222	0.0
2060	None	None	None	None	None	0	0	0.6666666666666666	4	0.42857142857142855	3	0.9	0	4	0	4	1	0	0.4	2	5	0.6	9	0.125	0.2857142857142857	0	0	0	0	0	0	0	0	0	0	0
5288	0.035459344356107536	0.028185009548689445	0.027066092618534255	0.7505055064375767	None	0	0	0.25	2	0.8888888888888888	8	1.0	0.7777777777777778	9	7	1	1	0	0.09090909090909091	11	1	0.7333333333333333	11	0.25	0.4	0.9116874388218676	0.9314724348945018	0.4981969729128023	0.8518639214780891	0.5288687700997675	0.8639872196381515	0.8677363758460641	0.887874508895279	1.0	0.2222222222222222	0.0
154	None	None	None	None	None	0	0	0.5	2	0.6666666666666666	2	0.5555555555555556	0.3333333333333333	2	1	2	1	0	1.0	3	3	0.3333333333333333	5	0.14285714285714285	0.5	0.7821998408244222	0.8982565794846491	0.5933268879551714	0.9086503454603669	0.5854153648669703	0.9590565218482366	0.9260442740851459	0.9271024002236598	1.0	0.5	0.0
6535	0.027120616307204946	0.011388451477617056	0.00815068386790297	0.5788729472231584	None	0	0	0.2857142857142857	2	0.875	7	1.0	0.75	8	6	1	1	0	0.1	10	1	0.6666666666666666	10	0.25	0.4444444444444444	0.866865972417705	0.9360751108441473	0.4981969729128023	0.8647107690610698	0.5288687700997675	0.8759675136266144	0.8677363758460641	0.8970237710168744	1.0	0.25	0.0
549	None	None	None	None	None	0	0	0.3333333333333333	2	0.8571428571428571	6	1.0	0.5714285714285714	5	4	3	1	0	0.1111111111111111	9	1	0.6	9	0.1111111111111111	0.5	0.9569802259367586	0.6522871035719443	0.6455908121755057	0.6741482926293663	0.20246850315416925	0.953600504355722	0.9470407125688577	0.8114853395112581	1.0	0.4	0.0
3815	0.018215913441948877	0.0027755729761566256	-0.002049937021957007	0.891979378778724	None	0	0	0.4	2	0.8	4	1.0	0.8	6	4	0	1	0	0.14285714285714285	7	1	0.4666666666666667	7	0.5	0.3333333333333333	0.8895123659751505	0.711336241351351	0.5146590910112956	0.9386342315092941	0.6734020361408097	0.9487197930351098	0.9528978588134851	0.8986598282398811	1.0	0.3333333333333333	0.0
2542	None	None	None	None	None	0	0	0.5	2	0.3333333333333333	1	0.5555555555555556	0.3333333333333333	1	1	3	3	0	1.0	3	3	0.3333333333333333	5	0.3	0	0.686580451325498	0.5	0.3170476976894212	0.5	0.5797318592171772	0.5	0.825300820875078	0.5	1.0	1.0	0.7948230836313164
6122	0.03776341144000694	0.026542611405053564	0.02644524654634176	0.7467046538944653	None	0	0	0.25	2	0.9	9	1.0	0.8	10	8	1	1	0	0.08333333333333333	12	1	0.8	12	0.25	0.36363636363636365	0.9116874388218676	0.9293917097618613	0.4981969729128023	0.8402156581567539	0.5288687700997675	0.8530014705152452	0.8677363758460641	0.8806414237766419	1.0	0.2	0.0
2548	None	None	None	None	None	1.0	1	1.0	4	0.25	1	0.5	0.25	2	1	3	1	0	0.75	4	3	0.4	6	0.1111111111111111	1.0	0.624371827078914	0.9694950427272415	0.3047533458209871	0.7152821006239276	0.35719472692730586	0.8397122208180573	0.9096897098907127	0.8820565511393781	1.0	1.0	0.0
670	None	None	None	None	None	0	0	1.0	1	0	0	1.0	0	0	0	1	0	0	0.5	2	1	0.13333333333333333	2	0.0	0	0	0	0	0	0	0	0	0	0	0	0
1334	None	None	None	None	None	0	0	0	0	0	0	1.0	0	0	0	0	0	0	1.0	1	1	0.06666666666666667	1	0.0	0	0	0	0	0	0	0	0	0	0	0	0
2682	2.117410939645652e-08	1.5599476477511835e-08	-1.0037112440801137e-08	0.9999952508333935	None	0	0	0.25	1	1.0	3	0.8333333333333334	0	0	0	4	3	0	0.6666666666666666	2	3	0.3333333333333333	5	0.25	0	0	0	0	0	0	0	0	0	0	0	0
2108	None	None	None	None	None	0	0	0.6	3	0.2	1	0.875	0	3	0	3	3	0	0.5	2	4	0.4666666666666667	7	0.42857142857142855	0	0	0	0	0	0	0	0	0	0	0	0
6984	0.06356173276113744	0.020457778817115045	0.013837336260576266	0.7231750021120811	None	0	0	0.2	2	0.9230769230769231	12	1.0	0.8461538461538461	13	11	1	1	0	0.06666666666666667	15	1	1.0	15	0.25	0.2857142857142857	0.9116874388218676	0.9112064473046039	0.4981969729128023	0.8109703806498525	0.5288687700997675	0.824936432336596	0.8677363758460641	0.8554884898053273	1.0	0.23076923076923078	0.0
4828	0.02676987556081659	0.020151332034933536	0.005593896717963772	0.7736746272794388	None	0	0	0.3333333333333333	2	0.8333333333333334	5	1.0	0.8333333333333334	6	5	1	1	0	0.125	8	1	0.5333333333333333	8	0.2	0.2857142857142857	0.866865972417705	0.800099052984056	0.4981969729128023	0.8989564371411911	0.5288687700997675	0.8300680251230284	0.7756844439091308	0.8480732626939744	1.0	0.3333333333333333	0.0
244	None	None	None	None	None	0	0	0.5	3	0.5	3	0.5	0.3333333333333333	3	2	4	1	0	1.0	4	4	0.5333333333333333	8	0.09090909090909091	0.2857142857142857	0.38801258921788634	0.7953863437188671	0.9513636403646298	0.8207530930912724	0.8061933222488609	0.9123572113471348	0.9159228822140009	0.8507685391367507	1.0	0	0.0
5088	0.0361183351594682	0.026635695587869945	0.02611210530340538	0.7460970308577408	None	0	0	0.25	2	0.8888888888888888	8	1.0	0.7777777777777778	9	7	1	1	0	0.09090909090909091	11	1	0.7333333333333333	11	0.25	0.4	0.9116874388218676	0.8235753355114099	0.4981969729128023	0.8435452537972955	0.5288687700997675	0.7959141567540069	0.8677363758460641	0.821838405478958	1.0	0.2222222222222222	0.0
7381	0.05442611323772769	0.028302469040293744	0.027939218824508137	0.7353912001169632	None	0	0	0.2	2	0.9166666666666666	11	1.0	0.8333333333333334	12	10	1	1	0	0.07142857142857142	14	1	0.9333333333333333	14	0.25	0.3076923076923077	0.9116874388218676	0.9171393186721661	0.4981969729128023	0.8198945006901195	0.5288687700997675	0.8335707611949807	0.8677363758460641	0.8633770620376817	1.0	0.16666666666666666	0.0
1257	None	None	None	None	None	0	0	0	0	0	0	1.0	0	0	0	0	0	0	1.0	1	1	0.06666666666666667	1	0.0	0	0	0	0	0	0	0	0	0	0	0	0
1653	None	None	None	None	None	0	0	0.6666666666666666	4	0.3333333333333333	2	0.4	0	3	0	4	1	0	0.8	4	5	0.5333333333333333	8	0.1111111111111111	0.3333333333333333	0	0	0	0	0	0	0	0	0	0	0
6860	0.0407205987990175	0.029903367425970558	0.02797532483170437	0.7482570780803174	None	0	0	0.25	2	0.8888888888888888	8	1.0	0.7777777777777778	9	7	1	1	0	0.09090909090909091	11	1	0.7333333333333333	11	0.25	0.4	0.9116874388218676	0.9314724348945018	0.4981969729128023	0.8518639214780891	0.5288687700997675	0.8639872196381515	0.8677363758460641	0.887874508895279	1.0	0.2222222222222222	0.0
3708	0.025400587633412963	0.016554073494778054	0.016546477975076454	0.8024873769343981	None	0	0	0.2857142857142857	2	0.875	7	1.0	0.75	8	6	1	1	0	0.1	10	1	0.6666666666666666	10	0.25	0.4444444444444444	0.8794564342087492	0.7905578376934481	0.46845795209749597	0.7714535662367927	0.5514457190015364	0.8013138527707715	0.8691941907513793	0.7880344725836234	1.0	0.25	0.0
2907	0.0034684628242825782	0.0011801276992696487	0.0007892657458766793	0.9972045711150652	None	0	0	0.4	2	0.6	3	0.7	0.2	2	1	4	4	0	0.4	2	5	0.4666666666666667	7	0.36363636363636365	0.4	0.8253963316725716	0.5083787797174957	0.7099098412319682	0.7402606985554099	0.6403557243305693	0.9603674337736888	0.7973494601210457	0.8057825761716008	0.5	0	0.2195440743112892
324	None	None	None	None	None	0	0	0.5	3	0.7142857142857143	5	0.45	0.42857142857142855	4	3	4	2	0	0.8	5	4	0.6	9	0.18181818181818182	0.5	0.5366716131994755	0.8976546861892318	0.7703566664829551	0.8664726787165516	0.48728804220744476	0.9088069103492958	0.8754979752043581	0.8922151612667862	0.625	0.75	0.0
5946	0.044910841671351606	0.029527187300322943	0.02785548719871275	0.725673803517548	None	0	0	0.2222222222222222	2	0.9090909090909091	10	1.0	0.8181818181818182	11	9	1	1	0	0.07692307692307693	13	1	0.8666666666666667	13	0.25	0.3333333333333333	0.9116874388218676	0.9176196088607282	0.4981969729128023	0.8296046548527357	0.5288687700997675	0.8428963491273693	0.8677363758460641	0.868877167214334	1.0	0.2727272727272727	0.0
3247	0.0034381042255168036	0.0013949590421570525	0.0011114064725236388	0.9969188756032342	None	0	0	0.4	2	0.6	3	0.7	0.2	2	1	4	3	0	0.4	2	5	0.4666666666666667	7	0.2727272727272727	0.4	0.8253963316725716	0.5083787797174957	0.7099098412319682	0.7402606985554099	0.6403557243305693	0.9603674337736888	0.7973494601210457	0.8057825761716008	0.5	0	0.4390881486225784
5173	0.03805075903575967	0.024184745842925848	0.022994198946808153	0.7437759094286944	None	0	0	0.25	2	0.9	9	1.0	0.8	10	8	1	1	0	0.08333333333333333	12	1	0.8	12	0.25	0.36363636363636365	0.9116874388218676	0.8403014208463725	0.4981969729128023	0.8761706482028933	0.5288687700997675	0.7869878297864059	0.792180238930027	0.8377159400721329	1.0	0.3	0.0
5314	0.05966326116539952	0.01821519652490179	0.01770012273614517	0.6460674470350831	None	0	0	0.2	2	0.9166666666666666	11	1.0	0.8333333333333334	12	10	1	1	0	0.07142857142857142	14	1	0.9333333333333333	14	0.25	0.3076923076923077	0.8564249605620479	0.9157990652960905	0.4981969729128023	0.8667317341449023	0.5288687700997675	0.8371556153034331	0.8677363758460641	0.8771151364022757	1.0	0.25	0.0
5816	0.03813642338400987	0.023199867343899915	0.02250209043626719	0.7558990404826296	None	0	0	0.25	2	0.9	9	1.0	0.8	10	8	1	1	0	0.08333333333333333	12	1	0.8	12	0.25	0.36363636363636365	0.9116874388218676	0.8135725595456048	0.4981969729128023	0.8299614992341803	0.5288687700997675	0.7877918745517759	0.8677363758460641	0.8110434631204254	1.0	0.2	0.0
4671	0.027731588586901276	0.0021704607770056225	0.002089165571251492	0.7254729487319824	None	0	0	0.2857142857142857	2	0.875	7	1.0	0.75	8	6	1	1	0	0.1	10	1	0.6666666666666666	10	0.25	0.4444444444444444	0.774880259349292	0.8346905097850974	0.4981969729128023	0.738345795877479	0.5288687700997675	0.8055240687745504	0.6676818288479499	0.7956412849126728	1.0	0.25	0.0
2727	0.0010309452389758405	5.2258945028746975e-05	5.2248604086174765e-05	0.9978290100623068	None	0	0	1.0	3	0.0	0	0.6666666666666666	0	2	0	1	1	0	0.6666666666666666	3	2	0.26666666666666666	4	0.25	1.0	0	0	0	0	0	0	0	0	0	0	0
4935	0.03413183526117461	0.0250309971455	0.02482002763988276	0.7554687244041187	None	0	0	0.25	2	0.8888888888888888	8	1.0	0.7777777777777778	9	7	1	1	0	0.09090909090909091	11	1	0.7333333333333333	11	0.25	0.4	0.9116874388218676	0.8235753355114099	0.4981969729128023	0.841705152345377	0.5288687700997675	0.7959141567540069	0.8677363758460641	0.8211601367030126	1.0	0.2222222222222222	0.0
3264	0.021760885939767778	0.00594286394691539	0.005939137134276151	0.7991293833393739	None	0	0	0.4	2	0.8	4	1.0	0.6	5	3	1	1	0	0.14285714285714285	7	1	0.4666666666666667	7	0.25	0.6666666666666666	0.6380730798767166	0.8548393575154662	0.4981969729128023	0.778225199264431	0.5288687700997675	0.8411761717431783	0.6457233667650656	0.8270902242956852	1.0	0.4	0.0
4289	0.009696583617643126	0.0012161384874287743	0.0008007130912217967	0.9729825205054616	None	0	0	0.3333333333333333	2	0.8571428571428571	6	1.0	0.8571428571428571	7	6	1	2	0	0.1111111111111111	9	1	0.6	9	0.4	0.25	0.6380730798767166	0.8412841951592366	0.4981969729128023	0.8832514619884531	0.5288687700997675	0.8185016504696951	0.6457233667650656	0.8497374827957997	0.5714285714285714	0.2857142857142857	0.0
2817	1.9952230166131214e-06	1.4779798097154367e-08	1.4379937062101802e-08	0.9999992735382118	None	0	0	1.0	1	0	0	1.0	0	1	0	0	1	0	0.5	2	1	0.13333333333333333	2	0.3333333333333333	0	0	0	0	0	0	0	0	0	0	0	0
1676	None	None	None	None	None	1.0	1	0.6	3	0.4	2	0.4375	0.2	2	1	4	1	0	1.0	4	4	0.4666666666666667	7	0.09090909090909091	0.6666666666666666	0.30564191001031576	0.5027829352195597	0.6869523814039977	0.947886572657314	0.5863094703869635	0.6536356918445919	0.8600773413529594	0.7653672682237856	1.0	1.0	0.0
854	None	None	None	None	None	1.0	1	0.8	4	0.2	1	0.5833333333333334	0.2	3	1	3	4	0	0.75	3	4	0.4666666666666667	7	0.5	0.5	0.30675509559332803	0.502623779497596	0.39687116061020894	0.9390555577246107	0.522803568860624	0.6453678436578558	0.7080733290437493	0.7530071853767656	0.3333333333333333	1.0	0.0
1556	None	None	None	None	None	0	0	0.5	1	1.0	1	0.75	0	0	0	2	2	0	1.0	2	2	0.2	3	0.25	0	0	0	0	0	0	0	0	0	0	0	0
7428	0.038290980985643416	0.028202230802093445	0.026534163946419942	0.7463172230077062	None	0	0	0.25	2	0.8888888888888888	8	1.0	0.7777777777777778	9	7	1	1	0	0.09090909090909091	11	1	0.7333333333333333	11	0.25	0.4	0.9116874388218676	0.9314724348945018	0.4981969729128023	0.8518639214780891	0.5288687700997675	0.8639872196381515	0.8677363758460641	0.887874508895279	1.0	0.3333333333333333	0.0
4048	0.03582278665870758	0.026532876481044087	0.026292320056419093	0.7523523906076098	None	0	0	0.25	2	0.8888888888888888	8	1.0	0.7777777777777778	9	7	1	1	0	0.09090909090909091	11	1	0.7333333333333333	11	0.25	0.4	0.9116874388218676	0.8395152226759056	0.4981969729128023	0.841705152345377	0.5288687700997675	0.7959141567540069	0.6889349218573634	0.8266662570637898	1.0	0.2222222222222222	0.0
2838	0.003131154135103881	0.0009838579235979562	0.0005672039690315906	0.9972200495888608	None	0	0	0.6	3	0.4	2	0.4666666666666667	0.2	4	1	2	2	0	0.6	3	5	0.4666666666666667	7	0.4	0.5	0.8253963316725716	0.9624559087519464	0.5951057825764503	0.7286299093460952	0.9671506263889821	0.9664871945072717	0.9017414561436858	0.9262956535251594	0.625	0.5	0.0
709	None	None	None	None	None	1.0	1	1.0	4	0.0	0	0.5555555555555556	0	0	0	4	3	0	1.0	3	3	0.3333333333333333	5	0.25	1.0	0	0	0	0	0	0	0	0	0	0	0
2337	None	None	None	None	None	0	0	0.6666666666666666	2	0.5	1	0.6666666666666666	0	0	0	3	3	0	0.6666666666666666	2	3	0.26666666666666666	4	0.3	0	0	0	0	0	0	0	0	0	0	0	0
4152	0.030710840511238253	0.025771655475218338	0.02558829278422106	0.7069055742709462	None	0	0	0.25	2	0.8888888888888888	8	1.0	0.7777777777777778	9	7	1	1	0	0.09090909090909091	11	1	0.7333333333333333	11	0.25	0.4	0.9116874388218676	0.8235753355114099	0.4981969729128023	0.841705152345377	0.5288687700997675	0.7959141567540069	0.8677363758460641	0.8211601367030126	1.0	0.2222222222222222	0.0
5239	0.03673527677818933	0.020654810020988318	0.018477766323164554	0.6929460426692677	None	0	0	0.2857142857142857	2	0.875	7	1.0	0.75	8	6	1	1	0	0.1	10	1	0.6666666666666666	10	0.25	0.4444444444444444	0.9116874388218676	0.8631361864195032	0.4981969729128023	0.8631189222984081	0.5288687700997675	0.8431008418641596	0.7939802590184338	0.8567027409617746	1.0	0.25	0.0
6659	0.040214268440464204	0.011858662282157885	0.01124386427635728	0.6843712466786189	None	0	0	0.25	2	0.8888888888888888	8	1.0	0.7777777777777778	9	7	1	1	0	0.09090909090909091	11	1	0.7333333333333333	11	0.25	0.4	0.9116874388218676	0.81282663409654	0.4981969729128023	0.7292291000183032	0.5288687700997675	0.795300140993605	0.8677363758460641	0.7811061371323859	1.0	0.2222222222222222	0.0
2600	2.1336627825457325e-08	1.718875653867484e-08	1.3779123965790272e-08	0.9999957165255248	None	0	0	0.6666666666666666	4	0.2857142857142857	2	0.6	0	0	0	8	6	0	0.6	5	3	0.6	9	0.3	0.8571428571428571	0	0	0	0	0	0	0	0	0	0	0
2519	None	None	None	None	None	0	0	0.3333333333333333	1	1.0	2	0.6666666666666666	0.5	2	1	1	3	0	0.6666666666666666	3	2	0.26666666666666666	4	0.6	0	0.4529157915014855	0.9118669589563162	0.3136474606277319	0.5084997737442799	0.37433107299367663	0.886351964903736	0.7443608540016704	0.8137988392261364	0.5	0.5	0.030710700700744623
3759	0.028557413555494772	0.013793863679968908	0.012440445449582945	0.8133587908143959	None	0	0	0.3333333333333333	2	0.8571428571428571	6	1.0	0.7142857142857143	7	5	1	1	0	0.1111111111111111	9	1	0.6	9	0.25	0.5	0.9116874388218676	0.8330767469829602	0.4981969729128023	0.7505384372012324	0.5288687700997675	0.8166415599594401	0.6889349218573634	0.8023338025208955	1.0	0.42857142857142855	0.0
486	None	None	None	None	None	0	0	0.25	1	1.0	4	1.0	0.5	3	2	2	6	0	0.16666666666666666	6	1	0.4	6	0.8571428571428571	0	0.7824448707965741	0.9614718436419468	0.4668224989674276	0.8493123465089756	0.7396294107418642	0.7868827061205454	0.801852370650918	0.8893557057377418	0.3333333333333333	0.3333333333333333	0.0
1892	None	None	None	None	None	0	0	0.6666666666666666	2	0.5	1	0.6666666666666666	0	0	0	3	3	0	0.6666666666666666	2	3	0.26666666666666666	4	0.3	0	0	0	0	0	0	0	0	0	0	0	0
852	None	None	None	None	None	0.5	1	0.8571428571428571	6	0.0	0	0.5555555555555556	0	2	0	7	1	0	0.5	6	3	0.6666666666666666	10	0.0625	0.5	0	0	0	0	0	0	0	0	0	0	0
5506	0.037529607722784346	0.02806042571916742	0.02783260037938467	0.7504200145496138	None	0	0	0.25	2	0.9	9	1.0	0.8	10	8	1	1	0	0.08333333333333333	12	1	0.8	12	0.25	0.36363636363636365	0.9116874388218676	0.9293917097618613	0.4981969729128023	0.8402156581567539	0.5288687700997675	0.8530014705152452	0.8677363758460641	0.8806414237766419	1.0	0.2	0.0
7335	0.045274546062081	0.030690068264931456	0.030305031076887968	0.7317101257758891	None	0	0	0.2222222222222222	2	0.9090909090909091	10	1.0	0.8181818181818182	11	9	1	1	0	0.07692307692307693	13	1	0.8666666666666667	13	0.25	0.3333333333333333	0.9116874388218676	0.9192157924249278	0.4981969729128023	0.8296046548527357	0.5288687700997675	0.8428963491273693	0.8677363758460641	0.8696840990745125	1.0	0.18181818181818182	0.0
2983	0.0031309833741970717	0.0012638925596585963	0.0011027617877245278	0.9753695200611189	None	0.5	1	0.6666666666666666	4	0.42857142857142855	3	0.6	0.2857142857142857	3	2	5	0	0	0.6	3	5	0.6	9	0.0	0.3333333333333333	0.43172941229871864	0.8643278166866493	0.28070076013978096	0.6307360173852136	0.3472207726045006	0.7483284794204187	0.6497699177108228	0.7611390518252472	0	0	0.0
6138	0.04000268580196336	0.028861307204264625	0.021996880068633116	0.7553287675426488	None	0	0	0.2857142857142857	2	0.875	7	1.0	0.75	8	6	1	1	0	0.1	10	1	0.6666666666666666	10	0.25	0.4444444444444444	0.9116874388218676	0.9385875559307849	0.4981969729128023	0.8647107690610698	0.5288687700997675	0.8759675136266144	0.855065445052102	0.8983334602003518	1.0	0.25	0.0
4609	0.03132627245781931	0.013328311401704566	0.013036682568819614	0.6352933179795066	None	0	0	0.25	2	0.8888888888888888	8	1.0	0.7777777777777778	9	7	1	1	0	0.09090909090909091	11	1	0.7333333333333333	11	0.25	0.4	0.9116874388218676	0.8304433878221963	0.4981969729128023	0.870923511830992	0.5288687700997675	0.7987018236084032	0.8414024949912845	0.8355349512747176	1.0	0.3333333333333333	0.0
5696	0.04498114965773462	0.02161986408810729	0.021005658630095493	0.7248003117621328	None	0	0	0.25	2	0.9	9	1.0	0.8	10	8	1	1	0	0.08333333333333333	12	1	0.8	12	0.25	0.36363636363636365	0.774880259349292	0.9287326664147282	0.4981969729128023	0.8402156581567539	0.5288687700997675	0.8530014705152452	0.792180238930027	0.8802906098948979	1.0	0.3	0.0
6814	0.04164441088219515	0.028136319222737124	0.019733809680908043	0.7551084366680416	None	0	0	0.2857142857142857	2	0.875	7	1.0	0.75	8	6	1	1	0	0.1	10	1	0.6666666666666666	10	0.25	0.4444444444444444	0.9116874388218676	0.9385875559307849	0.4981969729128023	0.8647107690610698	0.5288687700997675	0.8759675136266144	0.855065445052102	0.8983334602003518	1.0	0.25	0.0
7031	0.04048092454632018	0.029465836263093015	0.0287969949379355	0.7491796843933662	None	0	0	0.25	2	0.9	9	1.0	0.8	10	8	1	1	0	0.08333333333333333	12	1	0.8	12	0.25	0.36363636363636365	0.9116874388218676	0.9244644698418019	0.4981969729128023	0.8402156581567539	0.5288687700997675	0.8530014705152452	0.8677363758460641	0.8780680761513189	1.0	0.2	0.0
1516	None	None	None	None	None	1.0	1	0.8	4	0.4	2	0.4666666666666667	0.4	2	2	4	0	0	0.6	5	3	0.4666666666666667	7	0.0	1.0	0.49666777345941304	0.8697926622931456	0.35695942914981504	0.5984755669992456	0.5547414092428979	0.58761518497685	0.7717295781780714	0.7076752202447296	0	0	0.0
4120	0.045511265062795625	0.01991397460458276	0.01872709104729559	0.7055736836571626	None	0	0	0.25	2	0.9	9	1.0	0.8	10	8	1	1	0	0.08333333333333333	12	1	0.8	12	0.25	0.36363636363636365	0.8564249605620479	0.8278807026686243	0.4981969729128023	0.8761706482028933	0.5288687700997675	0.7869878297864059	0.792180238930027	0.8336057216593507	1.0	0.3	0.0
4873	0.0479580847964107	0.014925864704711057	0.0129365835238591	0.7581709068851941	None	0	0	0.25	2	0.9	9	1.0	0.8	10	8	1	1	0	0.08333333333333333	12	1	0.8	12	0.25	0.36363636363636365	0.774880259349292	0.84042824015243	0.4981969729128023	0.8299614992341803	0.5288687700997675	0.7877918745517759	0.6676818288479499	0.8204618309522163	1.0	0.2	0.0
6081	0.028369965905483494	0.012980733545926968	0.01217546280381272	0.6229747504629434	None	0	0	0.25	2	0.8888888888888888	8	1.0	0.7777777777777778	9	7	1	1	0	0.09090909090909091	11	1	0.7333333333333333	11	0.25	0.4	0.9116874388218676	0.9353807702023526	0.4981969729128023	0.8508067826674925	0.5288687700997675	0.7920610430451553	0.8677363758460641	0.8717952645182001	1.0	0.3333333333333333	0.0
2700	0.0009446768978059211	0.00021464420556677457	-2.2135017121184076e-07	0.9977546397818446	None	0	0	1.0	3	0.0	0	0.6666666666666666	0	1	0	2	1	0	0.6666666666666666	3	2	0.26666666666666666	4	0.14285714285714285	1.0	0	0	0	0	0	0	0	0	0	0	0
1305	None	None	None	None	None	0	0	0.25	1	1.0	4	1.0	1.0	4	4	1	0	0	0.16666666666666666	6	1	0.4	6	0.0	0	0.2614664179555512	0.6825390412627711	0.5563751265108634	0.9703693591604479	0.8492516664902585	0.6243065781154191	0.9494680518097244	0.8302500238974097	0	0	0.0
5325	0.03869090201619666	0.024006633120287533	0.023276596434964884	0.7554970033424546	None	0	0	0.25	2	0.9	9	1.0	0.8	10	8	1	1	0	0.08333333333333333	12	1	0.8	12	0.25	0.36363636363636365	0.9116874388218676	0.8135725595456048	0.4981969729128023	0.8299614992341803	0.5288687700997675	0.7877918745517759	0.8677363758460641	0.8110434631204254	1.0	0.2	0.0
7488	0.03864805017002575	0.02823957471642377	0.027157372747484816	0.7483715560922299	None	0	0	0.25	2	0.8888888888888888	8	1.0	0.7777777777777778	9	7	1	1	0	0.09090909090909091	11	1	0.7333333333333333	11	0.25	0.4	0.9116874388218676	0.9314724348945018	0.4981969729128023	0.8518639214780891	0.5288687700997675	0.8639872196381515	0.8677363758460641	0.887874508895279	1.0	0.2222222222222222	0.0
7483	0.048640041653802986	0.026202659140868827	0.026004083761583772	0.7363031120495548	None	0	0	0.2	2	0.9166666666666666	11	1.0	0.8333333333333334	12	10	1	1	0	0.07142857142857142	14	1	0.9333333333333333	14	0.25	0.3076923076923077	0.9116874388218676	0.9109689141439796	0.4981969729128023	0.8198945006901195	0.5288687700997675	0.8335707611949807	0.8677363758460641	0.8602580402707145	1.0	0.25	0.0
7326	0.04768928729597739	0.019245645546467592	0.013386994789633929	0.7399495811914867	None	0	0	0.2	2	0.9166666666666666	11	1.0	0.8333333333333334	12	10	1	1	0	0.07142857142857142	14	1	0.9333333333333333	14	0.25	0.3076923076923077	0.9116874388218676	0.9171393186721661	0.4981969729128023	0.8198945006901195	0.5288687700997675	0.8335707611949807	0.8677363758460641	0.8633770620376817	1.0	0.16666666666666666	0.0
7396	0.04105721329818171	0.03062286060806185	0.03061746447743833	0.7164808963116849	None	0	0	0.25	2	0.9	9	1.0	0.8	10	8	1	1	0	0.08333333333333333	12	1	0.8	12	0.25	0.36363636363636365	0.9116874388218676	0.844923094832766	0.4981969729128023	0.8386443093726766	0.5288687700997675	0.8212234234956806	0.8437700701193742	0.8351698313766592	1.0	0.3	0.0
7197	0.04126580778646671	0.031849395997406375	0.029366852844121105	0.7505450600099826	None	0	0	0.25	2	0.8888888888888888	8	1.0	0.7777777777777778	9	7	1	1	0	0.09090909090909091	11	1	0.7333333333333333	11	0.25	0.4	0.9116874388218676	0.9310949351071023	0.4981969729128023	0.8518639214780891	0.5288687700997675	0.8639872196381515	0.8414024949912845	0.8876786055824769	1.0	0.2222222222222222	0.0
103	None	None	None	None	None	0.3333333333333333	1	0.4444444444444444	4	0.5454545454545454	6	0.5416666666666666	0.45454545454545453	6	5	6	0	0	0.6666666666666666	4	6	0.8666666666666667	13	0.0	0.2857142857142857	0.20425681202925525	0.944420998219098	0.1503032408769664	0.9295406230800676	0.5243413114804328	0.9036225630141819	0.911984133887909	0.9275860628530782	0	0	0.0
91	None	None	None	None	None	0	0	1.0	1	0	0	1.0	0	1	0	0	1	0	0.5	1	2	0.13333333333333333	2	0.3333333333333333	0	0	0	0	0	0	0	0	0	0	0	0
5276	0.03971451057080137	0.027574984821879384	0.027463393110592798	0.7480707401465273	None	0	0	0.25	2	0.9	9	1.0	0.8	10	8	1	1	0	0.08333333333333333	12	1	0.8	12	0.25	0.36363636363636365	0.9116874388218676	0.9293917097618613	0.4981969729128023	0.8402156581567539	0.5288687700997675	0.8530014705152452	0.8677363758460641	0.8806414237766419	1.0	0.2	0.0
1801	None	None	None	None	None	0	0	0.6666666666666666	2	0.5	1	0.6666666666666666	0.5	1	1	2	2	0	0.6666666666666666	3	2	0.26666666666666666	4	0.25	0	0.686580451325498	0.5	0.3170476976894212	0.5	0.5727844688091823	0.5	0.8242284466495606	0.5	1.0	1.0	0.8424867489271888
6887	0.03208182567744859	0.013288233261103807	0.010766163938096936	0.7628213795519012	None	0	0	0.2857142857142857	2	0.875	7	1.0	0.75	8	6	1	1	0	0.1	10	1	0.6666666666666666	10	0.25	0.4444444444444444	0.774880259349292	0.9418454827592233	0.4981969729128023	0.8647107690610698	0.5288687700997675	0.8759675136266144	0.792180238930027	0.9000848550399649	1.0	0.25	0.0
628	None	None	None	None	None	0	0	0.75	3	0.5	2	0.5	0.25	4	1	1	1	0	0.75	3	4	0.4	6	0.3333333333333333	0.6666666666666666	0.7369970364805781	0.6738699916392469	0.3832677965125658	0.9458823686041662	0.20493523301428498	0.9144822241880622	0.9007978883103389	0.8792603374987976	1.0	0.5	0.0
2708	0.0032628088256376536	0.00041368532108577327	-7.286906920398678e-05	0.9991109933605002	None	0.5	1	0.8333333333333334	5	0.16666666666666666	1	0.5333333333333333	0.16666666666666666	2	1	5	0	0	0.6	5	3	0.5333333333333333	8	0.0	0.6666666666666666	0.49666777345941304	0.8697926622931456	0.35695942914981504	0.5984755669992456	0.5530045616408993	0.5834000853659492	0.7713526010043875	0.7064761038379441	0	0	0.0
1383	None	None	None	None	None	0	0	0.25	1	1.0	3	1.0	1.0	3	3	1	1	0	0.2	1	5	0.3333333333333333	5	0.16666666666666666	0	0.37522946872686025	0.6951233612297364	0.2144346393681813	0.9645322400147622	0.8456638722875279	0.5441970697904295	0.9357361722822761	0.8076508096483144	1.0	0.3333333333333333	0.0
3206	0.03075239949358008	0.0031740301150037288	0.0017740936076469592	0.7820723830309058	None	0	0	0.3333333333333333	2	0.8571428571428571	6	1.0	0.7142857142857143	7	5	1	1	0	0.1111111111111111	9	1	0.6	9	0.25	0.5	0.8794564342087492	0.7613295619908682	0.427545213321143	0.9069932754079107	0.6479895117757184	0.7966956985670661	0.8706383329857155	0.8321681029849022	1.0	0.2857142857142857	0.0
5669	0.031489520873965414	0.010801496313354638	0.010615911364334837	0.7638183612464782	None	0	0	0.2857142857142857	2	0.875	7	1.0	0.75	8	6	1	1	0	0.1	10	1	0.6666666666666666	10	0.25	0.4444444444444444	0.9116874388218676	0.8631361864195032	0.4981969729128023	0.7416356703983537	0.5288687700997675	0.8404064813439388	0.8239912610473253	0.8204073426980496	1.0	0.25	0.0
1931	None	None	None	None	None	0	0	0.5	2	0.6666666666666666	2	0.625	0	0	0	4	2	0	0.5	4	2	0.3333333333333333	5	0.16666666666666666	0.5	0	0	0	0	0	0	0	0	0	0	0
3366	0.019797477004665977	0.005333853388913877	0.004655577082938737	0.7536270062488462	None	0	0	0.4	2	0.8	4	1.0	0.6	5	3	1	1	0	0.14285714285714285	7	1	0.4666666666666667	7	0.25	0.6666666666666666	0.9116874388218676	0.8403014208463725	0.4981969729128023	0.778225199264431	0.5288687700997675	0.8411761717431783	0.6889349218573634	0.8216564336134049	1.0	0.4	0.0
3933	0.03112148289682984	0.016510159325699138	0.010003601783418333	0.7833415601693804	None	0	0	0.2857142857142857	2	0.875	7	1.0	0.75	8	6	1	1	0	0.1	10	1	0.6666666666666666	10	0.25	0.4444444444444444	0.8794564342087492	0.8142266975719626	0.4981969729128023	0.7670011971490515	0.5514457190015364	0.7996312879413934	0.7942733969235322	0.7943016865195514	1.0	0.25	0.0
3720	0.031136870616873952	0.005979019563674449	0.005972455601801687	0.5924180356318369	None	0	0	0.3333333333333333	2	0.8571428571428571	6	1.0	0.7142857142857143	7	5	1	1	0	0.1111111111111111	9	1	0.6	9	0.25	0.5	0.8011624823022283	0.7935642202288922	0.4981969729128023	0.9098584506092551	0.6479895117757184	0.8049540629733358	0.6889349218573634	0.8444871312863221	1.0	0.2857142857142857	0.0
4374	0.04744258689876358	0.015825515951970674	0.011465675704537773	0.7086640456365116	None	0	0	0.2222222222222222	2	0.9090909090909091	10	1.0	0.8181818181818182	11	9	1	1	0	0.07692307692307693	13	1	0.8666666666666667	13	0.25	0.3333333333333333	0.6380730798767166	0.9004388037254798	0.4981969729128023	0.8383315971090113	0.5288687700997675	0.8720345208136309	0.8677363758460641	0.8724000586094687	1.0	0.18181818181818182	0.0
2274	None	None	None	None	None	0	0	0.6666666666666666	2	0.5	1	1.0	0	2	0	1	1	0	0.25	4	1	0.26666666666666666	4	0.25	0.6666666666666666	0	0	0	0	0	0	0	0	0	0	0
104	None	None	None	None	None	0	0	1.0	2	0.0	0	0.75	0	2	0	0	0	0	1.0	2	2	0.2	3	0.0	0	0	0	0	0	0	0	0	0	0	0	0
6685	0.039738355387893914	0.0140288224595773	0.011715917951981437	0.7514077837336188	None	0	0	0.25	2	0.8888888888888888	8	1.0	0.7777777777777778	9	7	1	1	0	0.09090909090909091	11	1	0.7333333333333333	11	0.25	0.4	0.9116874388218676	0.9356314309048998	0.4981969729128023	0.8518639214780891	0.5288687700997675	0.8639872196381515	0.8677363758460641	0.8900808230483616	1.0	0.2222222222222222	0.0
3525	0.02444405071550015	0.009886358811578342	0.008759035974690684	0.8424116226197789	None	0	0	0.3333333333333333	2	0.8333333333333334	5	1.0	0.6666666666666666	6	4	1	1	0	0.125	8	1	0.5333333333333333	8	0.25	0.5714285714285714	0.9116874388218676	0.8235753355114099	0.4981969729128023	0.7634528958133626	0.5288687700997675	0.8286216639852357	0.792180238930027	0.8068158756486875	1.0	0.3333333333333333	0.0
6964	0.03968855868355968	0.011991778539853724	0.006466904469694773	0.6859021206662004	None	0	0	0.25	2	0.8888888888888888	8	1.0	0.7777777777777778	9	7	1	1	0	0.09090909090909091	11	1	0.7333333333333333	11	0.25	0.4	0.9116874388218676	0.9356314309048998	0.4981969729128023	0.8518639214780891	0.5288687700997675	0.8639872196381515	0.8677363758460641	0.8900808230483616	1.0	0.2222222222222222	0.0
1834	None	None	None	None	None	0	0	0.3333333333333333	2	0.8333333333333334	5	0.5714285714285714	0.8333333333333334	5	5	2	0	0	0.2857142857142857	7	2	0.5333333333333333	8	0.0	0	0.9196331932758868	0.9159367334426497	0.11199033147524617	0.6060202045640359	0.4225805947153667	0.787332944914063	0.9653218021808352	0.7983432367653209	0	0	0.0
1399	None	None	None	None	None	0	0	0.375	3	0.6	6	0.34285714285714286	0.1	4	1	7	0	0	0.7142857142857143	5	7	0.8	12	0.0	0.2222222222222222	0.48780541165239555	0.8784944090054645	0.5407181311628242	0.839229936162964	0.8440338768490708	0.8943601287649412	0.8745547626214591	0.8723921514335977	0	0	0.0
6871	0.038887039066865615	0.03138851523835343	0.029627812230171507	0.7353657695560025	None	0	0	0.25	2	0.8888888888888888	8	1.0	0.7777777777777778	9	7	1	1	0	0.09090909090909091	11	1	0.7333333333333333	11	0.25	0.4	0.9116874388218676	0.9294592004277047	0.4981969729128023	0.8733759689182073	0.5288687700997675	0.7925923256909684	0.8414024949912845	0.8754531174929753	1.0	0.2222222222222222	0.0
4337	0.03261063707375433	0.01096866838857393	0.010662884180030276	0.789232183023074	None	0	0	0.3333333333333333	2	0.8333333333333334	5	1.0	0.8333333333333334	7	5	0	1	0	0.125	8	1	0.5333333333333333	8	0.5	0.2857142857142857	0.8220445060135424	0.7108817312559876	0.38372736984708544	0.9423956924423111	0.6734020361408097	0.9386754746291096	0.9528978588134851	0.8948181130206071	1.0	0.2857142857142857	0.0
1900	None	None	None	None	None	1.0	2	1.0	6	0.0	0	0.75	0	2	0	6	3	0	0.75	4	3	0.6	9	0.21428571428571427	0.8	0	0	0	0	0	0	0	0	0	0	0
1313	None	None	None	None	None	0	0	0.75	3	0.25	1	0.75	0	2	0	3	3	0	0.5	2	4	0.4	6	0.375	0.5	0	0	0	0	0	0	0	0	0	0	0
599	None	None	None	None	None	0	0	0.3333333333333333	3	0.8181818181818182	9	0.65	0.45454545454545453	7	5	5	2	0	0.8	4	5	0.8666666666666667	13	0.16666666666666666	0.2222222222222222	0.753814906467025	0.9374130204748163	0.7883799660907453	0.8240216553825533	0.5311368197226146	0.8487437990655207	0.8702498838691521	0.8799258618206884	0.6428571428571428	0.5714285714285714	0.0
2475	None	None	None	None	None	0.5	1	0.8571428571428571	6	0.125	1	0.5	0	1	0	8	2	0	0.8	4	5	0.6666666666666666	10	0.10526315789473684	0.6666666666666666	0	0	0	0	0	0	0	0	0	0	0
6880	0.04008539927849392	0.030891589571797304	0.03039014795400763	0.7546258435334045	None	0	0	0.25	2	0.9	9	1.0	0.8	10	8	1	1	0	0.08333333333333333	12	1	0.8	12	0.25	0.36363636363636365	0.9116874388218676	0.9244644698418019	0.4981969729128023	0.8402156581567539	0.5288687700997675	0.8530014705152452	0.8677363758460641	0.8780680761513189	1.0	0.2	0.0
1085	None	None	None	None	None	0	0	0.75	3	0.25	1	0.75	0	2	0	3	3	0	0.5	2	4	0.4	6	0.375	0.5	0	0	0	0	0	0	0	0	0	0	0
1696	None	None	None	None	None	0	0	1.0	1	0	0	1.0	0	1	0	0	0	0	0.5	2	1	0.13333333333333333	2	0.0	0	0	0	0	0	0	0	0	0	0	0	0
2601	1.7100127732058513e-08	1.517367256812612e-08	-7.446915409947389e-09	0.9999973696413372	None	0	0	0.3333333333333333	1	1.0	2	1.0	0	0	0	3	2	0	1.0	2	2	0.26666666666666666	4	0.2	0	0	0	0	0	0	0	0	0	0	0	0
2084	None	None	None	None	None	0	0	0.6	3	0.2	1	0.5833333333333334	0	3	0	3	0	0	0.75	4	3	0.4666666666666667	7	0.0	0.4	0	0	0	0	0	0	0	0	0	0	0
1908	None	None	None	None	None	0	0	0.8	4	0.2	1	0.5833333333333334	0	0	0	6	2	0	0.75	4	3	0.4666666666666667	7	0.125	0.5	0	0	0	0	0	0	0	0	0	0	0
1178	None	None	None	None	None	0.3333333333333333	1	0.5	4	0.6666666666666666	6	0.44	0.3333333333333333	4	3	6	1	0	1.0	5	5	0.7333333333333333	11	0.06666666666666667	0.6666666666666666	0.38432951971500967	0.8806658734136905	0.9422893385593694	0.8330960356477173	0.5583069365550566	0.9728960681687326	0.9606776740783386	0.9164983021581607	1.0	0	0.0
2003	None	None	None	None	None	0	0	1.0	3	0.0	0	0.6666666666666666	0	2	0	1	1	0	0.6666666666666666	2	3	0.26666666666666666	4	0.25	1.0	0	0	0	0	0	0	0	0	0	0	0
4180	0.010139699907727177	0.003024375022328303	-0.002099813630308909	0.9766291226703341	None	0	0	0.5	2	0.75	3	1.0	0.75	5	3	0	1	0	0.16666666666666666	6	1	0.4	6	0.5	0.4	0.9569802259367586	0.6470535886947506	0.6455908121755057	0.799232868300392	0.17458357977606315	0.9664557077083031	0.9614394370753211	0.8560417840666305	1.0	0.8	0.0
446	None	None	None	None	None	0	0	1.0	3	0.0	0	0.6666666666666666	0	2	0	1	0	0	0.6666666666666666	3	2	0.26666666666666666	4	0.0	1.0	0	0	0	0	0	0	0	0	0	0	0
2375	None	None	None	None	None	0.3333333333333333	1	0.4444444444444444	4	0.7272727272727273	8	0.52	0.2727272727272727	4	3	8	1	0	1.0	5	5	0.8666666666666667	13	0.05263157894736842	0.5	0.5671662171665129	0.8997816720500156	0.7508845037306197	0.9516814411535233	0.5583069365550566	0.9599473470207824	0.9421920194710623	0.9418032241077904	1.0	0	0.0
5515	0.03727040585917944	0.030218346414520068	0.02881627905817295	0.7509890350070167	None	0	0	0.25	2	0.8888888888888888	8	1.0	0.7777777777777778	9	7	1	1	0	0.09090909090909091	11	1	0.7333333333333333	11	0.25	0.4	0.9116874388218676	0.9314724348945018	0.4981969729128023	0.8518639214780891	0.5288687700997675	0.8639872196381515	0.8677363758460641	0.887874508895279	1.0	0.2222222222222222	0.0
3786	0.015437085519990812	0.007383422535292062	0.006656344790060175	0.7388399618825023	None	0	0	0.4	2	0.8	4	1.0	0.6	5	3	1	1	0	0.14285714285714285	7	1	0.4666666666666667	7	0.25	0.6666666666666666	0.9251389084835584	0.842015794802637	0.5002964705711712	0.7778512350886467	0.5288687700997675	0.8412893731540438	0.6889349218573634	0.8222181155318288	1.0	0.4	0.0
5132	0.0386623323800602	0.028850301761157493	0.027464508260363063	0.7486577584778717	None	0	0	0.25	2	0.8888888888888888	8	1.0	0.7777777777777778	9	7	1	1	0	0.09090909090909091	11	1	0.7333333333333333	11	0.25	0.4	0.9116874388218676	0.9314724348945018	0.4981969729128023	0.8518639214780891	0.5288687700997675	0.8639872196381515	0.8677363758460641	0.887874508895279	1.0	0.2222222222222222	0.0
7373	0.048406713761710234	0.01788227553984766	0.01776487356498053	0.6797995480071484	None	0	0	0.2	2	0.9230769230769231	12	1.0	0.8461538461538461	13	11	1	1	0	0.06666666666666667	15	1	1.0	15	0.25	0.2857142857142857	0.9116874388218676	0.9018720050837248	0.4981969729128023	0.8430151353134557	0.5288687700997675	0.900373227378746	0.8677363758460641	0.8842668005362166	1.0	0.3076923076923077	0.0
6327	0.04281702194974943	0.02868623218125185	0.01614361582528763	0.7506361487904402	None	0	0	0.2857142857142857	2	0.875	7	1.0	0.75	8	6	1	1	0	0.1	10	1	0.6666666666666666	10	0.25	0.4444444444444444	0.9116874388218676	0.9385875559307849	0.4981969729128023	0.8655837064530676	0.5288687700997675	0.8759675136266144	0.8437700701193742	0.8985610209894613	1.0	0.25	0.0
7115	0.041401463250186336	0.012505776586353217	0.010326325084655336	0.671577404499301	None	0	0	0.25	2	0.8888888888888888	8	1.0	0.7777777777777778	9	7	1	1	0	0.09090909090909091	11	1	0.7333333333333333	11	0.25	0.4	0.9116874388218676	0.9356314309048998	0.4981969729128023	0.8518639214780891	0.5288687700997675	0.8639872196381515	0.8677363758460641	0.8900808230483616	1.0	0.2222222222222222	0.0
897	None	None	None	None	None	0	0	0.3333333333333333	1	1.0	2	1.0	0	0	0	3	2	0	1.0	2	2	0.26666666666666666	4	0.2	0	0	0	0	0	0	0	0	0	0	0	0
5874	0.0368155008105457	0.030358146079331662	0.01911452958514978	0.738991199591567	None	0	0	0.25	2	0.9	9	1.0	0.6	8	6	3	1	0	0.08333333333333333	12	1	0.8	12	0.125	0.36363636363636365	0.9116874388218676	0.9411198744302555	0.4981969729128023	0.907489855719806	0.588429140937743	0.8776176649488304	0.8677363758460641	0.912269352989129	1.0	0.25	0.0
7418	0.040282670109717866	0.0299645052832462	0.02912078749888758	0.744801728479186	None	0	0	0.25	2	0.9	9	1.0	0.8	10	8	1	1	0	0.08333333333333333	12	1	0.8	12	0.25	0.36363636363636365	0.9116874388218676	0.9293917097618613	0.4981969729128023	0.8402156581567539	0.5288687700997675	0.8530014705152452	0.8677363758460641	0.8806414237766419	1.0	0.2	0.0
3837	0.022018276018720053	0.0007020583116416016	-0.0006780439543397025	0.9320833074121644	None	0	0	0.3333333333333333	2	0.8571428571428571	6	1.0	0.8571428571428571	8	6	0	1	0	0.1111111111111111	9	1	0.6	9	0.5	0.25	0.9569802259367586	0.9079736212925646	0.6455908121755057	0.7864317881495589	0.1885260414651162	0.9736720005755001	0.931307953732915	0.9169068608824325	1.0	0.25	0.0
1580	None	None	None	None	None	0.6666666666666666	2	0.8888888888888888	8	0.09090909090909091	1	0.8666666666666667	0	5	0	7	2	0	0.6	3	5	0.8666666666666667	13	0.15384615384615385	0.75	0	0	0	0	0	0	0	0	0	0	0
158	None	None	None	None	None	0.3333333333333333	1	0.5	4	0.6	6	0.5	0.5	6	5	5	0	0	0.6666666666666666	4	6	0.8	12	0.0	0.2857142857142857	0.20425681202925525	0.9431051541976547	0.1503032408769664	0.9295406230800676	0.5243413114804328	0.9036225630141819	0.9083766853734556	0.9270289686468092	0	0	0.0
396	None	None	None	None	None	0	0	0.5	2	0.6666666666666666	2	1.0	0.3333333333333333	2	1	2	1	0	0.2	5	1	0.3333333333333333	5	0.14285714285714285	0.5	1.0	0.5	0.755780828218026	0.7506159690927182	0.5668528918035409	0.980596224534162	0.8777082246435418	0.8422232984276031	1.0	0.5	0.0
7075	0.03796328941589992	0.009428509224610719	0.0051937055843773025	0.644936110015894	None	0	0	0.25	2	0.8888888888888888	8	1.0	0.7777777777777778	9	7	1	1	0	0.09090909090909091	11	1	0.7333333333333333	11	0.25	0.4	0.9116874388218676	0.9314724348945018	0.4981969729128023	0.8518639214780891	0.5288687700997675	0.8639872196381515	0.8677363758460641	0.887874508895279	1.0	0.2222222222222222	0.0
1361	None	None	None	None	None	0.5	1	0.8333333333333334	5	0.2857142857142857	2	0.45	0.14285714285714285	3	1	5	1	0	0.8	4	5	0.6	9	0.08333333333333333	0.5	0.6878186017870908	0.8660597374335604	0.7863003145372112	0.8624496379467905	0.17685293830654322	0.8396917384912812	0.9381874965619066	0.8564477574330338	1.0	0.3333333333333333	0.0
400	None	None	None	None	None	0	0	0.5	5	0.46153846153846156	6	0.42857142857142855	0.38461538461538464	8	5	6	4	0	0.7142857142857143	5	7	1.0	15	0.3076923076923077	0	0.6888042790747857	0.8118949333033036	0.5222088421836462	0.928652412573615	0.6473684029346473	0.9117129450685816	0.8470350956447236	0.8929362733395166	0.25	0.5	0.0
1828	None	None	None	None	None	0.5	1	0.8333333333333334	5	0.2857142857142857	2	0.45	0.14285714285714285	3	1	5	1	0	0.8	5	4	0.6	9	0.08333333333333333	0.5	0.20354328561611962	0.975464336642478	0.3894654589751392	0.6971122719850599	0.12317881378082718	0.6061165749842907	0.7658237416115918	0.8387733207062407	1.0	0.3333333333333333	0.0
7334	0.04567556968734194	0.02712435750457267	0.027046813900651875	0.748504509357429	None	0	0	0.2222222222222222	2	0.9090909090909091	10	1.0	0.8181818181818182	11	9	1	1	0	0.07692307692307693	13	1	0.8666666666666667	13	0.25	0.3333333333333333	0.9116874388218676	0.9232109877388716	0.4981969729128023	0.8296046548527357	0.5288687700997675	0.8428963491273693	0.8677363758460641	0.87174995584298	1.0	0.18181818181818182	0.0
7300	0.04289892044036851	0.027373705672120496	0.026424382783157924	0.7427221431238351	None	0	0	0.25	2	0.9	9	1.0	0.8	10	8	1	1	0	0.08333333333333333	12	1	0.8	12	0.25	0.36363636363636365	0.9116874388218676	0.9293917097618613	0.4981969729128023	0.8402156581567539	0.5288687700997675	0.8530014705152452	0.8677363758460641	0.8806414237766419	1.0	0.2	0.0
2005	None	None	None	None	None	0	0	0.5	2	0.3333333333333333	1	0.5555555555555556	0	0	0	4	3	0	1.0	3	3	0.3333333333333333	5	0.25	0	0	0	0	0	0	0	0	0	0	0	0
2264	None	None	None	None	None	0.5	2	0.7	7	0.3333333333333333	4	0.5833333333333334	0.25	7	3	6	0	0	0.6666666666666666	4	6	0.9333333333333333	14	0.0	0.5	0.8722443431503988	0.9340302093874217	0.6227778143290029	0.90250315942282	0.48809426195948474	0.8790919102278265	0.9281642130222443	0.9077534244712608	0	0	0.0
1953	None	None	None	None	None	0	0	1.0	3	0.0	0	0.6666666666666666	0	2	0	1	1	0	0.6666666666666666	2	3	0.26666666666666666	4	0.25	1.0	0	0	0	0	0	0	0	0	0	0	0
3173	0.019950756714781675	0.0019843244816852056	0.0017671657638741818	0.8146321768109054	None	0	0	0.4	2	0.8	4	1.0	0.6	5	3	1	1	0	0.14285714285714285	7	1	0.4666666666666667	7	0.25	0.6666666666666666	0.9116874388218676	0.8403014208463725	0.4981969729128023	0.778225199264431	0.5288687700997675	0.8411761717431783	0.6889349218573634	0.8216564336134049	1.0	0.4	0.0
5581	0.02834518368853238	0.00868104469903697	0.005579336981787905	0.5894598316211728	None	0	0	0.25	2	0.8888888888888888	8	1.0	0.7777777777777778	9	7	1	1	0	0.09090909090909091	11	1	0.7333333333333333	11	0.25	0.4	0.9116874388218676	0.9293126094233553	0.4981969729128023	0.8518639214780891	0.5288687700997675	0.8639872196381515	0.8677363758460641	0.88676294099135	1.0	0.2222222222222222	0.0
5773	0.0409683938594891	0.029145452993217948	0.028298805618511027	0.7495874462117813	None	0	0	0.25	2	0.9	9	1.0	0.8	10	8	1	1	0	0.08333333333333333	12	1	0.8	12	0.25	0.36363636363636365	0.9116874388218676	0.9293917097618613	0.4981969729128023	0.8402156581567539	0.5288687700997675	0.8530014705152452	0.8677363758460641	0.8806414237766419	1.0	0.2	0.0
352	None	None	None	None	None	1.0	1	0.75	3	0.25	1	0.5	0.25	2	1	3	3	0	0.75	3	4	0.4	6	0.3333333333333333	0.6666666666666666	0.30564191001031576	0.5027829352195597	0.6869523814039977	0.947886572657314	0.5863094703869635	0.6536356918445919	0.8600773413529594	0.7653672682237856	0.5	1.0	0.3974115418156582
2529	None	None	None	None	None	0	0	0.75	3	0.25	1	0.5	0.25	2	1	3	0	0	0.75	3	4	0.4	6	0.0	0	0.6281329758460616	0.8769690375084367	0.22391559929350704	0.6382672973744193	0.4628027441026358	0.760572305668692	0.8409042560120735	0.7736847676646071	0	0	0.0
5866	0.04403196506835933	0.011111863337931342	0.01106307858385553	0.8048346355302247	None	0	0	0.25	2	0.8888888888888888	8	1.0	0.7777777777777778	9	7	1	1	0	0.09090909090909091	11	1	0.7333333333333333	11	0.25	0.4	0.6380730798767166	0.9267323497866375	0.4981969729128023	0.7818895105546422	0.5288687700997675	0.792891107054475	0.6889349218573634	0.8479870297719612	1.0	0.2222222222222222	0.0
3070	0.01196337063585268	0.004589408106044878	0.0040538738251453986	0.7169456893958657	None	0	0	0.3333333333333333	2	0.8333333333333334	5	1.0	0.6666666666666666	6	4	1	1	0	0.125	8	1	0.5333333333333333	8	0.25	0.5714285714285714	0.8564249605620479	0.9293742601351083	0.5037838318933255	0.90685343241125	0.588429140937743	0.8612230813884142	0.855065445052102	0.9025721409352534	1.0	0.5	0.0
1701	None	None	None	None	None	0	0	0.8333333333333334	5	0.14285714285714285	1	0.75	0	5	0	3	1	0	0.75	3	4	0.6	9	0.2	0.4	0	0	0	0	0	0	0	0	0	0	0
7157	0.035098210513653735	0.009626422157786134	0.007939319263265921	0.8189256633544185	None	0	0	0.2857142857142857	2	0.875	7	1.0	0.75	8	6	1	1	0	0.1	10	1	0.6666666666666666	10	0.25	0.4444444444444444	0.9116874388218676	0.8226283160314907	0.4981969729128023	0.738345795877479	0.5288687700997675	0.8055240687745504	0.792180238930027	0.7909966405263279	1.0	0.25	0.0
4987	0.04198238066629307	0.03343488341735644	0.03297499564991319	0.7240910877870866	None	0	0	0.25	2	0.9	9	1.0	0.8	10	8	1	1	0	0.08333333333333333	12	1	0.8	12	0.25	0.36363636363636365	0.9116874388218676	0.9244644698418019	0.4981969729128023	0.8402156581567539	0.5288687700997675	0.8530014705152452	0.8677363758460641	0.8780680761513189	1.0	0.2	0.0
5672	0.035045215968652184	0.01795001895399158	0.016588879311216418	0.804021048674336	None	0	0	0.2222222222222222	2	0.9090909090909091	10	1.0	0.8181818181818182	11	9	1	1	0	0.07692307692307693	13	1	0.8666666666666667	13	0.25	0.3333333333333333	0.9116874388218676	0.8326867928024831	0.4981969729128023	0.8870756861402378	0.5288687700997675	0.90044831538237	0.8677363758460641	0.8761073083141973	1.0	0.2727272727272727	0.0
1857	None	None	None	None	None	0	0	0.5	2	0.5	2	0.6	0.5	3	2	2	2	0	0.4	2	5	0.4	6	0.2857142857142857	0.5	0.9569802259367586	0.5505262437655202	0.6455908121755057	0.7386341203971452	0.17458357977606315	0.9758341117258997	0.9614394370753211	0.8384413473597928	0.6666666666666666	0.6666666666666666	0.0
2521	None	None	None	None	None	0	0	0.16666666666666666	1	1.0	6	0.5714285714285714	0.8333333333333334	6	5	1	0	0	0.2857142857142857	2	7	0.5333333333333333	8	0.0	0	0.8245365393934045	0.8953621160992266	0.28070076013978096	0.887747742505047	0.4153503604804403	0.7250939354821575	0.8798723567408803	0.8491791889972077	0	0	0.0
384	None	None	None	None	None	0	0	0.5	2	0.75	3	0.6	0.25	1	1	4	0	0	0.4	5	2	0.4	6	0.0	0	0.3225387919403051	0.5	0.21964375622889837	0.5	0.7498114431293501	0.5	0.9085013028154552	0.5	0	0	0.0
3369	0.010436431708021995	0.0035377335135036753	0.0030553629056321308	0.9767922144082535	None	0	0	0.4	2	0.8	4	1.0	0.8	5	4	1	2	0	0.14285714285714285	7	1	0.4666666666666667	7	0.4	0.3333333333333333	0.9116874388218676	0.7771879969632686	0.4981969729128023	0.8190338817986181	0.6461838015888338	0.828674062763571	0.7149907954775356	0.8092497919799231	0.6	0.6	0.0
5585	0.03592036139977509	0.01600886162050313	7.847807463310397e-05	0.7923141285912438	None	0	0	0.2857142857142857	2	0.875	7	1.0	0.75	8	6	1	1	0	0.1	10	1	0.6666666666666666	10	0.25	0.4444444444444444	0.9116874388218676	0.9385875559307849	0.4981969729128023	0.8647107690610698	0.5288687700997675	0.8759675136266144	0.855065445052102	0.8983334602003518	1.0	0.25	0.0
5980	0.04130069275177157	0.029372854336233798	0.028585779869063372	0.7458796720910572	None	0	0	0.25	2	0.9	9	1.0	0.8	10	8	1	1	0	0.08333333333333333	12	1	0.8	12	0.25	0.36363636363636365	0.9116874388218676	0.9293917097618613	0.4981969729128023	0.8402156581567539	0.5288687700997675	0.8530014705152452	0.8677363758460641	0.8806414237766419	1.0	0.2	0.0
5194	0.036418753549202015	0.022680675515053126	0.022671351181043742	0.6992102850970974	None	0	0	0.25	2	0.9	9	1.0	0.8	10	8	1	1	0	0.08333333333333333	12	1	0.8	12	0.25	0.36363636363636365	0.9116874388218676	0.8135725595456048	0.4981969729128023	0.8299614992341803	0.5288687700997675	0.7877918745517759	0.8677363758460641	0.8110434631204254	1.0	0.2	0.0
6719	0.052271304634628084	0.030492183501415186	0.030458490762915624	0.7427403527722793	None	0	0	0.2	2	0.9166666666666666	11	1.0	0.8333333333333334	12	10	1	1	0	0.07142857142857142	14	1	0.9333333333333333	14	0.25	0.3076923076923077	0.9116874388218676	0.9171393186721661	0.4981969729128023	0.8198945006901195	0.5288687700997675	0.8335707611949807	0.8677363758460641	0.8633770620376817	1.0	0.16666666666666666	0.0
2402	None	None	None	None	None	0	0	0.6666666666666666	2	0.5	1	1.0	0.5	2	1	1	1	0	0.25	4	1	0.26666666666666666	4	0.2	0.6666666666666666	0.9784901129683792	0.5535683371445889	0.755780828218026	0.7506159690927182	0.5668528918035409	0.980596224534162	0.8685886125736044	0.851518904017259	1.0	1.0	0.0
3004	0.004492936762648812	0.0016843971876980505	-0.00022197091861801376	0.9813300665210227	None	0.3333333333333333	1	0.625	5	0.4444444444444444	4	0.4583333333333333	0.2222222222222222	5	2	5	0	0	0.6666666666666666	6	4	0.7333333333333333	11	0.0	0.25	0.7971888523706008	0.8935191281602093	0.28070076013978096	0.9467068828514149	0.3472207726045006	0.798204816017203	0.8160914821585749	0.893452178564138	0	0	0.0
5538	0.031013405765779177	0.02507688593706792	0.024350430540261717	0.7499287318623822	None	0	0	0.2857142857142857	2	0.875	7	1.0	0.75	8	6	1	1	0	0.1	10	1	0.6666666666666666	10	0.25	0.4444444444444444	0.9116874388218676	0.834481243378489	0.4981969729128023	0.8547243639394237	0.5288687700997675	0.8044360727152848	0.792180238930027	0.8322105231558907	1.0	0.25	0.0
466	None	None	None	None	None	0	0	0.5	2	0.75	3	1.0	0.5	3	2	2	1	0	0.16666666666666666	6	1	0.4	6	0.14285714285714285	0.8	0.9569802259367586	0.6809444284520182	0.6567645301365523	0.6839378929340058	0.293704321452014	0.9692909302668254	0.9470407125688577	0.8403297355824255	1.0	0.6666666666666666	0.0
38	None	None	None	None	None	0	0	0.5	2	0.6666666666666666	2	0.625	0.6666666666666666	3	2	1	2	0	0.5	4	2	0.3333333333333333	5	0.4	0	0.46372388098906414	0.6165646338778122	0.13749643798460434	0.5678085771120438	0.5496015619476328	0.626947266307356	0.8676633139886097	0.604045485835179	0.8333333333333333	0.6666666666666666	0.0
7235	0.0376854252292423	0.030327330621272276	0.0290163854259902	0.7477319155075768	None	0	0	0.25	2	0.8888888888888888	8	1.0	0.7777777777777778	9	7	1	1	0	0.09090909090909091	11	1	0.7333333333333333	11	0.25	0.4	0.9116874388218676	0.9314724348945018	0.4981969729128023	0.8518639214780891	0.5288687700997675	0.8639872196381515	0.8677363758460641	0.887874508895279	1.0	0.2222222222222222	0.0
3678	0.017695729864613246	0.0017495433781916793	-0.0016031020117054525	0.5093725384022365	None	0	0	0.4	2	0.8	4	1.0	0.6	5	3	1	1	0	0.14285714285714285	7	1	0.4666666666666667	7	0.25	0.6666666666666666	0.6380730798767166	0.9129047649423953	0.5093706908738489	0.8112005741510024	0.6479895117757184	0.8786406485749728	0.6602313735846406	0.8731416298153488	1.0	0.4	0.0
1797	None	None	None	None	None	0	0	0.2	1	1.0	5	1.0	1.0	5	5	1	0	0	0.14285714285714285	7	1	0.4666666666666667	7	0.0	0	0.7107418552571041	0.9302423227836306	0.34846637655246016	0.938168159625834	0.5569279608675636	0.8439844006520881	0.9259135921235254	0.9115494443537361	0	0	0.0
3271	0.0034626000312558214	0.001857751189389669	0.0015501860294886568	0.9967612731679337	None	0	0	0.5	2	0.5	2	0.6	0.25	2	1	3	4	0	0.4	2	5	0.4	6	0.4444444444444444	0.5	0.8253963316725716	0.5083787797174957	0.7099098412319682	0.7402606985554099	0.6403557243305693	0.9603674337736888	0.7973494601210457	0.8057825761716008	0.5	0	0.2195440743112892
5725	0.03490028088924757	0.026561082356545872	0.026221756056182356	0.7535326396116238	None	0	0	0.2857142857142857	2	0.875	7	1.0	0.75	8	6	1	1	0	0.1	10	1	0.6666666666666666	10	0.25	0.4444444444444444	0.9116874388218676	0.79590262661616	0.4981969729128023	0.8565645735983367	0.5288687700997675	0.8044360727152848	0.8437700701193742	0.8206453920747548	1.0	0.25	0.0
4931	0.029082865396808114	0.01001315026305665	0.010010166385323973	0.8862869101200263	None	0	0	0.25	2	0.8888888888888888	8	1.0	0.7777777777777778	9	7	1	1	0	0.09090909090909091	11	1	0.7333333333333333	11	0.25	0.4	0.9116874388218676	0.8095047007187809	0.4981969729128023	0.8435452537972955	0.5288687700997675	0.7959141567540069	0.8677363758460641	0.8172059167806709	1.0	0.2222222222222222	0.0
4591	0.03835148329722908	0.026902291037488774	0.017312287714358523	0.7409249218312692	None	0	0	0.2857142857142857	2	0.875	7	1.0	0.75	8	6	1	1	0	0.1	10	1	0.6666666666666666	10	0.25	0.4444444444444444	0.9116874388218676	0.9385875559307849	0.4981969729128023	0.8647107690610698	0.5288687700997675	0.8759675136266144	0.855065445052102	0.8983334602003518	1.0	0.25	0.0
5962	0.07867290258109186	0.004141310840088065	-0.0034110494043080243	0.666708032626909	None	0	0	0.16666666666666666	2	0.9333333333333333	14	1.0	0.8666666666666667	15	13	1	1	0	0.058823529411764705	17	1	1.1333333333333333	17	0.25	0.25	0.6380730798767166	0.9067821401290852	0.5018005836747973	0.7950338051212777	0.6479895117757184	0.8535390211050824	0.76301249100611	0.8578701366821305	1.0	0.13333333333333333	0.0
983	None	None	None	None	None	0	0	0.3333333333333333	1	1.0	2	1.0	0.5	1	1	2	0	0	0.25	4	1	0.26666666666666666	4	0.0	0	0.2884957842213462	0.5	0.6778963819477337	0.5	0.6996575814913111	0.5	0.8686453311934138	0.5	0	0	0.0
2002	None	None	None	None	None	0.5	1	0.8333333333333334	5	0.2857142857142857	2	0.5	0.14285714285714285	4	1	4	3	0	0.5	6	3	0.6	9	0.3333333333333333	0.6666666666666666	0.42450346604021066	0.892352591652544	0.39687116061020894	0.827795419944174	0.49465080740407724	0.7767437038380479	0.8060738728556922	0.8380727416520475	0.5	0.75	0.0
1426	None	None	None	None	None	0	0	0.5	2	0.6666666666666666	2	1.0	0.3333333333333333	1	1	3	2	0	0.2	5	1	0.3333333333333333	5	0.2	0.5	1.0	0.5	0.6565060486076221	0.5	0.32158924483012014	0.5	0.9410148994424966	0.5	1.0	1.0	0.0
3431	0.0017257280765024892	0.001099462457703525	-0.0009603708391204365	0.9961400903362276	None	0	0	0.75	3	0.25	1	0.6	0.25	4	1	1	0	0	0.4	5	2	0.4	6	0.0	0.4	0.8116034941578854	0.952531865956095	0.5895189235959271	0.9285231685910627	0.8162621199859142	0.93450013440624	0.9252082632880781	0.9393698431294758	0	0	0.0
4836	0.03880173477661363	0.027894682325885538	0.026181605810602616	0.744981499394233	None	0	0	0.25	2	0.8888888888888888	8	1.0	0.7777777777777778	9	7	1	1	0	0.09090909090909091	11	1	0.7333333333333333	11	0.25	0.4	0.9116874388218676	0.9314724348945018	0.4981969729128023	0.8518639214780891	0.5288687700997675	0.8639872196381515	0.8677363758460641	0.887874508895279	1.0	0.2222222222222222	0.0
1618	None	None	None	None	None	0	0	0.14285714285714285	1	1.0	8	1.0	1.0	8	8	1	0	0	0.1	10	1	0.6666666666666666	10	0.0	0	0.7107418552571041	0.9185376330623343	0.34846637655246016	0.9127448494960312	0.5234322302851845	0.8061166506664345	0.8744810772427141	0.8874622994532777	0	0	0.0
10	None	None	None	None	None	0	0	1.0	2	0.0	0	1.0	0	2	0	0	1	0	0.3333333333333333	3	1	0.2	3	0.5	1.0	0	0	0	0	0	0	0	0	0	0	0
6742	0.03719641579688242	0.03042533648424235	0.029118031202732184	0.7512513320926577	None	0	0	0.25	2	0.8888888888888888	8	1.0	0.7777777777777778	9	7	1	1	0	0.09090909090909091	11	1	0.7333333333333333	11	0.25	0.4	0.9116874388218676	0.9314724348945018	0.4981969729128023	0.8518639214780891	0.5288687700997675	0.8639872196381515	0.8677363758460641	0.887874508895279	1.0	0.2222222222222222	0.0
4985	0.056946436122125875	0.009193684489248148	0.003181530418737895	0.8685497647895778	None	0	0	0.2222222222222222	2	0.9090909090909091	10	1.0	0.8181818181818182	11	9	1	1	0	0.07692307692307693	13	1	0.8666666666666667	13	0.25	0.3333333333333333	0.6380730798767166	0.8642529185240205	0.4981969729128023	0.7252153660875345	0.5288687700997675	0.838137214429294	0.6889349218573634	0.8158773549664009	1.0	0.18181818181818182	0.0
2081	None	None	None	None	None	0	0	0.4	2	0.8	4	1.0	0.6	5	3	1	1	0	0.14285714285714285	7	1	0.4666666666666667	7	0.25	0.6666666666666666	0.7858272484008821	0.7498992387522385	0.8146422390584303	0.9720431082698076	0.8037810829419996	0.7122041559358219	0.7985402434935426	0.864241524070932	1.0	0.4	0.0
973	None	None	None	None	None	0	0	0.5	2	0.6666666666666666	2	1.0	0.3333333333333333	1	1	3	2	0	0.2	5	1	0.3333333333333333	5	0.2	0.5	1.0	0.5	0.6565060486076221	0.5	0.32158924483012014	0.5	0.9410148994424966	0.5	1.0	1.0	0.0
3251	0.029363145913432233	0.014314982464940302	-0.01410996836083055	0.6932556205650304	None	0	0	0.3333333333333333	2	0.8333333333333334	5	1.0	0.6666666666666666	6	4	1	1	0	0.125	8	1	0.5333333333333333	8	0.25	0.5714285714285714	0.866865972417705	0.7323196766205824	0.4981969729128023	0.8860477914374589	0.5288687700997675	0.8888029641569668	0.8677363758460641	0.8470949647766501	1.0	0.5	0.0
5622	0.03898038193037908	0.027147422556482566	0.025341941687835226	0.7460348850452696	None	0	0	0.25	2	0.8888888888888888	8	1.0	0.7777777777777778	9	7	1	1	0	0.09090909090909091	11	1	0.7333333333333333	11	0.25	0.4	0.9116874388218676	0.9314724348945018	0.4981969729128023	0.8518639214780891	0.5288687700997675	0.8639872196381515	0.8677363758460641	0.887874508895279	1.0	0.2222222222222222	0.0
980	None	None	None	None	None	0	0	0.4	2	0.8	4	1.0	0.6	3	3	3	2	0	0.14285714285714285	7	1	0.4666666666666667	7	0.2	0.3333333333333333	0.9569802259367586	0.6809444284520182	0.6565060486076221	0.6840560359737534	0.32158924483012014	0.9678653828266278	0.9410148994424966	0.8382480188365549	0.6666666666666666	0.6666666666666666	0.0
7159	0.045677428308219595	0.03092497752689662	0.03075863259179662	0.7418624283190907	None	0	0	0.2222222222222222	2	0.9090909090909091	10	1.0	0.8181818181818182	11	9	1	1	0	0.07692307692307693	13	1	0.8666666666666667	13	0.25	0.3333333333333333	0.9116874388218676	0.9192157924249278	0.4981969729128023	0.8296046548527357	0.5288687700997675	0.8428963491273693	0.8677363758460641	0.8696840990745125	1.0	0.18181818181818182	0.0
5502	0.04039806717854208	0.027692629995323785	0.018225220821995777	0.7377487982596158	None	0	0	0.2857142857142857	2	0.875	7	1.0	0.75	8	6	1	1	0	0.1	10	1	0.6666666666666666	10	0.25	0.4444444444444444	0.9116874388218676	0.9385875559307849	0.4981969729128023	0.8647107690610698	0.5288687700997675	0.8759675136266144	0.855065445052102	0.8983334602003518	1.0	0.25	0.0
5121	0.04485838664454997	0.031108985671061403	0.02967198323704798	0.7415151270872224	None	0	0	0.25	2	0.9	9	1.0	0.8	10	8	1	1	0	0.08333333333333333	12	1	0.8	12	0.25	0.36363636363636365	0.774880259349292	0.9287326664147282	0.4981969729128023	0.8402156581567539	0.5288687700997675	0.8530014705152452	0.792180238930027	0.8802906098948979	1.0	0.2	0.0
1814	None	None	None	None	None	0	0	0.6	3	0.6	3	0.4666666666666667	0.6	4	3	2	1	0	0.6	5	3	0.4666666666666667	7	0.14285714285714285	1.0	0.6978504739307813	0.7887988249154176	0.12239866683159435	0.8406975050747717	0.16616559367731618	0.8489079277346967	0.9134964623861633	0.8276499696157695	1.0	0.5	0.0
6036	0.03697995765464281	0.023525272921611926	0.02279160201376605	0.7530193688440745	None	0	0	0.25	2	0.9	9	1.0	0.8	10	8	1	1	0	0.08333333333333333	12	1	0.8	12	0.25	0.36363636363636365	0.9116874388218676	0.8135725595456048	0.4981969729128023	0.8761706482028933	0.5288687700997675	0.7869878297864059	0.855065445052102	0.829058734708548	1.0	0.2	0.0
6687	0.03596207472733471	0.01363272224411373	0.012128139637614669	0.7626307175880775	None	0	0	0.25	2	0.8888888888888888	8	1.0	0.7777777777777778	9	7	1	1	0	0.09090909090909091	11	1	0.7333333333333333	11	0.25	0.4	0.9116874388218676	0.9356314309048998	0.4981969729128023	0.8518639214780891	0.5288687700997675	0.8639872196381515	0.8677363758460641	0.8900808230483616	1.0	0.2222222222222222	0.0
997	None	None	None	None	None	0	0	0.625	5	0.3	3	0.75	0.3	4	3	7	0	0	0.25	2	8	0.8	12	0.0	0	0.41994122659189215	0.5382689892962244	0.28070076013978096	0.9333407115156861	0.3472207726045006	0.5541732051587585	0.6497699177108228	0.731719898315681	0	0	0.0
4393	0.027565036000950036	0.01071850309375903	0.010704378600624008	0.8873361911311772	None	0	0	0.25	2	0.8888888888888888	8	1.0	0.7777777777777778	9	7	1	1	0	0.09090909090909091	11	1	0.7333333333333333	11	0.25	0.4	0.9116874388218676	0.8095047007187809	0.4981969729128023	0.8435452537972955	0.5288687700997675	0.7959141567540069	0.8677363758460641	0.8172059167806709	1.0	0.2222222222222222	0.0
3783	0.03181303644859722	0.01997412224102797	0.012491792864253531	0.7769295187075043	None	0	0	0.2857142857142857	2	0.875	7	1.0	0.75	8	6	1	1	0	0.1	10	1	0.6666666666666666	10	0.25	0.4444444444444444	0.8794564342087492	0.8142266975719626	0.4981969729128023	0.7670011971490515	0.5514457190015364	0.7996312879413934	0.7942733969235322	0.7943016865195514	1.0	0.25	0.0
5785	0.04147411664069067	0.027724932389235964	0.01896197720807579	0.7370743342756442	None	0	0	0.2857142857142857	2	0.875	7	1.0	0.75	8	6	1	1	0	0.1	10	1	0.6666666666666666	10	0.25	0.4444444444444444	0.9116874388218676	0.9385875559307849	0.4981969729128023	0.8647107690610698	0.5288687700997675	0.8759675136266144	0.855065445052102	0.8983334602003518	1.0	0.25	0.0
11	None	None	None	None	None	0	0	0.5	2	0.6666666666666666	2	0.8333333333333334	0	1	0	3	1	0	0.6666666666666666	3	2	0.3333333333333333	5	0.1111111111111111	0.6666666666666666	0	0	0	0	0	0	0	0	0	0	0
136	None	None	None	None	None	0	0	0.6666666666666666	4	0.16666666666666666	1	0.5	0.16666666666666666	4	1	3	2	0	1.0	4	4	0.5333333333333333	8	0.2857142857142857	0.4	0.7649425713959752	0.5850854030258967	0.3542196127692795	0.8962629729084983	0.6933006595621438	0.8657309047341367	0.8717886847546654	0.8107047572193958	0.625	0.5	0.0
2626	0.0003526052859255201	3.4072884325955944e-05	2.528183916088822e-05	0.9937697290751398	None	0.6666666666666666	2	0.875	7	0.0	0	0.7333333333333333	0	6	0	4	0	0	0.6	3	5	0.7333333333333333	11	0.0	0.6666666666666666	0	0	0	0	0	0	0	0	0	0	0
7460	0.04096605201818144	0.0278949562390729	0.019563707579809148	0.7357383487371587	None	0	0	0.2857142857142857	2	0.875	7	1.0	0.75	8	6	1	1	0	0.1	10	1	0.6666666666666666	10	0.25	0.4444444444444444	0.9116874388218676	0.9385875559307849	0.4981969729128023	0.8647107690610698	0.5288687700997675	0.8759675136266144	0.855065445052102	0.8983334602003518	1.0	0.25	0.0
4821	0.027269243814774854	0.00840205538360513	0.008340253323404835	0.6391281229482965	None	0	0	0.25	2	0.8888888888888888	8	1.0	0.7777777777777778	9	7	1	1	0	0.09090909090909091	11	1	0.7333333333333333	11	0.25	0.4	0.9116874388218676	0.8395152226759056	0.4981969729128023	0.841705152345377	0.5288687700997675	0.7959141567540069	0.6889349218573634	0.8266662570637898	1.0	0.3333333333333333	0.0
197	None	None	None	None	None	0	0	0.6666666666666666	2	0.5	1	1.0	0.5	3	1	0	0	0	0.25	4	1	0.26666666666666666	4	0.0	0.6666666666666666	0.6391321944491322	0.6401783262751952	0.8991101536799373	0.9769878619132367	0.7830834264771293	0.6440076663112891	0.743338694387453	0.8374166149669874	0	0	0.0
5184	0.025245304175138674	0.010626411674755875	0.010339888478683067	0.8670628378648357	None	0	0	0.2857142857142857	2	0.875	7	1.0	0.75	8	6	1	1	0	0.1	10	1	0.6666666666666666	10	0.25	0.4444444444444444	0.9116874388218676	0.7949483827793509	0.4981969729128023	0.8978031853705654	0.588429140937743	0.799616850643267	0.855065445052102	0.8371702669005218	1.0	0.375	0.0
6919	0.04937168168957265	0.0275605107361532	0.02740394097895914	0.7323197179630728	None	0	0	0.2222222222222222	2	0.9090909090909091	10	1.0	0.8181818181818182	11	9	1	1	0	0.07692307692307693	13	1	0.8666666666666667	13	0.25	0.3333333333333333	0.9116874388218676	0.9192157924249278	0.4981969729128023	0.8296046548527357	0.5288687700997675	0.8428963491273693	0.8677363758460641	0.8696840990745125	1.0	0.18181818181818182	0.0
7238	0.03954172039988287	0.02568101163593126	0.025582572830634098	0.7171210923192417	None	0	0	0.25	2	0.9	9	1.0	0.8	10	8	1	1	0	0.08333333333333333	12	1	0.8	12	0.25	0.36363636363636365	0.9116874388218676	0.7740340774101943	0.4981969729128023	0.8299614992341803	0.5288687700997675	0.7877918745517759	0.8677363758460641	0.7983613662245712	1.0	0.3	0.0
2902	0.0039966267619162355	0.0013648829142221138	0.0012985294903069375	0.9801736297085277	None	0.5	1	0.5714285714285714	4	0.375	3	0.6666666666666666	0.25	4	2	5	0	0	0.6	3	5	0.6666666666666666	10	0.0	0	0.43172941229871864	0.8529609759196382	0.28070076013978096	0.6205242330852868	0.3472207726045006	0.7312490991875971	0.6497699177108228	0.7471720590385974	0	0	0.0
3426	0.028947618819024048	0.004370124782023784	0.003110358847276606	0.7274052426533686	None	0	0	0.25	2	0.8888888888888888	8	1.0	0.7777777777777778	9	7	1	1	0	0.09090909090909091	11	1	0.7333333333333333	11	0.25	0.4	0.9116874388218676	0.8495157067539653	0.4981969729128023	0.8865935219393302	0.5288687700997675	0.7934233950306201	0.6889349218573634	0.8469616880461869	1.0	0.3333333333333333	0.0
2453	None	None	None	None	None	0	0	0.5	2	0.75	3	1.0	0.5	3	2	2	2	0	0.16666666666666666	6	1	0.4	6	0.2857142857142857	0.8	0.8220445060135424	0.7093422971272364	0.6567645301365523	0.9536317380643746	0.6734020361408097	0.9385188883228136	0.9470407125688577	0.9014827352930885	0.6666666666666666	0.6666666666666666	0.0
4457	0.019324717347825808	0.009320370918260336	0.001445024002438929	0.7195549841332793	None	0	0	0.3333333333333333	2	0.8333333333333334	5	1.0	0.6666666666666666	6	4	1	1	0	0.125	8	1	0.5333333333333333	8	0.25	0.5714285714285714	0.9116874388218676	0.8235753355114099	0.4981969729128023	0.8855078671268273	0.588429140937743	0.8216010594779843	0.7741548994774262	0.8461280124707156	1.0	0.3333333333333333	0.0
6669	0.042198774223660904	0.015143503363461139	0.010562800251017173	0.660349109473805	None	0	0	0.25	2	0.9	9	1.0	0.8	10	8	1	1	0	0.08333333333333333	12	1	0.8	12	0.25	0.36363636363636365	0.9116874388218676	0.9293917097618613	0.4981969729128023	0.8402156581567539	0.5288687700997675	0.8530014705152452	0.8677363758460641	0.8806414237766419	1.0	0.2	0.0
4455	0.02715246959324946	0.011894302982402124	0.010902260880003945	0.8203501454476585	None	0	0	0.3333333333333333	2	0.8571428571428571	6	1.0	0.7142857142857143	7	5	1	1	0	0.1111111111111111	9	1	0.6	9	0.25	0.5	0.9116874388218676	0.7940149188110728	0.4981969729128023	0.7505384372012324	0.5288687700997675	0.8166415599594401	0.8414024949912845	0.7883231524601918	1.0	0.2857142857142857	0.0
2270	None	None	None	None	None	0	0	0.5	2	0.5	2	0.5	0.25	1	1	4	4	0	0.75	3	4	0.4	6	0.3333333333333333	0	0.686580451325498	0.5	0.3170476976894212	0.5	0.5797318592171772	0.5	0.825300820875078	0.5	1.0	1.0	0.9260926443789055
3287	0.006622752097609551	0.0018041696370697843	0.001569029512075051	0.9807393011167708	None	0.3333333333333333	1	0.625	5	0.5	5	0.5	0.2	5	2	6	1	0	0.6666666666666666	4	6	0.8	12	0.07692307692307693	0.2222222222222222	0.43172941229871864	0.8502555220372185	0.28070076013978096	0.9397306070007391	0.4810484592857266	0.7086286591499117	0.7842163235342553	0.8570134244994783	1.0	0.4	0.0
2016	None	None	None	None	None	0	0	0.4	2	0.6	3	0.875	0	1	0	5	3	0	0.5	2	4	0.4666666666666667	7	0.23076923076923078	0.4	0	0	0	0	0	0	0	0	0	0	0
2511	None	None	None	None	None	0.5	1	0.5714285714285714	4	0.625	5	0.5	0.375	4	3	5	0	0	0.8	5	4	0.6666666666666666	10	0.0	0.4	0.30675509559332803	0.8381723727530545	0.39687116061020894	0.585561283923775	0.5210667212586253	0.57492945469636	0.706534063884792	0.682245391278513	0	0	0.0
3376	0.004912581396423646	0.000942531586608075	0.0008050476438703527	0.9824491960242335	None	0	0	0.4	2	0.8	4	1.0	0.8	5	4	1	1	0	0.14285714285714285	7	1	0.4666666666666667	7	0.2	0.3333333333333333	0.6380730798767166	0.8548393575154662	0.4981969729128023	0.9163863957201815	0.5288687700997675	0.8419638426945278	0.6457233667650656	0.8750906509066497	1.0	0.4	0.0
5839	0.032093976379916817	0.011393915621130986	0.010472659307513992	0.6511780302815466	None	0	0	0.2857142857142857	2	0.875	7	1.0	0.75	8	6	1	1	0	0.1	10	1	0.6666666666666666	10	0.25	0.4444444444444444	0.9116874388218676	0.8797595415598848	0.4981969729128023	0.7471197443635822	0.5288687700997675	0.8021318949014133	0.8021646090008294	0.8162351613801938	1.0	0.25	0.0
1199	None	None	None	None	None	0	0	1.0	2	0.0	0	1.0	0	1	0	1	0	0	0.3333333333333333	3	1	0.2	3	0.0	1.0	0	0	0	0	0	0	0	0	0	0	0
1422	None	None	None	None	None	0	0	0.6	3	0.4	2	0.5833333333333334	0.2	3	1	3	1	0	0.75	4	3	0.4666666666666667	7	0.125	0.6666666666666666	0.7463842196851509	0.9644946880159254	0.7903090541525487	0.9327693081068889	0.47492098834482704	0.8872842205942185	0.9378907532673392	0.9349344986037768	1.0	0	0.0
524	None	None	None	None	None	0	0	0.2	3	0.85	17	0.18333333333333332	0.65	15	13	6	1	0	0.8333333333333334	10	12	1.4666666666666666	22	0.07142857142857142	0	0.6749023281573545	0.9008002399170633	0.3022805771151604	0.8931169575208499	0.5262878483037996	0.9254832447169209	0.8999551708526426	0.907443113966962	1.0	0.13333333333333333	0.0
4418	0.0337671542023453	0.008605114164493874	0.00857179799282449	0.6194625891407137	None	0	0	0.2857142857142857	2	0.875	7	1.0	0.75	8	6	1	1	0	0.1	10	1	0.6666666666666666	10	0.25	0.4444444444444444	0.774880259349292	0.8346905097850974	0.4981969729128023	0.7392178738624153	0.5288687700997675	0.8055240687745504	0.6676818288479499	0.7958860964198158	1.0	0.25	0.0
3165	0.007569103867850825	0.005920542841632158	0.005206450953736787	0.9773984027201604	None	0	0	0.5	2	0.6666666666666666	2	1.0	0.6666666666666666	4	2	0	1	0	0.2	5	1	0.3333333333333333	5	0.5	0.5	0.9784901129683792	0.5535683371445889	0.6455908121755057	0.8236219382475791	0.45215777474931196	0.9691120214015359	0.9463039579117537	0.849931591520877	1.0	0.5	0.0
4401	0.025547692974824857	0.006362431428216516	0.005206763354913834	0.5724639218868426	None	0	0	0.2857142857142857	2	0.875	7	1.0	0.75	8	6	1	1	0	0.1	10	1	0.6666666666666666	10	0.25	0.4444444444444444	0.9116874388218676	0.8226283160314907	0.4981969729128023	0.7392178738624153	0.5288687700997675	0.8055240687745504	0.792180238930027	0.7912455562304311	1.0	0.25	0.0
2340	None	None	None	None	None	0	0	1.0	1	0	0	1.0	0	0	0	1	4	0	0.5	2	1	0.13333333333333333	2	0.6666666666666666	0	0	0	0	0	0	0	0	0	0	0	0
6452	0.04130343890635535	0.028116419927380353	0.019898867581683244	0.7371255142401483	None	0	0	0.2857142857142857	2	0.875	7	1.0	0.75	8	6	1	1	0	0.1	10	1	0.6666666666666666	10	0.25	0.4444444444444444	0.9116874388218676	0.9385875559307849	0.4981969729128023	0.8647107690610698	0.5288687700997675	0.8759675136266144	0.855065445052102	0.8983334602003518	1.0	0.25	0.0
2517	None	None	None	None	None	0	0	0.5	2	0.3333333333333333	1	0.625	0	0	0	4	3	0	0.5	4	2	0.3333333333333333	5	0.25	0	0	0	0	0	0	0	0	0	0	0	0
1526	None	None	None	None	None	1.0	3	1.0	9	0.0	0	0.65	0	7	0	5	0	0	0.8	4	5	0.8666666666666667	13	0.0	0.75	0	0	0	0	0	0	0	0	0	0	0
515	None	None	None	None	None	0	0	0.6666666666666666	4	0.42857142857142855	3	0.75	0.42857142857142855	5	3	3	3	0	0.75	4	3	0.6	9	0.375	0.6666666666666666	0.5371685695516142	0.8719232938395931	0.7879349212575076	0.943031886470541	0.5614308734013613	0.8460961305414599	0.8910065268277358	0.8950123788205187	0.4	0.4	0.0
4580	0.03583304687068978	0.012316597181754964	0.006045429439914282	0.7061264583090869	None	0	0	0.25	2	0.8888888888888888	8	1.0	0.7777777777777778	9	7	1	1	0	0.09090909090909091	11	1	0.7333333333333333	11	0.25	0.4	0.9116874388218676	0.9356314309048998	0.4981969729128023	0.8518639214780891	0.5288687700997675	0.8639872196381515	0.8677363758460641	0.8900808230483616	1.0	0.2222222222222222	0.0
701	None	None	None	None	None	0	0	0.25	1	1.0	3	0.8333333333333334	0	0	0	4	2	0	0.6666666666666666	2	3	0.3333333333333333	5	0.16666666666666666	0	0	0	0	0	0	0	0	0	0	0	0
6822	0.03249554880537602	0.003057417523351202	0.0027108268028395353	0.8089644888871377	None	0	0	0.2	2	0.9166666666666666	11	1.0	0.8333333333333334	12	10	1	1	0	0.07142857142857142	14	1	0.9333333333333333	14	0.25	0.3076923076923077	1.0	0.9166025007414232	0.6719841054909328	0.8472749467947334	0.527319386662373	0.9078575849609021	0.8784155207371093	0.8940440152722068	1.0	0.16666666666666666	0.0
2215	None	None	None	None	None	0	0	0.8	4	0.2	1	0.4666666666666667	0	0	0	6	3	0	0.6	5	3	0.4666666666666667	7	0.1875	0.8	0	0	0	0	0	0	0	0	0	0	0
7364	0.04844554376618208	0.027154538918325886	0.02712576845830743	0.7392811853275338	None	0	0	0.2222222222222222	2	0.9090909090909091	10	1.0	0.8181818181818182	11	9	1	1	0	0.07692307692307693	13	1	0.8666666666666667	13	0.25	0.3333333333333333	0.9116874388218676	0.9234861806437273	0.4981969729128023	0.8296046548527357	0.5288687700997675	0.8428963491273693	0.8677363758460641	0.8718947899136502	1.0	0.18181818181818182	0.0
6284	0.046639774049241314	0.032418688330432266	0.030902654012055008	0.7237469626823816	None	0	0	0.2222222222222222	2	0.9090909090909091	10	1.0	0.8181818181818182	11	9	1	1	0	0.07692307692307693	13	1	0.8666666666666667	13	0.25	0.3333333333333333	0.9116874388218676	0.9176196088607282	0.4981969729128023	0.8296046548527357	0.5288687700997675	0.8428963491273693	0.8677363758460641	0.868877167214334	1.0	0.2727272727272727	0.0
3681	0.03484687395748336	0.016087747211807512	0.01429029081674698	0.7977079870257056	None	0	0	0.3333333333333333	2	0.8333333333333334	5	1.0	0.8333333333333334	7	5	0	1	0	0.125	8	1	0.5333333333333333	8	0.5	0.2857142857142857	0.9569802259367586	0.6910242849822968	0.6455908121755057	0.9318329680198424	0.6734020361408097	0.9537269242415858	0.9528978588134851	0.8955416818864612	1.0	0.2857142857142857	0.0
5869	0.04408458119652645	0.01921158648848282	0.019188396201166802	0.677793097882925	None	0	0	0.2	2	0.9166666666666666	11	1.0	0.8333333333333334	12	10	1	1	0	0.07142857142857142	14	1	0.9333333333333333	14	0.25	0.3076923076923077	0.8702177980767342	0.9136594800109059	0.4981969729128023	0.8513654594138934	0.5288687700997675	0.9078048085729976	0.8677363758460641	0.893836618201987	1.0	0.25	0.0
4329	0.030980203445537938	0.01224672354905693	0.0116967180080109	0.7601279609377051	None	0	0	0.2857142857142857	2	0.875	7	1.0	0.75	8	6	1	1	0	0.1	10	1	0.6666666666666666	10	0.25	0.4444444444444444	0.9116874388218676	0.834481243378489	0.4981969729128023	0.8547243639394237	0.5288687700997675	0.8044360727152848	0.792180238930027	0.8322105231558907	1.0	0.25	0.0
1098	None	None	None	None	None	0	0	0.6666666666666666	2	0.0	0	0.6666666666666666	0	2	0	1	0	0	0.6666666666666666	3	2	0.26666666666666666	4	0.0	0	0	0	0	0	0	0	0	0	0	0	0
6710	0.028736019195064307	0.023705488995385694	0.02368431084070086	0.7520531586919185	None	0	0	0.25	2	0.8888888888888888	8	1.0	0.7777777777777778	9	7	1	1	0	0.09090909090909091	11	1	0.7333333333333333	11	0.25	0.4	0.9116874388218676	0.8235753355114099	0.4981969729128023	0.841705152345377	0.5288687700997675	0.7959141567540069	0.8677363758460641	0.8211601367030126	1.0	0.2222222222222222	0.0
3269	0.004305778994151338	0.000484669094822907	0.0004804455241913626	0.9886764635545536	None	0	0	0.5	2	0.6666666666666666	2	1.0	0.6666666666666666	3	2	1	2	0	0.2	5	1	0.3333333333333333	5	0.4	0.5	0.8287481573316008	0.6519737587490386	0.6051774434055063	0.9158636807858741	0.6734020361408097	0.963513139486805	0.9303064190049345	0.8905394490708463	0.6666666666666666	0.6666666666666666	0.0
3078	0.003628574046547951	0.001691990221013155	0.001290134896819753	0.9967331576176046	None	0	0	0.5	3	0.5	3	0.8	0.16666666666666666	2	1	5	4	0	0.4	2	5	0.5333333333333333	8	0.3076923076923077	0.6666666666666666	0.8253963316725716	0.5083787797174957	0.7099098412319682	0.7402606985554099	0.6403557243305693	0.9603674337736888	0.7973494601210457	0.8057825761716008	0.5	0	0.2195440743112892
4236	0.03520615305904468	0.004499927991233948	-0.0010844509261126825	0.8590993746655982	None	0	0	0.2	2	0.9230769230769231	12	1.0	0.8461538461538461	13	11	1	1	0	0.06666666666666667	15	1	1.0	15	0.25	0.2857142857142857	0.9331903892234855	0.7924469756763631	0.48670425925965405	0.851209374166485	0.615084181273211	0.8981640926534923	0.8672461297572662	0.852408253712559	1.0	0.23076923076923078	0.0
6841	0.039403433649493357	0.030710362935773537	0.02845544260665892	0.7505946136844309	None	0	0	0.25	2	0.8888888888888888	8	1.0	0.7777777777777778	9	7	1	1	0	0.09090909090909091	11	1	0.7333333333333333	11	0.25	0.4	0.9116874388218676	0.9314724348945018	0.4981969729128023	0.8518639214780891	0.5288687700997675	0.8639872196381515	0.8677363758460641	0.887874508895279	1.0	0.2222222222222222	0.0
6400	0.0349626534285916	0.012161421695455298	0.010906079715996045	0.659531346390839	None	0	0	0.25	2	0.8888888888888888	8	1.0	0.7777777777777778	9	7	1	1	0	0.09090909090909091	11	1	0.7333333333333333	11	0.25	0.4	0.9116874388218676	0.9356314309048998	0.4981969729128023	0.8518639214780891	0.5288687700997675	0.8639872196381515	0.8677363758460641	0.8900808230483616	1.0	0.2222222222222222	0.0
2828	0.0007782025399940544	9.042513978013468e-05	-9.0420505131393e-05	0.9985600292923528	None	1.0	1	1.0	4	0.0	0	0.5555555555555556	0	1	0	3	3	0	1.0	3	3	0.3333333333333333	5	0.3333333333333333	1.0	0	0	0	0	0	0	0	0	0	0	0
603	None	None	None	None	None	0	0	0.05263157894736842	1	1.0	26	1.0	0.9230769230769231	25	24	2	2	0	0.03571428571428571	28	1	1.8666666666666667	28	0.2857142857142857	0	0.6488833592209238	0.938317472540933	0.22399011475796676	0.8937970421935495	0.6719905028716016	0.9314372836280512	0.9423483513873122	0.923230024101642	0.52	0.04	0.0
4869	0.04295682131181754	0.00510079350474644	0.005073897993838882	0.66633600016697	None	0	0	0.25	2	0.8888888888888888	8	1.0	0.7777777777777778	9	7	1	1	0	0.09090909090909091	11	1	0.7333333333333333	11	0.25	0.4	0.6380730798767166	0.9338447240409256	0.4981969729128023	0.8518639214780891	0.5288687700997675	0.8639872196381515	0.6889349218573634	0.8891219430301092	1.0	0.2222222222222222	0.0
5886	0.0377423932683608	0.014873302037586529	0.014863491748206488	0.642478041977835	None	0	0	0.25	2	0.8888888888888888	8	1.0	0.7777777777777778	9	7	1	1	0	0.09090909090909091	11	1	0.7333333333333333	11	0.25	0.4	0.9116874388218676	0.9314724348945018	0.4981969729128023	0.7403970087579573	0.5288687700997675	0.8599361914057707	0.8677363758460641	0.8610583108460801	1.0	0.2222222222222222	0.0
2612	0.0009842401186904819	0.00015143308347160604	-0.00015143289593614787	0.9978921200847177	None	1.0	1	1.0	4	0.0	0	0.5555555555555556	0	2	0	2	1	0	1.0	3	3	0.3333333333333333	5	0.16666666666666666	1.0	0	0	0	0	0	0	0	0	0	0	0
4919	0.04019673108211789	0.027878508975916167	0.020359491899961196	0.7550051035475552	None	0	0	0.2857142857142857	2	0.875	7	1.0	0.75	8	6	1	1	0	0.1	10	1	0.6666666666666666	10	0.25	0.4444444444444444	0.9116874388218676	0.9385875559307849	0.4981969729128023	0.8647107690610698	0.5288687700997675	0.8759675136266144	0.855065445052102	0.8983334602003518	1.0	0.25	0.0
6944	0.03885888233672402	0.028483364816634542	0.02032391061531275	0.721106226710649	None	0	0	0.2857142857142857	2	0.875	7	1.0	0.75	8	6	1	1	0	0.1	10	1	0.6666666666666666	10	0.25	0.4444444444444444	0.9116874388218676	0.8631361864195032	0.4981969729128023	0.8631189222984081	0.5288687700997675	0.8431008418641596	0.7939802590184338	0.8567027409617746	1.0	0.25	0.0
4333	0.031173681325552278	0.026153648929635936	0.025399587598426192	0.7520418666696325	None	0	0	0.2857142857142857	2	0.875	7	1.0	0.75	8	6	1	1	0	0.1	10	1	0.6666666666666666	10	0.25	0.4444444444444444	0.9116874388218676	0.834481243378489	0.4981969729128023	0.8547243639394237	0.5288687700997675	0.8044360727152848	0.792180238930027	0.8322105231558907	1.0	0.25	0.0
4594	0.02930300785078995	0.009986219414950237	0.00952608696257057	0.6038540728766191	None	0	0	0.25	2	0.8888888888888888	8	1.0	0.7777777777777778	9	7	1	1	0	0.09090909090909091	11	1	0.7333333333333333	11	0.25	0.4	0.9116874388218676	0.7841897439242369	0.4981969729128023	0.841705152345377	0.5288687700997675	0.7959141567540069	0.8677363758460641	0.8085667638365238	1.0	0.2222222222222222	0.0
930	None	None	None	None	None	1.0	1	1.0	4	0.0	0	0.5555555555555556	0	1	0	3	4	0	1.0	3	3	0.3333333333333333	5	0.4444444444444444	1.0	0	0	0	0	0	0	0	0	0	0	0
2543	None	None	None	None	None	0	0	0.3333333333333333	2	0.8333333333333334	5	0.5714285714285714	0.8333333333333334	6	5	1	0	0	0.2857142857142857	7	2	0.5333333333333333	8	0.0	0	0.9196331932758868	0.8999713389407197	0.11199033147524617	0.856253379736562	0.4225805947153667	0.8618791496925396	0.9653218021808352	0.8740737997620742	0	0	0.0
6850	0.03031464021803886	0.022218045145683214	0.022203259486481945	0.7514655384963635	None	0	0	0.2857142857142857	2	0.875	7	1.0	0.75	8	6	1	1	0	0.1	10	1	0.6666666666666666	10	0.25	0.4444444444444444	0.9116874388218676	0.79590262661616	0.4981969729128023	0.8547243639394237	0.5288687700997675	0.8044360727152848	0.855065445052102	0.8199132697862108	1.0	0.25	0.0
4614	0.027875010633484108	0.010610728413121745	0.01058147745443855	0.887135324572759	None	0	0	0.25	2	0.8888888888888888	8	1.0	0.7777777777777778	9	7	1	1	0	0.09090909090909091	11	1	0.7333333333333333	11	0.25	0.4	0.9116874388218676	0.8095047007187809	0.4981969729128023	0.8435452537972955	0.5288687700997675	0.7959141567540069	0.8677363758460641	0.8172059167806709	1.0	0.2222222222222222	0.0
3731	0.025300542407429828	0.007918916475979535	0.007646306688798194	0.8482771152639496	None	0	0	0.3333333333333333	2	0.8571428571428571	6	1.0	0.5714285714285714	6	4	2	1	0	0.1111111111111111	9	1	0.6	9	0.16666666666666666	0.5	0.9784901129683792	0.7012470018891752	0.6455908121755057	0.9050099326798638	0.2341439506140386	0.9538909078034283	0.9573725985501889	0.8855075324232189	1.0	0.3333333333333333	0.0
5266	0.04011168400497118	0.014080369405878397	0.01406444788084772	0.6683754317056567	None	0	0	0.25	2	0.8888888888888888	8	1.0	0.7777777777777778	9	7	1	1	0	0.09090909090909091	11	1	0.7333333333333333	11	0.25	0.4	0.9116874388218676	0.9314724348945018	0.4981969729128023	0.7403970087579573	0.5288687700997675	0.8599361914057707	0.8677363758460641	0.8610583108460801	1.0	0.2222222222222222	0.0
6918	0.046360123172841695	0.027051740470728357	0.02698472667236848	0.7500837929465911	None	0	0	0.2222222222222222	2	0.9090909090909091	10	1.0	0.8181818181818182	11	9	1	1	0	0.07692307692307693	13	1	0.8666666666666667	13	0.25	0.3333333333333333	0.9116874388218676	0.9232109877388716	0.4981969729128023	0.8296046548527357	0.5288687700997675	0.8428963491273693	0.8677363758460641	0.87174995584298	1.0	0.18181818181818182	0.0
168	None	None	None	None	None	0	0	0.16666666666666666	1	1.0	7	1.0	1.0	8	7	0	3	0	0.1111111111111111	9	1	0.6	9	1.0	0	0.3905254780195939	0.6205392846142599	0.37356636901872087	0.6610742783068646	0.9016936293424429	0.6416408167152717	0.9193279541810728	0.6412526890071778	0.625	0	0.0
2689	0.0008612506063745985	8.86849681617119e-06	1.4470016469134538e-06	0.9958021738089179	None	0.4	2	0.8333333333333334	10	0.06666666666666667	1	0.8095238095238095	0	10	0	6	0	0	0.42857142857142855	3	7	1.1333333333333333	17	0.0	0.6	0	0	0	0	0	0	0	0	0	0	0
7195	0.04082541549493462	0.026453790574217238	0.023982774253545346	0.7364267517713436	None	0	0	0.25	2	0.8888888888888888	8	1.0	0.7777777777777778	9	7	1	1	0	0.09090909090909091	11	1	0.7333333333333333	11	0.25	0.4	0.9116874388218676	0.9356314309048998	0.4981969729128023	0.8518639214780891	0.5288687700997675	0.8639872196381515	0.8677363758460641	0.8900808230483616	1.0	0.2222222222222222	0.0
1083	None	None	None	None	None	0	0	0.5	2	0.6666666666666666	2	1.0	0.3333333333333333	1	1	3	2	0	0.2	5	1	0.3333333333333333	5	0.2	0.5	1.0	0.5	0.6565060486076221	0.5	0.32158924483012014	0.5	0.9410148994424966	0.5	1.0	1.0	0.0
996	None	None	None	None	None	0	0	1.0	1	0	0	1.0	0	1	0	0	0	0	0.5	1	2	0.13333333333333333	2	0.0	0	0	0	0	0	0	0	0	0	0	0	0
5766	0.04124367668254323	0.02930768285067766	0.028693364376671866	0.7478527901044425	None	0	0	0.25	2	0.9	9	1.0	0.8	10	8	1	1	0	0.08333333333333333	12	1	0.8	12	0.25	0.36363636363636365	0.9116874388218676	0.9293917097618613	0.4981969729128023	0.8402156581567539	0.5288687700997675	0.8530014705152452	0.8677363758460641	0.8806414237766419	1.0	0.2	0.0
3222	0.011169613728768617	0.0013798883939497649	0.0009263372721056344	0.9759775490999928	None	0	0	0.3333333333333333	2	0.6666666666666666	4	0.5333333333333333	0.5	4	3	3	0	0	0.6	5	3	0.5333333333333333	8	0.0	0.4	0.30675509559332803	0.8381723727530545	0.39687116061020894	0.585561283923775	0.5210667212586253	0.57492945469636	0.706534063884792	0.682245391278513	0	0	0.0
710	None	None	None	None	None	0.5	1	0.8333333333333334	5	0.0	0	0.6	0	1	0	7	1	0	0.6	5	3	0.6	9	0.058823529411764705	0.5	0	0	0	0	0	0	0	0	0	0	0
4330	0.03008745205904245	0.008408469173362283	0.006425369423819659	0.5685827380080571	None	0	0	0.25	2	0.8888888888888888	8	1.0	0.7777777777777778	9	7	1	1	0	0.09090909090909091	11	1	0.7333333333333333	11	0.25	0.4	0.9116874388218676	0.9293126094233553	0.4981969729128023	0.8518639214780891	0.5288687700997675	0.8639872196381515	0.8677363758460641	0.88676294099135	1.0	0.2222222222222222	0.0
1553	None	None	None	None	None	0	0	0.6666666666666666	4	0.2857142857142857	2	0.9	0	4	0	4	3	0	0.4	2	5	0.6	9	0.375	0.2857142857142857	0	0	0	0	0	0	0	0	0	0	0
3283	0.011965800090245846	0.007670732889714315	-0.007575171467482846	0.8824838214753808	None	0	0	0.4	2	0.8	4	1.0	0.8	5	4	1	2	0	0.14285714285714285	7	1	0.4666666666666667	7	0.4	0.3333333333333333	0.8220445060135424	0.7570747794003607	0.5310735662766775	0.9086898889363693	0.6834537143526803	0.9261461741147458	0.872397982957338	0.8795100166136748	0.6	0.4	0.0
1235	None	None	None	None	None	0	0	0.5	1	1.0	1	1.0	1.0	2	1	0	0	0	0.3333333333333333	3	1	0.2	3	0.0	0	0.29662182377761515	0.5	0.8639661279626243	0.5	0.49006003180080543	0.5	0.913323629514323	0.5	0	0	0.0
6325	0.037930953782901906	0.02995134255734311	0.02855930827840621	0.7525508318737733	None	0	0	0.25	2	0.8888888888888888	8	1.0	0.7777777777777778	9	7	1	1	0	0.09090909090909091	11	1	0.7333333333333333	11	0.25	0.4	0.9116874388218676	0.9314724348945018	0.4981969729128023	0.8518639214780891	0.5288687700997675	0.8639872196381515	0.8677363758460641	0.887874508895279	1.0	0.2222222222222222	0.0
959	None	None	None	None	None	0	0	0.5	2	0.6666666666666666	2	0.625	0.3333333333333333	2	1	2	0	0	0.5	4	2	0.3333333333333333	5	0.0	0	0.6210859926080959	0.9519134684064805	0.16581704385207227	0.6314092145629993	0.6196917495047376	0.8777304542627156	0.9510359396935042	0.8619542321190088	0	0	0.0
870	None	None	None	None	None	0	0	0.25	1	1.0	3	1.0	0.3333333333333333	1	1	3	0	0	0.2	5	1	0.3333333333333333	5	0.0	0	0.3225387919403051	0.5	0.21964375622889837	0.5	0.7498114431293501	0.5	0.9085013028154552	0.5	0	0	0.0
638	None	None	None	None	None	1.0	2	1.0	6	0.14285714285714285	1	0.5625	0.14285714285714285	2	1	6	3	0	1.0	4	4	0.6	9	0.2	0.8	0.29261915346091155	0.5352811245066799	0.39687116061020894	0.5	0.5141193308506303	0.5216969609237403	0.71196202992734	0.519007652449729	0.5	0.5	0.0
4267	0.031183416717744588	0.01131397431843118	0.011081902661429811	0.8747221647461436	None	0	0	0.25	2	0.8888888888888888	8	1.0	0.7777777777777778	9	7	1	1	0	0.09090909090909091	11	1	0.7333333333333333	11	0.25	0.4	0.8287481573316008	0.8618934154712172	0.5093706908738489	0.8885428566944825	0.6734020361408097	0.9170999293467456	0.8677363758460641	0.8912470672713527	1.0	0.2222222222222222	0.0
721	None	None	None	None	None	0	0	0.5714285714285714	4	0.5	4	0.5	0.5	6	4	3	1	0	0.8	5	4	0.6666666666666666	10	0.125	0.4	0.6078830194435587	0.766057551998977	0.11151514138074003	0.9005715034646196	0.23043717750661222	0.7805510278050284	0.8929362781015902	0.8253299458983059	1.0	0.3333333333333333	0.0
6791	0.030412828337368143	0.025294075684507165	0.02526431274161592	0.7529683307050106	None	0	0	0.25	2	0.8888888888888888	8	1.0	0.7777777777777778	9	7	1	1	0	0.09090909090909091	11	1	0.7333333333333333	11	0.25	0.4	0.9116874388218676	0.7843642786803805	0.4981969729128023	0.841705152345377	0.5288687700997675	0.7959141567540069	0.8677363758460641	0.8086199847001171	1.0	0.2222222222222222	0.0
6970	0.045116765150465594	0.02589665699192418	0.02582957147200427	0.7473738461055132	None	0	0	0.2222222222222222	2	0.9090909090909091	10	1.0	0.8181818181818182	11	9	1	1	0	0.07692307692307693	13	1	0.8666666666666667	13	0.25	0.3333333333333333	0.9116874388218676	0.9232109877388716	0.4981969729128023	0.8296046548527357	0.5288687700997675	0.8428963491273693	0.8677363758460641	0.87174995584298	1.0	0.18181818181818182	0.0
3680	0.024834919770867433	0.016288621356794073	0.009238515744956589	0.8096026178822938	None	0	0	0.3333333333333333	2	0.8571428571428571	6	1.0	0.7142857142857143	7	5	1	1	0	0.1111111111111111	9	1	0.6	9	0.25	0.5	0.8794564342087492	0.8022237188209925	0.4387189312821896	0.7858912098215801	0.5514457190015364	0.8108251130410776	0.8706383329857155	0.7998443563061993	1.0	0.2857142857142857	0.0
2643	6.50501572434513e-05	6.669962746260291e-07	-2.0855819318447617e-07	0.9999954777777462	None	0.3333333333333333	1	0.625	5	0.5	5	0.6	0.4	4	4	7	0	0	0.8	5	4	0.8	12	0.0	0.75	0.3929859799026903	0.739354046281177	0.9507023120587649	0.8373139495967168	0.3760373735764403	0.9469529485598692	0.9403632516346517	0.8646374575398961	0	0	0.0
262	None	None	None	None	None	1.0	1	0.8	4	0.2	1	0.5833333333333334	0.2	2	1	4	4	0	0.75	3	4	0.4666666666666667	7	0.36363636363636365	0.5	0.30564191001031576	0.5027829352195597	0.6869523814039977	0.947886572657314	0.5863094703869635	0.6536356918445919	0.8600773413529594	0.7653672682237856	0.5	1.0	0.466688828335563
507	None	None	None	None	None	0	0	0.75	3	0.3333333333333333	1	0.5555555555555556	0.3333333333333333	3	1	1	1	0	1.0	3	3	0.3333333333333333	5	0.25	1.0	0.6078830194435587	0.7125555565856783	0.1	0.9383981895704325	0.22744753749027918	0.7889431380263963	0.8971462820486142	0.8388855565869997	1.0	0.6666666666666666	0.0
4736	0.03106288372211549	0.013600014585948625	0.011074001901000012	0.7769211119635012	None	0	0	0.2857142857142857	2	0.875	7	1.0	0.75	8	6	1	1	0	0.1	10	1	0.6666666666666666	10	0.25	0.4444444444444444	0.774880259349292	0.9418454827592233	0.4981969729128023	0.8647107690610698	0.5288687700997675	0.8759675136266144	0.792180238930027	0.9000848550399649	1.0	0.25	0.0
4297	0.043474278459968756	0.0187819673750705	0.01729598649914501	0.6532586693099014	None	0	0	0.25	2	0.9	9	1.0	0.8	10	8	1	1	0	0.08333333333333333	12	1	0.8	12	0.25	0.36363636363636365	0.9116874388218676	0.8129045681899544	0.4981969729128023	0.8761706482028933	0.5288687700997675	0.7869878297864059	0.8677363758460641	0.8288508672557243	1.0	0.3	0.0
1303	None	None	None	None	None	0	0	0.5	2	0.6666666666666666	2	0.625	0.3333333333333333	2	1	2	0	0	0.5	4	2	0.3333333333333333	5	0.0	0.5	0.6170702994863744	0.666862977042819	0.5015267361284866	0.9815819469747524	0.6554935608126009	0.9264517558249329	0.9348553740707517	0.9169107717798101	0	0	0.0
5051	0.03220250820122746	0.009616951662590075	0.007171953870034558	0.7599384519531625	None	0	0	0.2857142857142857	2	0.875	7	1.0	0.75	8	6	1	1	0	0.1	10	1	0.6666666666666666	10	0.25	0.4444444444444444	0.774880259349292	0.9353253603030035	0.4981969729128023	0.8855293630555371	0.5500841535068697	0.8003448852510479	0.7741548994774262	0.8844519047565436	1.0	0.25	0.0
2806	0.0016323331570970419	3.378783287898776e-05	7.670457856873227e-06	0.9981837538031487	None	0	0	0.5	2	0.6666666666666666	2	0.8333333333333334	0.3333333333333333	2	1	2	3	0	0.6666666666666666	2	3	0.3333333333333333	5	0.42857142857142855	0	0.49666777345941304	0.8697926622931456	0.35695942914981504	0.5984755669992456	0.5512677140389005	0.5791727569320513	0.770989356923791	0.7052741171803752	0.5	1.0	0.45633604859799193
3665	0.03066868851700821	0.016800636417252796	0.014350833110197785	0.6310596874870866	None	0	0	0.3333333333333333	2	0.8571428571428571	6	1.0	0.7142857142857143	7	5	1	1	0	0.1111111111111111	9	1	0.6	9	0.25	0.5	0.9251389084835584	0.8819325553066066	0.3285910954743047	0.8470504158702963	0.528227145875212	0.8312883998553959	0.8717981803177611	0.854759913773079	1.0	0.2857142857142857	0.0
241	None	None	None	None	None	0	0	0.5	2	0.75	3	1.0	0.5	3	2	2	1	0	0.16666666666666666	6	1	0.4	6	0.14285714285714285	0.8	0.9569802259367586	0.6809444284520182	0.6567645301365523	0.6839378929340058	0.293704321452014	0.9692909302668254	0.9470407125688577	0.8403297355824255	1.0	0.6666666666666666	0.0
503	None	None	None	None	None	0	0	0.6666666666666666	4	0.16666666666666666	1	0.5	0.16666666666666666	4	1	3	2	0	1.0	4	4	0.5333333333333333	8	0.2857142857142857	0.4	0.7649425713959752	0.5850854030258967	0.3542196127692795	0.8962629729084983	0.6933006595621438	0.8657309047341367	0.8717886847546654	0.8107047572193958	0.625	0.5	0.0
6577	0.034997847911050935	0.015297344466377065	0.013836752924560781	0.6849503036286737	None	0	0	0.25	2	0.8888888888888888	8	1.0	0.7777777777777778	9	7	1	1	0	0.09090909090909091	11	1	0.7333333333333333	11	0.25	0.4	0.9116874388218676	0.9356314309048998	0.4981969729128023	0.8518639214780891	0.5288687700997675	0.8639872196381515	0.8677363758460641	0.8900808230483616	1.0	0.2222222222222222	0.0
7056	0.041470711840465455	0.02874597474319552	0.027120981688375023	0.7465427246605953	None	0	0	0.25	2	0.8888888888888888	8	1.0	0.7777777777777778	9	7	1	1	0	0.09090909090909091	11	1	0.7333333333333333	11	0.25	0.4	0.9116874388218676	0.9314724348945018	0.4981969729128023	0.8518639214780891	0.5288687700997675	0.8639872196381515	0.8677363758460641	0.887874508895279	1.0	0.2222222222222222	0.0
4692	0.03493772186728909	0.009870958604194489	0.008998849487267547	0.735717308184374	None	0	0	0.2857142857142857	2	0.875	7	1.0	0.75	8	6	1	1	0	0.1	10	1	0.6666666666666666	10	0.25	0.4444444444444444	0.9116874388218676	0.834481243378489	0.4981969729128023	0.8565645735983367	0.5288687700997675	0.8044360727152848	0.792180238930027	0.832902840869961	1.0	0.25	0.0
3776	0.03679441038273278	0.014276383410056069	0.013026474216267844	0.687547494645975	None	0	0	0.3333333333333333	2	0.8571428571428571	6	1.0	0.8571428571428571	8	6	0	1	0	0.1111111111111111	9	1	0.6	9	0.5	0.25	0.8895123659751505	0.6942235945451868	0.5146590910112956	0.9390756547321205	0.6734020361408097	0.9469726539624755	0.9528978588134851	0.8952839510855303	1.0	0.25	0.0
3048	0.006447309461043332	0.0015735016792374785	0.0010774551749322687	0.9942047540293651	None	0	0	0.6666666666666666	4	0.42857142857142855	3	0.5	0.2857142857142857	5	2	3	1	0	0.5	6	3	0.6	9	0.14285714285714285	0.2857142857142857	0.9891857689120279	0.7097176852541631	0.6051774434055063	0.9708544017725936	0.6734020361408097	0.9453110128652921	0.9303064190049345	0.918082843989989	1.0	0.4	0.0
2997	0.005786377738711296	0.0018264218481213047	0.001600026889310947	0.9880218715796569	None	0	0	0.3333333333333333	2	0.6666666666666666	4	0.6666666666666666	0.3333333333333333	2	2	5	3	0	0.3333333333333333	2	6	0.5333333333333333	8	0.21428571428571427	0.3333333333333333	0.8253963316725716	0.5083787797174957	0.7099098412319682	0.7402606985554099	0.6403557243305693	0.9603674337736888	0.7973494601210457	0.8057825761716008	0.5	1.0	0.0
4177	0.03791794028193286	0.006699701666299425	0.006548347733157826	0.8186628348628798	None	0	0	0.25	2	0.8888888888888888	8	1.0	0.7777777777777778	9	7	1	1	0	0.09090909090909091	11	1	0.7333333333333333	11	0.25	0.4	0.9116874388218676	0.81282663409654	0.4981969729128023	0.7292291000183032	0.5288687700997675	0.795300140993605	0.8677363758460641	0.7811061371323859	1.0	0.2222222222222222	0.0
3033	0.005636310220712354	0.0003597247017719155	-0.00019476194621679022	0.7293603735535925	None	0	0	0.4	2	0.8	4	1.0	0.6	5	3	1	1	0	0.14285714285714285	7	1	0.4666666666666667	7	0.25	0.6666666666666666	0.8011624823022283	0.7938592844863884	0.4981969729128023	0.9038139733874021	0.6479895117757184	0.8283732582544489	0.6602313735846406	0.8482502393947201	1.0	0.4	0.0
1165	None	None	None	None	None	0	0	0.5	4	0.4444444444444444	4	0.5238095238095238	0.3333333333333333	5	3	5	0	0	0.42857142857142855	3	7	0.7333333333333333	11	0.0	0	0.43172941229871864	0.8853591436915902	0.28070076013978096	0.6356142224875011	0.3472207726045006	0.7562939642125437	0.6497699177108228	0.7763194310503877	0	0	0.0
737	None	None	None	None	None	0	0	1.0	1	0	0	1.0	0	0	0	1	0	0	0.5	2	1	0.13333333333333333	2	0.0	0	0	0	0	0	0	0	0	0	0	0	0
7517	0.051640468716325875	0.030108185614656616	0.029666200752823384	0.7262969280422178	None	0	0	0.2	2	0.9166666666666666	11	1.0	0.8333333333333334	12	10	1	1	0	0.07142857142857142	14	1	0.9333333333333333	14	0.25	0.3076923076923077	0.9116874388218676	0.9171393186721661	0.4981969729128023	0.8198945006901195	0.5288687700997675	0.8335707611949807	0.8677363758460641	0.8633770620376817	1.0	0.16666666666666666	0.0
7324	0.0448870552886019	0.032741545139822845	0.029887559266337148	0.7408351409274277	None	0	0	0.25	2	0.8888888888888888	8	1.0	0.7777777777777778	9	7	1	1	0	0.09090909090909091	11	1	0.7333333333333333	11	0.25	0.4	0.9116874388218676	0.9356314309048998	0.4981969729128023	0.8528203798124423	0.5288687700997675	0.8639872196381515	0.8677363758460641	0.8903284223036525	1.0	0.2222222222222222	0.0
7434	0.04385327776707116	0.028649451583115396	0.02863517670273447	0.7528366947990154	None	0	0	0.2222222222222222	2	0.9090909090909091	10	1.0	0.8181818181818182	11	9	1	1	0	0.07692307692307693	13	1	0.8666666666666667	13	0.25	0.3333333333333333	0.9116874388218676	0.9232109877388716	0.4981969729128023	0.8296046548527357	0.5288687700997675	0.8428963491273693	0.8677363758460641	0.87174995584298	1.0	0.18181818181818182	0.0
1427	None	None	None	None	None	0	0	1.0	2	0.0	0	0.75	0	2	0	0	0	0	1.0	2	2	0.2	3	0.0	0	0	0	0	0	0	0	0	0	0	0	0
3927	0.031229004183121172	0.024519645868850058	0.024136411068358236	0.7504556685098325	None	0	0	0.2857142857142857	2	0.875	7	1.0	0.75	8	6	1	1	0	0.1	10	1	0.6666666666666666	10	0.25	0.4444444444444444	0.9116874388218676	0.8226283160314907	0.4981969729128023	0.8547243639394237	0.5288687700997675	0.8044360727152848	0.7741548994774262	0.8282894498890204	1.0	0.25	0.0
4000	0.03648798595314142	0.011698143859604557	0.01163401772304874	0.6861369414507172	None	0	0	0.2857142857142857	2	0.875	7	1.0	0.875	9	7	0	1	0	0.1	10	1	0.6666666666666666	10	0.5	0.2222222222222222	0.9569802259367586	0.6876134472382277	0.6455908121755057	0.9174423255774389	0.17458357977606315	0.9529338446083029	0.9614394370753211	0.8877893363238665	1.0	0.2222222222222222	0.0
3207	0.009464716349319313	0.000518637046287956	-0.00037684763662401656	0.9713339648378884	None	0	0	0.5	2	0.75	3	1.0	0.5	4	2	1	1	0	0.16666666666666666	6	1	0.4	6	0.25	0.8	0.9116874388218676	0.79590262661616	0.5037838318933255	0.7949276813014853	0.588429140937743	0.8531658618299949	0.7741548994774262	0.8163492104569446	1.0	0.5	0.0
4090	0.04557741026452477	0.020614449367480362	0.020519612028187854	0.7608695030575501	None	0	0	0.25	2	0.9	9	1.0	0.8	10	8	1	1	0	0.08333333333333333	12	1	0.8	12	0.25	0.36363636363636365	0.8753661416104641	0.7573207450775395	0.4981969729128023	0.8316095085409823	0.5288687700997675	0.7843365189917572	0.8677363758460641	0.7928319264033538	1.0	0.2	0.0
4024	0.03710348599674992	0.02215883690818312	0.021735428752175604	0.7538773933204155	None	0	0	0.25	2	0.9	9	1.0	0.8	10	8	1	1	0	0.08333333333333333	12	1	0.8	12	0.25	0.36363636363636365	0.9116874388218676	0.8135725595456048	0.4981969729128023	0.8299614992341803	0.5288687700997675	0.7877918745517759	0.8677363758460641	0.8110434631204254	1.0	0.2	0.0
2485	None	None	None	None	None	0	0	0.6	3	0.6	3	0.4666666666666667	0.6	3	3	3	0	0	0.6	5	3	0.4666666666666667	7	0.0	0.5	0.30675509559332803	0.8569902703628777	0.39687116061020894	0.5929783263315691	0.5193298736566265	0.5826990450392282	0.7049900640355437	0.697106334987831	0	0	0.0
859	None	None	None	None	None	0	0	1.0	1	0	0	1.0	0	0	0	1	0	0	0.5	2	1	0.13333333333333333	2	0.0	0	0	0	0	0	0	0	0	0	0	0	0
6299	0.03532911210328937	0.011355751281407478	0.01008829100901412	0.7683696433931619	None	0	0	0.25	2	0.8888888888888888	8	1.0	0.7777777777777778	9	7	1	1	0	0.09090909090909091	11	1	0.7333333333333333	11	0.25	0.4	0.6380730798767166	0.9323492665663946	0.4981969729128023	0.8733759689182073	0.5288687700997675	0.7925923256909684	0.6889349218573634	0.8770772113099711	1.0	0.2222222222222222	0.0
2317	None	None	None	None	None	0.5	1	0.8333333333333334	5	0.14285714285714285	1	0.75	0.14285714285714285	6	1	2	2	0	0.75	4	3	0.6	9	0.6666666666666666	0.6666666666666666	0.4672203299215962	0.8585149520665867	0.29578526043136844	0.7331882236189862	0.7534625288694456	0.9094213183699468	0.8866477034783805	0.8464233102967422	0.5833333333333334	0.5	0.0
1174	None	None	None	None	None	0	0	0.3333333333333333	1	1.0	2	1.0	0.5	1	1	2	1	0	0.25	4	1	0.26666666666666666	4	0.125	0	0.3225387919403051	0.5	0.21964375622889837	0.5	0.7498114431293501	0.5	0.9085013028154552	0.5	1.0	1.0	0.0
3806	0.009075090607807547	0.001395562334820071	-0.0011965896822755324	0.9605599698579389	None	0	0	0.4	2	0.8	4	1.0	0.4	3	2	3	2	0	0.14285714285714285	7	1	0.4666666666666667	7	0.2222222222222222	0.6666666666666666	0.9569802259367586	0.6809444284520182	0.7080931353386681	0.6677252603907844	0.293704321452014	0.9692909302668254	0.9477403539462347	0.8369915959815067	0.6666666666666666	0.6666666666666666	0.0
3273	0.009531618210217753	0.0017139141714639177	0.0015072775028356642	0.9747949934588975	None	0	0	0.5	2	0.75	3	1.0	0.5	3	2	2	1	0	0.16666666666666666	6	1	0.4	6	0.14285714285714285	0.8	0.9116874388218676	0.8235753355114099	0.5093706908738489	0.8124654677819816	0.6479895117757184	0.85982899529479	0.6889349218573634	0.8329824890089974	1.0	0.6666666666666666	0.0
7519	0.03824357870531492	0.02837111929365161	0.025758353537375076	0.7402827048166662	None	0	0	0.25	2	0.8888888888888888	8	1.0	0.7777777777777778	9	7	1	1	0	0.09090909090909091	11	1	0.7333333333333333	11	0.25	0.4	0.9116874388218676	0.9356314309048998	0.4981969729128023	0.8518639214780891	0.5288687700997675	0.8639872196381515	0.8677363758460641	0.8900808230483616	1.0	0.2222222222222222	0.0
6163	0.038085849681841595	0.030415448611376635	0.029801514397804776	0.7511096521464509	None	0	0	0.25	2	0.9	9	1.0	0.8	10	8	1	1	0	0.08333333333333333	12	1	0.8	12	0.25	0.36363636363636365	0.9116874388218676	0.9293917097618613	0.4981969729128023	0.8402156581567539	0.5288687700997675	0.8530014705152452	0.8677363758460641	0.8806414237766419	1.0	0.2	0.0
6513	0.04437199274468955	0.02659354655400163	0.026590610757220117	0.7362356811166132	None	0	0	0.2222222222222222	2	0.9090909090909091	10	1.0	0.8181818181818182	11	9	1	1	0	0.07692307692307693	13	1	0.8666666666666667	13	0.25	0.3333333333333333	0.9116874388218676	0.9232109877388716	0.4981969729128023	0.8302129545608604	0.5288687700997675	0.8428963491273693	0.8677363758460641	0.8719104658338479	1.0	0.18181818181818182	0.0
3854	0.01616346365905291	0.0018485760096458915	0.0018077878342315113	0.7622378185364003	None	0	0	0.3333333333333333	2	0.8333333333333334	5	1.0	0.6666666666666666	6	4	1	1	0	0.125	8	1	0.5333333333333333	8	0.25	0.2857142857142857	0.8011624823022283	0.7895564280027246	0.4981969729128023	0.922795673408531	0.6606957739582641	0.8080126436212927	0.7741548994774262	0.851546807188429	1.0	0.3333333333333333	0.0
3535	0.005759389689427004	0.0025033175369009127	0.002248914910502556	0.9729346477464673	None	0	0	0.5	2	0.75	3	1.0	0.75	5	3	0	1	0	0.16666666666666666	6	1	0.4	6	0.5	0.4	0.9569802259367586	0.675888180362936	0.6455908121755057	0.9222388630222561	0.6734020361408097	0.9589543422158067	0.9528978588134851	0.8928083241675178	1.0	0.6	0.0
2613	0.0033253606986585497	0.00017108542771556698	-0.00011830382002299243	0.9991834598269668	None	0	0	0.5	2	0.6666666666666666	2	0.5555555555555556	0.3333333333333333	2	1	2	3	0	1.0	3	3	0.3333333333333333	5	0.42857142857142855	0	0.49666777345941304	0.8697926622931456	0.35695942914981504	0.5984755669992456	0.5512677140389005	0.570683768444242	0.7719515574129759	0.7028615728503653	0.5	1.0	0.3974115418156582
3042	0.0008084656707191373	0.0005869473271006111	8.893847616045246e-06	0.9950029683101198	None	0	0	0.75	3	0.5	2	0.75	0.25	1	1	4	0	0	0.5	4	2	0.4	6	0.0	0.5	0.2784832113284951	0.5	0.39687116061020894	0.5	0.5193298736566265	0.5	0.7277623580975631	0.5	0	0	0.0
5171	0.02906897412465574	0.02279262208299689	0.02268246537334905	0.748371946933647	None	0	0	0.25	2	0.8888888888888888	8	1.0	0.7777777777777778	9	7	1	1	0	0.09090909090909091	11	1	0.7333333333333333	11	0.25	0.4	0.9116874388218676	0.81282663409654	0.4981969729128023	0.841705152345377	0.5288687700997675	0.7959141567540069	0.8414024949912845	0.8175945383793638	1.0	0.2222222222222222	0.0
6254	0.027691637363450147	0.011561752379585236	0.010768068555552339	0.8175498717212298	None	0	0	0.3333333333333333	2	0.8571428571428571	6	1.0	0.7142857142857143	7	5	1	1	0	0.1111111111111111	9	1	0.6	9	0.25	0.5	0.9116874388218676	0.8330767469829602	0.4981969729128023	0.7505384372012324	0.5288687700997675	0.8166415599594401	0.6889349218573634	0.8023338025208955	1.0	0.2857142857142857	0.0
7206	0.04076278777187021	0.02888479090363162	0.026751645129554108	0.7473330621419507	None	0	0	0.25	2	0.8888888888888888	8	1.0	0.7777777777777778	9	7	1	1	0	0.09090909090909091	11	1	0.7333333333333333	11	0.25	0.4	0.9116874388218676	0.9356314309048998	0.4981969729128023	0.8518639214780891	0.5288687700997675	0.8639872196381515	0.8677363758460641	0.8900808230483616	1.0	0.2222222222222222	0.0
4877	0.037827473400171854	0.02263531751643111	0.022078190206208076	0.7459949023323573	None	0	0	0.25	2	0.8888888888888888	8	1.0	0.7777777777777778	9	7	1	1	0	0.09090909090909091	11	1	0.7333333333333333	11	0.25	0.4	0.9116874388218676	0.8395152226759056	0.4981969729128023	0.8435452537972955	0.5288687700997675	0.7959141567540069	0.6889349218573634	0.8273280344446391	1.0	0.2222222222222222	0.0
6723	0.0271029544834117	0.010162128290748116	0.0058688620524184835	0.5558497873862438	None	0	0	0.2857142857142857	2	0.875	7	1.0	0.75	8	6	1	1	0	0.1	10	1	0.6666666666666666	10	0.25	0.4444444444444444	0.9116874388218676	0.9317069594858702	0.4981969729128023	0.8647107690610698	0.5288687700997675	0.8759675136266144	0.8677363758460641	0.8948240115181157	1.0	0.25	0.0
4287	0.026158020374765743	0.011029506522791848	0.009332047794677093	0.5754959491359175	None	0	0	0.2857142857142857	2	0.875	7	1.0	0.75	8	6	1	1	0	0.1	10	1	0.6666666666666666	10	0.25	0.4444444444444444	0.9116874388218676	0.7949483827793509	0.4981969729128023	0.8547243639394237	0.5288687700997675	0.8044360727152848	0.8677363758460641	0.8196244619957033	1.0	0.25	0.0
3412	0.0022103382568471135	0.00063820657438009	0.00038998282128404314	0.9832834421423593	None	0	0	0.5	2	0.6666666666666666	2	1.0	0.6666666666666666	3	2	1	2	0	0.2	5	1	0.3333333333333333	5	0.4	0.5	0.8287481573316008	0.7067286776710123	0.5310735662766775	0.8989163187434063	0.6734020361408097	0.9294948534330334	0.9303064190049345	0.8677544636318705	0.6666666666666666	0.3333333333333333	0.0
1114	None	None	None	None	None	0	0	0.25	1	1.0	3	1.0	1.0	3	3	1	0	0	0.2	5	1	0.3333333333333333	5	0.0	0	0.27820593049435066	0.5520574459663454	0.6541206758082992	0.9073363441673309	0.4720576171495317	0.7874033780934264	0.8412960265529497	0.7801640608427712	0	0	0.0
35	None	None	None	None	None	0	0	0.4	4	0.6666666666666666	8	0.6363636363636364	0.5	8	6	5	0	0	0.18181818181818182	11	2	0.9333333333333333	14	0.0	0.16666666666666666	0.5742316053032219	0.9515057788870107	0.5777426691457886	0.8634923332673752	0.6809173702616793	0.930185202477247	0.9153095769332973	0.9220295737470646	0	0	0.0
3941	0.037873407498244124	0.013800796387750747	0.013683902697561067	0.6899947978599108	None	0	0	0.3333333333333333	2	0.8333333333333334	5	1.0	0.8333333333333334	7	5	0	1	0	0.125	8	1	0.5333333333333333	8	0.5	0.2857142857142857	1.0	0.7214626430470819	0.6455908121755057	0.9318329680198424	0.6734020361408097	0.9537269242415858	0.9528978588134851	0.9000319253078666	1.0	0.2857142857142857	0.0
1570	None	None	None	None	None	0	0	1.0	2	0.0	0	1.0	0	1	0	1	0	0	0.3333333333333333	3	1	0.2	3	0.0	1.0	0	0	0	0	0	0	0	0	0	0	0
3174	0.0059320277663663015	0.0032230264326258075	0.002397872966386325	0.9873391051015684	None	0	0	0.5	3	0.5	3	0.6666666666666666	0.3333333333333333	2	2	5	2	0	0.3333333333333333	2	6	0.5333333333333333	8	0.14285714285714285	0.3333333333333333	0.8253963316725716	0.5083787797174957	0.7099098412319682	0.7402606985554099	0.6403557243305693	0.9603674337736888	0.7973494601210457	0.8057825761716008	0.75	1.0	0.0
1899	None	None	None	None	None	0	0	0.6	3	0.4	2	0.875	0	3	0	3	2	0	0.5	2	4	0.4666666666666667	7	0.2857142857142857	0.4	0	0	0	0	0	0	0	0	0	0	0
5258	0.03293350745371074	0.024830172894358737	0.024729669244624046	0.753361472803116	None	0	0	0.25	2	0.8888888888888888	8	1.0	0.7777777777777778	9	7	1	1	0	0.09090909090909091	11	1	0.7333333333333333	11	0.25	0.4	0.9116874388218676	0.7843642786803805	0.4981969729128023	0.841705152345377	0.5288687700997675	0.7959141567540069	0.8677363758460641	0.8086199847001171	1.0	0.2222222222222222	0.0
2961	0.007993793936767036	0.0015335168844036167	0.0001069837051444823	0.9851886413700885	None	0	0	0.6	3	0.6	3	0.5833333333333334	0.6	4	3	2	1	0	0.3333333333333333	6	2	0.4666666666666667	7	0.14285714285714285	0.4	0.30675509559332803	0.8381723727530545	0.39687116061020894	0.585561283923775	0.522803568860624	0.5650168526218924	0.7080733290437493	0.6793156698601124	1.0	0.5	0.0
3750	0.023147461902124526	0.00924227886082474	0.009099771759985775	0.8719853782133455	None	0	0	0.3333333333333333	2	0.8571428571428571	6	1.0	0.7142857142857143	7	5	1	1	0	0.1111111111111111	9	1	0.6	9	0.25	0.5	0.9116874388218676	0.8068699673397818	0.4981969729128023	0.8692392252623724	0.5288687700997675	0.8131665248064548	0.8677363758460641	0.8317743974885536	1.0	0.2857142857142857	0.0
2411	None	None	None	None	None	0	0	0.2857142857142857	2	0.875	7	1.0	0.75	8	6	1	1	0	0.1	10	1	0.6666666666666666	10	0.25	0.4444444444444444	0.7934948653515551	0.8928715007167339	0.8146422390584303	0.9522122424616769	0.8037810829419996	0.923238333260969	0.879138879418844	0.9264370576927227	1.0	0.375	0.0
3512	0.03154593124821591	0.007052602656502532	0.006598215908793106	0.6438755093935071	None	0	0	0.25	2	0.8888888888888888	8	1.0	0.7777777777777778	9	7	1	1	0	0.09090909090909091	11	1	0.7333333333333333	11	0.25	0.4	0.8669740517299163	0.9530658371457776	0.5736257819557896	0.8760193291904687	0.6330897412059023	0.8510932420051927	0.8682396202011107	0.9034768258999265	1.0	0.5555555555555556	0.0
5567	0.03695515285012961	0.015807826250489744	0.013067061952571674	0.8138194536017621	None	0	0	0.2857142857142857	2	0.875	7	1.0	0.75	8	6	1	1	0	0.1	10	1	0.6666666666666666	10	0.25	0.4444444444444444	0.774880259349292	0.936910047287276	0.4981969729128023	0.7489648871578652	0.5288687700997675	0.8724153700066815	0.792180238930027	0.8704041547450675	1.0	0.375	0.0
3973	0.03641562560489801	0.015585169436480036	0.010348249294689733	0.6935431380056589	None	0	0	0.3333333333333333	2	0.8571428571428571	6	1.0	0.8571428571428571	8	6	0	1	0	0.1111111111111111	9	1	0.6	9	0.5	0.25	0.9569802259367586	0.6849666068671131	0.6455908121755057	0.924668843827469	0.42399280795843647	0.9542696404606165	0.9573725985501889	0.8916273370963701	1.0	0.375	0.0
1017	None	None	None	None	None	0	0	0.5	1	1.0	1	1.0	1.0	2	1	0	1	0	0.3333333333333333	3	1	0.2	3	0.3333333333333333	0	0.6628027823374638	0.5589017059229875	0.8991101536799373	0.5	0.6878504500930684	0.7215834709000655	0.7636493862664961	0.5978092427087586	1.0	0	0.0
2356	None	None	None	None	None	0	0	0.5	1	1.0	1	0.75	0	0	0	2	2	0	1.0	2	2	0.2	3	0.25	0	0	0	0	0	0	0	0	0	0	0	0
6071	0.0391276540623009	0.02698236910775685	0.017893341793658472	0.7407108918463834	None	0	0	0.2857142857142857	2	0.875	7	1.0	0.75	8	6	1	1	0	0.1	10	1	0.6666666666666666	10	0.25	0.4444444444444444	0.9116874388218676	0.9385875559307849	0.4981969729128023	0.8647107690610698	0.5288687700997675	0.8759675136266144	0.855065445052102	0.8983334602003518	1.0	0.25	0.0
3935	0.03556700047009067	0.005699362139164644	0.005697307291152674	0.7275478002786178	None	0	0	0.25	2	0.9	9	1.0	0.7	8	7	3	1	0	0.08333333333333333	12	1	0.8	12	0.1111111111111111	0.36363636363636365	0.9569802259367586	0.7034906891996695	0.6455908121755057	0.9274995366049679	0.2341439506140386	0.948129284907922	0.9573725985501889	0.891504709407983	1.0	0.375	0.0
2651	0.0018986421280092695	0.0018939239806591648	0.00033704521878345794	0.9831630400758307	None	0	0	0.5	2	0.3333333333333333	1	0.625	0.3333333333333333	2	1	2	1	0	0.5	2	4	0.3333333333333333	5	0.14285714285714285	0.6666666666666666	0.9784901129683792	0.5535683371445889	0.730116525616968	0.6995712727115638	0.5668528918035409	0.980596224534162	0.8813914302321354	0.8403743921304014	1.0	1.0	0.0
5823	0.040900376835263874	0.009182321988571433	0.004579699383794028	0.6758217623768523	None	0	0	0.25	2	0.8888888888888888	8	1.0	0.7777777777777778	9	7	1	1	0	0.09090909090909091	11	1	0.7333333333333333	11	0.25	0.4	0.9116874388218676	0.81282663409654	0.4981969729128023	0.7292291000183032	0.5288687700997675	0.795300140993605	0.8677363758460641	0.7811061371323859	1.0	0.2222222222222222	0.0
3326	0.028370474642655897	0.008372785947327195	0.008295752666632822	0.7767417447571966	None	0	0	0.2857142857142857	2	0.875	7	1.0	0.75	8	6	1	1	0	0.1	10	1	0.6666666666666666	10	0.25	0.4444444444444444	0.7594605180029473	0.7873845021132482	0.35428528505448137	0.9017847526568781	0.6876296878425936	0.7782399085073792	0.9058968298107343	0.8311727256080063	1.0	0.375	0.0
2649	1.4985320669053272e-06	2.973822740236165e-08	-5.790143308362216e-10	0.9999990095479783	None	0	0	1.0	2	0.0	0	0.75	0	1	0	1	0	0	1.0	2	2	0.2	3	0.0	0	0	0	0	0	0	0	0	0	0	0	0
360	None	None	None	None	None	0	0	0.6666666666666666	2	0.5	1	1.0	0.5	3	1	0	0	0	0.25	4	1	0.26666666666666666	4	0.0	0.6666666666666666	0.6391321944491322	0.6401783262751952	0.8991101536799373	0.9769878619132367	0.6479966188898766	0.7987979975612574	0.7939039841799467	0.8700193405119827	0	0	0.0
7128	0.038346699189802186	0.028459786734603924	0.02669579696951689	0.7457396792215343	None	0	0	0.25	2	0.8888888888888888	8	1.0	0.7777777777777778	9	7	1	1	0	0.09090909090909091	11	1	0.7333333333333333	11	0.25	0.4	0.9116874388218676	0.9314724348945018	0.4981969729128023	0.8518639214780891	0.5288687700997675	0.8639872196381515	0.8677363758460641	0.887874508895279	1.0	0.3333333333333333	0.0
3984	0.03195503235793078	0.011539632095293944	0.007965153398662913	0.8055127787428794	None	0	0	0.3333333333333333	2	0.8333333333333334	5	1.0	0.8333333333333334	7	5	0	1	0	0.125	8	1	0.5333333333333333	8	0.5	0.2857142857142857	0.9569802259367586	0.7028797760531097	0.6455908121755057	0.9318329680198424	0.6734020361408097	0.9537269242415858	0.9528978588134851	0.8972792405817207	1.0	0.2857142857142857	0.0
1958	None	None	None	None	None	0.5	1	1.0	6	0.0	0	0.75	0	5	0	3	1	0	0.75	3	4	0.6	9	0.2	0.8	0	0	0	0	0	0	0	0	0	0	0
7329	0.06584160715891671	0.01670617228594161	0.016704396090794566	0.6536763285214162	None	0	0	0.2	2	0.9230769230769231	12	1.0	0.8461538461538461	13	11	1	1	0	0.06666666666666667	15	1	1.0	15	0.25	0.2857142857142857	0.9116874388218676	0.910859080480263	0.4981969729128023	0.8581600098563825	0.5288687700997675	0.8288047372518336	0.8677363758460641	0.8699458610740062	1.0	0.23076923076923078	0.0
5124	0.03963251774332058	0.026668724058029687	0.026533302124032692	0.7268531171534744	None	0	0	0.25	2	0.9	9	1.0	0.8	10	8	1	1	0	0.08333333333333333	12	1	0.8	12	0.25	0.36363636363636365	0.9116874388218676	0.8403014208463725	0.4981969729128023	0.8299614992341803	0.5288687700997675	0.7877918745517759	0.792180238930027	0.8204154086452674	1.0	0.2	0.0
4579	0.034823947022408326	0.028201119855818652	0.02717363785110368	0.7457177349736063	None	0	0	0.2857142857142857	2	0.875	7	1.0	0.75	8	6	1	1	0	0.1	10	1	0.6666666666666666	10	0.25	0.4444444444444444	0.9116874388218676	0.834481243378489	0.4981969729128023	0.8565645735983367	0.5288687700997675	0.8044360727152848	0.792180238930027	0.832902840869961	1.0	0.25	0.0
966	None	None	None	None	None	0	0	0.5	3	0.5714285714285714	4	0.75	0.2857142857142857	3	2	5	0	0	0.3333333333333333	6	2	0.6	9	0.0	0	0.43172941229871864	0.541665635448245	0.28070076013978096	0.5	0.3472207726045006	0.5	0.6497699177108228	0.5139172317478244	0	0	0.0
4206	0.038318977855270844	0.02152866761393732	0.021117450223723775	0.7461041534725785	None	0	0	0.25	2	0.9	9	1.0	0.8	10	8	1	1	0	0.08333333333333333	12	1	0.8	12	0.25	0.36363636363636365	0.9116874388218676	0.8403014208463725	0.4981969729128023	0.8761706482028933	0.5288687700997675	0.7869878297864059	0.792180238930027	0.8377159400721329	1.0	0.3	0.0
4263	0.03280220739096065	0.012702213763984773	0.009602971336190959	0.7927689988569124	None	0	0	0.3333333333333333	2	0.8333333333333334	5	1.0	0.8333333333333334	7	5	0	1	0	0.125	8	1	0.5333333333333333	8	0.5	0.2857142857142857	0.9569802259367586	0.7028797760531097	0.6455908121755057	0.9318329680198424	0.6734020361408097	0.9537269242415858	0.9528978588134851	0.8972792405817207	1.0	0.2857142857142857	0.0
6072	0.03828860646482213	0.03046057983328571	0.029584882428615056	0.7405321087161836	None	0	0	0.25	2	0.8888888888888888	8	1.0	0.7777777777777778	9	7	1	1	0	0.09090909090909091	11	1	0.7333333333333333	11	0.25	0.4	0.9116874388218676	0.8235753355114099	0.4981969729128023	0.8435452537972955	0.5288687700997675	0.7959141567540069	0.8677363758460641	0.821838405478958	1.0	0.2222222222222222	0.0
6679	0.050333514153749384	0.03177026676656163	0.031206611697326393	0.7276825975483651	None	0	0	0.2	2	0.9166666666666666	11	1.0	0.8333333333333334	12	10	1	1	0	0.07142857142857142	14	1	0.9333333333333333	14	0.25	0.3076923076923077	0.9116874388218676	0.9171393186721661	0.4981969729128023	0.8198945006901195	0.5288687700997675	0.8335707611949807	0.8677363758460641	0.8633770620376817	1.0	0.16666666666666666	0.0
2832	0.0	0.0	0.0	1.0	None	0	0	0	0	0	0	1.0	0	0	0	0	0	0	1.0	1	1	0.06666666666666667	1	0.0	0	0	0	0	0	0	0	0	0	0	0	0
5703	0.0410944709622616	0.02754655298431109	0.01864654985341985	0.7363301486964042	None	0	0	0.2857142857142857	2	0.875	7	1.0	0.75	8	6	1	1	0	0.1	10	1	0.6666666666666666	10	0.25	0.4444444444444444	0.9116874388218676	0.9385875559307849	0.4981969729128023	0.8647107690610698	0.5288687700997675	0.8759675136266144	0.855065445052102	0.8983334602003518	1.0	0.25	0.0
77	None	None	None	None	None	0	0	0.5	1	1.0	1	1.0	1.0	2	1	0	0	0	0.3333333333333333	3	1	0.2	3	0.0	0	0.31465407571750215	0.8420655153672844	0.5035277610149113	0.6466310061767943	0.34716576953728434	0.7772555908498735	0.811885156753354	0.764208899257962	0	0	0.0
7499	0.03626575939257854	0.029941861024692134	0.028520811819518814	0.7519788254736828	None	0	0	0.25	2	0.8888888888888888	8	1.0	0.7777777777777778	9	7	1	1	0	0.09090909090909091	11	1	0.7333333333333333	11	0.25	0.4	0.9116874388218676	0.9314724348945018	0.4981969729128023	0.8518639214780891	0.5288687700997675	0.8639872196381515	0.8677363758460641	0.887874508895279	1.0	0.2222222222222222	0.0
6218	0.0401154599375879	0.0174922443871409	0.004497529142730662	0.7046322628346162	None	0	0	0.2857142857142857	2	0.875	7	1.0	0.75	8	6	1	1	0	0.1	10	1	0.6666666666666666	10	0.25	0.4444444444444444	0.9116874388218676	0.9385875559307849	0.4981969729128023	0.8647107690610698	0.5288687700997675	0.8759675136266144	0.855065445052102	0.8983334602003518	1.0	0.25	0.0
3751	0.038354701035717274	0.02471328120471821	0.02397412738583244	0.7431215028917588	None	0	0	0.25	2	0.9	9	1.0	0.8	10	8	1	1	0	0.08333333333333333	12	1	0.8	12	0.25	0.36363636363636365	0.9116874388218676	0.8311617090239146	0.4981969729128023	0.8299614992341803	0.5288687700997675	0.7877918745517759	0.792180238930027	0.8171218196405331	1.0	0.2	0.0
4331	0.036449471009070845	0.02571117658622361	0.025697676161743805	0.748050951693821	None	0	0	0.25	2	0.8888888888888888	8	1.0	0.7777777777777778	9	7	1	1	0	0.09090909090909091	11	1	0.7333333333333333	11	0.25	0.4	0.9116874388218676	0.81282663409654	0.4981969729128023	0.841705152345377	0.5288687700997675	0.7959141567540069	0.8414024949912845	0.8175945383793638	1.0	0.3333333333333333	0.0
1	None	None	None	None	None	0	0	0.5	1	1.0	1	1.0	1.0	2	1	0	1	0	0.3333333333333333	3	1	0.2	3	0.3333333333333333	0	0.4612723706299203	0.6154321599814254	0.384060077507674	0.599727077904421	0.14239038496832515	0.6044170283898062	0.7957890133995119	0.6065449812950943	1.0	0	0.0
172	None	None	None	None	None	0	0	0.5714285714285714	4	0.5	4	0.47619047619047616	0.375	5	3	4	3	0	0.42857142857142855	3	7	0.6666666666666666	10	0.3	0.6666666666666666	0.5647617013857298	0.9285158777123947	0.6143414266638508	0.9323546445237207	0.11395408385569246	0.7037126928178007	0.9115301766871542	0.882625268810009	0.2	0.6	0.0
1136	None	None	None	None	None	0.25	1	0.6	6	0.3333333333333333	4	0.4666666666666667	0.25	5	3	8	0	0	0.8333333333333334	6	5	0.9333333333333333	14	0.0	0.25	0.30675509559332803	0.5282417924796593	0.39687116061020894	0.5	0.5193298736566265	0.5088552937754633	0.7049900640355437	0.5123735078582468	0	0	0.0
5000	0.03371420022546688	0.02477255456314423	0.024117688212686214	0.7423571107515815	None	0	0	0.2857142857142857	2	0.875	7	1.0	0.75	8	6	1	1	0	0.1	10	1	0.6666666666666666	10	0.25	0.4444444444444444	0.9116874388218676	0.834481243378489	0.4981969729128023	0.8565645735983367	0.5288687700997675	0.8044360727152848	0.792180238930027	0.832902840869961	1.0	0.25	0.0
4367	0.03164487126786593	0.021910384945126368	0.020551080537145088	0.7464513006583484	None	0	0	0.3333333333333333	2	0.8571428571428571	6	1.0	0.7142857142857143	7	5	1	1	0	0.1111111111111111	9	1	0.6	9	0.25	0.5	0.9116874388218676	0.8088800813628536	0.4981969729128023	0.8692392252623724	0.5288687700997675	0.8131665248064548	0.8414024949912845	0.8323775818464723	1.0	0.2857142857142857	0.0
7146	0.03218522529028134	0.013115652280678368	0.010438350834799553	0.7744168640033711	None	0	0	0.2857142857142857	2	0.875	7	1.0	0.75	8	6	1	1	0	0.1	10	1	0.6666666666666666	10	0.25	0.4444444444444444	0.774880259349292	0.9418454827592233	0.4981969729128023	0.8647107690610698	0.5288687700997675	0.8759675136266144	0.792180238930027	0.9000848550399649	1.0	0.25	0.0
3291	0.030774337320495282	0.006558550060691016	-0.003985793720122159	0.8616407707264624	None	0	0	0.2857142857142857	2	0.875	7	1.0	0.75	8	6	1	1	0	0.1	10	1	0.6666666666666666	10	0.25	0.4444444444444444	0.8253963316725716	0.7524123729901683	0.5037838318933255	0.932279770736029	0.6734020361408097	0.9239986665109216	0.878015331923985	0.888671521253791	1.0	0.5	0.0
2099	None	None	None	None	None	1.0	1	0.8	4	0.4	2	0.5833333333333334	0	1	0	5	2	0	0.75	3	4	0.4666666666666667	7	0.15384615384615385	0.6666666666666666	0	0	0	0	0	0	0	0	0	0	0
4894	0.028476994590024982	0.007874515825252764	0.007011366606835837	0.5801903272427819	None	0	0	0.25	2	0.8888888888888888	8	1.0	0.7777777777777778	9	7	1	1	0	0.09090909090909091	11	1	0.7333333333333333	11	0.25	0.4	0.9116874388218676	0.7841897439242369	0.4981969729128023	0.841705152345377	0.5288687700997675	0.7959141567540069	0.8677363758460641	0.8085667638365238	1.0	0.2222222222222222	0.0
2323	None	None	None	None	None	0	0	0.25	1	1.0	3	1.0	0.6666666666666666	2	2	2	0	0	0.2	5	1	0.3333333333333333	5	0.0	0	0.599431605796857	0.9609100677037418	0.44178261705440286	0.9513533720070958	0.48642933076162054	0.65441144637636	0.9273681153718666	0.906469412990987	0	0	0.0
1195	None	None	None	None	None	0	0	0.5	2	0.5	2	0.6	0.5	3	2	2	0	0	0.4	2	5	0.4	6	0.0	0	0.43172941229871864	0.541665635448245	0.28070076013978096	0.5	0.3472207726045006	0.5	0.6497699177108228	0.5139172317478244	0	0	0.0
3568	0.03490787153780351	0.013832079445558518	0.009909056282883792	0.703403498113065	None	0	0	0.3333333333333333	2	0.8571428571428571	6	1.0	0.8571428571428571	8	6	0	1	0	0.1111111111111111	9	1	0.6	9	0.5	0.25	0.8895123659751505	0.6942235945451868	0.5146590910112956	0.9390756547321205	0.6734020361408097	0.9469726539624755	0.9528978588134851	0.8952839510855303	1.0	0.25	0.0
2499	None	None	None	None	None	0	0	0.16666666666666666	1	1.0	6	1.0	1.0	7	6	0	0	0	0.125	8	1	0.5333333333333333	8	0.0	0	0.7107418552571041	0.9129994048287181	0.34846637655246016	0.91143852216831	0.5234322302851845	0.8019967707373638	0.8152636304331132	0.8836018126006496	0	0	0.0
2470	None	None	None	None	None	0	0	0.6666666666666666	2	0.5	1	0.6666666666666666	0	1	0	2	2	0	0.6666666666666666	3	2	0.26666666666666666	4	0.2857142857142857	0.6666666666666666	0	0	0	0	0	0	0	0	0	0	0
4588	0.02661387701350922	0.011372052808311323	0.010892730068618506	0.627816703737061	None	0	0	0.2857142857142857	2	0.875	7	1.0	0.75	8	6	1	1	0	0.1	10	1	0.6666666666666666	10	0.25	0.4444444444444444	0.9116874388218676	0.7949483827793509	0.4981969729128023	0.8547243639394237	0.5288687700997675	0.8044360727152848	0.8677363758460641	0.8196244619957033	1.0	0.25	0.0
3856	0.030801945148994318	0.026797165675046346	0.02476185113893114	0.7520573721002589	None	0	0	0.3333333333333333	2	0.8571428571428571	6	1.0	0.7142857142857143	7	5	1	1	0	0.1111111111111111	9	1	0.6	9	0.25	0.5	0.9116874388218676	0.8088800813628536	0.4981969729128023	0.8692392252623724	0.5288687700997675	0.8131665248064548	0.8414024949912845	0.8323775818464723	1.0	0.2857142857142857	0.0
3635	0.028764428361232067	0.004469721200674686	9.687784530038615e-05	0.7269268067155685	None	0	0	0.3333333333333333	2	0.8571428571428571	6	1.0	0.7142857142857143	7	5	1	1	0	0.1111111111111111	9	1	0.6	9	0.25	0.5	0.8694608538293132	0.6762589208839702	0.5978638308209253	0.7495669129025522	0.7669783728549608	0.9132479362410887	0.7539623350291896	0.8014894658554581	1.0	0.2857142857142857	0.0
3905	0.03750148203548667	0.009921163456515914	-0.004040741866985276	0.72775549319537	None	0	0	0.25	2	0.8888888888888888	8	1.0	0.6666666666666666	7	6	3	1	0	0.09090909090909091	11	1	0.7333333333333333	11	0.1111111111111111	0.4	1.0	0.6620300682277739	0.6455908121755057	0.8903700490786116	0.17458357977606315	0.9489058504606701	0.9614394370753211	0.8694578158306615	1.0	0.2857142857142857	0.0
59	None	None	None	None	None	0	0	0.5	1	1.0	1	1.0	1.0	1	1	1	1	0	0.3333333333333333	3	1	0.2	3	0.16666666666666666	0	0.289636243047865	0.5	0.9145470016576954	0.5	0.19405387692529036	0.5	0.960648151732275	0.5	1.0	0	0.0
1841	None	None	None	None	None	0.5	1	1.0	6	0.0	0	1.0	0	6	0	2	1	0	1.0	3	3	0.6	9	0.5	1.0	0	0	0	0	0	0	0	0	0	0	0
2399	None	None	None	None	None	0	0	0.75	3	0.0	0	0.5555555555555556	0	1	0	3	0	0	1.0	3	3	0.3333333333333333	5	0.0	0	0	0	0	0	0	0	0	0	0	0	0
5847	0.05692493320495597	0.03191511545184823	0.03127136882604683	0.7365157986117886	None	0	0	0.2	2	0.9166666666666666	11	1.0	0.8333333333333334	12	10	1	1	0	0.07142857142857142	14	1	0.9333333333333333	14	0.25	0.3076923076923077	0.9116874388218676	0.9182085599479873	0.4981969729128023	0.8198945006901195	0.5288687700997675	0.8335707611949807	0.8677363758460641	0.8639326000415355	1.0	0.16666666666666666	0.0
3306	0.0035196391700132606	0.0025084617437652664	0.0024877514516728223	0.99704665772464	None	0	0	0.5	2	0.5	2	0.6	0.25	3	1	2	0	0	0.4	2	5	0.4	6	0.0	0.5	0.8287481573316008	0.6385279609016346	0.6051774434055063	0.7485102677971516	0.9591222038310185	0.9545189378390342	0.8549911360335752	0.8274780820991161	0	0	0.0
5517	0.029540804255902126	0.022823045495583248	0.022817623456227263	0.7516613699797247	None	0	0	0.2857142857142857	2	0.875	7	1.0	0.75	8	6	1	1	0	0.1	10	1	0.6666666666666666	10	0.25	0.4444444444444444	0.9116874388218676	0.79590262661616	0.4981969729128023	0.8547243639394237	0.5288687700997675	0.8044360727152848	0.855065445052102	0.8199132697862108	1.0	0.25	0.0
3936	0.03603802823472162	0.010421241586627493	-0.010118355362428793	0.6355399782954132	None	0	0	0.3333333333333333	2	0.8571428571428571	6	1.0	0.7142857142857143	7	5	1	1	0	0.1111111111111111	9	1	0.6	9	0.25	0.5	0.8220445060135424	0.7744928954049229	0.4981969729128023	0.8705722558098208	0.6044742130885281	0.8054747205891994	0.8440986305828395	0.8205755127622416	1.0	0.2857142857142857	0.0
1641	None	None	None	None	None	0	0	0.3333333333333333	2	0.8333333333333334	5	0.6666666666666666	0.16666666666666666	1	1	6	1	0	0.3333333333333333	6	2	0.5333333333333333	8	0.0625	0.5714285714285714	1.0	0.5	0.6565060486076221	0.5	0.32158924483012014	0.5	0.9410148994424966	0.5	1.0	1.0	0.0
2954	0.0023088495527643707	0.00016946631403960008	-0.00010914208103539432	0.997502233543784	None	0	0	0.5	2	0.6666666666666666	2	1.0	0.3333333333333333	2	1	2	2	0	0.2	5	1	0.3333333333333333	5	0.2857142857142857	0.5	0.9110222530067713	0.708844248037301	0.7355741438330261	0.6879775255317068	0.6403557243305693	0.9603674337736888	0.8477419851887595	0.8351682216678411	0.75	0	0.0
5746	0.03779497502422239	0.02824789826220512	0.02719813479042617	0.7484185955533859	None	0	0	0.25	2	0.8888888888888888	8	1.0	0.7777777777777778	9	7	1	1	0	0.09090909090909091	11	1	0.7333333333333333	11	0.25	0.4	0.9116874388218676	0.9314724348945018	0.4981969729128023	0.8518639214780891	0.5288687700997675	0.8639872196381515	0.8677363758460641	0.887874508895279	1.0	0.2222222222222222	0.0
3627	0.031195586158095912	0.01626443362689405	0.011941503878384777	0.7908758318027591	None	0	0	0.2857142857142857	2	0.875	7	1.0	0.75	8	6	1	1	0	0.1	10	1	0.6666666666666666	10	0.25	0.4444444444444444	0.8794564342087492	0.8142266975719626	0.4981969729128023	0.7670011971490515	0.5514457190015364	0.7996312879413934	0.7942733969235322	0.7943016865195514	1.0	0.25	0.0
6834	0.0365008502142602	0.03123107846717697	0.02977532949794	0.7521655322569266	None	0	0	0.25	2	0.8888888888888888	8	1.0	0.7777777777777778	9	7	1	1	0	0.09090909090909091	11	1	0.7333333333333333	11	0.25	0.4	0.9116874388218676	0.9314724348945018	0.4981969729128023	0.8518639214780891	0.5288687700997675	0.8639872196381515	0.8677363758460641	0.887874508895279	1.0	0.2222222222222222	0.0
6838	0.038721652105925514	0.029372566532528	0.028561106325132108	0.7463939823273057	None	0	0	0.25	2	0.9	9	1.0	0.8	10	8	1	1	0	0.08333333333333333	12	1	0.8	12	0.25	0.36363636363636365	0.9116874388218676	0.9293917097618613	0.4981969729128023	0.8402156581567539	0.5288687700997675	0.8530014705152452	0.8677363758460641	0.8806414237766419	1.0	0.2	0.0
4349	0.030899088435085004	0.012657197051130654	0.012056142455026935	0.7619335381178336	None	0	0	0.2857142857142857	2	0.875	7	1.0	0.75	8	6	1	1	0	0.1	10	1	0.6666666666666666	10	0.25	0.4444444444444444	0.9116874388218676	0.834481243378489	0.4981969729128023	0.8547243639394237	0.5288687700997675	0.8044360727152848	0.792180238930027	0.8322105231558907	1.0	0.25	0.0
2913	None	None	None	None	None	0	0	0.2857142857142857	2	0.75	6	0.8333333333333334	0.375	3	3	6	2	0	0.3333333333333333	6	2	0.6666666666666666	10	0.125	0.5	0.8287481573316008	0.6949882084662977	0.8146422390584303	0.7997944515929009	0.9591222038310185	0.9750848618319915	0.6602313735846406	0.8763742659396626	0.6666666666666666	0.6666666666666666	0.0
1189	None	None	None	None	None	0	0	0	0	0	0	1.0	0	0	0	0	0	0	1.0	1	1	0.06666666666666667	1	0.0	0	0	0	0	0	0	0	0	0	0	0	0
3466	0.02836975918404819	0.005930936059993845	0.003717462745742426	0.7610606291459273	None	0	0	0.2857142857142857	2	0.875	7	1.0	0.75	8	6	1	1	0	0.1	10	1	0.6666666666666666	10	0.25	0.4444444444444444	0.8116034941578854	0.8018569707986892	0.5037838318933255	0.9217070125370509	0.7044946445375633	0.9124131187205899	0.8021034731287018	0.8878591425498243	1.0	0.625	0.0
6661	0.055374249569856454	0.01752013700825615	0.01741108977250285	0.7707482654192486	None	0	0	0.2	2	0.9166666666666666	11	1.0	0.8333333333333334	12	10	1	1	0	0.07142857142857142	14	1	0.9333333333333333	14	0.25	0.3076923076923077	0.9116874388218676	0.9153735290882423	0.4981969729128023	0.8667317341449023	0.5288687700997675	0.8371556153034331	0.8677363758460641	0.876917184612535	1.0	0.25	0.0
2984	0.0031774225013706334	0.0018440590732020385	0.001525010305718796	0.9970168396086173	None	0	0	0.5	2	0.5	2	0.6	0.25	3	1	2	2	0	0.4	2	5	0.4	6	0.3333333333333333	0.5	0.8287481573316008	0.6385279609016346	0.6051774434055063	0.7384961486778402	0.9591222038310185	0.9750848618319915	0.8631904431125822	0.8529672154031911	0.6666666666666666	0.3333333333333333	0.0
2695	4.779875206652961e-06	9.111083044284833e-09	8.632485671201997e-09	0.9999957105108335	None	0	0	0.6	3	0.4	2	0.5833333333333334	0	2	0	4	1	0	0.75	4	3	0.4666666666666667	7	0.1	0.4	0	0	0	0	0	0	0	0	0	0	0
3021	0.0015954690604712014	0.0002476469563442485	1.137340659250272e-05	0.9998133989612473	None	0	0	0.3333333333333333	1	1.0	2	0.6666666666666666	0.5	2	1	1	2	0	0.6666666666666666	3	2	0.26666666666666666	4	0.4	0	0.4529157915014855	0.9118669589563162	0.3136474606277319	0.5084997737442799	0.37433107299367663	0.886351964903736	0.7443608540016704	0.8137988392261364	0.75	0.5	0.0
5682	0.03459306370305523	0.008460158085510514	0.008280972423590719	0.8183119612224091	None	0	0	0.25	2	0.8888888888888888	8	1.0	0.7777777777777778	9	7	1	1	0	0.09090909090909091	11	1	0.7333333333333333	11	0.25	0.4	0.9116874388218676	0.8128266340965401	0.4981969729128023	0.7292291000183032	0.5288687700997675	0.795300140993605	0.8677363758460641	0.7811061371323859	1.0	0.3333333333333333	0.0
2693	0.009043076298490365	0.00029882873888251486	0.00019125016868330069	0.996366700627834	None	0.6666666666666666	2	0.75	6	0.4	4	0.5	0.3	8	3	3	0	0	0.375	8	3	0.8	12	0.0	1.0	0.7160904860519237	0.8149370691736965	0.42471374481774793	0.8973256184685768	0.5349035083679776	0.8661305330009298	0.8666311750363574	0.8628478154239791	0	0	0.0
1770	None	None	None	None	None	0	0	0.16666666666666666	1	1.0	6	1.0	1.0	7	6	0	0	0	0.125	8	1	0.5333333333333333	8	0.0	0	0.7107418552571041	0.9129994048287181	0.34846637655246016	0.91143852216831	0.5234322302851845	0.8019967707373638	0.8152636304331132	0.8836018126006496	0	0	0.0
1806	None	None	None	None	None	0	0	0.5	2	0.6666666666666666	2	0.625	0	1	0	3	4	0	0.5	2	4	0.3333333333333333	5	0.4444444444444444	0	0	0	0	0	0	0	0	0	0	0	0
4131	0.026840775442239874	0.0011215947750673535	-0.000867399618588296	0.5950340772069674	None	0	0	0.3333333333333333	2	0.8571428571428571	6	1.0	0.7142857142857143	6	5	2	1	0	0.1111111111111111	9	1	0.6	9	0.14285714285714285	0.5	0.8753661416104641	0.819920222793575	0.4981969729128023	0.7781180086344396	0.5666714915941478	0.8215831860651287	0.7759285085717403	0.8072983420596237	1.0	0.5	0.0
1344	None	None	None	None	None	0	0	1.0	1	0	0	1.0	0	1	0	0	0	0	0.5	2	1	0.13333333333333333	2	0.0	0	0	0	0	0	0	0	0	0	0	0	0
7171	0.037817038274910224	0.027358760888867812	0.026402889172725895	0.7484863811920776	None	0	0	0.25	2	0.8888888888888888	8	1.0	0.7777777777777778	9	7	1	1	0	0.09090909090909091	11	1	0.7333333333333333	11	0.25	0.4	0.9116874388218676	0.9314724348945018	0.4981969729128023	0.8518639214780891	0.5288687700997675	0.8639872196381515	0.8677363758460641	0.887874508895279	1.0	0.2222222222222222	0.0
1718	None	None	None	None	None	0	0	0.6666666666666666	4	0.16666666666666666	1	0.8	0	4	0	3	3	0	0.4	2	5	0.5333333333333333	8	0.5	0.2857142857142857	0	0	0	0	0	0	0	0	0	0	0
5430	0.03919980306081891	0.031848154755977805	0.029357782068195545	0.7487433564070766	None	0	0	0.25	2	0.8888888888888888	8	1.0	0.7777777777777778	9	7	1	1	0	0.09090909090909091	11	1	0.7333333333333333	11	0.25	0.4	0.9116874388218676	0.9314724348945018	0.4981969729128023	0.8518639214780891	0.5288687700997675	0.8639872196381515	0.8677363758460641	0.887874508895279	1.0	0.2222222222222222	0.0
3319	0.017851543989690494	0.0028735326808775274	-0.0028039456537041624	0.9130184228741113	None	0	0	0.3333333333333333	2	0.8333333333333334	5	1.0	0.5	5	3	2	1	0	0.125	8	1	0.5333333333333333	8	0.16666666666666666	0.5714285714285714	0.8011624823022283	0.8958652094143732	0.5197596556346804	0.9385005299709016	0.6734020361408097	0.9512749081395755	0.8234764274480679	0.931904712347884	1.0	0.6	0.0
4602	0.04299175044777672	0.012491222973249325	0.009861283203706162	0.6652917734526516	None	0	0	0.25	2	0.8888888888888888	8	1.0	0.7777777777777778	9	7	1	1	0	0.09090909090909091	11	1	0.7333333333333333	11	0.25	0.4	0.9116874388218676	0.9356314309048998	0.4981969729128023	0.8518639214780891	0.5288687700997675	0.8639872196381515	0.8677363758460641	0.8900808230483616	1.0	0.2222222222222222	0.0
3084	0.008177471764442163	0.003750322571527262	-0.0037136209189196274	0.9885622792413649	None	0	0	0.6	3	0.6	3	0.5833333333333334	0.6	4	3	2	1	0	0.3333333333333333	2	6	0.4666666666666667	7	0.14285714285714285	0.4	0.8928641916341796	0.6858510586777717	0.6511776711560291	0.6894709758466289	0.24808641230309164	0.9614057584598222	0.9392099096008517	0.8317262613632117	1.0	0.5	0.0
418	None	None	None	None	None	0	0	1.0	2	0.0	0	1.0	0	1	0	1	0	0	0.3333333333333333	3	1	0.2	3	0.0	1.0	0	0	0	0	0	0	0	0	0	0	0
410	None	None	None	None	None	0	0	0.6666666666666666	2	0.5	1	1.0	0.5	2	1	1	0	0	0.25	4	1	0.26666666666666666	4	0.0	0.6666666666666666	0.6628027823374638	0.5589017059229875	0.8991101536799373	0.5	0.6878504500930684	0.7215834709000655	0.7636493862664961	0.5978092427087586	0	0	0.0
4582	0.033488343188557	0.007706536455953879	0.007268742631696002	0.8038590839684521	None	0	0	0.2857142857142857	2	0.875	7	1.0	0.75	8	6	1	1	0	0.1	10	1	0.6666666666666666	10	0.25	0.4444444444444444	0.9116874388218676	0.8226283160314907	0.4981969729128023	0.738345795877479	0.5288687700997675	0.8055240687745504	0.792180238930027	0.7909966405263279	1.0	0.25	0.0
1514	None	None	None	None	None	0	0	0.2727272727272727	3	0.7857142857142857	11	0.5714285714285714	0.6428571428571429	9	9	6	0	0	0.14285714285714285	2	14	1.0666666666666667	16	0.0	0	0.4664320993693071	0.8764885962955046	0.28070076013978096	0.893017982426276	0.3472207726045006	0.8082707485482196	0.9377260843262379	0.8629624662039018	0	0	0.0
3990	0.035735681268213824	0.017759273276648013	0.01721834601072361	0.8106036370820987	None	0	0	0.2857142857142857	2	0.875	7	1.0	0.75	8	6	1	1	0	0.1	10	1	0.6666666666666666	10	0.25	0.4444444444444444	0.8955719365153083	0.6208881475669079	0.4628710931169726	0.775425884731947	0.5514457190015364	0.7974136964164823	0.8702019824350082	0.7377379790421039	1.0	0.25	0.0
3495	0.008112288094875785	0.0008687061575230871	0.0005249798488517843	0.7271628243548909	None	0	0	0.4	2	0.8	4	1.0	0.6	5	3	1	1	0	0.14285714285714285	7	1	0.4666666666666667	7	0.25	0.6666666666666666	0.8011624823022283	0.7715593098857519	0.4981969729128023	0.9365954630334852	0.6734020361408097	0.8049745724415046	0.8414024949912845	0.8551829954910162	1.0	0.6	0.0
3107	0.0032665965525545816	0.0010074819195610213	0.0005536870065879525	0.9972145335295506	None	0	0	0.5	3	0.5	3	0.5333333333333333	0.16666666666666666	2	1	5	3	0	0.6	3	5	0.5333333333333333	8	0.23076923076923078	0.4	0.8253963316725716	0.5083787797174957	0.7099098412319682	0.7402606985554099	0.6403557243305693	0.9603674337736888	0.7973494601210457	0.8057825761716008	0.5	0	0.4390881486225784
5046	0.03949156830547624	0.02915104050350465	0.028422511575724244	0.7424184755410798	None	0	0	0.25	2	0.9	9	1.0	0.8	10	8	1	1	0	0.08333333333333333	12	1	0.8	12	0.25	0.36363636363636365	0.9116874388218676	0.9244644698418019	0.4981969729128023	0.8402156581567539	0.5288687700997675	0.8530014705152452	0.8677363758460641	0.8780680761513189	1.0	0.2	0.0
3630	0.02660853643633791	0.013329847121192838	0.011135990148089818	0.5543025404610598	None	0	0	0.3333333333333333	2	0.8571428571428571	6	1.0	0.7142857142857143	7	5	1	1	0	0.1111111111111111	9	1	0.6	9	0.25	0.5	0.8011624823022283	0.7935642202288922	0.4981969729128023	0.9098584506092551	0.6479895117757184	0.8049540629733358	0.6889349218573634	0.8444871312863221	1.0	0.42857142857142855	0.0
5060	0.04260928876607719	0.033659491947035686	0.03094868093046146	0.7150607951037429	None	0	0	0.25	2	0.9	9	1.0	0.8	10	8	1	1	0	0.08333333333333333	12	1	0.8	12	0.25	0.36363636363636365	0.9116874388218676	0.9293917097618613	0.4981969729128023	0.8402156581567539	0.5288687700997675	0.8530014705152452	0.8677363758460641	0.8806414237766419	1.0	0.2	0.0
2571	8.498259336563828e-09	8.20458963453457e-09	4.512483213805364e-09	0.9999992652751512	None	0	0	1.0	1	0	0	1.0	0	0	0	1	1	0	0.5	2	1	0.13333333333333333	2	0.16666666666666666	0	0	0	0	0	0	0	0	0	0	0	0
2996	0.002582603303262637	6.501990994021757e-05	4.1930505590731506e-05	0.99822105306761	None	0	0	0.75	3	0.3333333333333333	1	0.625	0.3333333333333333	2	1	2	1	0	0.5	4	2	0.3333333333333333	5	0.14285714285714285	0.6666666666666666	0.49666777345941304	0.8697926622931456	0.35695942914981504	0.5984755669992456	0.5547414092428979	0.5791727569320513	0.7726612793591136	0.7052741171803752	1.0	1.0	0.0
4258	0.029187375048087466	0.01044684652171036	0.010286339217761856	0.6166537645186567	None	0	0	0.25	2	0.8888888888888888	8	1.0	0.7777777777777778	9	7	1	1	0	0.09090909090909091	11	1	0.7333333333333333	11	0.25	0.4	0.9116874388218676	0.7841897439242369	0.4981969729128023	0.841705152345377	0.5288687700997675	0.7959141567540069	0.8677363758460641	0.8085667638365238	1.0	0.2222222222222222	0.0
5875	0.04210229611487745	0.03332506986859389	0.03302594475587505	0.7271173355798792	None	0	0	0.25	2	0.9	9	1.0	0.8	10	8	1	1	0	0.08333333333333333	12	1	0.8	12	0.25	0.36363636363636365	0.9116874388218676	0.9244644698418019	0.4981969729128023	0.8402156581567539	0.5288687700997675	0.8530014705152452	0.8677363758460641	0.8780680761513189	1.0	0.2	0.0
3143	0.008673812598253948	0.0013301072949368534	0.0013162808837338493	0.9749808493935632	None	0	0	0.5	2	0.75	3	1.0	0.5	4	2	1	1	0	0.16666666666666666	6	1	0.4	6	0.25	0.8	0.8564249605620479	0.7942829155868877	0.5037838318933255	0.9244098984719581	0.6606957739582641	0.8291650140228292	0.7741548994774262	0.8595426305530545	1.0	0.75	0.0
3628	0.03343780582481993	0.01108633389870542	0.005229387988136624	0.5462023067486868	None	0	0	0.2857142857142857	2	0.875	7	1.0	0.75	8	6	1	1	0	0.1	10	1	0.6666666666666666	10	0.25	0.4444444444444444	0.7196177810894724	0.7923295521539158	0.4981969729128023	0.8978031853705654	0.588429140937743	0.799616850643267	0.6676818288479499	0.8364423733555407	1.0	0.375	0.0
1678	None	None	None	None	None	1.0	1	1.0	4	0.25	1	0.6666666666666666	0	2	0	3	0	0	1.0	3	3	0.4	6	0.0	0.6666666666666666	0	0	0	0	0	0	0	0	0	0	0
5040	0.03755707334099369	0.02825447902997605	0.028254137930389653	0.7421238854226777	None	0	0	0.25	2	0.9	9	1.0	0.8	10	8	1	1	0	0.08333333333333333	12	1	0.8	12	0.25	0.36363636363636365	0.9116874388218676	0.8135725595456048	0.4981969729128023	0.8299614992341803	0.5288687700997675	0.7877918745517759	0.8677363758460641	0.8110434631204254	1.0	0.2	0.0
6147	0.039083632480849735	0.027991952747264376	0.025789218910210025	0.756433305403474	None	0	0	0.25	2	0.8888888888888888	8	1.0	0.7777777777777778	9	7	1	1	0	0.09090909090909091	11	1	0.7333333333333333	11	0.25	0.4	0.9116874388218676	0.9356314309048998	0.4981969729128023	0.8518639214780891	0.5288687700997675	0.8639872196381515	0.8677363758460641	0.8900808230483616	1.0	0.2222222222222222	0.0
6425	0.03579524316253646	0.03044340366339211	0.030020170220887155	0.7246293564891274	None	0	0	0.25	2	0.8888888888888888	8	1.0	0.7777777777777778	9	7	1	1	0	0.09090909090909091	11	1	0.7333333333333333	11	0.25	0.4	0.9116874388218676	0.853790713693702	0.4981969729128023	0.8502794919399229	0.5288687700997675	0.8316648997941855	0.8163799993460409	0.8454874856886456	1.0	0.2222222222222222	0.0
5161	0.03395916834588549	0.01065619220629081	0.009327326234699241	0.7563126955222564	None	0	0	0.25	2	0.8888888888888888	8	1.0	0.7777777777777778	9	7	1	1	0	0.09090909090909091	11	1	0.7333333333333333	11	0.25	0.4	0.6380730798767166	0.9323492665663946	0.4981969729128023	0.8733759689182073	0.5288687700997675	0.7925923256909684	0.6889349218573634	0.8770772113099711	1.0	0.2222222222222222	0.0
3841	0.025479069757576085	0.0012955961891394957	-0.0010514923878633233	0.5890299816326579	None	0	0	0.3333333333333333	2	0.8571428571428571	6	1.0	0.7142857142857143	6	5	2	1	0	0.1111111111111111	9	1	0.6	9	0.14285714285714285	0.5	0.8753661416104641	0.819920222793575	0.4981969729128023	0.7781180086344396	0.5666714915941478	0.8215831860651287	0.7759285085717403	0.8072983420596237	1.0	0.5	0.0
1744	None	None	None	None	None	0.5	1	1.0	6	0.0	0	1.0	0	6	0	2	1	0	1.0	3	3	0.6	9	0.5	1.0	0	0	0	0	0	0	0	0	0	0	0
3633	0.03392950324457709	0.013297072356839803	0.010617719333492507	0.7918332124430072	None	0	0	0.3333333333333333	2	0.8333333333333334	5	1.0	0.8333333333333334	7	5	0	1	0	0.125	8	1	0.5333333333333333	8	0.5	0.2857142857142857	0.9569802259367586	0.7028797760531097	0.6455908121755057	0.9318329680198424	0.6734020361408097	0.9537269242415858	0.9528978588134851	0.8972792405817207	1.0	0.2857142857142857	0.0
2165	None	None	None	None	None	0	0	0.5	2	0.75	3	0.5	0.25	2	1	3	4	0	0.75	4	3	0.4	6	0.4444444444444444	0	0.4529157915014855	0.9118669589563162	0.3136474606277319	0.5084997737442799	0.37433107299367663	0.886351964903736	0.7443608540016704	0.8137988392261364	0.5	0.5	0.3006620943517171
2546	None	None	None	None	None	0.5	1	0.8333333333333334	5	0.0	0	0.8888888888888888	0	5	0	2	1	0	1.0	3	3	0.5333333333333333	8	0.3333333333333333	0.8	0	0	0	0	0	0	0	0	0	0	0
1125	None	None	None	None	None	0	0	0.625	5	0.3333333333333333	3	0.55	0.3333333333333333	4	3	6	2	0	0.8	4	5	0.7333333333333333	11	0.13333333333333333	0.5714285714285714	0.4071610261091772	0.8781415196537057	0.675461731312013	0.9444697073132785	0.6513424302645188	0.8652025939903275	0.8965178610635973	0.9022616917141252	0.75	0.25	0.0
1654	None	None	None	None	None	0	0	0.75	3	0.3333333333333333	1	0.5555555555555556	0.3333333333333333	3	1	1	1	0	1.0	3	3	0.3333333333333333	5	0.25	1.0	0.6078830194435587	0.7125555565856783	0.1	0.890650601839971	0.22744753749027918	0.7488966400088923	0.8757692189255156	0.7967314282912593	1.0	0.6666666666666666	0.0
1552	None	None	None	None	None	0	0	0	0	0	0	1.0	0	0	0	0	1	0	1.0	1	1	0.06666666666666667	1	0.25	0	0	0	0	0	0	0	0	0	0	0	0
5806	0.037892249004813965	0.029135010727320308	0.027384921353060976	0.7466708924915232	None	0	0	0.25	2	0.8888888888888888	8	1.0	0.7777777777777778	9	7	1	1	0	0.09090909090909091	11	1	0.7333333333333333	11	0.25	0.4	0.9116874388218676	0.9314724348945018	0.4981969729128023	0.8518639214780891	0.5288687700997675	0.8639872196381515	0.8677363758460641	0.887874508895279	1.0	0.2222222222222222	0.0
6306	0.0386669807867335	0.0308418005390884	0.02936345597450455	0.7535677763790433	None	0	0	0.25	2	0.8888888888888888	8	1.0	0.7777777777777778	9	7	1	1	0	0.09090909090909091	11	1	0.7333333333333333	11	0.25	0.4	0.9116874388218676	0.9314724348945018	0.4981969729128023	0.8518639214780891	0.5288687700997675	0.8639872196381515	0.8677363758460641	0.887874508895279	1.0	0.2222222222222222	0.0
2856	0.00912151063530135	0.0031556603247169584	0.0030124436753528553	0.9747558485132692	None	0	0	0.5	2	0.75	3	1.0	0.5	4	2	1	1	0	0.16666666666666666	6	1	0.4	6	0.25	0.8	0.8564249605620479	0.7942829155868877	0.5037838318933255	0.9244098984719581	0.6606957739582641	0.8291650140228292	0.7741548994774262	0.8595426305530545	1.0	0.75	0.0
6681	0.03731137306139597	0.030878532163046684	0.029334692998232038	0.7526265860192325	None	0	0	0.25	2	0.8888888888888888	8	1.0	0.7777777777777778	9	7	1	1	0	0.09090909090909091	11	1	0.7333333333333333	11	0.25	0.4	0.9116874388218676	0.9314724348945018	0.4981969729128023	0.8518639214780891	0.5288687700997675	0.8639872196381515	0.8677363758460641	0.887874508895279	1.0	0.2222222222222222	0.0
4112	0.03637557219078881	0.019038046881600004	0.018715034737716782	0.8234892393867863	None	0	0	0.25	2	0.8888888888888888	8	1.0	0.7777777777777778	9	7	1	1	0	0.09090909090909091	11	1	0.7333333333333333	11	0.25	0.4	0.9116874388218676	0.6143142224437543	0.4981969729128023	0.7629548134630513	0.5514457190015364	0.7885250930448392	0.8697643801975067	0.7278014455504197	1.0	0.2222222222222222	0.0
4549	0.03358755919265016	0.022444007059989786	0.02231833900883524	0.7528491304893568	None	0	0	0.25	2	0.9	9	1.0	0.8	10	8	1	1	0	0.08333333333333333	12	1	0.8	12	0.25	0.36363636363636365	0.9116874388218676	0.8135725595456048	0.4981969729128023	0.8299614992341803	0.5288687700997675	0.7877918745517759	0.8677363758460641	0.8110434631204254	1.0	0.2	0.0
2947	0.00278032857315402	6.943851789763321e-05	3.59409053695214e-05	0.9970215001250458	None	0	0	0.75	3	0.25	1	0.6	0.25	2	1	3	3	0	0.4	5	2	0.4	6	0.3333333333333333	0.4	0.9143740786658003	0.7018785047604432	0.7355741438330261	0.7865018663067456	0.6403557243305693	0.9603674337736888	0.7888626566222333	0.8560213555235188	1.0	0	0.8899673816013819
6747	0.045651150862891336	0.026591173066014613	0.02550688933357119	0.7410487421082542	None	0	0	0.2222222222222222	2	0.9090909090909091	10	1.0	0.8181818181818182	11	9	1	1	0	0.07692307692307693	13	1	0.8666666666666667	13	0.25	0.3333333333333333	0.9116874388218676	0.9232109877388716	0.4981969729128023	0.8296046548527357	0.5288687700997675	0.8428963491273693	0.8677363758460641	0.87174995584298	1.0	0.18181818181818182	0.0
887	None	None	None	None	None	0	0	0.6	3	0.6	3	0.4375	0.6	6	3	0	1	0	1.0	4	4	0.4666666666666667	7	1.0	0.6666666666666666	0.6519849957680908	0.7516133548817322	0.10063161592988572	0.9132615433804182	0.20032099333798564	0.7748870268689666	0.9006484756929027	0.8271876275687409	1.0	0.3333333333333333	0.0
2228	None	None	None	None	None	0	0	0.25	1	1.0	3	1.0	0.6666666666666666	2	2	2	0	0	0.2	5	1	0.3333333333333333	5	0.0	0	0.599431605796857	0.9609100677037418	0.44178261705440286	0.9513533720070958	0.48642933076162054	0.65441144637636	0.9273681153718666	0.906469412990987	0	0	0.0
3579	0.017678064442708124	0.0011025692649910593	0.0009053365296917942	0.9619873211821618	None	0	0	0.4	2	0.8	4	1.0	0.6	5	3	1	1	0	0.14285714285714285	7	1	0.4666666666666667	7	0.25	0.6666666666666666	0.6380730798767166	0.9688348083175724	0.7537716622406412	0.7746433257438998	0.5288687700997675	0.900543428376673	0.8697643801975067	0.9081786259122261	1.0	0.8	0.0
499	None	None	None	None	None	0	0	1.0	1	0	0	1.0	0	1	0	0	0	0	0.5	2	1	0.13333333333333333	2	0.0	0	0	0	0	0	0	0	0	0	0	0	0
6676	0.04552592695352729	0.03232886468132984	0.03202687742981012	0.7251511648306928	None	0	0	0.2222222222222222	2	0.9090909090909091	10	1.0	0.8181818181818182	11	9	1	1	0	0.07692307692307693	13	1	0.8666666666666667	13	0.25	0.3333333333333333	0.9116874388218676	0.9176196088607282	0.4981969729128023	0.8296046548527357	0.5288687700997675	0.8428963491273693	0.8677363758460641	0.868877167214334	1.0	0.18181818181818182	0.0
2305	None	None	None	None	None	0	0	0.5	2	0.5	2	0.6666666666666666	0.25	1	1	4	2	0	1.0	3	3	0.4	6	0.16666666666666666	0	0.686580451325498	0.5	0.3170476976894212	0.5	0.5797318592171772	0.5	0.825300820875078	0.5	1.0	1.0	0.8424867489271888
1638	None	None	None	None	None	0	0	0.5	2	0.6666666666666666	2	0.8333333333333334	0.3333333333333333	1	1	3	2	0	0.6666666666666666	3	2	0.3333333333333333	5	0.2	0	0.686580451325498	0.5	0.3170476976894212	0.5	0.5797318592171772	0.5	0.825300820875078	0.5	1.0	1.0	0.8424867489271888
7333	0.03764650796595008	0.012778366628546664	0.011499777161937121	0.7389395035094286	None	0	0	0.25	2	0.8888888888888888	8	1.0	0.7777777777777778	9	7	1	1	0	0.09090909090909091	11	1	0.7333333333333333	11	0.25	0.4	0.9116874388218676	0.9356314309048998	0.4981969729128023	0.8518639214780891	0.5288687700997675	0.8639872196381515	0.8677363758460641	0.8900808230483616	1.0	0.2222222222222222	0.0
4105	0.030550276343809746	0.027995940691620536	0.027990759917585973	0.7289461508279529	None	0	0	0.25	2	0.8888888888888888	8	1.0	0.7777777777777778	9	7	1	1	0	0.09090909090909091	11	1	0.7333333333333333	11	0.25	0.4	0.9116874388218676	0.8235753355114099	0.4981969729128023	0.841705152345377	0.5288687700997675	0.7959141567540069	0.8677363758460641	0.8211601367030126	1.0	0.2222222222222222	0.0
6903	0.04256126283415411	0.013232357578931693	0.011193438660461026	0.6700322601069986	None	0	0	0.25	2	0.8888888888888888	8	1.0	0.7777777777777778	9	7	1	1	0	0.09090909090909091	11	1	0.7333333333333333	11	0.25	0.4	0.9116874388218676	0.9356314309048998	0.4981969729128023	0.8518639214780891	0.5288687700997675	0.8639872196381515	0.8677363758460641	0.8900808230483616	1.0	0.2222222222222222	0.0
2513	None	None	None	None	None	0	0	0.4	2	0.8	4	0.4666666666666667	0.4	2	2	4	2	0	0.6	5	3	0.4666666666666667	7	0.16666666666666666	0.3333333333333333	1.0	0.5	0.4875002327835964	0.9777889973089398	0.836701018070405	0.8365788024944414	0.8962333964347168	0.8588654574281925	0.75	0.5	0.0
5690	0.043795868552414	0.018582263193043107	0.004980327632912082	0.7088468894515265	None	0	0	0.2857142857142857	2	0.875	7	1.0	0.75	8	6	1	1	0	0.1	10	1	0.6666666666666666	10	0.25	0.4444444444444444	0.9116874388218676	0.9385875559307849	0.4981969729128023	0.8647107690610698	0.5288687700997675	0.8759675136266144	0.855065445052102	0.8983334602003518	1.0	0.25	0.0
2102	None	None	None	None	None	0	0	0.75	3	0.0	0	0.8333333333333334	0	1	0	3	4	0	0.6666666666666666	3	2	0.3333333333333333	5	0.4444444444444444	0	0	0	0	0	0	0	0	0	0	0	0
3946	0.044709663139811895	0.012900922916551642	0.01194971097243578	0.6505548708886288	None	0	0	0.25	2	0.8888888888888888	8	1.0	0.8888888888888888	10	8	0	1	0	0.09090909090909091	11	1	0.7333333333333333	11	0.5	0.2	0.9569802259367586	0.6809375277058181	0.6455908121755057	0.9103029672613432	0.17458357977606315	0.950643846622047	0.9614394370753211	0.8819645463338434	1.0	0.2	0.0
2550	None	None	None	None	None	0	0	0.5	2	0.5	2	0.5	0.5	2	2	3	0	0	0.75	4	3	0.4	6	0.0	0.6666666666666666	0.49666777345941304	0.8697926622931456	0.35695942914981504	0.5984755669992456	0.5547414092428979	0.58761518497685	0.7717295781780714	0.7076752202447296	0	0	0.0
3626	0.03120737794495309	0.009680777288665393	0.008410549238515008	0.759901917523449	None	0	0	0.25	2	0.8888888888888888	8	1.0	0.7777777777777778	9	7	1	1	0	0.09090909090909091	11	1	0.7333333333333333	11	0.25	0.4	0.7857926568868192	0.7847785317845488	0.6718570657318721	0.7869331900976128	0.5288687700997675	0.8927769686690358	0.7831387827382086	0.8282439276225922	1.0	0.2222222222222222	0.0
1937	None	None	None	None	None	0.3333333333333333	1	0.75	6	0.2222222222222222	2	0.55	0.1111111111111111	6	1	4	2	0	0.8	5	4	0.7333333333333333	11	0.2857142857142857	0.5714285714285714	0.5837491071332226	0.9460016450554637	0.7732419950928593	0.9460582409534674	0.36240526973330206	0.9046627198311985	0.946870589839949	0.934580480403621	0.5833333333333334	0.3333333333333333	0.0
2037	None	None	None	None	None	1.0	1	1.0	4	0.25	1	0.5	0.25	1	1	4	0	0	0.75	4	3	0.4	6	0.0	1.0	0.686580451325498	0.5	0.3170476976894212	0.5	0.586679249625172	0.5	0.8264615743318433	0.5	0	0	0.0
4272	0.030519062797375675	0.02662244499778395	0.025900592610413442	0.753899822845391	None	0	0	0.2857142857142857	2	0.875	7	1.0	0.75	8	6	1	1	0	0.1	10	1	0.6666666666666666	10	0.25	0.4444444444444444	0.9116874388218676	0.834481243378489	0.4981969729128023	0.8547243639394237	0.5288687700997675	0.8044360727152848	0.792180238930027	0.8322105231558907	1.0	0.25	0.0
7296	0.03655870235744209	0.030341444224904694	0.02884775348389753	0.7489589270233904	None	0	0	0.25	2	0.8888888888888888	8	1.0	0.7777777777777778	9	7	1	1	0	0.09090909090909091	11	1	0.7333333333333333	11	0.25	0.4	0.9116874388218676	0.9314724348945018	0.4981969729128023	0.8518639214780891	0.5288687700997675	0.8639872196381515	0.8677363758460641	0.887874508895279	1.0	0.2222222222222222	0.0
459	None	None	None	None	None	0	0	0.75	3	0.5	2	0.5	0.25	4	1	1	1	0	0.75	4	3	0.4	6	0.3333333333333333	1.0	0.6078830194435587	0.6875776666646853	0.1	0.9242594386854167	0.23043717750661222	0.7838852940567195	0.8964640850943233	0.821466820498281	1.0	0.5	0.0
705	None	None	None	None	None	0	0	0.3333333333333333	1	1.0	2	1.0	0	1	0	2	0	0	1.0	2	2	0.26666666666666666	4	0.0	0	0	0	0	0	0	0	0	0	0	0	0
6888	0.04451365477671607	0.02928873211759889	0.02823012036677992	0.7427792361410819	None	0	0	0.25	2	0.9	9	1.0	0.8	10	8	1	1	0	0.08333333333333333	12	1	0.8	12	0.25	0.36363636363636365	0.774880259349292	0.9287326664147282	0.4981969729128023	0.8402156581567539	0.5288687700997675	0.8530014705152452	0.792180238930027	0.8802906098948979	1.0	0.3	0.0
4990	0.039231589473524175	0.026733571328862213	0.026626466476428638	0.7472733883154716	None	0	0	0.25	2	0.9	9	1.0	0.8	10	8	1	1	0	0.08333333333333333	12	1	0.8	12	0.25	0.36363636363636365	0.9116874388218676	0.9293917097618613	0.4981969729128023	0.8402156581567539	0.5288687700997675	0.8530014705152452	0.8677363758460641	0.8806414237766419	1.0	0.2	0.0
290	None	None	None	None	None	0	0	0.6666666666666666	4	0.42857142857142855	3	0.75	0.42857142857142855	4	3	4	1	0	0.75	4	3	0.6	9	0.09090909090909091	0.6666666666666666	0.5371685695516142	0.8875586828297312	0.9117807736205087	0.9538527510339825	0.5614308734013613	0.8280156892119679	0.8910065268277358	0.9022179115906198	1.0	0.25	0.0
3483	0.02870705728963624	0.009821187864047877	0.005670245411022093	0.5975759554397553	None	0	0	0.2857142857142857	2	0.875	7	1.0	0.75	8	6	1	1	0	0.1	10	1	0.6666666666666666	10	0.25	0.4444444444444444	0.8403094582554888	0.9325229567985286	0.4829451802845509	0.8567098436084469	0.5514457190015364	0.8298264733939751	0.8364881862607577	0.8807526910565621	1.0	0.375	0.0
2520	None	None	None	None	None	0	0	0.5	2	0.5	2	0.5	0.5	2	2	3	0	0	0.75	4	3	0.4	6	0.0	0.6666666666666666	0.49666777345941304	0.8697926622931456	0.35695942914981504	0.5984755669992456	0.5547414092428979	0.58761518497685	0.7717295781780714	0.7076752202447296	0	0	0.0
7514	0.042262737265596026	0.029084956850551832	0.028877465423128145	0.73313148124975	None	0	0	0.2222222222222222	2	0.9090909090909091	10	1.0	0.8181818181818182	11	9	1	1	0	0.07692307692307693	13	1	0.8666666666666667	13	0.25	0.3333333333333333	0.9116874388218676	0.9232109877388716	0.4981969729128023	0.8296046548527357	0.5288687700997675	0.8428963491273693	0.8677363758460641	0.87174995584298	1.0	0.18181818181818182	0.0
651	None	None	None	None	None	1.0	1	0.8	4	0.2	1	0.5833333333333334	0	1	0	5	2	0	0.75	4	3	0.4666666666666667	7	0.15384615384615385	0.6666666666666666	0	0	0	0	0	0	0	0	0	0	0
1376	None	None	None	None	None	0	0	0.75	3	0.25	1	0.75	0	2	0	3	3	0	0.5	2	4	0.4	6	0.375	0.5	0	0	0	0	0	0	0	0	0	0	0
386	None	None	None	None	None	0	0	0.5	2	0.6666666666666666	2	0.625	0.3333333333333333	1	1	3	0	0	0.5	4	2	0.3333333333333333	5	0.0	0	0.3225387919403051	0.5	0.21964375622889837	0.5	0.7498114431293501	0.5	0.9085013028154552	0.5	0	0	0.0
1451	None	None	None	None	None	0	0	0.75	3	0.0	0	0.8333333333333334	0	3	0	1	0	0	0.6666666666666666	2	3	0.3333333333333333	5	0.0	0.6666666666666666	0	0	0	0	0	0	0	0	0	0	0
[truncated: 6,317 more rows]
