# Supplementary material for: Constrained by Design: Influence of Genetic Encodings on Evolved Traits of Robots
Source: Front Robot AI. 2021 Jun 15;8:672379. doi: 10.3389/frobt.2021.672379 (PMC8239187; doi:10.3389/frobt.2021.672379)
Supplement: Supplementary file 1 [file DataSheet3.ZIP › plasticodingrep_plane_6_snapshots_ids.tsv]

generation	robot_id	fitness	novelty	novelty_pop	cons_fitness
145	6995	0.031783782306214835	None	0.0	0.031783782306214835
145	7317	0.027440449283639905	None	0.0	0.027440449283639905
145	7266	0.027962798295467127	None	0.0	0.027962798295467127
145	7307	0.0277830590928131	None	0.0	0.0277830590928131
145	7053	0.03283078947469752	None	0.0	0.03283078947469752
145	7334	0.027046813900651875	None	0.0	0.027046813900651875
145	7329	0.016704396090794566	None	0.005333539624879661	0.016704396090794566
145	7347	0.027293266215056105	None	0.0	0.027293266215056105
145	7264	0.026305800824408903	None	0.0	0.026305800824408903
145	7251	0.028592284694921172	None	0.0	0.028592284694921172
145	7257	0.023898913049890298	None	0.0	0.023898913049890298
145	7312	0.0268413829637266	None	0.0	0.0268413829637266
145	7253	0.0365191353227235	None	0.0	0.0365191353227235
145	7023	0.03165596452151516	None	0.0	0.03165596452151516
145	7103	0.030235091863976406	None	0.0	0.030235091863976406
145	7071	0.030863101520991636	None	0.0	0.030863101520991636
145	7177	0.027396408933557995	None	0.0	0.027396408933557995
145	7326	0.013386994789633929	None	0.0	0.013386994789633929
145	6765	0.033043041233654	None	0.0	0.033043041233654
145	6590	0.03041413372320498	None	0.0	0.03041413372320498
145	6925	0.02932138889053543	None	0.0	0.02932138889053543
145	7256	0.02977462654611719	None	0.0	0.02977462654611719
145	7308	0.02908545540369515	None	0.0	0.02908545540369515
145	6369	0.029867644695742834	None	0.0	0.029867644695742834
145	7297	0.010550628582375203	None	0.005333539624879661	0.010550628582375203
145	7219	0.028927052610630312	None	0.0	0.028927052610630312
145	7197	0.029366852844121105	None	0.0	0.029366852844121105
145	7348	0.03272660703300634	None	0.0	0.03272660703300634
145	7342	0.026413298356430283	None	0.0	0.026413298356430283
145	7211	0.02783024840754305	None	0.0	0.02783024840754305
145	7066	0.0291637635000439	None	0.0	0.0291637635000439
145	7321	0.010229707263800132	None	0.0	0.010229707263800132
145	7241	0.03094436635665877	None	0.0	0.03094436635665877
145	6725	0.032121908233706135	None	0.0	0.032121908233706135
145	7283	0.027695380927190174	None	0.0	0.027695380927190174
145	5572	0.03078080275306768	None	0.0	0.03078080275306768
145	7278	0.027309895920929163	None	0.0	0.027309895920929163
145	7084	0.028395528299395147	None	0.0	0.028395528299395147
145	7335	0.030305031076887968	None	0.0	0.030305031076887968
145	7288	0.027959627817599732	None	0.0	0.027959627817599732
145	7198	0.030315823476440972	None	0.0	0.030315823476440972
145	7298	0.027827896658698177	None	0.0	0.027827896658698177
145	7296	0.02884775348389753	None	0.0	0.02884775348389753
145	7295	0.03175670392910682	None	0.0	0.03175670392910682
145	7025	0.028011806675221445	None	0.0	0.028011806675221445
145	6501	0.029957438987768103	None	0.0	0.029957438987768103
145	7215	0.027332339911290335	None	0.0	0.027332339911290335
145	6749	0.03121481397626337	None	0.0	0.03121481397626337
145	7289	0.029730568503067184	None	0.0	0.029730568503067184
145	6943	0.03351866929247643	None	0.0	0.03351866929247643
145	7324	0.029887559266337148	None	0.0	0.029887559266337148
145	6233	0.03132688958495032	None	0.0	0.03132688958495032
145	7344	0.026569414740272877	None	0.005333539624879661	0.026569414740272877
145	7245	0.03022795765769917	None	0.0	0.03022795765769917
145	6758	0.031774138886951596	None	0.0	0.031774138886951596
145	7328	0.026816814742807296	None	0.0	0.026816814742807296
145	6851	0.029283100934250766	None	0.0	0.029283100934250766
145	7079	0.03218779182386983	None	0.0	0.03218779182386983
145	6763	0.03199987221335442	None	0.0	0.03199987221335442
145	7106	0.02844037842997581	None	0.0	0.02844037842997581
145	7276	0.030464996367380075	None	0.0	0.030464996367380075
145	7135	0.030344596187102474	None	0.0	0.030344596187102474
145	7303	0.022730240827940475	None	0.0	0.022730240827940475
145	6273	0.028839533559943297	None	0.0	0.028839533559943297
145	7055	0.031500996022118366	None	0.0	0.031500996022118366
145	7114	0.030854309457071107	None	0.0	0.030854309457071107
145	6614	0.030229079096133267	None	0.0	0.030229079096133267
145	6182	0.03228373407151656	None	0.0	0.03228373407151656
145	7258	0.030118955587730412	None	0.0	0.030118955587730412
145	7331	0.03308144623101273	None	0.0	0.03308144623101273
145	6907	0.03444032641915446	None	0.0	0.03444032641915446
145	7346	0.02746863609865182	None	0.0	0.02746863609865182
145	7118	0.031743566796525555	None	0.0	0.031743566796525555
145	7318	0.030002464313037307	None	0.0	0.030002464313037307
145	7068	0.02870728908929748	None	0.0	0.02870728908929748
145	6580	0.031117770051566195	None	0.0	0.031117770051566195
145	7216	0.027068832355529968	None	0.0	0.027068832355529968
145	5786	0.03168017996949005	None	0.0	0.03168017996949005
145	5851	0.030527544025430602	None	0.0	0.030527544025430602
145	7315	0.028605681136976306	None	0.0	0.028605681136976306
145	7130	0.028300164143671775	None	0.0	0.028300164143671775
145	6662	0.03226320427796386	None	0.0	0.03226320427796386
145	7203	0.02777548567680738	None	0.0	0.02777548567680738
145	7147	0.029696820646083234	None	0.0	0.029696820646083234
145	6950	0.02967443425969258	None	0.0	0.02967443425969258
145	7268	0.024926361488510324	None	0.0	0.024926361488510324
145	7343	0.02867055193146188	None	0.0	0.02867055193146188
145	7173	0.0299327213949244	None	0.0	0.0299327213949244
145	7320	0.030279566303131417	None	0.0	0.030279566303131417
145	7239	0.027106161945044834	None	0.0	0.027106161945044834
145	7261	0.01493134348248296	None	0.005333539624879661	0.01493134348248296
145	6973	0.03191634871490946	None	0.0	0.03191634871490946
145	7305	0.026155008617132717	None	0.005333539624879661	0.026155008617132717
145	6072	0.029584882428615056	None	0.0	0.029584882428615056
145	7236	0.033131606270214164	None	0.0	0.033131606270214164
145	6933	0.028702166221088368	None	0.0	0.028702166221088368
145	7207	0.03230848125049677	None	0.0	0.03230848125049677
145	7260	0.03047705385691921	None	0.0	0.03047705385691921
145	7287	0.027597034301475216	None	0.0	0.027597034301475216
145	7332	0.02854483248822134	None	0.0	0.02854483248822134
143	6995	0.031783782306214835	None	0.0	0.031783782306214835
143	7250	0.027181433278054914	None	0.0	0.027181433278054914
143	7167	0.02892909110370714	None	0.0	0.02892909110370714
143	7053	0.03283078947469752	None	0.0	0.03283078947469752
143	7233	0.024813774060496483	None	0.0	0.024813774060496483
143	6149	0.03061891044396925	None	0.0	0.03061891044396925
143	6946	0.027760477940241453	None	0.0	0.027760477940241453
143	6843	0.033110571472949456	None	0.0	0.033110571472949456
143	6217	0.030628035060960648	None	0.0	0.030628035060960648
143	7235	0.0290163854259902	None	0.0	0.0290163854259902
143	6764	0.028147138602570888	None	0.0	0.028147138602570888
143	7023	0.03165596452151516	None	0.0	0.03165596452151516
143	7063	0.023130017174553638	None	0.0	0.023130017174553638
143	7103	0.030235091863976406	None	0.0	0.030235091863976406
143	7181	0.027961346160171645	None	0.0	0.027961346160171645
143	7071	0.030863101520991636	None	0.0	0.030863101520991636
143	7177	0.027396408933557995	None	0.0	0.027396408933557995
143	6765	0.033043041233654	None	0.0	0.033043041233654
143	6590	0.03041413372320498	None	0.0	0.03041413372320498
143	6691	0.030270949944829116	None	0.0	0.030270949944829116
143	6925	0.02932138889053543	None	0.0	0.02932138889053543
143	7104	0.027204713261487254	None	0.0	0.027204713261487254
143	7210	0.026048733966984438	None	0.0	0.026048733966984438
143	6779	0.029272313994662652	None	0.0	0.029272313994662652
143	6676	0.03202687742981012	None	0.0	0.03202687742981012
143	6369	0.029867644695742834	None	0.0	0.029867644695742834
143	7168	0.02834367229529166	None	0.0	0.02834367229529166
143	7219	0.028927052610630312	None	0.0	0.028927052610630312
143	7231	0.029260912570744875	None	0.0	0.029260912570744875
143	7238	0.025582572830634098	None	0.0	0.025582572830634098
143	7020	0.030760883095395836	None	0.0	0.030760883095395836
143	7197	0.029366852844121105	None	0.0	0.029366852844121105
143	7211	0.02783024840754305	None	0.0	0.02783024840754305
143	7066	0.0291637635000439	None	0.0	0.0291637635000439
143	7241	0.03094436635665877	None	0.0	0.03094436635665877
143	6725	0.032121908233706135	None	0.0	0.032121908233706135
143	7172	0.027737756716208598	None	0.0	0.027737756716208598
143	7032	0.030049700609523784	None	0.0	0.030049700609523784
143	7227	0.008707996625885403	None	0.0	0.008707996625885403
143	5572	0.03078080275306768	None	0.0	0.03078080275306768
143	7084	0.028395528299395147	None	0.0	0.028395528299395147
143	7198	0.030315823476440972	None	0.0	0.030315823476440972
143	7212	0.0250253942877606	None	0.0	0.0250253942877606
143	7025	0.028011806675221445	None	0.0	0.028011806675221445
143	7067	0.02713147878121015	None	0.0	0.02713147878121015
143	6501	0.029957438987768103	None	0.0	0.029957438987768103
143	7215	0.027332339911290335	None	0.0	0.027332339911290335
143	6749	0.03121481397626337	None	0.0	0.03121481397626337
143	7244	0.010471063187690947	None	0.0	0.010471063187690947
143	6943	0.03351866929247643	None	0.0	0.03351866929247643
143	6522	0.030589697601956845	None	0.0	0.030589697601956845
143	6233	0.03132688958495032	None	0.0	0.03132688958495032
143	7228	0.02773645649586318	None	0.0	0.02773645649586318
143	7245	0.03022795765769917	None	0.0	0.03022795765769917
143	6758	0.031774138886951596	None	0.0	0.031774138886951596
143	6851	0.029283100934250766	None	0.0	0.029283100934250766
143	7138	0.02771198626311477	None	0.0	0.02771198626311477
143	7079	0.03218779182386983	None	0.0	0.03218779182386983
143	6763	0.03199987221335442	None	0.0	0.03199987221335442
143	7106	0.02844037842997581	None	0.0	0.02844037842997581
143	7135	0.030344596187102474	None	0.0	0.030344596187102474
143	7131	0.028258839206712117	None	0.0	0.028258839206712117
143	6273	0.028839533559943297	None	0.0	0.028839533559943297
143	7055	0.031500996022118366	None	0.0	0.031500996022118366
143	5875	0.03302594475587505	None	0.0	0.03302594475587505
143	7114	0.030854309457071107	None	0.0	0.030854309457071107
143	6614	0.030229079096133267	None	0.0	0.030229079096133267
143	6182	0.03228373407151656	None	0.0	0.03228373407151656
143	6907	0.03444032641915446	None	0.0	0.03444032641915446
143	7118	0.031743566796525555	None	0.0	0.031743566796525555
143	7248	0.026257445098185395	None	0.0	0.026257445098185395
143	7006	0.02559521525814682	None	0.0	0.02559521525814682
143	7068	0.02870728908929748	None	0.0	0.02870728908929748
143	7183	0.01706083800072679	None	0.0	0.01706083800072679
143	7092	0.03182226087327412	None	0.0	0.03182226087327412
143	7234	0.023047717644413875	None	0.0	0.023047717644413875
143	6580	0.031117770051566195	None	0.0	0.031117770051566195
143	7216	0.027068832355529968	None	0.0	0.027068832355529968
143	7224	0.027875358988574992	None	0.0	0.027875358988574992
143	5786	0.03168017996949005	None	0.0	0.03168017996949005
143	5851	0.030527544025430602	None	0.0	0.030527544025430602
143	7130	0.028300164143671775	None	0.0	0.028300164143671775
143	6662	0.03226320427796386	None	0.0	0.03226320427796386
143	7203	0.02777548567680738	None	0.0	0.02777548567680738
143	7147	0.029696820646083234	None	0.0	0.029696820646083234
143	6950	0.02967443425969258	None	0.0	0.02967443425969258
143	6940	0.030292073175048118	None	0.0	0.030292073175048118
143	7173	0.0299327213949244	None	0.0	0.0299327213949244
143	6009	0.03276280561655202	None	0.0	0.03276280561655202
143	7239	0.027106161945044834	None	0.0	0.027106161945044834
143	7129	0.026026120674788496	None	0.0	0.026026120674788496
143	6973	0.03191634871490946	None	0.0	0.03191634871490946
143	6072	0.029584882428615056	None	0.0	0.029584882428615056
143	7236	0.033131606270214164	None	0.0	0.033131606270214164
143	6933	0.028702166221088368	None	0.0	0.028702166221088368
143	7207	0.03230848125049677	None	0.0	0.03230848125049677
143	7159	0.03075863259179662	None	0.0	0.03075863259179662
143	5734	0.031195641371319607	None	0.0	0.031195641371319607
143	6812	0.030083024401059432	None	0.0	0.030083024401059432
143	7247	0.02988253428079871	None	0.0	0.02988253428079871
106	5298	0.03154998377624563	None	0.0	0.03154998377624563
106	5349	0.02558840971952474	None	0.0	0.02558840971952474
106	5039	0.029217652970588964	None	0.0	0.029217652970588964
106	4616	0.03023897460616641	None	0.0	0.03023897460616641
106	5268	0.029553118792772063	None	0.0	0.029553118792772063
106	5328	0.029925051339148336	None	0.0	0.029925051339148336
106	5371	0.027620584093311473	None	0.0	0.027620584093311473
106	5260	0.029972134940997257	None	0.0	0.029972134940997257
106	5259	0.02871172060563796	None	0.0	0.02871172060563796
106	5390	0.028176815973180273	None	0.0	0.028176815973180273
106	4875	0.028620332503986406	None	0.0	0.028620332503986406
106	5276	0.027463393110592798	None	0.0	0.027463393110592798
106	4492	0.029304482028089947	None	0.0	0.029304482028089947
106	5373	0.028601234142665567	None	0.0	0.028601234142665567
106	5233	0.02748476121800404	None	0.0	0.02748476121800404
106	5143	0.027388809226617315	None	0.011496066784565736	0.027388809226617315
106	5398	0.009607276593420273	None	0.0	0.009607276593420273
106	5376	0.02932757420427473	None	0.0	0.02932757420427473
106	5352	0.02734646717252336	None	0.0	0.02734646717252336
106	5366	0.02814747628385268	None	0.0	0.02814747628385268
106	5327	0.026507371566891508	None	0.0	0.026507371566891508
106	5118	0.02871769188002664	None	0.0	0.02871769188002664
106	4982	0.03305330855663919	None	0.0	0.03305330855663919
106	5232	0.03070460980997144	None	0.0	0.03070460980997144
106	4784	0.02947520945031949	None	0.0	0.02947520945031949
106	5244	0.025581822628205155	None	0.0	0.025581822628205155
106	5378	0.02551967512809894	None	0.0	0.02551967512809894
106	5225	0.029613103771714205	None	0.0	0.029613103771714205
106	4429	0.031751512897286706	None	0.011496066784565736	0.031751512897286706
106	5208	0.03085788026032623	None	0.0	0.03085788026032623
106	5209	0.028373901485612377	None	0.0	0.028373901485612377
106	5251	0.027735907561994233	None	0.0	0.027735907561994233
106	5303	0.01211460046068802	None	0.0	0.01211460046068802
106	5315	0.02696528597513675	None	0.011496066784565736	0.02696528597513675
106	5384	0.007420181199978326	None	0.0	0.007420181199978326
106	4615	0.0304686882828586	None	0.0	0.0304686882828586
106	4812	0.030274953648350346	None	0.011496066784565736	0.030274953648350346
106	5105	0.030034020592536466	None	0.0	0.030034020592536466
106	5329	0.03031825972875843	None	0.0	0.03031825972875843
106	5348	0.014703048650116455	None	0.0	0.014703048650116455
106	4802	0.029501620237537798	None	0.0	0.029501620237537798
106	5381	0.008831879317429275	None	0.06936376361157513	0.008831879317429275
106	4765	0.028490772222173485	None	0.0	0.028490772222173485
106	5380	0.027697695327442342	None	0.0	0.027697695327442342
106	5338	0.028614001766518137	None	0.0	0.028614001766518137
106	5308	0.021873299833620696	None	0.08409422093376598	0.021873299833620696
106	5379	0.026971333832487475	None	0.0	0.026971333832487475
106	5331	0.03230148350719123	None	0.0	0.03230148350719123
106	4741	0.028260381429671817	None	0.0	0.028260381429671817
106	5061	0.02833457922421527	None	0.0	0.02833457922421527
106	5355	0.03152952133139635	None	0.0	0.03152952133139635
106	5121	0.02967198323704798	None	0.0	0.02967198323704798
106	5346	0.031427129456820024	None	0.0	0.031427129456820024
106	4987	0.03297499564991319	None	0.0	0.03297499564991319
106	5337	0.028103956443520827	None	0.0	0.028103956443520827
106	5388	0.031971091731368015	None	0.011496066784565736	0.031971091731368015
106	5255	0.029772436933151687	None	0.011496066784565736	0.029772436933151687
106	5369	0.0287767594733347	None	0.0	0.0287767594733347
106	5377	0.027760233428570782	None	0.0	0.027760233428570782
106	5361	0.02690670527968397	None	0.0	0.02690670527968397
106	5163	0.02779097140173133	None	0.0	0.02779097140173133
106	5362	0.020970486624914346	None	0.0	0.020970486624914346
106	4908	0.03045991989100929	None	0.0	0.03045991989100929
106	5274	0.027034385052655815	None	0.0	0.027034385052655815
106	4932	0.026724409700032967	None	0.0	0.026724409700032967
106	5205	0.025470227718999677	None	0.0	0.025470227718999677
106	5164	0.033269899464391336	None	0.0	0.033269899464391336
106	5054	0.030646981659097672	None	0.0	0.030646981659097672
106	5358	0.02917084075052545	None	0.0	0.02917084075052545
106	5110	0.032982613853066334	None	0.0	0.032982613853066334
106	5305	0.029963629836793505	None	0.0	0.029963629836793505
106	5342	0.02761542881870108	None	0.011496066784565736	0.02761542881870108
106	4546	0.027380613341478878	None	0.011496066784565736	0.027380613341478878
106	5367	0.030403278274962496	None	0.0	0.030403278274962496
106	4904	0.029871935893984777	None	0.0	0.029871935893984777
106	4654	0.028429540116760927	None	0.0	0.028429540116760927
106	5357	0.028583037487010174	None	0.0	0.028583037487010174
106	4786	0.030653722600145226	None	0.0	0.030653722600145226
106	5263	0.023722887594448676	None	0.0	0.023722887594448676
106	4899	0.02863602178944276	None	0.0	0.02863602178944276
106	5360	0.004215432370834416	None	0.0	0.004215432370834416
106	5397	0.007583255494038131	None	0.0	0.007583255494038131
106	5359	0.027160055434160293	None	0.0	0.027160055434160293
106	4626	0.032632624321871175	None	0.0	0.032632624321871175
106	5306	0.0314516907458752	None	0.0	0.0314516907458752
106	4943	0.029704727786338522	None	0.0	0.029704727786338522
106	5385	0.016418040514811712	None	0.0	0.016418040514811712
106	5272	0.027083850243662867	None	0.0	0.027083850243662867
106	4862	0.028757741960243235	None	0.0	0.028757741960243235
106	5400	0.026960511472115863	None	0.0	0.026960511472115863
106	5049	0.029811168702644518	None	0.011496066784565736	0.029811168702644518
106	5296	0.03163332169543644	None	0.0	0.03163332169543644
106	5248	0.029547329032302637	None	0.0	0.029547329032302637
106	5241	0.028163087727216148	None	0.0	0.028163087727216148
106	5217	0.028588347399050903	None	0.0	0.028588347399050903
106	4952	0.0301075474327274	None	0.011496066784565736	0.0301075474327274
106	5207	0.030536807793250024	None	0.0	0.030536807793250024
106	5183	0.03012655854648983	None	0.0	0.03012655854648983
106	5356	0.032797229028446465	None	0.0	0.032797229028446465
106	5284	0.03223749952160948	None	0.011496066784565736	0.03223749952160948
141	6995	0.031783782306214835	None	0.0	0.031783782306214835
141	7119	0.02827014065485962	None	0.0	0.02827014065485962
141	7113	0.02787091672845852	None	0.0	0.02787091672845852
141	7053	0.03283078947469752	None	0.0	0.03283078947469752
141	7124	0.028513922873967687	None	0.0	0.028513922873967687
141	6149	0.03061891044396925	None	0.0	0.03061891044396925
141	6946	0.027760477940241453	None	0.0	0.027760477940241453
141	6843	0.033110571472949456	None	0.0	0.033110571472949456
141	6217	0.030628035060960648	None	0.0	0.030628035060960648
141	6989	0.02972885095055442	None	0.0	0.02972885095055442
141	6764	0.028147138602570888	None	0.0	0.028147138602570888
141	7023	0.03165596452151516	None	0.0	0.03165596452151516
141	7063	0.023130017174553638	None	0.03933534127115744	0.023130017174553638
141	7103	0.030235091863976406	None	0.0	0.030235091863976406
141	7090	0.02718763747215751	None	0.0	0.02718763747215751
141	6842	0.030123670438792174	None	0.0	0.030123670438792174
141	7071	0.030863101520991636	None	0.0	0.030863101520991636
141	5995	0.03354537050776385	None	0.0	0.03354537050776385
141	6765	0.033043041233654	None	0.0	0.033043041233654
141	7116	0.021555749057317813	None	0.0	0.021555749057317813
141	6590	0.03041413372320498	None	0.0	0.03041413372320498
141	6691	0.030270949944829116	None	0.0	0.030270949944829116
141	6925	0.02932138889053543	None	0.0	0.02932138889053543
141	7104	0.027204713261487254	None	0.0	0.027204713261487254
141	6779	0.029272313994662652	None	0.0	0.029272313994662652
141	6676	0.03202687742981012	None	0.0	0.03202687742981012
141	6369	0.029867644695742834	None	0.0	0.029867644695742834
141	7020	0.030760883095395836	None	0.0	0.030760883095395836
141	6979	0.025837674045638883	None	0.0	0.025837674045638883
141	7066	0.0291637635000439	None	0.0	0.0291637635000439
141	6988	0.028921640546077973	None	0.0	0.028921640546077973
141	7142	0.02669365831073972	None	0.0	0.02669365831073972
141	6725	0.032121908233706135	None	0.0	0.032121908233706135
141	7145	0.02624273831757582	None	0.0	0.02624273831757582
141	7032	0.030049700609523784	None	0.0	0.030049700609523784
141	7057	0.012682117317344553	None	0.0	0.012682117317344553
141	7148	0.001431051413220557	None	0.016000618874638984	0.001431051413220557
141	5572	0.03078080275306768	None	0.0	0.03078080275306768
141	7072	0.028699321041494235	None	0.0	0.028699321041494235
141	7133	0.010827086115612854	None	0.0	0.010827086115612854
141	7084	0.028395528299395147	None	0.0	0.028395528299395147
141	7052	0.02973757058187571	None	0.0	0.02973757058187571
141	7025	0.028011806675221445	None	0.0	0.028011806675221445
141	7067	0.02713147878121015	None	0.0	0.02713147878121015
141	6501	0.029957438987768103	None	0.0	0.029957438987768103
141	6749	0.03121481397626337	None	0.0	0.03121481397626337
141	6943	0.03351866929247643	None	0.0	0.03351866929247643
141	6519	0.03220488583585809	None	0.0	0.03220488583585809
141	6522	0.030589697601956845	None	0.0	0.030589697601956845
141	6893	0.03296801624901198	None	0.0	0.03296801624901198
141	6233	0.03132688958495032	None	0.0	0.03132688958495032
141	7140	0.02788229298567469	None	0.0	0.02788229298567469
141	6867	0.02816279351016086	None	0.0	0.02816279351016086
141	6758	0.031774138886951596	None	0.0	0.031774138886951596
141	7110	0.028308842469891772	None	0.0	0.028308842469891772
141	6851	0.029283100934250766	None	0.0	0.029283100934250766
141	5827	0.03013036945519983	None	0.0	0.03013036945519983
141	7138	0.02771198626311477	None	0.0	0.02771198626311477
141	7079	0.03218779182386983	None	0.0	0.03218779182386983
141	6763	0.03199987221335442	None	0.0	0.03199987221335442
141	7106	0.02844037842997581	None	0.0	0.02844037842997581
141	7135	0.030344596187102474	None	0.0	0.030344596187102474
141	7080	0.028311616003682302	None	0.0	0.028311616003682302
141	7131	0.028258839206712117	None	0.0	0.028258839206712117
141	6273	0.028839533559943297	None	0.0	0.028839533559943297
141	7055	0.031500996022118366	None	0.0	0.031500996022118366
141	7150	0.026356359910334082	None	0.0	0.026356359910334082
141	5875	0.03302594475587505	None	0.0	0.03302594475587505
141	7114	0.030854309457071107	None	0.0	0.030854309457071107
141	6614	0.030229079096133267	None	0.0	0.030229079096133267
141	6182	0.03228373407151656	None	0.0	0.03228373407151656
141	6907	0.03444032641915446	None	0.0	0.03444032641915446
141	7149	0.028738363274708557	None	0.0	0.028738363274708557
141	7039	0.03239592614082136	None	0.0	0.03239592614082136
141	7118	0.031743566796525555	None	0.0	0.031743566796525555
141	7006	0.02559521525814682	None	0.0	0.02559521525814682
141	7068	0.02870728908929748	None	0.0	0.02870728908929748
141	7092	0.03182226087327412	None	0.0	0.03182226087327412
141	7059	0.016728629552701504	None	0.0	0.016728629552701504
141	6580	0.031117770051566195	None	0.0	0.031117770051566195
141	7098	0.019359193383854598	None	0.03933534127115744	0.019359193383854598
141	5786	0.03168017996949005	None	0.0	0.03168017996949005
141	5851	0.030527544025430602	None	0.0	0.030527544025430602
141	7130	0.028300164143671775	None	0.0	0.028300164143671775
141	6662	0.03226320427796386	None	0.0	0.03226320427796386
141	7147	0.029696820646083234	None	0.0	0.029696820646083234
141	6950	0.02967443425969258	None	0.0	0.02967443425969258
141	6940	0.030292073175048118	None	0.0	0.030292073175048118
141	6009	0.03276280561655202	None	0.0	0.03276280561655202
141	7129	0.026026120674788496	None	0.0	0.026026120674788496
141	7056	0.027120981688375023	None	0.0	0.027120981688375023
141	6973	0.03191634871490946	None	0.0	0.03191634871490946
141	7078	0.027802664354665312	None	0.0	0.027802664354665312
141	6971	0.028557734772461173	None	0.0	0.028557734772461173
141	5296	0.03163332169543644	None	0.0	0.03163332169543644
141	6072	0.029584882428615056	None	0.0	0.029584882428615056
141	7096	0.03125443946528477	None	0.0	0.03125443946528477
141	6933	0.028702166221088368	None	0.0	0.028702166221088368
141	5734	0.031195641371319607	None	0.0	0.031195641371319607
141	6812	0.030083024401059432	None	0.0	0.030083024401059432
72	3569	0.006520059491256239	None	0.05771587692290218	0.006520059491256239
72	3326	0.008295752666632822	None	0.0	0.008295752666632822
72	3446	0.00425054285387773	None	0.18189058159638005	0.00425054285387773
72	3680	0.009238515744956589	None	0.0	0.009238515744956589
72	3654	0.007560577208649175	None	0.08315906026109669	0.007560577208649175
72	3483	0.005670245411022093	None	0.0	0.005670245411022093
72	3558	0.0066598572319491525	None	0.0	0.0066598572319491525
72	3624	0.008995399734824881	None	0.02784900165937796	0.008995399734824881
72	3541	0.0038671641559053977	None	0.0	0.0038671641559053977
72	3665	0.014350833110197785	None	0.0	0.014350833110197785
72	3474	0.024134608208669507	None	0.0	0.024134608208669507
72	3667	0.0028948492057008094	None	0.0	0.0028948492057008094
72	3323	0.003804385950039283	None	0.10505901228518144	0.003804385950039283
72	3611	0.0069018641820691555	None	0.0	0.0069018641820691555
72	3542	0.008735889607872251	None	0.0	0.008735889607872251
72	3551	0.006349485535749083	None	0.0	0.006349485535749083
72	3626	0.008410549238515008	None	0.0	0.008410549238515008
72	3469	0.006899051038884681	None	0.0	0.006899051038884681
72	3525	0.008759035974690684	None	0.0	0.008759035974690684
72	3691	0.005066783334869983	None	0.0	0.005066783334869983
72	3657	0.011575670149115862	None	0.0	0.011575670149115862
72	3601	0.014451536796792442	None	0.030607047933767662	0.014451536796792442
72	3692	0.00986493372300592	None	0.0	0.00986493372300592
72	3676	0.011600584796012085	None	0.07521326240107075	0.011600584796012085
72	3440	0.004511171881588149	None	0.0	0.004511171881588149
72	3666	0.00226818033621112	None	0.3579133475011756	0.00226818033621112
72	3437	0.00512063141001513	None	0.0	0.00512063141001513
72	3577	0.0030938748397825915	None	0.02784900165937796	0.0030938748397825915
72	3681	0.01429029081674698	None	0.0	0.01429029081674698
72	3497	0.0035535575848865608	None	0.05771587692290218	0.0035535575848865608
72	3365	0.003744468480617464	None	0.0	0.003744468480617464
72	3401	0.006111440355749962	None	0.0	0.006111440355749962
72	3419	0.00980244301930094	None	0.07156003829472926	0.00980244301930094
72	3679	0.010837146515590645	None	0.0	0.010837146515590645
72	3689	0.0021803423303760837	None	0.10505901228518144	0.0021803423303760837
72	3041	0.005228292039562972	None	0.0	0.005228292039562972
72	3564	0.008949020193063442	None	0.0	0.008949020193063442
72	3609	0.0040734058219543835	None	0.0	0.0040734058219543835
72	3581	0.00473924551960389	None	0.0	0.00473924551960389
72	3633	0.010617719333492507	None	0.0	0.010617719333492507
72	3385	0.004416164967849036	None	0.0	0.004416164967849036
72	3684	0.005377352657010325	None	0.0	0.005377352657010325
72	3449	0.0027808799919017586	None	0.0	0.0027808799919017586
72	3642	0.006780895572150548	None	0.05771587692290218	0.006780895572150548
72	3344	0.01206361768613524	None	0.0	0.01206361768613524
72	3482	0.00623520960786411	None	0.05771587692290218	0.00623520960786411
72	3653	-0.0001648339458756112	None	0.0	-0.0001648339458756112
72	3514	0.007035712569299476	None	0.017875078083413064	0.007035712569299476
72	3331	0.0031110956404427786	None	0.02784900165937796	0.0031110956404427786
72	3387	0.021699856513484578	None	0.0	0.021699856513484578
72	3646	0.014154913606293397	None	0.0	0.014154913606293397
72	3620	0.003237739604676458	None	0.0	0.003237739604676458
72	3436	0.010284913958332078	None	0.0	0.010284913958332078
72	3614	0.012088836310517471	None	0.0	0.012088836310517471
72	3597	0.012427208398486222	None	0.07521326240107075	0.012427208398486222
72	3674	0.013963076078603308	None	0.017875078083413064	0.013963076078603308
72	3320	0.011104282303990173	None	0.0	0.011104282303990173
72	3602	0.003141992315210908	None	0.0	0.003141992315210908
72	3218	0.0037178989536175715	None	0.0	0.0037178989536175715
72	3578	0.004552750320718519	None	0.0	0.004552750320718519
72	3279	0.0035820298493377317	None	0.6904312706871105	0.0035820298493377317
72	3675	0.006766215778241666	None	0.017875078083413064	0.006766215778241666
72	3547	0.010022583044253857	None	0.0	0.010022583044253857
72	3677	0.0036409110719437853	None	0.0	0.0036409110719437853
72	3615	0.0068497429775778804	None	0.07156003829472926	0.0068497429775778804
72	3682	0.003827150222274957	None	0.0	0.003827150222274957
72	3656	0.003092213597993606	None	0.0	0.003092213597993606
72	3647	0.0016322102490784359	None	0.0	0.0016322102490784359
72	3669	0.00835973809236239	None	0.0	0.00835973809236239
72	3638	0.010485436172767988	None	0.0	0.010485436172767988
72	3697	0.011128872998756633	None	0.0	0.011128872998756633
72	3591	0.004029342049246864	None	0.0	0.004029342049246864
72	3481	0.0032922068754081993	None	0.4536223032992008	0.0032922068754081993
72	3699	0.01265721713787447	None	0.0	0.01265721713787447
72	3662	0.001280311694662986	None	0.030607047933767662	0.001280311694662986
72	3307	0.008049848421490818	None	0.02784900165937796	0.008049848421490818
72	3659	0.007458802653587925	None	0.0	0.007458802653587925
72	3671	0.011851557245304718	None	0.030607047933767662	0.011851557245304718
72	3630	0.011135990148089818	None	0.0	0.011135990148089818
72	3568	0.009909056282883792	None	0.030607047933767662	0.009909056282883792
72	3658	0.01568272106229978	None	0.017875078083413064	0.01568272106229978
72	3605	0.023922184372953154	None	0.0	0.023922184372953154
72	3340	0.008433387370262639	None	0.0	0.008433387370262639
72	3698	0.005919712558494268	None	0.0	0.005919712558494268
72	3694	0.007997559740663603	None	0.0	0.007997559740663603
72	3610	0.008415619881885932	None	0.08315906026109669	0.008415619881885932
72	3592	0.0036604979169913964	None	0.0	0.0036604979169913964
72	3617	0.010628908742690773	None	0.07156003829472926	0.010628908742690773
72	3511	0.005252188600236991	None	0.24218474795074352	0.005252188600236991
72	3686	0.011987825011426059	None	0.0	0.011987825011426059
72	3521	0.0050355941359660015	None	0.0	0.0050355941359660015
72	3628	0.005229387988136624	None	0.0	0.005229387988136624
72	3672	0.002308523699266741	None	0.0	0.002308523699266741
72	3573	0.01320582102448132	None	0.0	0.01320582102448132
72	3627	0.011941503878384777	None	0.0	0.011941503878384777
72	3548	0.008084596432744512	None	0.017875078083413064	0.008084596432744512
72	3552	0.010077383064496957	None	0.030607047933767662	0.010077383064496957
72	3574	0.009461631677180504	None	0.0	0.009461631677180504
72	3585	0.007555991165185728	None	0.07521326240107075	0.007555991165185728
72	3664	0.019072254481776678	None	0.0	0.019072254481776678
50	2254	None	None	0.3808490514408228	None
50	2579	-1.3449253112014755e-07	None	0.40276196801526354	-1.3449253112014755e-07
50	2584	-3.2283913901262815e-05	None	0.4762710442482237	-3.2283913901262815e-05
50	2213	None	None	0.3362420153997774	None
50	2560	2.725742657521397e-05	None	0.3848435233920505	2.725742657521397e-05
50	1760	None	None	0.388907305836828	None
50	2554	None	None	0.4939895927255452	None
50	2576	-0.0001037973662774577	None	0.30105124377184184	-0.0001037973662774577
50	2116	None	None	0.5202650731973033	None
50	2558	-1.1169866011515731e-05	None	0.13852195057201452	-1.1169866011515731e-05
50	2559	-7.266003821452416e-09	None	0.2878977867910316	-7.266003821452416e-09
50	2541	None	None	0.3099313815254291	None
50	2568	-0.1	None	0.4439570027726966	-0.1
50	2479	None	None	0.42644466905901196	None
50	2592	-0.1	None	0.3581100035073906	-0.1
50	2464	None	None	0.2917361679106366	None
50	2468	None	None	0.4439570027726966	None
50	2577	-3.5969624622511424e-09	None	0.14014722952923514	-3.5969624622511424e-09
50	2597	0.0015183878923184495	None	0.4685556380597862	0.0015183878923184495
50	2410	None	None	0.39500203013023344	None
50	2552	-0.1	None	0.38046850253476083	-0.1
50	2571	-0.1	None	0.3799561963545268	-0.1
50	2270	None	None	0.3085890010747686	None
50	2529	None	None	0.392360526998973	None
50	2585	0.001155147740691101	None	0.31631379266998605	0.001155147740691101
50	2581	9.094457613180565e-07	None	0.32796650669977645	9.094457613180565e-07
50	2171	None	None	0.40478850932744315	None
50	2544	None	None	0.4672242684237757	None
50	1576	None	None	0.41705586469750655	None
50	2461	None	None	0.33724343468601775	None
50	2596	-2.830202016518937e-08	None	0.32202962040874206	-2.830202016518937e-08
50	2416	None	None	0.13852195057201452	None
50	2526	None	None	0.25521738372657554	None
50	2365	None	None	0.3040055990019565	None
50	2517	None	None	0.33747814739476845	None
50	2478	None	None	0.3476895320115146	None
50	2474	None	None	0.35393452868288844	None
50	2557	0.00013965367990082008	None	0.3772863939967025	0.00013965367990082008
50	2403	None	None	0.339509368187266	None
50	2594	1.4464285497566716e-06	None	0.4133735782604381	1.4464285497566716e-06
50	2570	-1.1166811931012615e-05	None	0.13852195057201452	-1.1166811931012615e-05
50	2362	None	None	0.3671265207016707	None
50	2399	None	None	0.326032966151114	None
50	2595	1.2409813932403658e-08	None	0.14014722952923514	1.2409813932403658e-08
50	2346	None	None	0.40129950208987236	None
50	2352	None	None	0.4465639026032836	None
50	2510	None	None	0.31039718882139133	None
50	2582	2.8207273553515255e-05	None	0.3069324629122697	2.8207273553515255e-05
50	2578	0.0011029874069527358	None	0.4625811076631134	0.0011029874069527358
50	2433	None	None	0.32512231890886	None
50	2353	None	None	0.38017030862569956	None
50	2492	None	None	0.38537139244722673	None
50	2580	-1.0375582966796843e-05	None	0.42669328057980505	-1.0375582966796843e-05
50	2376	None	None	0.3530189086850374	None
50	2550	None	None	0.3881231543392506	None
50	2569	1.4967855359896859e-05	None	0.38937264116851067	1.4967855359896859e-05
50	2561	-0.1	None	0.3530189086850374	-0.1
50	2563	2.6082476397919007e-05	None	0.4153733013961663	2.6082476397919007e-05
50	2358	None	None	0.35560290577706255	None
50	2545	None	None	0.3972234136250342	None
50	2512	None	None	0.49051757321664347	None
50	2523	None	None	0.33034430720394636	None
50	2575	-5.984716290663483e-11	None	0.14014722952923514	-5.984716290663483e-11
50	2564	2.4716733325891465e-05	None	0.3986727268452175	2.4716733325891465e-05
50	2118	None	None	0.3840582341760091	None
50	2588	-0.1	None	0.38046850253476083	-0.1
50	2475	None	None	0.3297204943644963	None
50	2421	None	None	0.2722720796109094	None
50	2599	-0.1	None	0.25521738372657554	-0.1
50	2095	None	None	0.3688408179530673	None
50	2551	-0.1	None	0.25521738372657554	-0.1
50	2574	3.614306025365482e-07	None	0.32202962040874206	3.614306025365482e-07
50	2565	-1.1207684946641634e-05	None	0.13852195057201452	-1.1207684946641634e-05
50	2258	None	None	0.47026731918885256	None
50	2179	None	None	0.38565024711637524	None
50	2289	None	None	0.3324790889591974	None
50	2567	-4.074907420917778e-06	None	0.326032966151114	-4.074907420917778e-06
50	2519	None	None	0.438415544655661	None
50	2535	None	None	0.3681326088805238	None
50	2586	0.0010247415912206627	None	0.393112016487094	0.0010247415912206627
50	2549	None	None	0.33747814739476845	None
50	2539	None	None	0.449135125545532	None
50	2269	None	None	0.3514465245576	None
50	2445	None	None	0.3315591058303613	None
50	2591	9.019902869673743e-08	None	0.2878977867910316	9.019902869673743e-08
50	2573	-0.1	None	0.3799561963545268	-0.1
50	2383	None	None	0.39181264232122054	None
50	2593	1.3960652001130223e-08	None	0.3577829061568659	1.3960652001130223e-08
50	2543	None	None	0.4909830160951338	None
50	2297	None	None	0.47026731918885256	None
50	2299	None	None	0.5335300106012326	None
50	2590	-7.660922300872245e-08	None	0.4094036602387524	-7.660922300872245e-08
50	2396	None	None	0.4133735782604381	None
50	2452	None	None	0.33407898728156427	None
50	2515	None	None	0.32863654582630625	None
50	2562	0.00019199163172155907	None	0.35938066381697076	0.00019199163172155907
50	2572	5.7308027363384854e-05	None	0.41705586469750655	5.7308027363384854e-05
50	2583	9.699741630880635e-05	None	0.3033636394389871	9.699741630880635e-05
50	2511	None	None	0.3787488101266292	None
50	2489	None	None	0.3288158126561074	None
74	3757	0.008667743269490874	None	0.0	0.008667743269490874
74	3724	0.005580073011226969	None	0.0	0.005580073011226969
74	3709	0.020163457532655693	None	0.0	0.020163457532655693
74	3734	0.014233588726996104	None	0.0	0.014233588726996104
74	3680	0.009238515744956589	None	0.0	0.009238515744956589
74	3762	0.010318284537640783	None	0.0	0.010318284537640783
74	3731	0.007646306688798194	None	0.05817873223096076	0.007646306688798194
74	3717	0.011375651083038703	None	0.0	0.011375651083038703
74	3769	0.011199893763820728	None	0.04931784602972685	0.011199893763820728
74	3483	0.005670245411022093	None	0.0	0.005670245411022093
74	3765	0.0008457223318334903	None	0.0	0.0008457223318334903
74	3753	0.00973623740783461	None	0.0	0.00973623740783461
74	3665	0.014350833110197785	None	0.0	0.014350833110197785
74	3781	0.012044693690331808	None	0.0	0.012044693690331808
74	3474	0.024134608208669507	None	0.0	0.024134608208669507
74	3710	0.0099724732490885	None	0.0	0.0099724732490885
74	3611	0.0069018641820691555	None	0.0	0.0069018641820691555
74	3542	0.008735889607872251	None	0.0	0.008735889607872251
74	3626	0.008410549238515008	None	0.0	0.008410549238515008
74	3726	0.002012738039258321	None	0.052354265087137905	0.002012738039258321
74	3760	0.020016479510525764	None	0.0	0.020016479510525764
74	3766	0.014610641922002286	None	0.0	0.014610641922002286
74	3767	0.013478428774191592	None	0.0	0.013478428774191592
74	3657	0.011575670149115862	None	0.0	0.011575670149115862
74	3601	0.014451536796792442	None	0.0	0.014451536796792442
74	3692	0.00986493372300592	None	0.0	0.00986493372300592
74	3676	0.011600584796012085	None	0.058999903390657804	0.011600584796012085
74	3799	0.00875434702223496	None	0.05817873223096076	0.00875434702223496
74	3437	0.00512063141001513	None	0.0	0.00512063141001513
74	3773	0.018439984495488806	None	0.0	0.018439984495488806
74	3681	0.01429029081674698	None	0.0	0.01429029081674698
74	3772	0.007746004775210051	None	0.0	0.007746004775210051
74	3746	0.013620747937816254	None	0.0	0.013620747937816254
74	3787	0.004581424151747397	None	0.052354265087137905	0.004581424151747397
74	3714	0.012212351767296382	None	0.0	0.012212351767296382
74	3419	0.00980244301930094	None	0.05817873223096076	0.00980244301930094
74	3679	0.010837146515590645	None	0.0	0.010837146515590645
74	3751	0.02397412738583244	None	0.017875078083413064	0.02397412738583244
74	3041	0.005228292039562972	None	0.0	0.005228292039562972
74	3609	0.0040734058219543835	None	0.0	0.0040734058219543835
74	3754	0.016744476897862307	None	0.12730923165109767	0.016744476897862307
74	3633	0.010617719333492507	None	0.0	0.010617719333492507
74	3790	0.013101247122110755	None	0.04931784602972685	0.013101247122110755
74	3344	0.01206361768613524	None	0.0	0.01206361768613524
74	3708	0.016546477975076454	None	0.0	0.016546477975076454
74	3763	0.007495106393533056	None	0.09629045128953617	0.007495106393533056
74	3514	0.007035712569299476	None	0.017875078083413064	0.007035712569299476
74	3755	0.01197612363539762	None	0.05970855838139646	0.01197612363539762
74	3387	0.021699856513484578	None	0.0	0.021699856513484578
74	3792	0.011205172297775387	None	0.0	0.011205172297775387
74	3788	0.006137351606505201	None	0.052354265087137905	0.006137351606505201
74	3748	0.004846053827401988	None	0.052354265087137905	0.004846053827401988
74	3646	0.014154913606293397	None	0.0	0.014154913606293397
74	3796	0.004834658728769091	None	0.0	0.004834658728769091
74	3614	0.012088836310517471	None	0.0	0.012088836310517471
74	3750	0.009099771759985775	None	0.0	0.009099771759985775
74	3597	0.012427208398486222	None	0.058999903390657804	0.012427208398486222
74	3736	0.00890311243758167	None	0.0	0.00890311243758167
74	3702	0.009536861121406472	None	0.0674822216714405	0.009536861121406472
74	3770	0.004738988206471295	None	0.0	0.004738988206471295
74	3795	0.010353336150557967	None	0.0	0.010353336150557967
74	3675	0.006766215778241666	None	0.017875078083413064	0.006766215778241666
74	3705	0.01287216025442334	None	0.058999903390657804	0.01287216025442334
74	3715	0.018212387115627955	None	0.0	0.018212387115627955
74	3744	0.007595561522067915	None	0.017875078083413064	0.007595561522067915
74	3776	0.013026474216267844	None	0.0	0.013026474216267844
74	3669	0.00835973809236239	None	0.0	0.00835973809236239
74	3697	0.011128872998756633	None	0.0	0.011128872998756633
74	3716	0.027905149967392684	None	0.0	0.027905149967392684
74	3659	0.007458802653587925	None	0.0	0.007458802653587925
74	3671	0.011851557245304718	None	0.0	0.011851557245304718
74	3707	0.012320408829746108	None	0.0	0.012320408829746108
74	3711	0.016387790303597882	None	0.04931784602972685	0.016387790303597882
74	3340	0.008433387370262639	None	0.0	0.008433387370262639
74	3741	0.013259640151181412	None	0.0	0.013259640151181412
74	3791	0.0010731519173148968	None	0.0	0.0010731519173148968
74	3698	0.005919712558494268	None	0.0	0.005919712558494268
74	3794	0.00836118860717936	None	0.05970855838139646	0.00836118860717936
74	3694	0.007997559740663603	None	0.0	0.007997559740663603
74	3610	0.008415619881885932	None	0.05970855838139646	0.008415619881885932
74	3592	0.0036604979169913964	None	0.0	0.0036604979169913964
74	3617	0.010628908742690773	None	0.05817873223096076	0.010628908742690773
74	3775	0.005120706377859023	None	0.048096564102418485	0.005120706377859023
74	3511	0.005252188600236991	None	0.25567563311967356	0.005252188600236991
74	3759	0.012440445449582945	None	0.0	0.012440445449582945
74	3686	0.011987825011426059	None	0.0	0.011987825011426059
74	3779	0.009681008555113701	None	0.0	0.009681008555113701
74	3797	0.008587082198061998	None	0.0	0.008587082198061998
74	3737	0.009264134824824867	None	0.0	0.009264134824824867
74	3789	0.009010498223062253	None	0.048096564102418485	0.009010498223062253
74	3800	0.015847206607855525	None	0.0	0.015847206607855525
74	3573	0.01320582102448132	None	0.0	0.01320582102448132
74	3627	0.011941503878384777	None	0.0	0.011941503878384777
74	3548	0.008084596432744512	None	0.017875078083413064	0.008084596432744512
74	3552	0.010077383064496957	None	0.0	0.010077383064496957
74	3574	0.009461631677180504	None	0.0	0.009461631677180504
74	3585	0.007555991165185728	None	0.058999903390657804	0.007555991165185728
74	3664	0.019072254481776678	None	0.0	0.019072254481776678
74	3774	0.012258963708198288	None	0.0	0.012258963708198288
74	3782	0.009946279444987497	None	0.0	0.009946279444987497
60	2908	0.0029244223450047755	None	0.0	0.0029244223450047755
60	2939	0.0006696413750967356	None	0.0	0.0006696413750967356
60	3065	0.001501449026791281	None	0.0	0.001501449026791281
60	3070	0.0040538738251453986	None	0.045881648909380755	0.0040538738251453986
60	2962	0.0007541696032697963	None	0.21092171673331478	0.0007541696032697963
60	3058	0.00020348848238608573	None	0.19897206134963086	0.00020348848238608573
60	3067	0.0008315461248995973	None	0.0	0.0008315461248995973
60	2776	0.0014096841846104366	None	0.11015141094572205	0.0014096841846104366
60	2803	0.0005390815989741103	None	0.11015141094572205	0.0005390815989741103
60	2951	0.0011327831454257316	None	0.193020809847351	0.0011327831454257316
60	2966	0.0009828854515792466	None	0.0	0.0009828854515792466
60	3026	0.002012174969252049	None	0.045881648909380755	0.002012174969252049
60	3031	0.000747844779943519	None	0.19897206134963086	0.000747844779943519
60	2978	0.0007446146290745094	None	0.21092171673331478	0.0007446146290745094
60	3069	0.007708091044879551	None	0.1049913606189741	0.007708091044879551
60	3080	0.0010803265645234976	None	0.20515021314414356	0.0010803265645234976
60	3018	0.000777350838589656	None	0.0	0.000777350838589656
60	3008	0.00178955297604141	None	0.045881648909380755	0.00178955297604141
60	2880	0.0018550070193832661	None	0.4175461357433587	0.0018550070193832661
60	2922	0.0012591423040431845	None	0.1463654698877464	0.0012591423040431845
60	2597	0.0015183878923184495	None	0.129362132537521	0.0015183878923184495
60	2628	0.0013138337603952304	None	0.2808125133983542	0.0013138337603952304
60	3053	0.0010707373040984402	None	0.0	0.0010707373040984402
60	2906	1.0061413631959206e-06	None	0.23655993918792353	1.0061413631959206e-06
60	2879	0.0016486686037892112	None	0.13948737616755108	0.0016486686037892112
60	3086	0.001190903822442168	None	0.0	0.001190903822442168
60	3064	0.0028941043014337857	None	0.0	0.0028941043014337857
60	2953	0.005500374879044692	None	0.0	0.005500374879044692
60	3078	0.001290134896819753	None	0.21868292622475635	0.001290134896819753
60	2942	0.0020405052968609566	None	0.09153784039863036	0.0020405052968609566
60	2830	0.0019450104981592416	None	0.0	0.0019450104981592416
60	3054	0.002218421150703524	None	0.24985563479510456	0.002218421150703524
60	2943	0.0007069099964542136	None	0.0	0.0007069099964542136
60	3060	0.00010540187127008667	None	0.0	0.00010540187127008667
60	2715	0.001051150677438658	None	0.0986766827215569	0.001051150677438658
60	2932	0.0011934652973640603	None	0.21868292622475635	0.0011934652973640603
60	2920	0.001955205812346118	None	0.13789054322639877	0.001955205812346118
60	3048	0.0010774551749322687	None	0.2398220520767657	0.0010774551749322687
60	3036	0.0013270188028494574	None	0.22303954367812354	0.0013270188028494574
60	3015	0.001882779583303929	None	0.09153784039863036	0.001882779583303929
60	3057	0.0003126628610989877	None	0.24724950490222025	0.0003126628610989877
60	3032	0.0016974945021196977	None	0.045881648909380755	0.0016974945021196977
60	3041	0.005228292039562972	None	0.045881648909380755	0.005228292039562972
60	2766	0.001368302429220963	None	0.0	0.001368302429220963
60	3081	0.0011601194053152315	None	0.22084675289151118	0.0011601194053152315
60	2765	7.990666013863565e-05	None	0.20615528128088295	7.990666013863565e-05
60	3072	0.0009831860602991628	None	0.193020809847351	0.0009831860602991628
60	2979	0.00114015991824948	None	0.20515021314414356	0.00114015991824948
60	3039	0.00127265091420583	None	0.0	0.00127265091420583
60	2818	0.0002564417480638681	None	0.0	0.0002564417480638681
60	3025	0.00018843690941231604	None	0.3412262311596459	0.00018843690941231604
60	2791	0.0016173915030905535	None	0.0	0.0016173915030905535
60	2557	0.00013965367990082008	None	0.432243289483881	0.00013965367990082008
60	2949	6.476890671395045e-05	None	0.45277362657167475	6.476890671395045e-05
60	3034	0.000932362796537054	None	0.0	0.000932362796537054
60	3076	0.00199083410496471	None	0.13948737616755108	0.00199083410496471
60	2957	0.0018050153749590728	None	0.0	0.0018050153749590728
60	3088	0.0012937396847668937	None	0.09153784039863036	0.0012937396847668937
60	3010	0.0006536570025850166	None	0.0986766827215569	0.0006536570025850166
60	3056	0.000268036224850014	None	0.19897206134963086	0.000268036224850014
60	3083	0.0008054767763751415	None	0.0	0.0008054767763751415
60	2973	0.002677877859361988	None	0.0	0.002677877859361988
60	2924	0.0013236406831188374	None	0.0	0.0013236406831188374
60	3059	-7.982220325831502e-06	None	0.2418074346004604	-7.982220325831502e-06
60	2808	0.002150408360624341	None	0.24398694611125243	0.002150408360624341
60	3005	0.002817509936111472	None	0.045881648909380755	0.002817509936111472
60	3003	0.0014436994401430898	None	0.1463654698877464	0.0014436994401430898
60	3024	0.0005946690525847373	None	0.24128419785030997	0.0005946690525847373
60	3043	0.0007150993828352333	None	0.2661706341799893	0.0007150993828352333
60	2876	0.0011656630121862884	None	0.129362132537521	0.0011656630121862884
60	3077	0.0017695927758673965	None	0.0	0.0017695927758673965
60	2780	1.5261914618848734e-05	None	0.29376217261001614	1.5261914618848734e-05
60	2856	0.0030124436753528553	None	0.0	0.0030124436753528553
60	3068	1.975957088427106e-07	None	0.21848428936682135	1.975957088427106e-07
60	2977	0.003531823337668346	None	0.0	0.003531823337668346
60	2841	0.0011035279940608538	None	0.0986766827215569	0.0011035279940608538
60	3055	0.0004033669107375049	None	0.17158780010773553	0.0004033669107375049
60	2967	0.0015551043912816302	None	0.0	0.0015551043912816302
60	3002	0.00045019684937901	None	0.14214510048481002	0.00045019684937901
60	2657	2.773210317981542e-05	None	0.6353577731946423	2.773210317981542e-05
60	3093	0.0002850698158183218	None	0.19897206134963086	0.0002850698158183218
60	2916	0.0007900400840376941	None	0.0	0.0007900400840376941
60	3098	0.0006955540013781521	None	0.0	0.0006955540013781521
60	2878	0.0005064845907903281	None	0.0	0.0005064845907903281
60	2929	0.0012816162827169492	None	0.21868292622475635	0.0012816162827169492
60	2784	0.0012664557588476775	None	0.11015141094572205	0.0012664557588476775
60	3023	0.000618827780331086	None	0.13789054322639877	0.000618827780331086
60	3062	0.0021952393697995576	None	0.09153784039863036	0.0021952393697995576
60	3085	0.0016164757988505493	None	0.0	0.0016164757988505493
60	3051	0.000733765485562248	None	0.23655993918792353	0.000733765485562248
60	2886	0.0021186056676659425	None	0.0	0.0021186056676659425
60	3013	0.0008741183251078086	None	0.14214510048481002	0.0008741183251078086
60	2822	0.0005856127655050428	None	0.23929144196185942	0.0005856127655050428
60	2885	0.00043199485486344874	None	0.23929144196185942	0.00043199485486344874
60	3073	0.00138451969522509	None	0.0986766827215569	0.00138451969522509
60	2935	0.0023573563231057775	None	0.0	0.0023573563231057775
60	3075	0.0007778641352323796	None	0.09153784039863036	0.0007778641352323796
60	2934	0.0010521176869218718	None	0.13789054322639877	0.0010521176869218718
60	3082	0.001460766276519771	None	0.0986766827215569	0.001460766276519771
60	2974	0.0011016305462205394	None	0.23655993918792353	0.0011016305462205394
109	5298	0.03154998377624563	None	0.0	0.03154998377624563
109	5469	0.026623952335348398	None	0.017994858858527477	0.026623952335348398
109	5441	0.028125588899263754	None	0.0	0.028125588899263754
109	5521	0.029288942780347244	None	0.007664044523043824	0.029288942780347244
109	5039	0.029217652970588964	None	0.0	0.029217652970588964
109	4616	0.03023897460616641	None	0.0	0.03023897460616641
109	5268	0.029553118792772063	None	0.0	0.029553118792772063
109	5515	0.02881627905817295	None	0.0	0.02881627905817295
109	5490	0.029828033202660326	None	0.0	0.029828033202660326
109	5506	0.02783260037938467	None	0.0	0.02783260037938467
109	5260	0.029972134940997257	None	0.0	0.029972134940997257
109	5390	0.028176815973180273	None	0.0	0.028176815973180273
109	4875	0.028620332503986406	None	0.0	0.028620332503986406
109	5453	0.026555883388435567	None	0.0	0.026555883388435567
109	4492	0.029304482028089947	None	0.0	0.029304482028089947
109	5373	0.028601234142665567	None	0.0	0.028601234142665567
109	5418	0.028839916730349056	None	0.0	0.028839916730349056
109	5545	0.029567026643115214	None	0.0	0.029567026643115214
109	5376	0.02932757420427473	None	0.0	0.02932757420427473
109	5529	0.02817872061991045	None	0.0	0.02817872061991045
109	5416	0.03168982424261979	None	0.0	0.03168982424261979
109	5523	0.025919700781589793	None	0.0	0.025919700781589793
109	5366	0.02814747628385268	None	0.0	0.02814747628385268
109	5547	0.026610114950912898	None	0.0	0.026610114950912898
109	4982	0.03305330855663919	None	0.0	0.03305330855663919
109	5409	0.023342939265568657	None	0.017994858858527477	0.023342939265568657
109	5540	0.019166584391687398	None	0.0	0.019166584391687398
109	5503	0.02835541779602226	None	0.0	0.02835541779602226
109	4784	0.02947520945031949	None	0.0	0.02947520945031949
109	5244	0.025581822628205155	None	0.0	0.025581822628205155
109	4429	0.031751512897286706	None	0.007664044523043824	0.031751512897286706
109	5535	0.016922116265864453	None	0.0	0.016922116265864453
109	5315	0.02696528597513675	None	0.017994858858527477	0.02696528597513675
109	5530	0.0289347100796072	None	0.0	0.0289347100796072
109	4615	0.0304686882828586	None	0.0	0.0304686882828586
109	4812	0.030274953648350346	None	0.007664044523043824	0.030274953648350346
109	5105	0.030034020592536466	None	0.0	0.030034020592536466
109	5507	0.02957105038641087	None	0.0	0.02957105038641087
109	5465	0.028162114731938165	None	0.0	0.028162114731938165
109	5329	0.03031825972875843	None	0.0	0.03031825972875843
109	4802	0.029501620237537798	None	0.0	0.029501620237537798
109	5534	0.026750555442735247	None	0.0	0.026750555442735247
109	5380	0.027697695327442342	None	0.0	0.027697695327442342
109	5338	0.028614001766518137	None	0.0	0.028614001766518137
109	5379	0.026971333832487475	None	0.0	0.026971333832487475
109	5331	0.03230148350719123	None	0.0	0.03230148350719123
109	5355	0.03152952133139635	None	0.0	0.03152952133139635
109	5512	0.026973852800419973	None	0.0	0.026973852800419973
109	5346	0.031427129456820024	None	0.0	0.031427129456820024
109	5337	0.028103956443520827	None	0.0	0.028103956443520827
109	5388	0.031971091731368015	None	0.007664044523043824	0.031971091731368015
109	5472	0.027723415441048165	None	0.0	0.027723415441048165
109	5402	0.027785303196043276	None	0.0	0.027785303196043276
109	5369	0.0287767594733347	None	0.0	0.0287767594733347
109	5488	0.027967339649159588	None	0.0	0.027967339649159588
109	5483	0.02885247251737649	None	0.0	0.02885247251737649
109	5163	0.02779097140173133	None	0.0	0.02779097140173133
109	4908	0.03045991989100929	None	0.0	0.03045991989100929
109	5518	0.028064053942305416	None	0.0	0.028064053942305416
109	5478	0.017744473241188424	None	0.0	0.017744473241188424
109	5509	0.025121808129974582	None	0.0	0.025121808129974582
109	5164	0.033269899464391336	None	0.0	0.033269899464391336
109	5054	0.030646981659097672	None	0.0	0.030646981659097672
109	5405	0.02815820645681253	None	0.0	0.02815820645681253
109	5358	0.02917084075052545	None	0.0	0.02917084075052545
109	5110	0.032982613853066334	None	0.0	0.032982613853066334
109	5305	0.029963629836793505	None	0.0	0.029963629836793505
109	5452	0.02973198365811675	None	0.017994858858527477	0.02973198365811675
109	5421	0.029674404313719618	None	0.0	0.029674404313719618
109	5541	0.028038800797450043	None	0.0	0.028038800797450043
109	4546	0.027380613341478878	None	0.007664044523043824	0.027380613341478878
109	5477	0.0329179333475225	None	0.0	0.0329179333475225
109	5367	0.030403278274962496	None	0.0	0.030403278274962496
109	4904	0.029871935893984777	None	0.0	0.029871935893984777
109	4654	0.028429540116760927	None	0.0	0.028429540116760927
109	5520	0.004778098047700713	None	0.0	0.004778098047700713
109	5549	0.028062751313714197	None	0.0	0.028062751313714197
109	5496	0.02754238557949708	None	0.0	0.02754238557949708
109	4786	0.030653722600145226	None	0.0	0.030653722600145226
109	5497	0.02904654852828613	None	0.0	0.02904654852828613
109	5263	0.023722887594448676	None	0.0	0.023722887594448676
109	5439	0.0309657500122205	None	0.0	0.0309657500122205
109	4899	0.02863602178944276	None	0.0	0.02863602178944276
109	4626	0.032632624321871175	None	0.0	0.032632624321871175
109	5444	0.03190607303880867	None	0.0	0.03190607303880867
109	5480	0.02958639822350609	None	0.0	0.02958639822350609
109	5537	0.029779336421285375	None	0.0	0.029779336421285375
109	5459	0.026066943306371954	None	0.0	0.026066943306371954
109	5306	0.0314516907458752	None	0.0	0.0314516907458752
109	4943	0.029704727786338522	None	0.0	0.029704727786338522
109	5542	0.030492432017119604	None	0.0	0.030492432017119604
109	5536	0.019071242172147014	None	0.0	0.019071242172147014
109	5296	0.03163332169543644	None	0.0	0.03163332169543644
109	5217	0.028588347399050903	None	0.0	0.028588347399050903
109	5489	0.027422349301501434	None	0.0	0.027422349301501434
109	4952	0.0301075474327274	None	0.007664044523043824	0.0301075474327274
109	5207	0.030536807793250024	None	0.0	0.030536807793250024
109	5183	0.03012655854648983	None	0.0	0.03012655854648983
109	5532	0.02973530126856708	None	0.0	0.02973530126856708
109	5284	0.03223749952160948	None	0.007664044523043824	0.03223749952160948
110	5298	0.03154998377624563	None	0.0	0.03154998377624563
110	5469	0.026623952335348398	None	0.0	0.026623952335348398
110	5521	0.029288942780347244	None	0.003832022261521912	0.029288942780347244
110	5039	0.029217652970588964	None	0.0	0.029217652970588964
110	4616	0.03023897460616641	None	0.0	0.03023897460616641
110	5268	0.029553118792772063	None	0.0	0.029553118792772063
110	5515	0.02881627905817295	None	0.0	0.02881627905817295
110	5490	0.029828033202660326	None	0.0	0.029828033202660326
110	5506	0.02783260037938467	None	0.0	0.02783260037938467
110	5260	0.029972134940997257	None	0.0	0.029972134940997257
110	5582	0.020814040766788854	None	0.0	0.020814040766788854
110	4875	0.028620332503986406	None	0.0	0.028620332503986406
110	5453	0.026555883388435567	None	0.0	0.026555883388435567
110	5558	0.019122831251479483	None	0.0	0.019122831251479483
110	5586	0.028694034343026538	None	0.0	0.028694034343026538
110	4492	0.029304482028089947	None	0.0	0.029304482028089947
110	5373	0.028601234142665567	None	0.0	0.028601234142665567
110	5418	0.028839916730349056	None	0.0	0.028839916730349056
110	5545	0.029567026643115214	None	0.0	0.029567026643115214
110	5571	0.027128646338607718	None	0.0	0.027128646338607718
110	5566	0.030087362543476385	None	0.003832022261521912	0.030087362543476385
110	5376	0.02932757420427473	None	0.0	0.02932757420427473
110	5529	0.02817872061991045	None	0.0	0.02817872061991045
110	5416	0.03168982424261979	None	0.0	0.03168982424261979
110	5366	0.02814747628385268	None	0.0	0.02814747628385268
110	5547	0.026610114950912898	None	0.0	0.026610114950912898
110	5576	0.026070491260981737	None	0.0	0.026070491260981737
110	5584	-0.0006587558828786829	None	0.12134368100998202	-0.0006587558828786829
110	4982	0.03305330855663919	None	0.0	0.03305330855663919
110	5409	0.023342939265568657	None	0.0	0.023342939265568657
110	5540	0.019166584391687398	None	0.0	0.019166584391687398
110	4784	0.02947520945031949	None	0.0	0.02947520945031949
110	5244	0.025581822628205155	None	0.0	0.025581822628205155
110	5552	0.02960684804462771	None	0.003832022261521912	0.02960684804462771
110	4429	0.031751512897286706	None	0.003832022261521912	0.031751512897286706
110	5600	0.028783706790882897	None	0.0	0.028783706790882897
110	5315	0.02696528597513675	None	0.0	0.02696528597513675
110	5530	0.0289347100796072	None	0.0	0.0289347100796072
110	5591	0.028843248871373597	None	0.0	0.028843248871373597
110	5573	0.01928804368022881	None	0.0	0.01928804368022881
110	4615	0.0304686882828586	None	0.0	0.0304686882828586
110	5105	0.030034020592536466	None	0.0	0.030034020592536466
110	5507	0.02957105038641087	None	0.0	0.02957105038641087
110	5465	0.028162114731938165	None	0.0	0.028162114731938165
110	5329	0.03031825972875843	None	0.0	0.03031825972875843
110	5560	0.023090339823736452	None	0.0	0.023090339823736452
110	5572	0.03078080275306768	None	0.0	0.03078080275306768
110	4802	0.029501620237537798	None	0.0	0.029501620237537798
110	5583	0.0269122435763126	None	0.0	0.0269122435763126
110	5380	0.027697695327442342	None	0.0	0.027697695327442342
110	5588	0.02937922797743585	None	0.0	0.02937922797743585
110	5379	0.026971333832487475	None	0.0	0.026971333832487475
110	5331	0.03230148350719123	None	0.0	0.03230148350719123
110	5598	0.02231024860834184	None	0.0	0.02231024860834184
110	5346	0.031427129456820024	None	0.0	0.031427129456820024
110	5337	0.028103956443520827	None	0.0	0.028103956443520827
110	5388	0.031971091731368015	None	0.003832022261521912	0.031971091731368015
110	5472	0.027723415441048165	None	0.0	0.027723415441048165
110	5402	0.027785303196043276	None	0.0	0.027785303196043276
110	5369	0.0287767594733347	None	0.0	0.0287767594733347
110	5488	0.027967339649159588	None	0.0	0.027967339649159588
110	5483	0.02885247251737649	None	0.0	0.02885247251737649
110	5599	0.03024864980793371	None	0.0	0.03024864980793371
110	5163	0.02779097140173133	None	0.0	0.02779097140173133
110	5478	0.017744473241188424	None	0.0	0.017744473241188424
110	5164	0.033269899464391336	None	0.0	0.033269899464391336
110	5110	0.032982613853066334	None	0.0	0.032982613853066334
110	5305	0.029963629836793505	None	0.0	0.029963629836793505
110	5580	0.02756102181313508	None	0.0	0.02756102181313508
110	5452	0.02973198365811675	None	0.0	0.02973198365811675
110	5421	0.029674404313719618	None	0.0	0.029674404313719618
110	5541	0.028038800797450043	None	0.0	0.028038800797450043
110	4546	0.027380613341478878	None	0.003832022261521912	0.027380613341478878
110	5477	0.0329179333475225	None	0.0	0.0329179333475225
110	5367	0.030403278274962496	None	0.0	0.030403278274962496
110	4654	0.028429540116760927	None	0.0	0.028429540116760927
110	5575	0.020932222839931305	None	0.0	0.020932222839931305
110	5594	0.028513070191716193	None	0.0	0.028513070191716193
110	5549	0.028062751313714197	None	0.0	0.028062751313714197
110	5496	0.02754238557949708	None	0.0	0.02754238557949708
110	4786	0.030653722600145226	None	0.0	0.030653722600145226
110	5497	0.02904654852828613	None	0.0	0.02904654852828613
110	5263	0.023722887594448676	None	0.0	0.023722887594448676
110	5439	0.0309657500122205	None	0.0	0.0309657500122205
110	4899	0.02863602178944276	None	0.0	0.02863602178944276
110	4626	0.032632624321871175	None	0.0	0.032632624321871175
110	5444	0.03190607303880867	None	0.0	0.03190607303880867
110	5480	0.02958639822350609	None	0.0	0.02958639822350609
110	5537	0.029779336421285375	None	0.0	0.029779336421285375
110	5459	0.026066943306371954	None	0.0	0.026066943306371954
110	5306	0.0314516907458752	None	0.0	0.0314516907458752
110	4943	0.029704727786338522	None	0.0	0.029704727786338522
110	5542	0.030492432017119604	None	0.0	0.030492432017119604
110	5296	0.03163332169543644	None	0.0	0.03163332169543644
110	5217	0.028588347399050903	None	0.0	0.028588347399050903
110	5489	0.027422349301501434	None	0.0	0.027422349301501434
110	4952	0.0301075474327274	None	0.003832022261521912	0.0301075474327274
110	5207	0.030536807793250024	None	0.0	0.030536807793250024
110	5183	0.03012655854648983	None	0.0	0.03012655854648983
110	5532	0.02973530126856708	None	0.0	0.02973530126856708
76	3877	0.012732329742061234	None	0.0	0.012732329742061234
76	3876	0.01135279411387786	None	0.0	0.01135279411387786
76	3757	0.008667743269490874	None	0.0	0.008667743269490874
76	3724	0.005580073011226969	None	0.0	0.005580073011226969
76	3709	0.020163457532655693	None	0.0	0.020163457532655693
76	3885	0.013668727721671306	None	0.0	0.013668727721671306
76	3762	0.010318284537640783	None	0.0	0.010318284537640783
76	3731	0.007646306688798194	None	0.027927769647079194	0.007646306688798194
76	3717	0.011375651083038703	None	0.0	0.011375651083038703
76	3805	0.012846737600541175	None	0.0	0.012846737600541175
76	3878	0.013792259543819392	None	0.0	0.013792259543819392
76	3899	0.011442309753584049	None	0.0	0.011442309753584049
76	3753	0.00973623740783461	None	0.0	0.00973623740783461
76	3665	0.014350833110197785	None	0.0	0.014350833110197785
76	3474	0.024134608208669507	None	0.0	0.024134608208669507
76	3843	0.011072452787477486	None	0.0	0.011072452787477486
76	3710	0.0099724732490885	None	0.0	0.0099724732490885
76	3767	0.013478428774191592	None	0.0	0.013478428774191592
76	3889	0.022413201280481476	None	0.008937539041706532	0.022413201280481476
76	3657	0.011575670149115862	None	0.0	0.011575670149115862
76	3601	0.014451536796792442	None	0.0	0.014451536796792442
76	3692	0.00986493372300592	None	0.0	0.00986493372300592
76	3842	0.0044238445705697925	None	0.028857938461451092	0.0044238445705697925
76	3827	0.012213474594882728	None	0.0	0.012213474594882728
76	3773	0.018439984495488806	None	0.0	0.018439984495488806
76	3681	0.01429029081674698	None	0.0	0.01429029081674698
76	3829	0.009480262825160873	None	0.04948256394825111	0.009480262825160873
76	3856	0.02476185113893114	None	0.0	0.02476185113893114
76	3867	0.013632958431887455	None	0.0	0.013632958431887455
76	3746	0.013620747937816254	None	0.0	0.013620747937816254
76	3862	0.010750573961633085	None	0.0	0.010750573961633085
76	3714	0.012212351767296382	None	0.0	0.012212351767296382
76	3679	0.010837146515590645	None	0.0	0.010837146515590645
76	3754	0.016744476897862307	None	0.12113794152361348	0.016744476897862307
76	3633	0.010617719333492507	None	0.0	0.010617719333492507
76	3894	0.028215348459127522	None	0.0	0.028215348459127522
76	3790	0.013101247122110755	None	0.04788363793403773	0.013101247122110755
76	3898	0.0057922506751074115	None	0.0	0.0057922506751074115
76	3708	0.016546477975076454	None	0.0	0.016546477975076454
76	3890	0.009841611955911836	None	0.0	0.009841611955911836
76	3851	0.011227383337009591	None	0.0	0.011227383337009591
76	3826	0.010862558429193245	None	0.027927769647079194	0.010862558429193245
76	3869	0.013018658945686505	None	0.0	0.013018658945686505
76	3387	0.021699856513484578	None	0.0	0.021699856513484578
76	3882	0.018600257281564832	None	0.0	0.018600257281564832
76	3807	0.026149893333918702	None	0.008937539041706532	0.026149893333918702
76	3866	0.020075535766898217	None	0.0268126171251196	0.020075535766898217
76	3883	-0.00010258146160365325	None	0.028857938461451092	-0.00010258146160365325
76	3748	0.004846053827401988	None	0.09956072419328844	0.004846053827401988
76	3873	0.01266808029373	None	0.0	0.01266808029373
76	3646	0.014154913606293397	None	0.0	0.014154913606293397
76	3796	0.004834658728769091	None	0.0	0.004834658728769091
76	3614	0.012088836310517471	None	0.0	0.012088836310517471
76	3750	0.009099771759985775	None	0.0	0.009099771759985775
76	3597	0.012427208398486222	None	0.05488997508897314	0.012427208398486222
76	3736	0.00890311243758167	None	0.008937539041706532	0.00890311243758167
76	3825	0.01376922506914704	None	0.04788363793403773	0.01376922506914704
76	3810	0.008333718925055576	None	0.0	0.008333718925055576
76	3715	0.018212387115627955	None	0.0	0.018212387115627955
76	3884	0.005865258514882245	None	0.008937539041706532	0.005865258514882245
76	3820	0.009910331646991136	None	0.0	0.009910331646991136
76	3832	0.008875756358628636	None	0.028857938461451092	0.008875756358628636
76	3776	0.013026474216267844	None	0.0	0.013026474216267844
76	3893	0.01666212794263804	None	0.0	0.01666212794263804
76	3859	0.01022139191685199	None	0.028857938461451092	0.01022139191685199
76	3833	0.011149325753729717	None	0.028857938461451092	0.011149325753729717
76	3880	0.010054224995605477	None	0.0904504146260223	0.010054224995605477
76	3811	0.01211220764805055	None	0.05488997508897314	0.01211220764805055
76	3897	0.014936466165843305	None	0.0268126171251196	0.014936466165843305
76	3872	0.010801765429659596	None	0.028857938461451092	0.010801765429659596
76	3716	0.027905149967392684	None	0.008937539041706532	0.027905149967392684
76	3813	0.010219142413670688	None	0.0	0.010219142413670688
76	3671	0.011851557245304718	None	0.0	0.011851557245304718
76	3707	0.012320408829746108	None	0.0	0.012320408829746108
76	3891	0.012887487449465268	None	0.0	0.012887487449465268
76	3711	0.016387790303597882	None	0.04788363793403773	0.016387790303597882
76	3819	0.010199591751594277	None	0.0	0.010199591751594277
76	3340	0.008433387370262639	None	0.0	0.008433387370262639
76	3794	0.00836118860717936	None	0.04948256394825111	0.00836118860717936
76	3610	0.008415619881885932	None	0.04948256394825111	0.008415619881885932
76	3592	0.0036604979169913964	None	0.0	0.0036604979169913964
76	3617	0.010628908742690773	None	0.027927769647079194	0.010628908742690773
76	3840	0.0020351091948280645	None	0.0	0.0020351091948280645
76	3845	0.025127622853282558	None	0.0	0.025127622853282558
76	3860	0.023263828529011918	None	0.0268126171251196	0.023263828529011918
76	3686	0.011987825011426059	None	0.0	0.011987825011426059
76	3779	0.009681008555113701	None	0.0	0.009681008555113701
76	3816	0.011362200500324588	None	0.0	0.011362200500324588
76	3864	0.008357484313842763	None	0.04948256394825111	0.008357484313842763
76	3737	0.009264134824824867	None	0.008937539041706532	0.009264134824824867
76	3817	0.007566871709198812	None	0.0	0.007566871709198812
76	3800	0.015847206607855525	None	0.0	0.015847206607855525
76	3627	0.011941503878384777	None	0.0	0.011941503878384777
76	3853	0.006852455949388583	None	0.05488997508897314	0.006852455949388583
76	3574	0.009461631677180504	None	0.0	0.009461631677180504
76	3585	0.007555991165185728	None	0.05488997508897314	0.007555991165185728
76	3664	0.019072254481776678	None	0.0	0.019072254481776678
76	3774	0.012258963708198288	None	0.0	0.012258963708198288
76	3857	0.01307010786677407	None	0.027927769647079194	0.01307010786677407
76	3836	0.011181606827046267	None	0.0	0.011181606827046267
30	1564	0.3142081171467628	0.3142081171467628	0.3486512462278131	0.3142081171467628
30	869	0.3265863077753657	0.3265863077753657	0.3484319189053921	0.3265863077753657
30	1362	0.39326795616038257	0.39326795616038257	0.39530390850378794	0.39326795616038257
30	1517	0.3088064526090395	0.3088064526090395	0.37661355627259285	0.3088064526090395
30	1301	0.3988977575628736	0.3988977575628736	0.42572337401994237	0.3988977575628736
30	1531	0.40155707226354415	0.40155707226354415	0.4987969550594964	0.40155707226354415
30	1600	0.3331478906184493	0.3331478906184493	0.36802796976770524	0.3331478906184493
30	1407	0.31333446041811025	0.31333446041811025	0.3569920030339046	0.31333446041811025
30	1543	0.3840588632665908	0.3840588632665908	0.41298228087741934	0.3840588632665908
30	1381	0.43427526062256055	0.43427526062256055	0.5205649039693283	0.43427526062256055
30	1597	0.35810023411036473	0.35810023411036473	0.42642983586918676	0.35810023411036473
30	1452	0.44853839929318323	0.44853839929318323	0.46052839530939205	0.44853839929318323
30	1216	0.3907757914478001	0.3907757914478001	0.401146941167302	0.3907757914478001
30	1562	0.4047155422426606	0.4047155422426606	0.44294451619922165	0.4047155422426606
30	1071	0.32595057049717246	0.32595057049717246	0.3340074939776229	0.32595057049717246
30	1548	0.31382672742201984	0.31382672742201984	0.3260228602085107	0.31382672742201984
30	1577	0.31248621499764634	0.31248621499764634	0.31248621499764634	0.31248621499764634
30	1549	0.3023210615877011	0.3023210615877011	0.30348107543031994	0.3023210615877011
30	1510	0.38251882701493395	0.38251882701493395	0.4562246586160751	0.38251882701493395
30	1495	0.4278032109008483	0.4278032109008483	0.4303907872929279	0.4278032109008483
30	1551	0.2858554131919228	0.2858554131919228	0.3209120873651562	0.2858554131919228
30	1575	0.2526485407933604	0.2526485407933604	0.2616616460534792	0.2526485407933604
30	1441	0.35899458425622816	0.35899458425622816	0.46518519015345305	0.35899458425622816
30	1553	0.38819800965794204	0.38819800965794204	0.4339793590080365	0.38819800965794204
30	1576	0.37190791659387185	0.37190791659387185	0.4369959141760787	0.37190791659387185
30	1570	0.35810023411036473	0.35810023411036473	0.42642983586918676	0.35810023411036473
30	1540	0.28507304140412987	0.28507304140412987	0.32874191360445043	0.28507304140412987
30	1593	0.2693320663702065	0.2693320663702065	0.27385685807256016	0.2693320663702065
30	1509	0.2695503667407503	0.2695503667407503	0.3347868284096271	0.2695503667407503
30	1498	0.2752934654913476	0.2752934654913476	0.29451465772500873	0.2752934654913476
30	796	0.3698716818552305	0.3698716818552305	0.45363238352678187	0.3698716818552305
30	1544	0.33540496576331086	0.33540496576331086	0.4038171720375954	0.33540496576331086
30	266	0.3942919441744968	0.3942919441744968	0.4615569532905866	0.3942919441744968
30	1471	0.3563483347843631	0.3563483347843631	0.3631248556933106	0.3563483347843631
30	1470	0.3023210615877011	0.3023210615877011	0.30348107543031994	0.3023210615877011
30	1588	0.35007257239775375	0.35007257239775375	0.39971989469415664	0.35007257239775375
30	1315	0.3263728624531004	0.3263728624531004	0.4225788030513601	0.3263728624531004
30	1563	0.2744567204064854	0.2744567204064854	0.29868413993218773	0.2744567204064854
30	1545	0.34032261591689095	0.34032261591689095	0.3865537281129748	0.34032261591689095
30	1367	0.35810023411036473	0.35810023411036473	0.42642983586918676	0.35810023411036473
30	1451	0.3482502968754003	0.3482502968754003	0.3627585583377068	0.3482502968754003
30	1245	0.5454130271062727	0.5454130271062727	0.5786456447200596	0.5454130271062727
30	1150	0.4431935161644264	0.4431935161644264	0.4823474619793878	0.4431935161644264
30	1523	0.34084110508370297	0.34084110508370297	0.3959083982673023	0.34084110508370297
30	1579	0.30659319449295974	0.30659319449295974	0.3429031386387849	0.30659319449295974
30	1153	0.39506493462077524	0.39506493462077524	0.4544920717975497	0.39506493462077524
30	1532	0.31988068525237945	0.31988068525237945	0.39758275694202916	0.31988068525237945
30	1375	0.2487319549354467	0.2487319549354467	0.4343241003631141	0.2487319549354467
30	1067	0.3482502968754003	0.3482502968754003	0.3627585583377068	0.3482502968754003
30	1539	0.4320894927435292	0.4320894927435292	0.44960120757378136	0.4320894927435292
30	1469	0.3698716818552305	0.3698716818552305	0.45363238352678187	0.3698716818552305
30	1552	0.2487319549354467	0.2487319549354467	0.4343241003631141	0.2487319549354467
30	1372	0.3358570474159368	0.3358570474159368	0.37416546051333327	0.3358570474159368
30	1403	0.28735578341678447	0.28735578341678447	0.28999438055836746	0.28735578341678447
30	1522	0.330690968749841	0.330690968749841	0.4054778687184239	0.330690968749841
30	1481	0.27933332049107407	0.27933332049107407	0.32715635843339264	0.27933332049107407
30	1567	0.35219130206812194	0.35219130206812194	0.39141488994503615	0.35219130206812194
30	1582	0.31248621499764634	0.31248621499764634	0.31248621499764634	0.31248621499764634
30	1572	0.461520334957663	0.461520334957663	0.49762440945144437	0.461520334957663
30	1580	0.2878461039376034	0.2878461039376034	0.2878461039376034	0.2878461039376034
30	1405	0.37450000574624476	0.37450000574624476	0.4418351518588805	0.37450000574624476
30	1380	0.34377446965435315	0.34377446965435315	0.3751459293442178	0.34377446965435315
30	1535	0.3322709851294502	0.3322709851294502	0.39590774722910255	0.3322709851294502
30	1585	0.27535535778575426	0.27535535778575426	0.3263361881532029	0.27535535778575426
30	1421	0.32728023233098436	0.32728023233098436	0.3466254787099038	0.32728023233098436
30	1255	0.33630381928211284	0.33630381928211284	0.3658088906721514	0.33630381928211284
30	1554	0.29989732904439625	0.29989732904439625	0.3273247041135462	0.29989732904439625
30	1590	0.32276598023721226	0.32276598023721226	0.42554840532406174	0.32276598023721226
30	1430	0.2858554131919228	0.2858554131919228	0.3209120873651562	0.2858554131919228
30	1547	0.2268319675080873	0.2268319675080873	0.30412867103668006	0.2268319675080873
30	1558	0.2752934654913476	0.2752934654913476	0.29451465772500873	0.2752934654913476
30	1488	0.30853250202459065	0.30853250202459065	0.42115459355537566	0.30853250202459065
30	1327	0.48889118610506355	0.48889118610506355	0.5398666897974091	0.48889118610506355
30	1472	0.31235230051760055	0.31235230051760055	0.3296349748761881	0.31235230051760055
30	1466	0.4035609964624488	0.4035609964624488	0.43885032318035594	0.4035609964624488
30	1456	0.3988977575628736	0.3988977575628736	0.42572337401994237	0.3988977575628736
30	1489	0.3178156559552668	0.3178156559552668	0.3446992940938533	0.3178156559552668
30	1157	0.34084110508370297	0.34084110508370297	0.3959083982673023	0.34084110508370297
30	1365	0.4642750898894269	0.4642750898894269	0.5034035907068783	0.4642750898894269
30	1571	0.3946111994649079	0.3946111994649079	0.3966550755993958	0.3946111994649079
30	1424	0.3631707414044417	0.3631707414044417	0.4373226122576022	0.3631707414044417
30	1586	0.2744567204064854	0.2744567204064854	0.29868413993218773	0.2744567204064854
30	1596	0.3988838601743871	0.3988838601743871	0.4373963687241713	0.3988838601743871
30	1511	0.31235230051760055	0.31235230051760055	0.3296349748761881	0.31235230051760055
30	1541	0.33366597271218545	0.33366597271218545	0.3429876695922564	0.33366597271218545
30	1561	0.27933332049107407	0.27933332049107407	0.32715635843339264	0.27933332049107407
30	1516	0.43950118945583166	0.43950118945583166	0.4526672356588251	0.43950118945583166
30	1478	0.38436747082520534	0.38436747082520534	0.3997747285141944	0.38436747082520534
30	1462	0.31235230051760055	0.31235230051760055	0.3296349748761881	0.31235230051760055
30	1555	0.30799231251991366	0.30799231251991366	0.3532043140955062	0.30799231251991366
30	1565	0.38061125237857113	0.38061125237857113	0.4094423805564583	0.38061125237857113
30	1298	0.36590347745115503	0.36590347745115503	0.456515628655304	0.36590347745115503
30	1340	0.3384760705822164	0.3384760705822164	0.4033547946145853	0.3384760705822164
30	1513	0.33225536934415	0.33225536934415	0.3456183340823505	0.33225536934415
30	1275	0.32595057049717246	0.32595057049717246	0.3340074939776229	0.32595057049717246
30	1427	0.3698716818552305	0.3698716818552305	0.45363238352678187	0.3698716818552305
30	1457	0.359727072475139	0.359727072475139	0.39773028674052674	0.359727072475139
30	1584	0.27720709708453306	0.27720709708453306	0.2991160627715606	0.27720709708453306
30	1316	0.33540496576331086	0.33540496576331086	0.4038171720375954	0.33540496576331086
30	1416	0.30127324465587685	0.30127324465587685	0.30127324465587685	0.30127324465587685
139	6995	0.031783782306214835	None	0.0	0.031783782306214835
139	6871	0.029627812230171507	None	0.0	0.029627812230171507
139	6149	0.03061891044396925	None	0.0	0.03061891044396925
139	6976	0.028601940135393022	None	0.0	0.028601940135393022
139	6158	0.03054651964901122	None	0.0	0.03054651964901122
139	7038	0.018643252560373084	None	0.006555890211859573	0.018643252560373084
139	6946	0.027760477940241453	None	0.0	0.027760477940241453
139	7043	0.029064106285151936	None	0.0	0.029064106285151936
139	6271	0.03262605041664489	None	0.0	0.03262605041664489
139	6843	0.033110571472949456	None	0.0	0.033110571472949456
139	6217	0.030628035060960648	None	0.0	0.030628035060960648
139	7011	0.027276631509825563	None	0.0	0.027276631509825563
139	6989	0.02972885095055442	None	0.0	0.02972885095055442
139	6764	0.028147138602570888	None	0.0	0.028147138602570888
139	7023	0.03165596452151516	None	0.0	0.03165596452151516
139	6881	0.015533830737912176	None	0.0	0.015533830737912176
139	6842	0.030123670438792174	None	0.0	0.030123670438792174
139	6927	0.028996465531726353	None	0.0	0.028996465531726353
139	5995	0.03354537050776385	None	0.0	0.03354537050776385
139	7031	0.0287969949379355	None	0.0	0.0287969949379355
139	6765	0.033043041233654	None	0.0	0.033043041233654
139	6590	0.03041413372320498	None	0.0	0.03041413372320498
139	6691	0.030270949944829116	None	0.0	0.030270949944829116
139	7004	0.027607893167126824	None	0.0	0.027607893167126824
139	6925	0.02932138889053543	None	0.0	0.02932138889053543
139	6779	0.029272313994662652	None	0.0	0.029272313994662652
139	6676	0.03202687742981012	None	0.0	0.03202687742981012
139	6942	0.02992750439971815	None	0.0	0.02992750439971815
139	6984	0.013837336260576266	None	0.021334158499518648	0.013837336260576266
139	6369	0.029867644695742834	None	0.0	0.029867644695742834
139	6901	0.025665426462279983	None	0.0	0.025665426462279983
139	7020	0.030760883095395836	None	0.0	0.030760883095395836
139	6979	0.025837674045638883	None	0.0	0.025837674045638883
139	6988	0.028921640546077973	None	0.0	0.028921640546077973
139	6725	0.032121908233706135	None	0.0	0.032121908233706135
139	7032	0.030049700609523784	None	0.0	0.030049700609523784
139	7048	0.027826107040607652	None	0.0	0.027826107040607652
139	7008	0.02828713681714776	None	0.0	0.02828713681714776
139	5572	0.03078080275306768	None	0.0	0.03078080275306768
139	6761	0.03286787765182627	None	0.0	0.03286787765182627
139	7050	0.015824417032445987	None	0.0	0.015824417032445987
139	7010	0.025362324585317935	None	0.006555890211859573	0.025362324585317935
139	6898	0.028540181926803302	None	0.0	0.028540181926803302
139	7025	0.028011806675221445	None	0.0	0.028011806675221445
139	7024	0.028331319245662904	None	0.0	0.028331319245662904
139	6969	0.025863359952812078	None	0.0	0.025863359952812078
139	6501	0.029957438987768103	None	0.0	0.029957438987768103
139	6990	0.01628457160402481	None	0.0	0.01628457160402481
139	6608	0.03094714389304496	None	0.0	0.03094714389304496
139	6839	0.029225964900046152	None	0.0	0.029225964900046152
139	6749	0.03121481397626337	None	0.0	0.03121481397626337
139	6943	0.03351866929247643	None	0.0	0.03351866929247643
139	6519	0.03220488583585809	None	0.0	0.03220488583585809
139	6522	0.030589697601956845	None	0.0	0.030589697601956845
139	6893	0.03296801624901198	None	0.0	0.03296801624901198
139	6233	0.03132688958495032	None	0.0	0.03132688958495032
139	6867	0.02816279351016086	None	0.0	0.02816279351016086
139	6862	0.030012032081868402	None	0.0	0.030012032081868402
139	6758	0.031774138886951596	None	0.0	0.031774138886951596
139	6856	0.030552255707601804	None	0.0	0.030552255707601804
139	6851	0.029283100934250766	None	0.0	0.029283100934250766
139	5827	0.03013036945519983	None	0.0	0.03013036945519983
139	6763	0.03199987221335442	None	0.0	0.03199987221335442
139	6273	0.028839533559943297	None	0.0	0.028839533559943297
139	5875	0.03302594475587505	None	0.0	0.03302594475587505
139	6614	0.030229079096133267	None	0.0	0.030229079096133267
139	6182	0.03228373407151656	None	0.0	0.03228373407151656
139	6956	0.0322757878090088	None	0.0	0.0322757878090088
139	6907	0.03444032641915446	None	0.0	0.03444032641915446
139	5477	0.0329179333475225	None	0.0	0.0329179333475225
139	7039	0.03239592614082136	None	0.0	0.03239592614082136
139	7006	0.02559521525814682	None	0.0	0.02559521525814682
139	6912	0.03241794623304966	None	0.0	0.03241794623304966
139	6905	0.02275502454949537	None	0.0	0.02275502454949537
139	6580	0.031117770051566195	None	0.0	0.031117770051566195
139	6559	0.028795859449589425	None	0.0	0.028795859449589425
139	5786	0.03168017996949005	None	0.0	0.03168017996949005
139	6977	0.027446062118518817	None	0.0	0.027446062118518817
139	5851	0.030527544025430602	None	0.0	0.030527544025430602
139	6662	0.03226320427796386	None	0.0	0.03226320427796386
139	6950	0.02967443425969258	None	0.0	0.02967443425969258
139	6940	0.030292073175048118	None	0.0	0.030292073175048118
139	6997	0.028779105186235786	None	0.0	0.028779105186235786
139	6965	0.028751446769733686	None	0.0	0.028751446769733686
139	6799	0.03229055027401526	None	0.0	0.03229055027401526
139	6009	0.03276280561655202	None	0.0	0.03276280561655202
139	6973	0.03191634871490946	None	0.0	0.03191634871490946
139	6971	0.028557734772461173	None	0.0	0.028557734772461173
139	5296	0.03163332169543644	None	0.0	0.03163332169543644
139	6072	0.029584882428615056	None	0.0	0.029584882428615056
139	6565	0.028460071945684416	None	0.0	0.028460071945684416
139	6963	0.026788378968060307	None	0.0	0.026788378968060307
139	6933	0.028702166221088368	None	0.0	0.028702166221088368
139	6955	0.027316729899974895	None	0.0	0.027316729899974895
139	5734	0.031195641371319607	None	0.0	0.031195641371319607
139	6099	0.0317756586559712	None	0.0	0.0317756586559712
139	7035	0.029435754357157347	None	0.0	0.029435754357157347
139	6944	0.02032391061531275	None	0.006555890211859573	0.02032391061531275
139	6812	0.030083024401059432	None	0.0	0.030083024401059432
139	7018	0.02856707226015567	None	0.0	0.02856707226015567
71	3569	0.006520059491256239	None	0.052234907937560006	0.006520059491256239
71	3326	0.008295752666632822	None	0.0	0.008295752666632822
71	3446	0.00425054285387773	None	0.10105032310910005	0.00425054285387773
71	3341	0.004019299192432653	None	0.16317560021547112	0.004019299192432653
71	3483	0.005670245411022093	None	0.0	0.005670245411022093
71	3558	0.0066598572319491525	None	0.0	0.0066598572319491525
71	3624	0.008995399734824881	None	0.02784900165937796	0.008995399734824881
71	3432	0.011876270401054888	None	0.0	0.011876270401054888
71	3541	0.0038671641559053977	None	0.0	0.0038671641559053977
71	3306	0.0024877514516728223	None	0.33015855472747785	0.0024877514516728223
71	3457	0.008449195421918732	None	0.0	0.008449195421918732
71	3474	0.024134608208669507	None	0.0	0.024134608208669507
71	3323	0.003804385950039283	None	0.08926511223131367	0.003804385950039283
71	3611	0.0069018641820691555	None	0.0	0.0069018641820691555
71	3507	0.008419944642928518	None	0.0	0.008419944642928518
71	3542	0.008735889607872251	None	0.0	0.008735889607872251
71	3551	0.006349485535749083	None	0.0	0.006349485535749083
71	3626	0.008410549238515008	None	0.0	0.008410549238515008
71	3469	0.006899051038884681	None	0.0	0.006899051038884681
71	3545	0.0023766171422896186	None	0.08926511223131367	0.0023766171422896186
71	3525	0.008759035974690684	None	0.0	0.008759035974690684
71	3601	0.014451536796792442	None	0.07543532524501265	0.014451536796792442
71	3359	0.0015751008086265603	None	0.4058072100406007	0.0015751008086265603
71	3440	0.004511171881588149	None	0.0	0.004511171881588149
71	3563	0.001272957841359598	None	0.33015855472747785	0.001272957841359598
71	3437	0.00512063141001513	None	0.0	0.00512063141001513
71	3577	0.0030938748397825915	None	0.02784900165937796	0.0030938748397825915
71	3264	0.005939137134276151	None	0.02784900165937796	0.005939137134276151
71	3497	0.0035535575848865608	None	0.052234907937560006	0.0035535575848865608
71	3365	0.003744468480617464	None	0.0	0.003744468480617464
71	3645	0.004435592257513975	None	0.0	0.004435592257513975
71	3401	0.006111440355749962	None	0.0	0.006111440355749962
71	3419	0.00980244301930094	None	0.06981118171678953	0.00980244301930094
71	3635	9.687784530038615e-05	None	0.0	9.687784530038615e-05
71	3041	0.005228292039562972	None	0.0	0.005228292039562972
71	3595	0.0027573327054637086	None	0.3027838202287272	0.0027573327054637086
71	3564	0.008949020193063442	None	0.0	0.008949020193063442
71	3590	0.005634688347672869	None	0.0	0.005634688347672869
71	3609	0.0040734058219543835	None	0.0	0.0040734058219543835
71	3581	0.00473924551960389	None	0.0	0.00473924551960389
71	3633	0.010617719333492507	None	0.053780775248818614	0.010617719333492507
71	3641	0.004101533231140592	None	0.0	0.004101533231140592
71	3385	0.004416164967849036	None	0.0	0.004416164967849036
71	3458	0.0028814224977183065	None	0.0	0.0028814224977183065
71	3554	0.010092388188449972	None	0.0	0.010092388188449972
71	3290	0.004409660741173238	None	0.0	0.004409660741173238
71	3449	0.0027808799919017586	None	0.0	0.0027808799919017586
71	3642	0.006780895572150548	None	0.052234907937560006	0.006780895572150548
71	3344	0.01206361768613524	None	0.0	0.01206361768613524
71	3482	0.00623520960786411	None	0.052234907937560006	0.00623520960786411
71	3500	0.004563281346558812	None	0.0	0.004563281346558812
71	3514	0.007035712569299476	None	0.0268126171251196	0.007035712569299476
71	3331	0.0031110956404427786	None	0.02784900165937796	0.0031110956404427786
71	3387	0.021699856513484578	None	0.0	0.021699856513484578
71	3603	0.0007506498337866874	None	0.2924315986827139	0.0007506498337866874
71	3646	0.014154913606293397	None	0.053780775248818614	0.014154913606293397
71	3620	0.003237739604676458	None	0.0	0.003237739604676458
71	3436	0.010284913958332078	None	0.0	0.010284913958332078
71	3614	0.012088836310517471	None	0.0	0.012088836310517471
71	3597	0.012427208398486222	None	0.07969279570718518	0.012427208398486222
71	3320	0.011104282303990173	None	0.0	0.011104282303990173
71	3602	0.003141992315210908	None	0.0	0.003141992315210908
71	3218	0.0037178989536175715	None	0.0	0.0037178989536175715
71	3578	0.004552750320718519	None	0.0	0.004552750320718519
71	3493	0.0021212569429917274	None	0.0	0.0021212569429917274
71	3279	0.0035820298493377317	None	0.558442757285021	0.0035820298493377317
71	3236	0.0031647329953238532	None	0.14384692565602625	0.0031647329953238532
71	3233	0.0033358342103205403	None	0.10105032310910005	0.0033358342103205403
71	3547	0.010022583044253857	None	0.053780775248818614	0.010022583044253857
71	3615	0.0068497429775778804	None	0.06981118171678953	0.0068497429775778804
71	3587	0.003948908041127402	None	0.0	0.003948908041127402
71	3647	0.0016322102490784359	None	0.0	0.0016322102490784359
71	3638	0.010485436172767988	None	0.0	0.010485436172767988
71	3591	0.004029342049246864	None	0.0	0.004029342049246864
71	3631	0.0016985625584668965	None	0.0	0.0016985625584668965
71	3530	0.0038726257813830253	None	0.02784900165937796	0.0038726257813830253
71	3481	0.0032922068754081993	None	0.2923311813289097	0.0032922068754081993
71	3307	0.008049848421490818	None	0.02784900165937796	0.008049848421490818
71	3630	0.011135990148089818	None	0.0	0.011135990148089818
71	3568	0.009909056282883792	None	0.07543532524501265	0.009909056282883792
71	3605	0.023922184372953154	None	0.0	0.023922184372953154
71	3340	0.008433387370262639	None	0.0	0.008433387370262639
71	3610	0.008415619881885932	None	0.09339175743885411	0.008415619881885932
71	3592	0.0036604979169913964	None	0.0	0.0036604979169913964
71	3617	0.010628908742690773	None	0.06981118171678953	0.010628908742690773
71	3475	0.002711672267157761	None	0.43827308079358207	0.002711672267157761
71	3511	0.005252188600236991	None	0.2328435407349297	0.005252188600236991
71	3598	0.0016825979739616564	None	0.0	0.0016825979739616564
71	3515	0.009397593608515326	None	0.0	0.009397593608515326
71	3521	0.0050355941359660015	None	0.0	0.0050355941359660015
71	3628	0.005229387988136624	None	0.0	0.005229387988136624
71	3546	0.011950016821819674	None	0.0	0.011950016821819674
71	3573	0.01320582102448132	None	0.0	0.01320582102448132
71	3627	0.011941503878384777	None	0.0	0.011941503878384777
71	3548	0.008084596432744512	None	0.0268126171251196	0.008084596432744512
71	3552	0.010077383064496957	None	0.07543532524501265	0.010077383064496957
71	3574	0.009461631677180504	None	0.0	0.009461631677180504
71	3585	0.007555991165185728	None	0.07969279570718518	0.007555991165185728
71	3297	0.004856422390318161	None	0.0	0.004856422390318161
71	3512	0.006598215908793106	None	0.0	0.006598215908793106
54	2617	-0.1	None	0.3426488113423982	-0.1
54	2579	-1.3449253112014755e-07	None	0.20264828927229722	-1.3449253112014755e-07
54	2717	0.0005863578131908123	None	0.21202104284141887	0.0005863578131908123
54	2800	0.0005097349603871566	None	0.24752629058427433	0.0005097349603871566
54	2785	1.8716385232901695e-05	None	0.2262246129776692	1.8716385232901695e-05
54	2776	0.0014096841846104366	None	0.21574882776623502	0.0014096841846104366
54	2602	4.626799318968267e-06	None	0.28009409088188925	4.626799318968267e-06
54	2771	-1.7499350607970751e-07	None	0.20264828927229722	-1.7499350607970751e-07
54	2663	0.000600983727507574	None	0.20264828927229722	0.000600983727507574
54	2759	-8.817369064932656e-09	None	0.15569852740641005	-8.817369064932656e-09
54	2707	9.262716966906989e-06	None	0.39856358410962406	9.262716966906989e-06
54	2681	-1.2918147453049654e-05	None	0.3086559414541093	-1.2918147453049654e-05
54	2651	0.00033704521878345794	None	0.29542043143328567	0.00033704521878345794
54	2621	2.5299550592499635e-05	None	0.19791117061505542	2.5299550592499635e-05
54	2662	0.00045916928755820635	None	0.19907169396282132	0.00045916928755820635
54	2622	0.00021268526152792022	None	0.46091191618627125	0.00021268526152792022
54	2748	9.88939309844387e-06	None	0.2986297380464292	9.88939309844387e-06
54	2631	-3.060726939908602e-08	None	0.407840170519884	-3.060726939908602e-08
54	2597	0.0015183878923184495	None	0.23427490210853122	0.0015183878923184495
54	2628	0.0013138337603952304	None	0.3834454398540023	0.0013138337603952304
54	2790	-6.285279697470409e-07	None	0.4513792080877054	-6.285279697470409e-07
54	2719	0.00044885583439617705	None	0.326678294337773	0.00044885583439617705
54	2585	0.001155147740691101	None	0.26843582285936046	0.001155147740691101
54	2581	9.094457613180565e-07	None	0.37245650779026546	9.094457613180565e-07
54	2715	0.001051150677438658	None	0.24816888258678388	0.001051150677438658
54	2608	0.0005966184768856082	None	0.3218794593638584	0.0005966184768856082
54	2697	0.00018612193621641098	None	0.33918807925854966	0.00018612193621641098
54	2755	1.067277005997195e-05	None	0.24886604806455698	1.067277005997195e-05
54	2767	1.9803563470347274e-08	None	0.27982183319453413	1.9803563470347274e-08
54	2775	-1.3146757345891299e-09	None	0.3969581928846385	-1.3146757345891299e-09
54	2766	0.001368302429220963	None	0.16771044278291078	0.001368302429220963
54	2765	7.990666013863565e-05	None	0.22766483425886647	7.990666013863565e-05
54	2778	3.429794279509221e-05	None	0.218442325128978	3.429794279509221e-05
54	2732	-2.521536053272627e-07	None	0.5439586641462089	-2.521536053272627e-07
54	2791	0.0016173915030905535	None	0.16771044278291078	0.0016173915030905535
54	2557	0.00013965367990082008	None	0.388042544480354	0.00013965367990082008
54	2712	0.0028072335640450244	None	0.21202104284141887	0.0028072335640450244
54	2798	1.2537814944958318e-07	None	0.16779324791413586	1.2537814944958318e-07
54	2751	-4.716503338255225e-09	None	0.4099168925669668	-4.716503338255225e-09
54	2611	0.0002119298272030883	None	0.25262814146259693	0.0002119298272030883
54	2742	5.683321347431392e-08	None	0.3108963011000151	5.683321347431392e-08
54	2772	-3.7112777147366996e-07	None	0.27703923173321654	-3.7112777147366996e-07
54	2749	-2.1400311508474103e-06	None	0.2818046855082169	-2.1400311508474103e-06
54	2794	0.0002487273383544385	None	0.21574882776623502	0.0002487273383544385
54	2582	2.8207273553515255e-05	None	0.34643758642626843	2.8207273553515255e-05
54	2783	-4.789385767345956e-09	None	0.3509546722119188	-4.789385767345956e-09
54	2680	1.3828154032638199e-05	None	0.3701894227887076	1.3828154032638199e-05
54	2603	-1.1001914675969686e-07	None	0.36023977134996465	-1.1001914675969686e-07
54	2716	-7.041826758003256e-10	None	0.36684602004582684	-7.041826758003256e-10
54	2797	0.0015887407071564865	None	0.16771044278291078	0.0015887407071564865
54	2780	1.5261914618848734e-05	None	0.1983127143647867	1.5261914618848734e-05
54	2649	-5.790143308362216e-11	None	0.3969581928846385	-5.790143308362216e-11
54	2563	2.6082476397919007e-05	None	0.39856358410962406	2.6082476397919007e-05
54	2756	-2.618665032276194e-06	None	0.2803529921451074	-2.618665032276194e-06
54	2620	9.719513330251404e-05	None	0.23181838701708743	9.719513330251404e-05
54	2726	2.8049620231755074e-07	None	0.45053173090945914	2.8049620231755074e-07
54	2564	2.4716733325891465e-05	None	0.3828627871791993	2.4716733325891465e-05
54	2700	-2.2135017121184075e-08	None	0.447665978495346	-2.2135017121184075e-08
54	2795	-4.154154374485807e-05	None	0.32390228619728845	-4.154154374485807e-05
54	2769	0.00045906754744328955	None	0.34609194923762854	0.00045906754744328955
54	2774	9.683898387749401e-08	None	0.3906827244475981	9.683898387749401e-08
54	2750	1.8700965668757445e-05	None	0.3265478272192811	1.8700965668757445e-05
54	2779	8.993519167219141e-05	None	0.29946617091121597	8.993519167219141e-05
54	2654	2.558103664431863e-05	None	0.34844025868053485	2.558103664431863e-05
54	2688	2.334205530559732e-07	None	0.3838749874406688	2.334205530559732e-07
54	2793	-2.286649919875707e-06	None	0.2818046855082169	-2.286649919875707e-06
54	2657	2.773210317981542e-05	None	0.4756759200300322	2.773210317981542e-05
54	2763	8.630900659587532e-05	None	0.21574882776623502	8.630900659587532e-05
54	2648	-4.119075335481488e-06	None	0.33012829284196404	-4.119075335481488e-06
54	2784	0.0012664557588476775	None	0.21574882776623502	0.0012664557588476775
54	2644	3.510189659167503e-05	None	0.27982183319453413	3.510189659167503e-05
54	2734	0.0003087839839149424	None	0.29271183495702885	0.0003087839839149424
54	2693	0.00019125016868330069	None	0.3633147250733266	0.00019125016868330069
54	2708	-7.286906920398677e-06	None	0.29946617091121597	-7.286906920398677e-06
54	2567	-4.074907420917778e-06	None	0.34844025868053485	-4.074907420917778e-06
54	2643	-2.085581931844762e-08	None	0.36465918863864794	-2.085581931844762e-08
54	2679	1.548007228635356e-05	None	0.1983127143647867	1.548007228635356e-05
54	2735	8.257256998837075e-05	None	0.23427490210853122	8.257256998837075e-05
54	2753	4.0373549727570906e-05	None	0.27982183319453413	4.0373549727570906e-05
54	2659	6.003657274291316e-08	None	0.5406109312994924	6.003657274291316e-08
54	2586	0.0010247415912206627	None	0.4140747425906233	0.0010247415912206627
54	2694	-2.205320778152578e-09	None	0.6057993883913882	-2.205320778152578e-09
54	2634	0.0015147172175283166	None	0.16771044278291078	0.0015147172175283166
54	2789	1.537470752873063e-05	None	0.1983127143647867	1.537470752873063e-05
54	2630	1.1036869050385615e-07	None	0.21202104284141887	1.1036869050385615e-07
54	2638	6.0104872177291664e-05	None	0.2351723808637871	6.0104872177291664e-05
54	2699	5.7413974711198866e-05	None	0.2351723808637871	5.7413974711198866e-05
54	2792	0.0002534048864635164	None	0.21574882776623502	0.0002534048864635164
54	2787	-4.3328507946864834e-06	None	0.35504008248281904	-4.3328507946864834e-06
54	2665	2.0882717400368655e-05	None	0.19791117061505542	2.0882717400368655e-05
54	2593	1.3960652001130223e-08	None	0.3546093304980532	1.3960652001130223e-08
54	2777	1.2834501264227334e-05	None	0.19791117061505542	1.2834501264227334e-05
54	2618	5.930589072285707e-05	None	0.41313783908032253	5.930589072285707e-05
54	2757	6.608583944350531e-06	None	0.3539486039952654	6.608583944350531e-06
54	2590	-7.660922300872245e-08	None	0.4287094071939431	-7.660922300872245e-08
54	2562	0.00019199163172155907	None	0.46091191618627125	0.00019199163172155907
54	2572	5.7308027363384854e-05	None	0.4354765698689329	5.7308027363384854e-05
54	2583	9.699741630880635e-05	None	0.21477473670348832	9.699741630880635e-05
54	2667	9.252539069274556e-06	None	0.1949958024426653	9.252539069274556e-06
54	2796	-3.691720831427118e-07	None	0.30303728630788945	-3.691720831427118e-07
108	5298	0.03154998377624563	None	0.0	0.03154998377624563
108	5469	0.026623952335348398	None	0.015328089046087647	0.026623952335348398
108	5441	0.028125588899263754	None	0.0	0.028125588899263754
108	5039	0.029217652970588964	None	0.0	0.029217652970588964
108	4616	0.03023897460616641	None	0.0	0.03023897460616641
108	5268	0.029553118792772063	None	0.0	0.029553118792772063
108	5490	0.029828033202660326	None	0.0	0.029828033202660326
108	5448	0.027357671409869326	None	0.0	0.027357671409869326
108	5371	0.027620584093311473	None	0.0	0.027620584093311473
108	5260	0.029972134940997257	None	0.0	0.029972134940997257
108	5390	0.028176815973180273	None	0.0	0.028176815973180273
108	4875	0.028620332503986406	None	0.0	0.028620332503986406
108	5440	0.0288407184606471	None	0.0	0.0288407184606471
108	5457	0.02525514267003431	None	0.0	0.02525514267003431
108	5453	0.026555883388435567	None	0.0	0.026555883388435567
108	5276	0.027463393110592798	None	0.0	0.027463393110592798
108	4492	0.029304482028089947	None	0.0	0.029304482028089947
108	5470	0.02523035692877588	None	0.0	0.02523035692877588
108	5373	0.028601234142665567	None	0.0	0.028601234142665567
108	5418	0.028839916730349056	None	0.0	0.028839916730349056
108	5475	0.027652187188015508	None	0.007664044523043824	0.027652187188015508
108	5487	0.026138722379272842	None	0.0	0.026138722379272842
108	5233	0.02748476121800404	None	0.0	0.02748476121800404
108	5376	0.02932757420427473	None	0.0	0.02932757420427473
108	5352	0.02734646717252336	None	0.0	0.02734646717252336
108	5416	0.03168982424261979	None	0.0	0.03168982424261979
108	5366	0.02814747628385268	None	0.0	0.02814747628385268
108	4982	0.03305330855663919	None	0.0	0.03305330855663919
108	5409	0.023342939265568657	None	0.015328089046087647	0.023342939265568657
108	4784	0.02947520945031949	None	0.0	0.02947520945031949
108	5244	0.025581822628205155	None	0.0	0.025581822628205155
108	4429	0.031751512897286706	None	0.007664044523043824	0.031751512897286706
108	5251	0.027735907561994233	None	0.0	0.027735907561994233
108	5454	0.012685333676635359	None	0.06727537674701278	0.012685333676635359
108	5315	0.02696528597513675	None	0.015328089046087647	0.02696528597513675
108	5466	0.01264626450504379	None	0.0	0.01264626450504379
108	4615	0.0304686882828586	None	0.0	0.0304686882828586
108	4812	0.030274953648350346	None	0.007664044523043824	0.030274953648350346
108	5105	0.030034020592536466	None	0.0	0.030034020592536466
108	5465	0.028162114731938165	None	0.0	0.028162114731938165
108	5329	0.03031825972875843	None	0.0	0.03031825972875843
108	4802	0.029501620237537798	None	0.0	0.029501620237537798
108	5380	0.027697695327442342	None	0.0	0.027697695327442342
108	5338	0.028614001766518137	None	0.0	0.028614001766518137
108	5379	0.026971333832487475	None	0.0	0.026971333832487475
108	5331	0.03230148350719123	None	0.0	0.03230148350719123
108	5355	0.03152952133139635	None	0.0	0.03152952133139635
108	5346	0.031427129456820024	None	0.0	0.031427129456820024
108	5337	0.028103956443520827	None	0.0	0.028103956443520827
108	5388	0.031971091731368015	None	0.007664044523043824	0.031971091731368015
108	5472	0.027723415441048165	None	0.0	0.027723415441048165
108	5255	0.029772436933151687	None	0.007664044523043824	0.029772436933151687
108	5402	0.027785303196043276	None	0.0	0.027785303196043276
108	5369	0.0287767594733347	None	0.0	0.0287767594733347
108	5488	0.027967339649159588	None	0.0	0.027967339649159588
108	5483	0.02885247251737649	None	0.0	0.02885247251737649
108	5163	0.02779097140173133	None	0.0	0.02779097140173133
108	5362	0.020970486624914346	None	0.0	0.020970486624914346
108	4908	0.03045991989100929	None	0.0	0.03045991989100929
108	5478	0.017744473241188424	None	0.0	0.017744473241188424
108	5205	0.025470227718999677	None	0.0	0.025470227718999677
108	5164	0.033269899464391336	None	0.0	0.033269899464391336
108	5054	0.030646981659097672	None	0.0	0.030646981659097672
108	5405	0.02815820645681253	None	0.0	0.02815820645681253
108	5358	0.02917084075052545	None	0.0	0.02917084075052545
108	5110	0.032982613853066334	None	0.0	0.032982613853066334
108	5305	0.029963629836793505	None	0.0	0.029963629836793505
108	5452	0.02973198365811675	None	0.015328089046087647	0.02973198365811675
108	5421	0.029674404313719618	None	0.0	0.029674404313719618
108	4546	0.027380613341478878	None	0.007664044523043824	0.027380613341478878
108	5477	0.0329179333475225	None	0.0	0.0329179333475225
108	5367	0.030403278274962496	None	0.0	0.030403278274962496
108	4904	0.029871935893984777	None	0.0	0.029871935893984777
108	4654	0.028429540116760927	None	0.0	0.028429540116760927
108	5357	0.028583037487010174	None	0.0	0.028583037487010174
108	5496	0.02754238557949708	None	0.0	0.02754238557949708
108	4786	0.030653722600145226	None	0.0	0.030653722600145226
108	5497	0.02904654852828613	None	0.0	0.02904654852828613
108	5263	0.023722887594448676	None	0.0	0.023722887594448676
108	5486	0.028508921368155905	None	0.0	0.028508921368155905
108	5439	0.0309657500122205	None	0.0	0.0309657500122205
108	4899	0.02863602178944276	None	0.0	0.02863602178944276
108	5359	0.027160055434160293	None	0.0	0.027160055434160293
108	4626	0.032632624321871175	None	0.0	0.032632624321871175
108	5444	0.03190607303880867	None	0.0	0.03190607303880867
108	5480	0.02958639822350609	None	0.0	0.02958639822350609
108	5456	0.013524326897924457	None	0.06727537674701278	0.013524326897924457
108	5459	0.026066943306371954	None	0.0	0.026066943306371954
108	5306	0.0314516907458752	None	0.0	0.0314516907458752
108	4943	0.029704727786338522	None	0.0	0.029704727786338522
108	5272	0.027083850243662867	None	0.0	0.027083850243662867
108	5296	0.03163332169543644	None	0.0	0.03163332169543644
108	5217	0.028588347399050903	None	0.0	0.028588347399050903
108	5489	0.027422349301501434	None	0.0	0.027422349301501434
108	4952	0.0301075474327274	None	0.007664044523043824	0.0301075474327274
108	5207	0.030536807793250024	None	0.0	0.030536807793250024
108	5492	0.024334409911437996	None	0.0	0.024334409911437996
108	5183	0.03012655854648983	None	0.0	0.03012655854648983
108	5356	0.032797229028446465	None	0.0	0.032797229028446465
108	5284	0.03223749952160948	None	0.007664044523043824	0.03223749952160948
34	1743	0.36769223694006886	0.36769223694006886	0.4844482511777469	0.36769223694006886
34	1676	0.3308840679340995	0.3308840679340995	0.3865716873091481	0.3308840679340995
34	1760	0.35539405409670877	0.35539405409670877	0.3765240990701989	0.35539405409670877
34	1783	0.2800431726898075	0.2800431726898075	0.34327483638931605	0.2800431726898075
34	1600	0.3032011223825909	0.3032011223825909	0.35226656044312665	0.3032011223825909
34	1756	0.3968006598668822	0.3968006598668822	0.46195018842033936	0.3968006598668822
34	1597	0.48603240247902474	0.48603240247902474	0.5767139938891891	0.48603240247902474
34	1784	0.29792505870023417	0.29792505870023417	0.34801902177934557	0.29792505870023417
34	1452	0.3511092997419666	0.3511092997419666	0.36155650131230804	0.3511092997419666
34	1790	0.32527804499402	0.32527804499402	0.4074958741016125	0.32527804499402
34	1759	0.3538135233323395	0.3538135233323395	0.3696575855268418	0.3538135233323395
34	1726	0.3514320833504669	0.3514320833504669	0.4004611063445763	0.3514320833504669
34	1775	0.28640060279925306	0.28640060279925306	0.29906991119762266	0.28640060279925306
34	1681	0.34337990122629647	0.34337990122629647	0.37933691021650684	0.34337990122629647
34	1755	0.3319699793084093	0.3319699793084093	0.37309330966227694	0.3319699793084093
34	1708	0.39556701463233035	0.39556701463233035	0.4189474557502296	0.39556701463233035
34	1553	0.30852130378167164	0.30852130378167164	0.3302885338474878	0.30852130378167164
34	1576	0.38578641022367666	0.38578641022367666	0.49485901425841006	0.38578641022367666
34	1593	0.3691939908339422	0.3691939908339422	0.4073176027360468	0.3691939908339422
34	1509	0.40825234610678	0.40825234610678	0.49011676997610243	0.40825234610678
34	1717	0.2443440338429467	0.2443440338429467	0.2443440338429467	0.2443440338429467
34	796	0.39271052997181677	0.39271052997181677	0.4524864417805368	0.39271052997181677
34	1544	0.34354683592574303	0.34354683592574303	0.4051538157978034	0.34354683592574303
34	266	0.3957360284912761	0.3957360284912761	0.4554356714931006	0.3957360284912761
34	1672	0.40924666473676813	0.40924666473676813	0.4283737505022424	0.40924666473676813
34	1754	0.32419449643552706	0.32419449643552706	0.4204023697276581	0.32419449643552706
34	1471	0.36874498178380527	0.36874498178380527	0.4077752020800124	0.36874498178380527
34	1687	0.35067019984170594	0.35067019984170594	0.4035683157098616	0.35067019984170594
34	1622	0.35037094945112035	0.35037094945112035	0.38961638212689037	0.35037094945112035
34	1770	0.2123964440058273	0.2123964440058273	0.2123964440058273	0.2123964440058273
34	1720	0.32491728220242566	0.32491728220242566	0.3435884217879509	0.32491728220242566
34	1607	0.30875194750881646	0.30875194750881646	0.34055726846786516	0.30875194750881646
34	1651	0.34337990122629647	0.34337990122629647	0.37933691021650684	0.34337990122629647
34	1545	0.3297427893829131	0.3297427893829131	0.38792363895813814	0.3297427893829131
34	1669	0.4822642523544628	0.4822642523544628	0.5157949412336725	0.4822642523544628
34	1451	0.30234248128777097	0.30234248128777097	0.3429860138382522	0.30234248128777097
34	1724	0.3167821687638588	0.3167821687638588	0.3633005107535233	0.3167821687638588
34	1245	0.4822642523544628	0.4822642523544628	0.5157949412336725	0.4822642523544628
34	1746	0.3185045072439954	0.3185045072439954	0.3705874952273513	0.3185045072439954
34	1523	0.32512605599478384	0.32512605599478384	0.3857575247687529	0.32512605599478384
34	1738	0.35522660559872654	0.35522660559872654	0.4128486222906346	0.35522660559872654
34	1532	0.3132441862898806	0.3132441862898806	0.41843591525634916	0.3132441862898806
34	1375	0.5887510027884211	0.5887510027884211	0.7875716838080372	0.5887510027884211
34	1656	0.3163377679805904	0.3163377679805904	0.43079445737711886	0.3163377679805904
34	1757	0.3276060298937305	0.3276060298937305	0.3534378070297429	0.3276060298937305
34	1067	0.30234248128777097	0.30234248128777097	0.3429860138382522	0.30234248128777097
34	1682	0.35278546635328667	0.35278546635328667	0.43033230197195876	0.35278546635328667
34	1552	0.5887510027884211	0.5887510027884211	0.7875716838080372	0.5887510027884211
34	1372	0.3014356142705791	0.3014356142705791	0.3270839116727358	0.3014356142705791
34	1764	0.25305281687496245	0.25305281687496245	0.2782009132151067	0.25305281687496245
34	1685	0.321539338673851	0.321539338673851	0.3625917554822084	0.321539338673851
34	1633	0.36634864484289886	0.36634864484289886	0.4423089012833802	0.36634864484289886
34	1683	0.38027151504582274	0.38027151504582274	0.3962851441047307	0.38027151504582274
34	1612	0.3126830811869231	0.3126830811869231	0.35800315762555746	0.3126830811869231
34	1567	0.41614484792439227	0.41614484792439227	0.4790972523007917	0.41614484792439227
34	1758	0.329570407561664	0.329570407561664	0.36644729044442453	0.329570407561664
34	1789	0.36769223694006886	0.36769223694006886	0.4844482511777469	0.36769223694006886
34	1781	0.2686779780368096	0.2686779780368096	0.2915939429607336	0.2686779780368096
34	1572	0.32646021613178083	0.32646021613178083	0.3397098246648037	0.32646021613178083
34	1580	0.2933870093419788	0.2933870093419788	0.34053464350000584	0.2933870093419788
34	1766	0.33722957288234456	0.33722957288234456	0.3740192203447824	0.33722957288234456
34	1779	0.2123964440058273	0.2123964440058273	0.2123964440058273	0.2123964440058273
34	1405	0.38620434429904493	0.38620434429904493	0.45386087683045406	0.38620434429904493
34	1796	0.32646021613178083	0.32646021613178083	0.3397098246648037	0.32646021613178083
34	1776	0.3032011223825909	0.3032011223825909	0.35226656044312665	0.3032011223825909
34	1785	0.2744763887654126	0.2744763887654126	0.3771182917547605	0.2744763887654126
34	1535	0.2888535729056544	0.2888535729056544	0.30727101430718107	0.2888535729056544
34	1774	0.3526001553905467	0.3526001553905467	0.37977822899892766	0.3526001553905467
34	1585	0.37607820691677846	0.37607820691677846	0.47866710500787324	0.37607820691677846
34	1792	0.3192548667484418	0.3192548667484418	0.340947969797531	0.3192548667484418
34	1735	0.39369058559485165	0.39369058559485165	0.4647894309484003	0.39369058559485165
34	1686	0.39271052997181677	0.39271052997181677	0.4524864417805368	0.39271052997181677
34	1744	0.3871491810352152	0.3871491810352152	0.4260362843834928	0.3871491810352152
34	1795	0.3511092997419666	0.3511092997419666	0.36155650131230804	0.3511092997419666
34	1786	0.38819352406186697	0.38819352406186697	0.4645920663056913	0.38819352406186697
34	1794	0.2750624228731934	0.2750624228731934	0.28150883090216194	0.2750624228731934
34	1472	0.3504538598218237	0.3504538598218237	0.40085550425355454	0.3504538598218237
34	1641	0.3522972790569601	0.3522972790569601	0.3721130746193096	0.3522972790569601
34	1655	0.32794680318515457	0.32794680318515457	0.4168785902661417	0.32794680318515457
34	1466	0.369295154875022	0.369295154875022	0.40502659363581833	0.369295154875022
34	1691	0.3871491810352152	0.3871491810352152	0.4260362843834928	0.3871491810352152
34	1621	0.32341073298208894	0.32341073298208894	0.3814405768509406	0.32341073298208894
34	1157	0.32512605599478384	0.32512605599478384	0.3857575247687529	0.32512605599478384
34	1365	0.41446303561943615	0.41446303561943615	0.4603595436245872	0.41446303561943615
34	1788	0.3296433474661872	0.3296433474661872	0.37324667469012524	0.3296433474661872
34	1771	0.37943587798611805	0.37943587798611805	0.40259156764338166	0.37943587798611805
34	1703	0.39511012467816536	0.39511012467816536	0.43692417471505324	0.39511012467816536
34	1707	0.2784051620415836	0.2784051620415836	0.3254002553919116	0.2784051620415836
34	1732	0.32710348756171703	0.32710348756171703	0.39951351354965897	0.32710348756171703
34	1753	0.32465361680719995	0.32465361680719995	0.42879198988326656	0.32465361680719995
34	1511	0.3504538598218237	0.3504538598218237	0.40085550425355454	0.3504538598218237
34	1611	0.3297427893829131	0.3297427893829131	0.38792363895813814	0.3297427893829131
34	1555	0.30635217010828664	0.30635217010828664	0.3881576076788796	0.30635217010828664
34	1745	0.29023336404684547	0.29023336404684547	0.3342072919449298	0.29023336404684547
34	1725	0.2790918165733224	0.2790918165733224	0.3216736039568981	0.2790918165733224
34	1654	0.3163377679805904	0.3163377679805904	0.43079445737711886	0.3163377679805904
34	1749	0.35484427368407934	0.35484427368407934	0.43500121283105153	0.35484427368407934
34	1602	0.34778656036384203	0.34778656036384203	0.4233956960771218	0.34778656036384203
34	1700	0.36716489336371744	0.36716489336371744	0.3962509078395175	0.36716489336371744
34	1762	0.34354683592574303	0.34354683592574303	0.4051538157978034	0.34354683592574303
0	67	0.39893064388797617	0.39893064388797617	0.39893064388797617	0.39893064388797617
0	78	0.0	0.0	0.0	0.0
0	27	0.2795084971874737	0.2795084971874737	0.2795084971874737	0.2795084971874737
0	40	0.2795084971874737	0.2795084971874737	0.2795084971874737	0.2795084971874737
0	44	0.5007651425561789	0.5007651425561789	0.5007651425561789	0.5007651425561789
0	66	0.40482544767253853	0.40482544767253853	0.40482544767253853	0.40482544767253853
0	95	0.3066576265682534	0.3066576265682534	0.3066576265682534	0.3066576265682534
0	21	0.5479282216398081	0.5479282216398081	0.5479282216398081	0.5479282216398081
0	37	0.3705534801887033	0.3705534801887033	0.3705534801887033	0.3705534801887033
0	58	0.34289012039935335	0.34289012039935335	0.34289012039935335	0.34289012039935335
0	52	0.3750036274706462	0.3750036274706462	0.3750036274706462	0.3750036274706462
0	15	0.0	0.0	0.0	0.0
0	92	0.32938467238790065	0.32938467238790065	0.32938467238790065	0.32938467238790065
0	84	0.3890811325448136	0.3890811325448136	0.3890811325448136	0.3890811325448136
0	53	0.49108795904431946	0.49108795904431946	0.49108795904431946	0.49108795904431946
0	12	0.5349785701215858	0.5349785701215858	0.5349785701215858	0.5349785701215858
0	41	0.50284961377257	0.50284961377257	0.50284961377257	0.50284961377257
0	91	0.0	0.0	0.0	0.0
0	77	0.09670253768887173	0.09670253768887173	0.09670253768887173	0.09670253768887173
0	38	0.2898970956499609	0.2898970956499609	0.2898970956499609	0.2898970956499609
0	64	0.4642114079474303	0.4642114079474303	0.4642114079474303	0.4642114079474303
0	19	0.4643768453999614	0.4643768453999614	0.4643768453999614	0.4643768453999614
0	85	0.7947826266858137	0.7947826266858137	0.7947826266858137	0.7947826266858137
0	49	0.39868231851923114	0.39868231851923114	0.39868231851923114	0.39868231851923114
0	45	0.46538193382301724	0.46538193382301724	0.46538193382301724	0.46538193382301724
0	86	0.4183624954346932	0.4183624954346932	0.4183624954346932	0.4183624954346932
0	35	0.36199555742662753	0.36199555742662753	0.36199555742662753	0.36199555742662753
0	88	0.3556099943862584	0.3556099943862584	0.3556099943862584	0.3556099943862584
0	70	0.45835007123514054	0.45835007123514054	0.45835007123514054	0.45835007123514054
0	80	0.0	0.0	0.0	0.0
0	17	0.3750036274706462	0.3750036274706462	0.3750036274706462	0.3750036274706462
0	23	0.4507187993663676	0.4507187993663676	0.4507187993663676	0.4507187993663676
0	57	0.48209773282759005	0.48209773282759005	0.48209773282759005	0.48209773282759005
0	39	0.5007651425561789	0.5007651425561789	0.5007651425561789	0.5007651425561789
0	62	0.09670253768887173	0.09670253768887173	0.09670253768887173	0.09670253768887173
0	22	0.4740688025476706	0.4740688025476706	0.4740688025476706	0.4740688025476706
0	29	0.510561590979946	0.510561590979946	0.510561590979946	0.510561590979946
0	4	0.4260014013007921	0.4260014013007921	0.4260014013007921	0.4260014013007921
0	76	0.4262940592736865	0.4262940592736865	0.4262940592736865	0.4262940592736865
0	25	0.47850518438064765	0.47850518438064765	0.47850518438064765	0.47850518438064765
0	61	0.0	0.0	0.0	0.0
0	60	0.3033428087606565	0.3033428087606565	0.3033428087606565	0.3033428087606565
0	81	0.461655761297589	0.461655761297589	0.461655761297589	0.461655761297589
0	73	0.3040591625217754	0.3040591625217754	0.3040591625217754	0.3040591625217754
0	72	0.4145021160754959	0.4145021160754959	0.4145021160754959	0.4145021160754959
0	89	0.3750036274706462	0.3750036274706462	0.3750036274706462	0.3750036274706462
0	51	0.5133642372747607	0.5133642372747607	0.5133642372747607	0.5133642372747607
0	3	0.25751969130458446	0.25751969130458446	0.25751969130458446	0.25751969130458446
0	11	0.5785427599000877	0.5785427599000877	0.5785427599000877	0.5785427599000877
0	24	0.34197357395120187	0.34197357395120187	0.34197357395120187	0.34197357395120187
0	10	0.5007651425561789	0.5007651425561789	0.5007651425561789	0.5007651425561789
0	33	0.50284961377257	0.50284961377257	0.50284961377257	0.50284961377257
0	56	0.2782182688751348	0.2782182688751348	0.2782182688751348	0.2782182688751348
0	75	0.38670325428727803	0.38670325428727803	0.38670325428727803	0.38670325428727803
0	59	0.09670253768887173	0.09670253768887173	0.09670253768887173	0.09670253768887173
0	43	0.3750036274706462	0.3750036274706462	0.3750036274706462	0.3750036274706462
0	47	0.50284961377257	0.50284961377257	0.50284961377257	0.50284961377257
0	32	0.0	0.0	0.0	0.0
0	74	0.2821962037167626	0.2821962037167626	0.2821962037167626	0.2821962037167626
0	90	0.48303752396414446	0.48303752396414446	0.48303752396414446	0.48303752396414446
0	99	0.0	0.0	0.0	0.0
0	7	0.09670253768887173	0.09670253768887173	0.09670253768887173	0.09670253768887173
0	1	0.09670253768887173	0.09670253768887173	0.09670253768887173	0.09670253768887173
0	5	0.50284961377257	0.50284961377257	0.50284961377257	0.50284961377257
0	26	0.3562827917244802	0.3562827917244802	0.3562827917244802	0.3562827917244802
0	13	0.19215213958324032	0.19215213958324032	0.19215213958324032	0.19215213958324032
0	71	0.3750036274706462	0.3750036274706462	0.3750036274706462	0.3750036274706462
0	31	0.2795084971874737	0.2795084971874737	0.2795084971874737	0.2795084971874737
0	63	0.5240167502170101	0.5240167502170101	0.5240167502170101	0.5240167502170101
0	54	0.5186950769449545	0.5186950769449545	0.5186950769449545	0.5186950769449545
0	100	0.09670253768887173	0.09670253768887173	0.09670253768887173	0.09670253768887173
0	6	0.29647864281983993	0.29647864281983993	0.29647864281983993	0.29647864281983993
0	96	0.3750036274706462	0.3750036274706462	0.3750036274706462	0.3750036274706462
0	82	0.3750036274706462	0.3750036274706462	0.3750036274706462	0.3750036274706462
0	48	0.0	0.0	0.0	0.0
0	83	0.0	0.0	0.0	0.0
0	79	0.3295561818188031	0.3295561818188031	0.3295561818188031	0.3295561818188031
0	69	0.2795084971874737	0.2795084971874737	0.2795084971874737	0.2795084971874737
0	87	0.2722551739981554	0.2722551739981554	0.2722551739981554	0.2722551739981554
0	46	0.4096869485496418	0.4096869485496418	0.4096869485496418	0.4096869485496418
0	18	0.2821962037167626	0.2821962037167626	0.2821962037167626	0.2821962037167626
0	20	0.4857838328791062	0.4857838328791062	0.4857838328791062	0.4857838328791062
0	94	0.7493476503567198	0.7493476503567198	0.7493476503567198	0.7493476503567198
0	16	0.09670253768887173	0.09670253768887173	0.09670253768887173	0.09670253768887173
0	36	0.2765544454055752	0.2765544454055752	0.2765544454055752	0.2765544454055752
0	14	0.38875073275967065	0.38875073275967065	0.38875073275967065	0.38875073275967065
0	34	0.3524103252736156	0.3524103252736156	0.3524103252736156	0.3524103252736156
0	9	0.2795084971874737	0.2795084971874737	0.2795084971874737	0.2795084971874737
0	28	0.40959119961823803	0.40959119961823803	0.40959119961823803	0.40959119961823803
0	68	0.09670253768887173	0.09670253768887173	0.09670253768887173	0.09670253768887173
0	98	0.0	0.0	0.0	0.0
0	93	0.9885020586209654	0.9885020586209654	0.9885020586209654	0.9885020586209654
0	30	0.3738927091253577	0.3738927091253577	0.3738927091253577	0.3738927091253577
0	97	0.2867984707147368	0.2867984707147368	0.2867984707147368	0.2867984707147368
0	55	0.3909307155214434	0.3909307155214434	0.3909307155214434	0.3909307155214434
0	65	0.2795084971874737	0.2795084971874737	0.2795084971874737	0.2795084971874737
0	50	0.2898970956499609	0.2898970956499609	0.2898970956499609	0.2898970956499609
0	8	0.0	0.0	0.0	0.0
0	42	0.3324217614278262	0.3324217614278262	0.3324217614278262	0.3324217614278262
0	2	0.5007651425561789	0.5007651425561789	0.5007651425561789	0.5007651425561789
87	4115	0.026181654468526012	None	0.0	0.026181654468526012
87	4425	0.027402903583255672	None	0.0	0.027402903583255672
87	4370	0.02285627903494495	None	0.0	0.02285627903494495
87	4345	0.02463478264793021	None	0.0	0.02463478264793021
87	4320	0.02517604473386575	None	0.0	0.02517604473386575
87	4123	0.02814869608944647	None	0.0	0.02814869608944647
87	4342	0.024193265027662062	None	0.0	0.024193265027662062
87	4450	0.009826235196892158	None	0.0	0.009826235196892158
87	4027	0.02580942906978716	None	0.0	0.02580942906978716
87	4355	0.018166099794672527	None	0.0	0.018166099794672527
87	4327	0.02822849042507897	None	0.0	0.02822849042507897
87	4037	0.027286006012322575	None	0.0	0.027286006012322575
87	4416	0.02544617885841042	None	0.0	0.02544617885841042
87	4110	0.024946974840065937	None	0.0	0.024946974840065937
87	4272	0.025900592610413442	None	0.0	0.025900592610413442
87	4389	0.02519868584853526	None	0.0	0.02519868584853526
87	4254	0.025297661267316862	None	0.0	0.025297661267316862
87	4352	0.029080695365677756	None	0.0	0.029080695365677756
87	4357	0.026114258807886117	None	0.0	0.026114258807886117
87	4186	0.024145344687796787	None	0.0	0.024145344687796787
87	4166	0.02139811451723119	None	0.0	0.02139811451723119
87	4331	0.025697676161743805	None	0.0	0.025697676161743805
87	4428	0.017110918137270267	None	0.0	0.017110918137270267
87	4285	0.022337652000541625	None	0.0	0.022337652000541625
87	4415	0.010634272407635707	None	0.08114691262501258	0.010634272407635707
87	4328	0.026214760833213967	None	0.0	0.026214760833213967
87	4250	0.028111473440079974	None	0.0	0.028111473440079974
87	4365	0.0249805982659643	None	0.0	0.0249805982659643
87	4429	0.031751512897286706	None	0.04167488956629466	0.031751512897286706
87	4251	0.018676015450630214	None	0.0	0.018676015450630214
87	4395	0.021285917893671766	None	0.0	0.021285917893671766
87	4340	0.024167786844323233	None	0.0	0.024167786844323233
87	4412	0.025777054928788803	None	0.0	0.025777054928788803
87	4306	0.024737206967900095	None	0.0	0.024737206967900095
87	4353	0.021056639236680292	None	0.0	0.021056639236680292
87	4432	0.02511835800384679	None	0.0	0.02511835800384679
87	3894	0.028215348459127522	None	0.0	0.028215348459127522
87	4430	0.024237620702446106	None	0.0	0.024237620702446106
87	4162	0.02459683845404889	None	0.0	0.02459683845404889
87	4255	0.024935966015891774	None	0.0	0.024935966015891774
87	4252	0.024907099616756277	None	0.0	0.024907099616756277
87	4128	0.029512511867740957	None	0.0	0.029512511867740957
87	4379	0.017000312840393404	None	0.0	0.017000312840393404
87	4377	0.023524942144782922	None	0.0	0.023524942144782922
87	4444	0.006795118611581759	None	0.0	0.006795118611581759
87	4288	0.02918525731039689	None	0.0	0.02918525731039689
87	4440	0.02582345518172294	None	0.0	0.02582345518172294
87	4052	0.02859421412529241	None	0.0	0.02859421412529241
87	4437	0.023499038421701795	None	0.0	0.023499038421701795
87	3807	0.026149893333918702	None	0.0	0.026149893333918702
87	4310	0.023265380476905267	None	0.0	0.023265380476905267
87	4446	0.02430802691625388	None	0.0	0.02430802691625388
87	4290	0.02596954661740558	None	0.0	0.02596954661740558
87	4409	0.025235055658889297	None	0.0	0.025235055658889297
87	4143	0.02600465446025298	None	0.0	0.02600465446025298
87	4344	0.02484056773359188	None	0.0	0.02484056773359188
87	4380	0.022310374431998188	None	0.0	0.022310374431998188
87	4438	0.008895216905578911	None	0.0	0.008895216905578911
87	4435	0.02228238135891579	None	0.0	0.02228238135891579
87	4439	0.023670208836298876	None	0.0	0.023670208836298876
87	4405	0.02304307959367244	None	0.0	0.02304307959367244
87	4077	0.02102173246107257	None	0.0	0.02102173246107257
87	4293	0.018008012987372767	None	0.1455920760210293	0.018008012987372767
87	4372	0.02482940476210428	None	0.0	0.02482940476210428
87	4420	0.023494842815143503	None	0.0	0.023494842815143503
87	3954	0.026007925756130694	None	0.0	0.026007925756130694
87	4269	0.024984604053500115	None	0.0	0.024984604053500115
87	4325	0.019015913145521396	None	0.0	0.019015913145521396
87	4351	0.018032913578568906	None	0.0	0.018032913578568906
87	4303	0.020386000203466204	None	0.0	0.020386000203466204
87	4445	0.025519642014402006	None	0.0	0.025519642014402006
87	4311	0.02598873147637162	None	0.0	0.02598873147637162
87	4156	0.025596640634171636	None	0.0	0.025596640634171636
87	4238	0.01501674031013299	None	0.0	0.01501674031013299
87	4249	0.025103587209967283	None	0.0	0.025103587209967283
87	4247	0.024269468252532834	None	0.0	0.024269468252532834
87	4348	0.028061953571048064	None	0.0	0.028061953571048064
87	4422	0.025358277709408152	None	0.0	0.025358277709408152
87	4280	0.024963574044052115	None	0.0	0.024963574044052115
87	4414	0.02393434627457549	None	0.0	0.02393434627457549
87	3949	0.026675472739362275	None	0.0	0.026675472739362275
87	4017	0.025436695245847005	None	0.0	0.025436695245847005
87	4400	0.02997811340758897	None	0.0	0.02997811340758897
87	4434	0.028070135954084675	None	0.0	0.028070135954084675
87	4270	0.02508741131996344	None	0.0	0.02508741131996344
87	4316	0.024420147291023382	None	0.0	0.024420147291023382
87	4402	0.029297876394411	None	0.0	0.029297876394411
87	4322	0.016515125272155245	None	0.0	0.016515125272155245
87	4421	0.026473562137174063	None	0.0	0.026473562137174063
87	3845	0.025127622853282558	None	0.0	0.025127622853282558
87	4092	0.025991651153168743	None	0.0	0.025991651153168743
87	4281	0.02149525378184521	None	0.0	0.02149525378184521
87	4410	0.025769386818556696	None	0.0	0.025769386818556696
87	4160	0.021377368954113837	None	0.0	0.021377368954113837
87	4204	0.02481252273645084	None	0.0	0.02481252273645084
87	4278	0.025454232137980214	None	0.0	0.025454232137980214
87	4419	0.025251666661474954	None	0.0	0.025251666661474954
87	4093	0.02800009600511841	None	0.0	0.02800009600511841
87	4369	0.022866716179346595	None	0.0	0.022866716179346595
87	4243	0.021095548273235513	None	0.0	0.021095548273235513
51	2617	-0.1	None	0.29342996197599486	-0.1
51	2601	-0.1	None	0.4281214422219729	-0.1
51	2254	None	None	0.37719589992989055	None
51	2640	1.6577894716836614e-05	None	0.3821873967595471	1.6577894716836614e-05
51	2579	-1.3449253112014755e-07	None	0.40134954735856515	-1.3449253112014755e-07
51	2213	None	None	0.46324611860154513	None
51	2560	2.725742657521397e-05	None	0.2539682851729661	2.725742657521397e-05
51	2629	-1.1440451788299777e-05	None	0.38703652899866503	-1.1440451788299777e-05
51	1760	None	None	0.3974089232912637	None
51	2576	-0.0001037973662774577	None	0.28992419212946274	-0.0001037973662774577
51	2602	4.626799318968267e-06	None	0.31973059380100965	4.626799318968267e-06
51	2116	None	None	0.5357095763742905	None
51	2558	-1.1169866011515731e-05	None	0.17719541554335194	-1.1169866011515731e-05
51	2559	-7.266003821452416e-09	None	0.287796777031487	-7.266003821452416e-09
51	2568	-0.1	None	0.33710694961836907	-0.1
51	2479	None	None	0.28163030174801407	None
51	2592	-0.1	None	0.4358237855407353	-0.1
51	2621	2.5299550592499635e-05	None	0.2539682851729661	2.5299550592499635e-05
51	2625	-3.9850462471895445e-06	None	0.33664911548361875	-3.9850462471895445e-06
51	2624	-4.8676001623634e-06	None	0.33664911548361875	-4.8676001623634e-06
51	2622	0.00021268526152792022	None	0.35162996910747596	0.00021268526152792022
51	2577	-3.5969624622511424e-09	None	0.21435903998263356	-3.5969624622511424e-09
51	2631	-3.060726939908602e-08	None	0.3257876059097157	-3.060726939908602e-08
51	2645	-0.00014658785566801818	None	0.22592793689121055	-0.00014658785566801818
51	2597	0.0015183878923184495	None	0.45795601078921705	0.0015183878923184495
51	2628	0.0013138337603952304	None	0.41954938594015695	0.0013138337603952304
51	2552	-0.1	None	0.3385998306140852	-0.1
51	2270	None	None	0.2640305844281266	None
51	2529	None	None	0.36886558636013733	None
51	2585	0.001155147740691101	None	0.3224406287405221	0.001155147740691101
51	2581	9.094457613180565e-07	None	0.27911298529151557	9.094457613180565e-07
51	2646	8.16528197087166e-06	None	0.40134954735856515	8.16528197087166e-06
51	2544	None	None	0.5401780422377622	None
51	2461	None	None	0.3024868987664127	None
51	2635	-8.322983045844699e-08	None	0.3725956723883451	-8.322983045844699e-08
51	2608	0.0005966184768856082	None	0.3491167148735551	0.0005966184768856082
51	2596	-2.830202016518937e-08	None	0.2876820754992201	-2.830202016518937e-08
51	2526	None	None	0.22453827286121664	None
51	2605	-0.1	None	0.4358237855407353	-0.1
51	2517	None	None	0.3300848458554333	None
51	2636	-0.1	None	0.2719629993322218	-0.1
51	2639	-3.678924991391315e-06	None	0.31540432359880055	-3.678924991391315e-06
51	2557	0.00013965367990082008	None	0.3767128422489638	0.00013965367990082008
51	2403	None	None	0.44249649415923303	None
51	2594	1.4464285497566716e-06	None	0.4291745159406767	1.4464285497566716e-06
51	2623	-1.0714264185792866e-08	None	0.25570115838961904	-1.0714264185792866e-08
51	2619	8.699554159635791e-06	None	0.33664911548361875	8.699554159635791e-06
51	2611	0.0002119298272030883	None	0.2977288651597273	0.0002119298272030883
51	2595	1.2409813932403658e-08	None	0.21435903998263356	1.2409813932403658e-08
51	2346	None	None	0.39174519244636696	None
51	2614	-1.2827117174108484e-05	None	0.2812086612076235	-1.2827117174108484e-05
51	2510	None	None	0.281427918445652	None
51	2582	2.8207273553515255e-05	None	0.326782300357491	2.8207273553515255e-05
51	2578	0.0011029874069527358	None	0.42992892108758135	0.0011029874069527358
51	2612	-1.5143289593614787e-05	None	0.2812086612076235	-1.5143289593614787e-05
51	2603	-1.1001914675969686e-07	None	0.30201099568041045	-1.1001914675969686e-07
51	2353	None	None	0.4132218500415489	None
51	2642	6.420439701621508e-06	None	0.35949157492277056	6.420439701621508e-06
51	2580	-1.0375582966796843e-05	None	0.2812086612076235	-1.0375582966796843e-05
51	2647	-0.1	None	0.2719629993322218	-0.1
51	2569	1.4967855359896859e-05	None	0.3360972923737846	1.4967855359896859e-05
51	2649	-5.790143308362216e-11	None	0.3816068227486591	-5.790143308362216e-11
51	2563	2.6082476397919007e-05	None	0.3884408458264044	2.6082476397919007e-05
51	2620	9.719513330251404e-05	None	0.2923307078832753	9.719513330251404e-05
51	2512	None	None	0.4751200088281792	None
51	2610	-1.6176034954339624e-07	None	0.3774771567058847	-1.6176034954339624e-07
51	2523	None	None	0.32175380049883195	None
51	2632	-3.366091836690795e-07	None	0.2640305844281266	-3.366091836690795e-07
51	2575	-5.984716290663483e-11	None	0.21435903998263356	-5.984716290663483e-11
51	2564	2.4716733325891465e-05	None	0.3956396536070356	2.4716733325891465e-05
51	2609	3.059956284810559e-06	None	0.408047263034228	3.059956284810559e-06
51	2588	-0.1	None	0.3385998306140852	-0.1
51	2599	-0.1	None	0.22453827286121664	-0.1
51	2648	-4.119075335481488e-06	None	0.4056523776531284	-4.119075335481488e-06
51	2604	-0.1	None	0.36914698431309756	-0.1
51	2626	2.528183916088822e-05	None	0.2539682851729661	2.528183916088822e-05
51	2644	3.510189659167503e-05	None	0.29636168460791107	3.510189659167503e-05
51	2551	-0.1	None	0.22453827286121664	-0.1
51	2574	3.614306025365482e-07	None	0.2876820754992201	3.614306025365482e-07
51	2565	-1.1207684946641634e-05	None	0.17719541554335194	-1.1207684946641634e-05
51	2258	None	None	0.44190724002893733	None
51	2567	-4.074907420917778e-06	None	0.3304725376761379	-4.074907420917778e-06
51	2643	-2.085581931844762e-08	None	0.2859866577723913	-2.085581931844762e-08
51	2586	0.0010247415912206627	None	0.3892845357682376	0.0010247415912206627
51	2549	None	None	0.3300848458554333	None
51	2634	0.0015147172175283166	None	0.22592793689121055	0.0015147172175283166
51	2539	None	None	0.35428291347331375	None
51	2630	1.1036869050385615e-07	None	0.42992892108758135	1.1036869050385615e-07
51	2638	6.0104872177291664e-05	None	0.28163030174801407	6.0104872177291664e-05
51	2269	None	None	0.31143535927291766	None
51	2591	9.019902869673743e-08	None	0.287796777031487	9.019902869673743e-08
51	2573	-0.1	None	0.40587764711522933	-0.1
51	2593	1.3960652001130223e-08	None	0.3445121999534551	1.3960652001130223e-08
51	2618	5.930589072285707e-05	None	0.3821873967595471	5.930589072285707e-05
51	2590	-7.660922300872245e-08	None	0.3987694213949924	-7.660922300872245e-08
51	2562	0.00019199163172155907	None	0.35162996910747596	0.00019199163172155907
51	2572	5.7308027363384854e-05	None	0.3295966872010466	5.7308027363384854e-05
51	2583	9.699741630880635e-05	None	0.29286342722254993	9.699741630880635e-05
51	2489	None	None	0.2681980508810182	None
[truncated: 13,001 more rows]
