# Supplementary material for: Constrained by Design: Influence of Genetic Encodings on Evolved Traits of Robots
Source: Front Robot AI. 2021 Jun 15;8:672379. doi: 10.3389/frobt.2021.672379 (PMC8239187; doi:10.3389/frobt.2021.672379)
Supplement: Supplementary file 1 [file DataSheet3.ZIP › plasticodingrep_plane_7_all_measures.tsv]

robot_id	velocity	displacement_velocity	displacement_velocity_hill	head_balance	contacts	branching	branching_modules_count	limbs	extremities	length_of_limbs	extensiveness	coverage	joints	hinge_count	active_hinges_count	brick_count	touch_sensor_count	brick_sensor_count	proportion	width	height	size	absolute_size	sensors	symmetry	avg_period	dev_period	avg_phase_offset	dev_phase_offset	avg_amplitude	dev_amplitude	avg_intra_dev_params	avg_inter_dev_params	sensors_reach	recurrence	synaptic_reception
4373	0.015384866527448957	0.0019210142063089564	-0.0009235793808905761	0.9702394097886375	None	0	0	0.3333333333333333	3	0.7272727272727273	8	0.5416666666666666	0.6363636363636364	9	7	3	3	0	0.16666666666666666	12	2	0.8666666666666667	13	0.375	0.16666666666666666	0.16720251047514176	0.9596926832479015	0.3520269717064026	0.798853876828687	0.5356279385575744	0.7441424723332075	0.8181841804201458	0.8667218058072006	0.1111111111111111	0.1111111111111111	0.0
2773	0.0023152394057871757	6.894450581046737e-05	-6.893414435239752e-05	0.9834068836587332	None	0.3333333333333333	1	0.625	5	0.5	5	0.4	0.2	5	2	6	5	0	0.8333333333333334	5	6	0.8	12	0.38461538461538464	0.25	0.7681603856329546	0.6398489097614822	0.37481952273346636	0.9314819016296289	0.529024029132162	0.7839180817682714	0.8394746517585902	0.816230030276126	0.2	0.4	0.14977436273647027
4104	0.054088639470307974	0.00802762462795744	0.0018153846394646353	0.7880310467487378	None	0	0	0.36363636363636365	4	0.6428571428571429	9	0.5714285714285714	0.6428571428571429	13	9	2	1	0	0.14285714285714285	14	2	1.0666666666666667	16	0.25	0.26666666666666666	0.6242791751389951	0.9360063545979272	0.635519174124002	0.8526285430356333	0.8321541547419538	0.8154501983612695	0.8633587775383256	0.8781124447035288	1.0	0.23076923076923078	0.0
4	None	None	None	None	None	0	0	0.5	1	1.0	1	0.75	0	0	0	2	0	0	1.0	2	2	0.2	3	0.0	0	0	0	0	0	0	0	0	0	0	0	0
7051	0.07740822250881774	0.032193311644223115	0.030339231615256073	0.6818187537795901	None	0	0	0.21428571428571427	3	0.8947368421052632	17	0.525	0.6842105263157895	13	13	7	5	0	0.1	2	20	1.4	21	0.2777777777777778	0.10526315789473684	0.8166322754894753	0.8176161863244138	0.6842573613870527	0.6930004842231776	0.8321541547419538	0.8861460135977577	0.7893585258073169	0.8108398238258021	0.07692307692307693	0.3076923076923077	0.0
1702	None	None	None	None	None	1.0	1	0.8	4	0.2	1	0.7777777777777778	0	4	0	2	0	0	1.0	3	3	0.4666666666666667	7	0.0	0.5	0	0	0	0	0	0	0	0	0	0	0
131	None	None	None	None	None	0.2	1	0.5	6	0.5333333333333333	8	0.5666666666666667	0.3333333333333333	11	5	5	1	0	0.8333333333333334	5	6	1.1333333333333333	17	0.125	0.16666666666666666	0.5765340795081103	0.9379689428670802	0.7594999174505391	0.9341909974347196	0.8004668847139094	0.7922669382403794	0.84081873094834	0.9034258969028743	1.0	0.2727272727272727	0.0
4445	0.07774222442995767	0.018179176415512716	0.003571265489621381	0.7608415053355488	None	0.2	2	0.4090909090909091	9	0.5806451612903226	18	0.19642857142857142	0.45161290322580644	22	14	10	0	0	0.8571428571428571	12	14	2.2	33	0.0	0.06666666666666667	0.8058001130467263	0.8977267392199432	0.37255500049491397	0.9729926516575685	0.667376395061387	0.8776400322719056	0.9265982584593749	0.9292736304811908	0	0	0.0
1977	None	None	None	None	None	0.6666666666666666	2	1.0	8	0.0	0	0.8	0	3	0	8	0	0	0.6	5	3	0.8	12	0.0	0.8571428571428571	0	0	0	0	0	0	0	0	0	0	0
784	None	None	None	None	None	0	0	1.0	1	0	0	1.0	0	1	0	0	1	0	0.5	1	2	0.13333333333333333	2	0.3333333333333333	0	0	0	0	0	0	0	0	0	0	0	0
4512	0.06961574341255915	0.014779210659892463	-0.014387844459194455	0.7309955979660941	None	0	0	0.3	3	0.7692307692307693	10	0.5357142857142857	0.6153846153846154	11	8	3	2	0	0.14285714285714285	14	2	1.0	15	0.2857142857142857	0.14285714285714285	0.5089483567406778	0.8875489241115228	0.5939031021755672	0.767293619505667	0.6812086324789174	0.8533775925720936	0.7893585258073169	0.8420365370677786	0.5454545454545454	0.45454545454545453	0.0
6386	0.08458889958097389	0.02109094296061898	0.020339483844155192	0.6916150058453723	None	0	0	0.15	3	0.9285714285714286	26	0.5172413793103449	0.75	21	21	8	6	0	0.06896551724137931	2	29	2.0	30	0.3	0.07142857142857142	0.8166322754894753	0.8381602724950573	0.635519174124002	0.6920962178744905	0.44901510083360224	0.8853988054465234	0.8601403925147619	0.8175307435210003	0.07142857142857142	0.23809523809523808	0.0
3813	0.06604647815952111	0.01374399489117682	0.004839860240400512	0.9045753605514135	None	0.3333333333333333	4	0.5	13	0.4722222222222222	17	0.19487179487179487	0.3888888888888889	23	14	14	0	0	0.8666666666666667	13	15	2.533333333333333	38	0.0	0.058823529411764705	0.8058001130467263	0.9082006403419126	0.37255500049491397	0.9706394805102931	0.667376395061387	0.8952430716545429	0.9315884689087827	0.9337148744123883	0	0	0.0
3266	0.05257991458571588	0.002833772006639585	-0.00207746402232121	0.8472333759495763	None	0.18181818181818182	2	0.4583333333333333	11	0.5	17	0.1875	0.38235294117647056	21	13	14	0	0	0.75	12	16	2.4	36	0.0	0.0625	0.8058001130467263	0.9027667463491559	0.37255500049491397	0.9723517584126384	0.667376395061387	0.8817336068578985	0.9212748029500148	0.930807011135618	0	0	0.0
5661	0.052155735032888374	0.0038841768679497147	-0.0017127110056771259	0.793126799124409	None	0	0	0.3	3	0.8333333333333334	10	0.5833333333333334	0.75	11	9	2	1	0	0.16666666666666666	2	12	0.9333333333333333	14	0.16666666666666666	0.16666666666666666	0.8166322754894753	0.8757554516742841	0.635519174124002	0.7623996369261883	0.44901510083360224	0.8800073835520642	0.8601403925147619	0.8460223934175314	1.0	0.18181818181818182	0.0
7224	0.07112143514873918	0.032597777196845625	0.02618154694423036	0.6227288305054288	None	0	0	0.21428571428571427	3	0.8947368421052632	17	0.525	0.7368421052631579	15	14	5	6	0	0.1	2	20	1.4	21	0.46153846153846156	0.10526315789473684	0.8166322754894753	0.8352835642042739	0.6842573613870527	0.7217151631060644	0.44901510083360224	0.9039503604694606	0.8601403925147619	0.8328757383586738	0.06666666666666667	0.3333333333333333	0.0
4161	0.07258769153537091	0.014130292065692161	0.012528155681949872	0.7568210031971148	None	0	0	0.3333333333333333	3	0.7272727272727273	8	0.5416666666666666	0.7272727272727273	10	8	2	1	0	0.16666666666666666	12	2	0.8666666666666667	13	0.16666666666666666	0.16666666666666666	0.5089483567406778	0.8481681387954382	0.6842573613870527	0.7839070967080422	0.8321541547419538	0.7663236712143366	0.7893585258073169	0.8020015985754132	1.0	0.1	0.0
5138	0.06639380771220156	0.02019708269289961	0.017717993385925515	0.6715271114837311	None	0	0	0.2	2	0.9166666666666666	11	0.5384615384615384	0.8333333333333334	11	10	2	3	0	0.15384615384615385	2	13	0.9333333333333333	14	0.42857142857142855	0	0.6242791751389951	0.8572199757466933	0.6842573613870527	0.7037322886224172	0.8321541547419538	0.8885239515143699	0.7893585258073169	0.8288868466877507	0.36363636363636365	0.2727272727272727	0.0
2140	None	None	None	None	None	0	0	0.8	4	0.2	1	0.5833333333333334	0	3	0	3	4	0	0.75	4	3	0.4666666666666667	7	0.5714285714285714	0.6666666666666666	0	0	0	0	0	0	0	0	0	0	0
4456	0.1296336410631769	0.010712406376764719	-0.010700924867742403	0.8305433577935278	None	0	0	0.3333333333333333	5	0.7	14	0.5789473684210527	0.7	18	14	3	1	0	0.10526315789473684	19	2	1.4666666666666666	22	0.16666666666666666	0.2	0.5089483567406778	0.9037021988858188	0.6842573613870527	0.8481919767756698	0.8321541547419538	0.7298217287647017	0.7893585258073169	0.8390379960536131	1.0	0.2777777777777778	0.0
7473	0.07070967373914794	0.018675141581689626	0.015372600889550454	0.6805662927580666	None	0	0	0.21428571428571427	3	0.8947368421052632	17	0.525	0.6842105263157895	13	13	7	6	0	0.1	2	20	1.4	21	0.3333333333333333	0.10526315789473684	0.8166322754894753	0.8246482592237093	0.6842573613870527	0.6681046555140879	0.8321541547419538	0.8814899997757834	0.7893585258073169	0.8050458499855287	0.07692307692307693	0.3076923076923077	0.0
6934	0.0720167749270524	0.02833840282219458	0.027351033878807093	0.6717723425673108	None	0	0	0.21428571428571427	3	0.8888888888888888	16	0.5263157894736842	0.6666666666666666	12	12	7	5	0	0.10526315789473684	2	19	1.3333333333333333	20	0.2777777777777778	0.1111111111111111	0.7204557253142352	0.8582062711435522	0.6842573613870527	0.67439914185745	0.8321541547419538	0.8810058265732496	0.7893585258073169	0.8190913718241633	0.3333333333333333	0.25	0.0
1051	None	None	None	None	None	0	0	0.5	3	0.6666666666666666	4	0.4444444444444444	0.6666666666666666	6	4	1	1	0	0.5	6	3	0.5333333333333333	8	0.25	1.0	0.6949938536294551	0.9081756097706681	0.6598882677555273	0.8333899192758056	0.7566813936104355	0.8932000799423125	0.8587098919951076	0.8816782456575684	1.0	0.16666666666666666	0.0
5181	0.06064367406264296	0.02131335070519691	-0.018846369918583548	0.75991321795383	None	0	0	0.2857142857142857	2	0.875	7	0.5555555555555556	0.75	7	6	2	3	0	0.2222222222222222	2	9	0.6666666666666666	10	0.42857142857142855	0	0.5089483567406778	0.8926645812958802	0.6842573613870527	0.664753668357826	0.8321541547419538	0.8799033456377181	0.7893585258073169	0.8317535237384611	0.14285714285714285	0.14285714285714285	0.0
3494	0.06234321432970149	0.003560974279475385	0.001122625156412526	0.872802013106869	None	0.2222222222222222	2	0.42857142857142855	9	0.5517241379310345	16	0.18452380952380953	0.4827586206896552	21	14	9	1	0	0.8571428571428571	12	14	2.066666666666667	31	0.06666666666666667	0.06666666666666667	0.7517876681094284	0.9237496497962356	0.37255500049491397	0.9760400396289562	0.667376395061387	0.9053641914195657	0.9493202423633965	0.9437442337125341	1.0	0.047619047619047616	0.0
1106	None	None	None	None	None	1.0	1	1.0	4	0.25	1	0.5	0	1	0	4	3	0	0.75	4	3	0.4	6	0.2727272727272727	1.0	0	0	0	0	0	0	0	0	0	0	0
1741	None	None	None	None	None	0	0	0.5	2	0.6666666666666666	2	0.625	0.3333333333333333	1	1	3	1	0	0.5	4	2	0.3333333333333333	5	0.1	0	0.7427476381206228	0.5	0.4905212593602564	0.5	0.7223570772620891	0.5	0.758409307143174	0.5	1.0	1.0	0.0
5350	0.06043915628050548	0.022264002802915572	0.017693210144397665	0.7075591669582191	None	0	0	0.25	2	0.9	9	0.5454545454545454	0.8	9	8	2	3	0	0.18181818181818182	2	11	0.8	12	0.42857142857142855	0	0.8166322754894753	0.8744033396898372	0.635519174124002	0.7102075059488195	0.44901510083360224	0.888270305559075	0.8601403925147619	0.8370832115586032	0.1111111111111111	0.1111111111111111	0.0
3302	0.00938276263018586	0.0017928420468560074	-0.0011411163090377212	0.9934330913983043	None	0	0	0.625	5	0.3333333333333333	3	0.7857142857142857	0.2222222222222222	6	2	4	3	0	0.2857142857142857	2	7	0.7333333333333333	11	0.375	0.2222222222222222	0.7094968304135738	0.8763997307264768	0.7781845810373493	0.718952621061313	0.8158847193620755	0.5405841079897845	0.7341830653063843	0.7350203929266108	0.16666666666666666	0.16666666666666666	0.0
1780	None	None	None	None	None	0	0	0.5	1	1.0	1	0.75	0	0	0	2	2	0	1.0	2	2	0.2	3	0.25	0	0	0	0	0	0	0	0	0	0	0	0
6925	0.09754259198173423	0.01871555538706963	0.014714455262000768	0.6407414307662672	None	0	0	0.1875	3	0.9047619047619048	19	0.5227272727272727	0.6666666666666666	14	14	8	5	0	0.09090909090909091	2	22	1.5333333333333334	23	0.25	0.09523809523809523	0.8166322754894753	0.9387893140382179	0.72650351202421	0.7941372756423879	0.6267177682875131	0.8700475784786313	0.8633587775383256	0.880154972533832	0.07142857142857142	0.07142857142857142	0.0
4933	0.017634371248507624	0.008045197527274055	0.000906798471966624	0.9734461729478313	None	0	0	0.25	3	0.8	12	0.53125	0.8	15	12	1	1	0	0.125	16	2	1.1333333333333333	17	0.3333333333333333	0.125	0.5976814242203138	0.9166900385212836	0.3125086338188803	0.8852427728780541	0.5092236016597524	0.7490476554192019	0.7670713616292143	0.8635304882771329	1.0	0.3333333333333333	0.0
994	None	None	None	None	None	0	0	0.75	3	0.5	2	0.5	0.25	3	1	2	3	0	0.75	4	3	0.4	6	0.5	1.0	0.5373632597390727	0.898520298881216	0.6842573613870527	0.8846707389341956	0.8321541547419538	0.6707466579960519	0.7691434746345385	0.8379825129994136	0.3333333333333333	0.3333333333333333	0.0
3882	0.08011560510888445	0.009334778142021017	0.004981633936123263	0.7373026400644681	None	0	0	0.3	3	0.75	9	0.5384615384615384	0.75	11	9	2	1	0	0.15384615384615385	13	2	0.9333333333333333	14	0.16666666666666666	0.15384615384615385	0.5373632597390727	0.8590544051774961	0.6842573613870527	0.7735762872947427	0.8321541547419538	0.8140844062984806	0.7893585258073169	0.8182122423657351	1.0	0.09090909090909091	0.0
1542	None	None	None	None	None	0	0	0.75	3	0.3333333333333333	1	0.5555555555555556	0.3333333333333333	2	1	2	1	0	1.0	3	3	0.3333333333333333	5	0.14285714285714285	1.0	0.7544741783703389	0.9209451246633262	0.46815587503809475	0.8966935974538688	0.7566813936104355	0.6802079482326716	0.899601014435533	0.8569681675345789	1.0	0.5	0.0
6211	0.07578084666400481	0.03980203874569104	0.03894811839145851	0.6644726294166603	None	0	0	0.21428571428571427	3	0.8947368421052632	17	0.525	0.6842105263157895	13	13	7	5	0	0.1	2	20	1.4	21	0.2777777777777778	0.10526315789473684	0.8166322754894753	0.8176161863244138	0.6842573613870527	0.6930004842231776	0.8321541547419538	0.8861460135977577	0.7893585258073169	0.8108398238258021	0.07692307692307693	0.3076923076923077	0.0
6782	0.08481494160308013	0.01837967018548419	0.017424638216870833	0.6140541916162463	None	0	0	0.21428571428571427	3	0.8888888888888888	16	0.5263157894736842	0.7222222222222222	13	13	6	6	0	0.10526315789473684	2	19	1.3333333333333333	20	0.375	0.1111111111111111	0.8166322754894753	0.8557226545296406	0.635519174124002	0.6894847988439794	0.44901510083360224	0.8843302754195782	0.8601403925147619	0.8230773347692224	0.07692307692307693	0.15384615384615385	0.0
6354	0.0760557690336722	0.030392547706962158	0.002339522572930215	0.6791347140393283	None	0	0	0.2	3	0.9	18	0.5238095238095238	0.7	15	14	6	5	0	0.09523809523809523	2	21	1.4666666666666666	22	0.3333333333333333	0.1	0.8166322754894753	0.8356151415145501	0.635519174124002	0.8080509301792843	0.8321541547419538	0.8989641637945729	0.8601403925147619	0.8519158292723898	0.06666666666666667	0.26666666666666666	0.0
773	None	None	None	None	None	0	0	0.5	1	1.0	1	1.0	0	0	0	2	0	0	0.3333333333333333	1	3	0.2	3	0.0	0	0	0	0	0	0	0	0	0	0	0	0
1161	None	None	None	None	None	0.6666666666666666	2	0.8888888888888888	8	0.09090909090909091	1	0.8125	0	2	0	10	0	0	1.0	4	4	0.8666666666666667	13	0.0	0.6666666666666666	0	0	0	0	0	0	0	0	0	0	0
3923	0.061541064095419255	0.014871335494379823	0.01336917102683866	0.8747948286495807	None	0.1111111111111111	1	0.4	8	0.5925925925925926	16	0.23015873015873015	0.48148148148148145	18	13	10	0	0	0.6428571428571429	14	9	1.9333333333333333	29	0.0	0.08333333333333333	0.7562914012331408	0.8958196669740013	0.5380091119777021	0.9762396351432542	0.667376395061387	0.897966132191051	0.9265982584593749	0.9358787947004926	0	0	0.0
4479	0.10238628646697488	0.014744558187310823	-0.00917113672255266	0.753463344962538	None	0	0	0.2727272727272727	3	0.7857142857142857	11	0.5333333333333333	0.7142857142857143	12	10	3	5	0	0.13333333333333333	15	2	1.0666666666666667	16	0.625	0.13333333333333333	0.5089483567406778	0.835359610740926	0.6842573613870527	0.7667206815227974	0.8321541547419538	0.7506920268758522	0.7893585258073169	0.78674749275179	0.16666666666666666	0.08333333333333333	0.0
6722	0.06004330552363636	0.03463419510096029	0.026237216984482954	0.6453777926443042	None	0	0	0.1875	3	0.9047619047619048	19	0.5227272727272727	0.7142857142857143	17	15	5	5	0	0.09090909090909091	2	22	1.5333333333333334	23	0.4166666666666667	0.09523809523809523	0.8166322754894753	0.812871466577803	0.635519174124002	0.6943518587625904	0.44901510083360224	0.8897419567401487	0.8601403925147619	0.8114015919378542	0.058823529411764705	0.29411764705882354	0.0
6588	0.0709627527172708	0.03934748321241958	0.037354175047514974	0.6965963928465204	None	0	0	0.25	3	0.875	14	0.5294117647058824	0.6875	11	11	6	5	0	0.11764705882352941	2	17	1.2	18	0.3125	0.125	0.8166322754894753	0.831702026533794	0.6842573613870527	0.7037322886224172	0.8321541547419538	0.8885239515143699	0.7893585258073169	0.8194868692283598	0.09090909090909091	0.36363636363636365	0.0
4918	0.05716379809583976	0.023644197739088595	0.019231948583448077	0.6839653994454091	None	0	0	0.3333333333333333	3	0.8181818181818182	9	0.5416666666666666	0.7272727272727273	9	8	3	2	0	0.16666666666666666	2	12	0.8666666666666667	13	0.2222222222222222	0.18181818181818182	0.8166322754894753	0.8744033396898372	0.635519174124002	0.7102075059488195	0.44901510083360224	0.888270305559075	0.8601403925147619	0.8370832115586032	0.5555555555555556	0.1111111111111111	0.0
7145	0.08202828234115102	0.03668608180001164	0.036539754103723	0.6694432525806213	None	0	0	0.21428571428571427	3	0.8888888888888888	16	0.5263157894736842	0.6666666666666666	13	12	6	5	0	0.10526315789473684	2	19	1.3333333333333333	20	0.3333333333333333	0.1111111111111111	0.8166322754894753	0.8176161863244138	0.6842573613870527	0.6930004842231776	0.8321541547419538	0.8861460135977577	0.7893585258073169	0.8108398238258021	0.07692307692307693	0.3076923076923077	0.0
100	None	None	None	None	None	0.4	2	0.5	6	0.5333333333333333	8	0.38636363636363635	0.4	10	6	6	0	0	0.36363636363636365	4	11	1.1333333333333333	17	0.0	0.15384615384615385	0.5743899895551496	0.9543989721380757	0.6141527701177232	0.918665341118058	0.5316296989952993	0.9144659096562793	0.7119314567386181	0.9316070990452258	0	0	0.0
5758	0.03998864870481782	0.020420889464263493	0.019529462167803584	0.7838117388989937	None	0	0	0.3333333333333333	3	0.8181818181818182	9	0.5909090909090909	0.5454545454545454	7	6	5	3	0	0.18181818181818182	2	11	0.8666666666666667	13	0.23076923076923078	0.18181818181818182	0.8166322754894753	0.8420389308200174	0.6842573613870527	0.664753668357826	0.8321541547419538	0.8799033456377181	0.7893585258073169	0.8099750300911377	0.42857142857142855	0.42857142857142855	0.0
3090	0.06767689505193479	0.01444563370175844	0.009746877740485275	0.8650829586924254	None	0.2222222222222222	2	0.42857142857142855	9	0.5517241379310345	16	0.2012987012987013	0.4482758620689655	20	13	10	0	0	0.7857142857142857	11	14	2.066666666666667	31	0.0	0.07142857142857142	0.8058001130467263	0.8987335486013642	0.37255500049491397	0.9725056293089209	0.6782256625005811	0.8872028809880231	0.9197876735771836	0.9311102077491256	0	0	0.0
4098	0.05178225709919487	0.011699325223235418	-0.009062452689968121	0.8379703180742433	None	0	0	0.375	3	0.6666666666666666	6	0.6111111111111112	0.6666666666666666	9	6	1	2	0	0.2222222222222222	2	9	0.7333333333333333	11	0.6666666666666666	0	0.8166322754894753	0.8744033396898372	0.635519174124002	0.7102075059488195	0.44901510083360224	0.888270305559075	0.8601403925147619	0.8370832115586032	0.5555555555555556	0.1111111111111111	0.0
6638	0.07010065102300352	0.024440560676601726	0.0121611362784195	0.7104942513814907	None	0	0	0.21428571428571427	3	0.8947368421052632	17	0.525	0.6842105263157895	14	13	6	6	0	0.1	2	20	1.4	21	0.4	0.10526315789473684	0.7204557253142352	0.8405973259822844	0.6598882677555273	0.8115977078591723	0.8321541547419538	0.895805307351902	0.8276067372429062	0.8529826733634892	0.07142857142857142	0.2857142857142857	0.0
2916	0.004160450383275974	0.0012105417977953403	0.0004271903133792034	0.9800659755345201	None	0	0	0.6666666666666666	4	0.3333333333333333	2	0.6666666666666666	0.16666666666666666	4	1	3	2	0	0.3333333333333333	6	2	0.5333333333333333	8	0.2857142857142857	0.6666666666666666	0.7671622396127324	0.9093407391485462	0.6842573613870527	0.9068489423558646	0.8158847193620755	0.6504507915659555	0.7691434746345385	0.8499397825927907	0.625	0.25	0.0
3456	0.023028550805587213	0.0030250992107440254	0.0015023842832595038	0.9277527822963478	None	0	0	0.3333333333333333	2	0.8571428571428571	6	1.0	0.8571428571428571	8	6	0	0	0	0.1111111111111111	9	1	0.6	9	0.0	0.25	0.4978440444737391	0.8118212380658559	0.6888682033837599	0.8654601322315626	0.8709862734976985	0.8097730335350262	0.8630729579271791	0.830701656144136	0	0	0.0
5667	0.07088226750863277	0.0304089665245994	-0.011147063020512379	0.6665532402942295	None	0	0	0.1875	3	0.9047619047619048	19	0.5227272727272727	0.7142857142857143	17	15	5	4	0	0.09090909090909091	2	22	1.5333333333333334	23	0.3333333333333333	0.09523809523809523	0.8166322754894753	0.8360731909839642	0.635519174124002	0.795764961657578	0.44901510083360224	0.8957898899786106	0.8601403925147619	0.8472951010794469	0.058823529411764705	0.23529411764705882	0.0
6812	0.07146031561548029	0.027970050729660408	0.016885358679649867	0.6445038931141781	None	0	0	0.1875	3	0.9047619047619048	19	0.5227272727272727	0.7142857142857143	16	15	6	4	0	0.09090909090909091	2	22	1.5333333333333334	23	0.26666666666666666	0.09523809523809523	0.8166322754894753	0.8112032577346588	0.635519174124002	0.6930880628680908	0.44901510083360224	0.8838016191964226	0.8601403925147619	0.8074915473631091	0.25	0.25	0.0
572	None	None	None	None	None	0	0	0.3333333333333333	2	0.8571428571428571	6	0.45	0.5714285714285714	4	4	4	3	0	0.8	4	5	0.6	9	0.25	0	0.7418086803061545	0.7548609683108919	0.618780967271146	0.8740908980548956	0.5052492641478682	0.9030561720263289	0.7668069385328327	0.8537925501021877	0.5	0.25	0.0
3500	0.06726194391604072	0.005069475074478572	0.004686383536218143	0.6553598639139608	None	0.2	2	0.45454545454545453	10	0.5161290322580645	16	0.2	0.41935483870967744	20	13	12	0	0	0.7333333333333333	11	15	2.2	33	0.0	0.06666666666666667	0.8058001130467263	0.8987335486013642	0.37255500049491397	0.9725056293089209	0.6782256625005811	0.8872028809880231	0.9197876735771836	0.9311102077491256	0	0	0.0
2294	None	None	None	None	None	0	0	0.4	2	0.6	3	0.7	0.4	4	2	2	2	0	0.4	2	5	0.4666666666666667	7	0.3333333333333333	0	0.7500796982916984	0.5731119023888825	0.6411526682869478	0.91378240224539	0.5609950811750753	0.833913363976441	0.8510489345895175	0.8058029289695192	0.625	0	0.0
1045	None	None	None	None	None	0	0	0.6	3	0.6	3	0.4666666666666667	0.6	5	3	1	1	0	0.6	5	3	0.4666666666666667	7	0.25	1.0	0.5089483567406778	0.917257277060224	0.6842573613870527	0.8443088986023822	0.8321541547419538	0.8176051151497948	0.7893585258073169	0.8659368029649804	1.0	0.2	0.0
7183	0.05925345022684353	0.027237966310772254	0.020841256371008848	0.6244131498239018	None	0	0	0.21428571428571427	3	0.8947368421052632	17	0.525	0.631578947368421	12	12	8	5	0	0.1	2	20	1.4	21	0.25	0.10526315789473684	0.9906139453146416	0.6790812201768536	0.9217376769111418	0.8729264398195965	0.444207474831103	0.5540334511696372	0.9190691993745113	0.7240297972001792	0.08333333333333333	0.08333333333333333	0.0
4950	0.061678486903452984	0.01441145405019147	0.010311759300322357	0.6983017765220934	None	0	0	0.3333333333333333	3	0.7272727272727273	8	0.5416666666666666	0.6363636363636364	10	7	2	3	0	0.16666666666666666	12	2	0.8666666666666667	13	0.6	0.16666666666666666	0.5089483567406778	0.9328946848130576	0.6842573613870527	0.8150692922266592	0.8158847193620755	0.8361572444747974	0.7893585258073169	0.8715884307818843	0.1	0.4	0.0
2464	None	None	None	None	None	0.6666666666666666	2	0.75	6	0.2222222222222222	2	0.44	0.2222222222222222	5	2	5	1	0	1.0	5	5	0.7333333333333333	11	0.09090909090909091	0.6666666666666666	0.996961219486392	0.8768330968928333	0.6842573613870527	0.9060224592108816	0.7996152839821972	0.6359925436500081	0.6960207409628953	0.8314023878256204	1.0	0	0.0
2842	0.0007139466528304826	0.0006261007479591926	1.934961277019466e-06	0.9914477424934937	None	0	0	0.5	2	0.6666666666666666	2	0.625	0.3333333333333333	1	1	3	0	0	0.5	4	2	0.3333333333333333	5	0.0	0.5	0.511036606739758	0.5	0.15039456134966656	0.5	0.5009726360639245	0.5	0.842489000515697	0.5	0	0	0.0
5188	0.059584430509409037	0.014418685981428158	0.0029828309659540326	0.6811940923045615	None	0	0	0.25	2	0.9	9	0.5454545454545454	0.8	9	8	2	3	0	0.18181818181818182	2	11	0.8	12	0.42857142857142855	0	0.8984126448417189	0.8929281149527815	0.635519174124002	0.7102075059488195	0.44901510083360224	0.888270305559075	0.8633587775383256	0.8451246803831238	0.3333333333333333	0.1111111111111111	0.0
1615	None	None	None	None	None	0	0	0.75	3	0.5	2	0.5	0.25	1	1	4	3	0	0.75	4	3	0.4	6	0.25	1.0	1.0	0.5	0.2520543886891367	0.5	0.6812086324789174	0.5	0.9554059284046175	0.5	1.0	1.0	0.0
7285	0.08233987352497713	0.015268385647579884	-0.0031574335809507704	0.6008445673370253	None	0	0	0.21428571428571427	3	0.8888888888888888	16	0.5263157894736842	0.6666666666666666	12	12	7	6	0	0.10526315789473684	2	19	1.3333333333333333	20	0.3333333333333333	0.1111111111111111	0.752954788113535	0.8348417496851813	0.6842573613870527	0.6860340523063132	0.8321541547419538	0.8364353277917208	0.722739921583675	0.7932520371901045	0.08333333333333333	0.5	0.0
1459	None	None	None	None	None	0	0	0.5	2	0.3333333333333333	1	0.8333333333333334	0	1	0	3	3	0	0.6666666666666666	3	2	0.3333333333333333	5	0.3333333333333333	0	0	0	0	0	0	0	0	0	0	0	0
1175	None	None	None	None	None	0.5	1	0.8333333333333334	5	0.16666666666666666	1	0.8888888888888888	0	0	0	7	0	0	1.0	3	3	0.5333333333333333	8	0.0	0.8	0	0	0	0	0	0	0	0	0	0	0
4485	0.053493138296823776	0.0034637315816753917	0.003005549208253699	0.9945440631691969	None	0	0	0.3333333333333333	3	0.7272727272727273	8	0.5416666666666666	0.6363636363636364	9	7	3	2	0	0.16666666666666666	12	2	0.8666666666666667	13	0.25	0.16666666666666666	0.5089483567406778	0.8215691147240173	0.6842573613870527	0.7954804824936346	0.8321541547419538	0.6164189750541015	0.7893585258073169	0.7539685376688344	0.5555555555555556	0.1111111111111111	0.0
1212	None	None	None	None	None	0	0	1.0	2	0.0	0	0.75	0	1	0	1	1	0	1.0	2	2	0.2	3	0.2	0	0	0	0	0	0	0	0	0	0	0	0
2860	0.015554534111827766	0.004131260366733088	0.003484280220905073	0.9934221205208078	None	0	0	0.625	5	0.2222222222222222	2	0.6875	0.2222222222222222	7	2	3	2	0	0.25	8	2	0.7333333333333333	11	0.4	0.2	0.8816304010880748	0.8687852049093903	0.6842573613870527	0.8845366157857688	0.7996152839821972	0.621225768044912	0.7691434746345385	0.8136203786758648	0.5714285714285714	0.14285714285714285	0.0
4345	0.07817602736750533	0.017340603689468072	0.003333729584796682	0.7642574195417637	None	0.2	2	0.4090909090909091	9	0.5806451612903226	18	0.19642857142857142	0.45161290322580644	22	14	10	0	0	0.8571428571428571	12	14	2.2	33	0.0	0.06666666666666667	0.8058001130467263	0.8977267392199432	0.37255500049491397	0.9729926516575685	0.667376395061387	0.8776400322719056	0.9265982584593749	0.9292736304811908	0	0	0.0
7088	0.06448436879183728	0.03974974269824266	0.03927845458055233	0.6183008366349735	None	0	0	0.2	3	0.9	18	0.5238095238095238	0.7	14	14	7	5	0	0.09523809523809523	2	21	1.4666666666666666	22	0.2777777777777778	0.1	0.8166322754894753	0.7684331032605861	0.635519174124002	0.6962047608975312	0.44901510083360224	0.8767352873038475	0.8601403925147619	0.7908762254340794	0.07142857142857142	0.35714285714285715	0.0
4785	0.06316872435367867	0.010934652929804474	0.00581342637200127	0.6969444639455313	None	0	0	0.3	3	0.75	9	0.5384615384615384	0.6666666666666666	11	8	2	2	0	0.15384615384615385	13	2	0.9333333333333333	14	0.4	0.15384615384615385	0.5089483567406778	0.9126846600240026	0.6842573613870527	0.8054325310975657	0.8321541547419538	0.8038557565164655	0.7893585258073169	0.8489015250604562	0.5454545454545454	0.2727272727272727	0.0
5925	0.06292010644350218	0.008412483501874833	-0.004444535588013338	0.77575768369182	None	0	0	0.2222222222222222	2	0.8181818181818182	9	0.5416666666666666	0.7272727272727273	9	8	3	3	0	0.16666666666666666	12	2	0.8666666666666667	13	0.3333333333333333	0	0.8166322754894753	0.8744033396898372	0.635519174124002	0.7102075059488195	0.44901510083360224	0.888270305559075	0.8601403925147619	0.8370832115586032	0.1111111111111111	0.1111111111111111	0.0
2424	None	None	None	None	None	0	0	0.75	3	0.3333333333333333	1	0.5555555555555556	0	1	0	3	2	0	1.0	3	3	0.3333333333333333	5	0.2222222222222222	0.6666666666666666	0	0	0	0	0	0	0	0	0	0	0
2581	0.005050108600876854	0.0002520324370032731	0.00021438648005906106	0.9602794919048978	None	0.3333333333333333	1	0.625	5	0.4444444444444444	4	0.39285714285714285	0.2222222222222222	4	2	6	4	0	0.5714285714285714	7	4	0.7333333333333333	11	0.2857142857142857	0.2857142857142857	0.7809754992886475	0.6709485178058209	0.32821551921621256	0.9453120805198385	0.5075681332684053	0.8085686359051771	0.844593748509697	0.8412683388502558	0.25	0.5	0.22763442688730853
3820	0.05742240304785983	0.0007544161394308572	-0.0006820435443667612	0.8814732233621552	None	0.2	2	0.45454545454545453	10	0.5161290322580645	16	0.2	0.41935483870967744	21	13	11	0	0	0.7333333333333333	11	15	2.2	33	0.0	0.06666666666666667	0.8058001130467263	0.8991387232631489	0.37255500049491397	0.9723517584126384	0.667376395061387	0.8825303857810127	0.9212748029500148	0.9300952517412914	0	0	0.0
4208	0.053674630486020544	0.02210516361947492	0.014105899500733677	0.6967653522765996	None	0	0	0.25	2	0.8888888888888888	8	0.55	0.7777777777777778	8	7	2	3	0	0.2	2	10	0.7333333333333333	11	0.42857142857142855	0	0.8166322754894753	0.8701585167123588	0.635519174124002	0.7118488086592435	0.44901510083360224	0.8830401314551186	0.8601403925147619	0.8333318203372675	0.125	0.125	0.0
843	None	None	None	None	None	0	0	0.5	1	1.0	1	0.75	0	0	0	2	0	0	1.0	2	2	0.2	3	0.0	0	0	0	0	0	0	0	0	0	0	0	0
4096	0.06120274889533039	0.015421435755511076	0.010284774009537138	0.7016795824660853	None	0	0	0.3333333333333333	3	0.7272727272727273	8	0.5416666666666666	0.6363636363636364	10	7	2	2	0	0.16666666666666666	12	2	0.8666666666666667	13	0.4	0.16666666666666666	0.5089483567406778	0.9211303057866341	0.6842573613870527	0.8152386896227166	0.8321541547419538	0.8104758031256913	0.7893585258073169	0.8579591507378684	0.55	0.3	0.0
3377	0.013164560040519127	0.001404206568172811	0.0007509235476186785	0.9402351690444966	None	0	0	0.7142857142857143	5	0.25	2	0.7142857142857143	0.25	5	2	4	3	0	0.2857142857142857	2	7	0.6666666666666666	10	0.3333333333333333	0.25	0.5373632597390727	0.9429366254423012	0.6842573613870527	0.9120360400777976	0.8321541547419538	0.716320182602607	0.9554059284046175	0.8832207726033139	0.4	0.6	0.0
802	None	None	None	None	None	0	0	1.0	1	0	0	1.0	0	0	0	1	1	0	0.5	2	1	0.13333333333333333	2	0.16666666666666666	0	0	0	0	0	0	0	0	0	0	0	0
3726	0.08168665308550825	0.005071943209257091	0.003431197139831379	0.6718068435770617	None	0	0	0.3	3	0.7692307692307693	10	0.5357142857142857	0.6923076923076923	11	9	3	2	0	0.14285714285714285	14	2	1.0	15	0.25	0.14285714285714285	0.5089483567406778	0.8417174956538089	0.6842573613870527	0.7749315041259787	0.8321541547419538	0.758185692935284	0.7893585258073169	0.794140041783931	0.5454545454545454	0.09090909090909091	0.0
3775	0.028912447447212164	0.0040873595452862125	0.0028226591950845357	0.9942424524688511	None	0	0	0.375	3	0.6666666666666666	6	0.55	0.5555555555555556	7	5	3	2	0	0.2	10	2	0.7333333333333333	11	0.25	0.2	0.5089483567406778	0.8404872958029326	0.6842573613870527	0.8194159270443135	0.8321541547419538	0.629063028948556	0.7893585258073169	0.7745442658871001	0.5714285714285714	0.14285714285714285	0.0
6057	0.06818212851733049	0.022848081242604006	0.02248997361050641	0.6059759988642943	None	0	0	0.3	3	0.8461538461538461	11	0.5357142857142857	0.6923076923076923	10	9	4	4	0	0.14285714285714285	2	14	1.0	15	0.36363636363636365	0.15384615384615385	0.7204557253142352	0.8542459811648997	0.6842573613870527	0.686349494530808	0.8321541547419538	0.8824319727768344	0.7893585258073169	0.8208852989938875	0.25	0.3	0.0
855	None	None	None	None	None	0	0	0.5	3	0.5714285714285714	4	0.5	0.5714285714285714	7	4	1	2	0	0.5	3	6	0.6	9	0.6666666666666666	0	0.3172633014344545	0.953771561426098	0.4921097605582555	0.8892326191670591	0.8042610777397403	0.8002314612006113	0.9299025821298984	0.897139013340462	0.7142857142857142	0	0.0
6870	0.07451465264648996	0.03832093931113719	0.03709518378397534	0.6757487028571363	None	0	0	0.21428571428571427	3	0.8947368421052632	17	0.525	0.6842105263157895	13	13	7	5	0	0.1	2	20	1.4	21	0.2777777777777778	0.10526315789473684	0.8166322754894753	0.8176161863244138	0.6842573613870527	0.6930004842231776	0.8321541547419538	0.8861460135977577	0.7893585258073169	0.8108398238258021	0.07692307692307693	0.3076923076923077	0.0
4543	0.06335522789115057	0.0222341831050609	0.018868143284651723	0.642030032911185	None	0	0	0.3	3	0.8461538461538461	11	0.5769230769230769	0.6923076923076923	10	9	4	3	0	0.15384615384615385	2	13	1.0	15	0.2727272727272727	0.15384615384615385	0.7204557253142352	0.8655800636916418	0.6598882677555273	0.7072738231590355	0.640584627787778	0.8894439849001085	0.8276067372429062	0.8333968362805706	0.1	0.2	0.0
3344	0.026523963231778535	0.004775501366088738	0.004408583148332429	0.9944394149359607	None	0	0	0.375	3	0.6666666666666666	6	0.55	0.5555555555555556	7	5	3	3	0	0.2	10	2	0.7333333333333333	11	0.375	0.2	0.5089483567406778	0.8404872958029326	0.6842573613870527	0.8194159270443135	0.8321541547419538	0.629063028948556	0.7893585258073169	0.7745442658871001	0.14285714285714285	0.14285714285714285	0.0
2610	0.0018928414197937205	0.0005793485936034539	6.137468958280598e-05	0.990533714565418	None	0	0	0.75	3	0.3333333333333333	1	0.625	0.3333333333333333	2	1	2	0	0	0.5	4	2	0.3333333333333333	5	0.0	0.6666666666666666	0.47080104376270954	0.599253493675921	0.341663160014564	0.8713206038669836	0.7267052412069043	0.9052805946145871	0.8773277023204072	0.8211447459084332	0	0	0.0
7203	0.07521628010888773	0.03844822948737317	0.03803449687985936	0.698483429705184	None	0	0	0.21428571428571427	3	0.8947368421052632	17	0.525	0.6842105263157895	13	13	7	5	0	0.1	2	20	1.4	21	0.2777777777777778	0.10526315789473684	0.8166322754894753	0.8176161863244138	0.6842573613870527	0.6930004842231776	0.8321541547419538	0.8861460135977577	0.7893585258073169	0.8108398238258021	0.15384615384615385	0.3076923076923077	0.0
4316	0.06251983259189356	0.01012832081391435	0.009818965345999492	0.8590835545977131	None	0.25	3	0.4444444444444444	12	0.5526315789473685	21	0.23809523809523808	0.4473684210526316	25	17	14	0	0	0.8571428571428571	12	14	2.6666666666666665	40	0.0	0.05714285714285714	0.8251537838740237	0.890485447788827	0.37255500049491397	0.9715383159167325	0.667376395061387	0.8761019724669293	0.9315884689087827	0.926037164883597	0	0	0.0
4073	0.06188421672976112	0.012476221259808596	0.008142812377646238	0.7363603674397697	None	0	0	0.3	3	0.75	9	0.5384615384615384	0.75	12	9	1	1	0	0.15384615384615385	13	2	0.9333333333333333	14	0.3333333333333333	0.15384615384615385	0.5089483567406778	0.873810250816341	0.6842573613870527	0.7668311213328972	0.8321541547419538	0.8290874093699364	0.7893585258073169	0.8275341534629824	1.0	0.25	0.0
5457	0.060228471124097474	0.030600030839406128	0.029634215289355757	0.7213340931035264	None	0	0	0.25	3	0.8666666666666667	13	0.5666666666666667	0.6666666666666666	11	10	5	3	0	0.13333333333333333	2	15	1.1333333333333333	17	0.23076923076923078	0.13333333333333333	0.8166322754894753	0.8410088203216497	0.6842573613870527	0.7831689300475776	0.6900443920780523	0.8748756858756075	0.8601403925147619	0.8363867578870943	0.36363636363636365	0.18181818181818182	0.0
795	None	None	None	None	None	0	0	0.5	3	0.6666666666666666	4	0.5714285714285714	0.6666666666666666	6	4	1	0	0	0.2857142857142857	7	2	0.5333333333333333	8	0.0	0.6666666666666666	0.8392192318824868	0.8086245747464745	0.6842573613870527	0.8737728908304893	0.7566813936104355	0.8241106852223684	0.8103503072131217	0.8375478804283847	0	0	0.0
1534	None	None	None	None	None	0	0	0.75	3	0.3333333333333333	1	0.625	0.3333333333333333	2	1	2	0	0	0.5	4	2	0.3333333333333333	5	0.0	0.6666666666666666	0.47080104376270954	0.599253493675921	0.341663160014564	0.8713206038669836	0.7267052412069043	0.9052805946145871	0.8773277023204072	0.8211447459084332	0	0	0.0
3695	0.019443057799266496	0.006662349518356278	0.006487882607979931	0.9923051963381831	None	0	0	0.42857142857142855	3	0.625	5	0.5555555555555556	0.625	8	5	1	1	0	0.2222222222222222	9	2	0.6666666666666666	10	0.3333333333333333	0.2222222222222222	0.5666137659398365	0.8817629567866966	0.6842573613870527	0.8372532050445479	0.8321541547419538	0.621381626675909	0.7893585258073169	0.7991290538282583	1.0	0.125	0.0
5418	0.05236159188752076	0.03211209548725954	0.0252935162411161	0.6742827594693894	None	0	0	0.3	3	0.8333333333333334	10	0.5833333333333334	0.5833333333333334	8	7	5	4	0	0.16666666666666666	2	12	0.9333333333333333	14	0.3076923076923077	0.16666666666666666	0.8166322754894753	0.8264874233359649	0.6598882677555273	0.6962232170289953	0.640584627787778	0.8868225619244872	0.8276067372429062	0.8150252782438092	0.25	0.375	0.0
1443	None	None	None	None	None	0	0	0.6666666666666666	2	0.0	0	0.6666666666666666	0	1	0	2	0	0	0.6666666666666666	2	3	0.26666666666666666	4	0.0	1.0	0	0	0	0	0	0	0	0	0	0	0
7113	0.0815110094479828	0.03816551294778261	0.03808406993690646	0.6991831920405199	None	0	0	0.23076923076923078	3	0.8823529411764706	15	0.5277777777777778	0.6470588235294118	12	11	6	6	0	0.1111111111111111	2	18	1.2666666666666666	19	0.4	0.11764705882352941	0.7204557253142352	0.8240061021965258	0.6842573613870527	0.67439914185745	0.8321541547419538	0.8810058265732496	0.7893585258073169	0.8060620917484465	0.08333333333333333	0.3333333333333333	0.0
2069	None	None	None	None	None	0	0	0.3333333333333333	1	1.0	2	0.6666666666666666	0	0	0	3	2	0	0.6666666666666666	2	3	0.26666666666666666	4	0.2	0	0	0	0	0	0	0	0	0	0	0	0
1010	None	None	None	None	None	0	0	0.5454545454545454	6	0.42857142857142855	6	0.32653061224489793	0.42857142857142855	11	6	4	2	0	1.0	7	7	1.0666666666666667	16	0.2857142857142857	0.6666666666666666	0.612804378206828	0.8740724326743728	0.3958783688253148	0.9265626431799229	0.44039806690084193	0.7845763436423048	0.8384936610917014	0.8723257537383191	0.5454545454545454	0.36363636363636365	0.0
4698	0.056707778354892	0.005553626729050835	0.0028505402370818684	0.9944109127992425	None	0	0	0.3	3	0.75	9	0.5384615384615384	0.6666666666666666	10	8	3	5	0	0.15384615384615385	13	2	0.9333333333333333	14	0.625	0.15384615384615385	0.5089483567406778	0.8110667721687475	0.6842573613870527	0.7852637163351601	0.8321541547419538	0.6113134410764745	0.7893585258073169	0.744368782083259	0.2	0.1	0.0
5162	0.058980306943323436	0.023837391574600887	0.01731777584444809	0.6887256288379675	None	0	0	0.25	2	0.9	9	0.5454545454545454	0.8	9	8	2	3	0	0.18181818181818182	2	11	0.8	12	0.42857142857142855	0	0.8166322754894753	0.8744033396898372	0.635519174124002	0.7102075059488195	0.44901510083360224	0.888270305559075	0.8601403925147619	0.8370832115586032	0.1111111111111111	0.1111111111111111	0.0
7456	0.08687395250006884	0.03537902174930651	0.03536112565143023	0.6873166317230809	None	0	0	0.21428571428571427	3	0.8888888888888888	16	0.5263157894736842	0.6666666666666666	12	12	7	6	0	0.10526315789473684	2	19	1.3333333333333333	20	0.3333333333333333	0.1111111111111111	0.7204557253142352	0.8240061021965258	0.6842573613870527	0.67439914185745	0.8321541547419538	0.8810058265732496	0.7893585258073169	0.8060620917484465	0.08333333333333333	0.3333333333333333	0.0
5958	0.02064093898734049	0.008908410244033374	-0.008760538461732002	0.9700140330787962	None	0	0	0.2857142857142857	2	0.875	7	0.5555555555555556	0.625	6	5	3	3	0	0.2222222222222222	2	9	0.6666666666666666	10	0.3333333333333333	0	0.8166322754894753	0.8661453850251443	0.5587938224159711	0.7198669633648161	0.4221704970837279	0.8813169347546044	0.8601403925147619	0.8327653049451965	0.16666666666666666	0.16666666666666666	0.0
4379	0.051752693050569294	0.013923599254738872	0.010929654540099146	0.9255172500182047	None	0	0	0.3333333333333333	3	0.7272727272727273	8	0.5416666666666666	0.6363636363636364	9	7	3	1	0	0.16666666666666666	12	2	0.8666666666666667	13	0.125	0.16666666666666666	0.6242791751389951	0.9167062085512271	0.6842573613870527	0.7918580096954638	0.8321541547419538	0.772038285433715	0.7893585258073169	0.8390905744952881	1.0	0.2222222222222222	0.0
15	None	None	None	None	None	0	0	0	0	0	0	1.0	0	0	0	0	2	0	1.0	1	1	0.06666666666666667	1	0.5	0	0	0	0	0	0	0	0	0	0	0	0
4029	0.04123965022544139	0.007359599478186055	0.0055370870255394685	0.7061416673525966	None	0	0	0.3333333333333333	3	0.8181818181818182	9	0.5416666666666666	0.7272727272727273	8	8	4	3	0	0.16666666666666666	2	12	0.8666666666666667	13	0.25	0.18181818181818182	0.8166322754894753	0.8701585167123588	0.6598882677555273	0.6962232170289953	0.640584627787778	0.8868225619244872	0.8276067372429062	0.8315718932210637	0.125	0.125	0.0
6521	0.08504326539902862	0.015438089588571699	0.013433112795438103	0.6514827572093653	None	0	0	0.25	3	0.875	14	0.5294117647058824	0.625	10	10	7	6	0	0.11764705882352941	2	17	1.2	18	0.3333333333333333	0.125	0.6242791751389951	0.860747695569514	0.6842573613870527	0.5556056490780927	0.8321541547419538	0.8526783013059048	0.7893585258073169	0.7802072813335471	0.1	0.4	0.0
6161	0.07388264351241232	0.03528615120081979	0.03188290065314338	0.6696103322172117	None	0	0	0.21428571428571427	3	0.8947368421052632	17	0.525	0.7368421052631579	14	14	6	4	0	0.1	2	20	1.4	21	0.25	0.10526315789473684	0.8166322754894753	0.840135568153165	0.6598882677555273	0.6867401729424656	0.640584627787778	0.8848737412600544	0.8276067372429062	0.8167565143917599	0.07142857142857142	0.2857142857142857	0.0
3549	0.03913883649838738	0.003633306259975391	0.0031411075509923565	0.9945260816449125	None	0	0	0.375	3	0.7	7	0.5454545454545454	0.6	8	6	3	2	0	0.18181818181818182	11	2	0.8	12	0.25	0.18181818181818182	0.5089483567406778	0.8308245950659221	0.6842573613870527	0.8068042230176474	0.8321541547419538	0.6222725771585339	0.7893585258073169	0.7637509115892449	0.5625	0.125	0.0
4942	0.05552766256285933	0.01647657638122529	0.016438723727953342	0.6625631707083421	None	0	0	0.3333333333333333	3	0.7272727272727273	8	0.5416666666666666	0.7272727272727273	11	8	1	1	0	0.16666666666666666	12	2	0.8666666666666667	13	0.3333333333333333	0.16666666666666666	0.5089483567406778	0.9248423360699034	0.6842573613870527	0.8056523843573695	0.8321541547419538	0.8316977475052294	0.7893585258073169	0.8633324987209134	1.0	0.36363636363636365	0.0
3389	0.03591734145104749	0.005826495366298369	-0.003317276586337502	0.7183596134718557	None	0	0	0.3333333333333333	2	0.8571428571428571	6	1.0	0.8571428571428571	8	6	0	0	0	0.1111111111111111	9	1	0.6	9	0.0	0.25	0.4978440444737391	0.7068647558307285	0.7768930949539549	0.8700152108346219	0.8709862734976985	0.8021014260029892	0.8620706585825632	0.8011652227688564	0	0	0.0
238	None	None	None	None	None	0	0	0.16666666666666666	1	1.0	7	0.5625	0.7142857142857143	6	5	2	1	0	0.25	8	2	0.6	9	0.14285714285714285	0	0.5917192023104056	0.7973820182701546	0.6200523298732943	0.8958845280095429	0.6275509311367243	0.9457140285591964	0.8958470301654868	0.893468048762582	1.0	0.3333333333333333	0.0
2855	0.01310794898624166	0.004270183381055036	0.0032480582313561025	0.9937381940258584	None	0	0	0.5714285714285714	4	0.375	3	0.7142857142857143	0.25	6	2	3	2	0	0.2857142857142857	7	2	0.6666666666666666	10	0.3333333333333333	0.2222222222222222	0.8816304010880748	0.8595307691517661	0.7781845810373493	0.9000421794747837	0.7996152839821972	0.6250272456932179	0.6867283137163043	0.8185683328050761	0.5833333333333334	0.16666666666666666	0.0
2929	0.015353664741320591	0.0005534680734478882	-0.000391312519197856	0.7788919435726719	None	0	0	0.6666666666666666	4	0.2857142857142857	2	0.6428571428571429	0.2857142857142857	5	2	3	1	0	0.2857142857142857	7	2	0.6	9	0.14285714285714285	0.25	0.5373632597390727	0.8935172346448738	0.6842573613870527	0.914776720491229	0.6812086324789174	0.8763839024935345	0.8633587775383256	0.8959553497451076	1.0	0.2	0.0
7185	0.06934188594146025	0.038456717346386886	0.036846383058274194	0.6547972147464127	None	0	0	0.21428571428571427	3	0.8947368421052632	17	0.525	0.7368421052631579	14	14	6	5	0	0.1	2	20	1.4	21	0.3125	0.10526315789473684	0.8166322754894753	0.840135568153165	0.6598882677555273	0.6867401729424656	0.640584627787778	0.8848737412600544	0.8276067372429062	0.8167565143917599	0.14285714285714285	0.2857142857142857	0.0
2775	4.832186620685865e-06	1.209926326862921e-07	-1.2070203718742506e-07	0.9999977243576837	None	0.5	1	0.8333333333333334	5	0.16666666666666666	1	0.5	0	3	0	4	0	0	1.0	4	4	0.5333333333333333	8	0.0	0.5	0	0	0	0	0	0	0	0	0	0	0
1338	None	None	None	None	None	0	0	0.75	3	0.0	0	0.8333333333333334	0	1	0	3	0	0	0.6666666666666666	2	3	0.3333333333333333	5	0.0	0	0	0	0	0	0	0	0	0	0	0	0
1749	None	None	None	None	None	0	0	0.8333333333333334	5	0.14285714285714285	1	0.75	0	2	0	6	1	0	0.75	4	3	0.6	9	0.07142857142857142	0.6666666666666666	0	0	0	0	0	0	0	0	0	0	0
4350	0.05205738869358341	0.014068853906066674	0.013274730116623942	0.6645814811902788	None	0	0	0.3333333333333333	3	0.7272727272727273	8	0.5416666666666666	0.7272727272727273	11	8	1	1	0	0.16666666666666666	12	2	0.8666666666666667	13	0.3333333333333333	0.16666666666666666	0.5089483567406778	0.9248423360699034	0.6842573613870527	0.8056523843573695	0.8321541547419538	0.8316977475052294	0.7893585258073169	0.8633324987209134	1.0	0.36363636363636365	0.0
1819	None	None	None	None	None	0	0	0.2222222222222222	2	0.8181818181818182	9	0.40625	0.7272727272727273	10	8	2	1	0	0.5	4	8	0.8666666666666667	13	0.16666666666666666	0.36363636363636365	0.7051412082171231	0.8722838412065163	0.45132258343049686	0.9100664221578145	0.8019116107375783	0.9090205816870257	0.8961771554752291	0.8983625586233784	1.0	0.1	0.0
1214	None	None	None	None	None	0	0	0.5	2	0.5	2	0.6	0.25	2	1	3	0	0	0.4	2	5	0.4	6	0.0	0	0.5257032454254631	0.6395176085580849	0.5789653833698015	0.7975937070135333	0.46782750358230735	0.7867099823146343	0.7551863578670128	0.7471116837161271	0	0	0.0
2872	0.0007256288141064537	0.0006063335831502392	4.5613216107059564e-07	0.9914370824564916	None	0	0	0.5	2	0.6666666666666666	2	0.625	0.3333333333333333	1	1	3	0	0	0.5	4	2	0.3333333333333333	5	0.0	0.5	0.511036606739758	0.5	0.15039456134966656	0.5	0.5009726360639245	0.5	0.842489000515697	0.5	0	0	0.0
6551	0.08309057249028158	0.03629078088035658	0.03628847458324759	0.686614827364662	None	0	0	0.21428571428571427	3	0.8888888888888888	16	0.5263157894736842	0.6666666666666666	12	12	7	6	0	0.10526315789473684	2	19	1.3333333333333333	20	0.3333333333333333	0.1111111111111111	0.7204557253142352	0.8240061021965258	0.6842573613870527	0.67439914185745	0.8321541547419538	0.8810058265732496	0.7893585258073169	0.8060620917484465	0.08333333333333333	0.3333333333333333	0.0
5675	0.04167907883743813	0.02063538659853938	0.01926621824797707	0.7809196713354001	None	0	0	0.3333333333333333	3	0.8181818181818182	9	0.5909090909090909	0.5454545454545454	7	6	5	2	0	0.18181818181818182	2	11	0.8666666666666667	13	0.15384615384615385	0.18181818181818182	0.8166322754894753	0.8420389308200174	0.6842573613870527	0.664753668357826	0.8321541547419538	0.8799033456377181	0.7893585258073169	0.8099750300911377	0.5714285714285714	0.42857142857142855	0.0
14	None	None	None	None	None	0.5	1	0.6666666666666666	4	0.42857142857142855	3	0.5625	0.14285714285714285	5	1	3	1	0	1.0	4	4	0.6	9	0.16666666666666666	0.4	0.6865078005592722	0.6807281272985102	0.7705100819265377	0.8940628478740961	0.42567112258620793	0.9172465831478441	0.8127842465179428	0.8538581094723234	1.0	0.4	0.0
5110	0.06080525135135167	0.02434838642850813	0.01732376192839936	0.6852130736541322	None	0	0	0.25	2	0.9	9	0.5454545454545454	0.8	9	8	2	3	0	0.18181818181818182	2	11	0.8	12	0.42857142857142855	0	0.8166322754894753	0.8744033396898372	0.635519174124002	0.7102075059488195	0.44901510083360224	0.888270305559075	0.8601403925147619	0.8370832115586032	0.1111111111111111	0.1111111111111111	0.0
3874	0.0567844420136677	0.007378189626485795	0.0029106036373033888	0.6899507242336023	None	0	0	0.36363636363636365	4	0.6428571428571429	9	0.5714285714285714	0.6428571428571429	13	9	2	1	0	0.14285714285714285	14	2	1.0666666666666667	16	0.25	0.26666666666666666	0.5089483567406778	0.9350257658670237	0.635519174124002	0.8526285430356333	0.8321541547419538	0.8154501983612695	0.8633587775383256	0.8775313194121312	1.0	0.07692307692307693	0.0
4804	0.06065506014559713	0.01636759256801952	0.014837709941405895	0.6597916549075687	None	0	0	0.3	3	0.75	9	0.5384615384615384	0.6666666666666666	11	8	2	3	0	0.15384615384615385	13	2	0.9333333333333333	14	0.6	0.15384615384615385	0.5089483567406778	0.9248423360699034	0.6842573613870527	0.8056523843573695	0.8321541547419538	0.8316977475052294	0.7893585258073169	0.8633324987209134	0.18181818181818182	0.36363636363636365	0.0
3548	0.030007470790036583	0.0053643032118678245	0.005356546286801834	0.9944279867157446	None	0	0	0.375	3	0.6666666666666666	6	0.55	0.5555555555555556	7	5	3	2	0	0.2	10	2	0.7333333333333333	11	0.25	0.2	0.5089483567406778	0.8404872958029326	0.6842573613870527	0.8194159270443135	0.8321541547419538	0.629063028948556	0.7893585258073169	0.7745442658871001	0.5714285714285714	0.14285714285714285	0.0
3023	0.007286569054047505	0.001540515139709602	0.000895545345680894	0.9765418653058113	None	0.5	1	0.6666666666666666	4	0.5714285714285714	4	0.42857142857142855	0.5714285714285714	8	4	0	0	0	0.42857142857142855	7	3	0.6	9	0.0	1.0	0.9126200963409165	0.8182442871655988	0.7397012750326286	0.8970832940758876	0.44901510083360224	0.8688078667945505	0.9016303079096046	0.8645252304653077	0	0	0.0
70	None	None	None	None	None	0	0	0.38461538461538464	5	0.5294117647058824	9	0.5428571428571428	0.4117647058823529	11	7	7	0	0	0.7142857142857143	5	7	1.2666666666666666	19	0.0	0.14285714285714285	0.36008618622239386	0.9659792303631437	0.3715469681718563	0.9613050979069717	0.5970035271699168	0.8944685929691194	0.8950955729998802	0.9477800948796014	0	0	0.0
4476	0.05368116621083507	0.020283706221758624	0.013894653045230427	0.7246862066292403	None	0	0	0.25	2	0.8888888888888888	8	0.55	0.7777777777777778	8	7	2	3	0	0.2	2	10	0.7333333333333333	11	0.42857142857142855	0	0.8166322754894753	0.8701585167123588	0.635519174124002	0.7118488086592435	0.44901510083360224	0.8830401314551186	0.8601403925147619	0.8333318203372675	0.125	0.125	0.0
1809	None	None	None	None	None	1.0	1	0.75	3	0.25	1	0.5	0	3	0	2	2	0	0.75	3	4	0.4	6	0.4	1.0	0	0	0	0	0	0	0	0	0	0	0
522	None	None	None	None	None	0.5	2	0.7	7	0.25	3	0.5833333333333334	0.16666666666666666	7	2	6	0	0	0.6666666666666666	4	6	0.9333333333333333	14	0.0	0.36363636363636365	0.6700668574941839	0.7645079101099025	0.4523959945014365	0.6228528200081843	0.9476549773964384	0.6088014770056642	0.9047530374726538	0.6697753001578112	0	0	0.0
476	None	None	None	None	None	0	0	0.6666666666666666	2	0.5	1	1.0	0.5	3	1	0	0	0	0.25	4	1	0.26666666666666666	4	0.0	0.6666666666666666	0.4978440444737391	0.7908908002210746	0.813661947855435	0.8876234521885763	0.8709862734976985	0.7653280011011966	0.837626233531696	0.8214746474799379	0	0	0.0
5369	0.05623111549854798	0.03186718091291621	0.027708186559557268	0.7420145164285942	None	0	0	0.25	2	0.9	9	0.5454545454545454	0.7	8	7	3	3	0	0.18181818181818182	2	11	0.8	12	0.3333333333333333	0	0.8166322754894753	0.8701585167123588	0.635519174124002	0.7118488086592435	0.44901510083360224	0.8830401314551186	0.8601403925147619	0.8333318203372675	0.125	0.125	0.0
1625	None	None	None	None	None	0	0	0.3333333333333333	2	0.8333333333333334	5	0.8888888888888888	0.16666666666666666	2	1	5	0	0	1.0	3	3	0.5333333333333333	8	0.0	0.8	0.28314528402309413	0.5	0.6877991397386518	0.5222333354408861	0.17749070291682484	0.5704182368097684	0.9003604732941879	0.5310059783815174	0	0	0.0
4803	0.04807763944788528	0.005479873840046092	0.005475582192811434	0.7740313408400308	None	0	0	0.3	3	0.8333333333333334	10	0.5833333333333334	0.75	11	9	2	2	0	0.16666666666666666	2	12	0.9333333333333333	14	0.3333333333333333	0.16666666666666666	0.6242791751389951	0.8572199757466933	0.6842573613870527	0.7037322886224172	0.8321541547419538	0.8885239515143699	0.7893585258073169	0.8288868466877507	0.5454545454545454	0.2727272727272727	0.0
6160	0.06913925285064336	0.03846610396242206	0.0372672655578569	0.6575443706529954	None	0	0	0.21428571428571427	3	0.8947368421052632	17	0.525	0.7368421052631579	14	14	6	4	0	0.1	2	20	1.4	21	0.25	0.10526315789473684	0.8166322754894753	0.840135568153165	0.6598882677555273	0.6867401729424656	0.640584627787778	0.8848737412600544	0.8276067372429062	0.8167565143917599	0.07142857142857142	0.2857142857142857	0.0
6817	0.07561348222562593	0.021809157080969744	-0.000628077882479257	0.6513565040678423	None	0	0	0.2	3	0.9	18	0.5238095238095238	0.7	15	14	6	5	0	0.09523809523809523	2	21	1.4666666666666666	22	0.3333333333333333	0.1	0.8166322754894753	0.8356151415145501	0.635519174124002	0.8080509301792843	0.8321541547419538	0.8989641637945729	0.8601403925147619	0.8519158292723898	0.06666666666666667	0.26666666666666666	0.0
2704	3.391028014118186e-05	5.872107352482985e-06	-1.7266499211984226e-06	0.9957801409087528	None	0.6666666666666666	2	0.7777777777777778	7	0.18181818181818182	2	0.65	0	3	0	9	0	0	0.8	4	5	0.8666666666666667	13	0.0	0.5	0	0	0	0	0	0	0	0	0	0	0
3683	0.057863670381449794	0.010112452866267291	-0.008138452530383554	0.882372045203579	None	0.2	2	0.4090909090909091	9	0.5333333333333333	16	0.24615384615384617	0.43333333333333335	19	13	12	0	0	0.7692307692307693	13	10	2.1333333333333333	32	0.0	0.2	0.8058001130467263	0.8870855699486174	0.37255500049491397	0.9693093769026535	0.6890749299397751	0.873197258896935	0.9182749441440256	0.9228101500563143	0	0	0.0
1762	None	None	None	None	None	0	0	0.8	4	0.2	1	0.4666666666666667	0.2	3	1	3	1	0	0.6	5	3	0.4666666666666667	7	0.125	0.4	0.5089483567406778	0.9100986175639912	0.6842573613870527	0.8846707389341956	0.8321541547419538	0.6707466579960519	0.7893585258073169	0.8439534094945025	1.0	0.3333333333333333	0.0
4072	0.08414756703535857	0.017608240360455912	-0.016716923064319014	0.9864389262365474	None	0	0	0.3	3	0.75	9	0.5384615384615384	0.6666666666666666	11	8	2	3	0	0.15384615384615385	13	2	0.9333333333333333	14	0.6	0.15384615384615385	0.5089483567406778	0.8666245580751419	0.6842573613870527	0.7754620361018182	0.8321541547419538	0.806018565976103	0.7893585258073169	0.8193177659704372	0.09090909090909091	0.18181818181818182	0.0
7034	0.06728801376245469	0.026924230698507037	0.02634958956312264	0.6530340613061149	None	0	0	0.21428571428571427	3	0.8888888888888888	16	0.5263157894736842	0.7222222222222222	13	13	6	5	0	0.10526315789473684	2	19	1.3333333333333333	20	0.3125	0.1111111111111111	0.8166322754894753	0.8288626872821824	0.635519174124002	0.6894847988439794	0.44901510083360224	0.8843302754195782	0.8601403925147619	0.8130265668084138	0.07692307692307693	0.3076923076923077	0.0
375	None	None	None	None	None	0.2	1	0.5384615384615384	7	0.47058823529411764	8	0.5277777777777778	0.11764705882352941	7	2	11	6	0	0.4444444444444444	4	9	1.2666666666666666	19	0.2857142857142857	0.2	0.6957159323835361	0.7137284596359826	0.28161151569895876	0.8873291801183533	0.4094715212656962	0.7717152377240059	0.8284334811195186	0.8019367079578399	0.14285714285714285	0.2857142857142857	0.0
3041	0.0037188593899151134	0.002100646147596325	0.0015686406975324422	0.9973961831084232	None	0	0	0.6666666666666666	4	0.16666666666666666	1	0.6666666666666666	0.16666666666666666	3	1	4	1	0	0.3333333333333333	6	2	0.5333333333333333	8	0.1	0.2857142857142857	0.5373632597390727	0.898520298881216	0.6842573613870527	0.8846707389341956	0.8321541547419538	0.6707466579960519	0.7691434746345385	0.8379825129994136	1.0	0.3333333333333333	0.0
5010	0.06795622207625551	0.010402664114479621	-0.010385829377052956	0.7180378055153998	None	0	0	0.3	3	0.75	9	0.5384615384615384	0.75	12	9	1	1	0	0.15384615384615385	13	2	0.9333333333333333	14	0.3333333333333333	0.15384615384615385	0.5089483567406778	0.8720592961667359	0.6842573613870527	0.8260452881803544	0.8321541547419538	0.6026349357986364	0.7893585258073169	0.7854758013632688	1.0	0.08333333333333333	0.0
7290	0.07708770100359699	0.03299228777472743	0.032101019304753044	0.7391496455951527	None	0	0	0.21428571428571427	3	0.8888888888888888	16	0.5263157894736842	0.6666666666666666	13	12	6	6	0	0.10526315789473684	2	19	1.3333333333333333	20	0.4	0.1111111111111111	0.8166322754894753	0.8176161863244138	0.6842573613870527	0.6930004842231776	0.8321541547419538	0.8861460135977577	0.7893585258073169	0.8108398238258021	0.07692307692307693	0.3076923076923077	0.0
2952	0.0245578464887785	0.0025393617043522566	-0.0002829193063234869	0.9943559268430564	None	0	0	0.625	5	0.3	3	0.6666666666666666	0.3	8	3	3	2	0	0.2222222222222222	9	2	0.8	12	0.4	0.18181818181818182	0.6952893789143764	0.885316072909824	0.6842573613870527	0.870526030355181	0.8158847193620755	0.6171496097849453	0.7893585258073169	0.8139095826943301	0.5625	0.125	0.0
330	None	None	None	None	None	0	0	1.0	1	0	0	1.0	0	0	0	1	0	0	0.5	1	2	0.13333333333333333	2	0.0	0	0	0	0	0	0	0	0	0	0	0	0
7255	0.08098660924141957	0.0347126375281643	0.03443875296762573	0.6656514603786969	None	0	0	0.15384615384615385	2	0.8823529411764706	15	0.5277777777777778	0.7058823529411765	13	12	5	4	0	0.1111111111111111	2	18	1.2666666666666666	19	0.3076923076923077	0	0.8166322754894753	0.8293456079774231	0.635519174124002	0.6894847988439794	0.44901510083360224	0.8843302754195782	0.8601403925147619	0.8131992079770635	0.19230769230769232	0.3076923076923077	0.0
5709	0.05338265022890667	0.015439902616317485	0.014018269923824083	0.6868976904405619	None	0	0	0.3	3	0.8333333333333334	10	0.5384615384615384	0.6666666666666666	9	8	4	4	0	0.15384615384615385	2	13	0.9333333333333333	14	0.36363636363636365	0.16666666666666666	0.8166322754894753	0.8738757602350792	0.6842573613870527	0.6913448546188207	0.8321541547419538	0.8854486010172028	0.7893585258073169	0.8314191447910652	0.1111111111111111	0.1111111111111111	0.0
7323	0.061097691244138864	0.035689480870866735	0.03256502432168985	0.6997792768532657	None	0	0	0.21428571428571427	3	0.8947368421052632	17	0.525	0.6842105263157895	13	13	7	5	0	0.1	2	20	1.4	21	0.2777777777777778	0.10526315789473684	0.8166322754894753	0.851926832255705	0.6842573613870527	0.6930004842231776	0.8321541547419538	0.8861460135977577	0.7893585258073169	0.8232680777034652	0.07692307692307693	0.23076923076923078	0.0
5488	0.07940432891478671	0.0360606418867039	0.033528828506074075	0.6464926112490742	None	0	0	0.2	3	0.9	18	0.5238095238095238	0.75	15	15	6	5	0	0.09523809523809523	2	21	1.4666666666666666	22	0.3125	0.1	0.8166322754894753	0.8466432903572475	0.6842573613870527	0.6838751320917966	0.8321541547419538	0.8843555455140899	0.7893585258073169	0.8182937301449241	0.06666666666666667	0.26666666666666666	0.0
6084	0.047213555949361004	0.011956825815593082	0.0046114688273671545	0.6985080127128007	None	0	0	0.3333333333333333	3	0.8181818181818182	9	0.5416666666666666	0.6363636363636364	8	7	4	3	0	0.16666666666666666	2	12	0.8666666666666667	13	0.2727272727272727	0.18181818181818182	0.8166322754894753	0.8527590132115144	0.6598882677555273	0.6962232170289953	0.640584627787778	0.8868225619244872	0.8276067372429062	0.8246474159474729	0.125	0.25	0.0
3939	0.056826635651497044	0.012737905151876254	0.007404213927175074	0.8954933152563946	None	0.2727272727272727	3	0.5	12	0.47058823529411764	16	0.2	0.38235294117647056	21	13	14	0	0	0.8	12	15	2.4	36	0.0	0.0625	0.8058001130467263	0.9023550664388604	0.37255500049491397	0.9685560811821565	0.667376395061387	0.8821339036015953	0.9182749441440256	0.9278878671824855	0	0	0.0
7114	0.07496792704208244	0.03536563536590296	0.03057489054128323	0.6465556707294682	None	0	0	0.21428571428571427	3	0.8888888888888888	16	0.5263157894736842	0.7222222222222222	13	13	6	6	0	0.10526315789473684	2	19	1.3333333333333333	20	0.375	0.1111111111111111	0.8166322754894753	0.8468116124179057	0.6842573613870527	0.6681046555140879	0.8321541547419538	0.8814899997757834	0.7893585258073169	0.8133637790114872	0.11538461538461539	0.3076923076923077	0.0
7064	0.06388070807522711	0.021097165367874995	0.019408312678057343	0.7899467747658592	None	0	0	0.21428571428571427	3	0.8947368421052632	17	0.525	0.7368421052631579	14	14	6	4	0	0.1	2	20	1.4	21	0.25	0.10526315789473684	0.8166322754894753	0.814504119905398	0.6842573613870527	0.7194513523832868	0.44901510083360224	0.9162702582389342	0.8601403925147619	0.8326698704300828	0.2857142857142857	0.2857142857142857	0.0
5467	0.05268290081492957	0.0168504477192456	0.0142333803706905	0.6957480815387578	None	0	0	0.3	3	0.8461538461538461	11	0.5769230769230769	0.6153846153846154	10	8	4	2	0	0.15384615384615385	2	13	1.0	15	0.2	0.15384615384615385	0.7204557253142352	0.8542459811648997	0.6598882677555273	0.7072738231590355	0.640584627787778	0.8894439849001085	0.8276067372429062	0.828994493961546	0.55	0.2	0.0
2064	None	None	None	None	None	0	0	0.125	1	1.0	10	0.42857142857142855	0.8	9	8	2	0	0	0.5714285714285714	4	7	0.8	12	0.0	0.4	0.3462047338014661	0.9084091891129145	0.8906478655689278	0.9562948620641151	0.5570110759931822	0.7951625079027469	0.9039109722809903	0.9042557270171797	0	0	0.0
2306	None	None	None	None	None	0	0	0.3333333333333333	2	0.6666666666666666	4	0.5333333333333333	0.5	4	3	3	3	0	0.6	3	5	0.5333333333333333	8	0.3333333333333333	0.3333333333333333	0.28314528402309413	0.580280911872718	0.6788999370469333	0.6314688008320534	0.2058464778104785	0.9592903570629756	0.8989838286424687	0.7926093414739905	0.25	0.5	0.0
5492	0.06993086008040042	0.043679127164436456	0.04351862302109792	0.691934905440392	None	0	0	0.2	3	0.9	18	0.5238095238095238	0.7	15	14	6	5	0	0.09523809523809523	2	21	1.4666666666666666	22	0.3333333333333333	0.1	0.8166322754894753	0.8174127445853859	0.635519174124002	0.6810507860923929	0.44901510083360224	0.8829649074054711	0.8601403925147619	0.8062946212003269	0.06666666666666667	0.26666666666666666	0.0
7245	0.07088098980198525	0.012274489729169284	0.011789058705600042	0.7360104394411839	None	0	0	0.23076923076923078	3	0.8823529411764706	15	0.5277777777777778	0.6470588235294118	11	11	7	8	0	0.1111111111111111	2	18	1.2666666666666666	19	0.4444444444444444	0.11764705882352941	0.65269407813739	0.8174642583985371	0.6842573613870527	0.6410089347206304	0.8321541547419538	0.8713317804523544	0.7893585258073169	0.7909394649914654	0.09090909090909091	0.36363636363636365	0.0
342	None	None	None	None	None	0	0	0.5	2	0.6666666666666666	2	1.0	0.3333333333333333	1	1	3	1	0	0.2	5	1	0.3333333333333333	5	0.1	0.5	1.0	0.5	0.2520543886891367	0.5	0.6812086324789174	0.5	0.9554059284046175	0.5	1.0	1.0	0.0
7308	0.08673392362851073	0.03832586508965979	0.03258771349143554	0.6753334838685987	None	0	0	0.21428571428571427	3	0.8947368421052632	17	0.525	0.6842105263157895	13	13	7	6	0	0.1	2	20	1.4	21	0.3333333333333333	0.10526315789473684	0.8166322754894753	0.8176161863244138	0.6842573613870527	0.6930004842231776	0.8321541547419538	0.8861460135977577	0.7893585258073169	0.8108398238258021	0.07692307692307693	0.3076923076923077	0.0
2223	None	None	None	None	None	0	0	0.75	3	0.25	1	0.6	0.25	3	1	2	1	0	0.4	5	2	0.4	6	0.16666666666666666	0.8	0.996961219486392	0.8978685928106072	0.6842573613870527	0.930607911111964	0.7996152839821972	0.6566989376114409	0.7691434746345385	0.8588957809532866	1.0	0.3333333333333333	0.0
2423	None	None	None	None	None	0	0	0.5	2	0.5	2	0.5	0.5	3	2	2	2	0	0.75	3	4	0.4	6	0.2857142857142857	0.6666666666666666	0.6653318398827089	0.7854747588263497	0.6358223455671959	0.9290126586721782	0.5131245895641815	0.9721972397981735	0.6590495570872896	0.92234440099621	0.6666666666666666	0.3333333333333333	0.0
7305	0.07506532073079232	0.03658206769567013	0.036436214127367104	0.7031362677763839	None	0	0	0.2	3	0.9	18	0.5238095238095238	0.7	14	14	7	6	0	0.09523809523809523	2	21	1.4666666666666666	22	0.3333333333333333	0.1	0.7204557253142352	0.8235302050564267	0.6842573613870527	0.7078235071517031	0.8321541547419538	0.8889228484884029	0.7893585258073169	0.8178265305253644	0.17857142857142855	0.2857142857142857	0.0
6056	0.08722229347829381	0.019075661785998087	0.005066668832637862	0.5984505935828166	None	0	0	0.23076923076923078	3	0.8823529411764706	15	0.5277777777777778	0.6470588235294118	12	11	6	6	0	0.1111111111111111	2	18	1.2666666666666666	19	0.4	0.11764705882352941	0.752954788113535	0.8348417496851813	0.6842573613870527	0.6860340523063132	0.8321541547419538	0.8364353277917208	0.722739921583675	0.7932520371901045	0.08333333333333333	0.3333333333333333	0.0
5754	0.06405328494288894	0.037912239678733604	0.035074244414558586	0.6691800951315835	None	0	0	0.2	3	0.9	18	0.5238095238095238	0.75	15	15	6	5	0	0.09523809523809523	2	21	1.4666666666666666	22	0.3125	0.1	0.8166322754894753	0.8337781388688865	0.635519174124002	0.6984827730244646	0.44901510083360224	0.8864248604010626	0.8601403925147619	0.8179450123346872	0.2	0.26666666666666666	0.0
6022	0.07678405172005058	0.021305543383306074	-0.0001201475767886035	0.6469246204028833	None	0	0	0.2	3	0.9	18	0.5238095238095238	0.7	15	14	6	5	0	0.09523809523809523	2	21	1.4666666666666666	22	0.3333333333333333	0.1	0.8166322754894753	0.8356151415145501	0.635519174124002	0.8080509301792843	0.8321541547419538	0.8989641637945729	0.8601403925147619	0.8519158292723898	0.06666666666666667	0.26666666666666666	0.0
7369	0.09194166264747812	0.03644630948543004	0.030696137198798764	0.674533089905661	None	0	0	0.21428571428571427	3	0.8947368421052632	17	0.525	0.6842105263157895	13	13	7	6	0	0.1	2	20	1.4	21	0.3333333333333333	0.10526315789473684	0.8166322754894753	0.8176161863244138	0.6842573613870527	0.6930004842231776	0.8321541547419538	0.8861460135977577	0.7893585258073169	0.8108398238258021	0.07692307692307693	0.3076923076923077	0.0
4911	0.04843228119987716	0.011223662203414643	0.008300610266110963	0.9104798797760818	None	0	0	0.3	3	0.7692307692307693	10	0.5357142857142857	0.6923076923076923	11	9	3	1	0	0.14285714285714285	14	2	1.0	15	0.125	0.14285714285714285	0.8758907898349406	0.6245491499870371	0.13328716608064048	0.8717098016116731	0.9761295951805817	0.8892241060183078	0.9772298624013326	0.8179671116785678	1.0	0.09090909090909091	0.0
5774	0.06776135161808516	0.0012035236804724362	0.0009406028491188388	0.6858155094786795	None	0	0	0.23076923076923078	3	0.8823529411764706	15	0.5277777777777778	0.7058823529411765	12	12	6	7	0	0.1111111111111111	2	18	1.2666666666666666	19	0.4375	0.11764705882352941	0.8166322754894753	0.822842440525779	0.6598882677555273	0.6714822128650462	0.640584627787778	0.8821706157801059	0.8276067372429062	0.8055353243357131	0.08333333333333333	0.3333333333333333	0.0
6351	0.07428094703223875	0.039768362864063	0.03883203279966674	0.6827722432500132	None	0	0	0.21428571428571427	3	0.8947368421052632	17	0.525	0.6842105263157895	13	13	7	5	0	0.1	2	20	1.4	21	0.2777777777777778	0.10526315789473684	0.8166322754894753	0.8176161863244138	0.6842573613870527	0.6930004842231776	0.8321541547419538	0.8861460135977577	0.7893585258073169	0.8108398238258021	0.07692307692307693	0.3076923076923077	0.0
7526	0.07702036435929377	0.039794951929123565	0.03967882277036056	0.6143570975080948	None	0	0	0.1875	3	0.9047619047619048	19	0.5227272727272727	0.6666666666666666	15	14	7	5	0	0.09090909090909091	2	22	1.5333333333333334	23	0.29411764705882354	0.09523809523809523	0.8166322754894753	0.8206012721363043	0.635519174124002	0.6984827730244646	0.44901510083360224	0.8864248604010626	0.8601403925147619	0.8133228043765245	0.06666666666666667	0.3333333333333333	0.0
5164	0.05591236442441711	0.021901972708765767	0.014731197030179274	0.7164932050433159	None	0	0	0.25	2	0.8888888888888888	8	0.55	0.7777777777777778	8	7	2	3	0	0.2	2	10	0.7333333333333333	11	0.42857142857142855	0	0.8166322754894753	0.8701585167123588	0.635519174124002	0.7118488086592435	0.44901510083360224	0.8830401314551186	0.8601403925147619	0.8333318203372675	0.125	0.125	0.0
1674	None	None	None	None	None	0	0	0.4	2	0.8	4	0.7777777777777778	0.2	3	1	3	1	0	1.0	3	3	0.4666666666666667	7	0.125	0.8	0.28314528402309413	0.8005065160117302	0.6788999370469333	0.6802804005078501	0.2625580275977858	0.947524949723393	0.8716888394942076	0.8428179665108664	1.0	0.6666666666666666	0.0
6042	0.07475827553043544	0.029154097409045343	0.028653676179493517	0.6608929535660553	None	0	0	0.21428571428571427	3	0.8888888888888888	16	0.5263157894736842	0.6666666666666666	12	12	7	5	0	0.10526315789473684	2	19	1.3333333333333333	20	0.2777777777777778	0.1111111111111111	0.7204557253142352	0.8582062711435522	0.6842573613870527	0.67439914185745	0.8321541547419538	0.8810058265732496	0.7893585258073169	0.8190913718241633	0.3333333333333333	0.25	0.0
3130	0.009739248641207263	0.0033873982325305775	0.0027697047775303253	0.994074310245368	None	0	0	0.6666666666666666	4	0.2857142857142857	2	0.6428571428571429	0.2857142857142857	6	2	2	1	0	0.2857142857142857	7	2	0.6	9	0.25	0.25	0.8816304010880748	0.8595307691517661	0.7781845810373493	0.9000421794747837	0.7996152839821972	0.6250272456932179	0.6867283137163043	0.8185683328050761	1.0	0.16666666666666666	0.0
2324	None	None	None	None	None	0	0	0.5	2	0.75	3	0.6666666666666666	0.25	2	1	3	2	0	1.0	3	3	0.4	6	0.2222222222222222	0.5	0.20482018602671684	0.6863803512429645	0.7345193065801352	0.6355713782328559	0.18127901379889289	0.6927037468877274	0.9278652906663054	0.6720367802667501	0.75	1.0	0.2848221880000188
1287	None	None	None	None	None	0.6666666666666666	2	0.75	6	0.3	3	0.5	0.3	9	3	2	0	0	0.6666666666666666	6	4	0.8	12	0.0	0.75	0.6816142049827795	0.9505277456950839	0.5563217168967003	0.9459749095123754	0.5931676896390141	0.7586048012656861	0.7237111777443164	0.9106127325432354	0	0	0.0
3214	0.003808199558514928	0.0021556325700420914	0.0017509978979283166	0.9974361890745256	None	0	0	0.6666666666666666	4	0.16666666666666666	1	0.6666666666666666	0.16666666666666666	3	1	4	2	0	0.3333333333333333	6	2	0.5333333333333333	8	0.2	0.2857142857142857	0.5373632597390727	0.898520298881216	0.6842573613870527	0.8846707389341956	0.8321541547419538	0.6707466579960519	0.7691434746345385	0.8379825129994136	0.6666666666666666	0.3333333333333333	0.0
1877	None	None	None	None	None	0	0	0.75	3	0.25	1	0.5	0.25	3	1	2	0	0	0.75	3	4	0.4	6	0.0	0	0.43056548078566104	0.8443355470490161	0.5329317586794614	0.5054691236188926	0.9524378463498839	0.8173328191563815	0.9053266053627362	0.7446669670013797	0	0	0.0
4929	0.03601714951948526	0.010948231106413733	-0.007820137022430295	0.9274030669428426	None	0	0	0.2857142857142857	2	0.875	7	0.5555555555555556	0.75	7	6	2	3	0	0.2222222222222222	2	9	0.6666666666666666	10	0.42857142857142855	0	0.8166322754894753	0.8739605397337585	0.635519174124002	0.7218617423016777	0.44901510083360224	0.8911627104025439	0.8601403925147619	0.8408111933710654	0.14285714285714285	0.14285714285714285	0.0
1999	None	None	None	None	None	0	0	0.3333333333333333	1	1.0	2	1.0	0	0	0	3	0	0	0.25	1	4	0.26666666666666666	4	0.0	0	0	0	0	0	0	0	0	0	0	0	0
835	None	None	None	None	None	0	0	0.75	3	0.25	1	0.6666666666666666	0	2	0	3	3	0	1.0	3	3	0.4	6	0.375	0.5	0	0	0	0	0	0	0	0	0	0	0
736	None	None	None	None	None	0	0	0.5	2	0.6666666666666666	2	1.0	0.6666666666666666	3	2	1	0	0	0.2	5	1	0.3333333333333333	5	0.0	0.5	0.513384831958363	0.6656821334920409	0.813661947855435	0.9210063736072934	0.8709862734976985	0.8510583248347601	0.827526146775908	0.8360666741452739	0	0	0.0
5119	0.05456661827190033	0.030869202056728245	0.02112310111711219	0.6737299600852434	None	0	0	0.3	3	0.8461538461538461	11	0.5769230769230769	0.6153846153846154	9	8	5	4	0	0.15384615384615385	2	13	1.0	15	0.3076923076923077	0.15384615384615385	0.8166322754894753	0.8378089338868784	0.6842573613870527	0.6913448546188207	0.8321541547419538	0.8854486010172028	0.7893585258073169	0.8172511004770513	0.2777777777777778	0.2222222222222222	0.0
7270	0.0769743136895693	0.04107989144412188	0.041027874615896576	0.6935430687597594	None	0	0	0.21428571428571427	3	0.8947368421052632	17	0.525	0.6842105263157895	13	13	7	6	0	0.1	2	20	1.4	21	0.3333333333333333	0.10526315789473684	0.6242791751389951	0.8282501304374736	0.6842573613870527	0.6960664454758907	0.8321541547419538	0.8836317944404375	0.7893585258073169	0.8140278602876111	0.19230769230769232	0.3076923076923077	0.0
3418	0.019502914164694955	0.003593265977567608	0.0035890487001533186	0.9941396161244431	None	0	0	0.42857142857142855	3	0.625	5	0.5555555555555556	0.5	6	4	3	3	0	0.2222222222222222	9	2	0.6666666666666666	10	0.375	0.2222222222222222	0.5666137659398365	0.8502398160148694	0.6842573613870527	0.8335120713174652	0.8321541547419538	0.6370402162382117	0.7893585258073169	0.7863814071414328	0.16666666666666666	0.16666666666666666	0.0
521	None	None	None	None	None	0	0	0.6666666666666666	2	0.5	1	1.0	0.5	3	1	0	0	0	0.25	4	1	0.26666666666666666	4	0.0	0.6666666666666666	0.780043990433277	0.7952012454609957	0.43421433037605184	0.9064172187305664	0.8709862734976985	0.8102791843536506	0.8576778568381109	0.8446202927829931	0	0	0.0
1768	None	None	None	None	None	0	0	0.3	3	0.75	9	0.35	0.6666666666666666	10	8	3	1	0	0.625	5	8	0.9333333333333333	14	0.125	0.36363636363636365	0.7051412082171231	0.83892364472161	0.36144825847230927	0.9008035361451987	0.6285484102113712	0.9328136550604561	0.893775297101008	0.8968206482867332	1.0	0.1	0.0
2875	0.0027043302967234037	0.0005913946738644504	-4.820583055698521e-05	0.9753896623969239	None	0.3333333333333333	1	0.6666666666666666	6	0.36363636363636365	4	0.4642857142857143	0.18181818181818182	4	2	8	4	0	0.5714285714285714	7	4	0.8666666666666667	13	0.2222222222222222	0.2222222222222222	0.834386396013793	0.7109206878015559	0.5250146176681408	0.9588139890387515	0.49348843773813345	0.7093594880332843	0.8430576545245918	0.8384279984291445	0.25	0.25	0.0
6146	0.06586944794964546	0.02235846021881715	0.020859319138717167	0.6312081075433442	None	0	0	0.3	3	0.8461538461538461	11	0.5357142857142857	0.6923076923076923	10	9	4	4	0	0.14285714285714285	2	14	1.0	15	0.36363636363636365	0.15384615384615385	0.7204557253142352	0.8397109008143986	0.6842573613870527	0.686349494530808	0.8321541547419538	0.8824319727768344	0.7893585258073169	0.8153191267534617	0.25	0.4	0.0
1743	None	None	None	None	None	0	0	0.8333333333333334	5	0.0	0	0.6666666666666666	0	1	0	6	1	0	0.75	3	4	0.5333333333333333	8	0.06666666666666667	0.8	0	0	0	0	0	0	0	0	0	0	0
1252	None	None	None	None	None	0	0	0.5714285714285714	4	0.5	4	0.625	0	3	0	6	0	0	1.0	4	4	0.6666666666666666	10	0.0	0.3333333333333333	0	0	0	0	0	0	0	0	0	0	0
2284	None	None	None	None	None	0	0	0.5	3	0.3333333333333333	2	0.8	0.16666666666666666	2	1	5	3	0	0.4	5	2	0.5333333333333333	8	0.23076923076923078	0	0.7858265930276935	0.5705629513567256	0.8511994841782153	0.7201949560705256	0.3996330850880617	0.5	0.8858898925963495	0.6010540855449957	0.5	0	0.28751663972248903
3830	0.03694828633985319	0.005523390454730602	0.0037545149235808676	0.9945643487671444	None	0	0	0.375	3	0.7	7	0.5454545454545454	0.6	8	6	3	2	0	0.18181818181818182	11	2	0.8	12	0.25	0.18181818181818182	0.5089483567406778	0.8308245950659221	0.6842573613870527	0.8068042230176474	0.8321541547419538	0.6222725771585339	0.7893585258073169	0.7637509115892449	0.5625	0.125	0.0
7033	0.08306607920253915	0.04208466011457082	0.04107665320985184	0.6816379093912253	None	0	0	0.21428571428571427	3	0.8888888888888888	16	0.5263157894736842	0.6666666666666666	12	12	7	6	0	0.10526315789473684	2	19	1.3333333333333333	20	0.3333333333333333	0.1111111111111111	0.7204557253142352	0.8240061021965258	0.6842573613870527	0.67439914185745	0.8321541547419538	0.8810058265732496	0.7893585258073169	0.8060620917484465	0.08333333333333333	0.3333333333333333	0.0
7435	0.07400594266295833	0.030626692252674614	-0.0006594307137674691	0.6737522730614909	None	0	0	0.2	3	0.9	18	0.5238095238095238	0.7	15	14	6	5	0	0.09523809523809523	2	21	1.4666666666666666	22	0.3333333333333333	0.1	0.8166322754894753	0.8079752912443972	0.6842573613870527	0.7076185815801879	0.44901510083360224	0.903939132760561	0.8601403925147619	0.8206628023831127	0.06666666666666667	0.26666666666666666	0.0
4971	0.06156389043078478	0.006294320170287442	0.0039030290018709597	0.7725756082518724	None	0	0	0.3	3	0.75	9	0.5384615384615384	0.6666666666666666	9	8	4	3	0	0.15384615384615385	13	2	0.9333333333333333	14	0.2727272727272727	0.15384615384615385	0.8166322754894753	0.8744033396898372	0.635519174124002	0.8021653891820079	0.6812086324789174	0.875268508079368	0.8601403925147619	0.8535731952561578	0.1111111111111111	0.1111111111111111	0.0
3844	0.05554588395659082	0.009540151860712179	0.009034075826273113	0.7300354860758044	None	0	0	0.36363636363636365	4	0.6428571428571429	9	0.5714285714285714	0.6428571428571429	13	9	2	0	0	0.14285714285714285	14	2	1.0666666666666667	16	0.0	0.26666666666666666	0.5089483567406778	0.9004948043057722	0.635519174124002	0.8526285430356333	0.8321541547419538	0.8154501983612695	0.877206707646238	0.8599218539698529	0	0	0.0
6290	0.07255619393584085	0.0367252501989194	0.03407246711092809	0.6829750886712446	None	0	0	0.17647058823529413	3	0.9130434782608695	21	0.5208333333333334	0.7391304347826086	17	17	7	6	0	0.08333333333333333	2	24	1.6666666666666667	25	0.3333333333333333	0.08695652173913043	0.8166322754894753	0.8405649299125093	0.635519174124002	0.6911043784794837	0.44901510083360224	0.8850079655418477	0.8601403925147619	0.8179946267038584	0.08823529411764705	0.23529411764705882	0.0
3282	0.008810518568739833	0.0021773886339868528	0.0014353657037126364	0.993860503518609	None	0	0	0.5	3	0.5	3	0.5714285714285714	0.3333333333333333	4	2	3	3	0	0.2857142857142857	7	2	0.5333333333333333	8	0.375	0.2857142857142857	0.5089483567406778	0.8934347649713639	0.6842573613870527	0.8666310244752801	0.8321541547419538	0.65782424547752	0.7893585258073169	0.8249822317801829	0.25	0.25	0.0
5715	0.06069755077145499	0.023240822116688993	0.010462901765892698	0.6800701348897776	None	0	0	0.2222222222222222	2	0.9090909090909091	10	0.5416666666666666	0.7272727272727273	9	8	3	3	0	0.16666666666666666	2	12	0.8666666666666667	13	0.3333333333333333	0	0.8166322754894753	0.8744033396898372	0.635519174124002	0.7102075059488195	0.44901510083360224	0.888270305559075	0.8601403925147619	0.8370832115586032	0.1111111111111111	0.1111111111111111	0.0
3618	0.05922878692993773	0.0040670278758106	0.003238133807855745	0.6543247808107815	None	0.2222222222222222	2	0.42857142857142855	9	0.5517241379310345	16	0.2012987012987013	0.4482758620689655	20	13	10	0	0	0.7857142857142857	11	14	2.066666666666667	31	0.0	0.07142857142857142	0.8058001130467263	0.8953586851853291	0.37255500049491397	0.9725056293089209	0.6782256625005811	0.887593276558944	0.9197876735771836	0.9304090716386428	0	0	0.0
6150	0.061044192103887326	0.027206462155728205	0.0167783028188335	0.6332884411357689	None	0	0	0.1875	3	0.9090909090909091	20	0.5217391304347826	0.7272727272727273	17	16	6	3	0	0.08695652173913043	2	23	1.6	24	0.2	0.09090909090909091	0.8166322754894753	0.8360731909839642	0.635519174124002	0.795764961657578	0.44901510083360224	0.8957898899786106	0.8601403925147619	0.8472951010794469	0.23529411764705882	0.23529411764705882	0.0
344	None	None	None	None	None	0	0	0.25	1	1.0	3	1.0	0	0	0	4	1	0	0.2	1	5	0.3333333333333333	5	0.08333333333333333	0	0	0	0	0	0	0	0	0	0	0	0
3134	0.002270365882542316	0.0004831743995838694	0.00011847609910743853	0.9971776393642485	None	0	0	0.75	3	0.25	1	0.6	0.25	3	1	2	1	0	0.4	5	2	0.4	6	0.16666666666666666	0.4	0.5089483567406778	0.9100986175639912	0.6842573613870527	0.8846707389341956	0.8321541547419538	0.6707466579960519	0.7893585258073169	0.8439534094945025	1.0	0.3333333333333333	0.0
828	None	None	None	None	None	0	0	0.3333333333333333	2	0.8333333333333334	5	0.6666666666666666	0.3333333333333333	2	2	5	2	0	0.75	4	3	0.5333333333333333	8	0.14285714285714285	0.6666666666666666	0.34846316926606447	0.5	0.41445448433376947	0.5065260257727374	0.18469281590047526	0.5	0.7243082858751955	0.5021754517369076	0.75	0	0.23281076791008112
2254	None	None	None	None	None	1.0	2	1.0	6	0.0	0	0.6666666666666666	0	1	0	6	0	0	0.75	4	3	0.5333333333333333	8	0.0	1.0	0	0	0	0	0	0	0	0	0	0	0
5548	0.04985371495270105	0.02794361704389888	0.02770031147060816	0.7021599965754997	None	0	0	0.25	2	0.8888888888888888	8	0.55	0.6666666666666666	7	6	3	3	0	0.2	2	10	0.7333333333333333	11	0.3333333333333333	0	0.8166322754894753	0.8577832067606601	0.635519174124002	0.7107551474481862	0.44901510083360224	0.8686977639127775	0.8601403925147619	0.8217890184584217	0.14285714285714285	0.14285714285714285	0.0
6433	0.0842060439476667	0.042503175241727795	0.04168996766003818	0.6889932998333712	None	0	0	0.21428571428571427	3	0.8888888888888888	16	0.5263157894736842	0.6666666666666666	12	12	7	6	0	0.10526315789473684	2	19	1.3333333333333333	20	0.3333333333333333	0.1111111111111111	0.7204557253142352	0.8240061021965258	0.6842573613870527	0.67439914185745	0.8321541547419538	0.8810058265732496	0.7893585258073169	0.8060620917484465	0.08333333333333333	0.3333333333333333	0.0
1159	None	None	None	None	None	0	0	0.6666666666666666	4	0.16666666666666666	1	0.4	0.16666666666666666	5	1	2	1	0	0.8	4	5	0.5333333333333333	8	0.25	0.8	0.996961219486392	0.9168818295425358	0.6842573613870527	0.9060224592108816	0.7996152839821972	0.6359925436500081	0.7893585258073169	0.8508874752677505	1.0	0.2	0.0
4521	0.08549819430610671	0.017591628566939684	-0.01614343407199781	0.9869999306415482	None	0	0	0.3	3	0.75	9	0.5384615384615384	0.6666666666666666	11	8	2	3	0	0.15384615384615385	13	2	0.9333333333333333	14	0.6	0.15384615384615385	0.5089483567406778	0.8666245580751419	0.6842573613870527	0.7754620361018182	0.8321541547419538	0.806018565976103	0.7893585258073169	0.8193177659704372	0.09090909090909091	0.18181818181818182	0.0
1983	None	None	None	None	None	0	0	1.0	2	0.0	0	1.0	0	1	0	1	0	0	0.3333333333333333	3	1	0.2	3	0.0	1.0	0	0	0	0	0	0	0	0	0	0	0
3805	0.06390439277074504	0.004627298302173155	0.004228730096061048	0.6466828506204652	None	0.2	2	0.45454545454545453	10	0.5161290322580645	16	0.2	0.41935483870967744	20	13	12	0	0	0.7333333333333333	11	15	2.2	33	0.0	0.06666666666666667	0.8058001130467263	0.8987335486013642	0.37255500049491397	0.9725056293089209	0.6782256625005811	0.8872028809880231	0.9197876735771836	0.9311102077491256	0	0	0.0
1917	None	None	None	None	None	0	0	0.5	2	0.75	3	0.6	0.25	1	1	4	1	0	0.4	5	2	0.4	6	0.08333333333333333	0.4	1.0	0.5	0.2520543886891367	0.5	0.6812086324789174	0.5	0.9554059284046175	0.5	1.0	1.0	0.0
2686	0.03580530415716714	0.0013057625465237902	-0.0006408300085484643	0.8984229359674347	None	0	0	0.3333333333333333	2	0.8571428571428571	6	1.0	0.8571428571428571	8	6	0	0	0	0.1111111111111111	9	1	0.6	9	0.0	0.25	0.43502157667768493	0.8710612351554885	0.5640744589120849	0.9027970813431773	0.9710989327297476	0.8250742662137174	0.923643274221512	0.8695207381209218	0	0	0.0
4953	0.09898244642601613	0.018858475816245765	0.018494987683389506	0.7751091639832876	None	0	0	0.3	3	0.7692307692307693	10	0.5357142857142857	0.6923076923076923	11	9	3	2	0	0.14285714285714285	14	2	1.0	15	0.25	0.14285714285714285	0.5089483567406778	0.8417174956538089	0.6842573613870527	0.7749315041259787	0.8321541547419538	0.758185692935284	0.7893585258073169	0.794140041783931	0.5454545454545454	0.09090909090909091	0.0
6303	0.08607153246822274	0.042404812200824725	0.04133776822719734	0.6861314230454842	None	0	0	0.21428571428571427	3	0.8888888888888888	16	0.5263157894736842	0.6666666666666666	12	12	7	6	0	0.10526315789473684	2	19	1.3333333333333333	20	0.3333333333333333	0.1111111111111111	0.7204557253142352	0.8240061021965258	0.6842573613870527	0.67439914185745	0.8321541547419538	0.8810058265732496	0.7893585258073169	0.8060620917484465	0.08333333333333333	0.3333333333333333	0.0
315	None	None	None	None	None	0.3333333333333333	1	0.75	6	0.2	2	0.6	0.1	6	1	5	0	0	0.8	4	5	0.8	12	0.0	0.4444444444444444	0.6700668574941839	0.7736044132399255	0.4523959945014365	0.6144592129848192	0.9476549773964384	0.6225580888089662	0.9000611040910073	0.6751922960063278	0	0	0.0
3696	0.037324706439050906	0.005956423971058441	0.005653944170399885	0.9948918624748547	None	0	0	0.375	3	0.7	7	0.5454545454545454	0.6	8	6	3	2	0	0.18181818181818182	11	2	0.8	12	0.25	0.18181818181818182	0.5089483567406778	0.8308245950659221	0.6842573613870527	0.8068042230176474	0.8321541547419538	0.6222725771585339	0.7893585258073169	0.7637509115892449	0.5625	0.125	0.0
1411	None	None	None	None	None	0.5	1	0.5	3	0.5	3	0.4	0.3333333333333333	4	2	3	2	0	0.8	4	5	0.5333333333333333	8	0.25	0.6666666666666666	0.7681731278640272	0.7850258834467521	0.5500240577046378	0.9105721112917637	0.71589171178246	0.9403279863962829	0.8035224526221388	0.8932523723967155	0.625	0.25	0.0
2128	None	None	None	None	None	0	0	0.8	4	0.2	1	0.5833333333333334	0.2	4	1	2	2	0	0.75	4	3	0.4666666666666667	7	0.4	0.4	0.996961219486392	0.7322005595622412	0.6686522290299016	0.9355800709658256	0.7404119582305573	0.8902654151825055	0.8006233157687522	0.8726955124255166	0.625	0.25	0.0
3470	0.022834970764695726	0.004633633867994043	-0.0005991084534528149	0.9285096770307673	None	0	0	0.3333333333333333	2	0.8571428571428571	6	1.0	0.8571428571428571	8	6	0	0	0	0.1111111111111111	9	1	0.6	9	0.0	0.25	0.4978440444737391	0.8118212380658559	0.6888682033837599	0.8654601322315626	0.8709862734976985	0.8097730335350262	0.8630729579271791	0.830701656144136	0	0	0.0
6861	0.06624934787169717	0.03484626742345669	0.03478212618292494	0.6579276786622823	None	0	0	0.21428571428571427	3	0.8888888888888888	16	0.5263157894736842	0.7222222222222222	13	13	6	5	0	0.10526315789473684	2	19	1.3333333333333333	20	0.3125	0.1111111111111111	0.8166322754894753	0.8288626872821824	0.635519174124002	0.6894847988439794	0.44901510083360224	0.8843302754195782	0.8601403925147619	0.8130265668084138	0.07692307692307693	0.3076923076923077	0.0
1800	None	None	None	None	None	1.0	1	1.0	4	0.25	1	0.5	0	1	0	4	3	0	0.75	4	3	0.4	6	0.2727272727272727	1.0	0	0	0	0	0	0	0	0	0	0	0
6910	0.0771583847848497	0.03806651443639635	0.03356659590520426	0.6578484806008611	None	0	0	0.21428571428571427	3	0.8947368421052632	17	0.525	0.6842105263157895	13	13	7	6	0	0.1	2	20	1.4	21	0.3333333333333333	0.10526315789473684	0.8166322754894753	0.8176161863244138	0.6842573613870527	0.6930004842231776	0.8321541547419538	0.8861460135977577	0.7893585258073169	0.8108398238258021	0.07692307692307693	0.3076923076923077	0.0
1616	None	None	None	None	None	0.5	2	0.9	9	0.07692307692307693	1	0.625	0.07692307692307693	4	1	10	0	0	0.6666666666666666	6	4	1.0	15	0.0	0.6	0.6700668574941839	0.7555995661797109	0.4029590945955041	0.6255121938323479	0.9752809748113341	0.6366728240139723	0.9132455502814657	0.675731172110729	0	0	0.0
7312	0.09461534489038412	0.015582312667362142	-0.015470793963957003	0.6572593112125066	None	0	0	0.2	3	0.9	18	0.5238095238095238	0.7	15	14	6	6	0	0.09523809523809523	2	21	1.4666666666666666	22	0.4	0.1	0.8166322754894753	0.8234615464897346	0.6536039957928885	0.7096603246895612	0.44901510083360224	0.9133124587941461	0.8601403925147619	0.831481050830832	0.2	0.26666666666666666	0.0
1767	None	None	None	None	None	0	0	0.09090909090909091	1	1.0	14	0.36363636363636365	0.8571428571428571	13	12	2	1	0	0.36363636363636365	4	11	1.0666666666666667	16	0.14285714285714285	0.2857142857142857	0.7051412082171231	0.904371642506885	0.45132258343049686	0.9309835366013065	0.6324430148029518	0.8964681546377193	0.8961771554752291	0.911794904030895	1.0	0.07692307692307693	0.0
7420	0.06922280774315973	0.018748477590925215	0.01668855093581025	0.6775564799031496	None	0	0	0.21428571428571427	3	0.8947368421052632	17	0.525	0.6842105263157895	14	13	6	6	0	0.1	2	20	1.4	21	0.4	0.10526315789473684	0.8166322754894753	0.8239744746601453	0.6598882677555273	0.6624451684049544	0.640584627787778	0.8807720852376941	0.8276067372429062	0.8031069885401848	0.07142857142857142	0.2857142857142857	0.0
5244	0.06489536774356004	0.024341581227874606	0.020191574575604526	0.6326847975923364	None	0	0	0.3	3	0.8461538461538461	11	0.5769230769230769	0.6923076923076923	10	9	4	3	0	0.15384615384615385	2	13	1.0	15	0.2727272727272727	0.15384615384615385	0.7204557253142352	0.8655800636916418	0.6598882677555273	0.7072738231590355	0.640584627787778	0.8894439849001085	0.8276067372429062	0.8333968362805706	0.1	0.2	0.0
4988	0.04108342084202258	0.01843126597075069	0.014374508021658494	0.7627293961941499	None	0	0	0.2857142857142857	2	0.875	7	0.5555555555555556	0.75	7	6	2	3	0	0.2222222222222222	2	9	0.6666666666666666	10	0.42857142857142855	0	0.8166322754894753	0.8577832067606601	0.635519174124002	0.7107551474481862	0.44901510083360224	0.8686977639127775	0.8601403925147619	0.8217890184584217	0.14285714285714285	0.14285714285714285	0.0
2835	0.05963159121108497	0.0034302866964840864	0.003319427061520334	0.642156288851863	None	0.2222222222222222	2	0.42857142857142855	9	0.5517241379310345	16	0.2012987012987013	0.4482758620689655	20	13	10	0	0	0.7857142857142857	11	14	2.066666666666667	31	0.0	0.07142857142857142	0.8058001130467263	0.8953586851853291	0.37255500049491397	0.9725056293089209	0.6782256625005811	0.887593276558944	0.9197876735771836	0.9304090716386428	0	0	0.0
5651	0.06692252798214422	0.018265663890100613	0.01616228129332987	0.6779235275667992	None	0	0	0.25	3	0.875	14	0.5294117647058824	0.6875	11	11	6	5	0	0.11764705882352941	2	17	1.2	18	0.3125	0.125	0.8166322754894753	0.8466394772677249	0.6842573613870527	0.7037322886224172	0.8321541547419538	0.8885239515143699	0.7893585258073169	0.8248833912800324	0.09090909090909091	0.2727272727272727	0.0
5037	0.05585299373528844	0.018318870904312966	0.013171356223695805	0.6882590330865375	None	0	0	0.25	2	0.8888888888888888	8	0.55	0.7777777777777778	8	7	2	3	0	0.2	2	10	0.7333333333333333	11	0.42857142857142855	0	0.8166322754894753	0.8701585167123588	0.635519174124002	0.7118488086592435	0.44901510083360224	0.8830401314551186	0.8601403925147619	0.8333318203372675	0.125	0.125	0.0
2836	0.010543057572536915	0.0020479276156418515	-5.0013810147232825e-05	0.9706792943105904	None	0	0	0.5	3	0.5	3	0.5714285714285714	0.5	6	3	1	1	0	0.2857142857142857	7	2	0.5333333333333333	8	0.3333333333333333	0.2857142857142857	0.996961219486392	0.8474993655229285	0.8721118006876459	0.9069201533544154	0.7996152839821972	0.617854546926	0.6931859683410483	0.8161868071859879	1.0	0.3333333333333333	0.0
5433	0.06085081940624397	0.021371793764425915	0.018047054011039718	0.7107861498897561	None	0	0	0.25	2	0.9	9	0.5454545454545454	0.8	9	8	2	3	0	0.18181818181818182	2	11	0.8	12	0.42857142857142855	0	0.8166322754894753	0.8744033396898372	0.635519174124002	0.7102075059488195	0.44901510083360224	0.888270305559075	0.8601403925147619	0.8370832115586032	0.1111111111111111	0.1111111111111111	0.0
4294	0.06173497302571304	0.005517938973282026	0.0030259938166385747	0.9946869196971754	None	0	0	0.3	3	0.7692307692307693	10	0.5357142857142857	0.6153846153846154	10	8	4	3	0	0.14285714285714285	14	2	1.0	15	0.3	0.14285714285714285	0.5089483567406778	0.8128281886093862	0.6842573613870527	0.7852637163351601	0.8321541547419538	0.6113134410764745	0.7893585258073169	0.7450998031678652	0.1	0.1	0.0
2251	None	None	None	None	None	0	0	1.0	1	0	0	1.0	0	0	0	1	0	0	0.5	2	1	0.13333333333333333	2	0.0	0	0	0	0	0	0	0	0	0	0	0	0
5324	0.06391784904014372	0.01569874004367713	0.015676204602895445	0.6613795834392899	None	0	0	0.3	3	0.75	9	0.5384615384615384	0.6666666666666666	11	8	2	3	0	0.15384615384615385	13	2	0.9333333333333333	14	0.6	0.15384615384615385	0.5089483567406778	0.9248423360699034	0.6842573613870527	0.8056523843573695	0.8321541547419538	0.8316977475052294	0.7893585258073169	0.8633324987209134	0.18181818181818182	0.36363636363636365	0.0
4565	0.0724023505869764	0.011273015600177011	-0.009481510240441842	0.7788916294114483	None	0	0	0.2727272727272727	3	0.7857142857142857	11	0.5333333333333333	0.7857142857142857	14	11	1	1	0	0.13333333333333333	15	2	1.0666666666666667	16	0.3333333333333333	0.13333333333333333	0.5089483567406778	0.8636421686121563	0.6842573613870527	0.7517144737767945	0.8321541547419538	0.8493650774326789	0.7893585258073169	0.8265103299936534	1.0	0.35714285714285715	0.0
2559	0.001778399024769746	0.00022993859455156353	-0.00022422024548185036	0.9777634321084143	None	0.6666666666666666	2	0.75	6	0.2222222222222222	2	0.44	0.2222222222222222	5	2	5	1	0	1.0	5	5	0.7333333333333333	11	0.09090909090909091	0.6666666666666666	0.996961219486392	0.8768330968928333	0.6842573613870527	0.9060224592108816	0.7996152839821972	0.6359925436500081	0.6960207409628953	0.8314023878256204	1.0	0	0.0
3997	0.028188213771117143	0.01035502405088736	0.009897706355636589	0.9916332524869984	None	0	0	0.375	3	0.6666666666666666	6	0.55	0.5555555555555556	8	5	2	3	0	0.2	10	2	0.7333333333333333	11	0.6	0.2	0.5666137659398365	0.8817629567866966	0.6842573613870527	0.8372532050445479	0.8321541547419538	0.621381626675909	0.7893585258073169	0.7991290538282583	0.125	0.125	0.0
4357	0.06717487620005816	0.011576513057430396	-0.009315012213913277	0.746635898458641	None	0	0	0.3	3	0.75	9	0.5384615384615384	0.75	12	9	1	1	0	0.15384615384615385	13	2	0.9333333333333333	14	0.3333333333333333	0.15384615384615385	0.5089483567406778	0.9390477868632062	0.6842573613870527	0.8187813699793244	0.8158847193620755	0.8245552445722842	0.7893585258073169	0.873264510434261	1.0	0.4166666666666667	0.0
6498	0.0724962500815471	0.03229539431074018	0.029917354642785055	0.6817691669257364	None	0	0	0.21428571428571427	3	0.8947368421052632	17	0.525	0.6842105263157895	13	13	7	5	0	0.1	2	20	1.4	21	0.2777777777777778	0.10526315789473684	0.8166322754894753	0.8176161863244138	0.6842573613870527	0.6930004842231776	0.8321541547419538	0.8861460135977577	0.7893585258073169	0.8108398238258021	0.07692307692307693	0.3076923076923077	0.0
4454	0.060181983086401956	0.020609082874374567	-0.01891141345803229	0.7727808719056719	None	0	0	0.2857142857142857	2	0.875	7	0.5555555555555556	0.75	7	6	2	3	0	0.2222222222222222	2	9	0.6666666666666666	10	0.42857142857142855	0	0.5089483567406778	0.8926645812958802	0.6842573613870527	0.664753668357826	0.8321541547419538	0.8799033456377181	0.7893585258073169	0.8317535237384611	0.14285714285714285	0.14285714285714285	0.0
3059	0.0235725181089724	0.00731389221009708	0.006864413766653635	0.7386121120164113	None	0	0	0.3333333333333333	2	0.8333333333333334	5	1.0	0.8333333333333334	7	5	0	0	0	0.125	8	1	0.5333333333333333	8	0.0	0.2857142857142857	0.4978440444737391	0.7120252882563753	0.7401242420524748	0.8690814635873555	0.8709862734976985	0.8166854804789544	0.8663490036292262	0.807013114056307	0	0	0.0
3649	0.06873170565861035	0.007246670219754675	0.005644320846990785	0.8169651696950152	None	0.1111111111111111	1	0.38095238095238093	8	0.5862068965517241	17	0.18787878787878787	0.4482758620689655	18	13	12	0	0	0.7333333333333333	11	15	2.066666666666667	31	0.0	0.07142857142857142	0.8058001130467263	0.9082516999253422	0.46437401999303923	0.968465450077258	0.6890749299397751	0.8978489809444433	0.91641679070917	0.9327811610571565	0	0	0.0
6184	0.06483666745118229	0.036661061987044316	0.03040748160175483	0.6716963301189878	None	0	0	0.23076923076923078	3	0.8823529411764706	15	0.5277777777777778	0.7058823529411765	12	12	6	6	0	0.1111111111111111	2	18	1.2666666666666666	19	0.375	0.11764705882352941	0.8166322754894753	0.851324267324186	0.6598882677555273	0.6714822128650462	0.640584627787778	0.8821706157801059	0.8276067372429062	0.8162318094604715	0.08333333333333333	0.25	0.0
4151	0.031557528588584516	0.0018260138719630161	-0.001549056270904289	0.9544590493143185	None	0	0	0.4444444444444444	4	0.6363636363636364	7	0.5909090909090909	0.6363636363636364	11	7	1	2	0	0.18181818181818182	11	2	0.8666666666666667	13	1.0	0.18181818181818182	0.5089483567406778	0.8902521331756309	0.6842573613870527	0.8218274538929476	0.8321541547419538	0.6066798260038776	0.7893585258073169	0.7944277970253106	0.5454545454545454	0.18181818181818182	0.0
426	None	None	None	None	None	0	0	0.4	2	0.8	4	0.4666666666666667	0.8	5	4	1	0	0	0.6	5	3	0.4666666666666667	7	0.0	0	0.12610627477522693	0.5887896511277352	0.7478727654087859	0.922687920667957	0.6545943232707735	0.5739888564749239	0.9392200116908812	0.7399130114157995	0	0	0.0
777	None	None	None	None	None	0	0	0.3333333333333333	2	0.8333333333333334	5	1.0	0.3333333333333333	3	2	4	5	0	0.5	4	2	0.5333333333333333	8	0.45454545454545453	0	0.4970956791734385	0.7207073074351759	0.1816779698637893	0.6348878354480834	0.15255316511998504	0.5	0.8533567569437039	0.6225546229571874	0.6666666666666666	0	0.0
2506	None	None	None	None	None	0.5	1	0.5	3	0.5	3	0.5	0.3333333333333333	5	2	2	1	0	1.0	4	4	0.5333333333333333	8	0.2	0.5	0.8759080114218383	0.819452990106385	0.4642257698420799	0.9153031466061489	0.7778006881135318	0.9482229817296438	0.8526755124945439	0.9060917224056177	1.0	0.2	0.0
5842	0.08003719739436677	0.043083670615374936	0.036732665889152416	0.6932441855175111	None	0	0	0.21428571428571427	3	0.8947368421052632	17	0.525	0.7894736842105263	16	15	4	4	0	0.1	2	20	1.4	21	0.36363636363636365	0.10526315789473684	0.8166322754894753	0.8412361936287529	0.6598882677555273	0.6962232170289953	0.640584627787778	0.8868225619244872	0.8276067372429062	0.8203184796799674	0.125	0.25	0.0
5179	0.06631647964782444	0.03357718575413867	0.029100704791297848	0.7336975450727301	None	0	0	0.3	3	0.8333333333333334	10	0.5833333333333334	0.6666666666666666	9	8	4	3	0	0.16666666666666666	2	12	0.9333333333333333	14	0.2727272727272727	0.16666666666666666	0.8166322754894753	0.8744033396898372	0.635519174124002	0.7102075059488195	0.44901510083360224	0.888270305559075	0.8601403925147619	0.8370832115586032	0.1111111111111111	0.1111111111111111	0.0
3063	0.005265199563591468	0.001019315977681609	0.000909971840956934	0.9954738522503581	None	0	0	0.7142857142857143	5	0.25	2	0.7142857142857143	0.25	5	2	4	3	0	0.2857142857142857	2	7	0.6666666666666666	10	0.3333333333333333	0.25	0.8816304010880748	0.873128062947144	0.6842573613870527	0.7151022192179665	0.8321541547419538	0.5397676405117489	0.7691434746345385	0.7316222406529587	0.2	0.2	0.0
2197	None	None	None	None	None	0	0	0.2	1	1.0	5	0.7	0.6	3	3	3	0	0	0.4	5	2	0.4666666666666667	7	0.0	0.4	0.28314528402309413	0.5	0.6788999370469333	0.5	0.2058464778104785	0.6137369649112988	0.8881490928912658	0.5385108964116666	0	0	0.0
4314	0.061492789533940516	0.012773724919140686	0.010827271835181935	0.8837129657643696	None	0.18181818181818182	2	0.4166666666666667	10	0.5454545454545454	18	0.1794871794871795	0.3939393939393939	21	13	13	0	0	0.8666666666666667	13	15	2.3333333333333335	35	0.0	0.06451612903225806	0.8058001130467263	0.8991387232631489	0.37255500049491397	0.9685560811821565	0.667376395061387	0.8825303857810127	0.9182749441440256	0.9271672680103303	0	0	0.0
3729	0.027373296121130406	0.004118767848729516	0.003800167833902045	0.9402316265501114	None	0	0	0.5555555555555556	5	0.36363636363636365	4	0.65	0.36363636363636365	7	4	5	3	0	0.2	10	2	0.8666666666666667	13	0.2727272727272727	0.16666666666666666	0.9332198885333532	0.9011020563912754	0.6842573613870527	0.9200877976408942	0.7996152839821972	0.8940677529883683	0.7691434746345385	0.9056821099497422	0.14285714285714285	0.2857142857142857	0.0
6438	0.07441389627114703	0.02140791502287935	0.0174054310805966	0.665222891207339	None	0	0	0.21428571428571427	3	0.8888888888888888	16	0.5263157894736842	0.7222222222222222	13	13	6	7	0	0.10526315789473684	2	19	1.3333333333333333	20	0.4375	0.1111111111111111	0.8166322754894753	0.8428371096621828	0.6842573613870527	0.6681046555140879	0.8321541547419538	0.8814899997757834	0.7893585258073169	0.8118247515029564	0.07692307692307693	0.3076923076923077	0.0
3144	0.005310244709800448	0.00295989205370971	0.0013401103772106133	0.9825209989133724	None	0.3333333333333333	1	0.625	5	0.4444444444444444	4	0.39285714285714285	0.2222222222222222	4	2	6	5	0	0.5714285714285714	4	7	0.7333333333333333	11	0.35714285714285715	0.5	0.7524034183841063	0.7116748671902923	0.4139752595719088	0.9477775897829157	0.5673443872016382	0.7812424672505387	0.8310345295654246	0.8444459374411725	0.25	0.5	0.11659340619618618
1078	None	None	None	None	None	0	0	0.3333333333333333	2	0.8333333333333334	5	0.5333333333333333	0.3333333333333333	3	2	4	3	0	0.6	5	3	0.5333333333333333	8	0.2727272727272727	0.5	0.2065941463174507	0.976800485372686	0.4170650428910804	0.5363135317786213	0.18469281590047526	0.9726914034729551	0.7427535524485583	0.9231669757860256	0.3333333333333333	0	0.0
5961	0.07407634012412476	0.020273248287076502	8.607021641744155e-05	0.7374217517189121	None	0	0	0.25	2	0.8888888888888888	8	0.55	0.7777777777777778	8	7	2	3	0	0.2	2	10	0.7333333333333333	11	0.42857142857142855	0	0.5089483567406778	0.8879825032795547	0.6842573613870527	0.6583170780809986	0.8321541547419538	0.8751935512409249	0.7893585258073169	0.8260557095429708	0.125	0.125	0.0
3328	0.008285089387487034	0.004011666757238183	0.003690659097751684	0.9758383226010359	None	0.5	1	0.6666666666666666	4	0.5	3	0.4444444444444444	0.5	7	3	0	0	0	0.5	6	3	0.5333333333333333	8	0.0	1.0	0.7657085321199151	0.8222984795091144	0.74150887213962	0.8921863916865151	0.8258852156662349	0.9188753017752649	0.7691434746345385	0.8833088385619361	0	0	0.0
2720	0.005316541410067375	0.0003051301120209503	-0.00022326927889525767	0.9605681497334412	None	0	0	0.4	2	0.6	3	0.5833333333333334	0.4	4	2	2	1	0	0.75	4	3	0.4666666666666667	7	0.16666666666666666	0	0.7383283255700083	0.8217894641685409	0.5102737433693901	0.901189106320399	0.7191369916151038	0.7479783413594941	0.8526755124945439	0.8332671707461335	1.0	0.25	0.0
2091	None	None	None	None	None	0	0	0.5	2	0.3333333333333333	1	0.625	0.3333333333333333	2	1	2	2	0	0.5	2	4	0.3333333333333333	5	0.2857142857142857	0	0.7858265930276935	0.5705629513567256	0.8511994841782153	0.7201949560705256	0.3996330850880617	0.5	0.8858898925963495	0.6010540855449957	0.75	0	0.3327963720582761
6554	0.08988573723605477	0.019867038023766225	-0.004343417684640474	0.705860807876931	None	0	0	0.1875	3	0.9090909090909091	20	0.5217391304347826	0.7272727272727273	17	16	6	4	0	0.08695652173913043	2	23	1.6	24	0.26666666666666666	0.09090909090909091	0.6242791751389951	0.8491019656895554	0.6842573613870527	0.8002195784472161	0.8321541547419538	0.8944334244394241	0.7893585258073169	0.8520406884106162	0.058823529411764705	0.23529411764705882	0.0
2960	0.004105847907982099	0.0022473091911222602	0.002172820010518055	0.9774801543508231	None	0	0	0.6666666666666666	4	0.3333333333333333	2	0.6666666666666666	0.3333333333333333	5	2	2	2	0	0.3333333333333333	2	6	0.5333333333333333	8	0.4	0.3333333333333333	0.996961219486392	0.503721662116532	0.8721118006876459	0.9227441704534396	0.7996152839821972	0.6162417654217093	0.6931859683410483	0.729005165742958	0.6	0.2	0.0
3982	0.0550683286932772	0.00783205595409263	0.007356105512160183	0.884829977169529	None	0	0	0.2857142857142857	4	0.7222222222222222	13	0.2222222222222222	0.5555555555555556	14	10	5	0	0	0.9	10	9	1.3333333333333333	20	0.0	0.11764705882352941	0.7562914012331408	0.907334563253166	0.7034632234604901	0.9569388090463948	0.6890749299397751	0.9219954180167449	0.8826028317236363	0.9319773998947066	0	0	0.0
840	None	None	None	None	None	0	0	0.25	1	1.0	3	1.0	0.6666666666666666	2	2	2	0	0	0.2	1	5	0.3333333333333333	5	0.0	0	0.538227198581359	0.8701520189949651	0.11647017358585873	0.5020698746692149	0.6520241094209911	0.9477180012419933	0.9098893629733487	0.8323901986767185	0	0	0.0
5107	0.06244675175529409	0.02092750272154498	0.020916279676856907	0.6596718227324279	None	0	0	0.3	3	0.75	9	0.5384615384615384	0.6666666666666666	11	8	2	3	0	0.15384615384615385	13	2	0.9333333333333333	14	0.6	0.15384615384615385	0.5089483567406778	0.9248423360699034	0.6842573613870527	0.8056523843573695	0.8321541547419538	0.8316977475052294	0.7893585258073169	0.8633324987209134	0.18181818181818182	0.36363636363636365	0.0
7190	0.08434603043733027	0.04060230497253674	0.04021642494092914	0.6956032334672048	None	0	0	0.21428571428571427	3	0.8888888888888888	16	0.5263157894736842	0.6666666666666666	13	12	6	5	0	0.10526315789473684	2	19	1.3333333333333333	20	0.3333333333333333	0.1111111111111111	0.8166322754894753	0.8176161863244138	0.6842573613870527	0.6930004842231776	0.8321541547419538	0.8861460135977577	0.7893585258073169	0.8108398238258021	0.07692307692307693	0.3076923076923077	0.0
6148	0.07513696578280597	0.04109367325858299	0.04069460733095168	0.6599267253620691	None	0	0	0.21428571428571427	3	0.8947368421052632	17	0.525	0.6842105263157895	13	13	7	5	0	0.1	2	20	1.4	21	0.2777777777777778	0.10526315789473684	0.8166322754894753	0.8176161863244138	0.6842573613870527	0.6930004842231776	0.8321541547419538	0.8861460135977577	0.7893585258073169	0.8108398238258021	0.07692307692307693	0.3076923076923077	0.0
3910	0.04067441640623233	0.002068805374637876	0.0016019671693712377	0.9011217826161344	None	0.25	2	0.47368421052631576	9	0.5384615384615384	14	0.21212121212121213	0.46153846153846156	20	12	7	0	0	0.9166666666666666	11	12	1.8666666666666667	28	0.0	0.08695652173913043	0.7562914012331408	0.9141886189015703	0.534434565968457	0.9633445050922094	0.6890749299397751	0.8882952937870835	0.9001647682399072	0.9288655861072709	0	0	0.0
780	None	None	None	None	None	0	0	0.25	1	1.0	3	1.0	0.3333333333333333	2	1	2	0	0	0.2	1	5	0.3333333333333333	5	0.0	0	0.538227198581359	0.8701520189949651	0.11647017358585873	0.5020698746692149	0.6520241094209911	0.9477180012419933	0.9098893629733487	0.8323901986767185	0	0	0.0
3980	0.10189482968882753	0.008280768033513264	0.0075177114825610986	0.6431744797475443	None	0	0	0.3	3	0.7692307692307693	10	0.5357142857142857	0.6923076923076923	11	9	3	2	0	0.14285714285714285	14	2	1.0	15	0.25	0.14285714285714285	0.5089483567406778	0.8417174956538089	0.6842573613870527	0.7749315041259787	0.8321541547419538	0.758185692935284	0.7893585258073169	0.794140041783931	0.5454545454545454	0.09090909090909091	0.0
1753	None	None	None	None	None	0	0	0.3	3	0.75	9	0.35	0.6666666666666666	10	8	3	1	0	0.625	5	8	0.9333333333333333	14	0.125	0.36363636363636365	0.7051412082171231	0.8725166338733699	0.45132258343049686	0.9149639968061554	0.717177312770265	0.953496150281745	0.9049766750899838	0.9198223211975994	1.0	0.1	0.0
1779	None	None	None	None	None	0	0	0.5	2	0.75	3	0.6666666666666666	0.25	1	1	4	3	0	1.0	3	3	0.4	6	0.25	0	0.7427476381206228	0.5	0.2684249155386475	0.5	0.7223570772620891	0.5	0.8993027068724004	0.5	1.0	0	0.11101303203103914
2063	None	None	None	None	None	0	0	1.0	3	0.0	0	0.6666666666666666	0	1	0	2	2	0	0.6666666666666666	2	3	0.26666666666666666	4	0.2857142857142857	1.0	0	0	0	0	0	0	0	0	0	0	0
3098	0.011360375585152214	0.002094565465256611	-0.0003365657437161761	0.9676936155382634	None	0	0	0.5	3	0.5	3	0.5714285714285714	0.5	5	3	2	2	0	0.2857142857142857	7	2	0.5333333333333333	8	0.3333333333333333	0.2857142857142857	0.996961219486392	0.8634823401588513	0.8721118006876459	0.9172124963632864	0.7996152839821972	0.6275259914062489	0.6960207409628953	0.8306723419733905	0.6	0.2	0.0
916	None	None	None	None	None	0	0	0.25	1	1.0	3	1.0	1.0	4	3	0	0	0	0.2	5	1	0.3333333333333333	5	0.0	0	0.4978440444737391	0.8021133932670154	0.8639029428825479	0.9502772080599718	0.8709862734976985	0.7456425631522028	0.8663490036292262	0.8591745179280132	0	0	0.0
3437	0.03556401721465395	0.006384117596071343	0.005337606046553894	0.9946693465937771	None	0	0	0.375	3	0.7	7	0.5454545454545454	0.6	8	6	3	2	0	0.18181818181818182	11	2	0.8	12	0.25	0.18181818181818182	0.5089483567406778	0.8568098237876831	0.6842573613870527	0.815930303988935	0.8321541547419538	0.8114611081214193	0.7893585258073169	0.8290906670216367	0.5625	0.125	0.0
4634	0.04532095068931487	0.018770281135903004	-0.01446487997451121	0.7379413943059605	None	0	0	0.375	3	0.7	7	0.5454545454545454	0.7	10	7	1	1	0	0.18181818181818182	11	2	0.8	12	0.3333333333333333	0.18181818181818182	0.5089483567406778	0.8924361687702795	0.6842573613870527	0.7811080518033908	0.8321541547419538	0.8391537613338929	0.7893585258073169	0.8429023638442102	1.0	0.3	0.0
3760	0.041743636690214296	0.009275574023403637	0.004489509943682935	0.6798077259469831	None	0	0	0.3333333333333333	3	0.8181818181818182	9	0.5416666666666666	0.7272727272727273	8	8	4	2	0	0.16666666666666666	2	12	0.8666666666666667	13	0.16666666666666666	0.18181818181818182	0.8166322754894753	0.8701585167123588	0.6598882677555273	0.6962232170289953	0.640584627787778	0.8868225619244872	0.8276067372429062	0.8315718932210637	0.5625	0.125	0.0
3411	0.00999917434914118	0.0028622709771286784	0.00286179766704768	0.9777574369977414	None	0	0	0.625	5	0.3333333333333333	3	0.5238095238095238	0.3333333333333333	6	3	4	2	0	0.42857142857142855	3	7	0.7333333333333333	11	0.2222222222222222	0.25	0.7686816298695364	0.9099630375994123	0.6842573613870527	0.8878535907108045	0.8158847193620755	0.6304703509705439	0.7691434746345385	0.83737251598382	0.5833333333333334	0.5	0.0
3022	0.01132747602513346	0.004486627504111214	0.003955838614560288	0.9709800408947389	None	0.5	1	0.6666666666666666	4	0.5714285714285714	4	0.42857142857142855	0.42857142857142855	6	3	2	1	0	0.42857142857142855	7	3	0.6	9	0.2	1.0	0.761347507449971	0.8231029024087397	0.7926961240404377	0.9073282937957217	0.7535469240725761	0.9236318088929142	0.8269337467503428	0.8912817065263455	1.0	0.16666666666666666	0.0
2857	0.022549552491495324	0.00475460277809604	0.00353675363443588	0.9940146099382192	None	0	0	0.625	5	0.3	3	0.6666666666666666	0.3	7	3	4	2	0	0.2222222222222222	9	2	0.8	12	0.25	0.18181818181818182	0.5373632597390727	0.873664607231511	0.6842573613870527	0.8716700870076514	0.8321541547419538	0.6249000982977969	0.7691434746345385	0.8105089800895657	0.5714285714285714	0.14285714285714285	0.0
687	None	None	None	None	None	0.5	1	0.8571428571428571	6	0.0	0	0.6666666666666666	0	6	0	3	0	0	0.6	3	5	0.6666666666666666	10	0.0	0.4	0	0	0	0	0	0	0	0	0	0	0
472	None	None	None	None	None	0	0	0.5	2	0.6666666666666666	2	0.5555555555555556	0.3333333333333333	1	1	3	1	0	1.0	3	3	0.3333333333333333	5	0.1	0	0.7995773072504624	0.5	0.20028686455151132	0.5	0.7223570772620891	0.5	0.9347349672294807	0.5	1.0	0	0.0
452	None	None	None	None	None	0	0	0.4	2	0.6	3	0.4666666666666667	0.2	1	1	5	1	0	0.6	5	3	0.4666666666666667	7	0.07142857142857142	0	0.6944442928086518	0.5	0.30255812838620155	0.5	0.9936567821180802	0.5	0.9442672578765812	0.5	1.0	1.0	0.0
2126	None	None	None	None	None	0	0	0.6666666666666666	4	0.42857142857142855	3	0.45	0.2857142857142857	5	2	3	2	0	0.8	5	4	0.6	9	0.2857142857142857	0.5	0.5089483567406778	0.9165820579761561	0.6842573613870527	0.8496441932535792	0.8321541547419538	0.8910608469862646	0.7893585258073169	0.8886219390562847	0.6	0.4	0.0
2623	0.000711332677466325	0.0006097857605635303	1.0290306924829566e-06	0.9914510618668001	None	0	0	0.5	2	0.6666666666666666	2	0.625	0.3333333333333333	1	1	3	0	0	0.5	4	2	0.3333333333333333	5	0.0	0.5	0.511036606739758	0.5	0.15039456134966656	0.5	0.5009726360639245	0.5	0.842489000515697	0.5	0	0	0.0
5821	0.0907516196040419	0.027920893631658096	0.027780851171945432	0.7777500907110274	None	0	0	0.23076923076923078	3	0.8823529411764706	15	0.5277777777777778	0.7647058823529411	14	13	4	3	0	0.1111111111111111	2	18	1.2666666666666666	19	0.2727272727272727	0.11764705882352941	0.6242791751389951	0.837274251022224	0.6842573613870527	0.6922338368959515	0.8321541547419538	0.8804175671294674	0.7893585258073169	0.81482717127662	0.2857142857142857	0.2857142857142857	0.0
3920	0.07620451873168144	0.012338736033858816	-0.01219786604780409	0.6426551992637315	None	0.2222222222222222	2	0.4	8	0.5925925925925926	16	0.2230769230769231	0.48148148148148145	17	13	11	0	0	0.7692307692307693	10	13	1.9333333333333333	29	0.0	0.08	0.6473766008704044	0.8867694447144623	0.7034632234604901	0.9700053935982621	0.6890749299397751	0.9289191099287414	0.8918965343096279	0.9371179685306131	0	0	0.0
4892	0.1342072125096807	0.021142709630245622	-0.02104461697898663	0.734261527308055	None	0	0	0.2727272727272727	3	0.7857142857142857	11	0.5333333333333333	0.7857142857142857	14	11	1	1	0	0.13333333333333333	15	2	1.0666666666666667	16	0.3333333333333333	0.13333333333333333	0.5089483567406778	0.8609682950796298	0.6842573613870527	0.7533073069295179	0.8321541547419538	0.8380176669144683	0.7893585258073169	0.8216762603119248	1.0	0.2857142857142857	0.0
4501	0.039921522460321664	0.012350836540347788	0.010536720683988664	0.6524456587958467	None	0	0	0.25	2	0.8888888888888888	8	0.55	0.7777777777777778	8	7	2	3	0	0.2	2	10	0.7333333333333333	11	0.42857142857142855	0	0.8166322754894753	0.854554715832176	0.635519174124002	0.7118488086592435	0.44901510083360224	0.8830401314551186	0.8601403925147619	0.8271507103170533	0.125	0.125	0.0
1439	None	None	None	None	None	0	0	0.14285714285714285	1	1.0	8	0.5	0.625	6	5	3	1	0	0.8	4	5	0.6666666666666666	10	0.1111111111111111	0.5	0.7201133424829758	0.9162366839708771	0.36144825847230927	0.9516151075336284	0.5891936915688248	0.8130774378276658	0.9160871952686409	0.907245890394674	1.0	0	0.0
4351	0.06451962257912029	0.014554178890443779	0.010397349645381651	0.6931741493294816	None	0	0	0.3	3	0.75	9	0.5384615384615384	0.5833333333333334	10	7	3	3	0	0.15384615384615385	13	2	0.9333333333333333	14	0.42857142857142855	0.15384615384615385	0.5089483567406778	0.9211303057866341	0.6842573613870527	0.8152386896227166	0.8321541547419538	0.8104758031256913	0.7893585258073169	0.8579591507378684	0.3	0.3	0.0
2593	1.573539881413542e-08	1.175016389420746e-08	9.69345964608299e-09	0.9999967154288603	None	0	0	0.5	2	0.6666666666666666	2	0.8333333333333334	0	0	0	4	2	0	0.6666666666666666	3	2	0.3333333333333333	5	0.16666666666666666	0.6666666666666666	0	0	0	0	0	0	0	0	0	0	0
3571	0.07360768049788075	0.0008144830129464467	-0.0002692329911033215	0.8580017711705179	None	0.3333333333333333	3	0.47619047619047616	10	0.5517241379310345	16	0.2012987012987013	0.4482758620689655	20	13	10	0	0	0.7857142857142857	11	14	2.066666666666667	31	0.0	0.07692307692307693	0.6770796451449799	0.8953651904218495	0.7034632234604901	0.973400646653182	0.6782256625005811	0.9232306231666766	0.9197876735771836	0.9396064701909601	0	0	0.0
3372	0.021006609729427046	0.0055560888309712335	0.005263244422556886	0.9938991256056949	None	0	0	0.625	5	0.3	3	0.6666666666666666	0.3	7	3	4	2	0	0.2222222222222222	9	2	0.8	12	0.25	0.18181818181818182	0.5373632597390727	0.924397516227026	0.6842573613870527	0.8719339618053136	0.7996152839821972	0.8898655689438987	0.7691434746345385	0.8975594252484512	0.5714285714285714	0.14285714285714285	0.0
1577	None	None	None	None	None	0	0	0.6666666666666666	2	0.5	1	1.0	0.5	3	1	0	0	0	0.25	4	1	0.26666666666666666	4	0.0	0.6666666666666666	0.6510927917221101	0.7768229304683762	0.5312177686113047	0.7661051897166603	0.8709862734976985	0.8806404710213727	0.8149341444830811	0.8141797568477407	0	0	0.0
2241	None	None	None	None	None	0	0	0.5	1	1.0	1	0.75	0	0	0	2	2	0	1.0	2	2	0.2	3	0.25	0	0	0	0	0	0	0	0	0	0	0	0
5624	0.05553371058331027	0.02750834172725093	0.02525943498213859	0.7225963334985999	None	0	0	0.3	3	0.8461538461538461	11	0.5769230769230769	0.6153846153846154	10	8	4	4	0	0.15384615384615385	2	13	1.0	15	0.4	0.15384615384615385	0.7204557253142352	0.8542459811648997	0.6598882677555273	0.7072738231590355	0.640584627787778	0.8894439849001085	0.8276067372429062	0.828994493961546	0.25	0.2	0.0
6133	0.07109290124063604	0.035899637476306305	0.03060998496137821	0.6826507771270285	None	0	0	0.2	3	0.9	18	0.5238095238095238	0.7	15	14	6	5	0	0.09523809523809523	2	21	1.4666666666666666	22	0.3333333333333333	0.1	0.8166322754894753	0.8496619588527765	0.635519174124002	0.6810507860923929	0.44901510083360224	0.8829649074054711	0.8601403925147619	0.8181390031358415	0.06666666666666667	0.2	0.0
6609	0.0638615411286653	0.017690684307917596	0.01478357989110987	0.6430235913058648	None	0	0	0.2727272727272727	3	0.8571428571428571	12	0.5333333333333333	0.7142857142857143	11	10	4	4	0	0.13333333333333333	2	15	1.0666666666666667	16	0.36363636363636365	0.14285714285714285	0.6242791751389951	0.8663744147600346	0.635519174124002	0.8798923087908589	0.8321541547419538	0.9027862890496532	0.8601403925147619	0.8838857737140434	0.2272727272727273	0.2727272727272727	0.0
350	None	None	None	None	None	0	0	0.75	3	0.0	0	0.5555555555555556	0	1	0	3	0	0	1.0	3	3	0.3333333333333333	5	0.0	0	0	0	0	0	0	0	0	0	0	0	0
7049	0.07312698078871538	0.022981016352998023	0.019580547049083432	0.6710043164801672	None	0	0	0.2	3	0.9	18	0.5238095238095238	0.7	14	14	7	6	0	0.09523809523809523	2	21	1.4666666666666666	22	0.3333333333333333	0.1	0.8166322754894753	0.8239744746601453	0.6598882677555273	0.6624451684049544	0.640584627787778	0.8807720852376941	0.8276067372429062	0.8031069885401848	0.07142857142857142	0.2857142857142857	0.0
5930	0.049864399318489384	0.00517152350896115	0.00509381083834884	0.9968363785609793	None	0	0	0.3	3	0.8461538461538461	11	0.5357142857142857	0.6923076923076923	10	9	4	3	0	0.14285714285714285	2	14	1.0	15	0.2727272727272727	0.15384615384615385	0.6242791751389951	0.8316902082573493	0.6842573613870527	0.7163739975899074	0.8321541547419538	0.8809857873722647	0.7893585258073169	0.8188634346296559	0.4	0.4	0.0
6875	0.08442379962881882	0.03716059800792128	0.03702834518838139	0.688456094923594	None	0	0	0.21428571428571427	3	0.8888888888888888	16	0.5263157894736842	0.6666666666666666	12	12	7	6	0	0.10526315789473684	2	19	1.3333333333333333	20	0.3333333333333333	0.1111111111111111	0.7204557253142352	0.8240061021965258	0.6842573613870527	0.67439914185745	0.8321541547419538	0.8810058265732496	0.7893585258073169	0.8060620917484465	0.08333333333333333	0.3333333333333333	0.0
1773	None	None	None	None	None	0	0	1.0	1	0	0	1.0	0	0	0	1	0	0	0.5	2	1	0.13333333333333333	2	0.0	0	0	0	0	0	0	0	0	0	0	0	0
1372	None	None	None	None	None	0	0	0.6666666666666666	2	0.5	1	1.0	0.5	2	1	1	0	0	0.25	4	1	0.26666666666666666	4	0.0	0.6666666666666666	0.5056144382160511	0.5194162159048592	0.8639029428825479	0.6230255110962476	0.8709862734976985	0.5	0.8479517067462744	0.5481927470392013	0	0	0.0
2431	None	None	None	None	None	0	0	0.5	1	1.0	1	0.75	0	0	0	2	2	0	1.0	2	2	0.2	3	0.25	0	0	0	0	0	0	0	0	0	0	0	0
1536	None	None	None	None	None	0	0	0.25	1	1.0	4	1.0	0.75	3	3	2	0	0	0.16666666666666666	1	6	0.4	6	0.0	0	0.5830303499067346	0.9292278299229706	0.26946493579104364	0.9273482091629943	0.3373068190692955	0.6198910508660483	0.8276465222805591	0.8664823818775211	0	0	0.0
5009	0.08711824543010606	0.017322907577240112	0.017314886425781103	0.7824900909681959	None	0	0	0.3	3	0.7692307692307693	10	0.5357142857142857	0.6923076923076923	11	9	3	2	0	0.14285714285714285	14	2	1.0	15	0.25	0.14285714285714285	0.5089483567406778	0.839887099072315	0.6842573613870527	0.7749315041259787	0.8321541547419538	0.758185692935284	0.7893585258073169	0.7933938538826737	0.5454545454545454	0.09090909090909091	0.0
5862	0.07913982088775134	0.02478862173828591	0.02476720201991601	0.6879319107505018	None	0	0	0.21428571428571427	3	0.8888888888888888	16	0.5263157894736842	0.7777777777777778	15	14	4	2	0	0.10526315789473684	2	19	1.3333333333333333	20	0.18181818181818182	0.1111111111111111	0.8166322754894753	0.8466432903572475	0.6842573613870527	0.6838751320917966	0.8321541547419538	0.8843555455140899	0.7893585258073169	0.8182937301449241	0.5333333333333333	0.26666666666666666	0.0
1964	None	None	None	None	None	0	0	0.5	2	0.75	3	0.5	0	0	0	5	1	0	0.75	4	3	0.4	6	0.07142857142857142	0.4	0	0	0	0	0	0	0	0	0	0	0
6315	0.0766146002412903	0.02714981358727525	0.02497045351083548	0.6672608816983967	None	0	0	0.21428571428571427	3	0.8888888888888888	16	0.5263157894736842	0.7222222222222222	13	13	6	4	0	0.10526315789473684	2	19	1.3333333333333333	20	0.25	0.1111111111111111	0.8166322754894753	0.8557226545296406	0.635519174124002	0.6894847988439794	0.44901510083360224	0.8843302754195782	0.8601403925147619	0.8230773347692224	0.07692307692307693	0.15384615384615385	0.0
2112	None	None	None	None	None	0	0	0.75	3	0.5	2	0.6666666666666666	0.25	2	1	3	2	0	1.0	3	3	0.4	6	0.2222222222222222	0.6666666666666666	0.7686816298695364	0.9099630375994123	0.46815587503809475	0.8966935974538688	0.7566813936104355	0.6802079482326716	0.8941649243385552	0.8510646013355156	0.75	0.5	0.0
5469	0.03631873607091961	0.010500288586598745	0.004322330459181566	0.7454803042473654	None	0	0	0.25	2	0.8888888888888888	8	0.55	0.6666666666666666	7	6	3	4	0	0.2	2	10	0.7333333333333333	11	0.4444444444444444	0	0.8166322754894753	0.8821328460346375	0.635519174124002	0.7004910746685203	0.44901510083360224	0.8848330149864593	0.8601403925147619	0.8366912538631649	0.14285714285714285	0.14285714285714285	0.0
4868	0.060428487426883414	0.012446740064841618	0.008749825945845198	0.6996769496098443	None	0	0	0.3333333333333333	3	0.7272727272727273	8	0.5416666666666666	0.6363636363636364	10	7	2	2	0	0.16666666666666666	12	2	0.8666666666666667	13	0.4	0.16666666666666666	0.5089483567406778	0.9328946848130576	0.6842573613870527	0.8150692922266592	0.8158847193620755	0.8361572444747974	0.7893585258073169	0.8715884307818843	0.55	0.4	0.0
1646	None	None	None	None	None	0	0	0.5	2	0.6666666666666666	2	0.8333333333333334	0	2	0	2	3	0	0.6666666666666666	3	2	0.3333333333333333	5	0.5	0	0	0	0	0	0	0	0	0	0	0	0
2469	None	None	None	None	None	0	0	0.6666666666666666	2	0.0	0	0.6666666666666666	0	1	0	2	0	0	0.6666666666666666	2	3	0.26666666666666666	4	0.0	1.0	0	0	0	0	0	0	0	0	0	0	0
6086	0.07654967283328803	0.03839943165682367	0.03757715176992211	0.6839145527331494	None	0	0	0.21428571428571427	3	0.8947368421052632	17	0.525	0.6842105263157895	13	13	7	5	0	0.1	2	20	1.4	21	0.2777777777777778	0.10526315789473684	0.8166322754894753	0.8176161863244138	0.6842573613870527	0.6930004842231776	0.8321541547419538	0.8861460135977577	0.7893585258073169	0.8108398238258021	0.07692307692307693	0.3076923076923077	0.0
6167	0.07108486438104993	0.025708871706663975	0.02489378318953148	0.6635993885420314	None	0	0	0.21428571428571427	3	0.8947368421052632	17	0.525	0.6842105263157895	13	13	7	5	0	0.1	2	20	1.4	21	0.2777777777777778	0.10526315789473684	0.8166322754894753	0.8246482592237093	0.6842573613870527	0.6681046555140879	0.8321541547419538	0.8814899997757834	0.7893585258073169	0.8050458499855287	0.3076923076923077	0.3076923076923077	0.0
4317	0.055863112197869894	0.01056583492153095	-0.01004533221393788	0.787727296472572	None	0	0	0.3	3	0.75	9	0.5384615384615384	0.75	12	9	1	1	0	0.15384615384615385	13	2	0.9333333333333333	14	0.3333333333333333	0.15384615384615385	0.5089483567406778	0.873810250816341	0.6842573613870527	0.7668311213328972	0.8321541547419538	0.8290874093699364	0.7893585258073169	0.8275341534629824	1.0	0.25	0.0
2779	4.121319328317497e-05	2.581595507523072e-07	2.0255466774143785e-08	0.9999952942520054	None	0	0	0.4	2	0.8	4	0.7777777777777778	0.2	2	1	4	2	0	1.0	3	3	0.4666666666666667	7	0.18181818181818182	0.8	0.20482018602671684	0.6863803512429645	0.7345193065801352	0.6355713782328559	0.18127901379889289	0.6927037468877274	0.9278652906663054	0.6720367802667501	0.75	1.0	0.2848221880000188
4328	0.037472182764356494	0.006235130063409701	0.005760458912077739	0.9945776561638479	None	0	0	0.375	3	0.7	7	0.5454545454545454	0.7	9	7	2	1	0	0.18181818181818182	11	2	0.8	12	0.16666666666666666	0.18181818181818182	0.5089483567406778	0.8215691147240173	0.6842573613870527	0.7954804824936346	0.8321541547419538	0.6164189750541015	0.7893585258073169	0.7539685376688344	1.0	0.1111111111111111	0.0
4462	0.04622821131914851	0.017843644660225998	-0.01323680885178313	0.7545795347524253	None	0	0	0.3333333333333333	3	0.7272727272727273	8	0.5416666666666666	0.6363636363636364	10	7	2	3	0	0.16666666666666666	12	2	0.8666666666666667	13	0.6	0.16666666666666666	0.5089483567406778	0.8924361687702795	0.6842573613870527	0.7811080518033908	0.8321541547419538	0.8391537613338929	0.7893585258073169	0.8429023638442102	0.2	0.3	0.0
1347	None	None	None	None	None	0	0	0.6	3	0.6	3	0.4666666666666667	0.6	5	3	1	1	0	0.6	5	3	0.4666666666666667	7	0.25	1.0	0.5089483567406778	0.917257277060224	0.6842573613870527	0.8443088986023822	0.8321541547419538	0.8176051151497948	0.7893585258073169	0.8659368029649804	1.0	0.2	0.0
744	None	None	None	None	None	0	0	0.8	4	0.2	1	0.5833333333333334	0.2	2	1	4	3	0	0.75	4	3	0.4666666666666667	7	0.2727272727272727	0.6666666666666666	0.7544741783703389	0.9209451246633262	0.46815587503809475	0.8966935974538688	0.7566813936104355	0.6802079482326716	0.899601014435533	0.8569681675345789	0.5	0.5	0.0
761	None	None	None	None	None	0.5	1	0.8333333333333334	5	0.0	0	0.6	0	5	0	3	0	0	0.6	3	5	0.6	9	0.0	0.5	0	0	0	0	0	0	0	0	0	0	0
6819	0.06829235128522786	0.03228671032829607	0.03104427199416056	0.7097774608784253	None	0	0	0.25	3	0.875	14	0.5294117647058824	0.6875	11	11	6	5	0	0.11764705882352941	2	17	1.2	18	0.3125	0.125	0.8166322754894753	0.831702026533794	0.6842573613870527	0.7037322886224172	0.8321541547419538	0.8885239515143699	0.7893585258073169	0.8194868692283598	0.09090909090909091	0.36363636363636365	0.0
1860	None	None	None	None	None	0.2222222222222222	2	0.38095238095238093	8	0.6206896551724138	18	0.20666666666666667	0.4827586206896552	22	14	8	2	0	0.6666666666666666	10	15	2.066666666666667	31	0.16666666666666666	0.07142857142857142	0.6977404567286183	0.9317296731947058	0.621615924149959	0.9731978220956669	0.6890749299397751	0.9027270292413526	0.9347083520947679	0.9432775377730759	0.5227272727272727	0.045454545454545456	0.0
1053	None	None	None	None	None	0	0	0.6666666666666666	2	0.0	0	0.6666666666666666	0	1	0	2	0	0	0.6666666666666666	3	2	0.26666666666666666	4	0.0	0	0	0	0	0	0	0	0	0	0	0	0
2790	0.001788219186210374	0.0006073157547525324	4.065109179091322e-06	0.9904075459479342	None	0	0	0.75	3	0.3333333333333333	1	0.625	0.3333333333333333	2	1	2	0	0	0.5	4	2	0.3333333333333333	5	0.0	0.6666666666666666	0.48125215989692355	0.573915494839286	0.40298341057508613	0.9259368886874728	0.6827933981135116	0.8603509166882856	0.8431406683471956	0.8245253829377616	0	0	0.0
7137	0.06012566612916512	0.022153386205729344	0.014547058017814116	0.6629263915237202	None	0	0	0.1875	3	0.9090909090909091	20	0.5217391304347826	0.7272727272727273	16	16	7	5	0	0.08695652173913043	2	23	1.6	24	0.2777777777777778	0.09090909090909091	0.8166322754894753	0.8112032577346588	0.635519174124002	0.6930880628680908	0.44901510083360224	0.8838016191964226	0.8601403925147619	0.8074915473631091	0.0625	0.25	0.0
2466	None	None	None	None	None	0.5	1	0.5	3	0.5714285714285714	4	0.36	0.5714285714285714	7	4	1	0	0	1.0	5	5	0.6	9	0.0	1.0	0.6306685770142592	0.9061147897592168	0.4642257698420799	0.919799167122434	0.6890812424767889	0.900576732570179	0.8808120638005527	0.9091627432304611	0	0	0.0
3507	0.030145472013548873	0.005484955561889461	0.005484886885314296	0.9945845550252764	None	0	0	0.375	3	0.6666666666666666	6	0.55	0.5555555555555556	7	5	3	1	0	0.2	10	2	0.7333333333333333	11	0.125	0.2	0.5089483567406778	0.8404872958029326	0.6842573613870527	0.8194159270443135	0.8321541547419538	0.629063028948556	0.7893585258073169	0.7745442658871001	1.0	0.14285714285714285	0.0
3028	0.0053820813842985985	0.002130223458335314	0.002046444558893478	0.9650668535614724	None	0	0	0.6666666666666666	4	0.42857142857142855	3	0.6428571428571429	0.2857142857142857	5	2	3	4	0	0.2857142857142857	2	7	0.6	9	0.5714285714285714	0.2857142857142857	0.996961219486392	0.5030387430999373	0.8721118006876459	0.9227441704534396	0.7996152839821972	0.6162417654217093	0.6931859683410483	0.7288252330742259	0.2	0.8	0.0
4223	0.05388310838746246	0.006253122393528974	0.006038192751388599	0.9944162195877047	None	0	0	0.3333333333333333	3	0.7272727272727273	8	0.5416666666666666	0.6363636363636364	9	7	3	2	0	0.16666666666666666	12	2	0.8666666666666667	13	0.25	0.16666666666666666	0.5089483567406778	0.8215691147240173	0.6842573613870527	0.7954804824936346	0.8321541547419538	0.6164189750541015	0.7893585258073169	0.7539685376688344	0.5555555555555556	0.1111111111111111	0.0
3735	0.0649398153713797	0.005967866765328248	0.0018277040710035833	0.8927862164180201	None	0.4	4	0.5217391304347826	12	0.5	16	0.20238095238095238	0.40625	21	13	12	0	0	0.8571428571428571	12	14	2.2666666666666666	34	0.0	0.07142857142857142	0.7067826894195554	0.9020561207964928	0.6963141314419999	0.9716403412402295	0.667376395061387	0.9189917016569523	0.9182749441440256	0.9386400775359532	0	0	0.0
4972	0.0689175876773746	0.029753043830045574	0.024698356572784963	0.7321828676404429	None	0	0	0.25	3	0.8666666666666667	13	0.53125	0.7333333333333333	12	11	4	3	0	0.125	2	16	1.1333333333333333	17	0.2727272727272727	0.13333333333333333	0.8166322754894753	0.8241182303095694	0.6598882677555273	0.7134325118835694	0.640584627787778	0.8911256117816073	0.8276067372429062	0.8204847926144493	0.3333333333333333	0.3333333333333333	0.0
7509	0.08533962700325878	0.03970462374474836	0.039636739978618246	0.7051703166521297	None	0	0	0.21428571428571427	3	0.8947368421052632	17	0.525	0.6842105263157895	13	13	7	4	0	0.1	2	20	1.4	21	0.2222222222222222	0.10526315789473684	0.8166322754894753	0.8176161863244138	0.6842573613870527	0.6930004842231776	0.8321541547419538	0.8861460135977577	0.7893585258073169	0.8108398238258021	0.07692307692307693	0.3076923076923077	0.0
2684	0.0050404507203471284	0.00041883404203097666	-0.0002772200277885084	0.9567118142199064	None	0.5	1	0.5	3	0.5	3	0.5	0.3333333333333333	5	2	2	1	0	1.0	4	4	0.5333333333333333	8	0.2	0.5	0.8759080114218383	0.819452990106385	0.4642257698420799	0.9153031466061489	0.7778006881135318	0.9482229817296438	0.8526755124945439	0.9060917224056177	1.0	0.2	0.0
3314	0.062419723206500466	0.01134843800843202	0.009850187164613826	0.872485993953388	None	0.2222222222222222	2	0.42857142857142855	9	0.5517241379310345	16	0.2012987012987013	0.4482758620689655	20	13	10	0	0	0.7857142857142857	11	14	2.066666666666667	31	0.0	0.07142857142857142	0.8058001130467263	0.8953586851853291	0.37255500049491397	0.9725056293089209	0.6782256625005811	0.887593276558944	0.9197876735771836	0.9304090716386428	0	0	0.0
7186	0.06966607884137013	0.0030952736501309278	0.0020057190850127663	0.6447521756969327	None	0	0	0.1875	3	0.8636363636363636	19	0.5217391304347826	0.6818181818181818	16	15	7	6	0	0.08695652173913043	23	2	1.6	24	0.35294117647058826	0.08695652173913043	0.7333863408618059	0.83653814328719	0.635519174124002	0.7955235971112525	0.8321541547419538	0.9006176643801327	0.8601403925147619	0.8496402502725231	0.0625	0.3125	0.0
3109	0.029265259519431604	0.007456497572353275	-0.007450705510897236	0.6240306730923648	None	0	0	0.3333333333333333	2	0.8571428571428571	6	1.0	0.8571428571428571	8	6	0	0	0	0.1111111111111111	9	1	0.6	9	0.0	0.25	0.4978440444737391	0.8020542227748916	0.6888682033837599	0.8654601322315626	0.8709862734976985	0.8097730335350262	0.8621823082118281	0.8277417824145585	0	0	0.0
933	None	None	None	None	None	1.0	1	0.8	4	0.4	2	0.4666666666666667	0.4	2	2	4	2	0	0.6	5	3	0.4666666666666667	7	0.16666666666666666	1.0	0.7544741783703389	0.9209451246633262	0.46815587503809475	0.8966935974538688	0.7566813936104355	0.6802079482326716	0.899601014435533	0.8569681675345789	0.75	1.0	0.0
2031	None	None	None	None	None	0	0	0.6666666666666666	2	0.5	1	1.0	0.5	2	1	1	0	0	0.25	4	1	0.26666666666666666	4	0.0	0.6666666666666666	0.47080104376270954	0.599253493675921	0.341663160014564	0.8713206038669836	0.7267052412069043	0.9052805946145871	0.8773277023204072	0.8211447459084332	0	0	0.0
2522	None	None	None	None	None	0	0	0.3	3	0.7692307692307693	10	0.3333333333333333	0.6923076923076923	11	9	3	1	0	0.5555555555555556	5	9	1.0	15	0.125	0.3333333333333333	0.7051412082171231	0.9414206887785357	0.27157393351412173	0.8984260562392073	0.6324430148029518	0.9061008554743774	0.8961771554752291	0.9174301422974734	1.0	0.09090909090909091	0.0
1423	None	None	None	None	None	0	0	0.6666666666666666	4	0.3333333333333333	2	0.5333333333333333	0.16666666666666666	3	1	4	0	0	0.6	5	3	0.5333333333333333	8	0.0	0.3333333333333333	0.65269407813739	0.8870870855920608	0.6842573613870527	0.8846707389341956	0.8321541547419538	0.6707466579960519	0.7893585258073169	0.8324983759935884	0	0	0.0
1561	None	None	None	None	None	0	0	0.75	3	0.25	1	0.6666666666666666	0	1	0	4	2	0	1.0	3	3	0.4	6	0.18181818181818182	0.5	0	0	0	0	0	0	0	0	0	0	0
5220	0.05929988495131732	0.0206367122346751	0.0173790267511386	0.7063520540413015	None	0	0	0.25	2	0.9	9	0.5454545454545454	0.8	9	8	2	3	0	0.18181818181818182	2	11	0.8	12	0.42857142857142855	0	0.8166322754894753	0.8744033396898372	0.635519174124002	0.7102075059488195	0.44901510083360224	0.888270305559075	0.8601403925147619	0.8370832115586032	0.1111111111111111	0.1111111111111111	0.0
545	None	None	None	None	None	0	0	0.75	3	0.3333333333333333	1	0.5555555555555556	0.3333333333333333	2	1	2	2	0	1.0	3	3	0.3333333333333333	5	0.2857142857142857	1.0	0.7143328035557032	0.5705629513567256	0.36296780140854423	0.7201949560705256	0.7223570772620891	0.5	0.8430097488773045	0.6010540855449956	0.75	0	0.0
6324	0.08100892995587305	0.03818662630521683	0.038154109627066994	0.658608491240972	None	0	0	0.21428571428571427	3	0.8947368421052632	17	0.525	0.6842105263157895	14	13	6	5	0	0.1	2	20	1.4	21	0.3333333333333333	0.10526315789473684	0.8166322754894753	0.8213241183446509	0.6598882677555273	0.704353098283521	0.640584627787778	0.8887073635724767	0.8276067372429062	0.8161314614616169	0.07142857142857142	0.35714285714285715	0.0
2352	None	None	None	None	None	0	0	0.5	3	0.5	3	0.8888888888888888	0.16666666666666666	2	1	5	2	0	1.0	3	3	0.5333333333333333	8	0.15384615384615385	1.0	0.28314528402309413	0.5	0.6877991397386518	0.5222333354408861	0.18127901379889289	0.6927037468877274	0.9007774953903315	0.5745877320602432	0.75	1.0	0.2848221880000188
6398	0.05161715088672686	0.0009871148258642744	-0.0005292502319817549	0.9968027391980341	None	0	0	0.3	3	0.8461538461538461	11	0.5357142857142857	0.6923076923076923	10	9	4	4	0	0.14285714285714285	2	14	1.0	15	0.36363636363636365	0.15384615384615385	0.6242791751389951	0.8335036406273322	0.6842573613870527	0.691844258882476	0.8321541547419538	0.8516135779021109	0.7893585258073169	0.8004183460998194	0.3	0.4	0.0
2018	None	None	None	None	None	0.2	2	0.4090909090909091	9	0.5666666666666667	17	0.21333333333333335	0.4666666666666667	23	14	8	0	0	0.6666666666666666	10	15	2.1333333333333333	32	0.0	0.06896551724137931	0.643693245347808	0.9137024121024566	0.7034632234604901	0.9693678677020886	0.6890749299397751	0.8964163800912303	0.9212748029500148	0.9344681490295416	0	0	0.0
948	None	None	None	None	None	0	0	0.25	1	1.0	3	1.0	1.0	4	3	0	0	0	0.2	5	1	0.3333333333333333	5	0.0	0	0.4978440444737391	0.8021133932670154	0.8639029428825479	0.9502772080599718	0.8709862734976985	0.7456425631522028	0.8663490036292262	0.8591745179280132	0	0	0.0
5371	0.0619618660913238	0.014219527643841467	0.012140756929506332	0.6605867666668792	None	0	0	0.3	3	0.75	9	0.5384615384615384	0.6666666666666666	11	8	2	3	0	0.15384615384615385	13	2	0.9333333333333333	14	0.6	0.15384615384615385	0.5089483567406778	0.9248423360699034	0.6842573613870527	0.8056523843573695	0.8321541547419538	0.8316977475052294	0.7893585258073169	0.8633324987209134	0.18181818181818182	0.36363636363636365	0.0
6414	0.07703925634074107	0.040371813920734426	0.03994146721026195	0.6982784096263481	None	0	0	0.21428571428571427	3	0.8947368421052632	17	0.525	0.6842105263157895	13	13	7	5	0	0.1	2	20	1.4	21	0.2777777777777778	0.10526315789473684	0.8166322754894753	0.8176161863244138	0.6842573613870527	0.6930004842231776	0.8321541547419538	0.8861460135977577	0.7893585258073169	0.8108398238258021	0.07692307692307693	0.3076923076923077	0.0
6936	0.06922252717413958	0.020094867961991978	0.008448151858565334	0.7159189477057266	None	0	0	0.21428571428571427	3	0.8947368421052632	17	0.525	0.6842105263157895	14	13	6	6	0	0.1	2	20	1.4	21	0.4	0.10526315789473684	0.8166322754894753	0.8140168748205775	0.6842573613870527	0.6957164374492301	0.640584627787778	0.9047643766194189	0.8276067372429062	0.820274632613075	0.07142857142857142	0.2857142857142857	0.0
7281	0.05369718543242809	0.029924075028355854	0.02816998929793578	0.8442193825788877	None	0	0	0.21428571428571427	3	0.8947368421052632	17	0.525	0.6842105263157895	13	13	7	5	0	0.1	2	20	1.4	21	0.2777777777777778	0.10526315789473684	0.8166322754894753	0.820355563259984	0.6842573613870527	0.6768014587849952	0.8321541547419538	0.9047086469519381	0.7893585258073169	0.8179988287632947	0.3076923076923077	0.3076923076923077	0.0
1220	None	None	None	None	None	0	0	0.6666666666666666	4	0.42857142857142855	3	0.75	0.2857142857142857	3	2	5	2	0	0.75	3	4	0.6	9	0.15384615384615385	0.8	0.28314528402309413	0.7312171498378467	0.6788999370469333	0.8780036647717846	0.3315253911057893	0.6834879558029873	0.8716888394942076	0.7769716073510512	0.6666666666666666	0.6666666666666666	0.0
2619	0.000967343119600349	0.0002905526334795564	-8.885666360734825e-05	0.9980534673333341	None	0	0	0.75	3	0.0	0	0.6666666666666666	0	2	0	3	0	0	1.0	3	3	0.4	6	0.0	0.5	0	0	0	0	0	0	0	0	0	0	0
2234	None	None	None	None	None	0	0	0.5	2	0.5	2	0.75	0.25	2	1	3	3	0	0.5	4	2	0.4	6	0.3333333333333333	0	0.7858265930276935	0.5705629513567256	0.8511994841782153	0.7201949560705256	0.3996330850880617	0.5	0.8858898925963495	0.6010540855449957	0.5	0	0.28751663972248903
6043	0.04048134011476588	0.006439487093253287	-0.0038409037296043033	0.8553370982753277	None	0	0	0.375	3	0.7777777777777778	7	0.55	0.6666666666666666	7	6	3	2	0	0.2	2	10	0.7333333333333333	11	0.2222222222222222	0.2222222222222222	0.8166322754894753	0.8656692625405679	0.635519174124002	0.8164409551844453	0.6812086324789174	0.8666742297457599	0.8601403925147619	0.8510036493417381	0.5714285714285714	0.42857142857142855	0.0
519	None	None	None	None	None	0	0	0.2	1	1.0	5	0.7777777777777778	0.4	2	2	4	9	0	1.0	3	3	0.4666666666666667	7	0.75	0	0.729468432752113	0.6207427952362267	0.5631905225495515	0.8270127607157215	0.4589198035018569	0.9731219132525927	0.916001324523386	0.8678598928813839	1.0	0.5	0.25104119549736326
740	None	None	None	None	None	0	0	1.0	3	0.0	0	0.6666666666666666	0	1	0	2	0	0	0.6666666666666666	3	2	0.26666666666666666	4	0.0	1.0	0	0	0	0	0	0	0	0	0	0	0
4092	0.04776683465569026	0.009143301193048245	0.009095247121160263	0.9780179039668198	None	0	0	0.375	3	0.7	7	0.5454545454545454	0.7	10	7	1	1	0	0.18181818181818182	11	2	0.8	12	0.3333333333333333	0.18181818181818182	0.5666137659398365	0.8942571795127894	0.6842573613870527	0.8324798585151336	0.8321541547419538	0.6106009257182974	0.7893585258073169	0.8015551578376554	1.0	0.2	0.0
898	None	None	None	None	None	0	0	0.6666666666666666	4	0.42857142857142855	3	0.5625	0	4	0	4	0	0	1.0	4	4	0.6	9	0.0	0.2857142857142857	0	0	0	0	0	0	0	0	0	0	0
5674	0.03376626966431561	0.000861258199104148	0.0007512081555369289	0.9964929610349366	None	0	0	0.25	2	0.8888888888888888	8	0.55	0.6666666666666666	7	6	3	3	0	0.2	2	10	0.7333333333333333	11	0.3333333333333333	0	0.5089483567406778	0.8711127568038303	0.6842573613870527	0.7311717173346534	0.8321541547419538	0.8967606825704411	0.7893585258073169	0.8443621194305657	0.14285714285714285	0.14285714285714285	0.0
615	None	None	None	None	None	0	0	0.16666666666666666	1	1.0	7	0.5625	0.7142857142857143	5	5	3	2	0	1.0	4	4	0.6	9	0.2	0.2857142857142857	0.7350854767488284	0.928971071263773	0.27157393351412173	0.9629730880416393	0.5425541043143854	0.7289192775918096	0.9280071545064149	0.9066024610957393	0.6	0	0.0
4461	0.09956986943928142	0.010909863686461498	0.01080769837267027	0.7353557967275167	None	0	0	0.3	3	0.7692307692307693	10	0.5357142857142857	0.6923076923076923	11	9	3	4	0	0.14285714285714285	14	2	1.0	15	0.5	0.14285714285714285	0.5089483567406778	0.8404024202938112	0.6842573613870527	0.7749315041259787	0.8321541547419538	0.758185692935284	0.7893585258073169	0.7936034316256607	0.18181818181818182	0.09090909090909091	0.0
1996	None	None	None	None	None	0	0	0.3333333333333333	3	0.7272727272727273	8	0.52	0.5454545454545454	8	6	4	2	0	1.0	5	5	0.8666666666666667	13	0.2	0.4	0.5552003166734915	0.887484341883332	0.6936239462965871	0.9655799370356619	0.27867518649494466	0.9422129612917938	0.9451756137376887	0.9387902080010633	0.5625	0.125	0.0
7198	0.08347297824333465	0.04329866767366698	0.04220552275907098	0.6870675432321903	None	0	0	0.21428571428571427	3	0.8888888888888888	16	0.5263157894736842	0.6666666666666666	12	12	7	6	0	0.10526315789473684	2	19	1.3333333333333333	20	0.3333333333333333	0.1111111111111111	0.7204557253142352	0.8240061021965258	0.6842573613870527	0.67439914185745	0.8321541547419538	0.8810058265732496	0.7893585258073169	0.8060620917484465	0.08333333333333333	0.3333333333333333	0.0
537	None	None	None	None	None	0	0	0.6666666666666666	2	0.5	1	0.6666666666666666	0	1	0	2	0	0	0.6666666666666666	3	2	0.26666666666666666	4	0.0	0	0	0	0	0	0	0	0	0	0	0	0
5473	0.05136662258702698	0.011872184338980865	-0.011686398363005309	0.8121276199629385	None	0	0	0.25	2	0.8	8	0.5454545454545454	0.7	8	7	3	2	0	0.18181818181818182	11	2	0.8	12	0.2222222222222222	0	0.8166322754894753	0.8701585167123588	0.635519174124002	0.7118488086592435	0.44901510083360224	0.8830401314551186	0.8601403925147619	0.8333318203372675	0.5625	0.125	0.0
2995	0.013868193017759607	0.0014081005550148473	0.001344331078156119	0.9521097939743222	None	0	0	0.4	2	0.8	4	1.0	0.8	6	4	0	0	0	0.14285714285714285	7	1	0.4666666666666667	7	0.0	0.3333333333333333	0.4978440444737391	0.8061185523770609	0.6888682033837599	0.8652883594029137	0.8709862734976985	0.8308903037426788	0.8480441380492907	0.8355687592218519	0	0	0.0
3228	0.012177255729577188	5.021663613824511e-05	2.4246266477855845e-05	0.9763860563634441	None	0	0	0.6666666666666666	4	0.2857142857142857	2	0.6428571428571429	0.2857142857142857	6	2	2	1	0	0.2857142857142857	7	2	0.6	9	0.25	0.25	0.8816304010880748	0.8595307691517661	0.7781845810373493	0.9000421794747837	0.7996152839821972	0.6250272456932179	0.6867283137163043	0.8185683328050761	1.0	0.16666666666666666	0.0
1469	None	None	None	None	None	1.0	1	1.0	4	0.25	1	0.5	0	1	0	4	3	0	0.75	4	3	0.4	6	0.2727272727272727	1.0	0	0	0	0	0	0	0	0	0	0	0
7044	0.08498270319024617	0.039486815911299135	0.039107910602958526	0.6819347967644294	None	0	0	0.21428571428571427	3	0.8888888888888888	16	0.5263157894736842	0.6666666666666666	12	12	7	6	0	0.10526315789473684	2	19	1.3333333333333333	20	0.3333333333333333	0.1111111111111111	0.7204557253142352	0.8240061021965258	0.6842573613870527	0.67439914185745	0.8321541547419538	0.8810058265732496	0.7893585258073169	0.8060620917484465	0.08333333333333333	0.3333333333333333	0.0
7089	0.06462698592783125	0.04319132927547388	0.04245391187086849	0.6875208178504382	None	0	0	0.1875	3	0.9047619047619048	19	0.5227272727272727	0.7142857142857143	15	15	7	5	0	0.09090909090909091	2	22	1.5333333333333334	23	0.2777777777777778	0.09523809523809523	0.8166322754894753	0.8174127445853859	0.635519174124002	0.6810507860923929	0.44901510083360224	0.8829649074054711	0.8601403925147619	0.8062946212003269	0.06666666666666667	0.26666666666666666	0.0
1119	None	None	None	None	None	0	0	0.4	2	0.8	4	0.875	0.4	2	2	4	0	0	0.5	4	2	0.4666666666666667	7	0.0	0.8	0.41583948164235374	0.7903343519011498	0.5323275693762758	0.81240653563648	0.29704170935178753	0.5853649632057304	0.8051903289351613	0.7399741409196228	0	0	0.0
1883	None	None	None	None	None	0	0	0.75	3	0.3333333333333333	1	0.8333333333333334	0	0	0	4	0	0	0.6666666666666666	3	2	0.3333333333333333	5	0.0	0.6666666666666666	0	0	0	0	0	0	0	0	0	0	0
4214	0.07057995769735577	0.005778249342399816	-0.0006366547929911612	0.6580523911075409	None	0	0	0.3333333333333333	3	0.7272727272727273	8	0.5416666666666666	0.6363636363636364	10	7	2	1	0	0.16666666666666666	12	2	0.8666666666666667	13	0.2	0.16666666666666666	0.5666137659398365	0.8942571795127894	0.6842573613870527	0.8324798585151336	0.8321541547419538	0.6106009257182974	0.7893585258073169	0.8015551578376554	1.0	0.2	0.0
3056	0.0025533300143214784	0.0009340403959193206	-0.000755126587402353	0.9818300795590158	None	0	0	0.5	2	0.6666666666666666	2	1.0	0.3333333333333333	3	1	1	0	0	0.2	5	1	0.3333333333333333	5	0.0	0.5	0.6510927917221101	0.7768229304683762	0.5312177686113047	0.7661051897166603	0.8709862734976985	0.8806404710213727	0.8149341444830811	0.8141797568477407	0	0	0.0
1048	None	None	None	None	None	1.0	1	0.8	4	0.4	2	0.4666666666666667	0.2	2	1	4	2	0	0.6	5	3	0.4666666666666667	7	0.18181818181818182	1.0	0.7544741783703389	0.9209451246633262	0.46815587503809475	0.8966935974538688	0.7566813936104355	0.6802079482326716	0.899601014435533	0.8569681675345789	0.75	1.0	0.0
5168	0.05811852431926791	0.018549444248411876	0.0034860445371508227	0.743882114821715	None	0	0	0.3333333333333333	3	0.7272727272727273	8	0.5416666666666666	0.7272727272727273	11	8	1	1	0	0.16666666666666666	12	2	0.8666666666666667	13	0.3333333333333333	0.16666666666666666	0.5089483567406778	0.8828222964428379	0.6842573613870527	0.7737603629314553	0.8321541547419538	0.8342472387618175	0.7893585258073169	0.8350309290648313	1.0	0.2727272727272727	0.0
2015	None	None	None	None	None	0	0	0.5	2	0.75	3	0.6	0.5	3	2	2	0	0	0.4	5	2	0.4	6	0.0	0.4	0.28314528402309413	0.5872592465143118	0.6788999370469333	0.6348176769963406	0.2058464778104785	0.9658259371953689	0.8881490928912658	0.8046636599916839	0	0	0.0
623	None	None	None	None	None	0	0	0.5714285714285714	4	0.375	3	0.4166666666666667	0.125	4	1	5	5	0	0.6666666666666666	4	6	0.6666666666666666	10	0.45454545454545453	0.5	0.9333587379826043	0.7450133168052298	0.6073785275024458	0.8854728455476616	0.7882874239058113	0.9537099854614858	0.7615358693961516	0.8857094079212179	0.5	0.25	0.08379321210261403
7336	0.07402938563978076	0.0409616290629038	0.04003850200785648	0.6900213773164428	None	0	0	0.21428571428571427	3	0.8947368421052632	17	0.525	0.6842105263157895	13	13	7	5	0	0.1	2	20	1.4	21	0.2777777777777778	0.10526315789473684	0.8166322754894753	0.8176161863244138	0.6842573613870527	0.6930004842231776	0.8321541547419538	0.8861460135977577	0.7893585258073169	0.8108398238258021	0.07692307692307693	0.3076923076923077	0.0
4762	0.07189617214478532	0.010799492292864393	-0.00814077179894557	0.7468247892740341	None	0	0	0.3	3	0.7692307692307693	10	0.5357142857142857	0.7692307692307693	13	10	1	1	0	0.14285714285714285	14	2	1.0	15	0.3333333333333333	0.14285714285714285	0.5089483567406778	0.9328670252130182	0.6842573613870527	0.8101172981971226	0.8321541547419538	0.8198815287643093	0.7893585258073169	0.8659910861059589	1.0	0.5384615384615384	0.0
3032	0.010413265008220728	0.0015017625806423966	0.0014069607029639224	0.9954989324568635	None	0	0	0.5	3	0.5	3	0.5714285714285714	0.16666666666666666	3	1	4	5	0	0.2857142857142857	7	2	0.5333333333333333	8	0.5	0.2857142857142857	0.8984126448417189	0.8792396505530887	0.635519174124002	0.8735608032565118	0.6812086324789174	0.8286142870610349	0.8633587775383256	0.861916672849679	0.3333333333333333	0.3333333333333333	0.0
601	None	None	None	None	None	0.5	2	0.7	7	0.25	3	0.7	0.16666666666666666	6	2	7	0	0	0.8	4	5	0.9333333333333333	14	0.0	0.4	0.6700668574941839	0.7736044132399255	0.4523959945014365	0.6144592129848192	0.9614679761038862	0.6407379595432441	0.9000611040910073	0.680878861244763	0	0	0.0
4729	0.04430241770493398	0.018642236515180443	-0.014238596231471739	0.7274143681520193	None	0	0	0.375	3	0.7	7	0.5454545454545454	0.7	10	7	1	1	0	0.18181818181818182	11	2	0.8	12	0.3333333333333333	0.18181818181818182	0.5089483567406778	0.8924361687702795	0.6842573613870527	0.7811080518033908	0.8321541547419538	0.8391537613338929	0.7893585258073169	0.8429023638442102	1.0	0.3	0.0
6401	0.0797881009018468	0.038226909720623266	0.03775866045870386	0.677099094482849	None	0	0	0.21428571428571427	3	0.8888888888888888	16	0.5263157894736842	0.6666666666666666	13	12	6	5	0	0.10526315789473684	2	19	1.3333333333333333	20	0.3333333333333333	0.1111111111111111	0.8166322754894753	0.8176161863244138	0.6842573613870527	0.6930004842231776	0.8321541547419538	0.8861460135977577	0.7893585258073169	0.8108398238258021	0.07692307692307693	0.3076923076923077	0.0
3131	0.016090121962095062	0.004534617028097123	0.00386940199443537	0.993588690588976	None	0	0	0.625	5	0.2222222222222222	2	0.6875	0.2222222222222222	7	2	3	2	0	0.25	8	2	0.7333333333333333	11	0.4	0.2	0.8816304010880748	0.8687852049093903	0.6842573613870527	0.8845366157857688	0.7996152839821972	0.621225768044912	0.7691434746345385	0.8136203786758648	0.5714285714285714	0.14285714285714285	0.0
1310	None	None	None	None	None	0	0	0.5	3	0.3333333333333333	2	0.5	0.3333333333333333	3	2	4	2	0	1.0	4	4	0.5333333333333333	8	0.18181818181818182	0.3333333333333333	0.6859179689907834	0.770160419076781	0.457510687278441	0.6848831055794334	0.7223570772620891	0.6659561225567631	0.6839616452934696	0.7092665199275044	0.6666666666666666	0.3333333333333333	0.0
5986	0.05408483673645551	0.03031461137889269	0.02893320972667908	0.7386450430809308	None	0	0	0.2727272727272727	3	0.8571428571428571	12	0.5714285714285714	0.6428571428571429	10	9	5	4	0	0.14285714285714285	2	14	1.0666666666666667	16	0.3076923076923077	0.14285714285714285	0.7204557253142352	0.8503432492901704	0.6842573613870527	0.686349494530808	0.8321541547419538	0.8824319727768344	0.7893585258073169	0.8193607708601706	0.3	0.4	0.0
3160	0.028316954994217748	0.007503789886688668	0.00569329040059326	0.7580778649417653	None	0	0	0.5	4	0.4444444444444444	4	0.6111111111111112	0.4444444444444444	6	4	4	3	0	0.2222222222222222	9	2	0.7333333333333333	11	0.3	0.2	0.996961219486392	0.8975389131874002	0.7781845810373493	0.9000421794747837	0.7996152839821972	0.6250272456932179	0.7328770299623402	0.8356579607419204	0.16666666666666666	0.16666666666666666	0.0
7046	0.07662903292476189	0.04031590543718528	0.04017736667554746	0.7459358254017242	None	0	0	0.23076923076923078	3	0.8823529411764706	15	0.5277777777777778	0.7058823529411765	12	12	6	6	0	0.1111111111111111	2	18	1.2666666666666666	19	0.375	0.11764705882352941	0.7204557253142352	0.8154237553667781	0.6842573613870527	0.6999337261440385	0.8321541547419538	0.8864259131011216	0.7893585258073169	0.8119081159670626	0.08333333333333333	0.3333333333333333	0.0
6579	0.07396749755859669	0.0424915460190968	0.04235927407926335	0.6445007430793132	None	0	0	0.21428571428571427	3	0.8947368421052632	17	0.525	0.7368421052631579	14	14	6	6	0	0.1	2	20	1.4	21	0.375	0.10526315789473684	0.8166322754894753	0.8180693390310297	0.6598882677555273	0.6867401729424656	0.640584627787778	0.8848737412600544	0.8276067372429062	0.8088497414906858	0.07142857142857142	0.2857142857142857	0.0
1493	None	None	None	None	None	0	0	0.5	2	0.6666666666666666	2	1.0	0.6666666666666666	4	2	0	0	0	0.2	5	1	0.3333333333333333	5	0.0	1.0	0.6588631854644221	0.7567119056303006	0.4407108354142911	0.9265613297259055	0.6861210676387073	0.8915769717809331	0.8490310739214549	0.8727585396630644	0	0	0.0
6194	0.06573703887638664	0.034516946987707436	0.026536503037028075	0.6868177281463044	None	0	0	0.2727272727272727	3	0.8571428571428571	12	0.5333333333333333	0.7142857142857143	11	10	4	4	0	0.13333333333333333	2	15	1.0666666666666667	16	0.36363636363636365	0.14285714285714285	0.6242791751389951	0.8663744147600346	0.635519174124002	0.8798923087908589	0.8321541547419538	0.9027862890496532	0.8601403925147619	0.8838857737140434	0.2272727272727273	0.2727272727272727	0.0
1097	None	None	None	None	None	0	0	0.75	3	0.5	2	0.5	0.5	2	2	3	2	0	0.75	4	3	0.4	6	0.2	0.6666666666666666	0.7686816298695364	0.9099630375994123	0.46815587503809475	0.8966935974538688	0.7566813936104355	0.6802079482326716	0.8941649243385552	0.8510646013355156	0.75	0.5	0.0
5781	0.0931602688817642	0.03166870847002701	0.019387068892423934	0.6585370089438383	None	0	0	0.21428571428571427	3	0.8888888888888888	16	0.5263157894736842	0.7777777777777778	15	14	4	4	0	0.10526315789473684	2	19	1.3333333333333333	20	0.36363636363636365	0.1111111111111111	0.65269407813739	0.8523710890967541	0.6842573613870527	0.8105973393729636	0.8321541547419538	0.8967485416579215	0.7893585258073169	0.8568792320934927	0.23333333333333334	0.26666666666666666	0.0
3821	0.04304530787093794	0.006580488745312018	0.006453665849173863	0.9949492070839188	None	0	0	0.3	3	0.75	9	0.5384615384615384	0.5833333333333334	9	7	4	5	0	0.15384615384615385	13	2	0.9333333333333333	14	0.5	0.15384615384615385	0.5089483567406778	0.817952851893505	0.6842573613870527	0.7954804824936346	0.8321541547419538	0.6164189750541015	0.7893585258073169	0.7524519867056084	0.1111111111111111	0.1111111111111111	0.0
1575	None	None	None	None	None	0	0	1.0	2	0.0	0	0.75	0	1	0	1	0	0	1.0	2	2	0.2	3	0.0	0	0	0	0	0	0	0	0	0	0	0	0
4439	0.059757460256144854	0.007349472598578349	0.006602776938495438	0.7185029797416085	None	0	0	0.3	3	0.7692307692307693	10	0.5357142857142857	0.6153846153846154	11	8	3	3	0	0.14285714285714285	14	2	1.0	15	0.42857142857142855	0.14285714285714285	0.5089483567406778	0.8607890905973878	0.5939031021755672	0.8070083002156412	0.6812086324789174	0.8505710611027795	0.7893585258073169	0.8407578550409219	0.2727272727272727	0.2727272727272727	0.0
6253	0.07247340325667354	0.040329291664768785	0.03991512123307909	0.6532333903136973	None	0	0	0.21428571428571427	3	0.8947368421052632	17	0.525	0.7368421052631579	14	14	6	4	0	0.1	2	20	1.4	21	0.25	0.10526315789473684	0.8166322754894753	0.840135568153165	0.6598882677555273	0.6867401729424656	0.640584627787778	0.8848737412600544	0.8276067372429062	0.8167565143917599	0.07142857142857142	0.2857142857142857	0.0
7388	0.05973624792411593	0.03676317255811258	0.03366961166692899	0.7083509686169136	None	0	0	0.21428571428571427	3	0.8947368421052632	17	0.525	0.6842105263157895	13	13	7	5	0	0.1	2	20	1.4	21	0.2777777777777778	0.10526315789473684	0.8166322754894753	0.851926832255705	0.6842573613870527	0.6930004842231776	0.8321541547419538	0.8861460135977577	0.7893585258073169	0.8232680777034652	0.07692307692307693	0.23076923076923078	0.0
448	None	None	None	None	None	0.14285714285714285	1	0.3125	5	0.6666666666666666	14	0.5897435897435898	0.5714285714285714	15	12	7	2	0	0.23076923076923078	13	3	1.5333333333333334	23	0.13333333333333333	0.375	0.3485246688496093	0.9293421016041518	0.5924193606951216	0.9038137446371042	0.6277233950736885	0.9316596288167444	0.7964715531557723	0.9224762225550536	0.5333333333333333	0.06666666666666667	0.0
6169	0.06369844510934226	0.020893313470793762	0.01927451939524547	0.6592252648594712	None	0	0	0.2727272727272727	3	0.8571428571428571	12	0.5333333333333333	0.7142857142857143	11	10	4	3	0	0.13333333333333333	2	15	1.0666666666666667	16	0.2727272727272727	0.14285714285714285	0.8166322754894753	0.831702026533794	0.6842573613870527	0.7037322886224172	0.8321541547419538	0.8885239515143699	0.7893585258073169	0.8194868692283598	0.36363636363636365	0.36363636363636365	0.0
169	None	None	None	None	None	0.4	2	0.5	6	0.5333333333333333	8	0.38636363636363635	0.4	10	6	6	0	0	0.36363636363636365	4	11	1.1333333333333333	17	0.0	0.15384615384615385	0.41329657012138526	0.9532366136823022	0.6141527701177232	0.9275730617557204	0.5316296989952993	0.9169152417931897	0.7265531253684427	0.9343370996328146	0	0	0.0
2396	None	None	None	None	None	0	0	0.3333333333333333	1	1.0	2	1.0	0	1	0	2	2	0	1.0	2	2	0.26666666666666666	4	0.2857142857142857	0	0	0	0	0	0	0	0	0	0	0	0
2122	None	None	None	None	None	0	0	0.6666666666666666	2	0.0	0	0.6666666666666666	0	1	0	2	0	0	0.6666666666666666	2	3	0.26666666666666666	4	0.0	1.0	0	0	0	0	0	0	0	0	0	0	0
866	None	None	None	None	None	0	0	0.3333333333333333	1	1.0	2	1.0	1.0	3	2	0	0	0	0.25	4	1	0.26666666666666666	4	0.0	0	0.4978440444737391	0.8210743605578932	0.813661947855435	0.9580625226591348	0.8709862734976985	0.7633008727246257	0.8663490036292262	0.8744707082035322	0	0	0.0
434	None	None	None	None	None	0	0	1.0	1	0	0	1.0	0	0	0	1	0	0	0.5	2	1	0.13333333333333333	2	0.0	0	0	0	0	0	0	0	0	0	0	0	0
2837	0.004000078504747971	0.001946362262692634	0.0018520122649680992	0.9784525030219832	None	0	0	0.6666666666666666	4	0.3333333333333333	2	0.6666666666666666	0.3333333333333333	5	2	2	2	0	0.3333333333333333	2	6	0.5333333333333333	8	0.4	0.3333333333333333	0.996961219486392	0.5030387430999373	0.8721118006876459	0.9227441704534396	0.7996152839821972	0.6162417654217093	0.6931859683410483	0.7288252330742259	0.6	0.2	0.0
1437	None	None	None	None	None	0	0	1.0	2	0.0	0	0.75	0	1	0	1	0	0	1.0	2	2	0.2	3	0.0	0	0	0	0	0	0	0	0	0	0	0	0
174	None	None	None	None	None	0	0	0.5	6	0.4666666666666667	7	0.40476190476190477	0.3333333333333333	10	5	6	4	0	0.8571428571428571	7	6	1.1333333333333333	17	0.36363636363636365	0.5333333333333333	0.5794266630710077	0.8947371366088552	0.4943024787586097	0.9202158730306995	0.38584502336425974	0.7896943992796625	0.8331987686772371	0.8775551532017241	0.1	0.3	0.0
5619	0.06890126149739696	0.034214851703065	0.03245279505656465	0.6656225245134855	None	0	0	0.25	3	0.875	14	0.5294117647058824	0.75	12	12	5	3	0	0.11764705882352941	2	17	1.2	18	0.21428571428571427	0.125	0.8166322754894753	0.8241182303095694	0.6598882677555273	0.7134325118835694	0.640584627787778	0.8911256117816073	0.8276067372429062	0.8204847926144493	0.3333333333333333	0.3333333333333333	0.0
6820	0.08594968597115028	0.0379527987264403	0.037909516845628245	0.7058048188542518	None	0	0	0.21428571428571427	3	0.8947368421052632	17	0.525	0.6842105263157895	13	13	7	4	0	0.1	2	20	1.4	21	0.2222222222222222	0.10526315789473684	0.8166322754894753	0.8176161863244138	0.6842573613870527	0.6930004842231776	0.8321541547419538	0.8861460135977577	0.7893585258073169	0.8108398238258021	0.07692307692307693	0.3076923076923077	0.0
7498	0.06807848552083445	0.022039825361778332	0.012936897223380409	0.722600166404642	None	0	0	0.21428571428571427	3	0.8947368421052632	17	0.525	0.6842105263157895	14	13	6	6	0	0.1	2	20	1.4	21	0.4	0.10526315789473684	0.7204557253142352	0.8405973259822844	0.6598882677555273	0.8115977078591723	0.8321541547419538	0.895805307351902	0.8276067372429062	0.8529826733634892	0.07142857142857142	0.2857142857142857	0.0
6481	0.0848508674804679	0.03621408502630118	0.035376732566150475	0.6348757784905863	None	0	0	0.2	3	0.9	18	0.5238095238095238	0.7	14	14	7	5	0	0.09523809523809523	2	21	1.4666666666666666	22	0.2777777777777778	0.1	0.8166322754894753	0.8213241183446509	0.6598882677555273	0.704353098283521	0.640584627787778	0.8887073635724767	0.8276067372429062	0.8161314614616169	0.07142857142857142	0.35714285714285715	0.0
5432	0.06259682191849895	0.027635679757100143	0.02542691471696307	0.6913010998114335	None	0	0	0.3	3	0.8461538461538461	11	0.5357142857142857	0.6923076923076923	10	9	4	4	0	0.14285714285714285	2	14	1.0	15	0.36363636363636365	0.15384615384615385	0.7204557253142352	0.8461505209085651	0.6842573613870527	0.6863494945308078	0.8321541547419538	0.8824319727768344	0.7893585258073169	0.8177481559879264	0.25	0.2	0.0
1349	None	None	None	None	None	0	0	0.6666666666666666	4	0.16666666666666666	1	0.5333333333333333	0	3	0	4	0	0	0.6	5	3	0.5333333333333333	8	0.0	0.2857142857142857	0	0	0	0	0	0	0	0	0	0	0
379	None	None	None	None	None	0.6	3	0.8333333333333334	10	0.125	2	0.6428571428571429	0.125	9	2	8	0	0	0.5714285714285714	4	7	1.2	18	0.0	0.14285714285714285	0.8432793197809347	0.9290233428292302	0.6039270332783099	0.9160919725354197	0.9202406718178123	0.9647119784083881	0.9153376192978426	0.9402974448023921	0	0	0.0
6436	0.06736155693694786	0.0281267321950033	0.027627960636471625	0.6527526095405628	None	0	0	0.21428571428571427	3	0.8888888888888888	16	0.5263157894736842	0.7222222222222222	13	13	6	5	0	0.10526315789473684	2	19	1.3333333333333333	20	0.3125	0.1111111111111111	0.8166322754894753	0.8288626872821824	0.635519174124002	0.6894847988439794	0.44901510083360224	0.8843302754195782	0.8601403925147619	0.8130265668084138	0.07692307692307693	0.3076923076923077	0.0
5549	0.06992197150727535	0.040317743455445594	0.04031738789819676	0.6931335696179592	None	0	0	0.2	3	0.9	18	0.5238095238095238	0.7	15	14	6	5	0	0.09523809523809523	2	21	1.4666666666666666	22	0.3333333333333333	0.1	0.8166322754894753	0.8174127445853859	0.635519174124002	0.6810507860923929	0.44901510083360224	0.8829649074054711	0.8601403925147619	0.8062946212003269	0.06666666666666667	0.26666666666666666	0.0
715	None	None	None	None	None	0	0	1.0	1	0	0	1.0	0	1	0	0	0	0	0.5	2	1	0.13333333333333333	2	0.0	0	0	0	0	0	0	0	0	0	0	0	0
4717	0.0633715829501287	0.011938864998237542	-0.004720552233250124	0.7852309516190973	None	0	0	0.3	3	0.7692307692307693	10	0.5357142857142857	0.7692307692307693	13	10	1	1	0	0.14285714285714285	14	2	1.0	15	0.3333333333333333	0.14285714285714285	0.5089483567406778	0.9128516938086247	0.6842573613870527	0.7567860973593115	0.8321541547419538	0.8516259115272318	0.7893585258073169	0.8511738256949702	1.0	0.38461538461538464	0.0
5016	0.06907713338906764	0.0010352451276851356	0.0010083023134904476	0.7733848483511675	None	0	0	0.3	3	0.75	9	0.5384615384615384	0.75	12	9	1	1	0	0.15384615384615385	13	2	0.9333333333333333	14	0.3333333333333333	0.15384615384615385	0.5089483567406778	0.8791222660946614	0.6390802317813099	0.7620028189089032	0.7566813936104355	0.8531236882176202	0.7893585258073169	0.8369512407303488	1.0	0.4166666666666667	0.0
6608	0.03904382342452282	0.005411053350652764	-0.003563330173357695	0.5457857806519908	None	0	0	0.3	3	0.8333333333333334	10	0.5384615384615384	0.6666666666666666	9	8	4	4	0	0.15384615384615385	2	13	0.9333333333333333	14	0.36363636363636365	0.16666666666666666	0.8166322754894753	0.8521537977943864	0.6842573613870527	0.7191084750277199	0.8321541547419538	0.8668360397958439	0.7893585258073169	0.8207792053601233	0.1111111111111111	0.5555555555555556	0.0
3241	0.003315250037713847	0.001096094768694011	0.0008124020521466486	0.983862618921687	None	0.5	1	0.6666666666666666	4	0.5	3	0.4444444444444444	0.5	7	3	0	0	0	0.5	6	3	0.5333333333333333	8	0.0	1.0	0.7964397995341022	0.9107756073184787	0.6842573613870527	0.9097251404666159	0.8258852156662349	0.9143626709219503	0.877206707646238	0.9116414556027781	0	0	0.0
4986	0.056032533619640196	0.03267461058701133	0.02807995711293029	0.7307668634823713	None	0	0	0.25	2	0.9	9	0.5454545454545454	0.7	8	7	3	3	0	0.18181818181818182	2	11	0.8	12	0.3333333333333333	0	0.8166322754894753	0.8701585167123588	0.635519174124002	0.7118488086592435	0.44901510083360224	0.8830401314551186	0.8601403925147619	0.8333318203372675	0.125	0.125	0.0
2620	0.0	0.0	0.0	1.0	None	0	0	0	0	0	0	1.0	0	0	0	0	0	0	1.0	1	1	0.06666666666666667	1	0.0	0	0	0	0	0	0	0	0	0	0	0	0
6328	0.07306683903918183	0.039511290853045666	0.038028341546103024	0.674859968582153	None	0	0	0.21428571428571427	3	0.8947368421052632	17	0.525	0.6842105263157895	13	13	7	5	0	0.1	2	20	1.4	21	0.2777777777777778	0.10526315789473684	0.8166322754894753	0.8176161863244138	0.6842573613870527	0.6930004842231776	0.8321541547419538	0.8861460135977577	0.7893585258073169	0.8108398238258021	0.07692307692307693	0.3076923076923077	0.0
4025	0.06045279764339119	0.014381095673367041	0.012188454314557848	0.8743760268876581	None	0.1111111111111111	1	0.4	8	0.5925925925925926	16	0.23015873015873015	0.48148148148148145	18	13	10	0	0	0.6428571428571429	14	9	1.9333333333333333	29	0.0	0.08333333333333333	0.7562914012331408	0.8958196669740013	0.5380091119777021	0.9762396351432542	0.667376395061387	0.897966132191051	0.9265982584593749	0.9358787947004926	0	0	0.0
5947	0.07437824358684851	0.014247835451451576	-0.011670834712334148	0.6542929224917111	None	0	0	0.16666666666666666	3	0.875	21	0.52	0.7083333333333334	18	17	7	5	0	0.08	25	2	1.7333333333333334	26	0.29411764705882354	0.08	0.8166322754894753	0.8262520906695096	0.635519174124002	0.8349017739404474	0.640584627787778	0.9023114273924895	0.8601403925147619	0.8582804768608308	0.05555555555555555	0.2777777777777778	0.0
1848	None	None	None	None	None	0	0	0.75	3	0.3333333333333333	1	0.8333333333333334	0	1	0	3	2	0	0.6666666666666666	2	3	0.3333333333333333	5	0.2222222222222222	0.6666666666666666	0	0	0	0	0	0	0	0	0	0	0
4937	0.07764001793725314	0.02400106363670502	0.021280673078628725	0.6566095593759347	None	0	0	0.2727272727272727	3	0.7857142857142857	11	0.5333333333333333	0.7857142857142857	14	11	1	1	0	0.13333333333333333	15	2	1.0666666666666667	16	0.3333333333333333	0.13333333333333333	0.5089483567406778	0.9025466260740874	0.6842573613870527	0.781606051718205	0.8321541547419538	0.8169412842962823	0.7893585258073169	0.8409819254066284	1.0	0.2857142857142857	0.0
7532	0.09602467525624567	0.022920706655603047	0.022919846614109042	0.7067234334966761	None	0	0	0.17647058823529413	3	0.9130434782608695	21	0.5208333333333334	0.7391304347826086	17	17	7	5	0	0.08333333333333333	2	24	1.6666666666666667	25	0.2777777777777778	0.08695652173913043	0.8166322754894753	0.9097234199018659	0.635519174124002	0.6848071606673706	0.8321541547419538	0.9010519111996864	0.8601403925147619	0.8538423700013673	0.058823529411764705	0.35294117647058826	0.0
6552	0.08667562461838872	0.03708009737455683	0.03706209661932871	0.6861445401892863	None	0	0	0.21428571428571427	3	0.8888888888888888	16	0.5263157894736842	0.6666666666666666	12	12	7	6	0	0.10526315789473684	2	19	1.3333333333333333	20	0.3333333333333333	0.1111111111111111	0.7204557253142352	0.8240061021965258	0.6842573613870527	0.67439914185745	0.8321541547419538	0.8810058265732496	0.7893585258073169	0.8060620917484465	0.08333333333333333	0.3333333333333333	0.0
6027	0.0692032165747363	0.03206923225648727	0.023339973738445735	0.5937929092203671	None	0	0	0.21428571428571427	3	0.8888888888888888	16	0.5263157894736842	0.6666666666666666	12	12	7	5	0	0.10526315789473684	2	19	1.3333333333333333	20	0.2777777777777778	0.1111111111111111	0.8166322754894753	0.7649704569952944	0.635519174124002	0.6919719418405603	0.44901510083360224	0.8821133110622834	0.8601403925147619	0.7915057555273138	0.08333333333333333	0.3333333333333333	0.0
7444	0.08110321419123291	0.04096321437395477	0.03977922198818285	0.6849570483470884	None	0	0	0.21428571428571427	3	0.8888888888888888	16	0.5263157894736842	0.6666666666666666	12	12	7	6	0	0.10526315789473684	2	19	1.3333333333333333	20	0.3333333333333333	0.1111111111111111	0.7204557253142352	0.8240061021965258	0.6842573613870527	0.67439914185745	0.8321541547419538	0.8810058265732496	0.7893585258073169	0.8060620917484465	0.08333333333333333	0.3333333333333333	0.0
2236	None	None	None	None	None	0.6666666666666666	2	0.8888888888888888	8	0.09090909090909091	1	0.8125	0	2	0	10	0	0	1.0	4	4	0.8666666666666667	13	0.0	0.6666666666666666	0	0	0	0	0	0	0	0	0	0	0
1647	None	None	None	None	None	0	0	1.0	4	0.0	0	0.6666666666666666	0	1	0	4	1	0	1.0	3	3	0.4	6	0.09090909090909091	0.6666666666666666	0	0	0	0	0	0	0	0	0	0	0
7367	0.07903463150842646	0.010356140674715858	-0.009269166785677498	0.7286361874628414	None	0	0	0.23076923076923078	3	0.8823529411764706	15	0.5277777777777778	0.6470588235294118	11	11	7	5	0	0.1111111111111111	2	18	1.2666666666666666	19	0.2777777777777778	0.11764705882352941	0.6242791751389951	0.8326327084886516	0.6842573613870527	0.7057089996734542	0.8321541547419538	0.7470157732353875	0.7054901675818605	0.7662515503828307	0.09090909090909091	0.5454545454545454	0.0
5904	0.06768549620101416	0.031293850425869275	0.025674724571530166	0.7247510968722861	None	0	0	0.25	3	0.8666666666666667	13	0.53125	0.7333333333333333	12	11	4	3	0	0.125	2	16	1.1333333333333333	17	0.2727272727272727	0.13333333333333333	0.8166322754894753	0.8241182303095694	0.6598882677555273	0.7134325118835694	0.640584627787778	0.8911256117816073	0.8276067372429062	0.8204847926144493	0.3333333333333333	0.3333333333333333	0.0
2632	5.628710521862462e-05	8.756055873747372e-07	-4.3080623223949327e-08	0.9999967683390353	None	0	0	0.5	2	0.75	3	0.5	0.5	3	2	2	1	0	0.75	3	4	0.4	6	0.14285714285714285	0.4	0.28314528402309413	0.6766581568579979	0.6966983424303702	0.6196055878752702	0.2058464778104785	0.6222160907062684	0.8961289752178176	0.6399388064384163	1.0	0.6666666666666666	0.0
3520	0.057902292745663705	0.012396508498966669	0.008288614848717412	0.8789704793389632	None	0.2	2	0.45454545454545453	10	0.5161290322580645	16	0.19642857142857142	0.41935483870967744	21	13	11	0	0	0.8571428571428571	12	14	2.2	33	0.0	0.06896551724137931	0.8058001130467263	0.8991387232631489	0.37255500049491397	0.9685560811821565	0.667376395061387	0.8825303857810127	0.9182749441440256	0.9271672680103303	0	0	0.0
3204	0.009016584938029955	0.0043833257399225915	0.0035420470730414444	0.9945411250310641	None	0	0	0.6666666666666666	4	0.2857142857142857	2	0.6428571428571429	0.2857142857142857	4	2	4	2	0	0.2857142857142857	7	2	0.6	9	0.2	0.25	0.5373632597390727	0.9390988489718279	0.6842573613870527	0.9115364635615328	0.8321541547419538	0.7112589111865032	0.8941649243385552	0.8797331194725193	0.625	0.25	0.0
1872	None	None	None	None	None	0	0	0.25	1	1.0	3	1.0	0	1	0	3	0	0	0.2	1	5	0.3333333333333333	5	0.0	0	0	0	0	0	0	0	0	0	0	0	0
2576	0.00153418164946864	9.403357097906608e-05	-9.39899327813525e-05	0.989778067862882	None	0	0	0.25	1	1.0	3	1.0	0.6666666666666666	3	2	1	0	0	0.2	1	5	0.3333333333333333	5	0.0	0	0.4970956791734385	0.8791016939968848	0.1825259516895891	0.7635112576962315	0.7223570772620891	0.9590113197391389	0.8485815514033298	0.8911810080583541	0	0	0.0
5712	0.07283783332299601	0.04192298086240891	0.04022698141641745	0.6559238908272027	None	0	0	0.1875	3	0.9047619047619048	19	0.5227272727272727	0.7142857142857143	15	15	7	5	0	0.09090909090909091	2	22	1.5333333333333334	23	0.2777777777777778	0.09523809523809523	0.8166322754894753	0.8174127445853859	0.635519174124002	0.6810507860923929	0.44901510083360224	0.8829649074054711	0.8601403925147619	0.8062946212003269	0.06666666666666667	0.26666666666666666	0.0
1076	None	None	None	None	None	0	0	0.3333333333333333	2	0.8333333333333334	5	0.5714285714285714	0.8333333333333334	6	5	1	0	0	0.2857142857142857	7	2	0.5333333333333333	8	0.0	0	0.29973124536634993	0.9361550418021257	0.20754988584900355	0.6645366684717604	0.375464855659664	0.9101789403680008	0.6796241601322809	0.8693140741996024	0	0	0.0
3068	0.021079555842992644	0.001605969017702893	-0.00018996954098917643	0.9023322895934582	None	0.25	1	0.6363636363636364	7	0.35714285714285715	5	0.35555555555555557	0.2857142857142857	7	4	8	4	0	0.5555555555555556	9	5	1.0666666666666667	16	0.23529411764705882	0.16666666666666666	0.7716932627006694	0.7113483403005831	0.546339003444859	0.9286639277402992	0.4908736488162283	0.7622837072680021	0.8298748580463081	0.8241192595809692	0.14285714285714285	0.2857142857142857	0.0
1322	None	None	None	None	None	0	0	0.5	2	0.5	2	0.75	0.25	2	1	3	3	0	0.5	4	2	0.4	6	0.3333333333333333	0	0.7143328035557032	0.5705629513567256	0.36296780140854423	0.7201949560705256	0.7223570772620891	0.5	0.8430097488773045	0.6010540855449956	0.5	0	0.29716944759521613
3687	0.03160753922937105	0.00590743279393968	0.005228245661980112	0.8294756049198893	None	0	0	0.3333333333333333	2	0.8571428571428571	6	1.0	0.8571428571428571	8	6	0	0	0	0.1111111111111111	9	1	0.6	9	0.0	0.25	0.4978440444737391	0.7195519440773417	0.687853159742158	0.837643569528307	0.8709862734976985	0.8117806097520893	0.8525651843509947	0.7938385019957149	0	0	0.0
7283	0.07900059401666133	0.03550464716653671	0.033383988249471884	0.6860481443688207	None	0	0	0.21428571428571427	3	0.8947368421052632	17	0.525	0.6842105263157895	13	13	7	5	0	0.1	2	20	1.4	21	0.2777777777777778	0.10526315789473684	0.8166322754894753	0.8176161863244138	0.6842573613870527	0.6930004842231776	0.8321541547419538	0.8861460135977577	0.7893585258073169	0.8108398238258021	0.15384615384615385	0.3076923076923077	0.0
947	None	None	None	None	None	0.5	1	0.6666666666666666	4	0.5	3	0.5333333333333333	0.16666666666666666	3	1	4	3	0	0.6	5	3	0.5333333333333333	8	0.3	0.6666666666666666	0.5089483567406778	0.9100986175639912	0.6842573613870527	0.8846707389341956	0.8321541547419538	0.6707466579960519	0.7893585258073169	0.8439534094945025	0.3333333333333333	0.6666666666666666	0.0
892	None	None	None	None	None	0	0	1.0	1	0	0	1.0	0	1	0	0	0	0	0.5	2	1	0.13333333333333333	2	0.0	0	0	0	0	0	0	0	0	0	0	0	0
6219	0.06811815092064258	0.02005409689228829	0.005734764630579913	0.7222483830555448	None	0	0	0.23076923076923078	3	0.8823529411764706	15	0.5277777777777778	0.7647058823529411	14	13	4	3	0	0.1111111111111111	2	18	1.2666666666666666	19	0.2727272727272727	0.11764705882352941	0.6242791751389951	0.8197880987992952	0.635519174124002	0.8920118248737177	0.5745001714395548	0.8654744864463906	0.8601403925147619	0.8616780847148583	0.2857142857142857	0.2857142857142857	0.0
4538	0.04135379307183444	0.007098223428682808	0.006033602729068897	0.7079932441996315	None	0	0	0.3333333333333333	3	0.8181818181818182	9	0.5416666666666666	0.7272727272727273	8	8	4	2	0	0.16666666666666666	2	12	0.8666666666666667	13	0.16666666666666666	0.18181818181818182	0.8166322754894753	0.8701585167123588	0.6598882677555273	0.6962232170289953	0.640584627787778	0.8868225619244872	0.8276067372429062	0.8315718932210637	0.5625	0.125	0.0
2883	0.07148907038170567	0.00950496172438138	-0.009373976647758601	0.9373511421037292	None	0.13333333333333333	2	0.375	12	0.5777777777777777	26	0.1598639455782313	0.37777777777777777	27	17	19	0	0	0.6666666666666666	21	14	3.1333333333333333	47	0.0	0.13333333333333333	0.8058001130467263	0.8834969644988878	0.37255500049491397	0.9708216346389784	0.667376395061387	0.869441261457562	0.9212748029500148	0.922411420413551	0	0	0.0
1939	None	None	None	None	None	1.0	3	1.0	9	0.0	0	0.8666666666666667	0	2	0	10	0	0	0.6	5	3	0.8666666666666667	13	0.0	1.0	0	0	0	0	0	0	0	0	0	0	0
2801	4.540011786405597e-06	8.338954676954791e-08	8.310030233080516e-08	0.99999634501528	None	0	0	0.8333333333333334	5	0.0	0	0.6666666666666666	0	2	0	5	1	0	0.75	4	3	0.5333333333333333	8	0.08333333333333333	0.6666666666666666	0	0	0	0	0	0	0	0	0	0	0
2634	0.0011733945143456393	0.00022798758470436888	0.0002279835478289516	0.9973884497843477	None	0	0	1.0	2	0.0	0	0.75	0	1	0	1	0	0	1.0	2	2	0.2	3	0.0	0	0	0	0	0	0	0	0	0	0	0	0
7053	0.06868057560314388	0.008805040651639806	0.008652321220515758	0.7454463790671777	None	0	0	0.23076923076923078	3	0.8823529411764706	15	0.5277777777777778	0.6470588235294118	11	11	7	8	0	0.1111111111111111	2	18	1.2666666666666666	19	0.4444444444444444	0.11764705882352941	0.65269407813739	0.8174642583985371	0.6842573613870527	0.6410089347206304	0.8321541547419538	0.8713317804523544	0.7893585258073169	0.7909394649914654	0.09090909090909091	0.36363636363636365	0.0
1993	None	None	None	None	None	0.5	1	1.0	6	0.0	0	0.75	0	1	0	7	0	0	0.75	4	3	0.6	9	0.0	0.8	0	0	0	0	0	0	0	0	0	0	0
5078	0.03614921097280159	0.00170695850279956	0.00169421726912739	0.9960586266579265	None	0	0	0.2857142857142857	2	0.875	7	0.5555555555555556	0.75	7	6	2	3	0	0.2222222222222222	2	9	0.6666666666666666	10	0.42857142857142855	0	0.5089483567406778	0.8711127568038303	0.6842573613870527	0.7311717173346534	0.8321541547419538	0.8967606825704411	0.7893585258073169	0.8443621194305657	0.14285714285714285	0.14285714285714285	0.0
277	None	None	None	None	None	0.14285714285714285	1	0.3125	5	0.6666666666666666	14	0.5897435897435898	0.5714285714285714	15	12	7	2	0	0.23076923076923078	13	3	1.5333333333333334	23	0.13333333333333333	0.375	0.3485246688496093	0.9293421016041518	0.5924193606951216	0.9016746748555742	0.6277233950736885	0.9316596288167444	0.7964715531557723	0.9218934222714755	0.5333333333333333	0.06666666666666667	0.0
331	None	None	None	None	None	0.6	3	0.8333333333333334	10	0.125	2	0.6428571428571429	0.125	9	2	8	2	0	0.5714285714285714	4	7	1.2	18	0.15384615384615385	0.14285714285714285	0.8432793197809347	0.9328074997578792	0.4964503184495346	0.9046756968685563	0.9202406718178123	0.9164599776746052	0.9075677062396309	0.9187418340689373	0.5555555555555556	0.1111111111111111	0.0
640	None	None	None	None	None	0	0	0.4	2	0.8	4	0.7	0.6	3	3	3	0	0	0.4	5	2	0.4666666666666667	7	0.0	0	0.5539253483032779	0.9139144219184231	0.1	0.7221570612034537	0.15255316511998504	0.9729609266715405	0.8836378542343643	0.9088947787847425	0	0	0.0
6231	0.07276161335961086	0.026616551287570588	0.026505234571277538	0.6308903090317841	None	0	0	0.23076923076923078	3	0.8823529411764706	15	0.5277777777777778	0.7058823529411765	12	12	6	4	0	0.1111111111111111	2	18	1.2666666666666666	19	0.25	0.11764705882352941	0.7204557253142352	0.8404116986715946	0.6842573613870527	0.6999337261440385	0.8321541547419538	0.8864259131011216	0.7893585258073169	0.8206866192686976	0.3333333333333333	0.3333333333333333	0.0
2477	None	None	None	None	None	0.5	1	0.8333333333333334	5	0.2857142857142857	2	0.75	0.14285714285714285	2	1	6	3	0	0.75	4	3	0.6	9	0.2	0.8	0.7686816298695364	0.9099630375994123	0.46815587503809475	0.8966935974538688	0.7566813936104355	0.6802079482326716	0.8941649243385552	0.8510646013355156	0.5	0.5	0.0
3578	0.025934201056430194	0.004062357550675491	0.003502896968881652	0.9946007558113433	None	0	0	0.375	3	0.6666666666666666	6	0.55	0.4444444444444444	6	4	4	3	0	0.2	10	2	0.7333333333333333	11	0.3	0.2	0.5666137659398365	0.8502398160148694	0.6842573613870527	0.8335120713174652	0.8321541547419538	0.6370402162382117	0.7893585258073169	0.7863814071414328	0.3333333333333333	0.16666666666666666	0.0
3501	0.015513585582551814	0.0064945150006560076	0.0031422282829382084	0.9736442006821521	None	0.5	1	0.5714285714285714	4	0.625	5	0.4166666666666667	0.625	9	5	0	0	0	0.375	8	3	0.6666666666666666	10	0.0	1.0	0.7329326044515762	0.778196989302985	0.6842573613870527	0.8737106661018816	0.8258852156662349	0.8454052224717223	0.7691434746345385	0.8360953060386005	0	0	0.0
6050	0.07840291251211567	0.0166813352976304	-0.014139881883842919	0.655464341650421	None	0	0	0.1875	3	0.9047619047619048	19	0.5227272727272727	0.7619047619047619	16	16	6	4	0	0.09090909090909091	2	22	1.5333333333333334	23	0.25	0.09523809523809523	0.8166322754894753	0.8253431411553794	0.6598882677555273	0.7096873204214894	0.640584627787778	0.890080624810712	0.8276067372429062	0.81947613244225	0.0625	0.3125	0.0
1759	None	None	None	None	None	0	0	0.08333333333333333	1	1.0	16	0.34615384615384615	0.875	15	14	2	1	0	0.3076923076923077	4	13	1.2	18	0.14285714285714285	0.25	0.7051412082171231	0.9033278864698345	0.45132258343049686	0.9213246339620736	0.6324430148029518	0.8999523200611769	0.8961771554752291	0.9086542273869501	1.0	0.06666666666666667	0.0
2944	0.02507146441332661	0.004953298407829332	0.004575877621043503	0.9934919652419478	None	0	0	0.625	5	0.3	3	0.6666666666666666	0.3	8	3	3	2	0	0.2222222222222222	9	2	0.8	12	0.4	0.18181818181818182	0.7094968304135738	0.8703558575227834	0.6842573613870527	0.870526030355181	0.8158847193620755	0.6171496097849453	0.7691434746345385	0.8067555289400882	0.5625	0.125	0.0
7187	0.08649409274027711	0.03686457651080636	0.036813564926867486	0.6838173221112798	None	0	0	0.21428571428571427	3	0.8888888888888888	16	0.5263157894736842	0.6666666666666666	12	12	7	6	0	0.10526315789473684	2	19	1.3333333333333333	20	0.3333333333333333	0.1111111111111111	0.7204557253142352	0.8240061021965258	0.6842573613870527	0.67439914185745	0.8321541547419538	0.8810058265732496	0.7893585258073169	0.8060620917484465	0.08333333333333333	0.3333333333333333	0.0
2732	0.0007200015454992544	1.8575308521238675e-05	-1.552447528474664e-05	0.9940728129794184	None	0.5	1	0.8571428571428571	6	0.0	0	0.8333333333333334	0	5	0	4	0	0	0.75	4	3	0.6666666666666666	10	0.0	0.6666666666666666	0	0	0	0	0	0	0	0	0	0	0
2295	None	None	None	None	None	0	0	0.8	4	0.2	1	0.5833333333333334	0.2	3	1	3	3	0	0.75	4	3	0.4666666666666667	7	0.375	0.6666666666666666	0.996961219486392	0.6158305256372334	0.635519174124002	0.9279043753683519	0.6812086324789174	0.8109553486597746	0.8633587775383256	0.8167304406325849	0.3333333333333333	0.3333333333333333	0.0
153	None	None	None	None	None	0	0	0.5	3	0.6666666666666666	4	0.4444444444444444	0.6666666666666666	4	4	3	1	0	0.5	3	6	0.5333333333333333	8	0.1	0.4	0.8009084871848102	0.681547613096388	0.30106559721913	0.9643334153354571	0.40317105735100967	0.7658301403512455	0.9131298160390636	0.8516595070866911	1.0	0.5	0.0
3559	0.037619596093725935	0.0005492233075297558	0.0005422943493968794	0.9949829907201455	None	0	0	0.4	4	0.6923076923076923	9	0.5769230769230769	0.46153846153846156	8	6	6	6	0	0.15384615384615385	2	13	1.0	15	0.42857142857142855	0.15384615384615385	0.5666137659398365	0.8256422111034125	0.6842573613870527	0.8068042230176474	0.8321541547419538	0.6222725771585339	0.7893585258073169	0.7615527776189769	0.125	0.125	0.0
4577	0.060505107915961184	0.02258921448465724	0.014681841771033316	0.6897770981300819	None	0	0	0.3	3	0.8333333333333334	10	0.5833333333333334	0.6666666666666666	9	8	4	3	0	0.16666666666666666	2	12	0.9333333333333333	14	0.2727272727272727	0.16666666666666666	0.8166322754894753	0.8744033396898372	0.635519174124002	0.7102075059488195	0.44901510083360224	0.888270305559075	0.8601403925147619	0.8370832115586032	0.1111111111111111	0.1111111111111111	0.0
6664	0.08153725725933042	0.033599292399450816	0.03264028744855087	0.6778368088267872	None	0	0	0.21428571428571427	3	0.8947368421052632	17	0.525	0.6842105263157895	13	13	7	6	0	0.1	2	20	1.4	21	0.3333333333333333	0.10526315789473684	0.6242791751389951	0.8282501304374736	0.6842573613870527	0.6960664454758907	0.8321541547419538	0.8836317944404375	0.7893585258073169	0.8140278602876111	0.19230769230769232	0.3076923076923077	0.0
2789	0.00514626253430208	0.0020198250848020806	0.0002718229388746306	0.9848769542686219	None	0.5	1	0.6666666666666666	4	0.5714285714285714	4	0.42857142857142855	0.42857142857142855	6	3	2	1	0	0.42857142857142855	7	3	0.6	9	0.2	1.0	0.8984126448417189	0.6912535225840652	0.635519174124002	0.8322141207032732	0.44901510083360224	0.7990441295879528	0.8899550261129473	0.7794686679666635	1.0	0.3333333333333333	0.0
2361	None	None	None	None	None	0	0	1.0	2	0.0	0	0.75	0	1	0	1	2	0	1.0	2	2	0.2	3	0.4	0	0	0	0	0	0	0	0	0	0	0	0
2959	0.009193352439396474	0.0010095457504329251	0.0008888710326381303	0.9768480545720102	None	0	0	0.5	3	0.5	3	0.5714285714285714	0.3333333333333333	4	2	3	2	0	0.2857142857142857	7	2	0.5333333333333333	8	0.25	0.2857142857142857	0.9854025010991514	0.8769375000766717	0.7781845810373493	0.926401752765714	0.7996152839821972	0.639969153377977	0.7341830653063843	0.8442969331855444	0.625	0.25	0.0
1884	None	None	None	None	None	0.6666666666666666	2	0.8888888888888888	8	0.09090909090909091	1	0.8125	0	2	0	10	0	0	1.0	4	4	0.8666666666666667	13	0.0	0.6666666666666666	0	0	0	0	0	0	0	0	0	0	0
3804	0.07143435231455583	0.007853379030169671	0.005570233139248206	0.8224011832475272	None	0.2	2	0.4090909090909091	9	0.5806451612903226	18	0.21428571428571427	0.45161290322580644	21	14	11	0	0	0.7857142857142857	11	14	2.2	33	0.0	0.06666666666666667	0.8058001130467263	0.8991387232631489	0.37255500049491397	0.9723517584126384	0.667376395061387	0.8825303857810127	0.9212748029500148	0.9300952517412914	0	0	0.0
3262	0.054852659662238526	0.0035510813457737865	-0.002759423609842297	0.9170775666577529	None	0.13333333333333333	2	0.45454545454545453	15	0.46808510638297873	22	0.17192982456140352	0.3617021276595745	29	17	19	0	0	0.7894736842105263	19	15	3.2666666666666666	49	0.0	0.08695652173913043	0.8058001130467263	0.8899814947428952	0.37255500049491397	0.9699471762008324	0.667376395061387	0.8614938498854073	0.9315884689087827	0.9215934529686692	0	0	0.0
3472	0.0207133361625494	0.004409214484191812	0.004170451491786576	0.9942695407885466	None	0	0	0.42857142857142855	3	0.625	5	0.5555555555555556	0.625	7	5	2	1	0	0.2222222222222222	9	2	0.6666666666666666	10	0.16666666666666666	0.2222222222222222	0.5089483567406778	0.8404872958029326	0.6842573613870527	0.8194159270443135	0.8321541547419538	0.629063028948556	0.7893585258073169	0.7745442658871001	1.0	0.42857142857142855	0.0
1270	None	None	None	None	None	0.2	1	0.6666666666666666	8	0.3125	5	0.5	0.125	7	2	10	3	0	0.4444444444444444	9	4	1.2	18	0.15789473684210525	0.36363636363636365	0.7716932627006694	0.6334981638690351	0.37481952273346636	0.9051502017122204	0.529024029132162	0.7627695935707195	0.8081478455017762	0.7897902154764953	0.2857142857142857	0.14285714285714285	0.0
5251	0.03566645394155012	0.0007437272256643948	0.00038657539700708894	0.9960243779462096	None	0	0	0.2857142857142857	2	0.875	7	0.5555555555555556	0.75	7	6	2	3	0	0.2222222222222222	2	9	0.6666666666666666	10	0.42857142857142855	0	0.5089483567406778	0.8711127568038303	0.6842573613870527	0.7311717173346534	0.8321541547419538	0.8967606825704411	0.7893585258073169	0.8443621194305657	0.14285714285714285	0.14285714285714285	0.0
5730	0.053593896253293576	0.032114405099682705	0.028179218888030537	0.7186122099174019	None	0	0	0.25	2	0.9	9	0.5454545454545454	0.7	8	7	3	3	0	0.18181818181818182	2	11	0.8	12	0.3333333333333333	0	0.8166322754894753	0.8701585167123588	0.635519174124002	0.7118488086592435	0.44901510083360224	0.8830401314551186	0.8601403925147619	0.8333318203372675	0.125	0.125	0.0
6980	0.08169032450519237	0.024471076352233265	0.022438145461022744	0.6467995822578442	None	0	0	0.21428571428571427	3	0.8888888888888888	16	0.5263157894736842	0.6666666666666666	12	12	7	6	0	0.10526315789473684	2	19	1.3333333333333333	20	0.3333333333333333	0.1111111111111111	0.7204557253142352	0.8240061021965258	0.6842573613870527	0.67439914185745	0.8321541547419538	0.8810058265732496	0.7893585258073169	0.8060620917484465	0.08333333333333333	0.3333333333333333	0.0
4315	0.06723366819244189	0.010085094636526239	0.001454689257120836	0.9954227521548458	None	0	0	0.25	3	0.8125	13	0.5294117647058824	0.6875	13	11	4	5	0	0.11764705882352941	17	2	1.2	18	0.5	0.11764705882352941	0.5089483567406778	0.7859572834709144	0.6842573613870527	0.7598191884125197	0.8321541547419538	0.5992217767726516	0.7893585258073169	0.7214260432476277	0.07692307692307693	0.07692307692307693	0.0
5495	0.04144868393381232	0.004926514259254483	0.004668347287428877	0.9967005072618609	None	0	0	0.3333333333333333	3	0.8181818181818182	9	0.5416666666666666	0.6363636363636364	8	7	4	4	0	0.16666666666666666	2	12	0.8666666666666667	13	0.36363636363636365	0.18181818181818182	0.6242791751389951	0.8106597459014431	0.6842573613870527	0.7058895863359947	0.8321541547419538	0.868928954402985	0.7893585258073169	0.8033096182048022	0.3125	0.25	0.0
4002	0.04380972757434588	0.009444854671629853	0.007995617404153832	0.9917634536311465	None	0	0	0.375	3	0.7	7	0.5454545454545454	0.6	9	6	2	3	0	0.18181818181818182	11	2	0.8	12	0.6	0.18181818181818182	0.5089483567406778	0.8757757780989813	0.6842573613870527	0.8245142413977775	0.8321541547419538	0.6160018364415011	0.7893585258073169	0.789894599590767	0.1111111111111111	0.1111111111111111	0.0
1831	None	None	None	None	None	0	0	0.4	2	0.6	3	0.5833333333333334	0.6	3	3	3	0	0	0.3333333333333333	2	6	0.4666666666666667	7	0.0	0.4	0.28314528402309413	0.5872592465143118	0.6788999370469333	0.6348176769963406	0.2058464778104785	0.9658259371953689	0.8881490928912658	0.8046636599916839	0	0	0.0
308	None	None	None	None	None	0	0	0.25	1	1.0	3	0.625	0	0	0	4	0	0	0.5	2	4	0.3333333333333333	5	0.0	0	0	0	0	0	0	0	0	0	0	0	0
3577	0.07617383650036302	0.015926843221749854	-0.015829916412612447	0.6646164689264932	None	0.2222222222222222	2	0.45	9	0.5714285714285714	16	0.2097902097902098	0.4642857142857143	20	13	9	0	0	0.8461538461538461	11	13	2.0	30	0.0	0.08	0.6770796451449799	0.8953651904218495	0.7034632234604901	0.973400646653182	0.6782256625005811	0.9232306231666766	0.9197876735771836	0.9396064701909601	0	0	0.0
2192	None	None	None	None	None	0	0	0.8333333333333334	5	0.14285714285714285	1	0.75	0	2	0	6	1	0	0.75	4	3	0.6	9	0.07142857142857142	0.6666666666666666	0	0	0	0	0	0	0	0	0	0	0
6526	0.08099185509765525	0.01716793768133002	0.014661906266264117	0.6553892220034998	None	0	0	0.21428571428571427	3	0.8947368421052632	17	0.525	0.7368421052631579	14	14	6	5	0	0.1	2	20	1.4	21	0.3125	0.10526315789473684	0.8166322754894753	0.814504119905398	0.6842573613870527	0.7194513523832868	0.44901510083360224	0.9162702582389342	0.8601403925147619	0.8326698704300828	0.2857142857142857	0.2857142857142857	0.0
4047	0.06908218967325509	0.005872518190022544	0.0055967966289406255	0.6226382936819108	None	0.2	2	0.45454545454545453	10	0.5483870967741935	17	0.21153846153846154	0.45161290322580644	21	14	11	0	0	0.9230769230769231	12	13	2.2	33	0.0	0.07142857142857142	0.8058001130467263	0.8950039110004102	0.37255500049491397	0.9733919360972431	0.667376395061387	0.8825303857810127	0.9212748029500148	0.9299787953695278	0	0	0.0
6355	0.05818485591231109	0.03296090404462641	0.0302198980783193	0.6710893814656228	None	0	0	0.21428571428571427	3	0.8947368421052632	17	0.525	0.6842105263157895	13	13	7	5	0	0.1	2	20	1.4	21	0.2777777777777778	0.10526315789473684	0.8166322754894753	0.851926832255705	0.6842573613870527	0.6930004842231776	0.8321541547419538	0.8861460135977577	0.7893585258073169	0.8232680777034652	0.07692307692307693	0.23076923076923078	0.0
2256	None	None	None	None	None	0	0	0.42857142857142855	3	0.5	4	0.4	0.5	5	4	4	0	0	1.0	5	5	0.6666666666666666	10	0.0	0.25	0.5058711915474607	0.882737078516161	0.4378367204078007	0.7035953952064102	0.7223570772620891	0.6933179358263822	0.7857050984112512	0.7743294620462436	0	0	0.0
3603	0.07295242514786976	0.007404100096385617	0.005584280444267913	0.8442352331412766	None	0.18181818181818182	2	0.44	11	0.5142857142857142	18	0.18974358974358974	0.4	23	14	13	0	0	0.8666666666666667	13	15	2.466666666666667	37	0.0	0.06060606060606061	0.8058001130467263	0.9107587912871846	0.37255500049491397	0.9706394805102931	0.667376395061387	0.8948861882995524	0.9315884689087827	0.9342753660052768	0	0	0.0
915	None	None	None	None	None	0	0	1.0	3	0.0	0	0.6666666666666666	0	2	0	1	0	0	0.6666666666666666	3	2	0.26666666666666666	4	0.0	1.0	0	0	0	0	0	0	0	0	0	0	0
3608	0.03960496881522123	0.006236233034504037	0.005906421548331462	0.994842964774925	None	0	0	0.3	3	0.75	9	0.5384615384615384	0.5	8	6	5	5	0	0.15384615384615385	13	2	0.9333333333333333	14	0.4166666666666667	0.15384615384615385	0.5666137659398365	0.8256422111034125	0.6842573613870527	0.8068042230176474	0.8321541547419538	0.6222725771585339	0.7893585258073169	0.7615527776189769	0.125	0.125	0.0
2010	None	None	None	None	None	0	0	0.6666666666666666	2	0.0	0	0.6666666666666666	0	1	0	2	0	0	0.6666666666666666	2	3	0.26666666666666666	4	0.0	1.0	0	0	0	0	0	0	0	0	0	0	0
4697	0.028061872008357115	0.005343937389554226	0.003421563741683804	0.8753385523159211	None	0	0	0.3333333333333333	2	0.8571428571428571	6	0.5625	0.7142857142857143	5	5	3	2	0	0.25	2	8	0.6	9	0.2	0	0.8166322754894753	0.8077787346685599	0.635519174124002	0.6778538269770358	0.44901510083360224	0.8780852329652359	0.8601403925147619	0.7997388446174509	0.6	0.2	0.0
7359	0.0703005245728187	0.022795185562331753	0.02234533864304109	0.6810884978529566	None	0	0	0.21428571428571427	3	0.8947368421052632	17	0.525	0.6842105263157895	13	13	7	5	0	0.1	2	20	1.4	21	0.2777777777777778	0.10526315789473684	0.8166322754894753	0.8246482592237093	0.6842573613870527	0.6681046555140879	0.8321541547419538	0.8814899997757834	0.7893585258073169	0.8050458499855287	0.3076923076923077	0.3076923076923077	0.0
535	None	None	None	None	None	0	0	1.0	2	0.0	0	1.0	0	1	0	1	0	0	0.3333333333333333	3	1	0.2	3	0.0	1.0	0	0	0	0	0	0	0	0	0	0	0
976	None	None	None	None	None	0	0	0.3333333333333333	2	0.8333333333333334	5	0.6666666666666666	0.3333333333333333	3	2	4	4	0	0.75	4	3	0.5333333333333333	8	0.36363636363636365	0	0.4970956791734384	0.9356156573719941	0.11353991887665313	0.588415742191191	0.15255316511998504	0.9729609266715405	0.8485815514033297	0.9007517203942725	0.5	0	0.0
6569	0.07632877951582925	0.03230781256204464	0.03048237992545145	0.6832976567345701	None	0	0	0.21428571428571427	3	0.8947368421052632	17	0.525	0.6842105263157895	13	13	7	5	0	0.1	2	20	1.4	21	0.2777777777777778	0.10526315789473684	0.8166322754894753	0.8176161863244138	0.6842573613870527	0.6930004842231776	0.8321541547419538	0.8861460135977577	0.7893585258073169	0.8108398238258021	0.07692307692307693	0.3076923076923077	0.0
2359	None	None	None	None	None	0	0	0.5714285714285714	4	0.375	3	0.8333333333333334	0.125	3	1	6	0	0	0.75	3	4	0.6666666666666666	10	0.0	0.8571428571428571	0.28314528402309413	0.8793368428466167	0.6611015316634964	0.7036575711281646	0.2058464778104785	0.8695084885202093	0.8796468549493239	0.8295611770681619	0	0	0.0
207	None	None	None	None	None	0	0	0.6666666666666666	2	0.5	1	0.6666666666666666	0.5	3	1	0	0	0	0.6666666666666666	3	2	0.26666666666666666	4	0.0	0	0.4978440444737391	0.7908908002210746	0.813661947855435	0.8876234521885763	0.8709862734976985	0.7653280011011966	0.837626233531696	0.8214746474799379	0	0	0.0
3766	0.052845573356864295	0.012164616241898654	0.005594002491737655	0.9945826388937513	None	0	0	0.3	3	0.7692307692307693	10	0.5357142857142857	0.6923076923076923	11	9	3	3	0	0.14285714285714285	14	2	1.0	15	0.375	0.14285714285714285	0.5373632597390727	0.7980404007181751	0.6842573613870527	0.775998212777644	0.8321541547419538	0.6068136014605854	0.7893585258073169	0.734356977225674	0.18181818181818182	0.09090909090909091	0.0
4851	0.04852426734980523	0.027729127686061852	0.027529296710990084	0.7101658833669309	None	0	0	0.25	2	0.8888888888888888	8	0.55	0.6666666666666666	7	6	3	3	0	0.2	2	10	0.7333333333333333	11	0.3333333333333333	0	0.8166322754894753	0.8577832067606601	0.635519174124002	0.7107551474481862	0.44901510083360224	0.8686977639127775	0.8601403925147619	0.8217890184584217	0.14285714285714285	0.14285714285714285	0.0
143	None	None	None	None	None	0.14285714285714285	1	0.3125	5	0.6666666666666666	14	0.5897435897435898	0.5714285714285714	15	12	7	2	0	0.23076923076923078	13	3	1.5333333333333334	23	0.13333333333333333	0.375	0.3485246688496093	0.9293421016041518	0.5319838523628282	0.9019888553675217	0.6277233950736885	0.9316596288167444	0.7964715531557723	0.9219785583018919	0.5333333333333333	0.06666666666666667	0.0
6257	0.07723439211733354	0.03016987991700808	-0.00041637046339550936	0.6633264729799109	None	0	0	0.2	3	0.9	18	0.5238095238095238	0.7	15	14	6	5	0	0.09523809523809523	2	21	1.4666666666666666	22	0.3333333333333333	0.1	0.8166322754894753	0.8356151415145501	0.635519174124002	0.8080509301792843	0.8321541547419538	0.8989641637945729	0.8601403925147619	0.8519158292723898	0.06666666666666667	0.26666666666666666	0.0
6082	0.08421638521715712	0.011597526666981816	0.009853940464811875	0.6057291281795456	None	0	0	0.23076923076923078	3	0.8823529411764706	15	0.5277777777777778	0.7058823529411765	12	12	6	4	0	0.1111111111111111	2	18	1.2666666666666666	19	0.25	0.11764705882352941	0.7346631768134326	0.8737417451708489	0.6842573613870527	0.6947314372198212	0.8321541547419538	0.8649674759596262	0.7893585258073169	0.8231721006743391	0.20833333333333331	0.25	0.0
7513	0.053336749391517994	0.029374909643731954	0.025856895491160187	0.83822196661051	None	0	0	0.21428571428571427	3	0.8947368421052632	17	0.525	0.6842105263157895	13	13	7	5	0	0.1	2	20	1.4	21	0.2777777777777778	0.10526315789473684	0.8166322754894753	0.820355563259984	0.6842573613870527	0.6768014587849952	0.8321541547419538	0.9047086469519381	0.7893585258073169	0.8179988287632947	0.3076923076923077	0.3076923076923077	0.0
4707	0.06678220806573108	0.01038119908663592	0.009689778080740483	0.7178445316131599	None	0	0	0.25	3	0.8666666666666667	13	0.5666666666666667	0.7333333333333333	12	11	4	2	0	0.13333333333333333	2	15	1.1333333333333333	17	0.18181818181818182	0.13333333333333333	0.7204557253142352	0.845749966238112	0.5587938224159711	0.8032417343287769	0.5428631274172708	0.8691597616545353	0.8360626717874188	0.8412145573165775	0.5416666666666666	0.25	0.0
461	None	None	None	None	None	0	0	0.2222222222222222	2	0.8181818181818182	9	0.2708333333333333	0.7272727272727273	10	8	2	0	0	0.75	6	8	0.8666666666666667	13	0.0	0	0.5490330782189123	0.9325027057545973	0.8133892470778736	0.8936044088990416	0.5522595295838666	0.9602132185367687	0.9247233846387188	0.9337538022532783	0	0	0.0
5858	0.06680893904549057	0.027694690460371554	0.026687576145110123	0.5622923629498744	None	0	0	0.25	3	0.875	14	0.5294117647058824	0.75	13	12	4	4	0	0.11764705882352941	2	17	1.2	18	0.36363636363636365	0.125	0.6242791751389951	0.8720199826172652	0.635519174124002	0.8965813888583984	0.8321541547419538	0.8987224237086026	0.8601403925147619	0.889661078451694	0.19230769230769232	0.23076923076923078	0.0
659	None	None	None	None	None	0	0	0.5	1	1.0	1	0.75	0	0	0	2	0	0	1.0	2	2	0.2	3	0.0	0	0	0	0	0	0	0	0	0	0	0	0
2259	None	None	None	None	None	0.2	1	0.5833333333333334	7	0.4	6	0.6071428571428571	0.13333333333333333	7	2	9	4	0	0.5714285714285714	4	7	1.1333333333333333	17	0.23529411764705882	0.2	0.6957159323835361	0.6918881671890953	0.28161151569895876	0.8873291801183533	0.4094715212656962	0.7717152377240059	0.8495788503165947	0.7963403252156817	0.14285714285714285	0.2857142857142857	0.0
6997	0.063231320544827	0.031294986633439804	0.03107059415143419	0.6891567080351083	None	0	0	0.21428571428571427	3	0.8888888888888888	16	0.5263157894736842	0.6666666666666666	12	12	7	6	0	0.10526315789473684	2	19	1.3333333333333333	20	0.3333333333333333	0.1111111111111111	0.7781211345133938	0.8127182762744485	0.6842573613870527	0.67439914185745	0.8321541547419538	0.8810058265732496	0.7893585258073169	0.8020733187027428	0.08333333333333333	0.3333333333333333	0.0
1116	None	None	None	None	None	0	0	1.0	1	0	0	1.0	0	1	0	0	0	0	0.5	2	1	0.13333333333333333	2	0.0	0	0	0	0	0	0	0	0	0	0	0	0
6421	0.06085762884105909	0.020049733679988503	0.01643884478885801	0.6641281929038407	None	0	0	0.1875	3	0.9090909090909091	20	0.5217391304347826	0.7727272727272727	17	17	6	4	0	0.08695652173913043	2	23	1.6	24	0.25	0.09090909090909091	0.8166322754894753	0.8251049790775292	0.6842573613870527	0.70385973540253	0.44901510083360224	0.9089160206341352	0.8601403925147619	0.8281416737834424	0.23529411764705882	0.23529411764705882	0.0
861	None	None	None	None	None	0	0	0.6666666666666666	2	0.0	0	0.6666666666666666	0	1	0	2	0	0	0.6666666666666666	3	2	0.26666666666666666	4	0.0	0	0	0	0	0	0	0	0	0	0	0	0
932	None	None	None	None	None	0	0	0.6666666666666666	2	0.5	1	0.6666666666666666	0	0	0	3	3	0	0.6666666666666666	2	3	0.26666666666666666	4	0.3	0	0	0	0	0	0	0	0	0	0	0	0
6728	0.07297947152995125	0.022797280228814304	0.021991049143495697	0.671067182889562	None	0	0	0.21428571428571427	3	0.8888888888888888	16	0.5263157894736842	0.6666666666666666	12	12	7	7	0	0.10526315789473684	2	19	1.3333333333333333	20	0.3888888888888889	0.1111111111111111	0.7346631768134326	0.8112303879240972	0.6842573613870527	0.67439914185745	0.8321541547419538	0.8810058265732496	0.7893585258073169	0.8015570973964059	0.08333333333333333	0.3333333333333333	0.0
963	None	None	None	None	None	0.1111111111111111	1	0.38095238095238093	8	0.6206896551724138	18	0.20666666666666667	0.5172413793103449	23	15	7	0	0	0.6666666666666666	10	15	2.066666666666667	31	0.0	0.07407407407407407	0.643693245347808	0.9233843771287477	0.7034632234604901	0.9693678677020886	0.6890749299397751	0.8967468597874017	0.9315884689087827	0.9371333476267592	0	0	0.0
178	None	None	None	None	None	0	0	0.6666666666666666	4	0.16666666666666666	1	0.5	0	3	0	4	0	0	1.0	4	4	0.5333333333333333	8	0.0	0.4	0	0	0	0	0	0	0	0	0	0	0
4872	0.042589477657032346	0.016171553543771873	0.013550466076013911	0.8200797153360669	None	0	0	0.3333333333333333	3	0.8181818181818182	9	0.5416666666666666	0.6363636363636364	9	7	3	3	0	0.16666666666666666	2	12	0.8666666666666667	13	0.375	0.18181818181818182	0.8166322754894753	0.8467389352894852	0.635519174124002	0.7102075059488195	0.44901510083360224	0.888270305559075	0.8601403925147619	0.8262976367244974	0.3333333333333333	0.5555555555555556	0.0
351	None	None	None	None	None	0	0	0.46153846153846156	6	0.5294117647058824	9	0.3877551020408163	0.4117647058823529	12	7	6	4	0	1.0	7	7	1.2666666666666666	19	0.36363636363636365	0.5	0.592321377125894	0.8777740052689411	0.4537931534785075	0.9282515387375537	0.40729710479779524	0.7871912000992208	0.8331987686772371	0.8750729118764671	0.16666666666666666	0.3333333333333333	0.0
3099	0.002224557786955405	0.0008071579556587196	0.0008071579290228615	0.9893290444193978	None	0	0	0.75	3	0.5	2	0.6	0.25	2	1	3	4	0	0.4	2	5	0.4	6	0.4444444444444444	0.5	0.998480609743196	0.5037984025690418	0.8721118006876459	0.5	0.7996152839821972	0.5	0.6946051976738865	0.5012661558408749	0.5	1.0	0.10741851058020979
5099	0.05844587951902817	0.012701287106965388	0.008047849508878668	0.7482082245039281	None	0	0	0.3	3	0.75	9	0.5384615384615384	0.75	12	9	1	1	0	0.15384615384615385	13	2	0.9333333333333333	14	0.3333333333333333	0.15384615384615385	0.5089483567406778	0.873810250816341	0.6842573613870527	0.7668311213328972	0.8321541547419538	0.8290874093699364	0.7893585258073169	0.8275341534629824	1.0	0.25	0.0
7349	0.0747553513195196	0.030408919929483233	0.000985716385184567	0.6683273542202764	None	0	0	0.2	3	0.9	18	0.5238095238095238	0.7	15	14	6	5	0	0.09523809523809523	2	21	1.4666666666666666	22	0.3333333333333333	0.1	0.8166322754894753	0.8356151415145501	0.635519174124002	0.8080509301792843	0.8321541547419538	0.8989641637945729	0.8601403925147619	0.8519158292723898	0.06666666666666667	0.26666666666666666	0.0
2697	4.321550329964115e-05	9.95358802516241e-07	-4.875566680931997e-07	0.9999965332853358	None	0	0	0.5	2	0.75	3	0.6666666666666666	0.25	2	1	3	2	0	1.0	3	3	0.4	6	0.2222222222222222	0.5	0.20482018602671684	0.6863803512429645	0.7345193065801352	0.6355713782328559	0.18127901379889289	0.6927037468877274	0.9278652906663054	0.6720367802667501	0.75	1.0	0.2848221880000188
2166	None	None	None	None	None	0.6666666666666666	2	0.8888888888888888	8	0.09090909090909091	1	0.8666666666666667	0.09090909090909091	6	1	6	0	0	0.6	5	3	0.8666666666666667	13	0.0	0.75	0.6700668574941839	0.6718973561593947	0.3993571083595216	0.7216491846460732	0.9378838474532344	0.851821466832477	0.8895070323706947	0.7575814035406149	0	0	0.0
3019	0.022355126553002255	0.000963593299240488	0.0008892463615700984	0.9458576815323467	None	0	0	0.625	5	0.3	3	0.6666666666666666	0.3	8	3	3	2	0	0.2222222222222222	9	2	0.8	12	0.4	0.18181818181818182	0.7094968304135738	0.8863667026675613	0.7058659842863054	0.8706054750958343	0.7996152839821972	0.6291769599485865	0.7691434746345385	0.817035171523204	0.5625	0.125	0.0
1446	None	None	None	None	None	0	0	0.5	3	0.7142857142857143	5	0.75	0.42857142857142855	5	3	3	0	0	0.3333333333333333	6	2	0.6	9	0.0	0.2857142857142857	0.3721991088816309	0.912132205489693	0.3502039022172777	0.8676236025409992	0.6226088394559711	0.9346161952756553	0.885139096754905	0.9083212246869801	0	0	0.0
6956	0.076601996311	0.023094062303645625	0.022723050522303105	0.6738632622135732	None	0	0	0.21428571428571427	3	0.8888888888888888	16	0.5263157894736842	0.6666666666666666	12	12	7	7	0	0.10526315789473684	2	19	1.3333333333333333	20	0.3888888888888889	0.1111111111111111	0.7346631768134326	0.8112303879240972	0.6842573613870527	0.67439914185745	0.8321541547419538	0.8810058265732496	0.7893585258073169	0.8015570973964059	0.08333333333333333	0.3333333333333333	0.0
5370	0.06114264529825872	0.024511305307995033	0.017605917153891527	0.6827357100242725	None	0	0	0.25	2	0.9	9	0.5454545454545454	0.8	9	8	2	3	0	0.18181818181818182	2	11	0.8	12	0.42857142857142855	0	0.8166322754894753	0.8744033396898372	0.635519174124002	0.7102075059488195	0.44901510083360224	0.888270305559075	0.8601403925147619	0.8370832115586032	0.1111111111111111	0.1111111111111111	0.0
1388	None	None	None	None	None	0	0	0.5	2	0.6666666666666666	2	0.5555555555555556	0.3333333333333333	1	1	3	0	0	1.0	3	3	0.3333333333333333	5	0.0	0.5	0.28314528402309413	0.5	0.6788999370469333	0.5	0.2625580275977858	0.5	0.8716888394942076	0.5	0	0	0.0
4777	0.053438128583241776	0.009969463779914844	0.006358038880085431	0.9942951465941359	None	0	0	0.3	3	0.75	9	0.5384615384615384	0.75	11	9	2	3	0	0.15384615384615385	13	2	0.9333333333333333	14	0.5	0.15384615384615385	0.5089483567406778	0.8031014073973478	0.6842573613870527	0.775998212777644	0.8321541547419538	0.6068136014605854	0.7893585258073169	0.7364132168539866	0.18181818181818182	0.09090909090909091	0.0
6309	0.06681070147524361	0.03134880284951957	0.030949429861615637	0.6526962109358281	None	0	0	0.21428571428571427	3	0.8888888888888888	16	0.5263157894736842	0.7222222222222222	13	13	6	4	0	0.10526315789473684	2	19	1.3333333333333333	20	0.25	0.1111111111111111	0.8166322754894753	0.8288626872821824	0.635519174124002	0.6894847988439794	0.44901510083360224	0.8843302754195782	0.8601403925147619	0.8130265668084138	0.07692307692307693	0.3076923076923077	0.0
904	None	None	None	None	None	0	0	1.0	3	0.0	0	0.6666666666666666	0	2	0	1	0	0	0.6666666666666666	3	2	0.26666666666666666	4	0.0	1.0	0	0	0	0	0	0	0	0	0	0	0
7320	0.07546872255735289	0.02843458739834205	0.027396937983456774	0.6289201949326693	None	0	0	0.21428571428571427	3	0.8888888888888888	16	0.5263157894736842	0.7222222222222222	13	13	6	6	0	0.10526315789473684	2	19	1.3333333333333333	20	0.375	0.1111111111111111	0.8166322754894753	0.8576105385624586	0.6842573613870527	0.6681046555140879	0.8321541547419538	0.8814899997757834	0.7893585258073169	0.8176652161980837	0.11538461538461539	0.23076923076923078	0.0
5393	0.05258439189843892	0.028119780507171014	0.021918090676781847	0.6818833269329633	None	0	0	0.3	3	0.8461538461538461	11	0.5769230769230769	0.6153846153846154	9	8	5	4	0	0.15384615384615385	2	13	1.0	15	0.3076923076923077	0.15384615384615385	0.8166322754894753	0.8378089338868784	0.6842573613870527	0.6913448546188207	0.8321541547419538	0.8854486010172028	0.7893585258073169	0.8172511004770513	0.2777777777777778	0.2222222222222222	0.0
5224	0.06429743298577631	0.031500457424964524	0.031321460525091625	0.6629743590214638	None	0	0	0.25	3	0.875	14	0.5625	0.6875	12	11	5	4	0	0.125	2	16	1.2	18	0.3076923076923077	0.125	0.6242791751389951	0.8472101750686927	0.6842573613870527	0.6767634095868086	0.8321541547419538	0.874229706124844	0.7893585258073169	0.812078024418014	0.20833333333333331	0.16666666666666666	0.0
90	None	None	None	None	None	0	0	0.16666666666666666	1	1.0	6	1.0	1.0	7	6	0	1	0	0.125	8	1	0.5333333333333333	8	0.3333333333333333	0	0.7565163281569314	0.9085605332836126	0.6814159992810311	0.9196221246545667	0.34277302253016717	0.8828839179228031	0.9014580375253001	0.9047492936186641	1.0	0.14285714285714285	0.0
4371	0.07327582794605446	0.014304161169725741	-0.014284935701182916	0.7208910324286075	None	0	0	0.3	3	0.7692307692307693	10	0.5357142857142857	0.7692307692307693	13	10	1	1	0	0.14285714285714285	14	2	1.0	15	0.3333333333333333	0.14285714285714285	0.5089483567406778	0.8674150613179245	0.6842573613870527	0.8171299741587998	0.8321541547419538	0.5996260502476146	0.7893585258073169	0.7789815676428165	1.0	0.07692307692307693	0.0
5924	0.07194757903622387	0.028100843269565266	0.02612908973378329	0.6257351657189152	None	0	0	0.1875	3	0.9090909090909091	20	0.5217391304347826	0.7272727272727273	17	16	6	3	0	0.08695652173913043	2	23	1.6	24	0.2	0.09090909090909091	0.8166322754894753	0.8360731909839643	0.635519174124002	0.795764961657578	0.44901510083360224	0.8957898899786106	0.8601403925147619	0.8472951010794472	0.23529411764705882	0.23529411764705882	0.0
4593	0.06876141858293953	0.005506021197725247	0.004934331695373511	0.5947809707528611	None	0	0	0.3333333333333333	4	0.75	12	0.5625	0.625	13	10	4	4	0	0.125	2	16	1.2	18	0.4444444444444444	0.125	0.8166322754894753	0.8694010618922803	0.635519174124002	0.7066629426817498	0.44901510083360224	0.8881671572976192	0.8601403925147619	0.8341993922087807	0.07692307692307693	0.07692307692307693	0.0
6537	0.08358025504944178	0.04238475231305337	0.04157081472428255	0.6849487322493135	None	0	0	0.21428571428571427	3	0.8888888888888888	16	0.5263157894736842	0.6666666666666666	12	12	7	6	0	0.10526315789473684	2	19	1.3333333333333333	20	0.3333333333333333	0.1111111111111111	0.7204557253142352	0.8240061021965258	0.6842573613870527	0.67439914185745	0.8321541547419538	0.8810058265732496	0.7893585258073169	0.8060620917484465	0.08333333333333333	0.3333333333333333	0.0
5232	0.05204207539654589	0.03020335807055519	0.020979535537133095	0.6769251004258874	None	0	0	0.3	3	0.8461538461538461	11	0.5769230769230769	0.6153846153846154	9	8	5	4	0	0.15384615384615385	2	13	1.0	15	0.3076923076923077	0.15384615384615385	0.8166322754894753	0.8378089338868784	0.6842573613870527	0.6913448546188207	0.8321541547419538	0.8854486010172028	0.7893585258073169	0.8172511004770513	0.2777777777777778	0.2222222222222222	0.0
2826	0.005097390754042097	0.002365397999627366	-3.7927316308998414e-05	0.986727226440474	None	0	0	0.5	2	0.6666666666666666	2	0.625	0.6666666666666666	3	2	1	3	0	0.5	2	4	0.3333333333333333	5	0.6	0	0.996961219486392	0.663151180048344	0.8721118006876459	0.7079718888860722	0.7996152839821972	0.5382724156208354	0.6931859683410483	0.639248581118671	0.3333333333333333	0.3333333333333333	0.0
7160	0.09136391815161023	0.0375182244329922	0.0318340547987978	0.6717722600538323	None	0	0	0.21428571428571427	3	0.8947368421052632	17	0.525	0.6842105263157895	13	13	7	6	0	0.1	2	20	1.4	21	0.3333333333333333	0.10526315789473684	0.8166322754894753	0.8176161863244138	0.6842573613870527	0.6930004842231776	0.8321541547419538	0.8861460135977577	0.7893585258073169	0.8108398238258021	0.07692307692307693	0.46153846153846156	0.0
5870	0.07533745066629241	0.03668187774943738	0.03531290512887659	0.6992145546190207	None	0	0	0.1875	3	0.9047619047619048	19	0.5227272727272727	0.6190476190476191	13	13	9	5	0	0.09090909090909091	2	22	1.5333333333333334	23	0.22727272727272727	0.09523809523809523	0.8166322754894753	0.8176161863244138	0.6842573613870527	0.6930004842231776	0.8321541547419538	0.8861460135977577	0.7893585258073169	0.8108398238258021	0.07692307692307693	0.3076923076923077	0.0
5632	0.06300229728180501	0.0188461048681938	0.013535065149389005	0.8470528249816885	None	0	0	0.3	3	0.8461538461538461	11	0.5769230769230769	0.7692307692307693	12	10	2	2	0	0.15384615384615385	2	13	1.0	15	0.3333333333333333	0.15384615384615385	0.6738939024782924	0.8745488161538394	0.5587938224159711	0.7855824092107258	0.5715152138362981	0.8731129798036993	0.8393600089420474	0.8485173872371271	0.5416666666666666	0.25	0.0
5404	0.033112777118952254	0.0014515970755273901	0.0013597653607711287	0.996608778324484	None	0	0	0.25	2	0.8888888888888888	8	0.55	0.6666666666666666	7	6	3	3	0	0.2	2	10	0.7333333333333333	11	0.3333333333333333	0	0.5089483567406778	0.8711127568038303	0.6842573613870527	0.7311717173346534	0.8321541547419538	0.8967606825704411	0.7893585258073169	0.8443621194305657	0.14285714285714285	0.14285714285714285	0.0
27	None	None	None	None	None	0	0	0.5	1	1.0	1	1.0	0	0	0	2	1	0	0.3333333333333333	3	1	0.2	3	0.125	0	0	0	0	0	0	0	0	0	0	0	0
7417	0.06455428986185173	0.030592431910175702	0.02183541662784766	0.6164712586045134	None	0	0	0.1875	3	0.9047619047619048	19	0.5227272727272727	0.7142857142857143	15	15	7	5	0	0.09090909090909091	2	22	1.5333333333333334	23	0.2777777777777778	0.09523809523809523	0.8166322754894753	0.811820913736635	0.635519174124002	0.6984827730244646	0.44901510083360224	0.8864248604010626	0.8601403925147619	0.8103419468970857	0.06666666666666667	0.26666666666666666	0.0
6996	0.07529046519218255	0.04058942497241168	0.04035612332700412	0.7010723651730549	None	0	0	0.21428571428571427	3	0.8947368421052632	17	0.525	0.6842105263157895	13	13	7	5	0	0.1	2	20	1.4	21	0.2777777777777778	0.10526315789473684	0.8166322754894753	0.8176161863244138	0.6842573613870527	0.6930004842231776	0.8321541547419538	0.8861460135977577	0.7893585258073169	0.8108398238258021	0.07692307692307693	0.3076923076923077	0.0
4531	0.06660390783992637	0.004816083528885622	-0.0014315706177416548	0.6430077085269086	None	0	0	0.3	3	0.8333333333333334	10	0.5384615384615384	0.6666666666666666	10	8	3	3	0	0.15384615384615385	2	13	0.9333333333333333	14	0.375	0.16666666666666666	0.5089483567406778	0.8481681387954382	0.6842573613870527	0.7839070967080422	0.8321541547419538	0.7663236712143366	0.7893585258073169	0.8020015985754132	0.1	0.1	0.0
5937	0.056040587196748995	0.023554710780930282	0.02261690211262307	0.7291557115313012	None	0	0	0.2727272727272727	3	0.8571428571428571	12	0.5714285714285714	0.6428571428571429	10	9	5	4	0	0.14285714285714285	2	14	1.0666666666666667	16	0.3076923076923077	0.14285714285714285	0.7204557253142352	0.8461505209085651	0.6842573613870527	0.6863494945308078	0.8321541547419538	0.8824319727768344	0.7893585258073169	0.8177481559879264	0.25	0.2	0.0
5639	0.04619283000737619	0.00810154600198342	-0.007792055644168365	0.8083395662651847	None	0	0	0.3	3	0.8461538461538461	11	0.5769230769230769	0.6153846153846154	10	8	4	2	0	0.15384615384615385	2	13	1.0	15	0.2	0.15384615384615385	0.8166322754894753	0.8138553079465397	0.6598882677555273	0.8442282693768037	0.6274169298190881	0.8803655885271481	0.8276067372429062	0.8481797636626394	0.55	0.3	0.0
4390	0.06135543104266765	0.009015706781186943	-0.0031849979751645196	0.6997536307665382	None	0	0	0.3	3	0.75	9	0.5384615384615384	0.5833333333333334	10	7	3	3	0	0.15384615384615385	13	2	0.9333333333333333	14	0.42857142857142855	0.15384615384615385	0.5089483567406778	0.9211303057866341	0.6842573613870527	0.8152386896227166	0.8321541547419538	0.8104758031256913	0.7893585258073169	0.8579591507378684	0.3	0.3	0.0
954	None	None	None	None	None	0	0	0.5	3	0.6666666666666666	4	0.4444444444444444	0.3333333333333333	3	2	4	3	0	0.5	6	3	0.5333333333333333	8	0.2727272727272727	1.0	1.0	0.9100986175639912	0.635519174124002	0.8735608032565118	0.6812086324789174	0.8286142870610349	0.9078924162739841	0.8744800374961607	0.3333333333333333	0.3333333333333333	0.0
1596	None	None	None	None	None	0	0	0.6666666666666666	2	0.5	1	1.0	0.5	2	1	1	0	0	0.25	4	1	0.26666666666666666	4	0.0	0.6666666666666666	0.511036606739758	0.5	0.15039456134966656	0.5	0.5009726360639245	0.5	0.842489000515697	0.5	0	0	0.0
5636	0.07525136989420171	0.01736755467073817	0.007354316588167456	0.710563823986875	None	0	0	0.3333333333333333	3	0.8181818181818182	9	0.5909090909090909	0.6363636363636364	8	7	4	3	0	0.18181818181818182	2	11	0.8666666666666667	13	0.2727272727272727	0.18181818181818182	0.6627903161150765	0.883393202012412	0.6598882677555273	0.6962232170289953	0.640584627787778	0.8868225619244872	0.8276067372429062	0.8372184654917914	0.125	0.125	0.0
4398	0.07640287503873233	0.010625837043100708	0.010131630260325495	0.7283661236854322	None	0	0	0.3	3	0.75	9	0.5384615384615384	0.75	11	9	2	1	0	0.15384615384615385	13	2	0.9333333333333333	14	0.16666666666666666	0.15384615384615385	0.5089483567406778	0.8611678893639291	0.6842573613870527	0.7735762872947427	0.8321541547419538	0.8140844062984806	0.7893585258073169	0.8190815392713845	1.0	0.09090909090909091	0.0
6356	0.07339329308194388	0.025876541228672296	0.00040638545688201854	0.6455091030014208	None	0	0	0.2	3	0.9	18	0.5238095238095238	0.7	15	14	6	5	0	0.09523809523809523	2	21	1.4666666666666666	22	0.3333333333333333	0.1	0.8166322754894753	0.8356151415145501	0.635519174124002	0.8080509301792843	0.8321541547419538	0.8989641637945729	0.8601403925147619	0.8519158292723898	0.06666666666666667	0.26666666666666666	0.0
6957	0.06692005275393004	0.030734763406004423	0.03022200440057342	0.7107544844217619	None	0	0	0.25	3	0.875	14	0.5294117647058824	0.6875	11	11	6	5	0	0.11764705882352941	2	17	1.2	18	0.3125	0.125	0.8166322754894753	0.831702026533794	0.6842573613870527	0.7037322886224172	0.8321541547419538	0.8885239515143699	0.7893585258073169	0.8194868692283598	0.09090909090909091	0.36363636363636365	0.0
940	None	None	None	None	None	0.5	1	0.7142857142857143	5	0.25	2	0.5	0.25	7	2	2	0	0	0.8	5	4	0.6666666666666666	10	0.0	0.6666666666666666	0.7791514909863831	0.7978527468262256	0.5563217168967003	0.9256159927291655	0.6890812424767889	0.9251940557072402	0.7483396750933491	0.894392698805128	0	0	0.0
6798	0.07806963110988809	0.03736124924781287	0.03736063763176189	0.6765317171194998	None	0	0	0.21428571428571427	3	0.8888888888888888	16	0.5263157894736842	0.7222222222222222	13	13	6	6	0	0.10526315789473684	2	19	1.3333333333333333	20	0.375	0.1111111111111111	0.8166322754894753	0.8097037764298682	0.6842573613870527	0.7107725576710462	0.8321541547419538	0.8904668855009978	0.7893585258073169	0.8147107287284837	0.07692307692307693	0.3076923076923077	0.0
2776	0.04060153650008274	0.0034488919228183646	-0.0026274464090978093	0.836396373214997	None	0	0	0.3	3	0.7692307692307693	10	0.2777777777777778	0.6923076923076923	11	9	3	0	0	0.6666666666666666	6	9	1.0	15	0.0	0.14285714285714285	0.6591175518024726	0.8033789804347995	0.3888039368323336	0.8368358998208679	0.6358293538511642	0.8483375890372258	0.8549207910941756	0.8303364834366881	0	0	0.0
7504	0.06182730867463081	0.03240130864195116	0.029605788335870936	0.6921313253729682	None	0	0	0.21428571428571427	3	0.8947368421052632	17	0.525	0.6842105263157895	13	13	7	5	0	0.1	2	20	1.4	21	0.2777777777777778	0.10526315789473684	0.8166322754894753	0.851926832255705	0.6842573613870527	0.6930004842231776	0.8321541547419538	0.8861460135977577	0.7893585258073169	0.8232680777034652	0.07692307692307693	0.23076923076923078	0.0
1040	None	None	None	None	None	0	0	0.4	2	0.8	4	0.5833333333333334	0.2	2	1	4	5	0	0.75	3	4	0.4666666666666667	7	0.45454545454545453	0	0.8583103323165171	0.7605371995382746	0.40163924182191935	0.8278122156539042	0.7596142547551664	0.5920802634485923	0.877058315463819	0.7374583354371609	0.5	1.0	0.04356380781228226
1030	None	None	None	None	None	0	0	0.75	3	0.0	0	0.8333333333333334	0	1	0	3	1	0	0.6666666666666666	2	3	0.3333333333333333	5	0.1111111111111111	0	0	0	0	0	0	0	0	0	0	0	0
2368	None	None	None	None	None	0	0	0.3333333333333333	2	0.7142857142857143	5	0.75	0.2857142857142857	4	2	4	2	0	0.3333333333333333	2	6	0.6	9	0.2	0	0.7500796982916984	0.5731119023888825	0.6411526682869478	0.91378240224539	0.5609950811750753	0.833913363976441	0.8510489345895175	0.8058029289695192	0.625	0	0.0
2385	None	None	None	None	None	0	0	0.25	2	0.8888888888888888	8	0.7333333333333333	0.3333333333333333	4	3	6	0	0	0.6	5	3	0.7333333333333333	11	0.0	0.5714285714285714	0.28314528402309413	0.5	0.6788999370469333	0.5384585642293849	0.17749070291682484	0.5704182368097684	0.8966459390751512	0.5364101410525345	0	0	0.0
1766	None	None	None	None	None	0	0	0.5	4	0.4444444444444444	4	0.44	0.3333333333333333	4	3	6	3	0	1.0	5	5	0.7333333333333333	11	0.2	0.25	0.3684062268131504	0.9198769763959945	0.4395559472801291	0.6657771612218304	0.45318939388813434	0.8423557387614172	0.7326223951792272	0.8322830799692238	0.25	0.25	0.0
5590	0.04403312135671089	0.016141811561687158	0.014378787729420778	0.7741425057739062	None	0	0	0.2857142857142857	2	0.875	7	0.5555555555555556	0.75	7	6	2	3	0	0.2222222222222222	2	9	0.6666666666666666	10	0.42857142857142855	0	0.8166322754894753	0.8577832067606601	0.635519174124002	0.7107551474481862	0.44901510083360224	0.8686977639127775	0.8601403925147619	0.8217890184584217	0.14285714285714285	0.14285714285714285	0.0
3542	0.03201993467089923	0.004691010283992482	0.0041875983848624135	0.9947862741270347	None	0	0	0.375	3	0.7	7	0.5454545454545454	0.5	7	5	4	3	0	0.18181818181818182	11	2	0.8	12	0.3	0.18181818181818182	0.5089483567406778	0.8404872958029326	0.6842573613870527	0.8194159270443135	0.8321541547419538	0.629063028948556	0.7893585258073169	0.7745442658871001	0.14285714285714285	0.14285714285714285	0.0
544	None	None	None	None	None	0	0	0.75	3	0.3333333333333333	1	0.5555555555555556	0.3333333333333333	2	1	2	2	0	1.0	3	3	0.3333333333333333	5	0.2857142857142857	1.0	0.7143328035557032	0.5705629513567256	0.36296780140854423	0.7201949560705256	0.7223570772620891	0.5	0.8430097488773045	0.6010540855449956	0.75	0	0.0
7497	0.07366201203450554	0.035146241669888806	0.03289427451199867	0.6803556643817632	None	0	0	0.21428571428571427	3	0.8947368421052632	17	0.525	0.6842105263157895	13	13	7	5	0	0.1	2	20	1.4	21	0.2777777777777778	0.10526315789473684	0.8166322754894753	0.8176161863244138	0.6842573613870527	0.6930004842231776	0.8321541547419538	0.8861460135977577	0.7893585258073169	0.8108398238258021	0.07692307692307693	0.3076923076923077	0.0
5448	0.058123324723784946	0.033557670497663186	0.028960529136384205	0.7322921366324842	None	0	0	0.25	2	0.9	9	0.5454545454545454	0.7	8	7	3	3	0	0.18181818181818182	2	11	0.8	12	0.3333333333333333	0	0.8166322754894753	0.8701585167123588	0.635519174124002	0.7118488086592435	0.44901510083360224	0.8830401314551186	0.8601403925147619	0.8333318203372675	0.125	0.125	0.0
3441	0.0391437718063015	0.003597301778347579	0.003206800178255425	0.9945899694532385	None	0	0	0.375	3	0.7	7	0.5454545454545454	0.6	8	6	3	2	0	0.18181818181818182	11	2	0.8	12	0.25	0.18181818181818182	0.5089483567406778	0.8308245950659221	0.6842573613870527	0.8068042230176474	0.8321541547419538	0.6222725771585339	0.7893585258073169	0.7637509115892449	0.5625	0.125	0.0
2627	0.015478214646011223	0.0011185115694608053	0.00042051077485430455	0.9321919735058213	None	0	0	0.375	3	0.7	7	0.2857142857142857	0.7	9	7	2	0	0	0.8571428571428571	6	7	0.8	12	0.0	0.18181818181818182	0.8417760024205581	0.8726509553860538	0.27157393351412173	0.91671123172083	0.8227421948822122	0.9176040532804576	0.9299055501138264	0.9041696442158829	0	0	0.0
1886	None	None	None	None	None	0	0	0.6666666666666666	2	0.5	1	1.0	0.5	3	1	0	0	0	0.25	4	1	0.26666666666666666	4	0.0	0.6666666666666666	0.4978440444737391	0.7908908002210746	0.813661947855435	0.8876234521885763	0.8709862734976985	0.7653280011011966	0.837626233531696	0.8214746474799379	0	0	0.0
3938	0.0716559367864449	0.012063466197840838	0.011932432138201375	0.7479283277831013	None	0	0	0.3333333333333333	3	0.7272727272727273	8	0.5416666666666666	0.6363636363636364	9	7	3	2	0	0.16666666666666666	12	2	0.8666666666666667	13	0.25	0.16666666666666666	0.5089483567406778	0.8545610240447647	0.6842573613870527	0.7937585857054212	0.8321541547419538	0.7751750930427989	0.7893585258073169	0.810322968939298	0.5555555555555556	0.1111111111111111	0.0
3333	0.00998313215500674	0.0008882131696889328	-0.00014718628791742433	0.9931007046255959	None	0	0	0.6666666666666666	4	0.2857142857142857	2	0.75	0.2857142857142857	6	2	2	3	0	0.3333333333333333	2	6	0.6	9	0.75	0	0.7094968304135738	0.8763997307264768	0.6842573613870527	0.8878535907108045	0.8158847193620755	0.6304703509705439	0.7691434746345385	0.8206369406907172	0.16666666666666666	0.16666666666666666	0.0
2770	0.003215877065996783	0.0016425978896473339	-0.0004022322146439237	0.9750660171147723	None	0.5	1	0.7142857142857143	5	0.25	2	0.4	0.25	4	2	5	1	0	1.0	5	5	0.6666666666666666	10	0.08333333333333333	0.8	0.8263470390686951	0.8962867827033368	0.6842573613870527	0.9068489423558646	0.8158847193620755	0.6504507915659555	0.7454975809985391	0.8434953325770397	1.0	0	0.0
1635	None	None	None	None	None	0	0	0.6666666666666666	2	0.0	0	0.6666666666666666	0	1	0	2	0	0	0.6666666666666666	2	3	0.26666666666666666	4	0.0	1.0	0	0	0	0	0	0	0	0	0	0	0
4156	0.03435111065979172	0.011962410025623343	0.011408693557682191	0.992056883695441	None	0	0	0.375	3	0.7	7	0.5454545454545454	0.7	10	7	1	1	0	0.18181818181818182	11	2	0.8	12	0.3333333333333333	0.18181818181818182	0.5666137659398365	0.8645590135689549	0.6842573613870527	0.8130719018948315	0.8321541547419538	0.6112362277150258	0.7893585258073169	0.7788131874776572	1.0	0.2	0.0
4034	0.08530190034286508	0.013199472036426435	0.011141374455554371	0.6907077561464332	None	0	0	0.3	3	0.7692307692307693	10	0.5357142857142857	0.6923076923076923	12	9	2	2	0	0.14285714285714285	14	2	1.0	15	0.4	0.14285714285714285	0.5089483567406778	0.9046239768225163	0.6842573613870527	0.7964589691643772	0.8321541547419538	0.7974145417596591	0.7893585258073169	0.840426428311328	0.5416666666666666	0.25	0.0
2366	None	None	None	None	None	0	0	0.5	2	0.3333333333333333	1	0.5555555555555556	0.3333333333333333	1	1	3	2	0	1.0	3	3	0.3333333333333333	5	0.2	0	0.7995773072504624	0.5	0.4905212593602564	0.5	0.7223570772620891	0.5	0.7880636621675153	0.5	1.0	1.0	0.3252064206584143
173	None	None	None	None	None	0.25	1	0.7	7	0.3076923076923077	4	0.4166666666666667	0.3076923076923077	9	4	5	1	0	1.0	6	6	1.0	15	0.1111111111111111	0.5	0.561698144204916	0.7288590573308011	0.45145300194749877	0.916725355673395	0.4047167596899725	0.8314402598549461	0.7935693597616748	0.8403889470362229	1.0	0	0.0
5028	0.041187094946133984	0.006665351416395443	0.005754371004478503	0.7092227270116076	None	0	0	0.3333333333333333	3	0.8181818181818182	9	0.5416666666666666	0.7272727272727273	8	8	4	3	0	0.16666666666666666	2	12	0.8666666666666667	13	0.25	0.18181818181818182	0.8166322754894753	0.8701585167123588	0.6598882677555273	0.6962232170289953	0.640584627787778	0.8868225619244872	0.8276067372429062	0.8315718932210637	0.125	0.125	0.0
3769	0.042953512795601105	0.011048033059935788	-0.011042238277461237	0.7807471267224464	None	0	0	0.3333333333333333	3	0.7272727272727273	8	0.5416666666666666	0.7272727272727273	11	8	1	1	0	0.16666666666666666	12	2	0.8666666666666667	13	0.3333333333333333	0.16666666666666666	0.6242791751389951	0.9069759904841697	0.6842573613870527	0.8458113240234192	0.8321541547419538	0.6045959044449761	0.7054901675818605	0.8127547113388086	1.0	0.36363636363636365	0.0
7536	0.0839933520272899	0.036349638063877254	0.03634501766061572	0.6892220068836307	None	0	0	0.21428571428571427	3	0.8888888888888888	16	0.5263157894736842	0.6666666666666666	12	12	7	6	0	0.10526315789473684	2	19	1.3333333333333333	20	0.3333333333333333	0.1111111111111111	0.7204557253142352	0.8240061021965258	0.6842573613870527	0.67439914185745	0.8321541547419538	0.8810058265732496	0.7893585258073169	0.8060620917484465	0.08333333333333333	0.3333333333333333	0.0
7317	0.07055195558077502	0.024200712275277016	0.015405737333092757	0.5859361532185078	None	0	0	0.2	3	0.9	18	0.5238095238095238	0.7	14	14	7	6	0	0.09523809523809523	2	21	1.4666666666666666	22	0.3333333333333333	0.1	0.9525238829072201	0.6529063261296708	0.3356910828739715	0.7476611527743222	0.7733933202758189	0.8569357199359945	0.9302743212970568	0.7630296082637433	0.21428571428571427	0.07142857142857142	0.0
1353	None	None	None	None	None	0	0	0.6666666666666666	2	0.5	1	1.0	0.5	1	1	2	0	0	0.25	4	1	0.26666666666666666	4	0.0	0.6666666666666666	0.511036606739758	0.5	0.15039456134966656	0.5	0.5009726360639245	0.5	0.842489000515697	0.5	0	0	0.0
6884	0.07075798510501322	0.034005739493045695	0.029175652586798342	0.7319290122737794	None	0	0	0.21428571428571427	3	0.8947368421052632	17	0.525	0.6842105263157895	14	13	6	6	0	0.1	2	20	1.4	21	0.4	0.10526315789473684	0.8166322754894753	0.8222423107564344	0.6598882677555273	0.6916084665250519	0.640584627787778	0.9049577915122069	0.8276067372429062	0.8221443334304461	0.07142857142857142	0.35714285714285715	0.0
76	None	None	None	None	None	0	0	0	0	0	0	1.0	0	0	0	0	4	0	1.0	1	1	0.06666666666666667	1	1.0	0	0	0	0	0	0	0	0	0	0	0	0
3069	0.012694631503066763	0.0008764461563857341	0.0002983772340388885	0.9780066288416165	None	0	0	0.5	3	0.6666666666666666	4	0.5714285714285714	0.5	4	3	3	4	0	0.2857142857142857	2	7	0.5333333333333333	8	0.4444444444444444	0.3333333333333333	0.5373632597390727	0.8811405922858561	0.6842573613870527	0.6928406970464414	0.8321541547419538	0.5351662032156264	0.7691434746345385	0.7282711925443242	0.25	0.25	0.0
219	None	None	None	None	None	0	0	0.7142857142857143	5	0.125	1	0.5	0.125	3	1	6	0	0	0.8	4	5	0.6666666666666666	10	0.0	0.3333333333333333	0.28314528402309413	0.5	0.7144967478138071	0.5552695039117016	0.1	0.6222160907062684	0.9292998817729581	0.5597917015837806	0	0	0.0
4691	0.09298983209081704	0.015177055977946104	0.00721312211525675	0.7602342517204095	None	0	0	0.3333333333333333	3	0.7272727272727273	8	0.5416666666666666	0.6363636363636364	9	7	3	4	0	0.16666666666666666	12	2	0.8666666666666667	13	0.5	0.16666666666666666	0.5089483567406778	0.8619154932780192	0.6842573613870527	0.7937585857054212	0.8321541547419538	0.7751750930427989	0.7893585258073169	0.8134011759028301	0.2222222222222222	0.1111111111111111	0.0
563	None	None	None	None	None	0	0	0.42857142857142855	3	0.75	6	0.5555555555555556	0.75	8	6	1	0	0	0.2222222222222222	9	2	0.6666666666666666	10	0.0	0.75	0.5951857467890236	0.9045356251564683	0.6842573613870527	0.8515667503423411	0.6074782817068869	0.9383466607641806	0.8780989855650483	0.9037323619034187	0	0	0.0
5768	0.04195669381749779	0.009826847631171984	0.008176410460323878	0.7107613120847479	None	0	0	0.3333333333333333	3	0.8181818181818182	9	0.5416666666666666	0.7272727272727273	8	8	4	3	0	0.16666666666666666	2	12	0.8666666666666667	13	0.25	0.18181818181818182	0.8166322754894753	0.8701585167123588	0.6598882677555273	0.6962232170289953	0.640584627787778	0.8868225619244872	0.8276067372429062	0.8315718932210637	0.125	0.125	0.0
7508	0.06507691410234806	0.014223247271013878	0.006062328261807841	0.6382433006821344	None	0	0	0.21428571428571427	3	0.8947368421052632	17	0.525	0.6842105263157895	15	13	5	5	0	0.1	2	20	1.4	21	0.4166666666666667	0.10526315789473684	0.8166322754894753	0.8356151415145501	0.635519174124002	0.8080509301792843	0.8321541547419538	0.8989641637945729	0.8601403925147619	0.8519158292723898	0.06666666666666667	0.26666666666666666	0.0
6336	0.08563405464756546	0.013514737364753358	0.013257538853485639	0.6125261000177262	None	0	0	0.21428571428571427	3	0.8888888888888888	16	0.5263157894736842	0.7222222222222222	13	13	6	4	0	0.10526315789473684	2	19	1.3333333333333333	20	0.25	0.1111111111111111	0.8166322754894753	0.8557226545296406	0.635519174124002	0.6894847988439794	0.44901510083360224	0.8843302754195782	0.8601403925147619	0.8230773347692224	0.07692307692307693	0.15384615384615385	0.0
5248	0.06346716165463216	0.021176987325551542	0.019906561597335073	0.6506959072243175	None	0	0	0.3	3	0.8461538461538461	11	0.5769230769230769	0.6923076923076923	10	9	4	3	0	0.15384615384615385	2	13	1.0	15	0.2727272727272727	0.15384615384615385	0.7204557253142352	0.8655800636916418	0.6598882677555273	0.7072738231590355	0.640584627787778	0.8894439849001085	0.8276067372429062	0.8333968362805706	0.1	0.2	0.0
2558	0.0021174418621316927	0.00015781291728228224	2.6495623753735708e-05	0.9936518009350024	None	0	0	0.5	2	0.3333333333333333	1	0.8333333333333334	0	1	0	3	1	0	0.6666666666666666	2	3	0.3333333333333333	5	0.1111111111111111	0	0	0	0	0	0	0	0	0	0	0	0
2736	0.002330020123515284	0.00038340648582068884	0.0001632588717841267	0.9903922798877933	None	0	0	0.75	3	0.5	2	0.75	0.25	2	1	3	0	0	0.5	4	2	0.4	6	0.0	0.5	0.48125215989692355	0.573915494839286	0.40298341057508613	0.9259368886874728	0.6827933981135116	0.8603509166882856	0.8431406683471956	0.8245253829377616	0	0	0.0
6921	0.07035933496764962	0.022197856862600753	0.01246735444164311	0.7231631690769008	None	0	0	0.21428571428571427	3	0.8947368421052632	17	0.525	0.6842105263157895	14	13	6	6	0	0.1	2	20	1.4	21	0.4	0.10526315789473684	0.7204557253142352	0.8405973259822844	0.6598882677555273	0.8115977078591723	0.8321541547419538	0.895805307351902	0.8276067372429062	0.8529826733634892	0.07142857142857142	0.2857142857142857	0.0
5361	0.06148059890383477	0.021041217916380313	0.017612259774053243	0.7097423077771398	None	0	0	0.25	2	0.9	9	0.5454545454545454	0.8	9	8	2	3	0	0.18181818181818182	2	11	0.8	12	0.42857142857142855	0	0.8166322754894753	0.8744033396898372	0.635519174124002	0.7102075059488195	0.44901510083360224	0.888270305559075	0.8601403925147619	0.8370832115586032	0.1111111111111111	0.1111111111111111	0.0
2674	0.007090453552750743	0.0018141424634933755	-0.0018137804213775221	0.9784781002523643	None	0	0	0.5	2	0.75	3	1.0	0.75	5	3	0	0	0	0.16666666666666666	6	1	0.4	6	0.0	0.8	0.513384831958363	0.777954508170225	0.813661947855435	0.9055057681531745	0.8709862734976985	0.8337791251032105	0.8576778568381109	0.8466802138262413	0	0	0.0
1600	None	None	None	None	None	0	0	0.5	2	0.3333333333333333	1	0.8333333333333334	0	1	0	3	2	0	0.6666666666666666	3	2	0.3333333333333333	5	0.2222222222222222	0	0	0	0	0	0	0	0	0	0	0	0
1896	None	None	None	None	None	0.5	1	1.0	6	0.0	0	0.75	0	1	0	7	0	0	0.75	4	3	0.6	9	0.0	0.8	0	0	0	0	0	0	0	0	0	0	0
874	None	None	None	None	None	0	0	0.4	2	0.8	4	0.7777777777777778	0.2	1	1	5	1	0	1.0	3	3	0.4666666666666667	7	0.07142857142857142	0.8	0.28314528402309413	0.5	0.6788999370469333	0.5	0.2625580275977858	0.5	0.8716888394942076	0.5	1.0	1.0	0.0
7117	0.07380063350530398	0.03800590961797354	0.03798589253727965	0.6936052233526349	None	0	0	0.2	3	0.9	18	0.5238095238095238	0.7	14	14	7	5	0	0.09523809523809523	2	21	1.4666666666666666	22	0.2777777777777778	0.1	0.8166322754894753	0.811485606710251	0.6598882677555273	0.704353098283521	0.640584627787778	0.8887073635724767	0.8276067372429062	0.8128247803489664	0.07142857142857142	0.2857142857142857	0.0
1196	None	None	None	None	None	0	0	1.0	2	0.0	0	1.0	0	1	0	1	0	0	0.3333333333333333	3	1	0.2	3	0.0	1.0	0	0	0	0	0	0	0	0	0	0	0
292	None	None	None	None	None	0.4	2	0.6666666666666666	8	0.3333333333333333	5	0.40476190476190477	0.26666666666666666	10	4	6	1	0	0.8571428571428571	7	6	1.1333333333333333	17	0.1	0.46153846153846156	0.561698144204916	0.7211140647889831	0.3775691510174335	0.9147406796817567	0.39256324804682663	0.8241839374639626	0.7956138887541199	0.8351576582755222	1.0	0	0.0
3420	0.01761666342887857	0.00030975032670376346	0.0003031078713267493	0.9858041824708157	None	0	0	0.5714285714285714	4	0.375	3	0.625	0.375	6	3	3	1	0	0.25	8	2	0.6666666666666666	10	0.14285714285714285	0.2222222222222222	0.998480609743196	0.8981957134953469	0.7781845810373493	0.9000421794747837	0.7996152839821972	0.6250272456932179	0.7341830653063843	0.8359855771539846	1.0	0.6666666666666666	0.0
1122	None	None	None	None	None	0	0	0.5	2	0.5	2	0.6	0.5	2	2	3	0	0	0.4	2	5	0.4	6	0.0	0.5	0.28314528402309413	0.5	0.6788999370469333	0.5	0.2058464778104785	0.5	0.8881490928912658	0.5	0	0	0.0
565	None	None	None	None	None	0	0	0.5	3	0.6666666666666666	4	0.5714285714285714	0.5	6	3	1	1	0	0.2857142857142857	7	2	0.5333333333333333	8	0.3333333333333333	1.0	0.609393198288221	0.8800343482323766	0.6842573613870527	0.8737728908304893	0.7566813936104355	0.8241106852223684	0.803873985424169	0.8610431368884592	1.0	0.16666666666666666	0.0
5036	0.07300023965075365	0.01967126186003897	0.01961859484596141	0.6537819996478913	None	0	0	0.3	3	0.7692307692307693	10	0.5357142857142857	0.6923076923076923	12	9	2	3	0	0.14285714285714285	14	2	1.0	15	0.6	0.14285714285714285	0.5089483567406778	0.9170991097067119	0.6842573613870527	0.7969937984829958	0.8321541547419538	0.8268781794121823	0.7893585258073169	0.8554844325186816	0.16666666666666666	0.3333333333333333	0.0
5573	0.05339157315609897	0.027055243828663512	0.014464092077363353	0.6705264437484547	None	0	0	0.3	3	0.8333333333333334	10	0.5833333333333334	0.5833333333333334	8	7	5	5	0	0.16666666666666666	2	12	0.9333333333333333	14	0.38461538461538464	0.16666666666666666	0.7204557253142352	0.8498199833759044	0.6842573613870527	0.6583170780809986	0.8321541547419538	0.8751935512409249	0.7893585258073169	0.809313880391511	0.125	0.375	0.0
6077	0.06704561640808705	0.013818942414983909	0.005962996270499702	0.6348705975984252	None	0	0	0.21428571428571427	3	0.8947368421052632	17	0.525	0.6842105263157895	15	13	5	5	0	0.1	2	20	1.4	21	0.4166666666666667	0.10526315789473684	0.8166322754894753	0.8356151415145501	0.635519174124002	0.8080509301792843	0.8321541547419538	0.8989641637945729	0.8601403925147619	0.8519158292723898	0.06666666666666667	0.26666666666666666	0.0
525	None	None	None	None	None	0	0	0.5	6	0.4375	7	0.5	0.3125	10	5	7	0	0	1.0	6	6	1.2	18	0.0	0.14285714285714285	0.2506048365968548	0.9646975059135517	0.52431741423947	0.9138608323827454	0.6189920202094337	0.9337333264249471	0.9118576694178935	0.9411268575510554	0	0	0.0
5167	0.06598058128567048	0.032088124297555164	0.032015066867435625	0.684258521735174	None	0	0	0.2727272727272727	3	0.8571428571428571	12	0.5714285714285714	0.6428571428571429	10	9	5	4	0	0.14285714285714285	2	14	1.0666666666666667	16	0.3076923076923077	0.14285714285714285	0.7204557253142352	0.8333898571197998	0.6842573613870527	0.686349494530808	0.8321541547419538	0.8824319727768344	0.7893585258073169	0.8129873142011903	0.25	0.2	0.0
5782	0.05944287734506559	0.02349337496221988	0.017173570275851445	0.6906094490737793	None	0	0	0.25	2	0.9	9	0.5454545454545454	0.8	9	8	2	3	0	0.18181818181818182	2	11	0.8	12	0.42857142857142855	0	0.8166322754894753	0.8744033396898372	0.635519174124002	0.7102075059488195	0.44901510083360224	0.888270305559075	0.8601403925147619	0.8370832115586032	0.1111111111111111	0.1111111111111111	0.0
2792	0.004676459943781965	0.0011900827662633191	0.00021077162103146877	0.9816827785549737	None	0	0	0.6	3	0.4	2	0.5833333333333334	0.2	3	1	3	1	0	0.3333333333333333	6	2	0.4666666666666667	7	0.125	0.6666666666666666	0.996961219486392	0.8978685928106072	0.6842573613870527	0.930607911111964	0.7996152839821972	0.6566989376114409	0.7691434746345385	0.8588957809532866	1.0	0.3333333333333333	0.0
441	None	None	None	None	None	0	0	0.3333333333333333	1	1.0	2	1.0	0	0	0	3	0	0	1.0	2	2	0.26666666666666666	4	0.0	0	0	0	0	0	0	0	0	0	0	0	0
5319	0.04068056015915725	0.010247073338954714	0.009143396703463811	0.7130093170596532	None	0	0	0.3333333333333333	3	0.8181818181818182	9	0.5416666666666666	0.7272727272727273	8	8	4	2	0	0.16666666666666666	2	12	0.8666666666666667	13	0.16666666666666666	0.18181818181818182	0.8166322754894753	0.8701585167123588	0.6598882677555273	0.6962232170289953	0.640584627787778	0.8868225619244872	0.8276067372429062	0.8315718932210637	0.5625	0.125	0.0
1299	None	None	None	None	None	0	0	0.5	2	0.3333333333333333	1	0.8333333333333334	0	1	0	3	2	0	0.6666666666666666	2	3	0.3333333333333333	5	0.2222222222222222	0	0	0	0	0	0	0	0	0	0	0	0
3876	0.059538832518603334	0.0068884792637225	0.0066812703232050005	0.8975546634739963	None	0.25	2	0.4444444444444444	8	0.6	15	0.20454545454545456	0.48	19	12	7	0	0	0.9166666666666666	11	12	1.8	27	0.0	0.09090909090909091	0.7067826894195554	0.9003087060045114	0.7034632234604901	0.965456244781697	0.6890749299397751	0.9281719997287198	0.9006342046023322	0.9368291921229064	0	0	0.0
2698	0.0038398452311174482	0.0007638451456465564	-0.00023653924061101196	0.9832375924172353	None	0	0	0.5	2	0.6666666666666666	2	1.0	0.6666666666666666	4	2	0	0	0	0.2	5	1	0.3333333333333333	5	0.0	0.5	0.43502157667768493	0.7654876633032743	0.6008433118135649	0.8069380981155448	0.9246013968460636	0.8765371225593765	0.8824746002457741	0.8211893817831097	0	0	0.0
1071	None	None	None	None	None	1.0	1	0.6	3	0.4	2	0.4375	0.4	4	2	2	1	0	1.0	4	4	0.4666666666666667	7	0.16666666666666666	0.6666666666666666	0.7532882942180488	0.8358771314959826	0.5102737433693901	0.9316754793444824	0.6279133853261564	0.9608430244214426	0.7381688697217772	0.9227471561048887	1.0	0.25	0.0
6178	0.07287472200268037	0.03822898894948109	0.03611578949691825	0.6751745266908957	None	0	0	0.21428571428571427	3	0.8888888888888888	16	0.5263157894736842	0.7222222222222222	13	13	6	6	0	0.10526315789473684	2	19	1.3333333333333333	20	0.375	0.1111111111111111	0.8166322754894753	0.8468116124179057	0.6842573613870527	0.6681046555140879	0.8321541547419538	0.8814899997757834	0.7893585258073169	0.8133637790114872	0.11538461538461539	0.3076923076923077	0.0
366	None	None	None	None	None	0.6	3	0.8333333333333334	10	0.125	2	0.6428571428571429	0.125	9	2	8	0	0	0.5714285714285714	4	7	1.2	18	0.0	0.14285714285714285	0.8432793197809347	0.9290233428292302	0.6981812209404691	0.9171296266672914	0.9202406718178123	0.9647119784083881	0.9153376192978426	0.9405509779284348	0	0	0.0
2443	None	None	None	None	None	1.0	1	0.8	4	0.4	2	0.4666666666666667	0.2	4	1	2	1	0	0.6	5	3	0.4666666666666667	7	0.2	1.0	0.9492063224208594	0.7276307731690054	0.5503559157480797	0.8643320371614807	0.3693819653713898	0.843111379418195	0.935771985868295	0.8183658336352253	1.0	0.5	0.0
1271	None	None	None	None	None	0	0	0.6	3	0.4	2	0.4666666666666667	0.4	4	2	2	0	0	0.6	3	5	0.4666666666666667	7	0.0	0	0.8436223547581209	0.8996872868299265	0.5099476024170204	0.5241241923980834	0.31587565473126816	0.7890818722117853	0.9085202224550869	0.7691010508012751	0	0	0.0
6583	0.08762814603353898	0.03309562997516016	0.015435146698048836	0.6835403030432673	None	0	0	0.1875	3	0.9047619047619048	19	0.5227272727272727	0.6666666666666666	15	14	7	6	0	0.09090909090909091	2	22	1.5333333333333334	23	0.35294117647058826	0.09523809523809523	0.8166322754894753	0.8129862079795355	0.6842573613870527	0.7017748380844799	0.8321541547419538	0.8881967921435885	0.7893585258073169	0.8124358791998666	0.06666666666666667	0.3333333333333333	0.0
7267	0.08287598547231188	0.03681196295456951	0.03680728906051599	0.6897522750239659	None	0	0	0.21428571428571427	3	0.8888888888888888	16	0.5263157894736842	0.6666666666666666	12	12	7	6	0	0.10526315789473684	2	19	1.3333333333333333	20	0.3333333333333333	0.1111111111111111	0.7204557253142352	0.8240061021965258	0.6842573613870527	0.67439914185745	0.8321541547419538	0.8810058265732496	0.7893585258073169	0.8060620917484465	0.08333333333333333	0.3333333333333333	0.0
681	None	None	None	None	None	0	0	0.3333333333333333	2	0.8333333333333334	5	1.0	0.8333333333333334	7	5	0	0	0	0.125	8	1	0.5333333333333333	8	0.0	0.2857142857142857	0.4978440444737391	0.8899040438417958	0.43421433037605184	0.9520099915839316	0.6226088394559711	0.8080646579676558	0.8663490036292262	0.897670877276736	0	0	0.0
3867	0.08054472733748488	0.00881030534083321	0.005898962156873872	0.7023924284057319	None	0	0	0.3	3	0.7692307692307693	10	0.5357142857142857	0.6923076923076923	11	9	3	2	0	0.14285714285714285	14	2	1.0	15	0.25	0.14285714285714285	0.5089483567406778	0.8417174956538089	0.6842573613870527	0.7749315041259787	0.8321541547419538	0.758185692935284	0.7893585258073169	0.794140041783931	0.5454545454545454	0.09090909090909091	0.0
6144	0.06834564789487439	0.031417195988621784	0.03137966009342712	0.6531635220993639	None	0	0	0.21428571428571427	3	0.8888888888888888	16	0.5263157894736842	0.7222222222222222	13	13	6	5	0	0.10526315789473684	2	19	1.3333333333333333	20	0.3125	0.1111111111111111	0.8166322754894753	0.8288626872821824	0.635519174124002	0.6894847988439794	0.44901510083360224	0.8843302754195782	0.8601403925147619	0.8130265668084138	0.07692307692307693	0.3076923076923077	0.0
6783	0.07526573931273706	0.03955587802433118	0.039553848240325706	0.738238895173754	None	0	0	0.21428571428571427	3	0.8888888888888888	16	0.5263157894736842	0.6666666666666666	12	12	7	4	0	0.10526315789473684	2	19	1.3333333333333333	20	0.2222222222222222	0.1111111111111111	0.8166322754894753	0.8313686794847117	0.6598882677555273	0.6962232170289953	0.640584627787778	0.8868225619244872	0.8276067372429062	0.8167489358523141	0.08333333333333333	0.3333333333333333	0.0
6928	0.08090243728086331	0.008638676432265062	0.00862650953658663	0.7570294610074476	None	0	0	0.17647058823529413	3	0.9130434782608695	21	0.5208333333333334	0.7391304347826086	17	17	7	5	0	0.08333333333333333	2	24	1.6666666666666667	25	0.2777777777777778	0.08695652173913043	0.8166322754894753	0.7683752579745052	0.635519174124002	0.8502531563002486	0.44901510083360224	0.9135919460629542	0.8601403925147619	0.8537952769730238	0.058823529411764705	0.35294117647058826	0.0
7012	0.0712418358109579	0.027108960127467684	0.025914913440320732	0.6582564755181073	None	0	0	0.21428571428571427	3	0.8947368421052632	17	0.525	0.6842105263157895	13	13	7	6	0	0.1	2	20	1.4	21	0.3333333333333333	0.10526315789473684	0.8166322754894753	0.8246482592237093	0.6842573613870527	0.6681046555140879	0.8321541547419538	0.8814899997757834	0.7893585258073169	0.8050458499855287	0.07692307692307693	0.3076923076923077	0.0
1219	None	None	None	None	None	0	0	0.25	1	1.0	3	1.0	0	0	0	4	0	0	0.2	1	5	0.3333333333333333	5	0.0	0	0	0	0	0	0	0	0	0	0	0	0
6596	0.058938843526036774	0.03157272312130045	0.016744436272020692	0.7415772742125756	None	0	0	0.21428571428571427	3	0.8333333333333334	15	0.5263157894736842	0.6666666666666666	12	12	7	5	0	0.10526315789473684	19	2	1.3333333333333333	20	0.2777777777777778	0.10526315789473684	0.8166322754894753	0.8241182303095694	0.6598882677555273	0.7134325118835694	0.640584627787778	0.8911256117816073	0.8276067372429062	0.8204847926144493	0.08333333333333333	0.3333333333333333	0.0
5733	0.0801975690052945	0.027143581172781563	0.01023165672279208	0.7143958564292594	None	0	0	0.2222222222222222	2	0.9090909090909091	10	0.5416666666666666	0.7272727272727273	9	8	3	3	0	0.16666666666666666	2	12	0.8666666666666667	13	0.3333333333333333	0	0.8166322754894753	0.8744033396898372	0.635519174124002	0.7102075059488195	0.44901510083360224	0.888270305559075	0.8601403925147619	0.8370832115586032	0.1111111111111111	0.1111111111111111	0.0
2288	None	None	None	None	None	0	0	0.5	2	0.75	3	1.0	0.5	4	2	1	0	0	0.16666666666666666	6	1	0.4	6	0.0	0.8	0.4978440444737391	0.8390494973066644	0.6888682033837599	0.8040311609805566	0.9174838093813825	0.6231845331220206	0.8621823082118281	0.7664990696417356	0	0	0.0
4149	0.0776455416811094	0.016764429004387547	0.003142660827813258	0.8205525741105265	None	0.2	2	0.4090909090909091	9	0.5806451612903226	18	0.16923076923076924	0.5161290322580645	23	16	9	1	0	0.8666666666666667	13	15	2.2	33	0.06666666666666667	0.0625	0.7517876681094284	0.9249630268798092	0.37255500049491397	0.9777062164994043	0.667376395061387	0.912025532091418	0.9493202423633965	0.9467026531326772	1.0	0.043478260869565216	0.0
756	None	None	None	None	None	0.5	2	0.8181818181818182	9	0.14285714285714285	2	0.8	0.14285714285714285	7	2	8	0	0	0.8	5	4	1.0666666666666667	16	0.0	0.5454545454545454	0.6700668574941839	0.7645079101099025	0.4523959945014365	0.6098463246133137	0.9476549773964384	0.6265806280243913	0.8951648238891913	0.6712694565339647	0	0	0.0
1611	None	None	None	None	None	0.6666666666666666	2	0.875	7	0.1111111111111111	1	0.7333333333333333	0	1	0	9	0	0	0.6	5	3	0.7333333333333333	11	0.0	0.6666666666666666	0	0	0	0	0	0	0	0	0	0	0
6937	0.07162581375986074	0.020088071527811502	0.016615479829865137	0.6694470512385042	None	0	0	0.21428571428571427	3	0.8888888888888888	16	0.5263157894736842	0.7222222222222222	13	13	6	7	0	0.10526315789473684	2	19	1.3333333333333333	20	0.4375	0.1111111111111111	0.8166322754894753	0.8246482592237093	0.6842573613870527	0.6681046555140879	0.8321541547419538	0.8814899997757834	0.7893585258073169	0.8050458499855287	0.07692307692307693	0.3076923076923077	0.0
7392	0.08475412391903578	0.03716942590313718	0.03715241569574282	0.6881591137422168	None	0	0	0.21428571428571427	3	0.8888888888888888	16	0.5263157894736842	0.6666666666666666	12	12	7	6	0	0.10526315789473684	2	19	1.3333333333333333	20	0.3333333333333333	0.1111111111111111	0.7204557253142352	0.8240061021965258	0.6842573613870527	0.67439914185745	0.8321541547419538	0.8810058265732496	0.7893585258073169	0.8060620917484465	0.08333333333333333	0.3333333333333333	0.0
1818	None	None	None	None	None	0.2	1	0.6666666666666666	8	0.3125	5	0.5142857142857142	0.125	8	2	9	4	0	0.7142857142857143	5	7	1.2	18	0.25	0.18181818181818182	0.7161811917593971	0.6815104333021819	0.37481952273346636	0.8844783123081739	0.4692477751989291	0.7585364456064095	0.81334529593919	0.7881223931315778	0.125	0.25	0.0
5227	0.041636056425507856	0.007890360115135296	0.00771995581220637	0.9963514222939152	None	0	0	0.3333333333333333	3	0.8181818181818182	9	0.5416666666666666	0.6363636363636364	8	7	4	3	0	0.16666666666666666	2	12	0.8666666666666667	13	0.2727272727272727	0.18181818181818182	0.6242791751389951	0.8106597459014431	0.6842573613870527	0.7058895863359947	0.8321541547419538	0.868928954402985	0.7893585258073169	0.8033096182048022	0.5	0.25	0.0
5004	0.0568882075853503	0.031041145596388327	0.029866561433598917	0.7287501355171686	None	0	0	0.2727272727272727	3	0.8571428571428571	12	0.5714285714285714	0.6428571428571429	10	9	5	4	0	0.14285714285714285	2	14	1.0666666666666667	16	0.3076923076923077	0.14285714285714285	0.7204557253142352	0.8461505209085651	0.6842573613870527	0.6863494945308078	0.8321541547419538	0.8824319727768344	0.7893585258073169	0.8177481559879264	0.25	0.2	0.0
5536	0.0603171409836199	0.02767311664404382	0.026635959946443175	0.666134989904761	None	0	0	0.3	3	0.8461538461538461	11	0.5357142857142857	0.6923076923076923	11	9	3	3	0	0.14285714285714285	2	14	1.0	15	0.375	0.15384615384615385	0.6242791751389951	0.8572199757466933	0.6842573613870527	0.7037322886224172	0.8321541547419538	0.8885239515143699	0.7893585258073169	0.8288868466877507	0.36363636363636365	0.18181818181818182	0.0
370	None	None	None	None	None	0	0	0.5	2	0.3333333333333333	1	0.625	0	0	0	4	1	0	0.5	2	4	0.3333333333333333	5	0.08333333333333333	0	0	0	0	0	0	0	0	0	0	0	0
6587	0.08232152498364327	0.0355286088105782	0.035528204829401645	0.6848849170562515	None	0	0	0.21428571428571427	3	0.8888888888888888	16	0.5263157894736842	0.6666666666666666	12	12	7	6	0	0.10526315789473684	2	19	1.3333333333333333	20	0.3333333333333333	0.1111111111111111	0.7204557253142352	0.8240061021965258	0.6842573613870527	0.67439914185745	0.8321541547419538	0.8810058265732496	0.7893585258073169	0.8060620917484465	0.08333333333333333	0.3333333333333333	0.0
7258	0.06885283283293778	0.03414451799843417	0.03363598845995466	0.64064635234774	None	0	0	0.1875	3	0.9047619047619048	19	0.5227272727272727	0.7142857142857143	17	15	5	5	0	0.09090909090909091	2	22	1.5333333333333334	23	0.4166666666666667	0.09523809523809523	0.8166322754894753	0.8360731909839643	0.635519174124002	0.795764961657578	0.44901510083360224	0.8957898899786106	0.8601403925147619	0.8472951010794472	0.058823529411764705	0.23529411764705882	0.0
4055	0.02770069927861884	0.010136009719688466	0.008886606899737673	0.9917496206889721	None	0	0	0.375	3	0.6666666666666666	6	0.55	0.6666666666666666	9	6	1	1	0	0.2	10	2	0.7333333333333333	11	0.3333333333333333	0.2	0.5089483567406778	0.8757757780989813	0.6842573613870527	0.8245142413977775	0.8321541547419538	0.6160018364415011	0.7893585258073169	0.789894599590767	1.0	0.1111111111111111	0.0
4370	0.07228813354795022	0.0072799125474142575	-0.004620227021817755	0.7323301790729806	None	0	0	0.3	3	0.75	9	0.5384615384615384	0.75	12	9	1	1	0	0.15384615384615385	13	2	0.9333333333333333	14	0.3333333333333333	0.15384615384615385	0.5089483567406778	0.9390477868632062	0.6842573613870527	0.8187813699793244	0.8158847193620755	0.8245552445722842	0.7893585258073169	0.873264510434261	1.0	0.4166666666666667	0.0
3095	0.012532922976340904	0.0021403375624989077	-0.0017598773288464368	0.8213394752994486	None	0	0	0.6666666666666666	4	0.2857142857142857	2	0.6428571428571429	0.2857142857142857	6	2	2	1	0	0.2857142857142857	7	2	0.6	9	0.25	0.25	0.8816304010880748	0.8595307691517661	0.7781845810373493	0.9000421794747837	0.7996152839821972	0.6250272456932179	0.6867283137163043	0.8185683328050761	1.0	0.16666666666666666	0.0
2849	0.01040901439974585	0.0003332605475960965	3.649224825013791e-05	0.9592528985634341	None	0.5	1	0.6666666666666666	4	0.42857142857142855	3	0.375	0.42857142857142855	5	3	3	1	0	0.6666666666666666	6	4	0.6	9	0.125	0.6666666666666666	0.5410590351301403	0.9401894721715462	0.5563217168967003	0.8911036757523693	0.6604732951166757	0.8181294627721316	0.9000578140529563	0.8928539257079952	1.0	0	0.0
1771	None	None	None	None	None	1.0	1	0.8	4	0.4	2	0.4666666666666667	0	1	0	5	3	0	0.6	5	3	0.4666666666666667	7	0.23076923076923078	1.0	0	0	0	0	0	0	0	0	0	0	0
1413	None	None	None	None	None	0	0	0.6	3	0.6	3	0.5833333333333334	0.2	1	1	5	1	0	0.75	4	3	0.4666666666666667	7	0.07142857142857142	0.6666666666666666	0.5485336792616133	0.5	0.40355360708905536	0.5	0.3315253911057893	0.5	0.7114558042994479	0.5	1.0	1.0	0.0
6952	0.06992120655480251	0.038118714475750354	0.03811859531089624	0.6928138642534046	None	0	0	0.1875	3	0.9047619047619048	19	0.5227272727272727	0.7142857142857143	15	15	7	4	0	0.09090909090909091	2	22	1.5333333333333334	23	0.2222222222222222	0.09523809523809523	0.8166322754894753	0.8174127445853859	0.635519174124002	0.6810507860923929	0.44901510083360224	0.8829649074054711	0.8601403925147619	0.8062946212003269	0.26666666666666666	0.26666666666666666	0.0
7124	0.06835858026245514	0.02907663292067899	0.02592539342948044	0.6653391219590306	None	0	0	0.1875	3	0.9047619047619048	19	0.5227272727272727	0.7142857142857143	15	15	7	5	0	0.09090909090909091	2	22	1.5333333333333334	23	0.2777777777777778	0.09523809523809523	0.8166322754894753	0.8102161184629365	0.6842573613870527	0.6969517290550964	0.44901510083360224	0.9153440946554982	0.8601403925147619	0.8256320415816756	0.06666666666666667	0.26666666666666666	0.0
4205	0.05341065552129413	0.0053665032836778	0.004345087577033269	0.8776035444967897	None	0.1111111111111111	1	0.38095238095238093	8	0.5862068965517241	17	0.18452380952380953	0.4482758620689655	19	13	11	0	0	0.8571428571428571	12	14	2.066666666666667	31	0.0	0.07407407407407407	0.8058001130467263	0.9112836908265128	0.37255500049491397	0.965552971182807	0.6890749299397751	0.8927978937063046	0.8926519942487467	0.930481612041279	0	0	0.0
3434	0.07554214375274618	0.009657673708955079	-0.00883941476789884	0.6435244308701891	None	0.3333333333333333	3	0.47619047619047616	10	0.5517241379310345	16	0.2012987012987013	0.4482758620689655	20	13	10	0	0	0.7857142857142857	11	14	2.066666666666667	31	0.0	0.07692307692307693	0.6752379673836817	0.8958252469446104	0.7034632234604901	0.973400646653182	0.6782256625005811	0.9229400555907048	0.9197876735771836	0.9396221224756317	0	0	0.0
3318	0.015493109024427952	0.002286396755947104	0.0022784150358941178	0.965497872565583	None	0.5	1	0.5714285714285714	4	0.625	5	0.4166666666666667	0.5	7	4	2	1	0	0.375	8	3	0.6666666666666666	10	0.2	1.0	0.7657085321199151	0.7725796860491937	0.8438833759412553	0.9005130633834667	0.8258852156662349	0.9183741740973311	0.7363167172843929	0.8753132893753037	1.0	0.14285714285714285	0.0
6651	0.06485430911607931	0.024342264978918643	0.02297087621280061	0.6649791939696311	None	0	0	0.25	3	0.8666666666666667	13	0.53125	0.6666666666666666	10	10	6	6	0	0.125	2	16	1.1333333333333333	17	0.375	0.13333333333333333	0.7204557253142352	0.8397109008143986	0.6842573613870527	0.686349494530808	0.8321541547419538	0.8824319727768344	0.7893585258073169	0.8153191267534617	0.1	0.4	0.0
1226	None	None	None	None	None	0	0	0.75	3	0.0	0	0.5555555555555556	0	1	0	3	0	0	1.0	3	3	0.3333333333333333	5	0.0	0	0	0	0	0	0	0	0	0	0	0	0
5600	0.012574171295687614	0.0007340560628079013	0.0007156230103641132	0.9970898859152812	None	0	0	0.2857142857142857	2	0.875	7	0.5555555555555556	0.625	6	5	3	3	0	0.2222222222222222	2	9	0.6666666666666666	10	0.3333333333333333	0	0.676997767614274	0.8814644836814988	0.5831629160474965	0.7332049396072001	0.6137400240379036	0.8988163280375342	0.8367901899059231	0.8499002963301365	0.16666666666666666	0.16666666666666666	0.0
468	None	None	None	None	None	0	0	0.16666666666666666	1	1.0	7	0.5625	0.7142857142857143	6	5	2	0	0	1.0	4	4	0.6	9	0.0	0.2857142857142857	0.5406451052751473	0.9244606983420602	0.5811108995415248	0.9650934846369034	0.5874985595586686	0.7026116077166215	0.9160871952686409	0.902732210770447	0	0	0.0
1707	None	None	None	None	None	0	0	0.5	1	1.0	1	0.75	0	0	0	2	2	0	1.0	2	2	0.2	3	0.25	0	0	0	0	0	0	0	0	0	0	0	0
3667	0.04951336006161779	0.006287402539060995	0.005487421991144007	0.9949329087969779	None	0	0	0.3	3	0.7692307692307693	10	0.5357142857142857	0.6153846153846154	10	8	4	5	0	0.14285714285714285	14	2	1.0	15	0.5	0.14285714285714285	0.5089483567406778	0.8103804561317417	0.6842573613870527	0.7852637163351601	0.8321541547419538	0.6113134410764745	0.7893585258073169	0.7440849939476262	0.1	0.1	0.0
5629	0.051007730028184955	0.027209975937440182	0.0272027110341596	0.7379336372040586	None	0	0	0.25	2	0.8888888888888888	8	0.55	0.6666666666666666	7	6	3	3	0	0.2	2	10	0.7333333333333333	11	0.3333333333333333	0	0.8166322754894753	0.8577832067606601	0.635519174124002	0.7107551474481862	0.44901510083360224	0.8686977639127775	0.8601403925147619	0.8217890184584217	0.14285714285714285	0.14285714285714285	0.0
3385	0.015110503909441728	0.0021526378642677682	0.0020476776899693333	0.9913863097658447	None	0	0	0.625	5	0.3333333333333333	3	0.6875	0.3333333333333333	7	3	3	3	0	0.25	8	2	0.7333333333333333	11	0.5	0.2222222222222222	0.5373632597390727	0.9482432317324337	0.8721118006876459	0.896294991871783	0.8321541547419538	0.6913844050514139	0.7691434746345385	0.8762214568936043	0.14285714285714285	0.2857142857142857	0.0
2892	0.004813661439153879	0.0012246972278685995	0.0002169725330080016	0.9817999666281101	None	0	0	0.6	3	0.4	2	0.5833333333333334	0.2	3	1	3	1	0	0.3333333333333333	6	2	0.4666666666666667	7	0.125	0.6666666666666666	0.996961219486392	0.8978685928106072	0.6842573613870527	0.930607911111964	0.7996152839821972	0.6566989376114409	0.7691434746345385	0.8588957809532866	1.0	0.3333333333333333	0.0
1284	None	None	None	None	None	0	0	0.5	2	0.6666666666666666	2	1.0	0.6666666666666666	4	2	0	0	0	0.2	5	1	0.3333333333333333	5	0.0	0.5	0.4978440444737391	0.8163208214183718	0.5826368124271986	0.9100115648720447	0.6861210676387073	0.8941480106717283	0.8076052433496089	0.8786535311893902	0	0	0.0
2246	None	None	None	None	None	1.0	2	1.0	7	0.0	0	0.8333333333333334	0	1	0	8	0	0	0.75	4	3	0.6666666666666666	10	0.0	1.0	0	0	0	0	0	0	0	0	0	0	0
2606	0.0019029771426329076	0.000347425192539398	-0.0003275155987176952	0.978147241882582	None	0.6666666666666666	2	0.75	6	0.2222222222222222	2	0.44	0.2222222222222222	5	2	5	1	0	1.0	5	5	0.7333333333333333	11	0.09090909090909091	0.6666666666666666	0.996961219486392	0.8631993953547675	0.6842573613870527	0.9060224592108816	0.7996152839821972	0.6359925436500081	0.6931859683410483	0.8256895113016928	1.0	0.2	0.0
2940	0.004799361894797036	0.001248250511431051	-0.0005567552265018123	0.9804730773619815	None	0	0	0.6	3	0.4	2	0.5833333333333334	0.2	3	1	3	1	0	0.3333333333333333	6	2	0.4666666666666667	7	0.125	0.6666666666666666	0.996961219486392	0.8978685928106072	0.6842573613870527	0.930607911111964	0.7996152839821972	0.6566989376114409	0.7691434746345385	0.8588957809532866	1.0	0.3333333333333333	0.0
1875	None	None	None	None	None	1.0	1	1.0	4	0.25	1	0.5	0.25	2	1	3	4	0	0.75	4	3	0.4	6	0.4444444444444444	1.0	0.9492063224208594	0.6243226821434599	0.44378678140656935	0.871839719506816	0.5651118666562598	0.7615084989201358	0.92085372801617	0.7677071443903889	0.5	0.5	0.10293475006720891
2780	0.005094809744040966	0.002924882410027609	0.0010497372338736102	0.981858689167302	None	0.3333333333333333	1	0.625	5	0.4444444444444444	4	0.39285714285714285	0.2222222222222222	4	2	6	5	0	0.5714285714285714	4	7	0.7333333333333333	11	0.35714285714285715	0.5	0.7524034183841063	0.7116748671902923	0.4139752595719088	0.9477775897829157	0.5673443872016382	0.7812424672505387	0.8310345295654246	0.8444459374411725	0.25	0.5	0.11659340619618618
2239	None	None	None	None	None	0	0	0.6	3	0.4	2	0.5833333333333334	0.2	3	1	3	1	0	0.3333333333333333	6	2	0.4666666666666667	7	0.125	0.6666666666666666	0.996961219486392	0.8978685928106072	0.6842573613870527	0.930607911111964	0.7996152839821972	0.6566989376114409	0.7691434746345385	0.8588957809532866	1.0	0.3333333333333333	0.0
7252	0.06666145724699177	0.041506824422464464	0.04132545557918347	0.6909102988361076	None	0	0	0.2	3	0.9	18	0.5238095238095238	0.7	15	14	6	5	0	0.09523809523809523	2	21	1.4666666666666666	22	0.3333333333333333	0.1	0.8166322754894753	0.8174127445853859	0.635519174124002	0.6810507860923929	0.44901510083360224	0.8829649074054711	0.8601403925147619	0.8062946212003269	0.06666666666666667	0.26666666666666666	0.0
2185	None	None	None	None	None	0	0	0.3333333333333333	2	0.6666666666666666	4	0.6666666666666666	0.3333333333333333	4	2	3	2	0	0.3333333333333333	2	6	0.5333333333333333	8	0.25	0	0.7500796982916984	0.5731119023888825	0.6411526682869478	0.91378240224539	0.5609950811750753	0.833913363976441	0.8510489345895175	0.8058029289695192	0.625	0	0.0
4136	0.02000606111469754	0.004146346405012011	0.003943484496251071	0.9943629899268317	None	0	0	0.42857142857142855	3	0.625	5	0.5555555555555556	0.625	7	5	2	1	0	0.2222222222222222	9	2	0.6666666666666666	10	0.16666666666666666	0.2222222222222222	0.5089483567406778	0.8404872958029326	0.6842573613870527	0.8194159270443135	0.8321541547419538	0.629063028948556	0.7893585258073169	0.7745442658871001	1.0	0.14285714285714285	0.0
1942	None	None	None	None	None	0	0	0.5	2	0.75	3	0.6	0.5	3	2	2	0	0	0.4	5	2	0.4	6	0.0	0.4	0.28314528402309413	0.5872592465143118	0.6788999370469333	0.6348176769963406	0.2058464778104785	0.9658259371953689	0.8881490928912658	0.8046636599916839	0	0	0.0
6955	0.07930255321748313	0.013826636191250193	-0.0010222002778669116	0.6043589972043046	None	0	0	0.21428571428571427	3	0.8888888888888888	16	0.5263157894736842	0.6666666666666666	12	12	7	6	0	0.10526315789473684	2	19	1.3333333333333333	20	0.3333333333333333	0.1111111111111111	0.752954788113535	0.8348417496851813	0.6842573613870527	0.6860340523063132	0.8321541547419538	0.8364353277917208	0.722739921583675	0.7932520371901045	0.08333333333333333	0.5	0.0
4902	0.046993853868198925	0.008143676183633358	0.005923234502938485	0.6452758130592644	None	0	0	0.3	3	0.8333333333333334	10	0.5833333333333334	0.6666666666666666	9	8	4	3	0	0.16666666666666666	2	12	0.9333333333333333	14	0.2727272727272727	0.16666666666666666	0.6242791751389951	0.862133259434873	0.6842573613870527	0.6913448546188207	0.8321541547419538	0.8854486010172028	0.7893585258073169	0.826573611053981	0.1111111111111111	0.3333333333333333	0.0
767	None	None	None	None	None	0	0	0.5	6	0.5	8	0.28125	0.5	13	8	4	2	0	1.0	8	8	1.2	18	0.2857142857142857	0.6	0.592321377125894	0.8695727525365509	0.5619214644865755	0.9255858318128612	0.3741961426947485	0.7813531188856796	0.8277659431914193	0.8695718769883559	0.5384615384615384	0.3076923076923077	0.0
788	None	None	None	None	None	0	0	0.75	3	0.5	2	0.6	0.25	3	1	2	3	0	0.4	5	2	0.4	6	0.5	0.5	0.5089483567406778	0.9100986175639912	0.6842573613870527	0.8846707389341956	0.8321541547419538	0.6707466579960519	0.7893585258073169	0.8439534094945025	0.3333333333333333	0.3333333333333333	0.0
1298	None	None	None	None	None	0	0	0.5	1	1.0	1	1.0	0	0	0	2	0	0	0.3333333333333333	3	1	0.2	3	0.0	0	0	0	0	0	0	0	0	0	0	0	0
220	None	None	None	None	None	0	0	0.5	2	0.6666666666666666	2	1.0	0.3333333333333333	1	1	3	1	0	0.2	5	1	0.3333333333333333	5	0.1	0.5	1.0	0.5	0.2520543886891367	0.5	0.6812086324789174	0.5	0.9554059284046175	0.5	1.0	1.0	0.0
1155	None	None	None	None	None	0	0	0.5	2	0.5	2	0.6	0.5	3	2	2	0	0	0.4	2	5	0.4	6	0.0	0.5	0.28314528402309413	0.5132285811867501	0.6788999370469333	0.5434600681256675	0.2058464778104785	0.8273980780887903	0.8881490928912658	0.6452371194104466	0	0	0.0
978	None	None	None	None	None	1.0	1	0.6	3	0.4	2	0.4375	0.4	4	2	2	1	0	1.0	4	4	0.4666666666666667	7	0.16666666666666666	0.6666666666666666	0.7532882942180488	0.8341013838054181	0.5102737433693901	0.9316754793444824	0.6279133853261564	0.9608430244214426	0.7401202853021829	0.9224403553623832	1.0	0.25	0.0
2206	None	None	None	None	None	0	0	0.25	2	0.8888888888888888	8	0.7333333333333333	0.3333333333333333	4	3	6	0	0	0.6	5	3	0.7333333333333333	11	0.0	0.5714285714285714	0.28314528402309413	0.5	0.6788999370469333	0.5384585642293849	0.17749070291682484	0.5704182368097684	0.8966459390751512	0.5364101410525345	0	0	0.0
458	None	None	None	None	None	0	0	0.5	1	1.0	1	0.75	0	0	0	2	0	0	1.0	2	2	0.2	3	0.0	0	0	0	0	0	0	0	0	0	0	0	0
4130	0.14032422664669195	0.008731275960481913	-0.0011859129016881123	0.7567212208965077	None	0	0	0.25	3	0.8	12	0.53125	0.7333333333333333	14	11	2	2	0	0.125	16	2	1.1333333333333333	17	0.4	0.125	0.5089483567406778	0.8896127160121587	0.6842573613870527	0.7806007703421507	0.8321541547419538	0.7852801951740753	0.7893585258073169	0.8250421768360614	0.5357142857142857	0.21428571428571427	0.0
4552	0.05963349455325309	0.014398316780941812	0.011916085122401823	0.6959375984872797	None	0	0	0.3333333333333333	3	0.8181818181818182	9	0.5416666666666666	0.6363636363636364	9	7	3	5	0	0.16666666666666666	2	12	0.8666666666666667	13	0.625	0.18181818181818182	0.7738253547933329	0.8456599907351322	0.635519174124002	0.8465662730404848	0.6812086324789174	0.9553763089973397	0.8633587775383256	0.896374343541408	0.1111111111111111	0.1111111111111111	0.0
2161	None	None	None	None	None	0	0	0.3333333333333333	1	1.0	2	1.0	0	0	0	3	0	0	0.25	1	4	0.26666666666666666	4	0.0	0	0	0	0	0	0	0	0	0	0	0	0
1833	None	None	None	None	None	1.0	2	1.0	6	0.14285714285714285	1	0.75	0	2	0	6	0	0	0.75	4	3	0.6	9	0.0	0.8	0	0	0	0	0	0	0	0	0	0	0
6680	0.06381672412748655	0.03496292762967809	0.03431889854066884	0.6795775916600713	None	0	0	0.1875	3	0.9090909090909091	20	0.5217391304347826	0.7272727272727273	17	16	6	5	0	0.08695652173913043	2	23	1.6	24	0.3333333333333333	0.09090909090909091	0.8166322754894753	0.8360731909839643	0.635519174124002	0.795764961657578	0.44901510083360224	0.8957898899786106	0.8601403925147619	0.8472951010794472	0.058823529411764705	0.23529411764705882	0.0
7413	0.05647806439376141	0.016240567945644914	0.007124440521800347	0.7375192447339508	None	0	0	0.2	3	0.9	18	0.5238095238095238	0.7	15	14	6	4	0	0.09523809523809523	2	21	1.4666666666666666	22	0.26666666666666666	0.1	0.8166322754894753	0.8079752912443972	0.6842573613870527	0.7076185815801879	0.44901510083360224	0.903939132760561	0.8601403925147619	0.820662802383113	0.06666666666666667	0.26666666666666666	0.0
1620	None	None	None	None	None	0	0	0.5	2	0.6666666666666666	2	0.5555555555555556	0.3333333333333333	2	1	2	2	0	1.0	3	3	0.3333333333333333	5	0.2857142857142857	0	0.7427476381206228	0.6383700527331336	0.47401597331934864	0.5411697936852073	0.7223570772620891	0.5	0.7760320564353447	0.5608099518736728	0.75	0.5	0.16260321032920716
6858	0.07552501388973361	0.0326707664544396	0.03265906398928415	0.6822611717243456	None	0	0	0.2	3	0.9	18	0.5238095238095238	0.7	15	14	6	5	0	0.09523809523809523	2	21	1.4666666666666666	22	0.3333333333333333	0.1	0.8166322754894753	0.8208947919979864	0.6842573613870527	0.7501058769710508	0.8321541547419538	0.8992726486121526	0.7893585258073169	0.8325194233567468	0.06666666666666667	0.3333333333333333	0.0
6559	0.08776245237268435	0.02855688292440328	0.028385814131597794	0.6642415579369018	None	0	0	0.21428571428571427	3	0.8888888888888888	16	0.5263157894736842	0.6666666666666666	12	12	7	6	0	0.10526315789473684	2	19	1.3333333333333333	20	0.3333333333333333	0.1111111111111111	0.7204557253142352	0.8240061021965258	0.6842573613870527	0.67439914185745	0.8321541547419538	0.8810058265732496	0.7893585258073169	0.8060620917484465	0.08333333333333333	0.3333333333333333	0.0
356	None	None	None	None	None	0	0	1.0	1	0	0	1.0	0	0	0	1	0	0	0.5	1	2	0.13333333333333333	2	0.0	0	0	0	0	0	0	0	0	0	0	0	0
4428	0.05538256452595818	0.007504479181526783	-0.004945003191496776	0.9666641362043384	None	0	0	0.2222222222222222	2	0.9090909090909091	10	0.3939393939393939	0.7272727272727273	10	8	2	1	0	0.2727272727272727	3	11	0.8666666666666667	13	0.16666666666666666	0.16666666666666666	0.5089483567406778	0.9090029628674455	0.6842573613870527	0.7826876603543325	0.8321541547419538	0.7639456730084108	0.7893585258073169	0.8300222154694701	1.0	0.1	0.0
7199	0.07719920380360666	0.042022435929461234	0.03678752243166235	0.6353530907052962	None	0	0	0.21428571428571427	3	0.8888888888888888	16	0.5263157894736842	0.7222222222222222	13	13	6	6	0	0.10526315789473684	2	19	1.3333333333333333	20	0.375	0.1111111111111111	0.8166322754894753	0.8468116124179057	0.6842573613870527	0.6681046555140879	0.8321541547419538	0.8814899997757834	0.7893585258073169	0.8133637790114872	0.11538461538461539	0.3076923076923077	0.0
4833	0.060375508438773685	0.00868467106625444	0.00548455743217417	0.7198701868419027	None	0	0	0.3	3	0.8461538461538461	11	0.5769230769230769	0.6923076923076923	10	9	4	3	0	0.15384615384615385	2	13	1.0	15	0.2727272727272727	0.15384615384615385	0.6242791751389951	0.8630142968812365	0.6842573613870527	0.686349494530808	0.8321541547419538	0.8824319727768344	0.7893585258073169	0.8243992959384667	0.1	0.3	0.0
3161	0.012464463601331618	0.002309967090121665	-0.0020908170829981834	0.8691091147061705	None	0	0	0.6666666666666666	4	0.2857142857142857	2	0.6428571428571429	0.2857142857142857	5	2	3	2	0	0.2857142857142857	7	2	0.6	9	0.2857142857142857	0.25	0.8816304010880748	0.873128062947144	0.6842573613870527	0.9060224592108816	0.7996152839821972	0.6359925436500081	0.7691434746345385	0.8298138078720343	0.6	0.2	0.0
7136	0.06321425886147812	0.03729922383251425	0.033310940140849975	0.6302745376155743	None	0	0	0.2	3	0.9	18	0.5238095238095238	0.75	16	15	5	6	0	0.09523809523809523	2	21	1.4666666666666666	22	0.46153846153846156	0.1	0.8166322754894753	0.8317172202952908	0.6598882677555273	0.7312650914734279	0.44901510083360224	0.9026309125925294	0.8601403925147619	0.833212398006891	0.0625	0.3125	0.0
2809	0.00747832684329504	0.000448802459948449	0.00014606897925929956	0.9559804808531466	None	0	0	0.5	2	0.5	2	0.6	0.5	4	2	1	2	0	0.4	5	2	0.4	6	0.5	0	0.7383283255700083	0.9153359015295173	0.7374009175669176	0.8877200980440186	0.6747772687967324	0.7438931125469961	0.8109389361146376	0.8627342462814271	0.625	0.25	0.0
5008	0.06562249143355847	0.01959506770479768	0.019579684882785723	0.6599144444766283	None	0	0	0.3	3	0.75	9	0.5384615384615384	0.6666666666666666	11	8	2	3	0	0.15384615384615385	13	2	0.9333333333333333	14	0.6	0.15384615384615385	0.5089483567406778	0.9248423360699034	0.6842573613870527	0.8056523843573695	0.8321541547419538	0.8316977475052294	0.7893585258073169	0.8633324987209134	0.18181818181818182	0.36363636363636365	0.0
4665	0.06636944287526997	0.014074553890404776	0.0131780437873715	0.7017455590842103	None	0	0	0.3	3	0.75	9	0.5384615384615384	0.5833333333333334	10	7	3	2	0	0.15384615384615385	13	2	0.9333333333333333	14	0.2857142857142857	0.15384615384615385	0.5089483567406778	0.9328946848130576	0.6842573613870527	0.8150692922266592	0.8158847193620755	0.8361572444747972	0.7893585258073169	0.8715884307818843	0.55	0.4	0.0
2060	None	None	None	None	None	0	0	0.75	3	0.5	2	0.5	0.5	3	2	2	3	0	0.75	4	3	0.4	6	0.42857142857142855	1.0	0.996961219486392	0.8978685928106072	0.6842573613870527	0.930607911111964	0.7996152839821972	0.6566989376114409	0.7691434746345385	0.8588957809532866	0.3333333333333333	0.3333333333333333	0.0
5288	0.04926238974475211	0.011793682756484571	0.009953312245813452	0.8452250374109451	None	0	0	0.25	2	0.9	9	0.5454545454545454	0.8	9	8	2	3	0	0.18181818181818182	2	11	0.8	12	0.42857142857142855	0	0.8166322754894753	0.8467389352894852	0.635519174124002	0.7102075059488195	0.44901510083360224	0.888270305559075	0.8601403925147619	0.8262976367244974	0.3333333333333333	0.3333333333333333	0.0
154	None	None	None	None	None	0.14285714285714285	1	0.29411764705882354	5	0.6956521739130435	16	0.5555555555555556	0.6086956521739131	17	14	7	2	0	0.2	15	3	1.6666666666666667	25	0.13333333333333333	0.3333333333333333	0.3485246688496093	0.9239964468198041	0.5319838523628282	0.8915584668425173	0.6277233950736885	0.934309122721058	0.7964715531557723	0.9183281269928142	0.5294117647058824	0.058823529411764705	0.0
6535	0.08343626852375256	0.04141516058539271	0.040449050775151416	0.6823489681867745	None	0	0	0.21428571428571427	3	0.8888888888888888	16	0.5263157894736842	0.6666666666666666	12	12	7	6	0	0.10526315789473684	2	19	1.3333333333333333	20	0.3333333333333333	0.1111111111111111	0.7204557253142352	0.8240061021965258	0.6842573613870527	0.67439914185745	0.8321541547419538	0.8810058265732496	0.7893585258073169	0.8060620917484465	0.08333333333333333	0.3333333333333333	0.0
549	None	None	None	None	None	0	0	0.16666666666666666	1	1.0	6	0.5714285714285714	0.6666666666666666	5	4	2	1	0	0.2857142857142857	7	2	0.5333333333333333	8	0.14285714285714285	0	0.5733397856865021	0.643735425806458	0.5959782071462809	0.8934413897815258	0.8379772421761708	0.942035359477782	0.8399025667884406	0.862404135515373	1.0	0.4	0.0
3815	0.05802481902776942	0.023253925908385948	0.018184619977756063	0.6692614830799749	None	0	0	0.3333333333333333	3	0.8181818181818182	9	0.5416666666666666	0.7272727272727273	9	8	3	2	0	0.16666666666666666	2	12	0.8666666666666667	13	0.2222222222222222	0.18181818181818182	0.8166322754894753	0.8744033396898372	0.635519174124002	0.7102075059488195	0.44901510083360224	0.888270305559075	0.8601403925147619	0.8370832115586032	0.5555555555555556	0.1111111111111111	0.0
2542	None	None	None	None	None	0	0	0.6666666666666666	2	0.0	0	0.6666666666666666	0	1	0	2	1	0	0.6666666666666666	3	2	0.26666666666666666	4	0.14285714285714285	0	0	0	0	0	0	0	0	0	0	0	0
6122	0.09996719355650763	0.024474077280356842	0.024471180653564115	0.6633701779130798	None	0	0	0.1875	3	0.9047619047619048	19	0.5227272727272727	0.8095238095238095	19	17	3	3	0	0.09090909090909091	2	22	1.5333333333333334	23	0.375	0.09523809523809523	0.6242791751389951	0.868934471776824	0.676280151586267	0.7131193957290525	0.8321541547419538	0.8956270536206152	0.7893585258073169	0.8389679209959237	0.21052631578947367	0.2631578947368421	0.0
2548	None	None	None	None	None	0	0	0.5	2	0.6666666666666666	2	0.8333333333333334	0	0	0	4	2	0	0.6666666666666666	3	2	0.3333333333333333	5	0.16666666666666666	0.6666666666666666	0	0	0	0	0	0	0	0	0	0	0
670	None	None	None	None	None	0	0	0.75	3	0.25	1	0.6	0.25	4	1	1	1	0	0.4	5	2	0.4	6	0.3333333333333333	0.8	0.752954788113535	0.9203919830063073	0.6842573613870527	0.9068489423558646	0.8158847193620755	0.6504507915659556	0.7893585258073169	0.8558803248861822	1.0	0.25	0.0
1334	None	None	None	None	None	0	0	0.6666666666666666	4	0.2857142857142857	2	0.5625	0	4	0	4	0	0	1.0	4	4	0.6	9	0.0	0.25	0	0	0	0	0	0	0	0	0	0	0
2682	9.753723003896844e-05	3.856857893482969e-05	-3.126287291222389e-05	0.9999933676286545	None	0	0	0.5	3	0.5714285714285714	4	0.75	0.2857142857142857	3	2	5	0	0	0.75	4	3	0.6	9	0.0	0.6666666666666666	0.28314528402309413	0.5	0.6788999370469333	0.5	0.2058464778104785	0.6137369649112988	0.8881490928912658	0.5385108964116666	0	0	0.0
2108	None	None	None	None	None	0	0	0.2	1	1.0	5	0.7	0.6	3	3	3	0	0	0.4	5	2	0.4666666666666667	7	0.0	0.4	0.28314528402309413	0.5	0.6788999370469333	0.5	0.2058464778104785	0.6137369649112988	0.8881490928912658	0.5385108964116666	0	0	0.0
6984	0.0790629915915521	0.035144900756445045	0.03505361808694471	0.6713375441688343	None	0	0	0.21428571428571427	3	0.8888888888888888	16	0.5263157894736842	0.6666666666666666	13	12	6	5	0	0.10526315789473684	2	19	1.3333333333333333	20	0.3333333333333333	0.1111111111111111	0.8166322754894753	0.8176161863244138	0.6842573613870527	0.6930004842231776	0.8321541547419538	0.8861460135977577	0.7893585258073169	0.8108398238258021	0.07692307692307693	0.3076923076923077	0.0
4828	0.06074708900474546	0.02227935220429166	0.01682303017346541	0.7037772529005184	None	0	0	0.25	2	0.9	9	0.5454545454545454	0.8	9	8	2	3	0	0.18181818181818182	2	11	0.8	12	0.42857142857142855	0	0.8166322754894753	0.8744033396898372	0.635519174124002	0.7102075059488195	0.44901510083360224	0.888270305559075	0.8601403925147619	0.8370832115586032	0.1111111111111111	0.1111111111111111	0.0
244	None	None	None	None	None	0	0	0.5	1	1.0	1	1.0	0	0	0	2	0	0	0.3333333333333333	1	3	0.2	3	0.0	0	0	0	0	0	0	0	0	0	0	0	0
5088	0.04687863993640289	0.011263533775388659	0.009690676036272345	0.8463379380540144	None	0	0	0.25	2	0.9	9	0.5454545454545454	0.8	9	8	2	3	0	0.18181818181818182	2	11	0.8	12	0.42857142857142855	0	0.8166322754894753	0.8467389352894852	0.635519174124002	0.7102075059488195	0.44901510083360224	0.888270305559075	0.8601403925147619	0.8262976367244974	0.1111111111111111	0.3333333333333333	0.0
7381	0.07749421996817027	0.03542336725526596	0.035336924356947075	0.6707304889989312	None	0	0	0.21428571428571427	3	0.8888888888888888	16	0.5263157894736842	0.6666666666666666	13	12	6	5	0	0.10526315789473684	2	19	1.3333333333333333	20	0.3333333333333333	0.1111111111111111	0.8166322754894753	0.8176161863244138	0.6842573613870527	0.6930004842231776	0.8321541547419538	0.8861460135977577	0.7893585258073169	0.8108398238258021	0.07692307692307693	0.3076923076923077	0.0
1257	None	None	None	None	None	0	0	0.3333333333333333	2	0.8333333333333334	5	0.6666666666666666	0.3333333333333333	3	2	4	2	0	0.75	4	3	0.5333333333333333	8	0.18181818181818182	0.6666666666666666	0.2065941463174507	0.9663125415221695	0.4170650428910804	0.8397099324736609	0.18469281590047526	0.9657279495916288	0.7403164178468946	0.9417865215415961	0.6666666666666666	0	0.0
1653	None	None	None	None	None	0	0	0.14285714285714285	1	1.0	8	0.5	0.75	7	6	2	0	0	0.8	4	5	0.6666666666666666	10	0.0	0.5	0.7051412082171231	0.9159268205147065	0.45132258343049686	0.9567782071896684	0.6324430148029518	0.8224832605645778	0.9024011958333206	0.9121023885050388	0	0	0.0
6860	0.09322970304553861	0.03526277343564484	0.032088213352804706	0.674401713522718	None	0	0	0.21428571428571427	3	0.8947368421052632	17	0.525	0.6842105263157895	13	13	7	6	0	0.1	2	20	1.4	21	0.3333333333333333	0.10526315789473684	0.8166322754894753	0.8176161863244138	0.6842573613870527	0.6930004842231776	0.8321541547419538	0.8861460135977577	0.7893585258073169	0.8108398238258021	0.07692307692307693	0.3076923076923077	0.0
3708	0.02096851511391632	0.0027460723299222952	0.002740420691328402	0.9408957629404013	None	0	0	0.3333333333333333	2	0.8333333333333334	5	1.0	0.8333333333333334	7	5	0	0	0	0.125	8	1	0.5333333333333333	8	0.0	0.2857142857142857	0.4978440444737391	0.7120252882563753	0.7401242420524748	0.8690814635873555	0.8709862734976985	0.8166854804789544	0.8663490036292262	0.807013114056307	0	0	0.0
2907	0.005060151423268799	0.0030378632081428355	0.0009904289377717	0.9816186041792899	None	0.3333333333333333	1	0.75	6	0.3	3	0.42857142857142855	0.1	4	1	7	4	0	0.5714285714285714	4	7	0.8	12	0.26666666666666666	0.4	0.7524034183841063	0.7116748671902923	0.4139752595719088	0.9477775897829157	0.5673443872016382	0.7812424672505387	0.8310345295654246	0.8444459374411725	0.25	0.5	0.0
324	None	None	None	None	None	0.2	1	0.5384615384615384	7	0.47058823529411764	8	0.6333333333333333	0.35294117647058826	11	6	7	1	0	0.8333333333333334	5	6	1.2666666666666666	19	0.07692307692307693	0.2857142857142857	0.5765340795081103	0.9379689428670802	0.7594999174505391	0.9341909974347196	0.8004668847139094	0.7922669382403794	0.84081873094834	0.9034258969028743	1.0	0.2727272727272727	0.0
5946	0.07128309627402193	0.01809010024290972	0.0018875570269644437	0.5991373507293589	None	0	0	0.25	3	0.875	14	0.5294117647058824	0.6875	11	11	6	3	0	0.11764705882352941	2	17	1.2	18	0.1875	0.125	0.8166322754894753	0.8110655194034498	0.6842573613870527	0.7037322886224172	0.8321541547419538	0.8885239515143699	0.7893585258073169	0.8124402600153332	0.36363636363636365	0.36363636363636365	0.0
3247	0.045259280437422084	0.0101264039260057	-0.009775604283404252	0.5988081302356525	None	0	0	0.625	5	0.4	4	0.6666666666666666	0.4	9	4	2	2	0	0.2222222222222222	2	9	0.8	12	0.6666666666666666	0.2	0.7824885933795411	0.8547742585454906	0.48579264486307167	0.8027662678882882	0.6812086324789174	0.9546423061492257	0.9165404885701326	0.8883826792110795	0.5555555555555556	0.5555555555555556	0.0
5173	0.06361368109389946	0.016413760629462183	-0.0008244603001574643	0.7372379557512617	None	0	0	0.3	3	0.7692307692307693	10	0.5357142857142857	0.7692307692307693	13	10	1	1	0	0.14285714285714285	14	2	1.0	15	0.3333333333333333	0.14285714285714285	0.5089483567406778	0.8653523227909687	0.6842573613870527	0.7603155865155575	0.8321541547419538	0.823858310870699	0.7893585258073169	0.8204204244664204	1.0	0.23076923076923078	0.0
5314	0.03832633260245239	0.006451393390295748	0.0023978569760188116	0.8614183022646481	None	0	0	0.2857142857142857	2	0.875	7	0.5555555555555556	0.75	6	6	3	2	0	0.2222222222222222	2	9	0.6666666666666666	10	0.2	0	0.8065360375117887	0.8406791281831291	0.6598882677555273	0.6714822128650462	0.640584627787778	0.8821706157801059	0.8276067372429062	0.812109838303644	0.5833333333333334	0.16666666666666666	0.0
5816	0.010576943329270332	0.0004261190842363307	0.00022478375945778287	0.9961405869970595	None	0	0	0.375	3	0.7777777777777778	7	0.6111111111111112	0.4444444444444444	5	4	5	4	0	0.2222222222222222	2	9	0.7333333333333333	11	0.3076923076923077	0.2222222222222222	0.6242791751389951	0.8138013385144746	0.6842573613870527	0.691844258882476	0.8321541547419538	0.8516135779021109	0.7893585258073169	0.7930906747717168	0.4	0.6	0.0
4671	0.09306260689955191	0.005848171368988287	0.0058188300902133555	0.7414341889648526	None	0	0	0.2727272727272727	3	0.7857142857142857	11	0.5333333333333333	0.7142857142857143	12	10	3	4	0	0.13333333333333333	15	2	1.0666666666666667	16	0.5	0.13333333333333333	0.5231558082398753	0.854786118853274	0.6842573613870527	0.7656330949150455	0.8321541547419538	0.807299869150765	0.7893585258073169	0.8119920410444237	0.25	0.08333333333333333	0.0
2727	0.0013606551185948077	0.000363464736967887	1.6808265907871696e-05	0.9899744867320893	None	0	0	0.75	3	0.5	2	0.6	0.5	4	2	1	1	0	0.4	5	2	0.4	6	0.25	0.5	0.9285726951023616	0.8680374252712023	0.7781845810373493	0.926401752765714	0.7996152839821972	0.639969153377977	0.7341830653063843	0.8407578706192734	1.0	0	0.0
4935	0.05771107957698354	0.03105338304554213	0.028733444050849516	0.669934688530935	None	0	0	0.2727272727272727	3	0.8571428571428571	12	0.5714285714285714	0.6428571428571429	11	9	4	4	0	0.14285714285714285	2	14	1.0666666666666667	16	0.4	0.14285714285714285	0.6242791751389951	0.8572199757466933	0.6842573613870527	0.7037322886224172	0.8321541547419538	0.8885239515143699	0.7893585258073169	0.8288868466877507	0.2272727272727273	0.18181818181818182	0.0
3264	0.010278948330557775	0.0014392164985830346	0.0012700045100500837	0.9955685162020044	None	0	0	0.5	3	0.5	3	0.5714285714285714	0.16666666666666666	3	1	4	5	0	0.2857142857142857	7	2	0.5333333333333333	8	0.5	0.2857142857142857	0.8984126448417189	0.8792396505530887	0.635519174124002	0.8735608032565118	0.6812086324789174	0.8286142870610349	0.8633587775383256	0.861916672849679	0.3333333333333333	0.3333333333333333	0.0
4289	0.028316345661000664	0.004584424778667199	0.004583368301051068	0.9945141327338618	None	0	0	0.375	3	0.6666666666666666	6	0.55	0.5555555555555556	7	5	3	1	0	0.2	10	2	0.7333333333333333	11	0.125	0.2	0.5089483567406778	0.8404872958029326	0.6842573613870527	0.8194159270443135	0.8321541547419538	0.629063028948556	0.7893585258073169	0.7745442658871001	1.0	0.14285714285714285	0.0
2817	0.005244873755631704	0.0027186293252575264	0.0011915447449502951	0.978394724915338	None	0.3333333333333333	1	0.625	5	0.5	5	0.375	0.2	4	2	7	5	0	0.5	4	8	0.8	12	0.3125	0.5	0.7524034183841063	0.7116748671902923	0.4139752595719088	0.9477775897829157	0.5673443872016382	0.7812424672505387	0.8310345295654246	0.8444459374411725	0.25	0.5	0.11659340619618618
1676	None	None	None	None	None	0.2	1	0.6153846153846154	8	0.35294117647058826	6	0.5277777777777778	0.11764705882352941	8	2	10	4	0	0.4444444444444444	4	9	1.2666666666666666	19	0.2222222222222222	0.18181818181818182	0.7161811917593971	0.6815104333021819	0.37481952273346636	0.8844783123081739	0.4692477751989291	0.7585364456064095	0.81334529593919	0.7881223931315778	0.125	0.25	0.0
854	None	None	None	None	None	0	0	0.6	3	0.4	2	0.7	0.2	3	1	3	0	0	0.4	2	5	0.4666666666666667	7	0.0	0	0.46837614094419144	0.6558257886756239	0.7160976133651389	0.8336120593902694	0.3373068190692955	0.8719093305478515	0.8276465222805591	0.8008124814167902	0	0	0.0
1556	None	None	None	None	None	1.0	2	1.0	6	0.14285714285714285	1	0.75	0	3	0	5	0	0	0.75	4	3	0.6	9	0.0	0.8	0	0	0	0	0	0	0	0	0	0	0
7428	0.08022307344553765	0.03452523152517116	0.03249394919247978	0.684329974168362	None	0	0	0.21428571428571427	3	0.8947368421052632	17	0.525	0.6842105263157895	13	13	7	5	0	0.1	2	20	1.4	21	0.2777777777777778	0.10526315789473684	0.8166322754894753	0.8176161863244138	0.6842573613870527	0.6930004842231776	0.8321541547419538	0.8861460135977577	0.7893585258073169	0.8108398238258021	0.07692307692307693	0.3076923076923077	0.0
4048	0.029957800597324603	0.011484398297988689	0.010255939721053419	0.9918226029224007	None	0	0	0.375	3	0.6666666666666666	6	0.55	0.6666666666666666	9	6	1	1	0	0.2	10	2	0.7333333333333333	11	0.3333333333333333	0.2	0.5089483567406778	0.8757757780989813	0.6842573613870527	0.8245142413977775	0.8321541547419538	0.6160018364415011	0.7893585258073169	0.789894599590767	1.0	0.2222222222222222	0.0
2838	0.007496611053129126	0.00043629458326512597	-0.0002840475703740894	0.9575412972212624	None	0.5	1	0.5	3	0.5	3	0.4	0.5	5	3	2	0	0	0.8	5	4	0.5333333333333333	8	0.0	0.6666666666666666	0.7780872991444583	0.9167570673028705	0.5563217168967003	0.8911816311589887	0.6890812424767889	0.7257944211241685	0.8526755124945439	0.8611783999901301	0	0	0.0
709	None	None	None	None	None	0	0	1.0	1	0	0	1.0	0	0	0	1	0	0	0.5	1	2	0.13333333333333333	2	0.0	0	0	0	0	0	0	0	0	0	0	0	0
2337	None	None	None	None	None	0	0	0.5	2	0.5	2	0.5	0.25	1	1	4	1	0	0.75	4	3	0.4	6	0.08333333333333333	0	0.7427476381206228	0.5	0.4905212593602564	0.5	0.7223570772620891	0.5	0.758409307143174	0.5	1.0	1.0	0.0
4152	0.08716869372600372	0.003975830445285697	0.002152742587018972	0.7404396243410645	None	0	0	0.3	3	0.7692307692307693	10	0.5357142857142857	0.7692307692307693	12	10	2	1	0	0.14285714285714285	14	2	1.0	15	0.16666666666666666	0.14285714285714285	0.5231558082398753	0.854786118853274	0.6842573613870527	0.7656330949150455	0.8321541547419538	0.807299869150765	0.7893585258073169	0.8119920410444237	1.0	0.08333333333333333	0.0
5239	0.04963755288322325	0.028079403930515844	0.02791934951822613	0.6967611673973488	None	0	0	0.25	2	0.8888888888888888	8	0.55	0.6666666666666666	7	6	3	3	0	0.2	2	10	0.7333333333333333	11	0.3333333333333333	0	0.8166322754894753	0.8577832067606601	0.635519174124002	0.7107551474481862	0.44901510083360224	0.8686977639127775	0.8601403925147619	0.8217890184584217	0.14285714285714285	0.14285714285714285	0.0
6659	0.06796325191178235	0.03865479637639767	0.03813981793738585	0.6928783534509394	None	0	0	0.25	3	0.8666666666666667	13	0.53125	0.7333333333333333	11	11	5	3	0	0.125	2	16	1.1333333333333333	17	0.21428571428571427	0.13333333333333333	0.8166322754894753	0.831702026533794	0.6842573613870527	0.7037322886224172	0.8321541547419538	0.8885239515143699	0.7893585258073169	0.8194868692283598	0.36363636363636365	0.36363636363636365	0.0
2600	0.0028214101656396486	0.0001869859442205367	8.314112480928804e-05	0.9773205574270682	None	0.6666666666666666	2	0.75	6	0.3	3	0.48	0.2	6	2	5	1	0	1.0	5	5	0.8	12	0.1	0.5714285714285714	0.996961219486392	0.9039788792238755	0.7781845810373493	0.9000421794747837	0.7996152839821972	0.6250272456932179	0.7341830653063843	0.8389303769660786	1.0	0.16666666666666666	0.0
2519	None	None	None	None	None	1.0	1	1.0	4	0.0	0	0.6666666666666666	0	3	0	2	1	0	1.0	3	3	0.4	6	0.2	0.6666666666666666	0	0	0	0	0	0	0	0	0	0	0
3759	0.07581993226674644	0.01707238243942721	0.007029952524671924	0.7241479400277999	None	0	0	0.3333333333333333	3	0.8181818181818182	9	0.5909090909090909	0.6363636363636364	8	7	4	3	0	0.18181818181818182	2	11	0.8666666666666667	13	0.2727272727272727	0.18181818181818182	0.6627903161150765	0.883393202012412	0.6598882677555273	0.6962232170289953	0.640584627787778	0.8868225619244872	0.8276067372429062	0.8372184654917914	0.125	0.125	0.0
486	None	None	None	None	None	0	0	1.0	2	0.0	0	1.0	0	1	0	1	0	0	0.3333333333333333	3	1	0.2	3	0.0	1.0	0	0	0	0	0	0	0	0	0	0	0
1892	None	None	None	None	None	0	0	0.42857142857142855	3	0.75	6	0.4166666666666667	0.75	8	6	1	1	0	0.375	8	3	0.6666666666666666	10	0.25	1.0	0.5089483567406778	0.8767420160561151	0.75959790943987	0.8658327775172242	0.7683671133385467	0.7616712048762979	0.821003668568406	0.8406135919422525	1.0	0.25	0.0
852	None	None	None	None	None	1.0	1	1.0	4	0.25	1	0.5	0.25	2	1	3	3	0	0.75	4	3	0.4	6	0.3333333333333333	1.0	0.7544741783703389	0.9209451246633262	0.46815587503809475	0.8966935974538688	0.7566813936104355	0.6802079482326716	0.899601014435533	0.8569681675345789	0.5	1.0	0.28455439074586264
5506	0.057220860709476046	0.02420536931246251	0.017590865105223886	0.6707081214436189	None	0	0	0.25	2	0.9	9	0.5454545454545454	0.8	9	8	2	3	0	0.18181818181818182	2	11	0.8	12	0.42857142857142855	0	0.8166322754894753	0.8744033396898372	0.635519174124002	0.7102075059488195	0.44901510083360224	0.888270305559075	0.8601403925147619	0.8370832115586032	0.1111111111111111	0.1111111111111111	0.0
7335	0.0708715478444018	0.026746177392311988	0.025769462428081702	0.6754687773629708	None	0	0	0.21428571428571427	3	0.8947368421052632	17	0.525	0.6842105263157895	13	13	7	5	0	0.1	2	20	1.4	21	0.2777777777777778	0.10526315789473684	0.8166322754894753	0.8246482592237093	0.6842573613870527	0.6681046555140879	0.8321541547419538	0.8814899997757834	0.7893585258073169	0.8050458499855287	0.3076923076923077	0.3076923076923077	0.0
2983	0.004149537032365122	0.0013327220653078402	-0.0005091736210128213	0.9788356418690537	None	0	0	0.6666666666666666	4	0.3333333333333333	2	0.6666666666666666	0.16666666666666666	3	1	4	2	0	0.3333333333333333	6	2	0.5333333333333333	8	0.2	0.6666666666666666	0.996961219486392	0.8978685928106072	0.6842573613870527	0.930607911111964	0.7996152839821972	0.6566989376114409	0.7691434746345385	0.8588957809532866	0.6666666666666666	0.3333333333333333	0.0
6138	0.07530959290476175	0.031290736189480736	0.031091652571410843	0.69459240417939	None	0	0	0.23076923076923078	3	0.8823529411764706	15	0.5277777777777778	0.7058823529411765	12	12	6	4	0	0.1111111111111111	2	18	1.2666666666666666	19	0.25	0.11764705882352941	0.8166322754894753	0.8241182303095694	0.6598882677555273	0.7134325118835694	0.640584627787778	0.8911256117816073	0.8276067372429062	0.8204847926144493	0.3333333333333333	0.3333333333333333	0.0
4609	0.06635350139760104	0.0033466775692441407	-0.001601730057769488	0.6333680525557674	None	0	0	0.3333333333333333	3	0.7272727272727273	8	0.5416666666666666	0.6363636363636364	10	7	2	1	0	0.16666666666666666	12	2	0.8666666666666667	13	0.2	0.16666666666666666	0.5666137659398365	0.8942571795127894	0.6842573613870527	0.8324798585151336	0.8321541547419538	0.6106009257182974	0.7893585258073169	0.8015551578376554	1.0	0.3	0.0
5696	0.04826144917965908	0.008166815340689212	0.006353975940005256	0.7210471470898066	None	0	0	0.3	3	0.8333333333333334	10	0.5384615384615384	0.6666666666666666	9	8	4	4	0	0.15384615384615385	2	13	0.9333333333333333	14	0.36363636363636365	0.16666666666666666	0.8166322754894753	0.8738757602350792	0.6842573613870527	0.6913448546188207	0.8321541547419538	0.8854486010172028	0.7893585258073169	0.8314191447910652	0.1111111111111111	0.1111111111111111	0.0
6814	0.056897639198231494	0.01511056890453414	0.005213661244117726	0.7288923958099727	None	0	0	0.3	3	0.8333333333333334	10	0.5384615384615384	0.6666666666666666	9	8	4	4	0	0.15384615384615385	2	13	0.9333333333333333	14	0.36363636363636365	0.16666666666666666	0.6242791751389951	0.8516037780578056	0.6842573613870527	0.6523543626577247	0.8321541547419538	0.8694538065573522	0.7893585258073169	0.8060052670250152	0.2777777777777778	0.2222222222222222	0.0
7031	0.0836550261366052	0.038492264643274085	0.03788636306481953	0.6745986976248963	None	0	0	0.21428571428571427	3	0.8888888888888888	16	0.5263157894736842	0.6666666666666666	13	12	6	5	0	0.10526315789473684	2	19	1.3333333333333333	20	0.3333333333333333	0.1111111111111111	0.8166322754894753	0.8176161863244138	0.6842573613870527	0.6930004842231776	0.8321541547419538	0.8861460135977577	0.7893585258073169	0.8108398238258021	0.07692307692307693	0.3076923076923077	0.0
1516	None	None	None	None	None	0.5	1	0.5	3	0.5	3	0.4	0.3333333333333333	4	2	3	2	0	0.8	5	4	0.5333333333333333	8	0.25	1.0	0.9017712081901728	0.8002011158737224	0.37708477527302114	0.9480574311292416	0.44871165375105804	0.9769774615955493	0.8721303918752619	0.9358324835384026	0.625	0.5	0.0
4120	0.04972885275083034	0.006719737862989956	-0.005703880587228548	0.7541070290438451	None	0	0	0.3	3	0.75	9	0.5384615384615384	0.6666666666666666	10	8	3	3	0	0.15384615384615385	13	2	0.9333333333333333	14	0.375	0.15384615384615385	0.29820757251520197	0.9330446414221425	0.9142051860308401	0.888771056454382	0.4242900493680607	0.7960399273232199	0.9344409031303829	0.8833764647597001	0.1	0.1	0.0
4873	0.05981493807428706	0.022669495650601418	0.016953860182972413	0.6991804896265225	None	0	0	0.25	2	0.9	9	0.5454545454545454	0.8	9	8	2	3	0	0.18181818181818182	2	11	0.8	12	0.42857142857142855	0	0.8166322754894753	0.8744033396898372	0.635519174124002	0.7102075059488195	0.44901510083360224	0.888270305559075	0.8601403925147619	0.8370832115586032	0.1111111111111111	0.1111111111111111	0.0
6081	0.06392755981529286	0.039899359865653	0.03682739709451024	0.7027393087519247	None	0	0	0.21428571428571427	3	0.8888888888888888	16	0.5263157894736842	0.7222222222222222	13	13	6	5	0	0.10526315789473684	2	19	1.3333333333333333	20	0.3125	0.1111111111111111	0.8166322754894753	0.8436825883650775	0.635519174124002	0.6894847988439794	0.44901510083360224	0.8843302754195782	0.8601403925147619	0.8184523554806423	0.07692307692307693	0.23076923076923078	0.0
2700	2.8929497523212726e-05	3.1987352322712596e-06	9.731038950818599e-08	0.994369453251326	None	0.5	1	0.8333333333333334	5	0.14285714285714285	1	0.75	0	4	0	4	0	0	0.75	4	3	0.6	9	0.0	0.8	0	0	0	0	0	0	0	0	0	0	0
1305	None	None	None	None	None	0	0	0.5	2	0.75	3	1.0	0.5	4	2	1	0	0	0.16666666666666666	6	1	0.4	6	0.0	0.8	0.4978440444737391	0.8390494973066644	0.6888682033837599	0.8040311609805566	0.9174838093813825	0.6231845331220206	0.8621823082118281	0.7664990696417356	0	0	0.0
5325	0.03473512344085641	0.010388355432903567	-0.00727840394748607	0.9185869939898674	None	0	0	0.2857142857142857	2	0.875	7	0.5555555555555556	0.75	7	6	2	3	0	0.2222222222222222	2	9	0.6666666666666666	10	0.42857142857142855	0	0.8166322754894753	0.8739605397337585	0.635519174124002	0.7218617423016777	0.44901510083360224	0.8911627104025439	0.8601403925147619	0.8408111933710654	0.14285714285714285	0.14285714285714285	0.0
7488	0.0617630684199746	0.022148994721001864	0.010163311192953065	0.7685263438074694	None	0	0	0.2	3	0.9	18	0.5238095238095238	0.7	15	14	6	4	0	0.09523809523809523	2	21	1.4666666666666666	22	0.26666666666666666	0.1	0.8166322754894753	0.8356151415145501	0.635519174124002	0.8080509301792843	0.8321541547419538	0.8989641637945729	0.8601403925147619	0.8519158292723898	0.06666666666666667	0.26666666666666666	0.0
7483	0.06744993967240592	0.03405122959843805	0.03401711285679898	0.6715021519948674	None	0	0	0.21428571428571427	3	0.8888888888888888	16	0.5263157894736842	0.7222222222222222	13	13	6	5	0	0.10526315789473684	2	19	1.3333333333333333	20	0.3125	0.1111111111111111	0.8166322754894753	0.8288626872821824	0.635519174124002	0.6894847988439794	0.44901510083360224	0.8843302754195782	0.8601403925147619	0.8130265668084138	0.07692307692307693	0.3076923076923077	0.0
7326	0.07874072675787125	0.029560686302747413	0.024639051688569422	0.6810587155923347	None	0	0	0.21428571428571427	3	0.8888888888888888	16	0.5263157894736842	0.6666666666666666	12	12	7	6	0	0.10526315789473684	2	19	1.3333333333333333	20	0.3333333333333333	0.1111111111111111	0.7204557253142352	0.834768433031523	0.6842573613870527	0.67439914185745	0.8321541547419538	0.8810058265732496	0.7893585258073169	0.809995664235479	0.08333333333333333	0.4166666666666667	0.0
7396	0.08091221118775335	0.037177470199998446	0.03698951702248582	0.7426198219938515	None	0	0	0.23076923076923078	3	0.8823529411764706	15	0.5277777777777778	0.7058823529411765	12	12	6	6	0	0.1111111111111111	2	18	1.2666666666666666	19	0.375	0.11764705882352941	0.7204557253142352	0.8154237553667781	0.6842573613870527	0.6999337261440385	0.8321541547419538	0.8864259131011216	0.7893585258073169	0.8119081159670626	0.08333333333333333	0.3333333333333333	0.0
7197	0.05810469981764161	0.0026235650821604113	-0.0018676890960809907	0.9972707898500647	None	0	0	0.23076923076923078	3	0.8823529411764706	15	0.5277777777777778	0.7647058823529411	13	13	5	3	0	0.1111111111111111	2	18	1.2666666666666666	19	0.21428571428571427	0.11764705882352941	0.8166322754894753	0.8053312202436759	0.6842573613870527	0.715810594554745	0.8321541547419538	0.9349808335769563	0.7893585258073169	0.8415568299937033	0.3076923076923077	0.3076923076923077	0.0
103	None	None	None	None	None	0	0	0.5	2	0.5	2	0.5	0.25	2	1	3	4	0	0.75	3	4	0.4	6	0.4444444444444444	0	0.5332036790744132	0.9870296844959082	0.8470143256142861	0.821985353163606	0.344187714476023	0.9199654092251863	0.9487095429666064	0.9409176594928969	0.5	1.0	0.26919846132373
91	None	None	None	None	None	0	0	0.25	2	0.8888888888888888	8	1.0	0.8888888888888888	10	8	0	0	0	0.09090909090909091	11	1	0.7333333333333333	11	0.0	0.2	0.7404431449707516	0.7659877601722991	0.7302729874917897	0.8902286129378708	0.27871131960593803	0.8858046752127587	0.9041704104619566	0.8551798403507652	0	0	0.0
5276	0.05664725263407716	0.005242751810294656	-0.0027239724554627793	0.7373666934477086	None	0	0	0.2727272727272727	3	0.8571428571428571	12	0.5714285714285714	0.7142857142857143	11	10	4	3	0	0.14285714285714285	2	14	1.0666666666666667	16	0.2727272727272727	0.14285714285714285	0.8166322754894753	0.8742238638945805	0.635519174124002	0.7193591753895793	0.44901510083360224	0.8846032435721815	0.8601403925147619	0.8373934188173666	0.09090909090909091	0.2727272727272727	0.0
1801	None	None	None	None	None	0	0	0.5	3	0.42857142857142855	3	0.5625	0.2857142857142857	4	2	4	3	0	1.0	4	4	0.6	9	0.3	0.5714285714285714	0.6859179689907834	0.741079656812862	0.48616327705173906	0.5848805100141334	0.7223570772620891	0.6533417357180514	0.7581644401350955	0.6628594849065352	0.5	0.25	0.0
6887	0.0719895919578861	0.029260679555089972	0.02865636242035495	0.6595271526753743	None	0	0	0.21428571428571427	3	0.8888888888888888	16	0.5263157894736842	0.6666666666666666	12	12	7	6	0	0.10526315789473684	2	19	1.3333333333333333	20	0.3333333333333333	0.1111111111111111	0.7204557253142352	0.8582062711435522	0.6842573613870527	0.67439914185745	0.8321541547419538	0.8810058265732496	0.7893585258073169	0.8190913718241633	0.08333333333333333	0.25	0.0
628	None	None	None	None	None	0	0	0.75	3	0.3333333333333333	1	0.625	0.3333333333333333	2	1	2	2	0	0.5	4	2	0.3333333333333333	5	0.2857142857142857	0.6666666666666666	0.7544741783703389	0.9209451246633262	0.46815587503809475	0.8966935974538688	0.7566813936104355	0.6802079482326716	0.899601014435533	0.8569681675345789	0.75	0.5	0.0
2708	0.006038593043156768	0.0005312095264174562	-0.00021652434771203067	0.97072724468725	None	0.3333333333333333	1	0.625	5	0.5	5	0.4	0.2	4	2	7	6	0	0.8333333333333334	5	6	0.8	12	0.375	0.25	0.7524034183841063	0.7116748671902923	0.46057926308916264	0.9421231619875855	0.5673443872016382	0.7812424672505387	0.8117006905602816	0.8396228051701635	0.25	0.5	0.0
1383	None	None	None	None	None	0	0	0.4	2	0.6	3	0.5833333333333334	0.2	1	1	5	2	0	0.75	3	4	0.4666666666666667	7	0.14285714285714285	0.5	0.5485336792616133	0.5	0.40355360708905536	0.5	0.3315253911057893	0.5	0.7114558042994479	0.5	1.0	1.0	0.5078385069841884
3206	0.016401488108137352	0.0039870073720070605	0.0033158002004830935	0.9937745777896627	None	0	0	0.625	5	0.2222222222222222	2	0.6875	0.2222222222222222	6	2	4	1	0	0.25	8	2	0.7333333333333333	11	0.125	0.2	0.7094968304135738	0.8763997307264768	0.6842573613870527	0.8878535907108045	0.8158847193620755	0.6304703509705439	0.7691434746345385	0.8206369406907172	1.0	0.16666666666666666	0.0
5669	0.06118106775208287	0.02982661610960198	0.02965937077471995	0.6876632662378857	None	0	0	0.3333333333333333	3	0.8181818181818182	9	0.5416666666666666	0.8181818181818182	10	9	2	2	0	0.16666666666666666	2	12	0.8666666666666667	13	0.2857142857142857	0.18181818181818182	0.7204557253142352	0.8333898571197998	0.6842573613870527	0.686349494530808	0.8321541547419538	0.8824319727768344	0.7893585258073169	0.8129873142011903	0.55	0.2	0.0
1931	None	None	None	None	None	0	0	0.8	4	0.2	1	0.5833333333333334	0.2	3	1	3	2	0	0.75	4	3	0.4666666666666667	7	0.25	0.6666666666666666	0.5373632597390727	0.898520298881216	0.6842573613870527	0.8846707389341956	0.8321541547419538	0.6707466579960519	0.7691434746345385	0.8379825129994136	0.6666666666666666	0.3333333333333333	0.0
3366	0.03006788544237417	0.0053517083298176196	0.005345738320687478	0.9944142913657764	None	0	0	0.375	3	0.6666666666666666	6	0.55	0.5555555555555556	7	5	3	2	0	0.2	10	2	0.7333333333333333	11	0.25	0.2	0.5089483567406778	0.8404872958029326	0.6842573613870527	0.8194159270443135	0.8321541547419538	0.629063028948556	0.7893585258073169	0.7745442658871001	0.5714285714285714	0.14285714285714285	0.0
3933	0.0463621635056263	0.01420889072559425	0.013774650337719591	0.9915949063920912	None	0	0	0.375	3	0.7	7	0.5454545454545454	0.6	9	6	2	3	0	0.18181818181818182	11	2	0.8	12	0.6	0.18181818181818182	0.5089483567406778	0.8757757780989813	0.6842573613870527	0.8245142413977775	0.8321541547419538	0.6160018364415011	0.7893585258073169	0.789894599590767	0.1111111111111111	0.1111111111111111	0.0
3720	0.03462104865131157	0.0011154523837016658	0.0003424177392384625	0.9871091283066286	None	0	0	0.375	3	0.7	7	0.5454545454545454	0.6	9	6	2	3	0	0.18181818181818182	11	2	0.8	12	0.6	0.18181818181818182	0.5089483567406778	0.9014901055088939	0.6842573613870527	0.8477402920758748	0.8321541547419538	0.8271680428419624	0.7893585258073169	0.8620222857334532	0.1111111111111111	0.4444444444444444	0.0
4374	0.08621263655641188	0.009991337433285057	0.009046589368513476	0.6902400268687714	None	0	0	0.3	3	0.7692307692307693	10	0.5357142857142857	0.6923076923076923	12	9	2	2	0	0.14285714285714285	14	2	1.0	15	0.4	0.14285714285714285	0.5089483567406778	0.9046239768225163	0.6842573613870527	0.7964589691643772	0.8321541547419538	0.7974145417596591	0.7893585258073169	0.840426428311328	0.5416666666666666	0.25	0.0
2274	None	None	None	None	None	0	0	0.25	2	0.7777777777777778	7	0.55	0.5555555555555556	7	5	3	2	0	0.8	4	5	0.7333333333333333	11	0.25	0.4444444444444444	0.7051412082171231	0.9159268205147065	0.45132258343049686	0.9567782071896684	0.6324430148029518	0.9255077890919624	0.9023543075061338	0.9351345040483056	0.5714285714285714	0.14285714285714285	0.0
104	None	None	None	None	None	0	0	0.29411764705882354	5	0.6956521739130435	16	0.3125	0.4782608695652174	14	11	10	1	0	0.8	10	8	1.6666666666666667	25	0.047619047619047616	0.2608695652173913	0.33855919728606126	0.9376663400201868	0.3251859522775948	0.8120534323379579	0.2748458388454103	0.9160107811207073	0.7192633783984621	0.8991558608220513	1.0	0.14285714285714285	0.0
6685	0.06529283779884609	0.02869846660741296	0.02834491509415571	0.6499032144129862	None	0	0	0.21428571428571427	3	0.8888888888888888	16	0.5263157894736842	0.7222222222222222	13	13	6	5	0	0.10526315789473684	2	19	1.3333333333333333	20	0.3125	0.1111111111111111	0.8166322754894753	0.8288626872821824	0.635519174124002	0.6894847988439794	0.44901510083360224	0.8843302754195782	0.8601403925147619	0.8130265668084138	0.07692307692307693	0.3076923076923077	0.0
3525	0.02659791751311524	0.007129622014994696	0.006059446965900916	0.9950631505062631	None	0	0	0.625	5	0.3	3	0.6666666666666666	0.3	4	3	7	3	0	0.2222222222222222	9	2	0.8	12	0.17647058823529413	0.18181818181818182	0.5373632597390727	0.8811405922858561	0.6842573613870527	0.8666310244752801	0.8321541547419538	0.65782424547752	0.7691434746345385	0.8189813085468867	0.25	0.25	0.0
6964	0.07087545041844459	0.0411317035628283	0.04077006421388486	0.646821196995047	None	0	0	0.2	3	0.9	18	0.5238095238095238	0.7	14	14	7	5	0	0.09523809523809523	2	21	1.4666666666666666	22	0.2777777777777778	0.1	0.8166322754894753	0.8180693390310297	0.6598882677555273	0.6867401729424656	0.640584627787778	0.8848737412600544	0.8276067372429062	0.8088497414906858	0.07142857142857142	0.2857142857142857	0.0
1834	None	None	None	None	None	0	0	0.3333333333333333	1	1.0	2	1.0	0	0	0	3	0	0	0.25	1	4	0.26666666666666666	4	0.0	0	0	0	0	0	0	0	0	0	0	0	0
1399	None	None	None	None	None	0.6666666666666666	2	0.8888888888888888	8	0.09090909090909091	1	0.8666666666666667	0.09090909090909091	7	1	5	0	0	0.6	5	3	0.8666666666666667	13	0.0	0.75	0.2594780978086376	0.9089399196556849	0.3535221946895718	0.7500249850204141	0.6352413798202203	0.7683074195596893	0.822639001769293	0.8224099497157181	0	0	0.0
6871	0.08326179238961469	0.03308072712966747	0.03303874015873562	0.7072810079813425	None	0	0	0.1875	3	0.9090909090909091	20	0.5217391304347826	0.6818181818181818	15	15	8	6	0	0.08695652173913043	2	23	1.6	24	0.3	0.09090909090909091	0.8166322754894753	0.8129862079795355	0.6842573613870527	0.7017748380844799	0.8321541547419538	0.8881967921435885	0.7893585258073169	0.8124358791998666	0.06666666666666667	0.3333333333333333	0.0
4337	0.0518776802713202	0.005053561676952331	0.004449824926796663	0.9943651449070119	None	0	0	0.3333333333333333	3	0.7272727272727273	8	0.5416666666666666	0.6363636363636364	9	7	3	2	0	0.16666666666666666	12	2	0.8666666666666667	13	0.25	0.16666666666666666	0.5089483567406778	0.8215691147240173	0.6842573613870527	0.7954804824936346	0.8321541547419538	0.6164189750541015	0.7893585258073169	0.7539685376688344	0.5555555555555556	0.1111111111111111	0.0
1900	None	None	None	None	None	0.5	1	0.8333333333333334	5	0.16666666666666666	1	0.5333333333333333	0.16666666666666666	3	1	4	0	0	0.6	5	3	0.5333333333333333	8	0.0	0.8	0.7680248965357073	0.7490479518245216	0.6842573613870527	0.7374353175198356	0.8321541547419538	0.9280372482792192	0.6469268130995991	0.8265037432074066	0	0	0.0
1313	None	None	None	None	None	0	0	1.0	2	0.0	0	1.0	0	1	0	1	0	0	0.3333333333333333	3	1	0.2	3	0.0	1.0	0	0	0	0	0	0	0	0	0	0	0
599	None	None	None	None	None	0	0	0.6	3	0.6	3	0.5833333333333334	0.6	6	3	0	0	0	0.3333333333333333	6	2	0.4666666666666667	7	0.0	0.4	0.5711030491479743	0.9108966783238727	0.1332445225336562	0.5585704795173221	0.6447908270298465	0.9037350589601371	0.9203819658983479	0.8319917045605912	0	0	0.0
2475	None	None	None	None	None	0	0	0.5	3	0.5	3	0.8888888888888888	0.16666666666666666	2	1	5	2	0	1.0	3	3	0.5333333333333333	8	0.15384615384615385	0.8	0.28314528402309413	0.5	0.6877991397386518	0.5222333354408861	0.18127901379889289	0.6927037468877274	0.9007774953903315	0.5745877320602432	0.75	1.0	0.2848221880000188
6880	0.07595573005388977	0.027216305547580838	0.0012291374807391344	0.6446448865145498	None	0	0	0.2	3	0.9	18	0.5238095238095238	0.7	15	14	6	5	0	0.09523809523809523	2	21	1.4666666666666666	22	0.3333333333333333	0.1	0.8166322754894753	0.8356151415145501	0.635519174124002	0.8080509301792843	0.8321541547419538	0.8989641637945729	0.8601403925147619	0.8519158292723898	0.06666666666666667	0.26666666666666666	0.0
1085	None	None	None	None	None	1.0	1	0.8	4	0.4	2	0.4666666666666667	0.2	2	1	4	3	0	0.6	5	3	0.4666666666666667	7	0.2727272727272727	1.0	0.7686816298695364	0.9099630375994123	0.46815587503809475	0.8966935974538688	0.7566813936104355	0.6802079482326716	0.8941649243385552	0.8510646013355156	0.5	0.5	0.0
1696	None	None	None	None	None	0	0	0.5	2	0.5	2	0.5	0.25	1	1	4	1	0	0.75	4	3	0.4	6	0.08333333333333333	0	0.7995773072504624	0.5	0.4905212593602564	0.5	0.7223570772620891	0.5	0.7880636621675153	0.5	1.0	1.0	0.0
2601	0.00766530274165025	0.0001572791296267104	-9.777567479023234e-05	0.9575690662537591	None	0.5	1	0.5	3	0.5	3	0.4	0.5	5	3	2	0	0	0.8	5	4	0.5333333333333333	8	0.0	0.6666666666666666	0.7780872991444583	0.9167570673028705	0.5563217168967003	0.8911816311589887	0.6890812424767889	0.7257944211241685	0.8526755124945439	0.8611783999901301	0	0	0.0
2084	None	None	None	None	None	0	0	0.5	2	0.5	2	0.6	0.25	2	1	3	2	0	0.4	2	5	0.4	6	0.2222222222222222	0	0.7858265930276935	0.5705629513567256	0.8511994841782153	0.7201949560705256	0.3996330850880617	0.5	0.8858898925963495	0.6010540855449957	0.75	0	0.3327963720582761
1908	None	None	None	None	None	0	0	0.5	2	0.6666666666666666	2	1.0	0.6666666666666666	4	2	0	0	0	0.2	5	1	0.3333333333333333	5	0.0	0.5	0.5744684180979246	0.8417517631967073	0.5844149666631748	0.8088243440539424	0.9174838093813825	0.8737269776128286	0.8413927668011197	0.8432586788683816	0	0	0.0
1178	None	None	None	None	None	0	0	0.5	2	0.6666666666666666	2	0.5555555555555556	0	0	0	4	2	0	1.0	3	3	0.3333333333333333	5	0.16666666666666666	0.5	0	0	0	0	0	0	0	0	0	0	0
2003	None	None	None	None	None	0	0	0.6666666666666666	2	0.0	0	0.6666666666666666	0	1	0	2	0	0	0.6666666666666666	3	2	0.26666666666666666	4	0.0	0	0	0	0	0	0	0	0	0	0	0	0
4180	0.05695897370343831	0.004668796116204165	0.004533663568708583	0.7465838378238433	None	0	0	0.3	3	0.8461538461538461	11	0.5769230769230769	0.6153846153846154	10	8	4	4	0	0.15384615384615385	2	13	1.0	15	0.4	0.15384615384615385	0.6627903161150765	0.874922681968595	0.6598882677555273	0.7072738231590355	0.640584627787778	0.8894439849001085	0.8276067372429062	0.8371925628351616	0.1	0.1	0.0
446	None	None	None	None	None	0	0	0.5	3	0.6666666666666666	4	0.5714285714285714	0.6666666666666666	7	4	0	0	0	0.2857142857142857	7	2	0.5333333333333333	8	0.0	0.3333333333333333	0.8050541809748009	0.8625437843382215	0.3792530117641136	0.8748869380551295	0.6447908270298465	0.9250210949322075	0.873317589858819	0.8907108131086798	0	0	0.0
2375	None	None	None	None	None	0	0	0.75	3	0.5	2	1.0	0	1	0	4	2	0	0.6666666666666666	2	3	0.4	6	0.18181818181818182	1.0	0	0	0	0	0	0	0	0	0	0	0
5515	0.08378484850835613	0.015935769382433757	0.010133737613677366	0.7258571163551915	None	0	0	0.23076923076923078	3	0.8235294117647058	14	0.5277777777777778	0.7647058823529411	15	13	3	2	0	0.1111111111111111	18	2	1.2666666666666666	19	0.25	0.1111111111111111	0.8166322754894753	0.8351428256948653	0.635519174124002	0.8081387588617324	0.44901510083360224	0.9041076865035909	0.8601403925147619	0.8542173797943678	0.5333333333333333	0.06666666666666667	0.0
3786	0.06437493534346099	0.0022040919173820393	0.0021603038279613264	0.8425995688768533	None	0.2222222222222222	2	0.4	8	0.5925925925925926	16	0.20279720279720279	0.48148148148148145	19	13	9	0	0	0.8461538461538461	11	13	1.9333333333333333	29	0.0	0.08	0.7067826894195554	0.8904398390626592	0.7034632234604901	0.9729309039475135	0.6890749299397751	0.9133493516647626	0.9182749441440256	0.9356837572537003	0	0	0.0
5132	0.05736086252021321	0.03284200465832286	0.029761847372153028	0.7364958120566367	None	0	0	0.25	2	0.8888888888888888	8	0.55	0.7777777777777778	8	7	2	3	0	0.2	2	10	0.7333333333333333	11	0.42857142857142855	0	0.8166322754894753	0.8701585167123588	0.635519174124002	0.7118488086592435	0.44901510083360224	0.8830401314551186	0.8601403925147619	0.8333318203372675	0.125	0.125	0.0
7373	0.07712118353696014	0.035476324867737136	0.03322878674556932	0.6828749961962475	None	0	0	0.21428571428571427	3	0.8947368421052632	17	0.525	0.6842105263157895	13	13	7	5	0	0.1	2	20	1.4	21	0.2777777777777778	0.10526315789473684	0.8166322754894753	0.8176161863244138	0.6842573613870527	0.6930004842231776	0.8321541547419538	0.8861460135977577	0.7893585258073169	0.8108398238258021	0.15384615384615385	0.3076923076923077	0.0
6327	0.07468724794012979	0.022843297315452968	0.011085269371005855	0.6566628264683039	None	0	0	0.1875	3	0.9047619047619048	19	0.5227272727272727	0.6190476190476191	15	13	7	5	0	0.09090909090909091	2	22	1.5333333333333334	23	0.3125	0.09523809523809523	0.8166322754894753	0.8356151415145501	0.635519174124002	0.8080509301792843	0.8321541547419538	0.8989641637945729	0.8601403925147619	0.8519158292723898	0.13333333333333333	0.26666666666666666	0.0
7115	0.06679676738381819	0.020767380797569485	0.009648235128103168	0.7198172414899999	None	0	0	0.21428571428571427	3	0.8947368421052632	17	0.525	0.6842105263157895	14	13	6	6	0	0.1	2	20	1.4	21	0.4	0.10526315789473684	0.7204557253142352	0.8405973259822844	0.6598882677555273	0.8115977078591723	0.8321541547419538	0.895805307351902	0.8276067372429062	0.8529826733634892	0.07142857142857142	0.2857142857142857	0.0
897	None	None	None	None	None	0	0	0.5	3	0.6666666666666666	4	0.5714285714285714	0.6666666666666666	6	4	1	0	0	0.2857142857142857	7	2	0.5333333333333333	8	0.0	0.6666666666666666	0.6812660589865771	0.856052410382459	0.6842573613870527	0.8737728908304893	0.7566813936104355	0.8241106852223684	0.803873985424169	0.8524595447371958	0	0	0.0
5874	0.07788182728111709	0.019436252436697308	0.01902507582608589	0.6137402365600879	None	0	0	0.21428571428571427	3	0.8888888888888888	16	0.5263157894736842	0.7222222222222222	13	13	6	3	0	0.10526315789473684	2	19	1.3333333333333333	20	0.1875	0.1111111111111111	0.8166322754894753	0.8450871269497859	0.6842573613870527	0.6681046555140879	0.8321541547419538	0.8814899997757834	0.7893585258073169	0.8126932538757817	0.3076923076923077	0.3076923076923077	0.0
7418	0.0764756723807704	0.032334676469978015	0.03213547138396456	0.7053382059749007	None	0	0	0.25	3	0.875	14	0.5294117647058824	0.75	13	12	4	4	0	0.11764705882352941	2	17	1.2	18	0.36363636363636365	0.125	0.8166322754894753	0.8367627553159204	0.635519174124002	0.7066629426817498	0.44901510083360224	0.8881671572976192	0.8601403925147619	0.8217975840450302	0.07692307692307693	0.3076923076923077	0.0
3837	0.07771990926101134	0.02019119780226339	0.008145278940293018	0.7222102176672758	None	0	0	0.3333333333333333	3	0.8181818181818182	9	0.5909090909090909	0.6363636363636364	8	7	4	3	0	0.18181818181818182	2	11	0.8666666666666667	13	0.2727272727272727	0.18181818181818182	0.6627903161150765	0.883393202012412	0.6598882677555273	0.6962232170289953	0.640584627787778	0.8868225619244872	0.8276067372429062	0.8372184654917914	0.125	0.25	0.0
1580	None	None	None	None	None	0	0	0.1	1	1.0	13	0.375	0.8461538461538461	12	11	2	1	0	0.4	4	10	1.0	15	0.14285714285714285	0.3076923076923077	0.7051412082171231	0.8883015785967947	0.45132258343049686	0.9323673450607186	0.717177312770265	0.9068224268561927	0.8993077886176367	0.9108611137275894	1.0	0.08333333333333333	0.0
158	None	None	None	None	None	0	0	1.0	1	0	0	1.0	0	0	0	1	1	0	0.5	1	2	0.13333333333333333	2	0.16666666666666666	0	0	0	0	0	0	0	0	0	0	0	0
396	None	None	None	None	None	0	0	0.2857142857142857	2	0.875	7	0.35714285714285715	0.5	4	4	5	1	0	0.5714285714285714	4	7	0.6666666666666666	10	0.07142857142857142	0	0.8428972283113192	0.7464191008099418	0.7503755638792367	0.9058147546460833	0.4071225873178377	0.7960428368823609	0.8976831242590302	0.8275420111779566	1.0	0.25	0.0
7075	0.0690425923091709	0.03302596116399694	0.03263051879760814	0.6538943079400044	None	0	0	0.21428571428571427	3	0.8888888888888888	16	0.5263157894736842	0.7222222222222222	13	13	6	5	0	0.10526315789473684	2	19	1.3333333333333333	20	0.3125	0.1111111111111111	0.8166322754894753	0.8288626872821824	0.635519174124002	0.6894847988439794	0.44901510083360224	0.8843302754195782	0.8601403925147619	0.8130265668084138	0.07692307692307693	0.3076923076923077	0.0
1361	None	None	None	None	None	0	0	0.125	1	1.0	9	0.4583333333333333	0.7777777777777778	8	7	2	1	0	0.6666666666666666	4	6	0.7333333333333333	11	0.14285714285714285	0.4444444444444444	0.7051412082171231	0.8046266206495133	0.45132258343049686	0.8875421235335618	0.8058062153291589	0.9286162333292386	0.8961771554752291	0.8824310890357109	1.0	0.25	0.0
400	None	None	None	None	None	0	0	0.5	2	0.6666666666666666	2	0.625	0.6666666666666666	4	2	0	2	0	0.5	4	2	0.3333333333333333	5	1.0	0	0.618534929052483	0.9595223996619181	0.6230153008117358	0.8115585333201791	0.4514440164362566	0.912804225391609	0.9021048771130366	0.9109054156481009	0.75	0.25	0.19334536690518167
1828	None	None	None	None	None	0	0	0.75	3	0.3333333333333333	1	0.5555555555555556	0.3333333333333333	2	1	2	3	0	1.0	3	3	0.3333333333333333	5	0.42857142857142855	1.0	0.7686816298695364	0.9099630375994123	0.46815587503809475	0.8966935974538688	0.7566813936104355	0.6802079482326716	0.8941649243385552	0.8510646013355156	0.5	0.5	0.15319667325753358
7334	0.07295948198478236	0.03154036197891561	0.029381576684488566	0.6855690447766871	None	0	0	0.21428571428571427	3	0.8947368421052632	17	0.525	0.6842105263157895	13	13	7	5	0	0.1	2	20	1.4	21	0.2777777777777778	0.10526315789473684	0.8166322754894753	0.8176161863244138	0.6842573613870527	0.6930004842231776	0.8321541547419538	0.8861460135977577	0.7893585258073169	0.8108398238258021	0.07692307692307693	0.3076923076923077	0.0
7300	0.07791142636646618	0.03116023965160815	0.02799480115529887	0.640480136851415	None	0	0	0.21428571428571427	3	0.8947368421052632	17	0.525	0.7368421052631579	15	14	5	7	0	0.1	2	20	1.4	21	0.5384615384615384	0.10526315789473684	0.8166322754894753	0.8415476183204771	0.635519174124002	0.8045595171303883	0.8321541547419538	0.8954919202652798	0.8601403925147619	0.8512339561794402	0.06666666666666667	0.26666666666666666	0.0
2005	None	None	None	None	None	0	0	1.0	1	0	0	1.0	0	1	0	0	0	0	0.5	2	1	0.13333333333333333	2	0.0	0	0	0	0	0	0	0	0	0	0	0	0
2264	None	None	None	None	None	0	0	0.375	3	0.6	6	0.6666666666666666	0.3	6	3	5	1	0	0.5	3	6	0.8	12	0.09090909090909091	0	0.7574117584627739	0.8637204088986915	0.945742370048112	0.9565203833979725	0.3996330850880617	0.7412510435488328	0.9059342958001145	0.8804477574644134	1.0	0	0.0
1953	None	None	None	None	None	0.5	1	0.8333333333333334	5	0.16666666666666666	1	0.5333333333333333	0.16666666666666666	3	1	4	1	0	0.6	5	3	0.5333333333333333	8	0.1	0.8	0.5089483567406778	0.9100986175639912	0.6842573613870527	0.7374353175198356	0.8321541547419538	0.9280372482792192	0.7893585258073169	0.8774120433200502	1.0	0.3333333333333333	0.0
3173	0.00824221527099353	0.0014199544107835523	0.0008690606030687973	0.982705955981473	None	0.5	1	0.6666666666666666	4	0.5	3	0.4444444444444444	0.5	7	3	0	0	0	0.5	6	3	0.5333333333333333	8	0.0	1.0	0.860184170718331	0.7647750356252132	0.635519174124002	0.8640457384305783	0.44901510083360224	0.8864751601526224	0.9176278396621684	0.8448184457984549	0	0	0.0
5581	0.0562471923718775	0.01963117800403474	0.019629286141694357	0.6876872396356032	None	0	0	0.2727272727272727	3	0.8571428571428571	12	0.5333333333333333	0.7142857142857143	11	10	4	3	0	0.13333333333333333	2	15	1.0666666666666667	16	0.2727272727272727	0.14285714285714285	0.8166322754894753	0.831702026533794	0.6842573613870527	0.7037322886224172	0.8321541547419538	0.8885239515143699	0.7893585258073169	0.8194868692283598	0.36363636363636365	0.36363636363636365	0.0
5773	0.05343571072983006	0.016741590567921023	0.004021574283382278	0.6391035156580818	None	0	0	0.3	3	0.8461538461538461	11	0.5769230769230769	0.6153846153846154	8	8	6	4	0	0.15384615384615385	2	13	1.0	15	0.25	0.15384615384615385	0.7204557253142352	0.8498199833759044	0.6842573613870527	0.6583170780809986	0.8321541547419538	0.8751935512409249	0.7893585258073169	0.809313880391511	0.25	0.375	0.0
352	None	None	None	None	None	0	0	0.5	2	0.6666666666666666	2	0.5555555555555556	0.3333333333333333	1	1	3	1	0	1.0	3	3	0.3333333333333333	5	0.1	0	0.7995773072504624	0.5	0.20028686455151132	0.5	0.7223570772620891	0.5	0.9347349672294807	0.5	1.0	0	0.0
2529	None	None	None	None	None	0	0	0.5	2	0.6666666666666666	2	0.8333333333333334	0	1	0	3	3	0	0.6666666666666666	2	3	0.3333333333333333	5	0.3333333333333333	0.6666666666666666	0	0	0	0	0	0	0	0	0	0	0
5866	0.08525466955568846	0.03600256589856589	0.035992352550945315	0.6894951498578775	None	0	0	0.21428571428571427	3	0.8888888888888888	16	0.5263157894736842	0.6666666666666666	12	12	7	6	0	0.10526315789473684	2	19	1.3333333333333333	20	0.3333333333333333	0.1111111111111111	0.7204557253142352	0.8240061021965258	0.6842573613870527	0.67439914185745	0.8321541547419538	0.8810058265732496	0.7893585258073169	0.8060620917484465	0.08333333333333333	0.3333333333333333	0.0
3070	0.0490990591097347	0.0031894306517671555	-0.0023882199953386813	0.868309820284511	None	0.2222222222222222	2	0.47619047619047616	10	0.4827586206896552	14	0.21678321678321677	0.3793103448275862	18	11	12	0	0	0.8461538461538461	11	13	2.066666666666667	31	0.0	0.07142857142857142	0.7562914012331408	0.89946277534537	0.5380091119777021	0.9762396351432542	0.667376395061387	0.8975761011645645	0.9265982584593749	0.9365833591672075	0	0	0.0
1701	None	None	None	None	None	0	0	0.16666666666666666	1	1.0	6	0.8	0.5	3	3	4	1	0	0.4	5	2	0.5333333333333333	8	0.08333333333333333	0.3333333333333333	0.28314528402309413	0.9731584355538252	0.6966983424303702	0.6681988621528685	0.2625580275977858	0.6625505276961258	0.9113717081976448	0.8395803226105317	1.0	0.6666666666666666	0.0
7157	0.07256909845715603	0.005278305797799848	-0.0008653493592675125	0.990730685078331	None	0	0	0.23076923076923078	3	0.8823529411764706	15	0.5277777777777778	0.6470588235294118	11	11	7	5	0	0.1111111111111111	2	18	1.2666666666666666	19	0.2777777777777778	0.11764705882352941	0.6242791751389951	0.8103761385992718	0.6842573613870527	0.7076692671278347	0.8321541547419538	0.8850955934928271	0.7893585258073169	0.8114379430478694	0.09090909090909091	0.36363636363636365	0.0
4987	0.05413499074196792	0.015078193627520642	0.014135497839553472	0.6847943858490302	None	0	0	0.3	3	0.8461538461538461	11	0.5769230769230769	0.6153846153846154	10	8	4	4	0	0.15384615384615385	2	13	1.0	15	0.4	0.15384615384615385	0.7204557253142352	0.8655800636916418	0.6598882677555273	0.7072738231590355	0.640584627787778	0.8894439849001085	0.8276067372429062	0.8333968362805706	0.2	0.4	0.0
5672	0.050304212280522204	0.026351362440553732	0.026343505060236763	0.7404049483114024	None	0	0	0.25	2	0.8888888888888888	8	0.55	0.6666666666666666	7	6	3	3	0	0.2	2	10	0.7333333333333333	11	0.3333333333333333	0	0.8166322754894753	0.8577832067606601	0.635519174124002	0.7107551474481862	0.44901510083360224	0.8686977639127775	0.8601403925147619	0.8217890184584217	0.14285714285714285	0.14285714285714285	0.0
1857	None	None	None	None	None	0	0	0.5	3	0.3333333333333333	2	0.5333333333333333	0.3333333333333333	4	2	3	2	0	0.6	5	3	0.5333333333333333	8	0.25	0	0.7574117584627739	0.5612113439178454	0.9116733445545439	0.6840088011204974	0.3996330850880617	0.5	0.8954371800804203	0.5840557903003208	0.75	0	0.0
2521	None	None	None	None	None	0	0	0.4	2	0.8	4	1.0	0.8	6	4	0	0	0	0.14285714285714285	7	1	0.4666666666666667	7	0.0	0.3333333333333333	0.43502157667768493	0.8503997842898842	0.5640744589120849	0.7645359119777007	0.9710989327297476	0.849371011188434	0.8952439504793035	0.824679001803709	0	0	0.0
384	None	None	None	None	None	0	0	0.5454545454545454	6	0.42857142857142855	6	0.32653061224489793	0.42857142857142855	9	6	6	4	0	1.0	7	7	1.0666666666666667	16	0.3076923076923077	0.6666666666666666	0.612804378206828	0.8930514689213617	0.47689701938551926	0.9185107695702792	0.44039806690084193	0.785928124217199	0.8384936610917014	0.8752696275003848	0.16666666666666666	0.4444444444444444	0.0
3369	0.038251089028807674	0.0031795377848960306	-0.0028466923368009643	0.8009674349952154	None	0	0	0.5555555555555556	5	0.36363636363636365	4	0.65	0.36363636363636365	8	4	4	2	0	0.2	10	2	0.8666666666666667	13	0.25	0.16666666666666666	0.8816304010880748	0.887166001065186	0.7781845810373493	0.8792135950493326	0.7996152839821972	0.6137029621500592	0.7341830653063843	0.818072244599007	0.5625	0.375	0.0
5585	0.06140909409330612	0.021235350451254617	0.016443487238681814	0.705348033015962	None	0	0	0.25	2	0.9	9	0.5454545454545454	0.8	9	8	2	3	0	0.18181818181818182	2	11	0.8	12	0.42857142857142855	0	0.8166322754894753	0.8744033396898372	0.635519174124002	0.7102075059488195	0.44901510083360224	0.888270305559075	0.8601403925147619	0.8370832115586032	0.1111111111111111	0.1111111111111111	0.0
5980	0.07251130461171676	0.02678235585431271	0.02639806297988323	0.6669517392479389	None	0	0	0.1875	3	0.9047619047619048	19	0.5227272727272727	0.7142857142857143	15	15	7	4	0	0.09090909090909091	2	22	1.5333333333333334	23	0.2222222222222222	0.09523809523809523	0.8166322754894753	0.8102161184629365	0.6842573613870527	0.6969517290550964	0.44901510083360224	0.9153440946554982	0.8601403925147619	0.8256320415816756	0.3333333333333333	0.26666666666666666	0.0
5194	0.09229165176339013	0.014540131952201132	-0.0050755092137356695	0.6936413880337935	None	0	0	0.2727272727272727	3	0.7857142857142857	11	0.5333333333333333	0.7857142857142857	14	11	1	1	0	0.13333333333333333	15	2	1.0666666666666667	16	0.3333333333333333	0.13333333333333333	0.5089483567406778	0.9060701827486993	0.6842573613870527	0.7820489570025192	0.8321541547419538	0.8360594055241701	0.7893585258073169	0.8487037608769837	1.0	0.35714285714285715	0.0
6719	0.0555289759276861	0.020978876943883996	0.012547029001023339	0.7301594411934621	None	0	0	0.3	3	0.8333333333333334	10	0.5384615384615384	0.6666666666666666	9	8	4	4	0	0.15384615384615385	2	13	0.9333333333333333	14	0.36363636363636365	0.16666666666666666	0.6242791751389951	0.8516037780578056	0.6842573613870527	0.6523543626577247	0.8321541547419538	0.8694538065573522	0.7893585258073169	0.8060052670250152	0.2777777777777778	0.2222222222222222	0.0
2402	None	None	None	None	None	0	0	0.4	2	0.6	3	0.4666666666666667	0.6	5	3	1	1	0	0.6	3	5	0.4666666666666667	7	0.25	1.0	0.6306685770142592	0.8957547199140404	0.5563217168967003	0.8889968573114367	0.5699086758433227	0.9240114270794495	0.732034654773423	0.9040622693291743	1.0	0	0.0
3004	0.00730019590895881	0.0004992190221327407	0.0004600091504249966	0.9890171328524145	None	0	0	0.6	3	0.4	2	0.5833333333333334	0.4	4	2	2	1	0	0.3333333333333333	6	2	0.4666666666666667	7	0.16666666666666666	0.3333333333333333	0.996961219486392	0.8802228548002983	0.7781845810373493	0.926401752765714	0.7996152839821972	0.639969153377977	0.7328770299623402	0.845641769928359	1.0	0.25	0.0
5538	0.06260779765843096	0.021738813390496818	0.02010958326305528	0.6498474984070968	None	0	0	0.3	3	0.8461538461538461	11	0.5769230769230769	0.6923076923076923	10	9	4	3	0	0.15384615384615385	2	13	1.0	15	0.2727272727272727	0.15384615384615385	0.7204557253142352	0.8655800636916418	0.6842573613870527	0.7423125189530067	0.8158847193620755	0.8798921139990066	0.7893585258073169	0.837165524481412	0.1	0.4	0.0
466	None	None	None	None	None	0	0	0.3333333333333333	2	0.8571428571428571	6	0.45	0.42857142857142855	5	3	3	3	0	0.8	5	4	0.6	9	0.375	0.4	0.5458133815831178	0.9679006716731515	0.4170650428910804	0.8864348064812568	0.18469281590047526	0.9770517532932701	0.811693250249187	0.9556723994612938	0.6	0	0.0
38	None	None	None	None	None	0	0	0.3333333333333333	2	0.7142857142857143	5	0.5625	0.5714285714285714	4	4	4	1	0	0.25	8	2	0.6	9	0.08333333333333333	0	0.28062313934652827	0.8226183306362469	0.30020068866474714	0.7920769816874864	0.2235834230029962	0.7840875874144946	0.777062133076523	0.8001303203912078	1.0	0	0.0
7235	0.08864748336700927	0.008840166928751702	0.005811735295567546	0.6456845778029365	None	0	0	0.25	3	0.875	14	0.5294117647058824	0.625	10	10	7	6	0	0.11764705882352941	2	17	1.2	18	0.3333333333333333	0.125	0.6242791751389951	0.8712310213942012	0.6842573613870527	0.5556056490780927	0.8321541547419538	0.8526783013059048	0.7893585258073169	0.7853295084497517	0.1	0.3	0.0
3678	0.04148058824722375	0.002936855343593745	0.0017557121013498855	0.7661593204435732	None	0	0	0.3333333333333333	3	0.7272727272727273	8	0.5416666666666666	0.6363636363636364	10	7	2	0	0	0.16666666666666666	12	2	0.8666666666666667	13	0.0	0.3333333333333333	0.5089483567406778	0.925936324417937	0.635519174124002	0.8545004114916439	0.8321541547419538	0.8359570960267075	0.877206707646238	0.8781354951417859	0	0	0.0
1797	None	None	None	None	None	0	0	0.8	4	0.2	1	0.5833333333333334	0.2	2	1	4	2	0	0.75	4	3	0.4666666666666667	7	0.18181818181818182	0.6666666666666666	0.7544741783703389	0.9209451246633262	0.46815587503809475	0.8966935974538688	0.7566813936104355	0.6802079482326716	0.899601014435533	0.8569681675345789	0.75	0.5	0.0
3271	0.01012265830552061	0.003060798696114242	0.0008191463773000934	0.995816577473612	None	0	0	0.5	3	0.5	3	0.5714285714285714	0.5	5	3	2	1	0	0.2857142857142857	7	2	0.5333333333333333	8	0.16666666666666666	0.2857142857142857	0.5089483567406778	0.8769874795164699	0.6842573613870527	0.8492603849659909	0.8321541547419538	0.6465211111578987	0.7893585258073169	0.8072542716995164	1.0	0.2	0.0
5725	0.047968862730191214	0.027144433014104952	0.026931741741239343	0.7149887271662454	None	0	0	0.3333333333333333	3	0.8181818181818182	9	0.5909090909090909	0.5454545454545454	7	6	5	2	0	0.18181818181818182	2	11	0.8666666666666667	13	0.15384615384615385	0.18181818181818182	0.8166322754894753	0.7959710666675451	0.635519174124002	0.7004910746685203	0.44901510083360224	0.8848330149864593	0.8601403925147619	0.8048129276075697	0.5714285714285714	0.2857142857142857	0.0
4931	0.05923083596504412	0.02393259368533948	0.017739341855444152	0.6916885413445719	None	0	0	0.25	2	0.9	9	0.5454545454545454	0.8	9	8	2	3	0	0.18181818181818182	2	11	0.8	12	0.42857142857142855	0	0.8166322754894753	0.8744033396898372	0.635519174124002	0.7102075059488195	0.44901510083360224	0.888270305559075	0.8601403925147619	0.8370832115586032	0.1111111111111111	0.1111111111111111	0.0
4591	0.06414507247406422	0.004537440025370285	0.004198376139700294	0.756385223234	None	0	0	0.3	3	0.7692307692307693	10	0.5357142857142857	0.7692307692307693	12	10	2	1	0	0.14285714285714285	14	2	1.0	15	0.16666666666666666	0.14285714285714285	0.8841296897195026	0.5787107006171557	0.13427020907257964	0.8644144101766672	0.77872219987598	0.77240536323408	0.9649221398448312	0.755954251774263	1.0	0.08333333333333333	0.0
5962	0.06960432125650327	0.030634682466646208	0.03034647314610989	0.6522106352403462	None	0	0	0.21428571428571427	3	0.8888888888888888	16	0.5263157894736842	0.7222222222222222	13	13	6	5	0	0.10526315789473684	2	19	1.3333333333333333	20	0.3125	0.1111111111111111	0.8166322754894753	0.8288626872821824	0.635519174124002	0.6894847988439794	0.44901510083360224	0.8843302754195782	0.8601403925147619	0.8130265668084138	0.07692307692307693	0.3076923076923077	0.0
983	None	None	None	None	None	0	0	0.5	3	0.6666666666666666	4	0.4444444444444444	0.3333333333333333	3	2	4	2	0	0.5	6	3	0.5333333333333333	8	0.18181818181818182	1.0	1.0	0.9100986175639912	0.635519174124002	0.8735608032565118	0.6812086324789174	0.8286142870610349	0.9078924162739841	0.8744800374961607	0.6666666666666666	0.3333333333333333	0.0
2002	None	None	None	None	None	1.0	1	0.75	3	0.25	1	0.5	0.25	3	1	2	1	0	0.75	3	4	0.4	6	0.16666666666666666	1.0	0.6306685770142592	0.850466685543634	0.5563217168967003	0.9488931638152024	0.5131245895641815	0.9721972397981735	0.5933851760412533	0.9392333284114958	1.0	0.3333333333333333	0.0
1426	None	None	None	None	None	0	0	0.2857142857142857	2	0.875	7	0.5	0.625	5	5	4	2	0	0.8	5	4	0.6666666666666666	10	0.16666666666666666	0.2857142857142857	0.7350854767488284	0.928971071263773	0.27157393351412173	0.9629730880416393	0.5425541043143854	0.7956538459700627	0.9280071545064149	0.9165401262991907	0.6	0	0.0
3431	0.024761752561485793	0.0008760276465357125	0.0008424964396752657	0.9959795254155568	None	0	0	0.375	3	0.7777777777777778	7	0.55	0.5555555555555556	6	5	4	4	0	0.2	2	10	0.7333333333333333	11	0.36363636363636365	0.2222222222222222	0.5666137659398365	0.7895059990293164	0.6842573613870527	0.5	0.8321541547419538	0.5	0.7497579510230509	0.6084139239423068	0.16666666666666666	0.16666666666666666	0.0
4836	0.04246333959513484	0.008710317928593739	0.008683410956781658	0.9923786361284254	None	0	0	0.375	3	0.7	7	0.5454545454545454	0.5	8	5	3	2	0	0.18181818181818182	11	2	0.8	12	0.2857142857142857	0.18181818181818182	0.5666137659398365	0.8817629567866966	0.6842573613870527	0.8372532050445479	0.8321541547419538	0.621381626675909	0.7893585258073169	0.7991290538282584	0.5625	0.25	0.0
1618	None	None	None	None	None	0.3333333333333333	1	0.8888888888888888	8	0.0	0	0.8666666666666667	0	2	0	10	0	0	0.6	5	3	0.8666666666666667	13	0.0	0.75	0	0	0	0	0	0	0	0	0	0	0
10	None	None	None	None	None	0	0	1.0	1	0	0	1.0	0	1	0	0	0	0	0.5	1	2	0.13333333333333333	2	0.0	0	0	0	0	0	0	0	0	0	0	0	0
6742	0.07955373097861942	0.03826891925723944	0.03671976978197079	0.6822251055802212	None	0	0	0.21428571428571427	3	0.8947368421052632	17	0.525	0.6842105263157895	13	13	7	5	0	0.1	2	20	1.4	21	0.2777777777777778	0.10526315789473684	0.8166322754894753	0.8176161863244138	0.6842573613870527	0.6930004842231776	0.8321541547419538	0.8861460135977577	0.7893585258073169	0.8108398238258021	0.07692307692307693	0.3076923076923077	0.0
4985	0.05569396301384002	0.014577643972359462	0.014439975513478049	0.6608134935450914	None	0	0	0.3333333333333333	3	0.7272727272727273	8	0.5416666666666666	0.7272727272727273	11	8	1	1	0	0.16666666666666666	12	2	0.8666666666666667	13	0.3333333333333333	0.16666666666666666	0.5089483567406778	0.9248423360699034	0.6842573613870527	0.8056523843573695	0.8321541547419538	0.8316977475052294	0.7893585258073169	0.8633324987209134	1.0	0.36363636363636365	0.0
2081	None	None	None	None	None	0	0	0.25	1	1.0	4	1.0	0.25	2	1	3	4	0	0.6666666666666666	2	3	0.4	6	0.4444444444444444	0	0.7143328035557032	0.5705629513567256	0.36296780140854423	0.7201949560705256	0.7223570772620891	0.5	0.8430097488773045	0.6010540855449956	0.5	0	0.2737713842868817
973	None	None	None	None	None	0	0	0.5	1	1.0	1	0.75	0	0	0	2	2	0	1.0	2	2	0.2	3	0.25	0	0	0	0	0	0	0	0	0	0	0	0
3251	0.025385183251374083	0.0005775995355053983	0.00030896174789230783	0.9797128571128804	None	0	0	0.625	5	0.3	3	0.6666666666666666	0.3	7	3	4	3	0	0.2222222222222222	9	2	0.8	12	0.375	0.18181818181818182	0.7824885933795411	0.882022574460231	0.48579264486307167	0.8151436388620712	0.6812086324789174	0.9527799847941009	0.9165404885701326	0.8972183037558065	0.2857142857142857	0.42857142857142855	0.0
5622	0.024998434558361024	0.011960103144008178	0.011282420489384692	0.7688728156181893	None	0	0	0.2857142857142857	2	0.875	7	0.5555555555555556	0.75	6	6	3	5	0	0.2222222222222222	2	9	0.6666666666666666	10	0.5	0	0.8575224601655972	0.8227675585653063	0.635519174124002	0.7029826693747829	0.44901510083360224	0.8749081541889975	0.8601403925147619	0.8095786511949351	0.16666666666666666	0.16666666666666666	0.0
980	None	None	None	None	None	0	0	0.75	3	0.25	1	0.5	0.25	2	1	3	0	0	0.75	3	4	0.4	6	0.0	0	0.9473659457183565	0.5736412130253402	0.5099476024170204	0.5	0.2540514340399171	0.5	0.9459896146545835	0.5247067718050124	0	0	0.0
7159	0.07624914878694385	0.022130654951810578	0.019090629059955393	0.6657882029829211	None	0	0	0.2	3	0.9	18	0.5238095238095238	0.7	14	14	7	6	0	0.09523809523809523	2	21	1.4666666666666666	22	0.3333333333333333	0.1	0.8166322754894753	0.8239744746601453	0.6598882677555273	0.6624451684049544	0.640584627787778	0.8807720852376941	0.8276067372429062	0.8031069885401848	0.07142857142857142	0.2857142857142857	0.0
5502	0.054743980254439856	0.03356489198020663	0.028408911048779174	0.7113933684181722	None	0	0	0.25	2	0.9	9	0.5454545454545454	0.7	8	7	3	3	0	0.18181818181818182	2	11	0.8	12	0.3333333333333333	0	0.8166322754894753	0.8701585167123588	0.635519174124002	0.7118488086592435	0.44901510083360224	0.8830401314551186	0.8601403925147619	0.8333318203372675	0.125	0.125	0.0
5121	0.06017899248329111	0.021989752751052513	0.01787528083458006	0.7047977352504122	None	0	0	0.25	2	0.9	9	0.5454545454545454	0.8	9	8	2	3	0	0.18181818181818182	2	11	0.8	12	0.42857142857142855	0	0.8166322754894753	0.8744033396898372	0.635519174124002	0.7102075059488195	0.44901510083360224	0.888270305559075	0.8601403925147619	0.8370832115586032	0.1111111111111111	0.1111111111111111	0.0
1814	None	None	None	None	None	0	0	0.375	3	0.5555555555555556	5	0.44	0.3333333333333333	4	3	6	2	0	1.0	5	5	0.7333333333333333	11	0.13333333333333333	0.2222222222222222	0.31157655768331094	0.9464215903186982	0.43513539956507896	0.667554122764494	0.45318939388813434	0.8423557387614172	0.7533363593257505	0.8517233849280426	0.625	0.25	0.0
6036	0.07686749287247463	0.03940888542603088	0.038907824806160715	0.6814113158702846	None	0	0	0.2	3	0.9	18	0.5238095238095238	0.8	16	16	5	4	0	0.09523809523809523	2	21	1.4666666666666666	22	0.2857142857142857	0.1	0.8166322754894753	0.8412361936287529	0.6598882677555273	0.6962232170289953	0.640584627787778	0.8868225619244872	0.8276067372429062	0.8203184796799674	0.15625	0.25	0.0
6687	0.07533263617809229	0.03801532427298393	0.03789867575143906	0.6782424285366813	None	0	0	0.21428571428571427	3	0.8947368421052632	17	0.525	0.6842105263157895	14	13	6	5	0	0.1	2	20	1.4	21	0.3333333333333333	0.10526315789473684	0.8166322754894753	0.811485606710251	0.6598882677555273	0.704353098283521	0.640584627787778	0.8887073635724767	0.8276067372429062	0.8128247803489664	0.07142857142857142	0.2857142857142857	0.0
997	None	None	None	None	None	0	0	0.75	3	0.25	1	0.5	0.25	3	1	2	0	0	0.75	3	4	0.4	6	0.0	0	0.9176936535457839	0.9619099995604408	0.5099476024170204	0.5262593190875378	0.31587565473126816	0.8145887016681924	0.9389372645812191	0.8326793514966164	0	0	0.0
4393	0.05461852683963867	0.008326767242583008	0.0075872909104318115	0.9944148734046807	None	0	0	0.3333333333333333	3	0.7272727272727273	8	0.5416666666666666	0.6363636363636364	9	7	3	2	0	0.16666666666666666	12	2	0.8666666666666667	13	0.25	0.16666666666666666	0.5089483567406778	0.8215691147240173	0.6842573613870527	0.7954804824936346	0.8321541547419538	0.6164189750541015	0.7893585258073169	0.7539685376688344	0.5555555555555556	0.1111111111111111	0.0
3783	0.05654280446291536	0.00570912030459274	0.005707680747689423	0.9943902615863224	None	0	0	0.3333333333333333	3	0.7272727272727273	8	0.5416666666666666	0.6363636363636364	9	7	3	2	0	0.16666666666666666	12	2	0.8666666666666667	13	0.25	0.16666666666666666	0.5089483567406778	0.8195026344073724	0.6842573613870527	0.7954804824936346	0.8321541547419538	0.6164189750541015	0.7893585258073169	0.7530997810901071	0.5555555555555556	0.1111111111111111	0.0
5785	0.0607431104196595	0.0225695612690932	0.011578485982762265	0.6976048052180263	None	0	0	0.2222222222222222	2	0.9090909090909091	10	0.5416666666666666	0.7272727272727273	9	8	3	3	0	0.16666666666666666	2	12	0.8666666666666667	13	0.3333333333333333	0	0.8166322754894753	0.8744033396898372	0.635519174124002	0.7102075059488195	0.44901510083360224	0.888270305559075	0.8601403925147619	0.8370832115586032	0.1111111111111111	0.1111111111111111	0.0
11	None	None	None	None	None	0	0	1.0	2	0.0	0	0.75	0	2	0	0	0	0	1.0	2	2	0.2	3	0.0	0	0	0	0	0	0	0	0	0	0	0	0
136	None	None	None	None	None	0.25	1	0.6	6	0.46153846153846156	6	0.45454545454545453	0.38461538461538464	7	5	7	2	0	0.2727272727272727	11	3	1.0	15	0.125	0.5	0.42118858281654675	0.8980903749934485	0.6243503910842988	0.8357922962258597	0.6183729619741258	0.9350930561632631	0.8286077378246812	0.8963249249798997	0.5714285714285714	0	0.0
2626	4.439786510312473e-05	4.152890585247547e-07	3.167630793805331e-07	0.9999956209270869	None	0	0	0.4	2	0.8	4	0.7777777777777778	0.2	2	1	4	2	0	1.0	3	3	0.4666666666666667	7	0.18181818181818182	0.5	0.20482018602671684	0.6863803512429645	0.7434185092718536	0.6147212153438263	0.15292323890523923	0.6293040611131275	0.935464713581137	0.6441055348125144	0.75	1.0	0.2848221880000188
7460	0.07543930808614278	0.029713599180091588	0.001163123942246738	0.6626556782106817	None	0	0	0.2	3	0.9	18	0.5238095238095238	0.7	15	14	6	5	0	0.09523809523809523	2	21	1.4666666666666666	22	0.3333333333333333	0.1	0.8166322754894753	0.8356151415145501	0.635519174124002	0.8080509301792843	0.8321541547419538	0.8989641637945729	0.8601403925147619	0.8519158292723898	0.06666666666666667	0.26666666666666666	0.0
4821	0.08639077498138518	0.02379938092049942	0.022731232536598048	0.7288790835376497	None	0	0	0.25	3	0.875	14	0.5625	0.6875	13	11	4	3	0	0.125	2	16	1.2	18	0.3	0.125	0.6242791751389951	0.8567906977120585	0.6842573613870527	0.6960664454758907	0.8321541547419538	0.8836317944404375	0.7893585258073169	0.8246634157092543	0.07692307692307693	0.23076923076923078	0.0
197	None	None	None	None	None	0	0	0.3333333333333333	1	1.0	2	0.6666666666666666	0.5	2	1	1	0	0	0.6666666666666666	2	3	0.26666666666666666	4	0.0	0	0.7398877166028632	0.7743903643984119	0.6500441191046865	0.8155338847142082	0.3937182881233836	0.9062882593083363	0.8125577832996007	0.8406305261726666	0	0	0.0
5184	0.06674305957833865	0.030683771937034657	0.025685795826045608	0.7339616772501701	None	0	0	0.3	3	0.8333333333333334	10	0.5833333333333334	0.6666666666666666	9	8	4	3	0	0.16666666666666666	2	12	0.9333333333333333	14	0.2727272727272727	0.16666666666666666	0.8166322754894753	0.8744033396898372	0.635519174124002	0.7102075059488195	0.44901510083360224	0.888270305559075	0.8601403925147619	0.8370832115586032	0.1111111111111111	0.1111111111111111	0.0
6919	0.08533148868084152	0.03654022633596622	0.03653814082938347	0.684487450315439	None	0	0	0.21428571428571427	3	0.8888888888888888	16	0.5263157894736842	0.6666666666666666	12	12	7	6	0	0.10526315789473684	2	19	1.3333333333333333	20	0.3333333333333333	0.1111111111111111	0.7204557253142352	0.8240061021965258	0.6842573613870527	0.67439914185745	0.8321541547419538	0.8810058265732496	0.7893585258073169	0.8060620917484465	0.08333333333333333	0.3333333333333333	0.0
7238	0.0564271210867172	0.0370714781948411	0.035199440224830784	0.7319340544948754	None	0	0	0.25	3	0.875	14	0.5294117647058824	0.6875	11	11	6	5	0	0.11764705882352941	2	17	1.2	18	0.3125	0.125	0.8166322754894753	0.831702026533794	0.6842573613870527	0.7037322886224172	0.8321541547419538	0.8885239515143699	0.7893585258073169	0.8194868692283598	0.09090909090909091	0.36363636363636365	0.0
2902	0.0031866592662650453	9.519231575195446e-05	7.791583585252184e-05	0.9898559969890207	None	0	0	0.6666666666666666	2	0.5	1	1.0	0.5	3	1	0	0	0	0.25	4	1	0.26666666666666666	4	0.0	0.6666666666666666	0.4978440444737391	0.7577597073119904	0.7401242420524748	0.9610218709858713	0.8709862734976985	0.8852505387037711	0.911053221816913	0.893739183704471	0	0	0.0
3426	0.04437300107777344	0.014104381604299625	0.013100272226464205	0.4880636449776864	None	0	0	0.375	3	0.7	7	0.5454545454545454	0.5	7	5	4	5	0	0.18181818181818182	11	2	0.8	12	0.5	0.18181818181818182	0.6242791751389951	0.8770355643587997	0.6842573613870527	0.8815466344603505	0.8321541547419538	0.8133281971765566	0.7893585258073169	0.8599086210196939	0.14285714285714285	0.2857142857142857	0.0
2453	None	None	None	None	None	0	0	0.3	3	0.75	9	0.25925925925925924	0.75	11	9	2	0	0	0.6666666666666666	6	9	0.9333333333333333	14	0.0	0.15384615384615385	0.7051412082171231	0.9343139177048342	0.45132258343049686	0.9454817910748247	0.6555211966816561	0.8852541510253262	0.9216266017139458	0.9253305601364139	0	0	0.0
4457	0.07912721672039379	0.005622916974062571	0.003004135810690003	0.7008385957265992	None	0	0	0.4166666666666667	5	0.625	10	0.6	0.625	14	10	3	1	0	0.13333333333333333	15	2	1.2	18	0.16666666666666666	0.25	0.5089483567406778	0.916692879212495	0.6842573613870527	0.8528627184284434	0.8321541547419538	0.7516770996940454	0.7893585258073169	0.8525005385931046	1.0	0.21428571428571427	0.0
6669	0.09446929612517016	0.029689970848366377	0.019279657328893675	0.6632336096812435	None	0	0	0.16666666666666666	3	0.9166666666666666	22	0.52	0.7083333333333334	17	17	8	6	0	0.08	2	25	1.7333333333333334	26	0.3	0.08333333333333333	0.8166322754894753	0.8275817997695216	0.6842573613870527	0.6938202949034791	0.8321541547419538	0.8864154109615119	0.7893585258073169	0.8146361961278948	0.14705882352941177	0.29411764705882354	0.0
4455	0.06137678209939821	0.006479016070876398	0.00413208618131938	0.8158997031223271	None	0	0	0.3	3	0.75	9	0.5384615384615384	0.6666666666666666	11	8	2	2	0	0.15384615384615385	13	2	0.9333333333333333	14	0.4	0.15384615384615385	0.5089483567406778	0.9025688320257595	0.6842573613870527	0.8056523843573695	0.8321541547419538	0.8316977475052294	0.7893585258073169	0.8517765707688968	0.5454545454545454	0.2727272727272727	0.0
2270	None	None	None	None	None	0	0	0.6666666666666666	2	0.0	0	0.6666666666666666	0	1	0	2	0	0	0.6666666666666666	2	3	0.26666666666666666	4	0.0	0	0	0	0	0	0	0	0	0	0	0	0
3287	0.01633461600707666	0.002480023224651095	-0.0006503222297406402	0.9609065530921757	None	0.5	1	0.5714285714285714	4	0.625	5	0.4166666666666667	0.5	6	4	3	1	0	0.375	8	3	0.6666666666666666	10	0.125	1.0	0.761347507449971	0.7892200222802962	0.8438833759412553	0.8967732948547152	0.8258852156662349	0.889537409689424	0.6806043270834737	0.8648351175599458	1.0	0.16666666666666666	0.0
2016	None	None	None	None	None	0	0	0.6	3	0.2	1	0.7	0.2	2	1	4	1	0	0.4	2	5	0.4666666666666667	7	0.09090909090909091	0	0.7858265930276935	0.5705629513567256	0.8511994841782153	0.7201949560705256	0.3996330850880617	0.5	0.8858898925963495	0.6010540855449957	1.0	0	0.0
2511	None	None	None	None	None	0	0	0.42857142857142855	3	0.5	4	0.625	0.125	2	1	7	5	0	0.25	2	8	0.6666666666666666	10	0.29411764705882354	0	0.7858265930276935	0.5705629513567256	0.8511994841782153	0.7201949560705256	0.3996330850880617	0.5	0.8858898925963495	0.6010540855449957	0.5	0	0.4204187549011328
3376	0.06933929639320413	0.013094642249407661	0.012971039640988636	0.7617483904796313	None	0	0	0.3333333333333333	3	0.7272727272727273	8	0.5416666666666666	0.6363636363636364	9	7	3	2	0	0.16666666666666666	12	2	0.8666666666666667	13	0.25	0.16666666666666666	0.5089483567406778	0.8545610240447647	0.6842573613870527	0.7937585857054212	0.8321541547419538	0.7751750930427989	0.7893585258073169	0.810322968939298	0.5555555555555556	0.1111111111111111	0.0
5839	0.0743689246555081	0.026672770005995983	0.0012159709453980812	0.649094702588829	None	0	0	0.2	3	0.9	18	0.5238095238095238	0.8	16	16	5	3	0	0.09523809523809523	2	21	1.4666666666666666	22	0.21428571428571427	0.1	0.8166322754894753	0.8253431411553794	0.6598882677555273	0.7096873204214894	0.640584627787778	0.890080624810712	0.8276067372429062	0.81947613244225	0.25	0.3125	0.0
1199	None	None	None	None	None	0	0	0.6666666666666666	2	0.5	1	1.0	0.5	3	1	0	0	0	0.25	4	1	0.26666666666666666	4	0.0	0.6666666666666666	0.4978440444737391	0.8472085687524111	0.3516116769989622	0.8985714480064162	0.5012558617797159	0.8835063432377818	0.7735344001442559	0.8779824928066849	0	0	0.0
1422	None	None	None	None	None	0.5	2	0.8	8	0.16666666666666666	2	0.7	0	1	0	12	0	0	0.8	4	5	0.9333333333333333	14	0.0	0.6	0	0	0	0	0	0	0	0	0	0	0
524	None	None	None	None	None	0	0	0.75	3	0.5	2	0.6666666666666666	0.25	2	1	3	2	0	1.0	3	3	0.4	6	0.2222222222222222	0.6666666666666666	0.7143328035557032	0.5705629513567256	0.36296780140854423	0.7201949560705256	0.7223570772620891	0.5	0.8430097488773045	0.6010540855449956	0.75	0	0.0
4418	0.0517861200149459	0.01020945745027288	-0.009594546600897726	0.7825564018030102	None	0	0	0.3	3	0.75	9	0.5384615384615384	0.75	12	9	1	1	0	0.15384615384615385	13	2	0.9333333333333333	14	0.3333333333333333	0.15384615384615385	0.5089483567406778	0.873810250816341	0.6842573613870527	0.7668311213328972	0.8321541547419538	0.8290874093699364	0.7893585258073169	0.8275341534629824	1.0	0.25	0.0
3165	0.01555984876054147	0.004233079667737743	0.0035992240945831003	0.9934620201883021	None	0	0	0.625	5	0.2222222222222222	2	0.6875	0.2222222222222222	7	2	3	2	0	0.25	8	2	0.7333333333333333	11	0.4	0.2	0.8816304010880748	0.8687852049093903	0.6842573613870527	0.8845366157857688	0.7996152839821972	0.621225768044912	0.7691434746345385	0.8136203786758648	0.5714285714285714	0.14285714285714285	0.0
4401	0.04016506336400232	0.008770262807299159	0.007114838208795647	0.6136067171742936	None	0	0	0.375	3	0.7	7	0.5454545454545454	0.7	10	7	1	1	0	0.18181818181818182	11	2	0.8	12	0.3333333333333333	0.18181818181818182	0.5089483567406778	0.9328946848130576	0.6842573613870527	0.8150692922266592	0.8158847193620755	0.8361572444747972	0.7893585258073169	0.8715884307818843	1.0	0.4	0.0
2340	None	None	None	None	None	0	0	0.3	3	0.75	9	0.35	0.6666666666666666	10	8	3	1	0	0.625	5	8	0.9333333333333333	14	0.125	0.36363636363636365	0.7201133424829758	0.871145733891593	0.27157393351412173	0.9079782520038595	0.8632398359639044	0.924437187106447	0.9283563362014579	0.9033355043038532	1.0	0.1	0.0
6452	0.08531557806707335	0.03612103227071694	0.03610107082461443	0.6890541856432861	None	0	0	0.21428571428571427	3	0.8888888888888888	16	0.5263157894736842	0.6666666666666666	12	12	7	6	0	0.10526315789473684	2	19	1.3333333333333333	20	0.3333333333333333	0.1111111111111111	0.7204557253142352	0.8240061021965258	0.6842573613870527	0.67439914185745	0.8321541547419538	0.8810058265732496	0.7893585258073169	0.8060620917484465	0.08333333333333333	0.3333333333333333	0.0
2517	None	None	None	None	None	0.2	1	0.5384615384615384	7	0.47058823529411764	8	0.4222222222222222	0.23529411764705882	9	4	9	4	0	0.5555555555555556	5	9	1.2666666666666666	19	0.23529411764705882	0.15384615384615385	0.6957159323835361	0.6848057598115311	0.37481952273346636	0.8656521821273827	0.4094715212656962	0.7532407877405234	0.8184335770258597	0.7775864593814318	0.1111111111111111	0.2222222222222222	0.0
1526	None	None	None	None	None	0	0	0.75	3	0.0	0	0.5555555555555556	0	2	0	2	0	0	1.0	3	3	0.3333333333333333	5	0.0	0	0	0	0	0	0	0	0	0	0	0	0
515	None	None	None	None	None	0	0	0.75	3	0.3333333333333333	1	0.8333333333333334	0	1	0	3	2	0	0.6666666666666666	2	3	0.3333333333333333	5	0.2222222222222222	0.6666666666666666	0	0	0	0	0	0	0	0	0	0	0
4580	0.08865667247274865	0.016209988353719184	0.01619401951206698	0.7822853174143312	None	0	0	0.3	3	0.7692307692307693	10	0.5357142857142857	0.6923076923076923	11	9	3	2	0	0.14285714285714285	14	2	1.0	15	0.25	0.14285714285714285	0.5089483567406778	0.839887099072315	0.6842573613870527	0.7749315041259787	0.8321541547419538	0.758185692935284	0.7893585258073169	0.7933938538826737	0.5454545454545454	0.09090909090909091	0.0
701	None	None	None	None	None	0	0	0.2	1	1.0	5	1.0	0.6	3	3	3	0	0	0.14285714285714285	1	7	0.4666666666666667	7	0.0	0	0.7211386617597275	0.855265321532583	0.11729812818326373	0.5019514977917428	0.9417645965352834	0.9388714479670464	0.9702567465945345	0.8183693210720474	0	0	0.0
6822	0.06826206759539437	0.0367630379637663	0.03463185529654541	0.6721152452471497	None	0	0	0.21428571428571427	3	0.8888888888888888	16	0.5263157894736842	0.7222222222222222	13	13	6	6	0	0.10526315789473684	2	19	1.3333333333333333	20	0.375	0.1111111111111111	0.8166322754894753	0.8468116124179057	0.6842573613870527	0.6681046555140879	0.8321541547419538	0.8814899997757834	0.7893585258073169	0.8133637790114872	0.11538461538461539	0.3076923076923077	0.0
2215	None	None	None	None	None	0	0	0.5	2	0.6666666666666666	2	1.0	0.3333333333333333	1	1	3	1	0	0.2	5	1	0.3333333333333333	5	0.1	0.5	1.0	0.5	0.2520543886891367	0.5	0.6812086324789174	0.5	0.9554059284046175	0.5	1.0	1.0	0.0
7364	0.07281897222126225	0.03924959856755744	0.039249384089978565	0.6829227530567687	None	0	0	0.21428571428571427	3	0.8947368421052632	17	0.525	0.6842105263157895	14	13	6	5	0	0.1	2	20	1.4	21	0.3333333333333333	0.10526315789473684	0.8166322754894753	0.811485606710251	0.6598882677555273	0.704353098283521	0.640584627787778	0.8887073635724767	0.8276067372429062	0.8128247803489664	0.07142857142857142	0.2857142857142857	0.0
6284	0.05629166625944525	0.025966759700573452	0.01603949310126594	0.7610108281124489	None	0	0	0.1875	3	0.9090909090909091	20	0.5217391304347826	0.7272727272727273	16	16	7	5	0	0.08695652173913043	2	23	1.6	24	0.2777777777777778	0.09090909090909091	0.8166322754894753	0.8129647735957362	0.6842573613870527	0.7093627007562124	0.44901510083360224	0.9130482299026551	0.8601403925147619	0.8279316649363656	0.0625	0.3125	0.0
3681	0.03021067891077135	0.003235181715471147	0.003234558219576902	0.9912383809602857	None	0	0	0.375	3	0.6666666666666666	6	0.55	0.5555555555555556	8	5	2	3	0	0.2	10	2	0.7333333333333333	11	0.6	0.2	0.5089483567406778	0.9053165701217367	0.6842573613870527	0.8017364962719222	0.8321541547419538	0.8272390481604579	0.7893585258073169	0.8507342063747317	0.125	0.25	0.0
5869	0.09051461759671894	0.03188638094535778	0.03187817212292744	0.6571621583213347	None	0	0	0.25	3	0.875	14	0.5294117647058824	0.75	13	12	4	3	0	0.11764705882352941	2	17	1.2	18	0.2727272727272727	0.125	0.8166322754894753	0.8209582990131526	0.6842573613870527	0.7107725576710462	0.8321541547419538	0.8904668855009978	0.7893585258073169	0.8184434643985727	0.3076923076923077	0.38461538461538464	0.0
4329	0.061838139937595696	0.022468899870976236	0.014425840632646271	0.7104515002189777	None	0	0	0.3	3	0.8333333333333334	10	0.5833333333333334	0.6666666666666666	9	8	4	3	0	0.16666666666666666	2	12	0.9333333333333333	14	0.2727272727272727	0.16666666666666666	0.8166322754894753	0.8744033396898372	0.635519174124002	0.7102075059488195	0.44901510083360224	0.888270305559075	0.8601403925147619	0.8370832115586032	0.2222222222222222	0.1111111111111111	0.0
1098	None	None	None	None	None	0	0	0.75	3	0.0	0	0.8333333333333334	0	2	0	2	0	0	0.6666666666666666	2	3	0.3333333333333333	5	0.0	0.6666666666666666	0	0	0	0	0	0	0	0	0	0	0
6710	0.08526059649991538	0.03213508132164804	0.026558907528573542	0.6797191760984873	None	0	0	0.21428571428571427	3	0.8888888888888888	16	0.5263157894736842	0.6666666666666666	14	12	5	6	0	0.10526315789473684	2	19	1.3333333333333333	20	0.5	0.1111111111111111	0.7204557253142352	0.8944090700993936	0.6842573613870527	0.70652689533302	0.6899302995275101	0.8800045248335789	0.8276067372429062	0.8414708677447238	0.07142857142857142	0.35714285714285715	0.0
3269	0.03451095027464154	0.00574288728931431	0.005209236401186308	0.9946668004627578	None	0	0	0.375	3	0.7	7	0.5454545454545454	0.5	7	5	4	4	0	0.18181818181818182	11	2	0.8	12	0.4	0.18181818181818182	0.5089483567406778	0.8404872958029326	0.6842573613870527	0.8194159270443135	0.8321541547419538	0.629063028948556	0.7893585258073169	0.7745442658871001	0.14285714285714285	0.14285714285714285	0.0
3078	0.005389597604611292	0.0010991481189450657	0.0008499924414579845	0.9606528546332413	None	0	0	0.4	2	0.6	3	0.5833333333333334	0.4	4	2	2	1	0	0.75	4	3	0.4666666666666667	7	0.16666666666666666	0	0.7383283255700083	0.8217894641685409	0.5102737433693901	0.901189106320399	0.7191369916151038	0.7479783413594941	0.8526755124945439	0.8332671707461335	1.0	0.25	0.0
4236	0.08825533854561024	0.017219649298838374	0.015521036114579974	0.741874203392084	None	0	0	0.3	3	0.7692307692307693	10	0.5357142857142857	0.6923076923076923	11	9	3	2	0	0.14285714285714285	14	2	1.0	15	0.25	0.14285714285714285	0.5089483567406778	0.8417174956538089	0.6842573613870527	0.7749315041259787	0.8321541547419538	0.758185692935284	0.7893585258073169	0.794140041783931	0.5454545454545454	0.09090909090909091	0.0
6841	0.08188992060417599	0.04102805147289136	0.04040735374201656	0.6845812918002262	None	0	0	0.21428571428571427	3	0.8888888888888888	16	0.5263157894736842	0.6666666666666666	12	12	7	6	0	0.10526315789473684	2	19	1.3333333333333333	20	0.3333333333333333	0.1111111111111111	0.7204557253142352	0.8240061021965258	0.6842573613870527	0.67439914185745	0.8321541547419538	0.8810058265732496	0.7893585258073169	0.8060620917484465	0.08333333333333333	0.3333333333333333	0.0
6400	0.07246971390589929	0.012219652183597704	0.00890695932955589	0.749523588141372	None	0	0	0.23076923076923078	3	0.8823529411764706	15	0.5277777777777778	0.7647058823529411	14	13	4	4	0	0.1111111111111111	2	18	1.2666666666666666	19	0.36363636363636365	0.11764705882352941	0.7204557253142352	0.8397907174281961	0.6842573613870527	0.7078235071517031	0.8321541547419538	0.8889228484884029	0.7893585258073169	0.8235274147329447	0.2857142857142857	0.2857142857142857	0.0
2828	0.00415180553393427	0.0005976660207980169	0.0005755730799239273	0.9804451630176636	None	0	0	0.5	2	0.6666666666666666	2	1.0	0.6666666666666666	4	2	0	0	0	0.2	5	1	0.3333333333333333	5	0.0	0.5	0.5744684180979246	0.8417517631967073	0.5476461137616948	0.9286635516293533	0.9174838093813825	0.8737269776128286	0.8871834365199478	0.8866858765615224	0	0	0.0
603	None	None	None	None	None	0	0	0.8	4	0.2	1	0.7777777777777778	0	2	0	4	1	0	1.0	3	3	0.4666666666666667	7	0.1	0.8	0	0	0	0	0	0	0	0	0	0	0
4869	0.04188508229497561	0.015430611268723853	0.013753463037586757	0.7788161341844831	None	0	0	0.2857142857142857	2	0.875	7	0.5555555555555556	0.75	7	6	2	3	0	0.2222222222222222	2	9	0.6666666666666666	10	0.42857142857142855	0	0.8166322754894753	0.8577832067606601	0.635519174124002	0.7107551474481862	0.44901510083360224	0.8686977639127775	0.8601403925147619	0.8217890184584217	0.14285714285714285	0.14285714285714285	0.0
5886	0.06513396747712767	0.03157133859622854	0.031349281994812475	0.6724061127284348	None	0	0	0.25	3	0.875	14	0.5625	0.6875	11	11	6	4	0	0.125	2	16	1.2	18	0.25	0.125	0.8166322754894753	0.8131359886562525	0.635519174124002	0.6991868847210654	0.44901510083360224	0.886052133874271	0.8601403925147619	0.8107657674525404	0.2727272727272727	0.2727272727272727	0.0
2612	0.0017820272620628816	0.0003883417036179174	0.00038567070489852677	0.9891561801067026	None	0	0	0.6	3	0.4	2	0.5833333333333334	0.2	3	1	3	0	0	0.75	3	4	0.4666666666666667	7	0.0	0.5	0.6306685770142592	0.8475144201386218	0.6358223455671959	0.9290126586721782	0.5131245895641815	0.9721972397981735	0.6276191276282105	0.9317419595176365	0	0	0.0
4919	0.060013539667324735	0.023118661064656897	0.01663738350547814	0.6579436737876228	None	0	0	0.25	2	0.9	9	0.5454545454545454	0.8	9	8	2	3	0	0.18181818181818182	2	11	0.8	12	0.42857142857142855	0	0.8166322754894753	0.8744033396898372	0.635519174124002	0.7102075059488195	0.44901510083360224	0.888270305559075	0.8601403925147619	0.8370832115586032	0.1111111111111111	0.1111111111111111	0.0
6944	0.0763632467631297	0.04050760773480503	0.03951722984199804	0.6780268937040579	None	0	0	0.21428571428571427	3	0.8947368421052632	17	0.525	0.6842105263157895	13	13	7	5	0	0.1	2	20	1.4	21	0.2777777777777778	0.10526315789473684	0.8166322754894753	0.8176161863244138	0.6842573613870527	0.6930004842231776	0.8321541547419538	0.8861460135977577	0.7893585258073169	0.8108398238258021	0.07692307692307693	0.3076923076923077	0.0
4333	0.06058841425577074	0.01579816472082211	0.00792879913237181	0.7787607628479984	None	0	0	0.3	3	0.75	9	0.5384615384615384	0.75	12	9	1	1	0	0.15384615384615385	13	2	0.9333333333333333	14	0.3333333333333333	0.15384615384615385	0.5089483567406778	0.9190230423263325	0.6390802317813099	0.7620028189089032	0.7566813936104355	0.8531236882176202	0.8006570474327955	0.856196308742986	1.0	0.4166666666666667	0.0
4594	0.08999953435787961	0.01597808873760481	0.01597689867631759	0.7820953764787094	None	0	0	0.3	3	0.7692307692307693	10	0.5357142857142857	0.6923076923076923	11	9	3	4	0	0.14285714285714285	14	2	1.0	15	0.5	0.14285714285714285	0.5089483567406778	0.839887099072315	0.6842573613870527	0.7749315041259787	0.8321541547419538	0.758185692935284	0.7893585258073169	0.7933938538826737	0.18181818181818182	0.09090909090909091	0.0
930	None	None	None	None	None	0.5	1	0.7142857142857143	5	0.25	2	0.5	0.25	7	2	2	1	0	0.8	5	4	0.6666666666666666	10	0.3333333333333333	0.6666666666666666	0.6865078005592722	0.7865207205932696	0.6358223455671959	0.916088040511046	0.6890812424767889	0.9303513669169106	0.76084980055177	0.8904657762620632	1.0	0.5714285714285714	0.0
2543	None	None	None	None	None	0	0	0.75	3	0.0	0	0.625	0	3	0	1	1	0	0.5	4	2	0.3333333333333333	5	0.3333333333333333	0.5	0	0	0	0	0	0	0	0	0	0	0
6850	0.06808843879055493	0.036732137867799206	0.028968948485491308	0.7380951844300301	None	0	0	0.21428571428571427	3	0.8947368421052632	17	0.525	0.6842105263157895	13	13	7	6	0	0.1	2	20	1.4	21	0.3333333333333333	0.10526315789473684	0.8166322754894753	0.851926832255705	0.6842573613870527	0.6930004842231776	0.8321541547419538	0.8861460135977577	0.7893585258073169	0.8232680777034652	0.07692307692307693	0.23076923076923078	0.0
4614	0.036186608090473776	0.002245847295731254	0.001792614675648125	0.9962472428561568	None	0	0	0.2857142857142857	2	0.875	7	0.5555555555555556	0.75	7	6	2	3	0	0.2222222222222222	2	9	0.6666666666666666	10	0.42857142857142855	0	0.5089483567406778	0.8711127568038303	0.6842573613870527	0.7311717173346534	0.8321541547419538	0.8967606825704411	0.7893585258073169	0.8443621194305657	0.14285714285714285	0.14285714285714285	0.0
3731	0.06385100241457362	0.010602796066912027	0.008950096206416892	0.8137734811182127	None	0.2	2	0.4090909090909091	9	0.5806451612903226	18	0.19642857142857142	0.4838709677419355	22	15	10	0	0	0.8571428571428571	12	14	2.2	33	0.0	0.06896551724137931	0.7562914012331408	0.9059763060788554	0.5380091119777021	0.9747328833060239	0.667376395061387	0.9151063385196654	0.9265982584593749	0.9407691693773653	0	0	0.0
5266	0.055916063761353926	0.028582172512633668	0.01959029292156251	0.6748595371778957	None	0	0	0.3	3	0.8333333333333334	10	0.5384615384615384	0.6666666666666666	9	8	4	4	0	0.15384615384615385	2	13	0.9333333333333333	14	0.36363636363636365	0.16666666666666666	0.8166322754894753	0.8378089338868784	0.6842573613870527	0.6913448546188207	0.8321541547419538	0.8854486010172028	0.7893585258073169	0.8172511004770513	0.2777777777777778	0.2222222222222222	0.0
6918	0.054354641300194025	0.01562670831884361	0.0011587119805273102	0.6604429494092836	None	0	0	0.1875	3	0.9047619047619048	19	0.5227272727272727	0.7619047619047619	16	16	6	4	0	0.09090909090909091	2	22	1.5333333333333334	23	0.25	0.09523809523809523	0.8166322754894753	0.8216439648807287	0.635519174124002	0.7118488086592435	0.44901510083360224	0.8830401314551186	0.8601403925147619	0.8152485771498803	0.0625	0.375	0.0
168	None	None	None	None	None	0	0	0.5	6	0.4666666666666667	7	0.40476190476190477	0.3333333333333333	10	5	6	4	0	0.8571428571428571	7	6	1.1333333333333333	17	0.36363636363636365	0.5333333333333333	0.5479315891457939	0.8687236640302562	0.4943024787586097	0.9202158730306995	0.38584502336425974	0.7896943992796625	0.8331987686772371	0.8683021564478504	0.1	0.3	0.0
2689	0.00764253761280295	0.00030296148719372127	-7.72262387935166e-05	0.9577466759425621	None	0.5	1	0.5	3	0.5	3	0.4	0.5	5	3	2	0	0	0.8	5	4	0.5333333333333333	8	0.0	0.6666666666666666	0.7780872991444583	0.9167570673028705	0.5563217168967003	0.8911816311589887	0.6890812424767889	0.7257944211241685	0.8526755124945439	0.8611783999901301	0	0	0.0
7195	0.05129444049632274	0.025390391285682826	0.019455658403979087	0.6963288766925976	None	0	0	0.1875	3	0.9047619047619048	19	0.5227272727272727	0.6666666666666666	14	14	8	5	0	0.09090909090909091	2	22	1.5333333333333334	23	0.25	0.09523809523809523	0.9226753100673701	0.6665189557748749	0.7809551987851531	0.865562089610531	0.26000059086305616	0.8202908223830673	0.9445942705401585	0.795384454891087	0.07142857142857142	0.2857142857142857	0.0
1083	None	None	None	None	None	0	0	0.6	3	0.6	3	0.4666666666666667	0.4	2	2	4	2	0	0.6	5	3	0.4666666666666667	7	0.16666666666666666	1.0	1.0	0.5	0.44378678140656935	0.871839719506816	0.5651118666562598	0.7615084989201358	0.9356167235592427	0.7361585564018137	0.75	0.5	0.0
996	None	None	None	None	None	0	0	0.4	2	0.8	4	0.875	0.4	2	2	4	0	0	0.5	4	2	0.4666666666666667	7	0.0	0.8	0.2078107603371583	0.6799071722174201	0.5145069403467823	0.8380689795867594	0.3758348797605329	0.7563494580015441	0.8444662388600432	0.764350557603564	0	0	0.0
5766	0.0835915299159139	0.014702067784199448	0.008858847944176195	0.7139828066120226	None	0	0	0.23076923076923078	3	0.8235294117647058	14	0.5277777777777778	0.7647058823529411	15	13	3	2	0	0.1111111111111111	18	2	1.2666666666666666	19	0.25	0.1111111111111111	0.8166322754894753	0.8351428256948653	0.635519174124002	0.8081387588617324	0.44901510083360224	0.9041076865035909	0.8601403925147619	0.8542173797943678	0.5333333333333333	0.06666666666666667	0.0
3222	0.026110868300088512	0.0036346817590678046	0.0027313235206246284	0.9941206535190079	None	0	0	0.42857142857142855	3	0.625	5	0.5555555555555556	0.375	5	3	4	4	0	0.2222222222222222	9	2	0.6666666666666666	10	0.4	0.2222222222222222	0.5089483567406778	0.8769874795164699	0.6842573613870527	0.8492603849659909	0.8321541547419538	0.6465211111578987	0.7893585258073169	0.8072542716995164	0.2	0.2	0.0
710	None	None	None	None	None	0	0	1.0	1	0	0	1.0	0	0	0	1	0	0	0.5	2	1	0.13333333333333333	2	0.0	0	0	0	0	0	0	0	0	0	0	0	0
4330	0.03222121544345532	0.000526327230731732	7.302452523283936e-05	0.9882517361992663	None	0	0	0.42857142857142855	3	0.625	5	0.5555555555555556	0.625	7	5	2	1	0	0.2222222222222222	9	2	0.6666666666666666	10	0.16666666666666666	0.2222222222222222	0.5089483567406778	0.874751825228994	0.6842573613870527	0.8165982787647693	0.8321541547419538	0.7952109771658666	0.7893585258073169	0.8317264746780857	1.0	0.14285714285714285	0.0
1553	None	None	None	None	None	0	0	0.5	2	0.75	3	1.0	0.5	4	2	1	0	0	0.16666666666666666	6	1	0.4	6	0.0	0.8	0.2765926048969242	0.9135870473974879	0.4913776385587072	0.6268579361727487	0.5528829268786601	0.8557102467561427	0.7721022571106236	0.8252557782728269	0	0	0.0
3283	0.03183830155345172	0.005600188552589648	0.004767145521394875	0.9948487703348806	None	0	0	0.375	3	0.7	7	0.5454545454545454	0.5	7	5	4	3	0	0.18181818181818182	11	2	0.8	12	0.3	0.18181818181818182	0.5089483567406778	0.8404872958029326	0.6842573613870527	0.8194159270443135	0.8321541547419538	0.629063028948556	0.7893585258073169	0.7745442658871001	0.14285714285714285	0.14285714285714285	0.0
1235	None	None	None	None	None	1.0	1	0.8	4	0.4	2	0.5833333333333334	0	2	0	4	1	0	0.75	4	3	0.4666666666666667	7	0.1	0.6666666666666666	0	0	0	0	0	0	0	0	0	0	0
6325	0.0750349471912351	0.04061612653562135	0.0401994292928174	0.6963024448035438	None	0	0	0.21428571428571427	3	0.8947368421052632	17	0.525	0.6842105263157895	13	13	7	5	0	0.1	2	20	1.4	21	0.2777777777777778	0.10526315789473684	0.8166322754894753	0.8176161863244138	0.6842573613870527	0.6930004842231776	0.8321541547419538	0.8861460135977577	0.7893585258073169	0.8108398238258021	0.07692307692307693	0.3076923076923077	0.0
959	None	None	None	None	None	0	0	0.75	3	0.3333333333333333	1	0.8333333333333334	0	3	0	1	2	0	0.6666666666666666	3	2	0.3333333333333333	5	0.6666666666666666	0.6666666666666666	0	0	0	0	0	0	0	0	0	0	0
870	None	None	None	None	None	0.3333333333333333	1	0.5	4	0.4444444444444444	4	0.4583333333333333	0.2222222222222222	6	2	4	1	0	0.6666666666666666	6	4	0.7333333333333333	11	0.125	0.25	0.7135040989799276	0.7191988653223624	0.8393117292479169	0.722682339428281	0.6897742425589041	0.5334616570003127	0.658861207777486	0.6631689022086182	1.0	0.16666666666666666	0.0
638	None	None	None	None	None	0	0	0.75	3	0.5	2	0.5	0.25	2	1	3	3	0	0.75	4	3	0.4	6	0.3333333333333333	1.0	0.7544741783703389	0.9209451246633262	0.46815587503809475	0.8966935974538688	0.7566813936104355	0.6802079482326716	0.899601014435533	0.8569681675345789	0.5	0.5	0.11197807353067546
4267	0.07017531267386465	0.01492514445006029	0.014878370792392296	0.7839651003105956	None	0	0	0.3333333333333333	3	0.7272727272727273	8	0.5416666666666666	0.6363636363636364	9	7	3	2	0	0.16666666666666666	12	2	0.8666666666666667	13	0.25	0.16666666666666666	0.5089483567406778	0.8545610240447647	0.6842573613870527	0.7937585857054212	0.8321541547419538	0.7751750930427989	0.7893585258073169	0.810322968939298	0.5555555555555556	0.1111111111111111	0.0
721	None	None	None	None	None	0	0	0.5	2	0.3333333333333333	1	0.5555555555555556	0.3333333333333333	1	1	3	2	0	1.0	3	3	0.3333333333333333	5	0.2	0	0.7995773072504624	0.5	0.4905212593602564	0.5	0.7223570772620891	0.5	0.7880636621675153	0.5	1.0	1.0	0.20549172708993882
6791	0.07665273398377015	0.02374343021602526	0.02373484660833936	0.6665790998379135	None	0	0	0.1875	3	0.9047619047619048	19	0.5227272727272727	0.7142857142857143	16	15	6	5	0	0.09090909090909091	2	22	1.5333333333333334	23	0.3333333333333333	0.09523809523809523	0.8166322754894753	0.8338288007826022	0.5585496840106376	0.736192755969939	0.5858076496858766	0.9003551582217912	0.8601403925147619	0.8338948939791663	0.0625	0.3125	0.0
6970	0.07942229947951879	0.02931882754614083	0.027856492354615337	0.648399828701673	None	0	0	0.23076923076923078	3	0.8823529411764706	15	0.5277777777777778	0.6470588235294118	12	11	6	6	0	0.1111111111111111	2	18	1.2666666666666666	19	0.4	0.11764705882352941	0.7204557253142352	0.8582062711435522	0.6842573613870527	0.67439914185745	0.8321541547419538	0.8810058265732496	0.7893585258073169	0.8190913718241633	0.08333333333333333	0.25	0.0
3680	0.02313361246041578	0.006269868728913497	0.005792451230181452	0.7489949592699578	None	0	0	0.3333333333333333	2	0.8333333333333334	5	1.0	0.8333333333333334	7	5	0	0	0	0.125	8	1	0.5333333333333333	8	0.0	0.2857142857142857	0.4978440444737391	0.7120252882563753	0.7401242420524748	0.8690814635873555	0.8709862734976985	0.8166854804789544	0.8663490036292262	0.807013114056307	0	0	0.0
2643	2.1682328856475063e-06	1.3556389336848063e-07	1.340779199063572e-07	0.9999954703711584	None	1.0	1	0.8	4	0.2	1	0.7777777777777778	0	1	0	5	0	0	1.0	3	3	0.4666666666666667	7	0.0	0.5	0	0	0	0	0	0	0	0	0	0	0
262	None	None	None	None	None	0	0	1.0	2	0.0	0	1.0	0	1	0	1	0	0	0.3333333333333333	3	1	0.2	3	0.0	1.0	0	0	0	0	0	0	0	0	0	0	0
507	None	None	None	None	None	0	0	1.0	1	0	0	1.0	0	1	0	0	0	0	0.5	2	1	0.13333333333333333	2	0.0	0	0	0	0	0	0	0	0	0	0	0	0
4736	0.05406323894885764	0.005984574519240386	0.005716277539186126	0.9944341775619079	None	0	0	0.3333333333333333	3	0.7272727272727273	8	0.5416666666666666	0.6363636363636364	9	7	3	2	0	0.16666666666666666	12	2	0.8666666666666667	13	0.25	0.16666666666666666	0.5089483567406778	0.8215691147240173	0.6842573613870527	0.7954804824936346	0.8321541547419538	0.6164189750541015	0.7893585258073169	0.7539685376688344	0.5555555555555556	0.1111111111111111	0.0
4297	0.041754755674488934	0.009912351144502741	0.008891335212209178	0.7144760320426223	None	0	0	0.3333333333333333	3	0.8181818181818182	9	0.5416666666666666	0.7272727272727273	8	8	4	5	0	0.16666666666666666	2	12	0.8666666666666667	13	0.4166666666666667	0.18181818181818182	0.8166322754894753	0.8701585167123588	0.6598882677555273	0.6962232170289953	0.640584627787778	0.8868225619244872	0.8276067372429062	0.8315718932210637	0.125	0.125	0.0
1303	None	None	None	None	None	0	0	0.5	1	1.0	1	0.75	0	0	0	2	0	0	1.0	2	2	0.2	3	0.0	0	0	0	0	0	0	0	0	0	0	0	0
5051	0.06142279819845938	0.018088279085869935	0.016648910923514365	0.5973089697547559	None	0	0	0.2727272727272727	3	0.8571428571428571	12	0.5714285714285714	0.6428571428571429	11	9	4	4	0	0.14285714285714285	2	14	1.0666666666666667	16	0.4	0.14285714285714285	0.6242791751389951	0.8572199757466933	0.6842573613870527	0.7037322886224172	0.8321541547419538	0.8885239515143699	0.7893585258073169	0.8288868466877507	0.09090909090909091	0.18181818181818182	0.0
2806	0.0028993471712859494	0.000545495648845966	0.00016453377684897734	0.9749419222760765	None	1.0	1	0.6	3	0.4	2	0.4375	0.4	4	2	2	1	0	1.0	4	4	0.4666666666666667	7	0.16666666666666666	0.6666666666666666	0.7532882942180488	0.8420071447723537	0.5072937831039692	0.7456489056059686	0.6454626388388567	0.9636774912819589	0.8740968440710813	0.8817421590437897	1.0	0.75	0.0
3665	0.05456117416273381	0.004830323722719918	0.004677864978059971	0.9834950348082676	None	0	0	0.4	4	0.6923076923076923	9	0.5769230769230769	0.6153846153846154	11	8	3	4	0	0.15384615384615385	13	2	1.0	15	0.5714285714285714	0.15384615384615385	0.5089483567406778	0.9005057569920373	0.6842573613870527	0.7733555380782159	0.8321541547419538	0.8370984425067554	0.7893585258073169	0.8440929874334754	0.09090909090909091	0.18181818181818182	0.0
241	None	None	None	None	None	0.6	3	0.7692307692307693	10	0.17647058823529413	3	0.5428571428571428	0.17647058823529413	10	3	8	0	0	0.7142857142857143	5	7	1.2666666666666666	19	0.0	0.13333333333333333	0.8432793197809347	0.9204347342000828	0.5973157696950018	0.9414358249521271	0.9202406718178123	0.9768498807663348	0.9153376192978426	0.9520881538268526	0	0	0.0
503	None	None	None	None	None	0	0	0.5	3	0.6666666666666666	4	0.5714285714285714	0.3333333333333333	3	2	4	1	0	0.2857142857142857	7	2	0.5333333333333333	8	0.09090909090909091	1.0	0.8984126448417189	0.7689148525258563	0.635519174124002	0.9348932978608894	0.5337479309348563	0.7229991015855483	0.8633587775383256	0.8332255458426628	1.0	0.3333333333333333	0.0
6577	0.08567870234302709	0.030637664237361775	0.030636626574223978	0.6942481223845494	None	0	0	0.21428571428571427	3	0.8888888888888888	16	0.5263157894736842	0.6666666666666666	12	12	7	6	0	0.10526315789473684	2	19	1.3333333333333333	20	0.3333333333333333	0.1111111111111111	0.7204557253142352	0.8240061021965258	0.6842573613870527	0.67439914185745	0.8321541547419538	0.8810058265732496	0.7893585258073169	0.8060620917484465	0.08333333333333333	0.3333333333333333	0.0
7056	0.07076163926477524	0.02444592467545559	0.022237892640562806	0.7287772288416412	None	0	0	0.21428571428571427	3	0.8888888888888888	16	0.5263157894736842	0.6666666666666666	12	12	7	6	0	0.10526315789473684	2	19	1.3333333333333333	20	0.3333333333333333	0.1111111111111111	0.7204557253142352	0.8582062711435522	0.6842573613870527	0.67439914185745	0.8321541547419538	0.8810058265732496	0.7893585258073169	0.8190913718241633	0.08333333333333333	0.25	0.0
4692	0.028211456918396924	0.010081453811639557	0.009051196939785204	0.9915075464212071	None	0	0	0.375	3	0.6666666666666666	6	0.55	0.5555555555555556	8	5	2	3	0	0.2	10	2	0.7333333333333333	11	0.6	0.2	0.5666137659398365	0.8817629567866966	0.6842573613870527	0.8372532050445479	0.8321541547419538	0.621381626675909	0.7893585258073169	0.7991290538282583	0.125	0.125	0.0
3776	0.031736632424878695	0.004712226233911248	0.004647962222361542	0.97913371393411	None	0	0	0.375	3	0.6666666666666666	6	0.55	0.5555555555555556	8	5	2	3	0	0.2	10	2	0.7333333333333333	11	0.6	0.2	0.5666137659398365	0.9076376654265363	0.6842573613870527	0.8572055741115092	0.8321541547419538	0.6196874701969717	0.7893585258073169	0.82081415574029	0.125	0.25	0.0
3048	0.0030785417939681236	0.0012797278783015385	-3.747159603588746e-06	0.9893282117947579	None	0	0	0.75	3	0.5	2	0.6	0.25	4	1	1	3	0	0.4	5	2	0.4	6	1.0	0.5	0.996961219486392	0.8802228548002983	0.7781845810373493	0.926401752765714	0.7996152839821972	0.639969153377977	0.7328770299623402	0.845641769928359	0.25	0.25	0.0
2997	0.009777119176744583	0.001351656111095073	-0.0012111605331519813	0.9752754272202447	None	0	0	0.5	2	0.75	3	1.0	0.5	3	2	2	0	0	0.16666666666666666	6	1	0.4	6	0.0	0.4	0.513384831958363	0.6656821334920409	0.46156238157465507	0.8781808318897254	0.8709862734976985	0.8510583248347601	0.837626233531696	0.8129033526750141	0	0	0.0
4177	0.0666016439343976	0.005412432610909628	0.005212342635473077	0.8644659949360579	None	0.2	2	0.4090909090909091	9	0.5666666666666667	17	0.19047619047619047	0.4666666666666667	21	14	10	0	0	0.8571428571428571	12	14	2.1333333333333333	32	0.0	0.06896551724137931	0.8058001130467263	0.9015899335980202	0.37255500049491397	0.9738587641593113	0.667376395061387	0.904192603671564	0.9212748029500148	0.9365820687271641	0	0	0.0
3033	0.013083104588047708	0.0022699772432817973	0.001742381975207822	0.9572376370177321	None	0.5	1	0.5714285714285714	4	0.625	5	0.4166666666666667	0.5	8	4	1	0	0	0.375	8	3	0.6666666666666666	10	0.0	1.0	0.8542237967841121	0.826008766844468	0.6885140231318111	0.8683344096266391	0.44901510083360224	0.9068015092812093	0.8792333676141276	0.8706105663867498	0	0	0.0
1165	None	None	None	None	None	1.0	1	1.0	4	0.25	1	0.6666666666666666	0	2	0	3	1	0	1.0	3	3	0.4	6	0.125	0.6666666666666666	0	0	0	0	0	0	0	0	0	0	0
737	None	None	None	None	None	0	0	0.5	3	0.42857142857142855	3	0.375	0.14285714285714285	4	1	4	6	0	0.6666666666666666	4	6	0.6	9	0.6666666666666666	0.5714285714285714	0.9260368379679587	0.7412023889056387	0.697857361933033	0.942892605601081	0.7347644982079842	0.9402387214987239	0.7067247381448332	0.9006087950581272	0.5	0.25	0.24706657076562982
7517	0.07986024907602404	0.04120656585456945	0.041204901734068544	0.6547409375384277	None	0	0	0.21428571428571427	3	0.8888888888888888	16	0.5263157894736842	0.7222222222222222	13	13	6	4	0	0.10526315789473684	2	19	1.3333333333333333	20	0.25	0.1111111111111111	0.8166322754894753	0.8176161863244138	0.6842573613870527	0.6930004842231776	0.8321541547419538	0.8861460135977577	0.7893585258073169	0.8108398238258021	0.3076923076923077	0.3076923076923077	0.0
7324	0.08473829107497903	0.039067265634845576	0.038843886145186926	0.6855975275079913	None	0	0	0.21428571428571427	3	0.8888888888888888	16	0.5263157894736842	0.6666666666666666	12	12	7	6	0	0.10526315789473684	2	19	1.3333333333333333	20	0.3333333333333333	0.1111111111111111	0.7204557253142352	0.8240061021965258	0.6842573613870527	0.67439914185745	0.8321541547419538	0.8810058265732496	0.7893585258073169	0.8060620917484465	0.08333333333333333	0.3333333333333333	0.0
7434	0.07493261998494556	0.038020392605309865	0.037337001168745325	0.6750880383991913	None	0	0	0.2	3	0.9	18	0.5238095238095238	0.7	14	14	7	5	0	0.09523809523809523	2	21	1.4666666666666666	22	0.2777777777777778	0.1	0.8166322754894753	0.811485606710251	0.6598882677555273	0.704353098283521	0.640584627787778	0.8887073635724767	0.8276067372429062	0.8128247803489664	0.07142857142857142	0.2857142857142857	0.0
1427	None	None	None	None	None	0	0	0.6666666666666666	2	0.0	0	0.6666666666666666	0	1	0	2	0	0	0.6666666666666666	2	3	0.26666666666666666	4	0.0	1.0	0	0	0	0	0	0	0	0	0	0	0
3927	0.06764942628763922	0.012109343429798056	0.011061611289830934	0.8261599022288271	None	0.2	2	0.391304347826087	9	0.59375	19	0.18681318681318682	0.5	23	16	10	0	0	0.9285714285714286	13	14	2.2666666666666666	34	0.0	0.06666666666666667	0.8058001130467263	0.9071934271727556	0.37255500049491397	0.9758969346692171	0.667376395061387	0.911059195520579	0.9315884689087827	0.9409865987975097	0	0	0.0
4000	0.06656421872540255	0.0019192606310965215	0.001707157815448881	0.8966778199803741	None	0	0	0.3	3	0.75	9	0.5384615384615384	0.75	11	9	2	1	0	0.15384615384615385	13	2	0.9333333333333333	14	0.16666666666666666	0.15384615384615385	0.5089483567406778	0.8829404717246346	0.6842573613870527	0.7742471705902153	0.8321541547419538	0.756286262061922	0.7893585258073169	0.8118104358270356	1.0	0.09090909090909091	0.0
3207	0.015962334064839778	0.0029123414149088396	0.0022833408243114394	0.9946563372476397	None	0	0	0.5	3	0.5714285714285714	4	0.5625	0.5714285714285714	6	4	2	1	0	0.25	8	2	0.6	9	0.16666666666666666	0.25	0.5089483567406778	0.861766661608187	0.6842573613870527	0.8335120713174652	0.8321541547419538	0.6370402162382117	0.7893585258073169	0.7915734298347683	1.0	0.16666666666666666	0.0
4090	0.0708636861583158	0.008540625850215429	-0.00720819254041481	0.8885558855325014	None	0.1111111111111111	1	0.4	8	0.5555555555555556	15	0.23015873015873015	0.4444444444444444	18	12	10	0	0	0.6428571428571429	9	14	1.9333333333333333	29	0.0	0.16	0.6752379673836817	0.9211904144355575	0.6998886774512451	0.9777112131989695	0.6587847711107662	0.9177217011769815	0.9315884689087827	0.9470422785726099	0	0	0.0
4024	0.021081597446949138	0.009448873486563068	0.009340523304402088	0.9918454654900972	None	0	0	0.375	3	0.6666666666666666	6	0.55	0.6666666666666666	9	6	1	1	0	0.2	10	2	0.7333333333333333	11	0.3333333333333333	0.2	0.6242791751389951	0.8696282581637246	0.6842573613870527	0.8245142413977775	0.8321541547419538	0.6160018364415011	0.7893585258073169	0.7868164622765444	1.0	0.2222222222222222	0.0
2485	None	None	None	None	None	0.5	1	0.8571428571428571	6	0.0	0	0.8333333333333334	0	5	0	4	0	0	0.75	4	3	0.6666666666666666	10	0.0	0.6666666666666666	0	0	0	0	0	0	0	0	0	0	0
859	None	None	None	None	None	0	0	0.6666666666666666	2	0.5	1	1.0	0	2	0	1	0	0	0.25	4	1	0.26666666666666666	4	0.0	0.6666666666666666	0	0	0	0	0	0	0	0	0	0	0
6299	0.07702907633170107	0.03914244208650003	0.037999917255061855	0.6863884485860752	None	0	0	0.21428571428571427	3	0.8947368421052632	17	0.525	0.6842105263157895	13	13	7	5	0	0.1	2	20	1.4	21	0.2777777777777778	0.10526315789473684	0.8166322754894753	0.8176161863244138	0.6842573613870527	0.6930004842231776	0.8321541547419538	0.8861460135977577	0.7893585258073169	0.8108398238258021	0.07692307692307693	0.3076923076923077	0.0
2317	None	None	None	None	None	0.6666666666666666	2	0.75	6	0.2222222222222222	2	0.44	0.2222222222222222	5	2	5	2	0	1.0	5	5	0.7333333333333333	11	0.18181818181818182	0.6666666666666666	0.996961219486392	0.8768330968928333	0.6842573613870527	0.9060224592108816	0.7996152839821972	0.6359925436500081	0.6960207409628953	0.8314023878256204	0.6	0	0.0
1174	None	None	None	None	None	0	0	0.5	1	1.0	1	0.75	0	0	0	2	0	0	1.0	2	2	0.2	3	0.0	0	0	0	0	0	0	0	0	0	0	0	0
3806	0.05982563073919292	0.02263716170077138	0.01735222473025072	0.6762809118626782	None	0	0	0.3333333333333333	3	0.8181818181818182	9	0.5416666666666666	0.7272727272727273	9	8	3	2	0	0.16666666666666666	2	12	0.8666666666666667	13	0.2222222222222222	0.18181818181818182	0.8166322754894753	0.8744033396898372	0.635519174124002	0.7102075059488195	0.44901510083360224	0.888270305559075	0.8601403925147619	0.8370832115586032	0.5555555555555556	0.1111111111111111	0.0
3273	0.005416293876024074	0.0011188061436168274	0.0008623760263093768	0.9930811172387319	None	0	0	0.7142857142857143	5	0.25	2	0.7142857142857143	0.25	6	2	3	2	0	0.2857142857142857	2	7	0.6666666666666666	10	0.3333333333333333	0.25	0.8816304010880748	0.8595307691517661	0.7781845810373493	0.9000421794747837	0.7996152839821972	0.6250272456932179	0.6867283137163043	0.8185683328050761	0.5833333333333334	0.16666666666666666	0.0
7519	0.0826777321546343	0.03672069502002204	0.036518291615689896	0.6684493974164549	None	0	0	0.21428571428571427	3	0.8888888888888888	16	0.5263157894736842	0.6666666666666666	13	12	6	5	0	0.10526315789473684	2	19	1.3333333333333333	20	0.3333333333333333	0.1111111111111111	0.8166322754894753	0.8176161863244138	0.6842573613870527	0.6930004842231776	0.8321541547419538	0.8861460135977577	0.7893585258073169	0.8108398238258021	0.07692307692307693	0.3076923076923077	0.0
6163	0.06804571123418317	0.028824956114910684	0.028700677941613302	0.6951554577951005	None	0	0	0.25	3	0.875	14	0.5294117647058824	0.6875	11	11	6	5	0	0.11764705882352941	2	17	1.2	18	0.3125	0.125	0.8166322754894753	0.831702026533794	0.6842573613870527	0.7037322886224172	0.8321541547419538	0.8885239515143699	0.7893585258073169	0.8194868692283598	0.09090909090909091	0.36363636363636365	0.0
6513	0.068857380455728	0.03656473566992295	0.035928969521761125	0.7085741208404308	None	0	0	0.21428571428571427	3	0.8947368421052632	17	0.525	0.6842105263157895	14	13	6	4	0	0.1	2	20	1.4	21	0.26666666666666666	0.10526315789473684	0.8166322754894753	0.8512020018455693	0.6598882677555273	0.6867401729424656	0.640584627787778	0.8848737412600544	0.8276067372429062	0.8209503461180028	0.07142857142857142	0.14285714285714285	0.0
3854	0.08705497630805833	0.01907850304688433	0.015891072179787122	0.745784579311564	None	0	0	0.3333333333333333	3	0.7272727272727273	8	0.5416666666666666	0.7272727272727273	10	8	2	1	0	0.16666666666666666	12	2	0.8666666666666667	13	0.16666666666666666	0.16666666666666666	0.5231558082398753	0.846054620832271	0.6842573613870527	0.7839070967080422	0.8321541547419538	0.7663236712143366	0.7893585258073169	0.8011363820719618	1.0	0.1	0.0
3535	0.04748270817741939	0.008443198930852021	0.008356189041249667	0.9949715774477653	None	0	0	0.3	3	0.7692307692307693	10	0.5357142857142857	0.5384615384615384	9	7	5	5	0	0.14285714285714285	14	2	1.0	15	0.4166666666666667	0.14285714285714285	0.5089483567406778	0.817952851893505	0.6842573613870527	0.7954804824936346	0.8321541547419538	0.6164189750541015	0.7893585258073169	0.7524519867056084	0.1111111111111111	0.1111111111111111	0.0
2613	0.003377624213890424	0.0006205974794988796	0.0006127509729404456	0.9966120249594872	None	0	0	0.75	3	0.25	1	0.6	0.25	4	1	1	1	0	0.4	5	2	0.4	6	0.3333333333333333	0.4	0.996961219486392	0.8802228548002983	0.7781845810373493	0.926401752765714	0.7996152839821972	0.639969153377977	0.7328770299623402	0.845641769928359	1.0	0.25	0.0
3042	0.005229494671138494	0.0010536184246060444	0.0007769706600316611	0.9599574581450981	None	0	0	0.4	2	0.6	3	0.5833333333333334	0.4	4	2	2	1	0	0.75	4	3	0.4666666666666667	7	0.16666666666666666	0	0.7383283255700083	0.8217894641685409	0.5102737433693901	0.901189106320399	0.7191369916151038	0.7479783413594941	0.8526755124945439	0.8332671707461335	1.0	0.25	0.0
5171	0.06322014513148158	0.023047058458450217	0.02260684768175322	0.6807083869266692	None	0	0	0.2727272727272727	3	0.8571428571428571	12	0.5714285714285714	0.7142857142857143	11	10	4	3	0	0.14285714285714285	2	14	1.0666666666666667	16	0.2727272727272727	0.14285714285714285	0.6242791751389951	0.8572199757466933	0.6842573613870527	0.7037322886224172	0.8321541547419538	0.8885239515143699	0.7893585258073169	0.8288868466877507	0.09090909090909091	0.2727272727272727	0.0
6254	0.0628442883171355	0.013256186565557096	0.0049337923508378	0.6260471409672943	None	0	0	0.21428571428571427	3	0.8947368421052632	17	0.525	0.6842105263157895	15	13	5	5	0	0.1	2	20	1.4	21	0.4166666666666667	0.10526315789473684	0.8166322754894753	0.8356151415145501	0.635519174124002	0.8080509301792843	0.8321541547419538	0.8989641637945729	0.8601403925147619	0.8519158292723898	0.06666666666666667	0.26666666666666666	0.0
7206	0.07962362778671783	0.03346609450147513	0.03339688878629168	0.6699775766491216	None	0	0	0.21428571428571427	3	0.8888888888888888	16	0.5263157894736842	0.6666666666666666	13	12	6	5	0	0.10526315789473684	2	19	1.3333333333333333	20	0.3333333333333333	0.1111111111111111	0.8166322754894753	0.8176161863244138	0.6842573613870527	0.6930004842231776	0.8321541547419538	0.8861460135977577	0.7893585258073169	0.8108398238258021	0.07692307692307693	0.3076923076923077	0.0
4877	0.060720154796430274	0.013539802488656117	0.009241738198371603	0.7216861975092788	None	0	0	0.3	3	0.75	9	0.5384615384615384	0.75	12	9	1	1	0	0.15384615384615385	13	2	0.9333333333333333	14	0.3333333333333333	0.15384615384615385	0.5089483567406778	0.873810250816341	0.6842573613870527	0.7668311213328972	0.8321541547419538	0.8290874093699364	0.7893585258073169	0.8275341534629824	1.0	0.25	0.0
6723	0.06603540121450245	0.02421631940234169	0.021698646040207624	0.7533522855474247	None	0	0	0.2	3	0.9	18	0.5238095238095238	0.65	13	13	8	7	0	0.09523809523809523	2	21	1.4666666666666666	22	0.35	0.1	0.6242791751389951	0.8239369111737344	0.6842573613870527	0.6704425072221974	0.8321541547419538	0.8781701427361416	0.7893585258073169	0.8036951465809389	0.07692307692307693	0.38461538461538464	0.0
4287	0.04176854641061622	0.006915750943110377	0.005964981561134889	0.7113461738539149	None	0	0	0.3333333333333333	3	0.8181818181818182	9	0.5416666666666666	0.7272727272727273	8	8	4	3	0	0.16666666666666666	2	12	0.8666666666666667	13	0.25	0.18181818181818182	0.8166322754894753	0.8701585167123588	0.6598882677555273	0.6962232170289953	0.640584627787778	0.8868225619244872	0.8276067372429062	0.8315718932210637	0.125	0.125	0.0
3412	0.020342715728471305	0.004392780053274273	0.004220445411131033	0.9943017107680927	None	0	0	0.42857142857142855	3	0.625	5	0.5555555555555556	0.625	7	5	2	1	0	0.2222222222222222	9	2	0.6666666666666666	10	0.16666666666666666	0.2222222222222222	0.5089483567406778	0.8404872958029326	0.6842573613870527	0.8194159270443135	0.8321541547419538	0.629063028948556	0.7893585258073169	0.7745442658871001	1.0	0.14285714285714285	0.0
1114	None	None	None	None	None	0	0	0.5	2	0.6666666666666666	2	0.8333333333333334	0.3333333333333333	1	1	3	3	0	0.6666666666666666	3	2	0.3333333333333333	5	0.3	0	0.6859179689907834	0.5	0.6026278846828135	0.5	0.7223570772620891	0.5	0.6227204504779928	0.5	1.0	1.0	0.0
35	None	None	None	None	None	0	0	1.0	2	0.0	0	0.75	0	2	0	0	2	0	1.0	2	2	0.2	3	1.0	0	0	0	0	0	0	0	0	0	0	0	0
3941	0.0701147757443087	0.016207033589547486	0.008890315067720546	0.8392438517859665	None	0.14285714285714285	1	0.4117647058823529	7	0.5652173913043478	13	0.23148148148148148	0.43478260869565216	15	10	9	0	0	0.75	12	9	1.6666666666666667	25	0.0	0.09090909090909091	0.9001449059442594	0.8971624842802371	0.37255500049491397	0.9605145724698929	0.667376395061387	0.8786393756145013	0.9321756799895066	0.9202496675584176	0	0	0.0
1570	None	None	None	None	None	1.0	1	0.6	3	0.4	2	0.4375	0.2	3	1	3	2	0	1.0	4	4	0.4666666666666667	7	0.25	0.6666666666666666	0.8759080114218383	0.822676851278004	0.4642257698420799	0.9531888458508637	0.7427021810881312	0.974877736364336	0.84751086320359	0.9390956622929679	0.6666666666666666	0.3333333333333333	0.0
3174	0.003198030486883579	0.0010772862461592328	0.0007701061782771607	0.9973197336511661	None	0	0	0.75	3	0.25	1	0.6	0.25	2	1	3	2	0	0.4	5	2	0.4	6	0.2222222222222222	0.4	0.7686816298695364	0.9099630375994123	0.46815587503809475	0.8966935974538688	0.7566813936104355	0.6802079482326716	0.8941649243385552	0.8510646013355156	0.75	0.5	0.31374170091302106
1899	None	None	None	None	None	1.0	1	1.0	4	0.25	1	0.6666666666666666	0	3	0	2	1	0	1.0	3	3	0.4	6	0.2	0.6666666666666666	0	0	0	0	0	0	0	0	0	0	0
5258	0.06176148338174356	0.023189595581667593	0.017661906923583097	0.6996427365844031	None	0	0	0.25	2	0.9	9	0.5454545454545454	0.8	9	8	2	3	0	0.18181818181818182	2	11	0.8	12	0.42857142857142855	0	0.8166322754894753	0.8744033396898372	0.635519174124002	0.7102075059488195	0.44901510083360224	0.888270305559075	0.8601403925147619	0.8370832115586032	0.1111111111111111	0.1111111111111111	0.0
2961	0.006514123920799366	0.0034478211364590183	0.0017304475220481946	0.9812637286878906	None	0.3333333333333333	1	0.625	5	0.5	5	0.34285714285714286	0.2	4	2	7	5	0	0.7142857142857143	5	7	0.8	12	0.3125	0.4	0.7524034183841063	0.7116748671902923	0.4139752595719088	0.9477775897829157	0.5673443872016382	0.7812424672505387	0.8310345295654246	0.8444459374411725	0.25	0.5	0.11659340619618618
3750	0.06371880014491217	0.015029601547479194	-8.983384292813868e-06	0.882278769483995	None	0.2222222222222222	2	0.42857142857142855	9	0.5517241379310345	16	0.2012987012987013	0.4482758620689655	20	13	10	0	0	0.7857142857142857	11	14	2.066666666666667	31	0.0	0.07142857142857142	0.8058001130467263	0.8953586851853291	0.37255500049491397	0.9687451613008662	0.6782256625005811	0.887593276558944	0.9062453263748299	0.9275041353741849	0	0	0.0
2411	None	None	None	None	None	0	0	0.8	4	0.2	1	0.7777777777777778	0	1	0	5	1	0	1.0	3	3	0.4666666666666667	7	0.07692307692307693	0.8	0	0	0	0	0	0	0	0	0	0	0
3512	0.05616974535010635	0.005182683210603777	0.004584260696829524	0.9941934661992063	None	0	0	0.3333333333333333	3	0.7272727272727273	8	0.5416666666666666	0.6363636363636364	9	7	3	2	0	0.16666666666666666	12	2	0.8666666666666667	13	0.25	0.16666666666666666	0.5089483567406778	0.8195026344073724	0.6842573613870527	0.7954804824936346	0.8321541547419538	0.6164189750541015	0.7893585258073169	0.7530997810901071	0.5555555555555556	0.1111111111111111	0.0
5567	0.050097714269091216	0.0064069535047925515	-0.0035632883812582177	0.9055545839087348	None	0	0	0.25	2	0.8888888888888888	8	0.55	0.7777777777777778	8	7	2	3	0	0.2	2	10	0.7333333333333333	11	0.42857142857142855	0	0.6627903161150765	0.8748308958371125	0.6598882677555273	0.7199703500632435	0.640584627787778	0.8931570723691437	0.8276067372429062	0.8416683344725132	0.125	0.125	0.0
3973	0.06691210799611005	0.012503722161318115	0.0028660369060287804	0.9957527900615359	None	0	0	0.21428571428571427	3	0.8333333333333334	15	0.5263157894736842	0.5555555555555556	12	10	7	8	0	0.10526315789473684	19	2	1.3333333333333333	20	0.5	0.10526315789473684	0.5666137659398365	0.7910322630157022	0.6842573613870527	0.7675531108012259	0.8321541547419538	0.6028109778395936	0.7893585258073169	0.727299729391498	0.08333333333333333	0.08333333333333333	0.0
1017	None	None	None	None	None	0	0	0.6666666666666666	4	0.42857142857142855	3	0.5625	0	4	0	4	0	0	1.0	4	4	0.6	9	0.0	0.2857142857142857	0	0	0	0	0	0	0	0	0	0	0
2356	None	None	None	None	None	0	0	0.2	1	1.0	5	0.7	0.6	3	3	3	0	0	0.4	5	2	0.4666666666666667	7	0.0	0.4	0.28314528402309413	0.665894209054618	0.6788999370469333	0.5	0.2058464778104785	0.6137369649112988	0.9045666723308876	0.5948954109460598	0	0	0.0
6071	0.08322001884594982	0.016833298052947636	0.015485964177737135	0.7211419042744969	None	0	0	0.23076923076923078	3	0.8823529411764706	15	0.5277777777777778	0.7647058823529411	13	13	5	3	0	0.1111111111111111	2	18	1.2666666666666666	19	0.21428571428571427	0.11764705882352941	0.6242791751389951	0.8445885255159118	0.6842573613870527	0.6960664454758907	0.8321541547419538	0.8836317944404375	0.7893585258073169	0.8199826777725805	0.3076923076923077	0.3076923076923077	0.0
3935	0.05872273427416548	0.002296610463619402	0.0013502588800237564	0.753012402792649	None	0	0	0.3	3	0.7692307692307693	10	0.5357142857142857	0.6923076923076923	11	9	3	2	0	0.14285714285714285	14	2	1.0	15	0.25	0.14285714285714285	0.6242791751389951	0.8323095007341197	0.6842573613870527	0.7749315041259787	0.8321541547419538	0.758185692935284	0.7893585258073169	0.7903557003530882	0.5454545454545454	0.09090909090909091	0.0
2651	0.0038808166428620653	0.00037389061013683465	0.0001554421747342127	0.9640218891393803	None	0.3333333333333333	1	0.75	6	0.3	3	0.42857142857142855	0.2	4	2	7	4	0	0.5714285714285714	7	4	0.8	12	0.25	0.25	0.7809754992886475	0.6709485178058209	0.32821551921621256	0.9453120805198385	0.5075681332684053	0.8217927380030884	0.8496826451026764	0.8451377747287672	0.25	0.5	0.07488718136823513
5823	0.07438373323232102	0.03930115713423814	0.038557624494096394	0.6896877916397262	None	0	0	0.21428571428571427	3	0.8947368421052632	17	0.525	0.6842105263157895	13	13	7	5	0	0.1	2	20	1.4	21	0.2777777777777778	0.10526315789473684	0.8166322754894753	0.8176161863244138	0.6842573613870527	0.6930004842231776	0.8321541547419538	0.8861460135977577	0.7893585258073169	0.8108398238258021	0.07692307692307693	0.3076923076923077	0.0
3326	0.01037027855438383	0.007560359420887011	0.00478988776202187	0.9759325375148095	None	0.5	1	0.6666666666666666	4	0.5	3	0.4444444444444444	0.5	5	3	2	0	0	0.5	6	3	0.5333333333333333	8	0.0	1.0	0.7657085321199151	0.6625420710121978	0.6842573613870527	0.908589356674552	0.8258852156662349	0.8894601044884705	0.6560922098028918	0.8436276094803445	0	0	0.0
2649	0.0009348495082833583	0.000695059504690601	-0.000330365891310755	0.980310291367167	None	0	0	0.8	4	0.2	1	0.5833333333333334	0.2	4	1	2	3	0	0.75	4	3	0.4666666666666667	7	0.6	0.4	0.7671622396127324	0.9093407391485462	0.6842573613870527	0.9068489423558646	0.8158847193620755	0.6504507915659556	0.7691434746345385	0.8499397825927907	0.25	0.25	0.0
360	None	None	None	None	None	0.6	3	0.7692307692307693	10	0.17647058823529413	3	0.6785714285714286	0.17647058823529413	10	3	8	0	0	0.5714285714285714	4	7	1.2666666666666666	19	0.0	0.13333333333333333	0.8432793197809347	0.9204347342000828	0.5973157696950018	0.9414358249521271	0.9202406718178123	0.9768498807663348	0.9153376192978426	0.9520881538268526	0	0	0.0
7128	0.07304894379723764	0.025981095066948418	0.024343184026915585	0.6626559101020197	None	0	0	0.21428571428571427	3	0.8947368421052632	17	0.525	0.6842105263157895	13	13	7	6	0	0.1	2	20	1.4	21	0.3333333333333333	0.10526315789473684	0.8166322754894753	0.8246482592237093	0.6842573613870527	0.6681046555140879	0.8321541547419538	0.8814899997757834	0.7893585258073169	0.8050458499855287	0.07692307692307693	0.3076923076923077	0.0
3984	0.06533992275128832	0.015321848938105538	0.0030792973360371577	0.7593643851766718	None	0.2727272727272727	3	0.5	12	0.5	17	0.21428571428571427	0.4117647058823529	22	14	13	0	0	0.8571428571428571	12	14	2.4	36	0.0	0.06451612903225806	0.8058001130467263	0.8977267392199432	0.37255500049491397	0.9729926516575685	0.667376395061387	0.8776400322719056	0.9265982584593749	0.9292736304811908	0	0	0.0
1958	None	None	None	None	None	0	0	0.8	4	0.2	1	0.5833333333333334	0.2	3	1	3	2	0	0.75	4	3	0.4666666666666667	7	0.25	0.6666666666666666	0.5373632597390727	0.898520298881216	0.6842573613870527	0.8846707389341956	0.8321541547419538	0.6707466579960519	0.7691434746345385	0.8379825129994136	0.6666666666666666	0.3333333333333333	0.0
7329	0.055050845810662434	0.02785653272778251	0.02625751442543711	0.8402635003383516	None	0	0	0.21428571428571427	3	0.8947368421052632	17	0.525	0.6842105263157895	13	13	7	6	0	0.1	2	20	1.4	21	0.3333333333333333	0.10526315789473684	0.8166322754894753	0.820355563259984	0.6842573613870527	0.6768014587849952	0.8321541547419538	0.9047086469519381	0.7893585258073169	0.8179988287632947	0.07692307692307693	0.3076923076923077	0.0
5124	0.056848425958684556	0.02410834141580544	0.023069240421851416	0.7297257118325866	None	0	0	0.25	3	0.8666666666666667	13	0.5666666666666667	0.6666666666666666	11	10	5	4	0	0.13333333333333333	2	15	1.1333333333333333	17	0.3076923076923077	0.13333333333333333	0.6242791751389951	0.8513403247007233	0.6842573613870527	0.68145675797968	0.8321541547419538	0.8785575682167582	0.7893585258073169	0.8168010246753096	0.2272727272727273	0.18181818181818182	0.0
4579	0.06471309744651461	0.005216152750473245	-0.0013913100454748628	0.8967143695806841	None	0	0	0.3333333333333333	3	0.7272727272727273	8	0.5416666666666666	0.6363636363636364	9	7	3	2	0	0.16666666666666666	12	2	0.8666666666666667	13	0.25	0.16666666666666666	0.5089483567406778	0.8545610240447647	0.6842573613870527	0.7937585857054212	0.8321541547419538	0.7751750930427989	0.7893585258073169	0.810322968939298	0.5555555555555556	0.1111111111111111	0.0
966	None	None	None	None	None	0	0	0.75	3	0.0	0	0.5555555555555556	0	1	0	3	0	0	1.0	3	3	0.3333333333333333	5	0.0	0	0	0	0	0	0	0	0	0	0	0	0
4206	0.04256031021459754	0.010604169568606861	-0.00817169586873959	0.6788987697657006	None	0	0	0.2222222222222222	2	0.9090909090909091	10	0.5416666666666666	0.8181818181818182	10	9	2	2	0	0.16666666666666666	12	2	0.8666666666666667	13	0.2857142857142857	0	0.8166322754894753	0.8704429965524034	0.6598882677555273	0.7624837382858436	0.6243151924078998	0.8864246154046885	0.8276067372429062	0.8466613470931679	0.55	0.1	0.0
4263	0.07141546071687623	0.0171319307087187	0.007101766859113123	0.7513109602456898	None	0.18181818181818182	2	0.4583333333333333	11	0.5151515151515151	17	0.20833333333333334	0.42424242424242425	22	14	12	0	0	0.8571428571428571	12	14	2.3333333333333335	35	0.0	0.06666666666666667	0.8058001130467263	0.8977267392199432	0.37255500049491397	0.9729926516575685	0.667376395061387	0.8776400322719056	0.9265982584593749	0.9292736304811908	0	0	0.0
6072	0.05176859041856618	0.012337965393177802	0.011907143491396871	0.6794463655206546	None	0	0	0.3	3	0.8461538461538461	11	0.5769230769230769	0.6153846153846154	9	8	5	1	0	0.15384615384615385	2	13	1.0	15	0.07692307692307693	0.15384615384615385	0.8166322754894753	0.826240591583284	0.6842573613870527	0.7520887173888675	0.7996152839821972	0.8823833403370434	0.7893585258073169	0.8265538468290528	1.0	0.2222222222222222	0.0
6679	0.08607624833764656	0.039163800236056964	0.03914525410826038	0.679100263450799	None	0	0	0.21428571428571427	3	0.8888888888888888	16	0.5263157894736842	0.6666666666666666	12	12	7	6	0	0.10526315789473684	2	19	1.3333333333333333	20	0.3333333333333333	0.1111111111111111	0.7204557253142352	0.8240061021965258	0.6842573613870527	0.67439914185745	0.8321541547419538	0.8810058265732496	0.7893585258073169	0.8060620917484465	0.08333333333333333	0.3333333333333333	0.0
2832	0.0032602156045323347	0.0004572073455591977	-7.85532628480923e-05	0.9875326608838875	None	0	0	0.6666666666666666	2	0.5	1	1.0	0.5	3	1	0	0	0	0.25	4	1	0.26666666666666666	4	0.0	0.6666666666666666	0.666633579206734	0.7874044480973132	0.5312177686113047	0.9652992599032452	0.8709862734976985	0.8806404710213727	0.8663490036292262	0.9012489036025901	0	0	0.0
5703	0.07963517887771193	0.02153543261308776	0.02152944248090122	0.6963122328490312	None	0	0	0.25	3	0.875	14	0.5294117647058824	0.75	13	12	4	3	0	0.11764705882352941	2	17	1.2	18	0.2727272727272727	0.125	0.8166322754894753	0.8343161771999238	0.6842573613870527	0.7107725576710462	0.8321541547419538	0.8904668855009978	0.7893585258073169	0.8230373786786325	0.3076923076923077	0.3076923076923077	0.0
77	None	None	None	None	None	0	0	0.42857142857142855	3	0.75	6	0.5	0.25	4	2	5	3	0	0.8	5	4	0.6666666666666666	10	0.25	0.3333333333333333	0.37620376395028426	0.9673494289888508	0.4324987439056539	0.8215772212325537	0.5411289176665638	0.9755388876873574	0.7908312536060396	0.9462022297666876	0.5	0	0.0
7499	0.08127312686995591	0.034664479394364366	0.03462747672836264	0.6909912209155209	None	0	0	0.21428571428571427	3	0.8947368421052632	17	0.525	0.6842105263157895	13	13	7	5	0	0.1	2	20	1.4	21	0.2777777777777778	0.10526315789473684	0.8166322754894753	0.8176161863244138	0.6842573613870527	0.6930004842231776	0.8321541547419538	0.8861460135977577	0.7893585258073169	0.8108398238258021	0.07692307692307693	0.3076923076923077	0.0
6218	0.08814007379520068	0.023281338770443163	0.023144914102014996	0.6425261989067286	None	0	0	0.1875	3	0.9047619047619048	19	0.5227272727272727	0.7142857142857143	16	15	6	5	0	0.09090909090909091	2	22	1.5333333333333334	23	0.3333333333333333	0.09523809523809523	0.8166322754894753	0.8549936002722228	0.6598882677555273	0.6785730468092748	0.640584627787778	0.8833683499342326	0.8276067372429062	0.8198630383047075	0.0625	0.1875	0.0
3751	0.04474612541869468	0.005923384130227834	0.00415750741563219	0.9946670621926612	None	0	0	0.3333333333333333	3	0.7272727272727273	8	0.5416666666666666	0.6363636363636364	9	7	3	1	0	0.16666666666666666	12	2	0.8666666666666667	13	0.125	0.16666666666666666	0.5089483567406778	0.8215691147240173	0.6842573613870527	0.7954804824936346	0.8321541547419538	0.6164189750541015	0.7893585258073169	0.7539685376688344	1.0	0.1111111111111111	0.0
4331	0.06862347414390337	0.01065622926409286	-0.0079056349474551	0.7570608308890303	None	0	0	0.3	3	0.75	9	0.5384615384615384	0.75	12	9	1	1	0	0.15384615384615385	13	2	0.9333333333333333	14	0.3333333333333333	0.15384615384615385	0.5089483567406778	0.9390477868632062	0.6842573613870527	0.8187813699793244	0.8158847193620755	0.8245552445722842	0.7893585258073169	0.873264510434261	1.0	0.4166666666666667	0.0
1	None	None	None	None	None	0	0	0.5	1	1.0	1	0.75	0	0	0	2	1	0	1.0	2	2	0.2	3	0.125	0	0	0	0	0	0	0	0	0	0	0	0
172	None	None	None	None	None	0	0	0.5	1	1.0	1	0.75	0	0	0	2	0	0	1.0	2	2	0.2	3	0.0	0	0	0	0	0	0	0	0	0	0	0	0
1136	None	None	None	None	None	0	0	0.6666666666666666	2	0.5	1	1.0	0.5	3	1	0	0	0	0.25	4	1	0.26666666666666666	4	0.0	0.6666666666666666	0.4978440444737391	0.7908908002210746	0.813661947855435	0.8876234521885763	0.8709862734976985	0.7653280011011966	0.837626233531696	0.8214746474799379	0	0	0.0
[truncated: 6,434 more rows]
