# Supplementary material for: Constrained by Design: Influence of Genetic Encodings on Evolved Traits of Robots
Source: Front Robot AI. 2021 Jun 15;8:672379. doi: 10.3389/frobt.2021.672379 (PMC8239187; doi:10.3389/frobt.2021.672379)
Supplement: Supplementary file 1 [file DataSheet3.ZIP › plasticodingrep_plane_7_snapshots_ids.tsv]

generation	robot_id	fitness	novelty	novelty_pop	cons_fitness
145	7119	0.0389168452328688	None	0.0	0.0389168452328688
145	6939	0.039228863230659994	None	0.0	0.039228863230659994
145	7329	0.02625751442543711	None	0.0	0.02625751442543711
145	6994	0.038298421984549406	None	0.029168914548756985	0.038298421984549406
145	6678	0.04173764814579313	None	0.0	0.04173764814579313
145	7185	0.036846383058274194	None	0.014706929384265913	0.036846383058274194
145	7282	0.03659226713822453	None	0.0	0.03659226713822453
145	6275	0.04032413050743847	None	0.021653949297830686	0.04032413050743847
145	6904	0.039790747397478676	None	0.0	0.039790747397478676
145	7108	0.03741485432986277	None	0.0	0.03741485432986277
145	6747	0.039713407052798945	None	0.0	0.039713407052798945
145	7304	0.03595224138271187	None	0.0	0.03595224138271187
145	6465	0.04007824041948917	None	0.0	0.04007824041948917
145	7062	0.04194582566999616	None	0.0	0.04194582566999616
145	7259	0.03853998031505053	None	0.0	0.03853998031505053
145	7103	0.03730974444353381	None	0.0	0.03730974444353381
145	7071	0.040853856725350475	None	0.0	0.040853856725350475
145	7326	0.024639051688569422	None	0.0	0.024639051688569422
145	7031	0.03788636306481953	None	0.0	0.03788636306481953
145	7263	0.035550485241885074	None	0.0	0.035550485241885074
145	6974	0.040164558651377504	None	0.014706929384265913	0.040164558651377504
145	7042	0.04007611817806529	None	0.0	0.04007611817806529
145	7272	0.03685693252229036	None	0.013945850814657134	0.03685693252229036
145	6649	0.04118754992308967	None	0.013945850814657134	0.04118754992308967
145	7316	0.036589205135961686	None	0.0	0.036589205135961686
145	7081	0.03843573177823435	None	0.0	0.03843573177823435
145	7210	0.035940722241999366	None	0.0	0.035940722241999366
145	7153	0.040303346778478154	None	0.0	0.040303346778478154
145	7327	0.041760562209038544	None	0.0	0.041760562209038544
145	7238	0.035199440224830784	None	0.023118180954350007	0.035199440224830784
145	7348	0.0464708018990412	None	0.014706929384265913	0.0464708018990412
145	7338	0.038307831906976196	None	0.013945850814657134	0.038307831906976196
145	7209	0.038886295554728785	None	0.0	0.038886295554728785
145	7199	0.03678752243166235	None	0.012200466221216347	0.03678752243166235
145	7126	0.03675513184063567	None	0.0	0.03675513184063567
145	7293	0.038096787088516965	None	0.0	0.038096787088516965
145	7321	0.02202170719559141	None	0.0	0.02202170719559141
145	7190	0.04021642494092914	None	0.0	0.04021642494092914
145	7283	0.033383988249471884	None	0.0	0.033383988249471884
145	6949	0.03761222646174457	None	0.0	0.03761222646174457
145	6876	0.039054406068000765	None	0.0	0.039054406068000765
145	7133	0.03969062544848774	None	0.0	0.03969062544848774
145	7284	0.03899517538099785	None	0.0	0.03899517538099785
145	7325	0.017229016932639517	None	0.022482956658808635	0.017229016932639517
145	7198	0.04220552275907098	None	0.0	0.04220552275907098
145	7313	0.04271970985531448	None	0.0	0.04271970985531448
145	7298	0.03838127649170566	None	0.013945850814657134	0.03838127649170566
145	7296	0.04043314563567314	None	0.0	0.04043314563567314
145	6216	0.03957748266774306	None	0.0	0.03957748266774306
145	7295	0.04053193620594938	None	0.0	0.04053193620594938
145	7350	0.03888772493209205	None	0.0	0.03888772493209205
145	6223	0.03835135580291445	None	0.0	0.03835135580291445
145	7205	0.033845407363961	None	0.021653949297830686	0.033845407363961
145	6845	0.040970621747212776	None	0.0	0.040970621747212776
145	7324	0.038843886145186926	None	0.0	0.038843886145186926
145	6893	0.04201879723126951	None	0.023118180954350007	0.04201879723126951
145	6148	0.04069460733095168	None	0.0	0.04069460733095168
145	7252	0.04132545557918347	None	0.0	0.04132545557918347
145	7322	0.040971525574600556	None	0.0	0.040971525574600556
145	6862	0.04037742642560339	None	0.0	0.04037742642560339
145	7077	0.04076848465184225	None	0.0	0.04076848465184225
145	7328	0.038838170664346784	None	0.0	0.038838170664346784
145	6579	0.04235927407926335	None	0.014706929384265913	0.04235927407926335
145	6922	0.04060341981221061	None	0.0	0.04060341981221061
145	7141	0.03696846436237162	None	0.021653949297830686	0.03696846436237162
145	7117	0.03798589253727965	None	0.0	0.03798589253727965
145	7180	0.03474101256454971	None	0.01329988342578633	0.03474101256454971
145	6895	0.04087644391592368	None	0.0	0.04087644391592368
145	7306	0.0015842949915964562	None	0.05277059639948358	0.0015842949915964562
145	7229	0.03914724224735284	None	0.0	0.03914724224735284
145	7258	0.03363598845995466	None	0.01329988342578633	0.03363598845995466
145	6449	0.039324462102346025	None	0.0	0.039324462102346025
145	5968	0.041220767303666514	None	0.0	0.041220767303666514
145	7201	0.034708881493901104	None	0.0	0.034708881493901104
145	7346	0.03562875515794711	None	0.0	0.03562875515794711
145	7073	0.04014442354740551	None	0.0	0.04014442354740551
145	6968	0.03790934036476644	None	0.0	0.03790934036476644
145	7033	0.04107665320985184	None	0.0	0.04107665320985184
145	7216	0.039651322374617055	None	0.0	0.039651322374617055
145	7270	0.041027874615896576	None	0.0	0.041027874615896576
145	6964	0.04077006421388486	None	0.0	0.04077006421388486
145	7271	0.04062334298320805	None	0.0	0.04062334298320805
145	6906	0.03886740516967266	None	0.0	0.03886740516967266
145	6940	0.039271077098928055	None	0.0	0.039271077098928055
145	6236	0.03980221164359388	None	0.0	0.03980221164359388
145	7005	0.03894679711811446	None	0.012200466221216347	0.03894679711811446
145	7262	0.03924267239308009	None	0.0	0.03924267239308009
145	7343	0.04011984488536699	None	0.0	0.04011984488536699
145	7187	0.036813564926867486	None	0.0	0.036813564926867486
145	6409	0.03979613495400346	None	0.0	0.03979613495400346
145	7036	0.039456976926220244	None	0.0	0.039456976926220244
145	6318	0.040621084486080775	None	0.0	0.040621084486080775
145	7089	0.04245391187086849	None	0.01329988342578633	0.04245391187086849
145	7223	0.03880525871299603	None	0.0	0.03880525871299603
145	6557	0.0383383064882823	None	0.0	0.0383383064882823
145	6641	0.040842524834984135	None	0.013945850814657134	0.040842524834984135
145	7345	0.03709410008248943	None	0.0	0.03709410008248943
145	6731	0.04035157972064801	None	0.01329988342578633	0.04035157972064801
145	7341	0.029868111392452323	None	0.023118180954350007	0.029868111392452323
145	6462	0.042158192608975284	None	0.0	0.042158192608975284
143	7119	0.0389168452328688	None	0.0	0.0389168452328688
143	7113	0.03808406993690646	None	0.016735020977588562	0.03808406993690646
143	7233	0.03969391032880832	None	0.0	0.03969391032880832
143	6939	0.039228863230659994	None	0.0	0.039228863230659994
143	6994	0.038298421984549406	None	0.02378264858959825	0.038298421984549406
143	6678	0.04173764814579313	None	0.0	0.04173764814579313
143	7185	0.036846383058274194	None	0.012355946386289127	0.036846383058274194
143	6538	0.041105689039477235	None	0.0	0.041105689039477235
143	6275	0.04032413050743847	None	0.012849813572627827	0.04032413050743847
143	6904	0.039790747397478676	None	0.0	0.039790747397478676
143	7108	0.03741485432986277	None	0.0	0.03741485432986277
143	7169	0.03404128077361672	None	0.022254593924365438	0.03404128077361672
143	7019	0.03783400545369726	None	0.0	0.03783400545369726
143	6747	0.039713407052798945	None	0.0	0.039713407052798945
143	6078	0.04277132995882657	None	0.012849813572627827	0.04277132995882657
143	6465	0.04007824041948917	None	0.0	0.04007824041948917
143	7062	0.04194582566999616	None	0.0	0.04194582566999616
143	7103	0.03730974444353381	None	0.0	0.03730974444353381
143	7071	0.040853856725350475	None	0.0	0.040853856725350475
143	7031	0.03788636306481953	None	0.0	0.03788636306481953
143	7166	0.03372282173941109	None	0.0	0.03372282173941109
143	6974	0.040164558651377504	None	0.012355946386289127	0.040164558651377504
143	7042	0.04007611817806529	None	0.0	0.04007611817806529
143	6649	0.04118754992308967	None	0.016735020977588562	0.04118754992308967
143	7081	0.03843573177823435	None	0.0	0.03843573177823435
143	7210	0.035940722241999366	None	0.0	0.035940722241999366
143	6960	0.03913058965590903	None	0.0	0.03913058965590903
143	7153	0.040303346778478154	None	0.0	0.040303346778478154
143	7231	0.03413943521722855	None	0.0	0.03413943521722855
143	7238	0.035199440224830784	None	0.022254593924365438	0.035199440224830784
143	7162	0.036861479883342235	None	0.0	0.036861479883342235
143	7209	0.038886295554728785	None	0.0	0.038886295554728785
143	7199	0.03678752243166235	None	0.0	0.03678752243166235
143	7126	0.03675513184063567	None	0.0	0.03675513184063567
143	7190	0.04021642494092914	None	0.0	0.04021642494092914
143	7241	0.015973872715672945	None	0.025501133542563316	0.015973872715672945
143	6954	0.03937243144634576	None	0.0	0.03937243144634576
143	7082	0.035550919692257515	None	0.0	0.035550919692257515
143	6949	0.03761222646174457	None	0.0	0.03761222646174457
143	6876	0.039054406068000765	None	0.0	0.039054406068000765
143	7218	0.03741203332768972	None	0.0	0.03741203332768972
143	7208	0.03624078024438649	None	0.0	0.03624078024438649
143	7202	0.03378158036876944	None	0.0	0.03378158036876944
143	7249	0.036726425952576434	None	0.0	0.036726425952576434
143	7133	0.03969062544848774	None	0.0	0.03969062544848774
143	7158	0.03673740669700001	None	0.0	0.03673740669700001
143	7198	0.04220552275907098	None	0.0	0.04220552275907098
143	6216	0.03957748266774306	None	0.0	0.03957748266774306
143	6223	0.03835135580291445	None	0.0	0.03835135580291445
143	7204	0.018595529146317097	None	0.029896302191983228	0.018595529146317097
143	7205	0.033845407363961	None	0.012849813572627827	0.033845407363961
143	6845	0.040970621747212776	None	0.0	0.040970621747212776
143	7046	0.04017736667554746	None	0.012849813572627827	0.04017736667554746
143	6893	0.04201879723126951	None	0.022254593924365438	0.04201879723126951
143	6849	0.0399832027116678	None	0.0	0.0399832027116678
143	6148	0.04069460733095168	None	0.0	0.04069460733095168
143	7228	0.03524561406045389	None	0.0	0.03524561406045389
143	6862	0.04037742642560339	None	0.0	0.04037742642560339
143	7077	0.04076848465184225	None	0.0	0.04076848465184225
143	6579	0.04235927407926335	None	0.012355946386289127	0.04235927407926335
143	6922	0.04060341981221061	None	0.0	0.04060341981221061
143	7070	0.03809217274783886	None	0.0	0.03809217274783886
143	7237	0.03804117327838938	None	0.0	0.03804117327838938
143	7141	0.03696846436237162	None	0.012849813572627827	0.03696846436237162
143	6790	0.04009366895153518	None	0.0	0.04009366895153518
143	7117	0.03798589253727965	None	0.0	0.03798589253727965
143	7180	0.03474101256454971	None	0.013870422647466591	0.03474101256454971
143	6895	0.04087644391592368	None	0.0	0.04087644391592368
143	7214	0.03485810710582315	None	0.0	0.03485810710582315
143	7229	0.03914724224735284	None	0.0	0.03914724224735284
143	7232	0.03250793623538425	None	0.0	0.03250793623538425
143	6449	0.039324462102346025	None	0.0	0.039324462102346025
143	5968	0.041220767303666514	None	0.0	0.041220767303666514
143	7201	0.034708881493901104	None	0.0	0.034708881493901104
143	7073	0.04014442354740551	None	0.0	0.04014442354740551
143	6968	0.03790934036476644	None	0.0	0.03790934036476644
143	7226	0.03500161395357195	None	0.0	0.03500161395357195
143	7033	0.04107665320985184	None	0.0	0.04107665320985184
143	7102	0.02110159344121767	None	0.012849813572627827	0.02110159344121767
143	7216	0.039651322374617055	None	0.0	0.039651322374617055
143	6964	0.04077006421388486	None	0.0	0.04077006421388486
143	6906	0.03886740516967266	None	0.0	0.03886740516967266
143	6940	0.039271077098928055	None	0.0	0.039271077098928055
143	6236	0.03980221164359388	None	0.0	0.03980221164359388
143	7005	0.03894679711811446	None	0.0	0.03894679711811446
143	7191	0.036351744374149106	None	0.0	0.036351744374149106
143	7187	0.036813564926867486	None	0.0	0.036813564926867486
143	6409	0.03979613495400346	None	0.0	0.03979613495400346
143	7036	0.039456976926220244	None	0.0	0.039456976926220244
143	6783	0.039553848240325706	None	0.0	0.039553848240325706
143	7165	0.03958982005922401	None	0.0	0.03958982005922401
143	7242	0.028212922608552158	None	0.0	0.028212922608552158
143	6318	0.040621084486080775	None	0.0	0.040621084486080775
143	7089	0.04245391187086849	None	0.013870422647466591	0.04245391187086849
143	7223	0.03880525871299603	None	0.0	0.03880525871299603
143	7207	0.03754812966242802	None	0.0	0.03754812966242802
143	6557	0.0383383064882823	None	0.0	0.0383383064882823
143	6641	0.040842524834984135	None	0.016735020977588562	0.040842524834984135
143	6731	0.04035157972064801	None	0.013870422647466591	0.04035157972064801
143	6462	0.042158192608975284	None	0.0	0.042158192608975284
106	5179	0.029100704791297848	None	0.010356086167566354	0.029100704791297848
106	4935	0.028733444050849516	None	0.018562104744310234	0.028733444050849516
106	5202	0.016008656227166795	None	0.05956188559422415	0.016008656227166795
106	4751	0.02768590228728848	None	0.0	0.02768590228728848
106	5212	0.026789240186447075	None	0.0	0.026789240186447075
106	5312	0.02810077747538352	None	0.011946659841103921	0.02810077747538352
106	5349	0.022591736768534685	None	0.04229371515438693	0.022591736768534685
106	4968	0.020087108920099524	None	0.020712172335132707	0.020087108920099524
106	5157	0.017488455043641535	None	0.0	0.017488455043641535
106	5319	0.009143396703463811	None	0.05314127907111288	0.009143396703463811
106	5144	0.029708339759622483	None	0.052910752163568844	0.029708339759622483
106	5307	0.025676037177949373	None	0.026456318197201477	0.025676037177949373
106	5343	0.015763124785100183	None	0.0	0.015763124785100183
106	4689	0.030009854284386583	None	0.018562104744310234	0.030009854284386583
106	5292	0.028419629156983987	None	0.0	0.028419629156983987
106	5259	0.028549226216927424	None	0.011946659841103921	0.028549226216927424
106	5382	0.026413730990154507	None	0.04229371515438693	0.026413730990154507
106	5289	0.027353090770428565	None	0.0	0.027353090770428565
106	5223	0.02730507316580797	None	0.010356086167566354	0.02730507316580797
106	5228	0.027029980369596685	None	0.021130610578880642	0.027029980369596685
106	4818	0.02743236468610325	None	0.0	0.02743236468610325
106	5236	0.02685822976123836	None	0.011946659841103921	0.02685822976123836
106	5184	0.025685795826045608	None	0.010356086167566354	0.025685795826045608
106	5266	0.01959029292156251	None	0.03202059395314288	0.01959029292156251
106	5073	0.02448717817778855	None	0.07845824973018052	0.02448717817778855
106	5396	0.008385635402847424	None	0.0	0.008385635402847424
106	4466	0.025003334509592717	None	0.010356086167566354	0.025003334509592717
106	4975	0.027602944375257475	None	0.0	0.027602944375257475
106	5211	0.023549540693843882	None	0.025541240220752402	0.023549540693843882
106	5398	0.0015112371468299812	None	0.019661552592943696	0.0015112371468299812
106	5309	0.02782762757776524	None	0.021130610578880642	0.02782762757776524
106	5231	0.026812437561794283	None	0.03161237950240499	0.026812437561794283
106	5146	0.03391878072748801	None	0.027973796583033027	0.03391878072748801
106	5327	0.027729772487096096	None	0.011946659841103921	0.027729772487096096
106	4801	0.030345183098817265	None	0.011946659841103921	0.030345183098817265
106	5213	0.021473847514731557	None	0.03202059395314288	0.021473847514731557
106	4982	0.020727760541476417	None	0.019661552592943696	0.020727760541476417
106	5386	0.0020173638664688315	None	0.11450187183541098	0.0020173638664688315
106	5030	0.018157213894882243	None	0.0	0.018157213894882243
106	5378	0.012019019949185977	None	0.03433452053067616	0.012019019949185977
106	5387	0.02359928737608929	None	0.0	0.02359928737608929
106	5340	0.027728037746187425	None	0.0	0.027728037746187425
106	5323	0.029104016422614065	None	0.03161237950240499	0.029104016422614065
106	5142	0.03253952120369379	None	0.026456318197201477	0.03253952120369379
106	5313	0.02886654274809072	None	0.011946659841103921	0.02886654274809072
106	5318	0.029107887344208837	None	0.0	0.029107887344208837
106	5315	0.02759717541359658	None	0.018562104744310234	0.02759717541359658
106	5132	0.029761847372153028	None	0.0	0.029761847372153028
106	5353	0.027545131770571427	None	0.0	0.027545131770571427
106	5224	0.031321460525091625	None	0.036607567956007274	0.031321460525091625
106	5338	0.028656404492065975	None	0.011946659841103921	0.028656404492065975
106	5308	0.03095769350592951	None	0.026456318197201477	0.03095769350592951
106	5029	0.029056065134138134	None	0.011946659841103921	0.029056065134138134
106	5383	0.0032685594958809135	None	0.10353227622976272	0.0032685594958809135
106	5294	0.027954815225037326	None	0.011946659841103921	0.027954815225037326
106	5038	0.027572230455086378	None	0.0	0.027572230455086378
106	5192	0.02191675315214989	None	0.018562104744310234	0.02191675315214989
106	5170	0.029571335646437318	None	0.0	0.029571335646437318
106	5048	0.01927828749570775	None	0.007903094875601249	0.01927828749570775
106	5281	0.025974101666903077	None	0.0	0.025974101666903077
106	5346	0.024604029936917376	None	0.03848307807968637	0.024604029936917376
106	5388	0.015866009744800104	None	0.0	0.015866009744800104
106	4937	0.021280673078628725	None	0.07776578879081275	0.021280673078628725
106	5369	0.027708186559557268	None	0.011946659841103921	0.027708186559557268
106	5393	0.021918090676781847	None	0.007903094875601249	0.021918090676781847
106	5283	0.026939539916534985	None	0.011946659841103921	0.026939539916534985
106	5377	0.025865750722255373	None	0.007903094875601249	0.025865750722255373
106	4993	0.018633127143074097	None	0.007903094875601249	0.018633127143074097
106	5361	0.017612259774053243	None	0.0	0.017612259774053243
106	5362	0.02698523949301261	None	0.011946659841103921	0.02698523949301261
106	5274	0.029889981348957387	None	0.018562104744310234	0.029889981348957387
106	5391	0.021290411295361696	None	0.03848307807968637	0.021290411295361696
106	5205	0.024526067007346056	None	0.007903094875601249	0.024526067007346056
106	5138	0.017717993385925515	None	0.0687038964292495	0.017717993385925515
106	5392	0.026546526074422983	None	0.007903094875601249	0.026546526074422983
106	5364	0.02822151179728629	None	0.06734558064343195	0.02822151179728629
106	5201	0.020980469313999682	None	0.025541240220752402	0.020980469313999682
106	5239	0.02791934951822613	None	0.011946659841103921	0.02791934951822613
106	4747	0.02577565355528472	None	0.0	0.02577565355528472
106	5005	0.029623210164245573	None	0.0	0.029623210164245573
106	5081	0.026728077689876676	None	0.0	0.026728077689876676
106	5000	0.02343061739578237	None	0.021130610578880642	0.02343061739578237
106	5035	0.026446637705300733	None	0.0	0.026446637705300733
106	5119	0.02112310111711219	None	0.007903094875601249	0.02112310111711219
106	5282	0.028812236564736065	None	0.0	0.028812236564736065
106	5151	0.02729532642550252	None	0.011946659841103921	0.02729532642550252
106	4354	0.019998918168072685	None	0.025541240220752402	0.019998918168072685
106	5154	0.01924023446007942	None	0.052509752956254166	0.01924023446007942
106	5397	0.028818928240006494	None	0.09088200144598689	0.028818928240006494
106	5359	0.03776647111047219	None	0.06734558064343195	0.03776647111047219
106	5322	0.029487115854282177	None	0.0	0.029487115854282177
106	5277	0.02204015933378346	None	0.03848307807968637	0.02204015933378346
106	5113	0.028430898958163597	None	0.010356086167566354	0.028430898958163597
106	5296	0.02929832884110033	None	0.03161237950240499	0.02929832884110033
106	5248	0.019906561597335073	None	0.020712172335132707	0.019906561597335073
106	4915	0.029170200241875974	None	0.0	0.029170200241875974
106	5055	0.020108639571739053	None	0.010356086167566354	0.020108639571739053
106	5336	0.021443617473109813	None	0.010356086167566354	0.021443617473109813
106	5207	0.027828490721816517	None	0.03431060660915726	0.027828490721816517
106	5375	0.02873877243523642	None	0.021130610578880642	0.02873877243523642
141	7119	0.0389168452328688	None	0.0	0.0389168452328688
141	6852	0.03920680801683708	None	0.0	0.03920680801683708
141	7113	0.03808406993690646	None	0.019524191140519988	0.03808406993690646
141	6939	0.039228863230659994	None	0.0	0.039228863230659994
141	6994	0.038298421984549406	None	0.020533451789662687	0.038298421984549406
141	6678	0.04173764814579313	None	0.0	0.04173764814579313
141	7127	0.037899539278792686	None	0.0	0.037899539278792686
141	7128	0.024343184026915585	None	0.0	0.024343184026915585
141	6538	0.041105689039477235	None	0.0	0.041105689039477235
141	6275	0.04032413050743847	None	0.012849813572627827	0.04032413050743847
141	6904	0.039790747397478676	None	0.0	0.039790747397478676
141	7108	0.03741485432986277	None	0.0	0.03741485432986277
141	7019	0.03783400545369726	None	0.0	0.03783400545369726
141	6747	0.039713407052798945	None	0.0	0.039713407052798945
141	6078	0.04277132995882657	None	0.012849813572627827	0.04277132995882657
141	6465	0.04007824041948917	None	0.0	0.04007824041948917
141	7062	0.04194582566999616	None	0.0	0.04194582566999616
141	7112	0.03629538149915024	None	0.0	0.03629538149915024
141	7103	0.03730974444353381	None	0.0	0.03730974444353381
141	7071	0.040853856725350475	None	0.0	0.040853856725350475
141	7031	0.03788636306481953	None	0.0	0.03788636306481953
141	6974	0.040164558651377504	None	0.010590811188247822	0.040164558651377504
141	7116	0.021414931927996043	None	0.00504790521484527	0.021414931927996043
141	7004	0.033141240664051594	None	0.05282132272385218	0.033141240664051594
141	7104	0.0391374783535357	None	0.0	0.0391374783535357
141	7042	0.04007611817806529	None	0.0	0.04007611817806529
141	6649	0.04118754992308967	None	0.019524191140519988	0.04118754992308967
141	7029	0.029829482089125486	None	0.0	0.029829482089125486
141	7081	0.03843573177823435	None	0.0	0.03843573177823435
141	6960	0.03913058965590903	None	0.0	0.03913058965590903
141	6996	0.04035612332700412	None	0.0	0.04035612332700412
141	6757	0.039396264959405715	None	0.007060540792165215	0.039396264959405715
141	7126	0.03675513184063567	None	0.0	0.03675513184063567
141	7037	0.034098252696418974	None	0.0	0.034098252696418974
141	7107	0.03987440030484079	None	0.010590811188247822	0.03987440030484079
141	7145	0.036539754103723	None	0.0	0.036539754103723
141	6954	0.03937243144634576	None	0.0	0.03937243144634576
141	7109	0.035563213892330504	None	0.0	0.035563213892330504
141	7082	0.035550919692257515	None	0.0	0.035550919692257515
141	6949	0.03761222646174457	None	0.0	0.03761222646174457
141	6876	0.039054406068000765	None	0.0	0.039054406068000765
141	6730	0.03388532411233713	None	0.0	0.03388532411233713
141	7121	0.038734299137392875	None	0.0	0.038734299137392875
141	7133	0.03969062544848774	None	0.0	0.03969062544848774
141	7122	0.04019265955769302	None	0.0	0.04019265955769302
141	6562	0.03881069254851772	None	0.0	0.03881069254851772
141	6216	0.03957748266774306	None	0.0	0.03957748266774306
141	6223	0.03835135580291445	None	0.0	0.03835135580291445
141	6794	0.04044445764267483	None	0.0	0.04044445764267483
141	6845	0.040970621747212776	None	0.0	0.040970621747212776
141	7046	0.04017736667554746	None	0.012849813572627827	0.04017736667554746
141	6893	0.04201879723126951	None	0.014673559542004768	0.04201879723126951
141	6849	0.0399832027116678	None	0.0	0.0399832027116678
141	6148	0.04069460733095168	None	0.0	0.04069460733095168
141	7140	0.03684928659801152	None	0.0	0.03684928659801152
141	6862	0.04037742642560339	None	0.0	0.04037742642560339
141	7077	0.04076848465184225	None	0.0	0.04076848465184225
141	7064	0.019408312678057343	None	0.010590811188247822	0.019408312678057343
141	6579	0.04235927407926335	None	0.010590811188247822	0.04235927407926335
141	6922	0.04060341981221061	None	0.0	0.04060341981221061
141	7070	0.03809217274783886	None	0.0	0.03809217274783886
141	7141	0.03696846436237162	None	0.012849813572627827	0.03696846436237162
141	6798	0.03736063763176189	None	0.007060540792165215	0.03736063763176189
141	6790	0.04009366895153518	None	0.0	0.04009366895153518
141	7117	0.03798589253727965	None	0.0	0.03798589253727965
141	7044	0.039107910602958526	None	0.0	0.039107910602958526
141	6895	0.04087644391592368	None	0.0	0.04087644391592368
141	7120	0.0358257019970405	None	0.0	0.0358257019970405
141	7150	0.02456396410368266	None	0.019524191140519988	0.02456396410368266
141	6449	0.039324462102346025	None	0.0	0.039324462102346025
141	7149	0.029164277567995462	None	0.0	0.029164277567995462
141	5968	0.041220767303666514	None	0.0	0.041220767303666514
141	7118	0.03256965436140335	None	0.0	0.03256965436140335
141	6789	0.039592086045962475	None	0.0	0.039592086045962475
141	7073	0.04014442354740551	None	0.0	0.04014442354740551
141	6968	0.03790934036476644	None	0.0	0.03790934036476644
141	7033	0.04107665320985184	None	0.0	0.04107665320985184
141	7102	0.02110159344121767	None	0.012849813572627827	0.02110159344121767
141	7001	0.03759597856242429	None	0.0	0.03759597856242429
141	7136	0.033310940140849975	None	0.020533451789662687	0.033310940140849975
141	6964	0.04077006421388486	None	0.0	0.04077006421388486
141	6906	0.03886740516967266	None	0.0	0.03886740516967266
141	7130	0.0389261068779396	None	0.0	0.0389261068779396
141	6859	0.032303395135494246	None	0.0	0.032303395135494246
141	6940	0.039271077098928055	None	0.0	0.039271077098928055
141	6236	0.03980221164359388	None	0.0	0.03980221164359388
141	7005	0.03894679711811446	None	0.007060540792165215	0.03894679711811446
141	6409	0.03979613495400346	None	0.0	0.03979613495400346
141	7036	0.039456976926220244	None	0.0	0.039456976926220244
141	6872	0.03391195499995502	None	0.0	0.03391195499995502
141	6783	0.039553848240325706	None	0.0	0.039553848240325706
141	7056	0.022237892640562806	None	0.0	0.022237892640562806
141	6318	0.040621084486080775	None	0.0	0.040621084486080775
141	7089	0.04245391187086849	None	0.00504790521484527	0.04245391187086849
141	7100	0.03978373328054296	None	0.010590811188247822	0.03978373328054296
141	6392	0.04195711352818517	None	0.029799580778937733	0.04195711352818517
141	6557	0.0383383064882823	None	0.0	0.0383383064882823
141	6641	0.040842524834984135	None	0.019524191140519988	0.040842524834984135
141	6731	0.04035157972064801	None	0.00504790521484527	0.04035157972064801
141	6462	0.042158192608975284	None	0.0	0.042158192608975284
72	3680	0.005792451230181452	None	0.12062170975461402	0.005792451230181452
72	3582	0.006437773866420727	None	0.014314888258796126	0.006437773866420727
72	3624	0.003373434504669449	None	0.08399921039473388	0.003373434504669449
72	3541	0.004891751216463482	None	0.04878060817504804	0.004891751216463482
72	3607	0.0028458516917150953	None	0.126569398205254	0.0028458516917150953
72	3550	0.007050244570053905	None	0.014314888258796126	0.007050244570053905
72	3474	0.005629556552172286	None	0.14024738772465214	0.005629556552172286
72	3608	0.005906421548331462	None	0.03102314548430852	0.005906421548331462
72	3667	0.005487421991144007	None	0.053611836462775106	0.005487421991144007
72	3323	0.00632033603142416	None	0.12062170975461402	0.00632033603142416
72	3376	0.012971039640988636	None	0.026855714601600585	0.012971039640988636
72	3566	0.006826045148247259	None	0.1160784940412651	0.006826045148247259
72	3507	0.005484886885314296	None	0.0	0.005484886885314296
72	3551	0.005377962112343779	None	0.0	0.005377962112343779
72	3670	0.004389807827204684	None	0.12482760337342473	0.004389807827204684
72	3685	0.014158957716644466	None	0.07341391577586272	0.014158957716644466
72	3478	0.005932619764266683	None	0.025738249415863466	0.005932619764266683
72	3525	0.006059446965900916	None	0.10556541548765294	0.006059446965900916
72	3561	0.005415549508377632	None	0.07603892792870626	0.005415549508377632
72	3657	0.005307326135877817	None	0.09719926443221695	0.005307326135877817
72	3473	0.009088030706231728	None	0.02062993551148286	0.009088030706231728
72	3601	0.027728279910024245	None	0.09448581751992317	0.027728279910024245
72	3692	0.004879815572557351	None	0.059431716062854925	0.004879815572557351
72	3666	0.004608321931336023	None	0.7097562279945582	0.004608321931336023
72	3535	0.008356189041249667	None	0.03281836193895843	0.008356189041249667
72	3596	0.003908484501631838	None	0.025738249415863466	0.003908484501631838
72	3396	0.004622716876691889	None	0.04272734212352878	0.004622716876691889
72	3447	0.00523533495214707	None	0.04878060817504804	0.00523533495214707
72	3621	0.00647103345237706	None	0.12538161106472995	0.00647103345237706
72	3693	0.005714475036802419	None	0.08105002329715057	0.005714475036802419
72	3679	0.005173365569955964	None	0.04878060817504804	0.005173365569955964
72	3651	0.0033593338508036857	None	0.18391967835609832	0.0033593338508036857
72	3689	0.006866407702858837	None	0.026855714601600585	0.006866407702858837
72	3595	0.00499065530702771	None	0.07245750620616546	0.00499065530702771
72	3609	0.005715836405845212	None	0.026855714601600585	0.005715836405845212
72	3403	0.011256317030300146	None	0.014314888258796126	0.011256317030300146
72	3458	0.0068457463434677315	None	0.08544370156996427	0.0068457463434677315
72	3482	0.00589529305413032	None	0.025738249415863466	0.00589529305413032
72	3445	0.007977282470269836	None	0.05451323475513785	0.007977282470269836
72	3538	0.004251877366487126	None	0.06810556574679488	0.004251877366487126
72	3588	0.004008082607613729	None	0.1463575318843704	0.004008082607613729
72	3259	0.004376795888381925	None	0.17719368775972233	0.004376795888381925
72	3399	0.007316284082553683	None	0.07254804604725949	0.007316284082553683
72	3516	0.009724809770072913	None	0.0	0.009724809770072913
72	3452	0.010728046182200444	None	0.014314888258796126	0.010728046182200444
72	3652	0.009420545269428622	None	0.08113423573436532	0.009420545269428622
72	3648	0.005747376470398449	None	0.0627179825925774	0.005747376470398449
72	3413	0.006434006465744269	None	0.12367946287451867	0.006434006465744269
72	3603	0.005584280444267913	None	0.06339406798723468	0.005584280444267913
72	3614	0.004882054848766965	None	0.0627179825925774	0.004882054848766965
72	3655	0.0044650882952217376	None	0.17867169443916636	0.0044650882952217376
72	3584	0.005960047040880188	None	0.05112622288615899	0.005960047040880188
72	3690	0.006515285988464455	None	0.03102314548430852	0.006515285988464455
72	3160	0.00569329040059326	None	0.16879547753652016	0.00569329040059326
72	3455	0.008391940992120444	None	0.06627647095571194	0.008391940992120444
72	3695	0.006487882607979931	None	0.025738249415863466	0.006487882607979931
72	3415	0.005895214434324248	None	0.026855714601600585	0.005895214434324248
72	3124	0.005111474927701961	None	0.12062170975461402	0.005111474927701961
72	3615	0.007541180829809211	None	0.1150737472948657	0.007541180829809211
72	3663	0.008469886846611561	None	0.03102314548430852	0.008469886846611561
72	3682	0.008190411912815393	None	0.09167617028856238	0.008190411912815393
72	3688	0.008419772386535117	None	0.11290630909663861	0.008419772386535117
72	3587	0.008008978706222076	None	0.10931248759223795	0.008008978706222076
72	3580	0.00863579921613642	None	0.04758004091503372	0.00863579921613642
72	3656	0.007076401962592544	None	0.06067655063676752	0.007076401962592544
72	3477	0.004519764739390242	None	0.14310006991527893	0.004519764739390242
72	3593	0.004508281289032991	None	0.0	0.004508281289032991
72	3600	0.00397464952510696	None	0.14394008614134585	0.00397464952510696
72	3669	0.007768622065940473	None	0.10556541548765294	0.007768622065940473
72	3638	0.0096308924379702	None	0.05112622288615899	0.0096308924379702
72	3442	0.005674962502780634	None	0.0	0.005674962502780634
72	3625	0.00674672647839937	None	0.04272734212352878	0.00674672647839937
72	3314	0.009850187164613826	None	0.02062993551148286	0.009850187164613826
72	3520	0.008288614848717412	None	0.05851911445017429	0.008288614848717412
72	3650	0.005273656250120766	None	0.0	0.005273656250120766
72	3699	0.0054520171210558615	None	0.07641856559202567	0.0054520171210558615
72	3557	0.004766327771848403	None	0.0627179825925774	0.004766327771848403
72	3662	0.006086391344568514	None	0.014314888258796126	0.006086391344568514
72	3659	0.0069315870487251146	None	0.04981147357525585	0.0069315870487251146
72	3565	0.005963215355397289	None	0.079220295581312	0.005963215355397289
72	3090	0.009746877740485275	None	0.02062993551148286	0.009746877740485275
72	3630	0.009804937127981705	None	0.07475590127599084	0.009804937127981705
72	3696	0.005653944170399885	None	0.04272734212352878	0.005653944170399885
72	3605	0.006365119524828016	None	0.0	0.006365119524828016
72	3632	0.005134561301080739	None	0.12062170975461402	0.005134561301080739
72	3643	0.006826238721334164	None	0.04835254648714586	0.006826238721334164
72	3694	0.009807955500843653	None	0.08113423573436532	0.009807955500843653
72	3592	0.00489308373754631	None	0.0	0.00489308373754631
72	3372	0.005263244422556886	None	0.10556541548765294	0.005263244422556886
72	3489	0.00674342668676164	None	0.03102314548430852	0.00674342668676164
72	3660	0.006020508296083664	None	0.025738249415863466	0.006020508296083664
72	3586	0.004346001618840463	None	0.05658936316044385	0.004346001618840463
72	3686	0.014150280899613584	None	0.014314888258796126	0.014150280899613584
72	3422	0.010189893530666478	None	0.02062993551148286	0.010189893530666478
72	3486	0.00982952424590315	None	0.014314888258796126	0.00982952424590315
72	3546	0.01143397111339619	None	0.10314862490433321	0.01143397111339619
72	3468	0.005202784115062506	None	0.7133565306847254	0.005202784115062506
72	3573	0.008101303217748771	None	0.13830816408319485	0.008101303217748771
72	3636	0.009607150131292475	None	0.014314888258796126	0.009607150131292475
72	3664	0.007134040847010926	None	0.03281836193895843	0.007134040847010926
50	2598	9.913474309805595e-05	None	0.34982613918860916	9.913474309805595e-05
50	2020	None	None	0.3146498983843313	None
50	2584	None	None	0.3604481263218456	None
50	2554	-2.645414108730498e-06	None	0.3246815260545916	-2.645414108730498e-06
50	2501	None	None	0.4323835978860986	None
50	2576	-9.398993278135249e-06	None	0.5901047853283137	-9.398993278135249e-06
50	2558	2.6495623753735708e-05	None	0.39917835970048643	2.6495623753735708e-05
50	2556	0.00027772903208660415	None	0.27117486104820016	0.00027772903208660415
50	2559	-2.2422024548185035e-05	None	0.21278029785444907	-2.2422024548185035e-05
50	2541	None	None	0.3980112458502003	None
50	2568	-0.1	None	0.4285116865652969	-0.1
50	2281	None	None	0.3059269106413906	None
50	2592	2.4656189087438483e-08	None	0.3191864910201282	2.4656189087438483e-08
50	2464	None	None	0.21278029785444907	None
50	2566	-3.5745485960991294e-05	None	0.32872706525465095	-3.5745485960991294e-05
50	2395	None	None	0.21587701988856547	None
50	2540	None	None	0.3622612395809022	None
50	2468	None	None	0.28999474679397946	None
50	2577	8.68980023753732e-05	None	0.3812302866017613	8.68980023753732e-05
50	2597	-4.728211679186752e-09	None	0.21587701988856547	-4.728211679186752e-09
50	2552	9.223913954503455e-05	None	0.3334069785701509	9.223913954503455e-05
50	2571	-8.492990687163726e-09	None	0.21587701988856547	-8.492990687163726e-09
50	2272	None	None	0.45373397939631166	None
50	2529	None	None	0.36047948176726263	None
50	2600	8.314112480928804e-05	None	0.233085810291211	8.314112480928804e-05
50	2367	None	None	0.3952071742413316	None
50	2585	4.846219351531491e-05	None	0.3246815260545916	4.846219351531491e-05
50	2581	0.00021438648005906106	None	0.3649523285658922	0.00021438648005906106
50	2441	None	None	0.49497089555531104	None
50	2271	None	None	0.4223363072215001	None
50	2534	None	None	0.4214426425914553	None
50	2596	-0.00017154631470304302	None	0.3191864910201282	-0.00017154631470304302
50	2463	None	None	0.48422409543179484	None
50	2553	-7.58587762162191e-08	None	0.41844248177331256	-7.58587762162191e-08
50	2518	None	None	0.5175641500904193	None
50	2178	None	None	0.39352734738289397	None
50	2526	None	None	0.41694801269905757	None
50	2483	None	None	0.3370356622613094	None
50	2476	None	None	0.3952071742413316	None
50	2528	None	None	0.3731894142380531	None
50	1954	None	None	0.34958569501492215	None
50	2587	0.0009960639115863619	None	0.3615890454530287	0.0009960639115863619
50	1624	None	None	0.45196239389710413	None
50	2081	None	None	0.48422409543179484	None
50	2557	-7.135444276842067e-07	None	0.27117486104820016	-7.135444276842067e-07
50	2291	None	None	0.3460582732380687	None
50	2594	-2.592713086315586e-06	None	0.3246815260545916	-2.592713086315586e-06
50	2570	8.202198671647422e-06	None	0.4847544891128429	8.202198671647422e-06
50	1859	None	None	0.45373397939631166	None
50	2595	-1.3071003323915491e-05	None	0.28745397413945395	-1.3071003323915491e-05
50	2589	4.196778386474519e-08	None	0.2897492793432856	4.196778386474519e-08
50	2355	None	None	0.5068328351865202	None
50	2283	None	None	0.41447519541394373	None
50	2352	None	None	0.39683975450187225	None
50	2582	0.00017597841590204943	None	0.2503657356917553	0.00017597841590204943
50	2578	-2.3305923894462543e-05	None	0.4448503749641374	-2.3305923894462543e-05
50	2001	None	None	0.5170133366755884	None
50	2465	None	None	0.3734589035323039	None
50	2492	None	None	0.36444671786754684	None
50	2580	0.0009420942617720943	None	0.3766522220126361	0.0009420942617720943
50	2569	-7.387260682792173e-07	None	0.38130012045947115	-7.387260682792173e-07
50	2561	3.6564266610299854e-05	None	0.28745397413945395	3.6564266610299854e-05
50	2563	0.00010716506497728426	None	0.32872706525465095	0.00010716506497728426
50	2418	None	None	0.39985431574406816	None
50	2512	None	None	0.21875511035204917	None
50	2079	None	None	0.39077662979955985	None
50	2575	-6.314692179410227e-09	None	0.21587701988856547	-6.314692179410227e-09
50	2564	7.031257335610231e-06	None	0.30721998952143725	7.031257335610231e-06
50	2459	None	None	0.4459098813870902	None
50	2536	None	None	0.41536150832310303	None
50	2555	-1.507474184759191e-07	None	0.4459098813870902	-1.507474184759191e-07
50	2588	-1.1829595916903264e-05	None	0.21278029785444907	-1.1829595916903264e-05
50	2525	None	None	0.39917835970048643	None
50	2329	None	None	0.28745397413945395	None
50	2460	None	None	0.39048535512577687	None
50	2599	0.0002524796919496052	None	0.3300132798800016	0.0002524796919496052
50	2173	None	None	0.36224672028603894	None
50	2449	None	None	0.39121176825190995	None
50	2551	-3.84285198740405e-06	None	0.39121176825190995	-3.84285198740405e-06
50	2574	0.0003150884396562307	None	0.36741399073455205	0.0003150884396562307
50	2361	None	None	0.49497089555531104	None
50	2567	-4.704017107624505e-05	None	0.2924694466754266	-4.704017107624505e-05
50	2527	None	None	0.34430943411925485	None
50	2586	0.00021070716401090932	None	0.2970132797329756	0.00021070716401090932
50	2351	None	None	0.3646093357652506	None
50	2456	None	None	0.39889525986145236	None
50	2397	None	None	0.3961714606469581	None
50	2349	None	None	0.5024821074915289	None
50	2591	0.0003864440167663333	None	0.4626713386528829	0.0003864440167663333
50	2573	-6.51085148213274e-08	None	0.28999474679397946	-6.51085148213274e-08
50	2593	-0.1	None	0.36047948176726263	-0.1
50	2543	None	None	0.3731894142380531	None
50	2316	None	None	0.5269341163255457	None
50	2537	None	None	0.3114573715261487	None
50	2590	-3.0304911806189088e-05	None	0.4569946293629742	-3.0304911806189088e-05
50	1882	None	None	0.36946745913756257	None
50	2562	-4.595322658913717e-09	None	0.38560743722356744	-4.595322658913717e-09
50	2572	3.328065162085808e-08	None	0.3469008022479365	3.328065162085808e-08
50	2489	None	None	0.3191864910201282	None
50	2444	None	None	0.45373397939631166	None
74	3757	0.0031192394282064328	None	0.0957652626160027	0.0031192394282064328
74	3709	0.016533541529337826	None	0.03069298753341143	0.016533541529337826
74	3680	0.005792451230181452	None	0.15277155507551504	0.005792451230181452
74	3582	0.006437773866420727	None	0.0	0.006437773866420727
74	3731	0.008950096206416892	None	0.06288647419244228	0.008950096206416892
74	3798	0.009346440443407739	None	0.08675606935499038	0.009346440443407739
74	3730	0.010692455961099868	None	0.13238651891120112	0.010692455961099868
74	3765	0.008099475063571414	None	0.07086855869010264	0.008099475063571414
74	3753	0.007016585395412494	None	0.006138597506682286	0.007016585395412494
74	3761	0.004952537019588827	None	0.029082028613124734	0.004952537019588827
74	3550	0.007050244570053905	None	0.0	0.007050244570053905
74	3667	0.005487421991144007	None	0.05371275035664438	0.005487421991144007
74	3323	0.00632033603142416	None	0.15277155507551504	0.00632033603142416
74	3376	0.012971039640988636	None	0.021484571681280464	0.012971039640988636
74	3566	0.006826045148247259	None	0.16438708840528432	0.006826045148247259
74	3507	0.005484886885314296	None	0.006138597506682286	0.005484886885314296
74	3670	0.004389807827204684	None	0.12365537325948403	0.004389807827204684
74	3685	0.014158957716644466	None	0.062357751069309394	0.014158957716644466
74	3726	0.003431197139831379	None	0.02143561450893537	0.003431197139831379
74	3478	0.005932619764266683	None	0.06005591530368144	0.005932619764266683
74	3525	0.006059446965900916	None	0.30635515533240665	0.006059446965900916
74	3561	0.005415549508377632	None	0.08908035393444003	0.005415549508377632
74	3473	0.009088030706231728	None	0.04985941880990178	0.009088030706231728
74	3601	0.027728279910024245	None	0.06921225614291296	0.027728279910024245
74	3692	0.004879815572557351	None	0.056967197407712965	0.004879815572557351
74	3773	0.0038085756653483314	None	0.08908035393444003	0.0038085756653483314
74	3621	0.00647103345237706	None	0.30766350581251556	0.00647103345237706
74	3772	0.006496631541548485	None	0.0	0.006496631541548485
74	3693	0.005714475036802419	None	0.08395431195634347	0.005714475036802419
74	3751	0.00415750741563219	None	0.021484571681280464	0.00415750741563219
74	3403	0.011256317030300146	None	0.0	0.011256317030300146
74	3458	0.0068457463434677315	None	0.0741756167255723	0.0068457463434677315
74	3735	0.0018277040710035833	None	0.11755196338156745	0.0018277040710035833
74	3749	0.006439748367724586	None	0.02803358601825292	0.006439748367724586
74	3482	0.00589529305413032	None	0.06005591530368144	0.00589529305413032
74	3445	0.007977282470269836	None	0.07276266638994747	0.007977282470269836
74	3399	0.007316284082553683	None	0.06884912446594146	0.007316284082553683
74	3758	0.020366959985868932	None	0.02143561450893537	0.020366959985868932
74	3516	0.009724809770072913	None	0.006138597506682286	0.009724809770072913
74	3755	0.005466591206617926	None	0.06005591530368144	0.005466591206617926
74	3452	0.010728046182200444	None	0.0	0.010728046182200444
74	3652	0.009420545269428622	None	0.07094983867925295	0.009420545269428622
74	3648	0.005747376470398449	None	0.029082028613124734	0.005747376470398449
74	3788	0.007174274088034753	None	0.2603704073478659	0.007174274088034753
74	3706	0.0086671802210677	None	0.08461804956183075	0.0086671802210677
74	3748	0.008052747074228034	None	0.021484571681280464	0.008052747074228034
74	3796	0.008079451720667678	None	0.06659644460006983	0.008079451720667678
74	3771	0.009731815477738435	None	0.08461804956183075	0.009731815477738435
74	3725	0.006679754185660034	None	0.15277155507551504	0.006679754185660034
74	3584	0.005960047040880188	None	0.06940671721604327	0.005960047040880188
74	3793	0.010258357390089465	None	0.029082028613124734	0.010258357390089465
74	3705	0.010664660999822946	None	0.15371412571316972	0.010664660999822946
74	3455	0.008391940992120444	None	0.07183901957235249	0.008391940992120444
74	3744	0.003082156268939226	None	0.029082028613124734	0.003082156268939226
74	3415	0.005895214434324248	None	0.021484571681280464	0.005895214434324248
74	3124	0.005111474927701961	None	0.15277155507551504	0.005111474927701961
74	3615	0.007541180829809211	None	0.0857670954939616	0.007541180829809211
74	3663	0.008469886846611561	None	0.029253329885450742	0.008469886846611561
74	3682	0.008190411912815393	None	0.07914160656688755	0.008190411912815393
74	3784	0.010787106790526711	None	0.05825170785513885	0.010787106790526711
74	3688	0.008419772386535117	None	0.11965127884453777	0.008419772386535117
74	3587	0.008008978706222076	None	0.09225802798027723	0.008008978706222076
74	3580	0.00863579921613642	None	0.04936863856912497	0.00863579921613642
74	3477	0.004519764739390242	None	0.35554184559814517	0.004519764739390242
74	3669	0.007768622065940473	None	0.30635515533240665	0.007768622065940473
74	3638	0.0096308924379702	None	0.06940671721604327	0.0096308924379702
74	3442	0.005674962502780634	None	0.006138597506682286	0.005674962502780634
74	3625	0.00674672647839937	None	0.03069298753341143	0.00674672647839937
74	3314	0.009850187164613826	None	0.04985941880990178	0.009850187164613826
74	3780	0.0084419901641267	None	0.07515076455541488	0.0084419901641267
74	3520	0.008288614848717412	None	0.07255613157788743	0.008288614848717412
74	3778	0.018434445409791774	None	0.06659644460006983	0.018434445409791774
74	3745	0.01872603705809518	None	0.02143561450893537	0.01872603705809518
74	3699	0.0054520171210558615	None	0.08951803764181757	0.0054520171210558615
74	3662	0.006086391344568514	None	0.0	0.006086391344568514
74	3659	0.0069315870487251146	None	0.06260163890638898	0.0069315870487251146
74	3711	0.025545763891045306	None	0.06921225614291296	0.025545763891045306
74	3090	0.009746877740485275	None	0.04985941880990178	0.009746877740485275
74	3696	0.005653944170399885	None	0.03069298753341143	0.005653944170399885
74	3632	0.005134561301080739	None	0.15277155507551504	0.005134561301080739
74	3643	0.006826238721334164	None	0.06998311122800552	0.006826238721334164
74	3777	0.005112068971346515	None	0.03069298753341143	0.005112068971346515
74	3794	0.007929774221799041	None	0.029253329885450742	0.007929774221799041
74	3694	0.009807955500843653	None	0.07094983867925295	0.009807955500843653
74	3727	0.006749011143231031	None	0.08306180365250529	0.006749011143231031
74	3759	0.007029952524671924	None	0.0758192022943154	0.007029952524671924
74	3660	0.006020508296083664	None	0.06005591530368144	0.006020508296083664
74	3742	0.00608799631589548	None	0.029253329885450742	0.00608799631589548
74	3686	0.014150280899613584	None	0.0	0.014150280899613584
74	3779	0.0073287684593859965	None	0.02803358601825292	0.0073287684593859965
74	3722	0.008865765804389672	None	0.0758192022943154	0.008865765804389672
74	3797	0.013521267638825711	None	0.08958323923294835	0.013521267638825711
74	3486	0.00982952424590315	None	0.0	0.00982952424590315
74	3737	0.008763942801054192	None	0.14146631627155715	0.008763942801054192
74	3546	0.01143397111339619	None	0.09050535828626212	0.01143397111339619
74	3789	0.008045864426982194	None	0.0	0.008045864426982194
74	3636	0.009607150131292475	None	0.0	0.009607150131292475
74	3719	0.008590901886200177	None	0.0857670954939616	0.008590901886200177
74	3774	0.021646128766862286	None	0.066380015987233	0.021646128766862286
74	3782	0.0073182135752922145	None	0.1369746718768186	0.0073182135752922145
60	2939	0.0014504536427228207	None	0.1771526480108987	0.0014504536427228207
60	3058	0.0022087858548277264	None	0.09896496994018973	0.0022087858548277264
60	3097	0.0032234619719078428	None	0.1343302920675505	0.0032234619719078428
60	3067	0.0025724661082347465	None	0.17162119316048152	0.0025724661082347465
60	2882	0.001959806172730972	None	0.059820688220957666	0.001959806172730972
60	3045	0.0029907980340167207	None	0.12447798439334845	0.0029907980340167207
60	2677	0.0006928785766538744	None	0.09513895219801594	0.0006928785766538744
60	2960	0.002172820010518055	None	0.059820688220957666	0.002172820010518055
60	2771	0.0004962522140025804	None	0.41104737874184033	0.0004962522140025804
60	2759	0.0012850397187500052	None	0.2952420743484757	0.0012850397187500052
60	2966	0.002358348068802233	None	0.011676890279755499	0.002358348068802233
60	2917	0.0007241963782373883	None	0.08731240914167615	0.0007241963782373883
60	3026	0.0033929668577521634	None	0.12374921082212904	0.0033929668577521634
60	3031	0.0003479966053818742	None	0.19120673899929932	0.0003479966053818742
60	3008	0.003779179955807153	None	0.011676890279755499	0.003779179955807153
60	2898	0.001137575728759645	None	0.12672193919033986	0.001137575728759645
60	2890	0.0021339730529421116	None	0.08991916691285061	0.0021339730529421116
60	3022	0.003955838614560288	None	0.11932499420640556	0.003955838614560288
60	3053	0.0005272542520908146	None	0.0	0.0005272542520908146
60	2906	0.0015807114644251132	None	0.1771526480108987	0.0015807114644251132
60	2879	0.00038715302603536456	None	0.0	0.00038715302603536456
60	3086	0.003920891307481878	None	0.1583201690639926	0.003920891307481878
60	3064	0.0067245557561641965	None	0.09896496994018973	0.0067245557561641965
60	3087	-5.294473850393353e-05	None	0.14999999999999994	-5.294473850393353e-05
60	3017	0.0003954877226860505	None	0.0	0.0003954877226860505
60	2980	0.0009437819253660745	None	0.37152229734689846	0.0009437819253660745
60	3078	0.0008499924414579845	None	0.39202008786034426	0.0008499924414579845
60	2830	0.0009760032190725428	None	0.10486622079434871	0.0009760032190725428
60	2825	0.0010100786886350298	None	0.09896496994018973	0.0010100786886350298
60	3060	0.0018083472389342182	None	0.059820688220957666	0.0018083472389342182
60	2946	0.001111343171895187	None	0.014240006242195883	0.001111343171895187
60	2932	0.0005478716519130752	None	0.41104737874184033	0.0005478716519130752
60	2927	0.00467436595812551	None	0.30617071431916365	0.00467436595812551
60	3057	0.004788856747354775	None	0.1583201690639926	0.004788856747354775
60	3032	0.0014069607029639224	None	0.2083346282501975	0.0014069607029639224
60	3041	0.0015686406975324422	None	0.10486622079434871	0.0015686406975324422
60	3092	0.0037457495293470476	None	0.0	0.0037457495293470476
60	3089	0.002865516047842516	None	0.07740376712783067	0.002865516047842516
60	2713	0.0011072991636517308	None	0.014240006242195883	0.0011072991636517308
60	2837	0.0018520122649680992	None	0.059820688220957666	0.0018520122649680992
60	2855	0.0032480582313561025	None	0.1396913709971112	0.0032480582313561025
60	3039	0.0025721039497479106	None	0.1976661055653685	0.0025721039497479106
60	3011	0.0006157539819321179	None	0.24640330061591284	0.0006157539819321179
60	2798	0.0010779633112749487	None	0.09513895219801594	0.0010779633112749487
60	3100	0.0037609006874349984	None	0.011676890279755499	0.0037609006874349984
60	3088	0.003603272276634766	None	0.08991916691285061	0.003603272276634766
60	3014	0.0020236589913294185	None	0.3581765387364676	0.0020236589913294185
60	3091	0.0008763940934357347	None	0.09513895219801594	0.0008763940934357347
60	3083	0.003673080348647088	None	0.011676890279755499	0.003673080348647088
60	2871	0.0007379347823081138	None	0.08731240914167615	0.0007379347823081138
60	3019	0.0008892463615700984	None	0.06047832040417813	0.0008892463615700984
60	2973	0.0011119809892123943	None	0.1250972407250815	0.0011119809892123943
60	3063	0.000909971840956934	None	0.08964214570007953	0.000909971840956934
60	3021	0.0021959361055507377	None	0.10292940939946098	0.0021959361055507377
60	3059	0.006864413766653635	None	0.09896496994018973	0.006864413766653635
60	3071	0.0009086220942308554	None	0.014240006242195883	0.0009086220942308554
60	3028	0.002046444558893478	None	0.10292940939946098	0.002046444558893478
60	2931	0.0007859425461070366	None	0.24824645856900598	0.0007859425461070366
60	2972	0.002035754957236387	None	0.10292940939946098	0.002035754957236387
60	3043	0.002021601139555531	None	0.011676890279755499	0.002021601139555531
60	2754	0.0022101338374052606	None	0.011676890279755499	0.0022101338374052606
60	3077	0.0050365610334579215	None	0.06047832040417813	0.0050365610334579215
60	3079	0.0033158002001387604	None	0.011676890279755499	0.0033158002001387604
60	2780	0.0010497372338736102	None	0.23494893608819795	0.0010497372338736102
60	2633	0.0013290131308835833	None	0.24424851460631322	0.0013290131308835833
60	2971	0.0026599421314819883	None	0.10728626542655859	0.0026599421314819883
60	3046	0.002093133122074841	None	0.014240006242195883	0.002093133122074841
60	2985	0.0017680741968061208	None	0.06047832040417813	0.0017680741968061208
60	2860	0.003484280220905073	None	0.011676890279755499	0.003484280220905073
60	2673	0.0034415576963034884	None	0.1256550561999375	0.0034415576963034884
60	3037	0.0023769641830610946	None	0.0	0.0023769641830610946
60	3035	0.0035888589926032473	None	0.12374921082212904	0.0035888589926032473
60	3016	0.0006322326013727871	None	0.11932499420640556	0.0006322326013727871
60	2995	0.001344331078156119	None	0.08991916691285061	0.001344331078156119
60	2734	0.0010621343176597123	None	0.1692064606290801	0.0010621343176597123
60	2819	0.002428390296238837	None	0.0	0.002428390296238837
60	3090	0.009746877740485275	None	0.31026703163452757	0.009746877740485275
60	2843	0.0007954068549581871	None	0.08731240914167615	0.0007954068549581871
60	3099	0.0008071579290228615	None	0.24147155462719727	0.0008071579290228615
60	3066	0.003985371949978073	None	0.011676890279755499	0.003985371949978073
60	2921	0.0012591311038198786	None	0.014240006242195883	0.0012591311038198786
60	3023	0.000895545345680894	None	0.07740376712783067	0.000895545345680894
60	3062	0.0003765085240337054	None	0.38605849999937425	0.0003765085240337054
60	2840	0.0007705496525769005	None	0.31937434159733175	0.0007705496525769005
60	3051	0.003432358697510218	None	0.2823741639921277	0.003432358697510218
60	2944	0.004575877621043503	None	0.06047832040417813	0.004575877621043503
60	2862	0.001350487299236688	None	0.014240006242195883	0.001350487299236688
60	2963	0.0016921299313644024	None	0.07740376712783067	0.0016921299313644024
60	2804	0.0023817151364737394	None	0.059820688220957666	0.0023817151364737394
60	2992	0.0034481728072393537	None	0.011676890279755499	0.0034481728072393537
60	3020	0.001231079033186083	None	0.25183589775788645	0.001231079033186083
60	3030	0.0021805529804565685	None	0.09896496994018973	0.0021805529804565685
60	3084	0.0011065279365350235	None	0.08991916691285061	0.0011065279365350235
60	3033	0.001742381975207822	None	0.13514988261494423	0.001742381975207822
60	2812	0.0010678466129304866	None	0.33616686835271486	0.0010678466129304866
60	2990	0.0012187342309754495	None	0.059820688220957666	0.0012187342309754495
60	3075	0.00025665806213306404	None	0.1250972407250815	0.00025665806213306404
60	2910	0.002774063960058904	None	0.0	0.002774063960058904
60	3082	0.0005633024905373221	None	0.1356046298541566	0.0005633024905373221
60	2928	0.004160711233263546	None	0.11527744323258608	0.004160711233263546
109	5179	0.029100704791297848	None	0.01968956038459267	0.029100704791297848
109	4935	0.028733444050849516	None	0.03033551663319269	0.028733444050849516
109	5521	0.02816764028208206	None	0.028092108975019025	0.02816764028208206
109	5312	0.02810077747538352	None	0.0	0.02810077747538352
109	5157	0.017488455043641535	None	0.0	0.017488455043641535
109	5144	0.029708339759622483	None	0.0375765254399142	0.029708339759622483
109	5461	0.026779796606049452	None	0.0	0.026779796606049452
109	5498	0.023044603525104203	None	0.0039515474378006244	0.023044603525104203
109	5382	0.026413730990154507	None	0.016548930412179513	0.026413730990154507
109	5513	0.015489905749154681	None	0.04732243934230484	0.015489905749154681
109	5453	0.027233630177838936	None	0.0	0.027233630177838936
109	5289	0.027353090770428565	None	0.0	0.027353090770428565
109	5524	0.02886625845157678	None	0.07662172401871922	0.02886625845157678
109	5418	0.0252935162411161	None	0.027660832064604367	0.0252935162411161
109	5228	0.027029980369596685	None	0.01256185356686491	0.027029980369596685
109	4818	0.02743236468610325	None	0.0	0.02743236468610325
109	5526	0.03317883127865322	None	0.027660832064604367	0.03317883127865322
109	5396	0.008385635402847424	None	0.0	0.008385635402847424
109	4975	0.027602944375257475	None	0.0	0.027602944375257475
109	5211	0.023549540693843882	None	0.06598815247215453	0.023549540693843882
109	5309	0.02782762757776524	None	0.01256185356686491	0.02782762757776524
109	5529	0.03293222551734691	None	0.0483577079677082	0.03293222551734691
109	5527	0.02722328588587429	None	0.0	0.02722328588587429
109	5146	0.03391878072748801	None	0.04385848574947447	0.03391878072748801
109	5327	0.027729772487096096	None	0.0	0.027729772487096096
109	4801	0.030345183098817265	None	0.0	0.030345183098817265
109	5500	0.025663981587571702	None	0.016548930412179513	0.025663981587571702
109	5474	0.028988127750623746	None	0.01256185356686491	0.028988127750623746
109	5540	0.01658226629638491	None	0.0	0.01658226629638491
109	5503	-0.0006450254387610885	None	0.05720389993589216	-0.0006450254387610885
109	5417	0.032729809044902074	None	0.03039202541782186	0.032729809044902074
109	5340	0.027728037746187425	None	0.0	0.027728037746187425
109	5323	0.029104016422614065	None	0.027660832064604367	0.029104016422614065
109	5142	0.03253952120369379	None	0.027073565688057622	0.03253952120369379
109	5535	0.03338800057925035	None	0.047588294895953516	0.03338800057925035
109	5493	0.026001719129566194	None	0.0	0.026001719129566194
109	5313	0.02886654274809072	None	0.0	0.02886654274809072
109	5318	0.029107887344208837	None	0.0	0.029107887344208837
109	5132	0.029761847372153028	None	0.0	0.029761847372153028
109	5502	0.028408911048779174	None	0.0	0.028408911048779174
109	5533	0.0204935916269025	None	0.03668733106165604	0.0204935916269025
109	5507	0.017603952054505805	None	0.0	0.017603952054505805
109	5465	0.029341134863957355	None	0.016548930412179513	0.029341134863957355
109	5224	0.031321460525091625	None	0.026074819169552683	0.031321460525091625
109	5534	0.02547428353521513	None	0.0039515474378006244	0.02547428353521513
109	5308	0.03095769350592951	None	0.027073565688057622	0.03095769350592951
109	5029	0.029056065134138134	None	0.0	0.029056065134138134
109	5519	0.025237788517801965	None	0.0	0.025237788517801965
109	5294	0.027954815225037326	None	0.0	0.027954815225037326
109	5504	0.01970980457064942	None	0.060566612430250896	0.01970980457064942
109	5512	0.01694728486464493	None	0.0	0.01694728486464493
109	5402	0.027653491576049943	None	0.0	0.027653491576049943
109	5369	0.027708186559557268	None	0.0	0.027708186559557268
109	5488	0.033528828506074075	None	0.036650008644734895	0.033528828506074075
109	5362	0.02698523949301261	None	0.0	0.02698523949301261
109	5274	0.029889981348957387	None	0.03033551663319269	0.029889981348957387
109	5478	0.03095723667944898	None	0.0	0.03095723667944898
109	5391	0.021290411295361696	None	0.048844593657122626	0.021290411295361696
109	5514	0.03442683463934504	None	0.047588294895953516	0.03442683463934504
109	5205	0.024526067007346056	None	0.0039515474378006244	0.024526067007346056
109	5464	0.0268242997236735	None	0.0	0.0268242997236735
109	5405	0.021905042949314925	None	0.0290011079050553	0.021905042949314925
109	5364	0.02822151179728629	None	0.029495075422299465	0.02822151179728629
109	5452	0.02721422226983394	None	0.0	0.02721422226983394
109	5510	0.015531434760303636	None	0.0039515474378006244	0.015531434760303636
109	5421	0.029647957691109325	None	0.0	0.029647957691109325
109	5541	0.033546991022126334	None	0.016548930412179513	0.033546991022126334
109	5239	0.02791934951822613	None	0.0	0.02791934951822613
109	4747	0.02577565355528472	None	0.0	0.02577565355528472
109	5460	0.03409008608661816	None	0.04236082755803148	0.03409008608661816
109	5005	0.029623210164245573	None	0.0	0.029623210164245573
109	5081	0.026728077689876676	None	0.0	0.026728077689876676
109	5549	0.04031738789819676	None	0.03545801743010713	0.04031738789819676
109	5496	0.029937224041445488	None	0.0	0.029937224041445488
109	5468	0.031999142786495315	None	0.03039202541782186	0.031999142786495315
109	5282	0.028812236564736065	None	0.0	0.028812236564736065
109	5422	0.016285099995705026	None	0.0	0.016285099995705026
109	5151	0.02729532642550252	None	0.0	0.02729532642550252
109	5423	0.0227301076694177	None	0.0039515474378006244	0.0227301076694177
109	5359	0.03776647111047219	None	0.029495075422299465	0.03776647111047219
109	5459	0.02641642471302693	None	0.0	0.02641642471302693
109	5277	0.02204015933378346	None	0.048844593657122626	0.02204015933378346
109	5494	0.021670758636217216	None	0.01968956038459267	0.021670758636217216
109	5542	0.026922117678692858	None	0.0	0.026922117678692858
109	5432	0.02542691471696307	None	0.027073565688057622	0.02542691471696307
109	5536	0.026635959946443175	None	0.027073565688057622	0.026635959946443175
109	5113	0.028430898958163597	None	0.01968956038459267	0.028430898958163597
109	5296	0.02929832884110033	None	0.027660832064604367	0.02929832884110033
109	5489	0.03328584547754402	None	0.016548930412179513	0.03328584547754402
109	5538	0.02010958326305528	None	0.0290011079050553	0.02010958326305528
109	4915	0.029170200241875974	None	0.0	0.029170200241875974
109	5055	0.020108639571739053	None	0.01968956038459267	0.020108639571739053
109	5336	0.021443617473109813	None	0.01968956038459267	0.021443617473109813
109	5207	0.027828490721816517	None	0.028092108975019025	0.027828490721816517
109	5375	0.02873877243523642	None	0.01256185356686491	0.02873877243523642
109	5492	0.04351862302109792	None	0.03545801743010713	0.04351862302109792
109	5481	0.036328343994689934	None	0.042134563248668246	0.036328343994689934
109	5446	0.015778755326918147	None	0.0	0.015778755326918147
109	5532	0.0010726500920215784	None	0.06020743975554706	0.0010726500920215784
109	5528	0.02857673359495724	None	0.0	0.02857673359495724
110	5179	0.029100704791297848	None	0.024957844824202883	0.029100704791297848
110	4935	0.028733444050849516	None	0.0342622838956857	0.028733444050849516
110	5521	0.02816764028208206	None	0.024136450104390316	0.02816764028208206
110	5312	0.02810077747538352	None	0.0	0.02810077747538352
110	5157	0.017488455043641535	None	0.0	0.017488455043641535
110	5568	0.020892791565781926	None	0.015806189751202498	0.020892791565781926
110	5144	0.029708339759622483	None	0.034864747839626675	0.029708339759622483
110	5582	0.03237789061975761	None	0.023067048924991958	0.03237789061975761
110	5382	0.026413730990154507	None	0.01445966182876271	0.026413730990154507
110	5453	0.027233630177838936	None	0.0	0.027233630177838936
110	5289	0.027353090770428565	None	0.0	0.027353090770428565
110	5524	0.02886625845157678	None	0.05686052102917485	0.02886625845157678
110	5418	0.0252935162411161	None	0.015806189751202498	0.0252935162411161
110	5228	0.027029980369596685	None	0.014691116984579294	0.027029980369596685
110	4818	0.02743236468610325	None	0.0	0.02743236468610325
110	5571	0.030828801537672573	None	0.0	0.030828801537672573
110	5526	0.03317883127865322	None	0.015806189751202498	0.03317883127865322
110	4975	0.027602944375257475	None	0.0	0.027602944375257475
110	5309	0.02782762757776524	None	0.014691116984579294	0.02782762757776524
110	5529	0.03293222551734691	None	0.02819974749577684	0.03293222551734691
110	5527	0.02722328588587429	None	0.0	0.02722328588587429
110	5146	0.03391878072748801	None	0.04302042829721451	0.03391878072748801
110	5327	0.027729772487096096	None	0.0	0.027729772487096096
110	4801	0.030345183098817265	None	0.0	0.030345183098817265
110	5500	0.025663981587571702	None	0.01445966182876271	0.025663981587571702
110	5474	0.028988127750623746	None	0.014691116984579294	0.028988127750623746
110	5540	0.01658226629638491	None	0.0	0.01658226629638491
110	5417	0.032729809044902074	None	0.02164320424422428	0.032729809044902074
110	5323	0.029104016422614065	None	0.015806189751202498	0.029104016422614065
110	5142	0.03253952120369379	None	0.022499458242059945	0.03253952120369379
110	5600	0.0007156230103641132	None	0.048853831998960026	0.0007156230103641132
110	5590	0.014378787729420778	None	0.04206439052649319	0.014378787729420778
110	5535	0.03338800057925035	None	0.042087151108308726	0.03338800057925035
110	5493	0.026001719129566194	None	0.0	0.026001719129566194
110	5313	0.02886654274809072	None	0.0	0.02886654274809072
110	5318	0.029107887344208837	None	0.0	0.029107887344208837
110	5591	0.026504218517189312	None	0.015806189751202498	0.026504218517189312
110	5502	0.028408911048779174	None	0.0	0.028408911048779174
110	5533	0.0204935916269025	None	0.03535900533291544	0.0204935916269025
110	5507	0.017603952054505805	None	0.0	0.017603952054505805
110	5465	0.029341134863957355	None	0.01445966182876271	0.029341134863957355
110	5560	0.017063500427367262	None	0.0	0.017063500427367262
110	5583	0.006786222763359987	None	0.048853831998960026	0.006786222763359987
110	5562	0.03163963042499577	None	0.05686052102917485	0.03163963042499577
110	5224	0.031321460525091625	None	0.030839643884305663	0.031321460525091625
110	5308	0.03095769350592951	None	0.022499458242059945	0.03095769350592951
110	5029	0.029056065134138134	None	0.0	0.029056065134138134
110	5588	-0.0002697125806783684	None	0.03374932733111559	-0.0002697125806783684
110	5519	0.025237788517801965	None	0.0	0.025237788517801965
110	5294	0.027954815225037326	None	0.0	0.027954815225037326
110	5592	0.012990980339090406	None	0.02189313733298673	0.012990980339090406
110	5564	0.038166372691381026	None	0.024136450104390316	0.038166372691381026
110	5512	0.01694728486464493	None	0.0	0.01694728486464493
110	5593	0.03102972446477354	None	0.014691116984579294	0.03102972446477354
110	5402	0.027653491576049943	None	0.0	0.027653491576049943
110	5488	0.033528828506074075	None	0.023067048924991958	0.033528828506074075
110	5599	0.030344955934234655	None	0.0	0.030344955934234655
110	5362	0.02698523949301261	None	0.0	0.02698523949301261
110	5274	0.029889981348957387	None	0.0342622838956857	0.029889981348957387
110	5478	0.03095723667944898	None	0.0	0.03095723667944898
110	5391	0.021290411295361696	None	0.05148646213494725	0.021290411295361696
110	5585	0.016443487238681814	None	0.0	0.016443487238681814
110	5514	0.03442683463934504	None	0.042087151108308726	0.03442683463934504
110	5205	0.024526067007346056	None	0.019757737189003123	0.024526067007346056
110	5554	0.029308693564389164	None	0.02164320424422428	0.029308693564389164
110	5464	0.0268242997236735	None	0.0	0.0268242997236735
110	5581	0.019629286141694357	None	0.024136450104390316	0.019629286141694357
110	5364	0.02822151179728629	None	0.021171656777479387	0.02822151179728629
110	5452	0.02721422226983394	None	0.0	0.02721422226983394
110	5510	0.015531434760303636	None	0.019757737189003123	0.015531434760303636
110	5421	0.029647957691109325	None	0.0	0.029647957691109325
110	5541	0.033546991022126334	None	0.01445966182876271	0.033546991022126334
110	5239	0.02791934951822613	None	0.0	0.02791934951822613
110	5570	0.015245216112020258	None	0.014691116984579294	0.015245216112020258
110	4747	0.02577565355528472	None	0.0	0.02577565355528472
110	5460	0.03409008608661816	None	0.04358994309916776	0.03409008608661816
110	5005	0.029623210164245573	None	0.0	0.029623210164245573
110	5594	0.028456815625839727	None	0.0	0.028456815625839727
110	5081	0.026728077689876676	None	0.0	0.026728077689876676
110	5549	0.04031738789819676	None	0.02632759864660767	0.04031738789819676
110	5496	0.029937224041445488	None	0.0	0.029937224041445488
110	5468	0.031999142786495315	None	0.02164320424422428	0.031999142786495315
110	5282	0.028812236564736065	None	0.0	0.028812236564736065
110	5151	0.02729532642550252	None	0.0	0.02729532642550252
110	5423	0.0227301076694177	None	0.019757737189003123	0.0227301076694177
110	5359	0.03776647111047219	None	0.021171656777479387	0.03776647111047219
110	5459	0.02641642471302693	None	0.0	0.02641642471302693
110	5494	0.021670758636217216	None	0.024957844824202883	0.021670758636217216
110	5542	0.026922117678692858	None	0.0	0.026922117678692858
110	5536	0.026635959946443175	None	0.022499458242059945	0.026635959946443175
110	5113	0.028430898958163597	None	0.024957844824202883	0.028430898958163597
110	5296	0.02929832884110033	None	0.015806189751202498	0.02929832884110033
110	5489	0.03328584547754402	None	0.01445966182876271	0.03328584547754402
110	5538	0.02010958326305528	None	0.02981396234084638	0.02010958326305528
110	4915	0.029170200241875974	None	0.0	0.029170200241875974
110	5207	0.027828490721816517	None	0.024136450104390316	0.027828490721816517
110	5375	0.02873877243523642	None	0.014691116984579294	0.02873877243523642
110	5587	0.02439548633448376	None	0.022499458242059945	0.02439548633448376
110	5481	0.036328343994689934	None	0.03511948922985048	0.036328343994689934
110	5528	0.02857673359495724	None	0.0	0.02857673359495724
76	3847	0.00889195817163126	None	0.06560599235103873	0.00889195817163126
76	3877	0.009315974529960832	None	0.01616674476707158	0.009315974529960832
76	3876	0.0066812703232050005	None	0.08138672028538826	0.0066812703232050005
76	3870	0.011706997963371863	None	0.06739548910572792	0.011706997963371863
76	3709	0.016533541529337826	None	0.03069298753341143	0.016533541529337826
76	3814	0.009345777704883023	None	0.01616674476707158	0.009345777704883023
76	3808	0.004607076420921579	None	0.01616674476707158	0.004607076420921579
76	3798	0.009346440443407739	None	0.07433864940212563	0.009346440443407739
76	3878	0.009227132718257959	None	0.03683158504009372	0.009227132718257959
76	3730	0.010692455961099868	None	0.13791209801883683	0.010692455961099868
76	3806	0.01735222473025072	None	0.03646582909499827	0.01735222473025072
76	3899	0.010567917367117945	None	0.01616674476707158	0.010567917367117945
76	3823	0.008809331503861671	None	0.07245103601937988	0.008809331503861671
76	3376	0.012971039640988636	None	0.010742285840640232	0.012971039640988636
76	3507	0.005484886885314296	None	0.03683158504009372	0.005484886885314296
76	3854	0.015891072179787122	None	0.0560528334752502	0.015891072179787122
76	3685	0.014158957716644466	None	0.0560528334752502	0.014158957716644466
76	3726	0.003431197139831379	None	0.017863012090779475	0.003431197139831379
76	3889	0.007495648416043408	None	0.07025324673181316	0.007495648416043408
76	3561	0.005415549508377632	None	0.12479538016831318	0.005415549508377632
76	3802	0.013036542194126702	None	0.14514204675571668	0.013036542194126702
76	3801	0.004445668842301957	None	0.010742285840640232	0.004445668842301957
76	3852	0.0018068757074675887	None	0.14018395620863383	0.0018068757074675887
76	3473	0.009088030706231728	None	0.046735098982003336	0.009088030706231728
76	3601	0.027728279910024245	None	0.057576415496887	0.027728279910024245
76	3858	0.01423662598795771	None	0.06651180567346103	0.01423662598795771
76	3886	0.010519434590301663	None	0.037722404456500346	0.010519434590301663
76	3772	0.006496631541548485	None	0.003572602418155895	0.006496631541548485
76	3867	0.005898962156873872	None	0.017863012090779475	0.005898962156873872
76	3693	0.005714475036802419	None	0.09013448622024638	0.005714475036802419
76	3815	0.018184619977756063	None	0.03646582909499827	0.018184619977756063
76	3403	0.011256317030300146	None	0.003572602418155895	0.011256317030300146
76	3894	0.005130118597046586	None	0.08679437297126179	0.005130118597046586
76	3838	0.011248369303855468	None	0.07676586172898554	0.011248369303855468
76	3399	0.007316284082553683	None	0.0776283095443652	0.007316284082553683
76	3869	0.008100778268292768	None	0.05871263796562667	0.008100778268292768
76	3758	0.020366959985868932	None	0.017863012090779475	0.020366959985868932
76	3516	0.009724809770072913	None	0.03683158504009372	0.009724809770072913
76	3652	0.009420545269428622	None	0.06970840109032296	0.009420545269428622
76	3871	0.010170029647040089	None	0.05166095460628293	0.010170029647040089
76	3788	0.007174274088034753	None	0.2453512992536878	0.007174274088034753
76	3882	0.004981633936123263	None	0.055996094719483504	0.004981633936123263
76	3896	0.011744367269343256	None	0.13629852420619387	0.011744367269343256
76	3706	0.0086671802210677	None	0.06766283555056932	0.0086671802210677
76	3866	0.006470357821618355	None	0.2813680358440648	0.006470357821618355
76	3748	0.008052747074228034	None	0.010742285840640232	0.008052747074228034
76	3873	0.00985567737583229	None	0.0519936082334823	0.00985567737583229
76	3796	0.008079451720667678	None	0.03646582909499827	0.008079451720667678
76	3725	0.006679754185660034	None	0.4261893488180844	0.006679754185660034
76	3584	0.005960047040880188	None	0.047960306612687124	0.005960047040880188
76	3810	0.008328079100815003	None	0.05105511567799446	0.008328079100815003
76	3793	0.010258357390089465	None	0.01616674476707158	0.010258357390089465
76	3705	0.010664660999822946	None	0.15505240680436078	0.010664660999822946
76	3884	0.009116306156441722	None	0.1327850142822985	0.009116306156441722
76	3455	0.008391940992120444	None	0.06969159471982109	0.008391940992120444
76	3615	0.007541180829809211	None	0.09160221291313039	0.007541180829809211
76	3893	0.00763254453325064	None	0.06486542907984197	0.00763254453325064
76	3682	0.008190411912815393	None	0.06673557366975966	0.008190411912815393
76	3784	0.010787106790526711	None	0.037722404456500346	0.010787106790526711
76	3688	0.008419772386535117	None	0.12009106902864967	0.008419772386535117
76	3580	0.00863579921613642	None	0.05649033803358676	0.00863579921613642
76	3880	0.0072822469702958515	None	0.10347686529751207	0.0072822469702958515
76	3669	0.007768622065940473	None	0.2813680358440648	0.007768622065940473
76	3442	0.005674962502780634	None	0.03683158504009372	0.005674962502780634
76	3314	0.009850187164613826	None	0.046735098982003336	0.009850187164613826
76	3879	0.003928364226806875	None	0.010742285840640232	0.003928364226806875
76	3897	0.0051356409389959985	None	0.010742285840640232	0.0051356409389959985
76	3780	0.0084419901641267	None	0.07489709166507749	0.0084419901641267
76	3872	0.007236081378265522	None	0.010742285840640232	0.007236081378265522
76	3520	0.008288614848717412	None	0.06748143950809223	0.008288614848717412
76	3804	0.005570233139248206	None	0.0630063620889836	0.005570233139248206
76	3778	0.018434445409791774	None	0.03646582909499827	0.018434445409791774
76	3809	0.0180528906229054	None	0.003572602418155895	0.0180528906229054
76	3891	0.010730110666441958	None	0.06258810891335856	0.010730110666441958
76	3711	0.025545763891045306	None	0.057576415496887	0.025545763891045306
76	3090	0.009746877740485275	None	0.046735098982003336	0.009746877740485275
76	3696	0.005653944170399885	None	0.03069298753341143	0.005653944170399885
76	3834	0.006388788746685289	None	0.01616674476707158	0.006388788746685289
76	3895	0.010669909580595823	None	0.06766283555056932	0.010669909580595823
76	3643	0.006826238721334164	None	0.06521958293722246	0.006826238721334164
76	3727	0.006749011143231031	None	0.10302001255127931	0.006749011143231031
76	3845	0.016310614191378206	None	0.07521599951624522	0.016310614191378206
76	3821	0.006453665849173863	None	0.05649033803358676	0.006453665849173863
76	3759	0.007029952524671924	None	0.06560599235103873	0.007029952524671924
76	3742	0.00608799631589548	None	0.06398650919896223	0.00608799631589548
76	3824	0.005905560645969923	None	0.05204219604454645	0.005905560645969923
76	3686	0.014150280899613584	None	0.003572602418155895	0.014150280899613584
76	3803	0.009444453233119031	None	0.01616674476707158	0.009444453233119031
76	3863	0.008025481973323654	None	0.05637870352558898	0.008025481973323654
76	3722	0.008865765804389672	None	0.06560599235103873	0.008865765804389672
76	3797	0.013521267638825711	None	0.08474648222953278	0.013521267638825711
76	3486	0.00982952424590315	None	0.003572602418155895	0.00982952424590315
76	3737	0.008763942801054192	None	0.14765092250718223	0.008763942801054192
76	3789	0.008045864426982194	None	0.003572602418155895	0.008045864426982194
76	3828	0.008132474336950466	None	0.05105511567799446	0.008132474336950466
76	3853	0.00556718555301477	None	0.010742285840640232	0.00556718555301477
76	3636	0.009607150131292475	None	0.003572602418155895	0.009607150131292475
76	3719	0.008590901886200177	None	0.09160221291313039	0.008590901886200177
76	3774	0.021646128766862286	None	0.055996094719483504	0.021646128766862286
76	3857	0.012050502950887559	None	0.037722404456500346	0.012050502950887559
30	1528	0.3462862727099556	0.3462862727099556	0.5994570974438138	0.3462862727099556
30	1599	0.2244852242531652	0.2244852242531652	0.227745093840593	0.2244852242531652
30	1461	0.40666754855174786	0.40666754855174786	0.4403368376473704	0.40666754855174786
30	1531	0.33131493997693867	0.33131493997693867	0.3597880159063224	0.33131493997693867
30	1600	0.3465835192238505	0.3465835192238505	0.38645120825513246	0.3465835192238505
30	1597	0.32253997312870303	0.32253997312870303	0.3814669650867777	0.32253997312870303
30	1452	0.30616059552104763	0.30616059552104763	0.31320664795781755	0.30616059552104763
30	1562	0.41491202028586016	0.41491202028586016	0.4599446692875276	0.41491202028586016
30	1559	0.353517585328459	0.353517585328459	0.4330083374121624	0.353517585328459
30	1370	0.37521742558909016	0.37521742558909016	0.4123192004040238	0.37521742558909016
30	1056	0.38123106303802695	0.38123106303802695	0.4138991728153151	0.38123106303802695
30	1463	0.7089751445800769	0.7089751445800769	0.8239745410754289	0.7089751445800769
30	1420	0.34467782206035624	0.34467782206035624	0.363422053532898	0.34467782206035624
30	1549	0.28330007058698803	0.28330007058698803	0.2931289348405603	0.28330007058698803
30	782	0.4731061244469559	0.4731061244469559	0.5245698078066635	0.4731061244469559
30	1100	0.35368823594266585	0.35368823594266585	0.3564151545324439	0.35368823594266585
30	1359	0.36634797452348616	0.36634797452348616	0.38803767676178713	0.36634797452348616
30	1551	0.2630802707688563	0.2630802707688563	0.3022343399813937	0.2630802707688563
30	1241	0.35883135408082734	0.35883135408082734	0.44346060522197484	0.35883135408082734
30	1270	0.3089026246250755	0.3089026246250755	0.37420775859231337	0.3089026246250755
30	1054	0.28494668262679224	0.28494668262679224	0.28494668262679224	0.28494668262679224
30	1435	0.3708249317989144	0.3708249317989144	0.4272463065087275	0.3708249317989144
30	1131	0.42152589647409294	0.42152589647409294	0.476323099209377	0.42152589647409294
30	1553	0.32636890479787184	0.32636890479787184	0.36236897094413734	0.32636890479787184
30	1533	0.3310474924639898	0.3310474924639898	0.34913632944116246	0.3310474924639898
30	1576	0.353517585328459	0.353517585328459	0.4330083374121624	0.353517585328459
30	1570	0.28218011432050344	0.28218011432050344	0.28218011432050344	0.28218011432050344
30	1556	0.28026351694547713	0.28026351694547713	0.29127573385350924	0.28026351694547713
30	1276	0.4158985715549465	0.4158985715549465	0.45126774987719986	0.4158985715549465
30	1527	0.3049706959474262	0.3049706959474262	0.3525875430186104	0.3049706959474262
30	1468	0.4433409602270647	0.4433409602270647	0.49941936744494864	0.4433409602270647
30	1578	0.3789698458758818	0.3789698458758818	0.4586396998063365	0.3789698458758818
30	1542	0.4426016490787149	0.4426016490787149	0.5251180518655525	0.4426016490787149
30	1471	0.39521044491678753	0.39521044491678753	0.5314302514319917	0.39521044491678753
30	1588	0.3310474924639898	0.3310474924639898	0.34913632944116246	0.3310474924639898
30	1306	0.3721076251346439	0.3721076251346439	0.4088241944734053	0.3721076251346439
30	1026	0.34688947376862267	0.34688947376862267	0.3669169373369351	0.34688947376862267
30	1364	0.28330007058698803	0.28330007058698803	0.2931289348405603	0.28330007058698803
30	1105	0.3936393956370855	0.3936393956370855	0.40708264351025913	0.3936393956370855
30	1501	0.38123106303802695	0.38123106303802695	0.4138991728153151	0.38123106303802695
30	1563	0.33264165492112396	0.33264165492112396	0.3557591314062801	0.33264165492112396
30	1418	0.363325034317673	0.363325034317673	0.4023980105304209	0.363325034317673
30	1545	0.30261039818849456	0.30261039818849456	0.3893163465382986	0.30261039818849456
30	1245	0.33226316382121934	0.33226316382121934	0.3603907446626538	0.33226316382121934
30	1532	0.37023108754641926	0.37023108754641926	0.40333319036695175	0.37023108754641926
30	1518	0.42152589647409294	0.42152589647409294	0.476323099209377	0.42152589647409294
30	1539	0.2630802707688563	0.2630802707688563	0.3022343399813937	0.2630802707688563
30	1329	0.37618562087450613	0.37618562087450613	0.4051285226896019	0.37618562087450613
30	1552	0.30268991331156603	0.30268991331156603	0.372024654045768	0.30268991331156603
30	1491	0.3369171743502782	0.3369171743502782	0.36681418423541057	0.3369171743502782
30	1458	0.3529476094433298	0.3529476094433298	0.3728265688890894	0.3529476094433298
30	110	0.40617108091780557	0.40617108091780557	0.4550543486024098	0.40617108091780557
30	1147	0.39435949962761	0.39435949962761	0.423090648385844	0.39435949962761
30	1249	0.3701370703999724	0.3701370703999724	0.3701370703999724	0.3701370703999724
30	1583	0.3573785027289009	0.3573785027289009	0.43944659356832777	0.3573785027289009
30	1410	0.3650911541404254	0.3650911541404254	0.37461368334088696	0.3650911541404254
30	1580	0.40693296679632224	0.40693296679632224	0.42661582414704036	0.40693296679632224
30	1405	0.26361864326439427	0.26361864326439427	0.33977618162433926	0.26361864326439427
30	1251	0.38123106303802695	0.38123106303802695	0.4138991728153151	0.38123106303802695
30	1380	0.435035825521975	0.435035825521975	0.5042465267180318	0.435035825521975
30	1460	0.28913197364218945	0.28913197364218945	0.3053396977084034	0.28913197364218945
30	1535	0.38327962549103267	0.38327962549103267	0.4038510569649584	0.38327962549103267
30	1366	0.30616059552104763	0.30616059552104763	0.31320664795781755	0.30616059552104763
30	1414	0.36053268100891056	0.36053268100891056	0.38597009812278815	0.36053268100891056
30	1387	0.34250555856371784	0.34250555856371784	0.39154263426790176	0.34250555856371784
30	1566	0.379127740856207	0.379127740856207	0.4361747040886913	0.379127740856207
30	1419	0.33264165492112396	0.33264165492112396	0.3557591314062801	0.33264165492112396
30	1554	0.353517585328459	0.353517585328459	0.4330083374121624	0.353517585328459
30	1590	0.3708249317989144	0.3708249317989144	0.4272463065087275	0.3708249317989144
30	1591	0.26198885662264015	0.26198885662264015	0.26198885662264015	0.26198885662264015
30	670	0.35368823594266585	0.35368823594266585	0.3564151545324439	0.35368823594266585
30	1558	0.3149668717703176	0.3149668717703176	0.3451659124990999	0.3149668717703176
30	1039	0.2744169489928168	0.2744169489928168	0.28244729304249466	0.2744169489928168
30	771	0.4861277590509543	0.4861277590509543	0.4917493358653065	0.4861277590509543
30	1472	0.3751419109764511	0.3751419109764511	0.45615483031577864	0.3751419109764511
30	1382	0.3504905644568435	0.3504905644568435	0.4193034290348366	0.3504905644568435
30	1524	0.3698723037503224	0.3698723037503224	0.3698723037503224	0.3698723037503224
30	1332	0.28913197364218945	0.28913197364218945	0.3053396977084034	0.28913197364218945
30	1490	0.3026103981884946	0.3026103981884946	0.3575821784895359	0.3026103981884946
30	1290	0.34988182419747277	0.34988182419747277	0.42117999747463264	0.34988182419747277
30	1374	0.36168776945693537	0.36168776945693537	0.3776139178145466	0.36168776945693537
30	1157	0.39704565041798945	0.39704565041798945	0.4032796815722543	0.39704565041798945
30	1304	0.46761139986494626	0.46761139986494626	0.6610714658112828	0.46761139986494626
30	1285	0.36786495595113666	0.36786495595113666	0.36973711579280216	0.36786495595113666
30	1587	0.3177602513729779	0.3177602513729779	0.32504075176698155	0.3177602513729779
30	1571	0.3622062845832983	0.3622062845832983	0.40680013434961976	0.3622062845832983
30	1473	0.34473120157227993	0.34473120157227993	0.35894695824601647	0.34473120157227993
30	1595	0.30616059552104763	0.30616059552104763	0.31320664795781755	0.30616059552104763
30	1341	0.3405873036602485	0.3405873036602485	0.3899662901862725	0.3405873036602485
30	1594	0.41607905603551637	0.41607905603551637	0.4532460799125159	0.41607905603551637
30	1541	0.38123106303802695	0.38123106303802695	0.4138991728153151	0.38123106303802695
30	1516	0.3376796145787423	0.3376796145787423	0.4131053919665664	0.3376796145787423
30	1534	0.33532155004483993	0.33532155004483993	0.34011300985176685	0.33532155004483993
30	721	0.3776111355598799	0.3776111355598799	0.42179160471041055	0.3776111355598799
30	1513	0.411898836426886	0.411898836426886	0.411898836426886	0.411898836426886
30	1573	0.330484997063483	0.330484997063483	0.36066021436018697	0.330484997063483
30	1356	0.28142760178504544	0.28142760178504544	0.3520628216537346	0.28142760178504544
30	1436	0.3650911541404254	0.3650911541404254	0.37461368334088696	0.3650911541404254
30	1248	0.3420314384717008	0.3420314384717008	0.35815076939396545	0.3420314384717008
30	1494	0.37657268330237004	0.37657268330237004	0.4307667973700401	0.37657268330237004
139	6852	0.03920680801683708	None	0.0	0.03920680801683708
139	7013	0.039343929803298816	None	0.010590811188247822	0.039343929803298816
139	6992	0.03150643030174311	None	0.0035302703960826075	0.03150643030174311
139	6939	0.039228863230659994	None	0.0	0.039228863230659994
139	6994	0.038298421984549406	None	0.021645752560398617	0.038298421984549406
139	6678	0.04173764814579313	None	0.0	0.04173764814579313
139	6538	0.041105689039477235	None	0.0	0.041105689039477235
139	6946	0.03284572634763185	None	0.0035302703960826075	0.03284572634763185
139	6275	0.04032413050743847	None	0.007709888143576697	0.04032413050743847
139	6904	0.039790747397478676	None	0.0	0.039790747397478676
139	7019	0.03783400545369726	None	0.0	0.03783400545369726
139	6747	0.039713407052798945	None	0.0	0.039713407052798945
139	6078	0.04277132995882657	None	0.007709888143576697	0.04277132995882657
139	6465	0.04007824041948917	None	0.0	0.04007824041948917
139	7023	0.03722182335357978	None	0.0	0.03722182335357978
139	7026	0.034283474806582954	None	0.0134653642011397	0.034283474806582954
139	7031	0.03788636306481953	None	0.0	0.03788636306481953
139	7027	0.024618113629017585	None	0.0	0.024618113629017585
139	6974	0.040164558651377504	None	0.010590811188247822	0.040164558651377504
139	7004	0.033141240664051594	None	0.05576789409563104	0.033141240664051594
139	6660	0.039156521499887874	None	0.0	0.039156521499887874
139	6970	0.027856492354615337	None	0.019524191140519988	0.027856492354615337
139	7042	0.04007611817806529	None	0.0	0.04007611817806529
139	6649	0.04118754992308967	None	0.019524191140519988	0.04118754992308967
139	7029	0.029829482089125486	None	0.0	0.029829482089125486
139	6960	0.03913058965590903	None	0.0	0.03913058965590903
139	6996	0.04035612332700412	None	0.0	0.04035612332700412
139	6757	0.039396264959405715	None	0.0035302703960826075	0.039396264959405715
139	6952	0.03811859531089624	None	0.006540360545900274	0.03811859531089624
139	6909	0.04148461150996623	None	0.0	0.04148461150996623
139	7037	0.034098252696418974	None	0.0	0.034098252696418974
139	6988	0.03485894974135905	None	0.0	0.03485894974135905
139	6917	0.04069320170051103	None	0.0	0.04069320170051103
139	7032	0.02189872477092595	None	0.04930302602391683	0.02189872477092595
139	6954	0.03937243144634576	None	0.0	0.03937243144634576
139	6949	0.03761222646174457	None	0.0	0.03761222646174457
139	6876	0.039054406068000765	None	0.0	0.039054406068000765
139	6730	0.03388532411233713	None	0.0	0.03388532411233713
139	6983	-7.826920434382067e-05	None	0.04240343145762883	-7.826920434382067e-05
139	7050	0.032264517229685444	None	0.0	0.032264517229685444
139	6626	0.040713448743964986	None	0.0	0.040713448743964986
139	7010	0.036313301027138305	None	0.0	0.036313301027138305
139	6999	0.039975969268087996	None	0.0	0.039975969268087996
139	6562	0.03881069254851772	None	0.0	0.03881069254851772
139	6216	0.03957748266774306	None	0.0	0.03957748266774306
139	7009	0.02191432291021394	None	0.0	0.02191432291021394
139	7021	0.03665229608613737	None	0.0	0.03665229608613737
139	6727	0.0369646242942105	None	0.0	0.0369646242942105
139	6223	0.03835135580291445	None	0.0	0.03835135580291445
139	6794	0.04044445764267483	None	0.0	0.04044445764267483
139	6845	0.040970621747212776	None	0.0	0.040970621747212776
139	7046	0.04017736667554746	None	0.007709888143576697	0.04017736667554746
139	7012	0.025914913440320732	None	0.0	0.025914913440320732
139	6086	0.03757715176992211	None	0.0	0.03757715176992211
139	6943	0.031197122923898566	None	0.0	0.031197122923898566
139	6893	0.04201879723126951	None	0.02812401774116734	0.04201879723126951
139	6849	0.0399832027116678	None	0.0	0.0399832027116678
139	6148	0.04069460733095168	None	0.0	0.04069460733095168
139	6718	0.03413097813134079	None	0.0	0.03413097813134079
139	6862	0.04037742642560339	None	0.0	0.04037742642560339
139	6579	0.04235927407926335	None	0.010590811188247822	0.04235927407926335
139	6922	0.04060341981221061	None	0.0	0.04060341981221061
139	6798	0.03736063763176189	None	0.0035302703960826075	0.03736063763176189
139	6790	0.04009366895153518	None	0.0	0.04009366895153518
139	7044	0.039107910602958526	None	0.0	0.039107910602958526
139	6537	0.04157081472428255	None	0.0	0.04157081472428255
139	6895	0.04087644391592368	None	0.0	0.04087644391592368
139	6449	0.039324462102346025	None	0.0	0.039324462102346025
139	5968	0.041220767303666514	None	0.0	0.041220767303666514
139	6789	0.039592086045962475	None	0.0	0.039592086045962475
139	7006	0.03910832218240884	None	0.0	0.03910832218240884
139	6968	0.03790934036476644	None	0.0	0.03790934036476644
139	7033	0.04107665320985184	None	0.0	0.04107665320985184
139	7001	0.03759597856242429	None	0.0	0.03759597856242429
139	6953	0.04060751439099148	None	0.0	0.04060751439099148
139	6964	0.04077006421388486	None	0.0	0.04077006421388486
139	6977	0.03567558958106452	None	0.0	0.03567558958106452
139	6993	0.0400352058853165	None	0.0	0.0400352058853165
139	6906	0.03886740516967266	None	0.0	0.03886740516967266
139	6932	0.03703854185210588	None	0.0	0.03703854185210588
139	6859	0.032303395135494246	None	0.0	0.032303395135494246
139	6940	0.039271077098928055	None	0.0	0.039271077098928055
139	6236	0.03980221164359388	None	0.0	0.03980221164359388
139	6997	0.03107059415143419	None	0.0	0.03107059415143419
139	7005	0.03894679711811446	None	0.0035302703960826075	0.03894679711811446
139	6965	0.03677020337272838	None	0.0035302703960826075	0.03677020337272838
139	6409	0.03979613495400346	None	0.0	0.03979613495400346
139	7036	0.039456976926220244	None	0.0	0.039456976926220244
139	6872	0.03391195499995502	None	0.0	0.03391195499995502
139	6783	0.039553848240325706	None	0.0	0.039553848240325706
139	6924	0.03621264406774958	None	0.0	0.03621264406774958
139	6318	0.040621084486080775	None	0.0	0.040621084486080775
139	7003	0.009913572644716005	None	0.0	0.009913572644716005
139	6392	0.04195711352818517	None	0.0333400011041944	0.04195711352818517
139	6557	0.0383383064882823	None	0.0	0.0383383064882823
139	6641	0.040842524834984135	None	0.019524191140519988	0.040842524834984135
139	6944	0.03951722984199804	None	0.0	0.03951722984199804
139	6731	0.04035157972064801	None	0.006540360545900274	0.04035157972064801
139	7018	0.034861881640286814	None	0.006540360545900274	0.034861881640286814
139	6462	0.042158192608975284	None	0.0	0.042158192608975284
71	3582	0.006437773866420727	None	0.021484571681280464	0.006437773866420727
71	3480	0.00403354090054438	None	0.06402585967388182	0.00403354090054438
71	3559	0.0005422943493968794	None	0.0924986205905105	0.0005422943493968794
71	3624	0.003373434504669449	None	0.09333245599414876	0.003373434504669449
71	3541	0.004891751216463482	None	0.04878060817504804	0.004891751216463482
71	3607	0.0028458516917150953	None	0.12476548254180456	0.0028458516917150953
71	3550	0.007050244570053905	None	0.021484571681280464	0.007050244570053905
71	3474	0.005629556552172286	None	0.14687047697756594	0.005629556552172286
71	3629	0.006511743030744233	None	0.050893973945037786	0.006511743030744233
71	3608	0.005906421548331462	None	0.050893973945037786	0.005906421548331462
71	3323	0.00632033603142416	None	0.035708222589395607	0.00632033603142416
71	3611	0.0072832939175075445	None	0.0745708137108867	0.0072832939175075445
71	3376	0.012971039640988636	None	0.03759800044224081	0.012971039640988636
71	3566	0.006826045148247259	None	0.015303523966883831	0.006826045148247259
71	3507	0.005484886885314296	None	0.0	0.005484886885314296
71	3551	0.005377962112343779	None	0.0	0.005377962112343779
71	3478	0.005932619764266683	None	0.04289708235977245	0.005932619764266683
71	3525	0.006059446965900916	None	0.1262028000418987	0.006059446965900916
71	3561	0.005415549508377632	None	0.07781679344040249	0.005415549508377632
71	3473	0.009088030706231728	None	0.02062993551148286	0.009088030706231728
71	3601	0.027728279910024245	None	0.10111188638438554	0.027728279910024245
71	3535	0.008356189041249667	None	0.053078701219724064	0.008356189041249667
71	3596	0.003908484501631838	None	0.04289708235977245	0.003908484501631838
71	3396	0.004622716876691889	None	0.03683158504009372	0.004622716876691889
71	3447	0.00523533495214707	None	0.04878060817504804	0.00523533495214707
71	3621	0.00647103345237706	None	0.14063075640939016	0.00647103345237706
71	3639	0.008574994507942735	None	0.11630314247869164	0.008574994507942735
71	3534	0.009984499997665142	None	0.06041188476900102	0.009984499997665142
71	3595	0.00499065530702771	None	0.06998065045942684	0.00499065530702771
71	3609	0.005715836405845212	None	0.03759800044224081	0.005715836405845212
71	3403	0.011256317030300146	None	0.021484571681280464	0.011256317030300146
71	3458	0.0068457463434677315	None	0.09789716053272748	0.0068457463434677315
71	3213	0.009954119182703834	None	0.05917920940291342	0.009954119182703834
71	3482	0.00589529305413032	None	0.04289708235977245	0.00589529305413032
71	3445	0.007977282470269836	None	0.06182887284217988	0.007977282470269836
71	3538	0.004251877366487126	None	0.06649383804978204	0.004251877366487126
71	3588	0.004008082607613729	None	0.13660727547174184	0.004008082607613729
71	3259	0.004376795888381925	None	0.13319588932228937	0.004376795888381925
71	3399	0.007316284082553683	None	0.0698171595856871	0.007316284082553683
71	3514	0.013352442363245605	None	0.0977219894361474	0.013352442363245605
71	3516	0.009724809770072913	None	0.0	0.009724809770072913
71	3452	0.010728046182200444	None	0.021484571681280464	0.010728046182200444
71	3594	0.005900285468785942	None	0.04289708235977245	0.005900285468785942
71	3648	0.005747376470398449	None	0.044877437740303096	0.005747376470398449
71	3229	0.004798450225559096	None	0.04651042023825282	0.004798450225559096
71	3413	0.006434006465744269	None	0.1266676857347391	0.006434006465744269
71	3603	0.005584280444267913	None	0.06276925255966845	0.005584280444267913
71	3620	0.006869421358285618	None	0.08023948811070701	0.006869421358285618
71	3495	0.004144588533789809	None	0.07781679344040249	0.004144588533789809
71	3614	0.004882054848766965	None	0.044877437740303096	0.004882054848766965
71	3597	0.003994993338229629	None	0.0	0.003994993338229629
71	3602	0.004714338717641156	None	0.17315629444536795	0.004714338717641156
71	3584	0.005960047040880188	None	0.0645564627479408	0.005960047040880188
71	3160	0.00569329040059326	None	0.18339293099503878	0.00569329040059326
71	3455	0.008391940992120444	None	0.06408990402236685	0.008391940992120444
71	2860	0.003484280220905073	None	0.12834715130700208	0.003484280220905073
71	3503	0.0037819641454711066	None	0.02062993551148286	0.0037819641454711066
71	3415	0.005895214434324248	None	0.03759800044224081	0.005895214434324248
71	3124	0.005111474927701961	None	0.035708222589395607	0.005111474927701961
71	3615	0.007541180829809211	None	0.1194729073910185	0.007541180829809211
71	3485	0.003974552048543936	None	0.04289708235977245	0.003974552048543936
71	3587	0.008008978706222076	None	0.11308725243448833	0.008008978706222076
71	3580	0.00863579921613642	None	0.06041188476900102	0.00863579921613642
71	3647	-0.00036936057528017544	None	0.189401666607876	-0.00036936057528017544
71	3477	0.004519764739390242	None	0.12356342152042635	0.004519764739390242
71	3593	0.004508281289032991	None	0.0	0.004508281289032991
71	3600	0.00397464952510696	None	0.14914352600478437	0.00397464952510696
71	3638	0.0096308924379702	None	0.0645564627479408	0.0096308924379702
71	3442	0.005674962502780634	None	0.0	0.005674962502780634
71	3625	0.00674672647839937	None	0.03683158504009372	0.00674672647839937
71	3314	0.009850187164613826	None	0.02062993551148286	0.009850187164613826
71	3520	0.008288614848717412	None	0.056293384007807964	0.008288614848717412
71	3650	0.005273656250120766	None	0.0	0.005273656250120766
71	3599	0.004968398505238619	None	0.06659902232754722	0.004968398505238619
71	3557	0.004766327771848403	None	0.044877437740303096	0.004766327771848403
71	3565	0.005963215355397289	None	0.07964402886271985	0.005963215355397289
71	3397	0.002772134734394319	None	0.02062993551148286	0.002772134734394319
71	3090	0.009746877740485275	None	0.02062993551148286	0.009746877740485275
71	3630	0.009804937127981705	None	0.09572759888711371	0.009804937127981705
71	3568	0.008675704471821859	None	0.11800317335911928	0.008675704471821859
71	3605	0.006365119524828016	None	0.0	0.006365119524828016
71	3632	0.005134561301080739	None	0.035708222589395607	0.005134561301080739
71	3540	0.004015806072504413	None	0.04289708235977245	0.004015806072504413
71	3643	0.006826238721334164	None	0.047155326258162794	0.006826238721334164
71	3610	0.004787658729825497	None	0.06182887284217988	0.004787658729825497
71	3592	0.00489308373754631	None	0.0	0.00489308373754631
71	3372	0.005263244422556886	None	0.1262028000418987	0.005263244422556886
71	3489	0.00674342668676164	None	0.050893973945037786	0.00674342668676164
71	3560	0.010538942483285924	None	0.10338817232704381	0.010538942483285924
71	3562	0.007236195009368506	None	0.053078701219724064	0.007236195009368506
71	3586	0.004346001618840463	None	0.05435150705022629	0.004346001618840463
71	3422	0.010189893530666478	None	0.02062993551148286	0.010189893530666478
71	3486	0.00982952424590315	None	0.021484571681280464	0.00982952424590315
71	3546	0.01143397111339619	None	0.0994374393961884	0.01143397111339619
71	3468	0.005202784115062506	None	0.5252256385625556	0.005202784115062506
71	3573	0.008101303217748771	None	0.0977219894361474	0.008101303217748771
71	3636	0.009607150131292475	None	0.021484571681280464	0.009607150131292475
71	3552	0.0016816131430600987	None	0.48459809224418066	0.0016816131430600987
71	3438	0.0036275184922315348	None	0.48459809224418066	0.0036275184922315348
71	3619	0.001588125701464392	None	0.015303523966883831	0.001588125701464392
54	2598	9.913474309805595e-05	None	0.3815508169200479	9.913474309805595e-05
54	2640	0.00012827123565938118	None	0.5082594123327884	0.00012827123565938118
54	2689	-7.72262387935166e-06	None	0.07781936746932157	-7.72262387935166e-06
54	2675	8.052928700992177e-05	None	0.164646681701875	8.052928700992177e-05
54	2677	0.0006928785766538744	None	0.1400209942507279	0.0006928785766538744
54	2771	0.0004962522140025804	None	0.43080038261290066	0.0004962522140025804
54	2556	0.00027772903208660415	None	0.17265714252723513	0.00027772903208660415
54	2759	0.0012850397187500052	None	0.22629287619853883	0.0012850397187500052
54	2707	0.00010002009009380904	None	0.07781936746932157	0.00010002009009380904
54	2651	0.0001554421747342127	None	0.18825348522840804	0.0001554421747342127
54	2625	0.00022021877218259434	None	0.07781936746932157	0.00022021877218259434
54	2724	0.00017503366467353589	None	0.18825348522840804	0.00017503366467353589
54	2676	0.00020782748483659888	None	0.2013115963384561	0.00020782748483659888
54	2758	0.00010697049913877879	None	0.18113868014841367	0.00010697049913877879
54	2552	9.223913954503455e-05	None	0.164646681701875	9.223913954503455e-05
54	2571	-8.492990687163726e-09	None	0.2753897482796853	-8.492990687163726e-09
54	2658	0.000684451324081855	None	0.31770852427155183	0.000684451324081855
54	2600	8.314112480928804e-05	None	0.3120711193111242	8.314112480928804e-05
54	2690	-7.414030797510333e-10	None	0.31694181461520704	-7.414030797510333e-10
54	2581	0.00021438648005906106	None	0.1658830021524514	0.00021438648005906106
54	2641	0.00021786413246646915	None	0.34970410093730203	0.00021786413246646915
54	2670	0.0016582279799589202	None	0.1400209942507279	0.0016582279799589202
54	2608	0.0004105094731935623	None	0.1309258864895039	0.0004105094731935623
54	2613	0.0006127509729404456	None	0.1400209942507279	0.0006127509729404456
54	2767	0.0004831988981436302	None	0.21209940585808723	0.0004831988981436302
54	2781	9.32581981742686e-05	None	0.2394784970134788	9.32581981742686e-05
54	2752	0.0013857703021718207	None	0.16004506386834014	0.0013857703021718207
54	2766	0.00031433969987012535	None	0.16004506386834014	0.00031433969987012535
54	2765	0.0004083264644344235	None	0.17920999740862703	0.0004083264644344235
54	2605	6.346352751338313e-05	None	0.21797383067013265	6.346352751338313e-05
54	2713	0.0011072991636517308	None	0.14937671159780394	0.0011072991636517308
54	2718	0.00012817417621640732	None	0.157848445670182	0.00012817417621640732
54	2636	-7.51021274599341e-06	None	0.2063448663454849	-7.51021274599341e-06
54	2666	0.0003615865628589784	None	0.33315894740666885	0.0003615865628589784
54	2587	0.0009960639115863619	None	0.23437632598249386	0.0009960639115863619
54	2639	0.003679610388938911	None	0.3264130077446128	0.003679610388938911
54	2791	0.00025612976812054055	None	0.3167507246127053	0.00025612976812054055
54	2798	0.0010779633112749487	None	0.1400209942507279	0.0010779633112749487
54	2623	1.0290306924829566e-06	None	0.3535652871696492	1.0290306924829566e-06
54	2782	4.808454057921552e-05	None	0.07781936746932157	4.808454057921552e-05
54	2786	0.00030265734577626034	None	0.14937671159780394	0.00030265734577626034
54	2741	0.0002045263224862833	None	0.17265714252723513	0.0002045263224862833
54	2772	-3.2551554850838228e-06	None	0.2493831302512398	-3.2551554850838228e-06
54	2637	-1.022525900233485e-08	None	0.3214090737347254	-1.022525900233485e-08
54	2799	0.0007958216017868786	None	0.23437632598249386	0.0007958216017868786
54	2749	4.552303915059535e-05	None	0.39409084382193355	4.552303915059535e-05
54	2582	0.00017597841590204943	None	0.24158143447145478	0.00017597841590204943
54	2783	0.000553664983225096	None	0.30927021491974965	0.000553664983225096
54	2612	0.00038567070489852677	None	0.31049630240862125	0.00038567070489852677
54	2680	5.643559683868431e-08	None	0.3844585037059891	5.643559683868431e-08
54	2603	0.0002275042100931992	None	0.3374500532651221	0.0002275042100931992
54	2580	0.0009420942617720943	None	0.14937671159780394	0.0009420942617720943
54	2736	0.0001632588717841267	None	0.2493831302512398	0.0001632588717841267
54	2754	0.0022101338374052606	None	0.25116415907599104	0.0022101338374052606
54	2711	0.0009968927680223487	None	0.2037557122484457	0.0009968927680223487
54	2797	-4.51160136731493e-06	None	0.2318849988157547	-4.51160136731493e-06
54	2780	0.0010497372338736102	None	0.24553986838301062	0.0010497372338736102
54	2633	0.0013290131308835833	None	0.16690143218792503	0.0013290131308835833
54	2725	3.0131516858849465e-05	None	0.2826108430686779	3.0131516858849465e-05
54	2564	7.031257335610231e-06	None	0.2496177354679336	7.031257335610231e-06
54	2795	2.4294196142039464e-05	None	0.23744070877944567	2.4294196142039464e-05
54	2769	0.00019142652612045953	None	0.10856213852591708	0.00019142652612045953
54	2750	0.0010649090397564884	None	0.2144760480550559	0.0010649090397564884
54	2678	-3.3824511956656797e-06	None	0.2826108430686779	-3.3824511956656797e-06
54	2721	0.0006042584176226732	None	0.2679996048799383	0.0006042584176226732
54	2779	2.0255466774143785e-08	None	0.49826587315756027	2.0255466774143785e-08
54	2654	0.0005123178323156559	None	0.4036102695472432	0.0005123178323156559
54	2793	0.00033546790517138033	None	0.43217106849227716	0.00033546790517138033
54	2673	0.0034415576963034884	None	0.2834513797386555	0.0034415576963034884
54	2599	0.0002524796919496052	None	0.21558687167926	0.0002524796919496052
54	2657	0.0004549449877622088	None	0.1309258864895039	0.0004549449877622088
54	2747	1.645183787304001e-07	None	0.4100691759896217	1.645183787304001e-07
54	2763	0.0006009020723998012	None	0.31770852427155183	0.0006009020723998012
54	2669	-1.9726663660877623e-06	None	0.14878822041679962	-1.9726663660877623e-06
54	2644	8.48440034888973e-05	None	0.33696792893960115	8.48440034888973e-05
54	2734	0.0010621343176597123	None	0.21902380714238082	0.0010621343176597123
54	2693	0.0003947194310791304	None	0.164646681701875	0.0003947194310791304
54	2788	0.0019367389116353726	None	0.30927021491974965	0.0019367389116353726
54	2652	0.000149163755487751	None	0.2757418572986102	0.000149163755487751
54	2735	6.440842152210233e-06	None	0.4328346899372977	6.440842152210233e-06
54	2753	0.004014677272624863	None	0.25116415907599104	0.004014677272624863
54	2586	0.00021070716401090932	None	0.10856213852591708	0.00021070716401090932
54	2694	0.0003665791100601326	None	0.3617917924328417	0.0003665791100601326
54	2634	0.0002279835478289516	None	0.5955886674689757	0.0002279835478289516
54	2789	0.0002718229388746306	None	0.31770852427155183	0.0002718229388746306
54	2761	0.0005306716888432124	None	0.14937671159780394	0.0005306716888432124
54	2699	1.1168034680112116e-07	None	0.35730814672874706	1.1168034680112116e-07
54	2792	0.00021077162103146877	None	0.10856213852591708	0.00021077162103146877
54	2591	0.0003864440167663333	None	0.32581445351674676	0.0003864440167663333
54	2573	-6.51085148213274e-08	None	0.3707350048870538	-6.51085148213274e-08
54	2722	-4.3266237184438873e-05	None	0.46335358157330137	-4.3266237184438873e-05
54	2665	7.399662020209105e-08	None	0.3516882896647945	7.399662020209105e-08
54	2777	5.2362992462021864e-05	None	0.157848445670182	5.2362992462021864e-05
54	2757	0.0003276328226080445	None	0.07781936746932157	0.0003276328226080445
54	2731	0.0002329954814012393	None	0.16004506386834014	0.0002329954814012393
54	2760	0.0006240078553312999	None	0.35549042278382625	0.0006240078553312999
54	2562	-4.595322658913717e-09	None	0.31694181461520704	-4.595322658913717e-09
54	2572	3.328065162085808e-08	None	0.5309528674064016	3.328065162085808e-08
54	2691	0.000247328020840685	None	0.22648354259088005	0.000247328020840685
54	2738	0.0010432322499883504	None	0.31770852427155183	0.0010432322499883504
108	5179	0.029100704791297848	None	0.006904057445044236	0.029100704791297848
108	4935	0.028733444050849516	None	0.025986946642034325	0.028733444050849516
108	4751	0.02768590228728848	None	0.0	0.02768590228728848
108	5212	0.026789240186447075	None	0.0	0.026789240186447075
108	5485	0.026678347907902744	None	0.0	0.026678347907902744
108	5312	0.02810077747538352	None	0.0	0.02810077747538352
108	5157	0.017488455043641535	None	0.0	0.017488455043641535
108	5144	0.029708339759622483	None	0.035879809367115933	0.029708339759622483
108	5490	0.012348200145577089	None	0.04563421847316358	0.012348200145577089
108	5343	0.015763124785100183	None	0.0	0.015763124785100183
108	4689	0.030009854284386583	None	0.025986946642034325	0.030009854284386583
108	5463	0.019699117680240442	None	0.0	0.019699117680240442
108	5428	0.021513732988949485	None	0.031068258502699057	0.021513732988949485
108	5479	0.009886980136203897	None	0.0	0.009886980136203897
108	5461	0.026779796606049452	None	0.0	0.026779796606049452
108	5498	0.023044603525104203	None	0.0	0.023044603525104203
108	5382	0.026413730990154507	None	0.027794313401509518	0.026413730990154507
108	5453	0.027233630177838936	None	0.0	0.027233630177838936
108	5289	0.027353090770428565	None	0.0	0.027353090770428565
108	5418	0.0252935162411161	None	0.023709284626803745	0.0252935162411161
108	5475	0.023252656257825258	None	0.036705288626430806	0.023252656257825258
108	5228	0.027029980369596685	None	0.01256185356686491	0.027029980369596685
108	4818	0.02743236468610325	None	0.0	0.02743236468610325
108	5236	0.02685822976123836	None	0.0	0.02685822976123836
108	5455	0.016937152784697977	None	0.0	0.016937152784697977
108	5266	0.01959029292156251	None	0.028682182573370317	0.01959029292156251
108	5408	0.0036915637073706726	None	0.01256185356686491	0.0036915637073706726
108	5396	0.008385635402847424	None	0.0	0.008385635402847424
108	4975	0.027602944375257475	None	0.0	0.027602944375257475
108	5211	0.023549540693843882	None	0.05644541197721448	0.023549540693843882
108	5309	0.02782762757776524	None	0.01256185356686491	0.02782762757776524
108	5146	0.03391878072748801	None	0.046617547118476974	0.03391878072748801
108	5416	0.01798045603783469	None	0.06628781856558741	0.01798045603783469
108	5327	0.027729772487096096	None	0.00796443989406928	0.027729772487096096
108	4801	0.030345183098817265	None	0.00796443989406928	0.030345183098817265
108	5500	0.025663981587571702	None	0.027794313401509518	0.025663981587571702
108	4982	0.020727760541476417	None	0.07155598609537474	0.020727760541476417
108	5474	0.028988127750623746	None	0.01256185356686491	0.028988127750623746
108	5417	0.032729809044902074	None	0.028064744934712626	0.032729809044902074
108	5340	0.027728037746187425	None	0.0	0.027728037746187425
108	5323	0.029104016422614065	None	0.023709284626803745	0.029104016422614065
108	5142	0.03253952120369379	None	0.029794729576974033	0.03253952120369379
108	5493	0.026001719129566194	None	0.0	0.026001719129566194
108	5313	0.02886654274809072	None	0.00796443989406928	0.02886654274809072
108	5454	0.01713532568686382	None	0.0	0.01713532568686382
108	5318	0.029107887344208837	None	0.0	0.029107887344208837
108	5132	0.029761847372153028	None	0.0	0.029761847372153028
108	5465	0.029341134863957355	None	0.027794313401509518	0.029341134863957355
108	5353	0.027545131770571427	None	0.0	0.027545131770571427
108	5224	0.031321460525091625	None	0.026074819169552683	0.031321460525091625
108	5308	0.03095769350592951	None	0.029794729576974033	0.03095769350592951
108	5029	0.029056065134138134	None	0.00796443989406928	0.029056065134138134
108	5383	0.0032685594958809135	None	0.09713760125983044	0.0032685594958809135
108	5294	0.027954815225037326	None	0.00796443989406928	0.027954815225037326
108	5038	0.027572230455086378	None	0.0	0.027572230455086378
108	5402	0.027653491576049943	None	0.0	0.027653491576049943
108	5369	0.027708186559557268	None	0.00796443989406928	0.027708186559557268
108	5488	0.033528828506074075	None	0.04514785004352414	0.033528828506074075
108	5362	0.02698523949301261	None	0.0	0.02698523949301261
108	5274	0.029889981348957387	None	0.025986946642034325	0.029889981348957387
108	5478	0.03095723667944898	None	0.00796443989406928	0.03095723667944898
108	5391	0.021290411295361696	None	0.05498407426198384	0.021290411295361696
108	5205	0.024526067007346056	None	0.0	0.024526067007346056
108	5464	0.0268242997236735	None	0.0	0.0268242997236735
108	5410	0.025231517882760193	None	0.026074819169552683	0.025231517882760193
108	5405	0.021905042949314925	None	0.031068258502699057	0.021905042949314925
108	5364	0.02822151179728629	None	0.03042015957877896	0.02822151179728629
108	5452	0.02721422226983394	None	0.0	0.02721422226983394
108	5421	0.029647957691109325	None	0.0	0.029647957691109325
108	5201	0.020980469313999682	None	0.05644541197721448	0.020980469313999682
108	5239	0.02791934951822613	None	0.0	0.02791934951822613
108	4747	0.02577565355528472	None	0.0	0.02577565355528472
108	5460	0.03409008608661816	None	0.04243994286576349	0.03409008608661816
108	5005	0.029623210164245573	None	0.0	0.029623210164245573
108	5081	0.026728077689876676	None	0.0	0.026728077689876676
108	5496	0.029937224041445488	None	0.00796443989406928	0.029937224041445488
108	5468	0.031999142786495315	None	0.028064744934712626	0.031999142786495315
108	5282	0.028812236564736065	None	0.0	0.028812236564736065
108	5422	0.016285099995705026	None	0.0	0.016285099995705026
108	5151	0.02729532642550252	None	0.0	0.02729532642550252
108	5486	0.016722020122034935	None	0.0	0.016722020122034935
108	5423	0.0227301076694177	None	0.0	0.0227301076694177
108	5359	0.03776647111047219	None	0.03042015957877896	0.03776647111047219
108	5480	0.026986277106303906	None	0.03388551971353012	0.026986277106303906
108	5459	0.02641642471302693	None	0.0	0.02641642471302693
108	5277	0.02204015933378346	None	0.05498407426198384	0.02204015933378346
108	5494	0.021670758636217216	None	0.006904057445044236	0.021670758636217216
108	5432	0.02542691471696307	None	0.029794729576974033	0.02542691471696307
108	5113	0.028430898958163597	None	0.006904057445044236	0.028430898958163597
108	5296	0.02929832884110033	None	0.023709284626803745	0.02929832884110033
108	5489	0.03328584547754402	None	0.027794313401509518	0.03328584547754402
108	4915	0.029170200241875974	None	0.0	0.029170200241875974
108	5055	0.020108639571739053	None	0.006904057445044236	0.020108639571739053
108	5336	0.021443617473109813	None	0.006904057445044236	0.021443617473109813
108	5207	0.027828490721816517	None	0.03388551971353012	0.027828490721816517
108	5438	0.02203917527515526	None	0.0	0.02203917527515526
108	5375	0.02873877243523642	None	0.01256185356686491	0.02873877243523642
108	5492	0.04351862302109792	None	0.04951173023944243	0.04351862302109792
108	5481	0.036328343994689934	None	0.04245396461884353	0.036328343994689934
108	5446	0.015778755326918147	None	0.0	0.015778755326918147
34	1604	0.332723043167425	0.332723043167425	0.37049235738631364	0.332723043167425
34	1751	0.32817217509356933	0.32817217509356933	0.34203536158478076	0.32817217509356933
34	1639	0.41527239652478276	0.41527239652478276	0.46773210708411206	0.41527239652478276
34	1528	0.3736487711601999	0.3736487711601999	0.6475275142247947	0.3736487711601999
34	1733	0.37680373669063477	0.37680373669063477	0.3784077625951047	0.37680373669063477
34	1676	0.3569296159905596	0.3569296159905596	0.42200990784435655	0.3569296159905596
34	1461	0.38580843474904325	0.38580843474904325	0.4068050163468341	0.38580843474904325
34	1783	0.36877306642667007	0.36877306642667007	0.36877306642667007	0.36877306642667007
34	1756	0.36263785193263554	0.36263785193263554	0.37736392226799975	0.36263785193263554
34	1559	0.3305507929742769	0.3305507929742769	0.4016313182329473	0.3305507929742769
34	1772	0.3059017199925072	0.3059017199925072	0.3059017199925072	0.3059017199925072
34	1790	0.32526624278760485	0.32526624278760485	0.32526624278760485	0.32526624278760485
34	1793	0.2815496706289835	0.2815496706289835	0.33247540668870185	0.2815496706289835
34	1759	0.3441422503459652	0.3441422503459652	0.35774945507090367	0.3441422503459652
34	1767	0.309953472067895	0.309953472067895	0.31513871364498397	0.309953472067895
34	782	0.4367717436362654	0.4367717436362654	0.46044585269301486	0.4367717436362654
34	1100	0.3848582842628786	0.3848582842628786	0.4048976609849184	0.3848582842628786
34	1775	0.37233765492191206	0.37233765492191206	0.39464170396856313	0.37233765492191206
34	1359	0.3318626412618733	0.3318626412618733	0.3441213226512868	0.3318626412618733
34	1710	0.366244623763503	0.366244623763503	0.3800031494323747	0.366244623763503
34	1630	0.3386425770334703	0.3386425770334703	0.3495554061659358	0.3386425770334703
34	1054	0.4032267471234343	0.4032267471234343	0.4044736871721229	0.4032267471234343
34	1650	0.2923826145234022	0.2923826145234022	0.33707381027713	0.2923826145234022
34	1666	0.3273075660011824	0.3273075660011824	0.39578974029303626	0.3273075660011824
34	1570	0.3092277257014195	0.3092277257014195	0.3092277257014195	0.3092277257014195
34	1761	0.38474767369633533	0.38474767369633533	0.4197525917561434	0.38474767369633533
34	1660	0.3146586055419878	0.3146586055419878	0.34945307186872576	0.3146586055419878
34	1556	0.3290301837228786	0.3290301837228786	0.33541926572494835	0.3290301837228786
34	1276	0.341428001311719	0.341428001311719	0.42199361458516815	0.341428001311719
34	1578	0.3273075660011824	0.3273075660011824	0.39578974029303626	0.3273075660011824
34	1754	0.3557666753006952	0.3557666753006952	0.4112690913715843	0.3557666753006952
34	1622	0.3551035743353574	0.3551035743353574	0.35811976407620116	0.3551035743353574
34	1770	0.3363422592070487	0.3363422592070487	0.35750650857475763	0.3363422592070487
34	1306	0.4027086619020396	0.4027086619020396	0.41897487220820473	0.4027086619020396
34	1728	0.29147022722890553	0.29147022722890553	0.3129916913535376	0.29147022722890553
34	1737	0.3051383652169776	0.3051383652169776	0.3379554877915301	0.3051383652169776
34	1607	0.36411297152053745	0.36411297152053745	0.4192339269088737	0.36411297152053745
34	1105	0.4391158175881813	0.4391158175881813	0.49658695234343514	0.4391158175881813
34	1545	0.3390076200277319	0.3390076200277319	0.5606814086077134	0.3390076200277319
34	1624	0.44801825554589136	0.44801825554589136	0.46148194536780907	0.44801825554589136
34	1724	0.3488102126999907	0.3488102126999907	0.36165955082469414	0.3488102126999907
34	1715	0.349256064882119	0.349256064882119	0.5072670331525974	0.349256064882119
34	1634	0.3482643171368798	0.3482643171368798	0.48186697309668436	0.3482643171368798
34	1746	0.3019511605209533	0.3019511605209533	0.3019511605209533	0.3019511605209533
34	1763	0.30722939141808603	0.30722939141808603	0.38033031644539694	0.30722939141808603
34	1689	0.3523943529477043	0.3523943529477043	0.3523943529477043	0.3523943529477043
34	1799	0.37386657766977305	0.37386657766977305	0.432311117541962	0.37386657766977305
34	1692	0.39390635164510346	0.39390635164510346	0.4592766666752352	0.39390635164510346
34	1532	0.2682036260979336	0.2682036260979336	0.2825339870048898	0.2682036260979336
34	1791	0.341428001311719	0.341428001311719	0.42199361458516815	0.341428001311719
34	1736	0.32138535386717537	0.32138535386717537	0.38769263441500984	0.32138535386717537
34	1682	0.3253320241938564	0.3253320241938564	0.33502721746142755	0.3253320241938564
34	1458	0.3178415836656813	0.3178415836656813	0.33419335939373157	0.3178415836656813
34	1683	0.32330368050214014	0.32330368050214014	0.3670685028216084	0.32330368050214014
34	1664	0.2984700106649492	0.2984700106649492	0.33512007956617806	0.2984700106649492
34	1147	0.39597331761948323	0.39597331761948323	0.4263788082975415	0.39597331761948323
34	1583	0.28583771447563544	0.28583771447563544	0.3281313991651559	0.28583771447563544
34	1789	0.3551035743353574	0.3551035743353574	0.35811976407620116	0.3551035743353574
34	1797	0.32659485793889975	0.32659485793889975	0.3526504756971123	0.32659485793889975
34	1731	0.4016955176464367	0.4016955176464367	0.5311392085996698	0.4016955176464367
34	1766	0.2819841198418274	0.2819841198418274	0.2915944352932232	0.2819841198418274
34	1779	0.31404644269831644	0.31404644269831644	0.3221764515285236	0.31404644269831644
34	1697	0.36685006343637794	0.36685006343637794	0.4921895005474665	0.36685006343637794
34	1663	0.3405983081694414	0.3405983081694414	0.35668077216637195	0.3405983081694414
34	1776	0.29488768624092965	0.29488768624092965	0.3099008989415751	0.29488768624092965
34	1774	0.2909106492126181	0.2909106492126181	0.3445497497532469	0.2909106492126181
34	1366	0.3843655405950812	0.3843655405950812	0.3921371820243956	0.3843655405950812
34	1744	0.3627538408165569	0.3627538408165569	0.3850355793649479	0.3627538408165569
34	1705	0.34951113776733134	0.34951113776733134	0.36371800982322533	0.34951113776733134
34	1591	0.3351746403174374	0.3351746403174374	0.3351746403174374	0.3351746403174374
34	1039	0.5329130384446109	0.5329130384446109	0.5952367178532418	0.5329130384446109
34	771	0.4777177915315679	0.4777177915315679	0.4935479696687975	0.4777177915315679
34	1719	0.3329570828719838	0.3329570828719838	0.3329570828719838	0.3329570828719838
34	1786	0.37386657766977305	0.37386657766977305	0.432311117541962	0.37386657766977305
34	1794	0.30310300177151694	0.30310300177151694	0.30885646643671216	0.30310300177151694
34	1739	0.32417847586984605	0.32417847586984605	0.3723102394638249	0.32417847586984605
34	1641	0.33340924395700655	0.33340924395700655	0.3588135281275332	0.33340924395700655
34	1601	0.4456924619054254	0.4456924619054254	0.5146749972313355	0.4456924619054254
34	1798	0.29996606094827954	0.29996606094827954	0.3263342093480231	0.29996606094827954
34	1653	0.3330198755567658	0.3330198755567658	0.3716065851660018	0.3330198755567658
34	1290	0.3545070174939067	0.3545070174939067	0.4301953268841133	0.3545070174939067
34	1643	0.24718784621181583	0.24718784621181583	0.2791486006297995	0.24718784621181583
34	1157	0.35045658954953723	0.35045658954953723	0.3531705192386503	0.35045658954953723
34	1304	0.3021223461509268	0.3021223461509268	0.4500635917119606	0.3021223461509268
34	1285	0.4240461839070136	0.4240461839070136	0.4270609912731489	0.4240461839070136
34	1788	0.2992729883889787	0.2992729883889787	0.2992729883889787	0.2992729883889787
34	1771	0.3407443633134479	0.3407443633134479	0.36847597057560993	0.3407443633134479
34	1617	0.3068613990084571	0.3068613990084571	0.32303334451218196	0.3068613990084571
34	1713	0.4288432579230446	0.4288432579230446	0.4352965512202168	0.4288432579230446
34	1730	0.4162206075046656	0.4162206075046656	0.45737409492921727	0.4162206075046656
34	1729	0.29242968737253655	0.29242968737253655	0.31566839593844426	0.29242968737253655
34	1614	0.43076250067882843	0.43076250067882843	0.43936651582619896	0.43076250067882843
34	1594	0.24638111301474122	0.24638111301474122	0.2764296047198992	0.24638111301474122
34	1712	0.2719872409212221	0.2719872409212221	0.29018328635741886	0.2719872409212221
34	1658	0.31004959972766144	0.31004959972766144	0.3157349714754382	0.31004959972766144
34	1800	0.28268819611173185	0.28268819611173185	0.3323165156122842	0.28268819611173185
34	1777	0.31722309046897157	0.31722309046897157	0.33199617322395203	0.31722309046897157
34	1721	0.2824458788492514	0.2824458788492514	0.28422897876607833	0.2824458788492514
34	721	0.28378250650657477	0.28378250650657477	0.28378250650657477	0.28378250650657477
34	1762	0.3147556708780348	0.3147556708780348	0.3905474890942074	0.3147556708780348
0	67	0.4068958266824431	0.4068958266824431	0.4068958266824431	0.4068958266824431
0	78	0.3061714657475409	0.3061714657475409	0.3061714657475409	0.3061714657475409
0	27	0.560730450263261	0.560730450263261	0.560730450263261	0.560730450263261
0	40	0.25624671860137344	0.25624671860137344	0.25624671860137344	0.25624671860137344
0	44	0.2657893478595418	0.2657893478595418	0.2657893478595418	0.2657893478595418
0	66	0.5667808668299908	0.5667808668299908	0.5667808668299908	0.5667808668299908
0	95	0.418764329601915	0.418764329601915	0.418764329601915	0.418764329601915
0	21	0.6974164624307067	0.6974164624307067	0.6974164624307067	0.6974164624307067
0	37	0.6517575823156334	0.6517575823156334	0.6517575823156334	0.6517575823156334
0	58	0.39914859036326866	0.39914859036326866	0.39914859036326866	0.39914859036326866
0	52	0.44144149955672135	0.44144149955672135	0.44144149955672135	0.44144149955672135
0	15	0.5522935167382972	0.5522935167382972	0.5522935167382972	0.5522935167382972
0	92	0.560730450263261	0.560730450263261	0.560730450263261	0.560730450263261
0	84	0.3214849048750871	0.3214849048750871	0.3214849048750871	0.3214849048750871
0	53	0.2716181794674045	0.2716181794674045	0.2716181794674045	0.2716181794674045
0	12	0.32898520070788295	0.32898520070788295	0.32898520070788295	0.32898520070788295
0	41	0.6974164624307067	0.6974164624307067	0.6974164624307067	0.6974164624307067
0	91	0.4090400487623443	0.4090400487623443	0.4090400487623443	0.4090400487623443
0	77	0.36084293007989277	0.36084293007989277	0.36084293007989277	0.36084293007989277
0	38	0.30741796176794545	0.30741796176794545	0.30741796176794545	0.30741796176794545
0	64	0.25624671860137344	0.25624671860137344	0.25624671860137344	0.25624671860137344
0	19	0.47603963297898944	0.47603963297898944	0.47603963297898944	0.47603963297898944
0	85	0.2461919102895283	0.2461919102895283	0.2461919102895283	0.2461919102895283
0	49	0.3524925622387884	0.3524925622387884	0.3524925622387884	0.3524925622387884
0	45	0.42813626907895996	0.42813626907895996	0.42813626907895996	0.42813626907895996
0	86	0.3899944072669793	0.3899944072669793	0.3899944072669793	0.3899944072669793
0	35	0.15874255045037786	0.15874255045037786	0.15874255045037786	0.15874255045037786
0	88	0.3907620147913103	0.3907620147913103	0.3907620147913103	0.3907620147913103
0	70	0.30443181013280207	0.30443181013280207	0.30443181013280207	0.30443181013280207
0	80	0.3250987816958691	0.3250987816958691	0.3250987816958691	0.3250987816958691
0	17	0.7263897705258506	0.7263897705258506	0.7263897705258506	0.7263897705258506
0	23	0.341216466871647	0.341216466871647	0.341216466871647	0.341216466871647
0	57	0.5522935167382972	0.5522935167382972	0.5522935167382972	0.5522935167382972
0	39	0.30119590244651523	0.30119590244651523	0.30119590244651523	0.30119590244651523
0	62	0.3196179514881493	0.3196179514881493	0.3196179514881493	0.3196179514881493
0	22	0.6709256954882906	0.6709256954882906	0.6709256954882906	0.6709256954882906
0	29	0.15874255045037786	0.15874255045037786	0.15874255045037786	0.15874255045037786
0	4	0.5029039185456958	0.5029039185456958	0.5029039185456958	0.5029039185456958
0	76	0.5522935167382972	0.5522935167382972	0.5522935167382972	0.5522935167382972
0	25	0.5366050898559869	0.5366050898559869	0.5366050898559869	0.5366050898559869
0	61	0.4173946323986192	0.4173946323986192	0.4173946323986192	0.4173946323986192
0	60	0.3821854138751898	0.3821854138751898	0.3821854138751898	0.3821854138751898
0	81	0.33492958454093447	0.33492958454093447	0.33492958454093447	0.33492958454093447
0	73	0.33907740048949364	0.33907740048949364	0.33907740048949364	0.33907740048949364
0	72	0.29409424430760367	0.29409424430760367	0.29409424430760367	0.29409424430760367
0	89	0.47079777986351645	0.47079777986351645	0.47079777986351645	0.47079777986351645
0	51	0.15874255045037786	0.15874255045037786	0.15874255045037786	0.15874255045037786
0	3	0.36655526599819455	0.36655526599819455	0.36655526599819455	0.36655526599819455
0	11	0.15874255045037786	0.15874255045037786	0.15874255045037786	0.15874255045037786
0	24	0.24174074947976196	0.24174074947976196	0.24174074947976196	0.24174074947976196
0	10	0.2795084971874737	0.2795084971874737	0.2795084971874737	0.2795084971874737
0	33	0.4376181155211271	0.4376181155211271	0.4376181155211271	0.4376181155211271
0	56	0.3692216918772217	0.3692216918772217	0.3692216918772217	0.3692216918772217
0	75	0.5522935167382972	0.5522935167382972	0.5522935167382972	0.5522935167382972
0	59	0.2795084971874737	0.2795084971874737	0.2795084971874737	0.2795084971874737
0	43	0.31291929394665363	0.31291929394665363	0.31291929394665363	0.31291929394665363
0	47	0.15874255045037786	0.15874255045037786	0.15874255045037786	0.15874255045037786
0	32	0.48424686932329075	0.48424686932329075	0.48424686932329075	0.48424686932329075
0	74	0.42986176621956407	0.42986176621956407	0.42986176621956407	0.42986176621956407
0	90	0.35366335137967075	0.35366335137967075	0.35366335137967075	0.35366335137967075
0	99	0.15874255045037786	0.15874255045037786	0.15874255045037786	0.15874255045037786
0	7	0.31170629716090287	0.31170629716090287	0.31170629716090287	0.31170629716090287
0	1	0.5029039185456958	0.5029039185456958	0.5029039185456958	0.5029039185456958
0	5	0.39050516664267904	0.39050516664267904	0.39050516664267904	0.39050516664267904
0	26	0.560730450263261	0.560730450263261	0.560730450263261	0.560730450263261
0	13	0.5029039185456958	0.5029039185456958	0.5029039185456958	0.5029039185456958
0	71	0.33492958454093447	0.33492958454093447	0.33492958454093447	0.33492958454093447
0	31	0.740232246576823	0.740232246576823	0.740232246576823	0.740232246576823
0	63	0.3369319504387972	0.3369319504387972	0.3369319504387972	0.3369319504387972
0	54	0.3088084051500498	0.3088084051500498	0.3088084051500498	0.3088084051500498
0	100	0.40998362834866053	0.40998362834866053	0.40998362834866053	0.40998362834866053
0	6	0.27062831760743766	0.27062831760743766	0.27062831760743766	0.27062831760743766
0	96	0.3272510263300326	0.3272510263300326	0.3272510263300326	0.3272510263300326
0	82	0.3064090385246776	0.3064090385246776	0.3064090385246776	0.3064090385246776
0	48	0.35014038127406183	0.35014038127406183	0.35014038127406183	0.35014038127406183
0	83	0.38543630357350417	0.38543630357350417	0.38543630357350417	0.38543630357350417
0	79	0.45876591668902755	0.45876591668902755	0.45876591668902755	0.45876591668902755
0	69	0.2795084971874737	0.2795084971874737	0.2795084971874737	0.2795084971874737
0	87	0.31377685574066894	0.31377685574066894	0.31377685574066894	0.31377685574066894
0	46	0.35173582976332235	0.35173582976332235	0.35173582976332235	0.35173582976332235
0	18	0.44144149955672135	0.44144149955672135	0.44144149955672135	0.44144149955672135
0	20	0.31580058812215056	0.31580058812215056	0.31580058812215056	0.31580058812215056
0	94	0.2848763301613889	0.2848763301613889	0.2848763301613889	0.2848763301613889
0	16	0.43021793096229366	0.43021793096229366	0.43021793096229366	0.43021793096229366
0	36	0.2795084971874737	0.2795084971874737	0.2795084971874737	0.2795084971874737
0	14	0.5287628626447332	0.5287628626447332	0.5287628626447332	0.5287628626447332
0	34	0.2795084971874737	0.2795084971874737	0.2795084971874737	0.2795084971874737
0	9	0.2795084971874737	0.2795084971874737	0.2795084971874737	0.2795084971874737
0	28	0.34101046464740353	0.34101046464740353	0.34101046464740353	0.34101046464740353
0	68	0.33492958454093447	0.33492958454093447	0.33492958454093447	0.33492958454093447
0	98	0.3995304412747922	0.3995304412747922	0.3995304412747922	0.3995304412747922
0	93	0.5147163879083267	0.5147163879083267	0.5147163879083267	0.5147163879083267
0	30	0.38184647103512637	0.38184647103512637	0.38184647103512637	0.38184647103512637
0	97	0.32898520070788295	0.32898520070788295	0.32898520070788295	0.32898520070788295
0	55	0.15874255045037786	0.15874255045037786	0.15874255045037786	0.15874255045037786
0	65	0.5907346920049845	0.5907346920049845	0.5907346920049845	0.5907346920049845
0	50	0.5522935167382972	0.5522935167382972	0.5522935167382972	0.5522935167382972
0	8	0.15874255045037786	0.15874255045037786	0.15874255045037786	0.15874255045037786
0	42	0.6974164624307067	0.6974164624307067	0.6974164624307067	0.6974164624307067
0	2	0.33492958454093447	0.33492958454093447	0.33492958454093447	0.33492958454093447
87	4385	0.018520636425301284	None	0.0	0.018520636425301284
87	4059	0.010714078131130695	None	0.14866165924130997	0.010714078131130695
87	4343	0.017899546714509933	None	0.0049831444963235345	0.017899546714509933
87	4015	0.011977923353620143	None	0.10623888108153587	0.011977923353620143
87	4042	0.01067254003979476	None	0.05200333419494123	0.01067254003979476
87	4346	0.015017973935390413	None	0.0	0.015017973935390413
87	4240	0.015280248072215756	None	0.0	0.015280248072215756
87	4441	0.0007363000125775029	None	0.09176921202804016	0.0007363000125775029
87	4279	0.022299521436823354	None	0.00943312346889529	0.022299521436823354
87	4355	0.011644485701945468	None	0.00943312346889529	0.011644485701945468
87	4327	0.015558509238761465	None	0.11373259721149945	0.015558509238761465
87	4188	0.01577379708747761	None	0.050309665376175164	0.01577379708747761
87	4110	0.017859161648640928	None	0.00943312346889529	0.017859161648640928
87	4216	0.02151569658250219	None	0.0	0.02151569658250219
87	4321	0.010319675586366968	None	0.005371142920320116	0.010319675586366968
87	4154	0.026187076289817146	None	0.04791036741919737	0.026187076289817146
87	4381	0.005503509955957213	None	0.005371142920320116	0.005503509955957213
87	4449	0.01922363042950548	None	0.01429040967262358	0.01922363042950548
87	4308	0.010546728597559585	None	0.050309665376175164	0.010546728597559585
87	4277	0.011757456692636217	None	0.04219597438141346	0.011757456692636217
87	4363	0.018619165614396953	None	0.04791036741919737	0.018619165614396953
87	3969	0.010254803452266507	None	0.037722404456500346	0.010254803452266507
87	4426	0.0017830932026128956	None	0.13135054877377614	0.0017830932026128956
87	4429	0.007783894644880847	None	0.0449160047616905	0.007783894644880847
87	4251	0.0152062767853663	None	0.0	0.0152062767853663
87	3979	0.01050083202002072	None	0.037722404456500346	0.01050083202002072
87	4403	0.009196965947740093	None	0.0449160047616905	0.009196965947740093
87	4412	-0.0001151231214732782	None	0.00943312346889529	-0.0001151231214732782
87	4225	0.01997899540960411	None	0.0	0.01997899540960411
87	4306	0.018341809868383012	None	0.11373259721149945	0.018341809868383012
87	4224	0.012051044492789847	None	0.005371142920320116	0.012051044492789847
87	4432	0.019085804860148027	None	0.0	0.019085804860148027
87	4374	0.009046589368513476	None	0.01429040967262358	0.009046589368513476
87	4347	0.0070898935401960605	None	0.06367220008697452	0.0070898935401960605
87	4442	0.009448429002493422	None	0.029573696816146522	0.009448429002493422
87	4396	0.021010405548966445	None	0.00943312346889529	0.021010405548966445
87	4430	0.0009982466577441705	None	0.1106794836978777	0.0009982466577441705
87	4162	0.017158859365300115	None	0.0049831444963235345	0.017158859365300115
87	4257	0.017330630800578856	None	0.0049831444963235345	0.017330630800578856
87	4431	0.015108960969392852	None	0.0	0.015108960969392852
87	4271	0.01146425760192627	None	0.0	0.01146425760192627
87	3758	0.020366959985868932	None	0.01429040967262358	0.020366959985868932
87	4444	0.004144445318065707	None	0.050309665376175164	0.004144445318065707
87	4065	0.010091980418219982	None	0.037722404456500346	0.010091980418219982
87	4440	0.008499473046540038	None	0.05156570369031484	0.008499473046540038
87	4084	0.008536855408263622	None	0.2242241047610877	0.008536855408263622
87	4258	0.012288205673358461	None	0.0	0.012288205673358461
87	4375	0.008404778508911801	None	0.06833875555275891	0.008404778508911801
87	4407	0.009986138046835133	None	0.0	0.009986138046835133
87	4310	0.014075296388797894	None	0.0	0.014075296388797894
87	4323	0.01088782155578344	None	0.0	0.01088782155578344
87	4091	0.013827090097222917	None	0.05688592115599707	0.013827090097222917
87	4446	0.006773247860752944	None	0.0	0.006773247860752944
87	4409	0.015913277396899822	None	0.0	0.015913277396899822
87	4126	0.01791953328449143	None	0.0	0.01791953328449143
87	4380	0.013781836561567257	None	0.13236344619702672	0.013781836561567257
87	4435	0.0047709107258927935	None	0.06367220008697452	0.0047709107258927935
87	4439	0.006602776938495438	None	0.042313214591373	0.006602776938495438
87	4210	0.008084167219477406	None	0.0	0.008084167219477406
87	4068	0.013708246154831271	None	0.17438033302420722	0.013708246154831271
87	4364	0.00673938000743269	None	0.00943312346889529	0.00673938000743269
87	4293	0.015071971109717157	None	0.0	0.015071971109717157
87	4167	0.017595995760100118	None	0.0049831444963235345	0.017595995760100118
87	4372	0.008433280307150424	None	0.0	0.008433280307150424
87	4420	0.013254654203003985	None	0.1934710717267585	0.013254654203003985
87	4171	0.005603607560872528	None	0.005371142920320116	0.005603607560872528
87	3784	0.010787106790526711	None	0.0	0.010787106790526711
87	4237	0.01701554447141993	None	0.0411140146515694	0.01701554447141993
87	4350	0.013274730116623942	None	0.0049831444963235345	0.013274730116623942
87	4190	0.01620956501067452	None	0.0	0.01620956501067452
87	4445	0.003571265489621381	None	0.10691241943899492	0.003571265489621381
87	4318	0.012240796822375615	None	0.09091251278487565	0.012240796822375615
87	4386	0.023355409940816137	None	0.0049831444963235345	0.023355409940816137
87	4238	0.026522341558309827	None	0.04791036741919737	0.026522341558309827
87	4298	0.01016449076744676	None	0.13075675336380366	0.01016449076744676
87	4145	0.017496365562930025	None	0.0411140146515694	0.017496365562930025
87	4236	0.015521036114579974	None	0.01429040967262358	0.015521036114579974
87	4401	0.007114838208795647	None	0.0	0.007114838208795647
87	4062	0.012237114376960522	None	0.0049831444963235345	0.012237114376960522
87	4434	0.006535218360856672	None	0.0	0.006535218360856672
87	4221	0.008407174518183106	None	0.06833875555275891	0.008407174518183106
87	4354	0.019998918168072685	None	0.01429040967262358	0.019998918168072685
87	4421	0.00853628537727782	None	0.0	0.00853628537727782
87	4388	0.008382962189010279	None	0.0449160047616905	0.008382962189010279
87	4262	0.007905761433462674	None	0.0	0.007905761433462674
87	4394	0.011315292317110434	None	0.05156570369031484	0.011315292317110434
87	4138	0.015257344392996187	None	0.062996393706209	0.015257344392996187
87	4281	0.016481206555794305	None	0.0	0.016481206555794305
87	4153	0.016729922423349423	None	0.048245799561069926	0.016729922423349423
87	4169	0.01568383754518353	None	0.0049831444963235345	0.01568383754518353
87	4398	0.010131630260325495	None	0.0	0.010131630260325495
87	4417	0.01775779322574785	None	0.00943312346889529	0.01775779322574785
87	4232	0.016260756002821286	None	0.0	0.016260756002821286
87	4278	0.0163819768765515	None	0.0411140146515694	0.0163819768765515
87	4419	0.02001390207462972	None	0.0492461171470078	0.02001390207462972
87	3995	0.01738076154565617	None	0.11373259721149945	0.01738076154565617
87	4369	0.01901871142291017	None	0.05200333419494123	0.01901871142291017
87	4286	0.02108216610449739	None	0.01429040967262358	0.02108216610449739
87	3774	0.021646128766862286	None	0.0	0.021646128766862286
87	4113	0.00811575040721157	None	0.11068943676364337	0.00811575040721157
51	2617	-2.4362549721619924e-05	None	0.254683805300818	-2.4362549721619924e-05
51	2598	9.913474309805595e-05	None	0.3470200909217499	9.913474309805595e-05
51	2640	0.00012827123565938118	None	0.4183759994854583	0.00012827123565938118
51	2020	None	None	0.29340468453374424	None
51	2629	-4.713438868768931e-09	None	0.40849630150097616	-4.713438868768931e-09
51	2554	-2.645414108730498e-06	None	0.3715060182045907	-2.645414108730498e-06
51	2576	-9.398993278135249e-06	None	0.5436493403829598	-9.398993278135249e-06
51	2615	-2.9662319262549176e-05	None	0.4421838778014459	-2.9662319262549176e-05
51	2558	2.6495623753735708e-05	None	0.30279764715539387	2.6495623753735708e-05
51	2556	0.00027772903208660415	None	0.32359556765087916	0.00027772903208660415
51	2559	-2.2422024548185035e-05	None	0.1743126180513052	-2.2422024548185035e-05
51	2568	-0.1	None	0.4129438701195361	-0.1
51	2592	2.4656189087438483e-08	None	0.38353868999772533	2.4656189087438483e-08
51	2566	-3.5745485960991294e-05	None	0.254683805300818	-3.5745485960991294e-05
51	2395	None	None	0.20721389863571765	None
51	2621	-3.409913809443671e-08	None	0.3146736969851852	-3.409913809443671e-08
51	2625	0.00022021877218259434	None	0.16839654919910446	0.00022021877218259434
51	2624	-6.743953078768844e-05	None	0.38548851910637055	-6.743953078768844e-05
51	2622	8.12391324984196e-08	None	0.23356979338316936	8.12391324984196e-08
51	2577	8.68980023753732e-05	None	0.45419064068228143	8.68980023753732e-05
51	2645	-3.9483808169434506e-05	None	0.2650373050559833	-3.9483808169434506e-05
51	2628	3.003910887045379e-05	None	0.37309645308207945	3.003910887045379e-05
51	2552	9.223913954503455e-05	None	0.2651936475434499	9.223913954503455e-05
51	2571	-8.492990687163726e-09	None	0.20721389863571765	-8.492990687163726e-09
51	2272	None	None	0.47432512385697534	None
51	2529	None	None	0.3667513897643115	None
51	2600	8.314112480928804e-05	None	0.21317836062854364	8.314112480928804e-05
51	2585	4.846219351531491e-05	None	0.3715060182045907	4.846219351531491e-05
51	2581	0.00021438648005906106	None	0.32524097885206243	0.00021438648005906106
51	2441	None	None	0.3941835680076868	None
51	2271	None	None	0.40187505949113567	None
51	2641	0.00021786413246646915	None	0.40042480761187116	0.00021786413246646915
51	2607	0.00014270172433699827	None	0.3357418763172254	0.00014270172433699827
51	2646	-7.951008949614496e-06	None	0.34149262763513566	-7.951008949614496e-06
51	2635	-1.2690348061519228e-07	None	0.3941835680076868	-1.2690348061519228e-07
51	2608	0.0004105094731935623	None	0.30185686318105404	0.0004105094731935623
51	2596	-0.00017154631470304302	None	0.38353868999772533	-0.00017154631470304302
51	2463	None	None	0.5376378699930723	None
51	2613	0.0006127509729404456	None	0.3290042419542992	0.0006127509729404456
51	2553	-7.58587762162191e-08	None	0.3549673812566574	-7.58587762162191e-08
51	2518	None	None	0.5361926431469298	None
51	2606	-3.275155987176952e-05	None	0.1743126180513052	-3.275155987176952e-05
51	2476	None	None	0.5263941308896921	None
51	2605	6.346352751338313e-05	None	0.3216392872397363	6.346352751338313e-05
51	2636	-7.51021274599341e-06	None	0.2762486268218032	-7.51021274599341e-06
51	2587	0.0009960639115863619	None	0.31622018488905645	0.0009960639115863619
51	1624	None	None	0.48954085354812593	None
51	2639	0.003679610388938911	None	0.3649837016245069	0.003679610388938911
51	2557	-7.135444276842067e-07	None	0.32359556765087916	-7.135444276842067e-07
51	2291	None	None	0.3253422240323348	None
51	2594	-2.592713086315586e-06	None	0.3715060182045907	-2.592713086315586e-06
51	2623	1.0290306924829566e-06	None	0.3568831717877119	1.0290306924829566e-06
51	2619	-8.885666360734824e-06	None	0.4047184815723572	-8.885666360734824e-06
51	2611	-5.278885468941516e-09	None	0.3146736969851852	-5.278885468941516e-09
51	2589	4.196778386474519e-08	None	0.23356979338316936	4.196778386474519e-08
51	2637	-1.022525900233485e-08	None	0.2891926730191811	-1.022525900233485e-08
51	2582	0.00017597841590204943	None	0.2285750185446382	0.00017597841590204943
51	2612	0.00038567070489852677	None	0.2995532009069923	0.00038567070489852677
51	2603	0.0002275042100931992	None	0.41631742216718814	0.0002275042100931992
51	2642	0.0025136225496706008	None	0.3449838596958238	0.0025136225496706008
51	2492	None	None	0.41837135937205894	None
51	2580	0.0009420942617720943	None	0.37242253289020205	0.0009420942617720943
51	2647	4.937283703630258e-06	None	0.3357418763172254	4.937283703630258e-06
51	2569	-7.387260682792173e-07	None	0.4070752369185503	-7.387260682792173e-07
51	2649	-3.30365891310755e-05	None	0.3677650263493841	-3.30365891310755e-05
51	2633	0.0013290131308835833	None	0.3443820416413538	0.0013290131308835833
51	2561	3.6564266610299854e-05	None	0.16839654919910446	3.6564266610299854e-05
51	2563	0.00010716506497728426	None	0.254683805300818	0.00010716506497728426
51	2418	None	None	0.3932074060502669	None
51	2627	0.00042051077485430455	None	0.3831384982994711	0.00042051077485430455
51	2620	-0.1	None	0.8301166884633545	-0.1
51	2632	-4.308062322394933e-09	None	0.34150065119021905	-4.308062322394933e-09
51	2575	-6.314692179410227e-09	None	0.20721389863571765	-6.314692179410227e-09
51	2564	7.031257335610231e-06	None	0.31527704151595853	7.031257335610231e-06
51	2616	2.3318230800757029e-07	None	0.4003799479225325	2.3318230800757029e-07
51	2536	None	None	0.42538623344367216	None
51	2555	-1.507474184759191e-07	None	0.4844970207354037	-1.507474184759191e-07
51	2588	-1.1829595916903264e-05	None	0.1743126180513052	-1.1829595916903264e-05
51	2599	0.0002524796919496052	None	0.32750962943122003	0.0002524796919496052
51	2648	-1.5846677671758371e-09	None	0.32768363983385806	-1.5846677671758371e-09
51	2604	2.5333532485099362e-08	None	0.3027851771787117	2.5333532485099362e-08
51	2626	3.167630793805331e-07	None	0.2714306406454513	3.167630793805331e-07
51	2644	8.48440034888973e-05	None	0.3185390970368099	8.48440034888973e-05
51	2551	-3.84285198740405e-06	None	0.4114462660485236	-3.84285198740405e-06
51	2574	0.0003150884396562307	None	0.3390176799115078	0.0003150884396562307
51	2567	-4.704017107624505e-05	None	0.2733336464836082	-4.704017107624505e-05
51	2586	0.00021070716401090932	None	0.3205961724974892	0.00021070716401090932
51	2351	None	None	0.36528566226865805	None
51	2634	0.0002279835478289516	None	0.3941835680076868	0.0002279835478289516
51	2630	-2.3928885162183137e-08	None	0.37309645308207945	-2.3928885162183137e-08
51	2638	-3.157083723400889e-09	None	0.20460556391425624	-3.157083723400889e-09
51	2349	None	None	0.5302887525722938	None
51	2591	0.0003864440167663333	None	0.48902259872428716	0.0003864440167663333
51	2573	-6.51085148213274e-08	None	0.20460556391425624	-6.51085148213274e-08
51	2593	-0.1	None	0.3667513897643115	-0.1
51	2618	-0.1	None	0.30279764715539387	-0.1
51	2590	-3.0304911806189088e-05	None	0.355394430001874	-3.0304911806189088e-05
51	2562	-4.595322658913717e-09	None	0.33416374473461613	-4.595322658913717e-09
51	2572	3.328065162085808e-08	None	0.399881507825856	3.328065162085808e-08
[truncated: 13,001 more rows]
