# Supplementary material for: Constrained by Design: Influence of Genetic Encodings on Evolved Traits of Robots
Source: Front Robot AI. 2021 Jun 15;8:672379. doi: 10.3389/frobt.2021.672379 (PMC8239187; doi:10.3389/frobt.2021.672379)
Supplement: Supplementary file 1 [file DataSheet3.ZIP › plasticodingrep_plane_8_all_measures.tsv]

robot_id	velocity	displacement_velocity	displacement_velocity_hill	head_balance	contacts	branching	branching_modules_count	limbs	extremities	length_of_limbs	extensiveness	coverage	joints	hinge_count	active_hinges_count	brick_count	touch_sensor_count	brick_sensor_count	proportion	width	height	size	absolute_size	sensors	symmetry	avg_period	dev_period	avg_phase_offset	dev_phase_offset	avg_amplitude	dev_amplitude	avg_intra_dev_params	avg_inter_dev_params	sensors_reach	recurrence	synaptic_reception
4373	0.047904999299553025	0.011808057265538947	0.011117518478217486	0.877478943834745	None	0	0	0.36363636363636365	4	0.7142857142857143	10	0.2909090909090909	0.6428571428571429	12	9	3	1	0	0.45454545454545453	11	5	1.0666666666666667	16	0.14285714285714285	0.18181818181818182	0.5078225926552818	0.9232036163338639	0.6117305946423897	0.9007944369065061	0.6416717660748807	0.8449025557720103	0.8098576323093442	0.8937198968725165	1.0	0.25	0.0
2773	0.0018558212520396542	7.43955019837301e-05	-7.144558646029914e-05	0.9981719196912897	None	0	0	0.6	3	0.2	1	0.7777777777777778	0	2	0	4	0	0	1.0	3	3	0.4666666666666667	7	0.0	0	0	0	0	0	0	0	0	0	0	0	0
4104	0.03578355456119715	0.006128568340833012	-0.0014970863727441484	0.9174266385822486	None	0	0	0.4	4	0.6666666666666666	8	0.28	0.5833333333333334	10	7	3	1	0	0.5	5	10	0.9333333333333333	14	0.14285714285714285	0.18181818181818182	0.5078225926552818	0.8997918448135066	0.5513391821779762	0.8491229698486342	0.7008048778888535	0.8171403537182698	0.8122401823226058	0.8589482192763581	1.0	0.4	0.0
4	None	None	None	None	None	0	0	0.2	2	0.9166666666666666	11	0.5384615384615384	0.9166666666666666	12	11	1	2	0	0.15384615384615385	13	2	0.9333333333333333	14	0.4	0	0.20533024541506856	0.953421514383232	0.8003583063769234	0.8933279828563996	0.4360190866679508	0.9342728175913406	0.9399358877725762	0.9308265863150685	0.5416666666666666	0.16666666666666666	0.0
7051	0.04082158645040564	0.012617874905837346	0.010766887324296972	0.910685813611174	None	0	0	0.35714285714285715	5	0.6666666666666666	12	0.2777777777777778	0.6111111111111112	14	11	5	0	0	0.5	12	6	1.3333333333333333	20	0.0	0.14285714285714285	0.6331772905499902	0.9243333701862636	0.5104869231092943	0.917913801078882	0.4750621372817119	0.8492640725200407	0.8393154169309829	0.9016153577365839	0	0	0.0
1702	None	None	None	None	None	0.75	3	0.9	9	0.08333333333333333	1	0.7777777777777778	0.08333333333333333	6	1	7	1	0	0.5	3	6	0.9333333333333333	14	0.07692307692307693	0.36363636363636365	0.1160662338477118	0.9804032550215274	0.6281007249990003	0.9497668501644696	0.5865671968566346	0.8300737365620576	0.8366225711915951	0.9433616783934806	1.0	0.16666666666666666	0.0
131	None	None	None	None	None	0	0	0.5	1	1.0	1	1.0	1.0	2	1	0	0	0	0.3333333333333333	3	1	0.2	3	0.0	0	0.11305630817320567	0.5	0.47262449744281926	0.5	0.8369629153804162	0.5	0.9505161000116163	0.5	0	0	0.0
4445	0.037125670246234775	0.0037997645610607124	0.00021201585248053963	0.8899213718382668	None	0	0	0.4	4	0.6666666666666666	8	0.28	0.5833333333333334	10	7	3	1	0	0.5	5	10	0.9333333333333333	14	0.14285714285714285	0.16666666666666666	0.5078225926552818	0.9038362810063656	0.499637755252233	0.8844909284958585	0.6737994782121095	0.8062778696418569	0.7925096462318136	0.869976873809313	1.0	0.4	0.0
1977	None	None	None	None	None	1.0	1	1.0	5	0.0	0	0.7777777777777778	0	5	0	1	0	0	1.0	3	3	0.4666666666666667	7	0.0	1.0	0	0	0	0	0	0	0	0	0	0	0
784	None	None	None	None	None	0	0	0.5	2	0.5	2	0.6666666666666666	0	1	0	4	3	0	1.0	3	3	0.4	6	0.2727272727272727	0	0	0	0	0	0	0	0	0	0	0	0
4512	0.04006469129927702	0.0027571359465684456	-0.0009102611748286443	0.8903490633249778	None	0	0	0.4	4	0.6666666666666666	8	0.28	0.5833333333333334	10	7	3	1	0	0.5	5	10	0.9333333333333333	14	0.14285714285714285	0.16666666666666666	0.47533795144328767	0.9133387506012586	0.5063087119145957	0.916578420715959	0.720141847201847	0.8064492192312316	0.8401050009895691	0.8869187923430084	1.0	0.3	0.0
6386	0.05815261606033516	0.011596183782489066	0.011170387733562062	0.8915339251652216	None	0	0	0.3333333333333333	4	0.7333333333333333	11	0.2833333333333333	0.6666666666666666	13	10	3	1	0	0.4166666666666667	12	5	1.1333333333333333	17	0.14285714285714285	0.16666666666666666	0.47533795144328767	0.8881433797897625	0.45460728498885244	0.8747643215273924	0.6813767784912269	0.7998011156570318	0.8254703276789088	0.8581783192285202	1.0	0.3076923076923077	0.0
3813	0.04177852083092412	0.006051338643940493	0.006038062635609745	0.868665516592119	None	0	0	0.4	4	0.6666666666666666	8	0.28	0.5833333333333334	10	7	3	1	0	0.5	5	10	0.9333333333333333	14	0.14285714285714285	0.16666666666666666	0.5280186769921043	0.9108422323265744	0.5063087119145957	0.9211802324514287	0.6737994782121095	0.8475046037008027	0.8222543455222193	0.8971426676297165	1.0	0.3	0.0
3266	0.0068607343181253016	0.002531841298460479	0.002494703332385579	0.9717175817415733	None	0.5	1	0.6666666666666666	4	0.5714285714285714	4	0.36	0.5714285714285714	7	4	1	0	0	1.0	5	5	0.6	9	0.0	0.5	0.6055945276192434	0.887526086228304	0.6614872486481789	0.8412084217913098	0.6836633024780843	0.7951390957798752	0.7377586879012734	0.8450617593790424	0	0	0.0
5661	0.04865505844523333	0.014255298128743685	0.014096772044431513	0.8954323452256414	None	0	0	0.4	4	0.6923076923076923	9	0.3	0.6153846153846154	11	8	3	1	0	0.5	10	5	1.0	15	0.14285714285714285	0.2	0.47533795144328767	0.9090199294499745	0.5580101388403389	0.8905417490243497	0.720050717117214	0.8214799612957786	0.8537299723541584	0.8781264603540254	1.0	0.2727272727272727	0.0
7224	0.05784461517686408	0.007454299671054608	0.004217461023547443	0.9039149685147772	None	0	0	0.38461538461538464	5	0.6470588235294118	11	0.2923076923076923	0.6470588235294118	14	11	4	1	0	0.38461538461538464	13	5	1.2666666666666666	19	0.1111111111111111	0.14285714285714285	0.47533795144328767	0.9255682888906839	0.46534669470295176	0.861815978431369	0.7008048778888535	0.8760375329591058	0.8529688482170351	0.8911107240350982	1.0	0.14285714285714285	0.0
4161	0.03662916943955806	0.004107595015269988	0.0037502406561965482	0.8966524506580095	None	0	0	0.4	4	0.6923076923076923	9	0.3	0.5384615384615384	10	7	4	1	0	0.5	5	10	1.0	15	0.1111111111111111	0.15384615384615385	0.6533733748868125	0.9024909446577011	0.3982710717277147	0.9117209299844821	0.6868100789610005	0.787580287893118	0.7940345781216587	0.8761878680785667	1.0	0.3	0.0
5138	0.043739088947152074	0.009269811806374182	-0.001696015789628106	0.8963768471186672	None	0	0	0.4	4	0.6923076923076923	9	0.3409090909090909	0.6153846153846154	11	8	3	1	0	0.36363636363636365	11	4	1.0	15	0.14285714285714285	0.18181818181818182	0.47533795144328767	0.9175641427372684	0.5580101388403389	0.9161041757106306	0.720050717117214	0.8430525585120426	0.8537299723541584	0.8966420184792007	1.0	0.2727272727272727	0.0
2140	None	None	None	None	None	0	0	0.5	1	1.0	1	0.75	0	0	0	2	0	0	1.0	2	2	0.2	3	0.0	0	0	0	0	0	0	0	0	0	0	0	0
4456	0.03954952065100055	0.001836245450663354	0.0018315696017391254	0.8615114155614608	None	0	0	0.4	4	0.6923076923076923	9	0.2727272727272727	0.6153846153846154	11	8	3	1	0	0.45454545454545453	5	11	1.0	15	0.14285714285714285	0.15384615384615385	0.540307233867276	0.9144483943430138	0.5580101388403389	0.9227843323226055	0.6813767784912269	0.845645811848276	0.8414561069390971	0.8987684573905188	1.0	0.2727272727272727	0.0
7473	0.05988837887509495	0.015400291000241182	0.015397046999021441	0.8811272071165228	None	0	0	0.3333333333333333	4	0.75	12	0.27692307692307694	0.6875	14	11	3	1	0	0.38461538461538464	13	5	1.2	18	0.14285714285714285	0.15384615384615385	0.47533795144328767	0.9141520475764814	0.45460728498885244	0.9005491075044648	0.6144465972580723	0.8192632547982259	0.8321559464201467	0.8835728454026156	1.0	0.2857142857142857	0.0
6934	0.06600765766523639	0.01136650572300907	0.011361486805533894	0.8612288106218899	None	0	0	0.3333333333333333	4	0.75	12	0.27692307692307694	0.6875	14	11	3	1	0	0.38461538461538464	13	5	1.2	18	0.14285714285714285	0.15384615384615385	0.47533795144328767	0.9102661621045237	0.37790703960752975	0.9068276834714368	0.6454408067885176	0.8235648295668787	0.8284008499729112	0.8853764756258323	1.0	0.2857142857142857	0.0
1051	None	None	None	None	None	0	0	0.3333333333333333	1	1.0	2	0.6666666666666666	0.5	1	1	2	1	0	0.6666666666666666	3	2	0.26666666666666666	4	0.125	0	0.13568986014935833	0.5	0.6477533305927041	0.5	0.18006007682478103	0.5	0.9102263765708068	0.5	1.0	0	0.0
5181	0.05644449875892518	0.013812692895662733	0.013149273133966695	0.8870219590042479	None	0	0	0.35714285714285715	5	0.6666666666666666	12	0.3076923076923077	0.6666666666666666	15	12	4	0	0	0.38461538461538464	13	5	1.3333333333333333	20	0.0	0.13333333333333333	0.47533795144328767	0.9181620613049627	0.4883588028787771	0.911915484630476	0.5699864693142449	0.864922328628095	0.8537299723541584	0.9005983888826243	0	0	0.0
3494	0.011001460525651364	0.001092984875903654	0.0008794598011375827	0.9765356342489844	None	0.5	1	0.5714285714285714	4	0.625	5	0.35714285714285715	0.625	8	5	1	0	0	0.5714285714285714	7	4	0.6666666666666666	10	0.0	0.6666666666666666	0.5053246969271943	0.8610033491212821	0.6139291016687477	0.92574090473302	0.6697308573487781	0.805885346766821	0.6866401861141199	0.8725161783832093	0	0	0.0
1106	None	None	None	None	None	0.6666666666666666	2	0.875	7	0.1	1	0.6	0.1	3	1	8	2	0	0.8	4	5	0.8	12	0.1111111111111111	0.5	0.1	0.5020992576637147	0.6281007249990003	0.8255532390884486	0.49066850361301356	0.5747799609065906	0.903528606221134	0.6505377802213164	0.6666666666666666	0.6666666666666666	0.0
1741	None	None	None	None	None	0	0	1.0	1	0	0	1.0	0	1	0	0	0	0	0.5	2	1	0.13333333333333333	2	0.0	0	0	0	0	0	0	0	0	0	0	0	0
5350	0.0534827552051215	0.013741112320097048	0.013693772889673264	0.872236051655082	None	0	0	0.3333333333333333	4	0.75	12	0.27692307692307694	0.6875	14	11	3	1	0	0.38461538461538464	13	5	1.2	18	0.14285714285714285	0.15384615384615385	0.47533795144328767	0.9274524031837836	0.42150989346854484	0.9034754329935165	0.5935539117655071	0.8634353185246295	0.8284008499729112	0.9011074147748724	1.0	0.2857142857142857	0.0
3302	0.027773156722249302	0.006338259247694416	0.00148781429868477	0.9061439244392624	None	0	0	0.4	4	0.6666666666666666	8	0.28	0.5833333333333334	10	7	3	4	0	0.5	5	10	0.9333333333333333	14	0.5714285714285714	0.16666666666666666	0.790078471279073	0.909488712249347	0.5848703667413643	0.9076285276013228	0.5424957348847234	0.8914697371245953	0.7785883174914578	0.9031526724413955	0.1	0.2	0.0
1780	None	None	None	None	None	1.0	1	0.8	4	0.4	2	0.4666666666666667	0.2	5	1	1	1	0	0.6	5	3	0.4666666666666667	7	0.5	1.0	0.2619372631539768	0.879432918304096	0.7966842267414053	0.8258206991300646	0.655798412219472	0.5414605314395399	0.8442650813689746	0.7749592730540311	1.0	0.4	0.0
6925	0.056467006794976106	0.015497623483848602	0.015497474700300056	0.8857673580129656	None	0	0	0.3333333333333333	4	0.7333333333333333	11	0.2833333333333333	0.6666666666666666	13	10	3	2	0	0.4166666666666667	12	5	1.1333333333333333	17	0.2857142857142857	0.16666666666666666	0.47533795144328767	0.9170211241369233	0.45460728498885244	0.9098512405996324	0.6193883594303362	0.8353246308860445	0.8330161364988259	0.8921349248070478	0.5384615384615384	0.3076923076923077	0.0
4933	0.04738212010218923	0.010010510418964093	0.009877316848458993	0.8956226047337452	None	0	0	0.36363636363636365	4	0.7142857142857143	10	0.2909090909090909	0.6428571428571429	12	9	3	1	0	0.45454545454545453	11	5	1.0666666666666667	16	0.14285714285714285	0.18181818181818182	0.47533795144328767	0.8962220707266961	0.48000238048937965	0.857578298687367	0.6701417518465632	0.8222083835181685	0.8122401823226058	0.861469074662842	1.0	0.3333333333333333	0.0
994	None	None	None	None	None	0	0	0.5	2	0.3333333333333333	1	0.625	0.3333333333333333	1	1	3	5	0	0.5	2	4	0.3333333333333333	5	0.5	0.6666666666666666	0.7314090900944542	0.5	0.15195459720244636	0.5	0.49552673857265955	0.5	0.915226746713071	0.5	1.0	1.0	0.01574287605896563
3882	0.021996638180487214	0.007071956862588416	0.0003104612066066708	0.9177449289138497	None	0	0	0.4	4	0.6666666666666666	8	0.28	0.5833333333333334	10	7	3	3	0	0.5	5	10	0.9333333333333333	14	0.42857142857142855	0.16666666666666666	0.813717426651797	0.8684332643859682	0.69630684954976	0.9268899175661927	0.5424957348847234	0.9008350571264339	0.8464321539619961	0.901250261493721	0.1	0.2	0.0
1542	None	None	None	None	None	0.5	1	0.6666666666666666	4	0.5	3	0.4444444444444444	0.5	6	3	1	0	0	0.5	6	3	0.5333333333333333	8	0.0	1.0	0.6055945276192434	0.9275692029617424	0.5971944990227788	0.9421775654051979	0.6952900338234063	0.7470825310136557	0.8744686720551715	0.8948518993565745	0	0	0.0
6211	0.05514022059206862	0.014110792376676345	0.014095905768320247	0.8752795635557935	None	0	0	0.3333333333333333	4	0.7333333333333333	11	0.2833333333333333	0.6666666666666666	13	10	3	1	0	0.4166666666666667	12	5	1.1333333333333333	17	0.14285714285714285	0.16666666666666666	0.47533795144328767	0.9167902039141564	0.45460728498885244	0.9090936913442224	0.6738386970639529	0.8269481923612367	0.8330161364988259	0.8898060108263919	1.0	0.3076923076923077	0.0
6782	0.051903551550267976	0.010658058163775911	0.0036367135711122913	0.8958854017191072	None	0	0	0.35714285714285715	5	0.6666666666666666	12	0.3076923076923077	0.6666666666666666	15	12	4	0	0	0.38461538461538464	13	5	1.3333333333333333	20	0.0	0.13333333333333333	0.47533795144328767	0.9265700642946777	0.4883588028787771	0.9205182590010633	0.6193883594303362	0.8546969072541871	0.8537299723541584	0.9048370494010672	0	0	0.0
6354	0.04679539241050264	0.012772190841865566	0.012742555073145133	0.8764599729498261	None	0	0	0.36363636363636365	4	0.7142857142857143	10	0.2909090909090909	0.6428571428571429	12	9	3	1	0	0.45454545454545453	11	5	1.0666666666666667	16	0.14285714285714285	0.18181818181818182	0.47533795144328767	0.9165220866586355	0.5063087119145957	0.9080537023927034	0.6454408067885176	0.8358873995532766	0.8284008499729112	0.8913573492814924	1.0	0.3333333333333333	0.0
773	None	None	None	None	None	1.0	1	0.8	4	0.4	2	0.5833333333333334	0.2	4	1	2	0	0	0.75	3	4	0.4666666666666667	7	0.0	0.6666666666666666	0.5485311088073576	0.8486905127503822	0.7581815195246391	0.8822714868749929	0.6697308573487781	0.9045506909438088	0.8855886490076225	0.8803529020958968	0	0	0.0
1161	None	None	None	None	None	0	0	0.2	1	1.0	5	0.4666666666666667	0.8	4	4	2	2	0	0.6	5	3	0.4666666666666667	7	0.25	0	0.46069810214963525	0.9405435739693787	0.18448850571138992	0.9718251119967155	0.6502123523624821	0.8142830643325764	0.9409635921314529	0.9304322270993763	0.625	0.5	0.0
3923	0.0046555106839346865	0.0004118998931656037	0.00016072697104937915	0.983558081961507	None	0.5	1	0.6666666666666666	4	0.5714285714285714	4	0.36	0.42857142857142855	6	3	2	1	0	1.0	5	5	0.6	9	0.2	0.5	0.6055945276192434	0.9125053300832551	0.6418806012700718	0.8893920395743325	0.6836633024780843	0.5599875972736877	0.860047694749673	0.8258876470003179	1.0	0.5	0.0
4479	0.040745737373825794	0.00988794866556084	0.008538838082785577	0.8928979879324986	None	0	0	0.4166666666666667	5	0.625	10	0.32727272727272727	0.625	13	10	4	0	0	0.45454545454545453	11	5	1.2	18	0.0	0.15384615384615385	0.47533795144328767	0.9265224492610215	0.4883588028787771	0.9174132656667089	0.4813672798264587	0.8765666458721273	0.8537299723541584	0.9089454439954641	0	0	0.0
6722	0.05285019737055556	0.015302029642685832	0.015236226291585109	0.8737532369729806	None	0	0	0.3333333333333333	4	0.7333333333333333	11	0.2833333333333333	0.6666666666666666	13	10	3	1	0	0.4166666666666667	12	5	1.1333333333333333	17	0.14285714285714285	0.16666666666666666	0.47533795144328767	0.9167902039141564	0.45460728498885244	0.9090936913442224	0.6193883594303362	0.8269397421924729	0.8312922226334959	0.8898040809127592	1.0	0.3076923076923077	0.0
6588	0.06854558668586544	0.01660424151326384	0.01646658145387712	0.8739399265737334	None	0	0	0.3333333333333333	4	0.75	12	0.27692307692307694	0.6875	14	11	3	1	0	0.38461538461538464	13	5	1.2	18	0.14285714285714285	0.15384615384615385	0.47533795144328767	0.9160483521034254	0.37790703960752975	0.9088805642927191	0.6193883594303362	0.8186474456267121	0.8321559464201467	0.8875238063821664	1.0	0.2857142857142857	0.0
4918	0.04913252665381962	0.009712376421269125	0.00922836676640613	0.8816366525942696	None	0	0	0.36363636363636365	4	0.7142857142857143	10	0.2909090909090909	0.6428571428571429	12	9	3	1	0	0.45454545454545453	11	5	1.0666666666666667	16	0.14285714285714285	0.18181818181818182	0.47533795144328767	0.9165220866586355	0.5063087119145957	0.9083560058097073	0.6701417518465632	0.846091931319513	0.8284008499729112	0.8939115692800845	1.0	0.3333333333333333	0.0
7145	0.0747142559741222	0.017047134425555964	0.015865063795607735	0.7049468845408088	None	0	0	0.3333333333333333	4	0.7333333333333333	11	0.2833333333333333	0.6666666666666666	13	10	3	1	0	0.4166666666666667	12	5	1.1333333333333333	17	0.14285714285714285	0.16666666666666666	0.47533795144328767	0.9225372925122687	0.301206794226207	0.9342707027053528	0.6193883594303362	0.8007659136389315	0.8312922226334959	0.8979098678432926	1.0	0.3076923076923077	0.0
100	None	None	None	None	None	0	0	1.0	1	0	0	1.0	0	1	0	0	1	0	0.5	2	1	0.13333333333333333	2	0.3333333333333333	0	0	0	0	0	0	0	0	0	0	0	0
5758	0.04693241780531711	0.014329718410994117	0.014323290999631793	0.9216341382586183	None	0	0	0.36363636363636365	4	0.7142857142857143	10	0.2909090909090909	0.6428571428571429	12	9	3	1	0	0.45454545454545453	11	5	1.0666666666666667	16	0.14285714285714285	0.18181818181818182	0.47533795144328767	0.9156754494808155	0.5848703667413643	0.8927858535013754	0.7007137478042205	0.8468916091341178	0.8637840032319862	0.8881164920426544	1.0	0.25	0.0
3090	0.004556312591029282	0.00012160046350527331	-6.474630795033629e-05	0.9864855924178632	None	0.5	1	0.6666666666666666	4	0.5	3	0.4444444444444444	0.5	6	3	1	0	0	0.5	6	3	0.5333333333333333	8	0.0	1.0	0.6055945276192434	0.9125053300832551	0.5966985264982305	0.8878391201845013	0.6836633024780843	0.6394876789529519	0.8293625977243728	0.8405337116609071	0	0	0.0
4098	0.03603513771470198	0.004334657608086224	0.00410382324324218	0.8965811417524036	None	0	0	0.4	4	0.6923076923076923	9	0.3	0.5384615384615384	10	7	4	1	0	0.5	5	10	1.0	15	0.1111111111111111	0.15384615384615385	0.6533733748868125	0.9024909446577011	0.3982710717277147	0.9117209299844821	0.6868100789610005	0.787580287893118	0.7940345781216587	0.8761878680785667	1.0	0.3	0.0
6638	0.0559577975439581	0.01409804984402236	0.01404384991749453	0.8823568176173276	None	0	0	0.3333333333333333	4	0.75	12	0.27692307692307694	0.6875	14	11	3	1	0	0.38461538461538464	13	5	1.2	18	0.14285714285714285	0.15384615384615385	0.47533795144328767	0.9160483521034254	0.37790703960752975	0.908880564292719	0.6391475423161179	0.8200128353350695	0.8284008499729112	0.8878303664431672	1.0	0.2857142857142857	0.0
2916	0.003988692263964467	0.0013685499767158024	-0.0013245528354210467	0.9792811261297547	None	0.5	1	0.6666666666666666	4	0.5	3	0.4	0.5	6	3	1	0	0	0.8	4	5	0.5333333333333333	8	0.0	0.6666666666666666	0.6679428600853401	0.9350098429201045	0.4144393739501212	0.9069337090752996	0.6952900338234063	0.6860204020338548	0.8855886490076225	0.8708189633043425	0	0	0.0
3456	0.006636031356629111	0.0003840427601566726	0.00038384103868737183	0.9777382693640609	None	0.5	1	0.6666666666666666	4	0.5714285714285714	4	0.375	0.5714285714285714	6	4	2	1	0	0.6666666666666666	4	6	0.6	9	0.16666666666666666	0.6666666666666666	0.7302911925514366	0.9355252936645378	0.46564729700507784	0.7681104709050556	0.6733130638370024	0.8466077878254347	0.8683709093972929	0.8653259710218103	1.0	0.16666666666666666	0.0
5667	0.06317089874049149	0.005858488510037207	0.0029318706904471383	0.8759369428459698	None	0	0	0.2857142857142857	4	0.7777777777777778	14	0.26666666666666666	0.7222222222222222	15	13	4	2	0	0.3333333333333333	15	5	1.3333333333333333	20	0.2	0.13333333333333333	0.47533795144328767	0.9102845386828025	0.45460728498885244	0.9320820031442228	0.6813767784912269	0.8335815505312478	0.8366262185963361	0.8986657465319182	0.5333333333333333	0.26666666666666666	0.0
6812	0.047764778991595425	0.011977801760921208	0.01197721347206966	0.8821255039354995	None	0	0	0.3333333333333333	4	0.75	12	0.25	0.5625	12	9	5	1	0	0.5	12	6	1.2	18	0.09090909090909091	0.16666666666666666	0.5078225926552818	0.9190270235127231	0.5063087119145957	0.9088758591476069	0.6257208427545795	0.8363588969420289	0.8275653321627641	0.8928500440278605	1.0	0.3333333333333333	0.0
572	None	None	None	None	None	0	0	0.5	5	0.4166666666666667	5	0.9333333333333333	0.25	4	3	9	0	0	0.6	5	3	0.9333333333333333	14	0.0	0	0.8474009944637823	0.7956022011023548	0.6590060930477202	0.8674243346973485	0.45297670255869155	0.8377414533320273	0.8279969431056298	0.8356632650501838	0	0	0.0
3500	0.0024313069543526328	0.0007227705568605357	-0.0007212584232817241	0.9812209018227048	None	0	0	0.6	3	0.6	3	0.4375	0.6	5	3	1	0	0	1.0	4	4	0.4666666666666667	7	0.0	0.6666666666666666	0.6055945276192434	0.889307491092882	0.7966842267414053	0.8543807390375866	0.6836633024780843	0.6656558256053544	0.8341410400498447	0.8196370009855268	0	0	0.0
2294	None	None	None	None	None	0.5	1	0.7142857142857143	5	0.25	2	0.5	0.125	4	1	5	1	0	0.8	4	5	0.6666666666666666	10	0.09090909090909091	0.5714285714285714	0.8099826650954451	0.8699111440689304	0.5826664063899818	0.8704963183737946	0.3443204592550346	0.8480337983577385	0.7800213385758809	0.8631374298825192	1.0	0.5	0.0
1045	None	None	None	None	None	0	0	0.5	1	1.0	1	0.75	0	1	0	1	2	0	1.0	2	2	0.2	3	0.4	0	0	0	0	0	0	0	0	0	0	0	0
7183	0.05158390500121387	0.01319038307262483	0.012885084602628964	0.8922888990101465	None	0	0	0.36363636363636365	4	0.7142857142857143	10	0.2909090909090909	0.6428571428571429	12	9	3	1	0	0.45454545454545453	11	5	1.0666666666666667	16	0.14285714285714285	0.18181818181818182	0.47533795144328767	0.8962220707266961	0.48000238048937965	0.857578298687367	0.6503825689607815	0.8027070171423395	0.8284008499729112	0.856294913151021	1.0	0.3333333333333333	0.0
4950	0.04670750295922838	0.011938999057787572	0.011926799490797	0.9233873483965604	None	0	0	0.36363636363636365	4	0.7142857142857143	10	0.2909090909090909	0.6428571428571429	12	9	3	1	0	0.45454545454545453	11	5	1.0666666666666667	16	0.14285714285714285	0.18181818181818182	0.47533795144328767	0.9156754494808155	0.5848703667413643	0.8927858535013754	0.7007137478042205	0.8393658424891267	0.8637840032319862	0.8862176226642283	1.0	0.3333333333333333	0.0
2464	None	None	None	None	None	0	0	0.75	3	0.5	2	0.5	0.25	4	1	1	1	0	0.75	3	4	0.4	6	0.3333333333333333	0.6666666666666666	0.6772597136060503	0.8726163383794008	0.6586152039160409	0.905943963460912	0.6338286121478602	0.6179204195498005	0.8257450588470586	0.8258797925288706	1.0	0.25	0.0
2842	4.0145666732710534e-05	2.175120163837457e-05	8.475418289401319e-07	0.9999952281151744	None	0	0	0.25	1	1.0	3	1.0	0.6666666666666666	3	2	1	0	0	0.2	5	1	0.3333333333333333	5	0.0	0	0.4916091489466098	0.7935304751563221	0.6926224994571909	0.563615480076778	0.47970011883280916	0.9081700029501346	0.8685799948157151	0.7854802304150352	0	0	0.0
5188	0.044854035981023166	0.011362087576744182	0.01123625924245584	0.8856700507944307	None	0	0	0.36363636363636365	4	0.7142857142857143	10	0.2909090909090909	0.6428571428571429	12	9	3	1	0	0.45454545454545453	11	5	1.0666666666666667	16	0.14285714285714285	0.18181818181818182	0.47533795144328767	0.9139366149574291	0.5063087119145957	0.9063522648354995	0.6454408067885176	0.8358873995532766	0.8284008499729112	0.8896170459424396	1.0	0.3333333333333333	0.0
1615	None	None	None	None	None	0.5	1	0.6666666666666666	4	0.5714285714285714	4	0.36	0.42857142857142855	6	3	2	1	0	1.0	5	5	0.6	9	0.2	0.5	0.6055945276192434	0.8276502645797109	0.7966842267414053	0.8668819292918096	0.6836633024780843	0.6021338076064598	0.7075971484643121	0.7834182069011629	1.0	0.5	0.0
7285	0.04813762757159605	0.012460563146877728	0.012452595643034182	0.8765375924556481	None	0	0	0.36363636363636365	4	0.7142857142857143	10	0.2909090909090909	0.6428571428571429	12	9	3	1	0	0.45454545454545453	11	5	1.0666666666666667	16	0.14285714285714285	0.18181818181818182	0.47533795144328767	0.9165220866586355	0.5063087119145957	0.9080537023927034	0.6454408067885176	0.8358873995532766	0.8284008499729112	0.8913573492814924	1.0	0.3333333333333333	0.0
1459	None	None	None	None	None	0	0	0.75	3	0.25	1	0.6666666666666666	0	2	0	3	0	0	1.0	3	3	0.4	6	0.0	0	0	0	0	0	0	0	0	0	0	0	0
1175	None	None	None	None	None	0	0	0.6	3	0.6	3	0.7	0.4	4	2	2	2	0	0.4	5	2	0.4666666666666667	7	0.3333333333333333	0.8	0.30551844892674	0.8308106156366121	0.1	0.9603063010668148	0.25517444473205275	0.935172142534718	0.9019894360738459	0.9228806766285429	0.625	0.25	0.0
4485	0.037095565369971696	0.002247268170919914	0.0013685321875432533	0.8737023082045186	None	0	0	0.36363636363636365	4	0.7142857142857143	10	0.24242424242424243	0.6428571428571429	12	9	3	1	0	0.5454545454545454	6	11	1.0666666666666667	16	0.14285714285714285	0.14285714285714285	0.5078225926552818	0.9205142100723788	0.5063087119145957	0.925445663581381	0.6454408067885176	0.8424393852722781	0.8401050009895691	0.9015764100424796	1.0	0.25	0.0
1212	None	None	None	None	None	0	0	0.6	3	0.4	2	0.5833333333333334	0	2	0	4	5	0	0.75	4	3	0.4666666666666667	7	0.5	0.5	0	0	0	0	0	0	0	0	0	0	0
2860	7.618645958432897e-05	1.2740117762209254e-06	1.2740027209413705e-06	0.999996994878271	None	0.5	1	0.6666666666666666	4	0.5	3	0.4	0.3333333333333333	3	2	4	3	0	0.8	5	4	0.5333333333333333	8	0.2727272727272727	0.6666666666666666	0.7653767147221164	0.9694095562766121	0.2538321868246079	0.6904209624049774	0.27148477648919767	0.9527433468628603	0.9149023599732453	0.9183857200949853	0.3333333333333333	0.3333333333333333	0.0
4345	0.040092083240188085	0.001854401061453849	0.0018368362760485936	0.8610974943360016	None	0	0	0.36363636363636365	4	0.7142857142857143	10	0.26666666666666666	0.6428571428571429	12	9	3	1	0	0.4166666666666667	5	12	1.0666666666666667	16	0.14285714285714285	0.14285714285714285	0.5078225926552818	0.9205142100723788	0.5063087119145957	0.9256728506693547	0.6625644515674459	0.8309201066337596	0.8222543455222193	0.8991534532361811	1.0	0.3333333333333333	0.0
7088	0.1037960599417658	0.019978794119173564	0.0120124693415711	0.633600632585219	None	0	0	0.2857142857142857	4	0.7777777777777778	14	0.26666666666666666	0.7222222222222222	16	13	3	1	0	0.3333333333333333	15	5	1.3333333333333333	20	0.14285714285714285	0.13333333333333333	0.426971614609299	0.8844162342000819	0.301206794226207	0.8563590664757437	0.6391475423161179	0.7791883305175096	0.8284008499729112	0.844716597337015	1.0	0.25	0.0
4785	0.040002043321424555	0.002881998654015959	5.4052631606389785e-05	0.891304524535565	None	0	0	0.3333333333333333	4	0.7333333333333333	11	0.26153846153846155	0.6666666666666666	13	10	3	1	0	0.38461538461538464	5	13	1.1333333333333333	17	0.14285714285714285	0.13333333333333333	0.47533795144328767	0.8991028603645843	0.45460728498885244	0.9156689900797862	0.6813767784912269	0.8762931087658783	0.8254703276789088	0.8981341109350963	1.0	0.23076923076923078	0.0
5925	0.051235548488773736	0.0132978055980323	0.013265854530280619	0.8748526292778149	None	0	0	0.3333333333333333	4	0.7333333333333333	11	0.2833333333333333	0.6666666666666666	13	10	3	1	0	0.4166666666666667	12	5	1.1333333333333333	17	0.14285714285714285	0.16666666666666666	0.47533795144328767	0.9167902039141564	0.45460728498885244	0.9090936913442224	0.6193883594303362	0.8269397421924729	0.8312922226334959	0.8898040809127592	1.0	0.3076923076923077	0.0
2424	None	None	None	None	None	0	0	0.5	1	1.0	1	1.0	0	0	0	2	0	0	0.3333333333333333	3	1	0.2	3	0.0	0	0	0	0	0	0	0	0	0	0	0	0
2581	0.00019250200646758666	1.5359007947933883e-05	-2.335468719871424e-06	0.9997669569283012	None	0	0	0.6	3	0.4	2	0.4666666666666667	0.4	4	2	2	3	0	0.6	5	3	0.4666666666666667	7	0.5	1.0	0.4114862749413744	0.961233572126761	0.27212610503867074	0.8294698906523805	0.19569691018088803	0.920726544714884	0.8651410436379063	0.9179589168041219	0.25	0.25	0.0
3820	0.022238547464998072	0.00882477592932611	-0.0006003474381721285	0.9169482308792957	None	0	0	0.4	4	0.6666666666666666	8	0.28	0.5833333333333334	10	7	3	3	0	0.5	5	10	0.9333333333333333	14	0.42857142857142855	0.16666666666666666	0.813717426651797	0.8684332643859682	0.69630684954976	0.9268899175661927	0.5424957348847234	0.9008350571264339	0.8464321539619961	0.901250261493721	0.1	0.2	0.0
4208	0.03617803488539423	0.008155891586148626	0.007990166622601953	0.9177324922865835	None	0	0	0.4	4	0.6666666666666666	8	0.3111111111111111	0.5833333333333334	10	7	3	2	0	0.5555555555555556	9	5	0.9333333333333333	14	0.2857142857142857	0.2222222222222222	0.47533795144328767	0.8934648476229393	0.5190062596648592	0.8965069861725823	0.7008048778888535	0.8212270786668618	0.8254703276789088	0.8739971299387662	0.55	0.2	0.0
843	None	None	None	None	None	0	0	1.0	3	0.0	0	0.6666666666666666	0	3	0	0	1	0	0.6666666666666666	3	2	0.26666666666666666	4	1.0	1.0	0	0	0	0	0	0	0	0	0	0	0
4096	0.03708141362456614	0.0023001478880426145	0.002060126140745573	0.859949405084003	None	0	0	0.4444444444444444	4	0.6363636363636364	7	0.28888888888888886	0.5454545454545454	9	6	3	1	0	0.5555555555555556	5	9	0.8666666666666667	13	0.14285714285714285	0.18181818181818182	0.813717426651797	0.8760483740300284	0.6117305946423897	0.9059854485248492	0.6813767784912269	0.8915255557429622	0.8414561069390971	0.891791686004341	1.0	0.3333333333333333	0.0
3377	0.004240768325007669	0.000936458028986614	0.0008877327468861107	0.9854646416680917	None	0.5	1	0.6666666666666666	4	0.5	3	0.4	0.3333333333333333	5	2	2	1	0	0.8	5	4	0.5333333333333333	8	0.2	0.6666666666666666	0.7302911925514366	0.914562455073074	0.4311739765960902	0.8415745159047953	0.7069167651687283	0.6508763734433384	0.7722697486048313	0.8255648318871268	1.0	0.6	0.0
802	None	None	None	None	None	0	0	0.5	2	0.6666666666666666	2	1.0	0.6666666666666666	4	2	0	2	0	0.2	5	1	0.3333333333333333	5	1.0	0.5	0.429243139282727	0.9286811700639124	0.21084014644319277	0.8597598959860387	0.4469653386656667	0.8599764582097735	0.7484384701246288	0.8874544240745745	0.625	0.5	0.0
3726	0.004259397136082341	0.0012702490169341496	0.0012685721212963856	0.9860102377634363	None	0.5	1	0.6666666666666666	4	0.5	3	0.4	0.3333333333333333	5	2	2	1	0	0.8	4	5	0.5333333333333333	8	0.2	0.6666666666666666	0.6055945276192434	0.847754976075818	0.7966842267414053	0.8778400675296821	0.6836633024780843	0.6094589071281384	0.7277083453402443	0.7986841817779962	1.0	0.6	0.0
3775	0.03071886019445401	0.008364481053405731	0.0012311439845470943	0.9007646352306479	None	0	0	0.4	4	0.6666666666666666	8	0.28	0.5833333333333334	10	7	3	4	0	0.5	5	10	0.9333333333333333	14	0.5714285714285714	0.16666666666666666	0.734157712234102	0.905140886548407	0.46413517880421973	0.940420590105504	0.6425004842171075	0.8771664782358033	0.7785883174914578	0.9110773261508647	0.2	0.2	0.0
6057	0.06288962170321684	0.014518772169473136	0.0143238768367796	0.8840194099370599	None	0	0	0.3333333333333333	4	0.75	12	0.27692307692307694	0.6875	14	11	3	1	0	0.38461538461538464	13	5	1.2	18	0.14285714285714285	0.15384615384615385	0.47533795144328767	0.9141520475764814	0.38557352397745115	0.9075188007644331	0.6144465972580723	0.8192632547982259	0.8321559464201467	0.8863005289667647	1.0	0.2857142857142857	0.0
855	None	None	None	None	None	0	0	0.75	3	0.25	1	0.6	0.25	4	1	1	0	0	0.4	5	2	0.4	6	0.0	0.8	0.6055945276192434	0.8916332410012925	0.8586009041592156	0.9101990129463141	0.6836633024780843	0.6826309545404535	0.8402748067275126	0.8493906699287834	0	0	0.0
6870	0.06167608300476415	0.01414245007683202	0.013497399073568967	0.8736415334318558	None	0	0	0.3333333333333333	4	0.7333333333333333	11	0.2833333333333333	0.6666666666666666	13	10	3	1	0	0.4166666666666667	12	5	1.1333333333333333	17	0.14285714285714285	0.16666666666666666	0.47533795144328767	0.8951831460755043	0.45460728498885244	0.859923547092621	0.6193883594303362	0.7941204697592635	0.8312922226334959	0.8544333302463031	1.0	0.3076923076923077	0.0
4543	0.041643812759677185	0.0032592600748754417	0.003237431387792339	0.8637789770893466	None	0	0	0.4	4	0.6666666666666666	8	0.28	0.5833333333333334	10	7	3	1	0	0.5	5	10	0.9333333333333333	14	0.14285714285714285	0.16666666666666666	0.5078225926552818	0.9124283685700552	0.5063087119145957	0.9227122624046917	0.7008048778888535	0.8421779894679337	0.8401050009895691	0.8971531908461563	1.0	0.4	0.0
3344	0.003070730921763346	0.0011826689022764942	0.0011709279718673524	0.98976426868284	None	0.5	1	0.6666666666666666	4	0.5	3	0.4	0.3333333333333333	4	2	3	0	0	0.8	4	5	0.5333333333333333	8	0.0	0.6666666666666666	0.4337658953866101	0.8944151069246874	0.7794536515708881	0.759568053625642	0.6697308573487781	0.5448210134530704	0.8127761640295114	0.7605282943032595	0	0	0.0
2610	0.005129586941007866	0.002184047896732675	0.0021782973577084354	0.9827594472642143	None	0.5	1	0.6666666666666666	4	0.5	3	0.4	0.5	6	3	1	0	0	0.8	4	5	0.5333333333333333	8	0.0	0.6666666666666666	0.6055945276192434	0.9125053300832551	0.5966985264982305	0.8878391201845013	0.6836633024780843	0.6394876789529519	0.8293625977243728	0.8405337116609071	0	0	0.0
7203	0.0527881120120676	0.010977249024673645	0.009337366510535051	0.8910923111476885	None	0	0	0.3333333333333333	4	0.7333333333333333	11	0.25757575757575757	0.7333333333333333	14	11	2	0	0	0.5454545454545454	11	6	1.1333333333333333	17	0.0	0.18181818181818182	0.5078225926552818	0.9220765349369877	0.47148304393381474	0.9094385146755665	0.598495673937771	0.8578345375784935	0.7840399639729296	0.8995022638080308	0	0	0.0
4316	0.04054083990096243	0.003235330023790623	0.0027224284390455853	0.8672868871014352	None	0	0	0.4	4	0.6666666666666666	8	0.28	0.5833333333333334	10	7	3	1	0	0.5	5	10	0.9333333333333333	14	0.14285714285714285	0.16666666666666666	0.5078225926552818	0.9124283685700552	0.5063087119145957	0.9227122624046917	0.6737994782121095	0.8475046037008027	0.8222543455222193	0.8983963754084142	1.0	0.3	0.0
4073	0.03363328222473125	0.003798791524091589	0.0037281296902939706	0.90718259548511	None	0	0	0.4	4	0.6666666666666666	8	0.25925925925925924	0.5833333333333334	10	7	3	2	0	0.6666666666666666	6	9	0.9333333333333333	14	0.2857142857142857	0.16666666666666666	0.5078225926552818	0.9254577480060225	0.4195179061940445	0.9132111132791916	0.7255058229468991	0.8682486453923983	0.8084197909395169	0.9048795203227128	0.55	0.2	0.0
5457	0.04146938868018616	0.009930706780083587	0.009927040224764075	0.9198346742759214	None	0	0	0.3333333333333333	4	0.7333333333333333	11	0.2833333333333333	0.6666666666666666	13	10	3	1	0	0.4166666666666667	12	5	1.1333333333333333	17	0.14285714285714285	0.16666666666666666	0.47533795144328767	0.9086685984394399	0.5446682255156136	0.8751902433336372	0.6813767784912269	0.8400168251707717	0.7982522450765026	0.8773778321546223	1.0	0.38461538461538464	0.0
795	None	None	None	None	None	0	0	0.7142857142857143	5	0.125	1	0.5	0.125	3	1	6	0	0	0.8	5	4	0.6666666666666666	10	0.0	0.5714285714285714	0.12615089145005337	0.5	0.6477533305927041	0.5000000000000002	0.18006007682478103	0.5	0.9123086760797933	0.5000000000000001	0	0	0.0
1534	None	None	None	None	None	0	0	0.625	5	0.2222222222222222	2	0.44	0.1111111111111111	2	1	8	2	0	1.0	5	5	0.7333333333333333	11	0.10526315789473684	0.2857142857142857	0.13092037579970586	0.5119214510519609	0.5734539991926739	0.677650064504357	0.18006007682478103	0.5	0.8788129006734533	0.5655118845289033	0.75	0	0.33623423759468385
3695	0.003486513085078194	0.00156851808705506	0.001514934267452607	0.9877776950527545	None	0.5	1	0.8333333333333334	5	0.16666666666666666	1	0.5	0.16666666666666666	6	1	1	0	0	1.0	4	4	0.5333333333333333	8	0.0	0.5	0.7302911925514366	0.9398757631196382	0.35252269653231083	0.8608501085854166	0.6813575886941001	0.7132672809999424	0.8855886490076225	0.8614838870774517	0	0	0.0
5418	0.040201038302048756	0.0038607121958642793	0.0003202962847403205	0.8747848768285045	None	0	0	0.36363636363636365	4	0.7142857142857143	10	0.26666666666666666	0.6428571428571429	12	9	3	1	0	0.4166666666666667	5	12	1.0666666666666667	16	0.14285714285714285	0.14285714285714285	0.47533795144328767	0.9191238934441167	0.37790703960752975	0.923732560477174	0.6701417518465632	0.8255505314833806	0.8122401823226058	0.8965715574513514	1.0	0.3333333333333333	0.0
1443	None	None	None	None	None	0	0	1.0	1	0	0	1.0	0	1	0	0	1	0	0.5	2	1	0.13333333333333333	2	0.3333333333333333	0	0	0	0	0	0	0	0	0	0	0	0
7113	0.055813103115063684	0.009821188261974595	0.008746814511982925	0.8656161040265951	None	0	0	0.3333333333333333	4	0.75	12	0.27692307692307694	0.6875	14	11	3	1	0	0.38461538461538464	13	5	1.2	18	0.14285714285714285	0.15384615384615385	0.47533795144328767	0.9198298853553487	0.5063087119145957	0.911823786666797	0.6144465972580723	0.8408977003363847	0.8321559464201467	0.8953902932447027	1.0	0.2857142857142857	0.0
2069	None	None	None	None	None	0.6666666666666666	2	0.75	6	0.2222222222222222	2	0.6111111111111112	0.1111111111111111	3	1	7	1	0	0.5	3	6	0.7333333333333333	11	0.0625	0.5	0.10178128966199336	0.8263099726396185	0.5733253492091791	0.6703062551482838	0.5546009657754276	0.7623024697785374	0.89844699217209	0.7585728178471407	1.0	0.3333333333333333	0.0
1010	None	None	None	None	None	0	0	0.5	5	0.4166666666666667	5	0.9333333333333333	0.25	4	3	9	0	0	0.6	5	3	0.9333333333333333	14	0.0	0	0.8474009944637823	0.7956022011023548	0.6590060930477202	0.8674243346973485	0.45297670255869155	0.8377414533320273	0.8279969431056298	0.8356632650501838	0	0	0.0
4698	0.03019781050504082	0.006397365755188128	0.001952698259374478	0.893234903774359	None	0	0	0.4	4	0.6923076923076923	9	0.25	0.5384615384615384	11	7	3	3	0	0.6	6	10	1.0	15	0.5	0.15384615384615385	0.813717426651797	0.9040211152576396	0.6371256901429169	0.9366830328215981	0.4978103796693034	0.9061640262167334	0.8254703276789088	0.9169438522058534	0.09090909090909091	0.45454545454545453	0.0
5162	0.042421280789359465	0.0030799021688398035	0.0018613547054216603	0.8693478401171885	None	0	0	0.36363636363636365	4	0.7142857142857143	10	0.26666666666666666	0.6428571428571429	12	9	3	1	0	0.4166666666666667	5	12	1.0666666666666667	16	0.14285714285714285	0.14285714285714285	0.47533795144328767	0.9191238934441167	0.37790703960752975	0.923732560477174	0.6701417518465632	0.8255505314833806	0.8122401823226058	0.8965715574513514	1.0	0.3333333333333333	0.0
7456	0.05164789735022352	0.01359037574230302	0.013019224094265668	0.8912802914210787	None	0	0	0.36363636363636365	4	0.7142857142857143	10	0.2909090909090909	0.6428571428571429	12	9	3	1	0	0.45454545454545453	11	5	1.0666666666666667	16	0.14285714285714285	0.18181818181818182	0.47533795144328767	0.8962220707266961	0.48000238048937965	0.857578298687367	0.6698106683584082	0.8082126207740529	0.8321559464201467	0.8577301914782182	1.0	0.3333333333333333	0.0
5958	0.046865567751628305	0.011502871451036022	0.011326259599957584	0.881168327308987	None	0	0	0.36363636363636365	4	0.7142857142857143	10	0.2909090909090909	0.6428571428571429	12	9	3	1	0	0.45454545454545453	11	5	1.0666666666666667	16	0.14285714285714285	0.18181818181818182	0.47533795144328767	0.9165220866586355	0.5063087119145957	0.9080537023927034	0.6454408067885176	0.8513456204473956	0.8284008499729112	0.8950847659459276	1.0	0.3333333333333333	0.0
4379	0.024343613004333742	0.0038645869452880923	0.0010920671524739594	0.9319518149931492	None	0	0	0.5	4	0.6	6	0.3	0.5	8	5	3	1	0	0.625	5	8	0.8	12	0.14285714285714285	0.2	0.6770123302595366	0.8774006372600694	0.5848703667413643	0.9103251296417464	0.7008048778888535	0.8945501233174628	0.8597091904285344	0.8948479211018208	1.0	0.375	0.0
15	None	None	None	None	None	0	0	0.3333333333333333	1	1.0	2	1.0	0.5	2	1	1	2	0	0.25	4	1	0.26666666666666666	4	0.4	0	0.44792855611794546	0.7845132915436263	0.5787753015767023	0.8412736730054563	0.574971185704172	0.9561277352288654	0.8857844858425172	0.8822421665458333	0.75	0	0.22389809009590725
4029	0.03425995681116007	0.007368643916561921	-0.0009907442016670765	0.9043212262682842	None	0	0	0.36363636363636365	4	0.7142857142857143	10	0.24242424242424243	0.5714285714285714	12	8	3	3	0	0.5454545454545454	6	11	1.0666666666666667	16	0.5	0.14285714285714285	0.5886069300025714	0.9162224632393008	0.38557352397745115	0.9252768894860262	0.5424957348847234	0.8657286284428043	0.7233337327070513	0.9052842624358268	0.4166666666666667	0.3333333333333333	0.0
6521	0.05264288872641832	0.015048890956354869	0.015005514725711353	0.8750821696175285	None	0	0	0.3333333333333333	4	0.7333333333333333	11	0.2833333333333333	0.6666666666666666	13	10	3	1	0	0.4166666666666667	12	5	1.1333333333333333	17	0.14285714285714285	0.16666666666666666	0.47533795144328767	0.9167902039141564	0.45460728498885244	0.9090936913442224	0.6738386970639529	0.8269481923612367	0.8330161364988259	0.8898060108263919	1.0	0.3076923076923077	0.0
6161	0.054945509272895106	0.014651012751531802	0.014558342840956659	0.880538718080863	None	0	0	0.3333333333333333	4	0.75	12	0.27692307692307694	0.6875	14	11	3	1	0	0.38461538461538464	13	5	1.2	18	0.14285714285714285	0.15384615384615385	0.47533795144328767	0.9231551945991164	0.5063087119145957	0.9150305021419399	0.5916571327836104	0.815104541192713	0.8290561114027457	0.8923910023627784	1.0	0.21428571428571427	0.0
3549	0.008544603895771248	0.002986563525923987	-0.0016356552973292283	0.9946919690685216	None	0.6666666666666666	2	0.75	6	0.2222222222222222	2	0.55	0.1111111111111111	4	1	6	0	0	0.8	5	4	0.7333333333333333	11	0.0	0.2857142857142857	0.9107586292192223	0.7282277377791198	0.7138391874350154	0.9069415479571359	0.3443204592550346	0.8480337983577385	0.8894434757703302	0.8403168264524281	0	0	0.0
4942	0.03412945463808797	0.00039423640395397526	6.828952127253201e-05	0.90741301005052	None	0	0	0.4	4	0.6666666666666666	8	0.3111111111111111	0.5833333333333334	10	7	3	1	0	0.5555555555555556	9	5	0.9333333333333333	14	0.14285714285714285	0.2222222222222222	0.5078225926552818	0.9195516034839519	0.5104869231092943	0.9277143365716787	0.5712978459004591	0.9039081994988769	0.8853339196614884	0.917581440653454	1.0	0.1	0.0
3389	0.004866405123045304	0.0010284198882050287	-0.001026669248353649	0.9904647834599312	None	0.5	1	0.6666666666666666	4	0.5	3	0.4444444444444444	0.5	6	3	1	0	0	0.5	6	3	0.5333333333333333	8	0.0	1.0	0.6679428600853401	0.9338896661252428	0.5547536866484736	0.8379873165614039	0.6697308573487781	0.8448344499787549	0.8677651651316859	0.8803065754309198	0	0	0.0
238	None	None	None	None	None	0	0	0.6666666666666666	4	0.42857142857142855	3	0.5	0.42857142857142855	6	3	2	1	0	0.5	3	6	0.6	9	0.2	0.6666666666666666	0.6571189850687587	0.8089280792736128	0.8115572310221311	0.9225471349884263	0.5653333131735304	0.570314565276777	0.8314195820648431	0.80237760843989	1.0	0.3333333333333333	0.0
2855	0.0041947799482130385	0.0013441451669069936	0.0013416452043176228	0.9697535177338447	None	0	0	0.5	3	0.6666666666666666	4	0.4	0.6666666666666666	6	4	1	1	0	0.8	4	5	0.5333333333333333	8	0.25	0.6666666666666666	0.6055945276192434	0.8992713958604733	0.7899744946763748	0.8082392386190397	0.6836633024780843	0.6367480704866675	0.731611720050119	0.8016036295961204	1.0	0.6666666666666666	0.0
2929	0.0027973443661871195	0.0005711080463592114	1.471452016512212e-05	0.9898675257232946	None	0	0	0.6	3	0.6	3	0.5833333333333334	0.6	5	3	1	1	0	0.3333333333333333	6	2	0.4666666666666667	7	0.25	0.4	0.2619372631539768	0.879432918304096	0.7622230764003708	0.9008525175299626	0.655798412219472	0.7873206937451366	0.885314156139674	0.8622634568662613	1.0	0.2	0.0
7185	0.05023488452813565	0.013982435852210706	0.013810504578930183	0.8943980694496819	None	0	0	0.3333333333333333	4	0.7333333333333333	11	0.25757575757575757	0.6666666666666666	13	10	3	1	0	0.5454545454545454	11	6	1.1333333333333333	17	0.14285714285714285	0.18181818181818182	0.47533795144328767	0.9202848399541802	0.45460728498885244	0.9096484885358895	0.6095048350858083	0.8182412007807036	0.8254703276789088	0.8896021348915399	1.0	0.3076923076923077	0.0
2775	0.008183541352022695	0.0007516011984873818	-0.0002794328549390863	0.9734359256068954	None	0	0	0.5	4	0.5555555555555556	5	0.55	0.5555555555555556	9	5	1	1	0	0.8	4	5	0.7333333333333333	11	0.5	0.2857142857142857	0.6055945276192434	0.8906280592672504	0.7622230764003708	0.9165153022316858	0.655798412219472	0.7912783833026619	0.8958409117755888	0.874562060702407	1.0	0.4444444444444444	0.0
1338	None	None	None	None	None	0	0	1.0	2	0.0	0	0.75	0	1	0	1	0	0	1.0	2	2	0.2	3	0.0	0	0	0	0	0	0	0	0	0	0	0	0
1749	None	None	None	None	None	0	0	0.25	1	1.0	3	0.625	0.6666666666666666	2	2	2	3	0	0.5	4	2	0.3333333333333333	5	0.375	0	0.45774228709671966	0.9356889556099038	0.27473401532511577	0.6586712091999466	0.827454781625692	0.5352279517740247	0.9269465052297504	0.7610949434414634	0.5	1.0	0.0
4350	0.03309831029920327	0.0033033484466578077	0.001493047435555164	0.9042480043122633	None	0	0	0.4444444444444444	4	0.6363636363636364	7	0.28888888888888886	0.5454545454545454	9	6	3	1	0	0.5555555555555556	5	9	0.8666666666666667	13	0.14285714285714285	0.18181818181818182	0.540307233867276	0.8988944837168465	0.5446682255156136	0.8793256238069497	0.7202329772864802	0.8176860739569684	0.7866472770241282	0.8688242634496781	1.0	0.3333333333333333	0.0
1819	None	None	None	None	None	0	0	0.75	3	0.5	2	0.5	0.25	4	1	1	1	0	0.75	3	4	0.4	6	0.3333333333333333	0.6666666666666666	0.7302911925514366	0.6258565499356559	0.6661406343470654	0.9050765726648277	0.5953703677747658	0.7154887556627302	0.7932533534609347	0.7739133080292672	1.0	0.25	0.0
1214	None	None	None	None	None	0	0	0.25	1	1.0	3	0.8333333333333334	0	0	0	4	0	0	0.6666666666666666	3	2	0.3333333333333333	5	0.0	0.6666666666666666	0	0	0	0	0	0	0	0	0	0	0
2872	0.0013778454400133065	0.00029791513284825355	3.160853306296923e-05	0.9880663835846788	None	0	0	0.6666666666666666	4	0.42857142857142855	3	0.45	0.42857142857142855	4	3	4	2	0	0.8	5	4	0.6	9	0.18181818181818182	0.5	0.588589692219396	0.9294968264080573	0.17691609341230394	0.7024297931905124	0.35871599706586743	0.9316095735885338	0.8842030341007296	0.8825207557750185	0.625	0.25	0.0
6551	0.05262150903298788	0.013124583016089843	0.013122484786824717	0.876016473301522	None	0	0	0.3333333333333333	4	0.7333333333333333	11	0.2833333333333333	0.6666666666666666	13	10	3	1	0	0.4166666666666667	12	5	1.1333333333333333	17	0.14285714285714285	0.16666666666666666	0.47533795144328767	0.9167902039141564	0.45460728498885244	0.9090936913442224	0.6193883594303362	0.8269397421924729	0.8312922226334959	0.8898040809127592	1.0	0.3076923076923077	0.0
5675	0.05432389321520335	0.00962028113094363	0.009613127614264824	0.855110136495858	None	0	0	0.36363636363636365	4	0.7142857142857143	10	0.2909090909090909	0.6428571428571429	12	9	3	1	0	0.45454545454545453	11	5	1.0666666666666667	16	0.14285714285714285	0.18181818181818182	0.4819652118501098	0.9074383808906828	0.5063087119145957	0.9180900208602155	0.67760773777759	0.8793336441170895	0.8284008499729112	0.9027815633967402	1.0	0.3333333333333333	0.0
14	None	None	None	None	None	0	0	1.0	1	0	0	1.0	0	1	0	0	1	0	0.5	2	1	0.13333333333333333	2	0.3333333333333333	0	0	0	0	0	0	0	0	0	0	0	0
5110	0.04274735819663194	0.01069556727250192	0.010598579550959598	0.8906395494818209	None	0	0	0.3333333333333333	4	0.7333333333333333	11	0.25757575757575757	0.6	12	9	4	1	0	0.5454545454545454	11	6	1.1333333333333333	17	0.1111111111111111	0.18181818181818182	0.5078225926552818	0.9190270235127231	0.5063087119145957	0.9089459666803634	0.618626223670087	0.8254665697394067	0.8246235618899378	0.8903793352748451	1.0	0.3333333333333333	0.0
3874	0.029020221146830342	0.003670124892481526	0.003607975464175551	0.916805345310222	None	0	0	0.4	4	0.6923076923076923	9	0.25	0.5384615384615384	10	7	4	2	0	0.6	10	6	1.0	15	0.2222222222222222	0.16666666666666666	0.5078225926552818	0.9127957719312164	0.5190062596648592	0.9210053198590525	0.6932275776097361	0.8393243402872507	0.8371054707771324	0.8959038422031074	0.55	0.2	0.0
4804	0.03503787481407746	0.008314980338099565	0.008301398129251335	0.9280398568090044	None	0	0	0.36363636363636365	4	0.7142857142857143	10	0.2909090909090909	0.6428571428571429	12	9	3	1	0	0.45454545454545453	11	5	1.0666666666666667	16	0.14285714285714285	0.18181818181818182	0.5078225926552818	0.907635370525165	0.5513391821779762	0.869895002934503	0.6701417518465632	0.846091931319513	0.8122401823226058	0.8768717191860393	1.0	0.3333333333333333	0.0
3548	0.005469444273068614	0.0014398691684752974	-0.0014289999250818371	0.9708804794683318	None	0.5	1	0.5714285714285714	4	0.625	5	0.35714285714285715	0.625	8	5	1	0	0	0.5714285714285714	4	7	0.6666666666666666	10	0.0	0.6666666666666666	0.6055945276192434	0.9057617101157572	0.7641109828631885	0.9301608437401444	0.6836633024780843	0.6675626679150551	0.8580015677394783	0.8640994807158594	0	0	0.0
3023	0.0022375749442709457	0.0005693595647073663	0.0005549403822710527	0.9816632569256578	None	0	0	0.6	3	0.6	3	0.4375	0.6	5	3	1	1	0	1.0	4	4	0.4666666666666667	7	0.25	0.6666666666666666	0.6055945276192434	0.9111576195018456	0.7832647626113444	0.81700405684648	0.6836633024780843	0.6487839392386388	0.7722697486048313	0.8144582805422454	1.0	0.6	0.0
70	None	None	None	None	None	0	0	0.3333333333333333	2	0.8571428571428571	6	0.5625	0.5714285714285714	5	4	3	2	0	1.0	4	4	0.6	9	0.2222222222222222	0	0.9624526889596646	0.9225951934902696	0.511491377667829	0.9163287748265971	0.9503148294581699	0.9866851464229287	0.9398827331399013	0.9551708165681985	0.7	0	0.0
4476	0.036631048598430166	0.002347609626923651	-0.0006624305565196068	0.907434947216726	None	0	0	0.4	4	0.6666666666666666	8	0.28	0.5833333333333334	10	7	3	2	0	0.5	5	10	0.9333333333333333	14	0.2857142857142857	0.16666666666666666	0.5078225926552818	0.9127957719312164	0.5190062596648592	0.9210053198590525	0.6813767784912269	0.8392971606675185	0.8222543455222193	0.8958975772162645	0.55	0.2	0.0
1809	None	None	None	None	None	0	0	0.2857142857142857	2	0.875	7	1.0	0.875	8	7	1	2	0	0.1	10	1	0.6666666666666666	10	0.4	0.4444444444444444	0.4622482990456643	0.8712549444823443	0.3421623986164356	0.8625346107435712	0.5594929872588525	0.9160596197298568	0.7933872102582656	0.8855623522947821	0.5625	0.375	0.0
522	None	None	None	None	None	0	0	0.5	2	0.3333333333333333	1	0.5555555555555556	0.3333333333333333	2	1	2	3	0	1.0	3	3	0.3333333333333333	5	0.42857142857142855	1.0	0.7314090900944542	0.5	0.1539611538646189	0.505016223350996	0.5307377323896711	0.5871291397457605	0.916788031211374	0.5309749089439615	0.5	1.0	0.0
476	None	None	None	None	None	0	0	1.0	3	0.0	0	0.6666666666666666	0	3	0	0	1	0	0.6666666666666666	3	2	0.26666666666666666	4	1.0	1.0	0	0	0	0	0	0	0	0	0	0	0
5369	0.05227013593347945	0.011795296678950741	0.01177186670226402	0.8741725535181912	None	0	0	0.3333333333333333	4	0.7333333333333333	11	0.2833333333333333	0.6666666666666666	13	10	3	1	0	0.4166666666666667	12	5	1.1333333333333333	17	0.14285714285714285	0.16666666666666666	0.47533795144328767	0.9244745706919838	0.6117305946423897	0.9056980589920851	0.6193883594303362	0.8359971927662326	0.8254703276789088	0.8939653116707253	1.0	0.23076923076923078	0.0
1625	None	None	None	None	None	0.5	1	0.8333333333333334	5	0.16666666666666666	1	0.5	0.16666666666666666	6	1	1	0	0	1.0	4	4	0.5333333333333333	8	0.0	0.5	0.6055945276192434	0.9331026432143666	0.7794536515708881	0.9155737498040319	0.6697308573487781	0.8932195800738555	0.851376599506476	0.9153691617101367	0	0	0.0
4803	0.046022665007195436	0.01046377070947955	0.010463748324374349	0.8822490434532155	None	0	0	0.3333333333333333	4	0.75	12	0.27692307692307694	0.6875	14	11	3	1	0	0.38461538461538464	13	5	1.2	18	0.14285714285714285	0.15384615384615385	0.47533795144328767	0.9160483521034254	0.37790703960752975	0.908880564292719	0.6294898834682163	0.8230262543238749	0.8122401823226058	0.8885108059259682	1.0	0.35714285714285715	0.0
6160	0.04776533303341825	0.012908461784340278	0.012906797259019779	0.8782512046466504	None	0	0	0.36363636363636365	4	0.7142857142857143	10	0.2909090909090909	0.6428571428571429	12	9	3	1	0	0.45454545454545453	11	5	1.0666666666666667	16	0.14285714285714285	0.18181818181818182	0.47533795144328767	0.9165220866586355	0.5063087119145957	0.9080537023927034	0.6454408067885176	0.8358873995532766	0.8284008499729112	0.8913573492814924	1.0	0.3333333333333333	0.0
6817	0.049722563570229895	0.014452256650881352	0.0114853553285528	0.803403604891495	None	0	0	0.3333333333333333	4	0.7333333333333333	11	0.2833333333333333	0.6666666666666666	13	10	3	1	0	0.4166666666666667	12	5	1.1333333333333333	17	0.14285714285714285	0.16666666666666666	0.47533795144328767	0.915968500877512	0.5580101388403389	0.9080371861077484	0.6095048350858083	0.8632083790637493	0.8312922226334959	0.8978563151569476	1.0	0.3076923076923077	0.0
2704	5.2036286906624693e-05	4.652900563934567e-06	4.616034362690499e-06	0.9999975373492017	None	0.5	1	0.6666666666666666	4	0.5714285714285714	4	0.5	0.2857142857142857	4	2	4	1	0	0.5	6	3	0.6	9	0.1	0.6666666666666666	0.47937782657903566	0.9432930630508246	0.11606939754426096	0.6532739473477992	0.4902523432908993	0.9547498663365368	0.9475885247056196	0.897037109770975	1.0	0.25	0.0
3683	0.008939285906653468	0.0018616797936950472	0.0018573614890169776	0.9615005621300943	None	0.5	1	0.5714285714285714	4	0.625	5	0.3333333333333333	0.625	8	5	1	0	0	0.8333333333333334	5	6	0.6666666666666666	10	0.0	0.5	0.6679428600853401	0.9088565708167329	0.5463306126221346	0.8852033644354689	0.6836633024780843	0.7831085972149193	0.8737072553695896	0.8670850445805823	0	0	0.0
1762	None	None	None	None	None	0.5	1	0.7142857142857143	5	0.375	3	0.625	0.375	8	3	1	0	0	1.0	4	4	0.6666666666666666	10	0.0	0.6666666666666666	0.6055945276192434	0.9179159145165133	0.7966842267414053	0.827272461040837	0.6836633024780843	0.6952373286424112	0.7889262276488774	0.8322744730410419	0	0	0.0
4072	0.025919012905878298	0.007985201675928871	0.005753267964710379	0.920660600832127	None	0	0	0.4	4	0.6923076923076923	9	0.2727272727272727	0.6153846153846154	11	8	3	4	0	0.45454545454545453	5	11	1.0	15	0.5714285714285714	0.15384615384615385	0.813717426651797	0.9009460019822392	0.6117305946423897	0.9209368946761719	0.4813672798264587	0.892740450567022	0.8254703276789088	0.9055657922442106	0.09090909090909091	0.2727272727272727	0.0
7034	0.05217069337687687	0.01456576412945631	0.014297243511140756	0.8914857971494734	None	0	0	0.3333333333333333	4	0.75	12	0.27692307692307694	0.6875	14	11	3	1	0	0.38461538461538464	13	5	1.2	18	0.14285714285714285	0.15384615384615385	0.47533795144328767	0.9227671730313144	0.5063087119145957	0.9135196668680159	0.6144465972580723	0.8408977003363847	0.8321559464201467	0.8973039457825163	1.0	0.21428571428571427	0.0
375	None	None	None	None	None	0	0	0.5	2	0.5	2	0.5	0.5	3	2	2	2	0	0.75	4	3	0.4	6	0.2857142857142857	1.0	0.7314090900944542	0.9277270521553049	0.15596771052679145	0.5668220106198669	0.6363707138407055	0.8455699615054676	0.925443265582382	0.8186386532391137	0.6666666666666666	0.3333333333333333	0.0
3041	0.0043101103451136154	0.0017980592397636981	0.0017899320209120784	0.9831482915160028	None	0.5	1	0.6666666666666666	4	0.5	3	0.4	0.5	6	3	1	0	0	0.8	4	5	0.5333333333333333	8	0.0	0.6666666666666666	0.6679428600853401	0.9446744442966091	0.5966985264982305	0.8830273022302904	0.6697308573487781	0.7466828367261107	0.8820162788554945	0.8786818442866334	0	0	0.0
5010	0.04682835156285348	0.010017577989786452	0.010016895865478149	0.8826045855758878	None	0	0	0.3333333333333333	4	0.75	12	0.27692307692307694	0.6875	14	11	3	1	0	0.38461538461538464	13	5	1.2	18	0.14285714285714285	0.15384615384615385	0.47533795144328767	0.9227671730313144	0.5063087119145957	0.9135196668680159	0.6144465972580723	0.834414059653529	0.8284008499729112	0.8958300066339501	1.0	0.2857142857142857	0.0
7290	0.06110833340094063	0.0031102501385911704	-0.003103620085751817	0.8661694572509978	None	0	0	0.3076923076923077	4	0.7647058823529411	13	0.2923076923076923	0.6470588235294118	14	11	4	1	0	0.38461538461538464	13	5	1.2666666666666666	19	0.1111111111111111	0.14285714285714285	0.47533795144328767	0.9114455572532127	0.321570826346392	0.8932911411532164	0.6193883594303362	0.756244458816671	0.8284008499729112	0.8656238123649239	1.0	0.2857142857142857	0.0
2952	0.039607396588846884	0.0016484573580103218	0.0011277856105588804	0.8869442739008011	None	0	0	0.4	4	0.6923076923076923	9	0.2727272727272727	0.6153846153846154	11	8	3	1	0	0.45454545454545453	5	11	1.0	15	0.14285714285714285	0.15384615384615385	0.5806994025409208	0.9183489655925504	0.45460728498885244	0.920431513040197	0.6796694995867385	0.8176159321863746	0.8242799836055535	0.8931067212152551	1.0	0.2727272727272727	0.0
330	None	None	None	None	None	0	0	0.75	3	0.25	1	0.6	0.25	4	1	1	0	0	0.4	5	2	0.4	6	0.0	0.8	0.6055945276192434	0.8916332410012925	0.8586009041592156	0.9101990129463141	0.6836633024780843	0.6826309545404535	0.8402748067275126	0.8493906699287834	0	0	0.0
7255	0.06627816355778979	0.015381257692920246	0.014712554338230906	0.8636032053018976	None	0	0	0.3333333333333333	4	0.75	12	0.27692307692307694	0.6875	14	11	3	1	0	0.38461538461538464	13	5	1.2	18	0.14285714285714285	0.15384615384615385	0.47533795144328767	0.9160483521034254	0.37790703960752975	0.9088805642927191	0.6193883594303362	0.8186474456267121	0.8321559464201467	0.8875238063821664	1.0	0.2857142857142857	0.0
5709	0.03534251592500339	0.0018338059531052826	0.00025793697425109853	0.918295481947202	None	0	0	0.4	4	0.6923076923076923	9	0.2727272727272727	0.6153846153846154	11	8	3	1	0	0.45454545454545453	5	11	1.0	15	0.14285714285714285	0.15384615384615385	0.47533795144328767	0.9175641427372684	0.5580101388403389	0.9161041757106306	0.720050717117214	0.8430525585120426	0.8537299723541584	0.8966420184792007	1.0	0.2727272727272727	0.0
7323	0.048609577560803606	0.015015401796871532	0.01484579080859217	0.8878978366757903	None	0	0	0.36363636363636365	4	0.7142857142857143	10	0.2909090909090909	0.6428571428571429	12	9	3	1	0	0.45454545454545453	11	5	1.0666666666666667	16	0.14285714285714285	0.18181818181818182	0.47533795144328767	0.9165220866586355	0.5063087119145957	0.9080537023927034	0.6454408067885176	0.8513456204473956	0.8284008499729112	0.8950847659459276	1.0	0.3333333333333333	0.0
5488	0.04707397304836962	0.012569294711555927	0.012541169998584317	0.8770933914230158	None	0	0	0.36363636363636365	4	0.7142857142857143	10	0.2909090909090909	0.6428571428571429	12	9	3	1	0	0.45454545454545453	11	5	1.0666666666666667	16	0.14285714285714285	0.18181818181818182	0.47533795144328767	0.9165220866586355	0.5063087119145957	0.9080537023927034	0.6416717660748807	0.8601819387444157	0.8246235618899378	0.8973052345206949	1.0	0.3333333333333333	0.0
6084	0.046714114113546715	0.014593309391138131	0.014420341485986875	0.8827550954600034	None	0	0	0.36363636363636365	4	0.7142857142857143	10	0.2909090909090909	0.6428571428571429	12	9	3	1	0	0.45454545454545453	11	5	1.0666666666666667	16	0.14285714285714285	0.18181818181818182	0.47533795144328767	0.9165220866586355	0.5063087119145957	0.9080537023927034	0.6454408067885176	0.8358873995532766	0.8284008499729112	0.8913573492814924	1.0	0.3333333333333333	0.0
3939	0.020804131081027	0.0044407798300034815	0.003784514154020477	0.9457020491218646	None	0	0	0.4	4	0.6666666666666666	8	0.28	0.5833333333333334	10	7	3	2	0	0.5	10	5	0.9333333333333333	14	0.2857142857142857	0.16666666666666666	0.5078225926552818	0.9254577480060225	0.4195179061940445	0.9132111132791916	0.7255058229468991	0.8682486453923983	0.8084197909395169	0.9048795203227128	0.55	0.2	0.0
7114	0.04878220090220486	0.008962733516136454	0.008633379901248036	0.901545322919401	None	0	0	0.3333333333333333	4	0.75	12	0.27692307692307694	0.6875	14	11	3	1	0	0.38461538461538464	13	5	1.2	18	0.14285714285714285	0.15384615384615385	0.47533795144328767	0.9100542110879374	0.5063087119145957	0.9058707602694371	0.6503825689607815	0.8426950646712177	0.8436523149329725	0.8895003921193075	1.0	0.2857142857142857	0.0
7064	0.04532226257686544	0.012020291741879486	0.01198786239126114	0.8801107205046392	None	0	0	0.36363636363636365	4	0.7142857142857143	10	0.2909090909090909	0.6428571428571429	12	9	3	1	0	0.45454545454545453	11	5	1.0666666666666667	16	0.14285714285714285	0.18181818181818182	0.47533795144328767	0.9165220866586355	0.5063087119145957	0.9080537023927034	0.6454408067885176	0.8513456204473956	0.8284008499729112	0.8950847659459276	1.0	0.25	0.0
5467	0.049183281987581894	0.011927185663833585	0.011627137295502606	0.89478330797286	None	0	0	0.3333333333333333	4	0.75	12	0.3	0.625	13	10	4	1	0	0.4166666666666667	12	5	1.2	18	0.1111111111111111	0.15384615384615385	0.47533795144328767	0.9180517698523634	0.45460728498885244	0.9082623821268506	0.6095048350858083	0.8182412007807036	0.8254703276789088	0.8880604838661676	1.0	0.3076923076923077	0.0
2064	None	None	None	None	None	0	0	0	0	0	0	1.0	0	0	0	0	0	0	1.0	1	1	0.06666666666666667	1	0.0	0	0	0	0	0	0	0	0	0	0	0	0
2306	None	None	None	None	None	0	0	0.75	3	0.5	2	0.6	0	1	0	4	1	0	0.4	5	2	0.4	6	0.09090909090909091	0.5	0	0	0	0	0	0	0	0	0	0	0
5492	0.062236416446694025	0.01629619269037971	0.016284398717490437	0.8880240016942067	None	0	0	0.3333333333333333	4	0.75	12	0.27692307692307694	0.6875	14	11	3	1	0	0.38461538461538464	13	5	1.2	18	0.14285714285714285	0.15384615384615385	0.47533795144328767	0.9101097616683783	0.37790703960752975	0.9171847630628476	0.6454408067885176	0.8239165729208325	0.8284008499729112	0.8896915898259729	1.0	0.2857142857142857	0.0
7245	0.04298354718927792	0.006365374539506769	0.006353266389367493	0.9262293140438046	None	0	0	0.3333333333333333	4	0.7333333333333333	11	0.2833333333333333	0.6	12	9	4	1	0	0.4166666666666667	12	5	1.1333333333333333	17	0.1111111111111111	0.16666666666666666	0.5078225926552818	0.9193435491707129	0.5104869231092943	0.9061993263685786	0.7060777235492726	0.8656226137319147	0.8098576323093442	0.8991771520950513	1.0	0.08333333333333333	0.0
342	None	None	None	None	None	0	0	0.25	1	1.0	3	1.0	0.3333333333333333	2	1	2	0	0	0.2	5	1	0.3333333333333333	5	0.0	0	0.5847177216513832	0.7132997049019054	0.43579136058661494	0.9495440982882463	0.7159275825813032	0.5756923857106914	0.8653290102729597	0.7996038773770408	0	0	0.0
7308	0.039286442482309926	0.012980456873851947	0.012136049223156533	0.912941686418464	None	0	0	0.3333333333333333	4	0.75	12	0.27692307692307694	0.6875	14	11	3	1	0	0.38461538461538464	13	5	1.2	18	0.14285714285714285	0.15384615384615385	0.6820933555072022	0.9076108365723391	0.4569842195033642	0.9010143423433855	0.6594058096125779	0.8481373236876043	0.8399406655733272	0.8880662698453754	1.0	0.2857142857142857	0.0
2223	None	None	None	None	None	0	0	0.25	2	0.9	9	1.0	0.9	11	9	0	2	0	0.08333333333333333	12	1	0.8	12	1.0	0.7272727272727273	0.4296905075137262	0.9088955852768671	0.1779792086725341	0.9178318333166546	0.37504756196239253	0.9268114338285552	0.786193384398457	0.9181440800919048	0.5454545454545454	0.5454545454545454	0.0
2423	None	None	None	None	None	1.0	1	0.8	4	0.4	2	0.5833333333333334	0.2	4	1	2	0	0	0.75	4	3	0.4666666666666667	7	0.0	0.6666666666666666	0.6149113811399536	0.8532630809446866	0.7794536515708881	0.8589936814664566	0.6697308573487781	0.70631174012094	0.8301448520634715	0.8148202306141463	0	0	0.0
7305	0.06741874747884052	0.012350408038630044	0.01182737406700565	0.8622335702077024	None	0	0	0.3333333333333333	4	0.75	12	0.27692307692307694	0.6875	14	11	3	2	0	0.38461538461538464	13	5	1.2	18	0.2857142857142857	0.15384615384615385	0.4067755302724766	0.8992740001742764	0.37790703960752975	0.8605084966385177	0.6750835140188272	0.8135392167368615	0.8327997629162988	0.861438842874989	0.5357142857142857	0.2857142857142857	0.0
6056	0.06724034872029014	0.009982127869736552	0.009834475764497275	0.8559937762696892	None	0	0	0.3333333333333333	4	0.75	12	0.27692307692307694	0.6875	14	11	3	1	0	0.38461538461538464	13	5	1.2	18	0.14285714285714285	0.15384615384615385	0.47533795144328767	0.9102661621045237	0.37790703960752975	0.9068276834714368	0.6454408067885176	0.8382289838436919	0.8284008499729112	0.8888617500750444	1.0	0.2857142857142857	0.0
5754	0.058728578275738665	0.011944843079475393	0.011753414954245048	0.8923897599661335	None	0	0	0.3076923076923077	4	0.7647058823529411	13	0.2714285714285714	0.7058823529411765	15	12	3	1	0	0.35714285714285715	14	5	1.2666666666666666	19	0.14285714285714285	0.14285714285714285	0.47533795144328767	0.9036780020010959	0.301206794226207	0.9218833231038783	0.6813767784912269	0.8252411733669976	0.8312922226334959	0.8895762598702665	1.0	0.26666666666666666	0.0
6022	0.054592135497636966	0.015351264319339008	0.015314714598812468	0.8742302128588407	None	0	0	0.3333333333333333	4	0.7333333333333333	11	0.2833333333333333	0.6666666666666666	13	10	3	1	0	0.4166666666666667	12	5	1.1333333333333333	17	0.14285714285714285	0.16666666666666666	0.47533795144328767	0.9167902039141564	0.45460728498885244	0.9090936913442224	0.6193883594303362	0.8425276031296857	0.8312922226334959	0.8934455743010918	1.0	0.3076923076923077	0.0
7369	0.05137965384317878	0.013997450105951072	0.013203138773984225	0.8780447652868395	None	0	0	0.3333333333333333	4	0.75	12	0.3	0.625	13	10	4	1	0	0.4166666666666667	12	5	1.2	18	0.1111111111111111	0.15384615384615385	0.47533795144328767	0.9202848399541802	0.5580101388403389	0.9120910274099496	0.6095048350858083	0.8182412007807036	0.8254703276789088	0.8905832565520316	1.0	0.3076923076923077	0.0
4911	0.04895517059080083	0.010322682797954648	0.008504027905368168	0.7973201020743037	None	0	0	0.3333333333333333	4	0.75	12	0.3	0.625	13	10	4	2	0	0.4166666666666667	12	5	1.2	18	0.2222222222222222	0.15384615384615385	0.540307233867276	0.9071731436027195	0.301206794226207	0.9287972379217033	0.6813767784912269	0.840693646498451	0.8254703276789088	0.8975644828670213	0.5384615384615384	0.46153846153846156	0.0
5774	0.05432232610620486	0.015455155386132013	0.01545511829538826	0.8785611888891757	None	0	0	0.3333333333333333	4	0.7333333333333333	11	0.2833333333333333	0.6666666666666666	13	10	3	1	0	0.4166666666666667	12	5	1.1333333333333333	17	0.14285714285714285	0.16666666666666666	0.47533795144328767	0.9167902039141564	0.45460728498885244	0.9090936913442224	0.6193883594303362	0.8269397421924729	0.8312922226334959	0.8898040809127592	1.0	0.3076923076923077	0.0
6351	0.06382041247414975	0.004630134598497473	-0.004552818468576768	0.8659099062103246	None	0	0	0.3076923076923077	4	0.7647058823529411	13	0.2923076923076923	0.6470588235294118	14	11	4	1	0	0.38461538461538464	13	5	1.2666666666666666	19	0.1111111111111111	0.14285714285714285	0.47533795144328767	0.9114455572532127	0.321570826346392	0.8932911411532164	0.6193883594303362	0.756244458816671	0.8284008499729112	0.8656238123649239	1.0	0.2857142857142857	0.0
7526	0.04828857679523337	0.013032981403447838	0.013014203346459252	0.877366082494204	None	0	0	0.36363636363636365	4	0.7142857142857143	10	0.2909090909090909	0.6428571428571429	12	9	3	1	0	0.45454545454545453	11	5	1.0666666666666667	16	0.14285714285714285	0.18181818181818182	0.47533795144328767	0.9165220866586355	0.5063087119145957	0.9080537023927034	0.6454408067885176	0.8513456204473956	0.8284008499729112	0.8950847659459276	1.0	0.3333333333333333	0.0
5164	0.03881934472599049	0.0021563168543581295	0.0021530856147355805	0.8758847329753237	None	0	0	0.4	4	0.6923076923076923	9	0.2727272727272727	0.6153846153846154	11	8	3	1	0	0.45454545454545453	5	11	1.0	15	0.14285714285714285	0.15384615384615385	0.47533795144328767	0.9172204358358644	0.45460728498885244	0.9241787357999547	0.666222177932992	0.838573165787096	0.8189920981997555	0.8988441912418671	1.0	0.36363636363636365	0.0
1674	None	None	None	None	None	0	0	0.6666666666666666	2	0.0	0	0.6666666666666666	0	0	0	3	0	0	0.6666666666666666	3	2	0.26666666666666666	4	0.0	0	0	0	0	0	0	0	0	0	0	0	0
6042	0.06523359622280835	0.006696946054910497	0.006656896877325571	0.8620981425747984	None	0	0	0.3333333333333333	4	0.75	12	0.27692307692307694	0.6875	14	11	3	1	0	0.38461538461538464	13	5	1.2	18	0.14285714285714285	0.15384615384615385	0.47533795144328767	0.9102661621045237	0.37790703960752975	0.9068276834714368	0.6454408067885176	0.8235648295668787	0.8284008499729112	0.8853764756258323	1.0	0.2857142857142857	0.0
3130	0.0060215869169476625	0.0014372941570556825	0.0014368861848665876	0.9757261697290699	None	0.5	1	0.6666666666666666	4	0.5714285714285714	4	0.42857142857142855	0.5714285714285714	7	4	1	0	0	0.42857142857142855	3	7	0.6	9	0.0	1.0	0.28855409661801934	0.9231978789509864	0.4311739765960902	0.9354493225588233	0.7069167651687283	0.729158282366473	0.8958409117755888	0.8859659384747142	0	0	0.0
2324	None	None	None	None	None	0	0	0.8	4	0.2	1	0.5833333333333334	0.2	5	1	1	1	0	0.75	4	3	0.4666666666666667	7	0.5	0.5	0.6055945276192434	0.847754976075818	0.5694430807467747	0.9238832903300901	0.6836633024780843	0.6371834012976024	0.8442650813689746	0.8309243922636742	1.0	0.2	0.0
1287	None	None	None	None	None	0	0	0.5	2	0.75	3	1.0	0.75	3	3	2	2	0	0.16666666666666666	6	1	0.4	6	0.25	0.8	0.4948060905776023	0.927665282406953	0.28907947102590964	0.7722525651488833	0.3962244799832698	0.8959669750362016	0.800400440668085	0.8781698437107882	0.6666666666666666	0.6666666666666666	0.0
3214	0.044301940978513914	0.004720488458612335	0.0019012321012104611	0.8666344659995646	None	0	0	0.38461538461538464	5	0.6470588235294118	11	0.2261904761904762	0.5882352941176471	14	10	4	1	0	0.5833333333333334	7	12	1.2666666666666666	19	0.125	0.13333333333333333	0.7698823869422506	0.8960312300245	0.5721728189911006	0.9273238003627399	0.5294851341358322	0.8250719495716027	0.850714183323938	0.889314339666763	1.0	0	0.0
1877	None	None	None	None	None	0	0	0.6	3	0.4	2	0.4375	0	0	0	6	3	0	1.0	4	4	0.4666666666666667	7	0.1875	0.5	0	0	0	0	0	0	0	0	0	0	0
4929	0.05192899855526481	0.011707925532502883	0.011706092420015515	0.8937277295990101	None	0	0	0.35714285714285715	5	0.6666666666666666	12	0.3076923076923077	0.6666666666666666	15	12	4	0	0	0.38461538461538464	13	5	1.3333333333333333	20	0.0	0.13333333333333333	0.47533795144328767	0.9181620613049627	0.4883588028787771	0.911915484630476	0.5699864693142449	0.864922328628095	0.8537299723541584	0.9005983888826243	0	0	0.0
1999	None	None	None	None	None	0	0	1.0	2	0.0	0	0.75	0	1	0	1	0	0	1.0	2	2	0.2	3	0.0	0	0	0	0	0	0	0	0	0	0	0	0
835	None	None	None	None	None	0	0	0.5	2	0.6666666666666666	2	1.0	0.6666666666666666	3	2	1	2	0	0.2	5	1	0.3333333333333333	5	0.4	0.5	0.4296905075137262	0.9364682670219946	0.1779792086725341	0.9254055938272864	0.3962244799832698	0.8943289188828096	0.786193384398457	0.9204269152497754	0.6666666666666666	1.0	0.0
736	None	None	None	None	None	0	0	1.0	2	0.0	0	1.0	0	2	0	0	0	0	0.3333333333333333	3	1	0.2	3	0.0	1.0	0	0	0	0	0	0	0	0	0	0	0
5119	0.046196794164113035	0.01412767440715481	0.013972891452752703	0.8958567194052112	None	0	0	0.4	4	0.6923076923076923	9	0.3	0.6153846153846154	11	8	3	1	0	0.5	10	5	1.0	15	0.14285714285714285	0.2	0.47533795144328767	0.9090199294499745	0.5580101388403389	0.8905417490243497	0.720050717117214	0.8214799612957786	0.8537299723541584	0.8781264603540254	1.0	0.2727272727272727	0.0
7270	0.055590979167747745	0.005410815326266985	-0.005394055634748249	0.8673252384934211	None	0	0	0.3333333333333333	4	0.75	12	0.3	0.625	13	10	4	1	0	0.4166666666666667	12	5	1.2	18	0.1111111111111111	0.15384615384615385	0.47533795144328767	0.9112606138616478	0.34193485846657695	0.8948633067818814	0.6193883594303362	0.7881961641376313	0.8254703276789088	0.8730508360693244	1.0	0.3076923076923077	0.0
3418	0.005295044078381095	0.0017759969861560853	-0.0017689014378685878	0.9700503544016684	None	0.5	1	0.5714285714285714	4	0.625	5	0.35714285714285715	0.625	8	5	1	0	0	0.5714285714285714	4	7	0.6666666666666666	10	0.0	0.6666666666666666	0.6055945276192434	0.9057617101157572	0.7641109828631885	0.9301608437401444	0.6836633024780843	0.6675626679150551	0.8580015677394783	0.8640994807158594	0	0	0.0
521	None	None	None	None	None	0	0	0.15384615384615385	2	0.9411764705882353	16	0.34545454545454546	0.7647058823529411	15	13	3	1	0	0.45454545454545453	11	5	1.2666666666666666	19	0.125	0.47058823529411764	0.5075985540207714	0.911733620837518	0.8890993037645707	0.9074151168270912	0.7219594848979904	0.9590398495334327	0.8606222900997491	0.9302324328919674	1.0	0.13333333333333333	0.0
1768	None	None	None	None	None	1.0	1	1.0	4	0.25	1	0.5	0.25	4	1	1	0	0	0.75	4	3	0.4	6	0.0	1.0	0.4337658953866101	0.8944151069246874	0.8413703289886986	0.9100457578735852	0.6697308573487781	0.6826488555166309	0.8730903408590365	0.850552383583598	0	0	0.0
2875	0.0023285786999673944	0.0004384092928841526	0.00038728176774746316	0.9949775100079439	None	1.0	1	1.0	5	0.0	0	0.5833333333333334	0	5	0	1	0	0	0.75	4	3	0.4666666666666667	7	0.0	0.6666666666666666	0	0	0	0	0	0	0	0	0	0	0
6146	0.04801875077538097	0.014372584304607795	0.014328899100452784	0.8773617603242694	None	0	0	0.36363636363636365	4	0.7142857142857143	10	0.2909090909090909	0.6428571428571429	12	9	3	1	0	0.45454545454545453	11	5	1.0666666666666667	16	0.14285714285714285	0.18181818181818182	0.47533795144328767	0.9165220866586355	0.5063087119145957	0.9080537023927034	0.6454408067885176	0.8513456204473956	0.8284008499729112	0.8950847659459276	1.0	0.3333333333333333	0.0
1743	None	None	None	None	None	0	0	1.0	4	0.0	0	0.6666666666666666	0	4	0	1	1	0	1.0	3	3	0.4	6	0.5	0.6666666666666666	0	0	0	0	0	0	0	0	0	0	0
1252	None	None	None	None	None	0	0	0	0	0	0	1.0	0	0	0	0	0	0	1.0	1	1	0.06666666666666667	1	0.0	0	0	0	0	0	0	0	0	0	0	0	0
2284	None	None	None	None	None	0	0	0	0	0	0	1.0	0	0	0	0	0	0	1.0	1	1	0.06666666666666667	1	0.0	0	0	0	0	0	0	0	0	0	0	0	0
3830	0.008112787135844079	0.0024477658725148036	0.0024278869535542596	0.9756199497392776	None	0.5	1	0.6666666666666666	4	0.5714285714285714	4	0.36	0.5714285714285714	7	4	1	0	0	1.0	5	5	0.6	9	0.0	0.5	0.6055945276192434	0.9240203715742138	0.4311739765960902	0.9140785216890251	0.6836633024780843	0.8735759354862388	0.7722697486048313	0.9059565898031111	0	0	0.0
7033	0.05401558943277821	0.015235468564570991	0.01513719168671197	0.877089467040361	None	0	0	0.3333333333333333	4	0.7333333333333333	11	0.2833333333333333	0.6666666666666666	13	10	3	1	0	0.4166666666666667	12	5	1.1333333333333333	17	0.14285714285714285	0.16666666666666666	0.47533795144328767	0.9167902039141564	0.45460728498885244	0.9090936913442224	0.6193883594303362	0.8425276031296857	0.8312922226334959	0.8934455743010918	1.0	0.3076923076923077	0.0
7435	0.08376951151224801	0.015804572540347242	0.010287854718601927	0.8410799727579107	None	0	0	0.3076923076923077	4	0.7647058823529411	13	0.2714285714285714	0.7058823529411765	15	12	3	1	0	0.35714285714285715	14	5	1.2666666666666666	19	0.14285714285714285	0.14285714285714285	0.47533795144328767	0.8863029330417267	0.301206794226207	0.857316521615094	0.666222177932992	0.8076372619167577	0.8330161364988259	0.8532693418101971	1.0	0.26666666666666666	0.0
4971	0.035207801043923716	0.00260704255296798	0.00024647876802248925	0.9167588262269912	None	0	0	0.4	4	0.6923076923076923	9	0.2727272727272727	0.6153846153846154	11	8	3	1	0	0.45454545454545453	5	11	1.0	15	0.14285714285714285	0.15384615384615385	0.47533795144328767	0.9175641427372684	0.5580101388403389	0.9161041757106306	0.720050717117214	0.8430525585120426	0.8537299723541584	0.8966420184792007	1.0	0.2727272727272727	0.0
3844	None	None	None	None	None	0	0	0.4	4	0.6923076923076923	9	0.375	0.5384615384615384	10	7	4	2	0	0.625	5	8	1.0	15	0.2222222222222222	0.15384615384615385	0.6331772905499902	0.9061559378298731	0.3982710717277147	0.9141282623250611	0.6742910165096192	0.7878535901322636	0.8107007195570906	0.8788490882485641	0.55	0.2	0.0
6290	0.058755494146690436	0.007589748014741042	0.006150160369039106	0.870130485841887	None	0	0	0.3333333333333333	4	0.7333333333333333	11	0.2833333333333333	0.6666666666666666	13	10	3	0	0	0.4166666666666667	12	5	1.1333333333333333	17	0.0	0.16666666666666666	0.47533795144328767	0.9179339554850823	0.301206794226207	0.9066077609074993	0.6193883594303362	0.8270768798039216	0.8330161364988259	0.8893564593311294	0	0	0.0
3282	0.004501561970840883	0.0015225270424133622	0.0015223707045917126	0.9891561708033322	None	0.5	1	0.8333333333333334	5	0.2857142857142857	2	0.45	0.2857142857142857	6	2	2	0	0	0.8	4	5	0.6	9	0.0	0.5	0.6055945276192434	0.9125053300832551	0.6418806012700718	0.8963323032252413	0.6836633024780843	0.5599875972736877	0.8744686720551715	0.8293389449865648	0	0	0.0
5715	0.05773425370847409	0.004782628277298948	0.004142362743171032	0.905868259740974	None	0	0	0.35714285714285715	5	0.6666666666666666	12	0.3076923076923077	0.6666666666666666	14	12	5	2	0	0.38461538461538464	13	5	1.3333333333333333	20	0.16666666666666666	0.13333333333333333	0.38657944593565424	0.9324448170252663	0.5104869231092943	0.8756766751572483	0.5138290306561515	0.899802166713455	0.8436523149329725	0.9052813574366041	0.5357142857142857	0.07142857142857142	0.0
3618	0.027806928147780706	0.008906928791509604	0.005456778285204093	0.9219583272856366	None	0	0	0.4	4	0.6666666666666666	8	0.28	0.5833333333333334	10	7	3	4	0	0.5	5	10	0.9333333333333333	14	0.5714285714285714	0.16666666666666666	0.790078471279073	0.9051717920933505	0.6117305946423897	0.9228890718195741	0.5424957348847234	0.8914697371245953	0.7785883174914578	0.9073238346023993	0.1	0.3	0.0
6150	0.052805993038635445	0.011259129418444766	0.01119550958342277	0.8874834735697008	None	0	0	0.3333333333333333	4	0.7333333333333333	11	0.2833333333333333	0.6666666666666666	13	10	3	1	0	0.4166666666666667	12	5	1.1333333333333333	17	0.14285714285714285	0.16666666666666666	0.47533795144328767	0.9095523715141987	0.45460728498885244	0.9184555284694381	0.6813767784912269	0.8391948516668739	0.8312922226334959	0.8935308284119323	1.0	0.3076923076923077	0.0
344	None	None	None	None	None	0	0	0.5	1	1.0	1	1.0	1.0	2	1	0	0	0	0.3333333333333333	3	1	0.2	3	0.0	0	0.3093815283397984	0.8903006022162737	0.14987810962066522	0.6221728415578675	0.506600266056133	0.9831432333233192	0.8113831633805386	0.9019899199185593	0	0	0.0
3134	0.0304675052189714	0.0028820713730048713	-0.002295846126982964	0.8942778286419139	None	0	0	0.3333333333333333	4	0.7333333333333333	11	0.2833333333333333	0.6	12	9	4	1	0	0.4166666666666667	5	12	1.1333333333333333	17	0.1111111111111111	0.13333333333333333	0.6331772905499902	0.9121199752262806	0.3982710717277147	0.9183493767048935	0.6065645125143982	0.8014329775727538	0.7940345781216587	0.8861227163573304	1.0	0.25	0.0
828	None	None	None	None	None	0	0	0.5	1	1.0	1	0.75	0	1	0	1	0	0	1.0	2	2	0.2	3	0.0	0	0	0	0	0	0	0	0	0	0	0	0
2254	None	None	None	None	None	0	0	0.5	2	0.6666666666666666	2	0.625	0.6666666666666666	2	2	2	0	0	0.5	2	4	0.3333333333333333	5	0.0	0	0.3848985629322016	0.8073509588616296	0.698104957598655	0.577311451280128	0.5825581123133581	0.7366404939664901	0.7861582065037627	0.7159387761186631	0	0	0.0
5548	0.046317398355516654	0.00741662149854319	0.005993961030794123	0.8808804507580781	None	0	0	0.3333333333333333	4	0.7333333333333333	11	0.2833333333333333	0.6666666666666666	13	10	3	1	0	0.4166666666666667	12	5	1.1333333333333333	17	0.14285714285714285	0.16666666666666666	0.47533795144328767	0.9184950610351366	0.5580101388403389	0.9097112185761986	0.6095048350858083	0.8632083790637493	0.8312922226334959	0.8994801190328005	1.0	0.3076923076923077	0.0
6433	0.04787427868651596	0.011842480705658975	0.011817024858955371	0.8798548904355857	None	0	0	0.36363636363636365	4	0.7142857142857143	10	0.2909090909090909	0.6428571428571429	12	9	3	1	0	0.45454545454545453	11	5	1.0666666666666667	16	0.14285714285714285	0.18181818181818182	0.47533795144328767	0.9165220866586355	0.5063087119145957	0.9080537023927034	0.6454408067885176	0.8358873995532766	0.8284008499729112	0.8913573492814924	1.0	0.3333333333333333	0.0
1159	None	None	None	None	None	0	0	0.5	3	0.7142857142857143	5	0.42857142857142855	0.7142857142857143	7	5	1	1	0	0.42857142857142855	7	3	0.6	9	0.25	1.0	0.46326104218018954	0.7743891278869764	0.3246484852643116	0.7920341930693077	0.26845743787964893	0.8953688734016505	0.6939531780661814	0.8281296708242923	1.0	0.14285714285714285	0.0
4521	0.03218186545119255	0.002413589350929431	0.00184060158736562	0.8812007591488388	None	0	0	0.36363636363636365	4	0.7142857142857143	10	0.2909090909090909	0.5714285714285714	11	8	4	1	0	0.45454545454545453	5	11	1.0666666666666667	16	0.1111111111111111	0.14285714285714285	0.7260473472327043	0.9028652629918406	0.45460728498885244	0.9179839798449078	0.6201310931234046	0.7914650977486218	0.8254703276789088	0.8800432358759406	1.0	0.2727272727272727	0.0
1983	None	None	None	None	None	0	0	0.5	2	0.3333333333333333	1	0.8333333333333334	0	0	0	4	0	0	0.6666666666666666	3	2	0.3333333333333333	5	0.0	0	0	0	0	0	0	0	0	0	0	0	0
3805	0.031628190393719675	0.010166026137636664	0.006631789209449626	0.8931739989062136	None	0	0	0.4	4	0.6666666666666666	8	0.28	0.5833333333333334	10	7	3	4	0	0.5	5	10	0.9333333333333333	14	0.5714285714285714	0.16666666666666666	0.790078471279073	0.909488712249347	0.6117305946423897	0.9382264063641336	0.5424957348847234	0.8914697371245953	0.7785883174914578	0.9151281718555325	0.1	0.2	0.0
1917	None	None	None	None	None	0	0	0.6	3	0.6	3	0.7	0.2	2	1	4	3	0	0.4	5	2	0.4666666666666667	7	0.2727272727272727	0.8	0.55	0.9890130573694068	0.38123073711385075	0.5349792395717026	0.2672770961167229	0.8419449126295754	0.9329872393494509	0.8913209582118969	0.5	1.0	0.0
2686	9.180970868939512e-05	1.0521653752065133e-06	1.2207574969456983e-07	0.9999973702261826	None	0.5	1	0.6666666666666666	4	0.5	3	0.5333333333333333	0.16666666666666666	3	1	4	1	0	0.6	3	5	0.5333333333333333	8	0.1	0.6666666666666666	0.5391501527559704	0.9614298470884709	0.1	0.6737448826788162	0.27148477648919767	0.9285200314996377	0.9463914337946633	0.8973784580578418	1.0	0.3333333333333333	0.0
4953	0.042553683577086894	0.012369353010983264	0.012326067415648845	0.9136887027535547	None	0	0	0.3333333333333333	4	0.7333333333333333	11	0.2833333333333333	0.6666666666666666	13	10	3	1	0	0.4166666666666667	12	5	1.1333333333333333	17	0.14285714285714285	0.16666666666666666	0.47533795144328767	0.9051667642720009	0.5580101388403389	0.8954669705027778	0.6589067252018996	0.8667043988871147	0.8440983396436393	0.8901222162060725	1.0	0.23076923076923078	0.0
6303	0.05343396279783658	0.013340149308092469	0.013169048217287328	0.8802482999603424	None	0	0	0.3333333333333333	4	0.7333333333333333	11	0.2833333333333333	0.6666666666666666	13	10	3	1	0	0.4166666666666667	12	5	1.1333333333333333	17	0.14285714285714285	0.16666666666666666	0.47533795144328767	0.9353635724511751	0.6117305946423897	0.9135202941996282	0.6095048350858083	0.8246117230450809	0.8312922226334959	0.8995728806892572	1.0	0.23076923076923078	0.0
315	None	None	None	None	None	0	0	0.6666666666666666	4	0.3333333333333333	2	0.5333333333333333	0.16666666666666666	4	1	3	2	0	0.6	5	3	0.5333333333333333	8	0.2857142857142857	0.6666666666666666	0.41439390132775716	0.6228046736776381	0.3246484852643116	0.817305516165425	0.26845743787964893	0.8729877956332505	0.7194649800093486	0.7873628427136411	0.625	0.25	0.0
3696	0.020382955630774302	0.006055528500823326	0.005529384202760375	0.9244611317847764	None	0	0	0.4444444444444444	4	0.6363636363636364	7	0.28888888888888886	0.5454545454545454	9	6	3	4	0	0.5555555555555556	5	9	0.8666666666666667	13	0.5714285714285714	0.18181818181818182	0.813717426651797	0.8756397163792742	0.6117305946423897	0.9327910836493769	0.603624189942988	0.8994296869710406	0.8254703276789088	0.9053112536469792	0.1111111111111111	0.2222222222222222	0.0
1411	None	None	None	None	None	0	0	0.5	2	0.6666666666666666	2	0.625	0.3333333333333333	1	1	3	0	0	0.5	4	2	0.3333333333333333	5	0.0	0	0.13568986014935833	0.5	0.6477533305927041	0.5	0.18006007682478103	0.5	0.9102263765708068	0.5	0	0	0.0
2128	None	None	None	None	None	0	0	0.3333333333333333	1	1.0	2	1.0	0.5	2	1	1	0	0	0.25	4	1	0.26666666666666666	4	0.0	0	0.3271628668789307	0.8407855067014437	0.43239471403954355	0.951146808620263	0.7314613016282081	0.6131213877429805	0.8803884342707771	0.845246527581251	0	0	0.0
3470	0.03899860487620269	0.003625526447391916	0.003599938887612206	0.8679918404031622	None	0	0	0.4	4	0.6923076923076923	9	0.2727272727272727	0.6153846153846154	11	8	3	1	0	0.45454545454545453	5	11	1.0	15	0.14285714285714285	0.15384615384615385	0.540307233867276	0.9144483943430138	0.5580101388403389	0.9227843323226055	0.666222177932992	0.8391929434279737	0.8254703276789088	0.897284499658856	1.0	0.2727272727272727	0.0
6861	0.041119932669501855	0.0035843100233002093	0.0034807292819808685	0.8501806346090974	None	0	0	0.3333333333333333	4	0.75	12	0.3	0.625	13	10	4	1	0	0.4166666666666667	12	5	1.2	18	0.1111111111111111	0.15384615384615385	0.5334295486719037	0.9114623201492685	0.5580101388403389	0.9093512459332743	0.6193883594303362	0.8083770705101951	0.8190853472694218	0.8834608920947595	1.0	0.3076923076923077	0.0
1800	None	None	None	None	None	0.6666666666666666	2	0.8888888888888888	8	0.09090909090909091	1	0.7222222222222222	0.09090909090909091	5	1	7	1	0	0.5	3	6	0.8666666666666667	13	0.07142857142857142	0.4	0.13035117803343024	0.9829328329597028	0.6281007249990003	0.9543366626495693	0.6824658901002556	0.8440277342338135	0.7368303425023184	0.9491749625191767	1.0	0.2	0.0
6910	0.05269944394485669	0.013560093809034777	0.01267662230221706	0.88731859665767	None	0	0	0.36363636363636365	4	0.7142857142857143	10	0.2909090909090909	0.6428571428571429	12	9	3	1	0	0.45454545454545453	11	5	1.0666666666666667	16	0.14285714285714285	0.18181818181818182	0.47533795144328767	0.8962220707266961	0.48000238048937965	0.857578298687367	0.6503825689607815	0.8027070171423395	0.8284008499729112	0.856294913151021	1.0	0.3333333333333333	0.0
1616	None	None	None	None	None	0	0	0.7142857142857143	5	0.125	1	0.5	0	1	0	8	2	0	0.8	5	4	0.6666666666666666	10	0.10526315789473684	0.3333333333333333	0	0	0	0	0	0	0	0	0	0	0
7312	0.0723624668001582	0.012607703032166297	0.012584843580945547	0.8706669778215786	None	0	0	0.3076923076923077	4	0.7647058823529411	13	0.2714285714285714	0.7058823529411765	15	12	3	1	0	0.35714285714285715	14	5	1.2666666666666666	19	0.14285714285714285	0.14285714285714285	0.47533795144328767	0.9151043682855665	0.45460728498885244	0.9019461353677392	0.6193883594303362	0.8115505784974993	0.8312922226334959	0.8827696466820167	1.0	0.26666666666666666	0.0
1767	None	None	None	None	None	0	0	0.6	3	0.6	3	0.5833333333333334	0.2	3	1	3	3	0	0.75	3	4	0.4666666666666667	7	0.375	1.0	0.8619776525079474	0.9731950277928808	0.2538321868246079	0.6737448826788163	0.27148477648919767	0.6417900386263119	0.944071966998251	0.8366399246101495	0.3333333333333333	0.3333333333333333	0.0
7420	0.06609277776780471	0.009985022998018723	0.009780723923225215	0.8557599116231772	None	0	0	0.3333333333333333	4	0.75	12	0.27692307692307694	0.6875	14	11	3	1	0	0.38461538461538464	13	5	1.2	18	0.14285714285714285	0.15384615384615385	0.47533795144328767	0.9102661621045237	0.37790703960752975	0.9068276834714368	0.6454408067885176	0.8235648295668787	0.8284008499729112	0.8853764756258323	1.0	0.2857142857142857	0.0
5244	0.03799949572972842	0.0045444199963701835	0.0037311549635890896	0.8952755483268209	None	0	0	0.4	4	0.6923076923076923	9	0.3	0.6153846153846154	11	8	3	1	0	0.5	10	5	1.0	15	0.14285714285714285	0.2	0.540307233867276	0.919855743823014	0.6117305946423897	0.8975728766290304	0.6813767784912269	0.8777749554731862	0.7931981867552041	0.899723178497321	1.0	0.2727272727272727	0.0
4988	0.04646578187486265	0.012367381000057687	0.012339175826776178	0.9220050806478799	None	0	0	0.36363636363636365	4	0.7142857142857143	10	0.2909090909090909	0.6428571428571429	12	9	3	1	0	0.45454545454545453	11	5	1.0666666666666667	16	0.14285714285714285	0.18181818181818182	0.47533795144328767	0.9156754494808155	0.5848703667413643	0.8927858535013754	0.7007137478042205	0.8468916091341178	0.8637840032319862	0.8881164920426544	1.0	0.25	0.0
2835	0.014109788626139081	0.002530070522518998	-0.00028556075078088134	0.9914961837090053	None	0	0	0.5	3	0.7142857142857143	5	0.375	0.5714285714285714	5	4	3	2	0	0.6666666666666666	4	6	0.6	9	0.2222222222222222	0.3333333333333333	0.4579663023053001	0.923964502160184	0.2538321868246079	0.9383785543452492	0.27148477648919767	0.9256938916444255	0.8475545187233487	0.9296280029695194	0.6	0.2	0.0
5651	0.053766470317172334	0.006136669840499014	-0.005138345765783109	0.8720068667540577	None	0	0	0.3333333333333333	4	0.7333333333333333	11	0.26153846153846155	0.6666666666666666	13	10	3	1	0	0.38461538461538464	5	13	1.1333333333333333	17	0.14285714285714285	0.13333333333333333	0.47533795144328767	0.9193956110435655	0.301206794226207	0.9225430579933478	0.6193883594303362	0.8087583488588143	0.8254703276789088	0.8926256413940717	1.0	0.3076923076923077	0.0
5037	0.0374741466653927	0.0037492294728881277	0.0025768632893862662	0.8873033847817249	None	0	0	0.3333333333333333	4	0.7333333333333333	11	0.3090909090909091	0.6666666666666666	13	10	3	1	0	0.45454545454545453	5	11	1.1333333333333333	17	0.14285714285714285	0.14285714285714285	0.47533795144328767	0.9086685984394399	0.5446682255156136	0.8751902433336372	0.6813767784912269	0.8400168251707717	0.7982522450765026	0.8773778321546223	1.0	0.38461538461538464	0.0
2836	0.008880101461310875	0.0001985363250983051	0.00019519061217760782	0.9779923775529021	None	0	0	0.6666666666666666	4	0.42857142857142855	3	0.45	0.42857142857142855	7	3	1	1	0	0.8	4	5	0.6	9	0.5	0.2857142857142857	0.6055945276192434	0.8613504217409055	0.7622230764003708	0.9260529417787776	0.655798412219472	0.8167702698756965	0.8794796685849027	0.8754012316076568	1.0	0.42857142857142855	0.0
5433	0.03658065429274816	0.011434362039420255	0.01068998510953487	0.8963666977597509	None	0	0	0.4	4	0.6923076923076923	9	0.3	0.6153846153846154	11	8	3	1	0	0.5	10	5	1.0	15	0.14285714285714285	0.2	0.47533795144328767	0.9146021619711546	0.5580101388403389	0.9052837630026206	0.6738386970639529	0.8806887239269807	0.8254703276789088	0.901069659513572	1.0	0.36363636363636365	0.0
4294	0.03822669710761503	0.003972836895669888	0.0005310743109261294	0.8899175866719747	None	0	0	0.4	4	0.6666666666666666	8	0.28	0.5833333333333334	10	7	3	1	0	0.5	5	10	0.9333333333333333	14	0.14285714285714285	0.16666666666666666	0.5078225926552818	0.9038362810063656	0.499637755252233	0.8844909284958585	0.7008048778888535	0.8102737579164205	0.7925096462318136	0.8709460778214102	1.0	0.4	0.0
2251	None	None	None	None	None	0	0	0.6666666666666666	4	0.16666666666666666	1	0.6666666666666666	0	0	0	7	0	0	0.3333333333333333	6	2	0.5333333333333333	8	0.0	0.2857142857142857	0	0	0	0	0	0	0	0	0	0	0
5324	0.04952304999638312	0.010454403414633657	0.009764349564710817	0.8943716813836303	None	0	0	0.3333333333333333	4	0.7333333333333333	11	0.25757575757575757	0.6	12	9	4	1	0	0.5454545454545454	11	6	1.1333333333333333	17	0.1111111111111111	0.18181818181818182	0.47533795144328767	0.9033888803842256	0.48000238048937965	0.8585820203668945	0.6395189091626522	0.7933271274292477	0.8113438977537596	0.8575033596877765	1.0	0.3333333333333333	0.0
4565	0.036977949192692365	0.007493760566222071	0.006266092013135416	0.8930945760221405	None	0	0	0.4	4	0.6923076923076923	9	0.3	0.6153846153846154	11	8	3	1	0	0.5	10	5	1.0	15	0.14285714285714285	0.2	0.540307233867276	0.919855743823014	0.6371256901429169	0.8951262606397494	0.6738386970639529	0.8692551726869823	0.8254703276789088	0.8965681921664621	1.0	0.2727272727272727	0.0
2559	0.00014845468978089135	1.4481749826256366e-06	-1.4006859843153314e-07	0.9999962170362583	None	0	0	0.5	3	0.7142857142857143	5	0.5	0.42857142857142855	5	3	3	3	0	0.5	3	6	0.6	9	0.375	1.0	0.8619776525079474	0.9546922358265576	0.2538321868246079	0.6491554009892129	0.27148477648919767	0.6650629526389377	0.944071966998251	0.8099562853076173	0.2	0.2	0.0
3997	0.02153203035549232	0.0023334702840682947	-0.0002045425640408701	0.9449497271766261	None	0	0	0.4444444444444444	4	0.6363636363636364	7	0.28888888888888886	0.5454545454545454	9	6	3	3	0	0.5555555555555556	9	5	0.8666666666666667	13	0.42857142857142855	0.18181818181818182	0.47533795144328767	0.9002030970037066	0.301206794226207	0.9219287809408448	0.7307786686073182	0.8043059625322625	0.8537299723541584	0.8836288392164178	0.1111111111111111	0.2222222222222222	0.0
4357	0.041165503425471116	0.005046900536804837	-0.0019240075530745089	0.9116124354953473	None	0	0	0.36363636363636365	4	0.7142857142857143	10	0.26666666666666666	0.6428571428571429	12	9	3	1	0	0.4166666666666667	5	12	1.0666666666666667	16	0.14285714285714285	0.14285714285714285	0.5078225926552818	0.913605775934681	0.5063087119145957	0.9140835878631767	0.7255058229468991	0.875057696972926	0.8547079508163212	0.9023096012642635	1.0	0.3333333333333333	0.0
6498	0.030083818802941868	0.004272604807365154	-0.0011762496116368528	0.9073110437489559	None	0	0	0.4166666666666667	5	0.6	9	0.2833333333333333	0.6	12	9	4	0	0	0.4166666666666667	5	12	1.1333333333333333	17	0.0	0.13333333333333333	0.813717426651797	0.8520557467755205	0.5848703667413643	0.8728644511316511	0.5780474925438852	0.9307426383050323	0.8949747105360258	0.8901067612282715	0	0	0.0
4454	0.03705778154487908	0.005609238462661969	0.00446569131341111	0.9003558297548295	None	0	0	0.4	4	0.6923076923076923	9	0.3	0.6153846153846154	11	8	3	1	0	0.5	10	5	1.0	15	0.14285714285714285	0.2	0.5157301201169324	0.9136108345040018	0.45460728498885244	0.9221214502306064	0.6813767784912269	0.8543942029937434	0.8537299723541584	0.9002362957966451	1.0	0.2727272727272727	0.0
3059	0.036829044154218754	0.00217073638391502	0.001417176473700787	0.8844909247913196	None	0	0	0.4	4	0.6923076923076923	9	0.2727272727272727	0.6153846153846154	11	8	3	1	0	0.45454545454545453	5	11	1.0	15	0.14285714285714285	0.15384615384615385	0.5806994025409208	0.92162738247103	0.45460728498885244	0.9219737670005058	0.6796694995867385	0.8176159321863746	0.8242799836055535	0.8951823581488896	1.0	0.2727272727272727	0.0
3649	0.005077721148508455	0.002762301238603766	0.0027585131795989175	0.9811592559661739	None	0.5	1	0.6666666666666666	4	0.5	3	0.4	0.5	6	3	1	0	0	0.8	4	5	0.5333333333333333	8	0.0	0.6666666666666666	0.6055945276192434	0.9125053300832551	0.5966985264982305	0.8878391201845013	0.6836633024780843	0.6394876789529519	0.8293625977243728	0.8405337116609071	0	0	0.0
6184	0.059031126148728366	0.01139505024799883	0.011388843401712145	0.8718711870911837	None	0	0	0.3076923076923077	4	0.7647058823529411	13	0.24358974358974358	0.6470588235294118	14	11	4	1	0	0.46153846153846156	13	6	1.2666666666666666	19	0.1111111111111111	0.15384615384615385	0.47533795144328767	0.9141520475764814	0.37790703960752975	0.9073238015719153	0.6148179641046065	0.8129612057333734	0.8246235618899378	0.8848033492121106	1.0	0.2857142857142857	0.0
4151	0.04177993899607524	0.006292069922811829	0.006030290834630204	0.8667735819467326	None	0	0	0.4	4	0.6666666666666666	8	0.28	0.5833333333333334	10	7	3	1	0	0.5	5	10	0.9333333333333333	14	0.14285714285714285	0.16666666666666666	0.5280186769921043	0.9108422323265744	0.5063087119145957	0.9211802324514287	0.7008048778888535	0.8521640488835904	0.8401050009895691	0.8982603927490767	1.0	0.3	0.0
426	None	None	None	None	None	0	0	0.75	3	0.5	2	0.5	0.5	4	2	1	1	0	0.75	4	3	0.4	6	0.25	1.0	0.41439390132775716	0.6228046736776381	0.24922027149164266	0.8282969433388938	0.26845743787964893	0.8729877956332505	0.7502865356008871	0.7915407486730801	1.0	0.25	0.0
777	None	None	None	None	None	0	0	0.25	1	1.0	4	0.75	0	0	0	5	0	0	0.5	4	2	0.4	6	0.0	0.5	0	0	0	0	0	0	0	0	0	0	0
2506	None	None	None	None	None	0	0	1.0	2	0.0	0	1.0	0	2	0	0	2	0	0.3333333333333333	3	1	0.2	3	1.0	1.0	0	0	0	0	0	0	0	0	0	0	0
5842	0.04811354813110473	0.012724541984277787	0.01269048532904841	0.8783169336826798	None	0	0	0.36363636363636365	4	0.7142857142857143	10	0.2909090909090909	0.6428571428571429	12	9	3	1	0	0.45454545454545453	11	5	1.0666666666666667	16	0.14285714285714285	0.18181818181818182	0.47533795144328767	0.9165220866586355	0.5063087119145957	0.9080537023927034	0.67760773777759	0.8506514746983809	0.8428365781727575	0.8949132807719372	1.0	0.3333333333333333	0.0
5179	0.03451740453588206	0.009285576567590928	0.009249701537270063	0.899996453995413	None	0	0	0.36363636363636365	4	0.7142857142857143	10	0.26666666666666666	0.6428571428571429	12	9	3	1	0	0.6	10	6	1.0666666666666667	16	0.14285714285714285	0.2	0.5078225926552818	0.9190270235127231	0.5063087119145957	0.9089459666803634	0.6663727111329264	0.8292517897798777	0.8246235618899378	0.8912385790810724	1.0	0.3333333333333333	0.0
3063	0.03273747881289345	0.0012052802374582412	0.0007367280987190001	0.8920017847329892	None	0	0	0.36363636363636365	4	0.7142857142857143	10	0.2909090909090909	0.5714285714285714	12	8	3	1	0	0.45454545454545453	5	11	1.0666666666666667	16	0.16666666666666666	0.14285714285714285	0.6533733748868125	0.9153306292856809	0.3982710717277147	0.920650411855918	0.6118776415331963	0.8035159951312434	0.7952420826176241	0.8889494505762265	1.0	0.25	0.0
2197	None	None	None	None	None	0.5	1	0.6666666666666666	4	0.5	3	0.4	0.3333333333333333	6	2	1	0	0	0.8	5	4	0.5333333333333333	8	0.0	1.0	0.6055945276192434	0.8808283231134392	0.7966842267414053	0.852873198171773	0.6836633024780843	0.6526534171989476	0.8141416619081472	0.8119573399821828	0	0	0.0
4314	0.02442773459621271	0.0015221328216456322	0.0005406384214287402	0.9193075986769851	None	0	0	0.5	4	0.6	6	0.3	0.5	8	5	3	1	0	0.625	5	8	0.8	12	0.14285714285714285	0.2	0.6770123302595366	0.8774006372600694	0.5848703667413643	0.9103251296417464	0.7008048778888535	0.8945501233174628	0.8597091904285344	0.8948479211018208	1.0	0.375	0.0
3729	0.004166564037049027	0.0003235084522219908	0.0002973259030454045	0.9791552778925291	None	0.3333333333333333	1	0.625	5	0.4444444444444444	4	0.36666666666666664	0.3333333333333333	8	3	2	1	0	0.8333333333333334	6	5	0.7333333333333333	11	0.3333333333333333	0.6666666666666666	0.6679428600853401	0.8876135608054659	0.5347818490804201	0.9147118616391127	0.6886965769467555	0.5498635826777685	0.8744686720551715	0.8243973428819121	1.0	0.375	0.0
6438	0.05479411908174943	0.015018836201994155	0.014826298541437546	0.8799989676232377	None	0	0	0.3333333333333333	4	0.75	12	0.25	0.625	13	10	4	1	0	0.5	12	6	1.2	18	0.1111111111111111	0.16666666666666666	0.47533795144328767	0.9202848399541802	0.45460728498885244	0.9096484885358895	0.6193883594303362	0.8231316271279782	0.8254703276789088	0.8906854107191244	1.0	0.3076923076923077	0.0
3144	0.004966700775475268	0.00010306505907672758	0.00010306495047641642	0.9818198668764495	None	0.5	1	0.6666666666666666	4	0.5714285714285714	4	0.375	0.5714285714285714	6	4	2	0	0	0.6666666666666666	6	4	0.6	9	0.0	0.6666666666666666	0.4337658953866101	0.9177725881330931	0.7468804076926714	0.8457713101828429	0.6697308573487781	0.6699638613346265	0.8437643428907631	0.8330545030061772	0	0	0.0
1078	None	None	None	None	None	0	0	1.0	2	0.0	0	1.0	0	2	0	0	0	0	0.3333333333333333	3	1	0.2	3	0.0	1.0	0	0	0	0	0	0	0	0	0	0	0
5961	0.06100577250681777	0.008299174666655033	0.008032008405885058	0.8719028735167367	None	0	0	0.3333333333333333	4	0.7333333333333333	11	0.2833333333333333	0.6666666666666666	13	10	3	1	0	0.4166666666666667	12	5	1.1333333333333333	17	0.14285714285714285	0.16666666666666666	0.47533795144328767	0.8882547855387345	0.45460728498885244	0.8563037436787294	0.6813767784912269	0.8162660345682101	0.8254703276789088	0.8560756203369286	1.0	0.3076923076923077	0.0
3328	0.004967124932199594	0.0023278548346599786	0.0023246263304963757	0.9810182235928258	None	0.5	1	0.6666666666666666	4	0.5714285714285714	4	0.45	0.42857142857142855	5	3	3	0	0	0.8	4	5	0.6	9	0.0	0.5	0.6055945276192434	0.9060168793116947	0.5001206174140654	0.8536962563532898	0.6836633024780843	0.6494620554957014	0.7377586879012734	0.8247455868244682	0	0	0.0
2720	0.00296689564260396	0.00018282409347596565	0.00014137292089441675	0.986796056748349	None	0	0	0.8	4	0.2	1	0.5833333333333334	0.2	5	1	1	1	0	0.75	4	3	0.4666666666666667	7	0.5	0.5	0.6055945276192434	0.847754976075818	0.7622230764003708	0.9423413285709022	0.6836633024780843	0.6371834012976024	0.8744686720551715	0.8444032530672491	1.0	0.2	0.0
2091	None	None	None	None	None	1.0	1	1.0	4	0.0	0	0.5	0	4	0	1	0	0	0.75	4	3	0.4	6	0.0	1.0	0	0	0	0	0	0	0	0	0	0	0
6554	0.05374574946495034	0.01517580150818759	0.015083708824463641	0.8731040105719154	None	0	0	0.3333333333333333	4	0.7333333333333333	11	0.2833333333333333	0.6666666666666666	13	10	3	1	0	0.4166666666666667	12	5	1.1333333333333333	17	0.14285714285714285	0.16666666666666666	0.47533795144328767	0.9167902039141564	0.45460728498885244	0.9090936913442224	0.6193883594303362	0.8310777021304749	0.8330161364988259	0.8907546024751314	1.0	0.3076923076923077	0.0
2960	0.010051475826670089	0.001174853395047706	0.0011137818595431473	0.9772316219475873	None	0.5	1	0.5714285714285714	4	0.625	5	0.35714285714285715	0.625	8	5	1	0	0	0.5714285714285714	7	4	0.6666666666666666	10	0.0	0.6666666666666666	0.4826948479992536	0.8694213336422304	0.7057325114310071	0.8482995903583703	0.6697308573487781	0.9015912757153051	0.8192414140694919	0.8747985986435811	0	0	0.0
3982	0.04050580883942973	0.0038452182646977013	0.002912736681788636	0.869014675584634	None	0	0	0.4	4	0.6666666666666666	8	0.28	0.5833333333333334	10	7	3	1	0	0.5	5	10	0.9333333333333333	14	0.14285714285714285	0.16666666666666666	0.5078225926552818	0.9124283685700552	0.5063087119145957	0.9227122624046917	0.6737994782121095	0.8475046037008027	0.8222543455222193	0.8983963754084142	1.0	0.3	0.0
840	None	None	None	None	None	0	0	0.75	3	0.3333333333333333	1	0.5555555555555556	0.3333333333333333	4	1	0	1	0	1.0	3	3	0.3333333333333333	5	1.0	1.0	0.23818322389296545	0.8434802524957116	0.1	0.9403526458178394	0.3040062121134101	0.9405079272748571	0.9147319570587007	0.9168968338167084	1.0	0.25	0.0
5107	0.035263698279957276	0.0013758343701195355	0.0004584274907746699	0.9191551039657312	None	0	0	0.4	4	0.6923076923076923	9	0.2727272727272727	0.6153846153846154	11	8	3	1	0	0.45454545454545453	5	11	1.0	15	0.14285714285714285	0.15384615384615385	0.47533795144328767	0.9175641427372684	0.5580101388403389	0.9161041757106306	0.720050717117214	0.8430525585120426	0.8537299723541584	0.8966420184792007	1.0	0.2727272727272727	0.0
7190	0.05262058483256791	0.014576661304021932	0.014525100844973425	0.8771363345647263	None	0	0	0.3333333333333333	4	0.7333333333333333	11	0.2833333333333333	0.6666666666666666	13	10	3	1	0	0.4166666666666667	12	5	1.1333333333333333	17	0.14285714285714285	0.16666666666666666	0.47533795144328767	0.9167902039141564	0.45460728498885244	0.9090936913442224	0.6738386970639529	0.8269481923612367	0.8330161364988259	0.8898060108263919	1.0	0.3076923076923077	0.0
6148	0.04647866157845414	0.01467141703140194	0.014459176988611057	0.8861868863763961	None	0	0	0.36363636363636365	4	0.7142857142857143	10	0.2909090909090909	0.6428571428571429	12	9	3	1	0	0.45454545454545453	11	5	1.0666666666666667	16	0.14285714285714285	0.18181818181818182	0.47533795144328767	0.9165220866586355	0.5063087119145957	0.9080537023927034	0.6454408067885176	0.8513456204473956	0.8284008499729112	0.8950847659459276	1.0	0.3333333333333333	0.0
3910	0.0401874212568754	0.0030371123878405993	0.0025325456107125784	0.86644488275851	None	0	0	0.4	4	0.6923076923076923	9	0.2727272727272727	0.6153846153846154	11	8	3	1	0	0.45454545454545453	5	11	1.0	15	0.14285714285714285	0.15384615384615385	0.47533795144328767	0.9140938581154767	0.45460728498885244	0.9224731652914476	0.666222177932992	0.8322283507891223	0.8189920981997555	0.8954385231440775	1.0	0.2727272727272727	0.0
780	None	None	None	None	None	0	0	0.3333333333333333	1	1.0	2	1.0	0.5	2	1	1	0	0	0.25	4	1	0.26666666666666666	4	0.0	0	0.5576683642884174	0.6549728556400134	0.8092965181428564	0.6900107000194676	0.5559535437415175	0.7849290943446796	0.8115836942476723	0.7133932780944229	0	0	0.0
3980	0.036918581026236984	0.002100640257950112	0.0006285790270559209	0.8528470994399593	None	0	0	0.4444444444444444	4	0.6363636363636364	7	0.28888888888888886	0.5454545454545454	9	6	3	1	0	0.5555555555555556	5	9	0.8666666666666667	13	0.14285714285714285	0.18181818181818182	0.813717426651797	0.8760483740300284	0.6117305946423897	0.9059854485248492	0.6813767784912269	0.8771184167952087	0.8414561069390971	0.8871720480328801	1.0	0.3333333333333333	0.0
1753	None	None	None	None	None	0	0	1.0	2	0.0	0	1.0	0	2	0	0	2	0	0.3333333333333333	3	1	0.2	3	1.0	1.0	0	0	0	0	0	0	0	0	0	0	0
1779	None	None	None	None	None	0	0	0.6666666666666666	2	0.5	1	1.0	0.5	3	1	0	2	0	0.25	4	1	0.26666666666666666	4	1.0	0.6666666666666666	0.4296905075137262	0.9364682670219946	0.1779792086725341	0.9254055938272864	0.3962244799832698	0.8943289188828096	0.786193384398457	0.9204269152497754	0.6666666666666666	1.0	0.0
2063	None	None	None	None	None	0.5	1	0.8333333333333334	5	0.16666666666666666	1	0.5333333333333333	0.16666666666666666	6	1	1	0	0	0.6	5	3	0.5333333333333333	8	0.0	0.8	0.6055945276192434	0.8808283231134392	0.7966842267414053	0.852873198171773	0.6836633024780843	0.6526534171989476	0.8141416619081472	0.8119573399821828	0	0	0.0
3098	0.03805937397596981	0.002799676004129048	0.0008853725981031234	0.8947643006499217	None	0	0	0.4	4	0.6666666666666666	8	0.28	0.5833333333333334	10	7	3	1	0	0.5	5	10	0.9333333333333333	14	0.14285714285714285	0.16666666666666666	0.5280186769921043	0.9078182590946503	0.48000238048937965	0.8763864361761444	0.6805231390389826	0.8005060051666556	0.7952420826176241	0.8674344791736646	1.0	0.3	0.0
916	None	None	None	None	None	0	0	0.5	2	0.3333333333333333	1	0.8333333333333334	0	1	0	3	4	0	0.6666666666666666	2	3	0.3333333333333333	5	0.4444444444444444	0.6666666666666666	0	0	0	0	0	0	0	0	0	0	0
3437	0.0027423872218987257	0.001446795601681169	0.0014460570613934415	0.9866930318462219	None	0.5	1	0.6666666666666666	4	0.5	3	0.4	0.16666666666666666	4	1	3	2	0	0.8	4	5	0.5333333333333333	8	0.2857142857142857	0.6666666666666666	0.4961142278527067	0.9397089392627204	0.4383918512536221	0.8518729359244573	0.6813575886941001	0.572843524601996	0.8744686720551715	0.8315153565525655	0.625	0.5	0.0
4634	0.04120782122506923	0.009131225829580498	0.008600822106512316	0.8998737140270082	None	0	0	0.4	4	0.6923076923076923	9	0.3	0.6153846153846154	11	8	3	1	0	0.5	10	5	1.0	15	0.14285714285714285	0.2	0.47533795144328767	0.9146021619711546	0.5580101388403389	0.9052837630026206	0.6813767784912269	0.8543942029937434	0.8312922226334959	0.8940385653872148	1.0	0.2727272727272727	0.0
3760	0.033634039630449315	0.0031138533525515433	0.0012152502442711066	0.9016584748509785	None	0	0	0.4444444444444444	4	0.6363636363636364	7	0.28888888888888886	0.5454545454545454	9	6	3	1	0	0.5555555555555556	5	9	0.8666666666666667	13	0.14285714285714285	0.18181818181818182	0.540307233867276	0.8988944837168465	0.5446682255156136	0.8793256238069497	0.7202329772864802	0.8208253823433049	0.7866472770241282	0.8696275876905333	1.0	0.3333333333333333	0.0
3411	0.004150514348108591	0.0009424888487769421	0.0009232278253174149	0.9847181124929306	None	0.5	1	0.6666666666666666	4	0.5	3	0.4	0.3333333333333333	5	2	2	1	0	0.8	5	4	0.5333333333333333	8	0.2	0.6666666666666666	0.7302911925514366	0.914562455073074	0.4311739765960902	0.8415745159047953	0.7069167651687283	0.6508763734433384	0.7722697486048313	0.8255648318871268	1.0	0.6	0.0
3022	0.004578012595433333	0.0008244314395393908	0.00032276949764697667	0.9860444300799995	None	0.5	1	0.7142857142857143	5	0.375	3	0.4166666666666667	0.375	8	3	1	0	0	0.6666666666666666	6	4	0.6666666666666666	10	0.0	0.6666666666666666	0.7302911925514366	0.8934074475446072	0.35252269653231083	0.8538984791851478	0.7069167651687283	0.866344614576874	0.8744686720551715	0.8721591629910322	0	0	0.0
2857	3.991940783223162e-05	8.032106608349373e-06	-5.094103535097028e-06	0.9999936897163124	None	0.5	1	0.7142857142857143	5	0.375	3	0.5	0.25	3	2	6	2	0	0.8	5	4	0.6666666666666666	10	0.13333333333333333	0.8	0.513684995330974	0.9121047423035713	0.1	0.6737448826788162	0.1	0.6917656749312642	0.8754607912013639	0.7843258661747599	0.6666666666666666	0.3333333333333333	0.0
687	None	None	None	None	None	0	0	0.25	1	1.0	4	0.75	0.25	1	1	4	2	0	0.5	2	4	0.4	6	0.16666666666666666	0	0.13568986014935833	0.5	0.5734539991926739	0.5	0.18006007682478103	0.5	0.8773331800852814	0.5	1.0	0	0.7028181329289026
472	None	None	None	None	None	0	0	0.6666666666666666	2	0.0	0	0.6666666666666666	0	1	0	2	3	0	0.6666666666666666	2	3	0.26666666666666666	4	0.42857142857142855	1.0	0	0	0	0	0	0	0	0	0	0	0
452	None	None	None	None	None	0	0	0.6666666666666666	4	0.42857142857142855	3	0.45	0.2857142857142857	4	2	4	1	0	0.8	5	4	0.6	9	0.1	0.5	0.41439390132775716	0.6228046736776381	0.3246484852643116	0.817305516165425	0.26845743787964893	0.8729877956332505	0.7194649800093486	0.7873628427136411	1.0	0.25	0.0
2126	None	None	None	None	None	0	0	1.0	1	0	0	1.0	0	0	0	1	0	0	0.5	1	2	0.13333333333333333	2	0.0	0	0	0	0	0	0	0	0	0	0	0	0
2623	0.001626863690583548	0.00022412430788298432	0.0001742575660373724	0.9982233530244575	None	0	0	0.75	3	0.0	0	0.6666666666666666	0	2	0	3	0	0	1.0	3	3	0.4	6	0.0	0	0	0	0	0	0	0	0	0	0	0	0
5821	0.0694381088071389	0.015972935056234584	0.014354700625978142	0.8676869622462016	None	0	0	0.3333333333333333	4	0.75	12	0.25	0.6875	14	11	3	1	0	0.5	12	6	1.2	18	0.14285714285714285	0.16666666666666666	0.47533795144328767	0.9202835734063821	0.37790703960752975	0.9093544741101492	0.6144465972580723	0.810017821048919	0.8284008499729112	0.8876910476479449	1.0	0.2857142857142857	0.0
3920	0.03653279495769079	0.004574461989136632	0.0022743316818857914	0.8844801309216157	None	0	0	0.4	4	0.6923076923076923	9	0.3	0.5384615384615384	10	7	4	1	0	0.5	5	10	1.0	15	0.1111111111111111	0.15384615384615385	0.6533733748868125	0.9024909446577011	0.3982710717277147	0.9117209299844821	0.6868100789610005	0.787580287893118	0.7940345781216587	0.8761878680785667	1.0	0.3	0.0
4892	0.03463018008183604	0.006854566496509204	0.0065781799629110885	0.9383534574655579	None	0	0	0.3076923076923077	4	0.7647058823529411	13	0.2923076923076923	0.7058823529411765	15	12	3	1	0	0.38461538461538464	13	5	1.2666666666666666	19	0.14285714285714285	0.14285714285714285	0.47533795144328767	0.9218237688035066	0.4883588028787771	0.8952137963798363	0.5776029884452059	0.8417360316303382	0.7982522450765026	0.8903749735318758	1.0	0.3333333333333333	0.0
4501	0.034238208208181554	0.005627098117347933	-0.003564832918269798	0.9051446072939728	None	0	0	0.4	4	0.6923076923076923	9	0.25	0.5384615384615384	10	7	4	3	0	0.6	6	10	1.0	15	0.3333333333333333	0.15384615384615385	0.790078471279073	0.912717583295154	0.5331689398156211	0.9344818093751166	0.5507172848061457	0.8792762334984847	0.8464321539619961	0.9113457705491104	0.1	0.5	0.0
1439	None	None	None	None	None	0	0	0.5	2	0.5	2	0.5	0	0	0	5	0	0	0.75	3	4	0.4	6	0.0	0.5	0	0	0	0	0	0	0	0	0	0	0
4351	0.040815054096462224	0.002412807275074949	0.0024110018767681558	0.8686982152086193	None	0	0	0.4	4	0.6923076923076923	9	0.2727272727272727	0.6153846153846154	11	8	3	1	0	0.45454545454545453	5	11	1.0	15	0.14285714285714285	0.15384615384615385	0.47533795144328767	0.9172204358358644	0.45460728498885244	0.9241787357999547	0.6813767784912269	0.8433791871291194	0.8254703276789088	0.8999282341804005	1.0	0.36363636363636365	0.0
2593	7.2370762367923e-09	5.941793963802931e-09	5.895505841876871e-09	0.9999992039386705	None	0	0	1.0	1	0	0	1.0	0	0	0	1	0	0	0.5	1	2	0.13333333333333333	2	0.0	0	0	0	0	0	0	0	0	0	0	0	0
3571	0.037099625421370186	0.0010112985422618245	-0.00036275488831589655	0.9195078280907469	None	0	0	0.4	4	0.6666666666666666	8	0.28	0.5833333333333334	10	7	3	2	0	0.5	5	10	0.9333333333333333	14	0.2857142857142857	0.16666666666666666	0.5078225926552818	0.9127957719312164	0.5190062596648592	0.9210053198590525	0.6932275776097361	0.8393243402872507	0.8371054707771324	0.8959038422031074	0.55	0.2	0.0
3372	0.03283831066793529	0.001545599025633851	0.001532313650985975	0.8900183870574495	None	0	0	0.36363636363636365	4	0.7142857142857143	10	0.2909090909090909	0.5714285714285714	11	8	4	1	0	0.45454545454545453	5	11	1.0666666666666667	16	0.1111111111111111	0.14285714285714285	0.7260473472327043	0.9028652629918406	0.45460728498885244	0.9179839798449078	0.6201310931234046	0.7914650977486218	0.8254703276789088	0.8800432358759406	1.0	0.2727272727272727	0.0
1577	None	None	None	None	None	0	0	0.75	3	0.3333333333333333	1	0.5555555555555556	0	2	0	2	5	0	1.0	3	3	0.3333333333333333	5	0.8333333333333334	0.6666666666666666	0	0	0	0	0	0	0	0	0	0	0
2241	None	None	None	None	None	0	0	0.5	4	0.5	5	0.4	0.2	4	2	7	0	0	0.8333333333333334	6	5	0.8	12	0.0	0	0.769732943888806	0.9555898233489076	0.9055405798189116	0.6544496751468081	0.6150945509606448	0.8789781483588243	0.8851316782042685	0.8695253438485964	0	0	0.0
5624	0.058618543595283075	0.014927148978076541	0.014157153576497912	0.8754027746154982	None	0	0	0.3333333333333333	4	0.7333333333333333	11	0.2833333333333333	0.6666666666666666	13	10	3	1	0	0.4166666666666667	12	5	1.1333333333333333	17	0.14285714285714285	0.16666666666666666	0.47533795144328767	0.9096604478435009	0.5580101388403389	0.863968919680783	0.6193883594303362	0.805330154147578	0.8254703276789088	0.8652229834789126	1.0	0.23076923076923078	0.0
6133	0.053423960136495474	0.013742411829139793	0.013701309429552876	0.8881985113568478	None	0	0	0.3333333333333333	4	0.7333333333333333	11	0.2833333333333333	0.6666666666666666	13	10	3	1	0	0.4166666666666667	12	5	1.1333333333333333	17	0.14285714285714285	0.16666666666666666	0.47533795144328767	0.9045733912332986	0.5053974759899068	0.8772207936752897	0.6095048350858083	0.7965550741272392	0.8254703276789088	0.8653116325982424	1.0	0.3076923076923077	0.0
6609	0.06071524563186844	0.014827862879293954	0.014638759753236539	0.883937863856309	None	0	0	0.3333333333333333	4	0.75	12	0.27692307692307694	0.6875	14	11	3	1	0	0.38461538461538464	13	5	1.2	18	0.14285714285714285	0.15384615384615385	0.47533795144328767	0.9141520475764814	0.38557352397745115	0.9075188007644331	0.6144465972580723	0.8192632547982259	0.8321559464201467	0.8863005289667647	1.0	0.2857142857142857	0.0
350	None	None	None	None	None	0	0	0.75	3	0.25	1	0.5	0	2	0	3	4	0	0.75	3	4	0.4	6	0.5	0	0	0	0	0	0	0	0	0	0	0	0
7049	0.04826443215470758	0.013042546664140783	0.013037175560246096	0.8781353813344827	None	0	0	0.36363636363636365	4	0.7142857142857143	10	0.2909090909090909	0.6428571428571429	12	9	3	1	0	0.45454545454545453	11	5	1.0666666666666667	16	0.14285714285714285	0.18181818181818182	0.47533795144328767	0.9165220866586355	0.5063087119145957	0.9080537023927034	0.6454408067885176	0.8513456204473956	0.8284008499729112	0.8950847659459276	1.0	0.3333333333333333	0.0
5930	0.053494188903850395	0.015119616200495858	0.015119350929570861	0.8782809450232241	None	0	0	0.3333333333333333	4	0.7333333333333333	11	0.2833333333333333	0.6666666666666666	13	10	3	1	0	0.4166666666666667	12	5	1.1333333333333333	17	0.14285714285714285	0.16666666666666666	0.47533795144328767	0.9167902039141564	0.45460728498885244	0.9090936913442224	0.6193883594303362	0.8425276031296857	0.8312922226334959	0.8934455743010918	1.0	0.3076923076923077	0.0
6875	0.04248520701934926	0.008013111148458514	0.007998682448167467	0.8844991352458069	None	0	0	0.3333333333333333	4	0.7333333333333333	11	0.2833333333333333	0.6666666666666666	13	10	3	1	0	0.4166666666666667	12	5	1.1333333333333333	17	0.14285714285714285	0.16666666666666666	0.47533795144328767	0.9215425245168121	0.5580101388403389	0.9114625471908706	0.6738386970639529	0.8637025323559758	0.8537299723541584	0.9014850567061063	1.0	0.3076923076923077	0.0
1773	None	None	None	None	None	0.5	1	0.6666666666666666	4	0.5	3	0.4	0.5	6	3	1	0	0	0.8	5	4	0.5333333333333333	8	0.0	0.6666666666666666	0.6055945276192434	0.9393949492887628	0.5799639238522615	0.9489637678069142	0.6697308573487781	0.9029112137573609	0.8855886490076225	0.932844663396305	0	0	0.0
1372	None	None	None	None	None	0	0	0.625	5	0.3333333333333333	3	0.6875	0.1111111111111111	4	1	6	5	0	1.0	4	4	0.7333333333333333	11	0.38461538461538464	0.5	0.8619776525079474	0.9644102816243282	0.2538321868246079	0.6606322287437612	0.27148477648919767	0.6775534079315294	0.944071966998251	0.8276944339651431	0.25	0.25	0.0
2431	None	None	None	None	None	0.5	1	0.7142857142857143	5	0.25	2	0.5	0.125	3	1	6	0	0	0.8	5	4	0.6666666666666666	10	0.0	0.2857142857142857	0.9625982736908991	0.6449170669332528	0.7470598730849314	0.9325635371905566	0.35388980833648387	0.8648733021852051	0.9140207339966577	0.8446572975415191	0	0	0.0
1536	None	None	None	None	None	0	0	0.75	6	0.0	0	0.44	0	2	0	8	2	0	1.0	5	5	0.7333333333333333	11	0.1111111111111111	0.2857142857142857	0	0	0	0	0	0	0	0	0	0	0
5009	0.044230223552064615	0.004419640559019048	0.003300149079279448	0.9272404232178171	None	0	0	0.3333333333333333	4	0.75	12	0.27692307692307694	0.625	13	10	4	0	0	0.38461538461538464	13	5	1.2	18	0.0	0.15384615384615385	0.47533795144328767	0.921895221861062	0.4883588028787771	0.9094317647180695	0.7307786686073182	0.8707276198272248	0.7931981867552041	0.9026921084569421	0	0	0.0
5862	0.05109454059597977	0.013524034977388804	0.013505254860124665	0.8753628780673782	None	0	0	0.3333333333333333	4	0.7333333333333333	11	0.2833333333333333	0.6666666666666666	13	10	3	1	0	0.4166666666666667	12	5	1.1333333333333333	17	0.14285714285714285	0.16666666666666666	0.47533795144328767	0.9167902039141564	0.45460728498885244	0.9090936913442224	0.6193883594303362	0.8269397421924729	0.8312922226334959	0.8898040809127592	1.0	0.3076923076923077	0.0
1964	None	None	None	None	None	0	0	0.75	3	0.5	2	0.6666666666666666	0	3	0	2	4	0	1.0	3	3	0.4	6	0.8	1.0	0	0	0	0	0	0	0	0	0	0	0
6315	0.03883113746578927	0.004448065741000948	0.003825554895967702	0.9080739904631953	None	0	0	0.4	4	0.6923076923076923	9	0.3	0.6153846153846154	11	8	3	1	0	0.5	10	5	1.0	15	0.14285714285714285	0.2	0.47533795144328767	0.9235013330296958	0.5580101388403389	0.9356701395326233	0.6193883594303362	0.819392341928505	0.8254703276789088	0.9026297151982806	1.0	0.36363636363636365	0.0
2112	None	None	None	None	None	0	0	0.5	1	1.0	1	0.75	0	0	0	2	0	0	1.0	2	2	0.2	3	0.0	0	0	0	0	0	0	0	0	0	0	0	0
5469	0.04014799235067306	0.0021524424541783946	-0.0008859111137290005	0.8922335478669294	None	0	0	0.4	4	0.6666666666666666	8	0.28	0.5833333333333334	10	7	3	1	0	0.5	5	10	0.9333333333333333	14	0.14285714285714285	0.16666666666666666	0.47533795144328767	0.9133387506012586	0.5063087119145957	0.916578420715959	0.720141847201847	0.8064492192312316	0.8401050009895691	0.8869187923430084	1.0	0.3	0.0
4868	0.04203780881906912	0.0029481154845946355	0.002846311777892359	0.8649440780374409	None	0	0	0.4	4	0.6666666666666666	8	0.28	0.5833333333333334	10	7	3	1	0	0.5	5	10	0.9333333333333333	14	0.14285714285714285	0.16666666666666666	0.5078225926552818	0.9124283685700552	0.5063087119145957	0.9227122624046917	0.7008048778888535	0.8521640488835904	0.8401050009895691	0.8995020029278437	1.0	0.3	0.0
1646	None	None	None	None	None	0	0	0.3333333333333333	1	1.0	2	0.6666666666666666	0.5	1	1	2	0	0	0.6666666666666666	2	3	0.26666666666666666	4	0.0	0	0.5628035061831842	0.5	0.7292795857374569	0.5	0.6854161057939072	0.5	0.6691905143789093	0.5	0	0	0.0
2469	None	None	None	None	None	0	0	1.0	1	0	0	1.0	0	1	0	0	0	0	0.5	2	1	0.13333333333333333	2	0.0	0	0	0	0	0	0	0	0	0	0	0	0
6086	0.053537871047146975	0.013334200032367427	0.013248681516191624	0.8759054872878781	None	0	0	0.3333333333333333	4	0.7333333333333333	11	0.2833333333333333	0.6666666666666666	13	10	3	1	0	0.4166666666666667	12	5	1.1333333333333333	17	0.14285714285714285	0.16666666666666666	0.47533795144328767	0.9167902039141564	0.45460728498885244	0.9090936913442224	0.6193883594303362	0.8425276031296857	0.8312922226334959	0.8934455743010918	1.0	0.3076923076923077	0.0
6167	0.053481159192660783	0.015857144441452982	0.01585576039677182	0.8815920738307571	None	0	0	0.3333333333333333	4	0.7333333333333333	11	0.2833333333333333	0.6666666666666666	13	10	3	1	0	0.4166666666666667	12	5	1.1333333333333333	17	0.14285714285714285	0.16666666666666666	0.47533795144328767	0.9167902039141564	0.45460728498885244	0.9090936913442224	0.6193883594303362	0.8269397421924729	0.8312922226334959	0.8898040809127592	1.0	0.3076923076923077	0.0
4317	0.035242416919624646	0.0043739936727772415	0.0023146772090156197	0.904312830525261	None	0	0	0.4	4	0.6666666666666666	8	0.3111111111111111	0.5833333333333334	10	7	3	1	0	0.5555555555555556	9	5	0.9333333333333333	14	0.14285714285714285	0.2222222222222222	0.5078225926552818	0.9195516034839519	0.5104869231092943	0.9277143365716787	0.6193764813579892	0.8724132456351804	0.8635021378782592	0.9091757121005102	1.0	0	0.0
2779	0.030386623117259058	0.0007389210514342659	-0.0007385507207992813	0.8954211300519312	None	0	0	0.3333333333333333	4	0.7333333333333333	11	0.2833333333333333	0.6	13	9	3	1	0	0.4166666666666667	5	12	1.1333333333333333	17	0.16666666666666666	0.13333333333333333	0.7260473472327043	0.915996682730029	0.45460728498885244	0.9232647833123726	0.603624189942988	0.8203879107530284	0.8242799836055535	0.8939649179785046	1.0	0.23076923076923078	0.0
4328	0.026720382202569986	0.009517897850024359	0.005603031022424321	0.9226483653623787	None	0	0	0.4	4	0.6923076923076923	9	0.2727272727272727	0.6153846153846154	11	8	3	4	0	0.45454545454545453	5	11	1.0	15	0.5714285714285714	0.15384615384615385	0.813717426651797	0.9009460019822392	0.6117305946423897	0.9342021499335832	0.4813672798264587	0.892740450567022	0.8254703276789088	0.9110597260075446	0.09090909090909091	0.18181818181818182	0.0
4462	0.0379212609327031	0.007277285300788792	0.006919941754817515	0.8925415324846029	None	0	0	0.4	4	0.6666666666666666	8	0.3111111111111111	0.5833333333333334	10	7	3	1	0	0.5555555555555556	9	5	0.9333333333333333	14	0.14285714285714285	0.2222222222222222	0.5078225926552818	0.9216393851082106	0.5848703667413643	0.9344022357326851	0.6189191300622965	0.8300556462781855	0.8098576323093442	0.9034133692532702	1.0	0.3	0.0
1347	None	None	None	None	None	0.5	1	0.6666666666666666	4	0.3333333333333333	2	0.6666666666666666	0.16666666666666666	3	1	4	0	0	0.75	4	3	0.5333333333333333	8	0.0	0	0.9625982736908991	0.6449170669332528	0.7470598730849314	0.9325635371905566	0.35388980833648387	0.8648733021852051	0.9140207339966577	0.8446572975415191	0	0	0.0
744	None	None	None	None	None	0	0	0.75	3	0.3333333333333333	1	0.625	0.3333333333333333	3	1	1	0	0	0.5	4	2	0.3333333333333333	5	0.0	0.6666666666666666	0.6055945276192434	0.8409981958889994	0.7966842267414053	0.740609938440618	0.655798412219472	0.7075937073637818	0.8958409117755888	0.7684382512761977	0	0	0.0
761	None	None	None	None	None	0.5	1	0.7142857142857143	5	0.375	3	0.4	0.375	4	3	5	0	0	1.0	5	5	0.6666666666666666	10	0.0	0.8	0.36299148865292535	0.911857080244275	0.11530221910471565	0.9085187881788358	0.1002862687310239	0.8529369615320608	0.8907599973681886	0.8937859560471623	0	0	0.0
6819	0.05035411794589231	0.01398868225637651	0.01348884379218651	0.8871619369350489	None	0	0	0.3333333333333333	4	0.75	12	0.27692307692307694	0.6875	14	11	3	1	0	0.38461538461538464	13	5	1.2	18	0.14285714285714285	0.15384615384615385	0.47533795144328767	0.9227671730313144	0.5063087119145957	0.9135196668680159	0.6466135282471447	0.8419970217697399	0.8436523149329725	0.8975567730322226	1.0	0.2857142857142857	0.0
1860	None	None	None	None	None	0	0	0.5	2	0.75	3	1.0	0.5	3	2	2	0	0	0.16666666666666666	6	1	0.4	6	0.0	0.4	0.4935712943119242	0.822332387636319	0.7292795857374569	0.9394460326195548	0.6854161057939072	0.7519331231843486	0.7356613249748091	0.857455070763391	0	0	0.0
1053	None	None	None	None	None	0	0	0.3333333333333333	1	1.0	2	0.6666666666666666	0.5	1	1	2	0	0	0.6666666666666666	2	3	0.26666666666666666	4	0.0	0	0.5281874002475542	0.5	0.7292795857374569	0.5	0.6854161057939072	0.5	0.7033592141409047	0.5	0	0	0.0
2790	3.899924695801015e-05	3.569435647607016e-07	-8.27996713763447e-08	0.9999982812240539	None	0.5	1	0.8333333333333334	5	0.2857142857142857	2	0.5625	0.2857142857142857	5	2	3	4	0	1.0	4	4	0.6	9	0.5714285714285714	0.8	0.6315411524313697	0.9401266577730887	0.2538321868246079	0.7174056237321219	0.27148477648919767	0.9508526838980678	0.8946356444871916	0.9016756353871541	0.2	0.2	0.0
7137	0.05314257334825974	0.006093880231763403	-0.006092767357309939	0.8682115810878587	None	0	0	0.3333333333333333	4	0.75	12	0.3	0.625	13	10	4	1	0	0.4166666666666667	12	5	1.2	18	0.1111111111111111	0.15384615384615385	0.47533795144328767	0.9112606138616478	0.34193485846657695	0.8948633067818814	0.6193883594303362	0.7640331870024266	0.8254703276789088	0.8678198363671128	1.0	0.3076923076923077	0.0
2466	None	None	None	None	None	0	0	0.5	2	0.6666666666666666	2	1.0	0	0	0	4	1	0	0.2	5	1	0.3333333333333333	5	0.08333333333333333	0.5	0	0	0	0	0	0	0	0	0	0	0
3507	0.004075214025966587	0.0009072645035581392	0.0009072637020906873	0.987312744313208	None	0.5	1	0.6666666666666666	4	0.5714285714285714	4	0.36	0.42857142857142855	5	3	3	0	0	1.0	5	5	0.6	9	0.0	0.5	0.2619372631539768	0.8950542186959788	0.7622230764003708	0.9144406088207736	0.655798412219472	0.8886271249497759	0.6866401861141199	0.8999298494860349	0	0	0.0
3028	0.008413885588806269	0.00666169298752347	0.002534058231151124	0.9948096186694828	None	0.6666666666666666	2	0.75	6	0.3	3	0.6	0.1	5	1	6	0	0	0.8	4	5	0.8	12	0.0	0.5	0.8589189847475456	0.7880270305252922	0.7037629385721577	0.8971940871778665	0.3347511101735854	0.8440574281431426	0.8752199187984967	0.8484821017157824	0	0	0.0
4223	0.0371052552707424	0.004567944653029297	0.002498606496602816	0.8827695538514251	None	0	0	0.4	4	0.6923076923076923	9	0.3	0.5384615384615384	10	7	4	1	0	0.5	5	10	1.0	15	0.1111111111111111	0.15384615384615385	0.6533733748868125	0.9024909446577011	0.3982710717277147	0.9117209299844821	0.6868100789610005	0.787580287893118	0.7940345781216587	0.8761878680785667	1.0	0.3	0.0
3735	0.03380715329148315	0.003534080221051667	0.0012174895467550373	0.9036857795756096	None	0	0	0.4444444444444444	4	0.6363636363636364	7	0.28888888888888886	0.5454545454545454	9	6	3	1	0	0.5555555555555556	5	9	0.8666666666666667	13	0.14285714285714285	0.18181818181818182	0.540307233867276	0.8988944837168465	0.5446682255156136	0.8793256238069497	0.7202329772864802	0.8208253823433049	0.7866472770241282	0.8696275876905333	1.0	0.3333333333333333	0.0
4972	0.05504381413872591	0.011821835719705789	0.011551027817805606	0.8701195578581057	None	0	0	0.3333333333333333	4	0.7333333333333333	11	0.2833333333333333	0.6666666666666666	13	10	3	1	0	0.4166666666666667	12	5	1.1333333333333333	17	0.14285714285714285	0.16666666666666666	0.47533795144328767	0.9167902039141564	0.45460728498885244	0.9093684497480399	0.6813767784912269	0.8400168251707717	0.8254703276789088	0.8929535395338346	1.0	0.46153846153846156	0.0
7509	0.061103336653290215	0.0078519737123913	0.006423847639949821	0.885433754574426	None	0	0	0.3333333333333333	4	0.75	12	0.27692307692307694	0.6875	14	11	3	1	0	0.38461538461538464	13	5	1.2	18	0.14285714285714285	0.15384615384615385	0.47533795144328767	0.9149625865581327	0.38557352397745115	0.9095436084425934	0.5988670407843053	0.8330861995505464	0.8214787831547913	0.8906283501515114	1.0	0.2857142857142857	0.0
2684	5.0915285053930306e-05	8.006289504019676e-06	-5.107835243474561e-06	0.9999940019336149	None	0.5	1	0.7142857142857143	5	0.375	3	0.5	0.25	3	2	6	1	0	0.8	5	4	0.6666666666666666	10	0.06666666666666667	0.8	0.6483554453985232	0.9477582164618926	0.1	0.6737448826788162	0.1	0.6917656749312642	0.929888141752157	0.8141581447535661	1.0	0.3333333333333333	0.0
3314	0.0027567322502683716	0.0008611326416515489	0.000860803200762429	0.9751641779690219	None	0.5	1	0.7142857142857143	5	0.375	3	0.47619047619047616	0.375	5	3	4	2	0	0.42857142857142855	3	7	0.6666666666666666	10	0.2	0.6666666666666666	0.6055945276192434	0.8923086658639923	0.7315377389849719	0.9393635681073411	0.6836633024780843	0.6359448382151536	0.8744686720551715	0.8586616996621559	0.8	0.4	0.0
7186	0.06464890856962355	0.011399969464496071	0.010372934476479943	0.8749771646202408	None	0	0	0.3333333333333333	4	0.75	12	0.27692307692307694	0.6875	14	11	3	1	0	0.38461538461538464	13	5	1.2	18	0.14285714285714285	0.15384615384615385	0.47533795144328767	0.887670908885045	0.37790703960752975	0.8574416636200701	0.6503825689607815	0.7915691249795657	0.8284008499729112	0.8496586880687927	1.0	0.2857142857142857	0.0
3109	0.03811429617325353	0.002901780715310964	0.001065531204699922	0.8995622279125509	None	0	0	0.4	4	0.6666666666666666	8	0.28	0.5833333333333334	10	7	3	1	0	0.5	5	10	0.9333333333333333	14	0.14285714285714285	0.16666666666666666	0.5280186769921043	0.9078182590946503	0.48000238048937965	0.8763864361761444	0.6805231390389826	0.8005060051666556	0.7952420826176241	0.8674344791736646	1.0	0.3	0.0
933	None	None	None	None	None	0.5	1	0.8333333333333334	5	0.14285714285714285	1	0.75	0.14285714285714285	4	1	4	1	0	0.75	4	3	0.6	9	0.1111111111111111	0	0.9366979346063253	0.825128119437538	0.7579947343112667	0.9128037984509659	0.3443204592550346	0.8480337983577385	0.8785413440921569	0.8668091626275785	1.0	0.75	0.0
2031	None	None	None	None	None	0	0	0	0	0	0	1.0	0	0	0	0	0	0	1.0	1	1	0.06666666666666667	1	0.0	0	0	0	0	0	0	0	0	0	0	0	0
2522	None	None	None	None	None	0	0	0.2	1	1.0	5	0.5833333333333334	0	0	0	6	0	0	0.75	4	3	0.4666666666666667	7	0.0	0.4	0	0	0	0	0	0	0	0	0	0	0
1423	None	None	None	None	None	0	0	1.0	2	0.0	0	0.75	0	1	0	1	4	0	1.0	2	2	0.2	3	0.8	0	0	0	0	0	0	0	0	0	0	0	0
1561	None	None	None	None	None	0	0	0.75	3	0.5	2	0.6666666666666666	0	3	0	2	5	0	1.0	3	3	0.4	6	1.0	0.5	0	0	0	0	0	0	0	0	0	0	0
5220	0.04592844054568891	0.011386999183352906	0.010574128425228431	0.889257604300413	None	0	0	0.4	4	0.6923076923076923	9	0.3	0.6153846153846154	11	8	3	1	0	0.5	10	5	1.0	15	0.14285714285714285	0.2	0.47533795144328767	0.9146021619711546	0.5580101388403389	0.9189647059336015	0.6813767784912269	0.8543942029937434	0.8537299723541584	0.8993183640515463	1.0	0.2727272727272727	0.0
545	None	None	None	None	None	0	0	0.75	3	0.25	1	0.6	0.25	4	1	1	0	0	0.4	5	2	0.4	6	0.0	0.8	0.6055945276192434	0.8916332410012925	0.8586009041592156	0.9101990129463141	0.6836633024780843	0.6826309545404535	0.8402748067275126	0.8493906699287834	0	0	0.0
6324	0.053790563850247865	0.011560163583855098	0.01135440106501509	0.8982358250413892	None	0	0	0.3333333333333333	4	0.75	12	0.27692307692307694	0.6875	14	11	3	1	0	0.38461538461538464	13	5	1.2	18	0.14285714285714285	0.15384615384615385	0.47533795144328767	0.9059830518617132	0.5063087119145957	0.8838782624106665	0.67760773777759	0.822804662605104	0.8321559464201467	0.8747431594052724	1.0	0.2857142857142857	0.0
2352	None	None	None	None	None	0	0	0.8	4	0.2	1	0.5833333333333334	0.2	5	1	1	1	0	0.75	3	4	0.4666666666666667	7	0.5	0.5	0.6242282346606638	0.8484891938249153	0.7477873270853072	0.8933563614368696	0.655798412219472	0.6145783403014021	0.8055299392582669	0.8081908255130447	1.0	0.2	0.0
6398	0.05407174841279307	0.015219159555596213	0.015155608610714758	0.8747657675535656	None	0	0	0.3333333333333333	4	0.7333333333333333	11	0.2833333333333333	0.6666666666666666	13	10	3	1	0	0.4166666666666667	12	5	1.1333333333333333	17	0.14285714285714285	0.16666666666666666	0.47533795144328767	0.9167902039141564	0.45460728498885244	0.9090936913442224	0.6193883594303362	0.8269397421924729	0.8312922226334959	0.8898040809127592	1.0	0.23076923076923078	0.0
2018	None	None	None	None	None	0	0	0.5	2	0.5	2	0.5	0.25	3	1	2	3	0	0.75	4	3	0.4	6	0.5	0.6666666666666666	0.7314090900944542	0.9277270521553049	0.15596771052679145	0.5668220106198669	0.6363707138407055	0.8455699615054676	0.925443265582382	0.8186386532391137	0.3333333333333333	0.3333333333333333	0.0
948	None	None	None	None	None	0	0	0.3333333333333333	1	1.0	2	0.6666666666666666	0	0	0	3	0	0	0.6666666666666666	3	2	0.26666666666666666	4	0.0	0	0	0	0	0	0	0	0	0	0	0	0
5371	0.049098967502733175	0.01061851749477943	0.009834979964119552	0.8805451525109398	None	0	0	0.3333333333333333	4	0.7333333333333333	11	0.2833333333333333	0.6666666666666666	13	10	3	1	0	0.4166666666666667	12	5	1.1333333333333333	17	0.14285714285714285	0.16666666666666666	0.47533795144328767	0.9215425245168121	0.5580101388403389	0.9117275126447041	0.6589067252018996	0.8589366392469363	0.8312922226334959	0.9003958153090474	1.0	0.3076923076923077	0.0
6414	0.05002270737551988	0.0056794398119642975	0.005515631438371182	0.9152744689946631	None	0	0	0.3333333333333333	4	0.7333333333333333	11	0.2833333333333333	0.6666666666666666	13	10	3	1	0	0.4166666666666667	12	5	1.1333333333333333	17	0.14285714285714285	0.16666666666666666	0.540307233867276	0.9064108947418248	0.5580101388403389	0.8854414240253168	0.7057405437045554	0.8789907441589452	0.8312922226334959	0.8908541218324878	1.0	0.3076923076923077	0.0
6936	0.06434576945113682	0.009909487226173358	0.009639930975822964	0.8582072886062471	None	0	0	0.3333333333333333	4	0.75	12	0.27692307692307694	0.6875	14	11	3	1	0	0.38461538461538464	13	5	1.2	18	0.14285714285714285	0.15384615384615385	0.47533795144328767	0.9102661621045237	0.37790703960752975	0.9068276834714368	0.6454408067885176	0.8235648295668787	0.8284008499729112	0.8853764756258323	1.0	0.2857142857142857	0.0
7281	0.0946853271589379	0.0181599849031649	0.009524527852401996	0.8431436682248683	None	0	0	0.3125	5	0.7142857142857143	15	0.30666666666666664	0.6666666666666666	17	14	5	0	0	0.3333333333333333	15	5	1.5333333333333334	23	0.0	0.1111111111111111	0.29782094042802076	0.9233914642766492	0.46397319759563055	0.8704469232696912	0.6193883594303362	0.8388650261915396	0.8254703276789088	0.8823307694251453	0	0	0.0
1220	None	None	None	None	None	0	0	0.6666666666666666	4	0.2857142857142857	2	0.6428571428571429	0.2857142857142857	6	2	2	4	0	0.2857142857142857	2	7	0.6	9	1.0	0.25	0.32224531587706956	0.959992048802249	0.5438981629206583	0.8384935598787443	0.3728904251347057	0.8001241310641654	0.8757626170972658	0.8880185775442382	0.16666666666666666	0.6666666666666666	0.0
2619	1.9389311251423088e-08	1.6097435904219266e-08	8.138249565523575e-09	0.9999964685762026	None	0	0	0.75	3	0.0	0	0.8333333333333334	0	0	0	4	0	0	0.6666666666666666	3	2	0.3333333333333333	5	0.0	0	0	0	0	0	0	0	0	0	0	0	0
2234	None	None	None	None	None	0.5	1	0.6666666666666666	4	0.5714285714285714	4	0.42857142857142855	0.5714285714285714	8	4	0	0	0	0.42857142857142855	7	3	0.6	9	0.0	1.0	0.6055945276192434	0.8756929659308084	0.7794536515708881	0.9495100173496936	0.6836633024780843	0.8965281242051467	0.860946354053553	0.9128192203214034	0	0	0.0
6043	0.04668382679692874	0.013142168631383701	0.013136537928879262	0.87666100759875	None	0	0	0.36363636363636365	4	0.7142857142857143	10	0.2909090909090909	0.6428571428571429	12	9	3	1	0	0.45454545454545453	11	5	1.0666666666666667	16	0.14285714285714285	0.18181818181818182	0.47533795144328767	0.9165220866586355	0.5063087119145957	0.9080537023927034	0.6454408067885176	0.8513456204473956	0.8284008499729112	0.8950847659459276	1.0	0.3333333333333333	0.0
519	None	None	None	None	None	0.25	1	0.7	7	0.3076923076923077	4	0.35714285714285715	0.3076923076923077	9	4	5	2	0	0.8571428571428571	6	7	1.0	15	0.2222222222222222	0.6666666666666666	0.5368582202154207	0.8844105910415512	0.5382003042589372	0.9467201669341889	0.23522865197822013	0.8348067249443087	0.8422920197976818	0.898207889544964	0.6111111111111112	0	0.0
740	None	None	None	None	None	0	0	0.25	1	1.0	4	0.6	0.75	4	3	1	1	0	0.4	2	5	0.4	6	0.2	0	0.13092037579970586	0.9174134303492456	0.6477533305927041	0.8690156164494319	0.18006007682478103	0.5458534142069087	0.9112730399898448	0.8167739186983286	1.0	0	0.0
4092	0.03412083969482542	0.0032441987206468605	0.0032440936914094444	0.8983181799221054	None	0	0	0.45454545454545453	5	0.5714285714285714	8	0.26666666666666666	0.5	11	7	4	1	0	0.6	6	10	1.0666666666666667	16	0.125	0.14285714285714285	0.7664395159063491	0.9073966866048916	0.45460728498885244	0.9188090194624718	0.603624189942988	0.8130306937513472	0.8242799836055535	0.88689912241269	1.0	0.36363636363636365	0.0
898	None	None	None	None	None	0	0	0.3333333333333333	2	0.6666666666666666	4	0.4	0.6666666666666666	4	4	3	1	0	0.8	5	4	0.5333333333333333	8	0.1	0.6666666666666666	0.7314090900944542	0.9263830768697876	0.18248194904921736	0.8395955132269521	0.5504799575263889	0.8383172641512022	0.9194418446561675	0.8748418552963496	1.0	0.5	0.0
5674	0.03187841655502623	0.009056187051580643	0.008723224431161867	0.9409453245716327	None	0	0	0.3333333333333333	4	0.7333333333333333	11	0.3090909090909091	0.6666666666666666	13	10	3	1	0	0.45454545454545453	11	5	1.1333333333333333	17	0.14285714285714285	0.16666666666666666	0.47533795144328767	0.9196220750095291	0.5053974759899068	0.887301560296093	0.6796694995867385	0.8638935130379164	0.8242799836055535	0.8924711332705456	1.0	0.3076923076923077	0.0
615	None	None	None	None	None	0	0	0.3333333333333333	1	1.0	2	1.0	1.0	3	2	0	0	0	0.25	4	1	0.26666666666666666	4	0.0	0	0.913999760718623	0.6983832074332224	0.4066899365574093	0.7662396947173252	0.7311138775450117	0.5151777460222333	0.9077218575956606	0.6672662137349782	0	0	0.0
4461	0.03705043970692167	0.002958253120704831	0.0011947592665853197	0.9100315051999334	None	0	0	0.3333333333333333	4	0.7333333333333333	11	0.26153846153846155	0.6666666666666666	13	10	3	1	0	0.38461538461538464	5	13	1.1333333333333333	17	0.14285714285714285	0.13333333333333333	0.5574603565647643	0.875659345867197	0.45460728498885244	0.9035387022908923	0.7202329772864802	0.8548392231569292	0.8537299723541584	0.8794678225614692	1.0	0.15384615384615385	0.0
1996	None	None	None	None	None	0	0	0.75	3	0.5	2	0.6666666666666666	0	3	0	2	4	0	1.0	3	3	0.4	6	0.8	1.0	0	0	0	0	0	0	0	0	0	0	0
7198	0.05360757908254947	0.015979735666097006	0.015953983472653026	0.8878076327140512	None	0	0	0.3333333333333333	4	0.7333333333333333	11	0.2833333333333333	0.6666666666666666	13	10	3	1	0	0.4166666666666667	12	5	1.1333333333333333	17	0.14285714285714285	0.16666666666666666	0.47533795144328767	0.9167902039141564	0.45460728498885244	0.9090936913442224	0.6193883594303362	0.8269397421924729	0.8312922226334959	0.8898040809127592	1.0	0.3076923076923077	0.0
537	None	None	None	None	None	0	0	0.3333333333333333	1	1.0	2	1.0	0.5	2	1	1	0	0	0.25	4	1	0.26666666666666666	4	0.0	0	0.5847177216513832	0.7132997049019054	0.43579136058661494	0.9495440982882463	0.7159275825813032	0.5756923857106914	0.8653290102729597	0.7996038773770408	0	0	0.0
5473	0.0537905226539978	0.016120339842688167	0.01610020082030686	0.8859978477672504	None	0	0	0.3333333333333333	4	0.7333333333333333	11	0.2833333333333333	0.6666666666666666	13	10	3	1	0	0.4166666666666667	12	5	1.1333333333333333	17	0.14285714285714285	0.16666666666666666	0.47533795144328767	0.9167902039141564	0.45460728498885244	0.9090936913442224	0.6193883594303362	0.8269397421924729	0.8312922226334959	0.8898040809127592	1.0	0.3076923076923077	0.0
2995	0.02612976869525541	0.0012506068755808069	0.0008306078228461108	0.925418916827398	None	0	0	0.4444444444444444	4	0.6363636363636364	7	0.325	0.45454545454545453	9	5	3	1	0	0.625	5	8	0.8666666666666667	13	0.16666666666666666	0.18181818181818182	0.7260473472327043	0.8661643353739862	0.5053974759899068	0.8687039098924789	0.6796694995867385	0.8172485920566466	0.8242799836055535	0.8521555806897969	1.0	0.3333333333333333	0.0
3228	0.03901676327383416	0.0033403480892920086	-0.0007245175539254112	0.8722562139483355	None	0	0	0.4	4	0.6666666666666666	8	0.28	0.5833333333333334	9	7	4	1	0	0.5	5	10	0.9333333333333333	14	0.1	0.16666666666666666	0.540307233867276	0.9144507859068294	0.5580101388403389	0.9225718479058922	0.6813767784912269	0.8254629886109621	0.8240614314029351	0.8941279966159285	1.0	0.3333333333333333	0.0
1469	None	None	None	None	None	0	0	0.5	2	0.5	2	0.5	0.5	2	2	3	5	0	0.75	3	4	0.4	6	0.5	0.6666666666666666	0.7314090900944542	0.5	0.1539611538646189	0.505016223350996	0.5307377323896711	0.5871291397457605	0.916788031211374	0.5309749089439615	0.5	0.5	0.0
7044	0.07651626367550884	0.014372779885478262	0.012549553775302152	0.872976293273523	None	0	0	0.3076923076923077	4	0.7647058823529411	13	0.2714285714285714	0.7058823529411765	15	12	3	1	0	0.35714285714285715	14	5	1.2666666666666666	19	0.14285714285714285	0.14285714285714285	0.47533795144328767	0.889181593832831	0.301206794226207	0.8551916360661098	0.6193883594303362	0.7858345461934062	0.8312922226334959	0.8480567055486009	1.0	0.26666666666666666	0.0
7089	0.05228080656342048	0.00609864172370446	0.006068163270049723	0.8667318834732647	None	0	0	0.3333333333333333	4	0.7333333333333333	11	0.2833333333333333	0.6666666666666666	13	10	3	1	0	0.4166666666666667	12	5	1.1333333333333333	17	0.14285714285714285	0.16666666666666666	0.47533795144328767	0.9167902039141564	0.36533889855198665	0.9271884422135728	0.6193883594303362	0.8387990757110663	0.7931981867552041	0.9000432397789239	1.0	0.23076923076923078	0.0
1119	None	None	None	None	None	0	0	0.16666666666666666	1	1.0	6	0.5333333333333333	0	0	0	7	0	0	0.6	5	3	0.5333333333333333	8	0.0	0.3333333333333333	0	0	0	0	0	0	0	0	0	0	0
1883	None	None	None	None	None	0	0	1.0	2	0.0	0	0.75	0	1	0	1	0	0	1.0	2	2	0.2	3	0.0	0	0	0	0	0	0	0	0	0	0	0	0
4214	0.020816698671655406	0.005473730579285824	0.005436491815550615	0.9641083657422412	None	0	0	0.5	4	0.5555555555555556	5	0.34375	0.4444444444444444	7	4	3	3	0	0.5	8	4	0.7333333333333333	11	0.42857142857142855	0.2222222222222222	0.813717426651797	0.8737414508008989	0.6117305946423897	0.8932397213253606	0.7202329772864802	0.886973883579717	0.8537299723541584	0.8848965513691069	0.14285714285714285	0.2857142857142857	0.0
3056	0.03079793544892683	0.0017350217198005152	0.0013610604396905013	0.9057332248874733	None	0	0	0.3333333333333333	4	0.7333333333333333	11	0.2833333333333333	0.6	13	9	3	1	0	0.4166666666666667	5	12	1.1333333333333333	17	0.16666666666666666	0.13333333333333333	0.7260473472327043	0.915996682730029	0.45460728498885244	0.9232647833123726	0.603624189942988	0.8203879107530284	0.8242799836055535	0.8939649179785046	1.0	0.23076923076923078	0.0
1048	None	None	None	None	None	0	0	0.5	2	0.3333333333333333	1	0.5555555555555556	0.3333333333333333	1	1	3	0	0	1.0	3	3	0.3333333333333333	5	0.0	0	0.13568986014935833	0.5	0.6477533305927041	0.5	0.18006007682478103	0.5	0.9102263765708068	0.5	0	0	0.0
5168	0.045250284325799466	0.007875322557953377	0.0072813554131647565	0.8768911404557445	None	0	0	0.36363636363636365	4	0.7142857142857143	10	0.2909090909090909	0.6428571428571429	12	9	3	1	0	0.45454545454545453	11	5	1.0666666666666667	16	0.14285714285714285	0.18181818181818182	0.5078225926552818	0.9232036163338639	0.5848703667413643	0.9291218626085955	0.6144465972580723	0.8268657942455077	0.8098576323093442	0.9009520978497636	1.0	0.25	0.0
2015	None	None	None	None	None	0	0	0.75	3	0.5	2	0.6	0.25	1	1	4	2	0	0.4	5	2	0.4	6	0.16666666666666666	1.0	0.5713632291346797	0.5	0.6852285791911983	0.5	0.129028459129458	0.5	0.9167538179780235	0.5	1.0	1.0	0.0
623	None	None	None	None	None	0	0	0.2222222222222222	4	0.75	18	0.3611111111111111	0.6666666666666666	16	16	9	1	0	0.8888888888888888	9	8	1.7333333333333334	26	0.045454545454545456	0.7272727272727273	0.4045530046433778	0.9572664586768662	0.43432861245174886	0.9387806423017897	0.5116170858369019	0.9373531396790267	0.7188266158986626	0.9452283698428641	1.0	0.0625	0.0
7336	0.054891022581083526	0.00729149970280126	-0.007276627870945939	0.8669845742092073	None	0	0	0.3333333333333333	4	0.75	12	0.3	0.625	13	10	4	1	0	0.4166666666666667	12	5	1.2	18	0.1111111111111111	0.15384615384615385	0.47533795144328767	0.9112606138616478	0.34193485846657695	0.8948633067818814	0.6193883594303362	0.7640331870024266	0.8254703276789088	0.8678198363671128	1.0	0.3076923076923077	0.0
4762	0.04482343409998754	0.01324369402050509	0.013197294670002321	0.9151871057240389	None	0	0	0.3333333333333333	4	0.7333333333333333	11	0.2833333333333333	0.6666666666666666	13	10	3	1	0	0.4166666666666667	12	5	1.1333333333333333	17	0.14285714285714285	0.16666666666666666	0.47533795144328767	0.9058944115220694	0.5580101388403389	0.9199132992017578	0.6604783887790593	0.8356074239214337	0.8341012510546381	0.8919220013419354	1.0	0.23076923076923078	0.0
3032	0.005054689048415559	0.0006436388023774502	-0.0005588550284579261	0.9829246472354818	None	0.5	1	0.6666666666666666	4	0.5714285714285714	4	0.36	0.42857142857142855	7	3	1	1	0	1.0	5	5	0.6	9	0.5	0.5	0.6055945276192434	0.9159768999048337	0.7143181217933691	0.9148945325766099	0.6836633024780843	0.6332896916739994	0.8442650813689746	0.8544648289551772	1.0	0.14285714285714285	0.0
601	None	None	None	None	None	0	0	0.3333333333333333	1	1.0	2	1.0	0.5	2	1	1	0	0	0.25	4	1	0.26666666666666666	4	0.0	0	0.5847177216513832	0.7132997049019054	0.43579136058661494	0.9495440982882463	0.7159275825813032	0.5756923857106914	0.8653290102729597	0.7996038773770408	0	0	0.0
4729	0.03755494893360355	0.012724900019436342	0.011896896757952859	0.9294722676862985	None	0	0	0.4	4	0.6923076923076923	9	0.2777777777777778	0.5384615384615384	10	7	4	1	0	0.6666666666666666	9	6	1.0	15	0.1111111111111111	0.2222222222222222	0.5078225926552818	0.9112092227302241	0.546308118797634	0.8489410494510845	0.67760773777759	0.812942006840098	0.800316474517237	0.8631083077747992	1.0	0.4	0.0
6401	0.0685401277219677	0.015442587094516057	0.015128049565779636	0.8677334394823862	None	0	0	0.3333333333333333	4	0.75	12	0.27692307692307694	0.6875	14	11	3	1	0	0.38461538461538464	13	5	1.2	18	0.14285714285714285	0.15384615384615385	0.47533795144328767	0.9160483521034254	0.37790703960752975	0.9088805642927191	0.6193883594303362	0.8186474456267121	0.8321559464201467	0.8875238063821664	1.0	0.2857142857142857	0.0
3131	0.03780279326421476	0.0025757027976868073	0.0025527930566787175	0.883410520151577	None	0	0	0.4	4	0.6923076923076923	9	0.3	0.5384615384615384	11	7	3	1	0	0.5	5	10	1.0	15	0.16666666666666666	0.15384615384615385	0.7664395159063491	0.9073966866048916	0.45460728498885244	0.9188090194624718	0.6201310931234046	0.804949336534462	0.8242799836055535	0.8851384218068947	1.0	0.2727272727272727	0.0
1310	None	None	None	None	None	0	0	0.25	1	1.0	4	0.5	0.75	3	3	2	3	0	0.75	4	3	0.4	6	0.375	0	0.7314090900944542	0.9277270521553049	0.15596771052679145	0.5668220106198669	0.6363707138407055	0.8455699615054676	0.925443265582382	0.8186386532391137	0.3333333333333333	0.6666666666666666	0.0
5986	0.05407934344341204	0.014346472308784594	0.014285748485309445	0.8763463691236276	None	0	0	0.3333333333333333	4	0.7333333333333333	11	0.2833333333333333	0.6666666666666666	13	10	3	1	0	0.4166666666666667	12	5	1.1333333333333333	17	0.14285714285714285	0.16666666666666666	0.47533795144328767	0.9167902039141564	0.45460728498885244	0.9090936913442224	0.6193883594303362	0.8269397421924729	0.8312922226334959	0.8898040809127592	1.0	0.3076923076923077	0.0
3160	0.03484642677780472	6.52059186830621e-05	-3.6810395522460705e-05	0.8972213445980863	None	0	0	0.4	4	0.6666666666666666	8	0.28	0.5833333333333334	10	7	3	1	0	0.5	5	10	0.9333333333333333	14	0.14285714285714285	0.16666666666666666	0.6937655435604573	0.9141169172945535	0.5458664875658846	0.9211740495894556	0.6805231390389826	0.8186651515386174	0.8248759522919269	0.8918940961664265	1.0	0.3	0.0
7046	0.044992349738195145	0.008364158237607828	0.007774915916042594	0.8571669573785919	None	0	0	0.36363636363636365	4	0.7142857142857143	10	0.3333333333333333	0.6428571428571429	12	9	3	1	0	0.3333333333333333	12	4	1.0666666666666667	16	0.14285714285714285	0.16666666666666666	0.47533795144328767	0.9191238934441167	0.37790703960752975	0.923732560477174	0.6698106683584082	0.8286258160293679	0.8436523149329725	0.8972343649349408	1.0	0.3333333333333333	0.0
6579	0.04760537299280139	0.012693572507646281	0.01268888198447751	0.8781241651981637	None	0	0	0.36363636363636365	4	0.7142857142857143	10	0.2909090909090909	0.6428571428571429	12	9	3	1	0	0.45454545454545453	11	5	1.0666666666666667	16	0.14285714285714285	0.18181818181818182	0.47533795144328767	0.9165220866586355	0.5063087119145957	0.9080537023927034	0.6454408067885176	0.8513456204473956	0.8284008499729112	0.8950847659459276	1.0	0.3333333333333333	0.0
1493	None	None	None	None	None	0	0	0.8	4	0.0	0	0.7	0	4	0	2	4	0	0.4	2	5	0.4666666666666667	7	1.0	0.3333333333333333	0	0	0	0	0	0	0	0	0	0	0
6194	0.05899968491870413	0.014364548759000657	0.013988470635750578	0.8754621143544177	None	0	0	0.3333333333333333	4	0.7333333333333333	11	0.2833333333333333	0.6666666666666666	13	10	3	1	0	0.4166666666666667	12	5	1.1333333333333333	17	0.14285714285714285	0.16666666666666666	0.47533795144328767	0.8951831460755043	0.45460728498885244	0.859923547092621	0.6193883594303362	0.7941204697592635	0.8312922226334959	0.8544333302463031	1.0	0.3076923076923077	0.0
1097	None	None	None	None	None	0.5	1	0.6666666666666666	4	0.5714285714285714	4	0.6	0.2857142857142857	5	2	3	2	0	0.6	5	3	0.6	9	0.2857142857142857	0.6666666666666666	0.19143139745137916	0.9304208259866886	0.2538321868246079	0.9522220990765435	0.10057253746204782	0.9388053902896231	0.9134205472101962	0.941143053845677	0.6	0.2	0.0
5781	0.04767517460999084	0.0055551486709344905	-0.005555140006133288	0.8739850388124022	None	0	0	0.3333333333333333	4	0.7333333333333333	11	0.26153846153846155	0.6666666666666666	13	10	3	1	0	0.38461538461538464	5	13	1.1333333333333333	17	0.14285714285714285	0.13333333333333333	0.47533795144328767	0.9122953761833738	0.301206794226207	0.9296845780253254	0.6813767784912269	0.8203483127285309	0.8254703276789088	0.8954365695123782	1.0	0.3076923076923077	0.0
3821	0.04203357474861782	0.0033010955334281523	0.002676028583849925	0.8672448662950124	None	0	0	0.4	4	0.6666666666666666	8	0.28	0.5833333333333334	10	7	3	1	0	0.5	5	10	0.9333333333333333	14	0.14285714285714285	0.16666666666666666	0.5078225926552818	0.9124283685700552	0.5063087119145957	0.9227122624046917	0.6737994782121095	0.8475046037008027	0.8222543455222193	0.8983963754084142	1.0	0.3	0.0
1575	None	None	None	None	None	0	0	1.0	2	0.0	0	1.0	0	2	0	0	0	0	0.3333333333333333	3	1	0.2	3	0.0	1.0	0	0	0	0	0	0	0	0	0	0	0
4439	0.029143083463618314	0.0038106537419206185	0.002215113715664999	0.9091492227088882	None	0	0	0.5	5	0.5384615384615384	7	0.4166666666666667	0.38461538461538464	9	5	5	3	0	0.4444444444444444	4	9	1.0	15	0.3	0.18181818181818182	0.813717426651797	0.8716961926888599	0.6117305946423897	0.9036015639226483	0.7202329772864802	0.8918515064442946	0.8537299723541584	0.8897226267067031	0.1111111111111111	0.2222222222222222	0.0
6253	0.05523918030413732	0.007709959121815228	-0.007709479850569888	0.8638924240540952	None	0	0	0.3333333333333333	4	0.75	12	0.3	0.625	13	10	4	1	0	0.4166666666666667	12	5	1.2	18	0.1111111111111111	0.15384615384615385	0.47533795144328767	0.9112606138616478	0.34193485846657695	0.8948633067818814	0.6193883594303362	0.7709195778325955	0.8312922226334959	0.8692884354227365	1.0	0.3076923076923077	0.0
7388	0.05811360105066542	0.014893115188521105	0.014875202213783958	0.8807993104633334	None	0	0	0.3333333333333333	4	0.75	12	0.27692307692307694	0.6875	14	11	3	1	0	0.38461538461538464	13	5	1.2	18	0.14285714285714285	0.15384615384615385	0.47533795144328767	0.9141520475764814	0.38557352397745115	0.9075188007644331	0.618626223670087	0.8362697970807579	0.8284008499729112	0.8902489444913472	1.0	0.2857142857142857	0.0
448	None	None	None	None	None	0	0	0.5	2	0.3333333333333333	1	0.5555555555555556	0.3333333333333333	2	1	2	3	0	1.0	3	3	0.3333333333333333	5	0.42857142857142855	1.0	0.7314090900944542	0.5	0.1539611538646189	0.505016223350996	0.5307377323896711	0.5871291397457605	0.916788031211374	0.5309749089439615	0.5	1.0	0.0
6169	0.05233684518385331	0.01492238263556918	0.01486397574497922	0.874558353471444	None	0	0	0.3333333333333333	4	0.7333333333333333	11	0.2833333333333333	0.6666666666666666	13	10	3	1	0	0.4166666666666667	12	5	1.1333333333333333	17	0.14285714285714285	0.16666666666666666	0.47533795144328767	0.9167902039141564	0.45460728498885244	0.9090936913442224	0.6193883594303362	0.8269397421924729	0.8312922226334959	0.8898040809127592	1.0	0.3076923076923077	0.0
169	None	None	None	None	None	0	0	0.5	6	0.4666666666666667	7	0.3541666666666667	0.4	10	6	6	2	0	0.3333333333333333	4	12	1.1333333333333333	17	0.16666666666666666	0.14285714285714285	0.4501563695651731	0.7428552956760391	0.7276202624003782	0.7405916490251758	0.4249422280578418	0.8519940342059071	0.8059057764313879	0.7835957461861698	0.55	0.3	0.0
2396	None	None	None	None	None	0	0	0.25	1	1.0	3	0.8333333333333334	0	0	0	4	1	0	0.6666666666666666	3	2	0.3333333333333333	5	0.08333333333333333	0.6666666666666666	0	0	0	0	0	0	0	0	0	0	0
2122	None	None	None	None	None	0	0	0.6666666666666666	4	0.16666666666666666	1	0.5	0	0	0	7	3	0	1.0	4	4	0.5333333333333333	8	0.16666666666666666	0.5	0	0	0	0	0	0	0	0	0	0	0
866	None	None	None	None	None	0.5	1	0.8333333333333334	5	0.16666666666666666	1	0.5333333333333333	0.16666666666666666	6	1	1	0	0	0.6	5	3	0.5333333333333333	8	0.0	0.8	0.6055945276192434	0.8808283231134392	0.7966842267414053	0.852873198171773	0.6836633024780843	0.6526534171989476	0.8141416619081472	0.8119573399821828	0	0	0.0
434	None	None	None	None	None	0	0	0.5	2	0.3333333333333333	1	0.5555555555555556	0.3333333333333333	2	1	2	3	0	1.0	3	3	0.3333333333333333	5	0.42857142857142855	1.0	0.7314090900944542	0.5	0.1539611538646189	0.505016223350996	0.5307377323896711	0.5871291397457605	0.916788031211374	0.5309749089439615	0.5	1.0	0.0
2837	0.0009577958365599823	3.602353643392469e-05	3.5981741335796644e-05	0.9977029100479419	None	0	0	1.0	2	0.0	0	0.75	0	1	0	1	0	0	1.0	2	2	0.2	3	0.0	0	0	0	0	0	0	0	0	0	0	0	0
1437	None	None	None	None	None	0	0	1.0	2	0.0	0	0.75	0	1	0	1	0	0	1.0	2	2	0.2	3	0.0	0	0	0	0	0	0	0	0	0	0	0	0
174	None	None	None	None	None	0	0	0.2	2	0.9230769230769231	12	0.5357142857142857	0.9230769230769231	13	12	1	2	0	0.14285714285714285	14	2	1.0	15	0.4	0	0.24646252047480002	0.9493575619734397	0.8786880593444316	0.8905540071957099	0.6117814237650974	0.9290694628631123	0.9399358877725762	0.9264433376323692	0.5384615384615384	0.15384615384615385	0.0
5619	0.05977477285658738	0.01574043119437014	0.014669303116234938	0.8734354641930212	None	0	0	0.3076923076923077	4	0.7647058823529411	13	0.24358974358974358	0.6470588235294118	14	11	4	1	0	0.46153846153846156	13	6	1.2666666666666666	19	0.1111111111111111	0.15384615384615385	0.47533795144328767	0.9202835734063821	0.37790703960752975	0.9093544741101492	0.6193883594303362	0.8068739575934816	0.8284008499729112	0.8870146167605465	1.0	0.2857142857142857	0.0
6820	0.05141368614653492	0.009983470049189608	0.009729377439412632	0.9111179851752312	None	0	0	0.3076923076923077	4	0.7647058823529411	13	0.2714285714285714	0.7058823529411765	15	12	3	1	0	0.35714285714285715	14	5	1.2666666666666666	19	0.14285714285714285	0.14285714285714285	0.47533795144328767	0.9185705667866445	0.45460728498885244	0.9142308534583766	0.605711277122015	0.8205521488963026	0.8522044491691081	0.8912137654661755	1.0	0.26666666666666666	0.0
7498	0.05689476021638289	0.0024482099337586544	-0.0022895559582904903	0.8129795183711729	None	0	0	0.36363636363636365	4	0.7142857142857143	10	0.2909090909090909	0.6428571428571429	12	9	3	0	0	0.45454545454545453	11	5	1.0666666666666667	16	0.0	0.18181818181818182	0.47533795144328767	0.9201249674481575	0.37790703960752975	0.9084296292465038	0.6231966189958167	0.8408622263223903	0.8271377729433538	0.894205566177681	0	0	0.0
6481	0.049650291051357584	0.010532208284466072	0.010038966779058585	0.88997427910904	None	0	0	0.36363636363636365	4	0.7142857142857143	10	0.2909090909090909	0.6428571428571429	12	9	3	1	0	0.45454545454545453	11	5	1.0666666666666667	16	0.14285714285714285	0.18181818181818182	0.47533795144328767	0.8962220707266961	0.48000238048937965	0.857578298687367	0.6503825689607815	0.8027070171423395	0.8284008499729112	0.856294913151021	1.0	0.3333333333333333	0.0
5432	0.04734958591808144	0.013375661489573887	0.01336137155574281	0.8929088261454537	None	0	0	0.3333333333333333	4	0.7333333333333333	11	0.25757575757575757	0.6666666666666666	13	10	3	1	0	0.5454545454545454	11	6	1.1333333333333333	17	0.14285714285714285	0.18181818181818182	0.47533795144328767	0.9251532492723747	0.6117305946423897	0.8913233402399912	0.5776029884452059	0.8714415461560745	0.8064740354211488	0.8982141423558425	1.0	0.3076923076923077	0.0
1349	None	None	None	None	None	0	0	0.6	3	0.4	2	0.4666666666666667	0	2	0	4	5	0	0.6	3	5	0.4666666666666667	7	0.5	0	0	0	0	0	0	0	0	0	0	0	0
379	None	None	None	None	None	0	0	0.3333333333333333	1	1.0	2	0.6666666666666666	0	1	0	2	2	0	0.6666666666666666	2	3	0.26666666666666666	4	0.2857142857142857	0	0	0	0	0	0	0	0	0	0	0	0
6436	0.05171219538056949	0.013172811753280757	0.01284821367696293	0.883997257554839	None	0	0	0.36363636363636365	4	0.7142857142857143	10	0.2909090909090909	0.6428571428571429	12	9	3	1	0	0.45454545454545453	11	5	1.0666666666666667	16	0.14285714285714285	0.18181818181818182	0.47533795144328767	0.8962220707266961	0.48000238048937965	0.857578298687367	0.6503825689607815	0.8027070171423395	0.8284008499729112	0.856294913151021	1.0	0.3333333333333333	0.0
5549	0.04121136676283581	0.0043127329061668435	0.004301311602331314	0.8870646359238538	None	0	0	0.36363636363636365	4	0.7142857142857143	10	0.2909090909090909	0.6428571428571429	12	9	3	1	0	0.45454545454545453	11	5	1.0666666666666667	16	0.14285714285714285	0.18181818181818182	0.5078225926552818	0.9232036163338639	0.5848703667413643	0.9291218626085955	0.6144465972580723	0.8268657942455077	0.8098576323093442	0.9009520978497636	1.0	0.25	0.0
715	None	None	None	None	None	0.5	1	0.6666666666666666	4	0.5	3	0.4	0.5	4	3	3	1	0	0.8	5	4	0.5333333333333333	8	0.1111111111111111	1.0	0.22579462098573902	0.8349780098790751	0.22223565241218846	0.9020775522887575	0.1002862687310239	0.8529369615320608	0.8275964379041435	0.8660595703754197	1.0	0.25	0.0
4717	0.04891288576712822	0.0095440480442558	0.009515424190317697	0.8892296664901245	None	0	0	0.36363636363636365	4	0.7142857142857143	10	0.2909090909090909	0.5714285714285714	11	8	4	0	0	0.45454545454545453	11	5	1.0666666666666667	16	0.0	0.18181818181818182	0.5157301201169324	0.9141056117387603	0.5192731300150863	0.8662709908850632	0.7307786686073182	0.8713056567370465	0.7745914233039113	0.885804820559922	0	0	0.0
5016	0.03608962472524586	0.0009238368943101595	6.926493590334807e-05	0.9164510965670006	None	0	0	0.4	4	0.6923076923076923	9	0.2727272727272727	0.6153846153846154	11	8	3	1	0	0.45454545454545453	5	11	1.0	15	0.14285714285714285	0.15384615384615385	0.47533795144328767	0.9175641427372684	0.5580101388403389	0.9161041757106306	0.720050717117214	0.8430525585120426	0.8537299723541584	0.8966420184792007	1.0	0.2727272727272727	0.0
6608	0.05130933372617682	0.012466859116066124	0.011674118005240281	0.8867132422570868	None	0	0	0.36363636363636365	4	0.7142857142857143	10	0.2909090909090909	0.6428571428571429	12	9	3	1	0	0.45454545454545453	11	5	1.0666666666666667	16	0.14285714285714285	0.18181818181818182	0.47533795144328767	0.8962220707266961	0.48000238048937965	0.857578298687367	0.6503825689607815	0.8027070171423395	0.8284008499729112	0.856294913151021	1.0	0.3333333333333333	0.0
3241	0.0026954867368330342	0.0027685293485720493	-0.0027677209339511608	0.9909320112910277	None	0	0	0.5	4	0.4444444444444444	4	0.34375	0.2222222222222222	3	2	7	1	0	0.5	4	8	0.7333333333333333	11	0.058823529411764705	0.25	0.32315768241837306	0.5000000000000001	0.8907307980055478	0.6586043794391004	0.90622010426372	0.5	0.9377783764255775	0.5545388951182784	1.0	0	0.0
4986	0.053794382634778565	0.014857911982902967	0.01477758896648903	0.8766354975043493	None	0	0	0.3333333333333333	4	0.7333333333333333	11	0.2833333333333333	0.6666666666666666	13	10	3	1	0	0.4166666666666667	12	5	1.1333333333333333	17	0.14285714285714285	0.16666666666666666	0.47533795144328767	0.9167902039141564	0.45460728498885244	0.9090936913442224	0.6193883594303362	0.8269397421924729	0.8312922226334959	0.8898040809127592	1.0	0.3076923076923077	0.0
2620	0.00012188881584296255	3.931887798184091e-05	3.560990473015489e-05	0.999991858973853	None	0	0	0.5	3	0.7142857142857143	5	0.375	0.7142857142857143	6	5	2	2	0	0.6666666666666666	4	6	0.6	9	0.2857142857142857	0.6666666666666666	0.6949395332276701	0.9508266552715054	0.2538321868246079	0.7555248136534699	0.27148477648919767	0.8908235756085854	0.9401372455281485	0.8872699622836946	0.5833333333333334	0.16666666666666666	0.0
6328	0.04825569852057703	0.002180499625308644	-0.0021033938680998627	0.8687649355440061	None	0	0	0.3333333333333333	4	0.7333333333333333	11	0.26153846153846155	0.6666666666666666	13	10	3	1	0	0.38461538461538464	5	13	1.1333333333333333	17	0.14285714285714285	0.13333333333333333	0.47533795144328767	0.9152008443038505	0.3165397629660498	0.9213718867044176	0.6193883594303362	0.8162789862507995	0.8330161364988259	0.8919140859265343	1.0	0.3076923076923077	0.0
4025	0.0395511492780064	0.0029584147651083087	0.0029176302608244693	0.8747745276653854	None	0	0	0.4	4	0.6923076923076923	9	0.2727272727272727	0.6153846153846154	11	8	3	1	0	0.45454545454545453	5	11	1.0	15	0.14285714285714285	0.15384615384615385	0.540307233867276	0.9144483943430138	0.5580101388403389	0.9227843323226055	0.666222177932992	0.8391929434279737	0.8254703276789088	0.897284499658856	1.0	0.2727272727272727	0.0
5947	0.054925280590958164	0.014032304282241385	0.013973833877380014	0.8741532549090534	None	0	0	0.3333333333333333	4	0.7333333333333333	11	0.2833333333333333	0.6666666666666666	13	10	3	1	0	0.4166666666666667	12	5	1.1333333333333333	17	0.14285714285714285	0.16666666666666666	0.47533795144328767	0.9167902039141564	0.45460728498885244	0.9090936913442224	0.6193883594303362	0.8269397421924729	0.8312922226334959	0.8898040809127592	1.0	0.3076923076923077	0.0
1848	None	None	None	None	None	0	0	0.25	1	1.0	3	0.625	0.6666666666666666	2	2	2	0	0	0.5	4	2	0.3333333333333333	5	0.0	0	0.5281874002475542	0.5856863372990402	0.7292795857374569	0.5	0.6854161057939072	0.5	0.7035024567711136	0.528814791632508	0	0	0.0
4937	0.04484896004307824	0.0057884074063257315	0.005457110520578556	0.9188745031838867	None	0	0	0.3333333333333333	4	0.7333333333333333	11	0.2833333333333333	0.6	12	9	4	0	0	0.4166666666666667	12	5	1.1333333333333333	17	0.0	0.16666666666666666	0.5078225926552818	0.9193435491707129	0.5104869231092943	0.9065100765992339	0.7307786686073182	0.8786409407316026	0.8436523149329725	0.9027602505559479	0	0	0.0
7532	0.05419516741207737	0.014543094877739646	0.014452240764304463	0.8775308583461504	None	0	0	0.3333333333333333	4	0.7333333333333333	11	0.2833333333333333	0.6666666666666666	13	10	3	1	0	0.4166666666666667	12	5	1.1333333333333333	17	0.14285714285714285	0.16666666666666666	0.47533795144328767	0.9167902039141564	0.45460728498885244	0.9090936913442224	0.6738386970639529	0.8269481923612367	0.8330161364988259	0.8898060108263919	1.0	0.3076923076923077	0.0
6552	0.054512064834409166	0.0039194509795772775	0.0038624273031113918	0.9102225464332975	None	0	0	0.3076923076923077	4	0.7647058823529411	13	0.2714285714285714	0.6470588235294118	14	11	4	0	0	0.35714285714285715	14	5	1.2666666666666666	19	0.0	0.14285714285714285	0.47533795144328767	0.9228152123578791	0.47148304393381474	0.9107667203556166	0.6750835140188272	0.8627373395685523	0.8139273641121861	0.9015136989714625	0	0	0.0
6027	0.05447236110729696	0.004698475756340988	0.004673986710437418	0.91027284407847	None	0	0	0.3076923076923077	4	0.7647058823529411	13	0.2714285714285714	0.6470588235294118	14	11	4	0	0	0.35714285714285715	14	5	1.2666666666666666	19	0.0	0.14285714285714285	0.47533795144328767	0.9228152123578791	0.47148304393381474	0.9107667203556166	0.6750835140188272	0.8627373395685523	0.8139273641121861	0.9015136989714625	0	0	0.0
7444	0.051946653671213906	0.013997161391684597	0.013847791313677905	0.8974260576358623	None	0	0	0.36363636363636365	4	0.7142857142857143	10	0.2909090909090909	0.6428571428571429	12	9	3	1	0	0.45454545454545453	11	5	1.0666666666666667	16	0.14285714285714285	0.18181818181818182	0.47533795144328767	0.8962220707266961	0.48000238048937965	0.857578298687367	0.6503825689607815	0.8027070171423395	0.8284008499729112	0.856294913151021	1.0	0.3333333333333333	0.0
2236	None	None	None	None	None	0	0	0.5	3	0.5714285714285714	4	0.36	0	0	0	8	3	0	1.0	5	5	0.6	9	0.15	0.3333333333333333	0	0	0	0	0	0	0	0	0	0	0
1647	None	None	None	None	None	0.5	2	0.7	7	0.25	3	0.56	0.08333333333333333	5	1	8	0	0	1.0	5	5	0.9333333333333333	14	0.0	0.2	0.8589189847475456	0.8817600072035208	0.7470598730849314	0.9144649014806833	0.3347511101735854	0.8786306602426285	0.9140207339966577	0.8927726599987437	0	0	0.0
7367	0.052421359179966584	0.013310968077809375	0.013279754174853586	0.8753260448311875	None	0	0	0.3333333333333333	4	0.7333333333333333	11	0.2833333333333333	0.6666666666666666	13	10	3	1	0	0.4166666666666667	12	5	1.1333333333333333	17	0.14285714285714285	0.16666666666666666	0.47533795144328767	0.9167902039141564	0.45460728498885244	0.9090936913442224	0.6193883594303362	0.8269397421924729	0.8312922226334959	0.8898040809127592	1.0	0.3076923076923077	0.0
5904	0.039974207276737096	0.011781814123491444	0.010789365817971611	0.901612883722649	None	0	0	0.4	4	0.6923076923076923	9	0.3	0.6153846153846154	11	8	3	1	0	0.5	10	5	1.0	15	0.14285714285714285	0.2	0.47533795144328767	0.9146021619711546	0.5580101388403389	0.9052837630026206	0.6813767784912269	0.8543942029937434	0.8312922226334959	0.8940385653872148	1.0	0.36363636363636365	0.0
2632	0.0006918734360900531	2.7630089534552672e-05	-2.7088699464471775e-05	0.9964950597944449	None	0	0	0.5	2	0.5	2	0.5	0.5	3	2	2	2	0	0.75	4	3	0.4	6	0.2857142857142857	1.0	0.6315411524313697	0.9635396483339191	0.2538321868246079	0.6953060089890097	0.27148477648919767	0.9285200314996377	0.8603741675070206	0.9021373960208933	0.6666666666666666	0.3333333333333333	0.0
3520	0.005307322793798095	0.0025067076338673336	0.0025031211151058334	0.9818457300788773	None	0.5	1	0.6666666666666666	4	0.5	3	0.4	0.5	6	3	1	0	0	0.8	4	5	0.5333333333333333	8	0.0	0.6666666666666666	0.6055945276192434	0.9125053300832551	0.5966985264982305	0.8878391201845013	0.6836633024780843	0.6394876789529519	0.8293625977243728	0.8405337116609071	0	0	0.0
3204	0.00447492156565083	0.00024619244147614986	-0.0002081107697821458	0.9874952215621882	None	0.5	1	0.6666666666666666	4	0.5	3	0.4444444444444444	0.5	6	3	1	0	0	0.5	6	3	0.5333333333333333	8	0.0	1.0	0.6055945276192434	0.9125053300832551	0.5966985264982305	0.8878391201845013	0.6836633024780843	0.6394876789529519	0.8293625977243728	0.8405337116609071	0	0	0.0
1872	None	None	None	None	None	0.6666666666666666	2	0.75	6	0.3	3	0.6666666666666666	0.2	4	2	7	2	0	0.5	3	6	0.8	12	0.125	0.2222222222222222	0.5044359755736181	0.9850126123143461	0.7543930616978685	0.9437266570444796	0.6782044086256086	0.7665585904406301	0.8342000160928492	0.9388512147177994	0.625	0.5	0.0
2576	0.029832104896974538	0.0008155588076338054	-0.0006154493755827309	0.9243973227348488	None	0	0	0.4	4	0.6666666666666666	8	0.28	0.5833333333333334	10	7	3	2	0	0.5	5	10	0.9333333333333333	14	0.2857142857142857	0.16666666666666666	0.734157712234102	0.9067357608680797	0.5331689398156211	0.9207897713430717	0.6985004232701552	0.8463713788640576	0.8373398824497734	0.8951681163753448	0.55	0.2	0.0
5712	0.04483097195586499	0.012949252483089355	0.012931726671798573	0.8877894446359837	None	0	0	0.3076923076923077	4	0.7647058823529411	13	0.24358974358974358	0.6470588235294118	14	11	4	1	0	0.46153846153846156	13	6	1.2666666666666666	19	0.1111111111111111	0.15384615384615385	0.6331772905499902	0.921247577663834	0.6244281423926532	0.9112515734679599	0.5776029884452059	0.8465737045885781	0.8284008499729112	0.897105568624134	1.0	0.2857142857142857	0.0
1076	None	None	None	None	None	0	0	1.0	1	0	0	1.0	0	1	0	0	0	0	0.5	1	2	0.13333333333333333	2	0.0	0	0	0	0	0	0	0	0	0	0	0	0
3068	0.032022902984094395	0.001475137348517532	0.0005363741727434666	0.8894803147897116	None	0	0	0.36363636363636365	4	0.7142857142857143	10	0.2909090909090909	0.5714285714285714	12	8	3	1	0	0.45454545454545453	5	11	1.0666666666666667	16	0.16666666666666666	0.14285714285714285	0.6533733748868125	0.9153306292856809	0.3982710717277147	0.920650411855918	0.6118776415331963	0.8035159951312434	0.7952420826176241	0.8889494505762265	1.0	0.25	0.0
1322	None	None	None	None	None	0.6666666666666666	2	0.75	6	0.3	3	0.5	0.2	5	2	6	1	0	0.6666666666666666	4	6	0.8	12	0.07692307692307693	0.25	0.10356257932398671	0.9833644231830238	0.5733253492091791	0.8222143458701255	0.5546009657754276	0.7105090483352859	0.8957174011432399	0.8974836042353875	1.0	0.4	0.0
3687	0.0029032341541158704	0.0011435296189598024	0.001126302714826321	0.990184200537985	None	0.5	1	0.6666666666666666	4	0.5	3	0.4	0.3333333333333333	3	2	4	1	0	0.8	4	5	0.5333333333333333	8	0.09090909090909091	0.6666666666666666	0.6055945276192434	0.9084115085412229	0.7966842267414053	0.5958679840024851	0.6836633024780843	0.5486757095898392	0.6866401861141199	0.7229876961409797	1.0	0.3333333333333333	0.0
7283	0.053853748992805234	0.013819398806139846	0.013757373984858517	0.8941173754010328	None	0	0	0.36363636363636365	4	0.7142857142857143	10	0.2909090909090909	0.6428571428571429	12	9	3	2	0	0.45454545454545453	11	5	1.0666666666666667	16	0.2857142857142857	0.18181818181818182	0.47533795144328767	0.9202047427605375	0.5063087119145957	0.9107825868049321	0.6663727111329264	0.8430665519346509	0.8436523149329725	0.8956558240728687	0.5416666666666666	0.3333333333333333	0.0
947	None	None	None	None	None	0	0	0.6666666666666666	2	0.5	1	0.6666666666666666	0	1	0	2	1	0	0.6666666666666666	2	3	0.26666666666666666	4	0.14285714285714285	0	0	0	0	0	0	0	0	0	0	0	0
892	None	None	None	None	None	0	0	0.6666666666666666	2	0.5	1	0.6666666666666666	0.5	1	1	2	0	0	0.6666666666666666	3	2	0.26666666666666666	4	0.0	0	0.13568986014935833	0.5	0.6477533305927041	0.5	0.18006007682478103	0.5	0.9102263765708068	0.5	0	0	0.0
6219	0.05384404837123111	0.015212298695474176	0.015184696629940715	0.8827818880337528	None	0	0	0.3333333333333333	4	0.7333333333333333	11	0.2833333333333333	0.6666666666666666	13	10	3	1	0	0.4166666666666667	12	5	1.1333333333333333	17	0.14285714285714285	0.16666666666666666	0.47533795144328767	0.9167902039141564	0.45460728498885244	0.9090936913442224	0.6193883594303362	0.8269397421924729	0.8312922226334959	0.8898040809127592	1.0	0.23076923076923078	0.0
4538	0.03688679733555693	0.0007678162375898905	0.0007483961671543462	0.894744201253854	None	0	0	0.4	4	0.6923076923076923	9	0.2727272727272727	0.6153846153846154	11	8	3	1	0	0.45454545454545453	5	11	1.0	15	0.14285714285714285	0.15384615384615385	0.8068316845799938	0.9133914579045999	0.6117305946423897	0.9209825833996201	0.603624189942988	0.845035665302597	0.8468776187096202	0.8974531292145231	1.0	0.36363636363636365	0.0
2883	0.00010380366310899081	2.872163282717953e-07	2.8159669758763675e-07	0.9999967895451736	None	0.5	1	0.6666666666666666	4	0.5	3	0.5333333333333333	0.3333333333333333	4	2	3	3	0	0.6	5	3	0.5333333333333333	8	0.375	0.6666666666666666	0.48413409309880767	0.9595119867777768	0.17691609341230394	0.7024297931905124	0.5089355434281138	0.9534507496520834	0.9300740692133782	0.912772232547636	0.5	0.5	0.0
1939	None	None	None	None	None	0	0	0.75	3	0.5	2	0.5	0.25	4	1	1	1	0	0.75	3	4	0.4	6	0.3333333333333333	0.6666666666666666	0.6772597136060503	0.73601123946907	0.5275639744228883	0.9400330468976865	0.6301908294036426	0.7210902248707949	0.8100573648003604	0.8286058520736329	1.0	0.25	0.0
2801	0.0016019804281607493	0.00023455036905776887	-0.00011346060201790372	0.9975592428901464	None	1.0	1	1.0	4	0.0	0	0.5555555555555556	0	3	0	1	0	0	1.0	3	3	0.3333333333333333	5	0.0	1.0	0	0	0	0	0	0	0	0	0	0	0
2634	0.009016561287975514	0.0002183240168959204	0.00019063273910808036	0.9785868845250585	None	0	0	0.6666666666666666	4	0.42857142857142855	3	0.45	0.42857142857142855	7	3	1	1	0	0.8	4	5	0.6	9	0.5	0.2857142857142857	0.6055945276192434	0.8613504217409055	0.7622230764003708	0.9260529417787776	0.655798412219472	0.8167702698756965	0.8794796685849027	0.8754012316076568	1.0	0.2857142857142857	0.0
7053	0.06516827852422288	0.009931861733538017	0.009749832880833321	0.8565084793879771	None	0	0	0.3333333333333333	4	0.75	12	0.27692307692307694	0.6875	14	11	3	1	0	0.38461538461538464	13	5	1.2	18	0.14285714285714285	0.15384615384615385	0.47533795144328767	0.9102661621045237	0.37790703960752975	0.9068276834714368	0.6454408067885176	0.8235648295668787	0.8284008499729112	0.8853764756258323	1.0	0.2857142857142857	0.0
1993	None	None	None	None	None	1.0	1	0.8	4	0.4	2	0.4666666666666667	0.4	5	2	1	0	0	0.6	5	3	0.4666666666666667	7	0.0	1.0	0.3462606218101339	0.8898722785249084	0.1	0.848231771918373	0.10057253746204782	0.5493962915423638	0.8697698104118148	0.791857102039822	0	0	0.0
5078	0.04828965949423645	0.0018190681356277634	0.001233743974779756	0.8882038225579983	None	0	0	0.4	4	0.6923076923076923	9	0.3	0.6153846153846154	11	8	3	2	0	0.5	10	5	1.0	15	0.2857142857142857	0.2	0.47533795144328767	0.9105629075032002	0.5277838589694526	0.903910632586369	0.720050717117214	0.8119511476952106	0.8254703276789088	0.8816594344509601	0.5454545454545454	0.18181818181818182	0.0
277	None	None	None	None	None	0	0	0.75	3	0.5	2	0.5	0.5	4	2	1	1	0	0.75	4	3	0.4	6	0.25	1.0	0.41439390132775716	0.6228046736776381	0.24922027149164266	0.8282969433388938	0.26845743787964893	0.8729877956332505	0.7502865356008871	0.7915407486730801	1.0	0.25	0.0
331	None	None	None	None	None	0	0	0.25	1	1.0	3	0.8333333333333334	0	1	0	3	2	0	0.6666666666666666	2	3	0.3333333333333333	5	0.2222222222222222	0	0	0	0	0	0	0	0	0	0	0	0
640	None	None	None	None	None	0	0	0.4	2	0.6	3	0.4375	0.6	4	3	2	3	0	1.0	4	4	0.4666666666666667	7	0.42857142857142855	0.6666666666666666	0.7314090900944542	0.6521535413229002	0.15596771052679145	0.9732920190047264	0.5135431003904765	0.8236216685482416	0.925443265582382	0.8723360739316072	0.25	0.5	0.0
6231	0.052262014594340024	0.014830248843489489	0.01446986280769306	0.8852710700361476	None	0	0	0.3333333333333333	4	0.75	12	0.27692307692307694	0.6875	14	11	3	1	0	0.38461538461538464	13	5	1.2	18	0.14285714285714285	0.15384615384615385	0.47533795144328767	0.9227671730313144	0.5063087119145957	0.9135196668680159	0.6144465972580723	0.8332160441286439	0.8321559464201467	0.8955607632748117	1.0	0.2857142857142857	0.0
2477	None	None	None	None	None	0	0	0.16666666666666666	1	1.0	6	0.8888888888888888	0	0	0	7	5	0	1.0	3	3	0.5333333333333333	8	0.2777777777777778	0.8	0	0	0	0	0	0	0	0	0	0	0
3578	0.004737495078925846	0.002562206955255445	0.002551873153699712	0.9803495251859435	None	0.5	1	0.6666666666666666	4	0.5714285714285714	4	0.45	0.42857142857142855	6	3	2	0	0	0.8	4	5	0.6	9	0.0	0.5	0.6055945276192434	0.9125053300832551	0.5347818490804201	0.8335749335452257	0.6836633024780843	0.6394876789529519	0.7554256250688222	0.8190086252034943	0	0	0.0
3501	0.009488999978221942	0.0025454648945279173	0.0025419999174208247	0.9519135856223804	None	0.5	1	0.5714285714285714	4	0.625	5	0.35714285714285715	0.5	8	4	1	1	0	0.5714285714285714	4	7	0.6666666666666666	10	0.5	0.6666666666666666	0.6055945276192434	0.807607660965267	0.68306365374409	0.9296573492667565	0.6836633024780843	0.6159863936682592	0.860047694749673	0.8170032634318086	1.0	0.625	0.0
6050	0.05416558347093266	0.01533270207564475	0.015254263152190799	0.8753065408933562	None	0	0	0.3333333333333333	4	0.7333333333333333	11	0.2833333333333333	0.6666666666666666	13	10	3	1	0	0.4166666666666667	12	5	1.1333333333333333	17	0.14285714285714285	0.16666666666666666	0.47533795144328767	0.9167902039141564	0.45460728498885244	0.9090936913442224	0.6193883594303362	0.8269397421924729	0.8312922226334959	0.8898040809127592	1.0	0.23076923076923078	0.0
1759	None	None	None	None	None	1.0	1	1.0	4	0.25	1	0.5	0.25	4	1	1	0	0	0.75	4	3	0.4	6	0.0	1.0	0.4337658953866101	0.8944151069246874	0.7794536515708881	0.8975834042411855	0.6697308573487781	0.6826488555166309	0.8879208910669463	0.8443680519160809	0	0	0.0
2944	0.0037032375373253477	0.0002041688078695762	-0.0001603905132981651	0.9860496867239017	None	0.5	1	0.6666666666666666	4	0.5	3	0.4	0.3333333333333333	6	2	1	1	0	0.8	4	5	0.5333333333333333	8	0.5	0.6666666666666666	0.6055945276192434	0.9284982846544947	0.6418806012700718	0.9171610907797847	0.6836633024780843	0.6427397900177924	0.860047694749673	0.864342523122852	1.0	0.16666666666666666	0.0
7187	0.04155281640621293	0.014187623527899366	0.014052792982947261	0.920596672708226	None	0	0	0.38461538461538464	5	0.6470588235294118	11	0.2878787878787879	0.6470588235294118	14	11	4	0	0	0.5454545454545454	11	6	1.2666666666666666	19	0.0	0.15384615384615385	0.6331772905499902	0.9315501027345204	0.5104869231092943	0.9203895528253473	0.4750621372817119	0.8391892004447618	0.8080547018479455	0.9035118559914084	0	0	0.0
2732	0.003385388897018883	0.00013920988623172345	5.286023905751262e-05	0.9963607836755566	None	0	0	0.25	1	1.0	4	1.0	0.75	4	3	1	0	0	0.16666666666666666	6	1	0.4	6	0.0	0	0.49259022162926697	0.7752351281213811	0.7109510425973239	0.5655351340677361	0.5825581123133581	0.8907093321202006	0.8259727207410391	0.7685115011461633	0	0	0.0
2295	None	None	None	None	None	0	0	0.16666666666666666	1	1.0	7	0.42857142857142855	0	0	0	8	0	0	0.42857142857142855	3	7	0.6	9	0.0	0	0	0	0	0	0	0	0	0	0	0	0
153	None	None	None	None	None	0	0	0	0	0	0	1.0	0	0	0	0	2	0	1.0	1	1	0.06666666666666667	1	0.5	0	0	0	0	0	0	0	0	0	0	0	0
3559	0.026439370283077187	0.00397165500383445	0.0038679710594268376	0.9164648829380185	None	0	0	0.4	4	0.6666666666666666	8	0.28	0.5833333333333334	10	7	3	2	0	0.5	10	5	0.9333333333333333	14	0.2857142857142857	0.16666666666666666	0.5078225926552818	0.9127957719312164	0.5190062596648592	0.9210053198590525	0.6932275776097361	0.8393243402872507	0.8371054707771324	0.8959038422031074	0.55	0.2	0.0
4577	0.04737445067523927	0.008471027086567127	0.008113934920451803	0.8788435926868993	None	0	0	0.36363636363636365	4	0.7142857142857143	10	0.2909090909090909	0.6428571428571429	12	9	3	1	0	0.45454545454545453	11	5	1.0666666666666667	16	0.14285714285714285	0.18181818181818182	0.49553403578011	0.9158948214337053	0.5063087119145957	0.9069709485487384	0.6701417518465632	0.846091931319513	0.8284008499729112	0.8931283304417748	1.0	0.3333333333333333	0.0
6664	0.05396076792734456	0.013649327670398406	0.013598945504521058	0.8764306208232611	None	0	0	0.3333333333333333	4	0.75	12	0.27692307692307694	0.6875	14	11	3	1	0	0.38461538461538464	13	5	1.2	18	0.14285714285714285	0.15384615384615385	0.47533795144328767	0.9160483521034254	0.37790703960752975	0.908880564292719	0.6391475423161179	0.8200128353350695	0.8284008499729112	0.8878303664431672	1.0	0.35714285714285715	0.0
2789	None	None	None	None	None	0.6666666666666666	2	0.7777777777777778	7	0.2727272727272727	3	0.5416666666666666	0.2727272727272727	6	3	6	0	0	0.6666666666666666	6	4	0.8666666666666667	13	0.0	0.5714285714285714	0.3127239430914838	0.9584831874898058	0.7033620447608514	0.9406015369961274	0.6462381775444016	0.8608207205666745	0.7850465210161939	0.9292051134042114	0	0	0.0
2361	None	None	None	None	None	0	0	0.75	3	0.0	0	0.8333333333333334	0	2	0	2	1	0	0.6666666666666666	2	3	0.3333333333333333	5	0.16666666666666666	0	0	0	0	0	0	0	0	0	0	0	0
2959	0.003044977246056047	0.0007323719653489339	0.0007213634676558844	0.9847290195842947	None	0.5	1	0.6666666666666666	4	0.5	3	0.4	0.3333333333333333	5	2	2	1	0	0.8	4	5	0.5333333333333333	8	0.2	0.6666666666666666	0.6055945276192434	0.9111576195018456	0.7143181217933691	0.8635480026798074	0.6836633024780843	0.5568701686565598	0.8442650813689746	0.8126211757901725	1.0	0.4	0.0
1884	None	None	None	None	None	0	0	0.75	3	0.25	1	0.5	0.25	2	1	3	4	0	0.75	3	4	0.4	6	0.4444444444444444	0.6666666666666666	0.7314090900944542	0.5	0.1539611538646189	0.505016223350996	0.5307377323896711	0.5871291397457605	0.916788031211374	0.5309749089439615	0.75	1.0	0.036612552347459935
3804	0.03131960385198394	0.0017036959607298167	0.0016031041062218164	0.8907434650778353	None	0	0	0.36363636363636365	4	0.7142857142857143	10	0.2909090909090909	0.5714285714285714	11	8	4	1	0	0.45454545454545453	5	11	1.0666666666666667	16	0.1111111111111111	0.14285714285714285	0.7260473472327043	0.9028652629918406	0.45460728498885244	0.9179839798449078	0.6922433794307742	0.8231708179443209	0.8537299723541584	0.8870450182555542	1.0	0.2727272727272727	0.0
3262	0.003223680466264184	0.0011526683155292524	0.0011308443476205068	0.9900762611610323	None	0.5	1	0.6666666666666666	4	0.5714285714285714	4	0.45	0.2857142857142857	3	2	5	0	0	0.8	4	5	0.6	9	0.0	0.5	0.6055945276192434	0.9084115085412229	0.7966842267414053	0.5958679840024851	0.6836633024780843	0.5486757095898392	0.6866401861141199	0.7229876961409797	0	0	0.0
3472	0.0198223244788405	0.004471717349326572	0.0044650874772234825	0.9501440777642439	None	0	0	0.4444444444444444	4	0.6363636363636364	7	0.28888888888888886	0.5454545454545454	9	6	3	2	0	0.5555555555555556	9	5	0.8666666666666667	13	0.2857142857142857	0.18181818181818182	0.47533795144328767	0.9117686145264594	0.45460728498885244	0.9203405406742843	0.7202329772864802	0.801691425862312	0.8189920981997555	0.8869309719020222	0.5555555555555556	0.2222222222222222	0.0
1270	None	None	None	None	None	0	0	0.7142857142857143	5	0.125	1	0.4	0	1	0	8	3	0	1.0	5	5	0.6666666666666666	10	0.15789473684210525	0.3333333333333333	0	0	0	0	0	0	0	0	0	0	0
5251	0.03384342219329476	0.008604147659980242	0.008085471660322092	0.9104009241059777	None	0	0	0.36363636363636365	4	0.7142857142857143	10	0.26666666666666666	0.5714285714285714	11	8	4	1	0	0.6	10	6	1.0666666666666667	16	0.1111111111111111	0.2	0.540307233867276	0.9173842896041599	0.5580101388403389	0.8961919574028722	0.6095048350858083	0.8335999146757335	0.8237735649017154	0.886763399764172	1.0	0.36363636363636365	0.0
5730	0.05437595768850773	0.013765935545607927	0.013494873033477245	0.8741877163522356	None	0	0	0.3333333333333333	4	0.75	12	0.27692307692307694	0.6875	14	11	3	1	0	0.38461538461538464	13	5	1.2	18	0.14285714285714285	0.15384615384615385	0.47533795144328767	0.9160483521034254	0.37790703960752975	0.908880564292719	0.6391475423161179	0.8200128353350695	0.8284008499729112	0.8878303664431672	1.0	0.2857142857142857	0.0
6980	0.04815190556141443	0.013110563080967296	0.01310021192729584	0.8762912728837708	None	0	0	0.36363636363636365	4	0.7142857142857143	10	0.2909090909090909	0.6428571428571429	12	9	3	1	0	0.45454545454545453	11	5	1.0666666666666667	16	0.14285714285714285	0.18181818181818182	0.47533795144328767	0.9165220866586355	0.5063087119145957	0.9080537023927034	0.6454408067885176	0.8513456204473956	0.8284008499729112	0.8950847659459276	1.0	0.3333333333333333	0.0
4315	0.03844159195817812	0.003933234735313399	0.0004945684390751966	0.8898163315261989	None	0	0	0.4	4	0.6666666666666666	8	0.28	0.5833333333333334	10	7	3	1	0	0.5	5	10	0.9333333333333333	14	0.14285714285714285	0.16666666666666666	0.5078225926552818	0.9038362810063656	0.499637755252233	0.8844909284958585	0.7008048778888535	0.8102737579164205	0.7925096462318136	0.8709460778214102	1.0	0.4	0.0
5495	0.04810789089263992	0.014801019111251526	0.01467358985697464	0.8974673673406673	None	0	0	0.4	4	0.6923076923076923	9	0.3	0.6153846153846154	11	8	3	1	0	0.5	10	5	1.0	15	0.14285714285714285	0.2	0.47533795144328767	0.9090199294499745	0.5580101388403389	0.8905417490243497	0.720050717117214	0.8214799612957786	0.8537299723541584	0.8781264603540254	1.0	0.2727272727272727	0.0
4002	0.026019599012184567	0.003222391015206529	-0.0004780209537636922	0.9205629208040641	None	0	0	0.375	3	0.7	7	0.3	0.6	8	6	3	2	0	0.625	5	8	0.8	12	0.25	0.18181818181818182	0.673569459223635	0.9219045653549569	0.5458664875658846	0.9206945433290262	0.48173864667299293	0.8454596112068846	0.8090804902237192	0.9008393316522161	0.5625	0.5	0.0
1831	None	None	None	None	None	0	0	0.25	1	1.0	4	1.0	1.0	5	4	0	0	0	0.16666666666666666	6	1	0.4	6	0.0	0	0.19143139745137916	0.8688639464952466	0.6395807434793065	0.8931014049380293	0.10057253746204782	0.5007012118606093	0.9134205472101962	0.792302159110008	0	0	0.0
308	None	None	None	None	None	1.0	1	1.0	4	0.25	1	0.5	0.25	4	1	1	2	0	0.75	4	3	0.4	6	0.6666666666666666	1.0	0.36299148865292535	0.911857080244275	0.11530221910471565	0.958686286968287	0.25467540020159635	0.8604155754468127	0.9046695372944151	0.9193251504385508	0.625	0.25	0.0
3577	0.024063929918278038	0.0032188824684811486	0.0022094302526625594	0.9494838845728465	None	0	0	0.4	4	0.6923076923076923	9	0.2727272727272727	0.5384615384615384	10	7	4	1	0	0.45454545454545453	11	5	1.0	15	0.1111111111111111	0.15384615384615385	0.5078225926552818	0.9107366442400091	0.5190062596648592	0.9121391853362257	0.7202329772864802	0.7911107098327013	0.7747441965416147	0.8805986697075687	1.0	0.2	0.0
2192	None	None	None	None	None	0	0	0.75	3	0.5	2	0.5	0.5	3	2	2	1	0	0.75	3	4	0.4	6	0.14285714285714285	1.0	0.32329585223775104	0.9400935401093861	0.1	0.6737448826788162	0.27148477648919767	0.6417900386263119	0.7219680063021513	0.7947561047744472	1.0	0.3333333333333333	0.0
6526	0.053293262997320935	0.014393824263637328	0.0142956374436042	0.8762175165873968	None	0	0	0.3333333333333333	4	0.7333333333333333	11	0.2833333333333333	0.6666666666666666	13	10	3	1	0	0.4166666666666667	12	5	1.1333333333333333	17	0.14285714285714285	0.16666666666666666	0.47533795144328767	0.9167902039141564	0.45460728498885244	0.9090936913442224	0.6738386970639529	0.8269481923612367	0.8330161364988259	0.8898060108263919	1.0	0.3076923076923077	0.0
4047	0.04007760802677302	0.001606366852297007	0.0015901704435296665	0.8598338558676921	None	0	0	0.4	4	0.6923076923076923	9	0.2727272727272727	0.6153846153846154	11	8	3	1	0	0.45454545454545453	5	11	1.0	15	0.14285714285714285	0.15384615384615385	0.540307233867276	0.9144483943430138	0.5580101388403389	0.9227843323226055	0.666222177932992	0.8391929434279737	0.8254703276789088	0.897284499658856	1.0	0.2727272727272727	0.0
6355	0.05404288724876652	0.014740321668685408	0.014670064860997966	0.8735389415716832	None	0	0	0.3333333333333333	4	0.7333333333333333	11	0.2833333333333333	0.6666666666666666	13	10	3	1	0	0.4166666666666667	12	5	1.1333333333333333	17	0.14285714285714285	0.16666666666666666	0.47533795144328767	0.9167902039141564	0.45460728498885244	0.9090936913442224	0.6193883594303362	0.8269397421924729	0.8312922226334959	0.8898040809127592	1.0	0.3076923076923077	0.0
2256	None	None	None	None	None	0	0	0.5	1	1.0	1	1.0	0	1	0	1	0	0	0.3333333333333333	3	1	0.2	3	0.0	0	0	0	0	0	0	0	0	0	0	0	0
3603	0.010816267131057353	0.003309580916310371	0.0033095381432916206	0.9520575011905053	None	0.3333333333333333	1	0.5	4	0.6666666666666666	6	0.3142857142857143	0.6666666666666666	9	6	1	0	0	0.7142857142857143	5	7	0.7333333333333333	11	0.0	0.5	0.6055945276192434	0.9149316035627196	0.6614872486481789	0.8839503491882849	0.6836633024780843	0.7705793421714778	0.8744686720551715	0.8667419650091855	0	0	0.0
915	None	None	None	None	None	0	0	0.5	3	0.6666666666666666	4	0.5714285714285714	0.6666666666666666	4	4	3	1	0	0.2857142857142857	7	2	0.5333333333333333	8	0.1	0.3333333333333333	0.1	0.5	0.692584588032751	0.6633257266111318	0.5252661717587516	0.5727707199330057	0.9230970148564763	0.5802431535928023	1.0	0.25	0.0
3608	0.007192104297736688	0.002575204794278033	0.0009208838856993554	0.9941335015764742	None	0.5	2	0.7	7	0.25	3	0.56	0.08333333333333333	5	1	8	0	0	1.0	5	5	0.9333333333333333	14	0.0	0.4444444444444444	0.8589189847475456	0.8819094644398128	0.3611745854416699	0.9574668400536236	0.5520635967808991	0.8154908302799431	0.8445470608378536	0.9005704139398398	0	0	0.0
2010	None	None	None	None	None	0.5	1	0.7142857142857143	5	0.375	3	0.4166666666666667	0.375	8	3	1	0	0	0.6666666666666666	6	4	0.6666666666666666	10	0.0	0.6666666666666666	0.6055945276192434	0.9124996412456613	0.6311718469072181	0.9285084795064759	0.6952900338234063	0.6412206492809903	0.8769961072204135	0.861730413347346	0	0	0.0
4697	0.0332564887869803	0.009693791955947568	-0.009352871107946113	0.8846384326411127	None	0	0	0.36363636363636365	4	0.7142857142857143	10	0.24242424242424243	0.5	11	7	4	3	0	0.5454545454545454	6	11	1.0666666666666667	16	0.375	0.14285714285714285	0.813717426651797	0.8989244675384553	0.6117305946423897	0.9435426276456329	0.5776029884452059	0.8808937993751886	0.8254703276789088	0.9116649878756117	0.09090909090909091	0.45454545454545453	0.0
7359	0.0651315598684334	0.008879532309434996	0.008721932865890946	0.8599312756665062	None	0	0	0.3333333333333333	4	0.75	12	0.27692307692307694	0.6875	14	11	3	1	0	0.38461538461538464	13	5	1.2	18	0.14285714285714285	0.15384615384615385	0.47533795144328767	0.9102661621045237	0.37790703960752975	0.9068276834714368	0.6454408067885176	0.8235648295668787	0.8284008499729112	0.8853764756258323	1.0	0.2857142857142857	0.0
535	None	None	None	None	None	0	0	0.75	3	0.25	1	0.6	0.25	4	1	1	0	0	0.4	5	2	0.4	6	0.0	0.8	0.6055945276192434	0.8916332410012925	0.8586009041592156	0.9101990129463141	0.6836633024780843	0.6826309545404535	0.8402748067275126	0.8493906699287834	0	0	0.0
976	None	None	None	None	None	0.5	1	0.6666666666666666	4	0.5714285714285714	4	0.42857142857142855	0.5714285714285714	7	4	1	0	0	0.42857142857142855	7	3	0.6	9	0.0	1.0	0.6242282346606638	0.8952832674618927	0.7909897410128359	0.9105929386846584	0.6836633024780843	0.8816082358855857	0.8335279844054834	0.8964302687740316	0	0	0.0
6569	0.04099621884439432	0.015918106250298228	0.015889348153080206	0.9196996603345791	None	0	0	0.38461538461538464	5	0.6470588235294118	11	0.2878787878787879	0.5882352941176471	13	10	5	0	0	0.5454545454545454	11	6	1.2666666666666666	19	0.0	0.15384615384615385	0.7260473472327043	0.9287614358988382	0.5326150433398117	0.9153995956684644	0.4687569947369651	0.8543570128747624	0.8237735649017154	0.9037389425711906	0	0	0.0
2359	None	None	None	None	None	0.5	1	0.6666666666666666	4	0.5	3	0.4	0.5	5	3	2	1	0	0.8	5	4	0.5333333333333333	8	0.16666666666666666	0.6666666666666666	0.3462606218101339	0.8524706062477605	0.1	0.8741013221108545	0.10057253746204782	0.5493962915423638	0.8089876961852944	0.7852769341423314	1.0	0	0.0
207	None	None	None	None	None	0	0	0.38461538461538464	5	0.5882352941176471	10	0.30158730158730157	0.5294117647058824	12	9	6	4	0	0.7777777777777778	9	7	1.2666666666666666	19	0.3076923076923077	0.25	0.6278294631967931	0.9340451192249506	0.2836263991419815	0.8953714041662273	0.60817245842183	0.797787397818676	0.8653928497124973	0.8866161019964505	0.125	0.08333333333333333	0.0
3766	0.03702496374473369	0.004017220494331959	0.0019608876943694557	0.8869232745296386	None	0	0	0.4	4	0.6923076923076923	9	0.3	0.5384615384615384	10	7	4	1	0	0.5	5	10	1.0	15	0.1111111111111111	0.15384615384615385	0.6533733748868125	0.9024909446577011	0.3982710717277147	0.9117209299844821	0.7043050905864631	0.7950029646348326	0.8107007195570906	0.8778041276129914	1.0	0.3	0.0
4851	0.05223756135813765	0.007755061229718124	0.006506000887608659	0.8868197575356753	None	0	0	0.36363636363636365	4	0.7142857142857143	10	0.2909090909090909	0.6428571428571429	12	9	3	1	0	0.45454545454545453	11	5	1.0666666666666667	16	0.14285714285714285	0.18181818181818182	0.49553403578011	0.8945466445734087	0.5063087119145957	0.9202021188158174	0.670927583635143	0.8105446447358589	0.8298292830352535	0.8820754491950462	1.0	0.25	0.0
143	None	None	None	None	None	0	0	0.3333333333333333	2	0.8571428571428571	6	0.5625	0.8571428571428571	7	6	1	0	0	0.25	2	8	0.6	9	0.0	0	0.5750244873062134	0.787881881033029	0.6927755905835344	0.7741481173511205	0.6301655785738614	0.9209104715785273	0.8430071404439928	0.8410806021189954	0	0	0.0
6257	0.05455022283812677	0.013911258973172537	0.013649381378508142	0.8746479024392637	None	0	0	0.3333333333333333	4	0.75	12	0.27692307692307694	0.6875	14	11	3	1	0	0.38461538461538464	13	5	1.2	18	0.14285714285714285	0.15384615384615385	0.47533795144328767	0.9160483521034254	0.37790703960752975	0.908880564292719	0.6663727111329264	0.8181058765982608	0.8327997629162988	0.8874025085716922	1.0	0.21428571428571427	0.0
6082	0.05364021451256165	0.015277529108642558	0.015239441256867468	0.8741266921619267	None	0	0	0.3333333333333333	4	0.7333333333333333	11	0.2833333333333333	0.6666666666666666	13	10	3	1	0	0.4166666666666667	12	5	1.1333333333333333	17	0.14285714285714285	0.16666666666666666	0.47533795144328767	0.9167902039141564	0.45460728498885244	0.9090936913442224	0.6193883594303362	0.8269397421924729	0.8312922226334959	0.8898040809127592	1.0	0.3076923076923077	0.0
7513	0.05413099873305906	0.016021195020130115	0.01600411790107172	0.8861252672444323	None	0	0	0.3333333333333333	4	0.7333333333333333	11	0.2833333333333333	0.6666666666666666	13	10	3	1	0	0.4166666666666667	12	5	1.1333333333333333	17	0.14285714285714285	0.16666666666666666	0.47533795144328767	0.9167902039141564	0.45460728498885244	0.9090936913442224	0.6738386970639529	0.8269481923612367	0.8330161364988259	0.8898060108263919	1.0	0.3076923076923077	0.0
4707	0.044514411029755556	0.004333554675692513	0.004033446141407202	0.8659439885132654	None	0	0	0.4	4	0.6923076923076923	9	0.2727272727272727	0.6153846153846154	11	8	3	1	0	0.45454545454545453	5	11	1.0	15	0.14285714285714285	0.15384615384615385	0.47533795144328767	0.9172204358358644	0.45460728498885244	0.9241787357999547	0.6813767784912269	0.8433791871291194	0.8254703276789088	0.8999282341804005	1.0	0.36363636363636365	0.0
461	None	None	None	None	None	0	0	0.75	3	0.5	2	0.6	0.5	3	2	2	1	0	0.4	5	2	0.4	6	0.14285714285714285	0.5	0.1	0.5	0.683456876394556	0.6795431792865785	0.5252661717587516	0.5752730429512019	0.9215598245249994	0.5870274615906034	1.0	0.3333333333333333	0.0
5858	0.04620703312861197	0.0055630915646623464	-0.005517962261490616	0.8745127673526215	None	0	0	0.3333333333333333	4	0.7333333333333333	11	0.26153846153846155	0.6666666666666666	13	10	3	1	0	0.38461538461538464	5	13	1.1333333333333333	17	0.14285714285714285	0.13333333333333333	0.47533795144328767	0.9122953761833738	0.301206794226207	0.9296845780253254	0.666222177932992	0.8146046946893328	0.8189920981997555	0.8942289840460784	1.0	0.3076923076923077	0.0
659	None	None	None	None	None	0	0	0.42857142857142855	3	0.625	5	0.625	0.375	6	3	3	3	0	1.0	4	4	0.6666666666666666	10	0.42857142857142855	0.3333333333333333	0.12358166588314075	0.9795129479570335	0.3392827154234095	0.9358441048346999	0.2965615729695802	0.817829260966385	0.946956318019899	0.9360181152963556	0.5	0.16666666666666666	0.0
2259	None	None	None	None	None	0	0	0.25	2	0.7777777777777778	7	0.55	0.4444444444444444	6	4	4	5	0	0.8	5	4	0.7333333333333333	11	0.5	0.3333333333333333	0.2071335026532959	0.9758056888449445	0.5608653838582323	0.934437470114759	0.2965615729695802	0.8451880072942515	0.9517273163403556	0.9360646021199645	0.3333333333333333	0.16666666666666666	0.0
6997	0.055734443841590806	0.003969015606833809	-0.003944367208218375	0.86626209198847	None	0	0	0.3333333333333333	4	0.75	12	0.3	0.625	13	10	4	1	0	0.4166666666666667	12	5	1.2	18	0.1111111111111111	0.15384615384615385	0.47533795144328767	0.9112606138616478	0.34193485846657695	0.8948633067818814	0.6201310931234046	0.7591110260911978	0.8254703276789088	0.8667798747656545	1.0	0.3076923076923077	0.0
1116	None	None	None	None	None	0.5	1	0.8333333333333334	5	0.16666666666666666	1	0.6666666666666666	0.16666666666666666	6	1	1	0	0	0.75	3	4	0.5333333333333333	8	0.0	0.8	0.6055945276192434	0.9331026432143666	0.7794536515708881	0.9155737498040319	0.6697308573487781	0.8932195800738555	0.851376599506476	0.9153691617101367	0	0	0.0
6421	0.047929866327844926	0.013014265644701473	0.013004666688383335	0.8767100039991822	None	0	0	0.36363636363636365	4	0.7142857142857143	10	0.2909090909090909	0.6428571428571429	12	9	3	1	0	0.45454545454545453	11	5	1.0666666666666667	16	0.14285714285714285	0.18181818181818182	0.47533795144328767	0.9165220866586355	0.5063087119145957	0.9080537023927034	0.6454408067885176	0.8513456204473956	0.8284008499729112	0.8950847659459276	1.0	0.25	0.0
861	None	None	None	None	None	1.0	1	0.8	4	0.4	2	0.5833333333333334	0.2	4	1	2	0	0	0.75	3	4	0.4666666666666667	7	0.0	0.6666666666666666	0.5485311088073576	0.8486905127503822	0.7581815195246391	0.8822714868749929	0.6697308573487781	0.9045506909438088	0.8855886490076225	0.8803529020958968	0	0	0.0
932	None	None	None	None	None	0.5	1	0.7142857142857143	5	0.25	2	0.5555555555555556	0.25	4	2	5	3	0	0.5	3	6	0.6666666666666666	10	0.25	0.2857142857142857	0.10089064483099668	0.9770345585511757	0.6281007249990003	0.8710845316315736	0.5865671968566346	0.7530335989206849	0.903528606221134	0.9053946630108237	0.25	0.5	0.0
6728	0.04257653793904046	0.01466952894025165	0.013809023636865389	0.9150088048916014	None	0	0	0.35714285714285715	5	0.6666666666666666	12	0.2777777777777778	0.6111111111111112	14	11	5	0	0	0.5	12	6	1.3333333333333333	20	0.0	0.14285714285714285	0.6331772905499902	0.9315501027345204	0.5104869231092943	0.9203895528253473	0.4750621372817119	0.8367739841947652	0.8284441986434966	0.9029936652400534	0	0	0.0
963	None	None	None	None	None	0	0	0.42857142857142855	3	0.625	5	0.5555555555555556	0.5	7	4	2	3	0	0.2222222222222222	2	9	0.6666666666666666	10	0.6	0.2222222222222222	0.6784804545304418	0.9488836720645889	0.5438981629206583	0.8680613810640113	0.24284920339662341	0.7729404554576537	0.898160781729451	0.8818464112588811	0.14285714285714285	0.2857142857142857	0.0
178	None	None	None	None	None	0.1111111111111111	1	0.23809523809523808	5	0.7931034482758621	23	0.2980769230769231	0.4482758620689655	16	13	14	4	0	0.15384615384615385	26	4	2.066666666666667	31	0.13793103448275862	0.07407407407407407	0.5696783903353586	0.9511461638317893	0.581958875813398	0.9510877986543214	0.6592125945876395	0.8811630419101325	0.8393619825326595	0.9338032783328593	0.0625	0.25	0.0
4872	0.05758771163614521	0.008548745317345572	-0.00632962029297555	0.9258029501397533	None	0	0	0.3125	5	0.7142857142857143	15	0.25555555555555554	0.7142857142857143	18	15	4	0	0	0.4	15	6	1.5333333333333334	23	0.0	0.11764705882352941	0.47533795144328767	0.9188081175137904	0.37790703960752975	0.9174332366564754	0.5737947288797254	0.8345135086402381	0.801112052159289	0.895737097046644	0	0	0.0
351	None	None	None	None	None	0.5	1	0.7142857142857143	5	0.25	2	0.8333333333333334	0.125	4	1	5	1	0	0.75	4	3	0.6666666666666666	10	0.09090909090909091	0	0.9366979346063253	0.825128119437538	0.7579947343112667	0.9128037984509659	0.3443204592550346	0.8480337983577385	0.8785413440921569	0.8668091626275785	1.0	0.75	0.0
3099	0.00622542653179599	0.002727685937430507	0.0010062859557139784	0.9932970551805753	None	0.6666666666666666	2	0.75	6	0.2222222222222222	2	0.55	0.1111111111111111	4	1	6	0	0	0.8	4	5	0.7333333333333333	11	0.0	0.5714285714285714	0.9107586292192223	0.7282277377791198	0.7138391874350154	0.9069415479571359	0.3443204592550346	0.8480337983577385	0.8894434757703302	0.8403168264524281	0	0	0.0
5099	0.04812484187934752	0.013101490712697832	0.012484452997830218	0.8806289153993733	None	0	0	0.36363636363636365	4	0.7142857142857143	10	0.2909090909090909	0.6428571428571429	12	9	3	1	0	0.45454545454545453	11	5	1.0666666666666667	16	0.14285714285714285	0.18181818181818182	0.47533795144328767	0.9165220866586355	0.5063087119145957	0.9083560058097073	0.6701417518465632	0.846091931319513	0.8284008499729112	0.8939115692800845	1.0	0.4166666666666667	0.0
7349	0.0530186184012551	0.012892930502303349	0.01289278068177456	0.8748754212181533	None	0	0	0.3333333333333333	4	0.7333333333333333	11	0.2833333333333333	0.6666666666666666	13	10	3	1	0	0.4166666666666667	12	5	1.1333333333333333	17	0.14285714285714285	0.16666666666666666	0.47533795144328767	0.9167902039141564	0.45460728498885244	0.9090936913442224	0.6193883594303362	0.8425276031296857	0.8312922226334959	0.8934455743010918	1.0	0.3076923076923077	0.0
2697	4.089234301901964e-05	2.1800881334530792e-05	1.2287132845000638e-06	0.9999952679553566	None	0	0	0.25	1	1.0	3	1.0	0.6666666666666666	3	2	1	0	0	0.2	5	1	0.3333333333333333	5	0.0	0	0.4916091489466098	0.7935304751563221	0.6926224994571909	0.563615480076778	0.47970011883280916	0.9081700029501346	0.8685799948157151	0.7854802304150352	0	0	0.0
2166	None	None	None	None	None	0	0	0.25	2	0.9	9	1.0	0.9	11	9	0	2	0	0.08333333333333333	12	1	0.8	12	1.0	0.7272727272727273	0.4296905075137262	0.9038642350136468	0.47831641037411554	0.9179270134703418	0.37504756196239253	0.9247426178413755	0.786193384398457	0.9159083773280832	0.5454545454545454	0.5454545454545454	0.0
3019	0.007759961075145524	0.0026684685416352226	0.0026557999075828833	0.9756163193497163	None	0.5	1	0.6666666666666666	4	0.5714285714285714	4	0.36	0.5714285714285714	7	4	1	0	0	1.0	5	5	0.6	9	0.0	0.5	0.6055945276192434	0.9104018223866188	0.5361977859728058	0.8723694774453001	0.6836633024780843	0.7347360618751104	0.8322635860051298	0.8523480157119617	0	0	0.0
1446	None	None	None	None	None	0	0	0.5	1	1.0	1	1.0	1.0	1	1	1	2	0	0.3333333333333333	3	1	0.2	3	0.3333333333333333	0	0.18998711420481632	0.5	0.21300930089598835	0.5	0.7007253731287333	0.5	0.9133510561917885	0.5	1.0	1.0	0.0
6956	0.06150020639407688	0.01568428721009418	0.01566941134704374	0.8846419652034608	None	0	0	0.3333333333333333	4	0.75	12	0.27692307692307694	0.6875	14	11	3	2	0	0.38461538461538464	13	5	1.2	18	0.2857142857142857	0.15384615384615385	0.47533795144328767	0.9172588851430904	0.38557352397745115	0.9095436084425934	0.5988670407843053	0.8419687320846337	0.8321559464201467	0.8936804778657784	0.5357142857142857	0.2857142857142857	0.0
5370	0.038778860428868835	7.965168713845158e-05	-7.90316691812223e-05	0.9246778198348152	None	0	0	0.3333333333333333	4	0.7333333333333333	11	0.26153846153846155	0.6666666666666666	13	10	3	1	0	0.38461538461538464	5	13	1.1333333333333333	17	0.14285714285714285	0.13333333333333333	0.47533795144328767	0.9296472209182751	0.5580101388403389	0.9069977386250998	0.720050717117214	0.8538637120151946	0.8537299723541584	0.9009665378719205	1.0	0.23076923076923078	0.0
1388	None	None	None	None	None	0	0	0.5	2	0.5	2	0.6666666666666666	0.25	2	1	3	0	0	1.0	3	3	0.4	6	0.0	0.5	0.12615089145005337	0.5	0.6477533305927041	0.5	0.18006007682478103	0.5	0.9123086760797933	0.5	0	0	0.0
4777	0.03716133863073032	0.011112981827496348	0.009903681222114633	0.9102674347176158	None	0	0	0.36363636363636365	4	0.7142857142857143	10	0.26666666666666666	0.5714285714285714	11	8	4	1	0	0.6	10	6	1.0666666666666667	16	0.1111111111111111	0.2	0.540307233867276	0.9156654584084875	0.5580101388403389	0.9060365446110927	0.6738386970639529	0.8312317717803447	0.8254703276789088	0.8891221214055259	1.0	0.36363636363636365	0.0
6309	0.05904977014255364	0.008648889993817849	0.005007862338121636	0.8750289168431035	None	0	0	0.3333333333333333	4	0.7333333333333333	11	0.2833333333333333	0.6666666666666666	13	10	3	0	0	0.4166666666666667	12	5	1.1333333333333333	17	0.0	0.16666666666666666	0.47533795144328767	0.9179339554850823	0.301206794226207	0.9066077609074993	0.6193883594303362	0.8270768798039216	0.8330161364988259	0.8893564593311294	0	0	0.0
904	None	None	None	None	None	0	0	1.0	3	0.0	0	0.6666666666666666	0	3	0	0	1	0	0.6666666666666666	3	2	0.26666666666666666	4	1.0	1.0	0	0	0	0	0	0	0	0	0	0	0
7320	0.04774160263297285	0.0062060205640657555	-0.00614943660694964	0.885790674970827	None	0	0	0.3076923076923077	4	0.7647058823529411	13	0.2923076923076923	0.6470588235294118	14	11	4	1	0	0.38461538461538464	13	5	1.2666666666666666	19	0.1111111111111111	0.14285714285714285	0.5078225926552818	0.9174027001892742	0.3982710717277147	0.9045931446304815	0.6197597262768705	0.7868539989199886	0.8284008499729112	0.8794949933739267	1.0	0.2857142857142857	0.0
5393	0.055091001054347416	0.010753168095749537	0.010581103403124311	0.8673505957776868	None	0	0	0.3333333333333333	4	0.7333333333333333	11	0.2833333333333333	0.6666666666666666	13	10	3	1	0	0.4166666666666667	12	5	1.1333333333333333	17	0.14285714285714285	0.16666666666666666	0.47533795144328767	0.9167902039141564	0.45460728498885244	0.9093684497480399	0.6813767784912269	0.8400168251707717	0.8254703276789088	0.8929535395338346	1.0	0.38461538461538464	0.0
5224	0.04897598845719086	0.011002951244946864	0.011000150875200362	0.87552060193797	None	0	0	0.3333333333333333	4	0.7333333333333333	11	0.2833333333333333	0.6666666666666666	13	10	3	1	0	0.4166666666666667	12	5	1.1333333333333333	17	0.14285714285714285	0.16666666666666666	0.47533795144328767	0.9167902039141564	0.45460728498885244	0.9090936913442224	0.6589067252018996	0.8283053339686647	0.8254703276789088	0.8901165510081512	1.0	0.3076923076923077	0.0
90	None	None	None	None	None	0	0	0.4	4	0.5384615384615384	7	0.3333333333333333	0.5384615384615384	8	7	6	5	0	0.5555555555555556	5	9	1.0	15	0.3333333333333333	0	0.1940772554853396	0.8763317658278991	0.7356753932887875	0.8559436159609622	0.5562372609346495	0.8073748087877372	0.8585046203543494	0.8486940206521415	0.25	0.125	0.0
4371	0.03130246575029881	0.01019655486244476	0.0074934959024807535	0.8995262423698273	None	0	0	0.4	4	0.6666666666666666	8	0.28	0.5833333333333334	10	7	3	4	0	0.5	5	10	0.9333333333333333	14	0.5714285714285714	0.16666666666666666	0.790078471279073	0.9051717920933505	0.6117305946423897	0.9382264063641336	0.5424957348847234	0.8914697371245953	0.7785883174914578	0.9137892584224034	0.1	0.2	0.0
5924	0.058154210645726435	0.01534627514053202	0.015104055147955991	0.8882453315167946	None	0	0	0.3333333333333333	4	0.75	12	0.27692307692307694	0.6875	14	11	3	1	0	0.38461538461538464	13	5	1.2	18	0.14285714285714285	0.15384615384615385	0.47533795144328767	0.9141520475764814	0.38557352397745115	0.9075188007644331	0.6144465972580723	0.8192632547982259	0.8321559464201467	0.8863005289667647	1.0	0.2857142857142857	0.0
4593	0.034853485765608254	0.00793196425110285	0.0067927813440712605	0.9230880776513535	None	0	0	0.4	4	0.6666666666666666	8	0.3111111111111111	0.5833333333333334	10	7	3	1	0	0.5555555555555556	9	5	0.9333333333333333	14	0.14285714285714285	0.2222222222222222	0.5078225926552818	0.8997918448135066	0.5513391821779762	0.8491229698486342	0.7008048778888535	0.8308770093308155	0.8067993740878568	0.8627320670424352	1.0	0.3	0.0
6537	0.04773442561445955	0.009499229524138774	-0.008361819954364979	0.8784958897447289	None	0	0	0.35714285714285715	5	0.6842105263157895	13	0.2692307692307692	0.631578947368421	15	12	5	2	0	0.46153846153846156	13	6	1.4	21	0.18181818181818182	0.13333333333333333	0.47533795144328767	0.9018478384413922	0.4883588028787771	0.8977310521624681	0.6272934518426695	0.8757670705009462	0.8254703276789088	0.8922927842897143	0.5333333333333333	0.26666666666666666	0.0
5232	0.05207218196594084	0.009948539207141876	0.008628789865683788	0.9181190963558972	None	0	0	0.35714285714285715	5	0.6666666666666666	12	0.3076923076923077	0.6666666666666666	14	12	5	0	0	0.38461538461538464	13	5	1.3333333333333333	20	0.0	0.13333333333333333	0.5078225926552818	0.9116911924043077	0.5104869231092943	0.9059709496689053	0.47204821049465606	0.8812524912886806	0.8537299723541584	0.9003754496630484	0	0	0.0
2826	0.03564614884354135	0.0023711766973459336	0.0023412465464088764	0.8838597735732234	None	0	0	0.4	4	0.6923076923076923	9	0.3	0.5384615384615384	11	7	3	1	0	0.5	5	10	1.0	15	0.16666666666666666	0.15384615384615385	0.7664395159063491	0.9073966866048916	0.45460728498885244	0.9188090194624718	0.6201310931234046	0.804949336534462	0.8242799836055535	0.8851384218068947	1.0	0.2727272727272727	0.0
7160	0.04116416075590257	0.00950377249989953	0.008068124610604683	0.9016308599308032	None	0	0	0.4	4	0.6923076923076923	9	0.3	0.6153846153846154	11	8	3	1	0	0.5	10	5	1.0	15	0.14285714285714285	0.2	0.47533795144328767	0.9146021619711546	0.5580101388403389	0.9052837630026206	0.6813767784912269	0.8543942029937434	0.8312922226334959	0.8940385653872148	1.0	0.36363636363636365	0.0
5870	0.06098502568090119	0.014124101443195147	0.013729957250227019	0.8801129669352873	None	0	0	0.3333333333333333	4	0.7333333333333333	11	0.2833333333333333	0.6666666666666666	13	10	3	1	0	0.4166666666666667	12	5	1.1333333333333333	17	0.14285714285714285	0.16666666666666666	0.47533795144328767	0.8951831460755043	0.45460728498885244	0.859923547092621	0.6193883594303362	0.7941204697592635	0.8312922226334959	0.8544333302463031	1.0	0.3076923076923077	0.0
5632	0.04550645114786425	0.007257915764697472	8.119142552732535e-05	0.5099180112843964	None	0	0	0.4	4	0.6923076923076923	9	0.3409090909090909	0.6153846153846154	11	8	3	1	0	0.36363636363636365	11	4	1.0	15	0.14285714285714285	0.18181818181818182	0.4885924722569321	0.9168473284516551	0.301206794226207	0.9526798153298659	0.6283334250387846	0.8117976644350133	0.7982522450765026	0.9078877398887564	1.0	0.36363636363636365	0.0
5404	0.03981099458658791	0.0016783152601708734	-0.0009761083520618193	0.8928987778285518	None	0	0	0.4	4	0.6666666666666666	8	0.28	0.5833333333333334	10	7	3	1	0	0.5	5	10	0.9333333333333333	14	0.14285714285714285	0.16666666666666666	0.47533795144328767	0.9133387506012586	0.5063087119145957	0.916578420715959	0.720141847201847	0.8064492192312316	0.8401050009895691	0.8869187923430084	1.0	0.3	0.0
27	None	None	None	None	None	0	0	1.0	2	0.0	0	1.0	0	1	0	1	0	0	0.3333333333333333	3	1	0.2	3	0.0	1.0	0	0	0	0	0	0	0	0	0	0	0
7417	0.0505551018350203	0.012443643226697266	0.01182991748296712	0.8923353422221534	None	0	0	0.3333333333333333	4	0.7333333333333333	11	0.25757575757575757	0.6666666666666666	13	10	3	1	0	0.5454545454545454	11	6	1.1333333333333333	17	0.14285714285714285	0.18181818181818182	0.47533795144328767	0.9202848399541802	0.45460728498885244	0.9096484885358895	0.6095048350858083	0.8182412007807036	0.8254703276789088	0.8896021348915399	1.0	0.3076923076923077	0.0
6996	0.058455822201496116	0.013875187698566526	0.013810370636429604	0.8701519144228171	None	0	0	0.3333333333333333	4	0.75	12	0.27692307692307694	0.625	13	10	4	1	0	0.38461538461538464	13	5	1.2	18	0.1111111111111111	0.15384615384615385	0.47533795144328767	0.9167902039141564	0.45460728498885244	0.9092392220632359	0.6193883594303362	0.8269397421924729	0.8312922226334959	0.889861665241067	1.0	0.3076923076923077	0.0
4531	0.037742122421195665	0.003197929256542903	0.0031748221803311566	0.8744945275211815	None	0	0	0.4	4	0.6923076923076923	9	0.2727272727272727	0.6153846153846154	11	8	3	1	0	0.45454545454545453	5	11	1.0	15	0.14285714285714285	0.15384615384615385	0.540307233867276	0.9144483943430138	0.5580101388403389	0.9227843323226055	0.666222177932992	0.8391929434279737	0.8254703276789088	0.897284499658856	1.0	0.2727272727272727	0.0
5937	0.04700622170862255	0.00514768169159333	-0.005076082265101102	0.8744211180041287	None	0	0	0.3333333333333333	4	0.7333333333333333	11	0.26153846153846155	0.6666666666666666	13	10	3	1	0	0.38461538461538464	5	13	1.1333333333333333	17	0.14285714285714285	0.13333333333333333	0.47533795144328767	0.9122953761833738	0.301206794226207	0.9296845780253254	0.6813767784912269	0.8203483127285309	0.8254703276789088	0.8954365695123782	1.0	0.3076923076923077	0.0
5639	0.06090190505686716	0.012620361674330366	0.01133530925792808	0.8892778069764133	None	0	0	0.3333333333333333	4	0.75	12	0.27692307692307694	0.625	13	10	4	1	0	0.38461538461538464	13	5	1.2	18	0.1111111111111111	0.15384615384615385	0.47533795144328767	0.8881433797897625	0.45460728498885244	0.8862081314788925	0.6813767784912269	0.7998011156570318	0.8254703276789088	0.8625361350960297	1.0	0.3076923076923077	0.0
4390	0.05667793121016378	0.011563368084430058	0.011440155415918092	0.8686743523962248	None	0	0	0.3333333333333333	4	0.75	12	0.27692307692307694	0.6875	14	11	3	1	0	0.38461538461538464	13	5	1.2	18	0.14285714285714285	0.15384615384615385	0.47533795144328767	0.9227671730313144	0.5063087119145957	0.9137579398592466	0.6256816239027359	0.832287451504861	0.8284008499729112	0.8954469909020596	1.0	0.35714285714285715	0.0
954	None	None	None	None	None	0	0	0.5	3	0.7142857142857143	5	0.5625	0.7142857142857143	5	5	3	1	0	0.25	8	2	0.6	9	0.1	0.2857142857142857	0.1	0.6363256749841478	0.683456876394556	0.7209726683843353	0.5252661717587516	0.5699122166390064	0.9215598245249994	0.6449113556703173	1.0	0.2	0.0
1596	None	None	None	None	None	0	0	0.625	5	0.3333333333333333	3	0.6875	0.1111111111111111	4	1	6	5	0	1.0	4	4	0.7333333333333333	11	0.38461538461538464	0.5	0.8619776525079474	0.9644102816243282	0.2538321868246079	0.6606322287437612	0.27148477648919767	0.6775534079315294	0.944071966998251	0.8276944339651431	0.25	0.25	0.0
5636	0.03592245387321997	0.0020447606218592534	0.002008153288495002	0.9366018181426011	None	0	0	0.4	4	0.6923076923076923	9	0.3	0.6153846153846154	11	8	3	1	0	0.5	10	5	1.0	15	0.14285714285714285	0.2	0.47533795144328767	0.9229518314600719	0.6117305946423897	0.9227377138328509	0.6283334250387846	0.8236483353167875	0.8254703276789088	0.8973557232424036	1.0	0.2727272727272727	0.0
4398	0.02068869403185476	0.011195265149476084	0.007199880426299305	0.9636327247486773	None	0	0	0.4444444444444444	4	0.6363636363636364	7	0.2708333333333333	0.36363636363636365	8	4	4	5	0	0.75	6	8	0.8666666666666667	13	0.625	0.18181818181818182	0.8296568160402472	0.6350892851754277	0.7090043973000235	0.9629295696388794	0.4978103796693034	0.9210288594181948	0.9001489036753457	0.8898517290470132	0.125	0.625	0.0
6356	0.06000926596096487	0.01376244432520221	0.0004287244654628553	0.8893014609926158	None	0	0	0.3333333333333333	4	0.7333333333333333	11	0.2833333333333333	0.6666666666666666	12	10	4	2	0	0.4166666666666667	12	5	1.1333333333333333	17	0.2	0.16666666666666666	0.47533795144328767	0.8970826778429902	0.5317038074151228	0.914596124849375	0.5986399605784571	0.8740779577222023	0.8254703276789088	0.8964084037750247	0.5416666666666666	0.3333333333333333	0.0
6957	0.045690076048984916	0.012605011122963455	0.012559055720527724	0.8748277184833764	None	0	0	0.36363636363636365	4	0.7142857142857143	10	0.2909090909090909	0.6428571428571429	12	9	3	1	0	0.45454545454545453	11	5	1.0666666666666667	16	0.14285714285714285	0.18181818181818182	0.47533795144328767	0.9165220866586355	0.5063087119145957	0.9080537023927034	0.6454408067885176	0.8513456204473956	0.8284008499729112	0.8950847659459276	1.0	0.3333333333333333	0.0
940	None	None	None	None	None	0.6666666666666666	2	0.75	6	0.2	2	0.5	0.2	4	2	7	3	0	0.6666666666666666	4	6	0.8	12	0.1875	0.5	0.1	0.5019282930633966	0.6281007249990003	0.8447576626441481	0.49066850361301356	0.6093330597091579	0.903528606221134	0.6715995319636089	0.25	0.75	0.0
6798	0.05917973222343309	0.002719791410631392	0.0005284112265272795	0.7049062489909617	None	0	0	0.3076923076923077	4	0.7647058823529411	13	0.2714285714285714	0.7058823529411765	15	12	3	1	0	0.35714285714285715	14	5	1.2666666666666666	19	0.14285714285714285	0.14285714285714285	0.4885924722569321	0.8965484705423808	0.6088003298413932	0.9112492749785017	0.6813767784912269	0.8436048680577238	0.8254703276789088	0.8867445297278691	1.0	0.2	0.0
2776	0.03591011013466698	0.0020127191913481748	0.0011577260640279773	0.8877314046284099	None	0	0	0.36363636363636365	4	0.7142857142857143	10	0.2909090909090909	0.5714285714285714	12	8	3	1	0	0.45454545454545453	5	11	1.0666666666666667	16	0.16666666666666666	0.14285714285714285	0.7664395159063491	0.9056530360593891	0.5331689398156211	0.9216052264751381	0.6118776415331963	0.824804658887441	0.8248759522919269	0.8900997720414574	1.0	0.25	0.0
7504	0.057039038560978854	0.00473529552657951	-0.0033033223026746874	0.9183249102605331	None	0	0	0.3333333333333333	4	0.75	12	0.27692307692307694	0.6875	14	11	3	1	0	0.38461538461538464	13	5	1.2	18	0.14285714285714285	0.15384615384615385	0.6618972711703799	0.9062961269948049	0.4402830474743681	0.9041073249947922	0.6594058096125779	0.8481373236876043	0.8290904851683787	0.8887138326576353	1.0	0.2857142857142857	0.0
1040	None	None	None	None	None	0	0	0.3333333333333333	1	1.0	2	1.0	0.5	1	1	2	1	0	0.25	4	1	0.26666666666666666	4	0.125	0	0.18998711420481632	0.5	0.21300930089598835	0.5	0.7007253731287333	0.5	0.9133510561917885	0.5	1.0	0	0.0
1030	None	None	None	None	None	0	0	0.5	2	0.3333333333333333	1	0.625	0	1	0	3	0	0	0.5	4	2	0.3333333333333333	5	0.0	0	0	0	0	0	0	0	0	0	0	0	0
2368	None	None	None	None	None	0	0	0.75	3	0.3333333333333333	1	0.625	0	1	0	3	1	0	0.5	4	2	0.3333333333333333	5	0.1111111111111111	0.6666666666666666	0	0	0	0	0	0	0	0	0	0	0
2385	None	None	None	None	None	0.5	1	0.8333333333333334	5	0.2857142857142857	2	0.5625	0.2857142857142857	7	2	1	0	0	1.0	4	4	0.6	9	0.0	0.8	0.6055945276192434	0.8793541502428086	0.7966842267414053	0.8304884816340564	0.6836633024780843	0.6426122997009274	0.8341410400498447	0.8001737471802496	0	0	0.0
1766	None	None	None	None	None	0	0	0.5	2	0.6666666666666666	2	1.0	0.6666666666666666	3	2	1	2	0	0.2	5	1	0.3333333333333333	5	0.4	0.5	0.4296905075137262	0.9364682670219946	0.1779792086725341	0.9254055938272864	0.3962244799832698	0.8943289188828096	0.786193384398457	0.9204269152497754	0.6666666666666666	1.0	0.0
5590	0.05249485341890246	0.012936479364609052	-0.003950785032997426	0.8996109902830398	None	0	0	0.3333333333333333	4	0.7333333333333333	11	0.2833333333333333	0.6666666666666666	13	10	3	3	0	0.4166666666666667	12	5	1.1333333333333333	17	0.42857142857142855	0.16666666666666666	0.47533795144328767	0.8766047859066893	0.301206794226207	0.9061713168141411	0.6272934518426695	0.8698922704766552	0.8254703276789088	0.8852190325075184	0.07692307692307693	0.38461538461538464	0.0
3542	0.02386189619889586	0.0027943208986556216	-0.002792620546867825	0.9023835777477788	None	0	0	0.4	4	0.6923076923076923	9	0.3	0.5384615384615384	11	7	3	1	0	0.5	5	10	1.0	15	0.16666666666666666	0.3076923076923077	0.7260473472327043	0.9137987389223433	0.45460728498885244	0.9174991323429201	0.6201310931234046	0.8033256474563893	0.7585925925036091	0.8868531691944108	1.0	0.2727272727272727	0.0
544	None	None	None	None	None	1.0	1	0.8	4	0.4	2	0.4666666666666667	0.4	4	2	2	3	0	0.6	5	3	0.4666666666666667	7	0.5	1.0	0.21263347987106296	0.8891894710907863	0.11857778807828682	0.9583575531373907	0.30285853592829703	0.8835813515499487	0.8824611949950718	0.917973541153484	0.25	0.25	0.0
7497	0.045468794842244524	0.008521820646445745	0.007878092007155604	0.8569874753304123	None	0	0	0.36363636363636365	4	0.7142857142857143	10	0.3333333333333333	0.6428571428571429	12	9	3	1	0	0.3333333333333333	12	4	1.0666666666666667	16	0.14285714285714285	0.16666666666666666	0.47533795144328767	0.9191238934441167	0.37790703960752975	0.923732560477174	0.6503825689607815	0.8240329206484944	0.8292763364868411	0.8962464923553846	1.0	0.3333333333333333	0.0
5448	0.04192462930079238	0.0006363618081922358	-0.0001078186795796846	0.8778309832101509	None	0	0	0.36363636363636365	4	0.7142857142857143	10	0.26666666666666666	0.6428571428571429	12	9	3	1	0	0.4166666666666667	5	12	1.0666666666666667	16	0.14285714285714285	0.14285714285714285	0.5078225926552818	0.9252352768457768	0.5848703667413643	0.9205451607856128	0.6466135282471447	0.8336625472458831	0.8098576323093442	0.8995676382993232	1.0	0.25	0.0
3441	0.031583396897568776	0.002242485749715058	3.045369783237064e-05	0.9072990887925941	None	0	0	0.3333333333333333	4	0.75	12	0.27692307692307694	0.625	14	10	3	1	0	0.38461538461538464	5	13	1.2	18	0.16666666666666666	0.125	0.5280186769921043	0.9167842090455985	0.3982710717277147	0.9306405799510465	0.6118776415331963	0.8244341284687563	0.7933599452677957	0.8985208332817328	1.0	0.2857142857142857	0.0
2627	0.0011244302135042157	0.0004543983732337893	-0.00044415377039391015	0.9969199905535664	None	0.6666666666666666	2	0.875	7	0.2	2	0.48	0.2	4	2	7	1	0	1.0	5	5	0.8	12	0.0625	0.5714285714285714	0.1160662338477118	0.9170849463527823	0.5733253492091791	0.9205013107595746	0.5546009657754276	0.8521292134138521	0.8220981544544018	0.9003680057986276	1.0	0.25	0.0
1886	None	None	None	None	None	0	0	0.5	1	1.0	1	0.75	0	0	0	2	1	0	1.0	2	2	0.2	3	0.125	0	0	0	0	0	0	0	0	0	0	0	0
3938	0.03606386142381729	0.0066852967128665656	-0.006132279491217683	0.8862409168788038	None	0	0	0.4	4	0.6923076923076923	9	0.3	0.5384615384615384	10	7	4	6	0	0.5	5	10	1.0	15	0.6666666666666666	0.15384615384615385	0.7981888362804709	0.8734863718006854	0.6117305946423897	0.9401733698408996	0.6813767784912269	0.8923534586935619	0.8274768424995108	0.9061285626933199	0.1	0.2	0.0
3333	0.002746823525132276	0.00018955876386001383	0.00018828508117996003	0.9955877043504628	None	1.0	1	1.0	4	0.25	1	0.5	0.25	4	1	1	0	0	0.75	4	3	0.4	6	0.0	1.0	0.4961142278527067	0.9397089392627204	0.4144393739501212	0.8482835742746118	0.6813575886941001	0.668449446448716	0.8855886490076225	0.8485049388261902	0	0	0.0
2770	0.031909397431214834	0.0037371503925791513	-0.0033382083818572143	0.8729604984166492	None	0	0	0.4	4	0.6666666666666666	8	0.28	0.5833333333333334	10	7	3	1	0	0.5	5	10	0.9333333333333333	14	0.14285714285714285	0.16666666666666666	0.6972084145963588	0.9217817729364619	0.6244281423926532	0.9212803433038699	0.6805231390389826	0.8710828197488691	0.8248759522919269	0.9071296870144626	1.0	0.3	0.0
1635	None	None	None	None	None	0	0	0.4	2	0.8	4	0.5833333333333334	0.2	2	1	4	1	0	0.75	4	3	0.4666666666666667	7	0.09090909090909091	0	0.13092037579970586	0.5119214510519609	0.6477533305927041	0.5	0.18006007682478103	0.5	0.9112730399898448	0.5039744865773362	1.0	0	0.0
4156	0.041806949615649444	0.005695096516142088	0.005668897053266258	0.8730873786470136	None	0	0	0.4	4	0.6666666666666666	8	0.28	0.5833333333333334	10	7	3	1	0	0.5	5	10	0.9333333333333333	14	0.14285714285714285	0.16666666666666666	0.5280186769921043	0.9108422323265744	0.5063087119145957	0.9211802324514287	0.6737994782121095	0.8475046037008027	0.8222543455222193	0.8971426676297165	1.0	0.3	0.0
4034	0.027807128686752166	0.008047613904236708	0.005064387881006478	0.9072351683492516	None	0	0	0.4	4	0.6666666666666666	8	0.28	0.5833333333333334	10	7	3	4	0	0.5	5	10	0.9333333333333333	14	0.5714285714285714	0.16666666666666666	0.790078471279073	0.909488712249347	0.6117305946423897	0.9254966678189971	0.5424957348847234	0.8914697371245953	0.7785883174914578	0.9097767740085716	0.1	0.3	0.0
2366	None	None	None	None	None	1.0	1	1.0	4	0.25	1	0.6666666666666666	0	4	0	1	0	0	1.0	3	3	0.4	6	0.0	0.6666666666666666	0	0	0	0	0	0	0	0	0	0	0
173	None	None	None	None	None	0	0	0.5	4	0.5555555555555556	5	0.4583333333333333	0.4444444444444444	7	4	3	5	0	0.6666666666666666	6	4	0.7333333333333333	11	0.7142857142857143	0.2857142857142857	0.7032484342980887	0.8390606420193298	0.7808831044571302	0.9407542967860049	0.603624189942988	0.9158739234582897	0.8652872295782866	0.9061864184169032	0.14285714285714285	0.2857142857142857	0.0
5028	0.040974051172088286	0.0027061981074076916	0.0026181967742278218	0.8645159870232699	None	0	0	0.4	4	0.6666666666666666	8	0.28	0.5833333333333334	10	7	3	1	0	0.5	5	10	0.9333333333333333	14	0.14285714285714285	0.16666666666666666	0.5078225926552818	0.9124283685700552	0.5063087119145957	0.9227122624046917	0.7008048778888535	0.8521640488835904	0.8401050009895691	0.8995020029278437	1.0	0.3	0.0
3769	0.037647205022404165	0.007654534848957059	-0.0069108930608462035	0.9169474529401906	None	0	0	0.3333333333333333	4	0.7333333333333333	11	0.2833333333333333	0.6	13	9	3	1	0	0.4166666666666667	12	5	1.1333333333333333	17	0.16666666666666666	0.13333333333333333	0.7260473472327043	0.9024408347646043	0.45460728498885244	0.9298625884388412	0.48211001351952715	0.8416387224055857	0.8431666632967748	0.8965901677769145	1.0	0.23076923076923078	0.0
7536	0.06880337826778088	0.01547676863744261	0.015037440616700183	0.8661568354501485	None	0	0	0.3333333333333333	4	0.75	12	0.27692307692307694	0.6875	14	11	3	1	0	0.38461538461538464	13	5	1.2	18	0.14285714285714285	0.15384615384615385	0.47533795144328767	0.9160483521034254	0.37790703960752975	0.9088805642927191	0.6193883594303362	0.8186474456267121	0.8321559464201467	0.8875238063821664	1.0	0.2857142857142857	0.0
7317	0.08432007154357186	0.012196410963462603	0.010031407025067208	0.8462038283848083	None	0	0	0.2857142857142857	4	0.7894736842105263	15	0.2625	0.7368421052631579	17	14	3	1	0	0.3125	16	5	1.4	21	0.14285714285714285	0.125	0.47533795144328767	0.9192431661985464	0.3165397629660498	0.9060610009146244	0.6193883594303362	0.799483393147609	0.8254703276789088	0.883624750108598	1.0	0.17647058823529413	0.0
1353	None	None	None	None	None	0	0	0.5	3	0.5	3	0.5714285714285714	0	1	0	6	0	0	0.2857142857142857	7	2	0.5333333333333333	8	0.0	0.2857142857142857	0	0	0	0	0	0	0	0	0	0	0
6884	0.06101505680578942	0.004572117305600073	-0.004571740423871698	0.866604764926014	None	0	0	0.3076923076923077	4	0.7647058823529411	13	0.2923076923076923	0.6470588235294118	14	11	4	1	0	0.38461538461538464	13	5	1.2666666666666666	19	0.1111111111111111	0.14285714285714285	0.47533795144328767	0.9114455572532127	0.321570826346392	0.8932911411532164	0.6197597262768705	0.751397055337703	0.8284008499729112	0.8646077674499304	1.0	0.2857142857142857	0.0
76	None	None	None	None	None	0.5	1	0.8333333333333334	5	0.2857142857142857	2	0.5	0.2857142857142857	7	2	1	0	0	0.5	6	3	0.6	9	0.0	0.6666666666666666	0.6055945276192434	0.9092864744742851	0.3977047713041522	0.938318307681211	0.7069167651687283	0.6485913718891276	0.8744686720551715	0.8676076408541187	0	0	0.0
3069	0.0037937183077284826	0.00017610076872787064	0.0001294894308021953	0.9859310338413656	None	0.5	1	0.6666666666666666	4	0.5	3	0.4	0.3333333333333333	6	2	1	1	0	0.8	4	5	0.5333333333333333	8	0.5	0.6666666666666666	0.6055945276192434	0.9125053300832551	0.6418806012700718	0.8893920395743325	0.6836633024780843	0.5599875972736877	0.860047694749673	0.8258876470003179	1.0	0.3333333333333333	0.0
219	None	None	None	None	None	0	0	0.3333333333333333	2	0.8333333333333334	5	0.4444444444444444	0.5	5	3	2	1	0	0.5	3	6	0.5333333333333333	8	0.16666666666666666	0.2857142857142857	0.6979791797751262	0.920790166201553	0.5638740909852658	0.9335838283201289	0.3118650862847489	0.9549151544146852	0.9395913609051655	0.9379893669594426	1.0	0.2	0.0
4691	0.04000047861137311	0.010580614537061233	0.009943248890799802	0.8921626494113635	None	0	0	0.36363636363636365	4	0.7142857142857143	10	0.2909090909090909	0.6428571428571429	12	9	3	1	0	0.45454545454545453	11	5	1.0666666666666667	16	0.14285714285714285	0.18181818181818182	0.5078225926552818	0.9185454632402537	0.5848703667413643	0.9074790297193335	0.6454408067885176	0.8666237128065594	0.8428365781727575	0.8995713340805164	1.0	0.25	0.0
563	None	None	None	None	None	0	0	0.5	3	0.6666666666666666	4	0.4	0.6666666666666666	6	4	1	3	0	0.8	4	5	0.5333333333333333	8	0.75	0.5	0.7103614548339957	0.9677135655837752	0.17691609341230394	0.6892537672106415	0.18574238824459882	0.8135592571440614	0.9214554204174027	0.8687641655298876	0.3333333333333333	0.3333333333333333	0.0
5768	0.040083271591212485	0.0027694881749854494	-0.0025470390321219306	0.9460320973563109	None	0	0	0.4	4	0.6923076923076923	9	0.3	0.6153846153846154	11	8	3	1	0	0.5	10	5	1.0	15	0.14285714285714285	0.2	0.47533795144328767	0.894300927702629	0.5531789544699797	0.8383851495578789	0.7202329772864802	0.7987173192123639	0.8522044491691081	0.8481290325943835	1.0	0.2727272727272727	0.0
7508	0.053943588791064416	0.010641782094407012	0.010555614307404555	0.893892339675775	None	0	0	0.3333333333333333	4	0.75	12	0.27692307692307694	0.6875	14	11	3	1	0	0.38461538461538464	13	5	1.2	18	0.14285714285714285	0.15384615384615385	0.47533795144328767	0.9090893684102682	0.4650104122679214	0.892353765685163	0.598495673937771	0.8510784434917007	0.8436523149329725	0.8863062874772776	1.0	0.2857142857142857	0.0
6336	0.054263498679280625	0.015104174163508623	0.015019107713648972	0.876667922016484	None	0	0	0.3333333333333333	4	0.7333333333333333	11	0.2833333333333333	0.6666666666666666	13	10	3	1	0	0.4166666666666667	12	5	1.1333333333333333	17	0.14285714285714285	0.16666666666666666	0.47533795144328767	0.9167902039141564	0.45460728498885244	0.9090936913442224	0.6193883594303362	0.8425276031296857	0.8312922226334959	0.8934455743010918	1.0	0.3076923076923077	0.0
5248	0.041954824519868365	0.008128832195059554	0.00812168023998802	0.9185413149462246	None	0	0	0.3333333333333333	4	0.7333333333333333	11	0.2833333333333333	0.6666666666666666	13	10	3	1	0	0.4166666666666667	12	5	1.1333333333333333	17	0.14285714285714285	0.16666666666666666	0.47533795144328767	0.9086685984394399	0.5446682255156136	0.8751902433336372	0.6813767784912269	0.8400168251707717	0.7982522450765026	0.8773778321546223	1.0	0.38461538461538464	0.0
2558	1.2916088856620541e-08	1.1804232656143912e-08	-5.802385129997104e-09	0.9999984161086407	None	0	0	0.5	1	1.0	1	0.75	0	0	0	2	0	0	1.0	2	2	0.2	3	0.0	0	0	0	0	0	0	0	0	0	0	0	0
2736	0.002541769558654396	0.0006720987383278781	0.0006701308844707396	0.9933326414392216	None	1.0	2	1.0	6	0.0	0	0.6666666666666666	0	6	0	1	0	0	0.75	4	3	0.5333333333333333	8	0.0	1.0	0	0	0	0	0	0	0	0	0	0	0
6921	0.05326682869642472	0.013658901776801085	0.013589253519431646	0.8775269513509906	None	0	0	0.3333333333333333	4	0.7333333333333333	11	0.2833333333333333	0.6666666666666666	13	10	3	1	0	0.4166666666666667	12	5	1.1333333333333333	17	0.14285714285714285	0.16666666666666666	0.47533795144328767	0.9167902039141564	0.45460728498885244	0.9090936913442224	0.6193883594303362	0.8425276031296857	0.8312922226334959	0.8934455743010918	1.0	0.3076923076923077	0.0
5361	0.04797551350539447	0.01461282861432971	0.0146098470648827	0.9215023460466367	None	0	0	0.36363636363636365	4	0.7142857142857143	10	0.2909090909090909	0.6428571428571429	12	9	3	1	0	0.45454545454545453	11	5	1.0666666666666667	16	0.14285714285714285	0.18181818181818182	0.47533795144328767	0.9156754494808155	0.5848703667413643	0.8927858535013754	0.7007137478042205	0.8468916091341178	0.8637840032319862	0.8881164920426544	1.0	0.25	0.0
2674	0.0	0.0	0.0	1.0	None	0	0	0	0	0	0	1.0	0	0	0	0	0	0	1.0	1	1	0.06666666666666667	1	0.0	0	0	0	0	0	0	0	0	0	0	0	0
1600	None	None	None	None	None	0	0	0.3333333333333333	1	1.0	2	0.6666666666666666	0	0	0	3	0	0	0.6666666666666666	3	2	0.26666666666666666	4	0.0	0	0	0	0	0	0	0	0	0	0	0	0
1896	None	None	None	None	None	0	0	0.6666666666666666	2	0.0	0	0.6666666666666666	0	2	0	1	1	0	0.6666666666666666	2	3	0.26666666666666666	4	0.25	1.0	0	0	0	0	0	0	0	0	0	0	0
874	None	None	None	None	None	0.5	1	0.7142857142857143	5	0.25	2	0.5555555555555556	0.25	4	2	5	3	0	0.5	3	6	0.6666666666666666	10	0.25	0.2857142857142857	0.10089064483099668	0.9770345585511757	0.6281007249990003	0.8710845316315736	0.5865671968566346	0.7530335989206849	0.903528606221134	0.9053946630108237	0.25	0.5	0.0
7117	0.05195282925233339	0.013944479364572635	0.013327470153281435	0.8880802012941371	None	0	0	0.3333333333333333	4	0.75	12	0.27692307692307694	0.6875	14	11	3	1	0	0.38461538461538464	13	5	1.2	18	0.14285714285714285	0.15384615384615385	0.47533795144328767	0.9227671730313144	0.5063087119145957	0.9135196668680159	0.6144465972580723	0.8408977003363847	0.8321559464201467	0.8973039457825163	1.0	0.2857142857142857	0.0
1196	None	None	None	None	None	0.5	1	0.6666666666666666	4	0.5	3	0.4444444444444444	0.5	6	3	1	0	0	0.5	6	3	0.5333333333333333	8	0.0	1.0	0.6055945276192434	0.9275692029617424	0.5971944990227788	0.9421775654051979	0.6952900338234063	0.7470825310136557	0.8744686720551715	0.8948518993565745	0	0	0.0
292	None	None	None	None	None	0	0	0.6666666666666666	2	0.5	1	0.6666666666666666	0.5	3	1	0	1	0	0.6666666666666666	3	2	0.26666666666666666	4	0.5	0	0.9780090305446741	0.6986033281759122	0.6701987244610363	0.7536949025536771	0.7469704910520628	0.8482950832919574	0.7872082691525896	0.7732558903561606	1.0	0.6666666666666666	0.0
3420	0.0032371424542194755	0.0010749662702940522	0.0010398451342321985	0.9897689487638317	None	0.5	1	0.6666666666666666	4	0.5714285714285714	4	0.45	0.2857142857142857	3	2	5	0	0	0.8	4	5	0.6	9	0.0	0.5	0.6055945276192434	0.9084115085412229	0.7966842267414053	0.5958679840024851	0.6836633024780843	0.5486757095898392	0.6866401861141199	0.7229876961409797	0	0	0.0
1122	None	None	None	None	None	0.5	1	0.7142857142857143	5	0.25	2	0.8333333333333334	0.125	4	1	5	0	0	0.75	4	3	0.6666666666666666	10	0.0	0	0.9107586292192223	0.7282277377791198	0.7956463047059215	0.9134013035044574	0.3443204592550346	0.8480337983577385	0.9077003241906121	0.8438205385096835	0	0	0.0
565	None	None	None	None	None	0	0	0.5	2	0.6666666666666666	2	1.0	0.6666666666666666	4	2	0	2	0	0.2	5	1	0.3333333333333333	5	1.0	0.5	0.4296905075137262	0.9220697505641151	0.43160389393186616	0.9351091144949244	0.6102338459412494	0.9260280234179924	0.7934693346768604	0.927930570931812	0.625	1.0	0.0
5036	0.043800649412394456	0.014139168812608903	0.014067956079899375	0.9200190972031284	None	0	0	0.3333333333333333	4	0.7333333333333333	11	0.2833333333333333	0.6666666666666666	13	10	3	1	0	0.4166666666666667	12	5	1.1333333333333333	17	0.14285714285714285	0.16666666666666666	0.540307233867276	0.8981175874842909	0.5580101388403389	0.9180151757936643	0.6813767784912269	0.8446500409704861	0.8537299723541584	0.8904293762271347	1.0	0.23076923076923078	0.0
5573	0.047279927944782904	0.008061686018190137	0.008032081616900222	0.9126536692929987	None	0	0	0.3333333333333333	4	0.7333333333333333	11	0.2833333333333333	0.6666666666666666	13	10	3	1	0	0.4166666666666667	12	5	1.1333333333333333	17	0.14285714285714285	0.16666666666666666	0.47533795144328767	0.9152358088857758	0.5580101388403389	0.8982000134581543	0.6813767784912269	0.8300105939880821	0.8537299723541584	0.8856911771090785	1.0	0.23076923076923078	0.0
6077	0.06135684441843938	0.009787082957184952	0.009441355186421094	0.8550362396752741	None	0	0	0.3333333333333333	4	0.75	12	0.27692307692307694	0.6875	14	11	3	1	0	0.38461538461538464	13	5	1.2	18	0.14285714285714285	0.15384615384615385	0.47533795144328767	0.9141520475764814	0.37790703960752975	0.9073238015719153	0.6148179641046065	0.8192849712476326	0.8284008499729112	0.8862274645834083	1.0	0.2857142857142857	0.0
525	None	None	None	None	None	1.0	1	1.0	4	0.25	1	0.5	0.25	4	1	1	0	0	0.75	4	3	0.4	6	0.0	1.0	0.6149113811399536	0.8532630809446866	0.7794536515708881	0.9263086784891826	0.6697308573487781	0.70631174012094	0.8855886490076225	0.8485271448595069	0	0	0.0
5167	0.037837194670867366	0.0077329138126906475	0.006960213758763542	0.9214377407507632	None	0	0	0.36363636363636365	4	0.7142857142857143	10	0.2909090909090909	0.5714285714285714	11	8	4	0	0	0.45454545454545453	11	5	1.0666666666666667	16	0.0	0.18181818181818182	0.540307233867276	0.9139788716408016	0.5326150433398117	0.9028163333698297	0.8088521667742663	0.9176017301019919	0.7745914233039113	0.9116628905864218	0	0	0.0
5782	0.06374919139032598	0.009890291497559971	0.00950192637747629	0.8567811477612821	None	0	0	0.3333333333333333	4	0.75	12	0.27692307692307694	0.6875	14	11	3	1	0	0.38461538461538464	13	5	1.2	18	0.14285714285714285	0.15384615384615385	0.47533795144328767	0.9102661621045237	0.37790703960752975	0.9068276834714368	0.6454408067885176	0.8235648295668787	0.8284008499729112	0.8853764756258323	1.0	0.2857142857142857	0.0
2792	1.1934963807353459e-05	1.0163177497590853e-06	1.016278612625092e-06	0.9969921426597889	None	0	0	0.625	5	0.1111111111111111	1	0.5238095238095238	0	2	0	8	0	0	0.42857142857142855	3	7	0.7333333333333333	11	0.0	0	0	0	0	0	0	0	0	0	0	0	0
441	None	None	None	None	None	0.18181818181818182	2	0.4	10	0.5714285714285714	20	0.14979757085020243	0.45714285714285713	20	16	16	4	0	0.6842105263157895	13	19	2.466666666666667	37	0.125	0.05555555555555555	0.6277990611194846	0.9268102777425766	0.791128496029644	0.9590936168139524	0.8190905082190474	0.8707352788750341	0.8804913335829884	0.9264656288541544	0.175	0.2	0.0
5319	0.052422143336346344	0.011658618347669162	0.011249578226680872	0.8893419871510371	None	0	0	0.36363636363636365	4	0.7142857142857143	10	0.2909090909090909	0.6428571428571429	12	9	3	1	0	0.45454545454545453	11	5	1.0666666666666667	16	0.14285714285714285	0.18181818181818182	0.47533795144328767	0.8962220707266961	0.48000238048937965	0.857578298687367	0.6503825689607815	0.8027070171423395	0.8284008499729112	0.856294913151021	1.0	0.3333333333333333	0.0
1299	None	None	None	None	None	0	0	0.75	3	0.3333333333333333	1	0.5555555555555556	0	2	0	2	4	0	1.0	3	3	0.3333333333333333	5	0.6666666666666666	0.6666666666666666	0	0	0	0	0	0	0	0	0	0	0
3876	0.00438002876033744	0.0017454701435461687	0.0017453198384455553	0.9783546108250988	None	0.5	1	0.6666666666666666	4	0.5714285714285714	4	0.36	0.42857142857142855	4	3	4	1	0	1.0	5	5	0.6	9	0.09090909090909091	0.5	0.4961142278527067	0.9397089392627204	0.4144393739501212	0.8482835742746118	0.6813575886941001	0.668449446448716	0.8855886490076225	0.8485049388261902	1.0	0.25	0.0
2698	0.005703539492484468	0.00032397812620248406	7.655668972795181e-05	0.987821393114346	None	0.5	1	0.6666666666666666	4	0.5	3	0.4444444444444444	0.3333333333333333	6	2	1	1	0	0.5	6	3	0.5333333333333333	8	0.5	1.0	0.6857654219774677	0.797412986461953	0.7938369838771205	0.9185250028941458	0.6952900338234063	0.8833791925890104	0.8763443728541335	0.8742606745479167	1.0	0.16666666666666666	0.0
1071	None	None	None	None	None	1.0	1	0.8	4	0.4	2	0.5833333333333334	0.2	5	1	1	2	0	0.75	4	3	0.4666666666666667	7	1.0	0.6666666666666666	0.19143139745137916	0.9495170958583554	0.2538321868246079	0.9522220990765435	0.10057253746204782	0.8033381537102263	0.9134205472101962	0.9201667359715328	0.6	0.2	0.0
6178	0.06558703850965159	0.007471329887837188	0.007337819197114475	0.8611913974341325	None	0	0	0.3333333333333333	4	0.75	12	0.27692307692307694	0.6875	14	11	3	1	0	0.38461538461538464	13	5	1.2	18	0.14285714285714285	0.15384615384615385	0.47533795144328767	0.9102661621045237	0.37790703960752975	0.9068276834714368	0.6454408067885176	0.8382289838436919	0.8284008499729112	0.8888617500750444	1.0	0.2857142857142857	0.0
366	None	None	None	None	None	0	0	0.75	3	0.25	1	0.6666666666666666	0	2	0	3	4	0	1.0	3	3	0.4	6	0.5	0	0	0	0	0	0	0	0	0	0	0	0
2443	None	None	None	None	None	0	0	0.6	3	0.6	3	0.4666666666666667	0.6	4	3	2	2	0	0.6	3	5	0.4666666666666667	7	0.2857142857142857	1.0	0.560269083160121	0.942292130075424	0.17691609341230394	0.7972559084297246	0.27148477648919767	0.7846590402317871	0.7705580080122877	0.8603732120367094	0.625	0.25	0.0
1271	None	None	None	None	None	0	0	0.5	2	0.3333333333333333	1	0.8333333333333334	0	1	0	3	3	0	0.6666666666666666	2	3	0.3333333333333333	5	0.3333333333333333	0.6666666666666666	0	0	0	0	0	0	0	0	0	0	0
6583	0.047765517219890516	0.014559716161087217	0.01434506161523005	0.8841309067977353	None	0	0	0.36363636363636365	4	0.7142857142857143	10	0.2909090909090909	0.6428571428571429	12	9	3	1	0	0.45454545454545453	11	5	1.0666666666666667	16	0.14285714285714285	0.18181818181818182	0.47533795144328767	0.9165220866586355	0.5063087119145957	0.9080537023927034	0.6454408067885176	0.8513456204473956	0.8284008499729112	0.8950847659459276	1.0	0.3333333333333333	0.0
7267	0.07983212833025512	0.01319183119772271	-0.004617863638318464	0.8662892386897738	None	0	0	0.2857142857142857	4	0.7777777777777778	14	0.26666666666666666	0.7222222222222222	16	13	3	2	0	0.3333333333333333	15	5	1.3333333333333333	20	0.2857142857142857	0.13333333333333333	0.4648040590494563	0.8749783333285354	0.301206794226207	0.9006286342065306	0.6193883594303362	0.8286987595343215	0.8254703276789088	0.8708833045287915	0.53125	0.4375	0.0
681	None	None	None	None	None	0	0	0.25	1	1.0	4	0.75	0.25	2	1	3	2	0	0.5	2	4	0.4	6	0.2222222222222222	0	0.13092037579970586	0.5119214510519609	0.6477533305927041	0.5	0.18006007682478103	0.5	0.9112730399898448	0.5039744865773362	0.75	0	0.3514090664644513
3867	0.036982160881832885	0.0019035024904524146	0.0018885596600147364	0.8641830838222017	None	0	0	0.4	4	0.6923076923076923	9	0.2727272727272727	0.6153846153846154	11	8	3	1	0	0.45454545454545453	5	11	1.0	15	0.14285714285714285	0.15384615384615385	0.540307233867276	0.9144483943430138	0.5580101388403389	0.9227843323226055	0.666222177932992	0.8391929434279737	0.8254703276789088	0.897284499658856	1.0	0.2727272727272727	0.0
6144	0.05512883924091925	0.01479789794916179	0.014416772617885652	0.8793702189964477	None	0	0	0.3333333333333333	4	0.75	12	0.25	0.625	13	10	4	1	0	0.5	12	6	1.2	18	0.1111111111111111	0.16666666666666666	0.47533795144328767	0.9202848399541802	0.45460728498885244	0.9096484885358895	0.6193883594303362	0.815086059672536	0.8254703276789088	0.8889103685450491	1.0	0.3076923076923077	0.0
6783	0.05102455437579789	0.012390501007429429	0.012385534217840218	0.9112304755352264	None	0	0	0.3333333333333333	4	0.75	12	0.27692307692307694	0.6875	14	11	3	1	0	0.38461538461538464	13	5	1.2	18	0.14285714285714285	0.15384615384615385	0.5078225926552818	0.9120212549124317	0.5063087119145957	0.9081559127017206	0.6625644515674459	0.8513725856863523	0.8321559464201467	0.893318902642368	1.0	0.2857142857142857	0.0
6928	0.058903484022152404	0.014808008498689216	0.014774856269932711	0.8849570762449785	None	0	0	0.3333333333333333	4	0.75	12	0.27692307692307694	0.6875	14	11	3	1	0	0.38461538461538464	13	5	1.2	18	0.14285714285714285	0.15384615384615385	0.47533795144328767	0.9231551945991164	0.5063087119145957	0.9150305021419399	0.6076080561039117	0.8195713759415484	0.8284008499729112	0.893345006879622	1.0	0.2857142857142857	0.0
7012	0.05773996241737795	0.015753410140754334	0.015566785970884378	0.8853475112633378	None	0	0	0.3333333333333333	4	0.75	12	0.27692307692307694	0.6875	14	11	3	1	0	0.38461538461538464	13	5	1.2	18	0.14285714285714285	0.15384615384615385	0.47533795144328767	0.9231551945991164	0.5063087119145957	0.9150305021419399	0.6076080561039117	0.8195713759415484	0.8284008499729112	0.893345006879622	1.0	0.2857142857142857	0.0
1219	None	None	None	None	None	0	0	0.3333333333333333	1	1.0	2	0.6666666666666666	0	1	0	2	2	0	0.6666666666666666	3	2	0.26666666666666666	4	0.2857142857142857	0	0	0	0	0	0	0	0	0	0	0	0
6596	0.0510075229026704	0.014483424303600357	0.014415014787499665	0.8747114352365857	None	0	0	0.3333333333333333	4	0.7333333333333333	11	0.2833333333333333	0.6666666666666666	13	10	3	1	0	0.4166666666666667	12	5	1.1333333333333333	17	0.14285714285714285	0.16666666666666666	0.47533795144328767	0.9167902039141564	0.45460728498885244	0.9090936913442224	0.6193883594303362	0.8269397421924729	0.8312922226334959	0.8898040809127592	1.0	0.3076923076923077	0.0
5733	0.05378097869190394	0.01579778661879848	0.01579272954181547	0.8856940513113207	None	0	0	0.3333333333333333	4	0.7333333333333333	11	0.2833333333333333	0.6666666666666666	13	10	3	1	0	0.4166666666666667	12	5	1.1333333333333333	17	0.14285714285714285	0.16666666666666666	0.47533795144328767	0.9167902039141564	0.45460728498885244	0.9090936913442224	0.6193883594303362	0.8269397421924729	0.8312922226334959	0.8898040809127592	1.0	0.3076923076923077	0.0
2288	None	None	None	None	None	1.0	1	1.0	4	0.25	1	0.5	0.25	4	1	1	0	0	0.75	4	3	0.4	6	0.0	1.0	0.4337658953866101	0.8987067655027215	0.8413703289886986	0.9100457578735852	0.6697308573487781	0.7387813222598906	0.8971048487091139	0.8636086830978761	0	0	0.0
4149	0.037344964575460445	0.0012713645782186911	-0.0011258574433446885	0.8453869161310072	None	0	0	0.4	4	0.6666666666666666	8	0.28	0.5833333333333334	10	7	3	1	0	0.5	5	10	0.9333333333333333	14	0.14285714285714285	0.16666666666666666	0.8339135109886193	0.872999500294373	0.7090043973000235	0.9010113665580576	0.6454408067885176	0.8879490415048377	0.8569488199671516	0.8878274535144667	1.0	0.3	0.0
756	None	None	None	None	None	0	0	0.5	2	0.6666666666666666	2	0.625	0.3333333333333333	1	1	3	1	0	0.5	2	4	0.3333333333333333	5	0.1	0	0.13568986014935833	0.5	0.6477533305927041	0.5	0.18006007682478103	0.5	0.9102263765708068	0.5	1.0	0	0.0
1611	None	None	None	None	None	1.0	1	0.8	4	0.4	2	0.4666666666666667	0.2	5	1	1	0	0	0.6	5	3	0.4666666666666667	7	0.0	1.0	0.6055945276192434	0.889307491092882	0.7966842267414053	0.8720333561661896	0.6836633024780843	0.6656558256053544	0.8341410400498447	0.8268954123245948	0	0	0.0
6937	0.06084603947720158	0.014776240391037348	0.014724977567863683	0.8765492939947044	None	0	0	0.3333333333333333	4	0.75	12	0.27692307692307694	0.6875	14	11	3	1	0	0.38461538461538464	13	5	1.2	18	0.14285714285714285	0.15384615384615385	0.47533795144328767	0.9141520475764814	0.38557352397745115	0.9075188007644331	0.6466135282471447	0.819498706353291	0.8389220181638968	0.8863539585125914	1.0	0.2857142857142857	0.0
7392	0.05419279536447153	0.016159456931132566	0.016129822851550176	0.8869585850311221	None	0	0	0.3333333333333333	4	0.7333333333333333	11	0.2833333333333333	0.6666666666666666	13	10	3	1	0	0.4166666666666667	12	5	1.1333333333333333	17	0.14285714285714285	0.16666666666666666	0.47533795144328767	0.9167902039141564	0.45460728498885244	0.9090936913442224	0.6193883594303362	0.8425276031296857	0.8312922226334959	0.8934455743010918	1.0	0.3076923076923077	0.0
1818	None	None	None	None	None	0	0	0.3333333333333333	1	1.0	2	1.0	1.0	2	2	1	1	0	0.25	1	4	0.26666666666666666	4	0.16666666666666666	0	0.3675905099643866	0.8328509691525147	0.698104957598655	0.577311451280128	0.5825581123133581	0.7366404939664901	0.7983322906061364	0.7275243809332141	1.0	1.0	0.0
5227	0.043337229346396375	0.008778150569890087	0.008720019326695546	0.9205527816548986	None	0	0	0.3333333333333333	4	0.7333333333333333	11	0.2833333333333333	0.6666666666666666	13	10	3	1	0	0.4166666666666667	12	5	1.1333333333333333	17	0.14285714285714285	0.16666666666666666	0.47533795144328767	0.9086685984394399	0.5446682255156136	0.8751902433336372	0.6813767784912269	0.8400168251707717	0.7982522450765026	0.8773778321546223	1.0	0.38461538461538464	0.0
5004	0.06572770584595737	0.016086569851706034	0.015691182923593724	0.8678789528091442	None	0	0	0.3333333333333333	4	0.75	12	0.27692307692307694	0.6875	14	11	3	1	0	0.38461538461538464	13	5	1.2	18	0.14285714285714285	0.15384615384615385	0.47533795144328767	0.9160483521034254	0.37790703960752975	0.9088805642927191	0.6193883594303362	0.8186474456267121	0.8321559464201467	0.8875238063821664	1.0	0.2857142857142857	0.0
5536	0.039790247851535225	0.01083470461944834	0.010215368520303927	0.8978047388778133	None	0	0	0.4	4	0.6923076923076923	9	0.3	0.6153846153846154	11	8	3	1	0	0.5	10	5	1.0	15	0.14285714285714285	0.2	0.47533795144328767	0.9146021619711546	0.5580101388403389	0.9052837630026206	0.6813767784912269	0.8543942029937434	0.8312922226334959	0.8940385653872148	1.0	0.2727272727272727	0.0
370	None	None	None	None	None	0	0	0.2222222222222222	4	0.76	19	0.421875	0.68	18	17	8	1	0	1.0	8	8	1.8	27	0.05263157894736842	0.6956521739130435	0.5225605903249532	0.9579494003787385	0.43432861245174886	0.9365241248990691	0.5116170858369019	0.9271991573934202	0.7188266158986626	0.9419852600458823	1.0	0.05555555555555555	0.0
6587	0.05411913787682498	0.006102587566026086	0.006088595612462422	0.8510071207966001	None	0	0	0.3333333333333333	4	0.7333333333333333	11	0.2833333333333333	0.6666666666666666	13	10	3	1	0	0.4166666666666667	12	5	1.1333333333333333	17	0.14285714285714285	0.16666666666666666	0.47533795144328767	0.9282604504935547	0.5580101388403389	0.9136651731969617	0.6201310931234046	0.8249831206617917	0.8312922226334959	0.8962895453762632	1.0	0.23076923076923078	0.0
7258	0.05513184038545008	0.014655014805263614	0.014585669012914592	0.8766554740723231	None	0	0	0.3333333333333333	4	0.7333333333333333	11	0.2833333333333333	0.6666666666666666	13	10	3	1	0	0.4166666666666667	12	5	1.1333333333333333	17	0.14285714285714285	0.16666666666666666	0.47533795144328767	0.9167902039141564	0.45460728498885244	0.9090936913442224	0.6193883594303362	0.8425276031296857	0.8312922226334959	0.8934455743010918	1.0	0.3076923076923077	0.0
4055	0.041976067947603	0.0042899646768313525	0.0037369761984182644	0.8684052703076763	None	0	0	0.4	4	0.6666666666666666	8	0.28	0.5833333333333334	10	7	3	1	0	0.5	5	10	0.9333333333333333	14	0.14285714285714285	0.16666666666666666	0.5078225926552818	0.9124283685700552	0.5063087119145957	0.9227122624046917	0.7008048778888535	0.8521640488835904	0.8401050009895691	0.8995020029278437	1.0	0.3	0.0
4370	0.03945240810367644	0.007155230520275334	0.006976179312025729	0.8885331888889213	None	0	0	0.3333333333333333	4	0.7333333333333333	11	0.2833333333333333	0.6666666666666666	13	10	3	1	0	0.4166666666666667	12	5	1.1333333333333333	17	0.14285714285714285	0.16666666666666666	0.540307233867276	0.9201836813424004	0.6117305946423897	0.9078898974975652	0.6589067252018996	0.8530089841603992	0.8414561069390971	0.8969507698578666	1.0	0.3076923076923077	0.0
3095	0.03259081218507466	0.0015628507118064063	0.0004995900822926542	0.890084866328653	None	0	0	0.36363636363636365	4	0.7142857142857143	10	0.2909090909090909	0.5714285714285714	12	8	3	1	0	0.45454545454545453	5	11	1.0666666666666667	16	0.16666666666666666	0.14285714285714285	0.6533733748868125	0.9153306292856809	0.3982710717277147	0.920650411855918	0.6118776415331963	0.8035159951312434	0.7952420826176241	0.8889494505762265	1.0	0.25	0.0
2849	0.033927171108232033	0.007623398696446578	-0.00475643996821443	0.903404159405812	None	0	0	0.36363636363636365	4	0.7142857142857143	10	0.2909090909090909	0.5714285714285714	12	8	3	3	0	0.45454545454545453	5	11	1.0666666666666667	16	0.5	0.14285714285714285	0.6006926493379959	0.9038870595483689	0.3088732785961284	0.9276156760451644	0.5428671017312576	0.8634655137702999	0.8254703276789088	0.9013274336266157	0.08333333333333333	0.25	0.0
1771	None	None	None	None	None	0	0	1.0	2	0.0	0	1.0	0	2	0	0	2	0	0.3333333333333333	3	1	0.2	3	1.0	1.0	0	0	0	0	0	0	0	0	0	0	0
1413	None	None	None	None	None	0	0	0.3333333333333333	1	1.0	2	1.0	0.5	2	1	1	0	0	0.25	4	1	0.26666666666666666	4	0.0	0	0.5419182283944823	0.534273239553347	0.6060486340012445	0.774222538181915	0.4107273175963913	0.9397373482720236	0.7936428705510166	0.797730291168369	0	0	0.0
6952	0.043694530292724014	0.014134098177737501	0.014017674713336141	0.9092364016879146	None	0	0	0.35714285714285715	5	0.6842105263157895	13	0.2692307692307692	0.631578947368421	15	12	5	0	0	0.46153846153846156	13	6	1.4	21	0.0	0.13333333333333333	0.540307233867276	0.9328331177280678	0.4883588028787771	0.9231227957792404	0.4813672798264587	0.8482262410264639	0.8237735649017154	0.907132807609108	0	0	0.0
7124	0.0530609569297854	0.015308844437652786	0.015294965342647335	0.8820490891939935	None	0	0	0.3333333333333333	4	0.7333333333333333	11	0.2833333333333333	0.6666666666666666	13	10	3	1	0	0.4166666666666667	12	5	1.1333333333333333	17	0.14285714285714285	0.16666666666666666	0.47533795144328767	0.9167902039141564	0.45460728498885244	0.9090936913442224	0.6193883594303362	0.8269397421924729	0.8312922226334959	0.8898040809127592	1.0	0.3076923076923077	0.0
4205	0.04871867538981935	0.012312977883801762	0.012293597290742904	0.9223802068370439	None	0	0	0.36363636363636365	4	0.7142857142857143	10	0.2909090909090909	0.6428571428571429	12	9	3	1	0	0.45454545454545453	11	5	1.0666666666666667	16	0.14285714285714285	0.18181818181818182	0.47533795144328767	0.9156754494808155	0.5848703667413643	0.8927858535013754	0.7007137478042205	0.8468916091341178	0.8637840032319862	0.8881164920426544	1.0	0.25	0.0
3434	0.00476565207302685	0.0024180259503050385	0.002415410173790885	0.980100325603946	None	0.5	1	0.6666666666666666	4	0.5714285714285714	4	0.45	0.42857142857142855	5	3	3	0	0	0.8	4	5	0.6	9	0.0	0.5	0.6055945276192434	0.9060168793116947	0.5001206174140654	0.8536962563532898	0.6836633024780843	0.6494620554957014	0.7377586879012734	0.8247455868244682	0	0	0.0
3318	0.004717325564251728	0.002433685428586576	0.0024295922678865115	0.9808125456403219	None	0.5	1	0.6666666666666666	4	0.5	3	0.4	0.5	5	3	2	1	0	0.8	4	5	0.5333333333333333	8	0.16666666666666666	0.6666666666666666	0.6055945276192434	0.9060168793116947	0.5001206174140654	0.8536962563532898	0.6836633024780843	0.6494620554957014	0.7377586879012734	0.8247455868244682	1.0	0.2	0.0
6651	0.031937110975543276	0.011816809194359248	0.0118155072358316	0.9443338365784695	None	0	0	0.3333333333333333	4	0.75	12	0.2727272727272727	0.625	13	10	4	1	0	0.5454545454545454	11	6	1.2	18	0.1111111111111111	0.16666666666666666	0.5806994025409208	0.9200894947215376	0.5053974759899068	0.8882197699202447	0.6738386970639529	0.8466753640232133	0.8237735649017154	0.8884497232109622	1.0	0.3076923076923077	0.0
1226	None	None	None	None	None	0.5	1	0.8333333333333334	5	0.2857142857142857	2	0.5625	0.2857142857142857	7	2	1	0	0	1.0	4	4	0.6	9	0.0	0.8	0.6055945276192434	0.859468203109578	0.7966842267414053	0.9071466703751245	0.6836633024780843	0.8842590605445436	0.792331125772415	0.885054003146556	0	0	0.0
5600	0.04798907848046176	0.01228856365089292	0.012259287555910138	0.8765623109470427	None	0	0	0.36363636363636365	4	0.7142857142857143	10	0.2909090909090909	0.6428571428571429	12	9	3	1	0	0.45454545454545453	11	5	1.0666666666666667	16	0.14285714285714285	0.18181818181818182	0.47533795144328767	0.9165220866586355	0.5063087119145957	0.9080537023927034	0.6454408067885176	0.8358873995532766	0.8284008499729112	0.8913573492814924	1.0	0.3333333333333333	0.0
468	None	None	None	None	None	0	0	0.4	4	0.5	6	0.3888888888888889	0.3333333333333333	5	4	8	0	0	1.0	6	6	0.9333333333333333	14	0.0	0	0.7521535334149181	0.941340570757296	0.9293472378594549	0.6436439614858988	0.6912954427106868	0.8957098660484435	0.8817095483596253	0.8628387530158645	0	0	0.0
1707	None	None	None	None	None	0	0	1.0	2	0.0	0	1.0	0	1	0	1	1	0	0.3333333333333333	3	1	0.2	3	0.2	1.0	0	0	0	0	0	0	0	0	0	0	0
3667	0.007635926193945093	0.0018845752017066367	0.0018832378876454043	0.9709747734999495	None	0.5	1	0.6666666666666666	4	0.5714285714285714	4	0.36	0.5714285714285714	7	4	1	0	0	1.0	5	5	0.6	9	0.0	0.5	0.6055945276192434	0.9370401934539991	0.5694430807467747	0.8558083034898657	0.6836633024780843	0.6326573699698732	0.8150401177351733	0.8422309664415226	0	0	0.0
5629	0.054820486484768984	0.011084419095401137	0.010821176523238283	0.8786379303836472	None	0	0	0.3333333333333333	4	0.7333333333333333	11	0.2833333333333333	0.6666666666666666	13	10	3	1	0	0.4166666666666667	12	5	1.1333333333333333	17	0.14285714285714285	0.16666666666666666	0.47533795144328767	0.912799523462507	0.45460728498885244	0.90749147667758	0.6738386970639529	0.8428982410631616	0.8446579728032267	0.8912797992048124	1.0	0.3076923076923077	0.0
3385	0.003725103320468521	0.0017381948513890554	0.0017345744467293046	0.9831450252728546	None	0.5	1	0.6666666666666666	4	0.5714285714285714	4	0.45	0.2857142857142857	4	2	4	0	0	0.8	4	5	0.6	9	0.0	0.5	0.6679428600853401	0.9254953828737774	0.46564729700507784	0.8285502358068298	0.6952900338234063	0.6658425158757405	0.7554256250688222	0.831285496168227	0	0	0.0
2892	0.002398620748757083	0.0001573650427583384	-0.00015482205230684504	0.9971273436152338	None	0	0	0.8333333333333334	5	0.0	0	0.6	0	5	0	3	0	0	0.6	3	5	0.6	9	0.0	0	0	0	0	0	0	0	0	0	0	0	0
1284	None	None	None	None	None	0	0	0.5	1	1.0	1	0.75	0	1	0	1	1	0	1.0	2	2	0.2	3	0.2	0	0	0	0	0	0	0	0	0	0	0	0
2246	None	None	None	None	None	0	0	0.6666666666666666	4	0.2857142857142857	2	0.6428571428571429	0	3	0	5	0	0	0.2857142857142857	7	2	0.6	9	0.0	0.25	0	0	0	0	0	0	0	0	0	0	0
2606	0.029890691328003084	0.0008589679607584681	0.0008540616363300503	0.9189355430715062	None	0	0	0.4	4	0.6923076923076923	9	0.3	0.5384615384615384	11	7	3	2	0	0.5	5	10	1.0	15	0.3333333333333333	0.15384615384615385	0.7260473472327043	0.8985652628074332	0.45460728498885244	0.9209842274490191	0.6201310931234046	0.8316022222349151	0.8537299723541584	0.8887531737495695	0.5454545454545454	0.18181818181818182	0.0
2940	0.0028167521520522	0.000728881495452803	0.0007261139533659384	0.9823745005531465	None	0.5	1	0.6666666666666666	4	0.5	3	0.4	0.5	5	3	2	0	0	0.8	4	5	0.5333333333333333	8	0.0	0.6666666666666666	0.6055945276192434	0.9111576195018456	0.7622230764003708	0.8610169475148912	0.6836633024780843	0.6487839392386388	0.7722697486048313	0.8303961543011364	0	0	0.0
1875	None	None	None	None	None	0	0	0.5	2	0.5	2	0.75	0	2	0	3	4	0	0.5	2	4	0.4	6	0.5	0.5	0	0	0	0	0	0	0	0	0	0	0
2780	1.597468639647859e-05	2.5935282852093907e-07	3.351071026534948e-08	0.9999971892267127	None	0	0	0.3333333333333333	1	1.0	2	0.6666666666666666	0.5	2	1	1	0	0	0.6666666666666666	3	2	0.26666666666666666	4	0.0	0	0.49259022162926697	0.5024526620342075	0.7109510425973239	0.5456935121417029	0.4078494737426242	0.9413466254873049	0.8422525711580424	0.7290064367767609	0	0	0.0
2239	None	None	None	None	None	0	0	0.25	2	0.7777777777777778	7	0.7333333333333333	0.5555555555555556	7	5	3	5	0	0.6	3	5	0.7333333333333333	11	0.625	0.25	0.1892645398433435	0.9749648090822842	0.7644213535252069	0.915526341607871	0.36266433803619846	0.9389680361139205	0.9473440551900377	0.9491258918981024	0.42857142857142855	0.14285714285714285	0.0
7252	0.09204084579948911	0.020766266719115068	0.00836481981221202	0.6233095283206423	None	0	0	0.2857142857142857	4	0.7777777777777778	14	0.26666666666666666	0.7222222222222222	16	13	3	1	0	0.3333333333333333	15	5	1.3333333333333333	20	0.14285714285714285	0.13333333333333333	0.47533795144328767	0.9086597777370119	0.301206794226207	0.9047134991523832	0.6193883594303362	0.8086644736733002	0.8321559464201467	0.8804278887549282	1.0	0.25	0.0
2185	None	None	None	None	None	0.6666666666666666	2	0.75	6	0.2222222222222222	2	0.6875	0.1111111111111111	4	1	6	0	0	1.0	4	4	0.7333333333333333	11	0.0	0.2857142857142857	0.9107586292192223	0.7282277377791198	0.7956463047059215	0.9134013035044574	0.3443204592550346	0.8480337983577385	0.9077003241906121	0.8438205385096835	0	0	0.0
4136	0.031578293493334714	0.0021307895583447664	-0.001914244469661855	0.8991671178842335	None	0	0	0.5	5	0.5384615384615384	7	0.2777777777777778	0.46153846153846156	10	6	4	1	0	0.6666666666666666	6	9	1.0	15	0.125	0.15384615384615385	0.813717426651797	0.9052528588210733	0.6685084391352767	0.9049763563750135	0.5314334431812938	0.8159748449420152	0.7952420826176241	0.8808004649949445	1.0	0.4	0.0
1942	None	None	None	None	None	0	0	0.4	2	0.6	3	0.7	0.4	2	2	4	6	0	0.4	5	2	0.4666666666666667	7	0.5	0	0.7314090900944542	0.5	0.15195459720244636	0.5100314370379861	0.5307377323896711	0.5871291397457605	0.9174789551368033	0.5326402709945202	0.5	0.5	0.0
6955	0.04853564077841413	0.011221354933594484	0.011054553819917087	0.884332156636566	None	0	0	0.36363636363636365	4	0.7142857142857143	10	0.2909090909090909	0.6428571428571429	12	9	3	1	0	0.45454545454545453	11	5	1.0666666666666667	16	0.14285714285714285	0.18181818181818182	0.47533795144328767	0.9165220866586355	0.5063087119145957	0.9080537023927034	0.6454408067885176	0.8513456204473956	0.8284008499729112	0.8950847659459276	1.0	0.3333333333333333	0.0
4902	0.04839518718563122	0.0054098975778539195	0.005258029084265141	0.8876140674021924	None	0	0	0.35714285714285715	5	0.6666666666666666	12	0.3076923076923077	0.6111111111111112	14	11	5	0	0	0.38461538461538464	13	5	1.3333333333333333	20	0.0	0.13333333333333333	0.47533795144328767	0.923302318652409	0.47148304393381474	0.8965036255147099	0.6193883594303362	0.8472049988827621	0.8330161364988259	0.8928286293650182	0	0	0.0
767	None	None	None	None	None	0	0	0.25	1	1.0	4	1.0	0	0	0	5	0	0	0.6666666666666666	3	2	0.4	6	0.0	1.0	0	0	0	0	0	0	0	0	0	0	0
788	None	None	None	None	None	0	0	0.16666666666666666	2	0.9333333333333333	14	0.53125	0.9333333333333333	15	14	1	2	0	0.125	16	2	1.1333333333333333	17	0.4	0	0.24646252047480002	0.947530907970627	0.7220285534094154	0.8888294721444167	0.6117814237650974	0.9175905826309653	0.9399358877725762	0.9213507219061909	0.5666666666666667	0.13333333333333333	0.0
1298	None	None	None	None	None	0	0	0.6666666666666666	2	0.0	0	0.6666666666666666	0	1	0	2	0	0	0.6666666666666666	3	2	0.26666666666666666	4	0.0	0	0	0	0	0	0	0	0	0	0	0	0
220	None	None	None	None	None	0	0	0.5	2	0.6666666666666666	2	1.0	0.6666666666666666	4	2	0	2	0	0.2	5	1	0.3333333333333333	5	1.0	0.5	0.429243139282727	0.9286811700639124	0.21084014644319277	0.8597598959860387	0.4469653386656667	0.8599764582097735	0.7484384701246288	0.8874544240745745	0.625	0.5	0.0
1155	None	None	None	None	None	0.5	1	0.6666666666666666	4	0.5	3	0.4444444444444444	0.5	6	3	1	0	0	0.5	6	3	0.5333333333333333	8	0.0	1.0	0.6055945276192434	0.9275692029617424	0.5971944990227788	0.9421775654051979	0.6952900338234063	0.7470825310136557	0.8744686720551715	0.8948518993565745	0	0	0.0
978	None	None	None	None	None	0.5	1	0.6666666666666666	4	0.5714285714285714	4	0.42857142857142855	0.5714285714285714	7	4	1	0	0	0.42857142857142855	7	3	0.6	9	0.0	1.0	0.7220861398859508	0.8885111459616774	0.5001206174140654	0.9489493421986406	0.5556284607826392	0.9108894016423665	0.8918087605225684	0.9198935014237921	0	0	0.0
2206	None	None	None	None	None	0	0	0.375	3	0.7777777777777778	7	0.4074074074074074	0.7777777777777778	9	7	1	0	0	0.3333333333333333	3	9	0.7333333333333333	11	0.0	1.0	0.6734413558409663	0.9247615464525123	0.5001206174140654	0.8572140331579685	0.7069167651687283	0.8896138236122363	0.8744686720551715	0.8937222371439426	0	0	0.0
458	None	None	None	None	None	0	0	0	0	0	0	1.0	0	0	0	0	2	0	1.0	1	1	0.06666666666666667	1	0.5	0	0	0	0	0	0	0	0	0	0	0	0
4130	0.04184116056953646	0.012162558716372245	0.010212632328241015	0.890359289955849	None	0	0	0.36363636363636365	4	0.7142857142857143	10	0.2909090909090909	0.6428571428571429	12	9	3	1	0	0.45454545454545453	11	5	1.0666666666666667	16	0.14285714285714285	0.18181818181818182	0.5078225926552818	0.9185454632402537	0.5848703667413643	0.9074790297193335	0.6454408067885176	0.8454228169648835	0.8364376656087302	0.8942626763224802	1.0	0.25	0.0
4552	0.04024882413297821	0.004657096333758211	0.0046364386344935815	0.8874254145762523	None	0	0	0.4	4	0.6923076923076923	9	0.3	0.6153846153846154	11	8	3	1	0	0.5	10	5	1.0	15	0.14285714285714285	0.2	0.47533795144328767	0.9235013330296958	0.5580101388403389	0.9356701395326233	0.6283334250387846	0.8211160322530536	0.7982522450765026	0.902971685292357	1.0	0.36363636363636365	0.0
2161	None	None	None	None	None	0	0	0.8	4	0.2	1	0.5833333333333334	0	2	0	4	2	0	0.75	4	3	0.4666666666666667	7	0.2	0.5	0	0	0	0	0	0	0	0	0	0	0
1833	None	None	None	None	None	0	0	0.25	1	1.0	3	0.8333333333333334	0	0	0	4	0	0	0.6666666666666666	3	2	0.3333333333333333	5	0.0	0.6666666666666666	0	0	0	0	0	0	0	0	0	0	0
6680	0.03821456490324821	0.017283384264119375	0.01690508897549243	0.923996668045062	None	0	0	0.4166666666666667	5	0.6	9	0.3090909090909091	0.6	12	9	4	0	0	0.45454545454545453	11	5	1.1333333333333333	17	0.0	0.16666666666666666	0.813717426651797	0.896187186356231	0.5132465389271854	0.8608252426982131	0.5851440250767886	0.9262980164348574	0.8894402429639682	0.8974888484697481	0	0	0.0
7413	0.053673702581798675	0.008712205018281538	0.00818300273996009	0.9098460221922227	None	0	0	0.3333333333333333	4	0.7333333333333333	11	0.2833333333333333	0.6666666666666666	13	10	3	1	0	0.4166666666666667	12	5	1.1333333333333333	17	0.14285714285714285	0.16666666666666666	0.4885924722569321	0.9164559286162653	0.45460728498885244	0.92936630330618	0.6193883594303362	0.8520992847069739	0.8312922226334959	0.9038799877750849	1.0	0.3076923076923077	0.0
1620	None	None	None	None	None	0.6666666666666666	2	0.875	7	0.2	2	0.6666666666666666	0.1	4	1	7	1	0	0.5	3	6	0.8	12	0.06666666666666667	0.4444444444444444	0.5044359755736181	0.9850126123143461	0.7860716207980614	0.9061915028314714	0.7101706397068156	0.7341856276412186	0.8366225711915951	0.9234237630230713	1.0	0.25	0.0
6858	0.055545433960521036	0.009709207104638476	0.00967749422282836	0.8757194814490589	None	0	0	0.3333333333333333	4	0.75	12	0.27692307692307694	0.6875	14	11	3	1	0	0.38461538461538464	13	5	1.2	18	0.14285714285714285	0.15384615384615385	0.47533795144328767	0.9215651849242783	0.5063087119145957	0.9137013685401886	0.6076080561039117	0.8195713759415484	0.8284008499729112	0.8920942822615223	1.0	0.2857142857142857	0.0
6559	0.054485922056889104	0.007533935497599294	-0.007529206589521884	0.866191637476902	None	0	0	0.3333333333333333	4	0.75	12	0.3	0.625	13	10	4	1	0	0.4166666666666667	12	5	1.2	18	0.1111111111111111	0.15384615384615385	0.47533795144328767	0.9112606138616478	0.34193485846657695	0.8948633067818814	0.6193883594303362	0.7640331870024266	0.8254703276789088	0.8678198363671128	1.0	0.3076923076923077	0.0
356	None	None	None	None	None	0	0	0.3333333333333333	1	1.0	2	1.0	0.5	2	1	1	0	0	0.25	4	1	0.26666666666666666	4	0.0	0	0.5847177216513832	0.7132997049019054	0.43579136058661494	0.9495440982882463	0.7159275825813032	0.5756923857106914	0.8653290102729597	0.7996038773770408	0	0	0.0
4428	0.03343059530690921	0.002213734008981741	0.0021997250518356964	0.8989608718473772	None	0	0	0.4	4	0.6923076923076923	9	0.3	0.6153846153846154	11	8	3	1	0	0.5	10	5	1.0	15	0.14285714285714285	0.2	0.813717426651797	0.8885789186869684	0.6371256901429169	0.9254700969716041	0.6813767784912269	0.8868845177120062	0.8254703276789088	0.9018753706678918	1.0	0.2727272727272727	0.0
7199	0.05808555850651172	0.008725902727864304	0.008662207937222582	0.904090859775823	None	0	0	0.3076923076923077	4	0.7647058823529411	13	0.2714285714285714	0.6470588235294118	14	11	4	2	0	0.35714285714285715	14	5	1.2666666666666666	19	0.2222222222222222	0.14285714285714285	0.4819652118501098	0.8981715114538261	0.37790703960752975	0.9295923503648165	0.6701417518465632	0.8274728506221374	0.8537299723541584	0.8917213486871443	0.5357142857142857	0.14285714285714285	0.0
4833	0.04122010815494068	0.010833612828050515	0.010831316668922106	0.9057081829203103	None	0	0	0.4	4	0.6923076923076923	9	0.3	0.6153846153846154	11	8	3	1	0	0.5	10	5	1.0	15	0.14285714285714285	0.2	0.47533795144328767	0.9014389600207184	0.5446682255156136	0.8583598912151319	0.6813767784912269	0.8226944922157424	0.7982522450765026	0.8641177486054564	1.0	0.36363636363636365	0.0
3161	0.003208222917559649	8.570195228363652e-05	4.5205517663389624e-05	0.9822948774190036	None	0.5	1	0.6666666666666666	4	0.5	3	0.4	0.3333333333333333	4	2	3	1	0	0.8	4	5	0.5333333333333333	8	0.125	0.6666666666666666	0.2752456798859981	0.9079561591993676	0.5966985264982305	0.9075878050021844	0.7130313104047239	0.7501639285687591	0.9175968253963126	0.8688675797813564	1.0	0.25	0.0
7136	0.06594082236938376	0.009703746244751529	0.009596346697020617	0.8554517853707342	None	0	0	0.3333333333333333	4	0.75	12	0.27692307692307694	0.6875	14	11	3	1	0	0.38461538461538464	13	5	1.2	18	0.14285714285714285	0.15384615384615385	0.47533795144328767	0.9102661621045237	0.37790703960752975	0.9068276834714368	0.6454408067885176	0.8235648295668787	0.8284008499729112	0.8853764756258323	1.0	0.2857142857142857	0.0
2809	0.004196362067300074	0.00021491284205216765	-0.00021491280387806654	0.9796919373544258	None	0.3333333333333333	1	0.625	5	0.4444444444444444	4	0.36666666666666664	0.3333333333333333	6	3	4	1	0	0.8333333333333334	6	5	0.7333333333333333	11	0.1111111111111111	0.6666666666666666	0.6301724157065385	0.9307692437017091	0.5454431867571634	0.8986932944496079	0.6813575886941001	0.9305750476606669	0.8934697227481323	0.9212149824563531	1.0	0.16666666666666666	0.0
5008	0.04093597894047863	0.010060904730873562	0.010060435277033632	0.9028777039006557	None	0	0	0.4	4	0.6923076923076923	9	0.3	0.6153846153846154	11	8	3	1	0	0.5	10	5	1.0	15	0.14285714285714285	0.2	0.47533795144328767	0.9014389600207184	0.5446682255156136	0.8583598912151319	0.6813767784912269	0.8226944922157424	0.7982522450765026	0.8641177486054564	1.0	0.36363636363636365	0.0
4665	0.05434709994111013	0.012316312722032843	0.011953321475961018	0.8729835694543178	None	0	0	0.3333333333333333	4	0.7333333333333333	11	0.2833333333333333	0.6666666666666666	13	10	3	1	0	0.4166666666666667	12	5	1.1333333333333333	17	0.14285714285714285	0.16666666666666666	0.47533795144328767	0.9167902039141564	0.45460728498885244	0.9093684497480399	0.6813767784912269	0.8662373444569272	0.8302493891170278	0.899455077402262	1.0	0.23076923076923078	0.0
2060	None	None	None	None	None	0.5	1	0.8571428571428571	6	0.125	1	0.6666666666666666	0.125	4	1	5	1	0	0.6	3	5	0.6666666666666666	10	0.09090909090909091	0.5714285714285714	0.5044359755736181	0.9850126123143461	0.7860716207980614	0.9353442062147301	0.7101706397068156	0.7341856276412186	0.8366225711915951	0.9324164742998632	1.0	0.25	0.0
5288	0.034539920683693236	0.002445842669715876	0.0002622707663862902	0.915199554914224	None	0	0	0.4	4	0.6923076923076923	9	0.2727272727272727	0.6153846153846154	11	8	3	1	0	0.45454545454545453	5	11	1.0	15	0.14285714285714285	0.15384615384615385	0.47533795144328767	0.9175641427372684	0.5580101388403389	0.9161041757106306	0.6813767784912269	0.8388889619657526	0.8254703276789088	0.8956762765471554	1.0	0.2727272727272727	0.0
154	None	None	None	None	None	0	0	1.0	1	0	0	1.0	0	0	0	1	0	0	0.5	2	1	0.13333333333333333	2	0.0	0	0	0	0	0	0	0	0	0	0	0	0
6535	0.05499868544211266	0.011416639278195043	0.011125951018518753	0.8824404897196115	None	0	0	0.3333333333333333	4	0.7333333333333333	11	0.2833333333333333	0.6666666666666666	13	10	3	1	0	0.4166666666666667	12	5	1.1333333333333333	17	0.14285714285714285	0.16666666666666666	0.47533795144328767	0.912799523462507	0.45460728498885244	0.90749147667758	0.6095048350858083	0.8433253720326175	0.8312922226334959	0.8913840563904928	1.0	0.3076923076923077	0.0
549	None	None	None	None	None	0	0	0.8	4	0.2	1	0.7	0.2	3	1	3	0	0	0.4	5	2	0.4666666666666667	7	0.0	0.4	0.36552676047532484	0.8263838652325745	0.3781498424816769	0.7553322737406255	0.7039439264262153	0.9056557239467848	0.8391817011626301	0.838854013665421	0	0	0.0
3815	0.03041087988247706	0.0025264793270370948	-0.0025216963213823174	0.5522664302392208	None	0	0	0.4	4	0.6923076923076923	9	0.2727272727272727	0.5384615384615384	10	7	4	2	0	0.45454545454545453	11	5	1.0	15	0.2222222222222222	0.15384615384615385	0.5078225926552818	0.917359781199992	0.5317038074151228	0.9214145110706559	0.6932275776097361	0.8393243402872507	0.8371054707771324	0.8978883164566183	0.55	0.2	0.0
2542	None	None	None	None	None	0	0	0.3333333333333333	2	0.7142857142857143	5	0.42857142857142855	0	0	0	8	0	0	0.42857142857142855	3	7	0.6	9	0.0	0.2857142857142857	0	0	0	0	0	0	0	0	0	0	0
6122	0.04806767853054689	0.010772788087771537	0.010549736934261023	0.8830247923318391	None	0	0	0.36363636363636365	4	0.7142857142857143	10	0.2909090909090909	0.6428571428571429	12	9	3	1	0	0.45454545454545453	11	5	1.0666666666666667	16	0.14285714285714285	0.18181818181818182	0.47533795144328767	0.9165220866586355	0.5063087119145957	0.9080537023927034	0.6454408067885176	0.8358873995532766	0.8284008499729112	0.8913573492814924	1.0	0.3333333333333333	0.0
2548	None	None	None	None	None	0	0	1.0	1	0	0	1.0	0	0	0	1	0	0	0.5	2	1	0.13333333333333333	2	0.0	0	0	0	0	0	0	0	0	0	0	0	0
670	None	None	None	None	None	0	0	0.75	3	0.0	0	0.8333333333333334	0	2	0	2	4	0	0.6666666666666666	3	2	0.3333333333333333	5	0.6666666666666666	0	0	0	0	0	0	0	0	0	0	0	0
1334	None	None	None	None	None	0.5	1	0.6666666666666666	4	0.5714285714285714	4	0.42857142857142855	0.5714285714285714	7	4	1	0	0	0.42857142857142855	7	3	0.6	9	0.0	1.0	0.6055945276192434	0.9142413001911449	0.3977047713041522	0.9402099769671146	0.7069167651687283	0.5707992989663431	0.8744686720551715	0.8584300771686711	0	0	0.0
2682	0.0024060701327946123	0.0002684751815009089	0.00022038693692357636	0.995007315457989	None	1.0	1	1.0	5	0.0	0	0.5833333333333334	0	5	0	1	0	0	0.75	4	3	0.4666666666666667	7	0.0	0.6666666666666666	0	0	0	0	0	0	0	0	0	0	0
2108	None	None	None	None	None	0.6666666666666666	2	0.75	6	0.3	3	0.6666666666666666	0.2	4	2	7	2	0	0.5	3	6	0.8	12	0.125	0.2222222222222222	0.5044359755736181	0.9850126123143461	0.7543930616978685	0.9437266570444796	0.6782044086256086	0.7665585904406301	0.8342000160928492	0.9388512147177994	0.625	0.5	0.0
6984	0.051905058610793024	0.012840905290741065	0.012124870333803002	0.8886307062654997	None	0	0	0.36363636363636365	4	0.7142857142857143	10	0.2909090909090909	0.6428571428571429	12	9	3	1	0	0.45454545454545453	11	5	1.0666666666666667	16	0.14285714285714285	0.18181818181818182	0.47533795144328767	0.8962220707266961	0.48000238048937965	0.857578298687367	0.6503825689607815	0.8027070171423395	0.8284008499729112	0.856294913151021	1.0	0.3333333333333333	0.0
4828	0.03725353778914978	0.0020481424852609857	0.00017581344727852794	0.8702904569197227	None	0	0	0.4	4	0.6666666666666666	8	0.28	0.5833333333333334	9	7	4	1	0	0.5	5	10	0.9333333333333333	14	0.1	0.16666666666666666	0.540307233867276	0.9144507859068294	0.5580101388403389	0.9225718479058922	0.6813767784912269	0.8568597066102441	0.8254703276789088	0.9013366441844166	1.0	0.3333333333333333	0.0
244	None	None	None	None	None	0	0	0.5	6	0.4	6	0.40476190476190477	0.26666666666666666	7	4	9	0	0	0.8571428571428571	7	6	1.1333333333333333	17	0.0	0	0.7521535334149181	0.9144339361991599	0.9293472378594549	0.6547136574167448	0.4913572910449667	0.9399122363366154	0.8884673295365985	0.8720945907645781	0	0	0.0
5088	0.05567601582948307	0.0072561486987901685	0.006687000990076041	0.8773796177961387	None	0	0	0.3333333333333333	4	0.7333333333333333	11	0.2833333333333333	0.6666666666666666	13	10	3	1	0	0.4166666666666667	12	5	1.1333333333333333	17	0.14285714285714285	0.16666666666666666	0.47533795144328767	0.8989889600578104	0.45460728498885244	0.8633710849193204	0.6813767784912269	0.8144086891357797	0.7982522450765026	0.8624959893025537	1.0	0.38461538461538464	0.0
7381	0.055472437647139584	0.01616205943590895	0.015429592352753495	0.8999493663790692	None	0	0	0.3333333333333333	4	0.75	12	0.27692307692307694	0.6875	14	11	3	2	0	0.38461538461538464	13	5	1.2	18	0.2857142857142857	0.15384615384615385	0.47533795144328767	0.9154193333151327	0.37790703960752975	0.9088805642927191	0.6466135282471447	0.8271298536703678	0.8327997629162988	0.8891787784016904	0.5357142857142857	0.2857142857142857	0.0
1257	None	None	None	None	None	0	0	0.4	2	0.6	3	0.5833333333333334	0	0	0	6	0	0	0.75	4	3	0.4666666666666667	7	0.0	0.4	0	0	0	0	0	0	0	0	0	0	0
1653	None	None	None	None	None	0	0	0.2	1	1.0	5	0.7777777777777778	0	0	0	6	0	0	1.0	3	3	0.4666666666666667	7	0.0	0.5	0	0	0	0	0	0	0	0	0	0	0
6860	0.08733477697937612	0.007049536973925103	0.006080571565529998	0.8295846063118205	None	0	0	0.3076923076923077	4	0.7647058823529411	13	0.2714285714285714	0.7058823529411765	15	12	3	1	0	0.35714285714285715	14	5	1.2666666666666666	19	0.14285714285714285	0.14285714285714285	0.47533795144328767	0.903977498816772	0.301206794226207	0.9041915770000594	0.6738386970639529	0.8589241764142916	0.8254703276789088	0.8906857821545185	1.0	0.26666666666666666	0.0
3708	0.00800584127021644	0.002119485504969553	0.0021175948027806414	0.9780548396465554	None	0.5	1	0.6666666666666666	4	0.5714285714285714	4	0.36	0.5714285714285714	7	4	1	0	0	1.0	5	5	0.6	9	0.0	0.5	0.6055945276192434	0.9240203715742138	0.4311739765960902	0.9140785216890249	0.6836633024780843	0.8735759354862388	0.7722697486048313	0.9059565898031111	0	0	0.0
2907	0.03062066659640529	0.0020761634889625434	0.0014699192824118323	0.903539525832835	None	0	0	0.3333333333333333	4	0.7333333333333333	11	0.2833333333333333	0.6	13	9	3	1	0	0.4166666666666667	5	12	1.1333333333333333	17	0.16666666666666666	0.13333333333333333	0.7260473472327043	0.915996682730029	0.45460728498885244	0.9232647833123726	0.603624189942988	0.8300078729247377	0.8242799836055535	0.8960542295395189	1.0	0.23076923076923078	0.0
324	None	None	None	None	None	0	0	0.16666666666666666	2	0.9333333333333333	14	0.53125	0.9333333333333333	15	14	1	2	0	0.125	16	2	1.1333333333333333	17	0.4	0	0.24646252047480002	0.9390991743826377	0.8786880593444316	0.8839443518012517	0.6117814237650974	0.9189212295264454	0.9399358877725762	0.9166690117069428	0.5333333333333333	0.13333333333333333	0.0
5946	0.04904946855834363	0.013083500780387579	0.013026280001152492	0.8780071130796241	None	0	0	0.36363636363636365	4	0.7142857142857143	10	0.2909090909090909	0.6428571428571429	12	9	3	1	0	0.45454545454545453	11	5	1.0666666666666667	16	0.14285714285714285	0.18181818181818182	0.47533795144328767	0.9165220866586355	0.5063087119145957	0.9080537023927034	0.6454408067885176	0.8513456204473956	0.8284008499729112	0.8950847659459276	1.0	0.3333333333333333	0.0
3247	0.005280075253530026	0.002099957928686561	0.0020833380551343425	0.9787729884590832	None	0.5	1	0.6666666666666666	4	0.5714285714285714	4	0.36	0.42857142857142855	5	3	3	1	0	1.0	5	5	0.6	9	0.125	0.5	0.15802210010822643	0.9463947237099761	0.5001206174140654	0.8102468074955776	0.578881923473283	0.7060368148288163	0.9169588980366433	0.8497889322047554	1.0	0.2	0.0
5173	0.04743711707414393	0.010198274779434227	0.009670838870213957	0.8907975049288998	None	0	0	0.4	4	0.6923076923076923	9	0.3	0.6153846153846154	11	8	3	2	0	0.5	10	5	1.0	15	0.2857142857142857	0.2	0.540307233867276	0.9293155141521642	0.6117305946423897	0.8963058199466255	0.6193883594303362	0.8463995715270197	0.8312922226334959	0.895347347019076	0.5454545454545454	0.2727272727272727	0.0
5314	0.03598681829023824	0.003444108822943998	-0.00016418628064910747	0.9138787266737776	None	0	0	0.3333333333333333	4	0.7333333333333333	11	0.2833333333333333	0.6	12	9	4	1	0	0.4166666666666667	5	12	1.1333333333333333	17	0.1111111111111111	0.13333333333333333	0.5850736620792496	0.9063074427465344	0.5848703667413643	0.9361495069218783	0.6596925569904795	0.8488884498297852	0.8223003166940298	0.9026334128690806	1.0	0.25	0.0
5816	0.03057817327214792	0.005894737119983237	-0.0032169786905674657	0.920098827264753	None	0	0	0.45454545454545453	5	0.5714285714285714	8	0.2909090909090909	0.5714285714285714	11	8	4	0	0	0.45454545454545453	5	11	1.0666666666666667	16	0.0	0.14285714285714285	0.813717426651797	0.8595313079936949	0.5326150433398117	0.8838287238122033	0.43586200780129036	0.9361248541841856	0.899077025053921	0.897994719450939	0	0	0.0
4671	0.04446435297992488	0.0022936086499856503	0.002213596438675634	0.8628837126111555	None	0	0	0.4	4	0.6923076923076923	9	0.2727272727272727	0.6153846153846154	11	8	3	1	0	0.45454545454545453	5	11	1.0	15	0.14285714285714285	0.15384615384615385	0.47533795144328767	0.9172204358358644	0.45460728498885244	0.9241787357999547	0.6813767784912269	0.8433791871291194	0.8254703276789088	0.8999282341804005	1.0	0.36363636363636365	0.0
2727	4.0629687176802034e-05	2.2497350963316397e-05	1.175950758912795e-06	0.9999952647771781	None	0	0	0.25	1	1.0	3	1.0	0.6666666666666666	3	2	1	0	0	0.2	5	1	0.3333333333333333	5	0.0	0	0.4916091489466098	0.7935304751563221	0.6926224994571909	0.563615480076778	0.47970011883280916	0.9081700029501346	0.8685799948157151	0.7854802304150352	0	0	0.0
4935	0.03740465460367673	0.0019402567671297512	0.0019389667488584664	0.8777564278070811	None	0	0	0.36363636363636365	4	0.7142857142857143	10	0.26666666666666666	0.6428571428571429	12	9	3	1	0	0.4166666666666667	5	12	1.0666666666666667	16	0.14285714285714285	0.14285714285714285	0.5078225926552818	0.9252352768457768	0.5848703667413643	0.9205451607856128	0.6663727111329264	0.8350531879956719	0.7957368346075163	0.8998702586378226	1.0	0.3333333333333333	0.0
3264	0.024495284820606072	0.0031201948799249985	-0.0031194752349011164	0.8884739290455553	None	0	0	0.4	4	0.6666666666666666	8	0.3111111111111111	0.5	10	6	3	1	0	0.5555555555555556	5	9	0.9333333333333333	14	0.16666666666666666	0.16666666666666666	0.8102745556158955	0.8819849783321482	0.6117305946423897	0.9181729964886182	0.5808897565531328	0.8312445143247642	0.7952420826176241	0.8816210705718148	1.0	0.3	0.0
4289	0.04946000771409888	0.012145622135744844	0.011750022955556542	0.8771863717274748	None	0	0	0.36363636363636365	4	0.7142857142857143	10	0.2909090909090909	0.6428571428571429	12	9	3	1	0	0.45454545454545453	11	5	1.0666666666666667	16	0.14285714285714285	0.18181818181818182	0.47533795144328767	0.9165220866586355	0.5063087119145957	0.9083560058097073	0.6701417518465632	0.846091931319513	0.8284008499729112	0.8939115692800845	1.0	0.3333333333333333	0.0
2817	0.0020696828884622788	7.272301302691669e-05	-3.6787153561468715e-05	0.9943222861586687	None	1.0	1	1.0	5	0.0	0	0.7777777777777778	0	5	0	1	0	0	1.0	3	3	0.4666666666666667	7	0.0	1.0	0	0	0	0	0	0	0	0	0	0	0
1676	None	None	None	None	None	0	0	0.3333333333333333	2	0.8333333333333334	5	1.0	0.8333333333333334	6	5	1	2	0	0.125	8	1	0.5333333333333333	8	0.4	0.5714285714285714	0.461800930814665	0.8980860112139527	0.21084014644319277	0.7767521272851574	0.3084755996697822	0.9078690288723907	0.7661058718266017	0.8703008476255422	0.5833333333333334	0.3333333333333333	0.0
854	None	None	None	None	None	0	0	1.0	1	0	0	1.0	0	1	0	0	3	0	0.5	1	2	0.13333333333333333	2	1.0	0	0	0	0	0	0	0	0	0	0	0	0
1556	None	None	None	None	None	0	0	0.75	3	0.5	2	0.6	0.25	2	1	3	2	0	0.4	5	2	0.4	6	0.2222222222222222	1.0	0.614199206336042	0.8635492265042644	0.43160389393186616	0.8061592298565418	0.5480994434028077	0.9888046074709731	0.93566733461377	0.9298100524486367	0.75	1.0	0.0
7428	0.06517608830471339	0.011645004197873425	0.011368930515529601	0.8815432504829769	None	0	0	0.3333333333333333	4	0.75	12	0.27692307692307694	0.6875	14	11	3	1	0	0.38461538461538464	13	5	1.2	18	0.14285714285714285	0.15384615384615385	0.47533795144328767	0.887670908885045	0.37790703960752975	0.8574416636200701	0.6503825689607815	0.7915691249795657	0.8284008499729112	0.8496586880687927	1.0	0.2857142857142857	0.0
4048	0.04083090624487116	0.002886604566553433	0.0028274207699982962	0.8723441669985844	None	0	0	0.4	4	0.6923076923076923	9	0.2727272727272727	0.6153846153846154	11	8	3	1	0	0.45454545454545453	5	11	1.0	15	0.14285714285714285	0.15384615384615385	0.540307233867276	0.9144483943430138	0.5580101388403389	0.9227843323226055	0.666222177932992	0.8391929434279737	0.8254703276789088	0.897284499658856	1.0	0.2727272727272727	0.0
2838	0.006189162816804725	0.002544268856255137	0.0010722961969448948	0.9934887611991959	None	0.6666666666666666	2	0.75	6	0.2222222222222222	2	0.55	0.1111111111111111	4	1	6	0	0	0.8	4	5	0.7333333333333333	11	0.0	0.5714285714285714	0.9107586292192223	0.7282277377791198	0.7138391874350154	0.9069415479571359	0.3443204592550346	0.8480337983577385	0.8894434757703302	0.8403168264524281	0	0	0.0
709	None	None	None	None	None	1.0	1	0.8	4	0.4	2	0.4375	0.4	5	2	1	0	0	1.0	4	4	0.4666666666666667	7	0.0	0.6666666666666666	0.6055945276192434	0.8313572968631902	0.7622230764003708	0.9062826385387726	0.655798412219472	0.8839328390258219	0.8958409117755888	0.8770571352729702	0	0	0.0
2337	None	None	None	None	None	0	0	0.75	3	0.3333333333333333	1	0.625	0.3333333333333333	3	1	1	0	0	0.5	4	2	0.3333333333333333	5	0.0	0.6666666666666666	0.3462606218101339	0.87737997878241	0.1	0.933760422170665	0.1	0.5006747414602369	0.9210896024897737	0.8232946055542962	0	0	0.0
4152	0.03513347429347019	0.0042401611426363455	0.002838983605940868	0.8849482740752301	None	0	0	0.4	4	0.6923076923076923	9	0.3	0.5384615384615384	10	7	4	1	0	0.5	5	10	1.0	15	0.1111111111111111	0.15384615384615385	0.6533733748868125	0.9024909446577011	0.3982710717277147	0.9117209299844821	0.6868100789610005	0.787580287893118	0.7940345781216587	0.8761878680785667	1.0	0.3	0.0
5239	0.03824012565497724	0.011024397664716716	0.010288582027593642	0.9141625142314176	None	0	0	0.36363636363636365	4	0.7142857142857143	10	0.26666666666666666	0.6428571428571429	12	9	3	1	0	0.6	10	6	1.0666666666666667	16	0.14285714285714285	0.2	0.5078225926552818	0.9286605804679957	0.5848703667413643	0.9031402525679596	0.5454360574561334	0.8797241970969389	0.7566476797177352	0.9057582965307645	1.0	0.3333333333333333	0.0
6659	0.05269762889684573	0.01386122417789699	0.01282216110654106	0.8920240111830466	None	0	0	0.3333333333333333	4	0.7333333333333333	11	0.25757575757575757	0.6	12	9	4	1	0	0.5454545454545454	11	6	1.1333333333333333	17	0.1111111111111111	0.18181818181818182	0.47533795144328767	0.9033888803842256	0.48000238048937965	0.8585820203668945	0.6197597262768705	0.7913279374419828	0.8246235618899378	0.8570077714734301	1.0	0.3333333333333333	0.0
2600	1.9036839254355982e-08	1.7167678705794818e-08	-1.129905054155074e-08	0.9999970563358399	None	0	0	0.25	1	1.0	3	0.8333333333333334	0	0	0	4	3	0	0.6666666666666666	3	2	0.3333333333333333	5	0.25	0.6666666666666666	0	0	0	0	0	0	0	0	0	0	0
2519	None	None	None	None	None	0.3333333333333333	1	0.625	5	0.3333333333333333	3	0.6111111111111112	0.3333333333333333	5	3	5	1	0	0.5	3	6	0.7333333333333333	11	0.08333333333333333	0.25	0.10178128966199336	0.983371721092858	0.6281007249990003	0.8106650595941113	0.6185334279378416	0.7280406718631973	0.8962909843555765	0.8977962441028808	1.0	0.4	0.0
3759	0.004263686123003031	0.0009627117216554222	0.0009477357335691359	0.9800248391996924	None	0.3333333333333333	1	0.625	5	0.4444444444444444	4	0.36666666666666664	0.3333333333333333	8	3	2	1	0	0.8333333333333334	6	5	0.7333333333333333	11	0.3333333333333333	0.6666666666666666	0.6679428600853401	0.8876135608054659	0.5347818490804201	0.9147118616391127	0.6886965769467555	0.5498635826777685	0.8744686720551715	0.8243973428819121	1.0	0.375	0.0
486	None	None	None	None	None	0	0	0.6666666666666666	4	0.3333333333333333	2	0.5333333333333333	0.16666666666666666	3	1	4	1	0	0.6	5	3	0.5333333333333333	8	0.1	0.6666666666666666	0.36552676047532484	0.5058863101719302	0.5233571439735124	0.8803474692740991	0.7039439264262153	0.9013563182201555	0.7994119491960274	0.8038530732822048	1.0	0.3333333333333333	0.0
1892	None	None	None	None	None	0	0	0.4	2	0.8	4	0.5833333333333334	0.6	4	3	2	0	0	0.3333333333333333	2	6	0.4666666666666667	7	0.0	0	0.4935712943119242	0.7594575877135652	0.7292795857374569	0.567088043895725	0.6854161057939072	0.7090503586614529	0.7356613249748091	0.6835543940024931	0	0	0.0
852	None	None	None	None	None	0	0	0.14285714285714285	1	1.0	8	0.8333333333333334	0	0	0	9	0	0	0.75	3	4	0.6666666666666666	10	0.0	0.8571428571428571	0	0	0	0	0	0	0	0	0	0	0
5506	0.052362503153420364	0.014911446043528101	0.014908513880008235	0.886383856576947	None	0	0	0.3333333333333333	4	0.7333333333333333	11	0.2833333333333333	0.6666666666666666	13	10	3	1	0	0.4166666666666667	12	5	1.1333333333333333	17	0.14285714285714285	0.16666666666666666	0.47533795144328767	0.9095523715141987	0.45460728498885244	0.9184555284694381	0.6813767784912269	0.8391948516668739	0.8312922226334959	0.8935308284119323	1.0	0.3076923076923077	0.0
7335	0.061348575009539295	0.013536514993919025	0.013503031687372382	0.8860556688533407	None	0	0	0.3333333333333333	4	0.75	12	0.27692307692307694	0.6875	14	11	3	1	0	0.38461538461538464	13	5	1.2	18	0.14285714285714285	0.15384615384615385	0.47533795144328767	0.9099855663279207	0.5063087119145957	0.9091615038939047	0.5935539117655071	0.8457532426911669	0.8284008499729112	0.8915034339129246	1.0	0.2857142857142857	0.0
2983	0.007005861239143931	0.00039282277795385967	0.00030552166755864774	0.9816168316749811	None	0	0	0.6666666666666666	4	0.3333333333333333	2	0.5	0.3333333333333333	6	2	1	1	0	1.0	4	4	0.5333333333333333	8	0.5	0.3333333333333333	0.6679428600853401	0.8041774083133519	0.7319203064593102	0.9372565122294773	0.6385562960310331	0.830717428445144	0.8769961072204135	0.8701641738377447	1.0	0.3333333333333333	0.0
6138	0.07122733032398432	0.011987918242753708	0.009438263921408428	0.871512684553131	None	0	0	0.3076923076923077	4	0.7647058823529411	13	0.2714285714285714	0.7058823529411765	15	12	3	1	0	0.35714285714285715	14	5	1.2666666666666666	19	0.14285714285714285	0.14285714285714285	0.47533795144328767	0.9286293164133987	0.3333354374042691	0.8960592296081392	0.6193883594303362	0.8493129960183191	0.8330161364988259	0.8956448106936795	1.0	0.26666666666666666	0.0
4609	0.045796291632217545	0.009559423499525798	0.009525568434004168	0.9100661164760705	None	0	0	0.3333333333333333	4	0.7333333333333333	11	0.2833333333333333	0.6666666666666666	13	10	3	1	0	0.4166666666666667	12	5	1.1333333333333333	17	0.14285714285714285	0.16666666666666666	0.47533795144328767	0.9006736212252181	0.5053974759899068	0.8647428824076667	0.6813767784912269	0.8150522765798447	0.8312922226334959	0.8638593977332885	1.0	0.23076923076923078	0.0
5696	0.05271294333019855	0.006216585270678202	-0.006208509772017625	0.8672923827870723	None	0	0	0.3333333333333333	4	0.75	12	0.3	0.625	13	10	4	1	0	0.4166666666666667	12	5	1.2	18	0.1111111111111111	0.15384615384615385	0.47533795144328767	0.9112606138616478	0.34193485846657695	0.8948633067818814	0.6193883594303362	0.7881961641376313	0.8254703276789088	0.8730508360693244	1.0	0.3076923076923077	0.0
6814	0.05935264691361939	0.01171532166391738	0.01095569458929333	0.8921761314571885	None	0	0	0.3333333333333333	4	0.7333333333333333	11	0.2833333333333333	0.6666666666666666	13	10	3	1	0	0.4166666666666667	12	5	1.1333333333333333	17	0.14285714285714285	0.16666666666666666	0.47533795144328767	0.8881433797897625	0.45460728498885244	0.8747643215273924	0.6813767784912269	0.7998011156570318	0.8254703276789088	0.8581783192285202	1.0	0.3076923076923077	0.0
7031	0.06804805081922449	0.016478967615211355	0.0162942559128308	0.8718387298317797	None	0	0	0.3333333333333333	4	0.75	12	0.27692307692307694	0.6875	14	11	3	1	0	0.38461538461538464	13	5	1.2	18	0.14285714285714285	0.15384615384615385	0.47533795144328767	0.9160483521034254	0.37790703960752975	0.9088805642927191	0.6466135282471447	0.8186859101227805	0.8330161364988259	0.8875324278288712	1.0	0.2857142857142857	0.0
1516	None	None	None	None	None	0	0	1.0	2	0.0	0	0.75	0	1	0	1	0	0	1.0	2	2	0.2	3	0.0	0	0	0	0	0	0	0	0	0	0	0	0
4120	0.02430992289788794	0.0019377150525953248	0.00183509405284386	0.91384745144088	None	0	0	0.4444444444444444	4	0.6363636363636364	7	0.28888888888888886	0.5454545454545454	9	6	3	4	0	0.5555555555555556	5	9	0.8666666666666667	13	0.5714285714285714	0.18181818181818182	0.7664395159063491	0.9147222621007359	0.6117305946423897	0.9296271244579731	0.603624189942988	0.8869092929157233	0.7233337327070513	0.9119551984311921	0.1111111111111111	0.3333333333333333	0.0
4873	0.028215928349907476	0.008006935641845556	0.00709095955012251	0.9010002523836045	None	0	0	0.36363636363636365	4	0.7142857142857143	10	0.24242424242424243	0.5714285714285714	12	8	3	3	0	0.5454545454545454	6	11	1.0666666666666667	16	0.5	0.14285714285714285	0.790078471279073	0.9141154886136343	0.5331689398156211	0.9398172411969983	0.4895888297478811	0.8758651717002185	0.7785883174914578	0.9133861444284761	0.08333333333333333	0.4166666666666667	0.0
6081	0.0537475522109687	0.014619043247123334	0.014471563453249316	0.8924720730849858	None	0	0	0.3333333333333333	4	0.7333333333333333	11	0.25757575757575757	0.6666666666666666	13	10	3	1	0	0.5454545454545454	11	6	1.1333333333333333	17	0.14285714285714285	0.18181818181818182	0.47533795144328767	0.9032006728325355	0.45460728498885244	0.8607452944209485	0.6193883594303362	0.7825977689218728	0.8254703276789088	0.8555184819621877	1.0	0.3076923076923077	0.0
2700	1.5218376428584475e-08	1.3930231253030232e-08	-7.504990022953906e-09	0.9999977684487249	None	0	0	0.3333333333333333	1	1.0	2	1.0	0	0	0	3	0	0	1.0	2	2	0.26666666666666666	4	0.0	0	0	0	0	0	0	0	0	0	0	0	0
1305	None	None	None	None	None	0	0	0.5	2	0.5	2	0.5	0.25	2	1	3	5	0	0.75	3	4	0.4	6	0.5555555555555556	0.5	0.7314090900944542	0.5	0.1539611538646189	0.505016223350996	0.5307377323896711	0.5871291397457605	0.916788031211374	0.5309749089439615	0.5	0.5	0.08553114481423175
5325	0.05643937055881073	0.011941639254512287	0.011920950963833957	0.8797168946751154	None	0	0	0.36363636363636365	4	0.7142857142857143	10	0.2909090909090909	0.6428571428571429	12	9	3	1	0	0.45454545454545453	11	5	1.0666666666666667	16	0.14285714285714285	0.18181818181818182	0.47533795144328767	0.9072886930020829	0.5063087119145957	0.8950741570019338	0.7007137478042205	0.814395788326878	0.8401050009895691	0.8773765138807994	1.0	0.3333333333333333	0.0
7488	0.046913821144787524	0.012489984747130724	0.012473339572042705	0.8793060349756875	None	0	0	0.36363636363636365	4	0.7142857142857143	10	0.2909090909090909	0.6428571428571429	12	9	3	1	0	0.45454545454545453	11	5	1.0666666666666667	16	0.14285714285714285	0.18181818181818182	0.47533795144328767	0.9165220866586355	0.5063087119145957	0.9080537023927034	0.6454408067885176	0.8513456204473956	0.8284008499729112	0.8950847659459276	1.0	0.3333333333333333	0.0
7483	0.055052270570862066	0.004261766980548459	-0.004208020484031878	0.8661750637248586	None	0	0	0.3333333333333333	4	0.75	12	0.3	0.625	13	10	4	1	0	0.4166666666666667	12	5	1.2	18	0.1111111111111111	0.15384615384615385	0.47533795144328767	0.9112606138616478	0.34193485846657695	0.8948633067818814	0.6738386970639529	0.7699630052496802	0.8254703276789088	0.8690834462675998	1.0	0.3076923076923077	0.0
7326	0.05363788457430111	0.016267882398413817	0.016262602454657587	0.8882238039603148	None	0	0	0.3333333333333333	4	0.7333333333333333	11	0.2833333333333333	0.6666666666666666	13	10	3	1	0	0.4166666666666667	12	5	1.1333333333333333	17	0.14285714285714285	0.16666666666666666	0.47533795144328767	0.9167902039141564	0.45460728498885244	0.9090936913442224	0.6193883594303362	0.8269397421924729	0.8312922226334959	0.8898040809127592	1.0	0.3076923076923077	0.0
7396	0.046210700545634156	0.013934903541020935	0.013580385489175522	0.9145816612565958	None	0	0	0.3333333333333333	4	0.7333333333333333	11	0.2833333333333333	0.6666666666666666	13	10	3	1	0	0.4166666666666667	12	5	1.1333333333333333	17	0.14285714285714285	0.16666666666666666	0.540307233867276	0.9205868095378097	0.5580101388403389	0.9016919895338812	0.7057405437045554	0.8553722936110203	0.8312922226334959	0.895478248550846	1.0	0.3076923076923077	0.0
7197	0.0674769659705552	0.01613843118702505	0.015998849152411985	0.8720932346543786	None	0	0	0.3333333333333333	4	0.75	12	0.27692307692307694	0.6875	14	11	3	1	0	0.38461538461538464	13	5	1.2	18	0.14285714285714285	0.15384615384615385	0.47533795144328767	0.9160483521034254	0.37790703960752975	0.9088805642927191	0.6193883594303362	0.8186474456267121	0.8321559464201467	0.8875238063821664	1.0	0.2857142857142857	0.0
103	None	None	None	None	None	0	0	0.3333333333333333	1	1.0	2	1.0	1.0	3	2	0	0	0	0.25	4	1	0.26666666666666666	4	0.0	0	0.287836719575692	0.7241600987043288	0.1997562192413304	0.7205287322754581	0.291706568886707	0.9698510647276041	0.5488997111991947	0.8574687581299866	0	0	0.0
91	None	None	None	None	None	0.25	1	0.6	6	0.4166666666666667	5	0.3888888888888889	0.25	5	3	8	6	0	0.4444444444444444	9	4	0.9333333333333333	14	0.3333333333333333	0.4	0.5643752905502144	0.9243135002527793	0.6650055123067846	0.8970517473551775	0.33306530957123914	0.9609471136080849	0.9317604182832164	0.9323554323475877	0.2	0.2	0.0
5276	0.04903377809778236	0.014049946860001265	0.013937794715422945	0.8967512740265584	None	0	0	0.4	4	0.6923076923076923	9	0.3	0.6153846153846154	11	8	3	1	0	0.5	10	5	1.0	15	0.14285714285714285	0.2	0.47533795144328767	0.9090199294499745	0.5580101388403389	0.8905417490243497	0.720050717117214	0.8214799612957786	0.8537299723541584	0.8781264603540254	1.0	0.2727272727272727	0.0
1801	None	None	None	None	None	0	0	0.25	1	1.0	3	0.5555555555555556	0.3333333333333333	1	1	3	0	0	1.0	3	3	0.3333333333333333	5	0.0	0	0.45965846082532213	0.5	0.5700686814344347	0.5	0.7883152426327025	0.5	0.7966680446106628	0.5	0	0	0.0
6887	0.07316411695548902	0.017256083715815097	0.014676641286032546	0.8569602330632721	None	0	0	0.3076923076923077	4	0.7647058823529411	13	0.24358974358974358	0.7058823529411765	15	12	3	1	0	0.46153846153846156	13	6	1.2666666666666666	19	0.14285714285714285	0.15384615384615385	0.47533795144328767	0.9177047084927198	0.301206794226207	0.9069251606004745	0.6095048350858083	0.8026573349104101	0.8254703276789088	0.8839522557964051	1.0	0.26666666666666666	0.0
628	None	None	None	None	None	0	0	0.5	4	0.4444444444444444	4	0.55	0.3333333333333333	7	3	3	4	0	0.8	5	4	0.7333333333333333	11	0.6666666666666666	0.2857142857142857	0.1892645398433435	0.9717784977400049	0.35131176214499826	0.9241149407367322	0.36266433803619846	0.8452214517461012	0.9168282345527704	0.9294816791242588	0.3571428571428571	0.14285714285714285	0.0
2708	1.1188891383332317e-05	1.740219522548874e-07	1.1863380846078884e-07	0.9999981654680781	None	0	0	0.5	1	1.0	1	1.0	1.0	1	1	1	1	0	0.3333333333333333	3	1	0.2	3	0.16666666666666666	0	0.4916091489466098	0.5	0.6926224994571909	0.5	0.13028284169134124	0.5	0.9110587017348173	0.5	1.0	1.0	0.0
1383	None	None	None	None	None	0	0	0.3333333333333333	1	1.0	2	0.6666666666666666	0.5	1	1	2	4	0	0.6666666666666666	3	2	0.26666666666666666	4	0.5	0	0.7314090900944542	0.5	0.14392837055375612	0.5	0.4251047509386366	0.5	0.9167595014304408	0.5	1.0	1.0	0.02055057624592072
3206	0.04111899589080971	0.006311150501688339	0.006102782743121334	0.867933601318859	None	0	0	0.4	4	0.6666666666666666	8	0.28	0.5833333333333334	10	7	3	1	0	0.5	5	10	0.9333333333333333	14	0.14285714285714285	0.16666666666666666	0.5280186769921043	0.9108422323265744	0.5063087119145957	0.9211802324514287	0.6737994782121095	0.8475046037008027	0.8222543455222193	0.8971426676297165	1.0	0.3	0.0
5669	0.05002711338761015	0.008622775566219027	0.008490087560839849	0.8865781698393416	None	0	0	0.36363636363636365	4	0.7142857142857143	10	0.2909090909090909	0.6428571428571429	12	9	3	1	0	0.45454545454545453	11	5	1.0666666666666667	16	0.14285714285714285	0.18181818181818182	0.4819652118501098	0.9162729255998721	0.429608466533273	0.9421626344972204	0.6189191300622965	0.8165248293062843	0.8122401823226058	0.9025094968775663	1.0	0.3333333333333333	0.0
1931	None	None	None	None	None	0	0	0.75	3	0.25	1	0.5	0.25	4	1	1	0	0	0.75	4	3	0.4	6	0.0	1.0	0.6055945276192434	0.8916332410012925	0.8586009041592156	0.8952493272837135	0.6836633024780843	0.6826309545404535	0.8141416619081472	0.8419728113463028	0	0	0.0
3366	0.007203148443462813	0.0024745964479751304	0.002451211031673077	0.9707826033595107	None	0.5	1	0.6666666666666666	4	0.5714285714285714	4	0.36	0.5714285714285714	7	4	1	0	0	1.0	5	5	0.6	9	0.0	0.5	0.6055945276192434	0.887526086228304	0.6614872486481789	0.8412084217913098	0.6836633024780843	0.7951390957798752	0.7377586879012734	0.8450617593790424	0	0	0.0
3933	0.033141909260179514	0.0076516087629515065	0.0018242608996113644	0.8856721030584058	None	0	0	0.4	4	0.6666666666666666	8	0.28	0.5833333333333334	10	7	3	4	0	0.5	5	10	0.9333333333333333	14	0.5714285714285714	0.16666666666666666	0.734157712234102	0.9241665178269409	0.5331689398156211	0.9304737150927584	0.5424957348847234	0.8798562384978289	0.7233337327070513	0.9138678788076001	0.1	0.5	0.0
3720	0.018932919204121313	0.0022789132001326527	0.0019448115281678882	0.9648247351695576	None	0	0	0.5	4	0.6	6	0.3	0.5	8	5	3	2	0	0.625	8	5	0.8	12	0.2857142857142857	0.2	0.5078225926552818	0.9201940044427595	0.5190062596648592	0.9220330897330733	0.7179285226677818	0.8138467617777074	0.7928461273855307	0.8938003356062291	0.5625	0.25	0.0
4374	0.04307790813846995	0.008326104715489785	0.006650359051799652	0.8999860589789004	None	0	0	0.3333333333333333	4	0.75	12	0.27692307692307694	0.6875	14	11	3	1	0	0.38461538461538464	13	5	1.2	18	0.14285714285714285	0.15384615384615385	0.5078225926552818	0.9241111893829526	0.5848703667413643	0.9131663537081808	0.6144465972580723	0.8484298370517483	0.8364376656087302	0.8994934251810849	1.0	0.2857142857142857	0.0
2274	None	None	None	None	None	0	0	0.3333333333333333	1	1.0	2	1.0	0	0	0	3	0	0	1.0	2	2	0.26666666666666666	4	0.0	0	0	0	0	0	0	0	0	0	0	0	0
104	None	None	None	None	None	0	0	0.25	2	0.9	9	0.5454545454545454	0.9	11	9	0	1	0	0.18181818181818182	2	11	0.8	12	0.5	0	0.3579013987221516	0.8807875563842116	0.708383733675084	0.9132224974788874	0.5925661989346465	0.9273342291268427	0.9405806944753121	0.9088766267813043	1.0	0.09090909090909091	0.0
6685	0.06653928136113034	0.010233317241513941	0.009912881547242626	0.8530374304437743	None	0	0	0.3333333333333333	4	0.75	12	0.27692307692307694	0.6875	14	11	3	1	0	0.38461538461538464	13	5	1.2	18	0.14285714285714285	0.15384615384615385	0.47533795144328767	0.9102661621045237	0.37790703960752975	0.9068276834714368	0.6454408067885176	0.8382289838436919	0.8284008499729112	0.8888617500750444	1.0	0.2857142857142857	0.0
3525	0.0061353407178779025	0.0016154058776017238	0.001611465033835667	0.9634573733284193	None	0.5	1	0.5714285714285714	4	0.625	5	0.35714285714285715	0.5	6	4	3	0	0	0.5714285714285714	4	7	0.6666666666666666	10	0.0	0.6666666666666666	0.6055945276192434	0.9162745032658112	0.7641109828631885	0.891668022725491	0.6836633024780843	0.671737657503145	0.808275790196555	0.8505481690699292	0	0	0.0
6964	0.07132703155286722	0.005694397246948132	-0.0035949533527630992	0.8076198143027115	None	0	0	0.35714285714285715	5	0.6842105263157895	13	0.25	0.6842105263157895	16	13	4	1	0	0.42857142857142855	14	6	1.4	21	0.1111111111111111	0.125	0.5078225926552818	0.9093111294304913	0.47148304393381474	0.900653505824789	0.48211001351952715	0.8690760017710414	0.8254703276789088	0.8941822241600417	1.0	0.4375	0.0
1834	None	None	None	None	None	0	0	1.0	1	0	0	1.0	0	1	0	0	0	0	0.5	2	1	0.13333333333333333	2	0.0	0	0	0	0	0	0	0	0	0	0	0	0
1399	None	None	None	None	None	0	0	0.25	1	1.0	3	0.5555555555555556	0.3333333333333333	1	1	3	2	0	1.0	3	3	0.3333333333333333	5	0.2	0	0.12615089145005337	0.5	0.6477533305927041	0.5	0.18006007682478103	0.5	0.9123086760797933	0.5	1.0	0	0.6724684751893677
6871	0.0478375905793397	0.009278373322844834	0.008939199104189837	0.8878790593912151	None	0	0	0.35714285714285715	5	0.6842105263157895	13	0.2692307692307692	0.631578947368421	15	12	5	0	0	0.46153846153846156	13	6	1.4	21	0.0	0.13333333333333333	0.540307233867276	0.9269478481656163	0.4883588028787771	0.9210821441226223	0.4813672798264587	0.8561248486169527	0.8237735649017154	0.9055477197102956	0	0	0.0
4337	0.03168653803538812	0.0020530556600206152	0.0020340918799576398	0.8902249607014033	None	0	0	0.36363636363636365	4	0.7142857142857143	10	0.2909090909090909	0.5714285714285714	11	8	4	1	0	0.45454545454545453	5	11	1.0666666666666667	16	0.1111111111111111	0.14285714285714285	0.7260473472327043	0.9028652629918406	0.45460728498885244	0.9179839798449078	0.6201310931234046	0.7914650977486218	0.8254703276789088	0.8800432358759406	1.0	0.2727272727272727	0.0
1900	None	None	None	None	None	0.5	1	0.6666666666666666	4	0.5	3	0.4	0.5	6	3	1	0	0	0.8	5	4	0.5333333333333333	8	0.0	0.6666666666666666	0.3155978360723428	0.8542389281377318	0.1	0.910338095386864	0.10122116911670445	0.9390535533306984	0.8999015578728806	0.9066693889867339	0	0	0.0
1313	None	None	None	None	None	0	0	0.75	3	0.3333333333333333	1	0.625	0.3333333333333333	3	1	1	3	0	0.5	4	2	0.3333333333333333	5	0.75	0.6666666666666666	0.19143139745137916	0.8622495422894617	0.1	0.9697793357722484	0.10057253746204782	0.8113723513812717	0.8581659549192597	0.9049834207352906	0.3333333333333333	0.3333333333333333	0.0
599	None	None	None	None	None	0.5	1	0.8333333333333334	5	0.16666666666666666	1	0.5333333333333333	0.16666666666666666	6	1	1	0	0	0.6	5	3	0.5333333333333333	8	0.0	0.8	0.6055945276192434	0.8992713958604733	0.7794536515708881	0.877831951990585	0.6836633024780843	0.6555761266202421	0.8155958942187357	0.8322444034687195	0	0	0.0
2475	None	None	None	None	None	0	0	0.6	3	0.6	3	0.4666666666666667	0.6	4	3	2	2	0	0.6	3	5	0.4666666666666667	7	0.2857142857142857	1.0	0.48098882625397377	0.9817328256292643	0.17500031811315814	0.6812892146484275	0.27148477648919767	0.9370186693911459	0.9520532473835276	0.9228176182535298	0.625	0.25	0.0
6880	0.05304972725147778	0.01450653264113614	0.01442744849884218	0.8772659646095989	None	0	0	0.3333333333333333	4	0.7333333333333333	11	0.2833333333333333	0.6666666666666666	13	10	3	1	0	0.4166666666666667	12	5	1.1333333333333333	17	0.14285714285714285	0.16666666666666666	0.47533795144328767	0.9167902039141564	0.45460728498885244	0.9090936913442224	0.6738386970639529	0.8269481923612367	0.8330161364988259	0.8898060108263919	1.0	0.3076923076923077	0.0
1085	None	None	None	None	None	0.6666666666666666	2	0.6666666666666666	6	0.36363636363636365	4	0.7222222222222222	0.2727272727272727	7	3	5	0	0	0.5	3	6	0.8666666666666667	13	0.0	0.2	0.13035117803343024	0.937116860243086	0.6281007249990003	0.9321559299716811	0.49066850361301356	0.8119667219837117	0.7161636826020159	0.9056424089781343	0	0	0.0
1696	None	None	None	None	None	0	0	0.5	2	0.3333333333333333	1	0.5555555555555556	0.3333333333333333	1	1	3	0	0	1.0	3	3	0.3333333333333333	5	0.0	0	0.13568986014935833	0.5	0.6477533305927041	0.5	0.18006007682478103	0.5	0.9102263765708068	0.5	0	0	0.0
2601	0.0036936043633747535	0.0008914600311263765	0.0006393363191825434	0.9727407134409038	None	0	0	0.6666666666666666	4	0.42857142857142855	3	0.6	0.42857142857142855	5	3	3	1	0	0.6	5	3	0.6	9	0.125	0.6666666666666666	0.6055945276192434	0.847754976075818	0.7622230764003708	0.9423413285709022	0.6836633024780843	0.6371834012976024	0.8744686720551715	0.8444032530672491	1.0	0.2	0.0
2084	None	None	None	None	None	0	0	0.25	2	0.7777777777777778	7	0.55	0.4444444444444444	6	4	4	5	0	0.8	5	4	0.7333333333333333	11	0.5	0.3333333333333333	0.2071335026532959	0.9748692301909413	0.5608653838582323	0.934437470114759	0.2965615729695802	0.8451880072942515	0.9517273163403556	0.9352834574663833	0.3333333333333333	0.16666666666666666	0.0
1908	None	None	None	None	None	0	0	0	0	0	0	1.0	0	0	0	0	0	0	1.0	1	1	0.06666666666666667	1	0.0	0	0	0	0	0	0	0	0	0	0	0	0
1178	None	None	None	None	None	0.5	1	0.5	3	0.5714285714285714	4	0.42857142857142855	0.2857142857142857	2	2	6	2	0	0.42857142857142855	3	7	0.6	9	0.125	0.3333333333333333	0.10178128966199336	0.5044531064083158	0.3955800958713905	0.7423203854781945	0.5226347346942205	0.5792419525021578	0.8651838948236844	0.6142422260756472	0.75	1.0	0.38827657707090346
2003	None	None	None	None	None	0	0	1.0	4	0.0	0	0.6666666666666666	0	3	0	2	2	0	1.0	3	3	0.4	6	0.4	0.6666666666666666	0	0	0	0	0	0	0	0	0	0	0
4180	0.034976337490797114	0.0037459263286206473	0.001681932739294766	0.8879943026641902	None	0	0	0.4	4	0.6923076923076923	9	0.3	0.5384615384615384	10	7	4	1	0	0.5	5	10	1.0	15	0.1111111111111111	0.15384615384615385	0.6533733748868125	0.9024909446577011	0.3982710717277147	0.9117209299844821	0.6868100789610005	0.787580287893118	0.7940345781216587	0.8761878680785667	1.0	0.3	0.0
446	None	None	None	None	None	0.2222222222222222	2	0.38095238095238093	8	0.5862068965517241	17	0.17613636363636365	0.5172413793103449	18	15	12	3	0	0.6875	11	16	2.066666666666667	31	0.12	0	0.6829784321030709	0.9181639040145725	0.8462557477060753	0.9566546832993554	0.8190905082190474	0.8797067648996207	0.8399263988008875	0.9241782092375704	0.2777777777777778	0.16666666666666666	0.0
2375	None	None	None	None	None	0	0	0.7142857142857143	5	0.125	1	0.4	0	1	0	8	3	0	1.0	5	5	0.6666666666666666	10	0.15789473684210525	0.3333333333333333	0	0	0	0	0	0	0	0	0	0	0
5515	0.03454778378823888	0.008156414914655174	0.007330756744302472	0.9241731690442098	None	0	0	0.4	4	0.6666666666666666	8	0.3111111111111111	0.5833333333333334	10	7	3	1	0	0.5555555555555556	9	5	0.9333333333333333	14	0.14285714285714285	0.2222222222222222	0.5078225926552818	0.8997918448135066	0.5513391821779762	0.8491229698486342	0.7008048778888535	0.8308770093308155	0.8067993740878568	0.8627320670424352	1.0	0.3	0.0
3786	0.006337887135955209	0.0007859258489632255	0.0003102994441017745	0.9821553754875939	None	0.5	1	0.6666666666666666	4	0.5714285714285714	4	0.375	0.42857142857142855	6	3	2	1	0	0.6666666666666666	6	4	0.6	9	0.2	0.6666666666666666	0.6679428600853401	0.7699511745171126	0.7966842267414053	0.9337586725784723	0.6836633024780843	0.8934266475620732	0.7962078576765554	0.8801016642119407	1.0	0.5	0.0
5132	0.040215773543411645	0.006661808300627688	-0.005931916834159963	0.9048397575495462	None	0	0	0.36363636363636365	4	0.7142857142857143	10	0.2909090909090909	0.6428571428571429	12	9	3	3	0	0.45454545454545453	11	5	1.0666666666666667	16	0.42857142857142855	0.18181818181818182	0.47533795144328767	0.8745905495316144	0.37790703960752975	0.9066477097747347	0.5813720291588428	0.8835868608542539	0.8254703276789088	0.8890226446365027	0.08333333333333333	0.3333333333333333	0.0
7373	0.06377821252859063	0.004418208146267114	0.004337935643007055	0.8828754977652575	None	0	0	0.2857142857142857	4	0.7777777777777778	14	0.26666666666666666	0.7222222222222222	15	13	4	1	0	0.3333333333333333	15	5	1.3333333333333333	20	0.1	0.13333333333333333	0.4885924722569321	0.9331560398574892	0.4883588028787771	0.8901536134992295	0.6813767784912269	0.8288364987313425	0.8044454308884654	0.8910950318328182	1.0	0.06666666666666667	0.0
6327	0.05369037979979177	0.014846562201161099	0.014770745788786099	0.874698474999856	None	0	0	0.3333333333333333	4	0.7333333333333333	11	0.2833333333333333	0.6666666666666666	13	10	3	1	0	0.4166666666666667	12	5	1.1333333333333333	17	0.14285714285714285	0.16666666666666666	0.47533795144328767	0.9167902039141564	0.45460728498885244	0.9090936913442224	0.6193883594303362	0.8461102585469299	0.8330161364988259	0.8943074500098979	1.0	0.3076923076923077	0.0
7115	0.060345519553777836	0.008977925857388104	0.008744454531007376	0.8719716281155047	None	0	0	0.3333333333333333	4	0.7333333333333333	11	0.2833333333333333	0.6666666666666666	13	10	3	1	0	0.4166666666666667	12	5	1.1333333333333333	17	0.14285714285714285	0.16666666666666666	0.47533795144328767	0.8882547855387345	0.45460728498885244	0.8563037436787294	0.6813767784912269	0.8162660345682101	0.8254703276789088	0.8560756203369286	1.0	0.3076923076923077	0.0
897	None	None	None	None	None	0	0	1.0	1	0	0	1.0	0	0	0	1	4	0	0.5	2	1	0.13333333333333333	2	0.6666666666666666	0	0	0	0	0	0	0	0	0	0	0	0
5874	0.037150964804717856	0.002362644649498371	0.00019080104757993315	0.9518930008441935	None	0	0	0.3333333333333333	4	0.7333333333333333	11	0.2833333333333333	0.6666666666666666	13	10	3	1	0	0.4166666666666667	12	5	1.1333333333333333	17	0.14285714285714285	0.16666666666666666	0.47533795144328767	0.9215425245168121	0.5580101388403389	0.9116340161401559	0.6095048350858083	0.8632083790637493	0.8312922226334959	0.9014239202609017	1.0	0.3076923076923077	0.0
7418	0.04812797239582918	0.013239676338441501	0.012977994099651224	0.8862232589814545	None	0	0	0.3333333333333333	4	0.7333333333333333	11	0.2833333333333333	0.6666666666666666	13	10	3	1	0	0.4166666666666667	12	5	1.1333333333333333	17	0.14285714285714285	0.16666666666666666	0.47533795144328767	0.9167902039141564	0.45460728498885244	0.9090936913442224	0.6738386970639529	0.8430995774710418	0.8312922226334959	0.8935825056393171	1.0	0.3076923076923077	0.0
3837	0.0038681195795342628	0.0002519566910733035	0.00021943592418486514	0.985396573588556	None	0.5	1	0.6666666666666666	4	0.5	3	0.4	0.3333333333333333	6	2	1	1	0	0.8	4	5	0.5333333333333333	8	0.5	0.6666666666666666	0.6055945276192434	0.9125053300832551	0.6418806012700718	0.8893920395743325	0.6836633024780843	0.5599875972736877	0.860047694749673	0.8258876470003179	1.0	0.3333333333333333	0.0
1580	None	None	None	None	None	0	0	0.75	3	0.5	2	0.6	0.5	4	2	1	0	0	0.4	5	2	0.4	6	0.0	0.5	0.4337658953866101	0.8944151069246874	0.8413703289886986	0.8943055590835046	0.6697308573487781	0.6826488555166308	0.8680188206570343	0.8428216043192382	0	0	0.0
158	None	None	None	None	None	0	0	0.25	1	1.0	3	0.8333333333333334	0	1	0	3	2	0	0.6666666666666666	3	2	0.3333333333333333	5	0.2222222222222222	0.6666666666666666	0	0	0	0	0	0	0	0	0	0	0
396	None	None	None	None	None	0	0	0.6666666666666666	4	0.42857142857142855	3	0.45	0.2857142857142857	5	2	3	1	0	0.8	5	4	0.6	9	0.14285714285714285	0.5	0.36552676047532484	0.6779632789274637	0.3246484852643116	0.8512104296580518	0.26845743787964893	0.8983978321920841	0.7694294370100101	0.8257835213932577	1.0	0.2	0.0
7075	0.048314929222426396	0.012208494128678664	0.012129782241932136	0.9183141585831089	None	0	0	0.4166666666666667	5	0.625	10	0.3	0.5625	12	9	5	0	0	0.6	10	6	1.2	18	0.0	0.16666666666666666	0.7698823869422506	0.933175753851285	0.5721728189911006	0.9351950497304945	0.4750621372817119	0.8332677837899524	0.8080547018479455	0.9092866269564888	0	0	0.0
1361	None	None	None	None	None	0	0	0.5	1	1.0	1	0.75	0	0	0	2	2	0	1.0	2	2	0.2	3	0.25	0	0	0	0	0	0	0	0	0	0	0	0
400	None	None	None	None	None	0	0	1.0	1	0	0	1.0	0	1	0	0	1	0	0.5	2	1	0.13333333333333333	2	0.3333333333333333	0	0	0	0	0	0	0	0	0	0	0	0
1828	None	None	None	None	None	0.5	1	0.8333333333333334	5	0.2857142857142857	2	0.45	0.2857142857142857	7	2	1	0	0	0.8	5	4	0.6	9	0.0	0.6666666666666666	0.6055945276192434	0.8714890821893272	0.7966842267414053	0.8362466297321509	0.6836633024780843	0.6422936392835467	0.792331125772415	0.7984596648597144	0	0	0.0
7334	0.049935871618031855	0.012549983623231105	0.01185133568908838	0.8920245674377139	None	0	0	0.3333333333333333	4	0.7333333333333333	11	0.25757575757575757	0.6666666666666666	13	10	3	1	0	0.5454545454545454	11	6	1.1333333333333333	17	0.14285714285714285	0.18181818181818182	0.47533795144328767	0.9202848399541802	0.45460728498885244	0.9096484885358895	0.6095048350858083	0.8182412007807036	0.8254703276789088	0.8896021348915399	1.0	0.3076923076923077	0.0
7300	0.04851224762486155	0.011472642760892384	0.01140688194296872	0.8799637255107753	None	0	0	0.36363636363636365	4	0.7142857142857143	10	0.2909090909090909	0.6428571428571429	12	9	3	1	0	0.45454545454545453	11	5	1.0666666666666667	16	0.14285714285714285	0.18181818181818182	0.47533795144328767	0.9165220866586355	0.5063087119145957	0.9080537023927034	0.654190828526262	0.846428780197875	0.8271377729433538	0.8938787833008055	1.0	0.25	0.0
2005	None	None	None	None	None	0.5	1	0.5714285714285714	4	0.625	5	0.4166666666666667	0.625	9	5	0	0	0	0.375	8	3	0.6666666666666666	10	0.0	1.0	0.6055945276192434	0.8888668673718289	0.7622230764003708	0.9096384869132603	0.6836633024780843	0.8854872849589688	0.6866401861141199	0.8951662050556978	0	0	0.0
2264	None	None	None	None	None	0	0	0	0	0	0	1.0	0	0	0	0	0	0	1.0	1	1	0.06666666666666667	1	0.0	0	0	0	0	0	0	0	0	0	0	0	0
1953	None	None	None	None	None	1.0	1	1.0	4	0.25	1	0.6666666666666666	0	4	0	1	1	0	1.0	3	3	0.4	6	0.5	0.6666666666666666	0	0	0	0	0	0	0	0	0	0	0
3173	0.03711860341243355	0.0033811431516576696	-0.0016829096829963444	0.8881423720498302	None	0	0	0.4	4	0.6923076923076923	9	0.3409090909090909	0.6153846153846154	12	8	2	1	0	0.36363636363636365	4	11	1.0	15	0.25	0.18181818181818182	0.6533733748868125	0.9103791196327582	0.5528043145784745	0.926014503010875	0.5561888114950871	0.8820527164277173	0.8339382494125749	0.9076915739495266	1.0	0.25	0.0
5581	0.04580357567993054	0.006113911053239071	-0.0060833747717690895	0.8750039702412722	None	0	0	0.3333333333333333	4	0.7333333333333333	11	0.26153846153846155	0.6666666666666666	13	10	3	1	0	0.38461538461538464	5	13	1.1333333333333333	17	0.14285714285714285	0.13333333333333333	0.47533795144328767	0.9271035818627242	0.45460728498885244	0.9277421916757451	0.6095048350858083	0.8168388766290473	0.8254703276789088	0.8999682312696263	1.0	0.3076923076923077	0.0
5773	0.0541087204208862	0.0159350315919517	0.015930604274539167	0.8823880298145501	None	0	0	0.3333333333333333	4	0.7333333333333333	11	0.2833333333333333	0.6666666666666666	13	10	3	1	0	0.4166666666666667	12	5	1.1333333333333333	17	0.14285714285714285	0.16666666666666666	0.47533795144328767	0.9167902039141564	0.45460728498885244	0.9090936913442224	0.6193883594303362	0.8425276031296857	0.8312922226334959	0.8934455743010918	1.0	0.3076923076923077	0.0
352	None	None	None	None	None	0	0	0.5	1	1.0	1	1.0	0	1	0	1	0	0	0.3333333333333333	3	1	0.2	3	0.0	0	0	0	0	0	0	0	0	0	0	0	0
2529	None	None	None	None	None	1.0	1	1.0	4	0.0	0	0.5	0	4	0	1	0	0	0.75	4	3	0.4	6	0.0	1.0	0	0	0	0	0	0	0	0	0	0	0
5866	0.05055368278902454	0.011739956925610652	0.01153373057817657	0.8840618193625449	None	0	0	0.3333333333333333	4	0.7333333333333333	11	0.25757575757575757	0.6666666666666666	13	10	3	1	0	0.5454545454545454	11	6	1.1333333333333333	17	0.14285714285714285	0.18181818181818182	0.47533795144328767	0.9202848399541802	0.45460728498885244	0.9096484885358895	0.6095048350858083	0.835112411764499	0.8254703276789088	0.8934007505449995	1.0	0.3076923076923077	0.0
3070	0.0035551361036223338	0.0013232990998707538	0.0013229208707880428	0.9890490508124209	None	0.5	1	0.7142857142857143	5	0.375	3	0.5	0.125	6	1	3	0	0	0.8	4	5	0.6666666666666666	10	0.0	0.4	0.6055945276192434	0.9399968817800197	0.5312696450027593	0.8991584654058377	0.6886965769467555	0.6414984435508926	0.8283955179234257	0.8629984808972685	0	0	0.0
1701	None	None	None	None	None	0	0	0.75	3	0.3333333333333333	1	0.5555555555555556	0	2	0	2	5	0	1.0	3	3	0.3333333333333333	5	0.8333333333333334	0.6666666666666666	0	0	0	0	0	0	0	0	0	0	0
7157	0.05765332677488724	0.0037281907093383846	0.0014403912521221227	0.8760589529705657	None	0	0	0.3333333333333333	4	0.75	12	0.27692307692307694	0.6875	14	11	3	2	0	0.38461538461538464	13	5	1.2	18	0.2857142857142857	0.15384615384615385	0.47533795144328767	0.9210478621493263	0.37790703960752975	0.908880564292719	0.6466135282471447	0.8123959171333396	0.8436523149329725	0.8883624391154264	0.5357142857142857	0.2857142857142857	0.0
4987	0.05513396032089423	0.008400977178087424	-0.007823782027770412	0.8662687398305086	None	0	0	0.3333333333333333	4	0.7333333333333333	11	0.3090909090909091	0.6	12	9	4	1	0	0.45454545454545453	11	5	1.1333333333333333	17	0.1111111111111111	0.16666666666666666	0.5078225926552818	0.9096815336109553	0.3982710717277147	0.8958469493482515	0.6701417518465632	0.7626170749629209	0.8122401823226058	0.8671795018172049	1.0	0.3333333333333333	0.0
5672	0.05520641279300152	0.013047188126990721	0.012922759673317066	0.8729458076584746	None	0	0	0.36363636363636365	4	0.7142857142857143	10	0.2909090909090909	0.6428571428571429	12	9	3	1	0	0.45454545454545453	11	5	1.0666666666666667	16	0.14285714285714285	0.18181818181818182	0.47533795144328767	0.9165220866586355	0.5063087119145957	0.9083560058097073	0.6503825689607815	0.8448412100218339	0.8321559464201467	0.893608577481966	1.0	0.3333333333333333	0.0
1857	None	None	None	None	None	0	0	0.5	2	0.6666666666666666	2	0.625	0.6666666666666666	2	2	2	0	0	0.5	2	4	0.3333333333333333	5	0.0	0	0.3848985629322016	0.8073509588616296	0.698104957598655	0.577311451280128	0.5825581123133581	0.7366404939664901	0.7861582065037627	0.7159387761186631	0	0	0.0
2521	None	None	None	None	None	0	0	0.5	1	1.0	1	0.75	0	0	0	2	0	0	1.0	2	2	0.2	3	0.0	0	0	0	0	0	0	0	0	0	0	0	0
384	None	None	None	None	None	0	0	0.3333333333333333	1	1.0	2	0.6666666666666666	0.5	2	1	1	0	0	0.6666666666666666	3	2	0.26666666666666666	4	0.0	0	0.5847177216513832	0.7132997049019054	0.43579136058661494	0.9495440982882463	0.7159275825813032	0.5756923857106914	0.8653290102729597	0.7996038773770408	0	0	0.0
3369	0.005933272793225921	0.0018290156900902903	0.0018289558364306359	0.9741887546346178	None	0.5	1	0.6666666666666666	4	0.5714285714285714	4	0.42857142857142855	0.5714285714285714	7	4	1	0	0	0.42857142857142855	3	7	0.6	9	0.0	1.0	0.28855409661801934	0.9212516716324358	0.5001206174140654	0.9365954707916269	0.7702642085899758	0.7352341155105597	0.935137556727452	0.8867379275989179	0	0	0.0
5585	0.06128659847394531	0.014790044062438341	-0.002174067398188067	0.8844253831235899	None	0	0	0.3333333333333333	4	0.7333333333333333	11	0.2833333333333333	0.6666666666666666	12	10	4	2	0	0.4166666666666667	12	5	1.1333333333333333	17	0.2	0.16666666666666666	0.47533795144328767	0.8970826778429902	0.5317038074151228	0.914596124849375	0.5986399605784571	0.8740779577222023	0.8254703276789088	0.8964084037750247	0.5416666666666666	0.3333333333333333	0.0
5980	0.053036392684419835	0.016313697595161086	0.01629563863675293	0.8857419929685824	None	0	0	0.3333333333333333	4	0.7333333333333333	11	0.2833333333333333	0.6666666666666666	13	10	3	1	0	0.4166666666666667	12	5	1.1333333333333333	17	0.14285714285714285	0.16666666666666666	0.47533795144328767	0.9167902039141564	0.45460728498885244	0.9090936913442224	0.6193883594303362	0.8425276031296857	0.8312922226334959	0.8934455743010918	1.0	0.3076923076923077	0.0
5194	0.03997538026731098	0.012106992149971553	0.012098199751452921	0.8840086646425451	None	0	0	0.3333333333333333	4	0.7333333333333333	11	0.25757575757575757	0.6666666666666666	13	10	3	1	0	0.5454545454545454	11	6	1.1333333333333333	17	0.14285714285714285	0.18181818181818182	0.47533795144328767	0.9202848399541802	0.45460728498885244	0.9096484885358895	0.6201310931234046	0.8166019108297413	0.8237735649017154	0.8892420397173171	1.0	0.3076923076923077	0.0
6719	0.05144886340667561	0.004194339954153635	0.004103303362503906	0.8866118174052801	None	0	0	0.4166666666666667	5	0.625	10	0.3	0.625	13	10	4	0	0	0.4166666666666667	12	5	1.2	18	0.0	0.15384615384615385	0.47533795144328767	0.9220937216663847	0.45460728498885244	0.903517822065384	0.6193883594303362	0.8448639752733994	0.8330161364988259	0.8941941452193841	0	0	0.0
2402	None	None	None	None	None	0	0	0.2	1	1.0	5	0.4666666666666667	0	0	0	6	0	0	0.6	3	5	0.4666666666666667	7	0.0	0	0	0	0	0	0	0	0	0	0	0	0
3004	0.03683691113257773	0.002978188405979482	0.0027735622603813352	0.8823588400575109	None	0	0	0.4	4	0.6923076923076923	9	0.3	0.5384615384615384	11	7	3	1	0	0.5	5	10	1.0	15	0.16666666666666666	0.15384615384615385	0.7260473472327043	0.906127176522734	0.45460728498885244	0.9202101765740961	0.6201310931234046	0.804949336534462	0.8242799836055535	0.8852710646657234	1.0	0.2727272727272727	0.0
5538	0.043356151981209026	0.002467314082410786	-0.0018033602220140325	0.9101671233588462	None	0	0	0.36363636363636365	4	0.7142857142857143	10	0.26666666666666666	0.6428571428571429	12	9	3	1	0	0.4166666666666667	5	12	1.0666666666666667	16	0.14285714285714285	0.14285714285714285	0.47533795144328767	0.9273287355247313	0.5555945466551593	0.9079482756234153	0.720141847201847	0.8338158726152343	0.8476944370398101	0.8956100493769532	1.0	0.25	0.0
466	None	None	None	None	None	0	0	0.5	2	0.75	3	1.0	0.75	5	3	0	2	0	0.16666666666666666	6	1	0.4	6	1.0	0.8	0.4287957710517277	0.9178643522423	0.1326008218604759	0.8982350787438464	0.22072671935629468	0.8783104249098395	0.7527916588429822	0.8992866553748236	0.6	0.6	0.0
38	None	None	None	None	None	0	0	1.0	1	0	0	1.0	0	1	0	0	1	0	0.5	2	1	0.13333333333333333	2	0.3333333333333333	0	0	0	0	0	0	0	0	0	0	0	0
7235	0.05446552400934055	0.012467092742544547	0.012454032760610623	0.9065800302230547	None	0	0	0.3333333333333333	4	0.75	12	0.27692307692307694	0.6875	14	11	3	1	0	0.38461538461538464	13	5	1.2	18	0.14285714285714285	0.15384615384615385	0.47533795144328767	0.9110433901895134	0.3906457598247212	0.8964570253268948	0.6466135282471447	0.836618171244096	0.8537299723541584	0.8848715885331954	1.0	0.2857142857142857	0.0
3678	0.042184997796809266	0.0029695441106330762	0.002773204094199255	0.8654359211917746	None	0	0	0.4	4	0.6666666666666666	8	0.28	0.5833333333333334	10	7	3	1	0	0.5	5	10	0.9333333333333333	14	0.14285714285714285	0.16666666666666666	0.5078225926552818	0.9124283685700552	0.5063087119145957	0.9227122624046917	0.6737994782121095	0.8475046037008027	0.8222543455222193	0.8983963754084142	1.0	0.3	0.0
1797	None	None	None	None	None	0	0	0.6	3	0.4	2	0.5833333333333334	0.2	4	1	2	4	0	0.3333333333333333	2	6	0.4666666666666667	7	0.8	0.3333333333333333	0.8392402272652209	0.876579276123134	0.5050293196496989	0.9164135314266363	0.24284920339662341	0.6417571159059153	0.9342513326763198	0.8383502877870371	0.25	0.75	0.0
3271	0.005216148520756834	0.0022995900997901677	0.0022939530385858225	0.9823346948221902	None	0.5	1	0.6666666666666666	4	0.5	3	0.4	0.5	6	3	1	0	0	0.8	4	5	0.5333333333333333	8	0.0	0.6666666666666666	0.6055945276192434	0.9125053300832551	0.5966985264982305	0.8878391201845013	0.6836633024780843	0.6394876789529519	0.8293625977243728	0.8405337116609071	0	0	0.0
5725	0.040300687776849003	0.013110165684024651	0.008080146310446701	0.9259530793714258	None	0	0	0.4166666666666667	5	0.625	10	0.32727272727272727	0.625	12	10	5	0	0	0.45454545454545453	11	5	1.2	18	0.0	0.15384615384615385	0.6770123302595366	0.9183637970998564	0.543431710714166	0.8715879268625889	0.4594060338020311	0.9285823923905718	0.8894402429639682	0.9088910562041811	0	0	0.0
4931	0.04833431639157142	0.013448510938059625	0.012634619514966996	0.8891613827639816	None	0	0	0.36363636363636365	4	0.7142857142857143	10	0.2909090909090909	0.6428571428571429	12	9	3	1	0	0.45454545454545453	11	5	1.0666666666666667	16	0.14285714285714285	0.18181818181818182	0.47533795144328767	0.9165220866586355	0.5063087119145957	0.9083560058097073	0.6701417518465632	0.846091931319513	0.8284008499729112	0.8939115692800845	1.0	0.3333333333333333	0.0
4591	0.03835622867529414	0.009845102530118962	0.009222431533656749	0.8920502355741745	None	0	0	0.4	4	0.6923076923076923	9	0.3	0.6153846153846154	11	8	3	0	0	0.5	10	5	1.0	15	0.0	0.2	0.813717426651797	0.909195206059259	0.6371256901429169	0.8956154819257407	0.4500550728670971	0.9065413489327628	0.8711594113159343	0.9039407267184779	0	0	0.0
5962	0.06665922760019634	0.014977443473254469	0.014183110621890751	0.8733429216757	None	0	0	0.3333333333333333	4	0.75	12	0.27692307692307694	0.6875	14	11	3	1	0	0.38461538461538464	13	5	1.2	18	0.14285714285714285	0.15384615384615385	0.47533795144328767	0.9027381636039353	0.5317038074151228	0.8642014866019394	0.6466135282471447	0.8021403403110786	0.8122401823226058	0.8612998599594285	1.0	0.21428571428571427	0.0
983	None	None	None	None	None	0	0	0.5	2	0.6666666666666666	2	1.0	0.6666666666666666	3	2	1	2	0	0.2	5	1	0.3333333333333333	5	0.4	0.5	0.4296905075137262	0.9364682670219946	0.1779792086725341	0.9254055938272864	0.3962244799832698	0.8943289188828096	0.786193384398457	0.9204269152497754	0.6666666666666666	1.0	0.0
2002	None	None	None	None	None	0	0	0.7142857142857143	5	0.125	1	0.4166666666666667	0.125	2	1	7	1	0	0.6666666666666666	4	6	0.6666666666666666	10	0.058823529411764705	0.2857142857142857	0.32315768241837306	0.5	0.8581864951325553	0.5806501841967422	0.90622010426372	0.5	0.9337803982473937	0.5270936874356607	1.0	0	0.0
1426	None	None	None	None	None	0.6666666666666666	2	0.75	6	0.2222222222222222	2	0.6875	0.1111111111111111	4	1	6	1	0	1.0	4	4	0.7333333333333333	11	0.07692307692307693	0.2857142857142857	0.9366979346063253	0.825128119437538	0.7579947343112667	0.9128037984509659	0.3443204592550346	0.8480337983577385	0.8785413440921569	0.8668091626275785	1.0	0.75	0.0
3431	0.0037464005933358956	0.0009612469212707266	0.000954062975450366	0.9871215892152161	None	0.5	1	0.6666666666666666	4	0.5	3	0.4	0.3333333333333333	6	2	1	1	0	0.8	4	5	0.5333333333333333	8	0.5	0.6666666666666666	0.6055945276192434	0.9125053300832551	0.6418806012700718	0.8893920395743325	0.6836633024780843	0.5599875972736877	0.860047694749673	0.8258876470003179	1.0	0.3333333333333333	0.0
4836	0.039413711705757	0.0020695162814482787	-0.0010374629142214248	0.8926489523851899	None	0	0	0.4	4	0.6666666666666666	8	0.28	0.5833333333333334	10	7	3	1	0	0.5	5	10	0.9333333333333333	14	0.14285714285714285	0.16666666666666666	0.47533795144328767	0.9133387506012586	0.5063087119145957	0.916578420715959	0.720141847201847	0.8064492192312316	0.8401050009895691	0.8869187923430084	1.0	0.3	0.0
1618	None	None	None	None	None	0	0	0.75	3	0.25	1	0.6666666666666666	0	2	0	3	0	0	1.0	3	3	0.4	6	0.0	0	0	0	0	0	0	0	0	0	0	0	0
10	None	None	None	None	None	0	0	0.5714285714285714	4	0.5	4	0.47619047619047616	0.5	7	4	2	1	0	0.42857142857142855	3	7	0.6666666666666666	10	0.2	0.6666666666666666	0.6710523897397296	0.793421158510206	0.682849881610098	0.8903476845204547	0.5245824765139062	0.5720305611199613	0.6896437392047463	0.7761500736371784	1.0	0.2857142857142857	0.0
6742	0.04670189608303118	0.010666537807213277	0.010190573143554597	0.8846004531949995	None	0	0	0.36363636363636365	4	0.7142857142857143	10	0.2909090909090909	0.6428571428571429	12	9	3	1	0	0.45454545454545453	11	5	1.0666666666666667	16	0.14285714285714285	0.18181818181818182	0.47533795144328767	0.9165220866586355	0.5063087119145957	0.9080537023927034	0.6454408067885176	0.8358873995532766	0.8284008499729112	0.8913573492814924	1.0	0.3333333333333333	0.0
4985	0.04934233126718172	0.006424012338689135	0.006396988380186642	0.88365519542455	None	0	0	0.36363636363636365	4	0.7142857142857143	10	0.2909090909090909	0.6428571428571429	12	9	3	1	0	0.45454545454545453	11	5	1.0666666666666667	16	0.14285714285714285	0.18181818181818182	0.47533795144328767	0.9012036648645069	0.499637755252233	0.8628497599586156	0.6948426969046089	0.8173080862611533	0.7982522450765026	0.8640507400152188	1.0	0.4166666666666667	0.0
2081	None	None	None	None	None	0	0	0.3333333333333333	1	1.0	2	1.0	0	0	0	3	0	0	1.0	2	2	0.26666666666666666	4	0.0	0	0	0	0	0	0	0	0	0	0	0	0
973	None	None	None	None	None	0.5	1	0.6666666666666666	4	0.5	3	0.4444444444444444	0.3333333333333333	6	2	1	0	0	0.5	6	3	0.5333333333333333	8	0.0	1.0	0.6055945276192434	0.9125053300832551	0.5966985264982305	0.910468073969327	0.6697308573487781	0.6758617820893672	0.8554698748683002	0.8581001623135421	0	0	0.0
3251	0.04071607743504458	0.005448699164596842	0.005445260259878799	0.864250061461336	None	0	0	0.4	4	0.6666666666666666	8	0.28	0.5833333333333334	10	7	3	1	0	0.5	5	10	0.9333333333333333	14	0.14285714285714285	0.16666666666666666	0.5280186769921043	0.9108422323265744	0.5063087119145957	0.9211802324514287	0.6737994782121095	0.8475046037008027	0.8222543455222193	0.8971426676297165	1.0	0.3	0.0
5622	0.04808649481158127	0.013303955232056514	0.013299961953953485	0.8764166124481532	None	0	0	0.36363636363636365	4	0.7142857142857143	10	0.2909090909090909	0.6428571428571429	12	9	3	1	0	0.45454545454545453	11	5	1.0666666666666667	16	0.14285714285714285	0.18181818181818182	0.47533795144328767	0.9165220866586355	0.5063087119145957	0.9080537023927034	0.6454408067885176	0.8513456204473956	0.8284008499729112	0.8950847659459276	1.0	0.3333333333333333	0.0
980	None	None	None	None	None	0.42857142857142855	3	0.5882352941176471	10	0.391304347826087	9	0.44642857142857145	0.30434782608695654	11	7	13	0	0	0.875	8	7	1.6666666666666667	25	0.0	0.5714285714285714	0.5483413262772192	0.9003685013972651	0.860274952396144	0.9158702462503214	0.3940348976180449	0.9371944685056349	0.7125097401707178	0.9191283620265973	0	0	0.0
7159	0.04757136484743647	0.01311555509755398	0.013103834980135653	0.8764773522037309	None	0	0	0.36363636363636365	4	0.7142857142857143	10	0.2909090909090909	0.6428571428571429	12	9	3	1	0	0.45454545454545453	11	5	1.0666666666666667	16	0.14285714285714285	0.18181818181818182	0.47533795144328767	0.9165220866586355	0.5063087119145957	0.9080537023927034	0.6454408067885176	0.8513456204473956	0.8284008499729112	0.8950847659459276	1.0	0.3333333333333333	0.0
5502	0.04681924361329784	0.003541033752950602	-0.003539900623194999	0.8772632851852527	None	0	0	0.3333333333333333	4	0.7333333333333333	11	0.26153846153846155	0.6666666666666666	13	10	3	1	0	0.38461538461538464	5	13	1.1333333333333333	17	0.14285714285714285	0.13333333333333333	0.47533795144328767	0.9059113372481474	0.5053974759899068	0.884113788050553	0.6738386970639529	0.7917872591219309	0.7982522450765026	0.8673203805270967	1.0	0.23076923076923078	0.0
5121	0.039237483218928546	0.0033278006143606436	-0.0032138621455293608	0.8800471615818589	None	0	0	0.3333333333333333	4	0.7333333333333333	11	0.26153846153846155	0.6666666666666666	13	10	3	1	0	0.38461538461538464	5	13	1.1333333333333333	17	0.14285714285714285	0.13333333333333333	0.47533795144328767	0.9265168774911128	0.5580101388403389	0.9218224946717897	0.6193883594303362	0.826810032975234	0.7982522450765026	0.8991949169783255	1.0	0.3076923076923077	0.0
1814	None	None	None	None	None	0	0	0.3333333333333333	1	1.0	2	1.0	0.5	2	1	1	0	0	0.25	4	1	0.26666666666666666	4	0.0	0	0.6670201113133455	0.8499856065461603	0.4743648177551122	0.9275162341395767	0.5567763299426602	0.7835368483682925	0.8583846627448565	0.864909256559145	0	0	0.0
6036	0.052010161178969	0.013640593182537615	0.013602220281689312	0.8747959553631184	None	0	0	0.3333333333333333	4	0.7333333333333333	11	0.2833333333333333	0.6666666666666666	13	10	3	1	0	0.4166666666666667	12	5	1.1333333333333333	17	0.14285714285714285	0.16666666666666666	0.47533795144328767	0.9167902039141564	0.45460728498885244	0.9090936913442224	0.6193883594303362	0.8269397421924729	0.8312922226334959	0.8898040809127592	1.0	0.3076923076923077	0.0
6687	0.05418042172968707	0.014893965665750991	0.014851456970082553	0.875196561619592	None	0	0	0.3333333333333333	4	0.7333333333333333	11	0.2833333333333333	0.6666666666666666	13	10	3	1	0	0.4166666666666667	12	5	1.1333333333333333	17	0.14285714285714285	0.16666666666666666	0.47533795144328767	0.9167902039141564	0.45460728498885244	0.9090936913442224	0.6193883594303362	0.8269397421924729	0.8312922226334959	0.8898040809127592	1.0	0.23076923076923078	0.0
997	None	None	None	None	None	0	0	1.0	2	0.0	0	0.75	0	1	0	1	0	0	1.0	2	2	0.2	3	0.0	0	0	0	0	0	0	0	0	0	0	0	0
4393	None	None	None	None	None	0	0	0.5	4	0.5555555555555556	5	0.4583333333333333	0.3333333333333333	6	3	4	3	0	0.375	8	3	0.7333333333333333	11	0.3333333333333333	0.2222222222222222	0.827224394886968	0.8492135698201443	0.7090043973000235	0.91914738313041	0.7663774604653104	0.8675623253434692	0.7980053610852542	0.8821497065612279	0.3333333333333333	0.3333333333333333	0.0
3783	0.004785914348393796	0.0011749131382756306	0.0005689503204143344	0.9816161625737138	None	0.5	1	0.8333333333333334	5	0.2857142857142857	2	0.45	0.2857142857142857	7	2	1	0	0	0.8	5	4	0.6	9	0.0	0.5	0.7302911925514366	0.9312675828847434	0.3977047713041522	0.7730025245771094	0.7069167651687283	0.6724339248809188	0.8744686720551715	0.8200905452024364	0	0	0.0
5785	0.05117740627477813	0.014466679303018525	0.014419951320241034	0.8893795181709787	None	0	0	0.36363636363636365	4	0.7142857142857143	10	0.2909090909090909	0.6428571428571429	12	9	3	1	0	0.45454545454545453	11	5	1.0666666666666667	16	0.14285714285714285	0.18181818181818182	0.426971614609299	0.8939695012896854	0.37790703960752975	0.8693060528021362	0.6144465972580723	0.8763262145335742	0.8284008499729112	0.8802666445647196	1.0	0.3333333333333333	0.0
11	None	None	None	None	None	0	0	0.25	1	1.0	4	0.6	0.75	4	3	1	0	0	0.4	5	2	0.4	6	0.0	0	0.8627769525879732	0.9025196136155094	0.7473381085156328	0.7523224945354358	0.5996323312483179	0.7287904648259894	0.7278228770766877	0.8087162903128772	0	0	0.0
136	None	None	None	None	None	0	0	0.5	3	0.5	3	0.6666666666666666	0.3333333333333333	2	2	5	6	0	0.3333333333333333	6	2	0.5333333333333333	8	0.42857142857142855	0.2857142857142857	0.511505289620276	0.9839371504021215	0.6158445355690747	0.9556651819792036	0.24887347194919718	0.8158882849469227	0.9642480100718835	0.9474234017368149	0.5	0.5	0.26789189388594054
2626	0.0002936494443765092	3.695902841968282e-05	3.486188740048115e-05	0.9999779964114464	None	0.6666666666666666	2	0.75	6	0.2222222222222222	2	0.6111111111111112	0.1111111111111111	3	1	7	0	0	0.5	3	6	0.7333333333333333	11	0.0	0.25	0.10178128966199336	0.8269141492840624	0.6281007249990003	0.6109618076838687	0.6185334279378416	0.7819246097730581	0.903528606221134	0.7497718509275313	0	0	0.0
7460	0.05586804930140011	0.004340757241397059	0.003910885432453522	0.9098678812936286	None	0	0	0.3076923076923077	4	0.7647058823529411	13	0.2714285714285714	0.6470588235294118	14	11	4	0	0	0.35714285714285715	14	5	1.2666666666666666	19	0.0	0.14285714285714285	0.47533795144328767	0.9228152123578791	0.47148304393381474	0.9107667203556166	0.6750835140188272	0.8627373395685523	0.8139273641121861	0.9015136989714625	0	0	0.0
4821	0.04974886551959081	0.010054601375403007	0.009694663737501046	0.8801504847429558	None	0	0	0.36363636363636365	4	0.7142857142857143	10	0.2909090909090909	0.6428571428571429	12	9	3	1	0	0.45454545454545453	11	5	1.0666666666666667	16	0.14285714285714285	0.18181818181818182	0.47533795144328767	0.9165220866586355	0.5063087119145957	0.9083560058097073	0.6701417518465632	0.846091931319513	0.8284008499729112	0.8939115692800845	1.0	0.3333333333333333	0.0
197	None	None	None	None	None	0	0	0.6666666666666666	4	0.3333333333333333	2	0.4444444444444444	0.3333333333333333	6	2	1	0	0	0.5	6	3	0.5333333333333333	8	0.0	0.6666666666666666	0.6055945276192434	0.9125053300832551	0.5799639238522615	0.9382066512308115	0.6952900338234063	0.6579141495592307	0.8744686720551715	0.8705992689240795	0	0	0.0
5184	0.039527280276520506	0.002572007674548364	0.0025612596863377065	0.8653573957154937	None	0	0	0.4	4	0.6923076923076923	9	0.2727272727272727	0.6153846153846154	10	8	4	1	0	0.45454545454545453	5	11	1.0	15	0.1	0.15384615384615385	0.4675725399563516	0.9010192885268636	0.34102636618209214	0.9298636754500366	0.5294851341358322	0.8711121720200212	0.8098576323093442	0.9033204706334603	1.0	0.3	0.0
6919	0.04908201208485943	0.014129680522513434	0.013918214690938216	0.8864782615694008	None	0	0	0.3333333333333333	4	0.7333333333333333	11	0.25757575757575757	0.6	12	9	4	1	0	0.5454545454545454	11	6	1.1333333333333333	17	0.1111111111111111	0.18181818181818182	0.5078225926552818	0.9190270235127231	0.5063087119145957	0.9087232446802446	0.6148179641046065	0.823972114831275	0.8246235618899378	0.8899548095906391	1.0	0.3333333333333333	0.0
7238	0.05782949840494305	0.008697788464161835	0.006199111735377437	0.8930484972291386	None	0	0	0.3333333333333333	4	0.7333333333333333	11	0.2833333333333333	0.6666666666666666	13	10	3	2	0	0.4166666666666667	12	5	1.1333333333333333	17	0.2857142857142857	0.16666666666666666	0.47533795144328767	0.9049194052623531	0.45460728498885244	0.9050372938303627	0.6813767784912269	0.8607650974372477	0.8254703276789088	0.8918479315557964	0.5384615384615384	0.3076923076923077	0.0
2902	0.005161447345652582	0.0006236249615862214	0.0006107064716372126	0.9988582053197871	None	0	0	0.6	3	0.4	2	0.4666666666666667	0.2	3	1	3	1	0	0.6	5	3	0.4666666666666667	7	0.125	0.3333333333333333	0.33269665111767804	0.9212207895288691	0.8907307980055478	0.9540235235584958	0.90622010426372	0.794136549281024	0.9351030650296405	0.9072533755377664	1.0	0	0.0
3426	0.03193587345301778	0.0007335338557411385	0.0006800531460221793	0.876696612869162	None	0	0	0.4	4	0.6923076923076923	9	0.3	0.5384615384615384	11	7	3	1	0	0.5	5	10	1.0	15	0.16666666666666666	0.15384615384615385	0.8068316845799938	0.8550802331912303	0.6117305946423897	0.9162863649052879	0.6796694995867385	0.8589504636225099	0.86432633333014	0.8799032271628962	1.0	0.2727272727272727	0.0
2453	None	None	None	None	None	0.5	1	0.8571428571428571	6	0.125	1	0.6666666666666666	0.125	4	1	5	1	0	0.6	3	5	0.6666666666666666	10	0.09090909090909091	0.5714285714285714	0.5044359755736181	0.9850126123143461	0.7860716207980614	0.9353442062147301	0.7101706397068156	0.7341856276412186	0.8366225711915951	0.9324164742998632	1.0	0.25	0.0
4457	0.04911637134884731	0.013628849702640253	0.01278905672039583	0.8857480762024663	None	0	0	0.36363636363636365	4	0.7142857142857143	10	0.2909090909090909	0.6428571428571429	12	9	3	1	0	0.45454545454545453	11	5	1.0666666666666667	16	0.14285714285714285	0.18181818181818182	0.47533795144328767	0.9165220866586355	0.5063087119145957	0.9083560058097073	0.6701417518465632	0.846091931319513	0.8284008499729112	0.8939115692800845	1.0	0.3333333333333333	0.0
6669	0.05814200509748142	0.012984180730645938	0.012778228998512222	0.8849535157500898	None	0	0	0.3333333333333333	4	0.7333333333333333	11	0.2833333333333333	0.6666666666666666	13	10	3	1	0	0.4166666666666667	12	5	1.1333333333333333	17	0.14285714285714285	0.16666666666666666	0.47533795144328767	0.8951831460755043	0.45460728498885244	0.859923547092621	0.6270048785612972	0.7893618310499861	0.8254703276789088	0.853232697542607	1.0	0.3076923076923077	0.0
4455	0.03813417395329577	0.0024068448521207906	0.002378398899595935	0.8629801898862521	None	0	0	0.4	4	0.6923076923076923	9	0.2727272727272727	0.6153846153846154	11	8	3	1	0	0.45454545454545453	5	11	1.0	15	0.14285714285714285	0.15384615384615385	0.540307233867276	0.9144483943430138	0.5580101388403389	0.9227843323226055	0.6813767784912269	0.845645811848276	0.8414561069390971	0.8987684573905188	1.0	0.2727272727272727	0.0
2270	None	None	None	None	None	0	0	0.6666666666666666	2	0.5	1	0.6666666666666666	0	0	0	3	0	0	0.6666666666666666	3	2	0.26666666666666666	4	0.0	0	0	0	0	0	0	0	0	0	0	0	0
3287	0.010227416698252594	0.001298872994300762	0.0007058248032823441	0.9761051259931114	None	0.5	1	0.5714285714285714	4	0.625	5	0.35714285714285715	0.625	8	5	1	0	0	0.5714285714285714	7	4	0.6666666666666666	10	0.0	0.6666666666666666	0.4913874994587806	0.8648066561858452	0.6573778214488287	0.8633051012632086	0.6836633024780843	0.6247379231052473	0.7850983053998964	0.8026343969729833	0	0	0.0
2016	None	None	None	None	None	0	0	1.0	3	0.0	0	0.6666666666666666	0	3	0	0	1	0	0.6666666666666666	3	2	0.26666666666666666	4	1.0	1.0	0	0	0	0	0	0	0	0	0	0	0
2511	None	None	None	None	None	0	0	0.75	3	0.25	1	0.6666666666666666	0	2	0	3	4	0	1.0	3	3	0.4	6	0.5	0.8	0	0	0	0	0	0	0	0	0	0	0
3376	0.01864694483395207	0.004296367731255706	0.0029042730168777225	0.9393840878450619	None	0	0	0.5	4	0.6	6	0.34285714285714286	0.5	8	5	3	1	0	0.7142857142857143	5	7	0.8	12	0.14285714285714285	0.2	0.8102745556158955	0.8840685994512419	0.6685084391352767	0.9147327708135522	0.6118776415331963	0.8356859720230073	0.8493353394751368	0.8818725863035722	1.0	0.375	0.0
5839	0.05251703108581957	0.008450932118990596	-0.008228522295918632	0.8696387985620435	None	0	0	0.3333333333333333	4	0.7333333333333333	11	0.3090909090909091	0.6	12	9	4	2	0	0.45454545454545453	11	5	1.1333333333333333	17	0.2222222222222222	0.16666666666666666	0.5078225926552818	0.9096815336109553	0.3982710717277147	0.8955784482582301	0.6469848950936787	0.7545612623078727	0.8284008499729112	0.8653697982309738	0.5416666666666666	0.25	0.0
1199	None	None	None	None	None	0	0	0.2	1	1.0	5	0.5833333333333334	0.6	3	3	3	2	0	0.75	4	3	0.4666666666666667	7	0.2	0	0.7314090900944542	0.9277270521553049	0.15596771052679145	0.5668220106198669	0.6363707138407055	0.8455699615054676	0.925443265582382	0.8186386532391137	0.6666666666666666	0.6666666666666666	0.0
1422	None	None	None	None	None	0	0	0.7142857142857143	5	0.0	0	0.5	0	2	0	7	2	0	0.8	4	5	0.6666666666666666	10	0.125	0.2857142857142857	0	0	0	0	0	0	0	0	0	0	0
524	None	None	None	None	None	1.0	1	1.0	4	0.25	1	0.5	0.25	5	1	0	0	0	0.75	3	4	0.4	6	0.0	1.0	0.28493505033455174	0.874081885761849	0.1	0.7390206691459497	0.10057253746204782	0.9529305271358696	0.8630576599372127	0.8803183278362159	0	0	0.0
4418	0.04560972349804031	0.011104956112585709	0.010448858304060981	0.8774751070521519	None	0	0	0.36363636363636365	4	0.7142857142857143	10	0.2909090909090909	0.6428571428571429	12	9	3	1	0	0.45454545454545453	11	5	1.0666666666666667	16	0.14285714285714285	0.18181818181818182	0.5078225926552818	0.9232036163338639	0.6117305946423897	0.9007944369065061	0.6416717660748807	0.8449025557720103	0.8098576323093442	0.8937198968725165	1.0	0.25	0.0
3165	0.004754606635470268	0.0005040808909807306	0.00026865603967265143	0.9807917505323518	None	0.5	1	0.8333333333333334	5	0.2857142857142857	2	0.45	0.2857142857142857	7	2	1	0	0	0.8	4	5	0.6	9	0.0	0.5	0.6055945276192434	0.9224675571044658	0.4311739765960902	0.91557550237699	0.6836633024780843	0.6740851270598344	0.8744686720551715	0.8655598083396696	0	0	0.0
4401	0.03793741859736968	0.0016828453849620998	0.001678369139924561	0.8635271716961808	None	0	0	0.4	4	0.6923076923076923	9	0.2727272727272727	0.6153846153846154	11	8	3	1	0	0.45454545454545453	5	11	1.0	15	0.14285714285714285	0.15384615384615385	0.540307233867276	0.9144483943430138	0.5580101388403389	0.9227843323226055	0.6813767784912269	0.845645811848276	0.8414561069390971	0.8987684573905188	1.0	0.2727272727272727	0.0
2340	None	None	None	None	None	0.5	1	0.8333333333333334	5	0.2857142857142857	2	0.45	0.2857142857142857	7	2	1	0	0	0.8	5	4	0.6	9	0.0	0.8	0.6055945276192434	0.907697183001362	0.5910657057378528	0.816882517562606	0.655798412219472	0.9206155383833888	0.877475516144363	0.8886786329360491	0	0	0.0
6452	0.05971496500643636	0.00930069656357035	0.007929643773492924	0.8962643233768053	None	0	0	0.3333333333333333	4	0.75	12	0.27692307692307694	0.6875	14	11	3	1	0	0.38461538461538464	13	5	1.2	18	0.14285714285714285	0.15384615384615385	0.5078225926552818	0.9121417544252574	0.4580309299942022	0.8725945849406123	0.6346470335421079	0.826545942727215	0.8321559464201467	0.874553792353011	1.0	0.2857142857142857	0.0
2517	None	None	None	None	None	0.5	1	0.8333333333333334	5	0.2857142857142857	2	0.5625	0.2857142857142857	5	2	3	3	0	1.0	4	4	0.6	9	0.42857142857142855	0.8	0.6315411524313697	0.9401266577730887	0.2538321868246079	0.7174056237321219	0.27148477648919767	0.9508526838980678	0.8946356444871916	0.9016756353871541	0.2	0.2	0.0
1526	None	None	None	None	None	0	0	0.25	1	1.0	3	0.5555555555555556	0.6666666666666666	2	2	2	3	0	1.0	3	3	0.3333333333333333	5	0.375	0	0.7314090900944542	0.5	0.1539611538646189	0.505016223350996	0.5307377323896711	0.5871291397457605	0.916788031211374	0.5309749089439615	0.5	1.0	0.0
515	None	None	None	None	None	0.5	1	0.6666666666666666	4	0.5	3	0.4444444444444444	0.3333333333333333	6	2	1	0	0	0.5	6	3	0.5333333333333333	8	0.0	1.0	0.7302911925514366	0.9294530023953687	0.4144393739501212	0.822415080234644	0.7069167651687283	0.6430332799488911	0.8744686720551715	0.8272920541018296	0	0	0.0
4580	0.04019028848341171	0.0030711457440162	0.0028216300312619543	0.8850816207169944	None	0	0	0.4	4	0.6923076923076923	9	0.2727272727272727	0.6153846153846154	11	8	3	1	0	0.45454545454545453	5	11	1.0	15	0.14285714285714285	0.15384615384615385	0.47533795144328767	0.9172204358358644	0.45460728498885244	0.9241787357999547	0.666222177932992	0.838573165787096	0.8189920981997555	0.8988441912418671	1.0	0.36363636363636365	0.0
701	None	None	None	None	None	0.5	1	0.7142857142857143	5	0.25	2	0.5555555555555556	0.25	4	2	5	3	0	0.5	3	6	0.6666666666666666	10	0.25	0.2857142857142857	0.10089064483099668	0.9770345585511757	0.6281007249990003	0.8710845316315736	0.5865671968566346	0.7530335989206849	0.903528606221134	0.9053946630108237	0.25	0.5	0.0
6822	0.04659689249404378	0.012151175360907384	0.01213427050758654	0.8778209136445427	None	0	0	0.36363636363636365	4	0.7142857142857143	10	0.2909090909090909	0.6428571428571429	12	9	3	1	0	0.45454545454545453	11	5	1.0666666666666667	16	0.14285714285714285	0.18181818181818182	0.47533795144328767	0.9165220866586355	0.5063087119145957	0.9080537023927034	0.67760773777759	0.8358608685508052	0.8428365781727575	0.8913511065069789	1.0	0.3333333333333333	0.0
2215	None	None	None	None	None	0.5	1	0.8333333333333334	5	0.2857142857142857	2	0.45	0.2857142857142857	7	2	1	0	0	0.8	5	4	0.6	9	0.0	0.8	0.6055945276192434	0.8999778522875387	0.7622230764003708	0.9048356255285294	0.6836633024780843	0.6469465027100354	0.8341410400498447	0.8435553690016915	0	0	0.0
7364	0.09572069912792332	0.019856279118959912	0.01106478137409213	0.6759422894423318	None	0	0	0.3076923076923077	4	0.7647058823529411	13	0.2714285714285714	0.7058823529411765	15	12	3	1	0	0.35714285714285715	14	5	1.2666666666666666	19	0.14285714285714285	0.14285714285714285	0.47533795144328767	0.9146553424529037	0.301206794226207	0.9078659169183017	0.6193883594303362	0.8073668441352491	0.8287925916567057	0.8840031145549743	1.0	0.26666666666666666	0.0
6284	0.05456118327635463	0.014294891686553507	0.014235236522436214	0.8764836969527138	None	0	0	0.3333333333333333	4	0.7333333333333333	11	0.2833333333333333	0.6666666666666666	13	10	3	1	0	0.4166666666666667	12	5	1.1333333333333333	17	0.14285714285714285	0.16666666666666666	0.47533795144328767	0.9167902039141564	0.45460728498885244	0.9090936913442224	0.6193883594303362	0.8269397421924729	0.8312922226334959	0.8898040809127592	1.0	0.3076923076923077	0.0
3681	0.033709574701535405	0.003934071335620704	0.002451267196694917	0.9086534833361389	None	0	0	0.4444444444444444	4	0.6363636363636364	7	0.28888888888888886	0.5454545454545454	9	6	3	1	0	0.5555555555555556	5	9	0.8666666666666667	13	0.14285714285714285	0.18181818181818182	0.540307233867276	0.8988944837168465	0.5446682255156136	0.8793256238069497	0.7202329772864802	0.8208253823433049	0.7866472770241282	0.8696275876905333	1.0	0.3333333333333333	0.0
5869	0.04827328264656218	0.003470109400533646	-0.0034532247190294353	0.8804054617600914	None	0	0	0.3333333333333333	4	0.7333333333333333	11	0.26153846153846155	0.6666666666666666	13	10	3	1	0	0.38461538461538464	5	13	1.1333333333333333	17	0.14285714285714285	0.13333333333333333	0.47533795144328767	0.9122953761833738	0.301206794226207	0.9296845780253254	0.6813767784912269	0.8203483127285309	0.8254703276789088	0.8954365695123782	1.0	0.3076923076923077	0.0
4329	0.026620626371012437	0.006879177292418286	0.00356010425180827	0.8942809912753464	None	0	0	0.4	4	0.6923076923076923	9	0.25	0.5384615384615384	10	7	4	2	0	0.6	6	10	1.0	15	0.2222222222222222	0.15384615384615385	0.813717426651797	0.8986583410238366	0.69630684954976	0.909891212760974	0.4813672798264587	0.899039751627584	0.8038428525879506	0.9026572244000518	0.55	0.3	0.0
1098	None	None	None	None	None	0.6666666666666666	2	0.75	6	0.2222222222222222	2	0.6111111111111112	0.2222222222222222	4	2	6	0	0	0.5	3	6	0.7333333333333333	11	0.0	0.25	0.10178128966199336	0.9693355040114056	0.6281007249990003	0.6822842506677642	0.5865671968566346	0.7136810655247898	0.9013904134208186	0.8468848896783875	0	0	0.0
6710	0.0532669124097177	0.006629937464224271	-0.006606566758048572	0.8656531805706088	None	0	0	0.3333333333333333	4	0.75	12	0.3	0.625	13	10	4	1	0	0.4166666666666667	12	5	1.2	18	0.1111111111111111	0.15384615384615385	0.47533795144328767	0.9112606138616478	0.34193485846657695	0.8948633067818814	0.6201310931234046	0.7591110260911978	0.8254703276789088	0.8667798747656545	1.0	0.3076923076923077	0.0
3269	0.0043770950695129944	0.0013010472772573224	0.0013009839748367143	0.9892457759082365	None	0.5	1	0.8333333333333334	5	0.2857142857142857	2	0.45	0.2857142857142857	5	2	3	1	0	0.8	4	5	0.6	9	0.14285714285714285	0.5	0.6055945276192434	0.9060168793116947	0.521538126139773	0.9374870612895639	0.6836633024780843	0.5588140201882422	0.8744686720551715	0.8502683672204244	1.0	0.4	0.0
3078	0.005671849024942249	0.0013360222923593814	0.00025477418490788163	0.9725054502389028	None	0.5	1	0.5714285714285714	4	0.625	5	0.3333333333333333	0.5	8	4	1	0	0	0.8333333333333334	6	5	0.6666666666666666	10	0.0	0.5	0.6055945276192434	0.86730542658292	0.6484024220777354	0.880706196065314	0.6836633024780843	0.7240230283680995	0.7381889125557372	0.833918983761399	0	0	0.0
4236	0.041619192307247796	0.008189021048868251	0.0073743077365840334	0.908873870227235	None	0	0	0.3333333333333333	4	0.75	12	0.27692307692307694	0.6875	14	11	3	1	0	0.38461538461538464	13	5	1.2	18	0.14285714285714285	0.15384615384615385	0.5078225926552818	0.9241111893829526	0.5848703667413643	0.9131663537081808	0.6144465972580723	0.8484298370517483	0.8364376656087302	0.8994934251810849	1.0	0.2857142857142857	0.0
6841	0.059284509676523385	0.00375611152081219	0.0014855221959292513	0.9093247425026342	None	0	0	0.36363636363636365	4	0.7142857142857143	10	0.2909090909090909	0.6428571428571429	12	9	3	2	0	0.45454545454545453	11	5	1.0666666666666667	16	0.2857142857142857	0.16666666666666666	0.4885924722569321	0.9025687373190434	0.5190062596648592	0.9369024624067389	0.6862685253866865	0.8522361411549603	0.8806365255750073	0.9025086352841493	0.5416666666666666	0.25	0.0
6400	0.053255559036618244	0.005002570122742579	0.004217292187048852	0.8980083268816969	None	0	0	0.38461538461538464	5	0.6470588235294118	11	0.31666666666666665	0.5882352941176471	13	10	5	1	0	0.4166666666666667	12	5	1.2666666666666666	19	0.09090909090909091	0.14285714285714285	0.47533795144328767	0.9244031084016578	0.4883588028787771	0.908381002719321	0.6738386970639529	0.868452778515606	0.8330161364988259	0.9027682482416894	1.0	0.07692307692307693	0.0
2828	0.035884779392164626	0.0009043982086991991	0.0005234951673429612	0.8834510546432393	None	0	0	0.3333333333333333	4	0.7333333333333333	11	0.38636363636363635	0.6	13	9	3	1	0	0.36363636363636365	4	11	1.1333333333333333	17	0.16666666666666666	0.2857142857142857	0.7260473472327043	0.9054336730757357	0.5326150433398117	0.9319009080800112	0.5776029884452059	0.842493454398583	0.86432633333014	0.898811784577345	1.0	0	0.0
603	None	None	None	None	None	0	0	0.6666666666666666	2	0.0	0	0.6666666666666666	0	1	0	2	4	0	0.6666666666666666	3	2	0.26666666666666666	4	0.5714285714285714	0	0	0	0	0	0	0	0	0	0	0	0
4869	0.041297553680590564	0.012338919634410216	0.011345191220299538	0.9099785685776329	None	0	0	0.4	4	0.6923076923076923	9	0.3	0.6153846153846154	11	8	3	1	0	0.5	10	5	1.0	15	0.14285714285714285	0.2	0.47533795144328767	0.9146021619711546	0.5580101388403389	0.9052837630026206	0.6813767784912269	0.8473902087914	0.8312922226334959	0.8922823787526722	1.0	0.36363636363636365	0.0
5886	0.05725736820449137	0.01585215738300378	0.015843516010358345	0.8920797900351246	None	0	0	0.3333333333333333	4	0.75	12	0.27692307692307694	0.6875	14	11	3	1	0	0.38461538461538464	13	5	1.2	18	0.14285714285714285	0.15384615384615385	0.47533795144328767	0.9231551945991164	0.5063087119145957	0.9150305021419399	0.6076080561039117	0.8195713759415484	0.8284008499729112	0.893345006879622	1.0	0.2857142857142857	0.0
2612	1.0230720167230877e-05	1.863218052982802e-07	1.7126112765881283e-07	0.9972581413629765	None	0	0	0.125	1	1.0	9	0.4074074074074074	0	0	0	10	0	0	0.3333333333333333	3	9	0.7333333333333333	11	0.0	0	0	0	0	0	0	0	0	0	0	0	0
4919	0.04549395706539129	0.008150094024100692	0.007999660988956705	0.9143436596243677	None	0	0	0.3333333333333333	4	0.75	12	0.27692307692307694	0.6875	14	11	3	1	0	0.38461538461538464	13	5	1.2	18	0.14285714285714285	0.15384615384615385	0.47533795144328767	0.9096970845121589	0.5063087119145957	0.8755777195197832	0.6494274607284752	0.8372468105787539	0.8122401823226058	0.8772177582417182	1.0	0.35714285714285715	0.0
6944	0.053909976964604416	0.00677583087076629	-0.006764959136700374	0.8682809693612881	None	0	0	0.3333333333333333	4	0.75	12	0.3	0.625	13	10	4	1	0	0.4166666666666667	12	5	1.2	18	0.1111111111111111	0.15384615384615385	0.47533795144328767	0.9112606138616478	0.34193485846657695	0.8948633067818814	0.6201310931234046	0.7591110260911978	0.8254703276789088	0.8667798747656545	1.0	0.3076923076923077	0.0
4333	0.031209914270584393	0.007909335385990326	0.004379144346874253	0.9164877641006544	None	0	0	0.4	4	0.6923076923076923	9	0.2727272727272727	0.6153846153846154	11	8	3	4	0	0.45454545454545453	5	11	1.0	15	0.5714285714285714	0.15384615384615385	0.7664395159063491	0.9048090365383606	0.6117305946423897	0.9401472719298943	0.603624189942988	0.8534673708405298	0.8652872295782866	0.9051681897592737	0.2272727272727273	0.36363636363636365	0.0
4594	0.03709924731205981	0.009074422392949175	0.00830358986106707	0.893890755926948	None	0	0	0.4	4	0.6666666666666666	8	0.3111111111111111	0.5833333333333334	10	7	3	1	0	0.5555555555555556	9	5	0.9333333333333333	14	0.14285714285714285	0.2222222222222222	0.6770123302595366	0.9003429524935419	0.6244281423926532	0.8869893843485808	0.6701417518465632	0.8835118773101855	0.8370682739774192	0.8904977896447517	1.0	0.2	0.0
930	None	None	None	None	None	0	0	1.0	3	0.0	0	0.6666666666666666	0	3	0	0	1	0	0.6666666666666666	3	2	0.26666666666666666	4	1.0	1.0	0	0	0	0	0	0	0	0	0	0	0
2543	None	None	None	None	None	0.3333333333333333	1	0.625	5	0.4	4	0.5714285714285714	0.2	6	2	5	1	0	0.42857142857142855	3	7	0.8	12	0.1	0.2222222222222222	0.1829690332863021	0.9776792887853971	0.6281007249990003	0.8798864556241223	0.7101706397068156	0.8285314136619979	0.9077388176678861	0.9204706450364568	1.0	0.5	0.0
6850	0.05436889263193457	0.00248854420101573	-0.0024880421082357452	0.8748586317116905	None	0	0	0.3333333333333333	4	0.75	12	0.3	0.625	13	10	4	1	0	0.4166666666666667	12	5	1.2	18	0.1111111111111111	0.15384615384615385	0.47533795144328767	0.9112606138616478	0.34193485846657695	0.8948633067818814	0.6193883594303362	0.7640331870024266	0.8254703276789088	0.8678198363671128	1.0	0.3076923076923077	0.0
4614	0.034192149425637544	0.00815225087869686	0.008151138953254105	0.9283433278800354	None	0	0	0.36363636363636365	4	0.7142857142857143	10	0.2909090909090909	0.6428571428571429	12	9	3	1	0	0.45454545454545453	11	5	1.0666666666666667	16	0.14285714285714285	0.18181818181818182	0.5078225926552818	0.907635370525165	0.5513391821779762	0.869895002934503	0.6701417518465632	0.846091931319513	0.8122401823226058	0.8768717191860393	1.0	0.3333333333333333	0.0
3731	0.02972498359610184	0.00675621511048884	0.0009560045837911786	0.9190066285828248	None	0	0	0.4	4	0.6666666666666666	8	0.28	0.6666666666666666	10	8	3	3	0	0.5	5	10	0.9333333333333333	14	0.375	0.16666666666666666	0.7981888362804709	0.9077027306805171	0.69630684954976	0.9292227617469674	0.4813672798264587	0.8965246149260909	0.8464321539619961	0.9121335582348694	0.1	0.3	0.0
5266	0.03975085550692656	0.0030583917060069115	0.0001080580279122217	0.8965234528062651	None	0	0	0.3333333333333333	4	0.7333333333333333	11	0.26153846153846155	0.6666666666666666	13	10	3	1	0	0.38461538461538464	5	13	1.1333333333333333	17	0.14285714285714285	0.13333333333333333	0.47533795144328767	0.8991028603645843	0.45460728498885244	0.9156689900797862	0.6813767784912269	0.8762931087658783	0.8254703276789088	0.8981341109350963	1.0	0.23076923076923078	0.0
6918	0.06798673441158155	0.013811978476621403	0.012975457992395268	0.862122394477748	None	0	0	0.3333333333333333	4	0.75	12	0.27692307692307694	0.6875	14	11	3	1	0	0.38461538461538464	13	5	1.2	18	0.14285714285714285	0.15384615384615385	0.47533795144328767	0.9160483521034254	0.37790703960752975	0.9088805642927191	0.6193883594303362	0.8186474456267121	0.8321559464201467	0.8875238063821664	1.0	0.2857142857142857	0.0
168	None	None	None	None	None	0.1111111111111111	1	0.23809523809523808	5	0.7931034482758621	23	0.2980769230769231	0.4827586206896552	16	14	14	5	0	0.15384615384615385	26	4	2.066666666666667	31	0.16666666666666666	0.07407407407407407	0.5696783903353586	0.9508945381792119	0.581958875813398	0.9462552339163245	0.5943695026639428	0.8635823472110408	0.8088462971488013	0.9281773106204789	0.0625	0.25	0.0
2689	0.005051504396409199	0.0025109379747503564	0.0025050220033470895	0.9819891259109381	None	0.5	1	0.6666666666666666	4	0.5	3	0.4	0.5	6	3	1	0	0	0.8	4	5	0.5333333333333333	8	0.0	0.6666666666666666	0.6055945276192434	0.9125053300832551	0.5966985264982305	0.8878391201845013	0.6836633024780843	0.6394876789529519	0.8293625977243728	0.8405337116609071	0	0	0.0
7195	0.058469288546400607	0.004992362110241025	0.00035022608302451297	0.8883664255428307	None	0	0	0.3333333333333333	4	0.75	12	0.27692307692307694	0.6875	14	11	3	2	0	0.38461538461538464	13	5	1.2	18	0.2857142857142857	0.15384615384615385	0.47533795144328767	0.9112603392684264	0.38557352397745115	0.9075188007644331	0.6391475423161179	0.8280110116443807	0.8389220181638968	0.8871020325710917	0.5357142857142857	0.2857142857142857	0.0
1083	None	None	None	None	None	0	0	0.5	2	0.75	3	1.0	0.5	2	2	3	3	0	0.16666666666666666	6	1	0.4	6	0.3	0.8	0.7143978855258639	0.9456290901653155	0.15282453722319883	0.5625571633549461	0.3008749923575532	0.7218174824352077	0.9260503937296282	0.7947318482880449	1.0	1.0	0.0
996	None	None	None	None	None	0.6666666666666666	2	0.875	7	0.1	1	0.6	0.1	4	1	7	2	0	0.8	4	5	0.8	12	0.13333333333333333	0.5	0.10089064483099668	0.9604693633818107	0.5180034610668798	0.8210563125391537	0.5865671968566346	0.8414266735346461	0.9092434057261973	0.8935553167912087	0.625	0.5	0.0
5766	0.048439176572195534	0.014234228453216678	0.014227410517159634	0.9215689958486485	None	0	0	0.36363636363636365	4	0.7142857142857143	10	0.2909090909090909	0.6428571428571429	12	9	3	1	0	0.45454545454545453	11	5	1.0666666666666667	16	0.14285714285714285	0.18181818181818182	0.47533795144328767	0.9156754494808155	0.5848703667413643	0.8927858535013754	0.7007137478042205	0.8468916091341178	0.8637840032319862	0.8881164920426544	1.0	0.25	0.0
3222	0.005709291274782027	0.002186753522534469	0.0021742168465472603	0.9782949252310712	None	0.5	1	0.6666666666666666	4	0.5714285714285714	4	0.375	0.5714285714285714	7	4	1	0	0	0.6666666666666666	4	6	0.6	9	0.0	0.6666666666666666	0.6055945276192434	0.9328456989413916	0.7622230764003708	0.883186475285588	0.6836633024780843	0.7336900164028284	0.8744686720551715	0.8686654280366005	0	0	0.0
710	None	None	None	None	None	0	0	1.0	2	0.0	0	1.0	0	2	0	0	0	0	0.3333333333333333	3	1	0.2	3	0.0	1.0	0	0	0	0	0	0	0	0	0	0	0
4330	0.03880965178657234	0.0028856629619050745	-0.0006501511620914192	0.8711606189255766	None	0	0	0.4	4	0.6923076923076923	9	0.2727272727272727	0.6153846153846154	11	8	3	1	0	0.45454545454545453	5	11	1.0	15	0.14285714285714285	0.15384615384615385	0.47533795144328767	0.9172204358358644	0.45460728498885244	0.923924096458402	0.7202329772864802	0.8382332445560182	0.8537299723541584	0.8986580311759419	1.0	0.2727272727272727	0.0
1553	None	None	None	None	None	0	0	0.3333333333333333	2	0.8333333333333334	5	0.6666666666666666	0.3333333333333333	2	2	5	1	0	0.75	4	3	0.5333333333333333	8	0.07142857142857142	0	0.13092037579970586	0.5119214510519609	0.6477533305927041	0.5	0.18006007682478103	0.5	0.9112730399898448	0.5039744865773362	1.0	0	0.0
3283	0.0075762131203625785	0.000523955049984744	0.0004151540248498548	0.972099946590636	None	0.5	1	0.6666666666666666	4	0.5714285714285714	4	0.36	0.5714285714285714	7	4	1	0	0	1.0	5	5	0.6	9	0.0	0.5	0.6055945276192434	0.9159768999048337	0.7622230764003708	0.9139721149428555	0.6836633024780843	0.6744045887389052	0.7722697486048313	0.8613722183782073	0	0	0.0
1235	None	None	None	None	None	0	0	0.3333333333333333	1	1.0	2	1.0	0.5	1	1	2	1	0	0.25	4	1	0.26666666666666666	4	0.125	0	0.18998711420481632	0.5	0.21300930089598835	0.5	0.7007253731287333	0.5	0.9133510561917885	0.5	1.0	0	0.0
6325	0.0431187549411922	0.005974885646418839	0.005286111094833356	0.9256911802743556	None	0	0	0.3333333333333333	4	0.75	12	0.27692307692307694	0.625	13	10	4	0	0	0.38461538461538464	13	5	1.2	18	0.0	0.15384615384615385	0.47533795144328767	0.921895221861062	0.4883588028787771	0.9094317647180695	0.7307786686073182	0.8804867980195104	0.7931981867552041	0.9052853592269124	0	0	0.0
959	None	None	None	None	None	0	0	0.6666666666666666	2	0.0	0	0.6666666666666666	0	1	0	2	0	0	0.6666666666666666	2	3	0.26666666666666666	4	0.0	0	0	0	0	0	0	0	0	0	0	0	0
870	None	None	None	None	None	0	0	0.3333333333333333	1	1.0	2	0.6666666666666666	0.5	2	1	1	0	0	0.6666666666666666	3	2	0.26666666666666666	4	0.0	0	0.5847177216513832	0.7132997049019054	0.43579136058661494	0.9495440982882463	0.7159275825813032	0.5756923857106914	0.8653290102729597	0.7996038773770408	0	0	0.0
638	None	None	None	None	None	0	0	0.6666666666666666	4	0.3333333333333333	2	0.5	0.3333333333333333	4	2	3	1	0	1.0	4	4	0.5333333333333333	8	0.125	0.5	0.41439390132775716	0.6228046736776381	0.3246484852643116	0.817305516165425	0.26845743787964893	0.8729877956332505	0.7194649800093486	0.7873628427136411	1.0	0.25	0.0
4267	0.038270448983699974	0.003063790454329839	0.0004599751258590857	0.8888144302052092	None	0	0	0.4	4	0.6666666666666666	8	0.28	0.5833333333333334	10	7	3	1	0	0.5	5	10	0.9333333333333333	14	0.14285714285714285	0.16666666666666666	0.5078225926552818	0.9038362810063656	0.499637755252233	0.8844909284958585	0.6737994782121095	0.8062778696418569	0.7925096462318136	0.869976873809313	1.0	0.4	0.0
721	None	None	None	None	None	0	0	0.14285714285714285	2	0.9473684210526315	18	0.38181818181818183	0.7894736842105263	17	15	3	1	0	0.45454545454545453	11	5	1.4	21	0.125	0.42105263157894735	0.660342505156189	0.9126007291515082	0.8890993037645707	0.918552467546628	0.499689435683427	0.9588291006802645	0.8606222900997491	0.9333221469616142	1.0	0.17647058823529413	0.0
6791	0.045258411882578335	0.011440393304495013	0.011357589096109897	0.8802352487338682	None	0	0	0.36363636363636365	4	0.7142857142857143	10	0.2909090909090909	0.6428571428571429	12	9	3	1	0	0.45454545454545453	11	5	1.0666666666666667	16	0.14285714285714285	0.18181818181818182	0.47533795144328767	0.9165220866586355	0.5063087119145957	0.9080537023927034	0.648917982865843	0.8549012400963149	0.8428365781727575	0.8959697334907984	1.0	0.3333333333333333	0.0
6970	0.05560604462499148	0.0031687215383655984	-0.0031660392388855067	0.8688449819100738	None	0	0	0.3333333333333333	4	0.75	12	0.3	0.625	13	10	4	1	0	0.4166666666666667	12	5	1.2	18	0.1111111111111111	0.15384615384615385	0.47533795144328767	0.9112606138616478	0.34193485846657695	0.8948633067818814	0.6193883594303362	0.7709195778325955	0.8312922226334959	0.8692884354227365	1.0	0.3076923076923077	0.0
3680	0.009030871903547446	0.0010131176156964166	-0.0005294440137181813	0.9758503879018412	None	0.5	1	0.6666666666666666	4	0.5714285714285714	4	0.375	0.5714285714285714	7	4	1	0	0	0.6666666666666666	4	6	0.6	9	0.0	0.6666666666666666	0.7302911925514366	0.9197016174772049	0.5001206174140654	0.7697980973695	0.6828344821471979	0.8329083989645104	0.8442650813689746	0.8520306832169048	0	0	0.0
2643	0.002663333158432372	0.0002474487531154605	-0.00024734569394397926	0.9851930802732659	None	0.5	1	0.6666666666666666	4	0.3333333333333333	2	0.4	0.3333333333333333	6	2	1	0	0	0.8	5	4	0.5333333333333333	8	0.0	0.6666666666666666	0.6055945276192434	0.8855909490089031	0.7966842267414053	0.8928108292561355	0.6836633024780843	0.6555761266202421	0.8155958942187357	0.8324789055625293	0	0	0.0
262	None	None	None	None	None	0	0	0.75	3	0.25	1	0.6	0	3	0	2	4	0	0.4	2	5	0.4	6	0.8	0.4	0	0	0	0	0	0	0	0	0	0	0
507	None	None	None	None	None	0.5	1	0.5714285714285714	4	0.625	5	0.3333333333333333	0.625	9	5	0	0	0	0.8333333333333334	5	6	0.6666666666666666	10	0.0	1.0	0.6283688073386933	0.8469338849500868	0.1	0.9107745507307883	0.31883654097850117	0.7992326303254071	0.8973041813373245	0.8587721367436078	0	0	0.0
4736	0.04754767198012668	0.007526038061003031	0.007389883872298051	0.9240688019030334	None	0	0	0.2857142857142857	4	0.7777777777777778	14	0.23809523809523808	0.6666666666666666	15	12	4	0	0	0.42857142857142855	14	6	1.3333333333333333	20	0.0	0.14285714285714285	0.6650719561093977	0.9122445149504371	0.4883588028787771	0.9122832665530353	0.6193883594303362	0.8868677790230777	0.7993269771532383	0.9044297805102556	0	0	0.0
4297	0.032846575678795516	0.0070087790926830875	0.005760484390425606	0.9046787116486492	None	0	0	0.4444444444444444	4	0.6363636363636364	7	0.325	0.5454545454545454	9	6	3	1	0	0.625	8	5	0.8666666666666667	13	0.14285714285714285	0.25	0.540307233867276	0.8991181155072424	0.6117305946423897	0.8882665421125961	0.6813767784912269	0.8963840598505946	0.8312922226334959	0.8946771463757892	1.0	0.3333333333333333	0.0
1303	None	None	None	None	None	0	0	0.42857142857142855	3	0.625	5	0.3333333333333333	0.5	7	4	2	5	0	0.8333333333333334	5	6	0.6666666666666666	10	1.0	0.2222222222222222	0.6210915712145655	0.9047799424336732	0.3165397629660498	0.9604919947940903	0.567719464100678	0.8753375117215866	0.8254703276789088	0.9215658158956178	0.14285714285714285	0.2857142857142857	0.0
5051	0.04323836677266216	0.011137577282193604	0.010898869907249161	0.9081263537187694	None	0	0	0.36363636363636365	4	0.7142857142857143	10	0.32	0.5714285714285714	11	8	4	1	0	0.5	10	5	1.0666666666666667	16	0.1111111111111111	0.18181818181818182	0.47533795144328767	0.9135168202952995	0.5580101388403389	0.8638608165449834	0.6589067252018996	0.8173566555729971	0.7982522450765026	0.8700282605843783	1.0	0.36363636363636365	0.0
2806	0.030661438158226962	0.003500383027037192	-0.002883538972092658	0.8754811818719371	None	0	0	0.4	4	0.6666666666666666	8	0.28	0.5833333333333334	10	7	3	1	0	0.5	5	10	0.9333333333333333	14	0.14285714285714285	0.16666666666666666	0.6972084145963588	0.9217817729364619	0.6244281423926532	0.9212803433038699	0.6805231390389826	0.8710828197488691	0.8248759522919269	0.9071296870144626	1.0	0.3	0.0
3665	0.035398539407044384	0.001210357717371616	0.00017453156102273135	0.8965910987759411	None	0	0	0.4	4	0.6666666666666666	8	0.28	0.5833333333333334	10	7	3	1	0	0.5	5	10	0.9333333333333333	14	0.14285714285714285	0.16666666666666666	0.6937655435604573	0.9141169172945535	0.5458664875658846	0.9211740495894556	0.6805231390389826	0.8186651515386174	0.8248759522919269	0.8918940961664265	1.0	0.3	0.0
241	None	None	None	None	None	0	0	1.0	1	0	0	1.0	0	0	0	1	1	0	0.5	1	2	0.13333333333333333	2	0.16666666666666666	0	0	0	0	0	0	0	0	0	0	0	0
503	None	None	None	None	None	0	0	0.5	2	0.75	3	1.0	0.75	4	3	1	3	0	0.16666666666666666	6	1	0.4	6	0.6	0.8	0.429243139282727	0.9286811700639124	0.15529001526650502	0.9123593469732003	0.3084755996697822	0.8891471251594251	0.7699172383337816	0.9113704638224176	0.25	0.75	0.0
6577	0.0468970693726262	0.011972904951635544	0.011929411957390447	0.8771915179587522	None	0	0	0.36363636363636365	4	0.7142857142857143	10	0.2909090909090909	0.6428571428571429	12	9	3	1	0	0.45454545454545453	11	5	1.0666666666666667	16	0.14285714285714285	0.18181818181818182	0.47533795144328767	0.9165220866586355	0.5063087119145957	0.9080537023927034	0.6454408067885176	0.8358873995532766	0.8284008499729112	0.8913573492814924	1.0	0.3333333333333333	0.0
7056	0.05258618190458133	0.004525748500937933	0.004504830735233126	0.9120421187212242	None	0	0	0.3076923076923077	4	0.7647058823529411	13	0.2714285714285714	0.6470588235294118	14	11	4	0	0	0.35714285714285715	14	5	1.2666666666666666	19	0.0	0.14285714285714285	0.47533795144328767	0.9228152123578791	0.47148304393381474	0.9107667203556166	0.6750835140188272	0.8627373395685523	0.8139273641121861	0.9015136989714625	0	0	0.0
4692	0.039495333922851115	0.009068459323659786	0.007565332040807948	0.9014677022138554	None	0	0	0.4	4	0.6923076923076923	9	0.3	0.6153846153846154	11	8	3	1	0	0.5	10	5	1.0	15	0.14285714285714285	0.2	0.47533795144328767	0.9146021619711546	0.5580101388403389	0.9052837630026206	0.6813767784912269	0.8543942029937434	0.8312922226334959	0.8940385653872148	1.0	0.2727272727272727	0.0
3776	0.004861418628396049	0.0008162031421562463	-0.00069940731740494	0.9796786605275345	None	0.5	1	0.6666666666666666	4	0.5	3	0.4	0.5	6	3	1	0	0	0.8	5	4	0.5333333333333333	8	0.0	0.6666666666666666	0.7302911925514366	0.9153511645861	0.35252269653231083	0.8741651898607521	0.7069167651687283	0.6798209136664832	0.8744686720551715	0.8443137710793954	0	0	0.0
3048	0.002959786819676037	0.0011484237369315219	0.00113871781628978	0.9899142198976127	None	0.5	1	0.6666666666666666	4	0.5	3	0.4	0.3333333333333333	4	2	3	0	0	0.8	4	5	0.5333333333333333	8	0.0	0.6666666666666666	0.4337658953866101	0.8944151069246874	0.7794536515708881	0.759568053625642	0.6697308573487781	0.5448210134530704	0.8127761640295114	0.7605282943032595	0	0	0.0
2997	0.027114638766227862	0.004850557494297183	-0.00010715531616428197	0.9228703409844952	None	0	0	0.4	4	0.6923076923076923	9	0.3	0.5384615384615384	11	7	3	2	0	0.5	5	10	1.0	15	0.3333333333333333	0.15384615384615385	0.7260473472327043	0.8990005842965436	0.45460728498885244	0.9235928343609154	0.603624189942988	0.8410321454437852	0.8254703276789088	0.8923298906442352	0.5454545454545454	0.18181818181818182	0.0
4177	0.042050222564599206	0.0031428749035122398	0.002916180113503141	0.8738812060629312	None	0	0	0.4	4	0.6923076923076923	9	0.2727272727272727	0.6153846153846154	11	8	3	1	0	0.45454545454545453	5	11	1.0	15	0.14285714285714285	0.15384615384615385	0.47533795144328767	0.9172204358358644	0.45460728498885244	0.9241787357999547	0.6813767784912269	0.8433791871291194	0.8254703276789088	0.8999282341804005	1.0	0.36363636363636365	0.0
3033	0.0036288595156153836	0.0007274704576935439	0.000714179303977972	0.9870440203903813	None	0.5	1	0.6666666666666666	4	0.5	3	0.4	0.3333333333333333	6	2	1	1	0	0.8	4	5	0.5333333333333333	8	0.5	0.6666666666666666	0.6055945276192434	0.9125053300832551	0.6418806012700718	0.8893920395743325	0.6836633024780843	0.5599875972736877	0.860047694749673	0.8258876470003179	1.0	0.3333333333333333	0.0
1165	None	None	None	None	None	1.0	1	0.8	4	0.4	2	0.4666666666666667	0.2	5	1	1	1	0	0.6	5	3	0.4666666666666667	7	0.5	1.0	0.2619372631539768	0.879432918304096	0.7966842267414053	0.8258206991300646	0.655798412219472	0.5414605314395399	0.8442650813689746	0.7749592730540311	1.0	0.2	0.0
737	None	None	None	None	None	0	0	0.14285714285714285	2	0.9444444444444444	17	0.3333333333333333	0.7777777777777778	16	14	3	1	0	0.4166666666666667	12	5	1.3333333333333333	20	0.125	0.4444444444444444	0.5260154720767428	0.9153267917500971	0.8890993037645707	0.9203958188358351	0.6108244602907087	0.9537908601849804	0.8959449608677222	0.9320424621788125	1.0	0.25	0.0
7517	0.04761919730480622	0.001274283718274091	5.998649605560925e-05	0.8735561345615976	None	0	0	0.36363636363636365	4	0.7142857142857143	10	0.26666666666666666	0.6428571428571429	12	9	3	1	0	0.4166666666666667	5	12	1.0666666666666667	16	0.14285714285714285	0.14285714285714285	0.47533795144328767	0.9191238934441167	0.37790703960752975	0.923732560477174	0.6503825689607815	0.8240329206484944	0.8292763364868411	0.8962464923553846	1.0	0.3333333333333333	0.0
7324	0.05473628259577675	0.013786385673951598	0.013689617038176581	0.8776099655877777	None	0	0	0.3333333333333333	4	0.7333333333333333	11	0.2833333333333333	0.6666666666666666	13	10	3	1	0	0.4166666666666667	12	5	1.1333333333333333	17	0.14285714285714285	0.16666666666666666	0.47533795144328767	0.9167902039141564	0.45460728498885244	0.9090936913442224	0.6193883594303362	0.8425276031296857	0.8312922226334959	0.8934455743010918	1.0	0.3076923076923077	0.0
7434	0.05286595314678984	0.014554738728613702	0.014481098831928711	0.8771632290986504	None	0	0	0.3333333333333333	4	0.7333333333333333	11	0.2833333333333333	0.6666666666666666	13	10	3	1	0	0.4166666666666667	12	5	1.1333333333333333	17	0.14285714285714285	0.16666666666666666	0.47533795144328767	0.9167902039141564	0.45460728498885244	0.9090936913442224	0.6738386970639529	0.8269481923612367	0.8330161364988259	0.8898060108263919	1.0	0.3076923076923077	0.0
1427	None	None	None	None	None	0	0	0.6666666666666666	2	0.5	1	1.0	0.5	3	1	0	2	0	0.25	4	1	0.26666666666666666	4	1.0	0.6666666666666666	0.4296905075137262	0.9364682670219946	0.1779792086725341	0.9254055938272864	0.3962244799832698	0.8943289188828096	0.786193384398457	0.9204269152497754	0.6666666666666666	1.0	0.0
3927	0.008140621524407973	0.0031192345209649316	0.003116962559900054	0.9736170703122353	None	0.5	1	0.6666666666666666	4	0.5714285714285714	4	0.36	0.5714285714285714	7	4	1	0	0	1.0	5	5	0.6	9	0.0	0.5	0.6055945276192434	0.9240203715742138	0.4311739765960902	0.9140785216890251	0.6836633024780843	0.8735759354862388	0.7722697486048313	0.9059565898031111	0	0	0.0
4000	0.030158525262572684	0.003674520213013025	0.0028344273347835082	0.9613040295999786	None	0	0	0.4	4	0.6923076923076923	9	0.2727272727272727	0.6153846153846154	11	8	3	2	0	0.45454545454545453	11	5	1.0	15	0.2857142857142857	0.15384615384615385	0.47533795144328767	0.9264266029090324	0.42875789564915545	0.904947521826777	0.7202329772864802	0.8417451283590616	0.8168170674347393	0.8959105408412696	0.5454545454545454	0.18181818181818182	0.0
3207	0.005041113170369612	0.002811643829887714	0.002807774853472888	0.9814694376194424	None	0.5	1	0.6666666666666666	4	0.5	3	0.4	0.5	6	3	1	0	0	0.8	4	5	0.5333333333333333	8	0.0	0.6666666666666666	0.6055945276192434	0.9125053300832551	0.5966985264982305	0.8878391201845013	0.6836633024780843	0.6394876789529519	0.8293625977243728	0.8405337116609071	0	0	0.0
4090	0.01779926770431051	0.005797270759922147	0.004999948875476142	0.9340963940441136	None	0	0	0.5	4	0.6	6	0.3	0.5	8	5	3	4	0	0.625	5	8	0.8	12	0.5714285714285714	0.2	0.813717426651797	0.8631440263519599	0.69630684954976	0.9252012193240523	0.5424957348847234	0.9089331843498814	0.8038428525879506	0.9019587152716736	0.125	0.5	0.0
4024	0.035112110374176775	0.0011033673738128885	-0.0004873913323603646	0.8498221771608805	None	0	0	0.4	4	0.6666666666666666	8	0.28	0.5833333333333334	10	7	3	1	0	0.5	5	10	0.9333333333333333	14	0.14285714285714285	0.16666666666666666	0.8339135109886193	0.872999500294373	0.7090043973000235	0.9010113665580576	0.6454408067885176	0.8879490415048377	0.8569488199671516	0.8878274535144667	1.0	0.3	0.0
2485	None	None	None	None	None	0	0	0.14285714285714285	1	1.0	8	0.4166666666666667	0	0	0	9	0	0	0.375	3	8	0.6666666666666666	10	0.0	0	0	0	0	0	0	0	0	0	0	0	0
859	None	None	None	None	None	0	0	0	0	0	0	1.0	0	0	0	0	1	0	1.0	1	1	0.06666666666666667	1	0.25	0	0	0	0	0	0	0	0	0	0	0	0
6299	0.03855283182043592	0.013248141064670522	0.010554229240315545	0.9246510577089726	None	0	0	0.4166666666666667	5	0.625	10	0.32727272727272727	0.5625	12	9	5	0	0	0.45454545454545453	11	5	1.2	18	0.0	0.15384615384615385	0.6770123302595366	0.9183637970998564	0.543431710714166	0.8715879268625889	0.4594060338020311	0.9301768252128464	0.8719183345479516	0.9095594211731847	0	0	0.0
2317	None	None	None	None	None	0	0	1.0	2	0.0	0	0.75	0	1	0	1	0	0	1.0	2	2	0.2	3	0.0	0	0	0	0	0	0	0	0	0	0	0	0
1174	None	None	None	None	None	0.5	1	0.5714285714285714	4	0.375	3	0.47619047619047616	0.25	3	2	6	3	0	0.42857142857142855	3	7	0.6666666666666666	10	0.2	0.2857142857142857	0.1	0.5020992576637147	0.6281007249990003	0.7384652644326618	0.49066850361301356	0.5747799609065906	0.903528606221134	0.6104636390381153	0.3333333333333333	0.6666666666666666	0.0
3806	0.04064159749107417	0.0032917609202643403	0.003135598509453445	0.8663836605403972	None	0	0	0.4	4	0.6666666666666666	8	0.28	0.5833333333333334	10	7	3	1	0	0.5	5	10	0.9333333333333333	14	0.14285714285714285	0.16666666666666666	0.5078225926552818	0.9124283685700552	0.5063087119145957	0.9227122624046917	0.6737994782121095	0.8475046037008027	0.8222543455222193	0.8983963754084142	1.0	0.3	0.0
3273	0.0020990769000228545	0.0009341814680239527	0.0009341328684146161	0.990675784518177	None	1.0	1	1.0	4	0.25	1	0.5	0.25	4	1	1	0	0	0.75	3	4	0.4	6	0.0	1.0	0.7302911925514366	0.9338558655470371	0.35252269653231083	0.7848635559216688	0.7069167651687283	0.6672327800071675	0.8744686720551715	0.8243072154991056	0	0	0.0
7519	0.08116786089782585	0.02201706726996047	0.017447401938588486	0.8678199816312346	None	0	0	0.2857142857142857	4	0.7777777777777778	14	0.26666666666666666	0.7222222222222222	16	13	3	1	0	0.3333333333333333	15	5	1.3333333333333333	20	0.14285714285714285	0.13333333333333333	0.47533795144328767	0.9306545233375114	0.37790703960752975	0.8949936502862132	0.598495673937771	0.8217180272040242	0.8330161364988259	0.8898494900201256	1.0	0.3125	0.0
6163	0.05792459802591682	0.008870168143726369	0.007489747064276873	0.868762332435403	None	0	0	0.3333333333333333	4	0.75	12	0.27692307692307694	0.6875	14	11	3	1	0	0.38461538461538464	13	5	1.2	18	0.14285714285714285	0.15384615384615385	0.47533795144328767	0.9080765568043452	0.37790703960752975	0.9054024264496447	0.6454408067885176	0.8382289838436919	0.8284008499729112	0.8874288864966074	1.0	0.2857142857142857	0.0
6513	0.05097654827799186	0.014639094142607048	0.014368577435650549	0.8931236030795937	None	0	0	0.3333333333333333	4	0.7333333333333333	11	0.2833333333333333	0.6666666666666666	13	10	3	1	0	0.4166666666666667	12	5	1.1333333333333333	17	0.14285714285714285	0.16666666666666666	0.47533795144328767	0.9095523715141987	0.45460728498885244	0.9184555284694381	0.6813767784912269	0.8391948516668739	0.8312922226334959	0.8935308284119323	1.0	0.3076923076923077	0.0
3854	0.039166267080551265	0.003387127999558873	0.0033581371019844554	0.868222677194314	None	0	0	0.4	4	0.6923076923076923	9	0.2727272727272727	0.6153846153846154	11	8	3	1	0	0.45454545454545453	5	11	1.0	15	0.14285714285714285	0.15384615384615385	0.540307233867276	0.9144483943430138	0.5580101388403389	0.9227843323226055	0.666222177932992	0.8391929434279737	0.8254703276789088	0.897284499658856	1.0	0.2727272727272727	0.0
3535	0.0035930333827470405	0.001012991576900213	0.0010020391591949482	0.9820099501372304	None	0.5	1	0.6666666666666666	4	0.5	3	0.4	0.5	6	3	1	0	0	0.8	4	5	0.5333333333333333	8	0.0	0.6666666666666666	0.7302911925514366	0.9260891150147977	0.4144393739501212	0.8847501134178049	0.6952900338234063	0.7523718095848114	0.8744686720551715	0.8690446844349542	0	0	0.0
2613	1.6476047418693015e-05	5.038791219879114e-07	5.02429296033181e-07	0.9999967810510183	None	0	0	0.3333333333333333	1	1.0	2	0.6666666666666666	0.5	2	1	1	0	0	0.6666666666666666	3	2	0.26666666666666666	4	0.0	0	0.49259022162926697	0.5024526620342075	0.7109510425973239	0.5456935121417029	0.4078494737426242	0.9413466254873049	0.8422525711580424	0.7290064367767609	0	0	0.0
3042	0.04011981981114963	0.002814505504762999	-0.002734596639986381	0.8857074164079843	None	0	0	0.3333333333333333	4	0.7333333333333333	11	0.38636363636363635	0.6	13	9	3	1	0	0.36363636363636365	4	11	1.1333333333333333	17	0.16666666666666666	0.2857142857142857	0.7260473472327043	0.9220818043620427	0.5326150433398117	0.9334524287294991	0.603624189942988	0.8478255075734141	0.8485503068700159	0.9069146446670825	1.0	0	0.0
5171	0.04871309430558206	0.01011555952231136	0.009648003020194132	0.8876410270752645	None	0	0	0.3333333333333333	4	0.75	12	0.25	0.6875	14	11	3	1	0	0.5	12	6	1.2	18	0.14285714285714285	0.16666666666666666	0.5078225926552818	0.9213907716017246	0.5231844708595579	0.9036020867509978	0.57797435529174	0.8636245298188282	0.77730066901609	0.8985918345631382	1.0	0.2857142857142857	0.0
6254	0.042539741341030037	0.013345438276898089	0.008514313169125378	0.753145323013974	None	0	0	0.4166666666666667	5	0.6	9	0.3090909090909091	0.6	12	9	4	0	0	0.45454545454545453	11	5	1.1333333333333333	17	0.0	0.16666666666666666	0.813717426651797	0.9050138958409608	0.49111841869666806	0.8912530900681526	0.6172233586856104	0.9296769647651105	0.8983874959812215	0.9099633524695775	0	0	0.0
7206	0.061260728993362594	0.011832657303538103	0.01182672518245895	0.8750635492967891	None	0	0	0.3333333333333333	4	0.75	12	0.27692307692307694	0.6875	14	11	3	1	0	0.38461538461538464	13	5	1.2	18	0.14285714285714285	0.15384615384615385	0.47533795144328767	0.9141520475764814	0.38557352397745115	0.9075188007644331	0.6144465972580723	0.8192632547982259	0.8321559464201467	0.8863005289667647	1.0	0.2857142857142857	0.0
4877	0.04197648001512401	0.011922602300665913	0.011608400164297055	0.914831894515729	None	0	0	0.4166666666666667	5	0.6	9	0.34	0.4666666666666667	10	7	6	0	0	0.5	10	5	1.1333333333333333	17	0.0	0.16666666666666666	0.6941848410653243	0.8862970616454776	0.5848703667413643	0.904336639882579	0.5103661656141458	0.8829850170436095	0.7951940924823059	0.8915763817933094	0	0	0.0
6723	0.05009476632207067	0.013604944676893759	0.013577566933466607	0.886813076758476	None	0	0	0.3333333333333333	4	0.7333333333333333	11	0.2833333333333333	0.6666666666666666	13	10	3	1	0	0.4166666666666667	12	5	1.1333333333333333	17	0.14285714285714285	0.16666666666666666	0.47533795144328767	0.9095523715141987	0.45460728498885244	0.9184555284694381	0.6862685253866865	0.8468052708554111	0.8537299723541584	0.8953408698975415	1.0	0.3076923076923077	0.0
4287	0.051141511436878756	0.011197562955156755	0.010903070120969057	0.8785043211323617	None	0	0	0.36363636363636365	4	0.7142857142857143	10	0.2909090909090909	0.6428571428571429	12	9	3	1	0	0.45454545454545453	11	5	1.0666666666666667	16	0.14285714285714285	0.18181818181818182	0.47533795144328767	0.9165220866586355	0.5063087119145957	0.9083560058097073	0.6701417518465632	0.846091931319513	0.8284008499729112	0.8939115692800845	1.0	0.3333333333333333	0.0
3412	0.005015080657497381	0.003162697675793331	0.0031624137343735873	0.9809486831158427	None	0.5	1	0.6666666666666666	4	0.5	3	0.4	0.5	6	3	1	0	0	0.8	4	5	0.5333333333333333	8	0.0	0.6666666666666666	0.6679428600853401	0.928956667202469	0.5234982106671481	0.8724805170497889	0.6952900338234063	0.6395021321865246	0.7944784938371486	0.8440946735149845	0	0	0.0
1114	None	None	None	None	None	0	0	1.0	3	0.0	0	0.6666666666666666	0	3	0	0	1	0	0.6666666666666666	3	2	0.26666666666666666	4	1.0	1.0	0	0	0	0	0	0	0	0	0	0	0
35	None	None	None	None	None	0	0	0.3333333333333333	1	1.0	2	1.0	0.5	2	1	1	0	0	0.25	4	1	0.26666666666666666	4	0.0	0	0.5847177216513832	0.7132997049019054	0.43579136058661494	0.9495440982882463	0.7159275825813032	0.5756923857106914	0.8653290102729597	0.7996038773770408	0	0	0.0
3941	0.03461460546698126	0.004141162999112162	0.0026489567672675946	0.8922595786614994	None	0	0	0.4	4	0.6923076923076923	9	0.3	0.5384615384615384	10	7	4	1	0	0.5	5	10	1.0	15	0.1111111111111111	0.15384615384615385	0.6533733748868125	0.9024909446577011	0.3982710717277147	0.9117209299844821	0.6868100789610005	0.787580287893118	0.7940345781216587	0.8761878680785667	1.0	0.3	0.0
1570	None	None	None	None	None	0.5	1	0.6666666666666666	4	0.5714285714285714	4	0.42857142857142855	0.5714285714285714	7	4	1	0	0	0.42857142857142855	7	3	0.6	9	0.0	1.0	0.6055945276192434	0.9051964671301036	0.442350987119732	0.9401802987347393	0.7069167651687283	0.7251054372372036	0.8744686720551715	0.8801309141506596	0	0	0.0
3174	0.03221922597194577	0.003916327797016351	-0.003161014909637575	0.8708312889428709	None	0	0	0.4	4	0.6666666666666666	8	0.28	0.5833333333333334	10	7	3	1	0	0.5	5	10	0.9333333333333333	14	0.14285714285714285	0.16666666666666666	0.6972084145963588	0.9217817729364619	0.6244281423926532	0.9212803433038699	0.6805231390389826	0.8710828197488691	0.8248759522919269	0.9071296870144626	1.0	0.3	0.0
1899	None	None	None	None	None	1.0	1	0.8	4	0.4	2	0.4666666666666667	0.2	5	1	1	0	0	0.6	5	3	0.4666666666666667	7	0.0	1.0	0.6055945276192434	0.889307491092882	0.7966842267414053	0.8720333561661896	0.6836633024780843	0.6656558256053544	0.8341410400498447	0.8268954123245948	0	0	0.0
5258	0.036720596251331845	0.010541381411440875	0.009597447958694261	0.9003272604346717	None	0	0	0.4	4	0.6923076923076923	9	0.3	0.6153846153846154	11	8	3	1	0	0.5	10	5	1.0	15	0.14285714285714285	0.2	0.47533795144328767	0.9146021619711546	0.5580101388403389	0.9052837630026206	0.6813767784912269	0.8543942029937434	0.8312922226334959	0.8940385653872148	1.0	0.36363636363636365	0.0
2961	0.03489871376692295	0.0015289937604319776	0.0014410922130384952	0.8934258028392442	None	0	0	0.4	4	0.6666666666666666	8	0.28	0.5833333333333334	10	7	3	1	0	0.5	5	10	0.9333333333333333	14	0.14285714285714285	0.16666666666666666	0.6937655435604573	0.9095609028726078	0.5585640353161482	0.9207217752892599	0.6805231390389826	0.8186651515386174	0.8241707342168229	0.8898558817492795	1.0	0.3	0.0
3750	0.008960182626656505	0.002272383767352263	0.002268641750411714	0.9612689303835404	None	0.5	1	0.5714285714285714	4	0.625	5	0.3333333333333333	0.625	8	5	1	0	0	0.8333333333333334	5	6	0.6666666666666666	10	0.0	0.5	0.6679428600853401	0.9088565708167329	0.5463306126221346	0.8852033644354689	0.6836633024780843	0.7831085972149193	0.8737072553695896	0.8670850445805823	0	0	0.0
2411	None	None	None	None	None	0	0	0.2	2	0.9230769230769231	12	1.0	0.9230769230769231	14	12	0	2	0	0.06666666666666667	15	1	1.0	15	1.0	0.7142857142857143	0.5399720469553843	0.8804567990464811	0.4964199255454245	0.917255709587142	0.29788714065934363	0.9218572656787861	0.786193384398457	0.908052342306674	0.5357142857142857	0.42857142857142855	0.0
3512	0.0038569232803197817	0.001084634402474535	0.001033176887648649	0.9872770843058232	None	0.5	1	0.6666666666666666	4	0.5714285714285714	4	0.36	0.42857142857142855	5	3	3	0	0	1.0	5	5	0.6	9	0.0	0.5	0.6055945276192434	0.9132479100484551	0.7622230764003708	0.7795234929248122	0.6836633024780843	0.742786645727155	0.8322635860051298	0.826226443560329	0	0	0.0
5567	0.039417666934766594	0.0025393400053952994	-0.0024258510517564647	0.8810711607553022	None	0	0	0.36363636363636365	4	0.7142857142857143	10	0.26666666666666666	0.6428571428571429	12	9	3	1	0	0.4166666666666667	5	12	1.0666666666666667	16	0.14285714285714285	0.14285714285714285	0.5078225926552818	0.9252352768457768	0.5848703667413643	0.9205451607856128	0.6466135282471447	0.8336625472458831	0.8098576323093442	0.8995676382993232	1.0	0.25	0.0
3973	0.031209550431033087	0.0021707315391275668	0.0016238247960970687	0.8825346885547638	None	0	0	0.36363636363636365	4	0.7142857142857143	10	0.2909090909090909	0.5714285714285714	11	8	4	1	0	0.45454545454545453	5	11	1.0666666666666667	16	0.1111111111111111	0.14285714285714285	0.7260473472327043	0.9028652629918406	0.45460728498885244	0.9179839798449078	0.6201310931234046	0.7914650977486218	0.8254703276789088	0.8800432358759406	1.0	0.2727272727272727	0.0
1017	None	None	None	None	None	0.5	1	0.6666666666666666	4	0.2857142857142857	2	0.5	0.2857142857142857	3	2	5	2	0	0.5	3	6	0.6	9	0.15384615384615385	0.3333333333333333	0.1	0.5041984413192752	0.6281007249990003	0.7384652644326618	0.49066850361301356	0.711799848431569	0.903528606221134	0.657681884644289	0.6666666666666666	0.6666666666666666	0.0
2356	None	None	None	None	None	0	0	0.5	3	0.5714285714285714	4	0.42857142857142855	0	0	0	8	0	0	0.42857142857142855	3	7	0.6	9	0.0	0	0	0	0	0	0	0	0	0	0	0	0
6071	0.05230340151063051	0.014965215725538713	0.014917932050015818	0.8744934285901831	None	0	0	0.3333333333333333	4	0.7333333333333333	11	0.2833333333333333	0.6666666666666666	13	10	3	1	0	0.4166666666666667	12	5	1.1333333333333333	17	0.14285714285714285	0.16666666666666666	0.47533795144328767	0.9167902039141564	0.45460728498885244	0.9090936913442224	0.6270048785612972	0.8350699428235114	0.8287925916567057	0.8916823757004781	1.0	0.3076923076923077	0.0
3935	0.03346949092160598	0.004439056058487429	0.0017467463552571165	0.8911889950687433	None	0	0	0.4	4	0.6923076923076923	9	0.3	0.5384615384615384	10	7	4	1	0	0.5	5	10	1.0	15	0.1111111111111111	0.15384615384615385	0.6533733748868125	0.9024909446577011	0.3982710717277147	0.9117209299844821	0.6868100789610005	0.787580287893118	0.7940345781216587	0.8761878680785667	1.0	0.3	0.0
2651	0.0065364518803375645	0.0003139967683268885	0.00026041644302914795	0.9813137416311074	None	0	0	0.6666666666666666	4	0.3333333333333333	2	0.5	0.3333333333333333	6	2	1	1	0	1.0	4	4	0.5333333333333333	8	0.5	0.3333333333333333	0.6679428600853401	0.8041774083133519	0.7319203064593102	0.9372565122294773	0.6385562960310331	0.830717428445144	0.8769961072204135	0.8701641738377447	1.0	0.3333333333333333	0.0
5823	0.05597240423916985	0.004812626611240735	0.004521603116712154	0.9111353824188149	None	0	0	0.3076923076923077	4	0.7647058823529411	13	0.2714285714285714	0.6470588235294118	14	11	4	0	0	0.35714285714285715	14	5	1.2666666666666666	19	0.0	0.14285714285714285	0.47533795144328767	0.9228152123578791	0.47148304393381474	0.9107667203556166	0.6750835140188272	0.8627373395685523	0.8139273641121861	0.9015136989714625	0	0	0.0
3326	0.006096073483131361	0.0014859367443055918	9.248656793341524e-05	0.9938245097644981	None	0.6666666666666666	2	0.75	6	0.2222222222222222	2	0.55	0.1111111111111111	4	1	6	0	0	0.8	4	5	0.7333333333333333	11	0.0	0.5714285714285714	0.9107586292192223	0.7282277377791198	0.7138391874350154	0.9069415479571359	0.3443204592550346	0.8480337983577385	0.8894434757703302	0.8403168264524281	0	0	0.0
2649	4.071334229247473e-05	5.854091974934484e-06	1.3643171902639195e-06	0.9999977890047409	None	0	0	0.5	3	0.6666666666666666	4	0.4	0.5	5	3	2	1	0	0.8	4	5	0.5333333333333333	8	0.16666666666666666	0.5	0.5462930104347705	0.9313432162001316	0.2538321868246079	0.6951414854667468	0.27148477648919767	0.9168871902955108	0.8911317878565107	0.8748114139820616	1.0	0.2	0.0
360	None	None	None	None	None	0	0	0.5	4	0.5	5	0.8	0.3	5	3	6	0	0	0.6	5	3	0.8	12	0.0	0	0.8358830041800189	0.7801767586087841	0.5826664063899818	0.9398104994652203	0.35388980833648387	0.8530784831616753	0.9080181452167013	0.8726516298244251	0	0	0.0
7128	0.05057111850328379	0.016951672521703105	0.015921106174479765	0.903934278665238	None	0	0	0.3333333333333333	4	0.7333333333333333	11	0.2833333333333333	0.6666666666666666	13	10	3	2	0	0.4166666666666667	12	5	1.1333333333333333	17	0.2857142857142857	0.16666666666666666	0.47533795144328767	0.9219299373223541	0.45460728498885244	0.9113741078220015	0.6193883594303362	0.8344353976857855	0.8330161364988259	0.8946296564886821	0.5384615384615385	0.3076923076923077	0.0
3984	0.029230590749655186	0.010634423064483344	0.004796976863351835	0.9135482538994534	None	0	0	0.4	4	0.6923076923076923	9	0.2727272727272727	0.6153846153846154	11	8	3	3	0	0.45454545454545453	5	11	1.0	15	0.42857142857142855	0.15384615384615385	0.7664395159063491	0.9075269976341568	0.6117305946423897	0.9279497486866555	0.603624189942988	0.8836755133685797	0.8254703276789088	0.9079654461877983	0.09090909090909091	0.2727272727272727	0.0
1958	None	None	None	None	None	0	0	0.2222222222222222	2	0.9090909090909091	10	1.0	0.9090909090909091	12	10	0	2	0	0.07692307692307693	13	1	0.8666666666666667	13	1.0	0.8333333333333334	0.6502535863970422	0.8965887112127321	0.5145234407167336	0.8940423530738977	0.7227614945344353	0.9343599064748015	0.786193384398457	0.9102009173958121	0.5416666666666666	0.5	0.0
7329	0.06333355637707039	0.007431422211212775	0.007351669953938251	0.8604058644574513	None	0	0	0.3333333333333333	4	0.7333333333333333	11	0.2833333333333333	0.6666666666666666	13	10	3	1	0	0.4166666666666667	12	5	1.1333333333333333	17	0.14285714285714285	0.16666666666666666	0.47533795144328767	0.9097865840816508	0.45460728498885244	0.906697700692238	0.6813767784912269	0.838900149313079	0.8312922226334959	0.8887814836335377	1.0	0.3076923076923077	0.0
5124	0.04375142517920748	0.008327137725817287	0.008321729718379868	0.9049584580733661	None	0	0	0.3333333333333333	4	0.7333333333333333	11	0.2833333333333333	0.6666666666666666	13	10	3	2	0	0.4166666666666667	12	5	1.1333333333333333	17	0.2857142857142857	0.16666666666666666	0.47533795144328767	0.9208832624170608	0.5580101388403389	0.9212603031790542	0.6813767784912269	0.883721202082299	0.8537299723541584	0.9100341225042301	0.5384615384615384	0.3076923076923077	0.0
4579	0.0420086399338259	0.0032459875171053734	0.0029645037868005868	0.8664336488442779	None	0	0	0.4	4	0.6666666666666666	8	0.28	0.5833333333333334	10	7	3	1	0	0.5	5	10	0.9333333333333333	14	0.14285714285714285	0.16666666666666666	0.5078225926552818	0.9124283685700552	0.5063087119145957	0.9227122624046917	0.7008048778888535	0.8421779894679337	0.8401050009895691	0.8971531908461563	1.0	0.4	0.0
966	None	None	None	None	None	0.5	1	0.5714285714285714	4	0.5	4	0.47619047619047616	0.25	3	2	6	3	0	0.42857142857142855	3	7	0.6666666666666666	10	0.2	0.2857142857142857	0.10178128966199336	0.9400284305444707	0.6281007249990003	0.8480425932284464	0.5546009657754276	0.745134224369353	0.8641548311211952	0.8638998475201851	0.3333333333333333	1.0	0.0
4206	0.039031423026259955	0.008510194093051225	0.008470575430439522	0.8890592785822369	None	0	0	0.3333333333333333	4	0.7333333333333333	11	0.2833333333333333	0.6666666666666666	13	10	3	1	0	0.4166666666666667	12	5	1.1333333333333333	17	0.14285714285714285	0.16666666666666666	0.540307233867276	0.9201836813424004	0.6117305946423897	0.9078898974975652	0.6095048350858083	0.8553599083833306	0.8414561069390971	0.8975308641202215	1.0	0.3076923076923077	0.0
4263	0.016465983126215753	0.00653668425831962	0.004422489483701598	0.9426830272787652	None	0	0	0.5	4	0.5555555555555556	5	0.3142857142857143	0.4444444444444444	7	4	3	4	0	0.7142857142857143	5	7	0.7333333333333333	11	0.5714285714285714	0.2222222222222222	0.813717426651797	0.8751770582113838	0.6117305946423897	0.9338026402723965	0.603624189942988	0.9061156862866	0.7233337327070513	0.9078018489305193	0.14285714285714285	0.5714285714285714	0.0
6072	0.0498406834391376	0.008214502230344312	0.007146985500135052	0.9169228312229878	None	0	0	0.3076923076923077	4	0.7647058823529411	13	0.2714285714285714	0.6470588235294118	14	11	4	0	0	0.35714285714285715	14	5	1.2666666666666666	19	0.0	0.14285714285714285	0.4819652118501098	0.9159294113504886	0.47148304393381474	0.9195206836475617	0.7307786686073182	0.8702900163115391	0.825524752900749	0.9040062707478823	0	0	0.0
6679	0.06298449737955404	0.0031050686738032175	0.0029270556236911534	0.8997304634266049	None	0	0	0.2857142857142857	4	0.7777777777777778	14	0.26666666666666666	0.6666666666666666	15	12	4	0	0	0.3333333333333333	15	5	1.3333333333333333	20	0.0	0.13333333333333333	0.47533795144328767	0.9170087243836071	0.45460728498885244	0.9187021852409112	0.7307786686073182	0.8585141254253089	0.7982522450765026	0.9011506854896483	0	0	0.0
2832	0.005729603549706526	5.6964455266683645e-05	-5.168368840477775e-06	0.9960526435282726	None	0	0	0.25	1	1.0	3	1.0	0.6666666666666666	3	2	1	0	0	0.2	5	1	0.3333333333333333	5	0.0	0	0.24160972561684896	0.7412706273462235	0.6926224994571909	0.6106563914603692	0.47970011883280916	0.9185484532181583	0.9085717671527359	0.7872587858320922	0	0	0.0
5703	0.059759080269591355	0.015164898416552273	0.01507605147104033	0.8843420706658506	None	0	0	0.3333333333333333	4	0.75	12	0.27692307692307694	0.6875	14	11	3	1	0	0.38461538461538464	13	5	1.2	18	0.14285714285714285	0.15384615384615385	0.47533795144328767	0.9231551945991164	0.5063087119145957	0.9150305021419399	0.6076080561039117	0.8195713759415484	0.8284008499729112	0.893345006879622	1.0	0.2857142857142857	0.0
77	None	None	None	None	None	0	0	0.6666666666666666	4	0.42857142857142855	3	0.45	0.42857142857142855	6	3	2	5	0	0.8	5	4	0.6	9	1.0	0.2857142857142857	0.734157712234102	0.8121177806733171	0.8542190676184724	0.9553301164241008	0.4160397962889985	0.9399623543698813	0.8796768724003077	0.9187750254815257	0.16666666666666666	0.5	0.0
7499	0.0822952065534906	0.01750350557567323	0.01296856770073922	0.8351664559824576	None	0	0	0.3076923076923077	4	0.7647058823529411	13	0.2714285714285714	0.7058823529411765	15	12	3	1	0	0.35714285714285715	14	5	1.2666666666666666	19	0.14285714285714285	0.14285714285714285	0.47533795144328767	0.9146553424529037	0.301206794226207	0.9078659169183017	0.6193883594303362	0.8109378040381261	0.8330161364988259	0.8847911963797339	1.0	0.26666666666666666	0.0
6218	0.051303235902635407	0.014930513890455474	0.014681725131249379	0.896464093156567	None	0	0	0.3333333333333333	4	0.75	12	0.27692307692307694	0.6875	14	11	3	1	0	0.38461538461538464	13	5	1.2	18	0.14285714285714285	0.15384615384615385	0.47533795144328767	0.9227671730313144	0.5063087119145957	0.9135196668680159	0.6144465972580723	0.8332160441286439	0.8321559464201467	0.8955607632748117	1.0	0.2857142857142857	0.0
3751	0.04013837183205038	0.004360445772995417	-0.0021267097625516365	0.8363100853501537	None	0	0	0.4	4	0.6666666666666666	8	0.28	0.5833333333333334	10	7	3	1	0	0.5	5	10	0.9333333333333333	14	0.14285714285714285	0.16666666666666666	0.6770123302595366	0.9190703627706371	0.5848703667413643	0.9447465638408434	0.5461003306948772	0.8441852825437213	0.7961835048928276	0.9104784664928132	1.0	0.3	0.0
4331	0.03559856246476591	0.0046400185806566505	-0.0009776662421317438	0.8946667034291343	None	0	0	0.4	4	0.6666666666666666	8	0.28	0.5833333333333334	10	7	3	4	0	0.5	5	10	0.9333333333333333	14	0.5714285714285714	0.16666666666666666	0.7698823869422506	0.9136571376622772	0.6117305946423897	0.9393239587775902	0.5424957348847234	0.8969038785832619	0.7922699228897538	0.9183904165841511	0.1	0.3	0.0
1	None	None	None	None	None	0	0	0.16666666666666666	2	0.9375	15	0.36	0.75	14	12	3	1	0	0.5	10	5	1.2	18	0.125	0.5	0.47713046295526224	0.9120658281671269	0.7988920591046544	0.9079394294962263	0.7663812775526484	0.9617928880587318	0.8712951875439292	0.9320033112097152	1.0	0.14285714285714285	0.0
172	None	None	None	None	None	0	0	0.42857142857142855	3	0.625	5	0.625	0.375	6	3	3	5	0	1.0	4	4	0.6666666666666666	10	0.7142857142857143	0.3333333333333333	0.17680635662366567	0.9766553314498295	0.33628388940027976	0.9120642203005644	0.2965615729695802	0.8355381329473995	0.911989800835825	0.9286469595522712	0.3333333333333333	0.16666666666666666	0.0
1136	None	None	None	None	None	0	0	0.5714285714285714	4	0.375	3	0.625	0.375	7	3	2	4	0	0.25	2	8	0.6666666666666666	10	1.0	0.2222222222222222	0.3353501440090092	0.9557104535890212	0.5438981629206583	0.8506930289586611	0.24284920339662341	0.7945988085098082	0.8790187859399953	0.8864393015485216	0.14285714285714285	0.5714285714285714	0.0
5000	0.045898274464049475	0.011102572674830957	0.008849024522916752	0.9202330876618292	None	0	0	0.4166666666666667	5	0.6	9	0.3090909090909091	0.6	12	9	4	1	0	0.45454545454545453	11	5	1.1333333333333333	17	0.1111111111111111	0.16666666666666666	0.47533795144328767	0.9408018250690261	0.6371256901429169	0.8593395952395081	0.720141847201847	0.8766227266708875	0.8637840032319862	0.8983321809614152	1.0	0.16666666666666666	0.0
4367	0.03171540496043021	0.0019508418897571096	-0.001715114751899752	0.9070039031963313	None	0	0	0.4	4	0.6923076923076923	9	0.2727272727272727	0.6153846153846154	11	8	3	2	0	0.45454545454545453	5	11	1.0	15	0.2857142857142857	0.15384615384615385	0.813717426651797	0.912681696519364	0.6117305946423897	0.9146928078777257	0.603624189942988	0.8478361541884117	0.8330161364988259	0.8952595891323172	0.5454545454545454	0.2727272727272727	0.0
7146	0.05673035695292931	0.013893788074817361	0.01360746372741376	0.8846496730312021	None	0	0	0.3333333333333333	4	0.75	12	0.27692307692307694	0.6875	14	11	3	1	0	0.38461538461538464	13	5	1.2	18	0.14285714285714285	0.15384615384615385	0.47533795144328767	0.9141520475764814	0.38557352397745115	0.9075188007644331	0.6466135282471447	0.819498706353291	0.8389220181638968	0.8863539585125914	1.0	0.2857142857142857	0.0
3291	0.004655981638353642	0.0002535489320745504	-4.252075225952783e-05	0.9872965193630988	None	0.5	1	0.6666666666666666	4	0.5	3	0.4444444444444444	0.5	6	3	1	0	0	0.5	6	3	0.5333333333333333	8	0.0	1.0	0.6055945276192434	0.9125053300832551	0.5966985264982305	0.8878391201845013	0.6836633024780843	0.6394876789529519	0.8293625977243728	0.8405337116609071	0	0	0.0
[truncated: 6,430 more rows]
