# Supplementary material for: Constrained by Design: Influence of Genetic Encodings on Evolved Traits of Robots
Source: Front Robot AI. 2021 Jun 15;8:672379. doi: 10.3389/frobt.2021.672379 (PMC8239187; doi:10.3389/frobt.2021.672379)
Supplement: Supplementary file 1 [file DataSheet3.ZIP › plasticodingrep_plane_8_snapshots_ids.tsv]

generation	robot_id	fitness	novelty	novelty_pop	cons_fitness
145	7266	0.01468425760704095	None	0.0	0.01468425760704095
145	7307	0.015135300317566238	None	0.0	0.015135300317566238
145	6902	0.016375205168998354	None	0.0	0.016375205168998354
145	7340	0.015057220860301423	None	0.0	0.015057220860301423
145	7334	0.01185133568908838	None	0.08082555597319026	0.01185133568908838
145	7329	0.007351669953938251	None	0.0	0.007351669953938251
145	6267	0.01545728324538713	None	0.0	0.01545728324538713
145	7282	0.014670463324070598	None	0.0	0.014670463324070598
145	7128	0.015921106174479765	None	0.0	0.015921106174479765
145	7319	0.015592083971566	None	0.0	0.015592083971566
145	7304	0.012891573631514207	None	0.0	0.012891573631514207
145	7312	0.012584843580945547	None	0.0086029025808575	0.012584843580945547
145	7062	0.015361976315650923	None	0.0	0.015361976315650923
145	7286	0.015492259976649261	None	0.0	0.015492259976649261
145	7177	0.015648046096816828	None	0.0	0.015648046096816828
145	7326	0.016262602454657587	None	0.0	0.016262602454657587
145	6722	0.015236226291585109	None	0.0	0.015236226291585109
145	5970	0.016124623480739043	None	0.0	0.016124623480739043
145	7256	0.013645638052663198	None	0.0	0.013645638052663198
145	7308	0.012136049223156533	None	0.0	0.012136049223156533
145	7042	0.015452920586926796	None	0.0	0.015452920586926796
145	6554	0.015083708824463641	None	0.0	0.015083708824463641
145	7316	0.013306096120796834	None	0.0	0.013306096120796834
145	7029	0.015528163444668569	None	0.0	0.015528163444668569
145	7030	0.01624396870793613	None	0.0	0.01624396870793613
145	6282	0.016109991653679226	None	0.0	0.016109991653679226
145	7274	0.014399889749670606	None	0.0	0.014399889749670606
145	7219	0.015009048753753772	None	0.0	0.015009048753753772
145	7327	0.015037245511373216	None	0.0	0.015037245511373216
145	7020	0.01620081965210363	None	0.0	0.01620081965210363
145	7197	0.015998849152411985	None	0.0	0.015998849152411985
145	7348	0.014951474464024778	None	0.0	0.014951474464024778
145	7342	0.011019893496041749	None	0.03964669744145737	0.011019893496041749
145	6398	0.015155608610714758	None	0.0	0.015155608610714758
145	7338	0.014856212472350304	None	0.0	0.014856212472350304
145	7211	0.015086710859591077	None	0.0	0.015086710859591077
145	7321	0.0134432460711491	None	0.0086029025808575	0.0134432460711491
145	6913	0.01528261484812477	None	0.0086029025808575	0.01528261484812477
145	7190	0.014525100844973425	None	0.0	0.014525100844973425
145	7145	0.015865063795607735	None	0.0	0.015865063795607735
145	7283	0.013757373984858517	None	0.0	0.013757373984858517
145	7015	0.017223134804788643	None	0.0	0.017223134804788643
145	6954	0.016035333996687426	None	0.0	0.016035333996687426
145	7310	0.014694641662660804	None	0.0	0.014694641662660804
145	7208	0.013764729133058195	None	0.0	0.013764729133058195
145	7249	0.014779361893896501	None	0.0086029025808575	0.014779361893896501
145	6180	0.0158062917728286	None	0.0	0.0158062917728286
145	7225	0.012963008471880172	None	0.0	0.012963008471880172
145	7335	0.013503031687372382	None	0.0	0.013503031687372382
145	7198	0.015953983472653026	None	0.0	0.015953983472653026
145	7349	0.01289278068177456	None	0.0	0.01289278068177456
145	7212	0.015374082252068126	None	0.0	0.015374082252068126
145	7295	0.01372048013489579	None	0.0	0.01372048013489579
145	6181	0.01611333303969507	None	0.0	0.01611333303969507
145	7021	0.015940923425300017	None	0.0	0.015940923425300017
145	7105	0.01447409860616735	None	0.0	0.01447409860616735
145	7151	0.01781886426044677	None	0.056044063259007036	0.01781886426044677
145	7154	0.016042598021652803	None	0.09609172793709732	0.016042598021652803
145	7324	0.013689617038176581	None	0.0	0.013689617038176581
145	7188	0.01520892459785992	None	0.0	0.01520892459785992
145	7344	0.013076018565435108	None	0.0	0.013076018565435108
145	7140	0.018420630174456738	None	0.0	0.018420630174456738
145	7322	0.015758016546886456	None	0.09349996010942332	0.015758016546886456
145	6838	0.01538636234065564	None	0.0	0.01538636234065564
145	7206	0.01182672518245895	None	0.0	0.01182672518245895
145	7280	0.011004669909381244	None	0.0	0.011004669909381244
145	7117	0.013327470153281435	None	0.0	0.013327470153281435
145	6895	0.015722165153576596	None	0.0	0.015722165153576596
145	7306	0.014973587185082066	None	0.09349996010942332	0.014973587185082066
145	7232	0.010861926645518051	None	0.0	0.010861926645518051
145	7346	0.014900031937810901	None	0.0	0.014900031937810901
145	7093	0.015616140795133734	None	0.0	0.015616140795133734
145	7068	0.01501393476280638	None	0.0	0.01501393476280638
145	7033	0.01513719168671197	None	0.0	0.01513719168671197
145	7001	0.013724377640518275	None	0.0	0.013724377640518275
145	7175	0.013644440202370073	None	0.0	0.013644440202370073
145	7337	0.012632200005566526	None	0.0	0.012632200005566526
145	7314	0.011107105712886008	None	0.0	0.011107105712886008
145	7094	0.015106149004085731	None	0.0	0.015106149004085731
145	7147	0.013861590875410779	None	0.0086029025808575	0.013861590875410779
145	7343	7.980909241888551e-05	None	0.0	7.980909241888551e-05
145	6673	0.014559643751140546	None	0.0	0.014559643751140546
145	7054	0.015609688187022916	None	0.0	0.015609688187022916
145	7134	0.013457695591851298	None	0.0	0.013457695591851298
145	6681	0.015214168552422998	None	0.0	0.015214168552422998
145	7187	0.014052792982947261	None	0.09641205154646482	0.014052792982947261
145	7239	0.01451380555858683	None	0.0	0.01451380555858683
145	6973	0.014227120821002163	None	0.0	0.014227120821002163
145	7305	0.01182737406700565	None	0.0	0.01182737406700565
145	7078	0.01562516827857203	None	0.0	0.01562516827857203
145	7236	0.013606208417833898	None	0.0	0.013606208417833898
145	7223	0.01653361606458489	None	0.03896507035367586	0.01653361606458489
145	7207	0.013443143443278014	None	0.0	0.013443143443278014
145	6937	0.014724977567863683	None	0.0	0.014724977567863683
145	7260	0.015177813165525748	None	0.0086029025808575	0.015177813165525748
145	6914	0.01351050800586302	None	0.0	0.01351050800586302
145	6694	0.016044748728153032	None	0.0	0.016044748728153032
145	7230	0.01509674471398775	None	0.0	0.01509674471398775
145	7332	0.012865155280486347	None	0.0	0.012865155280486347
145	7341	0.014560694351601818	None	0.0	0.014560694351601818
143	6992	0.016161157809005	None	0.0	0.016161157809005
143	6902	0.016375205168998354	None	0.0	0.016375205168998354
143	6267	0.01545728324538713	None	0.0	0.01545728324538713
143	7185	0.013810504578930183	None	0.06940459269320894	0.013810504578930183
143	7128	0.015921106174479765	None	0.0	0.015921106174479765
143	7108	0.012868717471800096	None	0.0	0.012868717471800096
143	6843	0.015990699973034143	None	0.07074088991272429	0.015990699973034143
143	7235	0.012454032760610623	None	0.0	0.012454032760610623
143	7062	0.015361976315650923	None	0.0	0.015361976315650923
143	7103	0.018724008663153442	None	0.026408682516609588	0.018724008663153442
143	7181	0.015089396697710046	None	0.0	0.015089396697710046
143	7071	0.015459380145757965	None	0.0	0.015459380145757965
143	7177	0.015648046096816828	None	0.0	0.015648046096816828
143	6722	0.015236226291585109	None	0.0	0.015236226291585109
143	7031	0.0162942559128308	None	0.0	0.0162942559128308
143	7116	0.012721351012602283	None	0.05368981293482232	0.012721351012602283
143	5970	0.016124623480739043	None	0.0	0.016124623480739043
143	6925	0.015497474700300056	None	0.0	0.015497474700300056
143	7042	0.015452920586926796	None	0.0	0.015452920586926796
143	6554	0.015083708824463641	None	0.0	0.015083708824463641
143	7146	0.01360746372741376	None	0.0	0.01360746372741376
143	7029	0.015528163444668569	None	0.0	0.015528163444668569
143	7030	0.01624396870793613	None	0.0	0.01624396870793613
143	6282	0.016109991653679226	None	0.0	0.016109991653679226
143	7168	0.01210409995759861	None	0.0	0.01210409995759861
143	7219	0.015009048753753772	None	0.0	0.015009048753753772
143	7020	0.01620081965210363	None	0.0	0.01620081965210363
143	7197	0.015998849152411985	None	0.0	0.015998849152411985
143	7087	0.013394091114634006	None	0.0	0.013394091114634006
143	6398	0.015155608610714758	None	0.0	0.015155608610714758
143	7211	0.015086710859591077	None	0.0	0.015086710859591077
143	7209	0.014339392387807749	None	0.0	0.014339392387807749
143	7199	0.008662207937222582	None	0.04911688821123099	0.008662207937222582
143	6913	0.01528261484812477	None	0.026408682516609588	0.01528261484812477
143	7190	0.014525100844973425	None	0.0	0.014525100844973425
143	7145	0.015865063795607735	None	0.0	0.015865063795607735
143	7172	0.014668386701939769	None	0.0	0.014668386701939769
143	5693	0.015405626702089673	None	0.0	0.015405626702089673
143	7015	0.017223134804788643	None	0.0	0.017223134804788643
143	6954	0.016035333996687426	None	0.0	0.016035333996687426
143	7227	0.01213536603685969	None	0.0	0.01213536603685969
143	7218	0.011656660065035046	None	0.0	0.011656660065035046
143	7208	0.013764729133058195	None	0.0	0.013764729133058195
143	7202	0.012605315300751272	None	0.0	0.012605315300751272
143	7249	0.014779361893896501	None	0.026408682516609588	0.014779361893896501
143	6180	0.0158062917728286	None	0.0	0.0158062917728286
143	7225	0.012963008471880172	None	0.0	0.012963008471880172
143	7052	0.014880105942642422	None	0.05855939887593611	0.014880105942642422
143	7198	0.015953983472653026	None	0.0	0.015953983472653026
143	7212	0.015374082252068126	None	0.0	0.015374082252068126
143	6181	0.01611333303969507	None	0.0	0.01611333303969507
143	7021	0.015940923425300017	None	0.0	0.015940923425300017
143	7105	0.01447409860616735	None	0.0	0.01447409860616735
143	7244	0.011234279090591427	None	0.05392642897711543	0.011234279090591427
143	7151	0.01781886426044677	None	0.04911688821123099	0.01781886426044677
143	7154	0.016042598021652803	None	0.08668915927533406	0.016042598021652803
143	7246	0.01306821321119681	None	0.06657514427247228	0.01306821321119681
143	7188	0.01520892459785992	None	0.0	0.01520892459785992
143	7140	0.018420630174456738	None	0.0	0.018420630174456738
143	6838	0.01538636234065564	None	0.0	0.01538636234065564
143	6836	0.01486414485206819	None	0.026408682516609588	0.01486414485206819
143	7206	0.01182672518245895	None	0.0	0.01182672518245895
143	7065	0.014435527931865776	None	0.0	0.014435527931865776
143	7117	0.013327470153281435	None	0.0	0.013327470153281435
143	7180	0.01343284064883797	None	0.0	0.01343284064883797
143	6895	0.015722165153576596	None	0.0	0.015722165153576596
143	7120	0.014903161772977765	None	0.0	0.014903161772977765
143	7232	0.010861926645518051	None	0.0	0.010861926645518051
143	7075	0.012129782241932136	None	0.14243777168634802	0.012129782241932136
143	7006	0.016152591902689015	None	0.06940459269320894	0.016152591902689015
143	7073	0.016298865247002418	None	0.0	0.016298865247002418
143	7093	0.015616140795133734	None	0.0	0.015616140795133734
143	7068	0.01501393476280638	None	0.0	0.01501393476280638
143	7226	0.01047306794022264	None	0.0	0.01047306794022264
143	7033	0.01513719168671197	None	0.0	0.01513719168671197
143	7001	0.013724377640518275	None	0.0	0.013724377640518275
143	7175	0.013644440202370073	None	0.0	0.013644440202370073
143	7094	0.015106149004085731	None	0.0	0.015106149004085731
143	7147	0.013861590875410779	None	0.026408682516609588	0.013861590875410779
143	6940	0.014579391000332653	None	0.0	0.014579391000332653
143	6673	0.014559643751140546	None	0.0	0.014559643751140546
143	7054	0.015609688187022916	None	0.0	0.015609688187022916
143	7134	0.013457695591851298	None	0.0	0.013457695591851298
143	7221	0.01446725574468344	None	0.0	0.01446725574468344
143	6681	0.015214168552422998	None	0.0	0.015214168552422998
143	7187	0.014052792982947261	None	0.09236679170738463	0.014052792982947261
143	7239	0.01451380555858683	None	0.0	0.01451380555858683
143	6973	0.014227120821002163	None	0.0	0.014227120821002163
143	7078	0.01562516827857203	None	0.0	0.01562516827857203
143	7176	0.014174536403815012	None	0.0	0.014174536403815012
143	7236	0.013606208417833898	None	0.0	0.013606208417833898
143	7223	0.01653361606458489	None	0.05392642897711543	0.01653361606458489
143	7207	0.013443143443278014	None	0.0	0.013443143443278014
143	5492	0.016284398717490437	None	0.0	0.016284398717490437
143	6937	0.014724977567863683	None	0.0	0.014724977567863683
143	6914	0.01351050800586302	None	0.0	0.01351050800586302
143	6694	0.016044748728153032	None	0.0	0.016044748728153032
143	7230	0.01509674471398775	None	0.0	0.01509674471398775
143	6825	0.016014322406398638	None	0.0	0.016014322406398638
143	7247	0.01165196479974611	None	0.0	0.01165196479974611
106	5310	0.006565800601447277	None	0.07585500715622126	0.006565800601447277
106	5099	0.012484452997830218	None	0.0	0.012484452997830218
106	5349	0.013109026836530613	None	0.0	0.013109026836530613
106	4847	0.010869231632771238	None	0.08131635713984336	0.010869231632771238
106	4578	0.010720989349916272	None	0.0	0.010720989349916272
106	5268	0.011853297366904153	None	0.0	0.011853297366904153
106	5343	0.011988454335285292	None	0.060720922267710795	0.011988454335285292
106	5371	0.009834979964119552	None	0.0	0.009834979964119552
106	5292	0.011837474735435161	None	0.0	0.011837474735435161
106	5260	0.011449286352424579	None	0.0	0.011449286352424579
106	5326	0.013168562927628002	None	0.0	0.013168562927628002
106	5219	0.013374395133871784	None	0.0	0.013374395133871784
106	4833	0.010831316668922106	None	0.0	0.010831316668922106
106	5276	0.013937794715422945	None	0.0	0.013937794715422945
106	5181	0.013149273133966695	None	0.07076823818381198	0.013149273133966695
106	4818	0.011932551843976328	None	0.030572840801511365	0.011932551843976328
106	5316	0.012640855881545239	None	0.0	0.012640855881545239
106	5394	0.013915147246034655	None	0.0	0.013915147246034655
106	5398	0.011288145008419596	None	0.0	0.011288145008419596
106	5352	0.012387476262261762	None	0.0	0.012387476262261762
106	5231	0.012264585224270829	None	0.0	0.012264585224270829
106	5327	0.013473094389660241	None	0.0	0.013473094389660241
106	5344	0.011451818834054403	None	0.03771156050691724	0.011451818834054403
106	5269	0.011656348235277147	None	0.0	0.011656348235277147
106	5093	0.014836263440196071	None	0.0	0.014836263440196071
106	5262	0.014836373760539024	None	0.0	0.014836373760539024
106	5378	0.013336619984608777	None	0.0	0.013336619984608777
106	5340	0.012885022288158642	None	0.0	0.012885022288158642
106	5225	0.015175494847095178	None	0.0	0.015175494847095178
106	5313	0.01333769701700487	None	0.0	0.01333769701700487
106	5056	0.016050244899872453	None	0.07504596889420515	0.016050244899872453
106	5374	0.012946677593586897	None	0.04475676737661202	0.012946677593586897
106	5318	0.011666999520105465	None	0.0	0.011666999520105465
106	5063	0.011358904321281596	None	0.04475676737661202	0.011358904321281596
106	4761	0.01136371293594187	None	0.0	0.01136371293594187
106	4992	0.013750661374379537	None	0.0	0.013750661374379537
106	5384	0.010091970172063217	None	0.0	0.010091970172063217
106	5218	0.01319865171857697	None	0.04475676737661202	0.01319865171857697
106	5216	0.015513046912753499	None	0.0	0.015513046912753499
106	5172	0.011006076525983932	None	0.0	0.011006076525983932
106	5350	0.013693772889673264	None	0.0	0.013693772889673264
106	5220	0.010574128425228431	None	0.0	0.010574128425228431
106	4737	0.013346543598632602	None	0.0	0.013346543598632602
106	5383	0.015677280173663856	None	0.08632133332540512	0.015677280173663856
106	5182	0.014211387257887854	None	0.0	0.014211387257887854
106	5379	0.011051098982368458	None	0.0	0.011051098982368458
106	5253	0.014700467430014644	None	0.0	0.014700467430014644
106	5267	0.014885278392197342	None	0.0	0.014885278392197342
106	5192	0.013555974851802481	None	0.0	0.013555974851802481
106	5331	0.01656140661169943	None	0.0	0.01656140661169943
106	5126	0.010839518089258213	None	0.0	0.010839518089258213
106	5117	0.015039349268309835	None	0.0	0.015039349268309835
106	4969	0.013992903467575701	None	0.0	0.013992903467575701
106	5281	0.014481394578978962	None	0.0	0.014481394578978962
106	5346	0.014852402662140695	None	0.0	0.014852402662140695
106	4974	0.013347052068801822	None	0.0	0.013347052068801822
106	5369	0.01177186670226402	None	0.0	0.01177186670226402
106	4752	0.011905136807882783	None	0.0	0.011905136807882783
106	5393	0.010581103403124311	None	0.0	0.010581103403124311
106	5017	0.0134230919687555	None	0.060720922267710795	0.0134230919687555
106	4738	0.011555441268994361	None	0.0	0.011555441268994361
106	5377	-9.840313309216503e-05	None	0.050864836844823055	-9.840313309216503e-05
106	5361	0.0146098470648827	None	0.0	0.0146098470648827
106	5362	0.0143056109200968	None	0.0	0.0143056109200968
106	5062	0.013762974393946343	None	0.0	0.013762974393946343
106	5240	0.012369750224945112	None	0.0	0.012369750224945112
106	5301	0.011289416068398457	None	0.0	0.011289416068398457
106	5358	0.013260306314928926	None	0.04962555992528554	0.013260306314928926
106	5156	0.012790278925817774	None	0.0	0.012790278925817774
106	5364	0.00931233908251569	None	0.05009227148220865	0.00931233908251569
106	4568	0.011326771042093347	None	0.0	0.011326771042093347
106	5189	0.011449543896660865	None	0.0	0.011449543896660865
106	4893	0.015472203219801443	None	0.0	0.015472203219801443
106	5342	0.014039287691131174	None	0.0	0.014039287691131174
106	4956	0.012157323236484704	None	0.0	0.012157323236484704
106	5005	0.011819775614984282	None	0.0	0.011819775614984282
106	5365	0.011805745761161064	None	0.0	0.011805745761161064
106	5357	0.014685085431944366	None	0.0	0.014685085431944366
106	5389	-1.8166028935435234e-06	None	0.04848488507827788	-1.8166028935435234e-06
106	4984	0.014412313343357889	None	0.0	0.014412313343357889
106	5256	0.011800950479440523	None	0.0	0.011800950479440523
106	5119	0.013972891452752703	None	0.0	0.013972891452752703
106	5360	0.01011902386437795	None	0.0	0.01011902386437795
106	5359	0.0004590275330706481	None	0.02685491361281503	0.0004590275330706481
106	5317	0.011066917735383206	None	0.0	0.011066917735383206
106	5325	0.011920950963833957	None	0.0	0.011920950963833957
106	4939	0.012000946231199917	None	0.0	0.012000946231199917
106	5203	0.012007342855134686	None	0.0	0.012007342855134686
106	5385	0.0034557185580455846	None	0.0	0.0034557185580455846
106	5270	0.01361185091270059	None	0.0	0.01361185091270059
106	4962	0.014348289889294217	None	0.04475676737661202	0.014348289889294217
106	4729	0.011896896757952859	None	0.13022692703484473	0.011896896757952859
106	5130	0.011896642342424484	None	0.030572840801511365	0.011896642342424484
106	5049	0.012087141861364349	None	0.07307816184776467	0.012087141861364349
106	4681	0.011415751107512435	None	0.047175936608781596	0.011415751107512435
106	5336	0.014376719980304781	None	0.0	0.014376719980304781
106	5375	0.00703145235374388	None	0.0	0.00703145235374388
106	5097	0.011250169240005539	None	0.0	0.011250169240005539
106	5347	0.014640674186951851	None	0.0	0.014640674186951851
106	4922	0.010445392468797913	None	0.05578812892935756	0.010445392468797913
141	6992	0.016161157809005	None	0.0	0.016161157809005
141	6902	0.016375205168998354	None	0.0	0.016375205168998354
141	7144	0.013277883522853669	None	0.005396662574420305	0.013277883522853669
141	6220	0.015378805233893938	None	0.0	0.015378805233893938
141	7014	0.011797805622553724	None	0.06879932779978505	0.011797805622553724
141	6267	0.01545728324538713	None	0.0	0.01545728324538713
141	7127	0.011594465647549996	None	0.12443886613653823	0.011594465647549996
141	7128	0.015921106174479765	None	0.0	0.015921106174479765
141	7108	0.012868717471800096	None	0.005396662574420305	0.012868717471800096
141	6843	0.015990699973034143	None	0.051857363025023175	0.015990699973034143
141	6569	0.015889348153080206	None	0.08061780382521641	0.015889348153080206
141	6981	0.016719696416060238	None	0.0	0.016719696416060238
141	6879	0.01487121083998306	None	0.11125623673154024	0.01487121083998306
141	7062	0.015361976315650923	None	0.0	0.015361976315650923
141	7063	0.010348070447569612	None	0.039477995800056884	0.010348070447569612
141	7103	0.018724008663153442	None	0.01780577993575209	0.018724008663153442
141	6819	0.01348884379218651	None	0.0	0.01348884379218651
141	7071	0.015459380145757965	None	0.0	0.015459380145757965
141	6722	0.015236226291585109	None	0.0	0.015236226291585109
141	7031	0.0162942559128308	None	0.0	0.0162942559128308
141	7027	0.014030857757908344	None	0.0	0.014030857757908344
141	7116	0.012721351012602283	None	0.0445866385497196	0.012721351012602283
141	5970	0.016124623480739043	None	0.0	0.016124623480739043
141	6925	0.015497474700300056	None	0.0	0.015497474700300056
141	7104	0.01197676938914884	None	0.08061780382521641	0.01197676938914884
141	7041	0.012039770577236215	None	0.0	0.012039770577236215
141	7042	0.015452920586926796	None	0.0	0.015452920586926796
141	6649	0.015429781491776833	None	0.07033204922025439	0.015429781491776833
141	6554	0.015083708824463641	None	0.0	0.015083708824463641
141	7146	0.01360746372741376	None	0.0	0.01360746372741376
141	7029	0.015528163444668569	None	0.0	0.015528163444668569
141	7030	0.01624396870793613	None	0.0	0.01624396870793613
141	6282	0.016109991653679226	None	0.0	0.016109991653679226
141	6777	0.014571021909552543	None	0.005396662574420305	0.014571021909552543
141	7020	0.01620081965210363	None	0.0	0.01620081965210363
141	7087	0.013394091114634006	None	0.0	0.013394091114634006
141	6398	0.015155608610714758	None	0.0	0.015155608610714758
141	6952	0.014017674713336141	None	0.0445866385497196	0.014017674713336141
141	7066	0.012571581990070406	None	0.005396662574420305	0.012571581990070406
141	7126	0.014557403487404448	None	0.005396662574420305	0.014557403487404448
141	6913	0.01528261484812477	None	0.01780577993575209	0.01528261484812477
141	7145	0.015865063795607735	None	0.0	0.015865063795607735
141	5693	0.015405626702089673	None	0.0	0.015405626702089673
141	7015	0.017223134804788643	None	0.0	0.017223134804788643
141	6954	0.016035333996687426	None	0.0	0.016035333996687426
141	7048	0.014247147497297122	None	0.0	0.014247147497297122
141	7008	0.01422219118561755	None	0.0	0.01422219118561755
141	7148	0.01106212653559945	None	0.0	0.01106212653559945
141	7133	0.015175768129811303	None	0.0	0.015175768129811303
141	6180	0.0158062917728286	None	0.0	0.0158062917728286
141	7052	0.014880105942642422	None	0.05652712591942925	0.014880105942642422
141	6181	0.01611333303969507	None	0.0	0.01611333303969507
141	7021	0.015940923425300017	None	0.0	0.015940923425300017
141	6727	0.014257199492735786	None	0.0	0.014257199492735786
141	7105	0.01447409860616735	None	0.0	0.01447409860616735
141	6314	0.01444566766120348	None	0.0	0.01444566766120348
141	7012	0.015566785970884378	None	0.0	0.015566785970884378
141	7140	0.018420630174456738	None	0.0	0.018420630174456738
141	6838	0.01538636234065564	None	0.0	0.01538636234065564
141	6836	0.01486414485206819	None	0.01780577993575209	0.01486414485206819
141	7065	0.014435527931865776	None	0.0	0.014435527931865776
141	7110	0.00831926899165474	None	0.0	0.00831926899165474
141	6763	0.014222542180547667	None	0.0	0.014222542180547667
141	7106	0.00413912674244377	None	0.005396662574420305	0.00413912674244377
141	7141	0.014284392700101761	None	0.0	0.014284392700101761
141	7117	0.013327470153281435	None	0.0	0.013327470153281435
141	7131	0.011681807940460179	None	0.0754356444421633	0.011681807940460179
141	6895	0.015722165153576596	None	0.0	0.015722165153576596
141	7120	0.014903161772977765	None	0.0	0.014903161772977765
141	7075	0.012129782241932136	None	0.14373807067527802	0.012129782241932136
141	7006	0.016152591902689015	None	0.08774460677289886	0.016152591902689015
141	7073	0.016298865247002418	None	0.0	0.016298865247002418
141	7093	0.015616140795133734	None	0.0	0.015616140795133734
141	7068	0.01501393476280638	None	0.0	0.01501393476280638
141	6912	0.01505332443705353	None	0.0	0.01505332443705353
141	7033	0.01513719168671197	None	0.0	0.01513719168671197
141	7102	0.010481274497509845	None	0.0	0.010481274497509845
141	7001	0.013724377640518275	None	0.005396662574420305	0.013724377640518275
141	7059	0.015125404843927588	None	0.0	0.015125404843927588
141	7094	0.015106149004085731	None	0.0	0.015106149004085731
141	7130	0.009878882341390028	None	0.0	0.009878882341390028
141	7147	0.013861590875410779	None	0.01780577993575209	0.013861590875410779
141	6940	0.014579391000332653	None	0.005396662574420305	0.014579391000332653
141	6673	0.014559643751140546	None	0.0	0.014559643751140546
141	7054	0.015609688187022916	None	0.0	0.015609688187022916
141	7134	0.013457695591851298	None	0.0	0.013457695591851298
141	7139	0.0039874930345947975	None	0.04856996316978273	0.0039874930345947975
141	6681	0.015214168552422998	None	0.0	0.015214168552422998
141	6799	0.01643276258849295	None	0.0	0.01643276258849295
141	6973	0.014227120821002163	None	0.0	0.014227120821002163
141	7078	0.01562516827857203	None	0.0	0.01562516827857203
141	6918	0.012975457992395268	None	0.0	0.012975457992395268
141	6305	0.015193238933178423	None	0.0	0.015193238933178423
141	5492	0.016284398717490437	None	0.0	0.016284398717490437
141	6937	0.014724977567863683	None	0.0	0.014724977567863683
141	6914	0.01351050800586302	None	0.0	0.01351050800586302
141	6561	0.015490610528970961	None	0.0	0.015490610528970961
141	6694	0.016044748728153032	None	0.0	0.016044748728153032
141	6825	0.016014322406398638	None	0.0	0.016014322406398638
141	6556	0.015459284071549978	None	0.0	0.015459284071549978
72	3381	0.0029027688208682614	None	0.0	0.0029027688208682614
72	3284	0.005437823779610612	None	0.3380836267170911	0.005437823779610612
72	3341	0.002968698426359491	None	0.0	0.002968698426359491
72	3654	0.0076340563856586155	None	0.0	0.0076340563856586155
72	3678	0.002773204094199255	None	0.0	0.002773204094199255
72	3559	0.0038679710594268376	None	0.0	0.0038679710594268376
72	3541	0.003938103170120768	None	0.0	0.003938103170120768
72	3618	0.005456778285204093	None	0.0	0.005456778285204093
72	3668	0.0057227473627379	None	0.0	0.0057227473627379
72	3282	0.0015223707045917126	None	0.28226546113208795	0.0015223707045917126
72	3665	0.00017453156102273135	None	0.0	0.00017453156102273135
72	3629	0.002085919061211442	None	0.0	0.002085919061211442
72	3376	0.0029042730168777225	None	0.14064856341195175	0.0029042730168777225
72	3670	0.003200510187554662	None	0.046775050245229946	0.003200510187554662
72	3685	0.003127310977326714	None	0.010394455610051097	0.003127310977326714
72	3380	0.002866440895366185	None	0.28226546113208795	0.002866440895366185
72	3472	0.0044650874772234825	None	0.03140416801125388	0.0044650874772234825
72	3644	0.002061073513154659	None	0.15190898833646854	0.002061073513154659
72	3491	0.007455903834448447	None	0.0	0.007455903834448447
72	3536	0.0029622121892889882	None	0.0	0.0029622121892889882
72	3666	0.0016390405514225424	None	0.25131755882651563	0.0016390405514225424
72	3661	0.0024681336539959875	None	0.1664672548544473	0.0024681336539959875
72	3577	0.0022094302526625594	None	0.047707788230552474	0.0022094302526625594
72	3681	0.002451267196694917	None	0.03140416801125388	0.002451267196694917
72	3396	0.0037207626747751675	None	0.010394455610051097	0.0037207626747751675
72	3693	0.003082896517379121	None	0.0	0.003082896517379121
72	3645	0.0021923181773798863	None	0.1752319890887506	0.0021923181773798863
72	3639	0.0024814276798896247	None	0.3046946335286843	0.0024814276798896247
72	3522	0.003310079482219277	None	0.16119920052993156	0.003310079482219277
72	3679	0.001957813065795122	None	0.05727635259370127	0.001957813065795122
72	3651	0.0008186116433919747	None	0.3482341137207398	0.0008186116433919747
72	3534	0.0025540641424796145	None	0.0	0.0025540641424796145
72	3635	0.0038616647927958467	None	0.0	0.0038616647927958467
72	3564	0.0024145722493584816	None	0.0	0.0024145722493584816
72	3641	0.001771684017993933	None	0.0	0.001771684017993933
72	3612	0.0005386797212574742	None	0.1752319890887506	0.0005386797212574742
72	3039	0.002893821740701119	None	0.0	0.002893821740701119
72	3449	0.003723833721859102	None	0.41830958043245037	0.003723833721859102
72	3642	0.001674997509608513	None	0.10618317231192125	0.001674997509608513
72	3496	0.0020686636045845865	None	0.03140416801125388	0.0020686636045845865
72	3482	0.0030662754798302795	None	0.048422376556012024	0.0030662754798302795
72	3445	0.005615482428313677	None	0.0	0.005615482428313677
72	3653	0.002864462509273956	None	0.0	0.002864462509273956
72	2918	0.0028767677192082955	None	0.0	0.0028767677192082955
72	3259	0.002891760972879724	None	0.0	0.002891760972879724
72	3700	0.0026961555113689147	None	0.0	0.0026961555113689147
72	3504	0.0028035998859707065	None	0.0	0.0028035998859707065
72	3594	0.0026873893906586943	None	0.14064856341195175	0.0026873893906586943
72	3687	0.001126302714826321	None	0.0	0.001126302714826321
72	2595	0.0034689265186471844	None	0.010394455610051097	0.0034689265186471844
72	3352	0.002781923384110502	None	0.0	0.002781923384110502
72	3648	0.0025334542538997715	None	0.0	0.0025334542538997715
72	3019	0.0026557999075828833	None	0.0	0.0026557999075828833
72	3251	0.005445260259878799	None	0.0	0.005445260259878799
72	3425	0.0024196318827336143	None	0.16059625587563908	0.0024196318827336143
72	3622	0.004949874892588128	None	0.047707788230552474	0.004949874892588128
72	3623	0.0027224747044754566	None	0.0	0.0027224747044754566
72	3603	0.0033095381432916206	None	0.2864309521963771	0.0033095381432916206
72	3620	0.004145688121587543	None	0.03140416801125388	0.004145688121587543
72	3470	0.003599938887612206	None	0.0	0.003599938887612206
72	3250	0.0023920824939824407	None	0.0	0.0023920824939824407
72	3337	0.0026030563673486687	None	0.0	0.0026030563673486687
72	3279	0.002298009485052381	None	0.0	0.002298009485052381
72	3294	0.0026327676067669486	None	0.0	0.0026327676067669486
72	3553	0.002608510834920641	None	0.0	0.002608510834920641
72	3433	0.002728755115418307	None	0.13202482730421045	0.002728755115418307
72	3450	0.0025942227693396447	None	0.0	0.0025942227693396447
72	3248	0.002228903900696297	None	0.0	0.002228903900696297
72	3695	0.001514934267452607	None	0.3564787258472667	0.001514934267452607
72	3539	0.0051813007362043395	None	0.0	0.0051813007362043395
72	3462	0.002157704318033363	None	0.0	0.002157704318033363
72	3663	0.006612505087683532	None	0.0	0.006612505087683532
72	3412	0.0031624137343735873	None	0.0	0.0031624137343735873
72	3506	0.0018102192766141195	None	0.0	0.0018102192766141195
72	3656	0.0036205841774101075	None	0.0	0.0036205841774101075
72	3477	0.002304587541822908	None	0.0857142857142857	0.002304587541822908
72	3593	0.005323678869017772	None	0.0	0.005323678869017772
72	3638	0.002256067041106831	None	0.0	0.002256067041106831
72	3576	0.002164761717578884	None	0.048422376556012024	0.002164761717578884
72	3631	0.0008451277500922361	None	0.0	0.0008451277500922361
72	3579	0.005738085031053997	None	0.0	0.005738085031053997
72	3699	0.0024878477358378946	None	0.03140416801125388	0.0024878477358378946
72	3565	0.005519076519157321	None	0.0	0.005519076519157321
72	3683	0.0018573614890169776	None	0.1664672548544473	0.0018573614890169776
72	3658	0.0024016035772672015	None	0.32571064363934144	0.0024016035772672015
72	3696	0.005529384202760375	None	0.03140416801125388	0.005529384202760375
72	3529	0.0011933589605017615	None	0.0	0.0011933589605017615
72	3141	0.0028916681317682938	None	0.0	0.0028916681317682938
72	3643	0.002645124942884893	None	0.09569051219054447	0.002645124942884893
72	3592	0.001963670375385792	None	0.010394455610051097	0.001963670375385792
72	3475	0.0024416955380730356	None	0.0	0.0024416955380730356
72	3206	0.006102782743121334	None	0.0	0.006102782743121334
72	3562	0.005233963718510274	None	0.0	0.005233963718510274
72	3515	0.002124955381842727	None	0.010394455610051097	0.002124955381842727
72	3586	0.0029374697095581235	None	0.0	0.0029374697095581235
72	3528	0.003265241902124719	None	0.0857142857142857	0.003265241902124719
72	3627	0.002178148992174154	None	0.048422376556012024	0.002178148992174154
72	3636	0.003154069384810987	None	0.0	0.003154069384810987
72	3619	0.0023549404449610934	None	0.0857142857142857	0.0023549404449610934
72	3297	0.0038408770108648224	None	0.0	0.0038408770108648224
50	2265	None	None	0.41584345064091793	None
50	2598	-7.492164165740186e-05	None	0.2829998640289414	-7.492164165740186e-05
50	1639	None	None	0.43539273312431803	None
50	2485	None	None	0.4414255408806006	None
50	2579	-7.107631444795996e-06	None	0.3217542988990747	-7.107631444795996e-06
50	2584	5.120683537588175e-06	None	0.38421325032522213	5.120683537588175e-06
50	2560	-6.797961447207909e-05	None	0.41584345064091793	-6.797961447207909e-05
50	2554	-2.9358866778542024e-05	None	0.4105832034255748	-2.9358866778542024e-05
50	2576	-6.154493755827309e-05	None	0.32188986682900456	-6.154493755827309e-05
50	2318	None	None	0.4519906505214498	None
50	2558	-0.1	None	0.3294714575511307	-0.1
50	2568	-0.1	None	0.21871842709362768	-0.1
50	2479	None	None	0.44025809699008994	None
50	2592	0.0012969121493383966	None	0.330562345173422	0.0012969121493383966
50	2502	None	None	0.3069179441763381	None
50	2404	None	None	0.3069179441763381	None
50	2566	-0.1	None	0.39893607318950985	-0.1
50	1959	None	None	0.2905270756787864	None
50	2395	None	None	0.3862982443862556	None
50	2577	-4.77857806100267e-07	None	0.2810150905732228	-4.77857806100267e-07
50	2424	None	None	0.5321826426804155	None
50	2027	None	None	0.5911095909809608	None
50	2552	-1.0132369296850555e-05	None	0.456182965365303	-1.0132369296850555e-05
50	2571	3.669774691312139e-07	None	0.3941574804464139	3.669774691312139e-07
50	2504	None	None	0.48348056945781365	None
50	2453	None	None	0.36973515638044796	None
50	2529	None	None	0.4369294576329928	None
50	2245	None	None	0.41202935197226065	None
50	2484	None	None	0.3181797603001055	None
50	2600	-0.1	None	0.3409730305400008	-0.1
50	2488	None	None	0.44025809699008994	None
50	2585	2.3659056693259084e-06	None	0.42245880986675505	2.3659056693259084e-06
50	2581	-2.3354687198714242e-07	None	0.3734214414250194	-2.3354687198714242e-07
50	2496	None	None	0.2838658177303782	None
50	2307	None	None	0.3198689185613621	None
50	2544	None	None	0.3224481908818075	None
50	2596	-0.1	None	0.3990344120456793	-0.1
50	2196	None	None	0.4259297959408249	None
50	2553	3.648578030898001e-09	None	0.21871842709362768	3.648578030898001e-09
50	2518	None	None	0.5250596943753847	None
50	2319	None	None	0.41246817753662207	None
50	2526	None	None	0.42501194974442874	None
50	2528	None	None	0.33513042848118657	None
50	1922	None	None	0.44367479337590565	None
50	2240	None	None	0.47336520285142586	None
50	2557	8.072838640008328e-06	None	0.47883921419523323	8.072838640008328e-06
50	2083	None	None	0.3050269789776382	None
50	2570	-0.1	None	0.3294714575511307	-0.1
50	2503	None	None	0.5420685654211224	None
50	2368	None	None	0.4270679002954999	None
50	2595	0.0034689265186471844	None	0.31351357240442623	0.0034689265186471844
50	2589	None	None	0.359654915606779	None
50	2454	None	None	0.4348704146663497	None
50	2355	None	None	0.4237784221428072	None
50	1674	None	None	0.2905270756787864	None
50	2582	-6.912226662733209e-05	None	0.38954923191241436	-6.912226662733209e-05
50	2578	0.0002426842518003214	None	0.4058267312239132	0.0002426842518003214
50	2465	None	None	0.3294714575511307	None
50	2242	None	None	0.42153282601989045	None
50	2492	None	None	0.4193747886841942	None
50	2580	0.000725435789578598	None	0.38370973995869223	0.000725435789578598
50	2569	-5.167830055067703e-09	None	0.4209658998568867	-5.167830055067703e-09
50	2561	-0.1	None	0.21871842709362768	-0.1
50	2563	-0.0004410514057900679	None	0.38954923191241436	-0.0004410514057900679
50	2055	None	None	0.4640280321553358	None
50	2532	None	None	0.4193747886841942	None
50	2344	None	None	0.4455140914821877	None
50	2564	0.0011713197627132308	None	0.2706857477269139	0.0011713197627132308
50	2439	None	None	0.3551504711591712	None
50	2499	None	None	0.3312445209869064	None
50	2509	None	None	0.4584746690182258	None
50	2536	None	None	0.37964754739502793	None
50	2497	None	None	0.3404831142919722	None
50	1880	None	None	0.48348056945781365	None
50	2555	-6.899467849921121e-05	None	0.40181540031500546	-6.899467849921121e-05
50	2249	None	None	0.5161944670405212	None
50	2462	None	None	0.3455449706397036	None
50	1979	None	None	0.43168048570194467	None
50	2165	None	None	0.34670043967341624	None
50	2506	None	None	0.6205157513861277	None
50	2588	-1.511360193009195e-07	None	0.2932141984656739	-1.511360193009195e-07
50	2525	None	None	0.4209658998568867	None
50	2167	None	None	0.37819824922864625	None
50	2335	None	None	0.456182965365303	None
50	2599	-0.1	None	0.3855964198076861	-0.1
50	2513	None	None	0.3381587823274773	None
50	2430	None	None	0.45070659448992706	None
50	2574	6.142553266822302e-05	None	0.43539273312431803	6.142553266822302e-05
50	2565	7.254968652032677e-05	None	0.2992885485672794	7.254968652032677e-05
50	2530	None	None	0.4182963429943438	None
50	2567	1.5343409142226147e-07	None	0.4209658998568867	1.5343409142226147e-07
50	2527	None	None	0.2905270756787864	None
50	2402	None	None	0.38573846810311735	None
50	2586	0.001318188542049852	None	0.3019587001983341	0.001318188542049852
50	2539	None	None	0.3542716644503964	None
50	2397	None	None	0.33694681942589205	None
50	2593	-0.1	None	0.21871842709362768	-0.1
50	2537	None	None	0.3660530311332889	None
50	2562	0.00013839856470791742	None	0.29621806530931716	0.00013839856470791742
50	2583	0.0002808268160795785	None	0.2706857477269139	0.0002808268160795785
74	3381	0.0029027688208682614	None	0.014285714285714285	0.0029027688208682614
74	3709	0.0025740068442873546	None	0.0857142857142857	0.0025740068442873546
74	3734	0.003753003193338583	None	0.0	0.003753003193338583
74	3284	0.005437823779610612	None	0.3155320643395024	0.005437823779610612
74	3341	0.002968698426359491	None	0.0	0.002968698426359491
74	3654	0.0076340563856586155	None	0.0	0.0076340563856586155
74	3762	0.005734924560942906	None	0.0	0.005734924560942906
74	3704	0.0006759016080916526	None	0.0	0.0006759016080916526
74	3559	0.0038679710594268376	None	0.0	0.0038679710594268376
74	3730	0.002584873395571432	None	0.20102676941145678	0.002584873395571432
74	3765	0.005730934752446681	None	0.0	0.005730934752446681
74	3541	0.003938103170120768	None	0.0	0.003938103170120768
74	3618	0.005456778285204093	None	0.0	0.005456778285204093
74	3668	0.0057227473627379	None	0.0	0.0057227473627379
74	3753	0.005417961086806396	None	0.0	0.005417961086806396
74	3376	0.0029042730168777225	None	0.14745736169996854	0.0029042730168777225
74	3670	0.003200510187554662	None	0.056278510787713024	0.003200510187554662
74	3760	0.0012152502442711066	None	0.0	0.0012152502442711066
74	3766	0.0019608876943694557	None	0.016573177382834182	0.0019608876943694557
74	3380	0.002866440895366185	None	0.2343455313650702	0.002866440895366185
74	3472	0.0044650874772234825	None	0.0	0.0044650874772234825
74	3644	0.002061073513154659	None	0.19306913371143417	0.002061073513154659
74	3491	0.007455903834448447	None	0.0	0.007455903834448447
74	3536	0.0029622121892889882	None	0.014285714285714285	0.0029622121892889882
74	3773	0.004991661476097195	None	0.0	0.004991661476097195
74	3681	0.002451267196694917	None	0.0	0.002451267196694917
74	3396	0.0037207626747751675	None	0.016573177382834182	0.0037207626747751675
74	3746	0.002280818036499226	None	0.12670153381944588	0.002280818036499226
74	3639	0.0024814276798896247	None	0.42543333742551226	0.0024814276798896247
74	3522	0.003310079482219277	None	0.15515951587835652	0.003310079482219277
74	3534	0.0025540641424796145	None	0.0	0.0025540641424796145
74	3635	0.0038616647927958467	None	0.0	0.0038616647927958467
74	3564	0.0024145722493584816	None	0.014285714285714285	0.0024145722493584816
74	3754	0.00295418407709855	None	0.14060925918133133	0.00295418407709855
74	3790	0.0022861245891088715	None	0.014285714285714285	0.0022861245891088715
74	3039	0.002893821740701119	None	0.014285714285714285	0.002893821740701119
74	3752	-0.00011859183655416263	None	0.10830708503335915	-0.00011859183655416263
74	3642	0.001674997509608513	None	0.23747404326542484	0.001674997509608513
74	3763	0.003578058750637055	None	0.016573177382834182	0.003578058750637055
74	3445	0.005615482428313677	None	0.0	0.005615482428313677
74	3756	0.002959785585246548	None	0.15515951587835652	0.002959785585246548
74	3653	0.002864462509273956	None	0.0	0.002864462509273956
74	2918	0.0028767677192082955	None	0.0	0.0028767677192082955
74	3758	0.002294477503059809	None	0.0	0.002294477503059809
74	3768	0.00565815133302986	None	0.0	0.00565815133302986
74	3700	0.0026961555113689147	None	0.0	0.0026961555113689147
74	3504	0.0028035998859707065	None	0.0	0.0028035998859707065
74	2595	0.0034689265186471844	None	0.016573177382834182	0.0034689265186471844
74	3648	0.0025334542538997715	None	0.0	0.0025334542538997715
74	3019	0.0026557999075828833	None	0.014285714285714285	0.0026557999075828833
74	3251	0.005445260259878799	None	0.0	0.005445260259878799
74	3788	0.002086531570773411	None	0.0	0.002086531570773411
74	3425	0.0024196318827336143	None	0.1469663655878024	0.0024196318827336143
74	3623	0.0027224747044754566	None	0.0	0.0027224747044754566
74	3733	0.0018793669795443854	None	0.0	0.0018793669795443854
74	3706	0.00040681101137736143	None	0.0	0.00040681101137736143
74	3620	0.004145688121587543	None	0.0	0.004145688121587543
74	3470	0.003599938887612206	None	0.0	0.003599938887612206
74	3736	0.002465319217483611	None	0.0	0.002465319217483611
74	3770	0.0003388930094221834	None	0.05003802452313305	0.0003388930094221834
74	3294	0.0026327676067669486	None	0.0	0.0026327676067669486
74	3715	0.0029910674039990027	None	0.016573177382834182	0.0029910674039990027
74	3553	0.002608510834920641	None	0.0	0.002608510834920641
74	3433	0.002728755115418307	None	0.14560891547281082	0.002728755115418307
74	3248	0.002228903900696297	None	0.0	0.002228903900696297
74	3539	0.0051813007362043395	None	0.0	0.0051813007362043395
74	3663	0.006612505087683532	None	0.0	0.006612505087683532
74	3412	0.0031624137343735873	None	0.0	0.0031624137343735873
74	3506	0.0018102192766141195	None	0.0	0.0018102192766141195
74	3784	0.0026110126163782065	None	0.05003802452313305	0.0026110126163782065
74	3656	0.0036205841774101075	None	0.0	0.0036205841774101075
74	3593	0.005323678869017772	None	0.0	0.005323678869017772
74	3716	0.004480220659091168	None	0.0	0.004480220659091168
74	3786	0.0003102994441017745	None	0.1469663655878024	0.0003102994441017745
74	3579	0.005738085031053997	None	0.0	0.005738085031053997
74	3565	0.005519076519157321	None	0.0	0.005519076519157321
74	3711	0.002875954761685201	None	0.0	0.002875954761685201
74	3658	0.0024016035772672015	None	0.3831254166278694	0.0024016035772672015
74	3696	0.005529384202760375	None	0.0	0.005529384202760375
74	3141	0.0028916681317682938	None	0.0	0.0028916681317682938
74	3741	0.0032637530486370695	None	0.0	0.0032637530486370695
74	3791	0.00411715696483252	None	0.016573177382834182	0.00411715696483252
74	3643	0.002645124942884893	None	0.10746742681003855	0.002645124942884893
74	3777	0.0010857976777659418	None	0.0	0.0010857976777659418
74	3475	0.0024416955380730356	None	0.014285714285714285	0.0024416955380730356
74	3206	0.006102782743121334	None	0.0	0.006102782743121334
74	3562	0.005233963718510274	None	0.0	0.005233963718510274
74	3586	0.0029374697095581235	None	0.0	0.0029374697095581235
74	3779	0.0008440589836358563	None	0.25853513941266176	0.0008440589836358563
74	3528	0.003265241902124719	None	0.0857142857142857	0.003265241902124719
74	3797	0.003256312791868502	None	0.016573177382834182	0.003256312791868502
74	3701	0.0027442142249160047	None	0.0	0.0027442142249160047
74	3789	0.0017925004423240455	None	0.014285714285714285	0.0017925004423240455
74	3800	0.003481812780905336	None	0.0	0.003481812780905336
74	3636	0.003154069384810987	None	0.0	0.003154069384810987
74	3619	0.0023549404449610934	None	0.0857142857142857	0.0023549404449610934
74	3297	0.0038408770108648224	None	0.0	0.0038408770108648224
74	3774	0.0027349721036888566	None	0.0	0.0027349721036888566
74	3718	0.006317176586548445	None	0.0	0.006317176586548445
74	3782	0.0038532452662841635	None	0.0	0.0038532452662841635
60	3070	0.0013229208707880428	None	0.19709084777957814	0.0013229208707880428
60	3058	0.002473576078791296	None	0.02857142857142857	0.002473576078791296
60	2689	0.0025050220033470895	None	0.0	0.0025050220033470895
60	2882	0.002622510658828069	None	0.0	0.002622510658828069
60	2776	0.0011577260640279773	None	0.0	0.0011577260640279773
60	2930	0.0019729906847472303	None	0.03333333333333334	0.0019729906847472303
60	2970	0.0008238853332860183	None	0.23085560812821923	0.0008238853332860183
60	3080	0.00024036344178462917	None	0.436302234059045	0.00024036344178462917
60	2880	0.0022009063443569855	None	0.0	0.0022009063443569855
60	2645	0.00014679025916027594	None	0.30632789345454814	0.00014679025916027594
60	2958	0.0020963097025223218	None	0.02857142857142857	0.0020963097025223218
60	3053	0.002100780740340127	None	0.19470221009861177	0.002100780740340127
60	2906	0.0010052307218883637	None	0.2231980704850601	0.0010052307218883637
60	2768	0.0015260113982889622	None	0.036399333128289295	0.0015260113982889622
60	3074	0.0008595291956082486	None	0.005687974788904316	0.0008595291956082486
60	3064	0.0006025670760388203	None	0.2231980704850601	0.0006025670760388203
60	2828	0.0005234951673429612	None	0.18040844933942835	0.0005234951673429612
60	3078	0.00025477418490788163	None	0.1885267694114568	0.00025477418490788163
60	2867	0.00032428754179014387	None	0.3218675795517857	0.00032428754179014387
60	2825	0.0009478706791715649	None	0.0	0.0009478706791715649
60	2814	0.0015707568416065468	None	0.03333333333333334	0.0015707568416065468
60	3054	0.0003886171587605179	None	0.22719198323179376	0.0003886171587605179
60	3060	0.002883195525862382	None	0.022751899155617265	0.002883195525862382
60	2946	0.0013041537375739604	None	0.18661463397068828	0.0013041537375739604
60	3048	0.00113871781628978	None	0.03333333333333334	0.00113871781628978
60	3036	0.0010853710855323667	None	0.0	0.0010853710855323667
60	2730	0.0008710225680345672	None	0.0857142857142857	0.0008710225680345672
60	3057	0.002771297467521308	None	0.02857142857142857	0.002771297467521308
60	3041	0.0017899320209120784	None	0.0	0.0017899320209120784
60	2897	0.0008448641649625266	None	0.02857142857142857	0.0008448641649625266
60	3072	0.0022097284277459543	None	0.19660600503564557	0.0022097284277459543
60	2979	0.0019594481462443325	None	0.18209657223342904	0.0019594481462443325
60	3039	0.002893821740701119	None	0.02857142857142857	0.002893821740701119
60	3050	0.0016019185299407724	None	0.06704250877638009	0.0016019185299407724
60	3025	0.000364287417570382	None	0.19742157993452425	0.000364287417570382
60	2949	0.0011117591379964575	None	0.0	0.0011117591379964575
60	2993	0.001155058801132063	None	0.19020196606533185	0.001155058801132063
60	3009	0.0010053470454769642	None	0.2231980704850601	0.0010053470454769642
60	2918	0.0028767677192082955	None	0.0	0.0028767677192082955
60	2998	0.0005655158434297896	None	0.1827543435896536	0.0005655158434297896
60	2903	0.0011392917351930065	None	0.03333333333333334	0.0011392917351930065
60	2957	0.0011704250111175861	None	0.21977137539635408	0.0011704250111175861
60	3088	0.0003884114173300841	None	0.005687974788904316	0.0003884114173300841
60	3056	0.0013610604396905013	None	0.036399333128289295	0.0013610604396905013
60	2950	0.0009456850690175773	None	0.17816929303860474	0.0009456850690175773
60	2595	0.0034689265186471844	None	0.022751899155617265	0.0034689265186471844
60	2772	0.0001496033971546725	None	0.4561716414183092	0.0001496033971546725
60	2871	0.0005387234498446772	None	0.17621789990946665	0.0005387234498446772
60	2938	0.00279783771505763	None	0.28379956472569384	0.00279783771505763
60	3019	0.0026557999075828833	None	0.02857142857142857	0.0026557999075828833
60	2973	0.0012247077705712728	None	0.0857142857142857	0.0012247077705712728
60	3063	0.0007367280987190001	None	0.0	0.0007367280987190001
60	3021	0.0018364368102071614	None	0.0	0.0018364368102071614
60	2924	0.0015170655494284213	None	0.21258885231900004	0.0015170655494284213
60	2948	0.0002909520009446514	None	0.414701067360408	0.0002909520009446514
60	3059	0.001417176473700787	None	0.025197208386639393	0.001417176473700787
60	3071	0.0006688698058376883	None	0.20831179864950133	0.0006688698058376883
60	3028	0.002534058231151124	None	0.22299659109907424	0.002534058231151124
60	2578	0.0002426842518003214	None	0.7189842962641341	0.0002426842518003214
60	3005	0.0018691238986900016	None	0.1885267694114568	0.0018691238986900016
60	2580	0.000725435789578598	None	0.02857142857142857	0.000725435789578598
60	2911	0.0007609368644148385	None	0.005687974788904316	0.0007609368644148385
60	2987	0.0012237716510302577	None	0.0	0.0012237716510302577
60	2745	0.0008589193900855118	None	0.025197208386639393	0.0008589193900855118
60	2610	0.0021782973577084354	None	0.0	0.0021782973577084354
60	3068	0.0005363741727434666	None	0.0	0.0005363741727434666
60	3095	0.0004995900822926542	None	0.0	0.0004995900822926542
60	3046	0.0005309291910662211	None	0.025197208386639393	0.0005309291910662211
60	2826	0.0023412465464088764	None	0.022751899155617265	0.0023412465464088764
60	2936	0.0007912315042437704	None	0.1827543435896536	0.0007912315042437704
60	3055	0.0019603239337803477	None	0.03333333333333334	0.0019603239337803477
60	2901	0.0011142098427270417	None	0.22299659109907424	0.0011142098427270417
60	2923	0.0005736794952028607	None	0.2326830994792599	0.0005736794952028607
60	2967	0.002711293025180413	None	0.022751899155617265	0.002711293025180413
60	3004	0.0027735622603813352	None	0.022751899155617265	0.0027735622603813352
60	2902	0.0006107064716372126	None	0.4639032904218509	0.0006107064716372126
60	2894	0.0017561038238382409	None	0.005687974788904316	0.0017561038238382409
60	3016	0.0015655617782142656	None	0.20831179864950133	0.0015655617782142656
60	3098	0.0008853725981031234	None	0.005687974788904316	0.0008853725981031234
60	2965	0.0014788508971897121	None	0.36665421226212663	0.0014788508971897121
60	3006	0.003073623264404722	None	0.022751899155617265	0.003073623264404722
60	3099	0.0010062859557139784	None	0.21977137539635408	0.0010062859557139784
60	3001	0.0005899385489562253	None	0.18209657223342904	0.0005899385489562253
60	3062	0.001139001955962702	None	0.03333333333333334	0.001139001955962702
60	3085	0.001157944297193951	None	0.21258885231900004	0.001157944297193951
60	3052	0.00046036057577021486	None	0.005687974788904316	0.00046036057577021486
60	2963	0.00047554211882525245	None	0.18209657223342904	0.00047554211882525245
60	3030	0.0009485583024451981	None	0.0	0.0009485583024451981
60	3084	0.0020244207990096586	None	0.0	0.0020244207990096586
60	2912	0.0024961883906223447	None	0.0	0.0024961883906223447
60	2885	0.0011393298655397067	None	0.06704250877638009	0.0011393298655397067
60	2877	0.001890265915962971	None	0.02857142857142857	0.001890265915962971
60	2935	0.0010918710349681958	None	0.3218675795517857	0.0010918710349681958
60	2812	0.0010696921715046322	None	0.025197208386639393	0.0010696921715046322
60	2990	0.000759691344680766	None	0.07659521446913663	0.000759691344680766
60	3075	0.0020888642273040785	None	0.036399333128289295	0.0020888642273040785
60	2884	0.0013341233479981704	None	0.07659521446913663	0.0013341233479981704
60	3082	0.00248279613709287	None	0.22573491249553154	0.00248279613709287
60	2928	0.0020502637626187785	None	0.0	0.0020502637626187785
60	2974	0.0011887704187752324	None	0.0	0.0011887704187752324
109	5521	0.007141929652126299	None	0.06973764349226166	0.007141929652126299
109	5433	0.01068998510953487	None	0.0	0.01068998510953487
109	5099	0.012484452997830218	None	0.0	0.012484452997830218
109	5349	0.013109026836530613	None	0.0	0.013109026836530613
109	5515	0.007330756744302472	None	0.058724853100585075	0.007330756744302472
109	5292	0.011837474735435161	None	0.0	0.011837474735435161
109	5476	0.014786367636939555	None	0.0	0.014786367636939555
109	5506	0.014908513880008235	None	0.0	0.014908513880008235
109	5479	0.013069008239004603	None	0.0	0.013069008239004603
109	5219	0.013374395133871784	None	0.0	0.013374395133871784
109	5498	0.012592255070031231	None	0.0	0.012592255070031231
109	5440	0.014278288186814475	None	0.0	0.014278288186814475
109	5457	0.009927040224764075	None	0.0	0.009927040224764075
109	5513	0.010243117180894781	None	0.0	0.010243117180894781
109	5453	0.0146199633070978	None	0.0	0.0146199633070978
109	5524	0.014212520510055076	None	0.0	0.014212520510055076
109	5539	0.01569368450870308	None	0.0	0.01569368450870308
109	5526	0.0129056717017868	None	0.0	0.0129056717017868
109	5394	0.013915147246034655	None	0.0	0.013915147246034655
109	5352	0.012387476262261762	None	0.0	0.012387476262261762
109	5501	0.013434119386211205	None	0.0	0.013434119386211205
109	5495	0.01467358985697464	None	0.0	0.01467358985697464
109	5327	0.013473094389660241	None	0.0	0.013473094389660241
109	5344	0.011451818834054403	None	0.04672556279113219	0.011451818834054403
109	5093	0.014836263440196071	None	0.0	0.014836263440196071
109	5522	0.004803100191550554	None	0.04672556279113219	0.004803100191550554
109	5262	0.014836373760539024	None	0.0	0.014836373760539024
109	5474	0.012840542539661128	None	0.0	0.012840542539661128
109	5401	0.013318597653511306	None	0.0	0.013318597653511306
109	5417	0.01481962518168672	None	0.0	0.01481962518168672
109	5340	0.012885022288158642	None	0.0	0.012885022288158642
109	5225	0.015175494847095178	None	0.0	0.015175494847095178
109	5546	0.015167330738278851	None	0.0	0.015167330738278851
109	5525	0.01010731067566581	None	0.07714976530577503	0.01010731067566581
109	5449	0.014821325868698906	None	0.0	0.014821325868698906
109	5535	0.009518997405333378	None	0.058724853100585075	0.009518997405333378
109	5313	0.01333769701700487	None	0.0	0.01333769701700487
109	5056	0.016050244899872453	None	0.059995367675843035	0.016050244899872453
109	5454	0.013856036712306764	None	0.0	0.013856036712306764
109	5318	0.011666999520105465	None	0.0	0.011666999520105465
109	5063	0.011358904321281596	None	0.05118579432433925	0.011358904321281596
109	5530	0.014229775832555431	None	0.0	0.014229775832555431
109	4992	0.013750661374379537	None	0.0	0.013750661374379537
109	5384	0.010091970172063217	None	0.0	0.010091970172063217
109	5218	0.01319865171857697	None	0.05118579432433925	0.01319865171857697
109	5216	0.015513046912753499	None	0.0	0.015513046912753499
109	5350	0.013693772889673264	None	0.0	0.013693772889673264
109	5507	0.015047995459136923	None	0.0	0.015047995459136923
109	5531	0.005976589580590158	None	0.07135858722985486	0.005976589580590158
109	5465	0.01410551716870463	None	0.0	0.01410551716870463
109	4737	0.013346543598632602	None	0.0	0.013346543598632602
109	5484	0.015863859161071248	None	0.0	0.015863859161071248
109	5383	0.015677280173663856	None	0.06931708486785848	0.015677280173663856
109	5519	0.013654614426948286	None	0.05502813364743593	0.013654614426948286
109	5403	0.01504857037859201	None	0.0	0.01504857037859201
109	5253	0.014700467430014644	None	0.0	0.014700467430014644
109	5267	0.014885278392197342	None	0.0	0.014885278392197342
109	5192	0.013555974851802481	None	0.0	0.013555974851802481
109	5331	0.01656140661169943	None	0.0	0.01656140661169943
109	5117	0.015039349268309835	None	0.0	0.015039349268309835
109	5281	0.014481394578978962	None	0.0	0.014481394578978962
109	5346	0.014852402662140695	None	0.0	0.014852402662140695
109	5369	0.01177186670226402	None	0.0	0.01177186670226402
109	5017	0.0134230919687555	None	0.05502813364743593	0.0134230919687555
109	5362	0.0143056109200968	None	0.0	0.0143056109200968
109	5062	0.013762974393946343	None	0.0	0.013762974393946343
109	5518	0.01113775077097651	None	0.0	0.01113775077097651
109	5514	0.013985682513159643	None	0.0	0.013985682513159643
109	5240	0.012369750224945112	None	0.0	0.012369750224945112
109	5544	0.011932542665265623	None	0.0	0.011932542665265623
109	5511	0.0047735170566653	None	0.058724853100585075	0.0047735170566653
109	5452	0.0072787024287830305	None	0.07164140373099011	0.0072787024287830305
109	5189	0.011449543896660865	None	0.0	0.011449543896660865
109	4893	0.015472203219801443	None	0.0	0.015472203219801443
109	4956	0.012157323236484704	None	0.0	0.012157323236484704
109	5005	0.011819775614984282	None	0.0	0.011819775614984282
109	5365	0.011805745761161064	None	0.0	0.011805745761161064
109	5458	0.013433828993647546	None	0.0	0.013433828993647546
109	4984	0.014412313343357889	None	0.0	0.014412313343357889
109	5499	0.015087331781289562	None	0.0	0.015087331781289562
109	5468	0.014981118592431016	None	0.0	0.014981118592431016
109	5119	0.013972891452752703	None	0.0	0.013972891452752703
109	5422	0.014023959226769248	None	0.0	0.014023959226769248
109	5537	0.014113681063390938	None	0.0	0.014113681063390938
109	5456	0.014180402470064944	None	0.0	0.014180402470064944
109	5459	0.01288542436638595	None	0.0	0.01288542436638595
109	5494	0.010448660840801472	None	0.0	0.010448660840801472
109	4939	0.012000946231199917	None	0.0	0.012000946231199917
109	5270	0.01361185091270059	None	0.0	0.01361185091270059
109	5536	0.010215368520303927	None	0.0	0.010215368520303927
109	4962	0.014348289889294217	None	0.05118579432433925	0.014348289889294217
109	4729	0.011896896757952859	None	0.1395456474726094	0.011896896757952859
109	5130	0.011896642342424484	None	0.030572840801511365	0.011896642342424484
109	5538	-0.00018033602220140325	None	0.025945375612909945	-0.00018033602220140325
109	5336	0.014376719980304781	None	0.0	0.014376719980304781
109	5438	0.010332098760413697	None	0.0	0.010332098760413697
109	5406	0.009801478912124798	None	0.06684354727507782	0.009801478912124798
109	5492	0.016284398717490437	None	0.0	0.016284398717490437
109	5528	0.015978579664382365	None	0.0	0.015978579664382365
109	5473	0.01610020082030686	None	0.0	0.01610020082030686
110	5433	0.01068998510953487	None	0.0	0.01068998510953487
110	5099	0.012484452997830218	None	0.0	0.012484452997830218
110	5596	0.010515180343209774	None	0.0	0.010515180343209774
110	5515	0.007330756744302472	None	0.05138424646301194	0.007330756744302472
110	5292	0.011837474735435161	None	0.0	0.011837474735435161
110	5506	0.014908513880008235	None	0.0	0.014908513880008235
110	5479	0.013069008239004603	None	0.0	0.013069008239004603
110	5582	0.015085033354644778	None	0.0	0.015085033354644778
110	5219	0.013374395133871784	None	0.0	0.013374395133871784
110	5440	0.014278288186814475	None	0.0	0.014278288186814475
110	5457	0.009927040224764075	None	0.0	0.009927040224764075
110	5513	0.010243117180894781	None	0.0	0.010243117180894781
110	5453	0.0146199633070978	None	0.0	0.0146199633070978
110	5558	0.01374213637419634	None	0.0	0.01374213637419634
110	5524	0.014212520510055076	None	0.0	0.014212520510055076
110	5539	0.01569368450870308	None	0.0	0.01569368450870308
110	5566	0.012313806948697352	None	0.04118786672937981	0.012313806948697352
110	5526	0.0129056717017868	None	0.0	0.0129056717017868
110	5394	0.013915147246034655	None	0.0	0.013915147246034655
110	5352	0.012387476262261762	None	0.0	0.012387476262261762
110	5501	0.013434119386211205	None	0.0	0.013434119386211205
110	5495	0.01467358985697464	None	0.0	0.01467358985697464
110	5327	0.013473094389660241	None	0.0	0.013473094389660241
110	5584	0.013194996653431964	None	0.0	0.013194996653431964
110	5093	0.014836263440196071	None	0.0	0.014836263440196071
110	5578	0.013720556158024724	None	0.0	0.013720556158024724
110	5262	0.014836373760539024	None	0.0	0.014836373760539024
110	5474	0.012840542539661128	None	0.0	0.012840542539661128
110	5401	0.013318597653511306	None	0.0	0.013318597653511306
110	5417	0.01481962518168672	None	0.0	0.01481962518168672
110	5340	0.012885022288158642	None	0.0	0.012885022288158642
110	5225	0.015175494847095178	None	0.0	0.015175494847095178
110	5557	0.012939990639695734	None	0.0	0.012939990639695734
110	5546	0.015167330738278851	None	0.0	0.015167330738278851
110	5449	0.014821325868698906	None	0.0	0.014821325868698906
110	5590	-0.0003950785032997426	None	0.0	-0.0003950785032997426
110	5313	0.01333769701700487	None	0.0	0.01333769701700487
110	5056	0.016050244899872453	None	0.0783621227480645	0.016050244899872453
110	5454	0.013856036712306764	None	0.0	0.013856036712306764
110	5318	0.011666999520105465	None	0.0	0.011666999520105465
110	5063	0.011358904321281596	None	0.04112992336529049	0.011358904321281596
110	4992	0.013750661374379537	None	0.0	0.013750661374379537
110	5573	0.008032081616900222	None	0.0	0.008032081616900222
110	5551	0.015624373682145769	None	0.0	0.015624373682145769
110	5218	0.01319865171857697	None	0.04112992336529049	0.01319865171857697
110	5561	0.007969671921389702	None	0.0	0.007969671921389702
110	5350	0.013693772889673264	None	0.0	0.013693772889673264
110	5507	0.015047995459136923	None	0.0	0.015047995459136923
110	5572	0.009542519549489576	None	0.04112992336529049	0.009542519549489576
110	4737	0.013346543598632602	None	0.0	0.013346543598632602
110	5597	0.015137184883623464	None	0.0	0.015137184883623464
110	5484	0.015863859161071248	None	0.0	0.015863859161071248
110	5588	-0.000257434075163444	None	0.0	-0.000257434075163444
110	5383	0.015677280173663856	None	0.08356996091629139	0.015677280173663856
110	5519	0.013654614426948286	None	0.05784869750312323	0.013654614426948286
110	5403	0.01504857037859201	None	0.0	0.01504857037859201
110	5253	0.014700467430014644	None	0.0	0.014700467430014644
110	5267	0.014885278392197342	None	0.0	0.014885278392197342
110	5192	0.013555974851802481	None	0.0	0.013555974851802481
110	5331	0.01656140661169943	None	0.0	0.01656140661169943
110	5117	0.015039349268309835	None	0.0	0.015039349268309835
110	5281	0.014481394578978962	None	0.0	0.014481394578978962
110	5346	0.014852402662140695	None	0.0	0.014852402662140695
110	5369	0.01177186670226402	None	0.0	0.01177186670226402
110	5362	0.0143056109200968	None	0.0	0.0143056109200968
110	5062	0.013762974393946343	None	0.0	0.013762974393946343
110	5514	0.013985682513159643	None	0.0	0.013985682513159643
110	5240	0.012369750224945112	None	0.0	0.012369750224945112
110	5544	0.011932542665265623	None	0.0	0.011932542665265623
110	5554	0.015252446339955953	None	0.0	0.015252446339955953
110	5189	0.011449543896660865	None	0.0	0.011449543896660865
110	4893	0.015472203219801443	None	0.0	0.015472203219801443
110	5005	0.011819775614984282	None	0.0	0.011819775614984282
110	5365	0.011805745761161064	None	0.0	0.011805745761161064
110	5575	0.014250463965939054	None	0.0	0.014250463965939054
110	5458	0.013433828993647546	None	0.0	0.013433828993647546
110	5594	0.012418761909137386	None	0.0	0.012418761909137386
110	5553	0.00889359028481665	None	0.21742776042946432	0.00889359028481665
110	4984	0.014412313343357889	None	0.0	0.014412313343357889
110	5499	0.015087331781289562	None	0.0	0.015087331781289562
110	5468	0.014981118592431016	None	0.0	0.014981118592431016
110	5119	0.013972891452752703	None	0.0	0.013972891452752703
110	5422	0.014023959226769248	None	0.0	0.014023959226769248
110	5537	0.014113681063390938	None	0.0	0.014113681063390938
110	5459	0.01288542436638595	None	0.0	0.01288542436638595
110	5494	0.010448660840801472	None	0.0	0.010448660840801472
110	4939	0.012000946231199917	None	0.0	0.012000946231199917
110	5270	0.01361185091270059	None	0.0	0.01361185091270059
110	5536	0.010215368520303927	None	0.0	0.010215368520303927
110	4962	0.014348289889294217	None	0.04112992336529049	0.014348289889294217
110	4729	0.011896896757952859	None	0.1350355583966601	0.011896896757952859
110	5336	0.014376719980304781	None	0.0	0.014376719980304781
110	5569	0.013783273924831288	None	0.0	0.013783273924831288
110	5438	0.010332098760413697	None	0.0	0.010332098760413697
110	5406	0.009801478912124798	None	0.06015919254757005	0.009801478912124798
110	5587	0.012615959654368982	None	0.09820925984887044	0.012615959654368982
110	5492	0.016284398717490437	None	0.0	0.016284398717490437
110	5528	0.015978579664382365	None	0.0	0.015978579664382365
110	5473	0.01610020082030686	None	0.0	0.01610020082030686
110	5589	0.013905450287438411	None	0.0	0.013905450287438411
76	3877	0.0018882744831938548	None	0.08485011751513241	0.0018882744831938548
76	3709	0.0025740068442873546	None	0.14290856349862135	0.0025740068442873546
76	3734	0.003753003193338583	None	0.015077259116804265	0.003753003193338583
76	3284	0.005437823779610612	None	0.39324602444597556	0.005437823779610612
76	3654	0.0076340563856586155	None	0.0	0.0076340563856586155
76	3808	0.010322102523468627	None	0.06016437055868364	0.010322102523468627
76	3559	0.0038679710594268376	None	0.0	0.0038679710594268376
76	3730	0.002584873395571432	None	0.2126159014252745	0.002584873395571432
76	3765	0.005730934752446681	None	0.0	0.005730934752446681
76	3541	0.003938103170120768	None	0.0	0.003938103170120768
76	3806	0.003135598509453445	None	0.0	0.003135598509453445
76	3899	0.0024362813567685815	None	0.19986661495644645	0.0024362813567685815
76	3618	0.005456778285204093	None	0.0	0.005456778285204093
76	3668	0.0057227473627379	None	0.0	0.0057227473627379
76	3753	0.005417961086806396	None	0.0	0.005417961086806396
76	3823	0.0015152819111114828	None	0.015077259116804265	0.0015152819111114828
76	3376	0.0029042730168777225	None	0.11120983721807516	0.0029042730168777225
76	3670	0.003200510187554662	None	0.05693383465093793	0.003200510187554662
76	3888	0.0056428134189751835	None	0.04461355072752282	0.0056428134189751835
76	3380	0.002866440895366185	None	0.30084136092390856	0.002866440895366185
76	3802	0.0051996576697617885	None	0.0	0.0051996576697617885
76	3801	0.005342351881852993	None	0.0	0.005342351881852993
76	3852	-9.388180261373622e-05	None	0.0	-9.388180261373622e-05
76	3491	0.007455903834448447	None	0.0	0.007455903834448447
76	3536	0.0029622121892889882	None	0.11857948684954989	0.0029622121892889882
76	3858	0.0031917809339640757	None	0.0	0.0031917809339640757
76	3865	0.004377468605500421	None	0.0778435291365814	0.004377468605500421
76	3773	0.004991661476097195	None	0.0	0.004991661476097195
76	3856	0.003242003321956981	None	0.0	0.003242003321956981
76	3396	0.0037207626747751675	None	0.02678779867078069	0.0037207626747751675
76	3831	0.003675052652330471	None	0.043369809980877666	0.003675052652330471
76	3874	0.003607975464175551	None	0.08036329065117184	0.003607975464175551
76	3868	0.010365026638166438	None	0.04418772867283442	0.010365026638166438
76	3639	0.0024814276798896247	None	0.4496932776526991	0.0024814276798896247
76	3522	0.003310079482219277	None	0.1308162931865563	0.003310079482219277
76	3534	0.0025540641424796145	None	0.05024689576424388	0.0025540641424796145
76	3635	0.0038616647927958467	None	0.0	0.0038616647927958467
76	3754	0.00295418407709855	None	0.14185642626206257	0.00295418407709855
76	3894	0.0002598243076472816	None	0.13969742027132453	0.0002598243076472816
76	3790	0.0022861245891088715	None	0.11857948684954989	0.0022861245891088715
76	3039	0.002893821740701119	None	0.11857948684954989	0.002893821740701119
76	3898	0.003267873941839687	None	0.08036329065117184	0.003267873941839687
76	3851	0.0016932964188558226	None	0.02678779867078069	0.0016932964188558226
76	3445	0.005615482428313677	None	0.0	0.005615482428313677
76	3653	0.002864462509273956	None	0.0	0.002864462509273956
76	3826	0.00387222972034592	None	0.0	0.00387222972034592
76	3768	0.00565815133302986	None	0.0	0.00565815133302986
76	3700	0.0026961555113689147	None	0.05024689576424388	0.0026961555113689147
76	3871	0.0065987597835422745	None	0.0	0.0065987597835422745
76	3251	0.005445260259878799	None	0.0	0.005445260259878799
76	3807	0.0034510379985885783	None	0.14751738628772876	0.0034510379985885783
76	3733	0.0018793669795443854	None	0.0	0.0018793669795443854
76	3839	0.001540268485044959	None	0.0	0.001540268485044959
76	3873	0.0018940219794896453	None	0.0	0.0018940219794896453
76	3848	0.005205153271269056	None	0.0	0.005205153271269056
76	3861	0.005899307400763826	None	0.0	0.005899307400763826
76	3620	0.004145688121587543	None	0.015077259116804265	0.004145688121587543
76	3825	0.00015892221960236421	None	0.058447627137928115	0.00015892221960236421
76	3553	0.002608510834920641	None	0.05024689576424388	0.002608510834920641
76	3433	0.002728755115418307	None	0.17762068001338943	0.002728755115418307
76	3539	0.0051813007362043395	None	0.0	0.0051813007362043395
76	3841	0.005695823460061161	None	0.0778435291365814	0.005695823460061161
76	3893	4.549303089841227e-06	None	0.04704351953618107	4.549303089841227e-06
76	3859	0.0019420896663114942	None	0.0	0.0019420896663114942
76	3663	0.006612505087683532	None	0.0	0.006612505087683532
76	3412	0.0031624137343735873	None	0.05024689576424388	0.0031624137343735873
76	3506	0.0018102192766141195	None	0.0	0.0018102192766141195
76	3784	0.0026110126163782065	None	0.04461355072752282	0.0026110126163782065
76	3656	0.0036205841774101075	None	0.0	0.0036205841774101075
76	3880	0.0010035103504215904	None	0.04461355072752282	0.0010035103504215904
76	3593	0.005323678869017772	None	0.0	0.005323678869017772
76	3872	0.002324626554017198	None	0.05024689576424388	0.002324626554017198
76	3579	0.005738085031053997	None	0.0	0.005738085031053997
76	3813	0.006038062635609745	None	0.0	0.006038062635609745
76	3565	0.005519076519157321	None	0.0	0.005519076519157321
76	3809	0.0005484483091332348	None	0.0	0.0005484483091332348
76	3891	0.003438704763267081	None	0.043369809980877666	0.003438704763267081
76	3658	0.0024016035772672015	None	0.41375605022381856	0.0024016035772672015
76	3696	0.005529384202760375	None	0.015077259116804265	0.005529384202760375
76	3741	0.0032637530486370695	None	0.0	0.0032637530486370695
76	3895	0.005115407597383968	None	0.0	0.005115407597383968
76	3791	0.00411715696483252	None	0.02678779867078069	0.00411715696483252
76	3643	0.002645124942884893	None	0.08485011751513241	0.002645124942884893
76	3821	0.002676028583849925	None	0.0	0.002676028583849925
76	3475	0.0024416955380730356	None	0.11857948684954989	0.0024416955380730356
76	3206	0.006102782743121334	None	0.0	0.006102782743121334
76	3824	0.006250894673510126	None	0.0	0.006250894673510126
76	3562	0.005233963718510274	None	0.0	0.005233963718510274
76	3586	0.0029374697095581235	None	0.05024689576424388	0.0029374697095581235
76	3779	0.0008440589836358563	None	0.4237051525026618	0.0008440589836358563
76	3803	-6.327679243288641e-05	None	0.0	-6.327679243288641e-05
76	3528	0.003265241902124719	None	0.14290856349862135	0.003265241902124719
76	3797	0.003256312791868502	None	0.02678779867078069	0.003256312791868502
76	3800	0.003481812780905336	None	0.015077259116804265	0.003481812780905336
76	3853	0.006110417103696537	None	0.04418772867283442	0.006110417103696537
76	3636	0.003154069384810987	None	0.0	0.003154069384810987
76	3297	0.0038408770108648224	None	0.0	0.0038408770108648224
76	3900	0.004862756865290879	None	0.0	0.004862756865290879
76	3857	0.006109830380991112	None	0.04418772867283442	0.006109830380991112
76	3718	0.006317176586548445	None	0.0	0.006317176586548445
30	1599	0.31566879196446207	0.31566879196446207	0.4330825691601296	0.31566879196446207
30	1521	0.3773828061414342	0.3773828061414342	0.3849460042568096	0.3773828061414342
30	1407	0.3491820439369894	0.3491820439369894	0.4366848543169901	0.3491820439369894
30	1543	0.3708417933570178	0.3708417933570178	0.382658917657532	0.3708417933570178
30	1597	0.3708417933570178	0.3708417933570178	0.382658917657532	0.3708417933570178
30	1499	0.38493913542528874	0.38493913542528874	0.45714692370036564	0.38493913542528874
30	1562	0.393525798462678	0.393525798462678	0.4864203972105255	0.393525798462678
30	1548	0.3148757623819435	0.3148757623819435	0.33048984127243225	0.3148757623819435
30	1113	0.4410406154047021	0.4410406154047021	0.47592096610772827	0.4410406154047021
30	1195	0.40582162345483386	0.40582162345483386	0.4410135816292421	0.40582162345483386
30	1495	0.3925147218828603	0.3925147218828603	0.48880974650106007	0.3925147218828603
30	1551	0.31085343750045474	0.31085343750045474	0.3583922835565582	0.31085343750045474
30	1575	0.3918811428859791	0.3918811428859791	0.43611057627068356	0.3918811428859791
30	1270	0.31706001344980256	0.31706001344980256	0.3194136709430129	0.31706001344980256
30	1442	0.41001520552310095	0.41001520552310095	0.43157016033659845	0.41001520552310095
30	1379	0.3724175819700618	0.3724175819700618	0.3801546965472852	0.3724175819700618
30	1553	0.33636870275278	0.33636870275278	0.3620974061488436	0.33636870275278
30	1556	0.37639873635505455	0.37639873635505455	0.44632543956525367	0.37639873635505455
30	1593	0.3121528266646677	0.3121528266646677	0.4316493210170001	0.3121528266646677
30	1291	0.43716826020642774	0.43716826020642774	0.48996415944184324	0.43716826020642774
30	1498	0.32047157942024074	0.32047157942024074	0.32047157942024074	0.32047157942024074
30	1277	0.37344437686828585	0.37344437686828585	0.4000522129484986	0.37344437686828585
30	1527	0.3475335530146571	0.3475335530146571	0.39498722135544	0.3475335530146571
30	1578	0.3336566232390569	0.3336566232390569	0.36388943557683007	0.3336566232390569
30	1470	0.328477447305221	0.328477447305221	0.34475215805990866	0.328477447305221
30	1312	0.3910567784477004	0.3910567784477004	0.43645093214479036	0.3910567784477004
30	1563	0.3740827391664291	0.3740827391664291	0.42747776746097144	0.3740827391664291
30	1418	0.3918811428859791	0.3918811428859791	0.43611057627068356	0.3918811428859791
30	1512	0.3336517399830991	0.3336517399830991	0.39490850839425706	0.3336517399830991
30	1536	0.36863942041818476	0.36863942041818476	0.36863942041818476	0.36863942041818476
30	1354	0.3708417933570178	0.3708417933570178	0.382658917657532	0.3708417933570178
30	1574	0.3046941072260757	0.3046941072260757	0.5089645715157756	0.3046941072260757
30	1477	0.32418406731264093	0.32418406731264093	0.3833481592617395	0.32418406731264093
30	1454	0.4045876255680718	0.4045876255680718	0.46741357134992373	0.4045876255680718
30	862	0.44295359406479956	0.44295359406479956	0.4764399660348704	0.44295359406479956
30	1579	0.29072378891279105	0.29072378891279105	0.30754577257160254	0.29072378891279105
30	1371	0.3969791430488443	0.3969791430488443	0.48318321916034834	0.3969791430488443
30	1252	0.6245748177439058	0.6245748177439058	0.7948566064987983	0.6245748177439058
30	1058	0.5281331738548007	0.5281331738548007	0.5692459934298796	0.5281331738548007
30	1025	0.5258400294950695	0.5258400294950695	0.6132957898849736	0.5258400294950695
30	1067	0.3505831693570771	0.3505831693570771	0.4052397149250129	0.3505831693570771
30	1552	0.4361398434633307	0.4361398434633307	0.5018297210322398	0.4361398434633307
30	1491	0.3336566232390569	0.3336566232390569	0.36388943557683007	0.3336566232390569
30	972	0.37758474914549955	0.37758474914549955	0.42019499092534607	0.37758474914549955
30	414	0.328477447305221	0.328477447305221	0.34475215805990866	0.328477447305221
30	1409	0.29839783865949887	0.29839783865949887	0.37848967199398964	0.29839783865949887
30	1583	0.2999718082014563	0.2999718082014563	0.2999718082014563	0.2999718082014563
30	1567	0.393525798462678	0.393525798462678	0.4864203972105255	0.393525798462678
30	1116	0.28695232616711086	0.28695232616711086	0.3071016921344384	0.28695232616711086
30	1480	0.3661724431239587	0.3661724431239587	0.38614565179447935	0.3661724431239587
30	919	0.3328672808566878	0.3328672808566878	0.3339529830313955	0.3328672808566878
30	1331	0.3311003320218372	0.3311003320218372	0.35569552082132583	0.3311003320218372
30	1580	0.4086304275977214	0.4086304275977214	0.474185938840194	0.4086304275977214
30	1450	0.3662562815648935	0.3662562815648935	0.46019217363918247	0.3662562815648935
30	1311	0.32834493940664783	0.32834493940664783	0.3627612987541423	0.32834493940664783
30	1460	0.3569221284972814	0.3569221284972814	0.40516368109806145	0.3569221284972814
30	1507	0.43500361566310203	0.43500361566310203	0.4477172640833357	0.43500361566310203
30	1526	0.344281542775091	0.344281542775091	0.4103612103189029	0.344281542775091
30	951	0.372414231437119	0.372414231437119	0.40895390243984453	0.372414231437119
30	1585	0.31665282319181143	0.31665282319181143	0.3453737668058069	0.31665282319181143
30	1414	0.5239498860644579	0.5239498860644579	0.6768675356400297	0.5239498860644579
30	1506	0.3482480894350564	0.3482480894350564	0.4040134606374363	0.3482480894350564
30	1566	0.38334236640956415	0.38334236640956415	0.41560172540011714	0.38334236640956415
30	1110	0.3616922682199147	0.3616922682199147	0.4638661801791625	0.3616922682199147
30	1569	0.36810951745630494	0.36810951745630494	0.44232204734764996	0.36810951745630494
30	1554	0.41381638049278563	0.41381638049278563	0.4728846825406598	0.41381638049278563
30	1038	0.4067098523839768	0.4067098523839768	0.5298315322432742	0.4067098523839768
30	1488	0.41001520552310095	0.41001520552310095	0.43157016033659845	0.41001520552310095
30	1524	0.3235998454598935	0.3235998454598935	0.33182554619260063	0.3235998454598935
30	1560	0.3005972647386822	0.3005972647386822	0.31688767318211414	0.3005972647386822
30	1290	0.42320501728737403	0.42320501728737403	0.44995605036287617	0.42320501728737403
30	1374	0.39449194433681023	0.39449194433681023	0.39696710432243976	0.39449194433681023
30	1365	0.2791477375163416	0.2791477375163416	0.33162684520070723	0.2791477375163416
30	1293	0.3046941072260757	0.3046941072260757	0.5089645715157756	0.3046941072260757
30	1515	0.4206730319698216	0.4206730319698216	0.45062207960928796	0.4206730319698216
30	1099	0.3612525604063693	0.3612525604063693	0.5635070759100523	0.3612525604063693
30	1520	0.30675251948900334	0.30675251948900334	0.4077251185229292	0.30675251948900334
30	767	0.5281331738548007	0.5281331738548007	0.5692459934298796	0.5281331738548007
30	1571	0.34538506796792834	0.34538506796792834	0.4120469192522216	0.34538506796792834
30	1473	0.352256403586352	0.352256403586352	0.39813261336368055	0.352256403586352
30	1586	0.31868360530658013	0.31868360530658013	0.3317824479198726	0.31868360530658013
30	1446	0.4067098523839768	0.4067098523839768	0.5298315322432742	0.4067098523839768
30	1530	0.32834493940664783	0.32834493940664783	0.3627612987541423	0.32834493940664783
30	1596	0.28924310934895814	0.28924310934895814	0.3386689900008768	0.28924310934895814
30	1595	0.4085439689599074	0.4085439689599074	0.48967407406526375	0.4085439689599074
30	1511	0.31449903298346904	0.31449903298346904	0.3565960091159087	0.31449903298346904
30	1594	0.3005972647386822	0.3005972647386822	0.31688767318211414	0.3005972647386822
30	1519	0.6245748177439058	0.6245748177439058	0.7948566064987983	0.6245748177439058
30	774	0.3922552336050327	0.3922552336050327	0.4260415516707067	0.3922552336050327
30	1516	0.43500361566310203	0.43500361566310203	0.4477172640833357	0.43500361566310203
30	1475	0.3606651261910796	0.3606651261910796	0.46541419533300854	0.3606651261910796
30	1555	0.3864321394242044	0.3864321394242044	0.42136430845440315	0.3864321394242044
30	1257	0.38202081777649244	0.38202081777649244	0.42309544963294277	0.38202081777649244
30	1598	0.2999718082014563	0.2999718082014563	0.2999718082014563	0.2999718082014563
30	1573	0.5206237699140945	0.5206237699140945	0.5718557757955932	0.5206237699140945
30	1592	0.31118390963280373	0.31118390963280373	0.36278838309629935	0.31118390963280373
30	1457	0.43374266272278417	0.43374266272278417	0.4625163480387469	0.43374266272278417
30	1584	0.4425993615759083	0.4425993615759083	0.49982241262438765	0.4425993615759083
30	1546	0.34785575633908283	0.34785575633908283	0.35048787319579444	0.34785575633908283
30	1496	0.2993749606439018	0.2993749606439018	0.3679590212473298	0.2993749606439018
139	6995	0.010795238778076342	None	0.0	0.010795238778076342
139	6992	0.016161157809005	None	0.0	0.016161157809005
139	6902	0.016375205168998354	None	0.0	0.016375205168998354
139	6220	0.015378805233893938	None	0.0	0.015378805233893938
139	7014	0.011797805622553724	None	0.04803488959913478	0.011797805622553724
139	6267	0.01545728324538713	None	0.0	0.01545728324538713
139	6987	0.01343754553022566	None	0.04882619681741476	0.01343754553022566
139	6843	0.015990699973034143	None	0.07086314636510116	0.015990699973034143
139	6569	0.015889348153080206	None	0.11071369399931637	0.015889348153080206
139	7011	0.010727915848585737	None	0.0	0.010727915848585737
139	6981	0.016719696416060238	None	0.0	0.016719696416060238
139	6879	0.01487121083998306	None	0.10541716085184993	0.01487121083998306
139	7023	0.012203552430588524	None	0.048956451162533846	0.012203552430588524
139	7026	0.012030505732691682	None	0.0	0.012030505732691682
139	6819	0.01348884379218651	None	0.0	0.01348884379218651
139	6096	0.015129028908501962	None	0.0	0.015129028908501962
139	6722	0.015236226291585109	None	0.0	0.015236226291585109
139	7031	0.0162942559128308	None	0.0	0.0162942559128308
139	7027	0.014030857757908344	None	0.0	0.014030857757908344
139	6442	0.015415512440927627	None	0.0	0.015415512440927627
139	7022	0.01301098822991216	None	0.06555917805709366	0.01301098822991216
139	5970	0.016124623480739043	None	0.0	0.016124623480739043
139	6925	0.015497474700300056	None	0.0	0.015497474700300056
139	6532	0.015793357269754494	None	0.04803488959913478	0.015793357269754494
139	7041	0.012039770577236215	None	0.0	0.012039770577236215
139	7042	0.015452920586926796	None	0.0	0.015452920586926796
139	6649	0.015429781491776833	None	0.05410694690425942	0.015429781491776833
139	6554	0.015083708824463641	None	0.0	0.015083708824463641
139	7002	0.012289896106567333	None	0.0	0.012289896106567333
139	7029	0.015528163444668569	None	0.0	0.015528163444668569
139	6960	0.014400461903155784	None	0.0	0.014400461903155784
139	7030	0.01624396870793613	None	0.0	0.01624396870793613
139	6282	0.016109991653679226	None	0.0	0.016109991653679226
139	6959	0.013161843405611865	None	0.04803488959913478	0.013161843405611865
139	6910	0.01267662230221706	None	0.0	0.01267662230221706
139	6777	0.014571021909552543	None	0.0	0.014571021909552543
139	7020	0.01620081965210363	None	0.0	0.01620081965210363
139	6931	0.014308387152525458	None	0.0	0.014308387152525458
139	6398	0.015155608610714758	None	0.0	0.015155608610714758
139	6952	0.014017674713336141	None	0.04882619681741476	0.014017674713336141
139	6913	0.01528261484812477	None	0.03161009596809398	0.01528261484812477
139	5693	0.015405626702089673	None	0.0	0.015405626702089673
139	7015	0.017223134804788643	None	0.0	0.017223134804788643
139	7016	0.014658939690562043	None	0.0	0.014658939690562043
139	6954	0.016035333996687426	None	0.0	0.016035333996687426
139	7048	0.014247147497297122	None	0.0	0.014247147497297122
139	6880	0.01442744849884218	None	0.0	0.01442744849884218
139	7008	0.01422219118561755	None	0.0	0.01422219118561755
139	6761	0.01600206532044467	None	0.0	0.01600206532044467
139	6806	0.012636190042776942	None	0.0	0.012636190042776942
139	6180	0.0158062917728286	None	0.0	0.0158062917728286
139	6982	0.01331203291188018	None	0.0	0.01331203291188018
139	7050	0.01253205572013231	None	0.048956451162533846	0.01253205572013231
139	6999	0.013867879111674471	None	0.07422807016351704	0.013867879111674471
139	6888	0.01484579080859217	None	0.0	0.01484579080859217
139	7025	0.012040982571046651	None	0.0	0.012040982571046651
139	6181	0.01611333303969507	None	0.0	0.01611333303969507
139	7021	0.015940923425300017	None	0.0	0.015940923425300017
139	5687	0.016147431826984	None	0.0	0.016147431826984
139	6727	0.014257199492735786	None	0.0	0.014257199492735786
139	6314	0.01444566766120348	None	0.0	0.01444566766120348
139	7012	0.015566785970884378	None	0.0	0.015566785970884378
139	6975	0.014740852395661431	None	0.0	0.014740852395661431
139	6985	0.013382016199717735	None	0.0	0.013382016199717735
139	6838	0.01538636234065564	None	0.0	0.01538636234065564
139	6836	0.01486414485206819	None	0.03161009596809398	0.01486414485206819
139	6958	0.01026111558620346	None	0.08976110600179629	0.01026111558620346
139	5885	0.015211094656830374	None	0.0	0.015211094656830374
139	6763	0.014222542180547667	None	0.0	0.014222542180547667
139	6895	0.015722165153576596	None	0.0	0.015722165153576596
139	6978	0.01080896959303385	None	0.0	0.01080896959303385
139	6449	0.014572538459239599	None	0.0	0.014572538459239599
139	6907	0.013251548948651425	None	0.04882619681741476	0.013251548948651425
139	7039	0.012433672843163547	None	0.0	0.012433672843163547
139	7006	0.016152591902689015	None	0.06555917805709366	0.016152591902689015
139	6968	0.01171133443533883	None	0.07077900224532271	0.01171133443533883
139	6912	0.01505332443705353	None	0.0	0.01505332443705353
139	7033	0.01513719168671197	None	0.0	0.01513719168671197
139	7001	0.013724377640518275	None	0.0	0.013724377640518275
139	6953	0.01267475047879868	None	0.0	0.01267475047879868
139	7034	0.014297243511140756	None	0.0	0.014297243511140756
139	6932	0.017133308543869394	None	0.03161009596809398	0.017133308543869394
139	6940	0.014579391000332653	None	0.0	0.014579391000332653
139	6673	0.014559643751140546	None	0.0	0.014559643751140546
139	6965	0.012666440749255853	None	0.0	0.012666440749255853
139	6681	0.015214168552422998	None	0.0	0.015214168552422998
139	6799	0.01643276258849295	None	0.0	0.01643276258849295
139	6973	0.014227120821002163	None	0.0	0.014227120821002163
139	5887	0.015391550169457641	None	0.0	0.015391550169457641
139	6971	0.014969630317926827	None	0.0	0.014969630317926827
139	7003	0.015554089873353613	None	0.0	0.015554089873353613
139	6918	0.012975457992395268	None	0.0	0.012975457992395268
139	6305	0.015193238933178423	None	0.0	0.015193238933178423
139	5492	0.016284398717490437	None	0.0	0.016284398717490437
139	6937	0.014724977567863683	None	0.0	0.014724977567863683
139	6914	0.01351050800586302	None	0.0	0.01351050800586302
139	6561	0.015490610528970961	None	0.0	0.015490610528970961
139	6694	0.016044748728153032	None	0.0	0.016044748728153032
139	6825	0.016014322406398638	None	0.0	0.016014322406398638
139	6556	0.015459284071549978	None	0.0	0.015459284071549978
71	3488	0.0019167679802802075	None	0.29697417693224787	0.0019167679802802075
71	3381	0.0029027688208682614	None	0.0	0.0029027688208682614
71	3284	0.005437823779610612	None	0.31757920366426196	0.005437823779610612
71	3341	0.002968698426359491	None	0.012598604193319696	0.002968698426359491
71	3559	0.0038679710594268376	None	0.0	0.0038679710594268376
71	3541	0.003938103170120768	None	0.0	0.003938103170120768
71	3618	0.005456778285204093	None	0.0	0.005456778285204093
71	3282	0.0015223707045917126	None	0.25564879883160146	0.0015223707045917126
71	3629	0.002085919061211442	None	0.0	0.002085919061211442
71	3376	0.0029042730168777225	None	0.14942977999547286	0.0029042730168777225
71	3551	0.001124166306175017	None	0.01666666666666667	0.001124166306175017
71	3525	0.001611465033835667	None	0.2134188434522212	0.001611465033835667
71	3380	0.002866440895366185	None	0.25564879883160146	0.002866440895366185
71	3472	0.0044650874772234825	None	0.035153117344189924	0.0044650874772234825
71	3533	0.00207958865914219	None	0.19977566171125322	0.00207958865914219
71	3644	0.002061073513154659	None	0.1612802496019399	0.002061073513154659
71	3491	0.007455903834448447	None	0.0	0.007455903834448447
71	3649	0.0027585131795989175	None	0.0	0.0027585131795989175
71	3536	0.0029622121892889882	None	0.0	0.0029622121892889882
71	3577	0.0022094302526625594	None	0.04867067533982794	0.0022094302526625594
71	3396	0.0037207626747751675	None	0.021977680295709182	0.0037207626747751675
71	3645	0.0021923181773798863	None	0.1752319890887506	0.0021923181773798863
71	3639	0.0024814276798896247	None	0.3430562653524848	0.0024814276798896247
71	3522	0.003310079482219277	None	0.1720360771233423	0.003310079482219277
71	3534	0.0025540641424796145	None	0.0	0.0025540641424796145
71	3635	0.0038616647927958467	None	0.0	0.0038616647927958467
71	3564	0.0024145722493584816	None	0.0	0.0024145722493584816
71	3072	0.0022097284277459543	None	0.1612802496019399	0.0022097284277459543
71	3641	0.001771684017993933	None	0.0	0.001771684017993933
71	3385	0.0017345744467293046	None	0.14498904418216757	0.0017345744467293046
71	3612	0.0005386797212574742	None	0.1752319890887506	0.0005386797212574742
71	3458	0.0013784629738100448	None	0.01666666666666667	0.0013784629738100448
71	3039	0.002893821740701119	None	0.0	0.002893821740701119
71	3449	0.003723833721859102	None	0.26891500393489143	0.003723833721859102
71	3642	0.001674997509608513	None	0.14498904418216757	0.001674997509608513
71	3496	0.0020686636045845865	None	0.035153117344189924	0.0020686636045845865
71	3482	0.0030662754798302795	None	0.022128392160574478	0.0030662754798302795
71	3445	0.005615482428313677	None	0.0	0.005615482428313677
71	2918	0.0028767677192082955	None	0.0	0.0028767677192082955
71	3588	0.0016255451577332544	None	0.30707941577197434	0.0016255451577332544
71	3259	0.002891760972879724	None	0.0	0.002891760972879724
71	3606	0.0004958493488839743	None	0.2191543477047943	0.0004958493488839743
71	3504	0.0028035998859707065	None	0.0	0.0028035998859707065
71	3594	0.0026873893906586943	None	0.14942977999547286	0.0026873893906586943
71	2595	0.0034689265186471844	None	0.021977680295709182	0.0034689265186471844
71	3352	0.002781923384110502	None	0.0	0.002781923384110502
71	3648	0.0025334542538997715	None	0.012598604193319696	0.0025334542538997715
71	3019	0.0026557999075828833	None	0.0	0.0026557999075828833
71	3251	0.005445260259878799	None	0.0	0.005445260259878799
71	3425	0.0024196318827336143	None	0.1638386780531625	0.0024196318827336143
71	3622	0.004949874892588128	None	0.04867067533982794	0.004949874892588128
71	3623	0.0027224747044754566	None	0.0	0.0027224747044754566
71	3603	0.0033095381432916206	None	0.3443985760844672	0.0033095381432916206
71	3620	0.004145688121587543	None	0.035153117344189924	0.004145688121587543
71	3470	0.003599938887612206	None	0.012598604193319696	0.003599938887612206
71	3640	-3.7701936144660946e-05	None	0.021977680295709182	-3.7701936144660946e-05
71	3250	0.0023920824939824407	None	0.0	0.0023920824939824407
71	3337	0.0026030563673486687	None	0.0	0.0026030563673486687
71	3279	0.002298009485052381	None	0.0	0.002298009485052381
71	3517	0.0015922084099438845	None	0.01666666666666667	0.0015922084099438845
71	3584	0.0020301517149708473	None	0.01666666666666667	0.0020301517149708473
71	3294	0.0026327676067669486	None	0.0	0.0026327676067669486
71	3553	0.002608510834920641	None	0.0	0.002608510834920641
71	3433	0.002728755115418307	None	0.16519612816815393	0.002728755115418307
71	3450	0.0025942227693396447	None	0.0	0.0025942227693396447
71	3248	0.002228903900696297	None	0.0	0.002228903900696297
71	3539	0.0051813007362043395	None	0.0	0.0051813007362043395
71	3503	0.0015822529284633714	None	0.0857142857142857	0.0015822529284633714
71	3462	0.002157704318033363	None	0.0	0.002157704318033363
71	3412	0.0031624137343735873	None	0.0	0.0031624137343735873
71	3506	0.0018102192766141195	None	0.012598604193319696	0.0018102192766141195
71	3647	0.0020289330764804285	None	0.012598604193319696	0.0020289330764804285
71	3477	0.002304587541822908	None	0.0857142857142857	0.002304587541822908
71	3593	0.005323678869017772	None	0.0	0.005323678869017772
71	3638	0.002256067041106831	None	0.012598604193319696	0.002256067041106831
71	3576	0.002164761717578884	None	0.022128392160574478	0.002164761717578884
71	3631	0.0008451277500922361	None	0.0	0.0008451277500922361
71	3238	0.002202101353916033	None	0.0	0.002202101353916033
71	3579	0.005738085031053997	None	0.0	0.005738085031053997
71	3565	0.005519076519157321	None	0.0	0.005519076519157321
71	3006	0.003073623264404722	None	0.021977680295709182	0.003073623264404722
71	3632	-1.8425057360703505e-05	None	0.29697417693224787	-1.8425057360703505e-05
71	3529	0.0011933589605017615	None	0.01666666666666667	0.0011933589605017615
71	3141	0.0028916681317682938	None	0.0	0.0028916681317682938
71	3643	0.002645124942884893	None	0.1097899475017142	0.002645124942884893
71	3592	0.001963670375385792	None	0.021977680295709182	0.001963670375385792
71	3198	0.0026540380697716863	None	0.0	0.0026540380697716863
71	3475	0.0024416955380730356	None	0.0	0.0024416955380730356
71	3511	0.0053408557392826	None	0.0	0.0053408557392826
71	3206	0.006102782743121334	None	0.0	0.006102782743121334
71	3562	0.005233963718510274	None	0.0	0.005233963718510274
71	3499	0.0011276181516872584	None	0.14498904418216757	0.0011276181516872584
71	3515	0.002124955381842727	None	0.021977680295709182	0.002124955381842727
71	3586	0.0029374697095581235	None	0.0	0.0029374697095581235
71	3528	0.003265241902124719	None	0.0857142857142857	0.003265241902124719
71	3627	0.002178148992174154	None	0.022128392160574478	0.002178148992174154
71	3636	0.003154069384810987	None	0.012598604193319696	0.003154069384810987
71	3585	0.001384880961463661	None	0.29697417693224787	0.001384880961463661
71	3619	0.0023549404449610934	None	0.0857142857142857	0.0023549404449610934
71	3297	0.0038408770108648224	None	0.012598604193319696	0.0038408770108648224
54	2617	0.0005131704034842519	None	0.23040925533894593	0.0005131704034842519
54	2598	-7.492164165740186e-05	None	0.28260815059660505	-7.492164165740186e-05
54	2683	0.0012102645553790073	None	0.04368254603561765	0.0012102645553790073
54	2671	0.0025075770194309885	None	0.055143772011912326	0.0025075770194309885
54	2689	0.0025050220033470895	None	0.14644002258020125	0.0025050220033470895
54	2800	-8.145818811798339e-08	None	0.24764934025742197	-8.145818811798339e-08
54	2776	0.0011577260640279773	None	0.04368254603561765	0.0011577260640279773
54	2723	-4.619537102446201e-06	None	0.35424702455226986	-4.619537102446201e-06
54	2560	-6.797961447207909e-05	None	0.19529663145135573	-6.797961447207909e-05
54	2629	-1.8747509085038582e-05	None	0.19800125912082872	-1.8747509085038582e-05
54	2710	2.4602253446484864e-05	None	0.2728960432640048	2.4602253446484864e-05
54	2771	0.00011820396637645228	None	0.19529663145135573	0.00011820396637645228
54	2701	5.000922835005061e-07	None	0.24170205531070238	5.000922835005061e-07
54	2707	-1.77438285255819e-07	None	0.25912240971647604	-1.77438285255819e-07
54	2681	0.00014906453315781385	None	0.19800125912082872	0.00014906453315781385
54	2592	0.0012969121493383966	None	0.3619180793746891	0.0012969121493383966
54	2621	-1.0849284024046975e-05	None	0.27453359837098973	-1.0849284024046975e-05
54	2758	0.00018279378404075557	None	0.3175452580725341	0.00018279378404075557
54	2682	0.00022038693692357636	None	0.19800125912082872	0.00022038693692357636
54	2748	8.885731069612721e-05	None	0.14644002258020125	8.885731069612721e-05
54	2645	0.00014679025916027594	None	0.25912240971647604	0.00014679025916027594
54	2790	-8.279967137634471e-09	None	0.22756153272975607	-8.279967137634471e-09
54	2719	0.0001453931210884064	None	0.24649836568465466	0.0001453931210884064
54	2768	0.0015260113982889622	None	0.05165065353701104	0.0015260113982889622
54	2585	2.3659056693259084e-06	None	0.39622227843974117	2.3659056693259084e-06
54	2641	0.001382356098183747	None	0.04368254603561765	0.001382356098183747
54	2697	1.2287132845000638e-06	None	0.27689169622548315	1.2287132845000638e-06
54	2730	0.0008710225680345672	None	0.2692868259661917	0.0008710225680345672
54	2755	0.00019683535839896152	None	0.2352249263189564	0.00019683535839896152
54	2764	3.396831072396411e-05	None	0.20497684289114243	3.396831072396411e-05
54	2714	2.8618569507556026e-05	None	0.20497684289114243	2.8618569507556026e-05
54	2727	1.175950758912795e-06	None	0.27689169622548315	1.175950758912795e-06
54	2606	0.0008540616363300503	None	0.055143772011912326	0.0008540616363300503
54	2775	-2.794328549390863e-05	None	0.27288347912324906	-2.794328549390863e-05
54	2766	0.0006094878993839206	None	0.32549270474398717	0.0006094878993839206
54	2713	0.00010926417204563618	None	0.24403316492762475	0.00010926417204563618
54	2732	5.286023905751262e-05	None	0.3228157423793988	5.286023905751262e-05
54	2557	8.072838640008328e-06	None	0.5109177235597537	8.072838640008328e-06
54	2798	-1.1483896711448044e-05	None	0.31156446969521123	-1.1483896711448044e-05
54	2706	-1.4346554713374195e-11	None	0.38043709206395515	-1.4346554713374195e-11
54	2720	0.00014137292089441675	None	0.3762370907729464	0.00014137292089441675
54	2623	0.0001742575660373724	None	0.3636611768928685	0.0001742575660373724
54	2686	1.2207574969456983e-07	None	0.29027863188909303	1.2207574969456983e-07
54	2751	0.00024382914681090177	None	0.31288105873916133	0.00024382914681090177
54	2741	-7.830092358348421e-06	None	0.2728960432640048	-7.830092358348421e-06
54	2595	0.0034689265186471844	None	0.055143772011912326	0.0034689265186471844
54	2772	0.0001496033971546725	None	0.2631040043289098	0.0001496033971546725
54	2582	-6.912226662733209e-05	None	0.21666564811088493	-6.912226662733209e-05
54	2578	0.0002426842518003214	None	0.31288105873916133	0.0002426842518003214
54	2783	4.665281838956591e-05	None	0.3228157423793988	4.665281838956591e-05
54	2580	0.000725435789578598	None	0.29799802674469456	0.000725435789578598
54	2716	0.00014535846433608504	None	0.2631040043289098	0.00014535846433608504
54	2754	5.694000095981278e-06	None	0.33123224293953374	5.694000095981278e-06
54	2797	0.0004984818171464927	None	0.2977658965180482	0.0004984818171464927
54	2780	3.351071026534948e-08	None	0.5174453781909976	3.351071026534948e-08
54	2756	1.5350711828420434e-05	None	0.3982755038378601	1.5350711828420434e-05
54	2627	-4.4415377039391015e-05	None	0.33458805607292613	-4.4415377039391015e-05
54	2620	3.560990473015489e-05	None	0.33502043886726424	3.560990473015489e-05
54	2726	-6.074777183951034e-08	None	0.2676648987969109	-6.074777183951034e-08
54	2746	0.00020707891761594316	None	0.2352249263189564	0.00020707891761594316
54	2709	-6.601778100028815e-05	None	0.04478633822343482	-6.601778100028815e-05
54	2740	0.0004921823757581899	None	0.23040925533894593	0.0004921823757581899
54	2745	0.0008589193900855118	None	0.04478633822343482	0.0008589193900855118
54	2610	0.0021782973577084354	None	0.14644002258020125	0.0021782973577084354
54	2564	0.0011713197627132308	None	0.173636763828161	0.0011713197627132308
54	2685	0.0002494258146620196	None	0.2701177948800204	0.0002494258146620196
54	2795	5.964539513432073e-07	None	0.22756153272975607	5.964539513432073e-07
54	2692	0.0018926148173430087	None	0.04368254603561765	0.0018926148173430087
54	2609	0.0006791593304641759	None	0.2657687496297318	0.0006791593304641759
54	2769	3.902787895267554e-06	None	0.318412998088508	3.902787895267554e-06
54	2678	7.327728438636959e-05	None	0.5291426136929036	7.327728438636959e-05
54	2705	-2.7386033921522943e-06	None	0.19800125912082872	-2.7386033921522943e-06
54	2721	-6.744284191642757e-05	None	0.5182066100363236	-6.744284191642757e-05
54	2588	-1.511360193009195e-07	None	0.26872981851398164	-1.511360193009195e-07
54	2793	-2.2924854549400135e-07	None	0.35424702455226986	-2.2924854549400135e-07
54	2657	2.9081770744956435e-05	None	0.3431829894770807	2.9081770744956435e-05
54	2763	-5.4779904589186543e-08	None	0.28054258405442634	-5.4779904589186543e-08
54	2604	7.198236515057741e-05	None	0.19677524733942753	7.198236515057741e-05
54	2704	4.616034362690499e-06	None	0.3352526758080103	4.616034362690499e-06
54	2784	0.00030137807731731194	None	0.24956894835710797	0.00030137807731731194
54	2626	3.486188740048115e-05	None	0.44129103752656923	3.486188740048115e-05
54	2729	-7.820025251348965e-06	None	0.39324021820906785	-7.820025251348965e-06
54	2565	7.254968652032677e-05	None	0.2918395567913265	7.254968652032677e-05
54	2788	-2.1393748550705648e-06	None	0.19800125912082872	-2.1393748550705648e-06
54	2735	5.650348547149488e-07	None	0.27689169622548315	5.650348547149488e-07
54	2586	0.001318188542049852	None	0.2587677895802985	0.001318188542049852
54	2792	1.016278612625092e-06	None	0.3601857184673149	1.016278612625092e-06
54	2787	1.331184005869199e-05	None	0.2352249263189564	1.331184005869199e-05
54	2722	0.00011689026144483491	None	0.2830709881027481	0.00011689026144483491
54	2777	8.241923794102452e-05	None	0.39324021820906785	8.241923794102452e-05
54	2618	-8.073356898016198e-06	None	0.22956155014854276	-8.073356898016198e-06
54	2757	-7.234116863524157e-06	None	0.19529663145135573	-7.234116863524157e-06
54	2695	8.706855713188427e-07	None	0.24932220231823213	8.706855713188427e-07
54	2668	-0.0001331519081150964	None	0.5182066100363236	-0.0001331519081150964
54	2762	0.0016961552999620237	None	0.173636763828161	0.0016961552999620237
54	2731	0.000150513492272946	None	0.33044452114240874	0.000150513492272946
54	2760	0.0008946705832519752	None	0.28063246441249656	0.0008946705832519752
54	2562	0.00013839856470791742	None	0.14644002258020125	0.00013839856470791742
54	2738	-1.7472791718177044e-08	None	0.223326738199217	-1.7472791718177044e-08
54	2796	-7.924066567810116e-09	None	0.3210980273274796	-7.924066567810116e-09
108	5485	0.012508091053824217	None	0.0	0.012508091053824217
108	5433	0.01068998510953487	None	0.0	0.01068998510953487
108	5099	0.012484452997830218	None	0.0	0.012484452997830218
108	5349	0.013109026836530613	None	0.0	0.013109026836530613
108	5343	0.011988454335285292	None	0.0535854110210901	0.011988454335285292
108	5292	0.011837474735435161	None	0.0	0.011837474735435161
108	5476	0.014786367636939555	None	0.0	0.014786367636939555
108	5479	0.013069008239004603	None	0.0	0.013069008239004603
108	5326	0.013168562927628002	None	0.0	0.013168562927628002
108	5219	0.013374395133871784	None	0.0	0.013374395133871784
108	5498	0.012592255070031231	None	0.0	0.012592255070031231
108	5440	0.014278288186814475	None	0.0	0.014278288186814475
108	5457	0.009927040224764075	None	0.0	0.009927040224764075
108	5453	0.0146199633070978	None	0.0	0.0146199633070978
108	5181	0.013149273133966695	None	0.07372980903152834	0.013149273133966695
108	4818	0.011932551843976328	None	0.030572840801511365	0.011932551843976328
108	5455	0.008445256310563878	None	0.0	0.008445256310563878
108	5394	0.013915147246034655	None	0.0	0.013915147246034655
108	5398	0.011288145008419596	None	0.0	0.011288145008419596
108	5352	0.012387476262261762	None	0.0	0.012387476262261762
108	5495	0.01467358985697464	None	0.0	0.01467358985697464
108	5327	0.013473094389660241	None	0.0	0.013473094389660241
108	5344	0.011451818834054403	None	0.04885573428173702	0.011451818834054403
108	5269	0.011656348235277147	None	0.0	0.011656348235277147
108	5093	0.014836263440196071	None	0.0	0.014836263440196071
108	5262	0.014836373760539024	None	0.0	0.014836373760539024
108	5474	0.012840542539661128	None	0.0	0.012840542539661128
108	5401	0.013318597653511306	None	0.0	0.013318597653511306
108	5417	0.01481962518168672	None	0.0	0.01481962518168672
108	5378	0.013336619984608777	None	0.0	0.013336619984608777
108	5471	0.012725806803466726	None	0.0	0.012725806803466726
108	5340	0.012885022288158642	None	0.0	0.012885022288158642
108	5225	0.015175494847095178	None	0.0	0.015175494847095178
108	5449	0.014821325868698906	None	0.0	0.014821325868698906
108	5313	0.01333769701700487	None	0.0	0.01333769701700487
108	5056	0.016050244899872453	None	0.08503171102062537	0.016050244899872453
108	5454	0.013856036712306764	None	0.0	0.013856036712306764
108	5318	0.011666999520105465	None	0.0	0.011666999520105465
108	5063	0.011358904321281596	None	0.046004634467977534	0.011358904321281596
108	4992	0.013750661374379537	None	0.0	0.013750661374379537
108	5384	0.010091970172063217	None	0.0	0.010091970172063217
108	5218	0.01319865171857697	None	0.046004634467977534	0.01319865171857697
108	5216	0.015513046912753499	None	0.0	0.015513046912753499
108	5350	0.013693772889673264	None	0.0	0.013693772889673264
108	5465	0.01410551716870463	None	0.0	0.01410551716870463
108	4737	0.013346543598632602	None	0.0	0.013346543598632602
108	5484	0.015863859161071248	None	0.0	0.015863859161071248
108	5383	0.015677280173663856	None	0.09069488119857515	0.015677280173663856
108	5182	0.014211387257887854	None	0.0	0.014211387257887854
108	5403	0.01504857037859201	None	0.0	0.01504857037859201
108	5253	0.014700467430014644	None	0.0	0.014700467430014644
108	5267	0.014885278392197342	None	0.0	0.014885278392197342
108	5192	0.013555974851802481	None	0.0	0.013555974851802481
108	5331	0.01656140661169943	None	0.0	0.01656140661169943
108	5117	0.015039349268309835	None	0.0	0.015039349268309835
108	5281	0.014481394578978962	None	0.0	0.014481394578978962
108	5491	0.007908099115985915	None	0.0	0.007908099115985915
108	5346	0.014852402662140695	None	0.0	0.014852402662140695
108	4974	0.013347052068801822	None	0.0	0.013347052068801822
108	5369	0.01177186670226402	None	0.0	0.01177186670226402
108	5017	0.0134230919687555	None	0.0535854110210901	0.0134230919687555
108	5362	0.0143056109200968	None	0.0	0.0143056109200968
108	5450	0.013532078983389201	None	0.0	0.013532078983389201
108	5062	0.013762974393946343	None	0.0	0.013762974393946343
108	5240	0.012369750224945112	None	0.0	0.012369750224945112
108	5405	-4.499286748028181e-05	None	0.03957234405744981	-4.499286748028181e-05
108	5437	0.00012278975977449025	None	0.04242427444349315	0.00012278975977449025
108	5462	0.009731678283101241	None	0.0	0.009731678283101241
108	5452	0.0072787024287830305	None	0.07762465646436209	0.0072787024287830305
108	5189	0.011449543896660865	None	0.0	0.011449543896660865
108	4893	0.015472203219801443	None	0.0	0.015472203219801443
108	5477	-8.324193562932505e-05	None	0.07069571120993974	-8.324193562932505e-05
108	5443	0.0030552998051834126	None	0.0	0.0030552998051834126
108	4956	0.012157323236484704	None	0.0	0.012157323236484704
108	5005	0.011819775614984282	None	0.0	0.011819775614984282
108	5365	0.011805745761161064	None	0.0	0.011805745761161064
108	5458	0.013433828993647546	None	0.0	0.013433828993647546
108	4984	0.014412313343357889	None	0.0	0.014412313343357889
108	5413	0.0010653871216950148	None	0.03632352585807392	0.0010653871216950148
108	5499	0.015087331781289562	None	0.0	0.015087331781289562
108	5468	0.014981118592431016	None	0.0	0.014981118592431016
108	5119	0.013972891452752703	None	0.0	0.013972891452752703
108	5422	0.014023959226769248	None	0.0	0.014023959226769248
108	5480	0.0007889055252795707	None	0.03957234405744981	0.0007889055252795707
108	5456	0.014180402470064944	None	0.0	0.014180402470064944
108	5459	0.01288542436638595	None	0.0	0.01288542436638595
108	5442	0.012671637713939898	None	0.0	0.012671637713939898
108	5494	0.010448660840801472	None	0.0	0.010448660840801472
108	4939	0.012000946231199917	None	0.0	0.012000946231199917
108	5203	0.012007342855134686	None	0.0	0.012007342855134686
108	5270	0.01361185091270059	None	0.0	0.01361185091270059
108	4962	0.014348289889294217	None	0.046004634467977534	0.014348289889294217
108	4729	0.011896896757952859	None	0.13576461200871384	0.011896896757952859
108	5130	0.011896642342424484	None	0.030572840801511365	0.011896642342424484
108	5336	0.014376719980304781	None	0.0	0.014376719980304781
108	5438	0.010332098760413697	None	0.0	0.010332098760413697
108	5406	0.009801478912124798	None	0.06684354727507782	0.009801478912124798
108	5097	0.011250169240005539	None	0.0	0.011250169240005539
108	5492	0.016284398717490437	None	0.0	0.016284398717490437
108	5473	0.01610020082030686	None	0.0	0.01610020082030686
34	1743	0.44330550220739323	0.44330550220739323	0.46040571569943134	0.44330550220739323
34	1604	0.3350143954015966	0.3350143954015966	0.42701848900471645	0.3350143954015966
34	1639	0.40015738210085916	0.40015738210085916	0.4024214607871747	0.40015738210085916
34	1733	0.3344616528259946	0.3344616528259946	0.3619837579227915	0.3344616528259946
34	1599	0.3653167560171623	0.3653167560171623	0.5011797138070089	0.3653167560171623
34	1783	0.25908918141172116	0.25908918141172116	0.26324313527875354	0.25908918141172116
34	1597	0.40015738210085916	0.40015738210085916	0.4024214607871747	0.40015738210085916
34	1562	0.3613976970664119	0.3613976970664119	0.42755601632219237	0.3613976970664119
34	1772	0.32349747530941103	0.32349747530941103	0.3538909999729789	0.32349747530941103
34	1790	0.37976467554205195	0.37976467554205195	0.4895292693954033	0.37976467554205195
34	1793	0.3508069527213308	0.3508069527213308	0.43993332963677056	0.3508069527213308
34	1548	0.30189911277013803	0.30189911277013803	0.31452167854113294	0.30189911277013803
34	1113	0.3695810881238445	0.3695810881238445	0.4022328194942369	0.3695810881238445
34	1718	0.34406957809179534	0.34406957809179534	0.36842443180385864	0.34406957809179534
34	1759	0.3204639592295427	0.3204639592295427	0.321335171623736	0.3204639592295427
34	1767	0.400423026848197	0.400423026848197	0.45340467214372604	0.400423026848197
34	1696	0.3792206461466323	0.3792206461466323	0.4452396814457205	0.3792206461466323
34	1726	0.31609003433558436	0.31609003433558436	0.32390345712996	0.31609003433558436
34	1681	0.3329394403440458	0.3329394403440458	0.34617245141134245	0.3329394403440458
34	1495	0.3550993506898818	0.3550993506898818	0.44375739328707686	0.3550993506898818
34	1755	0.3924540743133937	0.3924540743133937	0.46608645906838353	0.3924540743133937
34	1270	0.33104071905615406	0.33104071905615406	0.3462893983493114	0.33104071905615406
34	1379	0.3469679832406803	0.3469679832406803	0.3705549760061358	0.3469679832406803
34	1761	0.4446141579142696	0.4446141579142696	0.5752753368429462	0.4446141579142696
34	1556	0.3586909211213488	0.3586909211213488	0.46704085422964586	0.3586909211213488
34	1291	0.39375166337200085	0.39375166337200085	0.43514604069093926	0.39375166337200085
34	1717	0.32134839262576315	0.32134839262576315	0.3544953252105251	0.32134839262576315
34	1527	0.3313497103786751	0.3313497103786751	0.38810457552256883	0.3313497103786751
34	1754	0.3187915830960206	0.3187915830960206	0.3701493639546489	0.3187915830960206
34	1693	0.3344616528259946	0.3344616528259946	0.3619837579227915	0.3344616528259946
34	1312	0.31707781293055615	0.31707781293055615	0.40134063332472786	0.31707781293055615
34	1773	0.2725545175651842	0.2725545175651842	0.3138526245662876	0.2725545175651842
34	1720	0.3477323416437629	0.3477323416437629	0.4298943278626074	0.3477323416437629
34	1613	0.4225308794311002	0.4225308794311002	0.6290421128795164	0.4225308794311002
34	1778	0.34788211131096963	0.34788211131096963	0.3741850497057001	0.34788211131096963
34	1563	0.31232859516828493	0.31232859516828493	0.375451677533681	0.31232859516828493
34	1536	0.35056213832142025	0.35056213832142025	0.35056213832142025	0.35056213832142025
34	1715	0.31212433791144906	0.31212433791144906	0.413615698983949	0.31212433791144906
34	1454	0.3450159168747712	0.3450159168747712	0.39583098382280124	0.3450159168747712
34	1746	0.32832273269054923	0.32832273269054923	0.38244498138484495	0.32832273269054923
34	1702	0.43545897576401	0.43545897576401	0.4427660023974336	0.43545897576401
34	1603	0.4020552897582865	0.4020552897582865	0.513802170361024	0.4020552897582865
34	1626	0.34841547174925536	0.34841547174925536	0.3743342004654232	0.34841547174925536
34	1757	0.29141424404853095	0.29141424404853095	0.3465328572573421	0.29141424404853095
34	1252	0.4446141579142696	0.4446141579142696	0.5752753368429462	0.4446141579142696
34	1058	0.4131070739777318	0.4131070739777318	0.4385416991320067	0.4131070739777318
34	1674	0.37051379030782433	0.37051379030782433	0.3790605233391795	0.37051379030782433
34	1025	0.5326468574660923	0.5326468574660923	0.6551841918608041	0.5326468574660923
34	1791	0.47640437110718087	0.47640437110718087	0.5332497487202931	0.47640437110718087
34	1680	0.3582862265677139	0.3582862265677139	0.43137611160654926	0.3582862265677139
34	1685	0.4446141579142696	0.4446141579142696	0.5752753368429462	0.4446141579142696
34	414	0.4151128568748493	0.4151128568748493	0.436848330859117	0.4151128568748493
34	1664	0.30710859960892734	0.30710859960892734	0.3616329560928162	0.30710859960892734
34	1769	0.32398382313121205	0.32398382313121205	0.3295489406606663	0.32398382313121205
34	1789	0.37976467554205195	0.37976467554205195	0.4895292693954033	0.37976467554205195
34	1480	0.3884304401667812	0.3884304401667812	0.47398121576483615	0.3884304401667812
34	1781	0.3341533313376037	0.3341533313376037	0.350517365916141	0.3341533313376037
34	1731	0.3667169337566962	0.3667169337566962	0.43175628192395266	0.3667169337566962
34	1665	0.3317932327579364	0.3317932327579364	0.40838808060336323	0.3317932327579364
34	1766	0.3101237643783541	0.3101237643783541	0.3634849167378245	0.3101237643783541
34	1779	0.3152294306626299	0.3152294306626299	0.3336566232390569	0.3152294306626299
34	1450	0.32304625607233306	0.32304625607233306	0.39589761023902054	0.32304625607233306
34	1677	0.33755119947917306	0.33755119947917306	0.39735076077351883	0.33755119947917306
34	1776	0.3570399611823131	0.3570399611823131	0.38758701516196714	0.3570399611823131
34	1526	0.42772508351847555	0.42772508351847555	0.550540182364155	0.42772508351847555
34	1785	0.31469877811542196	0.31469877811542196	0.34026027735462544	0.31469877811542196
34	951	0.34406957809179534	0.34406957809179534	0.36842443180385864	0.34406957809179534
34	1774	0.3314206101955054	0.3314206101955054	0.3674748566679087	0.3314206101955054
34	1585	0.32788636139329413	0.32788636139329413	0.360260655732921	0.32788636139329413
34	1414	0.3044252728916458	0.3044252728916458	0.3966149205293235	0.3044252728916458
34	1792	0.37016978253948063	0.37016978253948063	0.3821520601338736	0.37016978253948063
34	1744	0.34780774521517815	0.34780774521517815	0.43048751343003655	0.34780774521517815
34	1670	0.37016978253948063	0.37016978253948063	0.3821520601338736	0.37016978253948063
34	1615	0.30710859960892734	0.30710859960892734	0.3616329560928162	0.30710859960892734
34	1786	0.3695810881238445	0.3695810881238445	0.4022328194942369	0.3695810881238445
34	1794	0.32488726125435774	0.32488726125435774	0.36337561083286557	0.32488726125435774
34	1655	0.30236703149956207	0.30236703149956207	0.31331509331116203	0.30236703149956207
34	1601	0.40465553408320093	0.40465553408320093	0.4660084810196491	0.40465553408320093
34	1798	0.4446141579142696	0.4446141579142696	0.5752753368429462	0.4446141579142696
34	1290	0.44341947709601426	0.44341947709601426	0.4830342406442073	0.44341947709601426
34	1643	0.36626148427241534	0.36626148427241534	0.5449835376091056	0.36626148427241534
34	1621	0.3435094966687898	0.3435094966687898	0.41400148230910927	0.3435094966687898
34	1703	0.36947451698816713	0.36947451698816713	0.42921199094263074	0.36947451698816713
34	1099	0.41303327138667356	0.41303327138667356	0.6691311006494344	0.41303327138667356
34	767	0.4131070739777318	0.4131070739777318	0.4385416991320067	0.4131070739777318
34	1473	0.39963937580782216	0.39963937580782216	0.4673557753112473	0.39963937580782216
34	1586	0.3338912277312077	0.3338912277312077	0.39222966136701165	0.3338912277312077
34	1780	0.26979794302629967	0.26979794302629967	0.29478359211732263	0.26979794302629967
34	1768	0.3204639592295427	0.3204639592295427	0.321335171623736	0.3204639592295427
34	1752	0.28246514393922445	0.28246514393922445	0.28312007938753225	0.28246514393922445
34	774	0.32349747530941103	0.32349747530941103	0.3538909999729789	0.32349747530941103
34	1800	0.39634274818833715	0.39634274818833715	0.39634274818833715	0.39634274818833715
34	1777	0.30236703149956207	0.30236703149956207	0.31331509331116203	0.30236703149956207
34	1555	0.3916521382520621	0.3916521382520621	0.4265843072822609	0.3916521382520621
34	1573	0.49255829655561734	0.49255829655561734	0.5497554408290812	0.49255829655561734
34	1725	0.3652993338023687	0.3652993338023687	0.40746585039613914	0.3652993338023687
34	1679	0.37051379030782433	0.37051379030782433	0.3790605233391795	0.37051379030782433
34	1592	0.3513646185124161	0.3513646185124161	0.43767979111106453	0.3513646185124161
34	1635	0.3417816682306719	0.3417816682306719	0.3929963341391912	0.3417816682306719
34	1457	0.3361541782704104	0.3361541782704104	0.36530957282099846	0.3361541782704104
0	67	0.3113537625709178	0.3113537625709178	0.3113537625709178	0.3113537625709178
0	78	0.210394664665367	0.210394664665367	0.210394664665367	0.210394664665367
0	27	0.9647121415878205	0.9647121415878205	0.9647121415878205	0.9647121415878205
0	40	0.7869131563302547	0.7869131563302547	0.7869131563302547	0.7869131563302547
0	44	0.5041006929378073	0.5041006929378073	0.5041006929378073	0.5041006929378073
0	66	0.41390039663030487	0.41390039663030487	0.41390039663030487	0.41390039663030487
0	95	0.210394664665367	0.210394664665367	0.210394664665367	0.210394664665367
0	21	0.6753394483710011	0.6753394483710011	0.6753394483710011	0.6753394483710011
0	37	0.3106088090029092	0.3106088090029092	0.3106088090029092	0.3106088090029092
0	58	0.210394664665367	0.210394664665367	0.210394664665367	0.210394664665367
0	52	0.3662162168855355	0.3662162168855355	0.3662162168855355	0.3662162168855355
0	15	0.4657705219320589	0.4657705219320589	0.4657705219320589	0.4657705219320589
0	92	0.25188166553126334	0.25188166553126334	0.25188166553126334	0.25188166553126334
0	84	0.4604939423273323	0.4604939423273323	0.4604939423273323	0.4604939423273323
0	53	0.33028941792220845	0.33028941792220845	0.33028941792220845	0.33028941792220845
0	12	0.35262497938838655	0.35262497938838655	0.35262497938838655	0.35262497938838655
0	41	0.2768097800838646	0.2768097800838646	0.2768097800838646	0.2768097800838646
0	91	0.3865173767684652	0.3865173767684652	0.3865173767684652	0.3865173767684652
0	77	0.38412054890124353	0.38412054890124353	0.38412054890124353	0.38412054890124353
0	38	0.0	0.0	0.0	0.0
0	64	0.0	0.0	0.0	0.0
0	19	0.0	0.0	0.0	0.0
0	85	0.49010699662986035	0.49010699662986035	0.49010699662986035	0.49010699662986035
0	49	0.34506692456489263	0.34506692456489263	0.34506692456489263	0.34506692456489263
0	45	0.43053717135747493	0.43053717135747493	0.43053717135747493	0.43053717135747493
0	86	0.4758571719806993	0.4758571719806993	0.4758571719806993	0.4758571719806993
0	35	0.4657705219320589	0.4657705219320589	0.4657705219320589	0.4657705219320589
0	88	0.5430782654389764	0.5430782654389764	0.5430782654389764	0.5430782654389764
0	70	0.5093399182887053	0.5093399182887053	0.5093399182887053	0.5093399182887053
0	80	0.210394664665367	0.210394664665367	0.210394664665367	0.210394664665367
0	17	0.0	0.0	0.0	0.0
0	23	0.3647051200040347	0.3647051200040347	0.3647051200040347	0.3647051200040347
0	57	0.39733622781419264	0.39733622781419264	0.39733622781419264	0.39733622781419264
0	39	0.6753394483710011	0.6753394483710011	0.6753394483710011	0.6753394483710011
0	62	0.6753394483710011	0.6753394483710011	0.6753394483710011	0.6753394483710011
0	22	0.8816227828860498	0.8816227828860498	0.8816227828860498	0.8816227828860498
0	29	0.30803735007240635	0.30803735007240635	0.30803735007240635	0.30803735007240635
0	4	0.33431875152401064	0.33431875152401064	0.33431875152401064	0.33431875152401064
0	76	0.5004105070995116	0.5004105070995116	0.5004105070995116	0.5004105070995116
0	25	0.0	0.0	0.0	0.0
0	61	0.0	0.0	0.0	0.0
0	60	0.33456066804188583	0.33456066804188583	0.33456066804188583	0.33456066804188583
0	81	0.3172440466542558	0.3172440466542558	0.3172440466542558	0.3172440466542558
0	73	0.5371477121606602	0.5371477121606602	0.5371477121606602	0.5371477121606602
0	72	0.0	0.0	0.0	0.0
0	89	0.5844645542197836	0.5844645542197836	0.5844645542197836	0.5844645542197836
0	51	0.2980278760409806	0.2980278760409806	0.2980278760409806	0.2980278760409806
0	3	0.0	0.0	0.0	0.0
0	11	0.3086535551506658	0.3086535551506658	0.3086535551506658	0.3086535551506658
0	24	0.38616972069705724	0.38616972069705724	0.38616972069705724	0.38616972069705724
0	10	0.4316550654280632	0.4316550654280632	0.4316550654280632	0.4316550654280632
0	33	0.3230491806781681	0.3230491806781681	0.3230491806781681	0.3230491806781681
0	56	0.2925476329481969	0.2925476329481969	0.2925476329481969	0.2925476329481969
0	75	0.28522560330484065	0.28522560330484065	0.28522560330484065	0.28522560330484065
0	59	0.6753394483710011	0.6753394483710011	0.6753394483710011	0.6753394483710011
0	43	0.3141419489011855	0.3141419489011855	0.3141419489011855	0.3141419489011855
0	47	0.30803735007240635	0.30803735007240635	0.30803735007240635	0.30803735007240635
0	32	0.5324020113137079	0.5324020113137079	0.5324020113137079	0.5324020113137079
0	74	0.3430988421834038	0.3430988421834038	0.3430988421834038	0.3430988421834038
0	90	0.32153128402042325	0.32153128402042325	0.32153128402042325	0.32153128402042325
0	99	0.38864183593483215	0.38864183593483215	0.38864183593483215	0.38864183593483215
0	7	0.29628166795003175	0.29628166795003175	0.29628166795003175	0.29628166795003175
0	1	0.4878318369825834	0.4878318369825834	0.4878318369825834	0.4878318369825834
0	5	0.43340784805494836	0.43340784805494836	0.43340784805494836	0.43340784805494836
0	26	0.0	0.0	0.0	0.0
0	13	0.2437098776711341	0.2437098776711341	0.2437098776711341	0.2437098776711341
0	71	0.2837842144977986	0.2837842144977986	0.2837842144977986	0.2837842144977986
0	31	0.0	0.0	0.0	0.0
0	63	0.36955304877544354	0.36955304877544354	0.36955304877544354	0.36955304877544354
0	54	0.210394664665367	0.210394664665367	0.210394664665367	0.210394664665367
0	100	0.0	0.0	0.0	0.0
0	6	0.0	0.0	0.0	0.0
0	96	0.24915653341168484	0.24915653341168484	0.24915653341168484	0.24915653341168484
0	82	0.31921100003244546	0.31921100003244546	0.31921100003244546	0.31921100003244546
0	48	0.37639013277668004	0.37639013277668004	0.37639013277668004	0.37639013277668004
0	83	0.263977409996447	0.263977409996447	0.263977409996447	0.263977409996447
0	79	0.210394664665367	0.210394664665367	0.210394664665367	0.210394664665367
0	69	0.25675045831942866	0.25675045831942866	0.25675045831942866	0.25675045831942866
0	87	0.0	0.0	0.0	0.0
0	46	0.31928327241281057	0.31928327241281057	0.31928327241281057	0.31928327241281057
0	18	0.0	0.0	0.0	0.0
0	20	0.582917577221018	0.582917577221018	0.582917577221018	0.582917577221018
0	94	0.210394664665367	0.210394664665367	0.210394664665367	0.210394664665367
0	16	0.31482265907715984	0.31482265907715984	0.31482265907715984	0.31482265907715984
0	36	0.6926333214656312	0.6926333214656312	0.6926333214656312	0.6926333214656312
0	14	0.0	0.0	0.0	0.0
0	34	0.2754144057409839	0.2754144057409839	0.2754144057409839	0.2754144057409839
0	9	0.5676914880386753	0.5676914880386753	0.5676914880386753	0.5676914880386753
0	28	0.40983802078911785	0.40983802078911785	0.40983802078911785	0.40983802078911785
0	68	0.44850537079947034	0.44850537079947034	0.44850537079947034	0.44850537079947034
0	98	0.6926333214656312	0.6926333214656312	0.6926333214656312	0.6926333214656312
0	93	0.30803735007240635	0.30803735007240635	0.30803735007240635	0.30803735007240635
0	30	0.4210898754460464	0.4210898754460464	0.4210898754460464	0.4210898754460464
0	97	0.3815266610885739	0.3815266610885739	0.3815266610885739	0.3815266610885739
0	55	0.3008433071687911	0.3008433071687911	0.3008433071687911	0.3008433071687911
0	65	0.3981298508296221	0.3981298508296221	0.3981298508296221	0.3981298508296221
0	50	0.30803735007240635	0.30803735007240635	0.30803735007240635	0.30803735007240635
0	8	0.0	0.0	0.0	0.0
0	42	0.37102678463453503	0.37102678463453503	0.37102678463453503	0.37102678463453503
0	2	0.5639254000994018	0.5639254000994018	0.5639254000994018	0.5639254000994018
87	4425	0.005687024971008782	None	0.0	0.005687024971008782
87	4373	0.011117518478217486	None	0.0	0.011117518478217486
87	4134	0.008040540932785474	None	0.0	0.008040540932785474
87	4240	0.0059892762079899985	None	0.0	0.0059892762079899985
87	4450	0.008103124826453114	None	0.0	0.008103124826453114
87	4433	0.01001043301565939	None	0.0	0.01001043301565939
87	4416	0.009976071342704892	None	0.0	0.009976071342704892
87	3965	0.008332954064491662	None	0.0	0.008332954064491662
87	4151	0.006030290834630204	None	0.0	0.006030290834630204
87	4214	0.005436491815550615	None	0.1425125773650911	0.005436491815550615
87	4389	0.005469940040380228	None	0.0	0.005469940040380228
87	3906	0.01107922513141974	None	0.0	0.01107922513141974
87	4339	0.0076139035455778156	None	0.024102341484050344	0.0076139035455778156
87	4215	0.00694775812844573	None	0.024102341484050344	0.00694775812844573
87	4254	0.010029735352401372	None	0.0	0.010029735352401372
87	4352	0.010097998063884983	None	0.0	0.010097998063884983
87	4357	-0.00019240075530745088	None	0.043034804110479545	-0.00019240075530745088
87	4219	0.004039675199632803	None	0.0	0.004039675199632803
87	4026	0.006677199581958087	None	0.0	0.006677199581958087
87	4338	0.005864701768557221	None	0.0	0.005864701768557221
87	4428	0.0021997250518356964	None	0.0	0.0021997250518356964
87	4209	0.009862223626174896	None	0.0	0.009862223626174896
87	3969	0.008396603996007557	None	0.028070451569489247	0.008396603996007557
87	4336	0.008635282581759027	None	0.0	0.008635282581759027
87	4426	0.005586411577410445	None	0.06503102098948602	0.005586411577410445
87	3868	0.010365026638166438	None	0.0	0.010365026638166438
87	4429	0.0073999599943390445	None	0.0	0.0073999599943390445
87	4275	0.006088726924398237	None	0.0	0.006088726924398237
87	4251	0.007525057076688792	None	0.0	0.007525057076688792
87	4300	0.0024379169630588996	None	0.06403128076386237	0.0024379169630588996
87	4030	0.0053078921750307016	None	1.0394927825445008	0.0053078921750307016
87	4403	0.005223438674184314	None	0.05884760154545941	0.005223438674184314
87	4353	0.01147193003813125	None	0.0	0.01147193003813125
87	4432	0.006692331760068502	None	0.06503102098948602	0.006692331760068502
87	4206	0.008470575430439522	None	0.022827883122727845	0.008470575430439522
87	4374	0.006650359051799652	None	0.03270821200021879	0.006650359051799652
87	4287	0.010903070120969057	None	0.0	0.010903070120969057
87	4442	0.011514152584328658	None	0.0	0.011514152584328658
87	4130	0.010212632328241015	None	0.0	0.010212632328241015
87	4430	0.008818536093884572	None	0.10251087174977039	0.008818536093884572
87	4162	0.005939777387032738	None	0.0847197535037469	0.005939777387032738
87	4392	0.005238657002189775	None	0.0	0.005238657002189775
87	4173	0.010535580447540344	None	0.05733871329717834	0.010535580447540344
87	4266	0.010402306658774844	None	0.0	0.010402306658774844
87	3871	0.0065987597835422745	None	0.0	0.0065987597835422745
87	3907	0.009116223923173402	None	0.0	0.009116223923173402
87	4444	0.0020907711983700647	None	0.028070451569489247	0.0020907711983700647
87	3251	0.005445260259878799	None	0.0	0.005445260259878799
87	4109	0.007436487850646511	None	0.06503102098948602	0.007436487850646511
87	4304	0.009309927543518608	None	0.022827883122727845	0.009309927543518608
87	4360	0.005285824733713243	None	0.0	0.005285824733713243
87	4427	0.009906664142476602	None	0.028070451569489247	0.009906664142476602
87	4407	0.0029573211649807536	None	0.08568064489963588	0.0029573211649807536
87	4310	0.006295517309124271	None	0.0847197535037469	0.006295517309124271
87	3848	0.005205153271269056	None	0.0	0.005205153271269056
87	4366	0.012597244599847833	None	0.09798557672092237	0.012597244599847833
87	4446	-7.307479857100185e-05	None	0.09377254343405014	-7.307479857100185e-05
87	4010	0.00391249960423976	None	0.0	0.00391249960423976
87	4413	0.00553038690284695	None	0.08365097845339614	0.00553038690284695
87	4371	0.0074934959024807535	None	0.0	0.0074934959024807535
87	4292	0.006670202172934078	None	0.024102341484050344	0.006670202172934078
87	4265	0.007899150566168764	None	0.08012870561920755	0.007899150566168764
87	4297	0.005760484390425606	None	0.09979646413575319	0.005760484390425606
87	4061	0.009767712612369079	None	0.0	0.009767712612369079
87	4435	0.006990636112235613	None	0.13012296972930787	0.006990636112235613
87	4439	0.002215113715664999	None	0.20566885410668986	0.002215113715664999
87	4405	0.006430339045312667	None	0.059904046393218544	0.006430339045312667
87	4068	0.0068085380341174374	None	0.0	0.0068085380341174374
87	4269	0.009607866117350164	None	0.0	0.009607866117350164
87	4124	0.010524750881006796	None	0.0	0.010524750881006796
87	4445	0.00021201585248053963	None	0.0	0.00021201585248053963
87	4318	0.007675056032526152	None	0.05733871329717834	0.007675056032526152
87	4422	0.005570488088433784	None	0.0	0.005570488088433784
87	4298	0.006312419525887888	None	0.0	0.006312419525887888
87	4236	0.0073743077365840334	None	0.03270821200021879	0.0073743077365840334
87	4447	0.0040638646038943516	None	0.0	0.0040638646038943516
87	4402	0.009433792121331708	None	0.06236358549564379	0.009433792121331708
87	4421	0.005774324138208685	None	0.0	0.005774324138208685
87	4404	0.008078405496139666	None	0.0	0.008078405496139666
87	4388	0.005893696188431966	None	0.0	0.005893696188431966
87	4181	0.013475769821388107	None	0.0	0.013475769821388107
87	4196	0.006539096313522336	None	0.05733871329717834	0.006539096313522336
87	4289	0.011750022955556542	None	0.0	0.011750022955556542
87	4205	0.012293597290742904	None	0.0	0.012293597290742904
87	3824	0.006250894673510126	None	0.0	0.006250894673510126
87	3562	0.005233963718510274	None	0.0	0.005233963718510274
87	4013	0.011318995693380381	None	0.0	0.011318995693380381
87	4410	0.0038504499122864484	None	0.0	0.0038504499122864484
87	4192	0.00692339391987539	None	0.03270821200021879	0.00692339391987539
87	4398	0.007199880426299305	None	0.19372706902979195	0.007199880426299305
87	4220	0.009812745554934823	None	0.028070451569489247	0.009812745554934823
87	4417	0.0035439232314796927	None	0.09028552182297525	0.0035439232314796927
87	4307	0.006509967706180685	None	0.022827883122727845	0.006509967706180685
87	4418	0.010448858304060981	None	0.0	0.010448858304060981
87	3853	0.006110417103696537	None	0.0	0.006110417103696537
87	4227	0.005712971734253548	None	0.07998310499389406	0.005712971734253548
87	4419	0.002398027604358277	None	0.024102341484050344	0.002398027604358277
87	3971	0.011242535718719315	None	0.022827883122727845	0.011242535718719315
87	3943	0.006935546386784538	None	0.0	0.006935546386784538
87	4243	0.003575749451408083	None	0.04924132651278633	0.003575749451408083
51	2617	0.0005131704034842519	None	0.3095220979780945	0.0005131704034842519
51	2598	-7.492164165740186e-05	None	0.26408999840331815	-7.492164165740186e-05
51	2640	2.0410193649239676e-06	None	0.39165081987090195	2.0410193649239676e-06
51	2584	5.120683537588175e-06	None	0.4136324406341833	5.120683537588175e-06
51	2560	-6.797961447207909e-05	None	0.33958449593269413	-6.797961447207909e-05
51	2629	-1.8747509085038582e-05	None	0.32974538169067413	-1.8747509085038582e-05
51	2576	-6.154493755827309e-05	None	0.25449544121625967	-6.154493755827309e-05
51	2602	0.0013897397408741165	None	0.31151353781081337	0.0013897397408741165
51	2318	None	None	0.44469121715713766	None
51	2558	-0.1	None	0.30394868395979835	-0.1
51	2568	-0.1	None	0.35093486817231995	-0.1
51	2479	None	None	0.5222193032835819	None
51	2592	0.0012969121493383966	None	0.34811219684157085	0.0012969121493383966
51	2502	None	None	0.4550030785829934	None
51	2404	None	None	0.4550030785829934	None
51	2566	-0.1	None	0.3599043184793337	-0.1
51	2395	None	None	0.3778398514354138	None
51	2621	-1.0849284024046975e-05	None	0.2861477180489683	-1.0849284024046975e-05
51	2625	-0.1	None	0.5288974705809454	-0.1
51	2624	4.1981095007893354e-05	None	0.3095220979780945	4.1981095007893354e-05
51	2622	0.00019508688563778432	None	0.33090012099032073	0.00019508688563778432
51	2577	-4.77857806100267e-07	None	0.26291525368135327	-4.77857806100267e-07
51	2631	0.008738135990455915	None	0.5368541110994134	0.008738135990455915
51	2645	0.00014679025916027594	None	0.28033302714632313	0.00014679025916027594
51	2628	-0.1	None	0.36040058030908456	-0.1
51	2571	3.669774691312139e-07	None	0.33316275956410885	3.669774691312139e-07
51	2600	-0.1	None	0.41625302724242663	-0.1
51	2488	None	None	0.5222193032835819	None
51	2585	2.3659056693259084e-06	None	0.40271939487500674	2.3659056693259084e-06
51	2496	None	None	0.3845892306959061	None
51	2641	0.001382356098183747	None	0.26616632006724944	0.001382356098183747
51	2607	-0.1	None	0.42861705128636246	-0.1
51	2646	-0.0003234760565892762	None	0.32875059880834956	-0.0003234760565892762
51	2544	None	None	0.261945561691926	None
51	2635	-1.8306121372524944e-06	None	0.3758132287551534	-1.8306121372524944e-06
51	2608	-1.5657632128447063e-07	None	0.28033302714632313	-1.5657632128447063e-07
51	2596	-0.1	None	0.44719142664911155	-0.1
51	2196	None	None	0.49440366630756866	None
51	2518	None	None	0.539715366983535	None
51	2319	None	None	0.4381495973139751	None
51	2606	0.0008540616363300503	None	0.24088004195284443	0.0008540616363300503
51	2526	None	None	0.4467024837868955	None
51	2605	-1.8590318285380192e-05	None	0.46179464566477824	-1.8590318285380192e-05
51	2639	-9.93756801117326e-06	None	0.36344751779721196	-9.93756801117326e-06
51	2557	8.072838640008328e-06	None	0.5096453331528505	8.072838640008328e-06
51	2083	None	None	0.34650800353567707	None
51	2623	0.0001742575660373724	None	0.38517449536734405	0.0001742575660373724
51	2619	-0.1	None	0.312006907629449	-0.1
51	2611	-2.962569637698216e-05	None	0.3609503410751569	-2.962569637698216e-05
51	2595	0.0034689265186471844	None	0.24088004195284443	0.0034689265186471844
51	2589	None	None	0.36612126986812743	None
51	2454	None	None	0.38054836831759886	None
51	2614	-0.1	None	0.30394868395979835	-0.1
51	2582	-6.912226662733209e-05	None	0.29875457314828047	-6.912226662733209e-05
51	2578	0.0002426842518003214	None	0.4407864461487942	0.0002426842518003214
51	2612	-0.1	None	0.41337338963048653	-0.1
51	2465	None	None	0.30394868395979835	None
51	2603	-0.1	None	0.42861705128636246	-0.1
51	2642	-0.1	None	0.4164874654534502	-0.1
51	2492	None	None	0.36040058030908456	None
51	2580	0.000725435789578598	None	0.39190885396425007	0.000725435789578598
51	2647	-0.1	None	0.7856108679561552	-0.1
51	2569	-5.167830055067703e-09	None	0.4112390754121944	-5.167830055067703e-09
51	2649	1.3643171902639195e-06	None	0.2974739995542624	1.3643171902639195e-06
51	2561	-0.1	None	0.35093486817231995	-0.1
51	2563	-0.0004410514057900679	None	0.29875457314828047	-0.0004410514057900679
51	2627	-4.4415377039391015e-05	None	0.31029199024908427	-4.4415377039391015e-05
51	2055	None	None	0.4303679852615022	None
51	2620	3.560990473015489e-05	None	0.34527546334440484	3.560990473015489e-05
51	2610	0.0021782973577084354	None	0.2268613239413338	0.0021782973577084354
51	2532	None	None	0.36040058030908456	None
51	2344	None	None	0.46179464566477824	None
51	2632	-2.7088699464471775e-06	None	0.3108930384198638	-2.7088699464471775e-06
51	2564	0.0011713197627132308	None	0.21617163774665316	0.0011713197627132308
51	2439	None	None	0.3519598064031902	None
51	2616	-8.439721840017465e-05	None	0.23464406314213448	-8.439721840017465e-05
51	2509	None	None	0.5648915842281466	None
51	2536	None	None	0.36682621613567523	None
51	2609	0.0006791593304641759	None	0.23464406314213448	0.0006791593304641759
51	2555	-6.899467849921121e-05	None	0.33588129949147333	-6.899467849921121e-05
51	2249	None	None	0.5034055837486309	None
51	2165	None	None	0.3490314294182554	None
51	2588	-1.511360193009195e-07	None	0.2881428620664847	-1.511360193009195e-07
51	2335	None	None	0.3909245268428035	None
51	2604	7.198236515057741e-05	None	0.2817213612860088	7.198236515057741e-05
51	2626	3.486188740048115e-05	None	0.338359081140743	3.486188740048115e-05
51	2565	7.254968652032677e-05	None	0.26485673769213813	7.254968652032677e-05
51	2567	1.5343409142226147e-07	None	0.4112390754121944	1.5343409142226147e-07
51	2643	-2.4734569394397928e-05	None	0.24019180611473462	-2.4734569394397928e-05
51	2402	None	None	0.36818912131047515	None
51	2586	0.001318188542049852	None	0.2826371154408899	0.001318188542049852
51	2634	0.00019063273910808036	None	0.366480154644749	0.00019063273910808036
51	2539	None	None	0.257437833100197	None
51	2630	-1.3559165462857956e-06	None	0.3047193317437104	-1.3559165462857956e-06
51	2638	-1.8878406764719893e-06	None	0.3108930384198638	-1.8878406764719893e-06
51	2397	None	None	0.29498876453898604	None
51	2593	-0.1	None	0.35093486817231995	-0.1
51	2618	-8.073356898016198e-06	None	0.30797215618183	-8.073356898016198e-06
51	2537	None	None	0.2948215332747681	None
[truncated: 13,001 more rows]
