# Supplementary material for: Constrained by Design: Influence of Genetic Encodings on Evolved Traits of Robots
Source: Front Robot AI. 2021 Jun 15;8:672379. doi: 10.3389/frobt.2021.672379 (PMC8239187; doi:10.3389/frobt.2021.672379)
Supplement: Supplementary file 1 [file DataSheet3.ZIP › plasticodingrep_plane_9_all_measures.tsv]

robot_id	velocity	displacement_velocity	displacement_velocity_hill	head_balance	contacts	branching	branching_modules_count	limbs	extremities	length_of_limbs	extensiveness	coverage	joints	hinge_count	active_hinges_count	brick_count	touch_sensor_count	brick_sensor_count	proportion	width	height	size	absolute_size	sensors	symmetry	avg_period	dev_period	avg_phase_offset	dev_phase_offset	avg_amplitude	dev_amplitude	avg_intra_dev_params	avg_inter_dev_params	sensors_reach	recurrence	synaptic_reception
4373	0.044471283445763614	0.014708962906498332	0.01210128715774122	0.779886836557777	None	0	0	0.3333333333333333	2	0.8571428571428571	6	1.0	0.8571428571428571	7	6	1	3	0	0.1111111111111111	1	9	0.6	9	0.6	0.25	0.6449734835895207	0.865419073572883	0.10534827478354578	0.8105259929977976	0.4166166235341705	0.8443747882979177	0.9024145402931038	0.8413813154520453	0.42857142857142855	0.2857142857142857	0.0
2773	0.003470604027164956	0.001408697870525086	0.0014081875132844063	0.9832148747904801	None	1.0	1	0.8	4	0.4	2	0.4666666666666667	0.2	4	1	2	0	0	0.6	5	3	0.4666666666666667	7	0.0	1.0	0.5630681407807051	0.65275422918495	0.6426145024226654	0.9157948981277269	0.7583777080291942	0.8054476448750484	0.7907267975334029	0.8144920959752007	0	0	0.0
4104	0.01211194917477718	0.0017864066591113878	-0.0008648346525117154	0.9839566705788306	None	0	0	0.4	2	0.8	4	1.0	0.8	6	4	0	2	0	0.14285714285714285	1	7	0.4666666666666667	7	1.0	0.3333333333333333	0.6170868653090281	0.8880389882694993	0.10534827478354578	0.8943844066865466	0.3592781891976381	0.8271033871580553	0.881461654689767	0.8725997753330088	0.5833333333333333	0.3333333333333333	0.0
4	None	None	None	None	None	0	0	0.5	1	1.0	1	1.0	1.0	2	1	0	0	0	0.3333333333333333	1	3	0.2	3	0.0	0	0.6049284384236236	0.7820137094157852	0.47036825889993994	0.9687635776247506	0.18211583665634704	0.5581512001519079	0.9331350589021339	0.8386899339211947	0	0	0.0
7051	0.09289609230557527	0.01540033985638837	0.015269292276580408	0.7242757717754689	None	0	0	0.2222222222222222	2	0.9090909090909091	10	1.0	0.9090909090909091	12	10	0	2	0	0.07692307692307693	1	13	0.8666666666666667	13	1.0	0.16666666666666666	0.6449734835895207	0.8159205565951463	0.10534827478354578	0.668082627897042	0.30193975486110575	0.8770622866721266	0.9029014684584817	0.7997061032941788	0.5416666666666667	0.25	0.0
1702	None	None	None	None	None	0	0	0.3333333333333333	2	0.6666666666666666	4	0.6666666666666666	0.3333333333333333	4	2	3	0	0	0.75	3	4	0.5333333333333333	8	0.0	0.3333333333333333	0.2919542911589336	0.951729073850979	0.522498025775496	0.9070181963101233	0.7569288322869553	0.8962078872065449	0.9543335711175231	0.9221313347042973	0	0	0.0
131	None	None	None	None	None	0	0	0.3333333333333333	2	0.8333333333333334	5	0.4444444444444444	0.16666666666666666	1	1	6	2	0	0.5	6	3	0.5333333333333333	8	0.125	0.2857142857142857	0.3661669722766058	0.5	0.29474049717181133	0.5	0.9463734532098321	0.5	0.948732959070394	0.5	1.0	1.0	0.19595565871799012
4445	0.04270736471969738	0.014191184964204363	0.010886999686349907	0.7803638531219785	None	0	0	0.3333333333333333	2	0.8571428571428571	6	1.0	0.8571428571428571	7	6	1	4	0	0.1111111111111111	1	9	0.6	9	0.8	0.25	0.6449734835895207	0.8656980186756894	0.10534827478354578	0.8105259929977976	0.4166166235341705	0.8300287099003896	0.9012918434925478	0.8367490838174881	0.3571428571428571	0.2857142857142857	0.0
1977	None	None	None	None	None	0	0	1.0	1	0	0	1.0	0	1	0	0	3	0	0.5	1	2	0.13333333333333333	2	1.0	0	0	0	0	0	0	0	0	0	0	0	0
784	None	None	None	None	None	0	0	0.25	1	1.0	4	0.6666666666666666	0.5	3	2	2	2	0	1.0	3	3	0.4	6	0.2857142857142857	0	0.5088656102069301	0.8827600365894727	0.20475371090204156	0.9767794374129045	0.951961938578043	0.9620342546660283	0.9599760166495391	0.9524296390794711	0.8333333333333333	0	0.0
4512	0.027474378173547264	0.008724692197786805	0.008646290141218762	0.8520525716279868	None	0	0	0.3333333333333333	2	0.8333333333333334	5	1.0	0.8333333333333334	6	5	1	3	0	0.125	1	8	0.5333333333333333	8	0.6	0.2857142857142857	0.6170868653090281	0.8773065918701002	0.10534827478354578	0.8224877398706785	0.4268970057606042	0.8306499666348833	0.8926732242313855	0.8451295325805149	0.5	0.3333333333333333	0.0
6386	0.022363338283708564	0.003197824660840359	0.0025964283867121827	0.54433222787136	None	0	0	0.3333333333333333	2	0.8333333333333334	5	1.0	0.8333333333333334	7	5	0	2	0	0.125	1	8	0.5333333333333333	8	1.0	0.2857142857142857	0.6449734835895207	0.865419073572883	0.10534827478354578	0.8590379744803476	0.4166166235341705	0.8540314536765355	0.904160557528027	0.8595610779073686	0.5714285714285714	0.2857142857142857	0.0
3813	0.02724506257450851	0.006783538392380724	0.006782971876745849	0.9701301017263464	None	0	0	0.35294117647058826	6	0.6086956521739131	14	0.4166666666666667	0.34782608695652173	9	8	15	7	0	0.6	10	6	1.6666666666666667	25	0.21212121212121213	0.45454545454545453	0.8825863246472092	0.8447177674182355	0.12675095935237404	0.9315748582285671	0.9994350404472497	0.9380180690999665	0.9795274587555253	0.9121847144918867	0.1111111111111111	0.1111111111111111	0.0
3266	0.006434301550784207	0.003359444282862406	0.00333060334418458	0.9731916622448911	None	0.6666666666666666	2	0.75	6	0.3333333333333333	3	0.44	0.3333333333333333	6	3	4	0	0	1.0	5	5	0.7333333333333333	11	0.0	0.6666666666666666	0.5630681407807051	0.7595670207898141	0.4491610720145511	0.9039261520337596	0.7261715904456235	0.8491211895493297	0.8315426828759546	0.846388817715455	0	0	0.0
5661	0.04665369698326654	0.007467265524752109	0.005358585488017791	0.7975931915010894	None	0	0	0.16666666666666666	1	1.0	6	1.0	1.0	6	6	1	2	0	0.125	1	8	0.5333333333333333	8	0.3333333333333333	0	0.6170868653090281	0.8769726508874033	0.10534827478354578	0.8224877398706785	0.4268970057606042	0.8435425551034058	0.8922606406632897	0.8490790933796455	0.5833333333333334	0.3333333333333333	0.0
7224	0.09066933917418965	0.009987877277878386	0.006941327109586828	0.6167544649184327	None	0	0	0.15384615384615385	2	0.9411764705882353	16	1.0	0.9411764705882353	18	16	0	2	0	0.05263157894736842	1	19	1.2666666666666666	19	1.0	0.1111111111111111	0.5827079406802799	0.8967396609759232	0.32596828774556474	0.80989877643101	0.6681585476973793	0.8359512591958985	0.8925519251752871	0.8515011764041547	0.5277777777777778	0.1111111111111111	0.0
4161	0.04439928120873787	0.016296951277522558	0.014307379437223036	0.7767617268264687	None	0	0	0.3333333333333333	2	0.8571428571428571	6	1.0	0.8571428571428571	7	6	1	3	0	0.1111111111111111	1	9	0.6	9	0.6	0.25	0.6449734835895207	0.8656980186756894	0.10534827478354578	0.8105259929977976	0.4166166235341705	0.8300287099003896	0.9012918434925478	0.8367490838174881	0.5714285714285714	0.2857142857142857	0.0
5138	0.022233687022019038	0.002842954540061098	0.002086187010726814	0.5444168863719994	None	0	0	0.3333333333333333	2	0.8333333333333334	5	1.0	0.8333333333333334	7	5	0	2	0	0.125	1	8	0.5333333333333333	8	1.0	0.2857142857142857	0.6449734835895207	0.8651378979709978	0.10534827478354578	0.8105259929977976	0.3783912210153068	0.8458546355845545	0.9005242609204496	0.8417765566462649	0.5714285714285714	0.2857142857142857	0.0
2140	None	None	None	None	None	0.5	1	0.7142857142857143	5	0.375	3	0.5555555555555556	0.25	4	2	5	0	0	0.5	6	3	0.6666666666666666	10	0.0	0.8571428571428571	0.5888848614521852	0.6988161454945107	0.4491610720145511	0.913625477207916	0.6127950828699477	0.92296618125357	0.8658561269006201	0.8692769648022396	0	0	0.0
4456	0.011048892291154137	0.002281528034458657	0.0010355555527427553	0.9673572353439291	None	0	0	0.4	2	0.8	4	1.0	0.8	5	4	1	3	0	0.14285714285714285	1	7	0.4666666666666667	7	0.6	0.3333333333333333	0.5892002470285355	0.8896531830989729	0.2292441791823015	0.9380529968480956	0.4166166235341705	0.8313912892483398	0.9024145402931038	0.8941089428223633	0.6	0.4	0.0
7473	0.06796412336501173	0.02176514728346203	-0.000550225012848735	0.5632536121172602	None	0	0	0.2	2	0.9230769230769231	12	1.0	0.9230769230769231	14	12	0	2	0	0.06666666666666667	1	15	1.0	15	1.0	0.14285714285714285	0.5892002470285355	0.7950614256124274	0.2292441791823015	0.8502016177656327	0.5423502382359607	0.8504238937742437	0.8932793233995268	0.8334031446926139	0.5357142857142857	0.21428571428571427	0.0
6934	0.06777358083603253	0.01405043695621865	-0.009455102467346668	0.6671791901024877	None	0	0	0.2222222222222222	2	0.9090909090909091	10	1.0	0.9090909090909091	11	10	1	3	0	0.07692307692307693	1	13	0.8666666666666667	13	0.6	0.16666666666666666	0.5892002470285355	0.8350777005528348	0.5217276158253484	0.8949540898526736	0.38100957516089023	0.8296704835258096	0.7899612475183877	0.8560142874541063	0.2727272727272727	0.18181818181818182	0.0
1051	None	None	None	None	None	0	0	0.6666666666666666	2	0.5	1	0.6666666666666666	0	2	0	1	0	0	0.6666666666666666	2	3	0.26666666666666666	4	0.0	0	0	0	0	0	0	0	0	0	0	0	0
5181	0.03292986637284381	0.01109768462629797	0.010993790035461797	0.8374953217446899	None	0	0	0.3333333333333333	2	0.8333333333333334	5	1.0	0.8333333333333334	6	5	1	3	0	0.125	1	8	0.5333333333333333	8	0.6	0.2857142857142857	0.6170868653090281	0.8769726508874033	0.10534827478354578	0.8224877398706785	0.3695589019823088	0.8488449113528508	0.8922606406632897	0.8508112104603491	0.5	0.3333333333333333	0.0
3494	0.010443776397917442	0.002343618954447381	0.0015297683701483414	0.9730467587923917	None	0	0	0.4	2	0.8	4	1.0	0.8	5	4	1	2	0	0.14285714285714285	1	7	0.4666666666666667	7	0.4	0.3333333333333333	0.5892002470285355	0.8892405680096601	0.10534827478354578	0.8350512227451407	0.3607265829493108	0.8484127102998406	0.883399432359543	0.8592438298036011	0.6	0.4	0.0
1106	None	None	None	None	None	0	0	0.75	3	0.3333333333333333	1	0.5555555555555556	0	2	0	2	3	0	1.0	3	3	0.3333333333333333	5	0.5	0.6666666666666666	0	0	0	0	0	0	0	0	0	0	0
1741	None	None	None	None	None	0	0	0.5	2	0.3333333333333333	1	0.8333333333333334	0	1	0	3	4	0	0.6666666666666666	3	2	0.3333333333333333	5	0.4444444444444444	0	0	0	0	0	0	0	0	0	0	0	0
5350	0.046894183150071274	0.01938419301667308	0.013803998090615721	0.7795962690226474	None	0	0	0.2857142857142857	2	0.875	7	1.0	0.875	9	7	0	2	0	0.1	1	10	0.6666666666666666	10	1.0	0.2222222222222222	0.6449734835895207	0.8414662446023414	0.10534827478354578	0.853078767313342	0.3783912210153068	0.8438824467892736	0.9029014684584817	0.8462099569624616	0.5555555555555556	0.3333333333333333	0.0
3302	0.003535701343224973	0.0005518877357143234	-0.00023762147750877518	0.9855249997616846	None	1.0	1	0.8	4	0.4	2	0.4666666666666667	0.2	2	1	4	0	0	0.6	5	3	0.4666666666666667	7	0.0	1.0	0.6844759881980143	0.5554301944117384	0.7784081429067727	0.8936705284212482	0.8205971262280173	0.6924490141480314	0.8008771388385536	0.741607698904544	0	0	0.0
1780	None	None	None	None	None	0	0	0.5	1	1.0	1	1.0	0	0	0	2	2	0	0.3333333333333333	1	3	0.2	3	0.25	0	0	0	0	0	0	0	0	0	0	0	0
6925	0.04111363540833233	0.015554801728294923	0.013854870966111604	0.6927438615818022	None	0	0	0.3333333333333333	2	0.8571428571428571	6	1.0	0.8571428571428571	7	6	1	3	0	0.1111111111111111	1	9	0.6	9	0.6	0.25	0.6482563701413687	0.8659747495713873	0.10534827478354578	0.9278904651983905	0.3830340041515917	0.8322297695008007	0.904160557528027	0.8815672550242322	0.42857142857142855	0.2857142857142857	0.0
4933	0.05017951202523735	0.007258845335443604	0.005549938969293625	0.8014599110854673	None	0	0	0.25	2	0.8888888888888888	8	1.0	0.8888888888888888	10	8	0	2	0	0.09090909090909091	1	11	0.7333333333333333	11	1.0	0.2	0.6449734835895207	0.8323966549137016	0.10534827478354578	0.8482472035889087	0.3401654879382063	0.8417726507428869	0.9029014684584817	0.8409127447311319	0.55	0.2	0.0
994	None	None	None	None	None	0	0	0.4	2	0.8	4	0.5833333333333334	0.4	2	2	4	2	0	0.75	3	4	0.4666666666666667	7	0.16666666666666666	0.4	0.6202845149909076	0.6156612598252633	0.6014657749780354	0.5406751579676154	0.8884282953897777	0.5801929292041427	0.7916864171742033	0.5791454430745785	0.75	0	0.0
3882	0.04351469951036152	0.01447060212921908	0.011942529559304176	0.7875507771169896	None	0	0	0.3333333333333333	2	0.8571428571428571	6	1.0	0.8571428571428571	7	6	1	3	0	0.1111111111111111	1	9	0.6	9	0.6	0.25	0.6449734835895207	0.8656980186756894	0.10534827478354578	0.8105259929977976	0.4166166235341705	0.8300287099003896	0.9012918434925478	0.8367490838174881	0.5714285714285714	0.2857142857142857	0.0
1542	None	None	None	None	None	0	0	0.17647058823529413	3	0.8695652173913043	20	0.19230769230769232	0.7391304347826086	20	17	4	0	0	0.7692307692307693	10	13	1.6666666666666667	25	0.0	0	0.5987567950773586	0.8770775904405245	0.43043664762979683	0.947401419147066	0.37727215311744666	0.8733871842255178	0.8811085552762635	0.9057182271052631	0	0	0.0
6211	0.04549173986697641	0.017898700009484136	0.01422507752442958	0.790992529713443	None	0	0	0.2857142857142857	2	0.875	7	1.0	0.875	9	7	0	2	0	0.1	1	10	0.6666666666666666	10	1.0	0.2222222222222222	0.6449734835895207	0.8414662446023414	0.10534827478354578	0.853078767313342	0.3783912210153068	0.8438824467892736	0.9029014684584817	0.8462099569624616	0.5555555555555556	0.2222222222222222	0.0
6782	0.08935672246269222	0.020897643036896577	0.020895292135832626	0.5740897933968001	None	0	0	0.2	2	0.9230769230769231	12	1.0	0.9230769230769231	14	12	0	2	0	0.06666666666666667	1	15	1.0	15	1.0	0.14285714285714285	0.5827079406802799	0.8973101560822602	0.2776062334639331	0.8625923316657574	0.5423502382359607	0.8170545594500151	0.8818438107610509	0.8622057246044255	0.5357142857142857	0.14285714285714285	0.0
6354	0.021982354822956667	0.0024492700072109097	0.002008306070103325	0.8634193052315994	None	0	0	0.3333333333333333	2	0.8333333333333334	5	1.0	0.8333333333333334	7	5	0	2	0	0.125	1	8	0.5333333333333333	8	1.0	0.2857142857142857	0.5892002470285355	0.8566998679417407	0.2292441791823015	0.85908608571451	0.6570271069090254	0.8322445443901866	0.883399432359543	0.8497312960579132	0.5714285714285714	0.2857142857142857	0.0
773	None	None	None	None	None	0	0	0.75	3	0.5	2	0.6	0.5	5	2	0	1	0	0.4	5	2	0.4	6	1.0	0.5	0.8258734050462906	0.745787063942543	0.7037015202480333	0.8816373145730901	0.8381032133814423	0.9744916887448208	0.7032323122583749	0.9039931518286315	1.0	0.2	0.0
1161	None	None	None	None	None	0	0	0.16666666666666666	3	0.88	22	0.19285714285714287	0.72	21	18	5	0	0	0.7142857142857143	10	14	1.8	27	0.0	0	0.5987567950773586	0.8718917399584971	0.43043664762979683	0.9361754546040593	0.37727215311744666	0.8689505227673132	0.8811085552762635	0.8970672803736492	0	0	0.0
3923	0.0699072845458914	0.014656486115256192	0.012266201286098039	0.8280582934199188	None	0	0	0.2222222222222222	2	0.9090909090909091	10	1.0	0.8181818181818182	11	9	1	4	0	0.07692307692307693	1	13	0.8666666666666667	13	1.0	0.16666666666666666	0.6449734835895207	0.8433711013845818	0.10534827478354578	0.8490905566270313	0.30193975486110575	0.8308122687060201	0.9024145402931038	0.8412381523980048	0.3181818181818182	0.18181818181818182	0.0
4479	0.011596165538966722	0.0019467145530190808	0.0011574043998984556	0.9651305887484151	None	0	0	0.4	2	0.8	4	1.0	0.8	5	4	1	3	0	0.14285714285714285	1	7	0.4666666666666667	7	0.6	0.3333333333333333	0.5892002470285355	0.8888237166668774	0.10534827478354578	0.8350512227451407	0.43717738798703804	0.8298584260867237	0.883399432359543	0.853429290387356	0.6	0.4	0.0
6722	0.06672465608857316	0.017268550047890095	0.010948471884882259	0.6894305386798443	None	0	0	0.2222222222222222	2	0.9090909090909091	10	1.0	0.9090909090909091	11	10	1	2	0	0.07692307692307693	1	13	0.8666666666666667	13	0.4	0.16666666666666666	0.5892002470285355	0.9020277512910793	0.32596828774556474	0.850072813428041	0.5423502382359607	0.8199156719717756	0.7585040738320914	0.8610019081084902	0.5454545454545454	0.2727272727272727	0.0
6588	0.05374912679655008	0.018071444735702616	0.01298455960180142	0.7237968338851354	None	0	0	0.2222222222222222	2	0.9090909090909091	10	1.0	0.9090909090909091	12	10	0	2	0	0.07692307692307693	1	13	0.8666666666666667	13	1.0	0.16666666666666666	0.5875588037526114	0.8835853315672322	0.42384795178545664	0.848713813804968	0.5423502382359607	0.797701436732093	0.7715008564072321	0.8465493220151612	0.5416666666666666	0.16666666666666666	0.0
4918	0.04624909661198106	0.01345380127293226	0.006262579664372646	0.7654181281968756	None	0	0	0.25	2	0.8888888888888888	8	1.0	0.8888888888888888	10	8	0	2	0	0.09090909090909091	1	11	0.7333333333333333	11	1.0	0.2	0.6449734835895207	0.8323966549137016	0.10534827478354578	0.8482472035889087	0.3592781891976381	0.8402196062594199	0.9029014684584817	0.8403941558414739	0.55	0.4	0.0
7145	0.07255311100772235	0.020274245410930043	0.01790862780854959	0.5780522244168087	None	0	0	0.18181818181818182	2	0.9285714285714286	13	1.0	0.9285714285714286	15	13	0	2	0	0.0625	1	16	1.0666666666666667	16	1.0	0.13333333333333333	0.5827079406802799	0.8918637691921569	0.32596828774556474	0.8299848449795435	0.6570271069090254	0.8440163138552079	0.8925519251752871	0.8574928428946935	0.5333333333333333	0.13333333333333333	0.0
100	None	None	None	None	None	0	0	0.6666666666666666	2	0.5	1	0.6666666666666666	0.5	3	1	0	0	0	0.6666666666666666	2	3	0.26666666666666666	4	0.0	0	0.9710059972349917	0.9795859574993341	0.5811724634407585	0.843252856158411	0.510232325578558	0.6687767748169726	0.8834701381783531	0.8894759397364014	0	0	0.0
5758	0.030234077058561962	0.006501652585373053	0.0007018445966515718	0.6538286382729017	None	0	0	0.3333333333333333	2	0.8571428571428571	6	1.0	0.7142857142857143	6	5	2	3	0	0.1111111111111111	1	9	0.6	9	0.42857142857142855	0.25	0.6170868653090281	0.8803553949789749	0.10534827478354578	0.8257589364028158	0.3401654879382063	0.7978309555254193	0.8717924609904221	0.8377369285201013	0.3333333333333333	0.3333333333333333	0.0
3090	0.007297359573714393	0.0014259619301026623	0.001402224702576495	0.9793927945792384	None	0.5	1	0.8333333333333334	5	0.2857142857142857	2	0.45	0.2857142857142857	6	2	2	0	0	0.8	5	4	0.6	9	0.0	0.6666666666666666	0.5630681407807051	0.7595670207898141	0.4491610720145511	0.9039261520337596	0.7261715904456235	0.8491211895493297	0.8315426828759546	0.846388817715455	0	0	0.0
4098	0.011063123363249237	0.0022748569109652655	0.0011995410009352106	0.9652786606353988	None	0	0	0.4	2	0.8	4	1.0	0.8	5	4	1	3	0	0.14285714285714285	1	7	0.4666666666666667	7	0.6	0.3333333333333333	0.5892002470285355	0.8888237166668774	0.10534827478354578	0.8350512227451407	0.43717738798703804	0.8298584260867237	0.883399432359543	0.853429290387356	0.6	0.4	0.0
6638	0.01863626782109169	0.00414266902290857	-0.004138624523551586	0.9972884058543152	None	0	0	0.3333333333333333	2	0.8333333333333334	5	1.0	0.8333333333333334	7	5	0	2	0	0.125	1	8	0.5333333333333333	8	1.0	0.2857142857142857	0.6449734835895207	0.8684549420311705	0.10534827478354578	0.7474182449497224	0.30193975486110575	0.879722259506682	0.9029014684584817	0.8394335749170343	0.5714285714285714	0.2857142857142857	0.0
2916	0.0035865572148220874	0.001933727315050102	-0.00015629724025397493	0.9819307734530254	None	1.0	1	0.8	4	0.4	2	0.4666666666666667	0.2	5	1	1	0	0	0.6	5	3	0.4666666666666667	7	0.0	1.0	0.6622124028989028	0.8835798859171423	0.4491610720145511	0.8925515179453121	0.6006111002097658	0.8210799581248565	0.8322159066124216	0.8686616492456168	0	0	0.0
3456	0.003570703576153279	0.0005878127058296428	0.0003684499013737405	0.9895047496220378	None	1.0	1	1.0	4	0.25	1	0.5	0.25	4	1	1	0	0	0.75	4	3	0.4	6	0.0	1.0	0.6363956822274227	0.6707188077238846	0.7007983041292924	0.8951364674121458	0.7014568415980417	0.8383717067027819	0.7853096857705241	0.8176697432157418	0	0	0.0
5667	0.005942825632536757	0.0001548624582729721	0.0001501532681796269	0.9969025547387407	None	0	0	0.3333333333333333	2	0.8333333333333334	5	1.0	0.8333333333333334	6	5	1	3	0	0.125	1	8	0.5333333333333333	8	0.6	0.2857142857142857	0.6449734835895207	0.8854522113985519	0.10534827478354578	0.5049827958623195	0.30193975486110575	0.7198809474062481	0.9029014684584817	0.7316420742499565	0.5	0.3333333333333333	0.0
6812	0.013312596700756714	0.00270848213957766	0.002566928969132306	0.9524925211732433	None	0	0	0.3333333333333333	2	0.8333333333333334	5	1.0	0.6666666666666666	6	4	1	3	0	0.125	1	8	0.5333333333333333	8	0.75	0.2857142857142857	0.5859540938544077	0.8720454963309633	0.2292441791823015	0.9257564874786698	0.5368218652215979	0.8403518814686014	0.8932793233995268	0.8843644087771821	0.5	0.3333333333333333	0.0
572	None	None	None	None	None	0	0	0.5	2	0.6666666666666666	2	0.8333333333333334	0	0	0	4	4	0	0.6666666666666666	3	2	0.3333333333333333	5	0.3333333333333333	0	0	0	0	0	0	0	0	0	0	0	0
3500	0.02372241140838137	0.00350439810794375	-0.0027424264800369903	0.7660729861803468	None	0	0	0.3333333333333333	2	0.8333333333333334	5	1.0	0.8333333333333334	6	5	1	3	0	0.125	1	8	0.5333333333333333	8	0.6	0.2857142857142857	0.6170868653090281	0.8800918172168787	0.10534827478354578	0.8257589364028158	0.3401654879382063	0.7897865101700751	0.8694683702139729	0.8353828109694026	0.3333333333333333	0.3333333333333333	0.0
2294	None	None	None	None	None	0	0	0.75	3	0.3333333333333333	1	0.8333333333333334	0	2	0	2	2	0	0.6666666666666666	2	3	0.3333333333333333	5	0.3333333333333333	0.6666666666666666	0	0	0	0	0	0	0	0	0	0	0
1045	None	None	None	None	None	0	0	0.13636363636363635	3	0.9	27	0.1568627450980392	0.7666666666666667	26	23	5	0	0	0.7058823529411765	12	17	2.1333333333333333	32	0.0	0	0.5987567950773586	0.8549039860742554	0.3700421001561248	0.9192002580641364	0.45642618403297897	0.9165704438117626	0.8684252814652165	0.9003021814228805	0	0	0.0
7183	0.06199608084923775	0.007619044469998431	-0.007055360169294436	0.6719090436418181	None	0	0	0.2	2	0.9166666666666666	11	1.0	0.9166666666666666	13	11	0	2	0	0.07142857142857142	1	14	0.9333333333333333	14	1.0	0.15384615384615385	0.5892002470285355	0.8009203712390953	0.2292441791823015	0.8509466276107934	0.5423502382359607	0.8369552712301287	0.883399432359543	0.8306089586349951	0.5384615384615385	0.15384615384615385	0.0
4950	0.021256891473086927	0.0021509107773120834	-0.0020572702617691605	0.9904903752363363	None	0	0	0.3333333333333333	2	0.8333333333333334	5	1.0	0.8333333333333334	6	5	1	2	0	0.125	1	8	0.5333333333333333	8	0.4	0.2857142857142857	0.6449734835895207	0.8808364572198597	0.10534827478354578	0.6144669977289142	0.28282705360167393	0.8913497327326051	0.9059184827187626	0.8210829839844126	0.5833333333333333	0.6666666666666666	0.0
2464	None	None	None	None	None	0	0	0.5	3	0.7142857142857143	5	0.42857142857142855	0.7142857142857143	7	5	1	0	0	0.42857142857142855	3	7	0.6	9	0.0	1.0	0.6937688246583992	0.8645918859042441	0.7037015202480333	0.9060610627088087	0.6564086454975421	0.9531448295564372	0.8343801970167444	0.9151117506718426	0	0	0.0
2842	0.0027860899053263667	0.00042297700664448184	0.00040355913511057735	0.9892879502664866	None	1.0	1	1.0	4	0.25	1	0.5	0.25	3	1	2	0	0	0.75	3	4	0.4	6	0.0	1.0	0.6622124028989028	0.6897167716767202	0.4491610720145511	0.9291584706897656	0.44249770886311923	0.9427750655913932	0.9050985485965551	0.8867691273961736	0	0	0.0
5188	0.03994238059071321	0.015513072327126941	0.014048496239048266	0.6870320710360449	None	0	0	0.3333333333333333	2	0.8571428571428571	6	1.0	0.8571428571428571	7	6	1	3	0	0.1111111111111111	1	9	0.6	9	0.6	0.25	0.6449734835895207	0.865419073572883	0.10534827478354578	0.8105259929977976	0.4166166235341705	0.8375680659718069	0.9024145402931038	0.8391037222374035	0.5714285714285714	0.2857142857142857	0.0
1615	None	None	None	None	None	0	0	0.5	2	0.5	2	0.5	0	1	0	4	2	0	0.75	3	4	0.4	6	0.18181818181818182	0	0	0	0	0	0	0	0	0	0	0	0
7285	0.09212441237426164	0.009244811990953868	0.009051918282768412	0.5531256300226741	None	0	0	0.15384615384615385	2	0.9411764705882353	16	1.0	0.9411764705882353	18	16	0	2	0	0.05263157894736842	1	19	1.2666666666666666	19	1.0	0.1111111111111111	0.5827079406802799	0.8909500981613712	0.2776062334639331	0.8470037604389863	0.5423502382359607	0.8195635784045071	0.8818438107610509	0.85508531258636	0.5277777777777778	0.1111111111111111	0.0
1459	None	None	None	None	None	0	0	0.16666666666666666	1	1.0	6	1.0	0.3333333333333333	3	2	4	0	0	0.5	4	2	0.5333333333333333	8	0.0	0.6666666666666666	0.3306103985802519	0.697098430295934	0.3559288770660837	0.5602845101078994	0.5095434831435083	0.5834302613007922	0.6724999611838139	0.6155972699725127	0	0	0.0
1175	None	None	None	None	None	1.0	1	1.0	4	0.25	1	0.5	0.25	5	1	0	0	0	0.75	4	3	0.4	6	0.0	1.0	0.7010568612212247	0.7932919888953183	0.44150933253710567	0.9362082170107633	0.712885473576278	0.9240749737230061	0.9261314311960323	0.8981389203967024	0	0	0.0
4485	0.02245800323916156	0.004244078738322701	0.002743347518684337	0.5479816231586307	None	0	0	0.3333333333333333	2	0.8333333333333334	5	1.0	0.8333333333333334	7	5	0	2	0	0.125	1	8	0.5333333333333333	8	1.0	0.2857142857142857	0.6449734835895207	0.8651378979709978	0.10534827478354578	0.8105259929977976	0.3783912210153068	0.8458546355845545	0.9005242609204496	0.8417765566462649	0.5714285714285714	0.2857142857142857	0.0
1212	None	None	None	None	None	0	0	0.5	2	0.6666666666666666	2	0.5555555555555556	0	0	0	4	2	0	1.0	3	3	0.3333333333333333	5	0.16666666666666666	0.5	0	0	0	0	0	0	0	0	0	0	0
2860	0.001703266656184486	0.00034635844393897353	-5.727288612434772e-05	0.9938029942720541	None	1.0	2	1.0	6	0.14285714285714285	1	0.6	0	3	0	5	0	0	0.6	5	3	0.6	9	0.0	1.0	0	0	0	0	0	0	0	0	0	0	0
4345	0.022431143292667915	0.002813550649553379	0.0020960253213184736	0.545321431508446	None	0	0	0.3333333333333333	2	0.8333333333333334	5	1.0	0.8333333333333334	7	5	0	2	0	0.125	1	8	0.5333333333333333	8	1.0	0.2857142857142857	0.6449734835895207	0.8651378979709978	0.10534827478354578	0.8124009194371173	0.34016581849644323	0.872647766389092	0.904160557528027	0.851906473295921	0.5714285714285714	0.2857142857142857	0.0
7088	0.03232226487222083	0.013507724638058402	0.013455626986734135	0.8319166432532623	None	0	0	0.3333333333333333	2	0.8333333333333334	5	1.0	0.8333333333333334	7	5	0	2	0	0.125	1	8	0.5333333333333333	8	1.0	0.2857142857142857	0.5892002470285355	0.8615510046718946	0.2292441791823015	0.8745830981722126	0.5423502382359607	0.8386668779470983	0.9005242609204496	0.8589051514880593	0.5714285714285714	0.2857142857142857	0.0
4785	0.011750034360487141	0.002279857892994033	-0.0009793524334225244	0.9809748685500431	None	0	0	0.4	2	0.8	4	1.0	0.8	6	4	0	2	0	0.14285714285714285	1	7	0.4666666666666667	7	1.0	0.3333333333333333	0.6170868653090281	0.8769726508874033	0.10534827478354578	0.8224877398706785	0.4268970057606042	0.8306499666348833	0.8932793233995268	0.8449942895724272	0.5833333333333333	0.3333333333333333	0.0
5925	0.051281281096957294	0.010273660156443473	0.009025990160659412	0.7437335801230495	None	0	0	0.2857142857142857	2	0.875	7	1.0	0.875	9	7	0	2	0	0.1	1	10	0.6666666666666666	10	1.0	0.2222222222222222	0.6449734835895207	0.8413481252327044	0.10534827478354578	0.8009858075244188	0.34016581849644323	0.8669010639996	0.9029014684584817	0.8381957144257972	0.5555555555555556	0.2222222222222222	0.0
2424	None	None	None	None	None	0	0	0.5	2	0.75	3	1.0	0.75	5	3	0	2	0	0.16666666666666666	1	6	0.4	6	1.0	0.4	0.5892002470285355	0.8954272582241415	0.5217276158253484	0.9410452091634233	0.3830340041515917	0.8401568043677459	0.9024145402931038	0.8995599376918306	0.6	0.4	0.0
2581	None	None	None	None	None	0	0	0.1	1	1.0	12	0.875	0.25	4	3	9	0	0	1.0	4	4	0.9333333333333333	14	0.0	0.5454545454545454	0.19861521248340738	0.7238716899087637	0.3559288770660837	0.8166739954688811	0.5019309622580648	0.6751520508834945	0.7735306777547778	0.7432827158181433	0	0	0.0
3820	0.025384844826869795	0.007654194131516067	0.007650297586340284	0.9602876461735808	None	0	0	0.375	6	0.5909090909090909	13	0.4	0.36363636363636365	10	8	13	7	0	0.6	10	6	1.6	24	0.25	0.5454545454545454	0.8825863246472092	0.8807521728915598	0.12675095935237404	0.9481238617368489	0.9994350404472497	0.9671219622182966	0.9795274587555253	0.9406008771229691	0.1	0.1	0.0
4208	0.01726090723870345	0.004273936855794258	0.0015553690768841848	0.9585696113316142	None	0	0	0.3333333333333333	2	0.8333333333333334	5	1.0	0.8333333333333334	7	5	0	2	0	0.125	1	8	0.5333333333333333	8	1.0	0.2857142857142857	0.6449734835895207	0.8791136690570046	0.10534827478354578	0.8854932047687308	0.30193975486110575	0.8136671675860699	0.9005242609204496	0.8623005357027081	0.5714285714285714	0.2857142857142857	0.0
843	None	None	None	None	None	0	0	0.6	3	0.4	2	0.5833333333333334	0.2	1	1	5	0	0	0.75	3	4	0.4666666666666667	7	0.0	0	0.19592790426783174	0.5	0.13448827578909345	0.5	0.8393070122418338	0.5	0.96036559886589	0.5	0	0	0.0
4096	0.029237459482998177	0.00563089390296068	0.005447540708662227	0.8630676026015984	None	0	0	0.3333333333333333	2	0.8333333333333334	5	1.0	0.8333333333333334	6	5	1	3	0	0.125	1	8	0.5333333333333333	8	0.6	0.2857142857142857	0.6170868653090281	0.8773065918701002	0.10534827478354578	0.8224877398706785	0.40778430450117237	0.8345059973097454	0.8922606406632897	0.8463326463067712	0.5	0.3333333333333333	0.0
3377	0.006884350703484067	0.0020989644504237057	0.0020920466411403042	0.9727211133843467	None	0.5	1	0.6666666666666666	4	0.5	3	0.4444444444444444	0.5	5	3	2	0	0	0.5	6	3	0.5333333333333333	8	0.0	1.0	0.6105789615559427	0.6510151500428452	0.8360679328307796	0.9038425871626654	0.6692507240144708	0.8276933925830307	0.7644385192216923	0.8142471296699384	0	0	0.0
802	None	None	None	None	None	0	0	0.5	2	0.3333333333333333	1	0.5555555555555556	0.3333333333333333	1	1	3	3	0	1.0	3	3	0.3333333333333333	5	0.3	0	1.0	0.5	0.9655851911291912	0.5	0.7116478931133539	0.5	0.7834501959719204	0.5	1.0	1.0	0.0
3726	0.012388703347982451	0.001952735321972622	-0.0010260599392584297	0.9833559521947295	None	0	0	0.4	2	0.8	4	1.0	0.8	6	4	0	2	0	0.14285714285714285	1	7	0.4666666666666667	7	1.0	0.3333333333333333	0.6170868653090281	0.887640825700888	0.25814814099199185	0.8884586149046366	0.3210527866787745	0.877359489034693	0.9026265820331183	0.8845804222061132	0.5833333333333333	0.3333333333333333	0.0
3775	0.02716344153189853	0.006352498094255622	-0.00621297716284002	0.9606924637463247	None	0	0	0.375	6	0.5238095238095238	11	0.42592592592592593	0.3333333333333333	8	7	14	8	0	0.6666666666666666	9	6	1.5333333333333334	23	0.25806451612903225	0.47619047619047616	0.8825863246472092	0.8568022657354921	0.12675095935237404	0.8654157097188815	0.9994350404472497	0.975617060480539	0.9795274587555253	0.9202974603472113	0.25	0.125	0.0
6057	0.011922240187553123	0.0023430409193126635	-0.0011168071010350992	0.9848277709153205	None	0	0	0.4	2	0.8	4	1.0	0.8	6	4	0	2	0	0.14285714285714285	1	7	0.4666666666666667	7	1.0	0.3333333333333333	0.6170868653090281	0.887640825700888	0.10534827478354578	0.8943844066865466	0.3401654879382063	0.8306199786822486	0.8810117167104761	0.8733683112841489	0.5833333333333333	0.3333333333333333	0.0
855	None	None	None	None	None	0	0	0.5	2	0.75	3	1.0	0.25	3	1	2	0	0	0.6666666666666666	3	2	0.4	6	0.0	1.0	0.3679616421993507	0.625983904747288	0.3559288770660837	0.6541769700205509	0.49939345529625034	0.833760606501696	0.6776946713015124	0.7153811721120333	0	0	0.0
6870	0.07445403233372984	0.032982445055433	0.03242917183390186	0.6316370461591062	None	0	0	0.16666666666666666	2	0.9375	15	1.0	0.9375	17	15	0	2	0	0.05555555555555555	1	18	1.2	18	1.0	0.11764705882352941	0.5827079406802799	0.8933377177288325	0.2292441791823015	0.8352301441460247	0.5423502382359607	0.836425624830478	0.8925519251752871	0.8573486978100447	0.5294117647058824	0.11764705882352941	0.0
4543	0.031835199175071334	0.0032846427269261273	0.0004483686838274733	0.8217372297432369	None	0	0	0.3125	5	0.6190476190476191	13	0.38333333333333336	0.3333333333333333	7	7	15	8	0	0.6	10	6	1.5333333333333334	23	0.23529411764705882	0.3	0.8825863246472092	0.6012946185060194	0.12675095935237404	0.7619078088457025	0.9994350404472497	0.5	0.9795274587555253	0.6282406663785084	0.14285714285714285	0.14285714285714285	0.0
3344	None	None	None	None	None	0	0	0.4	4	0.6153846153846154	8	0.5	0.23076923076923078	5	3	9	5	0	0.8333333333333334	5	6	1.0	15	0.25	0.3076923076923077	0.8825863246472092	0.8920858406014532	0.12675095935237404	0.9459299809354903	0.9994350404472497	0.9648803368322719	0.9795274587555253	0.9406127867720482	0.4	0.2	0.0
2610	0.0034000725368369526	0.0016572113959741747	-1.999673214746657e-06	0.9827603018352109	None	1.0	1	0.8	4	0.4	2	0.4666666666666667	0.4	3	2	3	0	0	0.6	5	3	0.4666666666666667	7	0.0	1.0	0.6622124028989028	0.6897167716767202	0.4491610720145511	0.9291584706897656	0.44249770886311923	0.9458425207496958	0.9050985485965551	0.8887071886486777	0	0	0.0
7203	0.06680262442603467	0.016082044966819777	0.014124842749992726	0.6120484060421234	None	0	0	0.2	2	0.9230769230769231	12	1.0	0.9230769230769231	14	12	0	2	0	0.06666666666666667	1	15	1.0	15	1.0	0.14285714285714285	0.5892002470285355	0.8617095822980739	0.16729622698292362	0.8579845149462378	0.4794834308850656	0.8216228211651372	0.8875955515146154	0.8479395422866108	0.5357142857142857	0.14285714285714285	0.0
4316	0.01408407716211472	0.007519310375907396	0.0074006643196092995	0.9586425788708843	None	0	0	0.375	6	0.5714285714285714	12	0.4791666666666667	0.2857142857142857	7	6	15	7	0	0.75	8	6	1.5333333333333334	23	0.21212121212121213	0.42105263157894735	0.8825863246472092	0.6012946185060194	0.12675095935237404	0.9545169339155479	0.9994350404472497	0.732441499259628	0.9795274587555253	0.8156662972171147	0.2857142857142857	0.14285714285714285	0.0
4073	0.008826532120795138	0.005090883140048987	0.003976186947251655	0.9813014177602986	None	0	0	0.5	2	0.6666666666666666	2	1.0	0.6666666666666666	4	2	0	0	0	0.2	5	1	0.3333333333333333	5	0.0	0.5	0.6363956822274227	0.599078016519502	0.8360679328307796	0.8223929307439213	0.6445359751668891	0.8624953126636113	0.7703303559578432	0.7784771309267832	0	0	0.0
5457	0.052516695130949954	0.006325562457024806	-0.004438879407160639	0.6556398783191217	None	0	0	0.25	2	0.8888888888888888	8	1.0	0.7777777777777778	8	7	2	4	0	0.09090909090909091	1	11	0.7333333333333333	11	0.5714285714285714	0.2	0.6449734835895207	0.8538619244033877	0.10534827478354578	0.6282370829929055	0.3401654879382063	0.8707018991489966	0.9050431612778348	0.8020282231014385	0.3125	0.25	0.0
795	None	None	None	None	None	0	0	1.0	3	0.0	0	0.6666666666666666	0	3	0	0	1	0	0.6666666666666666	2	3	0.26666666666666666	4	1.0	1.0	0	0	0	0	0	0	0	0	0	0	0
1534	None	None	None	None	None	0	0	0.2	1	1.0	5	0.7777777777777778	0.6	4	3	2	2	0	1.0	3	3	0.4666666666666667	7	0.2857142857142857	0	0.5143411461359546	0.9055133765241549	0.5113611046640234	0.9726998755234633	0.7852532071067587	0.9450402446581728	0.9571990071981109	0.9474803164128269	0.625	0	0.0
3695	0.012496223751980805	0.0017811107128840203	-0.0008867705555371247	0.979675454503395	None	0	0	0.4	2	0.8	4	1.0	0.8	6	4	0	2	0	0.14285714285714285	1	7	0.4666666666666667	7	1.0	0.3333333333333333	0.6170868653090281	0.8769726508874033	0.10534827478354578	0.8224877398706785	0.40778430450117237	0.843766703467386	0.8922606406632897	0.8491516665899939	0.5833333333333333	0.3333333333333333	0.0
5418	0.017397024780221548	0.005561529157520065	0.002265686208109818	0.9289127946446174	None	0	0	0.3333333333333333	2	0.8333333333333334	5	1.0	0.8333333333333334	7	5	0	2	0	0.125	1	8	0.5333333333333333	8	1.0	0.2857142857142857	0.6449734835895207	0.8791136690570046	0.10534827478354578	0.8854932047687308	0.30193975486110575	0.8196131637509678	0.9005242609204496	0.8638647873027486	0.5714285714285714	0.2857142857142857	0.0
1443	None	None	None	None	None	0.5	1	0.6666666666666666	4	0.5714285714285714	4	0.42857142857142855	0.42857142857142855	6	3	2	0	0	0.42857142857142855	7	3	0.6	9	0.0	1.0	0.6816346320600637	0.8959037956886554	0.44638219965998055	0.9120877609906511	0.4534374046974531	0.9200920649239905	0.8831836064946128	0.9098527033557324	0	0	0.0
7113	0.06591994961367974	0.021269334669390013	0.020967835636442778	0.6686838997478151	None	0	0	0.2	2	0.9166666666666666	11	1.0	0.9166666666666666	12	11	1	5	0	0.07142857142857142	1	14	0.9333333333333333	14	1.0	0.15384615384615385	0.5892002470285355	0.8249497073230507	0.10534827478354578	0.8189973172551412	0.32105278667877446	0.8621109856956647	0.8935431841599837	0.8362953092256272	0.08333333333333333	0.16666666666666666	0.0
2069	None	None	None	None	None	0	0	0.5	1	1.0	1	1.0	0	0	0	2	1	0	0.3333333333333333	3	1	0.2	3	0.125	0	0	0	0	0	0	0	0	0	0	0	0
1010	None	None	None	None	None	0	0	0.6666666666666666	2	0.5	1	0.6666666666666666	0	1	0	2	2	0	0.6666666666666666	3	2	0.26666666666666666	4	0.2857142857142857	0	0	0	0	0	0	0	0	0	0	0	0
4698	0.021574715035596003	0.0029916031534147755	-0.002985524404622811	0.9900966669715774	None	0	0	0.3333333333333333	2	0.8333333333333334	5	1.0	0.8333333333333334	6	5	1	2	0	0.125	1	8	0.5333333333333333	8	0.4	0.2857142857142857	0.6449734835895207	0.8808364572198597	0.10534827478354578	0.6885737569690356	0.3210527866787745	0.896433373502357	0.9050431612778348	0.8389831069198909	0.5833333333333333	0.3333333333333333	0.0
5162	0.02935599525999972	0.012415824149378266	0.012151115725134406	0.8196313445724365	None	0	0	0.3333333333333333	2	0.8333333333333334	5	1.0	0.8333333333333334	6	5	1	3	0	0.125	1	8	0.5333333333333333	8	0.6	0.2857142857142857	0.6138039787571801	0.8764845045043376	0.10534827478354578	0.8224877398706785	0.40778430450117237	0.843766703467386	0.8916180279970523	0.8489587116917771	0.5	0.3333333333333333	0.0
7456	0.08503917036085319	0.028256983538589502	0.02638014193614178	0.6202353813629995	None	0	0	0.18181818181818182	2	0.9285714285714286	13	1.0	0.9285714285714286	15	13	0	2	0	0.0625	1	16	1.0666666666666667	16	1.0	0.13333333333333333	0.5827079406802799	0.8958070453342911	0.2292441791823015	0.8244739287661573	0.5423502382359607	0.8393051807904981	0.8925519251752871	0.8561697983220787	0.5333333333333333	0.2	0.0
5958	0.010443862193791186	0.0019462282296038949	0.0010270105172161057	0.9732847078885823	None	0	0	0.4	2	0.8	4	1.0	0.8	6	4	0	2	0	0.14285714285714285	1	7	0.4666666666666667	7	1.0	0.3333333333333333	0.5859540938544077	0.8720454963309633	0.16729622698292362	0.814857551907158	0.5471022474480318	0.8384085213431557	0.883399432359543	0.8432347905499499	0.5833333333333333	0.3333333333333333	0.0
4379	0.01680557603419915	0.002888725836854518	-0.002816053053968162	0.9731769584731019	None	0	0	0.3333333333333333	2	0.8333333333333334	5	1.0	0.8333333333333334	7	5	0	2	0	0.125	1	8	0.5333333333333333	8	1.0	0.2857142857142857	0.6449734835895207	0.8794391592941224	0.10534827478354578	0.8855195049603545	0.30193975486110575	0.8643005143667201	0.904160557528027	0.8766907857400278	0.5714285714285714	0.2857142857142857	0.0
15	None	None	None	None	None	0	0	0.3076923076923077	4	0.6470588235294118	11	0.31666666666666665	0.5882352941176471	14	10	4	3	0	0.6	10	6	1.2666666666666666	19	0.375	0.11764705882352941	0.8115495900369428	0.9023818871932556	0.5051889444505768	0.9237888434388087	0.4459657411588478	0.9428256312041653	0.8815086402135955	0.9246479557323778	0.07142857142857142	0.5714285714285714	0.0
4029	0.010164033678894506	0.0018428972132272436	0.001723152892595428	0.9733204282333586	None	0	0	0.4	2	0.8	4	1.0	0.8	5	4	1	2	0	0.14285714285714285	1	7	0.4666666666666667	7	0.4	0.3333333333333333	0.5892002470285355	0.8892405680096601	0.10534827478354578	0.8350512227451407	0.43717738798703804	0.8385759200958275	0.883399432359543	0.8562120594520267	0.6	0.4	0.0
6521	0.040688716785763815	0.018401406794443017	0.012525753515442883	0.7984126727316773	None	0	0	0.3333333333333333	2	0.8571428571428571	6	1.0	0.8571428571428571	7	6	1	2	0	0.1111111111111111	1	9	0.6	9	0.4	0.25	0.6449734835895207	0.8651378979709978	0.10534827478354578	0.832453164055474	0.34016581849644323	0.8668767102363086	0.9029014684584817	0.8555062415356532	0.5714285714285714	0.2857142857142857	0.0
6161	0.03995128853160935	0.008128966134352739	0.007897290854461326	0.8441972408155507	None	0	0	0.3333333333333333	2	0.8571428571428571	6	1.0	0.8571428571428571	8	6	0	2	0	0.1111111111111111	1	9	0.6	9	1.0	0.25	0.6449734835895207	0.8542414071937068	0.10534827478354578	0.8251900721040009	0.3401654879382063	0.853755289826009	0.9029014684584817	0.8448604737145244	0.5625	0.25	0.0
3549	0.01935194879054542	0.0054501711586966185	0.0017323924496397316	0.9725068522370862	None	0.5	1	0.6666666666666666	4	0.5714285714285714	4	0.42857142857142855	0.5714285714285714	6	4	2	0	0	0.42857142857142855	7	3	0.6	9	0.0	1.0	0.5630681407807051	0.8456903177867893	0.6432528861246416	0.904590010985248	0.755783409031206	0.7745671501796367	0.8446633158974415	0.8491893908180993	0	0	0.0
4942	0.051585732716929046	0.007287485003595112	0.005713222322167987	0.7813947680559798	None	0	0	0.2857142857142857	2	0.875	7	1.0	0.75	8	6	1	3	0	0.1	1	10	0.6666666666666666	10	0.75	0.2222222222222222	0.6170868653090281	0.8510987408883061	0.10534827478354578	0.8537380931495785	0.40778430450117237	0.8369002516726308	0.8922606406632897	0.8473894428955501	0.5	0.25	0.0
3389	0.0038727523282397007	0.0019270433505621702	1.528803251858516e-05	0.9827068366813603	None	1.0	1	0.8	4	0.4	2	0.4666666666666667	0.4	4	2	2	0	0	0.6	5	3	0.4666666666666667	7	0.0	1.0	0.4564628230592467	0.896504895582872	0.45043783941850357	0.9133401340671403	0.6720784205788608	0.9408585131885256	0.9233667764746799	0.9188620851985101	0	0	0.0
238	None	None	None	None	None	0	0	0.25	1	1.0	3	1.0	0.3333333333333333	2	1	2	3	0	0.2	1	5	0.3333333333333333	5	0.42857142857142855	0	0.7234060196532537	0.865085972942988	0.5376762930452248	0.6887602807770195	0.5924853281236541	0.682333112142838	0.7804002432847791	0.757498175591542	0.5	1.0	0.18522821012444923
2855	0.008097466561089443	0.0017478064800278898	-0.0017466583597013459	0.9825486767262458	None	0.5	1	0.5714285714285714	4	0.625	5	0.4166666666666667	0.375	6	3	3	0	0	0.6666666666666666	6	4	0.6666666666666666	10	0.0	0.6666666666666666	0.46602492796486494	0.9298358899115232	0.44638219965998055	0.7926543545944656	0.6883681152096817	0.9019296299769812	0.9108197965427939	0.8857461317887958	0	0	0.0
2929	0.005800672237784128	0.0019228642226360876	0.0018772080885101213	0.9481340199390723	None	0	0	0.375	3	0.7	7	0.4	0.3	4	3	7	6	0	0.8333333333333334	5	6	0.8	12	0.35294117647058826	0.18181818181818182	0.8825863246472092	0.5595074919012073	0.12675095935237404	0.9369223669394076	0.9994350404472497	0.7766335467347953	0.9795274587555253	0.801312460801972	0.25	0.25	0.0
7185	0.07136198276286172	0.014845923325319695	0.012428596691353528	0.6039778841612804	None	0	0	0.16666666666666666	2	0.9333333333333333	14	1.0	0.9333333333333333	16	14	0	2	0	0.058823529411764705	1	17	1.1333333333333333	17	1.0	0.125	0.5827079406802799	0.8947287487816844	0.2776062334639331	0.8334010638409763	0.5805759713130613	0.826765272815129	0.8818438107610509	0.8545728414162715	0.53125	0.125	0.0
2775	0.0012853282414989114	0.00020070919022288292	4.768193960659461e-06	0.9991189727998996	None	0	0	0.6666666666666666	2	0.0	0	0.6666666666666666	0	2	0	1	2	0	0.6666666666666666	3	2	0.26666666666666666	4	0.5	0	0	0	0	0	0	0	0	0	0	0	0
1338	None	None	None	None	None	0	0	1.0	4	0.0	0	0.6666666666666666	0	2	0	3	1	0	1.0	3	3	0.4	6	0.125	0.6666666666666666	0	0	0	0	0	0	0	0	0	0	0
1749	None	None	None	None	None	0.3333333333333333	1	0.7777777777777778	7	0.18181818181818182	2	0.4642857142857143	0.18181818181818182	7	2	5	0	0	0.5714285714285714	7	4	0.8666666666666667	13	0.0	0.6	0.6622124028989028	0.9487477906962531	0.458970796281094	0.8690178384435381	0.6500405979049294	0.8533171046719737	0.9050985485965551	0.899394513277383	0	0	0.0
4350	0.014506494897112192	0.0013843952544768012	-0.0002425079524208997	0.9916293468937493	None	0	0	0.4	2	0.8	4	1.0	0.8	5	4	1	2	0	0.14285714285714285	1	7	0.4666666666666667	7	0.4	0.3333333333333333	0.6449734835895207	0.8942676074930968	0.10534827478354578	0.7682993901618649	0.34016581849644323	0.899776847858022	0.904160557528027	0.8632863972120749	0.6	0.4	0.0
1819	None	None	None	None	None	1.0	1	1.0	5	0.0	0	0.5833333333333334	0	4	0	2	0	0	0.75	4	3	0.4666666666666667	7	0.0	0.6666666666666666	0	0	0	0	0	0	0	0	0	0	0
1214	None	None	None	None	None	0	0	0.16666666666666666	1	1.0	7	0.9	0.5714285714285714	4	4	4	0	0	0.4	5	2	0.6	9	0.0	0	0.18654138551186666	0.7368235348542096	0.3559288770660837	0.8088463073909913	0.5019309622580648	0.886663844006957	0.7866046769313293	0.8190198300349515	0	0	0.0
2872	0.0023786041362994213	0.00043202603624202025	0.000428347466857094	0.9769774809007765	None	0	0	0.6	3	0.6	3	0.4666666666666667	0.6	6	3	0	0	0	0.6	3	5	0.4666666666666667	7	0.0	1.0	0.7716140529906339	0.8604296604641386	0.6928332528622583	0.8965753264127567	0.494708298924772	0.9658160952244803	0.7574383876234856	0.9198226740943004	0	0	0.0
6551	0.04072297764983992	0.01509851248081833	0.01493506913654946	0.7990040624010932	None	0	0	0.3333333333333333	2	0.8571428571428571	6	1.0	0.8571428571428571	8	6	0	2	0	0.1111111111111111	1	9	0.6	9	1.0	0.25	0.6170868653090281	0.8513694691926655	0.16729622698292362	0.8730549601104616	0.46037072962563375	0.8507837148611195	0.9023097782963813	0.8587317472034991	0.5625	0.25	0.0
5675	0.011832645772836967	0.001723213136887487	-0.0007765390989166106	0.9832537767008734	None	0	0	0.4	2	0.8	4	1.0	0.8	6	4	0	2	0	0.14285714285714285	1	7	0.4666666666666667	7	1.0	0.3333333333333333	0.6170868653090281	0.8872391997027954	0.25814814099199185	0.8884586149046366	0.30193975486110575	0.8805847396398903	0.8936434290081273	0.8854724357841384	0.5833333333333334	0.16666666666666666	0.0
14	None	None	None	None	None	0	0	0.3333333333333333	1	1.0	2	1.0	1.0	3	2	0	0	0	0.25	1	4	0.26666666666666666	4	0.0	0	0.9352994977005992	0.960830311878333	0.9389042998722561	0.8481575233014265	0.7752458627231344	0.5802217502431529	0.7916140677681898	0.8516919927485437	0	0	0.0
5110	0.058343647538289085	0.0036577826694460607	0.003655174292749352	0.6917884248024493	None	0	0	0.25	2	0.9	9	1.0	0.8	10	8	1	3	0	0.08333333333333333	1	12	0.8	12	0.75	0.18181818181818182	0.5859540938544077	0.8457756707456234	0.10534827478354578	0.8345507489951247	0.4268970057606042	0.8434827994270631	0.883399432359543	0.8413289490338094	0.4	0.2	0.0
3874	0.024546006731792674	0.011305468588237999	0.01129797871916746	0.9543278642903944	None	0	0	0.4375	7	0.5238095238095238	11	0.4107142857142857	0.3333333333333333	9	7	13	7	0	0.875	8	7	1.5333333333333334	23	0.25	0.42105263157894735	0.8825863246472092	0.8803870356463223	0.12675095935237404	0.9240017669561096	0.9994350404472497	0.970290576359635	0.9795274587555253	0.93462946458604	0.2222222222222222	0.1111111111111111	0.0
4804	0.038961273634002105	0.01642490227188055	0.01595726636435061	0.6722472376445671	None	0	0	0.3333333333333333	2	0.8571428571428571	6	1.0	0.8571428571428571	7	6	1	3	0	0.1111111111111111	1	9	0.6	9	0.6	0.25	0.6449734835895207	0.865419073572883	0.10534827478354578	0.8105259929977976	0.3783912210153068	0.8393907210251155	0.9005242609204496	0.8397084606302563	0.42857142857142855	0.2857142857142857	0.0
3548	0.010883276342009269	0.003008306963846149	0.0029853950543692956	0.9715546649934741	None	0.5	1	0.6666666666666666	4	0.5714285714285714	4	0.42857142857142855	0.5714285714285714	6	4	2	0	0	0.42857142857142855	7	3	0.6	9	0.0	1.0	0.6105789615559427	0.8687180377554831	0.6432528861246416	0.9056723416729884	0.7277266711182145	0.85442792524933	0.86318056080027	0.8780163710970722	0	0	0.0
3023	0.004041084627303304	0.0015926377918915365	0.0015687610929028962	0.9883486389708571	None	1.0	1	1.0	4	0.25	1	0.5	0.25	5	1	0	0	0	0.75	4	3	0.4	6	0.0	1.0	0.6105789615559427	0.8335957200865557	0.45043783941850357	0.91200531292031	0.7253641998404539	0.8914111141652514	0.8137262861377454	0.8827062959146734	0	0	0.0
70	None	None	None	None	None	0	0	0.2222222222222222	2	0.9090909090909091	10	0.5416666666666666	0.5454545454545454	8	6	4	0	0	0.16666666666666666	2	12	0.8666666666666667	13	0.0	0	0.4811704751705698	0.9147424308341884	0.35611579036013163	0.7263745315832053	0.3733302029879867	0.9763347343250991	0.8720092579812708	0.9134381181508525	0	0	0.0
4476	0.02909027768219995	0.007690584988751994	0.00687591778191248	0.8535729921740133	None	0	0	0.3333333333333333	2	0.8333333333333334	5	1.0	0.8333333333333334	6	5	1	3	0	0.125	1	8	0.5333333333333333	8	0.6	0.2857142857142857	0.6170868653090281	0.8769726508874033	0.10534827478354578	0.8224877398706785	0.5177091639621662	0.8734335885224506	0.9023575038820622	0.8593227097636036	0.5	0.3333333333333333	0.0
1809	None	None	None	None	None	0	0	0.25	1	1.0	4	1.0	0.25	2	1	3	0	0	0.6666666666666666	2	3	0.4	6	0.0	0	0.36805180093818857	0.8447974536833783	0.5440213576809836	0.8677173154884857	0.6627708816727143	0.8366860192785982	0.7712194400609788	0.850223488751111	0	0	0.0
522	None	None	None	None	None	0	0	0.058823529411764705	1	1.0	23	0.22321428571428573	0.6956521739130435	17	16	7	4	0	0.4375	16	7	1.6666666666666667	25	0.23529411764705882	0.2608695652173913	0.4229079444205392	0.8535654877772255	0.3237919660777984	0.9489014991886083	0.6956713053970127	0.8946940365627868	0.9163814236430142	0.9067572541575538	0.17647058823529413	0.29411764705882354	0.0
476	None	None	None	None	None	0	0	0.5	2	0.75	3	0.5	0	1	0	4	1	0	0.75	4	3	0.4	6	0.09090909090909091	0.4	0	0	0	0	0	0	0	0	0	0	0
5369	0.04747603128971836	0.01165072445425717	0.01034558507052312	0.7974872292544934	None	0	0	0.25	2	0.8888888888888888	8	1.0	0.8888888888888888	10	8	0	2	0	0.09090909090909091	1	11	0.7333333333333333	11	1.0	0.2	0.6170868653090281	0.8726094999312096	0.16729622698292362	0.8437000809332205	0.46037072962563375	0.8476091489366913	0.8996634527800298	0.8551288518848905	0.55	0.2	0.0
1625	None	None	None	None	None	0	0	0.17647058823529413	3	0.8695652173913043	20	0.19230769230769232	0.7391304347826086	20	17	4	0	0	0.7692307692307693	10	13	1.6666666666666667	25	0.0	0	0.5987567950773586	0.8770775904405245	0.43043664762979683	0.9376930549364262	0.37727215311744666	0.8733871842255178	0.8811085552762635	0.9004778833113517	0	0	0.0
4803	0.04044929059588858	0.01663202724920436	0.015363052180778863	0.6773682934246559	None	0	0	0.3333333333333333	2	0.8571428571428571	6	1.0	0.8571428571428571	7	6	1	3	0	0.1111111111111111	1	9	0.6	9	0.6	0.25	0.6449734835895207	0.8651378979709978	0.10534827478354578	0.8105259929977976	0.3783912210153068	0.8458546355845545	0.9005242609204496	0.8417765566462649	0.42857142857142855	0.2857142857142857	0.0
6160	0.011305912191399222	0.0018440061312008898	0.001536770936084367	0.9660159181975063	None	0	0	0.4	2	0.8	4	1.0	0.8	5	4	1	3	0	0.14285714285714285	1	7	0.4666666666666667	7	0.6	0.3333333333333333	0.5892002470285355	0.8896531830989729	0.10534827478354578	0.8350512227451407	0.43717738798703804	0.8226313624264578	0.883399432359543	0.8516725517012423	0.6	0.4	0.0
6817	0.06349585381561369	0.017312192459236722	0.014252739121410877	0.6752287531670931	None	0	0	0.25	2	0.9	9	1.0	0.9	11	9	0	2	0	0.08333333333333333	1	12	0.8	12	1.0	0.18181818181818182	0.5892002470285355	0.8132396110889556	0.5217276158253484	0.8791305285701523	0.5423502382359607	0.7906037212680206	0.5701118213875016	0.8312711825963909	0.5454545454545454	0.18181818181818182	0.0
2704	0.013822749850292249	0.001848808700302897	-0.000754656417351081	0.9681903457492019	None	0	0	0.3333333333333333	2	0.8333333333333334	5	1.0	0.8333333333333334	6	5	1	2	0	0.125	1	8	0.5333333333333333	8	0.4	0.2857142857142857	0.4663602976647403	0.8997144071132674	0.42384795178545664	0.9279491676496968	0.39982531384288106	0.8725581347808616	0.8975883644841532	0.9024260739676603	0.5833333333333333	0.3333333333333333	0.0
3683	0.021638560520574786	0.003116319844577035	0.0030776875333542943	0.9489040511763578	None	0	0	0.375	6	0.5909090909090909	13	0.4	0.36363636363636365	10	8	13	7	0	0.6	10	6	1.6	24	0.25	0.5454545454545454	0.8825863246472092	0.9091481478196426	0.12675095935237404	0.9530431680875104	0.9994350404472497	0.9348729937745764	0.9795274587555253	0.934579452219432	0.1	0.3	0.0
1762	None	None	None	None	None	0	0	0.5	2	0.75	3	1.0	0	0	0	5	5	0	0.6666666666666666	2	3	0.4	6	0.35714285714285715	1.0	0	0	0	0	0	0	0	0	0	0	0
4072	0.017547456070747675	0.002628977303764425	-0.0021050059869081646	0.9735402323468897	None	0	0	0.3333333333333333	2	0.8333333333333334	5	1.0	0.8333333333333334	7	5	0	2	0	0.125	1	8	0.5333333333333333	8	1.0	0.2857142857142857	0.6449734835895207	0.8794391592941224	0.10534827478354578	0.8854932047687308	0.30193975486110575	0.813495202609457	0.9024145402931038	0.862377005463512	0.5714285714285714	0.2857142857142857	0.0
7034	0.04906583024678683	0.009716748226100896	0.007476678445428944	0.7882457861848531	None	0	0	0.2857142857142857	2	0.875	7	1.0	0.75	8	6	1	3	0	0.1	1	10	0.6666666666666666	10	0.75	0.2222222222222222	0.6170868653090281	0.8509167211021198	0.16729622698292362	0.8175162923452699	0.5177091639621662	0.8694618809115112	0.9017192685893337	0.8471658036645426	0.5	0.25	0.0
375	None	None	None	None	None	0	0	0	0	0	0	1.0	0	0	0	0	1	0	1.0	1	1	0.06666666666666667	1	0.25	0	0	0	0	0	0	0	0	0	0	0	0
3041	None	None	None	None	None	0	0	0.35714285714285715	5	0.6111111111111112	11	0.5555555555555556	0.2777777777777778	8	5	11	7	0	1.0	6	6	1.3333333333333333	20	0.30434782608695654	0.35294117647058826	0.8825863246472092	0.9113922121574589	0.12675095935237404	0.9321338271440522	0.9994350404472497	0.9734874234754521	0.9795274587555253	0.9453868400023779	0.25	0.125	0.0
5010	0.029268897921960337	0.011869654716632507	0.011333766645638623	0.8309890245060203	None	0	0	0.3333333333333333	2	0.8333333333333334	5	1.0	0.8333333333333334	6	5	1	3	0	0.125	1	8	0.5333333333333333	8	0.6	0.2857142857142857	0.6170868653090281	0.8773065918701002	0.10534827478354578	0.8224877398706785	0.3695585714240719	0.8839156019850443	0.8942282868575947	0.8633623520582501	0.3333333333333333	0.16666666666666666	0.0
7290	0.02207155344876529	0.003037831799100109	0.0022638230657554092	0.5445047059907456	None	0	0	0.3333333333333333	2	0.8333333333333334	5	1.0	0.8333333333333334	7	5	0	2	0	0.125	1	8	0.5333333333333333	8	1.0	0.2857142857142857	0.6449734835895207	0.865419073572883	0.10534827478354578	0.8590379744803476	0.3783912210153068	0.863232847720499	0.9029014684584817	0.8625846411112454	0.5714285714285714	0.2857142857142857	0.0
2952	0.003765082178407883	0.0012573590462507467	0.0012134711452455825	0.9889259660561096	None	1.0	1	1.0	4	0.25	1	0.5	0.25	4	1	1	0	0	0.75	4	3	0.4	6	0.0	1.0	0.4306461023877667	0.8740258793781891	0.6432528861246416	0.9153145989902393	0.6741477937524716	0.8779744926959293	0.8934325437431362	0.890602988837869	0	0	0.0
330	None	None	None	None	None	0	0	0.16666666666666666	1	1.0	7	1.0	1.0	8	7	0	1	0	0.1111111111111111	9	1	0.6	9	0.3333333333333333	0	0.6392595161390993	0.7747061674512661	0.2894457060222635	0.8039328931215831	0.5685946818032154	0.7367363081935779	0.7863720993283422	0.7729546051683275	1.0	0.125	0.0
7255	0.08916706595524974	0.030368046886326893	0.030013866388916594	0.623913932907531	None	0	0	0.14285714285714285	2	0.9473684210526315	18	1.0	0.9473684210526315	20	18	0	2	0	0.047619047619047616	1	21	1.4	21	1.0	0.1	0.5859540938544077	0.8803317177087622	0.2292441791823015	0.8071981414227373	0.5423502382359607	0.8580110102096192	0.8925519251752871	0.8509556689327064	0.525	0.1	0.0
5709	0.01165125777089235	0.0020999680734456547	0.0011378137466697999	0.9673801993394375	None	0	0	0.4	2	0.8	4	1.0	0.8	5	4	1	3	0	0.14285714285714285	1	7	0.4666666666666667	7	0.6	0.3333333333333333	0.5859173604766874	0.8885876707912786	0.10534827478354578	0.8350512227451407	0.43717738798703804	0.8298584260867237	0.883399432359543	0.8533297541474879	0.6	0.4	0.0
7323	0.08295496816092439	0.02037999422236185	0.01644038923283247	0.62996274367182	None	0	0	0.15384615384615385	2	0.9411764705882353	16	1.0	0.9411764705882353	18	16	0	2	0	0.05263157894736842	1	19	1.2666666666666666	19	1.0	0.1111111111111111	0.5892002470285355	0.889306508190356	0.2292441791823015	0.8188700838774348	0.5423502382359607	0.8559573078321625	0.8925519251752871	0.8571110245235002	0.5277777777777778	0.1111111111111111	0.0
5488	0.018099391820074886	0.0004238725859157142	-0.0004019945374819145	0.9652522265646852	None	0	0	0.3333333333333333	2	0.8333333333333334	5	1.0	0.8333333333333334	6	5	1	5	0	0.125	1	8	0.5333333333333333	8	1.0	0.2857142857142857	0.5509879061087195	0.7585091780907856	0.10534827478354578	0.8224877398706785	0.4268970057606042	0.8174333021753271	0.8826731207839147	0.8009576337320891	0.16666666666666666	0.3333333333333333	0.0
6084	0.029502186812665938	0.011487925651312113	0.01142166989659251	0.8279804397559516	None	0	0	0.3333333333333333	2	0.8333333333333334	5	1.0	0.8333333333333334	6	5	1	3	0	0.125	1	8	0.5333333333333333	8	0.6	0.2857142857142857	0.6138039787571801	0.8764845045043376	0.10534827478354578	0.8224877398706785	0.40778430450117237	0.843766703467386	0.8916180279970523	0.8489587116917771	0.5	0.3333333333333333	0.0
3939	0.03278547652002624	0.018891841267901176	0.018182844928319754	0.8216584000895472	None	0	0	0.3333333333333333	2	0.8333333333333334	5	1.0	0.8333333333333334	6	5	1	3	0	0.125	1	8	0.5333333333333333	8	0.6	0.2857142857142857	0.618728308584952	0.8776375977855355	0.16729622698292362	0.9338182229986546	0.39982531384288106	0.8350093221220486	0.9032910673842257	0.8889004943383093	0.5	0.3333333333333333	0.0
7114	0.1312040808107505	0.011654094741847929	-0.005182078835068691	0.5544715919835186	None	0	0	0.14285714285714285	2	0.9444444444444444	17	1.0	0.9444444444444444	19	17	0	2	0	0.05	1	20	1.3333333333333333	20	1.0	0.10526315789473684	0.5892002470285355	0.7914323847469695	0.2292441791823015	0.8475551851383599	0.5423502382359607	0.8449643472833455	0.883399432359543	0.8294297613422666	0.5263157894736842	0.10526315789473684	0.0
7064	0.06621482046400634	0.014271609830976502	0.011254600418209457	0.6884739214773429	None	0	0	0.25	2	0.9	9	1.0	0.9	11	9	0	2	0	0.08333333333333333	1	12	0.8	12	1.0	0.18181818181818182	0.5892002470285355	0.8347180695911561	0.5217276158253484	0.8949540898526736	0.43717738798703804	0.8022811249220142	0.8305414453129053	0.8482331033773224	0.5454545454545454	0.5454545454545454	0.0
5467	0.03441836687289417	0.005527645562180015	0.0009902007918582028	0.6192001939670133	None	0	0	0.2857142857142857	2	0.875	7	1.0	0.875	9	7	0	2	0	0.1	1	10	0.6666666666666666	10	1.0	0.2222222222222222	0.5892002470285355	0.8196329798120725	0.10534827478354578	0.853078767313342	0.3783912210153068	0.8438824467892736	0.883399432359543	0.8393510335415698	0.5555555555555556	0.2222222222222222	0.0
2064	None	None	None	None	None	0	0	0.75	3	0.3333333333333333	1	0.8333333333333334	0	0	0	4	6	0	0.6666666666666666	2	3	0.3333333333333333	5	0.5	0.6666666666666666	0	0	0	0	0	0	0	0	0	0	0
2306	None	None	None	None	None	0	0	0.75	3	0.0	0	0.625	0	1	0	3	2	0	0.5	4	2	0.3333333333333333	5	0.2222222222222222	0.5	0	0	0	0	0	0	0	0	0	0	0
5492	0.04106430506180613	0.01820309411537424	0.017453155680507555	0.6723955240242487	None	0	0	0.3333333333333333	2	0.8571428571428571	6	1.0	0.8571428571428571	7	6	1	3	0	0.1111111111111111	1	9	0.6	9	0.6	0.25	0.6384077104858246	0.8647726765215196	0.10534827478354578	0.8105259929977976	0.3783912210153068	0.8458546355845545	0.898112183664836	0.8416376937068003	0.42857142857142855	0.2857142857142857	0.0
7245	0.08497923812008813	0.0181634574148121	0.017950270202883513	0.57568602702668	None	0	0	0.2	2	0.9230769230769231	12	1.0	0.9230769230769231	14	12	0	2	0	0.06666666666666667	1	15	1.0	15	1.0	0.14285714285714285	0.5827079406802799	0.8973101560822602	0.2776062334639331	0.8625923316657574	0.5423502382359607	0.8170545594500151	0.8818438107610509	0.8622057246044255	0.5357142857142857	0.14285714285714285	0.0
342	None	None	None	None	None	0	0	0.3333333333333333	2	0.8333333333333334	5	0.5714285714285714	0.8333333333333334	7	5	0	2	0	0.2857142857142857	7	2	0.5333333333333333	8	1.0	0	0.8527167601996819	0.7787462350296476	0.7037015202480333	0.8926481850736722	0.9079784577545705	0.9684180767444442	0.7032323122583749	0.9060653132111549	0.6428571428571428	0.14285714285714285	0.0
7308	0.09038779950900244	0.03549074963684854	0.03142507481664632	0.6246051274090871	None	0	0	0.16666666666666666	2	0.9375	15	1.0	0.9375	17	15	0	2	0	0.05555555555555555	1	18	1.2	18	1.0	0.11764705882352941	0.5892002470285355	0.8513664633684849	0.2292441791823015	0.8679706247383915	0.5423502382359607	0.8172905541042069	0.8925519251752871	0.8466887869594911	0.5294117647058824	0.11764705882352941	0.0
2223	None	None	None	None	None	0	0	0.3333333333333333	1	1.0	2	0.6666666666666666	0	0	0	3	1	0	0.6666666666666666	3	2	0.26666666666666666	4	0.1	0	0	0	0	0	0	0	0	0	0	0	0
2423	None	None	None	None	None	0.5	1	0.6666666666666666	4	0.5	3	0.4444444444444444	0.5	6	3	1	0	0	0.5	6	3	0.5333333333333333	8	0.0	1.0	0.3336028895719264	0.8607125103841233	0.44979945571652735	0.7894079539004163	0.755783409031206	0.8793452895800713	0.8999077061242269	0.8467855064190725	0	0	0.0
7305	0.06075842264409642	0.0098275521197708	0.009216996102176363	0.7307332064299326	None	0	0	0.2	2	0.9166666666666666	11	1.0	0.9166666666666666	13	11	0	2	0	0.07142857142857142	1	14	0.9333333333333333	14	1.0	0.15384615384615385	0.5827079406802799	0.8887060406610294	0.2292441791823015	0.8353223196897691	0.5423502382359607	0.8409876468246636	0.8702237050673152	0.8568052091398363	0.5384615384615385	0.15384615384615385	0.0
6056	0.012499206797543072	0.0013744437019526808	0.0004925724330338771	0.9806532111650417	None	0	0	0.4	2	0.8	4	1.0	0.8	6	4	0	2	0	0.14285714285714285	1	7	0.4666666666666667	7	1.0	0.3333333333333333	0.6170868653090281	0.8769726508874033	0.16729622698292362	0.865037615998313	0.5368218652215979	0.8500193573731273	0.9026582760093921	0.8643851584206379	0.5833333333333333	0.3333333333333333	0.0
5754	0.016765075843958817	0.0031896365357391102	-0.0028255182470917173	0.9735864968835267	None	0	0	0.3333333333333333	2	0.8333333333333334	5	1.0	0.8333333333333334	7	5	0	2	0	0.125	1	8	0.5333333333333333	8	1.0	0.2857142857142857	0.6449734835895207	0.8794391592941224	0.10534827478354578	0.8855195049603545	0.30193975486110575	0.8643005143667201	0.904160557528027	0.8766907857400278	0.5714285714285714	0.2857142857142857	0.0
6022	0.029410262944024334	0.008983002111431585	0.008864089263950511	0.8529482159075081	None	0	0	0.3333333333333333	2	0.8333333333333334	5	1.0	0.8333333333333334	6	5	1	3	0	0.125	1	8	0.5333333333333333	8	0.6	0.2857142857142857	0.6170868653090281	0.8773065918701002	0.10534827478354578	0.8224877398706785	0.40778430450117237	0.8345059973097454	0.8922606406632897	0.8463326463067712	0.5	0.3333333333333333	0.0
7369	0.0961035596393807	0.03652424701426168	0.035339598648237436	0.7094614652859678	None	0	0	0.14285714285714285	2	0.9473684210526315	18	1.0	0.9473684210526315	20	18	0	2	0	0.047619047619047616	1	21	1.4	21	1.0	0.1	0.6466149268654446	0.7650202105399344	0.10534827478354578	0.8417178491005181	0.30193975486110575	0.8409765870376685	0.9035328478607855	0.8184171667667703	0.525	0.15	0.0
4911	0.041141105185065675	0.017085787521261154	0.01380507090634154	0.6763331181417627	None	0	0	0.3333333333333333	2	0.8571428571428571	6	1.0	0.8571428571428571	7	6	1	3	0	0.1111111111111111	1	9	0.6	9	0.6	0.25	0.6449734835895207	0.8650287081258353	0.10534827478354578	0.8105259929977976	0.3989519854681744	0.8312600711221007	0.9012918434925478	0.8368860300938711	0.42857142857142855	0.2857142857142857	0.0
5774	0.0117979351714393	0.002427971386208785	-0.0006425558150510435	0.981463834941745	None	0	0	0.4	2	0.8	4	1.0	0.8	6	4	0	2	0	0.14285714285714285	1	7	0.4666666666666667	7	1.0	0.3333333333333333	0.6170868653090281	0.8769726508874033	0.10534827478354578	0.8224877398706785	0.40778430450117237	0.843766703467386	0.8922606406632897	0.8491516665899939	0.5833333333333333	0.3333333333333333	0.0
6351	0.02427514725809888	0.006146415323908146	0.001531657484358978	0.6161971904240453	None	0	0	0.3333333333333333	2	0.8571428571428571	6	1.0	0.8571428571428571	8	6	0	2	0	0.1111111111111111	1	9	0.6	9	1.0	0.25	0.5233933193627187	0.7911438526607444	0.16729622698292362	0.8730549601104616	0.4221449965485332	0.9009327427507352	0.8935431841599837	0.8608742203248507	0.5625	0.375	0.0
7526	0.09365478184666352	0.01616571121132879	0.00435939324616969	0.6847621066364569	None	0	0	0.16666666666666666	2	0.9333333333333333	14	1.0	0.9333333333333333	16	14	0	2	0	0.058823529411764705	1	17	1.1333333333333333	17	1.0	0.125	0.5892002470285355	0.8583271498350581	0.21565828126455527	0.8738811547321437	0.4794834308850656	0.8044062023903195	0.8555106904561649	0.8477527190316962	0.53125	0.125	0.0
5164	0.029961570673792064	0.010330399680426438	0.010017229786212918	0.8417782260235542	None	0	0	0.3333333333333333	2	0.8333333333333334	5	1.0	0.8333333333333334	6	5	1	2	0	0.125	1	8	0.5333333333333333	8	0.4	0.2857142857142857	0.6170868653090281	0.8769726508874033	0.16729622698292362	0.865037615998313	0.5177091639621662	0.854950492397022	0.9023097782963813	0.8659102005369017	0.5833333333333333	0.3333333333333333	0.0
1674	None	None	None	None	None	0.5	1	0.8571428571428571	6	0.125	1	0.5	0.125	5	1	4	0	0	0.8	5	4	0.6666666666666666	10	0.0	0.4	0.6622124028989028	0.7691896668888882	0.4491610720145511	0.8986146433244534	0.5923123408686072	0.8766914518636213	0.8328899561199969	0.8559901813869042	0	0	0.0
6042	0.012091090565187965	0.002057906382318774	-5.990920881590016e-05	0.9813617035199703	None	0	0	0.4	2	0.8	4	1.0	0.8	6	4	0	2	0	0.14285714285714285	1	7	0.4666666666666667	7	1.0	0.3333333333333333	0.6170868653090281	0.876635748250856	0.16729622698292362	0.8385576930498828	0.4463376966744416	0.8729036703548231	0.8936434290081273	0.8635533376763058	0.5833333333333334	0.16666666666666666	0.0
3130	0.004268770664794841	0.0021758790683425	0.002052529171368792	0.9902051198826972	None	0.5	1	0.8333333333333334	5	0.2857142857142857	2	0.45	0.14285714285714285	5	1	3	0	0	0.8	5	4	0.6	9	0.0	0.6666666666666666	0.6622124028989028	0.7780149486553265	0.4491610720145511	0.9126019653086583	0.5798336146044314	0.797173967331848	0.8341426888464386	0.8397311425244172	0	0	0.0
2324	None	None	None	None	None	0	0	0.5	2	0.75	3	0.75	0.25	2	1	3	4	0	0.5	2	4	0.4	6	0.4444444444444444	0.5	0.5931635740536902	0.6188389100636212	0.5538654017400466	0.6518748670930772	0.7109108618490965	0.8783176274102967	0.7463673809718401	0.7368194451084771	0.5	0.5	0.3346259692304154
1287	None	None	None	None	None	0	0	0.3333333333333333	1	1.0	2	1.0	0	1	0	2	0	0	1.0	2	2	0.26666666666666666	4	0.0	0	0	0	0	0	0	0	0	0	0	0	0
3214	0.006023128687479041	0.0005227557308791939	0.0004692782990853215	0.9598214706923011	None	0	0	0.5	3	0.6666666666666666	4	0.4444444444444444	0.6666666666666666	7	4	0	0	0	0.5	3	6	0.5333333333333333	8	0.0	1.0	0.587452335805052	0.8509105257637933	0.5501452989560585	0.9122421652041461	0.22306006822440114	0.942229815088662	0.8326280637244954	0.9081806595296589	0	0	0.0
1877	None	None	None	None	None	0	0	0.6666666666666666	2	0.0	0	0.6666666666666666	0	1	0	2	1	0	0.6666666666666666	3	2	0.26666666666666666	4	0.14285714285714285	0	0	0	0	0	0	0	0	0	0	0	0
4929	0.011672873707240718	0.0020546767514728346	0.0010606687137362507	0.9638347705169966	None	0	0	0.4	2	0.8	4	1.0	0.8	5	4	1	4	0	0.14285714285714285	1	7	0.4666666666666667	7	0.8	0.3333333333333333	0.5892002470285355	0.8892405680096601	0.10534827478354578	0.8350512227451407	0.43717738798703804	0.8156607022915054	0.8702237050673152	0.8495013270652327	0.4	0.4	0.0
1999	None	None	None	None	None	0	0	0.3333333333333333	1	1.0	2	1.0	0	1	0	2	0	0	1.0	2	2	0.26666666666666666	4	0.0	0	0	0	0	0	0	0	0	0	0	0	0
835	None	None	None	None	None	0	0	0.75	3	0.5	2	0.6666666666666666	0.25	2	1	3	2	0	1.0	3	3	0.4	6	0.2222222222222222	0.6666666666666666	0.49218382935769844	0.570952738760706	0.838106873721415	0.5101202976110615	0.8953946447894676	0.7400163530743149	0.8612800588737798	0.6124035034255708	0.75	1.0	0.0
736	None	None	None	None	None	0	0	1.0	1	0	0	1.0	0	0	0	1	1	0	0.5	1	2	0.13333333333333333	2	0.16666666666666666	0	0	0	0	0	0	0	0	0	0	0	0
5119	0.03291960949173229	0.002943118961612305	0.0029405330657026685	0.7863475302168322	None	0	0	0.3333333333333333	2	0.8333333333333334	5	1.0	0.8333333333333334	6	5	1	3	0	0.125	1	8	0.5333333333333333	8	0.6	0.2857142857142857	0.5859540938544077	0.8739848944197628	0.10534827478354578	0.8224877398706785	0.40778430450117237	0.843766703467386	0.8590287452218761	0.8479776789793996	0.5	0.3333333333333333	0.0
7270	0.06892488814205992	0.018391400189459364	0.011152068861181037	0.5959257046509385	None	0	0	0.18181818181818182	2	0.9285714285714286	13	1.0	0.9285714285714286	15	13	0	2	0	0.0625	1	16	1.0666666666666667	16	1.0	0.13333333333333333	0.5892002470285355	0.8891468037129099	0.2292441791823015	0.863790777097794	0.5423502382359607	0.8514886692568624	0.8925519251752871	0.8689651458414025	0.5333333333333333	0.13333333333333333	0.0
3418	0.007497083923626328	0.0009584863509740856	0.0009179495852528924	0.978132921796978	None	0.5	1	0.6666666666666666	4	0.5	3	0.5	0.3333333333333333	6	2	1	0	0	1.0	4	4	0.5333333333333333	8	0.0	0.5	0.5630681407807051	0.7595670207898141	0.4491610720145511	0.9039261520337596	0.7261715904456235	0.8491211895493297	0.8315426828759546	0.846388817715455	0	0	0.0
521	None	None	None	None	None	0.5	1	0.5714285714285714	4	0.5	4	0.4166666666666667	0.5	6	4	3	0	0	0.375	8	3	0.6666666666666666	10	0.0	1.0	0.4347359988187202	0.8137094410586948	0.9955174622038652	0.93110698492892	0.5532964725139145	0.849829856564801	0.9297573088729174	0.8740362246461812	0	0	0.0
1768	None	None	None	None	None	0	0	0.2	1	1.0	5	0.875	0.4	2	2	4	1	0	0.5	4	2	0.4666666666666667	7	0.08333333333333333	0.4	0.2732786693493843	0.6395282701482291	0.522498025775496	0.8410005387987632	0.7326865652965022	0.9155744219916453	0.8718578566164841	0.8235950372653059	1.0	0	0.0
2875	0.00706958221390284	0.002517822526140495	-0.0019978824215937203	0.9992642391393909	None	0	0	0.5	2	0.75	3	1.0	0.75	4	3	1	3	0	0.16666666666666666	1	6	0.4	6	0.6	0.4	0.37412818507068435	0.9394190890202299	0.21565828126455527	0.9453181970924652	0.3998253138428811	0.8903806758354827	0.9283713253890447	0.9283735185794303	0.5	0.5	0.0
6146	0.028690026029587947	0.006636372008869557	0.006275955454517542	0.8514119892421547	None	0	0	0.3333333333333333	2	0.8333333333333334	5	1.0	0.8333333333333334	6	5	1	2	0	0.125	1	8	0.5333333333333333	8	0.4	0.2857142857142857	0.6170868653090281	0.8769726508874033	0.10534827478354578	0.8224877398706785	0.4077843045011725	0.8333819932250586	0.8932793233995268	0.8458458134452529	0.5833333333333333	0.3333333333333333	0.0
1743	None	None	None	None	None	0.5	1	0.6666666666666666	4	0.5714285714285714	4	0.45	0.42857142857142855	6	3	2	0	0	0.8	4	5	0.6	9	0.0	0.5	0.6816346320600637	0.7863288449130105	0.44638219965998055	0.8843801056593277	0.5860729777365192	0.814550060176989	0.8235123920357389	0.8328259109070331	0	0	0.0
1252	None	None	None	None	None	0	0	0.75	3	0.0	0	0.5555555555555556	0	2	0	2	1	0	1.0	3	3	0.3333333333333333	5	0.16666666666666666	1.0	0	0	0	0	0	0	0	0	0	0	0
2284	None	None	None	None	None	0	0	0.3333333333333333	2	0.8571428571428571	6	1.0	0.7142857142857143	6	5	2	3	0	0.1111111111111111	1	9	0.6	9	0.42857142857142855	0.25	0.5334304394740075	0.8973772026360239	0.3869046594127933	0.9199089890738167	0.43073245918539094	0.7929792265282223	0.8975883644841532	0.8791248143897097	0.3333333333333333	0.3333333333333333	0.0
3830	0.028995418040438054	0.005041391345511624	0.004595031457832738	0.8602552820761912	None	0	0	0.3333333333333333	2	0.8333333333333334	5	1.0	0.8333333333333334	6	5	1	2	0	0.125	1	8	0.5333333333333333	8	0.4	0.2857142857142857	0.6170868653090281	0.8773065918701002	0.16729622698292362	0.865037615998313	0.4985964627027343	0.8609854597040694	0.9026265820331183	0.8679340854676205	0.5833333333333333	0.3333333333333333	0.0
7033	0.039065829323509216	0.013939373507617309	0.01280219153940934	0.80837630203092	None	0	0	0.3333333333333333	2	0.8571428571428571	6	1.0	0.8571428571428571	8	6	0	2	0	0.1111111111111111	1	9	0.6	9	1.0	0.25	0.6170868653090281	0.8513694691926655	0.16729622698292362	0.8730549601104616	0.4794834308850656	0.8563080536401025	0.9032910673842257	0.8605095347365465	0.5625	0.25	0.0
7435	0.09025933337801667	0.0077984743844882925	0.004077560655232643	0.6264443922473906	None	0	0	0.125	2	0.9545454545454546	21	1.0	0.9545454545454546	23	21	0	2	0	0.041666666666666664	1	24	1.6	24	1.0	0.08695652173913043	0.2014321888344109	0.9031980084473562	0.32596828774556474	0.9360853974567145	0.6691306518692539	0.8328385311689392	0.8925519251752871	0.8979303930292755	0.5217391304347826	0.13043478260869565	0.0
4971	0.021646512534382743	0.00419551813021633	0.002314163793943593	0.5852684113113297	None	0	0	0.3333333333333333	2	0.8333333333333334	5	1.0	0.8333333333333334	7	5	0	2	0	0.125	1	8	0.5333333333333333	8	1.0	0.2857142857142857	0.6449734835895207	0.865419073572883	0.10534827478354578	0.8105259929977976	0.4166166235341705	0.8375680659718069	0.9024145402931038	0.8391037222374035	0.5714285714285714	0.42857142857142855	0.0
3844	0.02206746643648613	0.007578580787762585	0.007478046848326243	0.9611854025227333	None	0	0	0.3333333333333333	5	0.65	13	0.4583333333333333	0.35	8	7	13	8	0	0.75	8	6	1.4666666666666666	22	0.27586206896551724	0.5	0.8825863246472092	0.8568022657354921	0.12675095935237404	0.9331050439744993	0.9994350404472497	0.9449210966250291	0.9795274587555253	0.918507309704242	0.125	0.125	0.0
6290	0.04836328903607036	0.00789708905770241	0.006545926201894854	0.799834922311902	None	0	0	0.25	2	0.8888888888888888	8	1.0	0.8888888888888888	10	8	0	2	0	0.09090909090909091	1	11	0.7333333333333333	11	1.0	0.2	0.6449734835895207	0.8323966549137016	0.10534827478354578	0.8482472035889087	0.3592781891976381	0.8402196062594199	0.9029014684584817	0.8403941558414739	0.55	0.3	0.0
3282	0.003430798211346432	0.0012780027250690834	0.0012128592968159652	0.9848758666665169	None	0.5	1	0.8333333333333334	5	0.16666666666666666	1	0.5333333333333333	0.16666666666666666	3	1	4	0	0	0.6	5	3	0.5333333333333333	8	0.0	0.6666666666666666	0.6622124028989028	0.591604538858832	0.8360679328307796	0.910051936899351	0.44249770886311923	0.9192911145743627	0.8137262861377454	0.8463005236948653	0	0	0.0
5715	0.04262117510213164	0.010705411781241929	0.00789323601014168	0.7867393874851074	None	0	0	0.3333333333333333	2	0.8571428571428571	6	1.0	0.8571428571428571	8	6	0	2	0	0.1111111111111111	1	9	0.6	9	1.0	0.25	0.6170868653090281	0.8509167211021198	0.10534827478354578	0.7971535179874241	0.40778430450117237	0.862704777214044	0.8922606406632897	0.8388165246549691	0.5625	0.25	0.0
3618	0.02207523139363605	0.0009714246680242924	-0.0008632168483977262	0.9172607295902513	None	0	0	0.3333333333333333	4	0.625	10	0.42857142857142855	0.3125	6	5	11	8	0	0.8571428571428571	6	7	1.2	18	0.32	0.26666666666666666	0.8825863246472092	0.8848783695110676	0.12675095935237404	0.7595648176610218	0.9994350404472497	0.9598881961884927	0.9795274587555253	0.8929881835790149	0.25	0.16666666666666666	0.0
6150	0.039978423376892856	0.01646031199343139	0.01596345295486091	0.7923321909585088	None	0	0	0.3333333333333333	2	0.8571428571428571	6	1.0	0.8571428571428571	8	6	0	2	0	0.1111111111111111	1	9	0.6	9	1.0	0.25	0.6170868653090281	0.8513694691926655	0.16729622698292362	0.8730549601104616	0.46037072962563375	0.8507837148611195	0.9023097782963813	0.8587317472034991	0.5625	0.25	0.0
344	None	None	None	None	None	0	0	0.5	2	0.6666666666666666	2	1.0	0.6666666666666666	3	2	1	0	0	0.2	5	1	0.3333333333333333	5	0.0	0.5	0.3679616421993507	0.9129219776373659	0.3559288770660837	0.7254502607184222	0.5631030310480432	0.5771799184648245	0.8083235181710101	0.770458935863966	0	0	0.0
3134	0.007987836091060909	0.001390349827351568	0.000989443105640202	0.9743429982096142	None	0.5	1	0.7142857142857143	5	0.375	3	0.4	0.375	7	3	2	0	0	1.0	5	5	0.6666666666666666	10	0.0	0.5714285714285714	0.6622124028989028	0.8276619188518135	0.4491610720145511	0.9029851286283012	0.5859926956957532	0.7801238524408444	0.8570075092549388	0.8440652607441492	0	0	0.0
828	None	None	None	None	None	0	0	0.6666666666666666	4	0.3333333333333333	2	1.0	0.16666666666666666	2	1	5	2	0	0.5	2	4	0.5333333333333333	8	0.15384615384615385	0.6666666666666666	0.8856216775067619	0.6112950676332529	0.5955078263143176	0.8469715019275564	0.6487217470038283	0.9710492908326737	0.9279193729161863	0.8690055873894592	0.75	1.0	0.0
2254	None	None	None	None	None	0	0	0.14285714285714285	1	1.0	8	1.0	0.25	2	2	7	1	0	0.4	2	5	0.6666666666666666	10	0.05555555555555555	0	0.2527466016480626	0.8216352596186318	0.5440213576809836	0.8677173154884857	0.6627708816727143	0.8366860192785982	0.8490680419820833	0.8430000718415928	1.0	0	0.0
5548	0.049470131756562265	0.008633455720059375	0.007811469583373624	0.8009767170169182	None	0	0	0.25	2	0.8888888888888888	8	1.0	0.8888888888888888	10	8	0	2	0	0.09090909090909091	1	11	0.7333333333333333	11	1.0	0.2	0.6170868653090281	0.8726094999312096	0.16729622698292362	0.8437000809332205	0.4221449965485332	0.87043841713567	0.9029014684584817	0.8627551069957353	0.55	0.2	0.0
6433	0.08400155548983204	0.006932720485401639	-0.003292138805991562	0.6196682955230377	None	0	0	0.2	2	0.9230769230769231	12	1.0	0.9230769230769231	13	12	1	3	0	0.06666666666666667	1	15	1.0	15	0.6	0.14285714285714285	0.5892002470285355	0.8208416147512885	0.5217276158253484	0.8942606068202505	0.4574603801986175	0.8263695865493996	0.8435766152574223	0.85056817040749	0.23076923076923078	0.15384615384615385	0.0
1159	None	None	None	None	None	0	0	0.2	1	1.0	5	0.7	0.4	2	2	4	0	0	0.4	5	2	0.4666666666666667	7	0.0	0.4	0.21518548432118717	0.5419144040173145	0.524232105209596	0.8433056377850072	0.5379555914768888	0.607394093265485	0.8300186818688897	0.6818930678388213	0	0	0.0
4521	0.02113643377253722	0.0033797566891715443	0.0024140896499223875	0.5469373999185108	None	0	0	0.3333333333333333	2	0.8333333333333334	5	1.0	0.8333333333333334	7	5	0	2	0	0.125	1	8	0.5333333333333333	8	1.0	0.2857142857142857	0.6449734835895207	0.8656980186756894	0.10534827478354578	0.8105259929977976	0.4166166235341705	0.8300287099003896	0.9012918434925478	0.8367490838174881	0.5714285714285714	0.2857142857142857	0.0
1983	None	None	None	None	None	0	0	0.25	1	1.0	3	0.8333333333333334	0	1	0	3	1	0	0.6666666666666666	3	2	0.3333333333333333	5	0.1111111111111111	0	0	0	0	0	0	0	0	0	0	0	0
3805	0.009039208346909295	0.0010299342632185532	0.0010298070334970894	0.9519650176914998	None	0	0	0.3333333333333333	4	0.6875	11	0.5	0.3125	6	5	11	8	0	1.0	6	6	1.2	18	0.32	0.4	0.8825863246472092	0.6076810342748871	0.12675095935237404	0.9517996355298072	0.9994350404472497	0.745075735809744	0.9795274587555253	0.8172303060100153	0.25	0.16666666666666666	0.0
1917	None	None	None	None	None	0	0	0.6666666666666666	2	0.0	0	0.6666666666666666	0	1	0	2	1	0	0.6666666666666666	2	3	0.26666666666666666	4	0.14285714285714285	1.0	0	0	0	0	0	0	0	0	0	0	0
2686	1.7565335085749843e-08	1.7565068096459646e-08	1.0751356538651989e-08	0.9999979652641519	None	0	0	0.5	2	0.6666666666666666	2	0.5555555555555556	0	0	0	4	2	0	1.0	3	3	0.3333333333333333	5	0.16666666666666666	0.5	0	0	0	0	0	0	0	0	0	0	0
4953	0.011805092100543146	0.0017459874594743707	0.0015145193266402667	0.9656257258484139	None	0	0	0.4	2	0.8	4	1.0	0.8	5	4	1	3	0	0.14285714285714285	1	7	0.4666666666666667	7	0.6	0.3333333333333333	0.5892002470285355	0.8892405680096601	0.10534827478354578	0.8350512227451407	0.6391282216193954	0.8373586138262312	0.9005242609204496	0.855843746862713	0.6	0.4	0.0
6303	0.022719745009871405	0.0036444103664082014	0.002746813594782023	0.5464535740589267	None	0	0	0.3333333333333333	2	0.8333333333333334	5	1.0	0.8333333333333334	7	5	0	2	0	0.125	1	8	0.5333333333333333	8	1.0	0.2857142857142857	0.6449734835895207	0.865419073572883	0.10534827478354578	0.8590379744803476	0.4166166235341705	0.853394914251004	0.9029014684584817	0.8593558591868932	0.5714285714285714	0.2857142857142857	0.0
315	None	None	None	None	None	0	0	0.5	2	0.5	2	0.5	0.25	1	1	4	3	0	0.75	4	3	0.4	6	0.25	0	1.0	0.5	0.9655851911291912	0.5	0.7116478931133539	0.5	0.7834501959719204	0.5	1.0	1.0	0.0
3696	0.007393935936206689	0.00113738602465502	0.00110587143914355	0.9781855891503973	None	0.5	1	0.6666666666666666	4	0.5	3	0.5	0.3333333333333333	6	2	1	0	0	1.0	4	4	0.5333333333333333	8	0.0	0.5	0.5630681407807051	0.7595670207898141	0.4491610720145511	0.9039261520337596	0.7261715904456235	0.8491211895493297	0.8315426828759546	0.846388817715455	0	0	0.0
1411	None	None	None	None	None	0	0	0.6666666666666666	4	0.2857142857142857	2	0.9	0	4	0	4	0	0	0.4	2	5	0.6	9	0.0	0	0	0	0	0	0	0	0	0	0	0	0
2128	None	None	None	None	None	0	0	0.6666666666666666	2	0.0	0	0.6666666666666666	0	1	0	2	1	0	0.6666666666666666	2	3	0.26666666666666666	4	0.14285714285714285	1.0	0	0	0	0	0	0	0	0	0	0	0
3470	0.010548770521231475	0.0042765308901890516	0.004161814971390102	0.9870155834133274	None	0.5	2	0.7	7	0.3333333333333333	4	0.4	0.3333333333333333	10	4	3	1	0	0.7142857142857143	7	5	0.9333333333333333	14	0.25	0.5714285714285714	0.7478157697275127	0.9170047700626991	0.4495724293066378	0.8869040301841502	0.5537942099418265	0.7503976989434011	0.8668405588180067	0.8646180745286405	1.0	0.4	0.0
6861	0.021151942357399048	0.002212394252061884	-0.0019347213180941562	0.9903719036178991	None	0	0	0.3333333333333333	2	0.8333333333333334	5	1.0	0.8333333333333334	6	5	1	3	0	0.125	1	8	0.5333333333333333	8	0.6	0.2857142857142857	0.6449734835895207	0.8808364572198597	0.10534827478354578	0.6144669977289142	0.3401654879382063	0.8393407811262397	0.9023575038820622	0.79790929435006	0.5	0.3333333333333333	0.0
1800	None	None	None	None	None	0	0	0.3333333333333333	1	1.0	2	1.0	0	0	0	3	1	0	1.0	2	2	0.26666666666666666	4	0.1	0	0	0	0	0	0	0	0	0	0	0	0
6910	0.0714734859350558	0.005976398369753346	0.0034671828333504313	0.6245488562631725	None	0	0	0.2222222222222222	2	0.9090909090909091	10	1.0	0.9090909090909091	12	10	0	2	0	0.07692307692307693	1	13	0.8666666666666667	13	1.0	0.16666666666666666	0.6449734835895207	0.8142825232415032	0.10534827478354578	0.6427637626908757	0.3592781891976381	0.8624162733900893	0.9026582760093921	0.7858891809212946	0.5416666666666666	0.25	0.0
1616	None	None	None	None	None	0	0	0.6666666666666666	2	0.0	0	0.6666666666666666	0	1	0	2	1	0	0.6666666666666666	2	3	0.26666666666666666	4	0.14285714285714285	1.0	0	0	0	0	0	0	0	0	0	0	0
7312	0.0960515282720039	0.037578727857002066	0.032084499345206505	0.6211986161496308	None	0	0	0.16666666666666666	2	0.9375	15	1.0	0.9375	17	15	0	2	0	0.05555555555555555	1	18	1.2	18	1.0	0.11764705882352941	0.5892002470285355	0.8513664633684849	0.2292441791823015	0.8679706247383915	0.5423502382359607	0.8172905541042069	0.8925519251752871	0.8466887869594911	0.5294117647058824	0.11764705882352941	0.0
1767	None	None	None	None	None	0	0	0.8	4	0.2	1	0.875	0	1	0	5	3	0	0.5	4	2	0.4666666666666667	7	0.23076923076923078	0.4	0	0	0	0	0	0	0	0	0	0	0
7420	0.07753189996758322	0.02909591411922875	0.019738795143906654	0.6163920237484175	None	0	0	0.18181818181818182	2	0.9285714285714286	13	1.0	0.9285714285714286	14	13	1	5	0	0.0625	1	16	1.0666666666666667	16	1.0	0.13333333333333333	0.5892002470285355	0.8408182753966077	0.16729622698292362	0.8713325290176985	0.4794834308850656	0.8131971199569685	0.8880574009257095	0.8432591266552567	0.07142857142857142	0.14285714285714285	0.0
5244	0.0169899259080729	0.002602819432901021	-0.0025611245790804235	0.973048627598383	None	0	0	0.3333333333333333	2	0.8333333333333334	5	1.0	0.8333333333333334	7	5	0	2	0	0.125	1	8	0.5333333333333333	8	1.0	0.2857142857142857	0.6482563701413687	0.8800828842021243	0.10534827478354578	0.8854932047687308	0.30193975486110575	0.8103989510381672	0.9024145402931038	0.8618145493789111	0.5714285714285714	0.2857142857142857	0.0
4988	0.04363390634690498	0.014641971497472567	0.014446376464291203	0.8107670167598139	None	0	0	0.3333333333333333	2	0.8571428571428571	6	1.0	0.8571428571428571	8	6	0	2	0	0.1111111111111111	1	9	0.6	9	1.0	0.25	0.6449734835895207	0.8542414071937068	0.10534827478354578	0.8251900721040009	0.3401654879382063	0.853755289826009	0.9029014684584817	0.8448604737145244	0.5625	0.5	0.0
2835	0.007142087835495063	0.00363555334920848	0.0023704305421649507	0.9833049952559849	None	1.0	1	0.8	4	0.4	2	0.4666666666666667	0.4	5	2	1	0	0	0.6	5	3	0.4666666666666667	7	0.0	1.0	0.6105789615559427	0.6510151500428452	0.8360679328307796	0.9038425871626654	0.6692507240144708	0.8276933925830307	0.7644385192216923	0.8142471296699384	0	0	0.0
5651	0.030026479316629624	0.010428122679470565	0.010290978538900306	0.8429805822236612	None	0	0	0.3333333333333333	2	0.8333333333333334	5	1.0	0.8333333333333334	6	5	1	3	0	0.125	1	8	0.5333333333333333	8	0.6	0.2857142857142857	0.6170868653090281	0.8769726508874033	0.10534827478354578	0.8224877398706785	0.4268970057606042	0.825300636399059	0.8932793233995268	0.843347360552005	0.5	0.3333333333333333	0.0
5037	0.011331100715733022	0.0007568029538292515	0.0007533898480971808	0.9968787923412237	None	0	0	0.3333333333333333	2	0.8571428571428571	6	1.0	0.8571428571428571	8	6	0	2	0	0.1111111111111111	1	9	0.6	9	1.0	0.25	0.6449734835895207	0.9214404223535099	0.10534827478354578	0.9025510546326615	0.3401654879382063	0.8430771602484068	0.9029014684584817	0.8931276055645203	0.5625	0.25	0.0
2836	None	None	None	None	None	0	0	0.3076923076923077	4	0.7058823529411765	12	0.5277777777777778	0.29411764705882354	7	5	11	8	0	1.0	6	6	1.2666666666666666	19	0.3333333333333333	0.375	0.8825863246472092	0.8701305041986052	0.12675095935237404	0.9413399295220933	0.9994350404472497	0.9518255954358316	0.9795274587555253	0.9278241946118037	0.2857142857142857	0.14285714285714285	0.0
5433	0.02943580711881905	0.011931425759412386	0.011881835281842026	0.8267669041689835	None	0	0	0.3333333333333333	2	0.8333333333333334	5	1.0	0.8333333333333334	6	5	1	3	0	0.125	1	8	0.5333333333333333	8	0.6	0.2857142857142857	0.6138039787571801	0.8764845045043376	0.10534827478354578	0.8224877398706785	0.40778430450117237	0.843766703467386	0.8916180279970523	0.8489587116917771	0.5	0.3333333333333333	0.0
4294	0.02230623849874275	0.004142974939820527	0.002016050357000508	0.5676795390791111	None	0	0	0.3333333333333333	2	0.8333333333333334	5	1.0	0.8333333333333334	7	5	0	2	0	0.125	1	8	0.5333333333333333	8	1.0	0.2857142857142857	0.6449734835895207	0.865419073572883	0.10534827478354578	0.8105259929977976	0.4166166235341705	0.8375680659718069	0.9024145402931038	0.8391037222374035	0.5714285714285714	0.2857142857142857	0.0
2251	None	None	None	None	None	0	0	1.0	3	0.0	0	0.6666666666666666	0	1	0	2	1	0	0.6666666666666666	2	3	0.26666666666666666	4	0.14285714285714285	1.0	0	0	0	0	0	0	0	0	0	0	0
5324	0.015766512988434348	0.0011667646661316466	0.001086348546031697	0.9664746435540114	None	0	0	0.3333333333333333	2	0.8333333333333334	5	1.0	0.6666666666666666	6	4	1	3	0	0.125	1	8	0.5333333333333333	8	0.75	0.2857142857142857	0.5892002470285355	0.8745296787636924	0.25814814099199185	0.8735662095509891	0.4221453271067702	0.8477575203877612	0.8533225452399731	0.8657470914542442	0.5	0.3333333333333333	0.0
4565	0.06262310048104751	0.00525222106680344	0.002707690507964607	0.9008716219563571	None	0	0	0.25	2	0.9	9	1.0	0.9	10	9	1	3	0	0.08333333333333333	1	12	0.8	12	0.6	0.18181818181818182	0.3920700647573454	0.9042937061720869	0.32596828774556474	0.7982975408773653	0.6614321081660485	0.8540218491825758	0.8925519251752871	0.8576636681999694	0.3	0.2	0.0
2559	0.000823859559541793	0.00035222795077997275	-2.3249428767293616e-05	0.9985277928275136	None	0	0	0.6666666666666666	2	0.5	1	0.6666666666666666	0.5	2	1	1	3	0	0.6666666666666666	2	3	0.26666666666666666	4	0.6	0	0.15071609441720546	0.6241406980485735	0.5911286570492807	0.9341097644934432	0.5795714904953524	0.7686777732862176	0.9310501258181526	0.8104917003388523	0.5	0.5	0.0
3997	0.01688350137543222	0.009064253412671516	0.008786229817502645	0.9538696593139053	None	0	0	0.3333333333333333	5	0.65	13	0.4074074074074074	0.35	8	7	13	7	0	0.6666666666666666	9	6	1.4666666666666666	22	0.2413793103448276	0.42105263157894735	0.8825863246472092	0.8347952226943062	0.12675095935237404	0.9620786049932473	0.9994350404472497	0.948778136533223	0.9795274587555253	0.9302712370785415	0.125	0.125	0.0
4357	0.012062545553863472	0.002091928719214177	-0.0009947589889801585	0.9804075162495072	None	0	0	0.4	2	0.8	4	1.0	0.8	6	4	0	2	0	0.14285714285714285	1	7	0.4666666666666667	7	1.0	0.3333333333333333	0.6170868653090281	0.8773065918701002	0.10534827478354578	0.8224877398706785	0.40778430450117237	0.8345059973097454	0.8922606406632897	0.8463326463067712	0.5833333333333333	0.3333333333333333	0.0
6498	0.11575823348215576	0.018115418958192832	-0.014877105716329077	0.7177769951048697	None	0	0	0.16666666666666666	2	0.9333333333333333	14	1.0	0.9333333333333333	16	14	0	2	0	0.058823529411764705	1	17	1.1333333333333333	17	1.0	0.125	0.6466149268654446	0.7879221392016245	0.10534827478354578	0.7417700123766037	0.30193975486110575	0.8547835941943227	0.9035328478607855	0.7990047944602681	0.53125	0.1875	0.0
4454	0.029349938757609585	0.01062827431089388	0.010574906574243747	0.9509966892687569	None	0	0	0.375	6	0.5909090909090909	13	0.4	0.3181818181818182	8	7	15	5	0	0.6	10	6	1.6	24	0.15151515151515152	0.38095238095238093	0.8825863246472092	0.5958756151191759	0.12675095935237404	0.9385026191116137	0.9994350404472497	0.7214703022592032	0.9795274587555253	0.7949657955865388	0.125	0.125	0.0
3059	0.006799024615724981	0.001147392993049719	0.0011472403492701134	0.9970709098564378	None	0	0	0.5	2	0.75	3	1.0	0.75	5	3	0	2	0	0.16666666666666666	1	6	0.4	6	1.0	0.4	0.5827079406802799	0.9140811184384228	0.2292441791823015	0.9298228097202424	0.4977108728246565	0.8893719095086996	0.904160557528027	0.912478173328447	0.6	0.4	0.0
3649	0.01821358182627071	0.00444212265961179	0.0018804007426832167	0.9531655520873614	None	0	0	0.3333333333333333	2	0.8333333333333334	5	1.0	0.8333333333333334	7	5	0	2	0	0.125	1	8	0.5333333333333333	8	1.0	0.2857142857142857	0.6449734835895207	0.8791136690570046	0.10534827478354578	0.8854932047687308	0.30193975486110575	0.8189758847581763	0.9010707406232723	0.8636959609170973	0.5714285714285714	0.2857142857142857	0.0
6184	0.04763721769909139	0.016063248871424424	0.012817906628102395	0.7964213702369378	None	0	0	0.2857142857142857	2	0.875	7	1.0	0.875	9	7	0	2	0	0.1	1	10	0.6666666666666666	10	1.0	0.2222222222222222	0.6449734835895207	0.8440357407801824	0.10534827478354578	0.8176366863216274	0.30193975486110575	0.8480402417538833	0.9029014684584817	0.8370034504556554	0.5555555555555556	0.3333333333333333	0.0
4151	0.03956859687307539	0.018400405837780232	0.012485828723424474	0.7917388125194854	None	0	0	0.3333333333333333	2	0.8571428571428571	6	1.0	0.8571428571428571	7	6	1	2	0	0.1111111111111111	1	9	0.6	9	0.4	0.25	0.6449734835895207	0.8651378979709978	0.10534827478354578	0.8124009194371173	0.34016581849644323	0.872647766389092	0.904160557528027	0.851906473295921	0.5714285714285714	0.2857142857142857	0.0
426	None	None	None	None	None	0	0	0.14285714285714285	1	1.0	8	1.0	1.0	9	8	0	2	0	0.1	10	1	0.6666666666666666	10	0.6666666666666666	0	0.6595209213043683	0.7954597229851157	0.3138263397583483	0.7456617102144906	0.5211184780987655	0.8034082819601254	0.8791182433126682	0.7825346514419976	0.5555555555555556	0.1111111111111111	0.0
777	None	None	None	None	None	0	0	0.75	3	0.25	1	0.5	0.25	2	1	3	1	0	0.75	4	3	0.4	6	0.1111111111111111	1.0	0.5159581065980626	0.9014521489981342	0.9046808386827003	0.6695667898900202	0.8625213672071578	0.7981523562566947	0.8752257386287478	0.8071337545224646	1.0	0.5	0.0
2506	None	None	None	None	None	0	0	0.3333333333333333	2	0.8571428571428571	6	1.0	0.2857142857142857	2	2	6	4	0	1.0	3	3	0.6	9	0.25	1.0	0.6202845149909076	0.6156612598252633	0.6014657749780354	0.5406751579676154	0.8884282953897777	0.5801929292041427	0.7916864171742033	0.5791454430745785	0.5	0	0.020632637786899145
5842	0.022515671066740888	0.006969234496868596	0.00010935618741170145	0.5348760255965629	None	0	0	0.3333333333333333	2	0.8333333333333334	5	1.0	0.8333333333333334	6	5	1	4	0	0.125	1	8	0.5333333333333333	8	0.8	0.2857142857142857	0.6170868653090281	0.8800918172168787	0.10534827478354578	0.875599806620884	0.3401654879382063	0.8439188875093374	0.9023097782963813	0.8673193308020409	0.25	0.3333333333333333	0.0
5179	0.04282490734668426	0.014776364104521173	0.013602624238218631	0.7871234825377474	None	0	0	0.3333333333333333	2	0.8571428571428571	6	1.0	0.8571428571428571	8	6	0	2	0	0.1111111111111111	1	9	0.6	9	1.0	0.25	0.6170868653090281	0.8511903641944565	0.10534827478354578	0.7971535179874241	0.4268970057606042	0.854394032532122	0.8932793233995268	0.8358064802502075	0.5625	0.25	0.0
3063	0.003767037589746997	0.0018966345689221031	0.0008485783697670167	0.9827551310754119	None	1.0	1	0.8	4	0.4	2	0.4666666666666667	0.4	4	2	2	0	0	0.6	5	3	0.4666666666666667	7	0.0	1.0	0.6363956822274227	0.6671023007254282	0.6426145024226654	0.9172313078124436	0.5270100879206339	0.922166376428014	0.867823628657826	0.8650080159946036	0	0	0.0
2197	None	None	None	None	None	1.0	2	1.0	6	0.0	0	0.6666666666666666	0	5	0	2	0	0	0.75	4	3	0.5333333333333333	8	0.0	1.0	0	0	0	0	0	0	0	0	0	0	0
4314	0.011386613748995774	0.0017011156578704944	0.0014529419805941815	0.9658974557073045	None	0	0	0.4	2	0.8	4	1.0	0.8	5	4	1	3	0	0.14285714285714285	1	7	0.4666666666666667	7	0.6	0.3333333333333333	0.5892002470285355	0.8896531830989729	0.10534827478354578	0.8350512227451407	0.43717738798703804	0.8226313624264578	0.883399432359543	0.8516725517012423	0.6	0.4	0.0
3729	0.008311422543287351	0.005887643160775769	0.00502887314001921	0.9810000600391225	None	0	0	0.5	2	0.6666666666666666	2	1.0	0.6666666666666666	4	2	0	0	0	0.2	5	1	0.3333333333333333	5	0.0	0.5	0.6363956822274227	0.599078016519502	0.8360679328307796	0.8223929307439213	0.6734001036850501	0.8622685091140554	0.7625737881442425	0.7783672569163391	0	0	0.0
6438	0.08362062309012493	0.03015316035488542	0.011941967631259867	0.6669398109813844	None	0	0	0.16666666666666666	2	0.9333333333333333	14	1.0	0.9333333333333333	16	14	0	2	0	0.058823529411764705	1	17	1.1333333333333333	17	1.0	0.125	0.6466149268654446	0.7879221392016245	0.10534827478354578	0.7527486705005337	0.30193975486110575	0.8547835941943227	0.9035328478607855	0.8020989838246525	0.53125	0.1875	0.0
3144	0.02739916654724135	0.005302280840289142	-0.0014208326476521638	0.9579652449246175	None	0	0	0.35714285714285715	5	0.6111111111111112	11	0.47619047619047616	0.3333333333333333	8	6	11	7	0	0.8571428571428571	7	6	1.3333333333333333	20	0.2916666666666667	0.4444444444444444	0.8825863246472092	0.9113922121574589	0.12675095935237404	0.9243271772873226	0.9994350404472497	0.9734874234754521	0.9795274587555253	0.9433327209802973	0.25	0.125	0.0
1078	None	None	None	None	None	1.0	2	1.0	6	0.14285714285714285	1	0.6	0.14285714285714285	4	1	4	0	0	0.6	5	3	0.6	9	0.0	1.0	0.5630681407807051	0.65275422918495	0.6426145024226654	0.9157948981277269	0.7521383448971063	0.8076136164162591	0.7859489703975917	0.8151901983694088	0	0	0.0
5961	0.03814036442513011	0.017818738767474387	0.01612143666676306	0.6733019399267276	None	0	0	0.3333333333333333	2	0.8571428571428571	6	1.0	0.8571428571428571	7	6	1	3	0	0.1111111111111111	1	9	0.6	9	0.6	0.25	0.6384077104858246	0.8647726765215196	0.10534827478354578	0.8105259929977976	0.3783912210153068	0.8458546355845545	0.898112183664836	0.8416376937068003	0.42857142857142855	0.2857142857142857	0.0
3328	0.003404448636662889	0.0016182541624284665	0.0014402720455929307	0.988390117811165	None	1.0	1	0.8	4	0.4	2	0.5833333333333334	0.2	4	1	2	0	0	0.75	4	3	0.4666666666666667	7	0.0	0.6666666666666666	0.5888848614521852	0.7024809119741823	0.5073448737211781	0.9029717575992777	0.8465738576440401	0.8861346911677079	0.8681007960912013	0.847340660810062	0	0	0.0
2720	0.002469397814091598	0.0002994728624215675	-0.00012601781540922793	0.9937762498797085	None	1.0	1	1.0	4	0.25	1	0.6666666666666666	0	3	0	2	0	0	1.0	3	3	0.4	6	0.0	0.6666666666666666	0	0	0	0	0	0	0	0	0	0	0
2091	None	None	None	None	None	1.0	1	1.0	5	0.0	0	0.5833333333333334	0	3	0	3	0	0	0.75	4	3	0.4666666666666667	7	0.0	0.6666666666666666	0	0	0	0	0	0	0	0	0	0	0
6554	0.06668595995259873	0.02724912029690498	0.021667979199938996	0.5588146741834031	None	0	0	0.25	2	0.9	9	1.0	0.9	11	9	0	2	0	0.08333333333333333	1	12	0.8	12	1.0	0.18181818181818182	0.5892002470285355	0.8754882173729465	0.32596828774556474	0.8673757417355275	0.5423502382359607	0.78429818569248	0.7899612475183877	0.84636988811822	0.5454545454545454	0.18181818181818182	0.0
2960	0.008474753083499221	0.0030973535542306364	0.0028549669206031215	0.940394755142453	None	0	0	0.5	3	0.7142857142857143	5	0.42857142857142855	0.7142857142857143	8	5	0	0	0	0.42857142857142855	3	7	0.6	9	0.0	1.0	0.7598211148523448	0.8893661098700532	0.6928332528622583	0.8898782073040307	0.5329568187491546	0.9688391492750772	0.7752562409393672	0.926688868186409	0	0	0.0
3982	0.030320739080038038	0.011975671627189745	0.01191397483655705	0.8263034202471216	None	0	0	0.3333333333333333	2	0.8333333333333334	5	1.0	0.8333333333333334	6	5	1	3	0	0.125	1	8	0.5333333333333333	8	0.6	0.2857142857142857	0.6170868653090281	0.8773065918701002	0.10534827478354578	0.8224877398706785	0.40778430450117237	0.8345059973097454	0.8922606406632897	0.8463326463067712	0.5	0.3333333333333333	0.0
840	None	None	None	None	None	0	0	0.75	3	0.25	1	0.5	0.25	3	1	2	1	0	0.75	4	3	0.4	6	0.16666666666666666	1.0	0.45573526669620473	0.8650307692561	0.8340582017276402	0.837062792866385	0.9246433332814877	0.9456069094768387	0.7347685275493346	0.8925075237535047	1.0	0.3333333333333333	0.0
5107	0.02898380968844484	0.007779201410752954	0.007579696225985192	0.8526879647649821	None	0	0	0.3333333333333333	2	0.8333333333333334	5	1.0	0.8333333333333334	6	5	1	3	0	0.125	1	8	0.5333333333333333	8	0.6	0.2857142857142857	0.6170868653090281	0.8773065918701002	0.10534827478354578	0.8224877398706785	0.40778430450117237	0.8345059973097454	0.8922606406632897	0.8463326463067712	0.5	0.3333333333333333	0.0
7190	0.10509889444816363	0.028401021032833956	0.023274549477559466	0.6852519952862423	None	0	0	0.16666666666666666	2	0.9375	15	1.0	0.9375	17	15	0	2	0	0.05555555555555555	1	18	1.2	18	1.0	0.11764705882352941	0.5892002470285355	0.882687766919072	0.2292441791823015	0.8196263584393562	0.5423502382359607	0.8676749793346699	0.9029014684584817	0.8586556514773801	0.5294117647058824	0.11764705882352941	0.0
6148	0.03636550855270822	0.006692520619271399	-0.0007655518859590678	0.7334713027481632	None	0	0	0.3333333333333333	2	0.8333333333333334	5	1.0	0.6666666666666666	6	4	1	3	0	0.125	1	8	0.5333333333333333	8	0.75	0.2857142857142857	0.6170868653090281	0.917963902389115	0.375485897503825	0.9010052066797509	0.4854379440112435	0.8414249084161336	0.8828858437618734	0.8906538194788907	0.5	0.5	0.0
3910	0.012858128752040086	0.0008281439036742613	0.000441413452864029	0.9746187278484704	None	0	0	0.4	2	0.8	4	1.0	0.8	5	4	1	3	0	0.14285714285714285	1	7	0.4666666666666667	7	0.6	0.3333333333333333	0.5892002470285355	0.8886610889581557	0.10534827478354578	0.8417083059947391	0.3783912210153068	0.7877287983502779	0.8305414453129053	0.8437598196474098	0.4	0.4	0.0
780	None	None	None	None	None	0	0	0.25	1	1.0	4	0.6666666666666666	0.5	3	2	2	2	0	1.0	3	3	0.4	6	0.2857142857142857	0	0.39622948654246776	0.8164860047952146	0.20475371090204156	0.9767794374129045	0.951961938578043	0.9620342546660283	0.963639576328353	0.9438232397434966	0.6666666666666666	0	0.0
3980	0.035758281998074855	0.005359059814259509	-0.004321385262970452	0.9433603196116689	None	0	0	0.3888888888888889	7	0.5	12	0.325	0.3333333333333333	9	8	16	8	0	0.8	10	8	1.7333333333333334	26	0.22857142857142856	0.36363636363636365	0.8825863246472092	0.8447177674182355	0.12675095935237404	0.8665697792048627	0.9994350404472497	0.9718601127667623	0.9795274587555253	0.9144260242108533	0.2222222222222222	0.1111111111111111	0.0
1753	None	None	None	None	None	0	0	1.0	2	0.0	0	0.75	0	1	0	1	3	0	1.0	2	2	0.2	3	0.6	0	0	0	0	0	0	0	0	0	0	0	0
1779	None	None	None	None	None	0	0	0.5	2	0.5	2	0.5	0.25	2	1	3	2	0	0.75	4	3	0.4	6	0.2222222222222222	0	0.29925911423451673	0.7375575113833661	0.3225653397886973	0.7968828038778617	0.5954312680368815	0.9828032294582899	0.7968672078313999	0.8955417434622138	0.75	1.0	0.0
2063	None	None	None	None	None	0.5	1	0.8333333333333334	5	0.2857142857142857	2	0.45	0	1	0	7	0	0	0.8	5	4	0.6	9	0.0	0.5	0	0	0	0	0	0	0	0	0	0	0
3098	0.004785472174715899	0.0007040809088465204	0.0007028985151984327	0.9834773945993239	None	1.0	1	0.8	4	0.4	2	0.4666666666666667	0.4	5	2	1	0	0	0.6	5	3	0.4666666666666667	7	0.0	1.0	0.5155573200054676	0.8527470815101318	0.45043783941850357	0.9108389115921915	0.7862026182219581	0.8266898201583978	0.9011008660681985	0.8677098505337844	0	0	0.0
916	None	None	None	None	None	0	0	0.6666666666666666	2	0.5	1	0.6666666666666666	0	1	0	2	2	0	0.6666666666666666	3	2	0.26666666666666666	4	0.2857142857142857	0	0	0	0	0	0	0	0	0	0	0	0
3437	0.00869599440679058	0.0010288155599123753	0.0010279679179188864	0.9522262694467085	None	0	0	0.3333333333333333	4	0.6875	11	0.5	0.3125	6	5	11	7	0	1.0	6	6	1.2	18	0.28	0.4	0.8825863246472092	0.6076810342748871	0.12675095935237404	0.9517996355298072	0.9994350404472497	0.745075735809744	0.9795274587555253	0.8172303060100153	0.16666666666666666	0.16666666666666666	0.0
4634	0.022099917116539816	0.004564677667813987	0.0023736735277843177	0.5640102483224698	None	0	0	0.3333333333333333	2	0.8333333333333334	5	1.0	0.8333333333333334	7	5	0	2	0	0.125	1	8	0.5333333333333333	8	1.0	0.2857142857142857	0.6482563701413687	0.8659747495713873	0.10534827478354578	0.9278904651983905	0.3830340041515917	0.8322297695008007	0.904160557528027	0.8815672550242322	0.5714285714285714	0.2857142857142857	0.0
3760	0.010569315083489295	0.004934060407732255	0.004671721309728696	0.9868569937174505	None	0.5	2	0.6	6	0.4166666666666667	5	0.4375	0.3333333333333333	10	4	3	0	0	0.5	8	4	0.9333333333333333	14	0.0	0.6666666666666666	0.7478157697275127	0.9170047700626991	0.4495724293066378	0.8869040301841502	0.5657440731482105	0.8213027615123819	0.8715520492823101	0.8803423522269259	0	0	0.0
3411	0.013662374015746718	0.0045188591250667496	0.004402387613645671	0.9832864581583196	None	0.5	2	0.6	6	0.4166666666666667	5	0.35	0.4166666666666667	10	5	3	0	0	0.625	8	5	0.9333333333333333	14	0.0	0.6666666666666666	0.7478157697275127	0.9170047700626991	0.4495724293066378	0.8869040301841502	0.5657440731482105	0.8213027615123819	0.8715520492823101	0.8803423522269259	0	0	0.0
3022	0.005779674432920866	0.000986067252640932	0.0004851118342511941	0.9628917091978263	None	0	0	0.5	3	0.6666666666666666	4	0.4444444444444444	0.6666666666666666	7	4	0	0	0	0.5	3	6	0.5333333333333333	8	0.0	1.0	0.6937688246583992	0.8824208518387733	0.6819649854764833	0.897793759177279	0.22874614380845237	0.9659217737572964	0.7752562409393672	0.9249077334934945	0	0	0.0
2857	0.013011589333343376	0.0011407052544916056	0.0008498774101094401	0.9603274347186666	None	0	0	0.3333333333333333	2	0.8333333333333334	5	1.0	0.8333333333333334	6	5	1	3	0	0.125	1	8	0.5333333333333333	8	0.6	0.2857142857142857	0.5859540938544077	0.9031396405818122	0.2776062334639331	0.9229269434936438	0.5368218652215979	0.8385194661192608	0.8975883644841532	0.8929166226649287	0.5	0.3333333333333333	0.0
687	None	None	None	None	None	0	0	0.5	2	0.6666666666666666	2	0.8333333333333334	0.3333333333333333	2	1	2	2	0	0.6666666666666666	3	2	0.3333333333333333	5	0.2857142857142857	0	0.5556021457249931	0.9581544406135867	0.6636241502978992	0.8910280818518177	0.32266789316159716	0.6254816711211107	0.9268752859109786	0.871586930446173	0.75	1.0	0.19181152421845418
472	None	None	None	None	None	1.0	1	1.0	4	0.25	1	0.5	0.25	4	1	1	0	0	0.75	4	3	0.4	6	0.0	1.0	0.6816346320600637	0.7563433639181985	0.44638219965998055	0.91425315400268	0.5751332819021855	0.8547274061147268	0.8248391655850323	0.8528592318643148	0	0	0.0
452	None	None	None	None	None	0	0	0.5	1	1.0	1	1.0	1.0	1	1	1	0	0	0.3333333333333333	3	1	0.2	3	0.0	0	0.1	0.5	0.35242077543827816	0.5	0.7914520639605518	0.5	0.9456744276032161	0.5	0	0	0.0
2126	None	None	None	None	None	0	0	0.5	3	0.5	3	0.6666666666666666	0.3333333333333333	5	2	2	0	0	0.75	4	3	0.5333333333333333	8	0.0	0.6666666666666666	0.2532981837376154	0.738655974743397	0.6890671744849083	0.8668567451217419	0.971054689220383	0.9621149726485835	0.951278680015171	0.885847233046816	0	0	0.0
2623	0.00021662560686543716	6.0607664128624054e-05	-6.060275132304646e-05	0.9987155726966105	None	0	0	1.0	2	0.0	0	0.75	0	2	0	0	2	0	1.0	2	2	0.2	3	1.0	0	0	0	0	0	0	0	0	0	0	0	0
5821	0.04058281783337024	0.01626703576161586	0.012719115294965288	0.7007473821530408	None	0	0	0.3333333333333333	2	0.8571428571428571	6	1.0	0.8571428571428571	7	6	1	3	0	0.1111111111111111	1	9	0.6	9	0.6	0.25	0.6449734835895207	0.8651378979709978	0.10534827478354578	0.8105259929977976	0.3783912210153068	0.8458546355845545	0.9005242609204496	0.8417765566462649	0.42857142857142855	0.2857142857142857	0.0
3920	0.021350258447345356	0.006061432289940715	0.00603853680333447	0.9604251283422695	None	0	0	0.3125	5	0.6666666666666666	14	0.4791666666666667	0.3333333333333333	8	7	14	9	0	0.75	8	6	1.5333333333333334	23	0.2903225806451613	0.47619047619047616	0.8825863246472092	0.8568022657354921	0.12675095935237404	0.9402735465236067	0.9994350404472497	0.9449210966250291	0.9795274587555253	0.9214758538685363	0.125	0.125	0.0
4892	0.047206444085783235	0.007532182956655556	0.005507861646456673	0.7942502661514382	None	0	0	0.25	2	0.8888888888888888	8	1.0	0.8888888888888888	10	8	0	2	0	0.09090909090909091	1	11	0.7333333333333333	11	1.0	0.2	0.6449734835895207	0.8323966549137016	0.10534827478354578	0.8482472035889087	0.3592781891976381	0.8402196062594199	0.9029014684584817	0.8403941558414739	0.55	0.3	0.0
4501	0.03623112972898035	0.013828015848921281	0.013081536721083522	0.6983871665872481	None	0	0	0.3333333333333333	2	0.8571428571428571	6	1.0	0.8571428571428571	7	6	1	3	0	0.1111111111111111	1	9	0.6	9	0.6	0.25	0.6449734835895207	0.8656980186756894	0.10534827478354578	0.8105259929977976	0.3783912210153068	0.832243252391465	0.9005242609204496	0.8374662835358997	0.42857142857142855	0.2857142857142857	0.0
1439	None	None	None	None	None	0.5	1	0.8333333333333334	5	0.2857142857142857	2	0.5	0.2857142857142857	6	2	2	0	0	0.5	6	3	0.6	9	0.0	0.6666666666666666	0.6816346320600637	0.7863288449130105	0.44638219965998055	0.8843801056593277	0.5860729777365192	0.814550060176989	0.8235123920357389	0.8328259109070331	0	0	0.0
4351	0.02871418465324071	0.01127688712561484	0.011262835514522885	0.951028435619725	None	0	0	0.375	6	0.5909090909090909	13	0.4	0.3181818181818182	8	7	15	6	0	0.6	10	6	1.6	24	0.18181818181818182	0.38095238095238093	0.8825863246472092	0.5958756151191759	0.12675095935237404	0.9472500232439304	0.9994350404472497	0.7214703022592032	0.9795274587555253	0.8036647426613084	0.25	0.125	0.0
2593	0.007952861863563837	0.00029503221951047715	-0.0002697457147863331	0.9666694844989214	None	0.5	1	0.6666666666666666	4	0.5714285714285714	4	0.375	0.5714285714285714	6	4	2	0	0	0.6666666666666666	6	4	0.6	9	0.0	0.6666666666666666	0.46602492796486494	0.9138247842855308	0.4453352022758284	0.7922835788569503	0.6883681152096817	0.9130539088626667	0.8999077061242269	0.8825880109373406	0	0	0.0
3571	0.013983689264307732	0.005496987597385956	0.0054549880853894984	0.9831723544771039	None	0.5	2	0.7	7	0.38461538461538464	5	0.375	0.38461538461538464	10	5	4	1	0	0.625	8	5	1.0	15	0.14285714285714285	0.5714285714285714	0.7478157697275127	0.9170047700626991	0.4495724293066378	0.8869040301841502	0.554335186008953	0.7464164847936068	0.8668405588180067	0.8637909598546757	1.0	0.4	0.0
3372	0.009114472981943565	0.0039678879468797315	0.0023066193151206698	0.9768748834902793	None	0.5	1	0.6666666666666666	4	0.5	3	0.4444444444444444	0.5	6	3	1	0	0	0.5	6	3	0.5333333333333333	8	0.0	1.0	0.6105789615559427	0.8159723718941837	0.6432528861246416	0.9058471071029336	0.6973074619274623	0.8453006191451183	0.7901431117030657	0.8602239473157455	0	0	0.0
1577	None	None	None	None	None	0	0	0.4	2	0.8	4	0.5833333333333334	0.4	2	2	4	1	0	0.3333333333333333	6	2	0.4666666666666667	7	0.08333333333333333	0.3333333333333333	0.5883130371945096	0.9772527554302936	0.22755545508993405	0.6619173754747847	0.524720152004284	0.9536987974060319	0.9604258045346186	0.9231387165581804	1.0	0.5	0.0
2241	None	None	None	None	None	0	0	1.0	3	0.0	0	0.6666666666666666	0	2	0	1	1	0	0.6666666666666666	2	3	0.26666666666666666	4	0.25	1.0	0	0	0	0	0	0	0	0	0	0	0
5624	0.07095955643750163	0.01517610594216701	0.013214132138007423	0.829292062302611	None	0	0	0.25	2	0.9	9	1.0	0.9	10	9	1	4	0	0.08333333333333333	1	12	0.8	12	0.8	0.18181818181818182	0.6449734835895207	0.8343183632260851	0.10534827478354578	0.7799625277964272	0.30193975486110575	0.8149571648744797	0.9022670171297019	0.8107433836318921	0.3	0.2	0.0
6133	0.015950244809708206	0.0007760289002732798	-0.00037918870498358743	0.990970342640548	None	0	0	0.4	2	0.8	4	1.0	0.8	5	4	1	3	0	0.14285714285714285	1	7	0.4666666666666667	7	0.6	0.3333333333333333	0.6482563701413687	0.8949724570866525	0.10534827478354578	0.937663996654025	0.4166166235341705	0.8184137266658634	0.904160557528027	0.8928019430878236	0.6	0.4	0.0
6609	0.042480258143770794	0.012033929493624411	0.00866648786790018	0.7772222091543212	None	0	0	0.3333333333333333	2	0.8571428571428571	6	1.0	0.8571428571428571	8	6	0	2	0	0.1111111111111111	1	9	0.6	9	1.0	0.25	0.6170868653090281	0.8516382430625732	0.16729622698292362	0.8730549601104616	0.4794834308850656	0.8342744207385983	0.9026582760093921	0.8537091594974141	0.5625	0.25	0.0
350	None	None	None	None	None	0	0	0.6666666666666666	2	0.5	1	0.6666666666666666	0	2	0	1	3	0	0.6666666666666666	3	2	0.26666666666666666	4	0.75	0.6666666666666666	0	0	0	0	0	0	0	0	0	0	0
7049	0.07796900557317346	0.015793953325154073	0.013660085001997516	0.7605704308260481	None	0	0	0.18181818181818182	2	0.9285714285714286	13	1.0	0.9285714285714286	15	13	0	2	0	0.0625	1	16	1.0666666666666667	16	1.0	0.13333333333333333	0.5827079406802799	0.895629956078427	0.2292441791823015	0.8188102745346366	0.5423502382359607	0.8416192396612475	0.8925519251752871	0.8552112436720734	0.5333333333333333	0.13333333333333333	0.0
5930	0.049426953894205275	0.007762214090223293	0.005958996824248117	0.7422723402446693	None	0	0	0.2857142857142857	2	0.875	7	1.0	0.875	9	7	0	2	0	0.1	1	10	0.6666666666666666	10	1.0	0.2222222222222222	0.6449734835895207	0.8413481252327044	0.10534827478354578	0.8009858075244188	0.34016581849644323	0.8669010639996	0.9029014684584817	0.8381957144257972	0.5555555555555556	0.2222222222222222	0.0
6875	0.040462630647452695	0.01896418450963614	5.605904911041335e-05	0.5549592521240638	None	0	0	0.3333333333333333	2	0.8571428571428571	6	1.0	0.8571428571428571	8	6	0	2	0	0.1111111111111111	1	9	0.6	9	1.0	0.25	0.5892002470285355	0.848702390531951	0.346573755539677	0.8700504098640264	0.5423502382359607	0.8344059931988707	0.8417438735674134	0.8516601682160763	0.5625	0.25	0.0
1773	None	None	None	None	None	0	0	0.6666666666666666	2	0.5	1	1.0	0	1	0	2	2	0	1.0	2	2	0.26666666666666666	4	0.2857142857142857	0	0	0	0	0	0	0	0	0	0	0	0
1372	None	None	None	None	None	0	0	0.6666666666666666	4	0.2857142857142857	2	0.45	0	4	0	4	0	0	0.8	5	4	0.6	9	0.0	0.4	0	0	0	0	0	0	0	0	0	0	0
2431	None	None	None	None	None	0	0	0.75	3	0.3333333333333333	1	0.8333333333333334	0	0	0	4	2	0	0.6666666666666666	2	3	0.3333333333333333	5	0.16666666666666666	0.6666666666666666	0	0	0	0	0	0	0	0	0	0	0
1536	None	None	None	None	None	0	0	0.8	4	0.2	1	0.5833333333333334	0	1	0	5	3	0	0.75	4	3	0.4666666666666667	7	0.23076923076923078	0.4	0	0	0	0	0	0	0	0	0	0	0
5009	0.024293770377152094	0.0063850156307921025	-0.00025650309831980157	0.5230613573811957	None	0	0	0.3333333333333333	2	0.8571428571428571	6	1.0	0.8571428571428571	7	6	1	2	0	0.1111111111111111	1	9	0.6	9	0.4	0.25	0.6449734835895207	0.8713268840187234	0.10534827478354578	0.8398944083655026	0.30193975486110575	0.82913643235169	0.9029014684584817	0.8476862431008649	0.5714285714285714	0.2857142857142857	0.0
5862	0.05031528894995921	0.01674376309168421	0.016721071029382386	0.648971019152069	None	0	0	0.25	2	0.8888888888888888	8	1.0	0.8888888888888888	10	8	0	2	0	0.09090909090909091	1	11	0.7333333333333333	11	1.0	0.2	0.6170868653090281	0.8297083220503265	0.16729622698292362	0.7810401856876624	0.47948376144330257	0.8746866562898173	0.9029014684584817	0.8319414195034903	0.55	0.2	0.0
1964	None	None	None	None	None	0.3333333333333333	1	0.75	6	0.3	3	0.42857142857142855	0.2	7	2	4	0	0	0.5714285714285714	7	4	0.8	12	0.0	0.6666666666666666	0.6622124028989028	0.9487477906962531	0.458970796281094	0.8690178384435381	0.6500405979049294	0.8533171046719737	0.9050985485965551	0.899394513277383	0	0	0.0
6315	0.048582319971321807	0.010853504460769041	0.009234343608312764	0.7970741064193414	None	0	0	0.2857142857142857	2	0.875	7	1.0	0.875	8	7	1	4	0	0.1	1	10	0.6666666666666666	10	0.8	0.2222222222222222	0.6449734835895207	0.8542414071937068	0.10534827478354578	0.8251900721040009	0.3592781891976381	0.8448998868956391	0.9026582760093921	0.8418122819817474	0.3125	0.25	0.0
2112	None	None	None	None	None	1.0	2	0.8571428571428571	6	0.25	2	0.6666666666666666	0.125	4	1	5	0	0	0.6	3	5	0.6666666666666666	10	0.0	0.8	0.5888848614521852	0.6988161454945107	0.4491610720145511	0.913625477207916	0.5839309543517865	0.926690186188746	0.8658561269006201	0.8712930051104472	0	0	0.0
5469	0.011712581395864672	0.0026576219797715844	-0.0011983138102708744	0.9849422386090316	None	0	0	0.4	2	0.8	4	1.0	0.8	6	4	0	2	0	0.14285714285714285	1	7	0.4666666666666667	7	1.0	0.3333333333333333	0.618728308584952	0.8884337233553181	0.31353794530444706	0.9424203061551141	0.3424868795063487	0.8239775895651543	0.9032910673842257	0.8945312254670921	0.5833333333333333	0.3333333333333333	0.0
4868	0.04093261814856702	0.006851447417007336	0.00672998515143407	0.8526919317994417	None	0	0	0.3333333333333333	2	0.8571428571428571	6	1.0	0.8571428571428571	8	6	0	2	0	0.1111111111111111	1	9	0.6	9	1.0	0.25	0.6449734835895207	0.8542414071937068	0.10534827478354578	0.8251900721040009	0.3401654879382063	0.853755289826009	0.9029014684584817	0.8448604737145244	0.5625	0.25	0.0
1646	None	None	None	None	None	0	0	0.14285714285714285	1	1.0	8	0.5555555555555556	0.75	7	6	2	2	0	0.5	6	3	0.6666666666666666	10	0.2857142857142857	0.5	0.7713370908513801	0.8965118188522082	0.20475371090204156	0.9715304176807927	0.7740738406084524	0.9006699067283089	0.9506362439981826	0.9328465375104585	0.5714285714285714	0	0.0
2469	None	None	None	None	None	0	0	0.4	2	0.8	4	0.4666666666666667	0.2	2	1	4	1	0	0.6	5	3	0.4666666666666667	7	0.09090909090909091	0.3333333333333333	0.21228290679468712	0.5	0.29474049717181133	0.5	0.9463734532098321	0.5	0.9638578274711798	0.5	1.0	1.0	0.0
6086	0.0470580135593989	0.0037695910984885013	0.000936865841375626	0.5677011807874677	None	0	0	0.25	2	0.8888888888888888	8	1.0	0.8888888888888888	9	8	1	5	0	0.09090909090909091	1	11	0.7333333333333333	11	1.0	0.2	0.5892002470285355	0.8554955916545873	0.10534827478354578	0.8469477080565788	0.3783912210153068	0.8374545309420085	0.8965708953989924	0.846777451303524	0.1111111111111111	0.3333333333333333	0.0
6167	0.0647743865683715	0.015822285636474292	0.014278098676773933	0.6903312902942575	None	0	0	0.25	2	0.9	9	1.0	0.9	11	9	0	2	0	0.08333333333333333	1	12	0.8	12	1.0	0.18181818181818182	0.5892002470285355	0.8347180695911561	0.5217276158253484	0.8949540898526736	0.43717738798703804	0.8003544979959477	0.8305414453129053	0.8477130863380955	0.5454545454545454	0.18181818181818182	0.0
4317	0.04005611191241457	0.006036023511677133	0.002626710432125248	0.7663531005201821	None	0	0	0.3333333333333333	2	0.8571428571428571	6	1.0	0.8571428571428571	8	6	0	2	0	0.1111111111111111	1	9	0.6	9	1.0	0.25	0.6170868653090281	0.8516382430625732	0.10534827478354578	0.8537380931495785	0.4794834308850656	0.813285397558348	0.8981836119837194	0.8403826873220166	0.5625	0.25	0.0
2779	1.068721560911141e-06	4.3810638784681893e-07	2.9760102236791398e-08	0.9998675982570921	None	0	0	1.0	2	0.0	0	0.75	0	1	0	1	1	0	1.0	2	2	0.2	3	0.2	0	0	0	0	0	0	0	0	0	0	0	0
4328	0.02148227127716766	0.0032024553606643737	0.0022823440346977242	0.5453458632463956	None	0	0	0.3333333333333333	2	0.8333333333333334	5	1.0	0.8333333333333334	7	5	0	2	0	0.125	1	8	0.5333333333333333	8	1.0	0.2857142857142857	0.6449734835895207	0.8651378979709978	0.10534827478354578	0.8105259929977976	0.3783912210153068	0.8458546355845545	0.9005242609204496	0.8417765566462649	0.5714285714285714	0.2857142857142857	0.0
4462	0.017509461715878038	0.002586830545124126	-0.0025738090544592303	0.9718024261310959	None	0	0	0.3333333333333333	2	0.8333333333333334	5	1.0	0.8333333333333334	7	5	0	2	0	0.125	1	8	0.5333333333333333	8	1.0	0.2857142857142857	0.6449734835895207	0.879762224226258	0.10534827478354578	0.8854932047687308	0.30193975486110575	0.813495202609457	0.9024145402931038	0.8624976443646166	0.5714285714285714	0.2857142857142857	0.0
1347	None	None	None	None	None	0.125	1	0.5263157894736842	10	0.34615384615384615	9	0.25925925925925924	0.15384615384615385	7	4	20	10	0	0.75	12	9	1.8666666666666667	28	0.24390243902439024	0	0.8825863246472092	0.9205126951912965	0.12675095935237404	0.9505964941570008	0.9994350404472497	0.9763018342166866	0.9795274587555253	0.9544181365094937	0.21428571428571427	0.14285714285714285	0.0
744	None	None	None	None	None	0	0	0.16666666666666666	1	1.0	7	0.45	0.7142857142857143	6	5	2	0	0	0.8	5	4	0.6	9	0.0	0	0.2532981837376154	0.7030738499349142	0.6890671744849083	0.8278447562270428	0.9761297031440119	0.9028662512044187	0.9517216351794401	0.8254855683624451	0	0	0.0
761	None	None	None	None	None	0	0	0.5	2	0.6666666666666666	2	0.8333333333333334	0	1	0	3	1	0	0.6666666666666666	3	2	0.3333333333333333	5	0.1111111111111111	0.6666666666666666	0	0	0	0	0	0	0	0	0	0	0
6819	0.04037684111826544	0.01691195418921773	0.01662077664522189	0.791713689549123	None	0	0	0.3333333333333333	2	0.8571428571428571	6	1.0	0.8571428571428571	8	6	0	2	0	0.1111111111111111	1	9	0.6	9	1.0	0.25	0.6170868653090281	0.8513694691926655	0.16729622698292362	0.8730549601104616	0.46037072962563375	0.8507837148611195	0.9023097782963813	0.8587317472034991	0.5625	0.25	0.0
1860	None	None	None	None	None	0.5	1	0.6666666666666666	4	0.5714285714285714	4	0.375	0.2857142857142857	6	2	2	0	0	0.6666666666666666	6	4	0.6	9	0.0	0.6666666666666666	0.7672379988886736	0.7648981964609133	0.44360332730541	0.8847958804208126	0.5798336146044314	0.8172296251127024	0.8341426888464386	0.8280716275658477	0	0	0.0
1053	None	None	None	None	None	0	0	0.4	2	0.6	3	0.4666666666666667	0.6	4	3	2	2	0	0.6	3	5	0.4666666666666667	7	0.2857142857142857	0.5	0.49218382935769844	0.810136489826604	0.8340582017276402	0.681940728001048	0.7579160119966254	0.9278289568262834	0.8960687084652683	0.8304946401955944	0.625	0.5	0.0
2790	0.01317925960965191	0.0012059068820333536	0.0007498877120459395	0.958407729148917	None	0	0	0.3333333333333333	2	0.8333333333333334	5	1.0	0.8333333333333334	6	5	1	3	0	0.125	1	8	0.5333333333333333	8	0.6	0.2857142857142857	0.5859540938544077	0.9031396405818122	0.2776062334639331	0.9229269434936438	0.5559345664810298	0.824867321194858	0.8942282868575947	0.8897667347359919	0.5	0.3333333333333333	0.0
7137	0.0672940714572192	0.007316326799654597	-0.0034385842850925327	0.6826764676005379	None	0	0	0.25	2	0.8888888888888888	8	1.0	0.8888888888888888	9	8	1	3	0	0.09090909090909091	1	11	0.7333333333333333	11	0.6	0.2	0.5892002470285355	0.8511604044296082	0.5217276158253484	0.8958354701617942	0.3607265829493108	0.8357652669609231	0.773656969155649	0.8630498980308511	0.3333333333333333	0.2222222222222222	0.0
2466	None	None	None	None	None	0	0	0.21428571428571427	3	0.8421052631578947	16	0.65625	0.3157894736842105	6	6	14	5	0	0.5	8	4	1.4	21	0.15625	0	0.8825863246472092	0.6076810342748871	0.12675095935237404	0.957958635920724	0.9994350404472497	0.745075735809744	0.9795274587555253	0.8242505243918021	0.5	0.16666666666666666	0.0
3507	0.02867577434350982	0.012274960537975256	0.012149509292425548	0.8300370183608956	None	0	0	0.3333333333333333	2	0.8333333333333334	5	1.0	0.8333333333333334	6	5	1	3	0	0.125	1	8	0.5333333333333333	8	0.6	0.2857142857142857	0.6170868653090281	0.8773065918701002	0.10534827478354578	0.8224877398706785	0.40778430450117237	0.8345059973097454	0.8922606406632897	0.8463326463067712	0.5	0.3333333333333333	0.0
3028	0.004438029970368901	0.002253974147619545	0.0021025890400859994	0.9876827677342289	None	0.5	1	0.7142857142857143	5	0.375	3	0.5	0.25	5	2	4	0	0	0.8	5	4	0.6666666666666666	10	0.0	0.6666666666666666	0.6622124028989028	0.7780149486553265	0.4491610720145511	0.9126019653086583	0.5798336146044314	0.797173967331848	0.8341426888464386	0.8397311425244172	0	0	0.0
4223	0.03498790362842016	0.008120517068149693	-0.007518062167913172	0.7745722297845841	None	0	0	0.2857142857142857	2	0.875	7	1.0	0.75	8	6	1	4	0	0.1	1	10	0.6666666666666666	10	1.0	0.2222222222222222	0.6138407121349003	0.8642449505385363	0.16729622698292362	0.8063829682250903	0.48456342975154215	0.8688684517340152	0.8988430211901862	0.848500774017483	0.3125	0.25	0.0
3735	0.012510890049672325	0.0016536566296474682	-0.0005861784064798909	0.9795283433624258	None	0	0	0.4	2	0.8	4	1.0	0.8	6	4	0	2	0	0.14285714285714285	1	7	0.4666666666666667	7	1.0	0.3333333333333333	0.6170868653090281	0.8769726508874033	0.16729622698292362	0.8385576930498828	0.4985964627027343	0.86937264195784	0.9026265820331183	0.8624365061815916	0.5833333333333333	0.3333333333333333	0.0
4972	0.06192037515569284	0.006150208311799535	0.004860560823381052	0.6897617874457899	None	0	0	0.25	2	0.9	9	1.0	0.9	11	9	0	2	0	0.08333333333333333	1	12	0.8	12	1.0	0.18181818181818182	0.6449734835895207	0.8333143787039157	0.10534827478354578	0.8376499913353173	0.3783912210153068	0.853419471506469	0.9029014684584817	0.8416568426077127	0.5454545454545454	0.18181818181818182	0.0
7509	0.08531902066279799	0.018619941575720868	0.017595453185357112	0.5850109861492145	None	0	0	0.2	2	0.9230769230769231	12	1.0	0.9230769230769231	14	12	0	2	0	0.06666666666666667	1	15	1.0	15	1.0	0.14285714285714285	0.5827079406802799	0.8973101560822602	0.2776062334639331	0.8625923316657574	0.5423502382359607	0.8170545594500151	0.8818438107610509	0.8622057246044255	0.5357142857142857	0.14285714285714285	0.0
2684	0.0092997973780613	0.002482623389858278	-0.0008033271176525858	0.949795412609941	None	0	0	0.5	3	0.7142857142857143	5	0.42857142857142855	0.7142857142857143	7	5	1	1	0	0.42857142857142855	3	7	0.6	9	0.25	1.0	0.6937688246583992	0.7410480360882591	0.6819649854764833	0.8826684775080315	0.6455710452887772	0.9631822364798649	0.8232509611866436	0.8919880081984637	1.0	0	0.0
3314	0.002377776300837527	0.0005161036809556626	0.0005160853323272175	0.9826265505566562	None	0	0	0.6	3	0.6	3	0.4666666666666667	0.6	6	3	0	0	0	0.6	3	5	0.4666666666666667	7	0.0	1.0	0.7716140529906339	0.8604296604641386	0.6928332528622583	0.8965753264127567	0.494708298924772	0.9658160952244803	0.7574383876234856	0.9198226740943004	0	0	0.0
7186	0.06765294962668651	0.01315396786180991	0.008454402712282556	0.6254049017108445	None	0	0	0.2222222222222222	2	0.9090909090909091	10	1.0	0.9090909090909091	12	10	0	2	0	0.07692307692307693	1	13	0.8666666666666667	13	1.0	0.16666666666666666	0.5892002470285355	0.8096105526099995	0.16729622698292362	0.8805212991000515	0.49990530921728915	0.8043658564919741	0.8647193920386363	0.834733774711579	0.5416666666666667	0.16666666666666666	0.0
3109	0.0136043950370049	0.0037254779040563155	0.003528688157698176	0.9596357012942057	None	0.5	1	0.6666666666666666	4	0.5714285714285714	4	0.42857142857142855	0.5714285714285714	7	4	1	0	0	0.42857142857142855	7	3	0.6	9	0.0	1.0	0.6105789615559427	0.851889857899231	0.45043783941850357	0.902849956401847	0.7253641998404539	0.8411007325427805	0.8137262861377454	0.8678116908359418	0	0	0.0
933	None	None	None	None	None	0	0	0.75	3	0.3333333333333333	1	0.625	0.3333333333333333	4	1	0	1	0	0.5	4	2	0.3333333333333333	5	1.0	0.6666666666666666	0.7206224095675887	0.7782167197504235	0.6928332528622583	0.900284172294274	0.5142576029231034	0.9749504237027891	0.7817517102331246	0.9146988307504355	1.0	0.25	0.0
2031	None	None	None	None	None	0	0	0.4	2	0.6	3	0.875	0.2	3	1	3	0	0	0.5	2	4	0.4666666666666667	7	0.0	0	0.21594694011851664	0.9670450265129821	0.6890671744849083	0.9250226321081925	0.9659796752967541	0.8711598435818563	0.9575259140853408	0.9309256466786335	0	0	0.0
2522	None	None	None	None	None	0	0	0.625	5	0.2222222222222222	2	0.7857142857142857	0	3	0	7	0	0	0.2857142857142857	2	7	0.7333333333333333	11	0.0	0	0	0	0	0	0	0	0	0	0	0	0
1423	None	None	None	None	None	0	0	0.3333333333333333	2	0.8333333333333334	5	0.6666666666666666	0.5	5	3	2	2	0	0.75	3	4	0.5333333333333333	8	0.3333333333333333	0	0.6324528057294414	0.9169007029557938	0.9979626221779598	0.8967689907774987	0.2784154168713867	0.8146605336251017	0.9496771874755475	0.8823067496656261	0.6	0	0.0
1561	None	None	None	None	None	0	0	0.16666666666666666	1	1.0	6	0.6666666666666666	0.6666666666666666	5	4	2	2	0	0.75	4	3	0.5333333333333333	8	0.2857142857142857	0.3333333333333333	0.6324528057294414	0.9164420491464123	0.8179684984260053	0.966524961746603	0.6185444756354744	0.9287948641210015	0.9496771874755475	0.9413317070016167	0.6	0	0.0
5220	0.030366764561332065	0.009913874703270159	0.009810689264398618	0.84989480310242	None	0	0	0.3333333333333333	2	0.8333333333333334	5	1.0	0.8333333333333334	6	5	1	3	0	0.125	1	8	0.5333333333333333	8	0.6	0.2857142857142857	0.6170868653090281	0.8773065918701002	0.10534827478354578	0.8224877398706785	0.4268970057606042	0.8306499666348833	0.8932793233995268	0.8451295325805149	0.5	0.3333333333333333	0.0
545	None	None	None	None	None	0	0	0.75	3	0.25	1	0.5	0.25	1	1	4	3	0	0.75	3	4	0.4	6	0.25	0	1.0	0.5	0.9655851911291912	0.5	0.7116478931133539	0.5	0.7834501959719204	0.5	1.0	1.0	0.0
6324	0.03421783073420222	0.012087359169842661	0.011964067250868973	0.843230727168517	None	0	0	0.3333333333333333	2	0.8333333333333334	5	1.0	0.8333333333333334	6	5	1	3	0	0.125	1	8	0.5333333333333333	8	0.6	0.2857142857142857	0.6170868653090281	0.8769726508874033	0.16729622698292362	0.8848438759969617	0.38071261258344924	0.846754493201043	0.8922606406632897	0.8703646808917559	0.5	0.3333333333333333	0.0
2352	None	None	None	None	None	0	0	0.7	7	0.08333333333333333	1	0.875	0	6	0	7	0	0	0.25	2	8	0.9333333333333333	14	0.0	0	0	0	0	0	0	0	0	0	0	0	0
6398	0.03749504619903816	0.014512172964670994	-0.00631390870381676	0.5595242500636058	None	0	0	0.3333333333333333	2	0.8571428571428571	6	1.0	0.7142857142857143	7	5	1	3	0	0.1111111111111111	1	9	0.6	9	0.75	0.25	0.5892002470285355	0.8684382429388836	0.10534827478354578	0.8786621398253596	0.3783912210153068	0.8697868926391588	0.8859935037843599	0.8723656547827457	0.5714285714285714	0.2857142857142857	0.0
2018	None	None	None	None	None	0	0	0.42857142857142855	3	0.5	4	0.5555555555555556	0.375	5	3	4	0	0	0.5	3	6	0.6666666666666666	10	0.0	0	0.21594694011851664	0.9036723690605897	0.3559288770660837	0.8899269929082173	0.5631030310480432	0.8975166368156263	0.9223545977801698	0.8971741131857012	0	0	0.0
948	None	None	None	None	None	0	0	0.5	1	1.0	1	0.75	0	1	0	1	0	0	1.0	2	2	0.2	3	0.0	0	0	0	0	0	0	0	0	0	0	0	0
5371	0.032993868212083076	0.015614481445708395	0.014892483006044573	0.822039792992756	None	0	0	0.3333333333333333	2	0.8333333333333334	5	1.0	0.8333333333333334	6	5	1	3	0	0.125	1	8	0.5333333333333333	8	0.6	0.2857142857142857	0.6170868653090281	0.8769726508874033	0.16729622698292362	0.8848438759969617	0.38071261258344924	0.846754493201043	0.8922606406632897	0.8703646808917559	0.5	0.3333333333333333	0.0
6414	0.0587865377184879	0.015278151757935276	0.009916850598101596	0.655750301121624	None	0	0	0.25	2	0.9	9	1.0	0.9	11	9	0	2	0	0.08333333333333333	1	12	0.8	12	1.0	0.18181818181818182	0.6449734835895207	0.7460540208499469	0.10534827478354578	0.8313217284775222	0.30193975486110575	0.9050218323722556	0.9029014684584817	0.8378527351823513	0.5454545454545454	0.18181818181818182	0.0
6936	0.0613630062782922	0.014323661855580426	0.009776062556619454	0.5460948248279666	None	0	0	0.25	2	0.8888888888888888	8	1.0	0.8888888888888888	9	8	1	3	0	0.09090909090909091	1	11	0.7333333333333333	11	0.6	0.2	0.5892002470285355	0.8433010651321846	0.10534827478354578	0.8883881993937538	0.43717738798703804	0.7643082063628261	0.7960941464462744	0.838161056618179	0.2222222222222222	0.2222222222222222	0.0
7281	0.0782606467367529	0.026812849677907973	0.02622748962746419	0.5898186626673187	None	0	0	0.18181818181818182	2	0.9285714285714286	13	1.0	0.9285714285714286	15	13	0	2	0	0.0625	1	16	1.0666666666666667	16	1.0	0.13333333333333333	0.5827079406802799	0.9044413864385316	0.32596828774556474	0.8642598484609036	0.5423502382359607	0.8475139925223916	0.8925519251752871	0.8741301772155963	0.5333333333333333	0.13333333333333333	0.0
1220	None	None	None	None	None	0	0	0.16666666666666666	1	1.0	6	0.6666666666666666	0.5	3	3	4	0	0	0.3333333333333333	6	2	0.5333333333333333	8	0.0	0.3333333333333333	0.19838028378553582	0.8646977335433016	0.3559288770660837	0.8301623145947427	0.5044684692198793	0.6019259754433234	0.77012304784399	0.7833077908595846	0	0	0.0
2619	0.003537857876135103	0.00023232771147972447	3.6746209733499363e-05	0.9858972167026884	None	0.5	1	0.8333333333333334	5	0.2857142857142857	2	0.5	0.14285714285714285	4	1	4	0	0	0.5	6	3	0.6	9	0.0	0.6666666666666666	0.7478157697275127	0.7905213222020452	0.44638219965998055	0.9140114934079435	0.5509694860862703	0.8717656438961103	0.8642855640125668	0.8663950614076887	0	0	0.0
2234	None	None	None	None	None	0	0	0.5	2	0.75	3	0.5	0.5	3	2	2	0	0	0.75	4	3	0.4	6	0.0	0.4	0.23596645610250616	0.7548321208046447	0.3559288770660837	0.6541769700205509	0.5044684692198793	0.8370498551607706	0.777094135030226	0.7563578542784241	0	0	0.0
6043	0.01718765987125181	0.0005117271341950627	-0.0004638139189278977	0.9904382092624937	None	0	0	0.3333333333333333	2	0.8333333333333334	5	1.0	0.8333333333333334	7	5	0	2	0	0.125	1	8	0.5333333333333333	8	1.0	0.2857142857142857	0.6449734835895207	0.9253025040593627	0.2292441791823015	0.9065236987911388	0.5924846670071802	0.850808218899073	0.9017148750321855	0.8981204087723557	0.5714285714285714	0.2857142857142857	0.0
519	None	None	None	None	None	0.6666666666666666	2	0.75	6	0.4	4	0.5	0.4	8	4	3	0	0	0.375	8	3	0.8	12	0.0	1.0	0.4347359988187202	0.7958388402711981	0.9955174622038652	0.9352267593403722	0.5883999641641634	0.7907661448543151	0.9297573088729174	0.8565153775952155	0	0	0.0
740	None	None	None	None	None	0	0	0.6666666666666666	2	0.5	1	1.0	0.5	2	1	1	2	0	0.25	4	1	0.26666666666666666	4	0.4	0.6666666666666666	0.5985697065328879	0.9762860965366097	0.5107016785888289	0.9838096458333305	0.5247101949502674	0.5796575450691057	0.8507209680179112	0.9379269156875268	0.75	0.5	0.0
4092	0.011866064465898472	0.001960457628351797	-0.001192635116204645	0.979302016635855	None	0	0	0.4	2	0.8	4	1.0	0.8	6	4	0	2	0	0.14285714285714285	1	7	0.4666666666666667	7	1.0	0.3333333333333333	0.6170868653090281	0.8769726508874033	0.10534827478354578	0.8224877398706785	0.40778430450117237	0.843766703467386	0.8922606406632897	0.8491516665899939	0.5833333333333334	0.3333333333333333	0.0
898	None	None	None	None	None	0	0	1.0	1	0	0	1.0	0	0	0	1	2	0	0.5	2	1	0.13333333333333333	2	0.3333333333333333	0	0	0	0	0	0	0	0	0	0	0	0
5674	0.027073547572637562	0.012699315956289028	0.009266163738544773	0.8301768448740426	None	0	0	0.3333333333333333	2	0.8333333333333334	5	1.0	0.8333333333333334	7	5	0	2	0	0.125	1	8	0.5333333333333333	8	1.0	0.2857142857142857	0.5892002470285355	0.8615510046718946	0.2292441791823015	0.8883354672980608	0.3830340041515917	0.8342744827439993	0.883399432359543	0.8628821536784341	0.5714285714285714	0.2857142857142857	0.0
615	None	None	None	None	None	0	0	0.8	4	0.2	1	0.5833333333333334	0.2	3	1	3	1	0	0.75	4	3	0.4666666666666667	7	0.125	0.6666666666666666	0.5343786969891031	0.8332761924391715	0.9753034756377602	0.8883029243148521	0.7250427344143155	0.7851881733323236	0.8995699772867289	0.8401802643843629	1.0	0.6666666666666666	0.0
4461	0.012463046555831622	0.0018178436672882832	-0.0008037882299157098	0.9838459969232042	None	0	0	0.4	2	0.8	4	1.0	0.8	6	4	0	2	0	0.14285714285714285	1	7	0.4666666666666667	7	1.0	0.3333333333333333	0.6170868653090281	0.8880389882694993	0.10534827478354578	0.8943844066865466	0.3592781891976381	0.8271033871580553	0.8821227075458972	0.8725997753330088	0.5833333333333333	0.3333333333333333	0.0
1996	None	None	None	None	None	0	0	1.0	3	0.0	0	0.6666666666666666	0	3	0	0	1	0	0.6666666666666666	2	3	0.26666666666666666	4	1.0	1.0	0	0	0	0	0	0	0	0	0	0	0
7198	0.03058733002828856	0.015553561813778857	0.015524255437069024	0.8280508135085674	None	0	0	0.3333333333333333	2	0.8333333333333334	5	1.0	0.8333333333333334	7	5	0	2	0	0.125	1	8	0.5333333333333333	8	1.0	0.2857142857142857	0.5892002470285355	0.8615510046718946	0.2292441791823015	0.8745830981722126	0.5423502382359607	0.8537742642122919	0.9023075891725407	0.8635331408655202	0.5714285714285714	0.2857142857142857	0.0
537	None	None	None	None	None	0	0	0.5	2	0.6666666666666666	2	0.8333333333333334	0	1	0	3	4	0	0.6666666666666666	2	3	0.3333333333333333	5	0.4444444444444444	0.6666666666666666	0	0	0	0	0	0	0	0	0	0	0
5473	0.030711224769968445	0.002572379259965385	-0.002121940750421777	0.9906308625297899	None	0	0	0.3333333333333333	2	0.8571428571428571	6	1.0	0.8571428571428571	7	6	1	2	0	0.1111111111111111	1	9	0.6	9	0.4	0.25	0.6449734835895207	0.8684549420311705	0.10534827478354578	0.7474182449497224	0.30193975486110575	0.8763248077038681	0.9029014684584817	0.838003122991893	0.5714285714285714	0.2857142857142857	0.0
2995	0.004408071201837622	0.002090336259062574	0.0019375581847430184	0.9897700591789148	None	0.5	1	0.7142857142857143	5	0.375	3	0.5	0.125	3	1	6	0	0	0.8	5	4	0.6666666666666666	10	0.0	0.6666666666666666	0.6105789615559427	0.6473447845481975	0.8360679328307796	0.9071732445658517	0.7847072380871152	0.8360564554702585	0.8148434350585236	0.8183765411105115	0	0	0.0
3228	0.0015548943973038938	0.0004921953898607214	6.297201102412333e-05	0.9905389341043076	None	1.0	1	1.0	4	0.25	1	0.5	0.25	3	1	2	0	0	0.75	4	3	0.4	6	0.0	1.0	0.5155573200054676	0.6662646589761079	0.4491610720145511	0.9279494304085008	0.8408207139130981	0.8860616509034158	0.8828120807057934	0.8539627160226885	0	0	0.0
1469	None	None	None	None	None	0	0	0.6666666666666666	4	0.3333333333333333	2	0.8	0.3333333333333333	3	2	4	2	0	0.4	2	5	0.5333333333333333	8	0.18181818181818182	0.6666666666666666	0.4875567916867521	0.9382809315427459	0.9672061316502107	0.9268937766200369	0.9246433332814877	0.7597604190071003	0.9234741541953974	0.8945027228059459	0.6666666666666666	0.3333333333333333	0.0
7044	0.0746838534391394	0.012990345430346903	-0.0027734374294781272	0.638384841233754	None	0	0	0.2222222222222222	2	0.9090909090909091	10	1.0	0.9090909090909091	11	10	1	3	0	0.07692307692307693	1	13	0.8666666666666667	13	0.6	0.16666666666666666	0.5892002470285355	0.8350777005528348	0.5217276158253484	0.8949540898526736	0.38100957516089023	0.8296704835258096	0.7899612475183877	0.8560142874541063	0.2727272727272727	0.18181818181818182	0.0
7089	0.08667538918812605	0.024795313907038114	0.024795104116952245	0.5948184076633811	None	0	0	0.2	2	0.9230769230769231	12	1.0	0.9230769230769231	14	12	0	2	0	0.06666666666666667	1	15	1.0	15	1.0	0.14285714285714285	0.5827079406802799	0.8973101560822602	0.2776062334639331	0.8625923316657574	0.5423502382359607	0.8170545594500151	0.8818438107610509	0.8622057246044255	0.5357142857142857	0.14285714285714285	0.0
1119	None	None	None	None	None	0	0	0.3333333333333333	1	1.0	2	1.0	0	0	0	3	0	0	1.0	2	2	0.26666666666666666	4	0.0	0	0	0	0	0	0	0	0	0	0	0	0
1883	None	None	None	None	None	0	0	0.6	3	0.4	2	0.7777777777777778	0.4	3	2	3	1	0	1.0	3	3	0.4666666666666667	7	0.1111111111111111	0	0.4025903242012017	0.8643390628174367	0.4523900468734456	0.9114626102498942	0.8271869020347202	0.6550620769336141	0.8335706250374249	0.8331704868294988	1.0	0.3333333333333333	0.0
4214	0.016310189301117224	0.0017363404535806987	-0.0017184288045940018	0.9897829947167028	None	0	0	0.3333333333333333	2	0.8333333333333334	5	1.0	0.8333333333333334	7	5	0	2	0	0.125	1	8	0.5333333333333333	8	1.0	0.2857142857142857	0.6482563701413687	0.925316989696869	0.10534827478354578	0.9042304501873815	0.43717738798703804	0.8446143937509574	0.883399432359543	0.8958242183720588	0.5714285714285714	0.2857142857142857	0.0
3056	0.0010493679261672714	0.00016500174451695648	0.00016498769704991316	0.997073096074728	None	0	0	1.0	2	0.0	0	0.75	0	1	0	1	0	0	1.0	2	2	0.2	3	0.0	0	0	0	0	0	0	0	0	0	0	0	0
1048	None	None	None	None	None	0	0	0.3333333333333333	1	1.0	2	0.6666666666666666	0	1	0	2	0	0	0.6666666666666666	2	3	0.26666666666666666	4	0.0	0	0	0	0	0	0	0	0	0	0	0	0
5168	0.039939086381776345	0.01672947817624883	0.013671461826617565	0.7872936108362351	None	0	0	0.3333333333333333	2	0.8571428571428571	6	1.0	0.8571428571428571	7	6	1	2	0	0.1111111111111111	1	9	0.6	9	0.4	0.25	0.6449734835895207	0.865419073572883	0.10534827478354578	0.832453164055474	0.34016581849644323	0.8668767102363086	0.904160557528027	0.8556056015816301	0.5714285714285714	0.2857142857142857	0.0
2015	None	None	None	None	None	0	0	0.5	2	0.75	3	0.6	0.25	1	1	4	1	0	0.4	5	2	0.4	6	0.08333333333333333	0.4	0.21228290679468712	0.5	0.29474049717181133	0.5	0.8272381480943036	0.5	0.9385113163012044	0.5	1.0	1.0	0.0
623	None	None	None	None	None	0	0	1.0	1	0	0	1.0	0	1	0	0	3	0	0.5	1	2	0.13333333333333333	2	1.0	0	0	0	0	0	0	0	0	0	0	0	0
7336	0.06654613193378503	0.02618526516591478	0.023110693529469938	0.549453992596828	None	0	0	0.18181818181818182	2	0.9285714285714286	13	1.0	0.9285714285714286	15	13	0	2	0	0.0625	1	16	1.0666666666666667	16	1.0	0.13333333333333333	0.5892002470285355	0.8792199015517494	0.32596828774556474	0.8494945849437102	0.5423502382359607	0.8384391422509822	0.8702237050673152	0.8566150142970725	0.5333333333333333	0.13333333333333333	0.0
4762	0.01535158299893009	0.0010980275060043804	-0.000752444102890249	0.9912474993549375	None	0	0	0.4	2	0.8	4	1.0	0.8	6	4	0	2	0	0.14285714285714285	1	7	0.4666666666666667	7	1.0	0.3333333333333333	0.6170868653090281	0.8773065918701002	0.10534827478354578	0.8224877398706785	0.4794834308850656	0.8112828601609257	0.8976021729403003	0.8392884216515138	0.5833333333333334	0.3333333333333333	0.0
3032	0.009079488322271042	0.00425559839999648	0.00243371641183659	0.9767029251791948	None	0.5	1	0.6666666666666666	4	0.5	3	0.4444444444444444	0.5	6	3	1	0	0	0.5	6	3	0.5333333333333333	8	0.0	1.0	0.6105789615559427	0.8159723718941837	0.6432528861246416	0.9058471071029336	0.6973074619274623	0.8453006191451183	0.7901431117030657	0.8602239473157455	0	0	0.0
601	None	None	None	None	None	0	0	0.5	2	0.6666666666666666	2	0.625	0	1	0	3	0	0	0.5	4	2	0.3333333333333333	5	0.0	0.5	0	0	0	0	0	0	0	0	0	0	0
4729	0.016952711982826642	0.002810483019016361	-0.002778744795507391	0.9726333548856887	None	0	0	0.3333333333333333	2	0.8333333333333334	5	1.0	0.8333333333333334	7	5	0	2	0	0.125	1	8	0.5333333333333333	8	1.0	0.2857142857142857	0.6449734835895207	0.879762224226258	0.10534827478354578	0.8854932047687308	0.30193975486110575	0.813495202609457	0.9012918434925478	0.8624976443646166	0.5714285714285714	0.2857142857142857	0.0
6401	0.022169478326269552	0.003786592663413861	0.002201265389936111	0.5935527954501294	None	0	0	0.3333333333333333	2	0.8333333333333334	5	1.0	0.8333333333333334	7	5	0	2	0	0.125	1	8	0.5333333333333333	8	1.0	0.2857142857142857	0.6449734835895207	0.865419073572883	0.10534827478354578	0.8590379744803476	0.3783912210153068	0.863232847720499	0.9029014684584817	0.8625846411112454	0.5714285714285714	0.2857142857142857	0.0
3131	0.005720153758657904	0.0012894935866150981	0.001013945486668088	0.9628693473578583	None	0	0	0.5	3	0.6666666666666666	4	0.4444444444444444	0.6666666666666666	7	4	0	0	0	0.5	3	6	0.5333333333333333	8	0.0	1.0	0.6937688246583992	0.8824208518387733	0.6819649854764833	0.897793759177279	0.22874614380845237	0.9659217737572964	0.7752562409393672	0.9249077334934945	0	0	0.0
1310	None	None	None	None	None	0	0	0.4	2	0.8	4	0.4375	0	1	0	5	2	0	1.0	4	4	0.4666666666666667	7	0.15384615384615385	0.3333333333333333	0	0	0	0	0	0	0	0	0	0	0
5986	0.021467140238181692	0.0037402699591365354	-0.003374329891650039	0.9310200043619492	None	0	0	0.3333333333333333	2	0.8333333333333334	5	1.0	0.8333333333333334	7	5	0	2	0	0.125	1	8	0.5333333333333333	8	1.0	0.2857142857142857	0.5892002470285355	0.8655976707678752	0.10534827478354578	0.8854932047687308	0.30193975486110575	0.8196131637509678	0.8850297102302459	0.8590320862631533	0.5714285714285714	0.2857142857142857	0.0
3160	0.005431060116024541	0.0010495816609558525	0.0007597651234508619	0.9620493894884227	None	0	0	0.5	3	0.6666666666666666	4	0.4444444444444444	0.6666666666666666	7	4	0	0	0	0.5	3	6	0.5333333333333333	8	0.0	1.0	0.6937688246583992	0.8824208518387733	0.6819649854764833	0.897793759177279	0.22874614380845237	0.9659217737572964	0.7752562409393672	0.9249077334934945	0	0	0.0
7046	0.06613474649424957	0.007274300972002004	0.0055102375071847745	0.6075890690552492	None	0	0	0.2222222222222222	2	0.9090909090909091	10	1.0	0.9090909090909091	12	10	0	2	0	0.07692307692307693	1	13	0.8666666666666667	13	1.0	0.16666666666666666	0.5892002470285355	0.8286919163590328	0.31353794530444706	0.8956373687919937	0.4179258006069622	0.8014113804140236	0.8510748732713088	0.8464548993925187	0.5416666666666667	0.16666666666666666	0.0
6579	0.06615816050520261	0.02524575314162087	0.022690085595047274	0.7323666701506952	None	0	0	0.16666666666666666	2	0.9333333333333333	14	1.0	0.9333333333333333	16	14	0	2	0	0.058823529411764705	1	17	1.1333333333333333	17	1.0	0.125	0.5827079406802799	0.8943691585167547	0.267140768494755	0.8294382776814365	0.5474302371024372	0.8337966039164663	0.8880574009257095	0.8553094020743559	0.53125	0.125	0.0
1493	None	None	None	None	None	0	0	0.75	3	0.25	1	0.6666666666666666	0.25	2	1	3	0	0	1.0	3	3	0.4	6	0.0	0	0.29925911423451673	0.7375575113833661	0.3259992106535987	0.7796981767969506	0.7968605233981523	0.5752401820039496	0.9079741979009494	0.7040852596366243	0	0	0.0
6194	0.05918627361041712	0.020629617224992153	0.00460108051636211	0.6733702205042407	None	0	0	0.25	2	0.9	9	1.0	0.9	11	9	0	2	0	0.08333333333333333	1	12	0.8	12	1.0	0.18181818181818182	0.5892002470285355	0.8191430730160877	0.2292441791823015	0.7658072037971215	0.6570271069090254	0.8798163244748646	0.9029014684584817	0.8266415960816316	0.5454545454545454	0.18181818181818182	0.0
1097	None	None	None	None	None	0	0	0.75	3	0.25	1	0.5	0.25	3	1	2	1	0	0.75	4	3	0.4	6	0.16666666666666666	1.0	0.43492164423215185	0.8822538208911829	0.8259608577400908	0.8569710273699365	0.7977930476794081	0.7619212017157391	0.8206364588278241	0.8396799863197798	1.0	0.3333333333333333	0.0
5781	0.04446643474730867	0.013937522372553357	0.012032908032571009	0.7949099420521556	None	0	0	0.3333333333333333	2	0.8571428571428571	6	1.0	0.8571428571428571	7	6	1	3	0	0.1111111111111111	1	9	0.6	9	0.6	0.25	0.6449734835895207	0.865419073572883	0.10534827478354578	0.8590379744803476	0.4166166235341705	0.853394914251004	0.9029014684584817	0.8593558591868932	0.5714285714285714	0.2857142857142857	0.0
3821	0.011822173668873765	0.001522834574281088	-0.00040275438665572264	0.9804357967293424	None	0	0	0.4	2	0.8	4	1.0	0.8	6	4	0	2	0	0.14285714285714285	1	7	0.4666666666666667	7	1.0	0.3333333333333333	0.6170868653090281	0.8769726508874033	0.10534827478354578	0.8224877398706785	0.40778430450117237	0.843766703467386	0.8922606406632897	0.8491516665899939	0.5833333333333333	0.3333333333333333	0.0
1575	None	None	None	None	None	0	0	0.4	2	0.8	4	0.5833333333333334	0.2	1	1	5	1	0	0.3333333333333333	6	2	0.4666666666666667	7	0.07142857142857142	0.3333333333333333	0.21228290679468712	0.5	0.29474049717181133	0.5	0.8272381480943036	0.5	0.9385113163012044	0.5	1.0	1.0	0.0
4439	0.022270910793178188	0.0034096018352557825	0.002347694157377761	0.5471550868313815	None	0	0	0.3333333333333333	2	0.8333333333333334	5	1.0	0.8333333333333334	7	5	0	2	0	0.125	1	8	0.5333333333333333	8	1.0	0.2857142857142857	0.6449734835895207	0.8651378979709978	0.10534827478354578	0.8124009194371173	0.34016581849644323	0.872647766389092	0.904160557528027	0.851906473295921	0.5714285714285714	0.2857142857142857	0.0
6253	0.037589490829229744	0.007032587068480963	-0.005821954249418932	0.9840235845625884	None	0	0	0.2857142857142857	2	0.875	7	1.0	0.875	9	7	0	2	0	0.1	1	10	0.6666666666666666	10	1.0	0.2222222222222222	0.6449734835895207	0.8826123173887024	0.10534827478354578	0.8186232230026165	0.4166166235341705	0.8627582513883365	0.9029014684584817	0.8566344992056846	0.5555555555555556	0.2222222222222222	0.0
7388	0.10674308793383816	0.02391493539209153	0.02390235104665448	0.5683549214528235	None	0	0	0.16666666666666666	2	0.9375	15	1.0	0.9375	17	15	0	2	0	0.05555555555555555	1	18	1.2	18	1.0	0.11764705882352941	0.6449734835895207	0.8136180319574567	0.10534827478354578	0.7746432899867333	0.30193975486110575	0.8733258494896591	0.9029014684584817	0.8243884265316385	0.5294117647058824	0.17647058823529413	0.0
448	None	None	None	None	None	0.5	1	0.6666666666666666	4	0.5714285714285714	4	0.42857142857142855	0.5714285714285714	7	4	1	0	0	0.42857142857142855	3	7	0.6	9	0.0	1.0	0.47612461715649557	0.8281575866782448	0.32061138790849675	0.9530594315132112	0.5333968263942672	0.8984395787252686	0.8375771876599606	0.9050358730831408	0	0	0.0
6169	0.02721854415489959	0.014126720401426368	0.00951412256336989	0.8918896953928465	None	0	0	0.3333333333333333	2	0.8333333333333334	5	1.0	0.8333333333333334	7	5	0	2	0	0.125	1	8	0.5333333333333333	8	1.0	0.2857142857142857	0.6449734835895207	0.8651378979709978	0.10534827478354578	0.8508586502583435	0.3783912210153068	0.8467939346580164	0.9005242609204496	0.8544436243597817	0.5714285714285714	0.2857142857142857	0.0
169	None	None	None	None	None	0	0	0.6666666666666666	2	0.5	1	1.0	0	2	0	1	0	0	1.0	2	2	0.26666666666666666	4	0.0	0	0	0	0	0	0	0	0	0	0	0	0
2396	None	None	None	None	None	0	0	0.25	1	1.0	3	0.625	0.3333333333333333	2	1	2	0	0	0.5	4	2	0.3333333333333333	5	0.0	0	0.4508568451422651	0.9709305868168756	0.7105905063903959	0.5536015632802755	0.906214019520224	0.6680008054051606	0.8849431359239593	0.8137130465121818	0	0	0.0
2122	None	None	None	None	None	0.5	1	0.6666666666666666	4	0.5714285714285714	4	0.42857142857142855	0.42857142857142855	5	3	3	0	0	0.42857142857142855	7	3	0.6	9	0.0	1.0	0.5155573200054676	0.9057870259082244	0.44150933253710567	0.8008082053118244	0.6963513461651601	0.8363749631227664	0.8987017696106419	0.8534641050968677	0	0	0.0
866	None	None	None	None	None	0	0	0.5	1	1.0	1	1.0	1.0	1	1	1	0	0	0.3333333333333333	3	1	0.2	3	0.0	0	0.1	0.5	0.35242077543827816	0.5	0.7914520639605518	0.5	0.9456744276032161	0.5	0	0	0.0
434	None	None	None	None	None	1.0	1	1.0	4	0.25	1	0.5	0.25	3	1	2	0	0	0.75	3	4	0.4	6	0.0	1.0	0.6622124028989028	0.6897167716767202	0.4491610720145511	0.9291584706897656	0.44249770886311923	0.9458425207496958	0.9050985485965551	0.8887071886486777	0	0	0.0
2837	0.00317532687311647	0.0008889681107488695	0.00019759589647670625	0.9866629802242449	None	1.0	1	1.0	4	0.25	1	0.5	0.25	5	1	0	0	0	0.75	4	3	0.4	6	0.0	1.0	0.5155573200054676	0.874475882854414	0.45043783941850357	0.8978773386617915	0.7253641998404539	0.9251969453850597	0.9050985485965551	0.9011478917687125	0	0	0.0
1437	None	None	None	None	None	0	0	0.35714285714285715	5	0.5555555555555556	10	0.2597402597402597	0.16666666666666666	6	3	13	7	0	0.6363636363636364	11	7	1.3333333333333333	20	0.25925925925925924	0	0.8825863246472092	0.9297814159735427	0.2330007995800404	0.9510029025686787	0.8555414667803017	0.9784436483673205	0.9293624100659975	0.9577693914553429	0.3333333333333333	0.16666666666666666	0.0
174	None	None	None	None	None	1.0	1	1.0	4	0.0	0	0.5555555555555556	0	3	0	1	0	0	1.0	3	3	0.3333333333333333	5	0.0	1.0	0	0	0	0	0	0	0	0	0	0	0
5619	0.04298798687381071	0.008453213431065445	0.0064977584633168165	0.7971725559019721	None	0	0	0.16666666666666666	1	1.0	6	1.0	1.0	6	6	1	2	0	0.125	1	8	0.5333333333333333	8	0.3333333333333333	0	0.6170868653090281	0.8773065918701002	0.10534827478354578	0.8224877398706785	0.4077843045011725	0.8333819932250586	0.8926732242313855	0.8459804489168782	0.5833333333333334	0.3333333333333333	0.0
6820	0.017471129671022843	0.0028750397816098617	-0.0028632540661091854	0.9727100504538461	None	0	0	0.3333333333333333	2	0.8333333333333334	5	1.0	0.8333333333333334	7	5	0	2	0	0.125	1	8	0.5333333333333333	8	1.0	0.2857142857142857	0.6449734835895207	0.8794391592941224	0.10534827478354578	0.8855195049603545	0.30193975486110575	0.8633826006381269	0.904160557528027	0.8764092906160055	0.5714285714285714	0.2857142857142857	0.0
7498	0.05383292603100858	0.012494583105671713	0.009845494614555469	0.7030741999837502	None	0	0	0.2857142857142857	2	0.875	7	1.0	0.875	9	7	0	2	0	0.1	1	10	0.6666666666666666	10	1.0	0.2222222222222222	0.5892002470285355	0.8506897763892647	0.5217276158253484	0.8958354701617942	0.3783912210153068	0.8008862830163176	0.773656969155649	0.8533619448391668	0.5555555555555556	0.2222222222222222	0.0
6481	0.010432457518793504	0.0018423729333885263	0.0016034172172145777	0.9733791315287014	None	0	0	0.4	2	0.8	4	1.0	0.8	5	4	1	2	0	0.14285714285714285	1	7	0.4666666666666667	7	0.4	0.3333333333333333	0.5892002470285355	0.8888237166668774	0.2292441791823015	0.8412297577405469	0.5907356384877774	0.841036582044789	0.8836164474344578	0.858641207118586	0.6	0.4	0.0
5432	0.028637301205552055	0.017588030198817023	0.01740139446301274	0.8115335268656314	None	0	0	0.3333333333333333	2	0.8333333333333334	5	1.0	0.8333333333333334	7	5	0	2	0	0.125	1	8	0.5333333333333333	8	1.0	0.2857142857142857	0.5892002470285355	0.8615510046718946	0.2292441791823015	0.8745830981722126	0.5423502382359607	0.8386668779470983	0.9005242609204496	0.8589051514880593	0.5714285714285714	0.2857142857142857	0.0
1349	None	None	None	None	None	0	0	0.5	2	0.6666666666666666	2	0.8333333333333334	0	0	0	4	3	0	0.6666666666666666	2	3	0.3333333333333333	5	0.25	0.6666666666666666	0	0	0	0	0	0	0	0	0	0	0
379	None	None	None	None	None	0.5	1	0.8333333333333334	5	0.16666666666666666	1	0.6666666666666666	0.16666666666666666	4	1	3	2	0	0.75	3	4	0.5333333333333333	8	0.2857142857142857	0.8	0.9373021919994879	0.9126968728394137	0.5999615217520633	0.9206776431846263	0.6407707541874326	0.9272992859454161	0.9025188870130375	0.9204280762166966	0.625	0.25	0.0
6436	0.047200401509847084	0.009063018767484879	0.007802878836260638	0.7934876335210425	None	0	0	0.25	2	0.8888888888888888	8	1.0	0.8888888888888888	10	8	0	2	0	0.09090909090909091	1	11	0.7333333333333333	11	1.0	0.2	0.6170868653090281	0.8299216238750043	0.16729622698292362	0.8656458218059527	0.46037072962563375	0.834623542677633	0.9023097782963813	0.8440849127348478	0.55	0.2	0.0
5549	0.018026274424800516	0.0027182197415113003	-0.0027150979271459556	0.9974343956651855	None	0	0	0.3333333333333333	2	0.8333333333333334	5	1.0	0.8333333333333334	7	5	0	2	0	0.125	1	8	0.5333333333333333	8	1.0	0.2857142857142857	0.6449734835895207	0.8684549420311705	0.10534827478354578	0.7474182449497224	0.30193975486110575	0.8763248077038681	0.9029014684584817	0.838003122991893	0.5714285714285714	0.2857142857142857	0.0
715	None	None	None	None	None	0	0	0.5	3	0.6666666666666666	4	0.5714285714285714	0.6666666666666666	7	4	0	1	0	0.2857142857142857	7	2	0.5333333333333333	8	1.0	0.3333333333333333	0.8527167601996819	0.7677218310468366	0.7037015202480333	0.8500340813934643	0.9079784577545705	0.9676907256890014	0.7032323122583749	0.8918687106054612	1.0	0.14285714285714285	0.0
4717	0.028813950894019676	0.012519319323507947	0.012450746544633262	0.8338485307461803	None	0	0	0.3333333333333333	2	0.8333333333333334	5	1.0	0.8333333333333334	6	5	1	3	0	0.125	1	8	0.5333333333333333	8	0.6	0.2857142857142857	0.6170868653090281	0.8769726508874033	0.10534827478354578	0.8224877398706785	0.4077843045011725	0.8427377204675397	0.8926732242313855	0.8488189698385035	0.5	0.3333333333333333	0.0
5016	0.015212178360999347	0.0029073721326055143	-0.0007272102134861113	0.9923881243998689	None	0	0	0.4	2	0.8	4	1.0	0.8	5	4	1	2	0	0.14285714285714285	1	7	0.4666666666666667	7	0.4	0.3333333333333333	0.6449734835895207	0.8942676074930968	0.10534827478354578	0.8679472105307713	0.30193975486110575	0.8951675597205782	0.9059184827187626	0.8863736863277216	0.6	0.6	0.0
6608	0.09476628513373679	0.015303590296873035	0.01527392504078536	0.7246142148619663	None	0	0	0.2222222222222222	2	0.9090909090909091	10	1.0	0.9090909090909091	12	10	0	2	0	0.07692307692307693	1	13	0.8666666666666667	13	1.0	0.16666666666666666	0.6449734835895207	0.8159205565951463	0.10534827478354578	0.668082627897042	0.30193975486110575	0.8770622866721266	0.9029014684584817	0.7997061032941788	0.5416666666666667	0.25	0.0
3241	0.012207489669462081	0.004697268237467581	0.000576509859972668	0.96668736479836	None	0.5	1	0.6666666666666666	4	0.5714285714285714	4	0.42857142857142855	0.5714285714285714	7	4	1	0	0	0.42857142857142855	7	3	0.6	9	0.0	1.0	0.6105789615559427	0.851889857899231	0.45043783941850357	0.902849956401847	0.5537942099418265	0.9038931611490357	0.8137262861377454	0.8882858776380207	0	0	0.0
4986	0.012299464448314265	0.0008045070283551705	0.0003772175630052377	0.9747578103514002	None	0	0	0.4	2	0.8	4	1.0	0.8	5	4	1	3	0	0.14285714285714285	1	7	0.4666666666666667	7	0.6	0.3333333333333333	0.5892002470285355	0.8886610889581557	0.10534827478354578	0.8417083059947391	0.3783912210153068	0.7877287983502779	0.8305414453129053	0.8437598196474098	0.4	0.4	0.0
2620	None	None	None	None	None	0	0	0.21428571428571427	3	0.8333333333333334	15	0.625	0.2777777777777778	6	5	13	5	0	0.5	8	4	1.3333333333333333	20	0.1724137931034483	0.10526315789473684	0.8825863246472092	0.6076810342748871	0.12675095935237404	0.957958635920724	0.9994350404472497	0.745075735809744	0.9795274587555253	0.8242505243918021	0.5	0.16666666666666666	0.0
6328	0.022515125193183574	0.003383307085810926	0.002335839503317057	0.5458208752334581	None	0	0	0.3333333333333333	2	0.8333333333333334	5	1.0	0.8333333333333334	7	5	0	2	0	0.125	1	8	0.5333333333333333	8	1.0	0.2857142857142857	0.6449734835895207	0.865419073572883	0.10534827478354578	0.8590379744803476	0.4166166235341705	0.8483059424240079	0.9012918434925478	0.8577323710092257	0.5714285714285714	0.2857142857142857	0.0
4025	0.0229126052531269	0.003587847896889061	0.0027688342373684877	0.5479622270286739	None	0	0	0.3333333333333333	2	0.8333333333333334	5	1.0	0.8333333333333334	7	5	0	2	0	0.125	1	8	0.5333333333333333	8	1.0	0.2857142857142857	0.6449734835895207	0.865419073572883	0.10534827478354578	0.8105259929977976	0.4166166235341705	0.8300287099003896	0.9024145402931038	0.8366399056762234	0.5714285714285714	0.2857142857142857	0.0
5947	0.01374880454005551	0.0009639784670581551	0.0009551446363211698	0.9793103719450493	None	0	0	0.4	2	0.8	4	1.0	0.8	6	4	0	2	0	0.14285714285714285	1	7	0.4666666666666667	7	1.0	0.3333333333333333	0.5816083736606903	0.8728256136731163	0.25814814099199185	0.8884586149046366	0.30193975486110575	0.8805847396398903	0.8843249548193611	0.8807707590556508	0.5833333333333334	0.16666666666666666	0.0
1848	None	None	None	None	None	0	0	0.3333333333333333	1	1.0	2	1.0	0	1	0	2	0	0	1.0	2	2	0.26666666666666666	4	0.0	0	0	0	0	0	0	0	0	0	0	0	0
4937	0.017064626834556538	0.005722683663663173	0.0021610807227359385	0.9320863770855023	None	0	0	0.3333333333333333	2	0.8333333333333334	5	1.0	0.8333333333333334	7	5	0	2	0	0.125	1	8	0.5333333333333333	8	1.0	0.2857142857142857	0.6449734835895207	0.8791136690570046	0.10534827478354578	0.8854932047687308	0.30193975486110575	0.8262559033224104	0.9005242609204496	0.8656421749059275	0.5714285714285714	0.2857142857142857	0.0
7532	0.08983280014751772	0.005918065029950869	-0.004314156859913396	0.6260394255180104	None	0	0	0.15384615384615385	2	0.9411764705882353	16	1.0	0.9411764705882353	18	16	0	2	0	0.05263157894736842	1	19	1.2666666666666666	19	1.0	0.1111111111111111	0.5892002470285355	0.8699658637201823	0.32596828774556474	0.8754817746244068	0.44256720543899364	0.8472241846952664	0.8925519251752871	0.8646730381412656	0.5277777777777778	0.16666666666666666	0.0
6552	0.047561606041192764	0.017142287329962737	0.01709555490749821	0.6452141088224175	None	0	0	0.25	2	0.8888888888888888	8	1.0	0.8888888888888888	10	8	0	2	0	0.09090909090909091	1	11	0.7333333333333333	11	1.0	0.2	0.6170868653090281	0.8297083220503265	0.16729622698292362	0.7810401856876624	0.47948376144330246	0.8746866562898173	0.9029014684584817	0.8319414195034903	0.55	0.2	0.0
6027	0.05902939779238054	0.00822693074991733	0.0033407182322925037	0.8022107203336538	None	0	0	0.25	2	0.9	9	1.0	0.9	11	9	0	2	0	0.08333333333333333	1	12	0.8	12	1.0	0.18181818181818182	0.6449734835895207	0.8406763842398777	0.10534827478354578	0.7972139243003491	0.30193975486110575	0.88951839817072	0.9029014684584817	0.8463198656837755	0.5454545454545454	0.2727272727272727	0.0
7444	0.07196963513134425	0.018806728910291802	0.014610604351034619	0.6013884110023887	None	0	0	0.16666666666666666	2	0.9333333333333333	14	1.0	0.9333333333333333	16	14	0	2	0	0.058823529411764705	1	17	1.1333333333333333	17	1.0	0.125	0.5827079406802799	0.8947287487816844	0.2776062334639331	0.8334010638409763	0.5805759713130613	0.826765272815129	0.8818438107610509	0.8545728414162715	0.53125	0.125	0.0
2236	None	None	None	None	None	0	0	0.75	3	0.25	1	0.6	0.25	1	1	4	2	0	0.4	5	2	0.4	6	0.16666666666666666	0.4	0.3603533251008953	0.5	0.1	0.5	0.492573420780417	0.5	0.8362904511891404	0.5	1.0	1.0	0.0
1647	None	None	None	None	None	0.5	1	0.8333333333333334	5	0.2857142857142857	2	0.45	0.14285714285714285	4	1	4	0	0	0.8	5	4	0.6	9	0.0	0.5	0.5888848614521852	0.6988161454945107	0.4491610720145511	0.913625477207916	0.6416592113881088	0.9176134853479182	0.8659216257942232	0.8664871731912452	0	0	0.0
7367	0.07641970956413023	0.014020208286229652	0.0004260100227017526	0.6382001689431231	None	0	0	0.15384615384615385	2	0.9411764705882353	16	1.0	0.9411764705882353	18	16	0	2	0	0.05263157894736842	1	19	1.2666666666666666	19	1.0	0.1111111111111111	0.6170868653090281	0.8871619243287087	0.10534827478354578	0.8471856726163922	0.30193975486110575	0.8621702457264852	0.904160557528027	0.8663889693195553	0.5277777777777778	0.16666666666666666	0.0
5904	0.010622338055997492	0.001991296760588504	0.0012664224650743817	0.9730421872798531	None	0	0	0.4	2	0.8	4	1.0	0.8	5	4	1	2	0	0.14285714285714285	1	7	0.4666666666666667	7	0.4	0.3333333333333333	0.5892002470285355	0.8888237166668774	0.2292441791823015	0.8677110069281996	0.6289610410066411	0.8734315078106472	0.9029014684584817	0.8769399353072366	0.6000000000000001	0.2	0.0
2632	1.3417359181074532e-05	6.298797456307317e-07	6.294680828105435e-07	0.9999985979815929	None	0	0	0.6666666666666666	2	0.5	1	1.0	0.5	1	1	2	1	0	0.25	4	1	0.26666666666666666	4	0.125	0.6666666666666666	0.6809781987124184	0.5	0.8480693518083948	0.5	1.0	0.5	0.7863211593325886	0.5	1.0	1.0	0.0
3520	0.016200273314424526	0.003786002749382905	-0.0018647086347120354	0.9596226858562409	None	0	0	0.35714285714285715	5	0.5555555555555556	10	0.4166666666666667	0.3333333333333333	7	6	12	8	0	0.75	8	6	1.3333333333333333	20	0.2962962962962963	0.375	0.8825863246472092	0.8701305041986052	0.12675095935237404	0.864302836985173	0.9994350404472497	0.9791403510528466	0.9795274587555253	0.9265018873120933	0.2857142857142857	0.14285714285714285	0.0
3204	0.016513254992642466	0.00459136211631047	-0.0013904050739396631	0.9723414709235177	None	0.5	1	0.6666666666666666	4	0.5714285714285714	4	0.42857142857142855	0.5714285714285714	7	4	1	0	0	0.42857142857142855	7	3	0.6	9	0.0	1.0	0.6105789615559427	0.8007252030098503	0.8360679328307796	0.8982111156296896	0.6692507240144708	0.81710914341911	0.7644385192216923	0.8440145237238496	0	0	0.0
1872	None	None	None	None	None	0	0	0.6666666666666666	2	0.5	1	0.6666666666666666	0	1	0	2	1	0	0.6666666666666666	3	2	0.26666666666666666	4	0.14285714285714285	0.6666666666666666	0	0	0	0	0	0	0	0	0	0	0
2576	None	None	None	None	None	0	0	0.16666666666666666	1	1.0	6	0.6666666666666666	0.5	3	3	4	0	0	0.75	3	4	0.5333333333333333	8	0.0	0.6666666666666666	0.2532981837376154	0.7498349898582355	0.6890671744849083	0.827844756227043	0.971054689220383	0.9012834782720168	0.951278680015171	0.8357000876604641	0	0	0.0
5712	0.0007430117292039953	4.581264264557009e-05	9.630842262526425e-06	0.997881266680291	None	0	0	0.4	2	0.8	4	1.0	0.8	5	4	1	3	0	0.14285714285714285	1	7	0.4666666666666667	7	0.6	0.3333333333333333	0.6449734835895207	0.8953486831677321	0.10534827478354578	0.5053480708165036	0.30193975486110575	0.7250252205239085	0.9029014684584817	0.7399739413191877	0.4	0.4	0.0
1076	None	None	None	None	None	0	0	0.6666666666666666	2	0.0	0	0.6666666666666666	0	1	0	2	1	0	0.6666666666666666	2	3	0.26666666666666666	4	0.14285714285714285	1.0	0	0	0	0	0	0	0	0	0	0	0
3068	0.0069618369357902585	0.0023726273496381075	0.002355216118484706	0.9726738996576185	None	0.5	1	0.6666666666666666	4	0.5	3	0.4444444444444444	0.5	5	3	2	0	0	0.5	6	3	0.5333333333333333	8	0.0	1.0	0.6105789615559427	0.6510151500428452	0.8360679328307796	0.9038425871626654	0.6692507240144708	0.8444805403460374	0.7644385192216923	0.8203481423213304	0	0	0.0
1322	None	None	None	None	None	0	0	0.2	1	1.0	5	0.7777777777777778	0.2	2	1	4	0	0	1.0	3	3	0.4666666666666667	7	0.0	0.8	0.28328842734137905	0.699881187080822	0.3559288770660837	0.5	0.5019309622580648	0.5063434270335547	0.7213172615456941	0.5721680848633225	0	0	0.0
3687	0.03002683402475921	0.001529990674214346	-4.7349541314190395e-05	0.9410940724679244	None	0	0	0.3888888888888889	7	0.5416666666666666	13	0.325	0.3333333333333333	9	8	16	9	0	0.8	8	10	1.7333333333333334	26	0.2571428571428571	0.34782608695652173	0.8825863246472092	0.8447177674182355	0.12675095935237404	0.9385755291329232	0.9994350404472497	0.9380180690999665	0.9795274587555253	0.9152180643922163	0.2222222222222222	0.1111111111111111	0.0
7283	0.07599175150867307	0.028516591510747022	0.00770954303647712	0.5981471920546134	None	0	0	0.18181818181818182	2	0.9285714285714286	13	1.0	0.9285714285714286	15	13	0	2	0	0.0625	1	16	1.0666666666666667	16	1.0	0.13333333333333333	0.5827079406802799	0.8854738107599798	0.32596828774556474	0.8735040143016322	0.5423502382359607	0.8509960557007492	0.8925519251752871	0.8706463125695545	0.5333333333333333	0.2	0.0
947	None	None	None	None	None	0	0	0.6	3	0.6	3	0.7777777777777778	0	1	0	5	4	0	1.0	3	3	0.4666666666666667	7	0.3076923076923077	1.0	0	0	0	0	0	0	0	0	0	0	0
892	None	None	None	None	None	0	0	1.0	1	0	0	1.0	0	0	0	1	1	0	0.5	1	2	0.13333333333333333	2	0.16666666666666666	0	0	0	0	0	0	0	0	0	0	0	0
6219	0.006686187843665255	0.0004849567037729571	0.0002492444601830227	0.9966821789678446	None	0	0	0.3333333333333333	2	0.8333333333333334	5	1.0	0.8333333333333334	6	5	1	4	0	0.125	1	8	0.5333333333333333	8	0.8	0.2857142857142857	0.6449734835895207	0.8850999854821707	0.10534827478354578	0.7574781640800321	0.30193975486110575	0.8524496131162014	0.9029014684584817	0.8381908883928048	0.3333333333333333	0.3333333333333333	0.0
4538	0.04015502831013152	0.015481666417596381	0.011506053989436243	0.8085715868717719	None	0	0	0.3333333333333333	2	0.8571428571428571	6	1.0	0.8571428571428571	7	6	1	2	0	0.1111111111111111	1	9	0.6	9	0.4	0.25	0.6449734835895207	0.8651378979709978	0.10534827478354578	0.832453164055474	0.4166166235341705	0.8405624237352046	0.9024145402931038	0.8465840074556523	0.5714285714285714	0.2857142857142857	0.0
2883	0.028802172931593362	0.007074795813403664	-0.0004836367963002473	0.8014379846278172	None	0	0	0.3333333333333333	2	0.8333333333333334	5	1.0	0.8333333333333334	6	5	1	2	0	0.125	1	8	0.5333333333333333	8	0.4	0.2857142857142857	0.4663602976647403	0.8860153902306364	0.5217276158253484	0.9278722170735305	0.39982531384288106	0.836055036771737	0.8233428524311788	0.8887559679834713	0.5833333333333333	0.3333333333333333	0.0
1939	None	None	None	None	None	0	0	0.625	5	0.3	3	0.4	0.1	4	1	7	3	0	0.8333333333333334	6	5	0.8	12	0.2	0.18181818181818182	0.5823389336934017	0.9134376298847983	0.3739692901121204	0.8814047817972388	0.4295509069754496	0.9754872490333949	0.7446646362446354	0.9359540021336133	0.75	0.25	0.0
2801	0.008002032185169216	0.0015396375769758774	0.0015138507438390504	0.9489960873871047	None	0	0	0.5	3	0.7142857142857143	5	0.42857142857142855	0.7142857142857143	8	5	0	0	0	0.42857142857142855	3	7	0.6	9	0.0	1.0	0.7055617627966883	0.8714685189057008	0.6928332528622583	0.9102850494431513	0.5493392529353731	0.9621036788271864	0.7890405885501283	0.9233291932423353	0	0	0.0
2634	0.0018124209637290498	0.000507063469044357	3.153653634182969e-05	0.9969409753978375	None	0	0	0.5	2	0.6666666666666666	2	0.625	0.3333333333333333	3	1	1	2	0	0.5	2	4	0.3333333333333333	5	0.5	0	0.2014321888344109	0.9522934710297271	0.45745123890656136	0.9050697733497944	0.4977108728246565	0.814158287207351	0.8925519251752871	0.9039563345892643	0.6666666666666666	0.3333333333333333	0.0
7053	0.11004104941055774	0.020464446054618238	0.0007456887402686837	0.6163023652320588	None	0	0	0.13333333333333333	2	0.95	19	1.0	0.95	21	19	0	2	0	0.045454545454545456	1	22	1.4666666666666666	22	1.0	0.09523809523809523	0.5892002470285355	0.8807516816029574	0.20670810038410484	0.8288069114843025	0.5423502382359607	0.859671641779399	0.9029014684584817	0.8577153606249606	0.5238095238095237	0.09523809523809523	0.0
1993	None	None	None	None	None	0	0	0.3333333333333333	1	1.0	2	1.0	0	1	0	2	0	0	1.0	2	2	0.26666666666666666	4	0.0	0	0	0	0	0	0	0	0	0	0	0	0
5078	0.04598181653123639	0.019192781090007514	0.012599397318280438	0.7800883202617521	None	0	0	0.2857142857142857	2	0.875	7	1.0	0.875	9	7	0	2	0	0.1	1	10	0.6666666666666666	10	1.0	0.2222222222222222	0.6449734835895207	0.8414662446023414	0.10534827478354578	0.853078767313342	0.3783912210153068	0.8438824467892736	0.9029014684584817	0.8462099569624616	0.5555555555555556	0.2222222222222222	0.0
277	None	None	None	None	None	0	0	0.2	3	0.85	17	0.22448979591836735	0.5	12	10	9	1	0	0.5	14	7	1.4666666666666666	22	0.05	0	0.8814946932018193	0.9437250437952764	0.3483090810649193	0.9140237522427173	0.4236385074498334	0.9349734059276404	0.9319661824347181	0.9319073527723996	1.0	0.16666666666666666	0.0
331	None	None	None	None	None	0.3333333333333333	1	0.5	4	0.7	7	0.4444444444444444	0.5	8	5	3	0	0	0.3333333333333333	3	9	0.8	12	0.0	0.6666666666666666	0.3399798520236262	0.8296684806670884	0.2721173991153739	0.9493444824026501	0.5333968263942672	0.8867577529593733	0.8284527283712985	0.8994096145377157	0	0	0.0
640	None	None	None	None	None	0	0	0.3333333333333333	1	1.0	2	1.0	1.0	3	2	0	0	0	0.25	4	1	0.26666666666666666	4	0.0	0	0.3262238496153253	0.5689938542889742	0.35242077543827816	0.9404831139221488	0.4106525840803867	0.9212539468794348	0.8995340645671762	0.862054858111751	0	0	0.0
6231	0.0487961162394083	0.014781761598339351	-0.001886563241668836	0.8087867619549974	None	0	0	0.2857142857142857	2	0.875	7	1.0	0.875	8	7	1	3	0	0.1	1	10	0.6666666666666666	10	0.6	0.2222222222222222	0.6449734835895207	0.8544823664357822	0.10534827478354578	0.7994485262198618	0.3592781891976381	0.8261135354808767	0.9020996049993742	0.8278491481127326	0.5	0.25	0.0
2477	None	None	None	None	None	0	0	0	0	0	0	1.0	0	0	0	0	4	0	1.0	1	1	0.06666666666666667	1	1.0	0	0	0	0	0	0	0	0	0	0	0	0
3578	0.00511571278025477	0.002361083988215171	0.0023330199612022536	0.9828367966911937	None	1.0	1	0.8	4	0.4	2	0.4666666666666667	0.2	4	1	2	0	0	0.6	5	3	0.4666666666666667	7	0.0	1.0	0.6363956822274227	0.6707188077238846	0.7007983041292924	0.8951364674121458	0.7566394830241472	0.918820025369356	0.8717857322052143	0.8533004775907526	0	0	0.0
3501	0.011197662953603464	0.003057188283292156	-0.002115478895334491	0.9686247821387746	None	0.5	1	0.6666666666666666	4	0.5714285714285714	4	0.42857142857142855	0.5714285714285714	5	4	3	0	0	0.42857142857142855	7	3	0.6	9	0.0	1.0	0.6105789615559427	0.6510151500428452	0.8360679328307796	0.9038425871626654	0.6692507240144708	0.8276933925830307	0.7644385192216923	0.8142471296699384	0	0	0.0
6050	0.018288554157678744	0.004360781015819422	0.001779536324237825	0.9858292382641805	None	0	0	0.3333333333333333	2	0.8333333333333334	5	1.0	0.8333333333333334	7	5	0	2	0	0.125	1	8	0.5333333333333333	8	1.0	0.2857142857142857	0.6449734835895207	0.8145060514695074	0.10534827478354578	0.6840805018976311	0.30193975486110575	0.8321868732246757	0.9029014684584817	0.7832065265081931	0.5714285714285714	0.2857142857142857	0.0
1759	None	None	None	None	None	0	0	0.4	2	0.6	3	0.5833333333333334	0.4	4	2	2	2	0	0.75	4	3	0.4666666666666667	7	0.3333333333333333	0.6666666666666666	0.51766740452926	0.9676250658439581	0.2933919945411377	0.9581603521128388	0.3230607389979528	0.9149749675319347	0.8742832802018589	0.951116376161385	0.625	0.25	0.0
2944	0.0012323308657670449	0.0007075038557769785	0.0007070347092212827	0.9932112832585176	None	0	0	0.5	2	0.75	3	0.6	0.25	1	1	4	1	0	0.4	2	5	0.4	6	0.08333333333333333	0	0.4025903242012017	0.5	0.4592577886032484	0.5	0.6320346638248875	0.5	0.7262865534791005	0.5	1.0	1.0	0.0
7187	0.07019797721844533	0.020770893650928338	0.016436533063175364	0.5897801686361606	None	0	0	0.18181818181818182	2	0.9285714285714286	13	1.0	0.9285714285714286	15	13	0	2	0	0.0625	1	16	1.0666666666666667	16	1.0	0.13333333333333333	0.5892002470285355	0.8891468037129099	0.2292441791823015	0.863790777097794	0.5423502382359607	0.8514886692568624	0.8925519251752871	0.8689651458414025	0.5333333333333333	0.13333333333333333	0.0
2732	0.002560151444340942	0.00012579698289887027	-9.881637851339288e-05	0.9938453511007831	None	1.0	1	1.0	4	0.25	1	0.6666666666666666	0	3	0	2	0	0	1.0	3	3	0.4	6	0.0	0.6666666666666666	0	0	0	0	0	0	0	0	0	0	0
2295	None	None	None	None	None	0.5	1	0.8333333333333334	5	0.16666666666666666	1	0.5	0.16666666666666666	4	1	3	0	0	1.0	4	4	0.5333333333333333	8	0.0	0.5	0.7612693241034608	0.6056179067048528	0.11601388252205033	0.9779046808274583	0.371986002766961	0.7047493788804549	0.9342005155845761	0.8450549416239668	0	0	0.0
153	None	None	None	None	None	0	0	0.375	3	0.6666666666666666	6	0.3055555555555556	0.6666666666666666	7	6	3	0	0	1.0	6	6	0.7333333333333333	11	0.0	0.4	0.6098035803404283	0.8531358375021957	0.37071961077283294	0.9746189896850302	0.10753161342954673	0.9151764543242865	0.9178781996593002	0.9305606311982894	0	0	0.0
3559	0.04389993369377264	0.01713929615163164	0.013632740213249858	0.7732784980643521	None	0	0	0.3333333333333333	2	0.8571428571428571	6	1.0	0.8571428571428571	7	6	1	3	0	0.1111111111111111	1	9	0.6	9	0.6	0.25	0.6449734835895207	0.8656980186756894	0.10534827478354578	0.8105259929977976	0.4166166235341705	0.8300287099003896	0.9012918434925478	0.8367490838174881	0.5714285714285714	0.2857142857142857	0.0
4577	0.015349657985301933	0.002494417636834076	-0.0005987185139799305	0.9911413479307923	None	0	0	0.4	2	0.8	4	1.0	0.8	5	4	1	3	0	0.14285714285714285	1	7	0.4666666666666667	7	0.6	0.3333333333333333	0.6449734835895207	0.8946218102408185	0.10534827478354578	0.6227788763861876	0.4166166235341705	0.8374108603334321	0.9024145402931038	0.8063446554164356	0.6	0.4	0.0
6664	0.023553193288795942	0.004513372187722348	-0.0012475083504654358	0.912714211175008	None	0	0	0.3333333333333333	2	0.8571428571428571	6	1.0	0.8571428571428571	7	6	1	3	0	0.1111111111111111	1	9	0.6	9	0.6	0.25	0.5827079406802799	0.8649232569989078	0.2292441791823015	0.8659092577036962	0.5423502382359607	0.8285493889845932	0.8763174420282593	0.8539363396249944	0.5714285714285714	0.2857142857142857	0.0
2789	0.006690687642734854	0.001596612739327953	0.00012352334935175207	0.9538186571685535	None	0	0	0.5	3	0.6666666666666666	4	0.4444444444444444	0.6666666666666666	7	4	0	0	0	0.5	3	6	0.5333333333333333	8	0.0	1.0	0.7173547009349773	0.8443630649621703	0.6819649854764833	0.897793759177279	0.22874614380845237	0.9659217737572964	0.7705840923968871	0.9170412899364307	0	0	0.0
2361	None	None	None	None	None	0	0	0.75	3	0.3333333333333333	1	0.5555555555555556	0	1	0	3	2	0	1.0	3	3	0.3333333333333333	5	0.2222222222222222	0.6666666666666666	0	0	0	0	0	0	0	0	0	0	0
2959	0.002747840969019502	0.0004040154766858873	0.0003916944138363622	0.9858700710880424	None	1.0	1	0.8	4	0.4	2	0.4666666666666667	0.2	3	1	3	0	0	0.6	3	5	0.4666666666666667	7	0.0	1.0	0.6622124028989028	0.6897167716767202	0.4491610720145511	0.9291584706897656	0.44249770886311923	0.9427750655913932	0.9050985485965551	0.8867691273961736	0	0	0.0
1884	None	None	None	None	None	0	0	0.6666666666666666	2	0.0	0	0.6666666666666666	0	1	0	2	1	0	0.6666666666666666	2	3	0.26666666666666666	4	0.14285714285714285	1.0	0	0	0	0	0	0	0	0	0	0	0
3804	0.03273216907350823	0.010591919916352797	0.01058320397644007	0.8368878314792227	None	0	0	0.3333333333333333	2	0.8333333333333334	5	1.0	0.8333333333333334	6	5	1	2	0	0.125	1	8	0.5333333333333333	8	0.4	0.2857142857142857	0.6170868653090281	0.8769726508874033	0.16729622698292362	0.8385576930498828	0.4985964627027343	0.86937264195784	0.9026265820331183	0.8624365061815916	0.5833333333333333	0.3333333333333333	0.0
3262	0.009071832447087605	0.005467101240723483	0.004210664430717327	0.9810206757825395	None	1.0	1	0.8	4	0.4	2	0.4666666666666667	0.4	6	2	0	0	0	0.6	5	3	0.4666666666666667	7	0.0	1.0	0.6105789615559427	0.6689078580089335	0.7007983041292924	0.8910260418556787	0.7014568415980417	0.8244074238070658	0.7853096857705241	0.8100503842940965	0	0	0.0
3472	0.00903137878272604	0.0013862490138240593	0.0013179399309129504	0.9550067396294357	None	0	0	0.3333333333333333	4	0.6875	11	0.5	0.3125	6	5	11	8	0	1.0	6	6	1.2	18	0.32	0.4	0.8825863246472092	0.6076810342748871	0.12675095935237404	0.9517996355298072	0.9994350404472497	0.745075735809744	0.9795274587555253	0.8172303060100153	0.25	0.16666666666666666	0.0
1270	None	None	None	None	None	0.125	1	0.5	9	0.375	9	0.26262626262626265	0.16666666666666666	7	4	18	8	0	0.8181818181818182	11	9	1.7333333333333334	26	0.21621621621621623	0	0.8825863246472092	0.9205126951912965	0.12675095935237404	0.9449540769378039	0.9994350404472497	0.9763018342166866	0.9795274587555253	0.9527346389621952	0.21428571428571427	0.14285714285714285	0.0
5251	0.003062364286250361	9.508464703822762e-05	9.506994170395668e-05	0.9968265012808808	None	0	0	0.4	2	0.8	4	1.0	0.8	5	4	1	5	0	0.14285714285714285	1	7	0.4666666666666667	7	1.0	0.3333333333333333	0.6449734835895207	0.8955625967294184	0.10534827478354578	0.6897083856686173	0.30193975486110575	0.8785036563584476	0.9059184827187626	0.8378049224950479	0.2	0.4	0.0
5730	0.011622555912373154	0.0017463910163391394	-0.0005151601430047552	0.9840249153729043	None	0	0	0.4	2	0.8	4	1.0	0.8	6	4	0	2	0	0.14285714285714285	1	7	0.4666666666666667	7	1.0	0.3333333333333333	0.6170868653090281	0.8872391997027954	0.25814814099199185	0.8884586149046366	0.30193975486110575	0.8883193534164651	0.9029014684584817	0.8880068788905973	0.5833333333333334	0.16666666666666666	0.0
6980	0.06295325634552723	0.004229434363009215	-0.0042088962632789	0.6486456663389919	None	0	0	0.2	2	0.9166666666666666	11	1.0	0.9166666666666666	13	11	0	2	0	0.07142857142857142	1	14	0.9333333333333333	14	1.0	0.15384615384615385	0.5892002470285355	0.8009203712390953	0.2292441791823015	0.8509466276107934	0.5423502382359607	0.8475499003317641	0.883399432359543	0.8343171238896406	0.5384615384615385	0.23076923076923078	0.0
4315	0.03855090869863111	0.014539550868282377	0.013337236826628658	0.7007484088577649	None	0	0	0.3333333333333333	2	0.8571428571428571	6	1.0	0.8571428571428571	7	6	1	3	0	0.1111111111111111	1	9	0.6	9	0.6	0.25	0.6449734835895207	0.8656980186756894	0.10534827478354578	0.8105259929977976	0.3783912210153068	0.832243252391465	0.9005242609204496	0.8374662835358997	0.42857142857142855	0.2857142857142857	0.0
5495	0.009838798129205496	0.0019988874112710103	0.0010993480770586492	0.974242491861906	None	0	0	0.4	2	0.8	4	1.0	0.8	5	4	1	2	0	0.14285714285714285	1	7	0.4666666666666667	7	0.4	0.3333333333333333	0.5892002470285355	0.8892405680096601	0.10534827478354578	0.8350512227451407	0.43717738798703804	0.8385759200958275	0.883399432359543	0.8562120594520267	0.6	0.4	0.0
4002	0.014866585485415203	0.002136992429338789	-5.712377320878266e-05	0.9921594542212085	None	0	0	0.4	2	0.8	4	1.0	0.8	5	4	1	2	0	0.14285714285714285	1	7	0.4666666666666667	7	0.4	0.3333333333333333	0.6449734835895207	0.8942676074930968	0.10534827478354578	0.7682993901618649	0.34016581849644323	0.899776847858022	0.904160557528027	0.8632863972120749	0.6	0.4	0.0
1831	None	None	None	None	None	0	0	0.25	1	1.0	3	1.0	0	0	0	4	3	0	0.2	1	5	0.3333333333333333	5	0.25	0	0	0	0	0	0	0	0	0	0	0	0
308	None	None	None	None	None	0	0	0.0625	1	1.0	22	0.22857142857142856	0.6818181818181818	16	15	7	2	0	0.4666666666666667	15	7	1.6	24	0.11764705882352941	0.2727272727272727	0.4229079444205392	0.8819962512744405	0.3237919660777984	0.9497942560168259	0.7929858941416227	0.8506449920622354	0.9163814236430142	0.9029480588248338	0.53125	0.25	0.0
3577	0.02089660594796089	0.009020795193908492	0.00900075670755221	0.9536769541210695	None	0	0	0.4375	7	0.5238095238095238	11	0.4107142857142857	0.3333333333333333	9	7	13	7	0	0.875	8	7	1.5333333333333334	23	0.25	0.42105263157894735	0.8825863246472092	0.9025662707704615	0.12675095935237404	0.9240017669561096	0.9994350404472497	0.970290576359635	0.9795274587555253	0.9391598036429266	0.2222222222222222	0.1111111111111111	0.0
2192	None	None	None	None	None	0	0	0.25	1	1.0	4	0.5	0.25	1	1	4	2	0	0.75	4	3	0.4	6	0.16666666666666666	0	0.10397127000566167	0.5	0.3559288770660837	0.5	0.49939345529625034	0.5	0.8367760175454667	0.5	1.0	0	0.0
6526	0.048994552630085834	0.019192262166932476	0.017795740143814756	0.6231002024203298	None	0	0	0.25	2	0.8888888888888888	8	1.0	0.8888888888888888	10	8	0	2	0	0.09090909090909091	1	11	0.7333333333333333	11	1.0	0.2	0.6170868653090281	0.8297083220503265	0.16729622698292362	0.7810401856876624	0.47948376144330257	0.8746866562898173	0.9029014684584817	0.8319414195034903	0.55	0.2	0.0
4047	0.010475129978313336	0.0019136729455344664	0.0011239724534061414	0.9741972950516864	None	0	0	0.4	2	0.8	4	1.0	0.8	5	4	1	2	0	0.14285714285714285	1	7	0.4666666666666667	7	0.4	0.3333333333333333	0.5892002470285355	0.8892405680096601	0.2292441791823015	0.8677110069281996	0.6570271069090254	0.852830043728597	0.9010707406232723	0.8706760812687506	0.6	0.4	0.0
6355	0.017407356589025393	0.0026694670057997544	0.0022266376927455563	0.9731116664977468	None	0	0	0.3333333333333333	2	0.8333333333333334	5	1.0	0.8333333333333334	6	5	1	3	0	0.125	1	8	0.5333333333333333	8	0.6	0.2857142857142857	0.5859540938544077	0.8732647288112928	0.16729622698292362	0.865037615998313	0.4794834308850656	0.8745410001683781	0.8935431841599837	0.8710054926680076	0.5	0.3333333333333333	0.0
2256	None	None	None	None	None	0	0	0.6	3	0.4	2	0.5833333333333334	0	2	0	4	1	0	0.75	4	3	0.4666666666666667	7	0.1	0.6666666666666666	0	0	0	0	0	0	0	0	0	0	0
3603	0.024692088369923225	0.010025517164069537	0.0041968128982882375	0.9554662191017314	None	0	0	0.375	6	0.5714285714285714	12	0.3194444444444444	0.3333333333333333	9	7	13	5	0	0.8888888888888888	9	8	1.5333333333333334	23	0.17857142857142858	0.3333333333333333	0.8825863246472092	0.9025662707704615	0.12675095935237404	0.9240017669561096	0.9994350404472497	0.970290576359635	0.9795274587555253	0.9391598036429266	0.3333333333333333	0.1111111111111111	0.0
915	None	None	None	None	None	1.0	1	1.0	5	0.0	0	0.5833333333333334	0	1	0	5	0	0	0.75	4	3	0.4666666666666667	7	0.0	0.6666666666666666	0	0	0	0	0	0	0	0	0	0	0
3608	0.007151721524114957	0.004642879643341764	0.004612411605459018	0.9807130159306009	None	0	0	0.75	3	0.5	2	0.6	0.5	4	2	1	0	0	0.4	5	2	0.4	6	0.0	0.5	0.6363956822274227	0.8586317682801232	0.7007983041292924	0.8947710712655873	0.7896043078251159	0.8930517258012579	0.8731154026451323	0.8831117758218837	0	0	0.0
2010	None	None	None	None	None	0	0	0.6666666666666666	4	0.3333333333333333	2	1.0	0.16666666666666666	3	1	4	2	0	0.5	2	4	0.5333333333333333	8	0.2	0.6666666666666666	0.5245970634193075	0.8377100626857531	0.9753034756377602	0.8883029243148521	0.7250427344143155	0.7851881733323236	0.8729315225703406	0.8416189629619097	0.6666666666666666	0.6666666666666666	0.0
4697	0.021947747854898773	0.00417101333147602	0.0024007833860973044	0.5792455874397164	None	0	0	0.3333333333333333	2	0.8333333333333334	5	1.0	0.8333333333333334	7	5	0	2	0	0.125	1	8	0.5333333333333333	8	1.0	0.2857142857142857	0.6449734835895207	0.865419073572883	0.10534827478354578	0.8105259929977976	0.4166166235341705	0.8375680659718069	0.9024145402931038	0.8391037222374035	0.5714285714285714	0.2857142857142857	0.0
7359	0.07674030196020505	0.01117074004757681	0.010989326566446331	0.7277974046515063	None	0	0	0.2	2	0.9166666666666666	11	1.0	0.9166666666666666	13	11	0	2	0	0.07142857142857142	1	14	0.9333333333333333	14	1.0	0.15384615384615385	0.6482563701413687	0.8086315611114686	0.10534827478354578	0.7587681127676656	0.30193975486110575	0.8233277593139354	0.9029014684584817	0.7982479011947867	0.5384615384615384	0.15384615384615385	0.0
535	None	None	None	None	None	0	0	0.5	2	0.6666666666666666	2	0.8333333333333334	0.3333333333333333	2	1	2	2	0	0.6666666666666666	2	3	0.3333333333333333	5	0.2857142857142857	0	0.5556021457249931	0.9581544406135867	0.6636241502978992	0.8910280818518177	0.32266789316159716	0.6254816711211107	0.9268752859109786	0.871586930446173	0.75	1.0	0.26253982567667644
976	None	None	None	None	None	0	0	0.5	1	1.0	1	0.75	0	1	0	1	0	0	1.0	2	2	0.2	3	0.0	0	0	0	0	0	0	0	0	0	0	0	0
6569	0.029703158877798813	0.010739352751581221	0.010624061703516471	0.8337760809586965	None	0	0	0.3333333333333333	2	0.8333333333333334	5	1.0	0.8333333333333334	6	5	1	2	0	0.125	1	8	0.5333333333333333	8	0.4	0.2857142857142857	0.6170868653090281	0.8769726508874033	0.16729622698292362	0.865037615998313	0.5177091639621662	0.854950492397022	0.9023097782963813	0.8659102005369017	0.5833333333333333	0.3333333333333333	0.0
2359	None	None	None	None	None	0.5	1	0.6666666666666666	4	0.5	3	0.4444444444444444	0.5	7	3	0	0	0	0.5	6	3	0.5333333333333333	8	0.0	1.0	0.4164925359242623	0.9092369008792036	0.4491610720145511	0.7738798961657878	0.7253641998404539	0.8159356490960558	0.8987017696106419	0.8421860897480399	0	0	0.0
207	None	None	None	None	None	0	0	0.3333333333333333	1	1.0	2	1.0	1.0	3	2	0	0	0	0.25	1	4	0.26666666666666666	4	0.0	0	0.2661713269092054	0.638058326018581	0.1471008932793786	0.6978333425371672	0.5606567295239131	0.6966717440474403	0.8504612625212576	0.6781207725963115	0	0	0.0
3766	0.010077943776990114	0.005244744785790766	0.005007859341256426	0.9776194826202851	None	0.5	1	0.8333333333333334	5	0.2857142857142857	2	0.5	0.2857142857142857	5	2	3	0	0	0.5	6	3	0.6	9	0.0	0.6666666666666666	0.6105789615559427	0.68343405797677	0.565528675427805	0.8988343171867692	0.7352777403919516	0.8306058660056939	0.798748473488454	0.8197451264504924	0	0	0.0
4851	0.02221307684009206	0.0038333060740576076	0.0021025450533891745	0.5897473301212739	None	0	0	0.3333333333333333	2	0.8333333333333334	5	1.0	0.8333333333333334	7	5	0	2	0	0.125	1	8	0.5333333333333333	8	1.0	0.2857142857142857	0.6449734835895207	0.865419073572883	0.10534827478354578	0.8105259929977976	0.4166166235341705	0.8375680659718069	0.9012918434925478	0.8391037222374035	0.5714285714285714	0.2857142857142857	0.0
143	None	None	None	None	None	0.125	1	0.16666666666666666	3	0.88	22	0.36	0.64	19	16	7	3	0	0.12	3	25	1.8	27	0.2	0.16666666666666666	0.7293487384578784	0.8894559029155849	0.3407577746608488	0.9661454729312522	0.5996673972823362	0.8404315124442138	0.930237225796737	0.9141944640532078	0.05263157894736842	0.10526315789473684	0.0
6257	0.029590582663323095	0.006100800492562142	0.005030885873738967	0.8534917758596459	None	0	0	0.3333333333333333	2	0.8333333333333334	5	1.0	0.8333333333333334	6	5	1	3	0	0.125	1	8	0.5333333333333333	8	0.6	0.2857142857142857	0.6170868653090281	0.8769726508874033	0.10534827478354578	0.8224877398706785	0.40778430450117237	0.843766703467386	0.8922606406632897	0.8491516665899939	0.5	0.3333333333333333	0.0
6082	0.03056247942236583	0.01447592845023478	0.01440361452437446	0.8326951225189727	None	0	0	0.3333333333333333	2	0.8333333333333334	5	1.0	0.8333333333333334	7	5	0	2	0	0.125	1	8	0.5333333333333333	8	1.0	0.2857142857142857	0.5892002470285355	0.8615510046718946	0.2292441791823015	0.8745830981722126	0.5423502382359607	0.8481888629236566	0.9017148750321855	0.861793581652251	0.5714285714285714	0.2857142857142857	0.0
7513	0.07981208521449734	0.028435984292388528	0.01957359152005542	0.6092499788099828	None	0	0	0.15384615384615385	2	0.9411764705882353	16	1.0	0.9411764705882353	18	16	0	2	0	0.05263157894736842	1	19	1.2666666666666666	19	1.0	0.1111111111111111	0.5892002470285355	0.8794447663668771	0.2292441791823015	0.8188700838774348	0.5423502382359607	0.8720305069501948	0.9029014684584817	0.8587535067684641	0.5277777777777778	0.16666666666666666	0.0
4707	0.012041496287357966	0.0022329694100685095	0.00013779190325791764	0.9824758295031418	None	0	0	0.4	2	0.8	4	1.0	0.8	6	4	0	2	0	0.14285714285714285	1	7	0.4666666666666667	7	1.0	0.3333333333333333	0.6170868653090281	0.876635748250856	0.16729622698292362	0.8385576930498828	0.4463376966744416	0.8729036703548231	0.8936434290081273	0.8635533376763058	0.5833333333333334	0.16666666666666666	0.0
461	None	None	None	None	None	0	0	0.4	2	0.6	3	0.4375	0.4	4	2	2	1	0	1.0	4	4	0.4666666666666667	7	0.16666666666666666	0.6666666666666666	0.5084295137492266	0.931392602773258	0.5818329271172237	0.9516611770838058	0.43726094687218	0.8679562208675443	0.8422601872000497	0.9234675461390788	1.0	0.25	0.0
5858	0.011750241356108249	0.0019194074587444872	0.001751516427987775	0.9675239836187383	None	0	0	0.4	2	0.8	4	1.0	0.8	5	4	1	3	0	0.14285714285714285	1	7	0.4666666666666667	7	0.6	0.3333333333333333	0.5859173604766874	0.8885876707912786	0.10534827478354578	0.8350512227451407	0.43717738798703804	0.8298584260867237	0.883399432359543	0.8533297541474879	0.6	0.4	0.0
659	None	None	None	None	None	0	0	1.0	3	0.0	0	0.6666666666666666	0	2	0	1	1	0	0.6666666666666666	3	2	0.26666666666666666	4	0.25	1.0	0	0	0	0	0	0	0	0	0	0	0
2259	None	None	None	None	None	0	0	0.75	3	0.25	1	0.5	0.25	1	1	4	3	0	0.75	4	3	0.4	6	0.25	0.4	0.1	0.5	0.29474049717181133	0.5	0.8272381480943036	0.5	0.9557998115557913	0.5	1.0	1.0	0.019260780991562382
6997	0.04967168645011099	0.015383250023687137	-0.011550084588342504	0.70141501882961	None	0	0	0.2857142857142857	2	0.875	7	1.0	0.875	8	7	1	3	0	0.1	1	10	0.6666666666666666	10	0.6	0.2222222222222222	0.5892002470285355	0.8620884060599209	0.31353794530444706	0.8986490053935994	0.3695585714240719	0.8388190197149383	0.844913202856109	0.8685469227265524	0.375	0.25	0.0
1116	None	None	None	None	None	0	0	0.25	1	1.0	3	0.8333333333333334	0.3333333333333333	2	1	2	0	0	0.6666666666666666	3	2	0.3333333333333333	5	0.0	0.6666666666666666	0.28328842734137905	0.699881187080822	0.3559288770660837	0.5	0.5019309622580648	0.5063434270335547	0.7213172615456941	0.5721680848633225	0	0	0.0
6421	0.07041467321660111	0.03489400623197102	0.03376774429633946	0.723136547929939	None	0	0	0.2	2	0.9166666666666666	11	1.0	0.9166666666666666	13	11	0	2	0	0.07142857142857142	1	14	0.9333333333333333	14	1.0	0.15384615384615385	0.6449734835895207	0.8069905903164648	0.10534827478354578	0.757239216902799	0.30193975486110575	0.8634259457515118	0.9029014684584817	0.8131696789696453	0.5384615384615385	0.23076923076923078	0.0
861	None	None	None	None	None	1.0	2	1.0	6	0.0	0	0.6666666666666666	0	3	0	4	0	0	0.75	4	3	0.5333333333333333	8	0.0	1.0	0	0	0	0	0	0	0	0	0	0	0
932	None	None	None	None	None	0	0	0.6	3	0.4	2	0.7777777777777778	0.2	3	1	3	3	0	1.0	3	3	0.4666666666666667	7	0.375	0.5	0.42072212757992117	0.9333434974708179	0.9753034756377602	0.8471895826958332	0.9246433332814877	0.7555219784243603	0.906162288919756	0.8613733317763759	0.6666666666666666	0.6666666666666666	0.0
6728	0.05338840032655992	0.007723061127627505	0.001271918440659581	0.8019901796339153	None	0	0	0.25	2	0.8888888888888888	8	1.0	0.8888888888888888	10	8	0	2	0	0.09090909090909091	1	11	0.7333333333333333	11	1.0	0.2	0.6449734835895207	0.834331789062601	0.10534827478354578	0.7889312384926126	0.30193975486110575	0.857663917906777	0.9029014684584817	0.8287868205299967	0.55	0.4	0.0
963	None	None	None	None	None	0	0	0.3333333333333333	2	0.6666666666666666	4	0.5	0.3333333333333333	4	2	3	1	0	1.0	4	4	0.5333333333333333	8	0.125	0.4	0.37911076333809346	0.7326896477337089	0.9046808386827003	0.6608242715874034	0.7579160119966254	0.7554879873364428	0.9249687222864497	0.7179793074781883	1.0	0.5	0.0
178	None	None	None	None	None	0	0	0.5	2	0.75	3	0.75	0.5	2	2	3	0	0	0.5	4	2	0.4	6	0.0	0	0.38334915460640956	0.5	0.6412070828577321	0.5	0.8634267219868382	0.7505944235249903	0.8789384268216461	0.590797140435443	0	0	0.0
4872	0.03074206305449636	0.010088296661075524	-0.0028408715752237133	0.6209368261969874	None	0	0	0.3333333333333333	2	0.8333333333333334	5	1.0	0.8333333333333334	6	5	1	3	0	0.125	1	8	0.5333333333333333	8	0.6	0.2857142857142857	0.6170868653090281	0.876635748250856	0.16729622698292362	0.8385576930498828	0.4985964627027343	0.86937264195784	0.9019899145214573	0.8623131165029398	0.5	0.3333333333333333	0.0
351	None	None	None	None	None	0.5	1	0.6666666666666666	4	0.5	3	0.4444444444444444	0.5	6	3	1	0	0	0.5	3	6	0.5333333333333333	8	0.0	1.0	0.3399798520236262	0.8314796786906467	0.32415852520503524	0.9644337176512437	0.5333968263942672	0.8607330966656438	0.8452694202829776	0.9037173568464733	0	0	0.0
3099	0.002542438932182957	0.0006683935755710127	0.0006110731524431173	0.9889455945238292	None	1.0	1	1.0	4	0.25	1	0.5	0.25	3	1	2	0	0	0.75	4	3	0.4	6	0.0	1.0	0.6622124028989028	0.6897167716767202	0.4491610720145511	0.9291584706897656	0.5002259658994415	0.931096904042817	0.8852453632811144	0.8799648369267329	0	0	0.0
5099	0.030065256289004957	0.008447909376043372	-0.00048138090012636364	0.6665204901138019	None	0	0	0.3333333333333333	2	0.8333333333333334	5	1.0	0.8333333333333334	6	5	1	4	0	0.125	1	8	0.5333333333333333	8	0.8	0.2857142857142857	0.6170868653090281	0.8769726508874033	0.16729622698292362	0.8385576930498828	0.47948376144330246	0.8754685745732277	0.90353282683702	0.8645884875438923	0.3333333333333333	0.3333333333333333	0.0
7349	0.0846968211863946	0.03310951040092895	0.030745033939009136	0.6188197957418056	None	0	0	0.16666666666666666	2	0.9333333333333333	14	1.0	0.9333333333333333	15	14	1	5	0	0.058823529411764705	1	17	1.1333333333333333	17	1.0	0.125	0.5892002470285355	0.8615145754540958	0.2292441791823015	0.8643333211100998	0.5423502382359607	0.8246221932282258	0.8925519251752871	0.8510113993557744	0.06666666666666667	0.13333333333333333	0.0
2697	1.9211856123195966e-05	1.1175071620182652e-06	1.1165491386227577e-06	0.9999982810842621	None	0	0	0.5	2	0.6666666666666666	2	0.625	0.3333333333333333	2	1	2	0	0	0.5	4	2	0.3333333333333333	5	0.0	0.5	0.4877949159187337	0.8734521474577226	0.9116864137230773	0.6538873116018136	0.9246433332814877	0.5	0.8866379837028093	0.7018245032620996	0	0	0.0
2166	None	None	None	None	None	0	0	0.4	2	0.8	4	0.5833333333333334	0.4	3	2	3	0	0	0.75	4	3	0.4666666666666667	7	0.0	0.3333333333333333	0.19861521248340738	0.7489240583706283	0.3559288770660837	0.5	0.49939345529625034	0.505980676015904	0.7735306777547778	0.592007052964893	0	0	0.0
3019	0.00663581730547934	0.0002803317903177802	0.00026277617122483243	0.9593460838103018	None	0	0	0.5	3	0.6666666666666666	4	0.4444444444444444	0.6666666666666666	7	4	0	0	0	0.5	3	6	0.5333333333333333	8	0.0	1.0	0.6937688246583992	0.8448000798861319	0.5501452989560585	0.9122421652041461	0.22306006822440114	0.942229815088662	0.8441018156034784	0.9068553154672009	0	0	0.0
1446	None	None	None	None	None	0.5	1	0.6666666666666666	4	0.5	3	0.5	0.3333333333333333	6	2	1	0	0	1.0	4	4	0.5333333333333333	8	0.0	0.5	0.6816346320600637	0.7863288449130105	0.44638219965998055	0.8843801056593277	0.5860729777365192	0.814550060176989	0.8235123920357389	0.8328259109070331	0	0	0.0
6956	0.06857209367560406	0.023284953324423187	0.02327654513979134	0.6600338506616665	None	0	0	0.2222222222222222	2	0.9090909090909091	10	1.0	0.9090909090909091	12	10	0	2	0	0.07692307692307693	1	13	0.8666666666666667	13	1.0	0.16666666666666666	0.5892002470285355	0.8729754474091426	0.32596828774556474	0.8607183574933314	0.5423502382359607	0.7985969510443247	0.8366709458299059	0.8466781743492559	0.5416666666666667	0.16666666666666666	0.0
5370	0.04823290502538182	0.013054995369228804	-0.0017492172873820066	0.8130231874234395	None	0	0	0.16666666666666666	1	1.0	7	1.0	1.0	7	7	1	2	0	0.1111111111111111	1	9	0.6	9	0.3333333333333333	0	0.6449734835895207	0.865419073572883	0.10534827478354578	0.8105259929977976	0.4166166235341705	0.8300287099003896	0.9012918434925478	0.8366399056762234	0.5714285714285714	0.2857142857142857	0.0
1388	None	None	None	None	None	1.0	1	1.0	4	0.0	0	0.5555555555555556	0	2	0	2	0	0	1.0	3	3	0.3333333333333333	5	0.0	1.0	0	0	0	0	0	0	0	0	0	0	0
4777	0.027359266334390245	0.003093612759744747	0.002194809102104903	0.9487763226896353	None	0	0	0.3333333333333333	2	0.8571428571428571	6	1.0	0.8571428571428571	7	6	1	3	0	0.1111111111111111	1	9	0.6	9	0.6	0.25	0.5827079406802799	0.9057930236099919	0.2292441791823015	0.8120970632869591	0.6570271069090254	0.8213775456832864	0.883399432359543	0.8520670976268206	0.42857142857142855	0.2857142857142857	0.0
6309	0.04077380407150702	0.004113436883082578	-0.0024921921326670413	0.7874597909233307	None	0	0	0.25	2	0.8888888888888888	8	1.0	0.8888888888888888	10	8	0	2	0	0.09090909090909091	1	11	0.7333333333333333	11	1.0	0.2	0.6482563701413687	0.8427086300508353	0.17871515394706977	0.9621593750683978	0.4221449965485332	0.8920349783316378	0.8540766892771608	0.9122966731579732	0.55	0.1	0.0
904	None	None	None	None	None	0	0	0.25	1	1.0	3	0.8333333333333334	0.3333333333333333	2	1	2	0	0	0.6666666666666666	3	2	0.3333333333333333	5	0.0	0.6666666666666666	0.3492860203898013	0.5465538248672123	0.3559288770660837	0.5	0.5019309622580648	0.5063434270335547	0.6700532521584398	0.5176702453725281	0	0	0.0
7320	0.0642949382326537	0.02278535430515282	0.020695243739169443	0.6679645420639984	None	0	0	0.2	2	0.9230769230769231	12	1.0	0.9230769230769231	14	12	0	2	0	0.06666666666666667	1	15	1.0	15	1.0	0.14285714285714285	0.5892002470285355	0.8738379214278595	0.2292441791823015	0.8550257069763436	0.5423502382359607	0.8280640738591881	0.8702237050673152	0.8532877630149897	0.5357142857142857	0.14285714285714285	0.0
5393	0.01080582736367005	0.0019479354970027417	0.0017646630320515178	0.9727285822442914	None	0	0	0.4	2	0.8	4	1.0	0.8	5	4	1	2	0	0.14285714285714285	1	7	0.4666666666666667	7	0.4	0.3333333333333333	0.5892002470285355	0.8888237166668774	0.2292441791823015	0.8677110069281996	0.6289610410066411	0.8734315078106472	0.9029014684584817	0.8769399353072366	0.6000000000000001	0.2	0.0
5224	0.012073053630440424	0.0024021739650362567	-0.0009484915375018363	0.9846370899327072	None	0	0	0.4	2	0.8	4	1.0	0.8	6	4	0	2	0	0.14285714285714285	1	7	0.4666666666666667	7	1.0	0.3333333333333333	0.6170868653090281	0.887640825700888	0.25814814099199185	0.8884586149046366	0.3210527866787745	0.877359489034693	0.9026265820331183	0.8845804222061132	0.5833333333333333	0.3333333333333333	0.0
90	None	None	None	None	None	0	0	0.125	1	1.0	10	0.5714285714285714	0.6	7	6	4	0	0	0.42857142857142855	7	3	0.8	12	0.0	0.6	0.3121800253495143	0.584693474261786	0.9522845984234571	0.9666213134869033	0.49085891605564874	0.6013492003409658	0.9203113729966256	0.7978671077228021	0	0	0.0
4371	0.04395916554155445	0.01508203781440122	0.012328357437484703	0.78439081951313	None	0	0	0.3333333333333333	2	0.8571428571428571	6	1.0	0.8571428571428571	7	6	1	4	0	0.1111111111111111	1	9	0.6	9	0.8	0.25	0.6449734835895207	0.8656980186756894	0.10534827478354578	0.8105259929977976	0.4166166235341705	0.8300287099003896	0.9012918434925478	0.8367490838174881	0.3571428571428571	0.2857142857142857	0.0
5924	0.049282817522024375	0.023117589880620987	0.02028490402419752	0.6595125275998241	None	0	0	0.2857142857142857	2	0.875	7	1.0	0.875	9	7	0	2	0	0.1	1	10	0.6666666666666666	10	1.0	0.2222222222222222	0.6449734835895207	0.8413481252327044	0.10534827478354578	0.8009858075244188	0.34016581849644323	0.8669010639996	0.9029014684584817	0.8381957144257972	0.5555555555555556	0.2222222222222222	0.0
4593	0.04221246881761963	0.005284786162631593	0.0029466091335553653	0.786544462909092	None	0	0	0.3333333333333333	2	0.8571428571428571	6	1.0	0.8571428571428571	8	6	0	2	0	0.1111111111111111	1	9	0.6	9	1.0	0.25	0.6170868653090281	0.8516382430625732	0.10534827478354578	0.8537380931495785	0.4268970057606042	0.8201035545904543	0.8926732242313855	0.8424087929798282	0.5625	0.25	0.0
6537	0.038580755149759345	0.006773819780726987	0.0011339658142758254	0.5470588592527541	None	0	0	0.3333333333333333	2	0.8571428571428571	6	1.0	0.8571428571428571	7	6	1	3	0	0.1111111111111111	1	9	0.6	9	0.6	0.25	0.5892002470285355	0.8608110899560099	0.2292441791823015	0.8659092577036962	0.5423502382359607	0.8386668779470983	0.883399432359543	0.8555176717875594	0.5714285714285714	0.2857142857142857	0.0
5232	0.016758202613721886	0.0022045726418500606	-0.001814857509973053	0.9753180527025982	None	0	0	0.3333333333333333	2	0.8333333333333334	5	1.0	0.8333333333333334	6	5	1	3	0	0.125	1	8	0.5333333333333333	8	0.6	0.2857142857142857	0.6138039787571801	0.8768236494608106	0.10267413739177289	0.795281064822207	0.4268970057606042	0.820581595473677	0.8931647911658711	0.8338754734783396	0.3333333333333333	0.3333333333333333	0.0
2826	0.004252566434979812	0.0010216501971963131	-6.873870423622206e-05	0.9864969574812605	None	1.0	1	1.0	4	0.25	1	0.5	0.25	5	1	0	0	0	0.75	4	3	0.4	6	0.0	1.0	0.5155573200054676	0.8802278505912353	0.5890991333787918	0.8810547369801875	0.6261235914085936	0.8772281222074476	0.8510922026413688	0.8795131978846527	0	0	0.0
7160	0.03873684286946646	0.01600301260439106	0.015610182098153385	0.7861672318245534	None	0	0	0.3333333333333333	2	0.8571428571428571	6	1.0	0.8571428571428571	8	6	0	2	0	0.1111111111111111	1	9	0.6	9	1.0	0.25	0.6170868653090281	0.8513694691926655	0.16729622698292362	0.8730549601104616	0.46037072962563375	0.8516399691133151	0.9029445915684802	0.8590049137041903	0.5625	0.25	0.0
5870	0.03922400747344907	0.017246894662194583	0.010535383406566812	0.700690918191997	None	0	0	0.3333333333333333	2	0.8571428571428571	6	1.0	0.8571428571428571	7	6	1	3	0	0.1111111111111111	1	9	0.6	9	0.6	0.25	0.6449734835895207	0.8651378979709978	0.10534827478354578	0.8105259929977976	0.3783912210153068	0.8458546355845545	0.9005242609204496	0.8417765566462649	0.42857142857142855	0.2857142857142857	0.0
5632	0.029361129207301582	0.00038634222733051647	-0.0002949866602145087	0.990154818435888	None	0	0	0.3333333333333333	2	0.8571428571428571	6	1.0	0.8571428571428571	8	6	0	2	0	0.1111111111111111	1	9	0.6	9	1.0	0.25	0.6449734835895207	0.8542414071937068	0.10534827478354578	0.8251900721040009	0.3401654879382063	0.8656494996849644	0.9029014684584817	0.8491224545817895	0.5625	0.25	0.0
5404	0.03160899654416063	0.0032472280459065355	-0.0001677309762518962	0.8338861665504931	None	0	0	0.3333333333333333	2	0.8333333333333334	5	1.0	0.6666666666666666	6	4	1	3	0	0.125	1	8	0.5333333333333333	8	0.75	0.2857142857142857	0.6170868653090281	0.8773065918701002	0.10534827478354578	0.8224877398706785	0.4268970057606042	0.8511093376941621	0.8932793233995268	0.8516915313812132	0.5	0.5	0.0
27	None	None	None	None	None	0	0	1.0	2	0.0	0	1.0	0	1	0	1	0	0	0.3333333333333333	3	1	0.2	3	0.0	1.0	0	0	0	0	0	0	0	0	0	0	0
7417	0.06059717383749003	0.013389592527194504	0.006812415495424987	0.6905965005585828	None	0	0	0.25	2	0.8888888888888888	8	1.0	0.8888888888888888	10	8	0	2	0	0.09090909090909091	1	11	0.7333333333333333	11	1.0	0.2	0.5892002470285355	0.8444041998088896	0.31353794530444706	0.8968602704976301	0.40778430450117237	0.8002905810844226	0.844913202856109	0.8516286329771838	0.55	0.2	0.0
6996	0.018174567596284073	0.004906950735336053	-0.004823937855874888	0.9973149982932025	None	0	0	0.3333333333333333	2	0.8333333333333334	5	1.0	0.8333333333333334	7	5	0	2	0	0.125	1	8	0.5333333333333333	8	1.0	0.2857142857142857	0.6449734835895207	0.8684549420311705	0.10534827478354578	0.7474182449497224	0.30193975486110575	0.8763248077038681	0.9029014684584817	0.838003122991893	0.5714285714285714	0.2857142857142857	0.0
4531	0.011388164404153083	0.0021758895716119868	0.0011624196935870977	0.9653025946498496	None	0	0	0.4	2	0.8	4	1.0	0.8	5	4	1	3	0	0.14285714285714285	1	7	0.4666666666666667	7	0.6	0.3333333333333333	0.5892002470285355	0.8892405680096601	0.10534827478354578	0.8350512227451407	0.43717738798703804	0.8886775282949871	0.883399432359543	0.8729601994877869	0.4	0.2	0.0
5937	0.043093576119175254	0.018586657354877863	0.016637077319219224	0.7782634643120983	None	0	0	0.3333333333333333	2	0.8571428571428571	6	1.0	0.8571428571428571	7	6	1	3	0	0.1111111111111111	1	9	0.6	9	0.6	0.25	0.6449734835895207	0.865419073572883	0.10534827478354578	0.8590379744803476	0.4166166235341705	0.853394914251004	0.9029014684584817	0.8593558591868932	0.5714285714285714	0.2857142857142857	0.0
5639	0.01749471736314674	0.0026977005241475963	-0.0025057600938677015	0.9975145949984013	None	0	0	0.3333333333333333	2	0.8333333333333334	5	1.0	0.8333333333333334	7	5	0	2	0	0.125	1	8	0.5333333333333333	8	1.0	0.2857142857142857	0.6449734835895207	0.8684549420311705	0.10534827478354578	0.7474182449497224	0.30193975486110575	0.8763248077038681	0.9029014684584817	0.838003122991893	0.5714285714285714	0.2857142857142857	0.0
4390	0.021838856535841007	0.0018960173994651568	-0.0015059518520172017	0.9902821055078176	None	0	0	0.3333333333333333	2	0.8333333333333334	5	1.0	0.8333333333333334	6	5	1	3	0	0.125	1	8	0.5333333333333333	8	0.6	0.2857142857142857	0.6449734835895207	0.8811288617175091	0.10534827478354578	0.6144669977289142	0.3592781891976381	0.8225610140649848	0.9026582760093921	0.7915613621940186	0.5	0.3333333333333333	0.0
954	None	None	None	None	None	0	0	0.5	2	0.6666666666666666	2	0.8333333333333334	0	1	0	3	1	0	0.6666666666666666	3	2	0.3333333333333333	5	0.1111111111111111	0.6666666666666666	0	0	0	0	0	0	0	0	0	0	0
1596	None	None	None	None	None	0	0	0.14285714285714285	1	1.0	8	0.5555555555555556	0.75	7	6	2	2	0	0.5	6	3	0.6666666666666666	10	0.2857142857142857	0.5	0.8112969862541586	0.9027630536094142	0.20475371090204156	0.9729913001305651	0.9303967362103964	0.9206074524305986	0.9596502823373203	0.9401605154349173	0.5714285714285714	0	0.0
5636	0.029183250642224424	0.005686997698994548	0.005327621623473937	0.8587480732217079	None	0	0	0.3333333333333333	2	0.8333333333333334	5	1.0	0.8333333333333334	6	5	1	3	0	0.125	1	8	0.5333333333333333	8	0.6	0.2857142857142857	0.6170868653090281	0.8773065918701002	0.10534827478354578	0.8224877398706785	0.40778430450117237	0.8437667034673861	0.8922606406632897	0.8492839292547208	0.5	0.3333333333333333	0.0
4398	0.043766276342781	0.011120674910957385	0.009180585398245528	0.8002443619929157	None	0	0	0.3333333333333333	2	0.8571428571428571	6	1.0	0.8571428571428571	7	6	1	3	0	0.1111111111111111	1	9	0.6	9	0.6	0.25	0.6449734835895207	0.8656980186756894	0.10534827478354578	0.8105259929977976	0.4166166235341705	0.8300287099003896	0.9012918434925478	0.8367490838174881	0.5714285714285714	0.2857142857142857	0.0
6356	0.02645939931002769	0.0021439644303964086	-0.002059224395783119	0.9898507172989691	None	0	0	0.3333333333333333	2	0.8571428571428571	6	1.0	0.8571428571428571	8	6	0	2	0	0.1111111111111111	1	9	0.6	9	1.0	0.25	0.6449734835895207	0.8541073552523598	0.10534827478354578	0.7086828300739663	0.32105278667877446	0.8870303028771082	0.9029014684584817	0.8281131828238202	0.5625	0.25	0.0
6957	0.1045118154579974	0.03052202939267582	0.028661180392834915	0.7117678142295207	None	0	0	0.125	2	0.9523809523809523	20	1.0	0.9523809523809523	22	20	0	2	0	0.043478260869565216	1	23	1.5333333333333334	23	1.0	0.09090909090909091	0.6466149268654446	0.7565429490551866	0.10534827478354578	0.8297662799735003	0.30193975486110575	0.8371597560891724	0.9035328478607855	0.8102566383833287	0.5227272727272727	0.13636363636363635	0.0
940	None	None	None	None	None	0	0	0.25	1	1.0	3	0.8333333333333334	0.3333333333333333	1	1	3	0	0	0.6666666666666666	2	3	0.3333333333333333	5	0.0	0	0.4162898705055788	0.5	0.22070515456503034	0.5	0.14466755222960867	0.5	0.7584377904527219	0.5	0	0	0.0
6798	0.042611190315358774	0.014356264522647148	0.014069558504687163	0.8112404075490147	None	0	0	0.3333333333333333	2	0.8571428571428571	6	1.0	0.8571428571428571	8	6	0	2	0	0.1111111111111111	1	9	0.6	9	1.0	0.25	0.6449734835895207	0.8542414071937068	0.10534827478354578	0.8251900721040009	0.3592781891976381	0.8690074284837583	0.9029014684584817	0.8503644733150011	0.5625	0.25	0.0
2776	0.0027889129587069673	0.001079061695193683	0.00011944293520926348	0.9869032124757666	None	1.0	1	1.0	4	0.25	1	0.5	0.25	3	1	2	0	0	0.75	4	3	0.4	6	0.0	1.0	0.6622124028989028	0.6897167716767202	0.4491610720145511	0.9291584706897656	0.44249770886311923	0.9458425207496958	0.9050985485965551	0.8887071886486777	0	0	0.0
7504	0.08290096674860882	0.008070214690939038	0.003340235480349339	0.6266890006251573	None	0	0	0.16666666666666666	2	0.9333333333333333	14	1.0	0.9333333333333333	16	14	0	2	0	0.058823529411764705	1	17	1.1333333333333333	17	1.0	0.125	0.4050225749323242	0.8187809354375852	0.2776062334639331	0.8681758654422299	0.5423502382359607	0.8100248185750297	0.8770036861854742	0.8340216957491792	0.53125	0.125	0.0
1040	None	None	None	None	None	0	0	0.5	3	0.6666666666666666	4	0.6666666666666666	0.16666666666666666	2	1	5	4	0	0.75	4	3	0.5333333333333333	8	0.3076923076923077	1.0	0.7028258592265733	0.5876455906055585	0.544095392986242	0.6012420110909863	0.5121427942433232	0.9834782925352936	0.8833177898415505	0.8343949859004114	0.5	0	0.0
1030	None	None	None	None	None	0	0	0.16666666666666666	1	1.0	6	0.8	0.5	3	3	4	0	0	0.4	5	2	0.5333333333333333	8	0.0	0	0.2357315274046346	0.7203854542612929	0.3559288770660837	0.827844756227043	0.5044684692198793	0.8991345033634349	0.7501000419463654	0.8275196262170987	0	0	0.0
2368	None	None	None	None	None	0	0	0.5	2	0.3333333333333333	1	0.5555555555555556	0.3333333333333333	2	1	2	1	0	1.0	3	3	0.3333333333333333	5	0.14285714285714285	0	0.29925911423451673	0.7375575113833661	0.3259992106535987	0.7796981767969506	0.7968605233981523	0.5752401820039496	0.9079741979009494	0.7040852596366243	1.0	0.5	0.0
2385	None	None	None	None	None	1.0	1	1.0	4	0.25	1	0.5	0	1	0	4	0	0	0.75	3	4	0.4	6	0.0	1.0	0	0	0	0	0	0	0	0	0	0	0
1766	None	None	None	None	None	0	0	0.5	1	1.0	1	1.0	0	1	0	1	3	0	0.3333333333333333	1	3	0.2	3	0.6	0	0	0	0	0	0	0	0	0	0	0	0
5590	0.04953306805463326	0.008730957680438136	0.004072440310901958	0.7890794792524725	None	0	0	0.25	2	0.8888888888888888	8	1.0	0.8888888888888888	9	8	1	3	0	0.09090909090909091	1	11	0.7333333333333333	11	0.6	0.2	0.6449734835895207	0.8440357407801824	0.10534827478354578	0.8176366863216273	0.30193975486110575	0.8480402417538833	0.9029014684584817	0.8370034504556554	0.5555555555555556	0.2222222222222222	0.0
3542	0.009491278209141545	0.003863208486037014	0.0028139622072383768	0.9752839334453894	None	0.5	1	0.6666666666666666	4	0.5	3	0.4444444444444444	0.5	5	3	2	0	0	0.5	6	3	0.5333333333333333	8	0.0	1.0	0.6105789615559427	0.8137077108892767	0.8360679328307796	0.9019772417903408	0.7253641998404539	0.7833203175013285	0.7644385192216923	0.8401840992898312	0	0	0.0
544	None	None	None	None	None	0	0	0.75	3	0.25	1	0.5	0.25	3	1	2	1	0	0.75	4	3	0.4	6	0.16666666666666666	1.0	0.43492164423215185	0.8822538208911829	0.8259608577400908	0.8569710273699365	0.7977930476794081	0.7619212017157391	0.8206364588278241	0.8396799863197798	1.0	0.3333333333333333	0.0
7497	0.08719623340579578	0.03276446717174123	0.03265059628816261	0.6218314483577894	None	0	0	0.16666666666666666	2	0.9333333333333333	14	1.0	0.9333333333333333	16	14	0	2	0	0.058823529411764705	1	17	1.1333333333333333	17	1.0	0.125	0.5892002470285355	0.8552424028014287	0.2776062334639331	0.8681758654422299	0.5423502382359607	0.817171951065722	0.8880574009257095	0.8480667144759646	0.53125	0.1875	0.0
5448	0.03125702209607799	0.005666200271073877	0.004848988008056474	0.8569142577883337	None	0	0	0.3333333333333333	2	0.8333333333333334	5	1.0	0.8333333333333334	6	5	1	3	0	0.125	1	8	0.5333333333333333	8	0.6	0.2857142857142857	0.6170868653090281	0.8769726508874033	0.10534827478354578	0.8224877398706785	0.40778430450117237	0.843766703467386	0.8922606406632897	0.8491516665899939	0.3333333333333333	0.3333333333333333	0.0
3441	0.012910138016509186	0.003465079306322397	0.0024996331801239186	0.9713029223955015	None	0.5	1	0.6666666666666666	4	0.5714285714285714	4	0.42857142857142855	0.5714285714285714	6	4	2	0	0	0.42857142857142855	7	3	0.6	9	0.0	1.0	0.4306461023877667	0.8716035189878223	0.6432528861246416	0.9101640280401851	0.7862026182219581	0.7844235016035607	0.9011008660681985	0.8630466137026279	0	0	0.0
2627	None	None	None	None	None	0	0	0.18181818181818182	2	0.9285714285714286	13	0.6666666666666666	0.2857142857142857	4	4	11	3	0	0.6666666666666666	6	4	1.0666666666666667	16	0.11538461538461539	0	0.8825863246472092	0.5595074919012073	0.12675095935237404	0.9460671679890043	0.9994350404472497	0.7766335467347953	0.9795274587555253	0.8099929207194947	0.5	0.25	0.0
1886	None	None	None	None	None	1.0	1	1.0	4	0.25	1	0.6666666666666666	0	4	0	1	0	0	1.0	3	3	0.4	6	0.0	0.6666666666666666	0	0	0	0	0	0	0	0	0	0	0
3938	0.01255590259368753	0.0055067032943266645	0.005480987844962198	0.9511714872896322	None	0	0	0.38461538461538464	5	0.5882352941176471	10	0.4523809523809524	0.29411764705882354	7	5	11	8	0	0.8571428571428571	6	7	1.2666666666666666	19	0.3333333333333333	0.375	0.8825863246472092	0.8701305041986052	0.12675095935237404	0.9413399295220933	0.9994350404472497	0.9518255954358316	0.9795274587555253	0.9278241946118037	0.2857142857142857	0.14285714285714285	0.0
3333	0.004051148565924183	0.002407039288736443	0.002392868252011515	0.9844852235948264	None	0.5	1	0.7142857142857143	5	0.375	3	0.5	0.25	4	2	5	0	0	0.8	5	4	0.6666666666666666	10	0.0	0.6666666666666666	0.5630681407807051	0.65275422918495	0.6426145024226654	0.9157948981277269	0.7583777080291942	0.8054476448750484	0.7907267975334029	0.8144920959752007	0	0	0.0
2770	0.009899034086724877	0.0016184902178219616	0.00032412790931171133	0.9929797941358667	None	0	0	0.5	2	0.75	3	1.0	0.75	4	3	1	3	0	0.16666666666666666	1	6	0.4	6	0.6	0.4	0.6154821554108243	0.9084673298731302	0.16729622698292362	0.9472586558907825	0.4571637481794134	0.814710366843197	0.9032910673842257	0.9021533146058809	0.5	0.5	0.0
1635	None	None	None	None	None	0	0	0.4	6	0.55	11	0.4583333333333333	0.25	7	5	14	8	0	0.75	8	6	1.4666666666666666	22	0.26666666666666666	0.25	0.8825863246472092	0.8701305041986052	0.12675095935237404	0.9481132310499594	0.9994350404472497	0.9518255954358316	0.9795274587555253	0.9306699157813814	0.14285714285714285	0.14285714285714285	0.0
4156	0.0773858885683813	0.00734565150304346	-0.006976150937555706	0.6300568468001724	None	0	0	0.2	2	0.9166666666666666	11	1.0	0.8333333333333334	11	10	2	5	0	0.07142857142857142	1	14	0.9333333333333333	14	0.7142857142857143	0.15384615384615385	0.5892002470285355	0.8398627407317256	0.10534827478354578	0.8729965138868014	0.30193975486110575	0.8367733128435048	0.883399432359543	0.8506590104362559	0.18181818181818182	0.18181818181818182	0.0
4034	0.01166819498824383	0.0016794535411736873	-0.0007254510142369225	0.9803240025439757	None	0	0	0.4	2	0.8	4	1.0	0.8	6	4	0	2	0	0.14285714285714285	1	7	0.4666666666666667	7	1.0	0.3333333333333333	0.6170868653090281	0.8769726508874033	0.16729622698292362	0.8385576930498828	0.5177091639621662	0.8641290653097974	0.9023575038820622	0.8606309651862426	0.5833333333333333	0.3333333333333333	0.0
2366	None	None	None	None	None	0	0	0.5	3	0.7142857142857143	5	0.42857142857142855	0.7142857142857143	8	5	0	0	0	0.42857142857142855	3	7	0.6	9	0.0	1.0	0.6406105802317257	0.8534881356728105	0.6928332528622583	0.9182641225456278	0.5052317763796614	0.9526244474970996	0.7852688276819392	0.9163771003654105	0	0	0.0
173	None	None	None	None	None	1.0	1	0.8	4	0.4	2	0.4375	0.4	5	2	1	0	0	1.0	4	4	0.4666666666666667	7	0.0	0.6666666666666666	0.7010568612212247	0.7664813956878284	0.44360332730541	0.8991142052940128	0.5798336146044314	0.8100066341231782	0.8328899561199969	0.833227248590181	0	0	0.0
5028	0.011530900859411714	0.0020448649561874634	0.0016817353997748007	0.9701200350159463	None	0	0	0.4	2	0.8	4	1.0	0.8	5	4	1	5	0	0.14285714285714285	1	7	0.4666666666666667	7	1.0	0.3333333333333333	0.4050225749323242	0.88352579676981	0.2292441791823015	0.9380529968480956	0.4166166235341705	0.8171564187346685	0.9024145402931038	0.8889761923492849	0.2	0.4	0.0
3769	0.02776907604786671	0.010524865216448626	0.009845375149758724	0.8384154700619413	None	0	0	0.3333333333333333	2	0.8333333333333334	5	1.0	0.8333333333333334	6	5	1	2	0	0.125	1	8	0.5333333333333333	8	0.4	0.2857142857142857	0.6170868653090281	0.8773065918701002	0.10534827478354578	0.8224877398706785	0.38867160324174066	0.8398879084031842	0.8925542301122461	0.8480367638624253	0.5833333333333333	0.3333333333333333	0.0
7536	0.08779322565449535	0.006467747616543408	-0.006309421207859251	0.6860231693059871	None	0	0	0.16666666666666666	2	0.9333333333333333	14	1.0	0.9333333333333333	15	14	1	4	0	0.058823529411764705	1	17	1.1333333333333333	17	0.8	0.125	0.4050225749323242	0.8270140622581946	0.2292441791823015	0.8643333211100998	0.5423502382359607	0.8246221932282258	0.8829799013280819	0.8395365594986632	0.16666666666666666	0.13333333333333333	0.0
7317	0.06991807446326598	0.03392260843553846	0.029458949270200336	0.6518150759900982	None	0	0	0.18181818181818182	2	0.9285714285714286	13	1.0	0.9285714285714286	15	13	0	2	0	0.0625	1	16	1.0666666666666667	16	1.0	0.13333333333333333	0.5892002470285355	0.8702614238578873	0.2292441791823015	0.8537709764420442	0.5423502382359607	0.8437717006806047	0.883399432359543	0.8562854677047157	0.5333333333333333	0.13333333333333333	0.0
1353	None	None	None	None	None	0.5	1	0.6666666666666666	4	0.5	3	0.5	0.3333333333333333	6	2	1	0	0	1.0	4	4	0.5333333333333333	8	0.0	0.5	0.6816346320600637	0.7863288449130105	0.44638219965998055	0.8843801056593277	0.5860729777365192	0.814550060176989	0.8235123920357389	0.8328259109070331	0	0	0.0
6884	0.06230958500899141	0.014458659399827652	0.010329531761985958	0.6504333151259182	None	0	0	0.25	2	0.9	9	1.0	0.9	11	9	0	2	0	0.08333333333333333	1	12	0.8	12	1.0	0.18181818181818182	0.5892002470285355	0.856925353921812	0.32596828774556474	0.870146318896325	0.5423502382359607	0.7925095889052755	0.8036512788600874	0.8425668784194862	0.5454545454545454	0.18181818181818182	0.0
76	None	None	None	None	None	0	0	0.6666666666666666	2	0.5	1	1.0	0.5	2	1	1	2	0	0.25	4	1	0.26666666666666666	4	0.4	0.6666666666666666	0.5985697065328879	0.9762860965366097	0.5107016785888289	0.9838096458333305	0.5247101949502674	0.5796575450691057	0.8507209680179112	0.9379269156875268	0.75	0.5	0.0
3069	0.013464496996119584	0.005228946702459735	0.0025517984250223264	0.9648494634557984	None	0.5	1	0.6666666666666666	4	0.5714285714285714	4	0.42857142857142855	0.5714285714285714	7	4	1	0	0	0.42857142857142855	7	3	0.6	9	0.0	1.0	0.6105789615559427	0.8001071146655885	0.45043783941850357	0.9029836914863364	0.6692507240144708	0.85601064888748	0.8137262861377454	0.8581624396993089	0	0	0.0
219	None	None	None	None	None	0.25	1	0.7	7	0.3076923076923077	4	0.35714285714285715	0.23076923076923078	9	3	5	4	0	0.8571428571428571	6	7	1.0	15	0.5	0.5454545454545454	0.46835158829407764	0.8193421962518487	0.4050812122505871	0.9387115833748176	0.7438068492958009	0.9597561314055308	0.8456806101708841	0.922072531215085	0.16666666666666666	0.1111111111111111	0.0
4691	0.03544275575169564	0.009037588089367532	0.008710653379098359	0.7425222814863255	None	0	0	0.3333333333333333	2	0.8571428571428571	6	1.0	0.8571428571428571	7	6	1	3	0	0.1111111111111111	1	9	0.6	9	0.6	0.25	0.6449734835895207	0.865419073572883	0.10534827478354578	0.8105259929977976	0.3783912210153068	0.8393907210251155	0.9005242609204496	0.8397084606302563	0.42857142857142855	0.2857142857142857	0.0
563	None	None	None	None	None	0	0	0.05555555555555555	1	1.0	25	0.21428571428571427	0.72	19	18	7	4	0	0.3888888888888889	18	7	1.8	27	0.23529411764705882	0.24	0.4229079444205392	0.8505466629750617	0.3237919660777984	0.9497415723530029	0.6956713053970127	0.9034302086930475	0.8925842623149265	0.9092583827385577	0.15789473684210525	0.2631578947368421	0.0
5768	0.030081136754519993	0.0009704536880405521	0.0006267603984135214	0.6647815672378731	None	0	0	0.3333333333333333	2	0.8571428571428571	6	1.0	0.7142857142857143	7	5	1	3	0	0.1111111111111111	1	9	0.6	9	0.75	0.25	0.5892002470285355	0.8664602477322754	0.10534827478354578	0.8682906611888663	0.3783912210153068	0.8001084475528069	0.8305414453129053	0.8473939726945188	0.42857142857142855	0.2857142857142857	0.0
7508	0.08988930672662236	0.034881269916096025	0.03456625261659581	0.6444718176927742	None	0	0	0.16666666666666666	2	0.9333333333333333	14	1.0	0.9333333333333333	16	14	0	2	0	0.058823529411764705	1	17	1.1333333333333333	17	1.0	0.125	0.5892002470285355	0.8859832863993633	0.2292441791823015	0.825978001974602	0.5423502382359607	0.8552715875593839	0.8931729620066611	0.857510672107534	0.53125	0.125	0.0
6336	0.016516132380842208	0.0023618147232859913	-0.0020755977233755285	0.9739126211645018	None	0	0	0.3333333333333333	2	0.8333333333333334	5	1.0	0.8333333333333334	7	5	0	2	0	0.125	1	8	0.5333333333333333	8	1.0	0.2857142857142857	0.6449734835895207	0.8791136690570045	0.10534827478354578	0.8855195049603545	0.30193975486110575	0.840750801151778	0.9024145402931038	0.8696520973241505	0.5714285714285714	0.2857142857142857	0.0
5248	0.011587502762816098	0.0019015336801272602	0.001515117504217687	0.9650779610293247	None	0	0	0.4	2	0.8	4	1.0	0.8	5	4	1	3	0	0.14285714285714285	1	7	0.4666666666666667	7	0.6	0.3333333333333333	0.5892002470285355	0.8896531830989729	0.2292441791823015	0.9380529968480956	0.3830340041515917	0.8373917840225777	0.9017148750321855	0.8954717199716178	0.6	0.6	0.0
2558	0.0011705183100963142	0.00011837663910614459	-0.00011837617413621506	0.9966740286905748	None	0	0	1.0	3	0.0	0	0.6666666666666666	0	2	0	1	1	0	0.6666666666666666	3	2	0.26666666666666666	4	0.25	1.0	0	0	0	0	0	0	0	0	0	0	0
2736	3.022631457694404e-06	4.794923110662745e-08	-2.1350231248072975e-08	0.9999954256758442	None	0	0	0.5	2	0.3333333333333333	1	0.625	0	1	0	3	1	0	0.5	4	2	0.3333333333333333	5	0.1111111111111111	0	0	0	0	0	0	0	0	0	0	0	0
6921	0.0968648212219863	0.030433172774964705	0.009584545733820893	0.7158647748567215	None	0	0	0.16666666666666666	2	0.9333333333333333	14	1.0	0.9333333333333333	16	14	0	2	0	0.058823529411764705	1	17	1.1333333333333333	17	1.0	0.125	0.6170868653090281	0.8900725809529426	0.10534827478354578	0.8117860374151534	0.3592781891976381	0.8586725937496115	0.9029014684584817	0.85641356209371	0.53125	0.125	0.0
5361	0.04184258216056098	0.016386753245794007	0.014898941037007998	0.6958918962962484	None	0	0	0.3333333333333333	2	0.8571428571428571	6	1.0	0.8571428571428571	7	6	1	3	0	0.1111111111111111	1	9	0.6	9	0.6	0.25	0.6384077104858246	0.8647726765215196	0.10534827478354578	0.8105259929977976	0.3783912210153068	0.8458546355845545	0.898112183664836	0.8416376937068003	0.42857142857142855	0.2857142857142857	0.0
2674	0.0034760701218119797	0.001956894763119508	4.221482915793351e-05	0.9798947002195459	None	1.0	1	0.8	4	0.4	2	0.4666666666666667	0.4	4	2	2	0	0	0.6	5	3	0.4666666666666667	7	0.0	1.0	0.6816346320600637	0.7998951555604656	0.4453352022758284	0.944156519857053	0.4786827622890771	0.8668358272445733	0.8810723552697298	0.8837962822148113	0	0	0.0
1600	None	None	None	None	None	0	0	0.6666666666666666	6	0.18181818181818182	2	0.9285714285714286	0	6	0	6	0	0	0.2857142857142857	2	7	0.8666666666666667	13	0.0	0	0	0	0	0	0	0	0	0	0	0	0
1896	None	None	None	None	None	0.5	1	0.8333333333333334	5	0.2857142857142857	2	0.5	0.2857142857142857	5	2	3	0	0	0.5	6	3	0.6	9	0.0	0.6666666666666666	0.6622124028989028	0.7691896668888882	0.4491610720145511	0.8986146433244534	0.7077688549412515	0.8460956799342361	0.8137262861377454	0.8450974948423733	0	0	0.0
874	None	None	None	None	None	0	0	1.0	3	0.0	0	0.6666666666666666	0	1	0	2	2	0	0.6666666666666666	2	3	0.26666666666666666	4	0.2857142857142857	1.0	0	0	0	0	0	0	0	0	0	0	0
7117	0.09887396394388409	0.039181473466725465	0.0358130474571355	0.6893695864130417	None	0	0	0.15384615384615385	2	0.9411764705882353	16	1.0	0.9411764705882353	18	16	0	2	0	0.05263157894736842	1	19	1.2666666666666666	19	1.0	0.1111111111111111	0.5892002470285355	0.889306508190356	0.2292441791823015	0.8188700838774348	0.5423502382359607	0.8559573078321625	0.8925519251752871	0.8571110245235002	0.5277777777777778	0.1111111111111111	0.0
1196	None	None	None	None	None	0	0	0.5	2	0.5	2	0.5	0.5	3	2	2	2	0	0.75	3	4	0.4	6	0.2857142857142857	0.6666666666666666	0.4636098935511379	0.7231500321255291	0.8421555457151897	0.6613040667115421	0.9246433332814877	0.6964665685789709	0.9003021676462378	0.6942207742127565	0.6666666666666666	0.6666666666666666	0.0
292	None	None	None	None	None	0	0	1.0	1	0	0	1.0	0	1	0	0	1	0	0.5	2	1	0.13333333333333333	2	0.3333333333333333	0	0	0	0	0	0	0	0	0	0	0	0
3420	0.01477438827099812	0.003174207261507051	-0.0001645173181743718	0.9589357659119534	None	0	0	0.3076923076923077	4	0.6470588235294118	11	0.4523809523809524	0.35294117647058826	6	6	12	7	0	0.8571428571428571	7	6	1.2666666666666666	19	0.25	0.4	0.8825863246472092	0.6076810342748871	0.12675095935237404	0.8746445869366168	0.9994350404472497	0.9598881961884927	0.9795274587555253	0.8643377464985113	0.16666666666666666	0.16666666666666666	0.0
1122	None	None	None	None	None	0	0	0.6	3	0.2	1	0.5833333333333334	0.2	2	1	4	1	0	0.75	3	4	0.4666666666666667	7	0.09090909090909091	0	0.29925911423451673	0.7375575113833661	0.32599921065359866	0.8637076263145699	0.810494204900543	0.7831623561315882	0.9147664281497925	0.8002693084106461	1.0	1.0	0.0
565	None	None	None	None	None	0	0	0.2857142857142857	4	0.6842105263157895	13	0.2625	0.21052631578947367	6	4	14	8	0	0.8	8	10	1.4	21	0.26666666666666666	0	0.8825863246472092	0.9294122387130799	0.227210992182368	0.7396042935462502	0.9994350404472497	0.9822990505393586	0.9710884435336935	0.9273017695150594	0.16666666666666666	0.16666666666666666	0.0
5036	0.013111727833635671	0.0019248535642224093	0.00189430601367355	0.9539216380752017	None	0	0	0.3333333333333333	2	0.8333333333333334	5	1.0	0.6666666666666666	6	4	1	3	0	0.125	1	8	0.5333333333333333	8	0.75	0.2857142857142857	0.5859540938544077	0.8720454963309633	0.16729622698292362	0.814857551907158	0.5177091639621662	0.8508619277064521	0.883399432359543	0.8473730063547208	0.5	0.3333333333333333	0.0
5573	0.011464785121090153	0.0020120791592735626	0.0010057393323974363	0.9654963158355473	None	0	0	0.4	2	0.8	4	1.0	0.8	5	4	1	3	0	0.14285714285714285	1	7	0.4666666666666667	7	0.6	0.3333333333333333	0.5892002470285355	0.8892405680096601	0.10534827478354578	0.8350512227451407	0.43717738798703804	0.8298584260867237	0.883399432359543	0.8536053842697556	0.6	0.4	0.0
6077	0.01236588076648133	0.0023886687680488836	-0.0008021388986449929	0.9836477514475525	None	0	0	0.4	2	0.8	4	1.0	0.8	6	4	0	2	0	0.14285714285714285	1	7	0.4666666666666667	7	1.0	0.3333333333333333	0.6170868653090281	0.887640825700888	0.3111034656886066	0.9000729340651966	0.3592781891976381	0.861602970719819	0.9026582760093921	0.8840331221046002	0.5833333333333333	0.3333333333333333	0.0
525	None	None	None	None	None	0	0	0.3333333333333333	2	0.7142857142857143	5	0.5	0.5714285714285714	6	4	2	1	0	0.5	6	3	0.6	9	0.16666666666666666	0.6666666666666666	0.342312976483905	0.9022161174653773	0.6102391927052506	0.9205376642983804	0.513367271769605	0.9016016433859423	0.7847573776627085	0.9085152399052314	1.0	0.16666666666666666	0.0
5167	0.011718688885352394	0.0014010945257919895	-0.0002965191497951422	0.9808418444768696	None	0	0	0.4	2	0.8	4	1.0	0.8	6	4	0	2	0	0.14285714285714285	1	7	0.4666666666666667	7	1.0	0.3333333333333333	0.6170868653090281	0.8769726508874033	0.10534827478354578	0.8224877398706785	0.3695589019823088	0.8488449113528508	0.8922606406632897	0.8508112104603491	0.5833333333333333	0.3333333333333333	0.0
5782	0.010914564908320728	0.0018033574424670337	0.0013224105494115017	0.9700176256767656	None	0	0	0.4	2	0.8	4	1.0	0.8	5	4	1	2	0	0.14285714285714285	1	7	0.4666666666666667	7	0.4	0.3333333333333333	0.5892002470285355	0.8896531830989729	0.2292441791823015	0.8963511315699395	0.6570271069090254	0.8425267206222624	0.9017148750321855	0.8780285493338615	0.6	0.4	0.0
2792	0.0032858317165600703	0.0011337816906069286	0.00020627735509285165	0.9875708666217019	None	1.0	1	1.0	4	0.25	1	0.5	0.25	4	1	1	0	0	0.75	4	3	0.4	6	0.0	1.0	0.6816346320600637	0.7998951555604656	0.4453352022758284	0.944156519857053	0.4786827622890771	0.8668358272445733	0.8810723552697298	0.8837962822148113	0	0	0.0
441	None	None	None	None	None	0	0	0.25	1	1.0	3	0.8333333333333334	0.3333333333333333	2	1	2	0	0	0.6666666666666666	3	2	0.3333333333333333	5	0.0	0.6666666666666666	0.3492860203898013	0.5465538248672123	0.3559288770660837	0.5	0.5019309622580648	0.5063434270335547	0.6700532521584398	0.5176702453725281	0	0	0.0
5319	0.046017735190773866	0.004016748850463381	0.003023717485442142	0.7956533837230377	None	0	0	0.16666666666666666	1	1.0	6	1.0	1.0	6	6	1	2	0	0.125	1	8	0.5333333333333333	8	0.3333333333333333	0	0.6170868653090281	0.8769726508874033	0.10534827478354578	0.8224877398706785	0.4268970057606042	0.8435425551034058	0.8922606406632897	0.8490790933796455	0.5833333333333334	0.3333333333333333	0.0
1299	None	None	None	None	None	0	0	1.0	3	0.0	0	0.6666666666666666	0	2	0	1	1	0	0.6666666666666666	3	2	0.26666666666666666	4	0.25	1.0	0	0	0	0	0	0	0	0	0	0	0
3876	0.01855396278054724	0.010116788435572304	0.0025065727552925424	0.9583563816739249	None	0	0	0.3333333333333333	5	0.65	13	0.4583333333333333	0.3	7	6	14	8	0	0.75	6	8	1.4666666666666666	22	0.25806451612903225	0.4444444444444444	0.8825863246472092	0.6012946185060194	0.12675095935237404	0.9545169339155479	0.9994350404472497	0.732441499259628	0.9795274587555253	0.8156662972171147	0.14285714285714285	0.14285714285714285	0.0
2698	0.009477278559246015	0.0005746379361599113	0.0005295736629188459	0.964360262850474	None	0.5	1	0.5714285714285714	4	0.625	5	0.35714285714285715	0.5	5	4	4	0	0	0.5714285714285714	7	4	0.6666666666666666	10	0.0	0.6666666666666666	0.5155573200054676	0.9057870259082244	0.44150933253710567	0.8008082053118244	0.6963513461651601	0.8363749631227664	0.8987017696106419	0.8534641050968677	0	0	0.0
1071	None	None	None	None	None	0	0	1.0	2	0.0	0	0.75	0	1	0	1	3	0	1.0	2	2	0.2	3	0.6	0	0	0	0	0	0	0	0	0	0	0	0
6178	0.045300746345465936	0.012538975849256388	0.01035469655919633	0.7966007981636343	None	0	0	0.3333333333333333	2	0.8571428571428571	6	1.0	0.8571428571428571	7	6	1	3	0	0.1111111111111111	1	9	0.6	9	0.6	0.25	0.6449734835895207	0.865419073572883	0.10534827478354578	0.8590379744803476	0.4166166235341705	0.8544221613787559	0.9029014684584817	0.859687284191788	0.2857142857142857	0.2857142857142857	0.0
366	None	None	None	None	None	0	0	0.6	3	0.6	3	0.5833333333333334	0.4	4	2	2	2	0	0.75	3	4	0.4666666666666667	7	0.3333333333333333	0.5	0.5090080745746912	0.8339123731721548	0.676090177562281	0.954064039488708	0.635186731881212	0.959190950657597	0.8196181117732367	0.9309533765356305	0.625	0	0.0
2443	None	None	None	None	None	0	0	0.75	3	0.0	0	0.5555555555555556	0	2	0	2	1	0	1.0	3	3	0.3333333333333333	5	0.16666666666666666	1.0	0	0	0	0	0	0	0	0	0	0	0
1271	None	None	None	None	None	0	0	0.6666666666666666	4	0.2857142857142857	2	0.45	0.14285714285714285	4	1	4	0	0	0.8	4	5	0.6	9	0.0	0.4	0.21594694011851664	0.5840007113333967	0.6890671744849083	0.5	0.9735921961821974	0.5063434270335547	0.9575259140853408	0.5303454693876891	0	0	0.0
6583	0.04372151393186692	0.011055274269072227	0.0026282344079544195	0.5617500563082477	None	0	0	0.3333333333333333	2	0.8571428571428571	6	1.0	0.8571428571428571	7	6	1	3	0	0.1111111111111111	1	9	0.6	9	0.6	0.25	0.5892002470285355	0.8608110899560099	0.2292441791823015	0.8745830981722126	0.5423502382359607	0.8386668779470983	0.883399432359543	0.858654946492017	0.5714285714285714	0.2857142857142857	0.0
7267	0.08162559548801966	0.015732802089845423	-0.013352595817762348	0.57883967478223	None	0	0	0.14285714285714285	2	0.9444444444444444	17	1.0	0.9444444444444444	19	17	0	2	0	0.05	1	20	1.3333333333333333	20	1.0	0.10526315789473684	0.5892002470285355	0.8709494276527016	0.32596828774556474	0.845847378129937	0.5423502382359607	0.8502366137034915	0.8925519251752871	0.8560354205661668	0.5263157894736842	0.10526315789473684	0.0
681	None	None	None	None	None	0	0	1.0	1	0	0	1.0	0	1	0	0	1	0	0.5	1	2	0.13333333333333333	2	0.3333333333333333	0	0	0	0	0	0	0	0	0	0	0	0
3867	0.027899053814231235	0.006900844586868708	0.006808820347275831	0.9682398684240807	None	0	0	0.35294117647058826	6	0.6086956521739131	14	0.3787878787878788	0.391304347826087	11	9	13	7	0	0.5454545454545454	11	6	1.6666666666666667	25	0.25	0.5217391304347826	0.8825863246472092	0.9038371454288241	0.12675095935237404	0.9410562216059897	0.9994350404472497	0.9756558010290702	0.9795274587555253	0.9478767662661728	0.18181818181818182	0.09090909090909091	0.0
6144	0.03226441473998737	0.018158752172245936	0.01814616658673955	0.8128321067055171	None	0	0	0.3333333333333333	2	0.8333333333333334	5	1.0	0.8333333333333334	7	5	0	2	0	0.125	1	8	0.5333333333333333	8	1.0	0.2857142857142857	0.5892002470285355	0.8615510046718946	0.2292441791823015	0.8745830981722126	0.5423502382359607	0.8537742642122919	0.9023075891725407	0.8635331408655202	0.5714285714285714	0.2857142857142857	0.0
6783	0.06929836356218813	0.007670520031342012	-0.006497517667640227	0.5453071422351614	None	0	0	0.2	2	0.9230769230769231	12	1.0	0.9230769230769231	14	12	0	2	0	0.06666666666666667	1	15	1.0	15	1.0	0.14285714285714285	0.5892002470285355	0.7952558046878557	0.2292441791823015	0.8550257069763436	0.5423502382359607	0.841468879968575	0.8932793233995268	0.8320498609356346	0.5357142857142857	0.21428571428571427	0.0
6928	0.03869384653949979	0.016125908533845424	0.01600551401239505	0.7888832669458966	None	0	0	0.3333333333333333	2	0.8571428571428571	6	1.0	0.8571428571428571	8	6	0	2	0	0.1111111111111111	1	9	0.6	9	1.0	0.25	0.6170868653090281	0.8513694691926655	0.16729622698292362	0.8730549601104616	0.4794834308850656	0.8420380219979852	0.9027356368040858	0.8559887612785493	0.5625	0.25	0.0
7012	0.07808156358448455	0.031475674982954206	0.030925152716711334	0.7737793074896605	None	0	0	0.2	2	0.9166666666666666	11	1.0	0.9166666666666666	13	11	0	2	0	0.07142857142857142	1	14	0.9333333333333333	14	1.0	0.15384615384615385	0.6449734835895207	0.842271212348106	0.10534827478354578	0.7973373799716645	0.30193975486110575	0.868707576463934	0.9029014684584817	0.8381933369581165	0.5384615384615385	0.23076923076923078	0.0
1219	None	None	None	None	None	0	0	0.3333333333333333	2	0.8333333333333334	5	0.8888888888888888	0.16666666666666666	1	1	6	4	0	1.0	3	3	0.5333333333333333	8	0.25	0.8	0.5731672540114917	0.5	0.6503840673379041	0.5	0.8560717519603234	0.5	0.7674536837492805	0.5	1.0	0	0.4238097356359686
6596	0.01760915510864819	0.0026474516550383364	-0.0013819178654704983	0.9705308682938665	None	0	0	0.3333333333333333	2	0.8333333333333334	5	1.0	0.8333333333333334	6	5	1	4	0	0.125	1	8	0.5333333333333333	8	0.8	0.2857142857142857	0.6170868653090281	0.8800918172168787	0.10534827478354578	0.875599806620884	0.3592781891976381	0.8312266879316278	0.9027356368040858	0.8636980372341138	0.16666666666666666	0.3333333333333333	0.0
5733	0.046643157373219335	0.013728155634292177	-0.002910747971635986	0.8087257353612596	None	0	0	0.16666666666666666	1	1.0	7	1.0	1.0	7	7	1	2	0	0.1111111111111111	1	9	0.6	9	0.3333333333333333	0	0.6449734835895207	0.865419073572883	0.10534827478354578	0.8105259929977976	0.4166166235341705	0.8300287099003896	0.9012918434925478	0.8366399056762234	0.5714285714285714	0.2857142857142857	0.0
2288	None	None	None	None	None	0	0	0.5	2	0.75	3	1.0	0.5	3	2	2	2	0	0.16666666666666666	1	6	0.4	6	0.2857142857142857	0.4	0.47167974912905847	0.9076270898997282	0.3321391965708072	0.7886691428370363	0.30193975486110575	0.8164493086435085	0.7225542448287918	0.8452905946462841	0.6666666666666666	0.6666666666666666	0.0
4149	0.017397784997454514	0.00326179807488621	0.00325772550159334	0.954938068312387	None	0	0	0.42857142857142855	6	0.5555555555555556	10	0.47619047619047616	0.3333333333333333	8	6	11	7	0	0.8571428571428571	6	7	1.3333333333333333	20	0.2916666666666667	0.375	0.8825863246472092	0.8901126333447736	0.12675095935237404	0.9243271772873226	0.9994350404472497	0.9734874234754521	0.9795274587555253	0.9389232005117564	0.25	0.125	0.0
756	None	None	None	None	None	1.0	1	1.0	4	0.25	1	0.6666666666666666	0	1	0	4	0	0	1.0	3	3	0.4	6	0.0	0.6666666666666666	0	0	0	0	0	0	0	0	0	0	0
1611	None	None	None	None	None	0	0	0.3333333333333333	1	1.0	2	1.0	0	0	0	3	1	0	1.0	2	2	0.26666666666666666	4	0.1	0	0	0	0	0	0	0	0	0	0	0	0
6937	0.08764608897700213	0.020603401521621927	0.020064996128064335	0.5907008745462988	None	0	0	0.2	2	0.9230769230769231	12	1.0	0.9230769230769231	14	12	0	2	0	0.06666666666666667	1	15	1.0	15	1.0	0.14285714285714285	0.5827079406802799	0.8973101560822602	0.2776062334639331	0.8625923316657574	0.5423502382359607	0.8170545594500151	0.8818438107610509	0.8622057246044255	0.5357142857142857	0.14285714285714285	0.0
7392	0.06738425060581905	0.0026804837842647044	0.002607377408551605	0.6347652984097819	None	0	0	0.14285714285714285	2	0.9473684210526315	18	1.0	0.9473684210526315	20	18	0	2	0	0.047619047619047616	1	21	1.4	21	1.0	0.1	0.6449734835895207	0.7649006039629148	0.10534827478354578	0.8357166451721686	0.30193975486110575	0.8456522779281742	0.904160557528027	0.8179388401238102	0.525	0.15	0.0
1818	None	None	None	None	None	0	0	1.0	2	0.0	0	1.0	0	2	0	0	2	0	0.3333333333333333	1	3	0.2	3	1.0	1.0	0	0	0	0	0	0	0	0	0	0	0
5227	0.02103882697441743	0.0019993572990264414	-0.001575515792899701	0.990248138445334	None	0	0	0.3333333333333333	2	0.8333333333333334	5	1.0	0.8333333333333334	6	5	1	3	0	0.125	1	8	0.5333333333333333	8	0.6	0.2857142857142857	0.6449734835895207	0.8811288617175091	0.10534827478354578	0.6144669977289142	0.3401654879382063	0.832276825205304	0.9023575038820622	0.7952794215899253	0.5	0.3333333333333333	0.0
5004	0.0319380663805879	0.010670809194002215	0.010670799233016337	0.8407248080124349	None	0	0	0.2	1	1.0	5	1.0	1.0	5	5	1	2	0	0.14285714285714285	1	7	0.4666666666666667	7	0.3333333333333333	0	0.5892002470285355	0.8888237166668774	0.10534827478354578	0.8350512227451407	0.3783912210153068	0.8594456968681533	0.883399432359543	0.8626066979455325	0.6	0.4	0.0
5536	0.032273111825273176	0.011268791222792018	0.011236724458546553	0.8335155791903557	None	0	0	0.3333333333333333	2	0.8333333333333334	5	1.0	0.8333333333333334	6	5	1	2	0	0.125	1	8	0.5333333333333333	8	0.4	0.2857142857142857	0.6170868653090281	0.8769726508874033	0.16729622698292362	0.8385576930498828	0.4985964627027343	0.86937264195784	0.9026265820331183	0.8624365061815916	0.5833333333333333	0.3333333333333333	0.0
370	None	None	None	None	None	0.5	1	0.8333333333333334	5	0.2857142857142857	2	0.6	0.2857142857142857	5	2	3	1	0	0.6	3	5	0.6	9	0.14285714285714285	0.6666666666666666	0.9223539195064474	0.8956108046388034	0.5546427429248664	0.9014154935775592	0.5277458198409771	0.9070220746899333	0.8581679087849474	0.9014474831445698	1.0	0.6	0.0
6587	0.01209841879982774	0.0015451646340380297	0.0004129586249544706	0.9818151940109261	None	0	0	0.4	2	0.8	4	1.0	0.8	6	4	0	2	0	0.14285714285714285	1	7	0.4666666666666667	7	1.0	0.3333333333333333	0.6170868653090281	0.8769726508874033	0.16729622698292362	0.865037615998313	0.4985964627027343	0.86937264195784	0.9026049326282244	0.870541650102376	0.5833333333333333	0.3333333333333333	0.0
7258	0.08940086559887128	0.01823724661049789	0.01817852006323448	0.6383539623202505	None	0	0	0.15384615384615385	2	0.9411764705882353	16	1.0	0.9411764705882353	18	16	0	2	0	0.05263157894736842	1	19	1.2666666666666666	19	1.0	0.1111111111111111	0.5827079406802799	0.8967396609759232	0.32596828774556474	0.80989877643101	0.6681585476973793	0.8359512591958985	0.8925519251752871	0.8515011764041547	0.5277777777777778	0.1111111111111111	0.0
4055	0.01039923479125463	0.0019125454174985519	0.0011240123198703249	0.973839941303498	None	0	0	0.4	2	0.8	4	1.0	0.8	5	4	1	2	0	0.14285714285714285	1	7	0.4666666666666667	7	0.4	0.3333333333333333	0.5892002470285355	0.8892405680096601	0.2292441791823015	0.8677110069281996	0.6570271069090254	0.852830043728597	0.9010707406232723	0.8706760812687506	0.6	0.4	0.0
4370	0.032148780908888556	0.011625143806881667	0.011577916378993693	0.8361034949326779	None	0	0	0.3333333333333333	2	0.8333333333333334	5	1.0	0.8333333333333334	7	5	0	2	0	0.125	1	8	0.5333333333333333	8	1.0	0.2857142857142857	0.5892002470285355	0.8618675348331944	0.10534827478354578	0.8610222570521509	0.43717738798703804	0.8267610895497052	0.883399432359543	0.8505828448835048	0.5714285714285714	0.2857142857142857	0.0
3095	0.009927485320160198	0.0030294923960569745	0.0023664415702697927	0.9666765682021649	None	0.5	1	0.6666666666666666	4	0.5714285714285714	4	0.42857142857142855	0.5714285714285714	6	4	2	0	0	0.42857142857142855	7	3	0.6	9	0.0	1.0	0.6105789615559427	0.8159723718941837	0.6432528861246416	0.9058471071029336	0.6973074619274623	0.8453006191451183	0.7901431117030657	0.8602239473157455	0	0	0.0
2849	0.002131616673705042	0.0008818739183721403	0.0008815408669040642	0.9916605373748523	None	0	0	0.5	2	0.75	3	0.5	0.5	3	2	2	1	0	0.75	3	4	0.4	6	0.14285714285714285	0	0.4025903242012017	0.8643390628174367	0.4523900468734456	0.913616883641578	0.7665341447615844	0.9175145897673961	0.7537691786893502	0.9008308800099317	1.0	0.6666666666666666	0.0
1771	None	None	None	None	None	0	0	0.6666666666666666	2	0.5	1	0.6666666666666666	0	0	0	3	0	0	0.6666666666666666	3	2	0.26666666666666666	4	0.0	0	0	0	0	0	0	0	0	0	0	0	0
1413	None	None	None	None	None	0	0	0.75	3	0.3333333333333333	1	0.5555555555555556	0.3333333333333333	4	1	0	0	0	1.0	3	3	0.3333333333333333	5	0.0	1.0	0.7239138927331215	0.700276681525623	0.6928332528622583	0.900284172294274	0.530113780957129	0.9663025695662918	0.819144534748016	0.894260544351032	0	0	0.0
6952	0.06811731776921781	0.022616755025645554	0.022273122549055436	0.611413604750441	None	0	0	0.2	2	0.9166666666666666	11	1.0	0.9166666666666666	12	11	1	3	0	0.07142857142857142	1	14	0.9333333333333333	14	0.6	0.15384615384615385	0.5892002470285355	0.8286919163590328	0.31353794530444706	0.8956373687919937	0.4179258006069622	0.8014113804140236	0.8510748732713088	0.8464548993925187	0.25	0.16666666666666666	0.0
7124	0.06879319825805424	0.019453342123514	0.013354200290582065	0.5927980910411723	None	0	0	0.18181818181818182	2	0.9285714285714286	13	1.0	0.9285714285714286	15	13	0	2	0	0.0625	1	16	1.0666666666666667	16	1.0	0.13333333333333333	0.5892002470285355	0.8891468037129099	0.2292441791823015	0.863790777097794	0.5423502382359607	0.8514886692568624	0.8925519251752871	0.8689651458414025	0.5333333333333333	0.13333333333333333	0.0
4205	0.011229335495783147	0.0020043878679523877	-3.4181070067839596e-05	0.9813946797609382	None	0	0	0.4	2	0.8	4	1.0	0.8	6	4	0	2	0	0.14285714285714285	1	7	0.4666666666666667	7	1.0	0.3333333333333333	0.6170868653090281	0.876635748250856	0.16729622698292362	0.8385576930498828	0.4463376966744416	0.8765197981408387	0.9029014684584817	0.864844224286777	0.5833333333333333	0.3333333333333333	0.0
3434	0.013837573943466953	0.004248617712801891	0.004184926894741005	0.9826978737517414	None	0.5	2	0.6	6	0.4166666666666667	5	0.35	0.4166666666666667	10	5	3	2	0	0.625	8	5	0.9333333333333333	14	0.4	0.6666666666666666	0.7478157697275127	0.9170047700626991	0.4495724293066378	0.8869040301841502	0.5537942099418265	0.7503976989434011	0.8668405588180067	0.8646180745286405	0.55	0.5	0.0
3318	0.013294999902261285	0.002919817995740917	0.0028372277972251764	0.9296927166888325	None	0	0	0.42857142857142855	3	0.75	6	0.4166666666666667	0.75	9	6	0	0	0	0.375	3	8	0.6666666666666666	10	0.0	1.0	0.8258734050462906	0.8908433847468766	0.7037015202480333	0.8819186926621337	0.8371674936898568	0.9692219506966507	0.7752562409393672	0.9255275349865749	0	0	0.0
6651	0.06221974137861686	0.018661172080162707	0.017002825046034207	0.6120725080042728	None	0	0	0.25	2	0.9	9	1.0	0.9	10	9	1	3	0	0.08333333333333333	1	12	0.8	12	0.6	0.18181818181818182	0.5892002470285355	0.8445225057783422	0.31353794530444706	0.8968602704976301	0.38867160324174066	0.8018261977879787	0.844913202856109	0.8520718806997981	0.3	0.3	0.0
1226	None	None	None	None	None	0	0	0.5	2	0.6666666666666666	2	0.8333333333333334	0	0	0	4	3	0	0.6666666666666666	2	3	0.3333333333333333	5	0.25	0.6666666666666666	0	0	0	0	0	0	0	0	0	0	0
5600	0.022234256511808253	0.004029656154786468	0.0022478062411336467	0.5943476488120498	None	0	0	0.3333333333333333	2	0.8333333333333334	5	1.0	0.8333333333333334	7	5	0	2	0	0.125	1	8	0.5333333333333333	8	1.0	0.2857142857142857	0.6449734835895207	0.8650287081258353	0.10534827478354578	0.8105259929977976	0.3989519854681744	0.8312600711221007	0.9012918434925478	0.8368860300938711	0.5714285714285714	0.2857142857142857	0.0
468	None	None	None	None	None	0	0	0.6666666666666666	2	0.5	1	0.6666666666666666	0.5	2	1	1	2	0	0.6666666666666666	3	2	0.26666666666666666	4	0.4	0	0.5556021457249931	0.9581544406135867	0.6636241502978992	0.8910280818518177	0.32266789316159716	0.6254816711211107	0.9268752859109786	0.871586930446173	0.75	1.0	0.19181152421845418
1707	None	None	None	None	None	0	0	0.14285714285714285	1	1.0	8	0.625	0.5	4	4	5	0	0	1.0	4	4	0.6666666666666666	10	0.0	0	0.21729083429295679	0.9543260974141763	0.3559288770660837	0.8714340969195425	0.5337857501339612	0.8764394233883633	0.8906016866477112	0.9092163886477076	0	0	0.0
3667	0.03242232613894356	0.015965043408395913	0.014520003608644872	0.8121221060150111	None	0	0	0.3333333333333333	2	0.8333333333333334	5	1.0	0.8333333333333334	6	5	1	2	0	0.125	1	8	0.5333333333333333	8	0.4	0.2857142857142857	0.6170868653090281	0.8769726508874033	0.16729622698292362	0.8385576930498828	0.4985964627027343	0.86937264195784	0.9026265820331183	0.8624365061815916	0.5833333333333333	0.3333333333333333	0.0
5629	0.029620531220813727	0.01246688460621335	0.012061832498283147	0.8231586022145554	None	0	0	0.3333333333333333	2	0.8333333333333334	5	1.0	0.8333333333333334	6	5	1	2	0	0.125	1	8	0.5333333333333333	8	0.4	0.2857142857142857	0.6170868653090281	0.8773065918701002	0.16729622698292362	0.865037615998313	0.4985964627027343	0.8609854597040694	0.9026265820331183	0.8679340854676205	0.5833333333333333	0.3333333333333333	0.0
3385	0.011898718502102291	0.0024085251577692646	-0.0011736211509168711	0.984941643979741	None	0	0	0.4	2	0.8	4	1.0	0.8	6	4	0	2	0	0.14285714285714285	1	7	0.4666666666666667	7	1.0	0.3333333333333333	0.6170868653090281	0.887640825700888	0.10534827478354578	0.8943844066865466	0.3210527866787745	0.8307341563306107	0.8813318826458403	0.8733982344680832	0.5833333333333333	0.3333333333333333	0.0
2892	0.006817190580552692	0.00048029080937879947	0.0004785733399802153	0.991764474182151	None	0	0	0.5	2	0.6666666666666666	2	1.0	0.6666666666666666	4	2	0	2	0	0.2	1	5	0.3333333333333333	5	1.0	0.5	0.4663602976647403	0.8978520827501679	0.5553073484639437	0.9262201195032249	0.3424868795063487	0.9087037392239236	0.8831578998283565	0.9116411048579514	0.625	0.25	0.0
1284	None	None	None	None	None	1.0	1	1.0	4	0.25	1	0.6666666666666666	0	3	0	2	0	0	1.0	3	3	0.4	6	0.0	0.6666666666666666	0	0	0	0	0	0	0	0	0	0	0
2246	None	None	None	None	None	0	0	0.6666666666666666	2	0.5	1	1.0	0	2	0	1	3	0	0.25	1	4	0.26666666666666666	4	0.75	0.6666666666666666	0	0	0	0	0	0	0	0	0	0	0
2606	None	None	None	None	None	0	0	0.25	1	1.0	4	1.0	0.25	2	1	3	0	0	0.6666666666666666	2	3	0.4	6	0.0	0	0.28735459153378845	0.8406222506920273	0.4548861645249693	0.9122810453356602	0.5629361346486248	0.9833930163663308	0.9174671188555243	0.9367479645740753	0	0	0.0
2940	0.006546542775924096	0.0012825041849868141	0.000450418406506012	0.9649924440220398	None	0	0	0.5	3	0.6666666666666666	4	0.4444444444444444	0.6666666666666666	7	4	0	0	0	0.5	3	6	0.5333333333333333	8	0.0	1.0	0.587452335805052	0.8546608927577065	0.6819649854764833	0.9367748823314336	0.22306006822440114	0.9565375042048596	0.802195205274347	0.9255044359794735	0	0	0.0
1875	None	None	None	None	None	0.5	1	0.6666666666666666	4	0.5	3	0.5	0.3333333333333333	6	2	1	0	0	1.0	4	4	0.5333333333333333	8	0.0	0.5	0.6816346320600637	0.7863288449130105	0.44638219965998055	0.8843801056593277	0.5860729777365192	0.814550060176989	0.8235123920357389	0.8328259109070331	0	0	0.0
2780	0.0026306391577429183	0.00028841842954899227	0.00018134970723166679	0.9952983111061767	None	1.0	1	1.0	4	0.0	0	0.5555555555555556	0	4	0	0	0	0	1.0	3	3	0.3333333333333333	5	0.0	1.0	0	0	0	0	0	0	0	0	0	0	0
2239	None	None	None	None	None	1.0	1	1.0	5	0.0	0	0.5833333333333334	0	4	0	2	0	0	0.75	4	3	0.4666666666666667	7	0.0	0.6666666666666666	0	0	0	0	0	0	0	0	0	0	0
7252	0.0652447492806709	0.01429382345394857	0.01276999528643456	0.6232624861279201	None	0	0	0.25	2	0.9	9	1.0	0.9	10	9	1	3	0	0.08333333333333333	1	12	0.8	12	0.6	0.18181818181818182	0.5892002470285355	0.8444041998088896	0.31353794530444706	0.8968602704976301	0.4179258006069622	0.80145269423782	0.8510748732713088	0.8519352960541293	0.3	0.2	0.0
2185	None	None	None	None	None	0	0	0.5	2	0.3333333333333333	1	0.5555555555555556	0.3333333333333333	2	1	2	1	0	1.0	3	3	0.3333333333333333	5	0.14285714285714285	0	0.29925911423451673	0.7375575113833661	0.3259992106535987	0.7796981767969506	0.7968605233981523	0.5752401820039496	0.9079741979009494	0.7040852596366243	1.0	0.5	0.0
4136	0.01736488584031236	0.005348469103186486	0.0053484248551522425	0.9493824337004673	None	0	0	0.35714285714285715	5	0.631578947368421	12	0.3888888888888889	0.3684210526315789	9	7	11	6	0	0.6666666666666666	9	6	1.4	21	0.25	0.4444444444444444	0.8825863246472092	0.8307360007901019	0.12675095935237404	0.9524094213356666	0.9994350404472497	0.9408068465810392	0.9795274587555253	0.9206380698130754	0.16666666666666666	0.1111111111111111	0.0
1942	None	None	None	None	None	0	0	0.5	2	0.3333333333333333	1	0.5555555555555556	0.3333333333333333	2	1	2	1	0	1.0	3	3	0.3333333333333333	5	0.14285714285714285	0	0.29925911423451673	0.7375575113833661	0.3259992106535987	0.7796981767969506	0.7968605233981523	0.5752401820039496	0.9079741979009494	0.7040852596366243	1.0	0.5	0.0
6955	0.0661297958862687	0.010855107777262035	-0.005018840550055055	0.6587625586447282	None	0	0	0.25	2	0.8888888888888888	8	1.0	0.8888888888888888	9	8	1	3	0	0.09090909090909091	1	11	0.7333333333333333	11	0.6	0.2	0.5892002470285355	0.8511604044296082	0.5217276158253484	0.8958354701617942	0.3607265829493108	0.8357652669609231	0.773656969155649	0.8630498980308511	0.3333333333333333	0.2222222222222222	0.0
4902	0.030947471027566273	0.014850653335684055	0.014176414991032692	0.8120743878038394	None	0	0	0.3333333333333333	2	0.8333333333333334	5	1.0	0.8333333333333334	6	5	1	3	0	0.125	1	8	0.5333333333333333	8	0.6	0.2857142857142857	0.6170868653090281	0.8769726508874033	0.10534827478354578	0.8224877398706785	0.3695589019823088	0.8488449113528508	0.8922606406632897	0.8508112104603491	0.5	0.3333333333333333	0.0
767	None	None	None	None	None	0	0	0.4	2	0.6	3	0.4666666666666667	0.4	4	2	2	1	0	0.6	5	3	0.4666666666666667	7	0.16666666666666666	0.6666666666666666	0.5084295137492266	0.931392602773258	0.5818329271172237	0.9516611770838058	0.43726094687218	0.8679562208675443	0.8422601872000497	0.9234675461390788	1.0	0.25	0.0
788	None	None	None	None	None	0	0	0.5	3	0.3333333333333333	2	1.0	0.16666666666666666	4	1	3	0	0	0.5	2	4	0.5333333333333333	8	0.0	0	0.21594694011851664	0.9512169353044722	0.6890671744849083	0.9095374131572876	0.971054689220383	0.8549455564268641	0.9575259140853408	0.9129948120649339	0	0	0.0
1298	None	None	None	None	None	0	0	0.4	2	0.8	4	0.4666666666666667	0.2	2	1	4	1	0	0.6	5	3	0.4666666666666667	7	0.09090909090909091	0.3333333333333333	0.21228290679468712	0.5	0.29474049717181133	0.5	0.9463734532098321	0.5	0.9638578274711798	0.5	1.0	1.0	0.0
220	None	None	None	None	None	0	0	0.6	3	0.6	3	0.4666666666666667	0.6	6	3	0	0	0	0.6	3	5	0.4666666666666667	7	0.0	1.0	0.8392950826229862	0.7856989886682855	0.7037015202480333	0.8649445553852915	0.8376353535356497	0.9656674972063142	0.740868056427105	0.8969974925514014	0	0	0.0
1155	None	None	None	None	None	0	0	0.75	3	0.25	1	0.75	0	1	0	4	3	0	0.5	4	2	0.4	6	0.2727272727272727	0.4	0	0	0	0	0	0	0	0	0	0	0
978	None	None	None	None	None	0	0	0.23076923076923078	3	0.8235294117647058	14	0.475	0.29411764705882354	6	5	12	7	0	0.625	8	5	1.2666666666666666	19	0.25925925925925924	0.3076923076923077	0.8825863246472092	0.8848783695110676	0.12675095935237404	0.9555330413979949	0.9994350404472497	0.9585767003581833	0.9795274587555253	0.9398867999764369	0.16666666666666666	0.16666666666666666	0.0
2206	None	None	None	None	None	0	0	0.75	3	0.25	1	0.5	0	1	0	4	1	0	0.75	4	3	0.4	6	0.09090909090909091	0.4	0	0	0	0	0	0	0	0	0	0	0
458	None	None	None	None	None	0	0	0.6666666666666666	2	0.5	1	0.6666666666666666	0	0	0	3	1	0	0.6666666666666666	3	2	0.26666666666666666	4	0.1	0.6666666666666666	0	0	0	0	0	0	0	0	0	0	0
4130	0.012028326786814729	0.002439197580899902	-0.0011384865495900523	0.9849154466749379	None	0	0	0.4	2	0.8	4	1.0	0.8	6	4	0	2	0	0.14285714285714285	1	7	0.4666666666666667	7	1.0	0.3333333333333333	0.6170868653090281	0.887640825700888	0.10534827478354578	0.8943844066865466	0.3401654879382063	0.8306199786822486	0.8810117167104761	0.8733683112841489	0.5833333333333333	0.3333333333333333	0.0
4552	0.01157111035997167	0.0004141004337955761	0.000337973076674478	0.9971035879449225	None	0	0	0.3333333333333333	2	0.8571428571428571	6	1.0	0.8571428571428571	7	6	1	2	0	0.1111111111111111	1	9	0.6	9	0.4	0.25	0.6482563701413687	0.9327703637963112	0.10534827478354578	0.9102591546328633	0.4166166235341705	0.8138222623369961	0.8305414453129053	0.8947898837047266	0.5714285714285714	0.2857142857142857	0.0
2161	None	None	None	None	None	0	0	0.3333333333333333	2	0.6666666666666666	4	0.6666666666666666	0	2	0	5	0	0	0.75	3	4	0.5333333333333333	8	0.0	0.4	0	0	0	0	0	0	0	0	0	0	0
1833	None	None	None	None	None	0	0	0.16666666666666666	1	1.0	7	0.5625	0.2857142857142857	2	2	6	0	0	1.0	4	4	0.6	9	0.0	0.3333333333333333	0.21729083429295679	0.5465538248672123	0.3559288770660837	0.5	0.5019309622580648	0.5063434270335547	0.7619298530061734	0.5176702453725281	0	0	0.0
6680	0.04524982544648474	0.010998114287293713	0.008988005541682368	0.8075523234080457	None	0	0	0.2857142857142857	2	0.875	7	1.0	0.875	9	7	0	2	0	0.1	1	10	0.6666666666666666	10	1.0	0.2222222222222222	0.6449734835895207	0.8440357407801824	0.10534827478354578	0.8176366863216274	0.30193975486110575	0.8480402417538833	0.9029014684584817	0.8370034504556554	0.5555555555555556	0.3333333333333333	0.0
7413	0.06437305328413911	0.01868021343762241	0.018620896803981407	0.5805273316216193	None	0	0	0.2	2	0.9230769230769231	12	1.0	0.9230769230769231	14	12	0	2	0	0.06666666666666667	1	15	1.0	15	1.0	0.14285714285714285	0.5827079406802799	0.8928107137486015	0.31550282277638664	0.8211522101665073	0.599688672572493	0.8397647023222474	0.8880574009257095	0.8540605172291327	0.5357142857142857	0.14285714285714285	0.0
1620	None	None	None	None	None	0	0	0.75	3	0.25	1	0.75	0	1	0	4	3	0	0.5	4	2	0.4	6	0.2727272727272727	0.4	0	0	0	0	0	0	0	0	0	0	0
6858	0.07531149049190071	0.015626434134045956	-0.005376508104987526	0.605968226451379	None	0	0	0.2222222222222222	2	0.9090909090909091	10	1.0	0.9090909090909091	12	10	0	2	0	0.07692307692307693	1	13	0.8666666666666667	13	1.0	0.16666666666666666	0.6449734835895207	0.8142825232415032	0.10534827478354578	0.6919386249889228	0.3592781891976381	0.8832978777757989	0.9029014684584817	0.8080060369524825	0.5416666666666666	0.25	0.0
6559	0.056714667127051935	0.000993975637138256	-0.0009938141032844717	0.8122332257287528	None	0	0	0.25	2	0.8888888888888888	8	1.0	0.8888888888888888	10	8	0	2	0	0.09090909090909091	1	11	0.7333333333333333	11	1.0	0.2	0.6449734835895207	0.834331789062601	0.10534827478354578	0.7889312384926126	0.30193975486110575	0.857663917906777	0.9029014684584817	0.8287868205299967	0.55	0.4	0.0
356	None	None	None	None	None	0	0	0.4	2	0.8	4	0.4666666666666667	0.2	1	1	5	2	0	0.6	5	3	0.4666666666666667	7	0.14285714285714285	0.3333333333333333	0.28922493953564643	0.5	0.29474049717181133	0.5	0.9463734532098321	0.5	0.9562659749643574	0.5	1.0	1.0	0.19595565871799012
4428	0.027039215134551188	0.008870669992792126	0.0025692581526519757	0.5580522853029588	None	0	0	0.3333333333333333	2	0.8333333333333334	5	1.0	0.8333333333333334	7	5	0	2	0	0.125	1	8	0.5333333333333333	8	1.0	0.2857142857142857	0.6449734835895207	0.7799586332625505	0.10534827478354578	0.8105259929977976	0.4166166235341705	0.8375680659718069	0.9024145402931038	0.8104648471322597	0.5714285714285714	0.2857142857142857	0.0
7199	0.028427863470655346	0.01279234482038194	0.012747936397004273	0.8284694128247748	None	0	0	0.3333333333333333	2	0.8333333333333334	5	1.0	0.8333333333333334	7	5	0	2	0	0.125	1	8	0.5333333333333333	8	1.0	0.2857142857142857	0.5892002470285355	0.8612864438762196	0.2292441791823015	0.8486763028104782	0.6570271069090254	0.9021532411412116	0.9059184827187626	0.872571017701534	0.5714285714285714	0.42857142857142855	0.0
4833	0.04711011858613742	0.012597474020774106	0.010860622090695457	0.8010056958214838	None	0	0	0.2857142857142857	2	0.875	7	1.0	0.875	9	7	0	2	0	0.1	1	10	0.6666666666666666	10	1.0	0.2222222222222222	0.6449734835895207	0.8414662446023414	0.10534827478354578	0.853078767313342	0.3783912210153068	0.8438824467892736	0.9029014684584817	0.8462099569624616	0.5555555555555556	0.2222222222222222	0.0
3161	0.008061187057890124	0.0004549222404230812	-0.0002585684679999925	0.9474853084738589	None	0	0	0.5	3	0.7142857142857143	5	0.42857142857142855	0.7142857142857143	8	5	0	0	0	0.42857142857142855	3	7	0.6	9	0.0	1.0	0.6406105802317257	0.8793236821031164	0.6928332528622583	0.9102850494431513	0.5493392529353731	0.9621036788271864	0.7890405885501283	0.9250118584810009	0	0	0.0
7136	0.07678323378430474	0.018161324992461935	0.017090949607876306	0.7088822183507422	None	0	0	0.2	2	0.9230769230769231	12	1.0	0.9230769230769231	14	12	0	2	0	0.06666666666666667	1	15	1.0	15	1.0	0.14285714285714285	0.5827079406802799	0.8955949629164665	0.2776062334639331	0.8625923316657574	0.5423502382359607	0.8170545594500151	0.8818438107610509	0.8614723182127654	0.5357142857142857	0.14285714285714285	0.0
2809	0.007918421270475182	0.00409547568307462	0.001980259354206797	0.9822531569299893	None	1.0	1	0.8	4	0.4	2	0.4666666666666667	0.4	6	2	0	0	0	0.6	5	3	0.4666666666666667	7	0.0	1.0	0.6105789615559427	0.8159723718941837	0.6432528861246416	0.9058471071029336	0.6973074619274623	0.8453006191451183	0.7901431117030657	0.8602239473157455	0	0	0.0
5008	0.030156440392781307	0.011846692061705704	0.011846341331537396	0.839322856197861	None	0	0	0.3333333333333333	2	0.8333333333333334	5	1.0	0.8333333333333334	6	5	1	3	0	0.125	1	8	0.5333333333333333	8	0.6	0.2857142857142857	0.6170868653090281	0.8769726508874033	0.10534827478354578	0.8224877398706785	0.4268970057606042	0.8306499666348833	0.8932793233995268	0.8449942895724272	0.5	0.3333333333333333	0.0
4665	0.02939584452274387	0.0012420102096188505	-0.0009585653339146617	0.99029319410148	None	0	0	0.3333333333333333	2	0.8571428571428571	6	1.0	0.8571428571428571	8	6	0	2	0	0.1111111111111111	1	9	0.6	9	1.0	0.25	0.6449734835895207	0.8542414071937068	0.10534827478354578	0.8251900721040009	0.3401654879382063	0.8656494996849644	0.9029014684584817	0.8491224545817895	0.5625	0.25	0.0
2060	None	None	None	None	None	1.0	2	1.0	6	0.14285714285714285	1	0.5625	0.14285714285714285	5	1	3	0	0	1.0	4	4	0.6	9	0.0	0.8	0.6622124028989028	0.7987672957254809	0.4491610720145511	0.9048124562182889	0.7253641998404539	0.8092955277730319	0.8470185883839716	0.8444837358516509	0	0	0.0
5288	0.009397239920847723	0.0006302137715928779	0.0005241638501483066	0.9964304638929683	None	0	0	0.3333333333333333	2	0.8333333333333334	5	1.0	0.8333333333333334	6	5	1	5	0	0.125	1	8	0.5333333333333333	8	1.0	0.2857142857142857	0.6449734835895207	0.8857257554236605	0.10534827478354578	0.7574781640800321	0.30193975486110575	0.8524496131162014	0.9029014684584817	0.8384695368383549	0.16666666666666666	0.3333333333333333	0.0
154	None	None	None	None	None	1.0	1	1.0	4	0.25	1	0.5	0.25	3	1	2	0	0	0.75	3	4	0.4	6	0.0	1.0	0.6622124028989028	0.6897167716767202	0.4491610720145511	0.9291584706897656	0.44249770886311923	0.9458425207496958	0.9050985485965551	0.8887071886486777	0	0	0.0
6535	0.02134297484993751	0.004772242755233941	0.002570569970119731	0.5627376101839655	None	0	0	0.3333333333333333	2	0.8333333333333334	5	1.0	0.8333333333333334	7	5	0	2	0	0.125	1	8	0.5333333333333333	8	1.0	0.2857142857142857	0.6449734835895207	0.8656980186756894	0.10534827478354578	0.8105259929977976	0.3783912210153068	0.832243252391465	0.9005242609204496	0.8374662835358997	0.5714285714285714	0.2857142857142857	0.0
549	None	None	None	None	None	1.0	1	1.0	4	0.25	1	0.5	0.25	4	1	1	0	0	0.75	4	3	0.4	6	0.0	1.0	0.6816346320600637	0.7563433639181985	0.44638219965998055	0.91425315400268	0.5174050248658633	0.8863237777279585	0.8561473239442657	0.8642511875073317	0	0	0.0
3815	0.029972440938480872	0.013242106973161112	0.013179575637075518	0.8229909248005418	None	0	0	0.3333333333333333	2	0.8333333333333334	5	1.0	0.8333333333333334	6	5	1	3	0	0.125	1	8	0.5333333333333333	8	0.6	0.2857142857142857	0.6170868653090281	0.8773065918701002	0.10534827478354578	0.8224877398706785	0.40778430450117237	0.8345059973097454	0.8922606406632897	0.8463326463067712	0.5	0.3333333333333333	0.0
2542	None	None	None	None	None	0	0	0.625	5	0.2222222222222222	2	0.9166666666666666	0	5	0	5	0	0	0.3333333333333333	2	6	0.7333333333333333	11	0.0	0	0	0	0	0	0	0	0	0	0	0	0
6122	0.01791345721230472	0.0030959031047491114	-0.0030819529567929463	0.9973451126912961	None	0	0	0.3333333333333333	2	0.8333333333333334	5	1.0	0.8333333333333334	7	5	0	2	0	0.125	1	8	0.5333333333333333	8	1.0	0.2857142857142857	0.6449734835895207	0.8684549420311705	0.10534827478354578	0.7474182449497224	0.30193975486110575	0.879722259506682	0.9029014684584817	0.8394335749170343	0.5714285714285714	0.42857142857142855	0.0
2548	None	None	None	None	None	0	0	0.5	2	0.6666666666666666	2	1.0	0.6666666666666666	3	2	1	2	0	0.2	1	5	0.3333333333333333	5	0.4	0.5	0.41447733159762057	0.9043321748400107	0.10534827478354578	0.9543793627611349	0.3783912210153068	0.6911697953752016	0.904160557528027	0.8840003091769676	0.6666666666666666	0.6666666666666666	0.0
670	None	None	None	None	None	0	0	0.5	2	0.3333333333333333	1	0.5555555555555556	0	0	0	4	1	0	1.0	3	3	0.3333333333333333	5	0.08333333333333333	0	0	0	0	0	0	0	0	0	0	0	0
1334	None	None	None	None	None	0.5	1	0.8333333333333334	5	0.2857142857142857	2	0.5	0.14285714285714285	4	1	4	0	0	0.5	6	3	0.6	9	0.0	0.6666666666666666	0.5888848614521852	0.6988161454945107	0.4491610720145511	0.913625477207916	0.6127950828699477	0.92296618125357	0.8658561269006201	0.8692769648022396	0	0	0.0
2682	0.0006580552687110457	5.137554994843126e-05	-2.324213222793977e-05	0.9975231039744477	None	0	0	0.16666666666666666	1	1.0	6	1.0	0.16666666666666666	1	1	6	0	0	0.5	2	4	0.5333333333333333	8	0.0	0	0.10415158748333755	0.5	0.7321138382958834	0.5	0.8159982802019204	0.5	0.9599392948091706	0.5	0	0	0.0
2108	None	None	None	None	None	0	0	0.5	2	0.75	3	0.5	0	1	0	4	1	0	0.75	4	3	0.4	6	0.09090909090909091	0.4	0	0	0	0	0	0	0	0	0	0	0
6984	0.07002986855462041	0.014165432412161462	-0.008442869381340389	0.6788936167313984	None	0	0	0.2222222222222222	2	0.9090909090909091	10	1.0	0.9090909090909091	11	10	1	3	0	0.07692307692307693	1	13	0.8666666666666667	13	0.6	0.16666666666666666	0.5892002470285355	0.8350777005528348	0.5217276158253484	0.8949540898526736	0.38100957516089023	0.8296704835258096	0.7899612475183877	0.8560142874541063	0.2727272727272727	0.18181818181818182	0.0
4828	0.01229058622411335	0.0018205152340481936	-4.8170167618474976e-05	0.9821173236122294	None	0	0	0.4	2	0.8	4	1.0	0.8	6	4	0	2	0	0.14285714285714285	1	7	0.4666666666666667	7	1.0	0.3333333333333333	0.6170868653090281	0.8769726508874033	0.10534827478354578	0.8224877398706785	0.40778430450117237	0.8437667034673861	0.8929012316270447	0.8491516665899939	0.5833333333333334	0.3333333333333333	0.0
244	None	None	None	None	None	0.5	1	0.6666666666666666	4	0.5714285714285714	4	0.42857142857142855	0.5714285714285714	7	4	1	0	0	0.42857142857142855	3	7	0.6	9	0.0	1.0	0.20383508689075674	0.8283844129196328	0.2236234103222511	0.9602829979623018	0.5333968263942672	0.8440983070887509	0.8450069332270409	0.8956286597991544	0	0	0.0
5088	0.016596068641770562	0.003112105725775381	-0.0024868202753630135	0.9726179661401992	None	0	0	0.3333333333333333	2	0.8333333333333334	5	1.0	0.8333333333333334	7	5	0	2	0	0.125	1	8	0.5333333333333333	8	1.0	0.2857142857142857	0.6449734835895207	0.8794391592941224	0.10534827478354578	0.8855195049603545	0.30193975486110575	0.8719075420164438	0.904160557528027	0.8790654977140362	0.5714285714285714	0.42857142857142855	0.0
7381	0.11457952653594204	0.026699382699838313	0.02297252372942168	0.640800806676506	None	0	0	0.16666666666666666	2	0.9333333333333333	14	1.0	0.9333333333333333	15	14	1	5	0	0.058823529411764705	1	17	1.1333333333333333	17	1.0	0.125	0.6482563701413687	0.81248751638035	0.10534827478354578	0.8912511703313403	0.30193975486110575	0.7983778128567209	0.904160557528027	0.8387119760422274	0.06666666666666667	0.13333333333333333	0.0
1257	None	None	None	None	None	0	0	0.15	3	0.8928571428571429	25	0.17045454545454544	0.75	24	21	5	0	0	0.6875	11	16	2.0	30	0.0	0	0.5987567950773586	0.8428001638759265	0.3486599482912743	0.9132423021117919	0.4168491685752128	0.9235714875147956	0.8749046129151924	0.8979815186663439	0	0	0.0
1653	None	None	None	None	None	0	0	0.25	1	1.0	3	1.0	0.6666666666666666	2	2	2	1	0	0.2	1	5	0.3333333333333333	5	0.125	0	0.36950954655776463	0.8473029540131356	0.41858345922124107	0.716293900066528	0.7416352562596791	0.6741446719881905	0.8415546412919769	0.7544055449968157	1.0	1.0	0.0
6860	0.030784929189032997	0.01785337648218376	0.017847773802704647	0.8152085671801778	None	0	0	0.3333333333333333	2	0.8333333333333334	5	1.0	0.8333333333333334	7	5	0	2	0	0.125	1	8	0.5333333333333333	8	1.0	0.2857142857142857	0.5892002470285355	0.8615510046718946	0.2292441791823015	0.8745830981722126	0.5423502382359607	0.8537742642122919	0.9023075891725407	0.8635331408655202	0.5714285714285714	0.2857142857142857	0.0
3708	0.022187183443292353	0.0036234467293078322	0.00212943832549088	0.6051596872322305	None	0	0	0.3333333333333333	2	0.8333333333333334	5	1.0	0.8333333333333334	7	5	0	2	0	0.125	1	8	0.5333333333333333	8	1.0	0.2857142857142857	0.6449734835895207	0.865419073572883	0.10534827478354578	0.8105259929977976	0.4166166235341705	0.8300287099003896	0.9024145402931038	0.8366399056762234	0.5714285714285714	0.2857142857142857	0.0
2907	0.008134700010081713	0.0026728486045297538	0.002648650635406385	0.9417557700892775	None	0	0	0.5	3	0.7142857142857143	5	0.42857142857142855	0.7142857142857143	8	5	0	0	0	0.42857142857142855	3	7	0.6	9	0.0	1.0	0.6406105802317257	0.8767451193559014	0.6160551422162709	0.909010358619619	0.22590310601642677	0.9588859317915798	0.8034487821289223	0.9220835088620105	0	0	0.0
324	None	None	None	None	None	0.3333333333333333	1	0.5555555555555556	5	0.36363636363636365	4	0.4642857142857143	0.2727272727272727	8	3	4	2	0	0.5714285714285714	7	4	0.8666666666666667	13	0.2857142857142857	0.2	0.6178638768758725	0.748909147828959	0.7691325580521292	0.6940774454309323	0.7873169461434187	0.9340539684853139	0.779323658194758	0.8206735192421507	0.5625	0.125	0.0
5946	0.04744496752991805	0.011468829013282793	0.011089829235755104	0.5926744366940548	None	0	0	0.25	2	0.8888888888888888	8	1.0	0.8888888888888888	10	8	0	2	0	0.09090909090909091	1	11	0.7333333333333333	11	1.0	0.2	0.64176612793432	0.8412164118238502	0.17871515394706977	0.9513588630934884	0.4604059223923608	0.8423215255303406	0.8527754087118584	0.8914311916943373	0.55	0.2	0.0
3247	0.0026917419928569877	0.00036347457674403	0.00016218085734919164	0.9954970658310413	None	1.0	1	1.0	4	0.0	0	0.5555555555555556	0	4	0	0	0	0	1.0	3	3	0.3333333333333333	5	0.0	1.0	0	0	0	0	0	0	0	0	0	0	0
5173	0.04250239832804114	0.015858215032155617	0.009303501112417567	0.7725513180328014	None	0	0	0.3333333333333333	2	0.8571428571428571	6	1.0	0.8571428571428571	7	6	1	3	0	0.1111111111111111	1	9	0.6	9	0.6	0.25	0.6449734835895207	0.8651378979709978	0.10534827478354578	0.832453164055474	0.3783912210153068	0.863232847720499	0.9029014684584817	0.854215199478189	0.42857142857142855	0.2857142857142857	0.0
5314	0.011601279086519445	0.0014992446798336879	0.0012008728494033727	0.9633431715827999	None	0	0	0.4	2	0.8	4	1.0	0.8	5	4	1	3	0	0.14285714285714285	1	7	0.4666666666666667	7	0.6	0.3333333333333333	0.5892002470285355	0.8892405680096601	0.10534827478354578	0.8350512227451407	0.5423502382359607	0.8537748265287208	0.904160557528027	0.8609410825370072	0.6	0.2	0.0
5816	0.025529635146538002	0.005354446545491343	0.0026302883942657387	0.5350804610854241	None	0	0	0.3333333333333333	2	0.8333333333333334	5	1.0	0.8333333333333334	7	5	0	2	0	0.125	1	8	0.5333333333333333	8	1.0	0.2857142857142857	0.6449734835895207	0.865419073572883	0.10534827478354578	0.8721366546293189	0.34948323709030615	0.8477986550561405	0.9024145402931038	0.8620977664666772	0.5714285714285714	0.5714285714285714	0.0
4671	0.012605831812046846	0.0017150596870977607	8.390552465239578e-05	0.9745508663162887	None	0	0	0.4	2	0.8	4	1.0	0.8	5	4	1	3	0	0.14285714285714285	1	7	0.4666666666666667	7	0.6	0.3333333333333333	0.5892002470285355	0.8886610889581557	0.10534827478354578	0.8417083059947391	0.3783912210153068	0.7877287983502779	0.8305414453129053	0.8437598196474098	0.4	0.4	0.0
2727	0.0060163581798925725	0.0012927775479205125	-0.0006475099799017408	0.9600838118666057	None	0	0	0.5	3	0.6666666666666666	4	0.4444444444444444	0.6666666666666666	7	4	0	0	0	0.5	3	6	0.5333333333333333	8	0.0	1.0	0.6937688246583992	0.8483927393340167	0.6819649854764833	0.9191188831009707	0.2995571078731662	0.9567002038355988	0.802195205274347	0.9180349490954186	0	0	0.0
4935	0.011448944541218644	0.0017961838670976424	0.0012695225539086038	0.9632553839642333	None	0	0	0.4	2	0.8	4	1.0	0.8	5	4	1	3	0	0.14285714285714285	1	7	0.4666666666666667	7	0.6	0.3333333333333333	0.5892002470285355	0.8892405680096601	0.10534827478354578	0.8350512227451407	0.6391282216193954	0.8373586138262312	0.9005242609204496	0.855843746862713	0.6	0.4	0.0
3264	0.01582217217331326	0.0016883621769326635	-0.00041128472161717144	0.9577990281321601	None	0	0	0.35714285714285715	5	0.5555555555555556	10	0.4166666666666667	0.3333333333333333	7	6	12	8	0	0.75	8	6	1.3333333333333333	20	0.2962962962962963	0.375	0.8825863246472092	0.8701305041986052	0.12675095935237404	0.864302836985173	0.9994350404472497	0.9791403510528466	0.9795274587555253	0.9265018873120933	0.2857142857142857	0.14285714285714285	0.0
4289	0.028153783941255586	0.007774914104400312	0.007644432425469436	0.8560880182505783	None	0	0	0.3333333333333333	2	0.8333333333333334	5	1.0	0.8333333333333334	6	5	1	3	0	0.125	1	8	0.5333333333333333	8	0.6	0.2857142857142857	0.6170868653090281	0.8773065918701002	0.10534827478354578	0.8224877398706785	0.40778430450117237	0.8345059973097454	0.8922606406632897	0.8463326463067712	0.5	0.3333333333333333	0.0
2817	0.004440315091970456	0.0010415095555931005	-3.348204502379471e-05	0.9863448944704512	None	1.0	1	1.0	4	0.25	1	0.5	0.25	5	1	0	0	0	0.75	4	3	0.4	6	0.0	1.0	0.5155573200054676	0.8802278505912353	0.5890991333787918	0.8810547369801875	0.6261235914085936	0.8772281222074476	0.8510922026413688	0.8795131978846527	0	0	0.0
1676	None	None	None	None	None	0.5	1	0.6666666666666666	4	0.5	3	0.4444444444444444	0.5	6	3	1	0	0	0.5	6	3	0.5333333333333333	8	0.0	1.0	0.6083070906133461	0.9095249048954596	0.4425563299212579	0.7909919517415545	0.6738616883720349	0.8387237318908269	0.879400833645171	0.85352354621692	0	0	0.0
854	None	None	None	None	None	0	0	0.75	3	0.25	1	0.5	0	1	0	4	3	0	0.75	4	3	0.4	6	0.2727272727272727	0.4	0	0	0	0	0	0	0	0	0	0	0
1556	None	None	None	None	None	0	0	0.5	2	0.6666666666666666	2	0.8333333333333334	0	1	0	3	1	0	0.6666666666666666	3	2	0.3333333333333333	5	0.1111111111111111	0.6666666666666666	0	0	0	0	0	0	0	0	0	0	0
7428	0.05931478912546408	0.021840889006743542	0.020441862758024162	0.5904888828714127	None	0	0	0.25	2	0.8888888888888888	8	1.0	0.8888888888888888	10	8	0	2	0	0.09090909090909091	1	11	0.7333333333333333	11	1.0	0.2	0.5892002470285355	0.8444041998088896	0.31353794530444706	0.8968602704976301	0.40778430450117237	0.8002905810844226	0.844913202856109	0.8516286329771838	0.55	0.2	0.0
4048	0.010804574751510261	0.0020516425559681897	0.0010685001965586092	0.9658854386591956	None	0	0	0.4	2	0.8	4	1.0	0.8	5	4	1	3	0	0.14285714285714285	1	7	0.4666666666666667	7	0.6	0.3333333333333333	0.5892002470285355	0.8892405680096601	0.10534827478354578	0.8350512227451407	0.43717738798703804	0.8298584260867237	0.883399432359543	0.8536053842697556	0.6	0.4	0.0
2838	0.003024462692797476	0.0004186609762977242	0.00010407339468012684	0.9755042765785705	None	0	0	0.6	3	0.6	3	0.4666666666666667	0.6	5	3	1	1	0	0.6	3	5	0.4666666666666667	7	0.25	1.0	0.7036297293778742	0.6996117951140942	0.7037015202480333	0.8968772081799288	0.2995571078731662	0.9679779797596133	0.8343801970167444	0.8946437383255311	1.0	0	0.0
709	None	None	None	None	None	1.0	1	1.0	4	0.25	1	0.5	0.25	5	1	0	0	0	0.75	4	3	0.4	6	0.0	1.0	0.6622124028989028	0.7630734231361206	0.4491610720145511	0.9387045186689987	0.712885473576278	0.8643916088044504	0.8137262861377454	0.8717906028127534	0	0	0.0
2337	None	None	None	None	None	0	0	0.2	1	1.0	5	0.4375	0.4	2	2	4	3	0	1.0	4	4	0.4666666666666667	7	0.25	0	0.2339808210996753	0.7924584000396844	0.522498025775496	0.8410005387987632	0.7326865652965022	0.911567903382978	0.893827377874129	0.8556322656776014	0.5	0	0.1943426038883879
4152	0.012151380716929656	0.0015996805602332123	-0.00042823937368334476	0.9845307857662748	None	0	0	0.4	2	0.8	4	1.0	0.8	6	4	0	2	0	0.14285714285714285	1	7	0.4666666666666667	7	1.0	0.3333333333333333	0.6170868653090281	0.887640825700888	0.25814814099199185	0.8884586149046366	0.3401654879382063	0.8759416548888174	0.9023575038820622	0.8841334387649377	0.5833333333333333	0.3333333333333333	0.0
5239	0.04490032526870654	0.015428241150843791	0.013739203216542418	0.7827902200966856	None	0	0	0.3333333333333333	2	0.8571428571428571	6	1.0	0.8571428571428571	7	6	1	3	0	0.1111111111111111	1	9	0.6	9	0.6	0.25	0.6449734835895207	0.8656980186756894	0.10534827478354578	0.8105259929977976	0.4166166235341705	0.8375680659718069	0.9012918434925478	0.8392115701975406	0.5714285714285714	0.2857142857142857	0.0
6659	0.048133269754396496	0.01280791693400813	0.010016273895890722	0.8039739247468397	None	0	0	0.2857142857142857	2	0.875	7	1.0	0.875	8	7	1	2	0	0.1	1	10	0.6666666666666666	10	0.4	0.2222222222222222	0.6449734835895207	0.8542414071937068	0.10534827478354578	0.8251900721040009	0.3401654879382063	0.853755289826009	0.9029014684584817	0.8448604737145244	0.5625	0.25	0.0
2600	2.5872054870082632e-08	2.2463926555160086e-08	-8.72425649891548e-09	0.9999954629828627	None	0	0	0.75	3	0.0	0	0.6666666666666666	0	0	0	5	3	0	1.0	3	3	0.4	6	0.21428571428571427	0.5	0	0	0	0	0	0	0	0	0	0	0
2519	None	None	None	None	None	0.5	1	0.5714285714285714	4	0.625	5	0.35714285714285715	0.625	6	5	3	0	0	0.5714285714285714	7	4	0.6666666666666666	10	0.0	0.6666666666666666	0.3336028895719264	0.8440411680361024	0.44979945571652735	0.7741579901039464	0.7825575540878584	0.886783254625502	0.8990804319154427	0.8401863593397043	0	0	0.0
3759	0.05623316450214775	0.006597529896340969	-0.00659623017292474	0.7076875419756574	None	0	0	0.25	2	0.8888888888888888	8	1.0	0.8888888888888888	9	8	1	2	0	0.09090909090909091	1	11	0.7333333333333333	11	0.4	0.2	0.5892002470285355	0.8353279312380227	0.2292441791823015	0.8793887384584866	0.5041254968335709	0.8255039418294585	0.8305414453129053	0.8483268611380137	0.5555555555555556	0.2222222222222222	0.0
486	None	None	None	None	None	0.4	2	0.6923076923076923	9	0.23529411764705882	4	0.5277777777777778	0.23529411764705882	10	4	8	2	0	0.4444444444444444	4	9	1.2666666666666666	19	0.14285714285714285	0.5454545454545454	0.32903103671566447	0.7833591589984948	0.1461966283760492	0.9578281807359151	0.8598275332531742	0.9456317368940599	0.9537626545988532	0.9184481481712842	0.55	0	0.0
1892	None	None	None	None	None	1.0	1	0.8	4	0.4	2	0.5833333333333334	0.2	5	1	1	0	0	0.75	4	3	0.4666666666666667	7	0.0	0.6666666666666666	0.6622124028989028	0.7691896668888882	0.4491610720145511	0.8986146433244534	0.5923123408686072	0.8665481710627793	0.8328899561199969	0.8522235235335968	0	0	0.0
852	None	None	None	None	None	0	0	0.5	3	0.6666666666666666	4	0.4444444444444444	0.6666666666666666	7	4	0	0	0	0.5	3	6	0.5333333333333333	8	0.0	1.0	0.8527167601996819	0.7978973766617774	0.7037015202480333	0.8500340813934643	0.8381032133814423	0.9619368114828264	0.7705840923968871	0.892120976388119	0	0	0.0
5506	0.04572608070610295	0.015034765023761599	0.007400006159491787	0.7747544676838665	None	0	0	0.16666666666666666	1	1.0	6	1.0	1.0	6	6	1	2	0	0.125	1	8	0.5333333333333333	8	0.3333333333333333	0	0.6170868653090281	0.8773065918701002	0.10534827478354578	0.8224877398706785	0.4077843045011725	0.8333819932250586	0.8926732242313855	0.8459804489168782	0.5833333333333334	0.3333333333333333	0.0
7335	0.06777663406022622	0.01092382249686842	-0.0065780172142270695	0.6431955125706716	None	0	0	0.18181818181818182	2	0.9285714285714286	13	1.0	0.9285714285714286	15	13	0	2	0	0.0625	1	16	1.0666666666666667	16	1.0	0.13333333333333333	0.5892002470285355	0.8798695422983771	0.32596828774556474	0.8494945849437102	0.5423502382359607	0.8255922640288629	0.8702237050673152	0.8530652801932329	0.5333333333333333	0.13333333333333333	0.0
2983	0.0021188470301121655	0.0005483995712493789	-2.354627765580784e-05	0.9912394933035379	None	0	0	0.5	3	0.5	3	0.5333333333333333	0.3333333333333333	3	2	4	1	0	0.6	5	3	0.5333333333333333	8	0.09090909090909091	0	0.2993446484731829	0.6992430423091075	0.4592577886032484	0.9279767838397626	0.475825150451292	0.8236215804436443	0.8318654422826546	0.8384758561637091	1.0	1.0	0.0
6138	0.02213522946025628	0.0037669037071303953	0.0020366037048748812	0.592111285487364	None	0	0	0.3333333333333333	2	0.8333333333333334	5	1.0	0.8333333333333334	7	5	0	2	0	0.125	1	8	0.5333333333333333	8	1.0	0.2857142857142857	0.6449734835895207	0.8651378979709978	0.10534827478354578	0.8105259929977976	0.3783912210153068	0.8458546355845545	0.9005242609204496	0.8417765566462649	0.5714285714285714	0.2857142857142857	0.0
4609	0.044960319326920226	0.005269389725749242	0.004391785438172865	0.617319923832437	None	0	0	0.2857142857142857	2	0.875	7	1.0	0.875	9	7	0	2	0	0.1	1	10	0.6666666666666666	10	1.0	0.2222222222222222	0.5892002470285355	0.8388432827876032	0.10534827478354578	0.8406940886240386	0.43717738798703804	0.8362321102725626	0.883399432359543	0.8385981950103891	0.5555555555555556	0.2222222222222222	0.0
5696	0.021382664195914947	0.005881954977114808	0.0009666084787290888	0.9467721012386121	None	0	0	0.3333333333333333	2	0.8571428571428571	6	1.0	0.8571428571428571	8	6	0	2	0	0.1111111111111111	1	9	0.6	9	1.0	0.25	0.6449734835895207	0.8706080249089079	0.10534827478354578	0.8804398464957244	0.30193975486110575	0.848307371699369	0.9029014684584817	0.8670101727748739	0.5625	0.25	0.0
6814	0.07733640253854211	0.00031336949236673416	0.00020545385790569923	0.6864039075312032	None	0	0	0.2222222222222222	2	0.9090909090909091	10	1.0	0.9090909090909091	12	10	0	2	0	0.07692307692307693	1	13	0.8666666666666667	13	1.0	0.16666666666666666	0.6449734835895207	0.8139420809371033	0.10534827478354578	0.762593123222779	0.3019400854193427	0.8715755999427425	0.9029014684584817	0.8204276481530132	0.5416666666666666	0.16666666666666666	0.0
7031	0.05909954237080583	0.019021023267691888	0.014598786101517358	0.5531717923663125	None	0	0	0.1111111111111111	1	1.0	11	1.0	1.0	12	11	0	2	0	0.07692307692307693	1	13	0.8666666666666667	13	0.6666666666666666	0	0.5892002470285355	0.8074868946319622	0.2292441791823015	0.8504210890916725	0.5423502382359607	0.8254335497236653	0.883399432359543	0.8285081800015883	0.5416666666666666	0.16666666666666666	0.0
1516	None	None	None	None	None	0	0	0.6666666666666666	4	0.3333333333333333	2	0.6666666666666666	0.3333333333333333	3	2	4	1	0	0.75	3	4	0.5333333333333333	8	0.09090909090909091	0.8	0.47704850893857903	0.8443617410291248	0.8340582017276402	0.8712807660642642	0.790789289578935	0.7283423860291115	0.9031806899626488	0.8219870984371258	1.0	0.3333333333333333	0.0
4120	0.016242450807097495	0.0030696477251500394	-0.0027407345457852055	0.9737416796290378	None	0	0	0.3333333333333333	2	0.8333333333333334	5	1.0	0.8333333333333334	7	5	0	2	0	0.125	1	8	0.5333333333333333	8	1.0	0.2857142857142857	0.6449734835895207	0.8794391592941224	0.10534827478354578	0.8855195049603545	0.30193975486110575	0.8643005143667201	0.904160557528027	0.8766907857400278	0.5714285714285714	0.2857142857142857	0.0
4873	0.01559787635927085	0.001151689044500784	-0.0008273930110541728	0.9914960934789824	None	0	0	0.4	2	0.8	4	1.0	0.8	5	4	1	2	0	0.14285714285714285	1	7	0.4666666666666667	7	0.4	0.3333333333333333	0.6449734835895207	0.8942676074930968	0.10534827478354578	0.8679472105307713	0.30193975486110575	0.8951675597205782	0.9059184827187626	0.8863736863277216	0.6	0.6	0.0
6081	0.0219080390670466	0.002959970178874285	0.0023325934634716478	0.5445929493978242	None	0	0	0.3333333333333333	2	0.8333333333333334	5	1.0	0.8333333333333334	7	5	0	2	0	0.125	1	8	0.5333333333333333	8	1.0	0.2857142857142857	0.6449734835895207	0.865419073572883	0.10534827478354578	0.8590379744803476	0.4166166235341705	0.853394914251004	0.9029014684584817	0.8593558591868932	0.5714285714285714	0.2857142857142857	0.0
2700	0.0013518736400837984	0.00025447206582357445	-1.6356940656821408e-05	0.9990914275981069	None	0	0	0.75	3	0.0	0	0.5555555555555556	0	3	0	1	3	0	1.0	3	3	0.3333333333333333	5	1.0	0	0	0	0	0	0	0	0	0	0	0	0
1305	None	None	None	None	None	1.0	1	1.0	4	0.25	1	0.6666666666666666	0	3	0	2	0	0	1.0	3	3	0.4	6	0.0	0.6666666666666666	0	0	0	0	0	0	0	0	0	0	0
5325	0.011160976813828695	0.00028183435953610153	0.00028162354719735524	0.9970931984671815	None	0	0	0.3333333333333333	2	0.8571428571428571	6	1.0	0.8571428571428571	7	6	1	2	0	0.1111111111111111	1	9	0.6	9	0.4	0.25	0.6482563701413687	0.9330274525486476	0.10534827478354578	0.9102591546328633	0.4166166235341705	0.8220198311692078	0.8305414453129053	0.8966319160961381	0.5714285714285714	0.2857142857142857	0.0
7488	0.10955212209036488	0.019663783042196514	0.0069628307185954415	0.6216475883765891	None	0	0	0.14285714285714285	2	0.9444444444444444	17	1.0	0.9444444444444444	19	17	0	2	0	0.05	1	20	1.3333333333333333	20	1.0	0.10526315789473684	0.6327686370835445	0.9435503100739607	0.32596828774556474	0.9589241093290692	0.6045859969088523	0.802534949462099	0.8925519251752871	0.9210210422844267	0.5263157894736842	0.10526315789473684	0.0
7483	0.06795986498720388	0.03442570826973192	0.030747620366903882	0.6469649871324052	None	0	0	0.18181818181818182	2	0.9285714285714286	13	1.0	0.9285714285714286	15	13	0	2	0	0.0625	1	16	1.0666666666666667	16	1.0	0.13333333333333333	0.5892002470285355	0.7894456643168839	0.2292441791823015	0.8486451422216728	0.5423502382359607	0.8404817943565006	0.8982179810941382	0.8276609022280966	0.5333333333333333	0.2	0.0
7326	0.07224044639598157	0.03225616364022843	0.0018560197236160477	0.6369746676928869	None	0	0	0.125	2	0.9523809523809523	20	1.0	0.9523809523809523	22	20	0	2	0	0.043478260869565216	1	23	1.5333333333333334	23	1.0	0.09090909090909091	0.5859540938544077	0.9100582929818102	0.32596828774556474	0.9497340667411436	0.642811399427716	0.8201454773514681	0.8925519251752871	0.9052393304994529	0.5227272727272727	0.13636363636363635	0.0
7396	0.08157333745047017	0.021762756319795	0.021564649671998646	0.7514109317035964	None	0	0	0.18181818181818182	2	0.9285714285714286	13	1.0	0.9285714285714286	15	13	0	2	0	0.0625	1	16	1.0666666666666667	16	1.0	0.13333333333333333	0.5892002470285355	0.8849903478557718	0.2292441791823015	0.8343268601773336	0.5423502382359607	0.8457666272316748	0.8925519251752871	0.8564749197854363	0.5333333333333333	0.13333333333333333	0.0
7197	0.06489575741276418	0.0029380799171870764	0.0029186023854996866	0.5741967731788546	None	0	0	0.18181818181818182	2	0.9285714285714286	13	1.0	0.9285714285714286	15	13	0	2	0	0.0625	1	16	1.0666666666666667	16	1.0	0.13333333333333333	0.5892002470285355	0.8794228812991671	0.32596828774556474	0.8494945849437102	0.5423502382359607	0.8255922640288629	0.8702237050673152	0.8528889154647565	0.5333333333333333	0.13333333333333333	0.0
103	None	None	None	None	None	0	0	0.3157894736842105	6	0.6153846153846154	16	0.3076923076923077	0.46153846153846156	15	12	12	7	0	0.5384615384615384	7	13	1.8666666666666667	28	0.28	0	0.4110628372568416	0.8546947076626894	0.4905759268846407	0.9302859907284025	0.49889337486720436	0.7763290177436558	0.707927413064016	0.8663579028645765	0.06666666666666667	0.6	0.0
91	None	None	None	None	None	0.25	1	0.6363636363636364	7	0.35714285714285715	5	0.5333333333333333	0.21428571428571427	10	3	5	2	0	0.8333333333333334	6	5	1.0666666666666667	16	0.2857142857142857	0.46153846153846156	0.30026827384342836	0.9434216265148527	0.5337445621056885	0.9749188204625984	0.23169404384438536	0.9346378169178359	0.9476050471322232	0.9545566021278762	0.55	0.4	0.0
5276	0.021639436904940433	0.0034377236513966113	0.0026563872092252405	0.5469480162827206	None	0	0	0.3333333333333333	2	0.8333333333333334	5	1.0	0.8333333333333334	7	5	0	2	0	0.125	1	8	0.5333333333333333	8	1.0	0.2857142857142857	0.6449734835895207	0.8656980186756894	0.10534827478354578	0.8105259929977976	0.4166166235341705	0.8375680659718069	0.9012918434925478	0.8392115701975406	0.5714285714285714	0.2857142857142857	0.0
1801	None	None	None	None	None	0	0	0.75	3	0.5	2	0.5	0.5	4	2	1	1	0	0.75	3	4	0.4	6	0.25	1.0	0.7104922151564258	0.6386667101367576	0.736217922704354	0.9094292370072299	0.494708298924772	0.9604666322614256	0.8069967707455856	0.8831063021168115	1.0	0	0.0
6887	0.06398029284401004	0.015591538943352684	0.01172844987838721	0.6053290676984706	None	0	0	0.25	2	0.9	9	1.0	0.9	11	9	0	2	0	0.08333333333333333	1	12	0.8	12	1.0	0.18181818181818182	0.5892002470285355	0.8744340432438548	0.5217276158253484	0.9031181305208845	0.43717738798703804	0.8102201114801915	0.8305414453129053	0.8670183777509617	0.5454545454545454	0.36363636363636365	0.0
628	None	None	None	None	None	0	0	0.5	2	0.75	3	0.5	0.25	1	1	4	1	0	0.75	3	4	0.4	6	0.08333333333333333	0.4	0.17694203274095935	0.5	0.29474049717181133	0.5	0.9463734532098321	0.5	0.9671953017350376	0.5	1.0	0	0.0
2708	0.001038787422860285	0.00029195780101351373	1.5296043575435791e-06	0.9972436753106092	None	0	0	1.0	2	0.0	0	1.0	0	2	0	0	0	0	0.3333333333333333	3	1	0.2	3	0.0	1.0	0	0	0	0	0	0	0	0	0	0	0
1383	None	None	None	None	None	0	0	1.0	1	0	0	1.0	0	1	0	0	0	0	0.5	2	1	0.13333333333333333	2	0.0	0	0	0	0	0	0	0	0	0	0	0	0
3206	None	None	None	None	None	0.6666666666666666	2	0.7777777777777778	7	0.2727272727272727	3	0.43333333333333335	0.18181818181818182	6	2	6	0	0	0.8333333333333334	5	6	0.8666666666666667	13	0.0	0.75	0.5630681407807051	0.8456903177867893	0.6432528861246416	0.904590010985248	0.7261715904456235	0.7834694742189108	0.8446633158974415	0.8513839343982608	0	0	0.0
5669	0.01181541527376048	0.0024903499052233327	0.0011796031852033986	0.9651917044666993	None	0	0	0.4	2	0.8	4	1.0	0.8	5	4	1	3	0	0.14285714285714285	1	7	0.4666666666666667	7	0.6	0.3333333333333333	0.5892002470285355	0.8896531830989729	0.2292441791823015	0.9380529968480956	0.4166166235341705	0.8313912892483398	0.9024145402931038	0.8941089428223633	0.6	0.4	0.0
1931	None	None	None	None	None	0	0	0.4	2	0.6	3	0.875	0.2	3	1	3	0	0	0.5	2	4	0.4666666666666667	7	0.0	0	0.21594694011851664	0.9439699693572128	0.6890671744849083	0.9250226321081925	0.9659796752967541	0.8711598435818563	0.9575259140853408	0.9180415666319103	0	0	0.0
3366	0.007226764714338033	0.004028527229832995	0.002151260378292765	0.9829320430092567	None	1.0	1	0.8	4	0.4	2	0.4666666666666667	0.4	4	2	2	0	0	0.6	5	3	0.4666666666666667	7	0.0	1.0	0.6363956822274227	0.594089851982106	0.8360679328307796	0.8842973923905059	0.5270100879206339	0.7845687125450584	0.7803277921928271	0.7748182066050021	0	0	0.0
3933	0.03459824276799399	0.005445491649013565	-0.00464945169126587	0.9462890146779052	None	0	0	0.3888888888888889	7	0.5	12	0.325	0.3333333333333333	9	8	16	8	0	0.8	10	8	1.7333333333333334	26	0.22857142857142856	0.36363636363636365	0.8825863246472092	0.8447177674182355	0.12675095935237404	0.8665697792048627	0.9994350404472497	0.9718601127667623	0.9795274587555253	0.9144260242108533	0.2222222222222222	0.1111111111111111	0.0
3720	0.022875659599333416	0.004212793950361441	0.002073632794918006	0.5739641171410153	None	0	0	0.3333333333333333	2	0.8333333333333334	5	1.0	0.8333333333333334	7	5	0	2	0	0.125	1	8	0.5333333333333333	8	1.0	0.2857142857142857	0.6449734835895207	0.865419073572883	0.10534827478354578	0.8105259929977976	0.4166166235341705	0.8300287099003896	0.9024145402931038	0.8366399056762234	0.5714285714285714	0.2857142857142857	0.0
4374	0.03990967273360885	0.013020119719659586	0.008610343446751809	0.7583977688356096	None	0	0	0.3333333333333333	2	0.8571428571428571	6	1.0	0.8571428571428571	8	6	0	2	0	0.1111111111111111	1	9	0.6	9	1.0	0.25	0.6170868653090281	0.8516382430625732	0.10534827478354578	0.8537380931495785	0.40778430450117237	0.8301718944443862	0.8922606406632897	0.8454728965141669	0.5625	0.25	0.0
2274	None	None	None	None	None	1.0	1	1.0	5	0.0	0	0.5833333333333334	0	3	0	3	0	0	0.75	4	3	0.4666666666666667	7	0.0	0.6666666666666666	0	0	0	0	0	0	0	0	0	0	0
104	None	None	None	None	None	0.3333333333333333	1	0.75	6	0.3	3	0.48	0.3	6	3	5	0	0	1.0	5	5	0.8	12	0.0	0.2857142857142857	0.3902917421110515	0.9070295783752838	0.7971705545488506	0.6889998537444123	0.7855925793980232	0.9003820509941127	0.8992588009275516	0.8529931984331959	0	0	0.0
6685	0.010914106072224176	0.0020999043533273644	0.0014465243775593057	0.9700188594455109	None	0	0	0.4	2	0.8	4	1.0	0.8	6	4	0	2	0	0.14285714285714285	1	7	0.4666666666666667	7	1.0	0.3333333333333333	0.5892002470285355	0.8724269953328105	0.37305141788798435	0.8712977439725922	0.599688672572493	0.8127713864243209	0.8932793233995268	0.8541752209977527	0.5833333333333333	0.3333333333333333	0.0
3525	0.007562730944823154	0.004130350767683631	0.0035292273393188437	0.9783590105558645	None	0.5	1	0.6666666666666666	4	0.5	3	0.5333333333333333	0.3333333333333333	4	2	3	0	0	0.6	5	3	0.5333333333333333	8	0.0	0.6666666666666666	0.6363956822274227	0.599078016519502	0.8360679328307796	0.8223929307439213	0.6734001036850501	0.8622685091140554	0.7625737881442425	0.7783672569163391	0	0	0.0
6964	0.06596460617707674	0.009157372968966532	-0.0009313262365334428	0.6520489187571414	None	0	0	0.25	2	0.9	9	1.0	0.9	11	9	0	2	0	0.08333333333333333	1	12	0.8	12	1.0	0.18181818181818182	0.4050225749323242	0.7493987576485901	0.5217276158253484	0.8949540898526736	0.43717738798703804	0.8003544979959477	0.8125644932072096	0.8237695349335327	0.5454545454545454	0.18181818181818182	0.0
1834	None	None	None	None	None	0	0	0.3333333333333333	2	0.6666666666666666	4	0.8	0.16666666666666666	3	1	4	0	0	0.4	2	5	0.5333333333333333	8	0.0	0	0.21594694011851664	0.9439699693572128	0.6890671744849083	0.9250226321081925	0.9659796752967541	0.8711598435818563	0.9575259140853408	0.9180415666319103	0	0	0.0
1399	None	None	None	None	None	0	0	0.25	1	1.0	4	0.75	0.5	3	2	2	0	0	0.5	4	2	0.4	6	0.0	0.5	0.3306103985802519	0.5901180175086262	0.3559288770660837	0.827844756227043	0.5095434831435083	0.8980354819682662	0.687961910971504	0.7974053005324883	0	0	0.0
6871	0.09362107830314971	0.015441906305380376	0.01543563916249086	0.7190631865312596	None	0	0	0.2222222222222222	2	0.9090909090909091	10	1.0	0.9090909090909091	12	10	0	2	0	0.07692307692307693	1	13	0.8666666666666667	13	1.0	0.16666666666666666	0.6449734835895207	0.8159205565951463	0.10534827478354578	0.668082627897042	0.30193975486110575	0.8770622866721266	0.9029014684584817	0.7997061032941788	0.5416666666666667	0.25	0.0
4337	0.06919229795207162	0.008458733441766232	-0.0012085983537876743	0.9254818855922597	None	0	0	0.25	2	0.9	9	1.0	0.8	10	8	1	4	0	0.08333333333333333	1	12	0.8	12	1.0	0.18181818181818182	0.6466149268654446	0.8530650883228913	0.10534827478354578	0.8114162137697689	0.30193975486110575	0.8177808931407933	0.9026582760093921	0.8282331254764257	0.30000000000000004	0.2	0.0
1900	None	None	None	None	None	0	0	0.3333333333333333	2	0.7142857142857143	5	0.75	0.14285714285714285	2	1	6	0	0	0.75	4	3	0.6	9	0.0	0.3333333333333333	0.28328842734137905	0.699881187080822	0.3559288770660837	0.5	0.5019309622580648	0.5063434270335547	0.7213172615456941	0.5721680848633225	0	0	0.0
1313	None	None	None	None	None	0	0	0.4	2	0.6	3	0.4666666666666667	0.4	4	2	2	2	0	0.6	5	3	0.4666666666666667	7	0.3333333333333333	0.6666666666666666	0.51766740452926	0.9676250658439581	0.2933919945411377	0.9581603521128388	0.2775500956726277	0.880211186312493	0.9059110560619245	0.9448526779504667	0.625	0.25	0.0
599	None	None	None	None	None	0	0	0.2	1	1.0	5	0.7777777777777778	0.6	4	3	2	2	0	1.0	3	3	0.4666666666666667	7	0.2857142857142857	0	0.5143411461359546	0.9055133765241549	0.5113611046640234	0.9726998755234633	0.7852532071067587	0.9450402446581728	0.9571990071981109	0.9474803164128269	0.625	0	0.0
2475	None	None	None	None	None	0	0	0.6666666666666666	2	0.0	0	0.6666666666666666	0	0	0	3	1	0	0.6666666666666666	3	2	0.26666666666666666	4	0.1	0	0	0	0	0	0	0	0	0	0	0	0
6880	0.039438374892060396	0.014398826015444656	0.01106311379392751	0.6960649748566269	None	0	0	0.3333333333333333	2	0.8571428571428571	6	1.0	0.8571428571428571	7	6	1	3	0	0.1111111111111111	1	9	0.6	9	0.6	0.25	0.6482563701413687	0.8659747495713873	0.10534827478354578	0.9278904651983905	0.3830340041515917	0.8322297695008007	0.904160557528027	0.8815672550242322	0.42857142857142855	0.2857142857142857	0.0
1085	None	None	None	None	None	0	0	0.3333333333333333	2	0.8333333333333334	5	0.5333333333333333	0.16666666666666666	2	1	5	1	0	0.6	5	3	0.5333333333333333	8	0.07692307692307693	0.2857142857142857	0.21228290679468712	0.5	0.29474049717181133	0.5	0.8868058006520678	0.6446665416600624	0.9527753247123758	0.5494772612301667	1.0	1.0	0.0
1696	None	None	None	None	None	0	0	0.5	2	0.3333333333333333	1	0.5555555555555556	0.3333333333333333	2	1	2	1	0	1.0	3	3	0.3333333333333333	5	0.14285714285714285	0	0.29925911423451673	0.7375575113833661	0.3259992106535987	0.7796981767969506	0.7968605233981523	0.5752401820039496	0.9079741979009494	0.7040852596366243	1.0	0.5	0.0
2601	0.005185543343200052	0.0014548119049198592	0.000969379568337244	0.9675171403212417	None	0	0	0.5	3	0.6666666666666666	4	0.4444444444444444	0.6666666666666666	7	4	0	1	0	0.5	3	6	0.5333333333333333	8	1.0	1.0	0.6937688246583992	0.7996481523249833	0.6819649854764833	0.9191188831009707	0.2995571078731662	0.9691393879724375	0.8232509611866436	0.9183762237293065	1.0	0	0.0
2084	None	None	None	None	None	1.0	2	0.8571428571428571	6	0.25	2	0.5	0.125	5	1	4	0	0	0.8	5	4	0.6666666666666666	10	0.0	0.8	0.7612693241034608	0.597780984390795	0.11601388252205033	0.9707189067402392	0.30801838259855086	0.6904075607476586	0.9373360560819294	0.8272768418152703	0	0	0.0
1908	None	None	None	None	None	0	0	0.3333333333333333	2	0.8571428571428571	6	0.75	0.42857142857142855	4	3	4	0	0	0.75	3	4	0.6	9	0.0	0.6666666666666666	0.310629912968483	0.7888672473342608	0.6890671744849083	0.9037362320446001	0.9380040033201504	0.8757286281414136	0.9350268139556683	0.8625597364176102	0	0	0.0
1178	None	None	None	None	None	0	0	0.6666666666666666	2	0.5	1	0.6666666666666666	0	2	0	1	2	0	0.6666666666666666	3	2	0.26666666666666666	4	0.5	0.6666666666666666	0	0	0	0	0	0	0	0	0	0	0
2003	None	None	None	None	None	0	0	0.5	2	0.6666666666666666	2	0.5555555555555556	0	0	0	4	2	0	1.0	3	3	0.3333333333333333	5	0.16666666666666666	0.5	0	0	0	0	0	0	0	0	0	0	0
4180	0.011508312733911293	0.002330416469857839	0.0011518275635000492	0.9653504465576027	None	0	0	0.4	2	0.8	4	1.0	0.8	5	4	1	3	0	0.14285714285714285	1	7	0.4666666666666667	7	0.6	0.3333333333333333	0.5892002470285355	0.8888237166668774	0.10534827478354578	0.8350512227451407	0.43717738798703804	0.8298584260867237	0.883399432359543	0.853429290387356	0.6	0.4	0.0
446	None	None	None	None	None	0	0	0.13043478260869565	3	0.90625	29	0.16666666666666666	0.78125	28	25	5	0	0	0.7058823529411765	12	17	2.2666666666666666	34	0.0	0	0.5987567950773586	0.8617287775264184	0.3700421001561248	0.9278022918982787	0.45642618403297897	0.9114214382107454	0.8684252814652165	0.9036176404075772	0	0	0.0
2375	None	None	None	None	None	0	0	0.25	1	1.0	3	0.625	0.3333333333333333	2	1	2	0	0	0.5	4	2	0.3333333333333333	5	0.0	0	0.28919359173707454	0.8689761050858646	0.7859265024748663	0.7248390198593306	0.7469368606538725	0.9082063447920795	0.9389924939451741	0.8478047175385331	0	0	0.0
5515	0.01158402049489832	0.0018121330327761853	0.0013374153766823917	0.9646739955390414	None	0	0	0.4	2	0.8	4	1.0	0.8	5	4	1	3	0	0.14285714285714285	1	7	0.4666666666666667	7	0.6	0.3333333333333333	0.5892002470285355	0.8892405680096601	0.10534827478354578	0.8350512227451407	0.3783912210153068	0.841443524529171	0.883399432359543	0.8570854992114461	0.6	0.4	0.0
3786	0.026275869721385903	0.009869630662395316	0.00934677950961609	0.960145320712408	None	0	0	0.375	6	0.5909090909090909	13	0.4	0.36363636363636365	10	8	13	7	0	0.6	10	6	1.6	24	0.25	0.5454545454545454	0.8825863246472092	0.9125156642579431	0.12675095935237404	0.9357370979882225	0.9994350404472497	0.9795350324163871	0.9795274587555253	0.95091262644189	0.2	0.1	0.0
5132	0.03110700657759924	0.0152318733424215	0.0137106994012157	0.8222144666798353	None	0	0	0.3333333333333333	2	0.8333333333333334	5	1.0	0.8333333333333334	6	5	1	3	0	0.125	1	8	0.5333333333333333	8	0.6	0.2857142857142857	0.6170868653090281	0.8769726508874033	0.10534827478354578	0.8224877398706785	0.3695589019823088	0.8488449113528508	0.8922606406632897	0.8508112104603491	0.5	0.3333333333333333	0.0
7373	0.07599789435219109	0.025230860447247143	0.025220637162088385	0.6279855568650494	None	0	0	0.18181818181818182	2	0.9285714285714286	13	1.0	0.9285714285714286	15	13	0	2	0	0.0625	1	16	1.0666666666666667	16	1.0	0.13333333333333333	0.5827079406802799	0.8958070453342911	0.2292441791823015	0.8244739287661573	0.5423502382359607	0.8393051807904981	0.8925519251752871	0.8561697983220787	0.5333333333333333	0.13333333333333333	0.0
6327	0.022684020520791374	0.0035915791523168654	0.0026385152316991053	0.5470295875257161	None	0	0	0.3333333333333333	2	0.8333333333333334	5	1.0	0.8333333333333334	7	5	0	2	0	0.125	1	8	0.5333333333333333	8	1.0	0.2857142857142857	0.6449734835895207	0.865419073572883	0.10534827478354578	0.8590379744803476	0.3783912210153068	0.863232847720499	0.9029014684584817	0.8625846411112454	0.5714285714285714	0.2857142857142857	0.0
7115	0.10702913489197939	0.028883169159304396	0.010627183633420034	0.6872908493512333	None	0	0	0.16666666666666666	2	0.9375	15	1.0	0.9375	17	15	0	2	0	0.05555555555555555	1	18	1.2	18	1.0	0.11764705882352941	0.6449734835895207	0.7812679987901355	0.10534827478354578	0.8318603783636211	0.30193975486110575	0.8359835503209189	0.9029014684584817	0.8176034637490883	0.5294117647058824	0.17647058823529413	0.0
897	None	None	None	None	None	0	0	0.25	1	1.0	3	0.8333333333333334	0.3333333333333333	1	1	3	0	0	0.6666666666666666	2	3	0.3333333333333333	5	0.0	0	0.4162898705055788	0.5	0.22070515456503034	0.5	0.14466755222960867	0.5	0.7584377904527219	0.5	0	0	0.0
5874	0.041460113495887144	0.016380097481512663	0.012573388485233447	0.7391901817254152	None	0	0	0.3333333333333333	2	0.8571428571428571	6	1.0	0.8571428571428571	7	6	1	2	0	0.1111111111111111	1	9	0.6	9	0.4	0.25	0.5892002470285355	0.8615510046718946	0.2292441791823015	0.8745830981722126	0.5423502382359607	0.8481888629236566	0.9017148750321855	0.861793581652251	0.5714285714285714	0.2857142857142857	0.0
7418	0.08655611756247371	0.02636884377629111	0.02473834035772728	0.5836647815021347	None	0	0	0.18181818181818182	2	0.9285714285714286	13	1.0	0.9285714285714286	15	13	0	2	0	0.0625	1	16	1.0666666666666667	16	1.0	0.13333333333333333	0.5827079406802799	0.8955202321038738	0.3050373578072085	0.8264170628602783	0.5423502382359607	0.8236129274815198	0.883399432359543	0.851947556664413	0.5333333333333333	0.13333333333333333	0.0
3837	0.024769247229907903	0.005545786903372755	0.00552958380490609	0.9641949782000568	None	0	0	0.375	6	0.5909090909090909	13	0.4	0.36363636363636365	10	8	13	7	0	0.6	10	6	1.6	24	0.25	0.5454545454545454	0.8825863246472092	0.8807521728915598	0.12675095935237404	0.9481238617368489	0.9994350404472497	0.9671219622182966	0.9795274587555253	0.9406008771229691	0.1	0.1	0.0
1580	None	None	None	None	None	0	0	0.4	2	0.8	4	0.7	0.2	2	1	4	1	0	0.4	5	2	0.4666666666666667	7	0.09090909090909091	0.3333333333333333	0.21228290679468712	0.5	0.29474049717181133	0.5	0.8868058006520678	0.6446665416600624	0.9527753247123758	0.5494772612301667	1.0	1.0	0.0
158	None	None	None	None	None	0	0	0.75	3	0.3333333333333333	1	0.5555555555555556	0.3333333333333333	3	1	1	1	0	1.0	3	3	0.3333333333333333	5	0.25	1.0	0.7009121713305656	0.93973123849713	0.7666121145375693	0.8577228818067741	0.7250427344143155	0.9473823967826337	0.8915347400403477	0.9225835620313858	1.0	0.6666666666666666	0.0
396	None	None	None	None	None	0	0	0.5	2	0.6666666666666666	2	0.5555555555555556	0	0	0	4	1	0	1.0	3	3	0.3333333333333333	5	0.08333333333333333	0.5	0	0	0	0	0	0	0	0	0	0	0
7075	0.07502330857312822	0.02361663447382486	0.023143345395681927	0.6273520525114482	None	0	0	0.16666666666666666	2	0.9333333333333333	14	1.0	0.9333333333333333	16	14	0	2	0	0.058823529411764705	1	17	1.1333333333333333	17	1.0	0.125	0.5859540938544077	0.8896271055297924	0.2776062334639331	0.8334010638409763	0.5856556396213008	0.8499629030115605	0.8925519251752871	0.8594091472505281	0.53125	0.125	0.0
1361	None	None	None	None	None	0.5	1	0.6666666666666666	4	0.5	3	0.4444444444444444	0.3333333333333333	5	2	2	0	0	0.5	6	3	0.5333333333333333	8	0.0	1.0	0.7010568612212247	0.7951809500899092	0.44360332730541	0.9276431927298416	0.464377100531787	0.8235363702644584	0.8570075092549388	0.8600843970489039	0	0	0.0
400	None	None	None	None	None	0	0	0.4	2	0.8	4	0.7777777777777778	0.2	1	1	5	4	0	1.0	3	3	0.4666666666666667	7	0.2857142857142857	1.0	0.5731672540114917	0.5	0.617771872431325	0.5	0.8560717519603234	0.5	0.7758968618411156	0.5	1.0	0	0.4238097356359686
1828	None	None	None	None	None	0	0	0.6666666666666666	2	0.0	0	0.6666666666666666	0	1	0	2	1	0	0.6666666666666666	2	3	0.26666666666666666	4	0.14285714285714285	1.0	0	0	0	0	0	0	0	0	0	0	0
7334	0.06988941835400692	0.010225977043972169	-0.009026818652478327	0.6559839820251265	None	0	0	0.2	2	0.9166666666666666	11	1.0	0.9166666666666666	13	11	0	2	0	0.07142857142857142	1	14	0.9333333333333333	14	1.0	0.15384615384615385	0.5892002470285355	0.8664753847519748	0.32596828774556474	0.8613182813349405	0.5423502382359607	0.7903649069500845	0.7899612475183877	0.8421773837084683	0.5384615384615385	0.15384615384615385	0.0
7300	0.10373601740351922	0.030069900548277167	0.011374375432522106	0.7229789951595381	None	0	0	0.16666666666666666	2	0.9333333333333333	14	1.0	0.9333333333333333	16	14	0	2	0	0.058823529411764705	1	17	1.1333333333333333	17	1.0	0.125	0.6449734835895207	0.7869045395556409	0.10534827478354578	0.640974775128663	0.30193975486110575	0.8800908473762276	0.9029014684584817	0.7846688943251545	0.53125	0.1875	0.0
2005	None	None	None	None	None	0	0	0.3333333333333333	2	0.8333333333333334	5	0.8888888888888888	0.3333333333333333	2	2	5	3	0	1.0	3	3	0.5333333333333333	8	0.21428571428571427	0.8	0.6202845149909076	0.6156612598252633	0.6014657749780354	0.5406751579676154	0.8884282953897777	0.5801929292041427	0.7916864171742033	0.5791454430745785	0.5	0	0.3193867921808801
2264	None	None	None	None	None	0.5	1	0.8333333333333334	5	0.16666666666666666	1	0.5333333333333333	0	1	0	6	0	0	0.6	5	3	0.5333333333333333	8	0.0	0.6666666666666666	0	0	0	0	0	0	0	0	0	0	0
1953	None	None	None	None	None	0	0	0.16666666666666666	1	1.0	7	0.5625	0.2857142857142857	2	2	6	0	0	1.0	4	4	0.6	9	0.0	0.3333333333333333	0.21729083429295679	0.5465538248672123	0.3559288770660837	0.5	0.5019309622580648	0.5063434270335547	0.7619298530061734	0.5176702453725281	0	0	0.0
3173	0.009100409631972672	0.003546305224356792	0.0022524809885034664	0.9797352415379635	None	0.5	1	0.6666666666666666	4	0.5	3	0.4444444444444444	0.5	6	3	1	0	0	0.5	6	3	0.5333333333333333	8	0.0	1.0	0.6105789615559427	0.8159723718941837	0.6432528861246416	0.9058471071029336	0.6973074619274623	0.8453006191451183	0.7901431117030657	0.8602239473157455	0	0	0.0
5581	0.028035818682963794	0.011265689749384541	0.010955544446363477	0.8323521282164957	None	0	0	0.3333333333333333	2	0.8333333333333334	5	1.0	0.8333333333333334	6	5	1	3	0	0.125	1	8	0.5333333333333333	8	0.6	0.2857142857142857	0.6170868653090281	0.8773065918701002	0.10534827478354578	0.8224877398706785	0.40778430450117237	0.8345059973097454	0.8922606406632897	0.8463326463067712	0.5	0.3333333333333333	0.0
5773	0.011749698572063373	0.0019979043104712325	-5.816028393859693e-05	0.9813588918587024	None	0	0	0.4	2	0.8	4	1.0	0.8	6	4	0	2	0	0.14285714285714285	1	7	0.4666666666666667	7	1.0	0.3333333333333333	0.6170868653090281	0.876635748250856	0.16729622698292362	0.8385576930498828	0.4463376966744416	0.8729036703548231	0.8936434290081273	0.8635533376763058	0.5833333333333334	0.16666666666666666	0.0
352	None	None	None	None	None	0	0	0.5	3	0.6666666666666666	4	0.4444444444444444	0.6666666666666666	7	4	0	0	0	0.5	3	6	0.5333333333333333	8	0.0	1.0	0.47612461715649557	0.8225360344286046	0.42469364008781935	0.9689216199599251	0.5333968263942672	0.8624918641602329	0.8455315440675851	0.9063459063746115	0	0	0.0
2529	None	None	None	None	None	0	0	0.3333333333333333	2	0.6666666666666666	4	0.8	0.3333333333333333	4	2	3	0	0	0.4	2	5	0.5333333333333333	8	0.0	0.3333333333333333	0.2259566981105114	0.9552473042649718	0.522498025775496	0.9070181963101233	0.7645413531723986	0.8974608352547524	0.9543685704185264	0.9243262655974914	0	0	0.0
5866	0.03413770476848535	0.012356798463402407	0.012214549964440758	0.8429844431364892	None	0	0	0.3333333333333333	2	0.8333333333333334	5	1.0	0.8333333333333334	6	5	1	3	0	0.125	1	8	0.5333333333333333	8	0.6	0.2857142857142857	0.6170868653090281	0.8769726508874033	0.10534827478354578	0.8224877398706785	0.3695589019823088	0.8488449113528508	0.8922606406632897	0.8508112104603491	0.5	0.3333333333333333	0.0
3070	0.005756845884448337	0.000969874361309193	0.0006658728323864697	0.9613327514240798	None	0	0	0.5	3	0.6666666666666666	4	0.4444444444444444	0.6666666666666666	7	4	0	0	0	0.5	3	6	0.5333333333333333	8	0.0	1.0	0.6937688246583992	0.8824208518387733	0.6819649854764833	0.897793759177279	0.22874614380845237	0.9659217737572964	0.7752562409393672	0.9249077334934945	0	0	0.0
1701	None	None	None	None	None	0	0	1.0	3	0.0	0	0.6666666666666666	0	2	0	1	1	0	0.6666666666666666	3	2	0.26666666666666666	4	0.25	1.0	0	0	0	0	0	0	0	0	0	0	0
7157	0.06270640631095906	0.02349796218261228	0.023496112972810023	0.7225706178449214	None	0	0	0.2	2	0.9230769230769231	12	1.0	0.9230769230769231	14	12	0	2	0	0.06666666666666667	1	15	1.0	15	1.0	0.14285714285714285	0.5859540938544077	0.8876344163488356	0.2292441791823015	0.8442486015391124	0.5423502382359607	0.8453631259942476	0.8818438107610509	0.8603930399597186	0.5357142857142857	0.14285714285714285	0.0
4987	0.021863209215283706	0.004639759122656798	0.002768336166087306	0.5518300963739122	None	0	0	0.3333333333333333	2	0.8333333333333334	5	1.0	0.8333333333333334	7	5	0	2	0	0.125	1	8	0.5333333333333333	8	1.0	0.2857142857142857	0.6449734835895207	0.8656980186756894	0.10534827478354578	0.8105259929977976	0.4166166235341705	0.8375680659718069	0.9024145402931038	0.8392115701975406	0.5714285714285714	0.2857142857142857	0.0
5672	0.01197348077635383	0.0021731176213012687	0.0001486075277159221	0.9823735718289668	None	0	0	0.4	2	0.8	4	1.0	0.8	6	4	0	2	0	0.14285714285714285	1	7	0.4666666666666667	7	1.0	0.3333333333333333	0.6170868653090281	0.876635748250856	0.16729622698292362	0.8385576930498828	0.4463376966744416	0.8765197981408387	0.9029014684584817	0.864844224286777	0.5833333333333333	0.3333333333333333	0.0
1857	None	None	None	None	None	0	0	0.25	1	1.0	4	1.0	1.0	5	4	0	0	0	0.16666666666666666	1	6	0.4	6	0.0	0	0.2357315274046346	0.8217374333614648	0.3559288770660837	0.8718617003636053	0.5095434831435083	0.9556055367976726	0.8627481635860175	0.8976735389706684	0	0	0.0
2521	None	None	None	None	None	0.5	1	0.8333333333333334	5	0.2857142857142857	2	0.45	0.2857142857142857	5	2	3	0	0	0.8	5	4	0.6	9	0.0	0.5	0.7612693241034608	0.6532075637663154	0.11601388252205033	0.9808936979375914	0.43595362293537104	0.7409755072471289	0.9330351353454316	0.8669457855952799	0	0	0.0
384	None	None	None	None	None	0	0	0.5	2	0.6666666666666666	2	0.8333333333333334	0	0	0	4	4	0	0.6666666666666666	2	3	0.3333333333333333	5	0.3333333333333333	0.6666666666666666	0	0	0	0	0	0	0	0	0	0	0
3369	0.007582560091590842	0.004150445707083378	0.0018604866021694718	0.9828155465274532	None	1.0	1	0.8	4	0.4	2	0.4666666666666667	0.4	5	2	1	0	0	0.6	5	3	0.4666666666666667	7	0.0	1.0	0.6105789615559427	0.6510151500428452	0.8360679328307796	0.9038425871626654	0.6692507240144708	0.8276933925830307	0.7644385192216923	0.8142471296699384	0	0	0.0
5585	0.011479702361770762	0.0021593949322982315	0.0010111382692889073	0.9660529412366915	None	0	0	0.4	2	0.8	4	1.0	0.8	5	4	1	3	0	0.14285714285714285	1	7	0.4666666666666667	7	0.6	0.3333333333333333	0.5892002470285355	0.8896531830989729	0.10534827478354578	0.8350512227451407	0.43717738798703804	0.8226313624264578	0.883399432359543	0.8516725517012423	0.6	0.4	0.0
5980	0.009550560876148593	0.0021839432942872394	0.0011883036530397682	0.9741103046987528	None	0	0	0.4	2	0.8	4	1.0	0.8	5	4	1	2	0	0.14285714285714285	1	7	0.4666666666666667	7	0.4	0.3333333333333333	0.5892002470285355	0.8888237166668774	0.10534827478354578	0.8350512227451407	0.3989519854681744	0.8728444561601273	0.883399432359543	0.8671120675076525	0.6000000000000001	0.2	0.0
5194	0.012234307967669939	0.0022625394021545957	-0.00014749997366538526	0.981159416399639	None	0	0	0.4	2	0.8	4	1.0	0.8	6	4	0	2	0	0.14285714285714285	1	7	0.4666666666666667	7	1.0	0.3333333333333333	0.6170868653090281	0.8769726508874033	0.16729622698292362	0.8385576930498828	0.4985964627027343	0.86937264195784	0.9026265820331183	0.8624365061815916	0.5833333333333333	0.3333333333333333	0.0
6719	0.0680621554370904	0.011514408511600861	0.010703050912926273	0.6153866669005197	None	0	0	0.25	2	0.9	9	1.0	0.9	10	9	1	3	0	0.08333333333333333	1	12	0.8	12	0.6	0.18181818181818182	0.5892002470285355	0.8269566240184426	0.16729622698292362	0.8782864202946378	0.4897638131114993	0.8027030824094664	0.8590287452218761	0.8386109627517063	0.3	0.3	0.0
2402	None	None	None	None	None	1.0	2	1.0	6	0.14285714285714285	1	0.75	0	4	0	4	0	0	0.75	4	3	0.6	9	0.0	0.8	0	0	0	0	0	0	0	0	0	0	0
3004	0.003260177377359217	0.0013877038851524146	0.0013654464704378447	0.9902803283346047	None	1.0	1	1.0	4	0.25	1	0.5	0.25	4	1	1	0	0	0.75	3	4	0.4	6	0.0	1.0	0.5888848614521852	0.6988161454945107	0.4491610720145511	0.913625477207916	0.6127950828699477	0.92296618125357	0.8658561269006201	0.8692769648022396	0	0	0.0
5538	0.01822677922604032	0.002914857565091275	-0.002892313568407598	0.99729651717695	None	0	0	0.3333333333333333	2	0.8333333333333334	5	1.0	0.8333333333333334	7	5	0	2	0	0.125	1	8	0.5333333333333333	8	1.0	0.2857142857142857	0.6449734835895207	0.8684549420311705	0.10534827478354578	0.7474182449497224	0.30193975486110575	0.8763248077038681	0.9029014684584817	0.838003122991893	0.5714285714285714	0.2857142857142857	0.0
466	None	None	None	None	None	1.0	1	1.0	4	0.25	1	0.5	0.25	4	1	1	0	0	0.75	4	3	0.4	6	0.0	1.0	0.5888848614521852	0.6988161454945107	0.4491610720145511	0.913625477207916	0.6127950828699477	0.92296618125357	0.8658561269006201	0.8692769648022396	0	0	0.0
38	None	None	None	None	None	0	0	0.4444444444444444	4	0.45454545454545453	5	0.37142857142857144	0.36363636363636365	6	4	6	1	0	0.7142857142857143	7	5	0.8666666666666667	13	0.07142857142857142	0	0.5433299570223765	0.8445658567514097	0.688641360308799	0.9228230719604128	0.3523446466706303	0.9048667388984117	0.8235968901920407	0.8949328355152971	1.0	0	0.0
7235	0.055781054250441595	0.021825629340734693	0.012265228636581839	0.7356535770045038	None	0	0	0.25	2	0.8888888888888888	8	1.0	0.8888888888888888	10	8	0	2	0	0.09090909090909091	1	11	0.7333333333333333	11	1.0	0.2	0.5859173604766874	0.883713168537681	0.42384795178545664	0.8602583581403725	0.5423502382359607	0.813614569457692	0.7539375664873329	0.8548378071522581	0.55	0.2	0.0
3678	0.005960586491438188	0.002109248148609342	0.0021012336787687696	0.9804410622208213	None	0.5	1	0.6666666666666666	4	0.5	3	0.4444444444444444	0.5	6	3	1	0	0	0.5	6	3	0.5333333333333333	8	0.0	1.0	0.5904235069034407	0.8135537412258512	0.4833620075058538	0.8983488470605393	0.5839309543517865	0.8797227494318671	0.7901431117030657	0.867691043424572	0	0	0.0
1797	None	None	None	None	None	0	0	0.5	3	0.3333333333333333	2	0.6666666666666666	0.3333333333333333	4	2	3	0	0	0.3333333333333333	2	6	0.5333333333333333	8	0.0	0	0.2919542911589336	0.9493572607333007	0.522498025775496	0.9070181963101233	0.7645413531723986	0.8974608352547524	0.9543685704185264	0.9212430635974987	0	0	0.0
3271	0.017150122188045243	0.002633111972653414	0.0025449306349510543	0.9596436848762324	None	0.5	1	0.5714285714285714	4	0.625	5	0.4166666666666667	0.625	8	5	1	0	0	0.375	8	3	0.6666666666666666	10	0.0	1.0	0.5630681407807051	0.837059793238784	0.45043783941850357	0.8980131109352361	0.6973074619274623	0.8499341711610897	0.8515576105264371	0.8639680278503417	0	0	0.0
5725	0.00979956767967354	0.0018583413285823693	0.0010913229316860745	0.9740804947272662	None	0	0	0.4	2	0.8	4	1.0	0.8	5	4	1	2	0	0.14285714285714285	1	7	0.4666666666666667	7	0.4	0.3333333333333333	0.5892002470285355	0.8892405680096601	0.2292441791823015	0.8677110069281996	0.6570271069090254	0.852830043728597	0.9010707406232723	0.8706760812687506	0.6	0.4	0.0
4931	0.030715925041081622	0.0017534683312531714	-0.0017500028946649422	0.9903347227167294	None	0	0	0.3333333333333333	2	0.8571428571428571	6	1.0	0.8571428571428571	7	6	1	2	0	0.1111111111111111	1	9	0.6	9	0.4	0.25	0.6449734835895207	0.8684549420311705	0.10534827478354578	0.7474182449497224	0.30193975486110575	0.8763248077038681	0.9029014684584817	0.838003122991893	0.5714285714285714	0.2857142857142857	0.0
4591	0.04187101186997385	0.016132254813636518	0.01521310045684916	0.6760225987526534	None	0	0	0.3333333333333333	2	0.8571428571428571	6	1.0	0.8571428571428571	7	6	1	3	0	0.1111111111111111	1	9	0.6	9	0.6	0.25	0.6449734835895207	0.8651378979709978	0.10534827478354578	0.8105259929977976	0.3783912210153068	0.8458546355845545	0.9005242609204496	0.8417765566462649	0.42857142857142855	0.2857142857142857	0.0
5962	0.04139328269245111	0.01413939289087036	0.012483058052440507	0.704135214557565	None	0	0	0.3333333333333333	2	0.8571428571428571	6	1.0	0.8571428571428571	7	6	1	3	0	0.1111111111111111	1	9	0.6	9	0.6	0.25	0.6449734835895207	0.8651378979709978	0.10534827478354578	0.8105259929977976	0.3783912210153068	0.8458546355845545	0.9005242609204496	0.8417765566462649	0.42857142857142855	0.2857142857142857	0.0
983	None	None	None	None	None	0	0	0.4	2	0.8	4	0.875	0.4	4	2	2	0	0	0.5	4	2	0.4666666666666667	7	0.0	0.8	0.4655133355127893	0.6554935495624272	0.3777041958025929	0.6754941632947495	0.7273593983913437	0.9659611514253833	0.8758791234017131	0.8283548831407235	0	0	0.0
2002	None	None	None	None	None	0	0	0.2857142857142857	2	0.75	6	0.7142857142857143	0.375	4	3	5	0	0	0.2857142857142857	2	7	0.6666666666666666	10	0.0	0.5	0.2259566981105114	0.9552473042649718	0.522498025775496	0.9070181963101233	0.7645413531723986	0.8974608352547524	0.9543685704185264	0.9243262655974914	0	0	0.0
1426	None	None	None	None	None	0	0	0.6666666666666666	2	0.5	1	0.6666666666666666	0	1	0	2	2	0	0.6666666666666666	3	2	0.26666666666666666	4	0.2857142857142857	0.6666666666666666	0	0	0	0	0	0	0	0	0	0	0
3431	0.0027570560500902487	0.0006754475257842799	-0.0003649193046232035	0.9823822551740965	None	1.0	1	0.8	4	0.4	2	0.4666666666666667	0.2	4	1	2	0	0	0.6	5	3	0.4666666666666667	7	0.0	1.0	0.5630681407807051	0.6836969160445958	0.4491610720145511	0.8437882982146654	0.7303209701162027	0.8278659604505487	0.7733697675660012	0.7929325704269389	0	0	0.0
4836	0.013199695478288084	0.002373737271883388	-0.0007940541456094177	0.9752636437267226	None	0	0	0.25	1	1.0	4	1.0	1.0	5	4	0	2	0	0.16666666666666666	1	6	0.4	6	0.6666666666666666	0	0.5892002470285355	0.8943811396305461	0.4109480072004379	0.8858455519943882	0.30193975486110575	0.9073424223676487	0.9029014684584817	0.8961938481778384	0.6000000000000001	0.2	0.0
1618	None	None	None	None	None	0	0	0.6666666666666666	4	0.2857142857142857	2	0.9	0	4	0	4	0	0	0.4	2	5	0.6	9	0.0	0	0	0	0	0	0	0	0	0	0	0	0
10	None	None	None	None	None	0	0	0.75	3	0.3333333333333333	1	0.8333333333333334	0	0	0	4	3	0	0.6666666666666666	2	3	0.3333333333333333	5	0.25	0.6666666666666666	0	0	0	0	0	0	0	0	0	0	0
6742	0.04689675553781928	0.014241473527097658	0.012132540955884721	0.8024933229603878	None	0	0	0.2857142857142857	2	0.875	7	1.0	0.875	9	7	0	2	0	0.1	1	10	0.6666666666666666	10	1.0	0.2222222222222222	0.6449734835895207	0.8414662446023414	0.10534827478354578	0.853078767313342	0.3783912210153068	0.8438824467892736	0.9029014684584817	0.8462099569624616	0.5555555555555556	0.3333333333333333	0.0
4985	0.08136279948577325	0.004425496565605878	-0.0036868191297962276	0.7034382889714922	None	0	0	0.2	2	0.9230769230769231	12	1.0	0.9230769230769231	14	12	0	2	0	0.06666666666666667	1	15	1.0	15	1.0	0.14285714285714285	0.5783622204865626	0.900453900282332	0.32596828774556474	0.8250092641709579	0.6621067752172651	0.9013228099747652	0.8983351573152814	0.8795649124857157	0.5357142857142857	0.21428571428571427	0.0
2081	None	None	None	None	None	0	0	0.75	3	0.0	0	0.5555555555555556	0	2	0	2	3	0	1.0	3	3	0.3333333333333333	5	0.5	1.0	0	0	0	0	0	0	0	0	0	0	0
973	None	None	None	None	None	0	0	1.0	2	0.0	0	0.75	0	1	0	1	3	0	1.0	2	2	0.2	3	0.6	0	0	0	0	0	0	0	0	0	0	0	0
3251	0.009528223315268716	0.005048937277351491	0.004025498194532166	0.9803506226078246	None	1.0	1	0.8	4	0.4	2	0.4666666666666667	0.4	5	2	1	0	0	0.6	5	3	0.4666666666666667	7	0.0	1.0	0.6105789615559427	0.6544174569717002	0.8360679328307796	0.8789581256973028	0.6692507240144708	0.8436425938774017	0.7712305297589399	0.8077671402494611	0	0	0.0
5622	0.02273695136669113	0.007911222107816751	0.0009247143564820081	0.5201769877598419	None	0	0	0.3333333333333333	2	0.8333333333333334	5	1.0	0.8333333333333334	7	5	0	2	0	0.125	1	8	0.5333333333333333	8	1.0	0.2857142857142857	0.6449734835895207	0.8648544753801283	0.10534827478354578	0.8060366910447038	0.30193975486110575	0.8937523588099104	0.9029014684584817	0.8585673899997107	0.5714285714285714	0.14285714285714285	0.0
980	None	None	None	None	None	0	0	0.6	3	0.4	2	0.5833333333333334	0.4	4	2	2	3	0	0.75	3	4	0.4666666666666667	7	0.5	0.5	0.6399739425401794	0.8325188390725624	0.8003351581326047	0.7889434401971647	0.7579160119966254	0.9278289568262834	0.871734295178313	0.8612033392045417	0.5	0.5	0.0
7159	0.07282313571321151	0.018579883080603307	0.012757866849956844	0.5618073711643536	None	0	0	0.2	2	0.9166666666666666	11	1.0	0.9166666666666666	13	11	0	2	0	0.07142857142857142	1	14	0.9333333333333333	14	1.0	0.15384615384615385	0.5859173604766874	0.8788290963450189	0.32596828774556474	0.8452458586276085	0.5423502382359607	0.8034275970631752	0.7585040738320914	0.8449694391694008	0.5384615384615384	0.15384615384615385	0.0
5502	0.037548158374009995	0.01770376286879932	0.014266157927659891	0.6792172800116867	None	0	0	0.3333333333333333	2	0.8571428571428571	6	1.0	0.8571428571428571	7	6	1	3	0	0.1111111111111111	1	9	0.6	9	0.6	0.25	0.6449734835895207	0.865419073572883	0.10534827478354578	0.8105259929977976	0.4166166235341705	0.8375680659718069	0.9024145402931038	0.8391037222374035	0.5714285714285714	0.42857142857142855	0.0
5121	0.029381063140470946	0.0009694872755233006	-0.0003275822725184497	0.9899601293974578	None	0	0	0.3333333333333333	2	0.8571428571428571	6	1.0	0.8571428571428571	8	6	0	2	0	0.1111111111111111	1	9	0.6	9	1.0	0.25	0.6449734835895207	0.8542414071937068	0.10534827478354578	0.8251900721040009	0.3401654879382063	0.8656494996849644	0.9029014684584817	0.8491224545817895	0.5625	0.25	0.0
1814	None	None	None	None	None	0	0	0.5	2	0.6666666666666666	2	1.0	0	1	0	3	4	0	0.2	1	5	0.3333333333333333	5	0.4444444444444444	0.5	0	0	0	0	0	0	0	0	0	0	0
6036	0.012202872647626109	0.0021773380905466895	-0.001009778770252484	0.9801948056036153	None	0	0	0.4	2	0.8	4	1.0	0.8	6	4	0	2	0	0.14285714285714285	1	7	0.4666666666666667	7	1.0	0.3333333333333333	0.6170868653090281	0.8769726508874033	0.10534827478354578	0.8224877398706785	0.3695589019823088	0.8488449113528508	0.8922606406632897	0.8508112104603491	0.5833333333333333	0.3333333333333333	0.0
6687	0.020498283359320902	0.0020473324103411203	-0.0019577147147926887	0.99027065564547	None	0	0	0.3333333333333333	2	0.8333333333333334	5	1.0	0.8333333333333334	6	5	1	3	0	0.125	1	8	0.5333333333333333	8	0.6	0.2857142857142857	0.6449734835895207	0.8808364572198597	0.10534827478354578	0.6144669977289142	0.3401654879382063	0.8393407811262397	0.9023575038820622	0.79790929435006	0.5	0.3333333333333333	0.0
997	None	None	None	None	None	0	0	0.75	3	0.5	2	0.75	0.25	4	1	1	1	0	0.5	4	2	0.4	6	0.3333333333333333	0.5	0.49776190222780736	0.9447589819591026	0.8709577950876648	0.860052514356065	0.8248430338479016	0.9383106421509422	0.9209556854140725	0.9212151801219804	1.0	0.5	0.0
4393	0.022215415345147545	0.0026153845438106863	-0.0025520514781578714	0.9899241665924545	None	0	0	0.3333333333333333	2	0.8333333333333334	5	1.0	0.8333333333333334	6	5	1	3	0	0.125	1	8	0.5333333333333333	8	0.6	0.2857142857142857	0.6449734835895207	0.8808364572198597	0.10534827478354578	0.6144669977289142	0.3401654879382063	0.8393407811262397	0.9023575038820622	0.79790929435006	0.5	0.5	0.0
3783	0.014051594604632315	0.005559992439057699	0.005532098769265382	0.9514072679121107	None	0	0	0.35714285714285715	5	0.6111111111111112	11	0.47619047619047616	0.2777777777777778	7	5	12	8	0	0.8571428571428571	6	7	1.3333333333333333	20	0.3076923076923077	0.35294117647058826	0.8825863246472092	0.8701305041986052	0.12675095935237404	0.9468684184065864	0.9994350404472497	0.9518255954358316	0.9795274587555253	0.9301298216322456	0.2857142857142857	0.14285714285714285	0.0
5785	0.02078252498794482	0.0025136672489220534	0.0021465495301119897	0.544456628006736	None	0	0	0.3333333333333333	2	0.8333333333333334	5	1.0	0.8333333333333334	7	5	0	2	0	0.125	1	8	0.5333333333333333	8	1.0	0.2857142857142857	0.6384077104858246	0.8647726765215196	0.10534827478354578	0.8105259929977976	0.3783912210153068	0.8458546355845545	0.898112183664836	0.8416376937068003	0.5714285714285714	0.2857142857142857	0.0
11	None	None	None	None	None	0	0	1.0	3	0.0	0	0.6666666666666666	0	2	0	1	0	0	0.6666666666666666	3	2	0.26666666666666666	4	0.0	1.0	0	0	0	0	0	0	0	0	0	0	0
136	None	None	None	None	None	0	0	0.4	4	0.5	6	0.35	0.4166666666666667	7	5	6	1	0	0.625	8	5	0.9333333333333333	14	0.07142857142857142	0	0.6689061903565918	0.8975590179876478	0.688641360308799	0.9087472301208026	0.3523446466706303	0.9084766190947305	0.8235968901920407	0.9050523226525243	1.0	0	0.0
2626	8.15112307800912e-06	8.386031515981041e-08	7.195477599198342e-08	0.9999934470458693	None	0	0	0.5	3	0.5	3	0.5	0	2	0	5	2	0	1.0	4	4	0.5333333333333333	8	0.16666666666666666	0.2857142857142857	0	0	0	0	0	0	0	0	0	0	0
7460	0.08536107886045405	0.014084749387396293	0.013417935557271388	0.6732998542248498	None	0	0	0.18181818181818182	2	0.9285714285714286	13	1.0	0.9285714285714286	15	13	0	2	0	0.0625	1	16	1.0666666666666667	16	1.0	0.13333333333333333	0.5827079406802799	0.8958070453342911	0.2292441791823015	0.8465385124475086	0.5423502382359607	0.8277367544743784	0.8886453353384792	0.8593158590310966	0.5333333333333333	0.2	0.0
4821	0.031708144738366854	0.003741334484410124	-0.003733055590836283	0.9899059191406124	None	0	0	0.3333333333333333	2	0.8571428571428571	6	1.0	0.8571428571428571	7	6	1	2	0	0.1111111111111111	1	9	0.6	9	0.4	0.25	0.6449734835895207	0.8684549420311705	0.10534827478354578	0.7474182449497224	0.30193975486110575	0.8763248077038681	0.9029014684584817	0.838003122991893	0.5714285714285714	0.2857142857142857	0.0
197	None	None	None	None	None	0	0	0.5	2	0.6666666666666666	2	0.8333333333333334	0	0	0	4	1	0	0.6666666666666666	2	3	0.3333333333333333	5	0.08333333333333333	0	0	0	0	0	0	0	0	0	0	0	0
5184	0.021900959940589652	0.004656645763908356	0.0031651619742138963	0.5474322135153944	None	0	0	0.3333333333333333	2	0.8333333333333334	5	1.0	0.8333333333333334	7	5	0	2	0	0.125	1	8	0.5333333333333333	8	1.0	0.2857142857142857	0.6449734835895207	0.865419073572883	0.10534827478354578	0.8105259929977976	0.3783912210153068	0.8393907210251155	0.9005242609204496	0.8397084606302563	0.5714285714285714	0.2857142857142857	0.0
6919	0.05959338340937041	0.010608073121008733	0.002813244012111694	0.6138230784023955	None	0	0	0.25	2	0.8888888888888888	8	1.0	0.8888888888888888	10	8	0	2	0	0.09090909090909091	1	11	0.7333333333333333	11	1.0	0.2	0.5892002470285355	0.8269566240184426	0.16729622698292362	0.8782864202946378	0.4897638131114993	0.8027030824094664	0.8590287452218761	0.8386109627517063	0.55	0.2	0.0
7238	0.08723761874856997	0.03662311409463614	0.031036575812514535	0.6180504047264411	None	0	0	0.16666666666666666	2	0.9375	15	1.0	0.9375	17	15	0	2	0	0.05555555555555555	1	18	1.2	18	1.0	0.11764705882352941	0.5892002470285355	0.8686867730062637	0.32596828774556474	0.8617572606321472	0.5423502382359607	0.8259094661993474	0.8925519251752871	0.8530538438064961	0.5294117647058824	0.11764705882352941	0.0
2902	0.0028633103170046413	0.0005064528764185994	0.00047475751312952067	0.9855360470824837	None	1.0	1	0.8	4	0.4	2	0.4666666666666667	0.2	3	1	3	0	0	0.6	3	5	0.4666666666666667	7	0.0	1.0	0.6622124028989028	0.6897167716767202	0.4491610720145511	0.9291584706897656	0.44249770886311923	0.9458425207496958	0.9050985485965551	0.8887071886486777	0	0	0.0
3426	0.010271503935075	0.005721877296035641	0.003789002024249937	0.9781853867640659	None	0.5	1	0.6666666666666666	4	0.5	3	0.4444444444444444	0.3333333333333333	4	2	3	0	0	0.5	6	3	0.5333333333333333	8	0.0	1.0	0.6363956822274227	0.599078016519502	0.8360679328307796	0.8223929307439213	0.6734001036850501	0.8622685091140554	0.7625737881442425	0.7783672569163391	0	0	0.0
2453	None	None	None	None	None	1.0	1	0.8	4	0.4	2	0.4666666666666667	0.2	3	1	3	0	0	0.6	3	5	0.4666666666666667	7	0.0	1.0	0.6622124028989028	0.6897167716767202	0.4491610720145511	0.9291584706897656	0.44249770886311923	0.9458425207496958	0.9050985485965551	0.8887071886486777	0	0	0.0
4457	0.020883137500955273	0.003276870611547438	-0.0031804772984150346	0.9691656824264347	None	0	0	0.3333333333333333	2	0.8333333333333334	5	1.0	0.8333333333333334	7	5	0	2	0	0.125	1	8	0.5333333333333333	8	1.0	0.2857142857142857	0.5892002470285355	0.8656816513028722	0.10534827478354578	0.8854932047687308	0.30193975486110575	0.813495202609457	0.8850297102302459	0.8574046891254881	0.5714285714285714	0.2857142857142857	0.0
6669	0.06956131146702882	0.022897101708719836	0.02044496623463892	0.6032479384963624	None	0	0	0.2	2	0.9166666666666666	11	1.0	0.9166666666666666	12	11	1	3	0	0.07142857142857142	1	14	0.9333333333333333	14	0.6	0.15384615384615385	0.5892002470285355	0.8286919163590328	0.31353794530444706	0.8956373687919937	0.4179258006069622	0.8014113804140236	0.8510748732713088	0.8464548993925187	0.25	0.16666666666666666	0.0
4455	0.012000924622623966	0.002344262727404447	-0.0017771075976237723	0.9830498161086284	None	0	0	0.4	2	0.8	4	1.0	0.8	6	4	0	2	0	0.14285714285714285	1	7	0.4666666666666667	7	1.0	0.3333333333333333	0.6170868653090281	0.887640825700888	0.25814814099199185	0.8884586149046366	0.3210527866787745	0.877359489034693	0.9026265820331183	0.8845804222061132	0.5833333333333333	0.3333333333333333	0.0
2270	None	None	None	None	None	0	0	0.4	2	0.8	4	0.7777777777777778	0.2	1	1	5	3	0	1.0	3	3	0.4666666666666667	7	0.21428571428571427	1.0	0.5731672540114917	0.5	0.6469224919207385	0.5	0.8560717519603234	0.5	0.7682099597371808	0.5	1.0	0	0.7005283553044954
3287	0.009867483073262004	0.005215683072110481	0.003380855692678512	0.9770137406307228	None	0.5	1	0.6666666666666666	4	0.5	3	0.4444444444444444	0.5	5	3	2	0	0	0.5	6	3	0.5333333333333333	8	0.0	1.0	0.6105789615559427	0.8358129802295008	0.8360679328307796	0.8785653791738043	0.6775494833556295	0.847934912520104	0.798748473488454	0.8550704494133259	0	0	0.0
2016	None	None	None	None	None	0	0	0.6666666666666666	2	0.5	1	1.0	0	2	0	1	2	0	0.25	1	4	0.26666666666666666	4	0.5	0.6666666666666666	0	0	0	0	0	0	0	0	0	0	0
2511	None	None	None	None	None	1.0	1	1.0	4	0.25	1	0.5	0.25	3	1	2	0	0	0.75	4	3	0.4	6	0.0	1.0	0.6622124028989028	0.6897167716767202	0.4491610720145511	0.9291584706897656	0.44249770886311923	0.9458425207496958	0.9050985485965551	0.8887071886486777	0	0	0.0
3376	0.009673023238055465	0.004996090465333894	0.0035097755966996126	0.976208784870536	None	0	0	0.6	3	0.6	3	0.5833333333333334	0.6	5	3	1	1	0	0.3333333333333333	6	2	0.4666666666666667	7	0.25	0.4	0.6105789615559427	0.8358129802295008	0.8360679328307796	0.8785653791738043	0.6817294502786467	0.8533466629253547	0.798748473488454	0.8568212889554319	1.0	0	0.0
5839	0.05375551964252017	0.012273334335518084	0.011251929018054703	0.751689387675604	None	0	0	0.25	2	0.8888888888888888	8	1.0	0.8888888888888888	10	8	0	2	0	0.09090909090909091	1	11	0.7333333333333333	11	1.0	0.2	0.6449734835895207	0.8435257638296172	0.10534827478354578	0.8063157364407977	0.3592781891976381	0.8603177805581786	0.9029014684584817	0.8379371669478306	0.55	0.4	0.0
1199	None	None	None	None	None	0	0	0.4	2	0.8	4	0.5833333333333334	0.4	4	2	2	0	0	0.75	4	3	0.4666666666666667	7	0.0	0.5	0.4096203346046501	0.8727655019248481	0.6724153446113836	0.9594904524075143	0.7097859072435275	0.8863311761999195	0.7675970054752306	0.9154005337306932	0	0	0.0
1422	None	None	None	None	None	0	0	0	0	0	0	1.0	0	0	0	0	0	0	1.0	1	1	0.06666666666666667	1	0.0	0	0	0	0	0	0	0	0	0	0	0	0
524	None	None	None	None	None	0.6666666666666666	2	0.75	6	0.4	4	0.5	0.4	8	4	3	0	0	0.375	8	3	0.8	12	0.0	1.0	0.4347359988187202	0.7958388402711981	0.9955174622038652	0.9352267593403722	0.5883999641641634	0.7907661448543151	0.9297573088729174	0.8565153775952155	0	0	0.0
4418	0.012051625733006853	0.001961888352525351	-0.00121800980200911	0.9805610991117277	None	0	0	0.4	2	0.8	4	1.0	0.8	6	4	0	2	0	0.14285714285714285	1	7	0.4666666666666667	7	1.0	0.3333333333333333	0.6170868653090281	0.8773065918701002	0.10534827478354578	0.8224877398706785	0.4268970057606042	0.8306499666348833	0.8926732242313855	0.8451295325805149	0.5833333333333333	0.3333333333333333	0.0
3165	0.004029022700254194	0.001961711950451258	0.0014844295800843206	0.9815410094867583	None	1.0	1	0.8	4	0.4	2	0.4666666666666667	0.2	5	1	1	0	0	0.6	5	3	0.4666666666666667	7	0.0	1.0	0.6105789615559427	0.6801223331450017	0.4491610720145511	0.9121661557172125	0.6115224669781487	0.8961677145378627	0.8137262861377454	0.851955321864102	0	0	0.0
4401	0.014848217402129054	0.0026446995651378574	-0.0003380884492291615	0.9920930025583055	None	0	0	0.4	2	0.8	4	1.0	0.8	5	4	1	2	0	0.14285714285714285	1	7	0.4666666666666667	7	0.4	0.3333333333333333	0.6449734835895207	0.8942676074930968	0.10534827478354578	0.6227788763861876	0.4166166235341705	0.8260844885887808	0.9012918434925478	0.8018971036246356	0.6000000000000001	0.6	0.0
2340	None	None	None	None	None	0	0	0.6666666666666666	2	0.0	0	0.6666666666666666	0	1	0	2	3	0	0.6666666666666666	3	2	0.26666666666666666	4	0.42857142857142855	0	0	0	0	0	0	0	0	0	0	0	0
6452	0.03169895616218723	0.017063417839023626	0.017057912732259768	0.8175825054528855	None	0	0	0.3333333333333333	2	0.8333333333333334	5	1.0	0.8333333333333334	7	5	0	2	0	0.125	1	8	0.5333333333333333	8	1.0	0.2857142857142857	0.5892002470285355	0.8618675348331944	0.2292441791823015	0.8745830981722126	0.5423502382359607	0.8273089193843582	0.9024145402931038	0.8556831266470412	0.5714285714285714	0.2857142857142857	0.0
2517	None	None	None	None	None	0	0	0.3333333333333333	1	1.0	2	0.6666666666666666	0	0	0	3	1	0	0.6666666666666666	3	2	0.26666666666666666	4	0.1	0	0	0	0	0	0	0	0	0	0	0	0
1526	None	None	None	None	None	0	0	1.0	2	0.0	0	1.0	0	1	0	1	1	0	0.3333333333333333	3	1	0.2	3	0.2	1.0	0	0	0	0	0	0	0	0	0	0	0
515	None	None	None	None	None	0	0	0.16666666666666666	1	1.0	6	0.8	0.5	4	3	3	0	0	0.4	5	2	0.5333333333333333	8	0.0	0.3333333333333333	0.3306103985802519	0.5403459966763868	0.3559288770660837	0.5	0.5044684692198793	0.505493642647032	0.6828490725158513	0.5153044746923366	0	0	0.0
4580	0.016916216087127026	0.00582352979067014	0.0021311428813417907	0.9473110445477109	None	0	0	0.3333333333333333	2	0.8333333333333334	5	1.0	0.8333333333333334	7	5	0	2	0	0.125	1	8	0.5333333333333333	8	1.0	0.2857142857142857	0.6449734835895207	0.8794391592941224	0.10534827478354578	0.8854932047687308	0.30193975486110575	0.8179596352762074	0.9024145402931038	0.863547814523831	0.5714285714285714	0.2857142857142857	0.0
701	None	None	None	None	None	0	0	0.75	3	0.25	1	0.6666666666666666	0.25	2	1	3	3	0	1.0	3	3	0.4	6	0.3333333333333333	0.6666666666666666	0.49218382935769844	0.570952738760706	0.838106873721415	0.5101202976110615	0.8953946447894676	0.7400163530743149	0.8612800588737798	0.6124035034255708	0.5	1.0	0.0
6822	0.03818912289727611	0.01419161811100199	0.012956270598581595	0.8045656570932104	None	0	0	0.3333333333333333	2	0.8571428571428571	6	1.0	0.8571428571428571	7	6	1	2	0	0.1111111111111111	1	9	0.6	9	0.4	0.25	0.6449734835895207	0.8651378979709978	0.10534827478354578	0.8584271856485405	0.3783912210153068	0.8557372124568975	0.9029014684584817	0.8598145091265413	0.5714285714285714	0.2857142857142857	0.0
2215	None	None	None	None	None	0.5	1	0.6666666666666666	4	0.5	3	0.4	0.3333333333333333	5	2	2	0	0	0.8	5	4	0.5333333333333333	8	0.0	0.6666666666666666	0.6622124028989028	0.7691896668888882	0.4491610720145511	0.8986146433244536	0.5923123408686072	0.8668460068810188	0.8328899561199969	0.8523317108198913	0	0	0.0
7364	0.06295212424560195	0.01984564862141418	0.008477143645857698	0.6049227591185351	None	0	0	0.2	2	0.9166666666666666	11	1.0	0.9166666666666666	13	11	0	2	0	0.07142857142857142	1	14	0.9333333333333333	14	1.0	0.15384615384615385	0.5892002470285355	0.8900123078059003	0.2292441791823015	0.8315386106956133	0.5423502382359607	0.8829650653930079	0.904160557528027	0.8702024975529582	0.5384615384615385	0.15384615384615385	0.0
6284	0.03659470764520817	0.016497235083528853	0.010131456116877912	0.5926521481155327	None	0	0	0.3333333333333333	2	0.8571428571428571	6	1.0	0.8571428571428571	7	6	1	3	0	0.1111111111111111	1	9	0.6	9	0.6	0.25	0.6449734835895207	0.865419073572883	0.10534827478354578	0.8736794144094192	0.3783912210153068	0.863232847720499	0.9036397910378869	0.867509374228687	0.5714285714285714	0.2857142857142857	0.0
3681	0.02862693279985111	0.005762980258298524	0.0050752261419658015	0.8578590261476444	None	0	0	0.3333333333333333	2	0.8333333333333334	5	1.0	0.8333333333333334	6	5	1	3	0	0.125	1	8	0.5333333333333333	8	0.6	0.2857142857142857	0.6170868653090281	0.8769726508874033	0.10534827478354578	0.8224877398706785	0.40778430450117237	0.8345059973097454	0.8922606406632897	0.8461982627348675	0.5	0.3333333333333333	0.0
5869	0.06329012123406665	0.01209177687060282	0.009867932998728181	0.815651304155838	None	0	0	0.25	2	0.9	9	1.0	0.9	10	9	1	2	0	0.08333333333333333	1	12	0.8	12	0.4	0.18181818181818182	0.6449734835895207	0.834331789062601	0.10534827478354578	0.7889312384926126	0.30193975486110575	0.8440529985096809	0.9029014684584817	0.8236506434548944	0.55	0.2	0.0
4329	0.09055089122288328	0.006098150483055897	0.0014612416118372081	0.7821875997120715	None	0	0	0.2	2	0.9166666666666666	11	1.0	0.8333333333333334	11	10	2	5	0	0.07142857142857142	1	14	0.9333333333333333	14	0.7142857142857143	0.15384615384615385	0.6449734835895207	0.8433711013845818	0.10534827478354578	0.8490905566270313	0.30193975486110575	0.8308122687060201	0.9024145402931038	0.8412381523980048	0.18181818181818182	0.18181818181818182	0.0
1098	None	None	None	None	None	0	0	0.3333333333333333	1	1.0	2	1.0	0	0	0	3	2	0	1.0	2	2	0.26666666666666666	4	0.2	0	0	0	0	0	0	0	0	0	0	0	0
6710	0.06571501590773295	0.022784536640341	0.020966267087808757	0.599907796760009	None	0	0	0.2	2	0.9166666666666666	11	1.0	0.9166666666666666	12	11	1	2	0	0.07142857142857142	1	14	0.9333333333333333	14	0.4	0.15384615384615385	0.5892002470285355	0.8286919163590328	0.31353794530444706	0.8956373687919937	0.4179258006069622	0.8014113804140236	0.8510748732713088	0.8464548993925187	0.5416666666666667	0.16666666666666666	0.0
3269	0.01425282577586787	0.005602953581856325	0.005602468711812989	0.9552585757052638	None	0	0	0.38461538461538464	5	0.5882352941176471	10	0.4523809523809524	0.29411764705882354	7	5	11	8	0	0.8571428571428571	6	7	1.2666666666666666	19	0.3333333333333333	0.375	0.8825863246472092	0.8701305041986052	0.12675095935237404	0.9413399295220933	0.9994350404472497	0.9518255954358316	0.9795274587555253	0.9278241946118037	0.2857142857142857	0.14285714285714285	0.0
3078	0.0028422008876797093	0.0006116034863871735	0.0002611626488253681	0.9955176744999009	None	1.0	1	1.0	4	0.0	0	0.5555555555555556	0	4	0	0	0	0	1.0	3	3	0.3333333333333333	5	0.0	1.0	0	0	0	0	0	0	0	0	0	0	0
4236	0.02125280250702257	0.004886358577091852	0.00149225249458614	0.5484083453949918	None	0	0	0.3333333333333333	2	0.8333333333333334	5	1.0	0.8333333333333334	7	5	0	2	0	0.125	1	8	0.5333333333333333	8	1.0	0.2857142857142857	0.5892002470285355	0.874532120810448	0.4109480072004379	0.8873355264013616	0.3783912210153068	0.8669513019516878	0.9005242609204496	0.8765227025009488	0.5714285714285714	0.2857142857142857	0.0
6841	0.09870029849443131	0.008895594290563243	-0.001422076496096477	0.6388347674537819	None	0	0	0.16666666666666666	2	0.9333333333333333	14	1.0	0.9333333333333333	15	14	1	4	0	0.058823529411764705	1	17	1.1333333333333333	17	0.8	0.125	0.6351248239339766	0.8119490867945073	0.10534827478354578	0.8912511703313403	0.30193975486110575	0.775273609235628	0.897874390317165	0.8322345660649395	0.23333333333333334	0.13333333333333333	0.0
6400	0.02721258918782894	0.0026227735259530755	-0.002113007458794241	0.9900754363232185	None	0	0	0.3333333333333333	2	0.8571428571428571	6	1.0	0.8571428571428571	8	6	0	2	0	0.1111111111111111	1	9	0.6	9	1.0	0.25	0.6449734835895207	0.8541073552523598	0.10534827478354578	0.7086828300739663	0.32105278667877446	0.8870303028771082	0.9029014684584817	0.8281131828238202	0.5625	0.25	0.0
2828	0.0030601513426842465	0.0005693693274501675	8.303797543662607e-05	0.9883080451632479	None	1.0	1	1.0	4	0.25	1	0.5	0.25	5	1	0	0	0	0.75	4	3	0.4	6	0.0	1.0	0.5155573200054676	0.874475882854414	0.45043783941850357	0.8978773386617915	0.7253641998404539	0.9251969453850597	0.9050985485965551	0.9011478917687125	0	0	0.0
603	None	None	None	None	None	0	0	0.3125	5	0.6363636363636364	14	0.5714285714285714	0.18181818181818182	5	4	18	8	0	0.8571428571428571	7	6	1.6	24	0.20512820512820512	0.631578947368421	0.8825863246472092	0.9012170035534542	0.12675095935237404	0.8990768828346483	0.9994350404472497	0.9848402868932055	0.9795274587555253	0.9456908356472282	0.30000000000000004	0.2	0.0
4869	0.023340327525068597	0.003352208766015972	-0.0032394115450597393	0.9966708131360257	None	0	0	0.3333333333333333	2	0.8571428571428571	6	1.0	0.8571428571428571	8	6	0	2	0	0.1111111111111111	1	9	0.6	9	1.0	0.25	0.6449734835895207	0.8925619773430653	0.10534827478354578	0.8584423299659175	0.3401654879382063	0.8633198776391868	0.9029014684584817	0.8722401016147292	0.5625	0.25	0.0
5886	0.021114972779315518	0.00498894830155781	0.004986684832524337	0.9203402950756142	None	0	0	0.3333333333333333	2	0.8571428571428571	6	1.0	0.7142857142857143	7	5	1	2	0	0.1111111111111111	1	9	0.6	9	0.5	0.25	0.5892002470285355	0.8664602477322754	0.10534827478354578	0.8774602944657984	0.34016581849644323	0.803047572029544	0.8186747255942902	0.8517031180071446	0.5714285714285714	0.2857142857142857	0.0
2612	1.8450546880077028e-08	1.835508733239181e-08	6.122613567668377e-09	0.9999981252851209	None	0	0	0.6666666666666666	2	0.0	0	0.6666666666666666	0	0	0	3	0	0	0.6666666666666666	3	2	0.26666666666666666	4	0.0	0	0	0	0	0	0	0	0	0	0	0	0
4919	0.028833680516939228	0.011335044382911665	0.010832279464680707	0.8228838227869336	None	0	0	0.3333333333333333	2	0.8333333333333334	5	1.0	0.8333333333333334	6	5	1	3	0	0.125	1	8	0.5333333333333333	8	0.6	0.2857142857142857	0.6170868653090281	0.8773065918701002	0.10534827478354578	0.8224877398706785	0.40778430450117237	0.8345059973097454	0.8922606406632897	0.8463326463067712	0.5	0.3333333333333333	0.0
6944	0.08979748022024353	0.0154206855494928	0.015419213900524505	0.7231718218415184	None	0	0	0.2222222222222222	2	0.9090909090909091	10	1.0	0.9090909090909091	12	10	0	2	0	0.07692307692307693	1	13	0.8666666666666667	13	1.0	0.16666666666666666	0.6449734835895207	0.8159205565951463	0.10534827478354578	0.668082627897042	0.30193975486110575	0.8770622866721266	0.9029014684584817	0.7997061032941788	0.5416666666666667	0.25	0.0
4333	0.011296409894588987	0.0016711738383330134	0.0012946954216105525	0.9634423471601405	None	0	0	0.4	2	0.8	4	1.0	0.8	5	4	1	3	0	0.14285714285714285	1	7	0.4666666666666667	7	0.6	0.3333333333333333	0.5892002470285355	0.8896531830989729	0.10534827478354578	0.8350512227451407	0.43717738798703804	0.8226313624264578	0.883399432359543	0.8516725517012423	0.6	0.4	0.0
4594	0.011132279979768947	0.0020869182918832135	0.000956676155026539	0.9652511716621083	None	0	0	0.4	2	0.8	4	1.0	0.8	5	4	1	3	0	0.14285714285714285	1	7	0.4666666666666667	7	0.6	0.3333333333333333	0.5892002470285355	0.8892405680096601	0.10534827478354578	0.8350512227451407	0.43717738798703804	0.8298584260867237	0.883399432359543	0.8536053842697556	0.6	0.4	0.0
930	None	None	None	None	None	0	0	0.6666666666666666	2	0.5	1	0.6666666666666666	0	2	0	1	0	0	0.6666666666666666	3	2	0.26666666666666666	4	0.0	0	0	0	0	0	0	0	0	0	0	0	0
2543	None	None	None	None	None	0	0	0.5	3	0.5	3	0.6666666666666666	0.16666666666666666	1	1	6	1	0	0.3333333333333333	6	2	0.5333333333333333	8	0.0625	0.6666666666666666	0.3603533251008953	0.5	0.1	0.5	0.492573420780417	0.5	0.8362904511891404	0.5	1.0	0	0.0
6850	0.0634953506506805	0.006975650896050535	-0.005697334048594159	0.6280412504618011	None	0	0	0.25	2	0.9	9	1.0	0.9	11	9	0	2	0	0.08333333333333333	1	12	0.8	12	1.0	0.18181818181818182	0.5892002470285355	0.8748013122875158	0.5217276158253484	0.9031181305208845	0.43717738798703804	0.8082480539593572	0.8305414453129053	0.8666557143147148	0.5454545454545454	0.2727272727272727	0.0
4614	0.021737970613263755	0.0018067799458123624	-0.0016125902662681767	0.9902547602513586	None	0	0	0.3333333333333333	2	0.8333333333333334	5	1.0	0.8333333333333334	6	5	1	3	0	0.125	1	8	0.5333333333333333	8	0.6	0.2857142857142857	0.6466149268654446	0.8814186802212188	0.10534827478354578	0.6144669977289142	0.3592781891976381	0.8309802918422056	0.9032910673842257	0.7949270073627895	0.5	0.3333333333333333	0.0
3731	0.024374242518687472	0.008016055865612107	0.0004312431286705004	0.9535272575606559	None	0	0	0.4	6	0.6	12	0.4583333333333333	0.3	8	6	13	7	0	0.75	8	6	1.4666666666666666	22	0.25	0.4444444444444444	0.8825863246472092	0.6005743533969294	0.12675095935237404	0.9498428911571575	0.9994350404472497	0.9580933163626623	0.9795274587555253	0.8965530307124724	0.125	0.125	0.0
5266	0.04689690387023454	0.012208246105860243	0.010487035228635002	0.8041730591994358	None	0	0	0.2857142857142857	2	0.875	7	1.0	0.875	9	7	0	2	0	0.1	1	10	0.6666666666666666	10	1.0	0.2222222222222222	0.6449734835895207	0.8414662446023414	0.10534827478354578	0.853078767313342	0.3783912210153068	0.8438824467892736	0.9029014684584817	0.8462099569624616	0.5555555555555556	0.3333333333333333	0.0
6918	0.0655539235125573	0.015095977737132888	0.014457875490319511	0.7144592574796602	None	0	0	0.25	2	0.9	9	1.0	0.9	11	9	0	2	0	0.08333333333333333	1	12	0.8	12	1.0	0.18181818181818182	0.6449734835895207	0.8596931523531038	0.10534827478354578	0.8146784083680626	0.4166166235341705	0.8793545926812927	0.9029014684584817	0.8532003512322262	0.5454545454545454	0.2727272727272727	0.0
168	None	None	None	None	None	0.5	1	0.8333333333333334	5	0.16666666666666666	1	0.6666666666666666	0.16666666666666666	4	1	3	1	0	0.75	3	4	0.5333333333333333	8	0.14285714285714285	0.8	0.9373021919994879	0.9126968728394137	0.5999615217520633	0.9206776431846263	0.6407707541874326	0.9272992859454161	0.9025188870130375	0.9204280762166966	1.0	0.5	0.0
2689	0.0006276110169015609	0.00022239295609900354	0.0002223698516536911	0.9983739481211072	None	0	0	0.5	2	0.75	3	1.0	0.25	3	1	2	3	0	0.16666666666666666	1	6	0.4	6	0.5	0.4	0.6482563701413687	0.9298576860696828	0.10534827478354578	0.7889714083596426	0.30193975486110575	0.7180888510123278	0.9024145402931038	0.8337925203956714	0.3333333333333333	0.6666666666666666	0.0
7195	0.07583322856856581	0.01872473853349834	0.010505290231461307	0.7144271304352151	None	0	0	0.2	2	0.9166666666666666	11	1.0	0.9166666666666666	13	11	0	2	0	0.07142857142857142	1	14	0.9333333333333333	14	1.0	0.15384615384615385	0.6449734835895207	0.8419717829008883	0.10534827478354578	0.7966432680929959	0.4166166235341705	0.8801433415938609	0.9029014684584817	0.8425602246975502	0.5384615384615385	0.23076923076923078	0.0
1083	None	None	None	None	None	0	0	0.75	3	0.25	1	0.6	0.25	3	1	2	3	0	0.4	5	2	0.4	6	0.5	0.4	0.9703391220326962	0.9642643716181419	0.65607114850886	0.9559931434231969	0.5568469691201178	0.5751728960699813	0.8535260358144237	0.9025194179137705	0.3333333333333333	0.3333333333333333	0.0
996	None	None	None	None	None	0	0	0.5	3	0.6666666666666666	4	0.4444444444444444	0.6666666666666666	7	4	0	0	0	0.5	3	6	0.5333333333333333	8	0.0	1.0	0.8527167601996819	0.7978973766617774	0.7037015202480333	0.8500340813934643	0.8381032133814423	0.9619368114828264	0.7752562409393672	0.892120976388119	0	0	0.0
5766	0.021619276253121822	0.002860680212228114	-0.0017343399661886557	0.9908011243673415	None	0	0	0.3333333333333333	2	0.8333333333333334	5	1.0	0.8333333333333334	6	5	1	2	0	0.125	1	8	0.5333333333333333	8	0.4	0.2857142857142857	0.6433320403135967	0.8805509030819605	0.10534827478354578	0.6144669977289142	0.28282705360167393	0.8913497327326051	0.9052847089062719	0.8209498637522982	0.5833333333333333	0.5	0.0
3222	0.016210221705172504	0.010049368697893392	0.009479844016049335	0.9483191170921675	None	0	0	0.4	6	0.55	11	0.39285714285714285	0.3	8	6	13	8	0	0.875	8	7	1.4666666666666666	22	0.2857142857142857	0.42105263157894735	0.8825863246472092	0.8568022657354921	0.12675095935237404	0.9392963841353047	0.9994350404472497	0.9449210966250291	0.9795274587555253	0.9210583486779602	0.25	0.125	0.0
710	None	None	None	None	None	0	0	0.75	3	0.25	1	0.5	0.25	2	1	3	1	0	0.75	4	3	0.4	6	0.1111111111111111	1.0	0.5159581065980626	0.9014521489981342	0.9046808386827003	0.6695667898900202	0.9575166108637976	0.5814510097710339	0.8879049794347114	0.7470249958189399	1.0	0.5	0.0
4330	0.09348760079935964	0.02602447494917082	0.015246699162485623	0.697785204503179	None	0	0	0.2	2	0.9166666666666666	11	1.0	0.8333333333333334	11	10	2	5	0	0.07142857142857142	1	14	0.9333333333333333	14	0.7142857142857143	0.15384615384615385	0.6449734835895207	0.8267588390683336	0.10534827478354578	0.7726639741716221	0.30193975486110575	0.8405685107097577	0.9024145402931038	0.8150105924293267	0.18181818181818182	0.18181818181818182	0.0
1553	None	None	None	None	None	0	0	1.0	2	0.0	0	0.75	0	1	0	1	3	0	1.0	2	2	0.2	3	0.6	0	0	0	0	0	0	0	0	0	0	0	0
3283	0.01800790075676735	0.005334942228580179	2.3694487848036443e-05	0.9473428927424543	None	0.5	1	0.5714285714285714	4	0.625	5	0.4166666666666667	0.625	9	5	0	0	0	0.375	8	3	0.6666666666666666	10	0.0	1.0	0.6105789615559427	0.7767688000409819	0.8360679328307796	0.8943164335517182	0.6692507240144708	0.8219400910900236	0.7644385192216923	0.8371759578662965	0	0	0.0
1235	None	None	None	None	None	0	0	0.3333333333333333	1	1.0	2	0.6666666666666666	0.5	2	1	1	0	0	0.6666666666666666	3	2	0.26666666666666666	4	0.0	0	0.3925299599192506	0.5007572308953914	0.33172642725991036	0.681447853343394	0.24285589750823186	0.5653997760048686	0.6653264412923265	0.5847223156475383	0	0	0.0
6325	0.010574751333714393	0.0021815349093597743	0.001265398589501136	0.9741582844997974	None	0	0	0.4	2	0.8	4	1.0	0.8	5	4	1	2	0	0.14285714285714285	1	7	0.4666666666666667	7	0.4	0.3333333333333333	0.5892002470285355	0.8888237166668774	0.2292441791823015	0.8412297577405469	0.5907356384877774	0.841036582044789	0.8836164474344578	0.858641207118586	0.6	0.4	0.0
959	None	None	None	None	None	0	0	0.5	2	0.6666666666666666	2	0.625	0.6666666666666666	4	2	0	0	0	0.5	4	2	0.3333333333333333	5	0.0	0	0.8392950826229862	0.8099586458273493	0.6928332528622583	0.8827145635249046	0.8730408355680066	0.9602411144818187	0.740868056427105	0.9018095696067514	0	0	0.0
870	None	None	None	None	None	0	0	0.4	2	0.8	4	0.875	0.4	3	2	3	0	0	0.5	4	2	0.4666666666666667	7	0.0	0.8	0.3679616421993507	0.625983904747288	0.3559288770660837	0.6541769700205509	0.49939345529625034	0.833760606501696	0.6776946713015124	0.7153811721120333	0	0	0.0
638	None	None	None	None	None	0	0	1.0	3	0.0	0	0.6666666666666666	0	2	0	1	1	0	0.6666666666666666	3	2	0.26666666666666666	4	0.25	1.0	0	0	0	0	0	0	0	0	0	0	0
4267	0.022116972504676966	0.0022505804699037547	-0.0020683894584608785	0.9898785759544716	None	0	0	0.3333333333333333	2	0.8333333333333334	5	1.0	0.8333333333333334	6	5	1	5	0	0.125	1	8	0.5333333333333333	8	1.0	0.2857142857142857	0.6466149268654446	0.8814186802212188	0.10534827478354578	0.6144669977289142	0.3401654879382063	0.8071435498268568	0.9023575038820622	0.7860378586918514	0.16666666666666666	0.3333333333333333	0.0
721	None	None	None	None	None	0	0	0.8	4	0.2	1	0.875	0.2	2	1	4	2	0	0.5	2	4	0.4666666666666667	7	0.18181818181818182	0.8	0.6287856806962469	0.9658333234030666	0.699853506864413	0.9354462964859255	0.9610184899140339	0.5899482781540226	0.9442973094090065	0.8934369968232972	0.75	0.5	0.0
6791	0.02947934612353425	0.01669890377055463	0.015501063518263126	0.8084528586733201	None	0	0	0.3333333333333333	2	0.8333333333333334	5	1.0	0.8333333333333334	7	5	0	2	0	0.125	1	8	0.5333333333333333	8	1.0	0.2857142857142857	0.5892002470285355	0.8612864438762196	0.2292441791823015	0.8486763028104782	0.6570271069090254	0.8713745346588766	0.9023075891725407	0.8607036517623069	0.5714285714285714	0.2857142857142857	0.0
6970	0.045669768396775993	0.013616590880852396	0.012541023745603985	0.5750663739677205	None	0	0	0.25	2	0.8888888888888888	8	1.0	0.8888888888888888	9	8	1	2	0	0.09090909090909091	1	11	0.7333333333333333	11	0.4	0.2	0.5892002470285355	0.845783033534736	0.10534827478354578	0.8694098266749964	0.4166166235341705	0.8476162312279817	0.9029014684584817	0.8546101060538446	0.5555555555555556	0.2222222222222222	0.0
3680	0.011587177452798626	0.0017538161625065666	0.001512302850447156	0.9656745812443879	None	0	0	0.4	2	0.8	4	1.0	0.8	5	4	1	3	0	0.14285714285714285	1	7	0.4666666666666667	7	0.6	0.3333333333333333	0.5892002470285355	0.8896531830989729	0.10534827478354578	0.8350512227451407	0.43717738798703804	0.8226313624264578	0.883399432359543	0.8516725517012423	0.6	0.4	0.0
2643	1.1259183384112647e-05	4.026002178116447e-07	-2.2964411219381805e-07	0.9999989819728128	None	0	0	0.6666666666666666	2	0.5	1	1.0	0.5	3	1	0	2	0	0.25	1	4	0.26666666666666666	4	1.0	0.6666666666666666	0.6482563701413687	0.7850055616838773	0.10534827478354578	0.871377879970052	0.30193975486110575	0.8494172192118205	0.7840704899486601	0.8383638485270706	0.6666666666666666	0.6666666666666666	0.0
262	None	None	None	None	None	0	0	0.5	3	0.7142857142857143	5	0.42857142857142855	0.7142857142857143	8	5	0	0	0	0.42857142857142855	3	7	0.6	9	0.0	1.0	0.8666762993415993	0.8009316924213993	0.7037015202480333	0.8366767595911864	0.8730408355680066	0.9575494450698485	0.7752562409393672	0.8856735530445169	0	0	0.0
507	None	None	None	None	None	0	0	0.3333333333333333	2	0.6666666666666666	4	0.4444444444444444	0.5	5	3	2	1	0	0.5	6	3	0.5333333333333333	8	0.16666666666666666	0.6666666666666666	0.32010670323676066	0.871675900261485	0.4589194261293604	0.9107502051437114	0.49740172971410457	0.9144037134278078	0.8038529799186538	0.900468361976819	1.0	0.2	0.0
4736	0.026177145114616312	0.004735781104242714	0.0046827925464596005	0.9587170962847138	None	0	0	0.3888888888888889	7	0.56	14	0.375	0.32	9	8	17	5	0	0.5	12	6	1.8	27	0.13513513513513514	0.3333333333333333	0.8825863246472092	0.5912162534590103	0.12675095935237404	0.9362692609956783	0.9994350404472497	0.7118585557384624	0.9795274587555253	0.7892182750166602	0.1111111111111111	0.1111111111111111	0.0
4297	0.02239499349127937	0.004480272712894983	0.002436863317007583	0.5562926138141113	None	0	0	0.3333333333333333	2	0.8333333333333334	5	1.0	0.8333333333333334	7	5	0	2	0	0.125	1	8	0.5333333333333333	8	1.0	0.2857142857142857	0.6449734835895207	0.8651378979709978	0.10534827478354578	0.8105259929977976	0.3783912210153068	0.8458546355845545	0.9005242609204496	0.8417765566462649	0.5714285714285714	0.2857142857142857	0.0
1303	None	None	None	None	None	0	0	0.2	1	1.0	5	0.7777777777777778	0.2	2	1	4	0	0	1.0	3	3	0.4666666666666667	7	0.0	0.8	0.26461280553182964	0.659254981547816	0.3559288770660837	0.5	0.5019309622580648	0.5063434270335547	0.7305915583134928	0.5568654828433721	0	0	0.0
5051	0.011359636079401906	0.001895280823332708	0.00130440216043875	0.9643331713827155	None	0	0	0.4	2	0.8	4	1.0	0.8	5	4	1	3	0	0.14285714285714285	1	7	0.4666666666666667	7	0.6	0.3333333333333333	0.5892002470285355	0.8892405680096601	0.10534827478354578	0.8350512227451407	0.43717738798703804	0.8298584260867237	0.883399432359543	0.8536053842697556	0.6	0.4	0.0
2806	0.007646471355124536	0.003853764138953336	0.00266925356541989	0.9826663257775723	None	1.0	1	0.8	4	0.4	2	0.4666666666666667	0.4	6	2	0	0	0	0.6	5	3	0.4666666666666667	7	0.0	1.0	0.6105789615559427	0.8159723718941837	0.6432528861246416	0.9058471071029336	0.6973074619274623	0.8453006191451183	0.7901431117030657	0.8602239473157455	0	0	0.0
3665	0.014155821675648562	0.005620162162665499	0.005599432031633696	0.9535175794556068	None	0	0	0.38461538461538464	5	0.5882352941176471	10	0.4523809523809524	0.29411764705882354	7	5	11	8	0	0.8571428571428571	6	7	1.2666666666666666	19	0.3333333333333333	0.375	0.8825863246472092	0.8701305041986052	0.12675095935237404	0.9413399295220933	0.9994350404472497	0.9518255954358316	0.9795274587555253	0.9278241946118037	0.2857142857142857	0.14285714285714285	0.0
241	None	None	None	None	None	0	0	0.8	4	0.2	1	0.7777777777777778	0.2	3	1	3	2	0	1.0	3	3	0.4666666666666667	7	0.25	1.0	0.5701865959728682	0.8158190005003758	0.8340582017276402	0.8578366990452155	0.790789289578935	0.7635668075245152	0.8771450550702297	0.8154794344521762	0.6666666666666666	0.6666666666666666	0.0
503	None	None	None	None	None	0	0	0.4	2	0.6	3	0.7777777777777778	0.2	2	1	4	4	0	1.0	3	3	0.4666666666666667	7	0.36363636363636365	0	0.6855264251391779	0.9587007937989174	0.652417915468449	0.958180472790033	0.4295509069754496	0.9437985327986762	0.7570874432500693	0.9540191814248037	0.5	0.5	0.0
6577	0.074295952460952	0.002531228282158752	0.001362271428537286	0.6618002700265389	None	0	0	0.125	1	1.0	10	1.0	1.0	11	10	0	1	0	0.08333333333333333	1	12	0.8	12	0.3333333333333333	0	0.34352034830094513	0.8987547321205869	0.32596828774556474	0.8444536365292931	0.4192349776797538	0.8544053695177125	0.874641457551636	0.8677944034899886	1.0	0.18181818181818182	0.0
7056	0.09171288774422362	0.013070851548686632	0.013060515648752406	0.6400973710151443	None	0	0	0.2222222222222222	2	0.9090909090909091	10	1.0	0.9090909090909091	12	10	0	2	0	0.07692307692307693	1	13	0.8666666666666667	13	1.0	0.16666666666666666	0.6449734835895207	0.8159205565951463	0.10534827478354578	0.6291685244288143	0.30193975486110575	0.8770622866721266	0.9029014684584817	0.7904268700296075	0.5416666666666667	0.16666666666666666	0.0
4692	0.038631941606271224	0.014629855643449477	0.00880510179389429	0.7019771579239669	None	0	0	0.3333333333333333	2	0.8571428571428571	6	1.0	0.8571428571428571	7	6	1	3	0	0.1111111111111111	1	9	0.6	9	0.6	0.25	0.6449734835895207	0.8651378979709978	0.10534827478354578	0.8105259929977976	0.3783912210153068	0.8458546355845545	0.9005242609204496	0.8417765566462649	0.42857142857142855	0.2857142857142857	0.0
3776	0.01138009779496684	0.0022548232510856696	0.0011461246338704126	0.9647795148404191	None	0	0	0.4	2	0.8	4	1.0	0.8	5	4	1	3	0	0.14285714285714285	1	7	0.4666666666666667	7	0.6	0.3333333333333333	0.5892002470285355	0.8888237166668774	0.10534827478354578	0.8350512227451407	0.43717738798703804	0.8298584260867237	0.883399432359543	0.853429290387356	0.6	0.4	0.0
3048	0.007566173861649182	0.00022844994705653238	-0.00016278430879190805	0.9461580251312157	None	0	0	0.5	3	0.7142857142857143	5	0.42857142857142855	0.7142857142857143	8	5	0	0	0	0.42857142857142855	3	7	0.6	9	0.0	1.0	0.7716140529906339	0.8598038328987696	0.6928332528622583	0.8898782073040307	0.5329568187491546	0.9688391492750772	0.7729286529010836	0.9203196794554478	0	0	0.0
2997	0.003954125645642719	0.00046120559990381533	0.00042920078582869603	0.9864816694220184	None	0.5	1	0.8333333333333334	5	0.2857142857142857	2	0.5	0.14285714285714285	4	1	4	0	0	0.5	6	3	0.6	9	0.0	0.6666666666666666	0.7478157697275127	0.7905213222020452	0.44638219965998055	0.9140114934079435	0.5158659944360212	0.9047553956815949	0.883457194543637	0.8787847552280256	0	0	0.0
4177	0.010968719383671947	0.0019985870841926793	0.0010763696578748076	0.9657436005228093	None	0	0	0.4	2	0.8	4	1.0	0.8	5	4	1	3	0	0.14285714285714285	1	7	0.4666666666666667	7	0.6	0.3333333333333333	0.5892002470285355	0.8892405680096601	0.10534827478354578	0.8350512227451407	0.43717738798703804	0.8298584260867237	0.883399432359543	0.8536053842697556	0.6	0.4	0.0
3033	0.012271104259907527	0.0015614411552375533	-3.837128593146971e-05	0.9747247180914085	None	0	0	0.4	2	0.8	4	1.0	0.8	5	4	1	3	0	0.14285714285714285	1	7	0.4666666666666667	7	0.6	0.3333333333333333	0.5892002470285355	0.8886610889581557	0.10534827478354578	0.8417083059947391	0.3783912210153068	0.7877287983502779	0.8305414453129053	0.8437598196474098	0.4	0.4	0.0
1165	None	None	None	None	None	0.5	1	0.6666666666666666	4	0.5	3	0.4444444444444444	0.3333333333333333	5	2	2	0	0	0.5	6	3	0.5333333333333333	8	0.0	1.0	0.7010568612212247	0.7951809500899092	0.44360332730541	0.9276431927298416	0.464377100531787	0.8235363702644584	0.8570075092549388	0.8600843970489039	0	0	0.0
737	None	None	None	None	None	0	0	0.3333333333333333	1	1.0	2	0.6666666666666666	0.5	2	1	1	0	0	0.6666666666666666	3	2	0.26666666666666666	4	0.0	0	0.21311192480766267	0.7560453932120692	0.30013783814988215	0.6278091299575724	0.6010523240204693	0.870343283764552	0.8533145518570435	0.7660216792952251	0	0	0.0
7517	0.09699495902063532	0.02240311643154217	0.015596840572158509	0.5531588334183051	None	0	0	0.16666666666666666	2	0.9375	15	1.0	0.9375	17	15	0	2	0	0.05555555555555555	1	18	1.2	18	1.0	0.11764705882352941	0.5827079406802799	0.8828699947976225	0.2292441791823015	0.8532197868267523	0.5423502382359607	0.8219912322612882	0.8702237050673152	0.8544523345309742	0.5294117647058824	0.11764705882352941	0.0
7324	0.06866618227594488	0.0195280360652921	0.01375529764727303	0.6558314638989184	None	0	0	0.2	2	0.9166666666666666	11	1.0	0.9166666666666666	12	11	1	2	0	0.07142857142857142	1	14	0.9333333333333333	14	0.4	0.15384615384615385	0.5892002470285355	0.875607874653649	0.42384795178545664	0.8733429840042432	0.5423502382359607	0.824940486876434	0.8267633839282978	0.8594629756479464	0.5416666666666667	0.16666666666666666	0.0
7434	0.08930639920368473	0.020513533642394662	0.01983784624430714	0.5739909508329681	None	0	0	0.2	2	0.9230769230769231	12	1.0	0.9230769230769231	14	12	0	2	0	0.06666666666666667	1	15	1.0	15	1.0	0.14285714285714285	0.5827079406802799	0.8973101560822602	0.2776062334639331	0.8625923316657574	0.5423502382359607	0.8170545594500151	0.8818438107610509	0.8622057246044255	0.5357142857142857	0.14285714285714285	0.0
1427	None	None	None	None	None	0	0	1.0	2	0.0	0	0.75	0	1	0	1	3	0	1.0	2	2	0.2	3	0.6	0	0	0	0	0	0	0	0	0	0	0	0
3927	0.028165782030751728	0.005337387898767863	-0.0023129832790667647	0.5043660091612585	None	0	0	0.3333333333333333	2	0.8571428571428571	6	1.0	0.8571428571428571	7	6	1	3	0	0.1111111111111111	1	9	0.6	9	0.6	0.25	0.6449734835895207	0.894269453655501	0.10534827478354578	0.8105259929977976	0.4166166235341705	0.8300287099003896	0.9012918434925478	0.8487450299803869	0.5714285714285714	0.2857142857142857	0.0
4000	0.02132442904067323	0.0034816614256263745	0.002649998913113332	0.5469565176185209	None	0	0	0.3333333333333333	2	0.8333333333333334	5	1.0	0.8333333333333334	7	5	0	2	0	0.125	1	8	0.5333333333333333	8	1.0	0.2857142857142857	0.6449734835895207	0.8656980186756894	0.10534827478354578	0.8105259929977976	0.3783912210153068	0.832243252391465	0.9005242609204496	0.8374662835358997	0.5714285714285714	0.2857142857142857	0.0
3207	0.005715145182874498	0.0024652905888665126	-0.00017554615323100457	0.977589889853138	None	0.5	1	0.6666666666666666	4	0.5	3	0.4444444444444444	0.5	6	3	1	0	0	0.5	6	3	0.5333333333333333	8	0.0	1.0	0.3831352816125291	0.8766326385063564	0.45043783941850357	0.8832407717843805	0.755783409031206	0.9110870392417421	0.9031181135672129	0.891271513434826	0	0	0.0
4090	0.012738070319806765	0.0008007813207715316	0.0005099480199224815	0.9739358818703283	None	0	0	0.4	2	0.8	4	1.0	0.8	5	4	1	3	0	0.14285714285714285	1	7	0.4666666666666667	7	0.6	0.3333333333333333	0.5892002470285355	0.8886610889581557	0.10534827478354578	0.8417083059947391	0.3783912210153068	0.7877287983502779	0.8305414453129053	0.8437598196474098	0.4	0.4	0.0
4024	0.012851215738287293	0.006322528043546222	0.00624408795698652	0.9759208044128944	None	0.5	1	0.6666666666666666	4	0.5	3	0.4444444444444444	0.5	4	3	3	0	0	0.5	6	3	0.5333333333333333	8	0.0	1.0	0.6363956822274227	0.6707188077238846	0.7007983041292924	0.8951364674121458	0.816913355670686	0.883973847901245	0.8241829268138552	0.8360036372424662	0	0	0.0
2485	None	None	None	None	None	0	0	0.8	4	0.2	1	0.7777777777777778	0	1	0	5	2	0	1.0	3	3	0.4666666666666667	7	0.15384615384615385	0.8	0	0	0	0	0	0	0	0	0	0	0
859	None	None	None	None	None	0	0	0.5	2	0.6666666666666666	2	0.8333333333333334	0.3333333333333333	2	1	2	2	0	0.6666666666666666	3	2	0.3333333333333333	5	0.2857142857142857	0	0.5556021457249931	0.9581544406135867	0.6636241502978992	0.8910280818518177	0.32266789316159716	0.6254816711211107	0.9268752859109786	0.871586930446173	0.75	1.0	0.19181152421845418
6299	0.036866148188814556	0.014527162878806555	0.012111931792677912	0.8088358379856738	None	0	0	0.3333333333333333	2	0.8571428571428571	6	1.0	0.7142857142857143	7	5	1	3	0	0.1111111111111111	1	9	0.6	9	0.75	0.25	0.5892002470285355	0.9041143873250876	0.10534827478354578	0.8786621398253596	0.3783912210153068	0.8695548012853611	0.8859935037843599	0.8849553169891351	0.5714285714285714	0.2857142857142857	0.0
2317	None	None	None	None	None	1.0	1	1.0	4	0.0	0	0.5555555555555556	0	1	0	3	0	0	1.0	3	3	0.3333333333333333	5	0.0	1.0	0	0	0	0	0	0	0	0	0	0	0
1174	None	None	None	None	None	0	0	0.2	1	1.0	5	0.7777777777777778	0.6	3	3	3	0	0	1.0	3	3	0.4666666666666667	7	0.0	0	0.19861521248340738	0.6174037883640947	0.3559288770660837	0.827844756227043	0.5044684692198793	0.9012834782720168	0.7735306777547778	0.8053666120597192	0	0	0.0
3806	0.008384699086001993	0.004872821886626353	0.004028073703444	0.9849232276674582	None	0	0	0.75	3	0.5	2	0.6	0.5	4	2	1	0	0	0.4	5	2	0.4	6	0.0	0.5	0.6363956822274227	0.599078016519502	0.8360679328307796	0.8223929307439213	0.6734001036850501	0.8622685091140554	0.7625737881442425	0.7783672569163391	0	0	0.0
3273	0.004257681840309277	0.0011188608968115792	0.0010356212417120666	0.9884476700349815	None	0.5	1	0.7142857142857143	5	0.375	3	0.5	0.125	3	1	6	0	0	0.8	5	4	0.6666666666666666	10	0.0	0.6666666666666666	0.6105789615559427	0.6473447845481975	0.8360679328307796	0.9071732445658517	0.7847072380871152	0.8360564554702585	0.8148434350585236	0.8183765411105115	0	0	0.0
7519	0.08594726057837068	0.035667874671648656	0.02155640549992764	0.6558001896014138	None	0	0	0.16666666666666666	2	0.9333333333333333	14	1.0	0.9333333333333333	16	14	0	2	0	0.058823529411764705	1	17	1.1333333333333333	17	1.0	0.125	0.5892002470285355	0.8859832863993633	0.2292441791823015	0.8543630650645225	0.5423502382359607	0.8689097566473394	0.8978427897837585	0.8703039182891381	0.53125	0.125	0.0
6163	0.06960939721088598	0.007350416406463585	-0.0035746267381414833	0.6093588949051307	None	0	0	0.2	2	0.9166666666666666	11	1.0	0.9166666666666666	13	11	0	2	0	0.07142857142857142	1	14	0.9333333333333333	14	1.0	0.15384615384615385	0.6449734835895207	0.882088792696108	0.2292441791823015	0.8876358019400546	0.5924846670071802	0.8522520127576236	0.883399432359543	0.8747745431897899	0.5384615384615385	0.23076923076923078	0.0
6513	0.06154784792487118	0.02065263284289235	0.018384958640625594	0.6043592678401697	None	0	0	0.25	2	0.8888888888888888	8	1.0	0.8888888888888888	10	8	0	2	0	0.09090909090909091	1	11	0.7333333333333333	11	1.0	0.2	0.5892002470285355	0.8656011055901797	0.2776062334639331	0.8682876269655628	0.5423502382359607	0.8015460613819158	0.8423681129482653	0.8474621338225826	0.55	0.2	0.0
3854	0.02092995601405952	0.0025560181869223792	-0.00178756912486837	0.9908531630339301	None	0	0	0.3333333333333333	2	0.8333333333333334	5	1.0	0.8333333333333334	6	5	1	2	0	0.125	1	8	0.5333333333333333	8	0.4	0.2857142857142857	0.6449734835895207	0.8808364572198597	0.10534827478354578	0.6144669977289142	0.3210527866787745	0.84184110133257	0.9026265820331183	0.7989103971718993	0.5833333333333333	0.3333333333333333	0.0
3535	0.008584616133439457	0.001349153119637955	0.0011419241740912424	0.9531308892352873	None	0	0	0.3333333333333333	4	0.6875	11	0.5	0.3125	6	5	11	8	0	1.0	6	6	1.2	18	0.32	0.4	0.8825863246472092	0.6076810342748871	0.12675095935237404	0.9517996355298072	0.9994350404472497	0.745075735809744	0.9795274587555253	0.8172303060100153	0.25	0.16666666666666666	0.0
2613	0.0006863157991043123	0.00032451659079367327	-2.823950889794047e-06	0.9980360976186664	None	0	0	0.75	3	0.25	1	0.75	0	1	0	4	2	0	0.5	4	2	0.4	6	0.18181818181818182	0.4	0	0	0	0	0	0	0	0	0	0	0
3042	0.0011248049535202097	0.0010647128446961676	-0.0010646822409607017	0.9928065108411336	None	0	0	0.5	2	0.75	3	0.6	0.25	2	1	3	3	0	0.4	2	5	0.4	6	0.3333333333333333	0	0.4025903242012017	0.5	0.4815162253308733	0.5723050105859292	0.7186189342539572	0.9106258039353813	0.7953752039820499	0.704923355357757	0.5	1.0	0.0
5171	0.03907244865892598	0.01653579013536589	0.014941256598861702	0.6748263333385687	None	0	0	0.3333333333333333	2	0.8571428571428571	6	1.0	0.8571428571428571	7	6	1	3	0	0.1111111111111111	1	9	0.6	9	0.6	0.25	0.6449734835895207	0.8651378979709978	0.10534827478354578	0.8105259929977976	0.3783912210153068	0.8458546355845545	0.9005242609204496	0.8417765566462649	0.42857142857142855	0.2857142857142857	0.0
6254	0.012986322346865102	0.001627759029258415	-3.178132923636441e-05	0.9746812967328431	None	0	0	0.4	2	0.8	4	1.0	0.8	5	4	1	3	0	0.14285714285714285	1	7	0.4666666666666667	7	0.6	0.3333333333333333	0.5892002470285355	0.8886610889581557	0.10534827478354578	0.8417083059947391	0.3783912210153068	0.7877287983502779	0.8305414453129053	0.8437598196474098	0.4	0.4	0.0
7206	0.07550567368537744	0.028301646805109354	0.02798012947917309	0.5892620546753355	None	0	0	0.18181818181818182	2	0.9285714285714286	13	1.0	0.9285714285714286	15	13	0	2	0	0.0625	1	16	1.0666666666666667	16	1.0	0.13333333333333333	0.5827079406802799	0.9044413864385316	0.32596828774556474	0.8642598484609036	0.5423502382359607	0.8475139925223916	0.8925519251752871	0.8741301772155963	0.5333333333333333	0.13333333333333333	0.0
4877	0.044052729903371446	0.011160558600007742	0.008963247597397845	0.8014735639571307	None	0	0	0.3333333333333333	2	0.8571428571428571	6	1.0	0.8571428571428571	7	6	1	3	0	0.1111111111111111	1	9	0.6	9	0.6	0.25	0.6449734835895207	0.8656980186756894	0.10534827478354578	0.8105259929977976	0.3783912210153068	0.8393907210251155	0.9005242609204496	0.8398159806187889	0.42857142857142855	0.2857142857142857	0.0
6723	0.019789745383229362	0.005039015707110301	-0.0008909821705498706	0.6491380654446148	None	0	0	0.3333333333333333	2	0.8333333333333334	5	1.0	0.8333333333333334	7	5	0	2	0	0.125	1	8	0.5333333333333333	8	1.0	0.2857142857142857	0.6449734835895207	0.859111389099113	0.10534827478354578	0.8590379744803476	0.3783912210153068	0.863232847720499	0.9029014684584817	0.8604723550029096	0.5714285714285714	0.2857142857142857	0.0
4287	0.023616686407341065	0.003708776057629335	-0.003109731478088457	0.9639761845404389	None	0	0	0.375	6	0.5238095238095238	11	0.359375	0.3333333333333333	8	7	14	8	0	1.0	8	8	1.5333333333333334	23	0.25806451612903225	0.42105263157894735	0.8825863246472092	0.8568022657354921	0.12675095935237404	0.8654157097188815	0.9994350404472497	0.975617060480539	0.9795274587555253	0.9202974603472113	0.25	0.125	0.0
3412	0.017691754832695777	0.00472623468856853	6.460981524385016e-05	0.9482283725695301	None	0.3333333333333333	1	0.625	5	0.4444444444444444	4	0.4583333333333333	0.4444444444444444	7	4	3	0	0	0.375	8	3	0.7333333333333333	11	0.0	0.6666666666666666	0.6105789615559427	0.8007252030098503	0.8360679328307796	0.8982111156296896	0.6692507240144708	0.8311410698567344	0.7718969478109807	0.848217828426778	0	0	0.0
1114	None	None	None	None	None	0	0	0.6	3	0.4	2	0.5833333333333334	0	0	0	6	1	0	0.75	4	3	0.4666666666666667	7	0.0625	0	0	0	0	0	0	0	0	0	0	0	0
35	None	None	None	None	None	0	0	0.21428571428571427	3	0.8421052631578947	16	0.23076923076923078	0.47368421052631576	11	9	9	1	0	0.5384615384615384	13	7	1.4	21	0.05	0	0.8814946932018193	0.9322651400509125	0.3483090810649193	0.9120468474688463	0.34022291727974807	0.9220702050777771	0.9319661824347181	0.9225306896870674	1.0	0.18181818181818182	0.0
3941	0.0433964811532128	0.011461270059576324	0.009297955105161912	0.8016261467902066	None	0	0	0.3333333333333333	2	0.8571428571428571	6	1.0	0.8571428571428571	7	6	1	3	0	0.1111111111111111	1	9	0.6	9	0.6	0.25	0.6449734835895207	0.8656980186756894	0.10534827478354578	0.8105259929977976	0.4166166235341705	0.8300287099003896	0.9012918434925478	0.8367490838174881	0.5714285714285714	0.2857142857142857	0.0
1570	None	None	None	None	None	0	0	0.14285714285714285	1	1.0	8	0.5555555555555556	0.75	7	6	2	2	0	0.5	6	3	0.6666666666666666	10	0.2857142857142857	0.5	0.7713370908513801	0.8965118188522082	0.20475371090204156	0.9715304176807927	0.7740738406084524	0.9006699067283089	0.9506362439981826	0.9328465375104585	0.5714285714285714	0	0.0
3174	0.003946746885253935	0.0020017696359014283	0.0015501176132952962	0.9819916500001709	None	1.0	1	0.8	4	0.4	2	0.4666666666666667	0.2	5	1	1	0	0	0.6	5	3	0.4666666666666667	7	0.0	1.0	0.6105789615559427	0.6801223331450017	0.4491610720145511	0.9121661557172125	0.6115224669781487	0.8961677145378627	0.8137262861377454	0.851955321864102	0	0	0.0
1899	None	None	None	None	None	0	0	0.5	2	0.75	3	1.0	0.5	3	2	2	3	0	0.16666666666666666	1	6	0.4	6	0.42857142857142855	0.4	0.40173968838047613	0.8117832753037193	0.5217276158253484	0.9461992345377994	0.4212594066704553	0.8605030107793821	0.7976192254723355	0.8858896356040014	0.6666666666666666	0.3333333333333333	0.0
5258	0.011364963353500646	0.0020224941355177295	0.001075343533050372	0.966161493420739	None	0	0	0.4	2	0.8	4	1.0	0.8	5	4	1	3	0	0.14285714285714285	1	7	0.4666666666666667	7	0.6	0.3333333333333333	0.5892002470285355	0.8892405680096601	0.10534827478354578	0.8350512227451407	0.43717738798703804	0.8886775282949871	0.883399432359543	0.8729601994877869	0.4	0.2	0.0
2961	0.006802963188571849	0.0012734961532205923	0.0010121999855737572	0.9969871886460377	None	0	0	0.5	2	0.75	3	1.0	0.75	5	3	0	2	0	0.16666666666666666	1	6	0.4	6	1.0	0.4	0.5827079406802799	0.9140811184384228	0.2292441791823015	0.9298228097202424	0.4977108728246565	0.8893719095086996	0.904160557528027	0.912478173328447	0.6	0.4	0.0
3750	0.013881814872136654	0.007640242883806997	0.007204054182345784	0.9805210884939518	None	0.5	1	0.6666666666666666	4	0.5	3	0.4444444444444444	0.5	6	3	1	0	0	0.5	6	3	0.5333333333333333	8	0.0	1.0	0.6105789615559427	0.6689078580089335	0.7007983041292924	0.8910260418556787	0.7583777080291942	0.8387319446640646	0.7853096857705241	0.8152431619802214	0	0	0.0
2411	None	None	None	None	None	0	0	0.125	1	1.0	9	0.44	0.6666666666666666	6	6	4	0	0	1.0	5	5	0.7333333333333333	11	0.0	0.25	0.2919542911589336	0.6880614890058516	0.3559288770660837	0.827844756227043	0.5044684692198793	0.9049441506093621	0.7213172615456941	0.8232179316512112	0	0	0.0
3512	0.0071123327530789714	0.004165064342774918	0.0019795697856229283	0.9820324855324619	None	1.0	1	0.8	4	0.4	2	0.4666666666666667	0.4	5	2	1	0	0	0.6	5	3	0.4666666666666667	7	0.0	1.0	0.6105789615559427	0.6510151500428452	0.8360679328307796	0.9038425871626654	0.6692507240144708	0.8276933925830307	0.7644385192216923	0.8142471296699384	0	0	0.0
5567	0.04582221842368517	0.017543819306495134	0.0165808020634156	0.7806235330172742	None	0	0	0.3333333333333333	2	0.8571428571428571	6	1.0	0.8571428571428571	7	6	1	3	0	0.1111111111111111	1	9	0.6	9	0.6	0.25	0.6449734835895207	0.8656980186756894	0.10534827478354578	0.8105259929977976	0.4166166235341705	0.8300287099003896	0.9012918434925478	0.8367490838174881	0.5714285714285714	0.2857142857142857	0.0
3973	0.016801116773537725	0.002733317176712284	-0.0027240307013794043	0.9703051073212724	None	0	0	0.3333333333333333	2	0.8333333333333334	5	1.0	0.8333333333333334	7	5	0	2	0	0.125	1	8	0.5333333333333333	8	1.0	0.2857142857142857	0.6449734835895207	0.8794391592941224	0.10534827478354578	0.8854932047687308	0.30193975486110575	0.813495202609457	0.9024145402931038	0.862377005463512	0.5714285714285714	0.2857142857142857	0.0
1017	None	None	None	None	None	0	0	0.5	2	0.75	3	0.75	0.25	1	1	4	4	0	0.5	4	2	0.4	6	0.3333333333333333	0	0.9059422484735409	0.5	0.5641539553935322	0.5	0.516033861969453	0.5	0.8501500217377459	0.5	1.0	1.0	0.3491083926288402
2356	None	None	None	None	None	0	0	0.14285714285714285	1	1.0	8	0.5555555555555556	0.875	8	7	1	1	0	0.2222222222222222	2	9	0.6666666666666666	10	0.2	0	0.34079767258792426	0.6791110075765022	0.3699139814779347	0.826247438292878	0.5299963269108555	0.8977489999381442	0.6914775198909089	0.8166485139612625	1.0	0	0.0
6071	0.01723870268116971	0.002771961795680155	-0.002764276303085212	0.9717631890653519	None	0	0	0.3333333333333333	2	0.8333333333333334	5	1.0	0.8333333333333334	7	5	0	2	0	0.125	1	8	0.5333333333333333	8	1.0	0.2857142857142857	0.6449734835895207	0.879762224226258	0.10534827478354578	0.8854932047687308	0.30193975486110575	0.813495202609457	0.9012918434925478	0.8624976443646166	0.5714285714285714	0.2857142857142857	0.0
3935	0.027519786486459048	0.005628340409245583	0.005418424161739391	0.9695324495296398	None	0	0	0.35294117647058826	6	0.6086956521739131	14	0.3787878787878788	0.391304347826087	11	9	13	7	0	0.5454545454545454	11	6	1.6666666666666667	25	0.25	0.5217391304347826	0.8825863246472092	0.9038371454288241	0.12675095935237404	0.9410562216059897	0.9994350404472497	0.9756558010290702	0.9795274587555253	0.9478767662661728	0.18181818181818182	0.09090909090909091	0.0
2651	0.0007854509714105518	0.00028632027790927026	-2.1291685336879186e-06	0.9982805916286192	None	0	0	0.8	4	0.2	1	0.875	0	1	0	5	2	0	0.5	4	2	0.4666666666666667	7	0.15384615384615385	0.4	0	0	0	0	0	0	0	0	0	0	0
5823	0.022580772918414992	0.004090457608225862	0.002334415933423403	0.5914776429436004	None	0	0	0.3333333333333333	2	0.8333333333333334	5	1.0	0.8333333333333334	7	5	0	2	0	0.125	1	8	0.5333333333333333	8	1.0	0.2857142857142857	0.6449734835895207	0.865419073572883	0.10534827478354578	0.8590379744803476	0.3783912210153068	0.863232847720499	0.9029014684584817	0.8625846411112454	0.5714285714285714	0.2857142857142857	0.0
3326	0.011874269194598492	0.005006568789704908	0.003885490263974432	0.9687641171838196	None	0.5	1	0.6666666666666666	4	0.5714285714285714	4	0.42857142857142855	0.5714285714285714	6	4	2	0	0	0.42857142857142855	7	3	0.6	9	0.0	1.0	0.6105789615559427	0.8159723718941837	0.6432528861246416	0.9058471071029336	0.7261715904456235	0.8677610070803706	0.8113611785326125	0.8674023460457198	0	0	0.0
2649	0.010639822512406324	0.002519451922248973	-0.0009669335961099942	0.9811636167729891	None	0.5	1	0.5714285714285714	4	0.625	5	0.4166666666666667	0.5	7	4	2	0	0	0.6666666666666666	6	4	0.6666666666666666	10	0.0	0.5714285714285714	0.7010568612212247	0.9114423500804641	0.44150933253710567	0.7817860629254564	0.6513720305789096	0.8851034394664578	0.8987017696106419	0.8679611412108073	0	0	0.0
360	None	None	None	None	None	0	0	1.0	2	0.0	0	1.0	0	2	0	0	0	0	0.3333333333333333	3	1	0.2	3	0.0	1.0	0	0	0	0	0	0	0	0	0	0	0
7128	0.07149517741200322	0.025631102667053315	0.025346581433762606	0.6034605631341796	None	0	0	0.18181818181818182	2	0.9285714285714286	13	1.0	0.9285714285714286	15	13	0	2	0	0.0625	1	16	1.0666666666666667	16	1.0	0.13333333333333333	0.5827079406802799	0.9090794985720955	0.32596828774556474	0.8642598484609036	0.5423502382359607	0.8410270581068017	0.8925519251752871	0.8743326574175844	0.5333333333333333	0.13333333333333333	0.0
3984	0.027457040488170336	0.008198770532361975	0.008133132735031808	0.8533351291406149	None	0	0	0.3333333333333333	2	0.8333333333333334	5	1.0	0.8333333333333334	6	5	1	3	0	0.125	1	8	0.5333333333333333	8	0.6	0.2857142857142857	0.6170868653090281	0.8773065918701002	0.10534827478354578	0.8224877398706785	0.4268970057606042	0.8306499666348833	0.8926732242313855	0.8451295325805149	0.5	0.3333333333333333	0.0
1958	None	None	None	None	None	0	0	1.0	1	0	0	1.0	0	1	0	0	3	0	0.5	1	2	0.13333333333333333	2	1.0	0	0	0	0	0	0	0	0	0	0	0	0
7329	0.028292247762254776	0.006528220713447589	0.005953890974926987	0.978372029480354	None	0	0	0.16666666666666666	2	0.9375	15	1.0	0.9375	17	15	0	2	0	0.05555555555555555	1	18	1.2	18	1.0	0.11764705882352941	0.39853026858406865	0.863218458123099	0.32596828774556474	0.9407000307222015	0.642811399427716	0.775996285217347	0.8786171629389619	0.8754024139812041	0.5294117647058824	0.23529411764705882	0.0
5124	0.02206515643359886	0.003569913242470004	0.002721536279268005	0.5472798937931007	None	0	0	0.3333333333333333	2	0.8333333333333334	5	1.0	0.8333333333333334	7	5	0	2	0	0.125	1	8	0.5333333333333333	8	1.0	0.2857142857142857	0.6449734835895207	0.865419073572883	0.10534827478354578	0.8105259929977976	0.4166166235341705	0.8375680659718069	0.9024145402931038	0.8391037222374035	0.5714285714285714	0.2857142857142857	0.0
4579	0.012122737843468541	0.002137725736785679	-0.0009824812576283333	0.9808527943673484	None	0	0	0.4	2	0.8	4	1.0	0.8	6	4	0	2	0	0.14285714285714285	1	7	0.4666666666666667	7	1.0	0.3333333333333333	0.6170868653090281	0.8769726508874033	0.10534827478354578	0.8224877398706785	0.3695589019823088	0.8488449113528508	0.8922606406632897	0.8508112104603491	0.5833333333333334	0.3333333333333333	0.0
966	None	None	None	None	None	0	0	0.5	2	0.6666666666666666	2	0.8333333333333334	0	2	0	2	0	0	0.6666666666666666	3	2	0.3333333333333333	5	0.0	0.6666666666666666	0	0	0	0	0	0	0	0	0	0	0
4206	0.016656122802931786	0.0026107258812897403	-0.002077054131446107	0.9731776223169738	None	0	0	0.3333333333333333	2	0.8333333333333334	5	1.0	0.8333333333333334	7	5	0	2	0	0.125	1	8	0.5333333333333333	8	1.0	0.2857142857142857	0.6449734835895207	0.8794391592941224	0.10534827478354578	0.8854932047687308	0.30193975486110575	0.8179596352762074	0.9024145402931038	0.863547814523831	0.5714285714285714	0.2857142857142857	0.0
4263	0.03252107554358852	0.008160447292716958	-0.004039677655458116	0.9474493092882779	None	0	0	0.375	6	0.5909090909090909	13	0.4	0.3181818181818182	8	7	15	7	0	0.6	6	10	1.6	24	0.21212121212121213	0.3	0.8825863246472092	0.5958756151191759	0.12675095935237404	0.9454392721214304	0.9994350404472497	0.7214703022592032	0.9795274587555253	0.8017821651364149	0.125	0.125	0.0
6072	0.0104998463643768	0.002370640887774628	0.0012808495769798811	0.9724559950713891	None	0	0	0.4	2	0.8	4	1.0	0.8	6	4	0	2	0	0.14285714285714285	1	7	0.4666666666666667	7	1.0	0.3333333333333333	0.5892002470285355	0.8724269953328105	0.375485897503825	0.8920776437756126	0.599688672572493	0.8127713864243209	0.8932793233995268	0.8622712347276713	0.5833333333333333	0.3333333333333333	0.0
6679	0.0511892662554756	0.006726702199924345	-0.0036551935449137206	0.651078871020323	None	0	0	0.25	2	0.9	9	1.0	0.9	10	9	1	4	0	0.08333333333333333	1	12	0.8	12	0.8	0.18181818181818182	0.5859540938544077	0.9094100356704686	0.16729622698292362	0.834197434864772	0.4794834308850656	0.8384746827321474	0.8978427897837585	0.8648708469059909	0.3	0.2	0.0
2832	0.0007819540490708295	0.0006093448897662542	0.000608810470100596	0.9970863319390502	None	0	0	0.5	2	0.75	3	1.0	0.5	3	2	2	2	0	0.16666666666666666	1	6	0.4	6	0.2857142857142857	0.4	0.1	0.9298576860696828	0.30006502445382466	0.7633179233187625	0.30193975486110575	0.9678036235869794	0.904160557528027	0.9157698755797766	0.6666666666666666	0.6666666666666666	0.0
5703	0.009445524598332724	0.0025518734620854854	0.0015696484672011607	0.9730648845169012	None	0	0	0.4	2	0.8	4	1.0	0.8	5	4	1	2	0	0.14285714285714285	1	7	0.4666666666666667	7	0.4	0.3333333333333333	0.5892002470285355	0.8888237166668774	0.10534827478354578	0.8350512227451407	0.3989519854681744	0.8835947538985749	0.883399432359543	0.8709277785659463	0.6000000000000001	0.2	0.0
77	None	None	None	None	None	0	0	0.3333333333333333	6	0.625	15	0.325	0.3333333333333333	14	8	11	2	0	0.8	10	8	1.7333333333333334	26	0.1	0.2857142857142857	0.726913416328159	0.80540866699937	0.22850430097916222	0.7824500229825228	0.4447431666093474	0.9092395347192753	0.926785273230972	0.8413461172237835	0.5357142857142857	0.21428571428571427	0.0
7499	0.09035809082593475	0.022137919405610267	0.006994895399545263	0.6037571623163593	None	0	0	0.15384615384615385	2	0.9411764705882353	16	1.0	0.9411764705882353	18	16	0	2	0	0.05263157894736842	1	19	1.2666666666666666	19	1.0	0.1111111111111111	0.5892002470285355	0.8794447663668771	0.16729622698292362	0.8227281538103511	0.5423502382359607	0.8395895964744002	0.8976021729403003	0.848870206698492	0.5277777777777778	0.16666666666666666	0.0
6218	0.012410090910020334	0.0015757582273061075	6.5671896226538495e-06	0.9812242906399886	None	0	0	0.4	2	0.8	4	1.0	0.8	6	4	0	2	0	0.14285714285714285	1	7	0.4666666666666667	7	1.0	0.3333333333333333	0.6170868653090281	0.8769726508874033	0.10534827478354578	0.8224877398706785	0.40778430450117237	0.843766703467386	0.8922606406632897	0.8491516665899939	0.5833333333333333	0.3333333333333333	0.0
3751	0.00837870357496833	0.0016870302437217116	0.001400636690256736	0.9523936829586214	None	0	0	0.3333333333333333	4	0.6875	11	0.5	0.3125	6	5	11	6	0	1.0	6	6	1.2	18	0.24	0.4	0.8825863246472092	0.6076810342748871	0.12675095935237404	0.9517996355298072	0.9994350404472497	0.745075735809744	0.9795274587555253	0.8172303060100153	0.25	0.16666666666666666	0.0
4331	0.02440787587598848	0.004814886870853993	-0.00026392184552585703	0.9361216949754241	None	0	0	0.3333333333333333	2	0.8571428571428571	6	1.0	0.8571428571428571	8	6	0	2	0	0.1111111111111111	1	9	0.6	9	1.0	0.25	0.5892002470285355	0.8893861535479577	0.21565828126455527	0.8858989441898015	0.4268970057606042	0.8633772290735162	0.8844452262534244	0.8800120447036069	0.5625	0.25	0.0
1	None	None	None	None	None	0	0	1.0	1	0	0	1.0	0	0	0	1	1	0	0.5	1	2	0.13333333333333333	2	0.16666666666666666	0	0	0	0	0	0	0	0	0	0	0	0
172	None	None	None	None	None	1.0	1	1.0	4	0.25	1	0.5	0.25	4	1	1	0	0	0.75	3	4	0.4	6	0.0	1.0	0.6816346320600637	0.7563433639181985	0.44638219965998055	0.91425315400268	0.5751332819021855	0.8547274061147268	0.8248391655850323	0.8528592318643148	0	0	0.0
1136	None	None	None	None	None	0	0	0.8	4	0.2	1	0.875	0	1	0	5	2	0	0.5	2	4	0.4666666666666667	7	0.15384615384615385	0.8	0	0	0	0	0	0	0	0	0	0	0
5000	0.011690077884842966	0.0021532779490173602	0.0013437538201819276	0.9639274111723369	None	0	0	0.4	2	0.8	4	1.0	0.8	5	4	1	3	0	0.14285714285714285	1	7	0.4666666666666667	7	0.6	0.3333333333333333	0.5892002470285355	0.8892405680096601	0.10534827478354578	0.8350512227451407	0.43717738798703804	0.8298584260867237	0.883399432359543	0.8536053842697556	0.6	0.4	0.0
4367	0.012506799800365082	0.0023403805346874306	-0.0017853164806552893	0.9832671798492407	None	0	0	0.4	2	0.8	4	1.0	0.8	6	4	0	2	0	0.14285714285714285	1	7	0.4666666666666667	7	1.0	0.3333333333333333	0.6170868653090281	0.8880389882694993	0.10534827478354578	0.8943844066865466	0.3401654879382063	0.825729561886872	0.8810117167104761	0.8722444661206626	0.5833333333333333	0.3333333333333333	0.0
7146	0.07743593632958354	0.018622148613556724	0.011616765686927657	0.7152822030037875	None	0	0	0.2	2	0.9166666666666666	11	1.0	0.9166666666666666	13	11	0	2	0	0.07142857142857142	1	14	0.9333333333333333	14	1.0	0.15384615384615385	0.6449734835895207	0.8419717829008883	0.10534827478354578	0.7966432680929959	0.4166166235341705	0.8801433415938609	0.9029014684584817	0.8425602246975502	0.5384615384615385	0.23076923076923078	0.0
3291	0.010033260316876165	0.0013395533167081001	0.0007761054358883727	0.9943865816914983	None	0.5	1	0.6666666666666666	4	0.5714285714285714	4	0.42857142857142855	0.5714285714285714	7	4	1	0	0	0.42857142857142855	7	3	0.6	9	0.0	1.0	0.5155573200054676	0.8714528792622819	0.565528675427805	0.8337385111433182	0.7847072380871152	0.8875867730541503	0.8089730909117541	0.8657837651869743	0	0	0.0
2099	None	None	None	None	None	0	0	0.25	2	0.9	9	0.48	0.7	7	7	4	0	0	1.0	5	5	0.8	12	0.0	0.4444444444444444	0.2532981837376154	0.742192901987926	0.6890671744849083	0.8854196268275776	0.971054689220383	0.8887560194139089	0.951278680015171	0.8489975050752014	0	0	0.0
4894	0.03782690559802468	0.0024473480738326004	-0.0006741544397953222	0.7675094700210728	None	0	0	0.3333333333333333	2	0.8333333333333334	5	1.0	0.6666666666666666	6	4	1	3	0	0.125	1	8	0.5333333333333333	8	0.75	0.2857142857142857	0.6170868653090281	0.8773065918701002	0.16729622698292362	0.865037615998313	0.5368218652215979	0.8701112677529576	0.9032910673842257	0.8709025529598545	0.5	0.5	0.0
2323	None	None	None	None	None	0	0	0.4	2	0.8	4	1.0	0.6	4	3	2	3	0	0.14285714285714285	1	7	0.4666666666666667	7	0.42857142857142855	0.3333333333333333	0.501838789313078	0.8933743749183138	0.31353794530444706	0.9506625610575042	0.4189380151023129	0.7575672462627216	0.8649684173218387	0.8884014092390456	0.5	0.5	0.0
1195	None	None	None	None	None	1.0	1	1.0	5	0.0	0	0.5833333333333334	0	3	0	3	0	0	0.75	4	3	0.4666666666666667	7	0.0	0.6666666666666666	0	0	0	0	0	0	0	0	0	0	0
3568	0.005304405094064445	0.001922872671813109	0.0018950692380410483	0.9771257852759484	None	0.5	1	0.8333333333333334	5	0.2857142857142857	2	0.45	0.2857142857142857	6	2	2	0	0	0.8	5	4	0.6	9	0.0	0.6666666666666666	0.6363956822274227	0.7889292255090075	0.4491610720145511	0.9044845275368466	0.6237347787042815	0.8535909958308524	0.8370205353201411	0.8552686094167508	0	0	0.0
2499	None	None	None	None	None	0.5	1	0.6666666666666666	4	0.5	3	0.5333333333333333	0.3333333333333333	4	2	3	0	0	0.6	5	3	0.5333333333333333	8	0.0	0.8	0.5888848614521852	0.6988161454945107	0.4491610720145511	0.913625477207916	0.6127950828699477	0.92296618125357	0.8658561269006201	0.8692769648022396	0	0	0.0
2470	None	None	None	None	None	0	0	0.5	2	0.6666666666666666	2	1.0	0.3333333333333333	2	1	2	3	0	0.2	1	5	0.3333333333333333	5	0.42857142857142855	0.5	0.37412818507068435	0.9394190890202299	0.2187437356771765	0.7565679695836487	0.30210284989703556	0.5004077374994427	0.8372267034205011	0.7845343972787084	0.5	0.5	0.0
4588	0.03413343015573355	0.01110868777583182	0.00882408337865184	0.8201093458371648	None	0	0	0.3333333333333333	2	0.8333333333333334	5	1.0	0.8333333333333334	6	5	1	3	0	0.125	1	8	0.5333333333333333	8	0.6	0.2857142857142857	0.6170868653090281	0.8773065918701002	0.10534827478354578	0.8232607165941569	0.40778430450117237	0.8345059973097454	0.8933114240226956	0.8465624131187817	0.5	0.3333333333333333	0.0
3856	0.012379076066387378	0.0024536383726771393	-0.0011581007309715478	0.9848469441645495	None	0	0	0.4	2	0.8	4	1.0	0.8	6	4	0	2	0	0.14285714285714285	1	7	0.4666666666666667	7	1.0	0.3333333333333333	0.6170868653090281	0.887640825700888	0.10534827478354578	0.8943844066865466	0.3401654879382063	0.8306199786822486	0.8810117167104761	0.8733683112841489	0.5833333333333333	0.3333333333333333	0.0
3635	0.03215357740060922	0.014130798297951698	0.01385287919596431	0.8174091167188032	None	0	0	0.3333333333333333	2	0.8333333333333334	5	1.0	0.8333333333333334	6	5	1	2	0	0.125	1	8	0.5333333333333333	8	0.4	0.2857142857142857	0.6170868653090281	0.8769726508874033	0.16729622698292362	0.8385576930498828	0.4985964627027343	0.86937264195784	0.9026265820331183	0.8624365061815916	0.5833333333333333	0.3333333333333333	0.0
3905	0.016640878410826305	0.009804486132326568	0.00935959782083407	0.9584514237656306	None	0	0	0.4375	7	0.5238095238095238	11	0.4107142857142857	0.2857142857142857	8	6	14	8	0	0.875	8	7	1.5333333333333334	23	0.26666666666666666	0.42105263157894735	0.8825863246472092	0.8568022657354921	0.12675095935237404	0.9392963841353047	0.9994350404472497	0.9449210966250291	0.9795274587555253	0.9210583486779602	0.1875	0.125	0.0
59	None	None	None	None	None	0	0	0.3333333333333333	1	1.0	2	1.0	1.0	2	2	1	0	0	0.25	1	4	0.26666666666666666	4	0.0	0	0.43297686064262575	0.9650077162492369	0.529319778054359	0.9425183876367562	0.6439592551123245	0.8199915363154515	0.9372935945273337	0.9271331235876902	0	0	0.0
1841	None	None	None	None	None	0	0	0.6666666666666666	2	0.5	1	0.6666666666666666	0	2	0	1	1	0	0.6666666666666666	3	2	0.26666666666666666	4	0.25	0.6666666666666666	0	0	0	0	0	0	0	0	0	0	0
2399	None	None	None	None	None	0	0	0.375	3	0.6	6	0.75	0.3	3	3	8	0	0	1.0	4	4	0.8	12	0.0	0.6	0.19861521248340738	0.7514908540803151	0.3559288770660837	0.8356803898074042	0.5044684692198793	0.6934555210949959	0.7735306777547778	0.7655069171780722	0	0	0.0
5847	0.020376596724711257	0.0018413762211727505	-0.0013150188395463474	0.9904480775941633	None	0	0	0.3333333333333333	2	0.8333333333333334	5	1.0	0.8333333333333334	6	5	1	3	0	0.125	1	8	0.5333333333333333	8	0.6	0.2857142857142857	0.6466149268654446	0.8814186802212188	0.10534827478354578	0.9275301071123424	0.3592781891976381	0.828104300569942	0.904160557528027	0.8851889117896666	0.5	0.3333333333333333	0.0
3306	0.029806821489299463	0.014520641841740498	0.01451629828839933	0.8254232570565443	None	0	0	0.3333333333333333	2	0.8333333333333334	5	1.0	0.8333333333333334	6	5	1	3	0	0.125	1	8	0.5333333333333333	8	0.6	0.2857142857142857	0.6170868653090281	0.8773065918701002	0.10534827478354578	0.8224877398706785	0.40778430450117237	0.8345059973097454	0.8922606406632897	0.8463326463067712	0.5	0.3333333333333333	0.0
5517	0.018583560556857136	0.003597683090034569	-0.003592945678866267	0.9973137482763199	None	0	0	0.3333333333333333	2	0.8333333333333334	5	1.0	0.8333333333333334	7	5	0	2	0	0.125	1	8	0.5333333333333333	8	1.0	0.2857142857142857	0.6449734835895207	0.8684549420311705	0.10534827478354578	0.7474182449497224	0.30193975486110575	0.8763248077038681	0.9029014684584817	0.838003122991893	0.5714285714285714	0.2857142857142857	0.0
3936	0.011821782132516827	0.0018856415330970784	-0.0007633075192294358	0.9818965532336329	None	0	0	0.4	2	0.8	4	1.0	0.8	6	4	0	2	0	0.14285714285714285	1	7	0.4666666666666667	7	1.0	0.3333333333333333	0.6170868653090281	0.8773065918701002	0.10534827478354578	0.8224877398706785	0.4221449965485332	0.84408260775924	0.9035328478607855	0.8493862320762864	0.5833333333333333	0.16666666666666666	0.0
1641	None	None	None	None	None	0	0	0.6666666666666666	4	0.42857142857142855	3	0.9	0.2857142857142857	3	2	5	2	0	0.4	2	5	0.6	9	0.15384615384615385	0.5714285714285714	0.5245970634193075	0.9035321545418572	0.9672061316502107	0.9268937766200369	0.9246433332814877	0.7597604190071003	0.9153453909176504	0.8782681516012688	0.6666666666666666	0.3333333333333333	0.0
2954	None	None	None	None	None	0	0	0.3333333333333333	3	0.7272727272727273	8	0.43333333333333335	0.2727272727272727	5	3	7	6	0	0.8333333333333334	5	6	0.8666666666666667	13	0.375	0.16666666666666666	0.8825863246472092	0.8920858406014532	0.12675095935237404	0.9186402491964504	0.9994350404472497	0.9648803368322719	0.9795274587555253	0.9319156139517693	0.30000000000000004	0.2	0.0
5746	0.03105254740325627	0.007330178359418645	-0.002995498438652559	0.524619855841591	None	0	0	0.3333333333333333	2	0.8571428571428571	6	1.0	0.8571428571428571	8	6	0	2	0	0.1111111111111111	1	9	0.6	9	1.0	0.25	0.6449734835895207	0.8542414071937068	0.10534827478354578	0.83811861856675	0.3401654879382063	0.853755289826009	0.9029014684584817	0.8488539267877814	0.5625	0.25	0.0
3627	0.01253594828121118	0.002607731111947419	-0.0013030637981473335	0.9848806695830689	None	0	0	0.4	2	0.8	4	1.0	0.8	6	4	0	2	0	0.14285714285714285	1	7	0.4666666666666667	7	1.0	0.3333333333333333	0.6170868653090281	0.8880389882694993	0.10534827478354578	0.8943844066865466	0.3401654879382063	0.825729561886872	0.8810117167104761	0.8722444661206626	0.5833333333333333	0.3333333333333333	0.0
6834	0.06927933713338878	0.009431716079742717	-0.00891278582003061	0.6816166503429459	None	0	0	0.2222222222222222	2	0.9090909090909091	10	1.0	0.9090909090909091	12	10	0	2	0	0.07692307692307693	1	13	0.8666666666666667	13	1.0	0.16666666666666666	0.5892002470285355	0.8261303488159158	0.5217276158253484	0.8921635659154181	0.4616799066984255	0.8267908660868316	0.71916037316648	0.8513013257102456	0.5416666666666666	0.16666666666666666	0.0
6838	0.07791394835342502	0.03362143676816185	0.032268713822668736	0.7578609584021253	None	0	0	0.2	2	0.9166666666666666	11	1.0	0.9166666666666666	13	11	0	2	0	0.07142857142857142	1	14	0.9333333333333333	14	1.0	0.15384615384615385	0.6449734835895207	0.842271212348106	0.10534827478354578	0.8033899476880124	0.30193975486110575	0.868707576463934	0.9029014684584817	0.8398986441442533	0.5384615384615385	0.23076923076923078	0.0
4349	0.04122577626631797	0.014177969850823008	0.012309244219059339	0.702962412796919	None	0	0	0.3333333333333333	2	0.8571428571428571	6	1.0	0.8571428571428571	7	6	1	3	0	0.1111111111111111	1	9	0.6	9	0.6	0.25	0.6449734835895207	0.8651378979709978	0.10534827478354578	0.8105259929977976	0.3783912210153068	0.8458546355845545	0.9005242609204496	0.8417765566462649	0.42857142857142855	0.2857142857142857	0.0
2913	0.005518471688078004	0.0016811423610563173	0.0016809951428099384	0.9793893760601053	None	0.5	1	0.8333333333333334	5	0.2857142857142857	2	0.45	0.2857142857142857	6	2	2	0	0	0.8	5	4	0.6	9	0.0	0.6666666666666666	0.5630681407807051	0.7595670207898141	0.4491610720145511	0.9039261520337596	0.7261715904456235	0.8491211895493297	0.8315426828759546	0.846388817715455	0	0	0.0
1189	None	None	None	None	None	0	0	0.6666666666666666	4	0.16666666666666666	1	0.4	0.16666666666666666	2	1	5	4	0	0.8	5	4	0.5333333333333333	8	0.3076923076923077	0.4	0.6838908250185917	0.9593435498567926	0.6696253199038533	0.9645571245987141	0.4295509069754496	0.9437985327986762	0.7629325532179161	0.956697193073725	1.0	0.5	0.0
3466	0.016069606794677303	0.004419915152005256	-0.002776746880230904	0.9728510400525969	None	0.5	1	0.6666666666666666	4	0.5714285714285714	4	0.42857142857142855	0.5714285714285714	7	4	1	0	0	0.42857142857142855	7	3	0.6	9	0.0	1.0	0.6105789615559427	0.6293520487499303	0.8360679328307796	0.8808877335888717	0.6115224669781487	0.8968850087242383	0.7644385192216923	0.8269926268173045	0	0	0.0
6661	0.06787988239187216	0.026250705491128616	0.020029043575636694	0.7333177965187181	None	0	0	0.2	2	0.9166666666666666	11	1.0	0.9166666666666666	13	11	0	2	0	0.07142857142857142	1	14	0.9333333333333333	14	1.0	0.15384615384615385	0.6449734835895207	0.8069905903164648	0.10534827478354578	0.7668301308693866	0.30193975486110575	0.8634259457515118	0.9029014684584817	0.8158336063409459	0.5384615384615385	0.38461538461538464	0.0
2984	0.0023792427514208983	0.00029236849277116463	-7.380395318755787e-06	0.9854577416504962	None	0.5	1	0.7142857142857143	5	0.375	3	0.4166666666666667	0.25	3	2	6	0	0	0.6666666666666666	6	4	0.6666666666666666	10	0.0	0.6666666666666666	0.6622124028989028	0.7856590768186752	0.4491610720145511	0.9288269986265895	0.5221053575681092	0.9331938938811707	0.9209402374762665	0.8973567568722152	0	0	0.0
2695	0.006989413533736169	0.000844905815294285	0.000238503007277174	0.9552561693048676	None	0	0	0.5	3	0.7142857142857143	5	0.42857142857142855	0.7142857142857143	8	5	0	0	0	0.42857142857142855	3	7	0.6	9	0.0	1.0	0.7055617627966883	0.8456733394233723	0.6928332528622583	0.9102850494431513	0.5493392529353731	0.9621036788271864	0.7868165032758658	0.9181508206022874	0	0	0.0
3021	0.002976480567064637	0.0010377945668135105	-0.00012039663899408691	0.9888753673162315	None	1.0	1	1.0	4	0.25	1	0.5	0.25	4	1	1	0	0	0.75	4	3	0.4	6	0.0	1.0	0.5888848614521852	0.8541158754618356	0.44979945571652735	0.9134831375873599	0.6127950828699477	0.9310165131851509	0.8658561269006201	0.903975297404906	0	0	0.0
5682	0.04387361589339486	0.01956075760082429	0.009119658789448646	0.7919058865968805	None	0	0	0.16666666666666666	1	1.0	6	1.0	1.0	6	6	1	2	0	0.125	1	8	0.5333333333333333	8	0.3333333333333333	0	0.6170868653090281	0.8773065918701002	0.10534827478354578	0.8224877398706785	0.4077843045011725	0.8333819932250586	0.8926732242313855	0.8459804489168782	0.5833333333333334	0.3333333333333333	0.0
2693	0.0005183215244221928	0.00023296390871572684	-0.00022743998009500295	0.9983948935866125	None	0	0	0.3333333333333333	2	0.6666666666666666	4	0.4	0.16666666666666666	2	1	5	2	0	0.8	4	5	0.5333333333333333	8	0.15384615384615385	0.3333333333333333	0.15614145339734356	0.6367797729325789	0.29474049717181133	0.5	0.8272381480943036	0.7669829690077212	0.9483132766931104	0.6420460910146845	0.75	1.0	0.0
1770	None	None	None	None	None	0	0	0.5	2	0.3333333333333333	1	0.5555555555555556	0.3333333333333333	2	1	2	1	0	1.0	3	3	0.3333333333333333	5	0.14285714285714285	0	0.29925911423451673	0.7375575113833661	0.3259992106535987	0.7796981767969506	0.7968605233981523	0.5752401820039496	0.9079741979009494	0.7040852596366243	1.0	0.5	0.0
1806	None	None	None	None	None	1.0	1	1.0	4	0.25	1	0.6666666666666666	0	2	0	3	0	0	1.0	3	3	0.4	6	0.0	0.6666666666666666	0	0	0	0	0	0	0	0	0	0	0
4131	0.05808146359109331	0.010274630360224983	-0.0050651053419791805	0.8185808189908229	None	0	0	0.25	2	0.9	9	1.0	0.8	10	8	1	4	0	0.08333333333333333	1	12	0.8	12	1.0	0.18181818181818182	0.6170868653090281	0.8494640173184183	0.10534827478354578	0.8563857162813521	0.30193975486110575	0.8419256658943401	0.8932793233995268	0.8493535518368693	0.30000000000000004	0.2	0.0
1344	None	None	None	None	None	0	0	0.75	3	0.3333333333333333	1	0.5555555555555556	0.3333333333333333	4	1	0	0	0	1.0	3	3	0.3333333333333333	5	0.0	1.0	0.7239138927331215	0.700276681525623	0.6928332528622583	0.900284172294274	0.530113780957129	0.9663025695662918	0.819144534748016	0.894260544351032	0	0	0.0
7171	0.0803889613096667	0.016114058803508875	-0.006697135805218135	0.6256761918659799	None	0	0	0.2222222222222222	2	0.9090909090909091	10	1.0	0.9090909090909091	12	10	0	2	0	0.07692307692307693	1	13	0.8666666666666667	13	1.0	0.16666666666666666	0.6449734835895207	0.8142825232415032	0.10534827478354578	0.6919386249889228	0.3592781891976381	0.8832978777757989	0.9029014684584817	0.8080060369524825	0.5416666666666666	0.25	0.0
1718	None	None	None	None	None	0	0	0.25	1	1.0	4	1.0	0	1	0	4	0	0	0.6666666666666666	2	3	0.4	6	0.0	0	0	0	0	0	0	0	0	0	0	0	0
5430	0.028033253680505146	0.008259790997835383	0.0071767456823255945	0.8557847860952271	None	0	0	0.3333333333333333	2	0.8333333333333334	5	1.0	0.8333333333333334	6	5	1	3	0	0.125	1	8	0.5333333333333333	8	0.6	0.2857142857142857	0.6170868653090281	0.8773065918701002	0.10534827478354578	0.8224877398706785	0.3695585714240719	0.8886364552109366	0.904160557528027	0.8651939544413435	0.5	0.3333333333333333	0.0
3319	0.010770211244828446	0.004787417512583053	0.0023494436525630293	0.9717853048744631	None	0.5	1	0.6666666666666666	4	0.5	3	0.4444444444444444	0.5	6	3	1	0	0	0.5	6	3	0.5333333333333333	8	0.0	1.0	0.6105789615559427	0.8159723718941837	0.6432528861246416	0.9058471071029336	0.6973074619274623	0.8453006191451183	0.7901431117030657	0.8602239473157455	0	0	0.0
4602	0.03939116687748474	0.015570113102287415	0.01145301519354364	0.6967052740438924	None	0	0	0.3333333333333333	2	0.8571428571428571	6	1.0	0.8571428571428571	7	6	1	3	0	0.1111111111111111	1	9	0.6	9	0.6	0.25	0.6449734835895207	0.8650287081258353	0.10534827478354578	0.8105259929977976	0.3989519854681744	0.8312600711221007	0.9012918434925478	0.8368860300938711	0.42857142857142855	0.2857142857142857	0.0
3084	0.015365115237181114	0.0009149724139499076	-0.00017562169044797298	0.9592916971757993	None	0.5	1	0.6666666666666666	4	0.5714285714285714	4	0.42857142857142855	0.5714285714285714	7	4	1	0	0	0.42857142857142855	3	7	0.6	9	0.0	1.0	0.6105789615559427	0.851889857899231	0.45043783941850357	0.902849956401847	0.7253641998404539	0.8411007325427805	0.8137262861377454	0.8678116908359418	0	0	0.0
418	None	None	None	None	None	0	0	0.5	3	0.5714285714285714	4	0.75	0.14285714285714285	1	1	7	4	0	0.75	3	4	0.6	9	0.2222222222222222	0.6666666666666666	0.6045787613311023	0.5	0.617771872431325	0.5	0.8722500236750506	0.5	0.7741502419019592	0.5	1.0	0	0.014381373458689803
410	None	None	None	None	None	0	0	0.75	3	0.25	1	0.75	0	3	0	2	0	0	0.5	2	4	0.4	6	0.0	0	0	0	0	0	0	0	0	0	0	0	0
4582	0.025748427693205452	0.0008774576453622814	-0.000740965497402983	0.911667662551353	None	0	0	0.35714285714285715	5	0.6111111111111112	11	0.4166666666666667	0.3333333333333333	6	6	13	6	0	0.75	8	6	1.3333333333333333	20	0.2	0.3333333333333333	0.8825863246472092	0.6076810342748871	0.12675095935237404	0.956835077598791	0.9994350404472497	0.745075735809744	0.9795274587555253	0.8229163578016152	0.25	0.16666666666666666	0.0
1514	None	None	None	None	None	0.125	1	0.4444444444444444	8	0.4583333333333333	11	0.24074074074074073	0.16666666666666666	7	4	18	6	0	0.75	12	9	1.7333333333333334	26	0.16216216216216217	0	0.8825863246472092	0.9219959218797669	0.3392506398077068	0.9708520891299068	0.8975075833888679	0.9739877051127006	0.7834501959719204	0.9608142013877684	0.2857142857142857	0.14285714285714285	0.0
3990	0.051494121566597266	0.010526479781710354	0.007893666323021869	0.8038125855320715	None	0	0	0.25	2	0.8888888888888888	8	1.0	0.8888888888888888	9	8	1	2	0	0.09090909090909091	1	11	0.7333333333333333	11	0.4	0.2	0.6449734835895207	0.8442460510621104	0.10534827478354578	0.7892800207662674	0.30193975486110575	0.8310216008705212	0.904160557528027	0.8226706884618169	0.5555555555555556	0.2222222222222222	0.0
3495	0.015891383313037574	0.0008878150790753719	-0.0002732614821836673	0.9590695257047142	None	0	0	0.35714285714285715	5	0.5555555555555556	10	0.4166666666666667	0.3333333333333333	7	6	12	8	0	0.75	8	6	1.3333333333333333	20	0.2962962962962963	0.375	0.8825863246472092	0.8701305041986052	0.12675095935237404	0.864302836985173	0.9994350404472497	0.9791403510528466	0.9795274587555253	0.9265018873120933	0.2857142857142857	0.14285714285714285	0.0
3107	0.005603844380839194	0.0017071024916292283	0.0014633132957089959	0.9596756092015405	None	0	0	0.5	3	0.6666666666666666	4	0.4444444444444444	0.6666666666666666	7	4	0	0	0	0.5	3	6	0.5333333333333333	8	0.0	1.0	0.6937688246583992	0.8824208518387733	0.6819649854764833	0.897793759177279	0.22874614380845237	0.9659217737572964	0.7752562409393672	0.9249077334934945	0	0	0.0
5046	0.021642778380628464	0.004098773464683763	0.002385940277745125	0.5875174856443632	None	0	0	0.3333333333333333	2	0.8333333333333334	5	1.0	0.8333333333333334	7	5	0	2	0	0.125	1	8	0.5333333333333333	8	1.0	0.2857142857142857	0.6449734835895207	0.8656980186756894	0.10534827478354578	0.8105259929977976	0.3989519854681744	0.8312600711221007	0.9024145402931038	0.837147259885369	0.5714285714285714	0.2857142857142857	0.0
[truncated: 6,378 more rows]
